# Supplementary material for: Research on computational propagation and identification of mine microseismic signals based on deep learning
Source: PLoS One. 2025 Oct 22;20(10):e0334641. doi: 10.1371/journal.pone.0334641 (PMC12543183; doi:10.1371/journal.pone.0334641)
Supplement: S3 Data — (ZIP) [file pone.0334641.s003.zip › 000100500002897.xlsx_0.txt_24.txt.txt]

-4.87740212847228e-07
-2.03880595656858e-05
-1.8577816077798e-05
-5.98897210158965e-06
-1.94856365880509e-05
-2.92900611981857e-05
-3.03911060833453e-05
-6.87776166133033e-06
-1.48673745395556e-05
-4.23862190180504e-05
-2.32325085224176e-05
-3.93953040188849e-05
-2.18605794171451e-05
-1.99675633860377e-05
-3.41057096008545e-05
-1.90685434297302e-05
-1.7757090037707e-05
-1.81652777788419e-05
-3.3018659463314e-05
-3.2060524685272e-05
-2.4191211983988e-05
-2.97607084528322e-05
-2.05354694593622e-05
-1.16792973457895e-05
-1.64163672891201e-05
-6.14681699660971e-06
-2.09645957457744e-05
-3.11466770483318e-05
-8.64420566222361e-06
-1.95762914942713e-05
-1.88360893813358e-05
-2.06286446212524e-05
-4.0886678771357e-05
-2.78855902943363e-05
-2.04920921259439e-05
1.06277464053589e-06
-3.61615534362092e-05
-3.24888786888239e-05
6.53268118368553e-07
-4.47759516255942e-05
-3.54584944864769e-05
-2.48462215282067e-05
-4.35135704092399e-06
-1.3696312768761e-05
-2.20549667488585e-05
-2.26194323891446e-05
-4.31334562357523e-05
-2.1596002920654e-05
-1.62675127930024e-05
-2.57501435655161e-05
-7.38389773950794e-06
-8.03762571635313e-06
-2.0688017822139e-05
-2.01664393521037e-05
-2.24111577978906e-05
-3.45735756685766e-05
-1.40527238619096e-05
-1.58174240615873e-05
-8.7967339442747e-06
-2.14787086147705e-05
-4.59029121436562e-06
-3.69763865014942e-05
-1.724587574699e-05
-1.8364610953116e-05
-9.86120216111046e-06
-2.77117295688925e-05
-2.03345807127357e-05
-1.08688299377436e-05
-2.49995514566388e-05
-1.97764002777904e-05
-2.41728463788232e-05
-1.71644127518305e-05
-3.86082158257138e-05
-2.09959236389818e-05
-2.9217564573119e-05
-3.15584646780092e-05
-3.63872399894135e-05
-2.20244852862307e-05
-1.46877342495296e-05
-2.93140914628989e-05
-3.11646391423908e-05
-1.08509240889968e-05
-3.31526311304014e-05
-1.8701751183181e-05
-1.10848882717977e-05
-5.64931177950686e-06
-1.06717325466384e-05
-2.47635813330672e-05
-3.01467619353398e-05
-1.45102893569013e-05
-1.37632126322444e-05
-1.86996541838181e-05
-1.03727159630604e-05
-1.87651530868458e-06
-2.15882008845501e-05
-2.13255346024965e-05
-2.1924945804343e-05
-1.23922784274006e-05
-2.8356769680659e-05
-1.8833508549508e-05
-1.98563275568617e-05
-1.50415501204984e-05
-2.86744435371554e-05
-1.69312143528326e-05
-1.12412092706182e-06
-2.2767556507829e-05
-1.51413016721405e-05
-5.62259756848827e-06
-1.69907987853536e-05
-4.82433128136994e-06
-7.98193482710404e-06
-4.0517224224703e-05
-2.55376487866529e-05
-3.01435459077589e-05
-1.85605850706647e-05
-5.9869762182815e-06
-1.91911742808118e-05
-1.47837742746651e-05
-3.31152256698816e-05
-1.18945553432444e-05
-1.18626375712897e-05
-5.7922422048455e-06
-3.29336311624257e-05
-8.92328746146917e-06
-3.09487835167777e-05
-1.56627735173347e-05
5.24664573980791e-06
-6.45884083204211e-06
-3.57720408456927e-05
-1.76721127140033e-05
-2.70608148423108e-05
-9.44653428790702e-06
-1.70275024835009e-05
-2.76142537259181e-05
-2.31691451227999e-05
-1.12876426223123e-05
-2.99396375011653e-05
-2.93329137482723e-05
-8.24443655112546e-06
-2.90916119784707e-06
-3.59782732025937e-05
-3.85216390355022e-05
-2.16445622862009e-05
-2.18515623516649e-05
-2.51583347752307e-05
-2.72648485055474e-05
-3.52215720075685e-05
-1.09273758040521e-05
3.10921851059621e-06
-4.50090758566313e-06
-2.95363569933153e-05
-1.4589376480903e-05
-1.92537933676996e-05
-9.94804273418358e-06
-3.48212987981687e-05
-2.73326025716342e-05
-3.50215667125644e-05
-2.14173822328394e-05
-2.47687429580076e-05
-1.76161792713819e-05
-8.04116980801519e-06
-1.70344256733879e-05
-2.65073666031239e-05
-2.44723125960927e-05
-2.80383962377903e-05
-7.5034354458829e-07
6.84761310282252e-07
-1.49159753231078e-05
-2.56297309761505e-05
-3.208710957985e-05
-2.36525844891824e-05
-1.83627260348496e-05
-2.12881947231619e-05
-2.89138276388996e-05
-2.34119708577429e-06
-1.15362410997592e-05
1.39864433715588e-06
-1.35309248204642e-05
-4.9424365947608e-05
-2.95366230065525e-05
-3.08271469260851e-05
-7.54509195977944e-06
-3.88892715558616e-05
-1.7647191774694e-05
-2.68474232191996e-05
-3.96506846204182e-06
-2.49188632495129e-05
-2.61802853167408e-05
-1.82802891420233e-05
-2.747749397374e-05
-3.54559898140478e-05
-1.00404903731536e-05
-2.09175057039141e-05
-2.93922702750871e-05
-3.10372047248294e-05
-2.60326932575709e-05
-2.11380656029198e-05
-2.2071459441413e-05
-8.95276774229231e-06
-2.68542250937897e-05
-8.98747868099679e-06
-3.35501633846363e-05
-2.62300963269708e-05
-1.19068558072441e-07
-1.0493662818244e-05
-3.03955134252564e-05
-1.89154729069149e-05
-2.00765557921614e-05
-2.92399830663038e-05
-3.74267550930636e-05
-2.05934746294382e-05
-1.80744918921208e-05
-2.49013094396443e-05
-2.44926399637212e-05
-2.73972583110991e-06
-1.70034978358572e-05
-1.29027047310254e-05
-1.23882794926466e-05
-2.87044085562835e-05
-2.8376058972035e-05
-3.82361143472719e-06
-8.74783999305503e-06
-9.62398149717831e-06
-3.33739561440914e-05
-3.4143628246397e-05
-8.93307730718134e-06
-1.69174893975979e-05
-4.65052013594985e-05
-5.18138126260201e-05
1.76273493709385e-06
-2.00030257099446e-05
-6.98583356133727e-06
-6.09821910003706e-05
-1.58082718487569e-06
-2.94091718309791e-05
-2.60724957916585e-05
-2.65866481875021e-05
-1.68599331175158e-05
-3.40578922706473e-05
-4.29361448458964e-05
-4.50997945447493e-05
-1.77989007123036e-05
-1.42841451043973e-05
-1.18420562128755e-05
-1.48088897001404e-05
-6.95795020341256e-06
-9.70622923700443e-07
-1.51640709332091e-05
-2.89409472026412e-05
-1.67260793910626e-05
-4.17146829380741e-06
-1.68572796785003e-05
-4.82841397865474e-07
-6.44475304450245e-06
-4.22043173244209e-05
-1.68838667676081e-05
-3.71546552675405e-05
-1.52503889227386e-05
-1.82036547428357e-05
-1.52673972558008e-05
-1.18961950652835e-05
-3.98028883015383e-05
-2.51359701101929e-05
-2.25433081173011e-05
-1.24806984566444e-05
-6.31447373874686e-06
-3.44729061075559e-05
-9.9284081795319e-06
-2.4320233343099e-05
-3.30553602132152e-05
-3.8000216913509e-05
-2.05098039561383e-05
-2.52834205298034e-05
-3.59155284855073e-05
-2.63074137894395e-05
-1.89798593493602e-05
-3.74227033797325e-05
-2.88151351231674e-05
-1.58966056906205e-05
-9.41518626051314e-06
-2.29403705944104e-05
-2.4275753580884e-05
-8.81597150323766e-06
-4.28466481068556e-06
-2.34799476724021e-05
-3.52552344956311e-05
-2.88723493405278e-05
-3.09820212754064e-05
-1.77366269980152e-05
-3.30002617305049e-05
-2.45050752476478e-05
-1.83241529200353e-06
1.35175958870495e-06
-2.12073418193884e-05
-1.64243026947588e-05
-9.24339706732128e-06
-2.36459170588757e-05
-3.7994657387166e-05
-2.23201834479377e-05
-1.60195336690386e-05
-2.80213708036314e-05
-3.76132821081269e-05
-2.63908961806768e-05
-2.30063095316001e-05
-2.22733282450105e-05
-4.19850895595186e-05
-2.68233869984577e-05
-3.26949192943022e-05
-3.42392858538538e-05
-1.94357887452123e-05
-3.2055417688559e-05
-2.75159479810253e-05
-2.23928918554518e-05
-3.18118339075246e-05
-3.0091504313647e-05
-2.44298134502059e-05
-3.00138226733154e-05
-3.2302144274052e-05
-1.30766266950303e-05
-8.61757567977462e-06
-1.46087696791848e-05
-2.72311005988636e-06
-1.49482977211141e-05
-9.62476655313204e-06
-1.88993903117992e-05
-7.23505887253512e-06
-1.54403794224429e-05
1.73666150501663e-06
-4.51649631233239e-05
-4.6432428226021e-06
-3.11257726548866e-05
-2.05791574030571e-05
-1.52937574627903e-05
-2.65839534333532e-05
-4.43651414909288e-05
-4.63873472652776e-05
-1.90409209509022e-05
-3.34751904012331e-05
-3.45957833891068e-05
-2.83806211891475e-05
-4.33633237878539e-06
-9.14661024413403e-06
-2.25086201074247e-05
-1.99187867461068e-05
-2.49303306823359e-05
-2.35165352652823e-05
-9.09281966961902e-06
-2.66528187339173e-05
-1.67507098518868e-05
-4.2479903554685e-05
-2.03370985902853e-05
-1.75083512856767e-05
-1.6849967770358e-05
-5.03753409326032e-06
-3.16682915090552e-05
-1.4074452171902e-05
-1.66363981523634e-05
-8.88430612051826e-06
-2.54661546915199e-05
-2.63802605872229e-05
-2.96153429693253e-05
-1.74113664502059e-05
-1.92017434920268e-05
-1.41449967898015e-06
-1.4249784979125e-05
-4.22538397734507e-05
-1.20170718644549e-05
-6.85723176654274e-06
-2.08665344501041e-05
-1.0058726933657e-06
-3.76430846330342e-05
-1.85169855963324e-05
2.5207062698269e-06
-9.91205878534287e-06
-1.8092317733732e-05
-1.68649502865733e-05
-1.10043178451e-05
-2.6206191576158e-05
-2.28568058299415e-05
-1.92384003588206e-05
-1.07402304077711e-05
-1.00191918207039e-05
-1.26292603876896e-05
-5.13839057998504e-06
-2.84924313332669e-05
-1.95131548768473e-05
-2.82789612761729e-05
-2.60179684486468e-05
-1.21503343126117e-05
-2.84391215060649e-05
-7.81136971249384e-07
-1.52225391989247e-05
-1.4976973512644e-05
-2.35160665164761e-05
-1.13342705398768e-05
-2.04251161853747e-05
-3.77358676814701e-05
-3.16448040403824e-05
-2.25076636598593e-05
-1.35974296419768e-05
6.10847596811598e-07
-6.13025895224506e-06
-3.05512050190087e-05
-2.23709842301543e-05
-3.10253242093951e-05
-2.29300224198947e-05
-3.7360694081633e-05
-2.60601312289337e-05
-1.95409193084685e-05
-2.51602861323447e-05
-2.92933578468801e-06
-1.70544922901769e-05
-1.24586386977712e-05
2.43939560261971e-06
-1.91518901038762e-05
-2.41470320315122e-05
-1.00118576051862e-05
-3.32287684650834e-05
-4.09544445554341e-06
-2.80465292435583e-06
-3.22035581742809e-05
1.57454389100538e-06
-2.44905912015723e-05
-1.95114199306826e-05
-7.20063881243409e-06
-5.13098515137627e-06
-3.72499972639431e-05
-6.66550149203225e-06
-8.82674275664975e-06
-5.8195937493001e-05
-1.58080277801246e-05
-2.34398063901524e-05
5.41494067862128e-06
-5.20981076449424e-05
1.29384728054683e-06
-1.15593304919153e-05
-3.01207199072146e-05
-1.00551507456988e-05
-1.72823756027569e-05
-1.56835496054647e-05
-4.04418418892592e-05
-2.34360960770332e-05
-7.97525422310598e-06
-3.60747874253485e-05
-2.70042778932691e-05
-2.81933777588171e-05
-8.6036650025202e-06
-3.1332044875544e-05
-2.13083977681933e-05
-2.59669320545782e-05
-2.23237856856746e-05
-2.95787621670993e-05
-1.67563947051446e-05
-4.28344334265329e-06
-4.10944167079926e-05
-3.32046325268641e-05
-2.15181730773699e-05
-1.16188063646488e-05
-1.88096043333727e-05
-2.19085954404787e-05
-2.62675151672302e-05
-2.16508056876242e-05
-6.48125271843684e-06
-1.82132000807052e-05
-3.99200480339001e-05
-2.27085729412932e-05
2.70560971016964e-06
-1.31655775945967e-05
-1.93242422719911e-05
-5.3032937364944e-06
-2.18878465789148e-05
-2.30184351898079e-07
-9.20813188767105e-07
-1.34411928054811e-05
-2.03453474243084e-05
-3.2668296710579e-05
-2.06958559285586e-06
-6.73804214773726e-07
-7.19036505648118e-06
-2.16044965969877e-05
-2.77676967860979e-05
-1.9806135765778e-05
-1.53893631237198e-05
-3.35789039108556e-06
-1.62832693832314e-05
-1.98207102031574e-05
-2.50361874921166e-05
-2.36015517462909e-05
-3.79798641010596e-05
-3.49939905796677e-05
-1.48521306596929e-05
-1.02137370915893e-05
-2.99195182770189e-06
-2.86465051597756e-05
-1.25524780325353e-05
-2.50217084296682e-05
-2.66194055974446e-05
-2.58824753235694e-05
-4.06846679354911e-05
-3.03132059628226e-05
-2.64484485312731e-05
-2.42497541003857e-05
-2.06550930360653e-05
-8.91329114832922e-06
-3.3532957103562e-05
-1.78583294526891e-05
-1.03946272578989e-05
-2.19913456095745e-05
-1.10619756857451e-05
-4.59459864681043e-06
-4.13186398639749e-05
-1.68739858566302e-05
-1.82568900035593e-05
-3.63893849928159e-05
-2.21565620608926e-05
-1.71780776853254e-05
-1.94357596163569e-05
-7.104816161118e-06
-2.36286502586421e-05
-1.746243565601e-05
-1.2593678194599e-05
-4.85348096466651e-05
-1.16084715586005e-05
-2.06603411738337e-05
-2.28342772606694e-05
-1.48858390402455e-05
-3.72499470615705e-05
-5.46022018832881e-05
-1.63835462089773e-05
-3.44277772828411e-05
-2.3768832168788e-05
-2.40327444081576e-05
-4.11989411964602e-05
-3.20418552696633e-05
-1.12611941020957e-05
-3.10888952569597e-05
-4.02261811444195e-06
-1.93462152946489e-05
-2.49318792531951e-05
-2.05705536328808e-05
-3.69713719852715e-07
-3.04873145041431e-05
-3.61524478305218e-05
-2.94555990803451e-05
-2.95231105708021e-05
-8.89434012131635e-06
-4.13436516400008e-05
-3.68677054670717e-05
-1.4094158563167e-05
-1.26288933963271e-05
-1.55342127784086e-05
-1.23344063462607e-05
-2.96765193028623e-05
-3.9110787763639e-05
-3.5609232199298e-05
-9.18651733264697e-07
-9.02972281882707e-06
-2.26631553881043e-05
-2.54424532083921e-05
-3.76306110111948e-05
-1.82389367763251e-05
-3.30231795626427e-05
1.25297523883826e-06
-2.25061853822187e-05
-9.06599678342716e-06
-6.19482047626044e-06
-1.89331059379343e-05
-4.71817540518869e-05
-3.11940472592721e-05
-1.18162753330001e-05
-1.28635903412226e-05
-2.71179536236345e-05
-3.20862303193392e-05
-1.95372629788835e-05
-1.67509088821506e-05
-2.95933313581852e-06
-3.40029808960233e-05
-1.00248989558014e-05
-1.40505240649776e-06
9.00876174000659e-06
-3.16985132923067e-05
-3.58614593831941e-05
-1.50777447000284e-05
-6.7577381299009e-06
-1.77826001818668e-05
-2.10846566548563e-05
-1.59540955322815e-05
-3.06964954494496e-05
-4.09831329428853e-05
-3.76559151232386e-05
1.98955024920992e-05
-4.16360636600863e-06
-2.94204671629087e-05
-8.94777905600247e-06
-1.16700557098911e-05
-1.22022503749124e-05
-5.7714915449142e-06
-2.34876690326725e-05
-1.40926598388411e-05
-1.2038245632847e-05
-2.14201815016394e-05
-3.5072608192464e-05
-1.01002067635314e-05
-2.21194697629824e-05
-2.22146588186444e-05
-1.40538437352794e-05
-1.22420937463238e-05
-2.20497754332893e-05
-4.17873115367907e-05
-2.99411768469353e-05
-1.70853429793161e-05
-3.04270858090579e-05
-2.32341656126066e-05
-1.36497071293924e-05
-1.75224040890733e-05
-3.22071585303492e-05
-7.02307780950992e-07
-1.86228574231061e-05
-2.23543982550677e-05
-4.18445476718148e-05
-1.33056241893387e-05
-1.79180593468244e-06
-4.16422713565786e-05
-2.33801504378062e-05
-3.00339706362474e-05
-7.78691535730094e-06
-1.39844765806208e-05
-1.7487075432742e-05
-9.19168025735652e-06
-3.26885448742129e-05
-2.73550729129118e-06
-2.50370618035259e-05
-2.5588531934867e-05
-2.78700874734126e-05
-1.14948924448591e-05
-3.86759588167102e-05
-3.45165967648724e-05
-1.5615731774863e-05
-2.46261390316247e-05
-5.30986572535113e-06
-3.89403895214775e-05
-1.64229528107788e-05
-1.1385486021293e-06
-2.91431555610464e-05
-1.15981943643221e-05
-1.49748874946714e-05
-2.39183686452179e-05
-5.48020964629217e-06
-9.92428584627312e-06
-1.29641181683136e-05
-2.52224303446561e-05
-1.63089742454334e-05
-3.76669110448392e-05
-4.68588875541828e-05
-3.37557691611665e-06
-3.43046584900367e-05
-1.87096640811341e-05
-1.66450120605301e-06
-2.29545316897844e-05
-1.06446007049974e-05
-2.34957871816337e-05
-1.65723312299679e-05
-2.77976036225893e-05
-2.79150688024305e-05
-2.84597669165687e-05
-9.18873104539096e-06
-1.85263984901426e-05
-3.37167391169789e-05
-2.64434152040547e-05
-4.23342966243108e-06
-1.49095203125774e-05
-1.50577542705644e-05
-1.33541119463657e-05
-1.0025517718778e-05
-2.12771095732166e-05
1.05308493148797e-05
-1.65706377036857e-05
-2.04909625783635e-05
-2.33636219375919e-05
-1.33034728614013e-05
-1.12873908655894e-05
-9.63859704986687e-06
-1.80392061486792e-05
-3.64742514195088e-05
-2.10231499479863e-05
-2.21787314298106e-05
-3.01978861314893e-05
-1.98805351301848e-05
-1.96453045716445e-05
-1.41426450831263e-05
-3.5809964230648e-05
-4.40172251974597e-05
-4.30717391266594e-05
-5.47660471782103e-05
-1.926038916168e-05
-1.57988248115707e-05
-1.55054215668954e-05
-2.33206634446625e-05
-3.09154084800281e-05
-2.79899061613531e-05
-3.25410632853417e-05
-2.34972309501483e-05
-2.77029965860991e-05
-1.02814191880082e-05
-3.00403289548306e-05
-1.29201305504322e-05
-4.48257019810809e-08
-4.10491083799178e-05
-3.41738772806955e-05
-2.25335263396434e-05
-1.14041569784714e-05
-3.29758652207422e-05
-3.58631104965339e-05
-1.70360403138243e-05
-2.30630493883733e-05
-2.40939262683252e-05
-1.20964627876543e-05
-2.78651853631554e-05
-1.54689417738143e-05
-2.46555977585768e-05
-9.89911610565462e-06
-1.02336142028092e-05
-2.43127274910185e-06
-1.77048178390734e-05
-1.70970903223016e-05
-3.02416366531701e-05
-2.29032214912592e-05
-3.10383688970867e-05
-2.94175626915351e-05
-1.4074626864875e-05
-7.87125873702346e-06
-1.29754045367764e-05
-2.20629738217623e-05
-3.12547072254422e-05
-2.14916972063332e-05
-2.18431143640838e-05
-4.78973898409582e-05
-2.10451694651612e-05
-2.21209544898446e-05
-1.69363282429362e-05
-2.57787030772193e-05
-1.87582469706983e-05
-1.93658040409855e-05
-2.51136690210726e-05
-3.16816456128216e-06
-3.9017634549108e-05
-2.91233985733718e-05
-8.2731917280756e-06
-1.64774940765908e-05
-6.4330077427347e-06
1.70546276928913e-05
-3.73411441458447e-05
-1.46356484751235e-05
-6.4916953808994e-06
1.05443495587804e-06
-4.59175014915583e-05
-2.19738833880566e-05
-1.19104341585246e-05
-1.17828248046945e-05
-2.57352465128933e-06
-3.69548980104593e-05
-1.22063909461147e-05
-4.98585402239796e-06
-1.66608908977128e-05
-2.86396375470576e-05
-1.55521514282626e-05
-1.9281697755519e-05
-6.18921984368645e-06
-2.17328594949033e-05
-9.12895166923522e-06
-1.7351545734279e-05
-2.34159777987315e-05
4.41985090237247e-06
-1.8902935699284e-05
-2.16285458001615e-05
-2.68913120375781e-05
-3.21370266968541e-05
1.0134264749209e-05
-2.68274038236995e-05
9.35590949368397e-06
-5.18127800885009e-06
-2.08231912626071e-05
-6.18456498496194e-06
-1.63257671487802e-06
-1.58445407485994e-05
-1.71666202791072e-05
-1.68931756690097e-05
-2.81910201977707e-05
-3.53776515158887e-05
-2.522975330132e-05
-1.02683907757708e-05
-2.13561696082335e-05
-2.26798877177306e-05
-1.13439595964887e-05
-1.92545144194763e-05
-2.57920966921648e-05
-2.55337832941466e-05
5.94001803061718e-06
-3.12379534770928e-05
-2.9596041235066e-05
-1.90322066596231e-05
-2.23243786370101e-05
-3.49515737414482e-05
-4.43816918437576e-05
-1.6250086524246e-05
-2.67956273005997e-05
-2.0740031483322e-05
-2.76330914187015e-05
-2.6898504020059e-05
9.37984993778637e-07
-3.28287079805469e-05
-2.50526702668486e-05
-7.01044685030529e-06
-1.30633710278364e-05
-1.98835263760608e-05
-5.33554192264262e-06
-1.92596788791266e-05
-1.68483316090773e-05
-7.08028681338369e-06
-2.80371473866969e-05
-7.53185501109204e-06
-1.43762394360395e-05
1.5470557762758e-06
-1.20752288440248e-05
-3.51917186602381e-05
-1.44940242441758e-05
-4.10205475453932e-05
-3.02422196031025e-05
-1.75473217201667e-05
-1.30984260700252e-05
-9.10186891742369e-06
-1.66303179524989e-05
-2.7945588290375e-05
-3.49960766938579e-05
-1.80887884309016e-05
-1.5413981219368e-05
-2.48838644214442e-05
-2.14218870596203e-05
-2.22607994822347e-05
-3.98421470697256e-05
-8.99926259104035e-06
-6.8236844874179e-06
-3.68535376909193e-06
-2.57924950159795e-05
-4.50464437587745e-05
2.23671968571056e-06
-2.61341095640615e-05
-9.14314542948462e-06
-3.21749681672088e-05
-1.74311392576544e-05
-1.15408705957367e-05
-2.33461258800659e-05
-1.40373488222665e-05
-1.33632984626347e-05
-3.66832169554423e-05
-1.38035873799585e-06
-1.82412500792514e-05
-2.20273190751518e-05
1.49886497181696e-06
-3.47527321231563e-05
-3.16043243734572e-05
-5.17006283218922e-06
-2.67871091037548e-06
-2.5080348702025e-05
-4.08189856878767e-05
-2.40378618240472e-05
-2.92703693562016e-05
-2.12400024510926e-05
-1.62047002571578e-05
-2.3243502397016e-05
-1.31509055151512e-05
-8.14273740218966e-06
-2.04360687327766e-05
-7.46005021425898e-06
-3.40361013391475e-05
-1.90613392057166e-05
-1.60777001503359e-05
-1.63323647789657e-05
-2.03342351397299e-06
-1.85838997038526e-05
-1.10947210674246e-05
-2.18700196264546e-05
-5.13033652575534e-05
-1.29460820856878e-05
-2.00659919193818e-05
-1.92775251023544e-05
-1.77081632136959e-05
-1.28449447007853e-05
-1.76192617217993e-05
-3.88944781948409e-05
-1.69780992643708e-05
-8.5382712505432e-06
-1.77160578062927e-05
-1.81799133413791e-05
-2.19919499564267e-05
-2.70653861666505e-05
-1.94926466417719e-05
-2.24391714279624e-05
-8.41951204117703e-06
-3.23425550710809e-05
-3.00124604613297e-05
-3.26281019284558e-05
-2.681236751405e-05
-4.8759399468179e-06
6.26909538473419e-06
-1.02434812245809e-05
-6.09209596417512e-06
-1.57178564075294e-05
-2.62123714991305e-05
-1.49227031237759e-05
-2.908893865585e-05
-1.68084585919756e-05
-2.88897904116029e-05
-3.52007104979652e-05
-2.84517686825417e-05
-3.68629636601371e-05
-2.11616806998036e-05
-7.27235136021436e-06
-3.09068071110594e-05
-3.18739057962655e-05
-4.0826053567743e-05
-2.93317659834268e-05
-1.72958697744222e-07
-2.2647271612864e-05
-3.17536844867923e-05
-3.15659440205696e-05
-1.52191725934015e-05
-1.72547716916225e-05
-3.22567332071033e-05
-2.50487366720942e-05
-1.57486759941262e-05
5.09781747227971e-06
-2.20382683863005e-05
-2.74288996662343e-05
-1.0981216694379e-05
-3.81661062502623e-05
-1.15505203278355e-05
-3.7116192372464e-06
-3.10111002757632e-05
-1.56676175601087e-05
-2.18331649873729e-05
-2.77185296015385e-05
-2.86975494874382e-05
-2.25076208271619e-05
-2.39816669760993e-05
-4.37853494044635e-05
-2.73903942336233e-05
-2.49934667308938e-05
-1.69898976069389e-05
-8.3181910377819e-06
-2.47304361861872e-05
-5.59448571078131e-06
-2.66289401989376e-05
-1.46060869528871e-05
-3.12926945783664e-05
2.89058064314194e-06
-3.72048341924047e-06
-2.25160121991638e-05
-2.67495525701559e-05
-1.94202483202311e-05
-2.57077878700071e-05
-2.82702143508705e-05
-1.33894458642479e-05
-2.44254230078154e-05
-2.04386811975995e-05
-2.39308107069257e-05
-2.2701697177098e-06
-2.17791923747685e-05
-4.81298044368649e-05
-8.98403821132857e-06
-9.69238136436249e-06
-2.73266931064982e-05
-4.20640548472326e-05
-2.82052622588211e-05
-9.42496716902114e-06
-2.59971702116245e-05
-1.79918650879161e-05
-8.26908285454209e-06
-6.45193947546875e-06
-1.71453405343888e-05
-4.99621043732684e-05
-1.82992966451333e-05
-5.88356544927489e-06
-2.83157308309719e-05
-1.5857664419501e-05
-1.3132275217454e-05
-2.48906522772219e-05
-3.85091905676112e-06
-1.9046176595518e-05
-3.92072842654201e-05
-1.81933806485187e-05
-6.06524162989136e-06
-1.23200042107721e-05
-3.00953834066287e-05
-4.77216908558387e-06
-7.94230469516048e-06
-1.61993030301597e-05
-1.19666651101777e-05
-3.7481686891279e-05
-3.85118937426739e-05
-1.38348373069396e-05
-4.49449426697103e-05
-2.75992997581689e-05
-3.34953176375974e-05
-1.87756761081435e-05
-2.05021983340042e-05
-1.80773482953427e-05
-1.72096973409154e-05
-2.12324400967962e-05
-9.85314297052954e-07
-2.52041110374127e-05
-2.93726558631232e-05
-3.69554406382881e-05
-2.55697720684575e-05
-1.60355190133761e-05
-1.45722520634005e-05
-3.78064563912427e-05
-4.00996451258609e-05
8.20947159782892e-08
-8.28962633185234e-06
-5.42674700886889e-05
-1.29057157463956e-05
-2.8175890722085e-05
-2.92236061233131e-05
-8.15382431873937e-07
-3.83168059774292e-06
-4.22582401280825e-05
-1.62193855195481e-05
-1.04352708165995e-05
-9.29529280392713e-06
-3.49058428832792e-06
1.58975735592433e-05
-2.99101361069073e-05
-4.93097978993605e-05
-3.0849689448927e-06
-1.05084435964952e-05
-2.24363830744567e-05
-7.72787212419918e-06
-2.01387849516503e-05
-1.89202120911478e-05
-1.07218536183449e-05
-1.21670223215209e-05
-1.7547079103834e-05
-2.11478137820869e-05
-3.95797343891379e-05
-1.50627583282934e-05
-7.84315553850942e-06
-2.79219277692132e-05
-3.14225668460024e-05
3.09151053225341e-07
-1.80626776966179e-05
-2.12770394349665e-05
-2.34161025206205e-05
-3.61364694379084e-05
-2.43555721286268e-05
-1.75277608341015e-05
-3.97665240607255e-05
-2.07180370835844e-05
-2.31559446704951e-05
-3.53386526871753e-05
-1.8181092632043e-05
-9.71740872195588e-06
-7.00132941266477e-06
-3.12070625637382e-05
-1.27986380451441e-05
-1.41327678263111e-05
-1.22568659291822e-05
-2.29638772027797e-05
3.52819663425688e-07
-1.39466575015118e-05
-1.79959049263836e-05
-4.90364830220299e-05
-1.71159838539029e-05
-1.97431718334149e-05
-1.63139050968689e-05
-1.41795413638747e-05
-3.25038429443622e-05
-2.15350796173718e-05
-1.97207398290804e-05
-1.49116301828927e-05
-2.42771551109345e-05
-2.93431319028387e-05
-2.14181437667128e-05
-3.41977032093687e-07
-2.5706830827355e-05
-4.22683035711205e-05
-1.78460190824755e-05
-4.44716826590348e-05
-4.05251533371374e-05
-1.23396896095531e-05
-1.58998576087218e-05
-3.36222633208901e-05
-1.26820682917011e-05
-1.6457631588583e-05
-2.73739382005077e-05
-1.94989035001634e-05
-3.03848382219351e-05
-3.62509142231426e-05
-4.56699526500414e-05
-2.18293714022508e-05
-2.50552824057414e-05
-3.60812072069593e-05
-3.75076400066984e-05
-3.22079859424471e-05
-6.28939154617246e-06
-3.87160174179616e-05
-3.84579921897747e-05
-2.43343777859549e-05
-1.7527655559031e-05
-1.77445800787796e-05
-2.26680553238915e-05
-2.37949208882917e-05
-3.14421824886182e-05
-4.17392836135566e-05
-1.16819876953255e-05
-2.70448973384981e-05
-2.03444856766993e-05
-1.49984867353058e-05
-1.81841952482446e-05
-2.2701467761295e-05
-5.23785350062532e-06
-1.1924373509777e-05
-2.96688293118185e-05
-3.03088280697635e-05
-1.9508598281746e-05
-1.78733837723065e-05
-1.35115848226406e-05
-1.00648382117407e-05
-4.32151981453449e-06
-5.95544210613951e-06
-2.76158799579972e-05
-9.6373693195449e-06
-5.90241739990739e-06
-3.50959480626835e-05
-6.37554187892343e-06
-2.96665623342893e-05
-2.24603298478383e-05
-3.6305865336213e-05
-2.19623353585948e-05
-2.11456591134373e-05
-1.19964062300569e-05
-1.53538397213921e-05
2.00641320350789e-06
-1.96361832254836e-05
-1.10964900400612e-05
-1.2967682089419e-05
-1.44785057258434e-05
-1.44628419033332e-05
-1.64534404271656e-06
-2.77591291220901e-05
-1.41576993256389e-05
-3.43048624231697e-05
8.44029302232492e-07
-6.34882945415695e-06
-2.90466238262909e-05
-1.78245960800542e-05
-3.9267203480847e-05
-4.07905487868402e-05
-6.38910074045503e-06
-2.06861549266704e-05
-5.43641580017689e-05
-1.35405103059184e-05
-6.69136018584623e-06
-2.93781776920642e-05
-1.22994139462259e-05
-1.9696984331506e-05
-2.5748559983091e-05
-2.42994389480282e-05
-7.01510418352919e-06
-1.87848070308451e-05
-5.64860626094223e-05
-1.95177284767895e-05
-8.41236948855534e-06
-2.01033869343764e-05
-3.24134128645414e-05
-1.89760117236734e-05
-1.69940135296369e-05
-1.32540521242799e-05
-2.01313823724619e-05
2.95985483293739e-06
-3.43912770593595e-05
-2.70109780720741e-05
-2.2171477506524e-06
-1.56011727359166e-05
-3.90960306389713e-05
-1.69669917292213e-05
-5.32256230211265e-05
-2.32835897721444e-05
-1.25535112215416e-05
-1.27440566878077e-05
-2.75605997428826e-05
-2.67672313273269e-05
-5.06679853399803e-05
-5.72136758965932e-05
-5.11200818587632e-06
-3.13932111428448e-05
-2.84711660072419e-05
-1.81831684360558e-05
-3.96238975292045e-05
-2.61840227337376e-05
-2.02162829821137e-05
-1.79599984145024e-05
-1.31880874875107e-05
-2.55998972120567e-05
-2.62102179120762e-05
-4.55376798580121e-06
4.87608595823044e-06
-4.38030567402293e-05
-6.7888576980225e-06
-1.72275099727288e-05
-2.49673304025603e-05
-4.53431523302833e-05
-1.73662395124603e-06
-2.468775598631e-05
-1.38266161392386e-05
1.21730267198077e-05
-5.04892760628994e-07
-2.64497386737967e-05
-3.56091216380903e-05
-2.89546707987308e-05
-1.38964661380011e-05
-2.91925168726318e-05
-2.6317151144643e-05
-2.5184742038029e-05
-6.33131061197939e-06
-2.48110015271752e-05
-1.66466978566691e-05
-2.22445330096437e-05
-2.0588198177074e-05
-1.66224257038503e-05
-1.38272946903275e-05
-3.38303861092387e-05
7.74495497359695e-06
-1.20201988436846e-05
-2.03138950879057e-05
-4.01567223116022e-05
-4.54603654405933e-05
-2.93190372450855e-05
5.71340617881833e-08
-1.87515451316974e-05
-1.29167573590263e-05
-3.11742669462086e-05
-2.12583891999763e-05
-9.68078176249425e-06
-1.76580203415695e-05
-6.05355193622226e-06
-8.66902828940111e-06
-1.02311598887906e-05
-4.53568910044105e-06
-2.02577809364183e-05
-2.63762318163041e-05
-1.7910720901542e-05
-3.62447559073501e-05
-4.11255373087e-05
-3.24802292428897e-05
-2.40894502648844e-05
1.47180668031047e-06
-1.47563583431735e-05
-1.62678421576023e-05
-1.11677131401062e-05
-1.03994580340904e-05
-1.48268120867331e-05
-1.78094875370713e-05
-5.83350964187296e-06
-1.93415772176529e-06
-4.90608067556511e-06
-2.5166130299268e-05
-1.72036253731973e-05
-2.43203717822483e-05
-1.98013893581273e-05
1.12915475259546e-05
-3.92003580314415e-06
-2.54605009644352e-05
-1.99191922666531e-05
-3.97777842245298e-05
1.19995388898847e-05
-3.41646672258838e-05
-1.05552606537993e-05
-3.79645074389439e-06
-3.1797038953897e-05
-3.18653348610779e-05
-1.4034658857849e-05
-2.37831995867153e-05
-2.20893773105095e-05
-2.36257756105721e-05
-4.9899742883674e-05
-1.20856114649091e-05
-8.84743285558543e-06
-1.31030623184361e-05
-4.19412601902305e-05
-2.96768512593653e-05
-3.10513875491469e-06
-2.69113059045252e-05
-2.42498265233647e-06
-2.52783393314122e-05
-4.42789851800129e-05
-7.26164271490399e-06
-2.51135336289293e-05
-2.27815632054686e-05
-9.07065564540727e-06
-2.84624428168587e-05
-3.10643687786901e-05
-2.46305360507934e-05
-1.11071841680407e-05
-6.74114994679892e-06
-9.56149305986733e-06
-1.94953006254394e-05
-2.23583834134774e-05
-1.43514927001887e-05
-8.36137293156777e-06
-1.08484193654553e-05
-3.02068564468763e-05
-2.39755956101993e-05
-4.28309303747493e-05
-3.11046327579802e-06
-6.41896007303054e-06
-1.42329640146302e-05
-1.06889425187106e-05
-1.86751432141935e-05
4.99049251120603e-06
-1.1290139078564e-05
-1.77407975261988e-05
-6.40964199088852e-06
-1.15591470493988e-05
-3.19186141832348e-05
8.70316540851703e-06
-1.46569759414581e-05
-3.1871536670123e-05
-2.3504275392166e-05
6.06153723510314e-06
-2.69282289559775e-05
-3.86808825119662e-06
-2.760760956086e-05
-2.37183806583917e-05
-1.95885993591778e-05
-1.52475663618667e-05
-2.37014761260762e-05
-2.15665664375077e-05
-2.05056177782686e-05
-3.48001340052727e-05
-1.19345396543809e-05
-2.44053591418331e-05
-3.09674915035885e-05
5.58352659057245e-06
-1.50190877794224e-05
-3.41101677379373e-05
-1.53006692545198e-05
-1.27564056715738e-05
8.68978142807205e-06
-1.73122060101288e-05
-1.00086992921761e-05
-1.22964422878359e-05
-2.51474626426922e-05
-2.49400319840768e-06
-1.0930192910936e-05
-9.98260795806391e-06
-7.77982757214088e-07
-3.56427396725379e-05
-2.51184329459905e-05
-9.71083746198808e-06
-4.08059931142127e-05
-2.71022389870477e-05
-1.78375448997973e-05
-1.76707762303974e-05
-2.34351919425838e-05
-3.9479400999309e-05
-5.00125707163736e-06
-2.01025680868965e-05
-9.81599052856379e-06
7.59181870771214e-06
-1.90103219473203e-05
-4.27015068698645e-05
-3.20709946502799e-05
-1.84213018595885e-05
-3.5218109805967e-05
-2.04473069491764e-05
-1.97139917944088e-05
-2.38368345459959e-05
-3.60820244379576e-05
-4.81992090173463e-06
-3.99921677265119e-05
-9.19077186695705e-06
-3.05002191025411e-05
-2.9137002728772e-05
-2.97406669147193e-05
-4.65571449111525e-05
-3.42907573362764e-05
-2.78578151884588e-05
-3.35617090852696e-05
-1.81820878542396e-06
-2.22249674147789e-05
-1.87933244798816e-05
-2.1247328592253e-05
-3.64830958027668e-05
-3.50156367655978e-05
-2.68990818290886e-05
-3.6268152616198e-05
-2.37485488809636e-05
-2.04167389628208e-05
-3.41890693603084e-05
-1.60119310826364e-05
-3.55133438381083e-05
-1.58232502963009e-05
-4.35403268501009e-05
-2.07890287507495e-05
-2.51352103582178e-05
-1.58781997746745e-05
-2.06607401605653e-06
-2.44436373413009e-05
-1.52268387063413e-05
-2.23131884432165e-05
-1.89056728938518e-05
-3.95796995235242e-06
-2.14053384490379e-05
-1.27730976172864e-05
-2.38869138368493e-05
-1.10193349163144e-05
-1.10727950072189e-05
-2.73310861294364e-05
-4.38715820783928e-05
-1.73040215219562e-05
-4.26569997624336e-05
-1.35064875320786e-05
-3.00535737941223e-06
-2.22504812337955e-05
-1.85618006228992e-05
-4.48469310433929e-05
-3.96138507079916e-05
-2.37690822986223e-05
-6.15365593808581e-06
-1.73419991762464e-05
-1.06494894008363e-05
-1.18595759347254e-05
-2.66568403340778e-05
-2.37805959165416e-05
-1.36614397019927e-05
1.32677273992038e-05
-2.71738037702738e-05
9.96168434970736e-07
-3.24592908947503e-06
-2.42720350843239e-05
-2.94618971927175e-05
-3.16290804295991e-05
5.6490999305083e-06
-6.31976398486298e-06
-2.46994129702797e-05
-2.00227121434088e-05
3.91043119830889e-06
-1.30213156538559e-05
-5.72653579964915e-06
-3.33871705261622e-05
-1.10711011551261e-05
-1.18442164081835e-05
-9.89653097554857e-06
-2.72420369866216e-05
-1.69262034346891e-05
-1.19047192457443e-05
-6.75162087463885e-06
-1.94107045182847e-05
-1.46509408064604e-05
-4.17341033225717e-06
-3.22453169041128e-06
-3.96171418893467e-05
-3.27815922676404e-05
-2.25854677643473e-05
-1.25980068635418e-05
-3.11337471303161e-05
-1.78901509884721e-05
-8.73718831574471e-06
-5.50681209380216e-06
-1.00478975987742e-05
-1.33184026006409e-05
-1.83321564648799e-05
-3.17095227083854e-05
-1.75419435073904e-05
-3.45826294138259e-05
-2.08467133362404e-05
-1.738193410596e-05
-2.09902286291283e-05
-1.03872574692008e-05
-4.1174675451253e-05
-4.33064757874112e-05
-1.71910920662065e-05
-1.85764750875503e-05
-2.31763515302253e-05
-2.64490994162555e-05
-7.64051674838941e-06
-2.62516646212261e-05
-2.18698497225996e-05
-1.26109160478741e-05
-2.69598493636504e-05
-3.00395002912103e-05
9.53660305690894e-07
-2.76508718360419e-05
-2.77259657769691e-05
-2.31459364182489e-05
-2.76772650386408e-05
-3.46867260196952e-05
-1.52791304678298e-05
-7.84139699653529e-06
-3.53595786015894e-05
-1.78401388998244e-05
-1.73997229211743e-05
-2.91754129208966e-05
-2.71040601548617e-05
-1.11336689904486e-05
-2.30292705986761e-05
-1.80841274058072e-05
-5.0072023418731e-05
-2.9292173476536e-05
-6.39713289141123e-07
-1.55101143836232e-05
-5.34743630922976e-06
-1.81205417794908e-05
-2.30941819080817e-05
9.45791607155801e-07
-2.39373212952591e-05
-2.41899160630571e-05
-2.56313188794928e-05
-2.2600020546116e-05
2.25925901694912e-06
-2.42090656232331e-05
-1.95923321783435e-05
-1.72209235561378e-05
-5.21328999443866e-05
-3.06985913970065e-05
-1.96949980122719e-05
-1.73951618001399e-05
-2.28177254360951e-05
-2.54100890639847e-05
-2.20499213302826e-05
-4.50413041456601e-06
-2.19878188445212e-05
-3.66702391375604e-05
-2.72044447196491e-05
-6.92619973641309e-06
-7.54578309459172e-07
-3.85922844393271e-05
-2.30571464605798e-05
-2.16592983294899e-05
-1.50285257034718e-05
-5.65670222048425e-06
-4.44472845672367e-05
-1.67448733686415e-05
-2.3581718958739e-05
-1.62141340733738e-05
-3.3955378737402e-06
-1.44491932650701e-05
-1.4385232856893e-05
-3.68590115367626e-05
-4.06622740836356e-06
-3.98699591466778e-05
-1.94645515209303e-05
-1.28835709290484e-05
-1.18985919927137e-05
-1.49346226179089e-05
-2.5278099106763e-05
-2.10773569829173e-05
-3.47004850094797e-06
-1.63451072832036e-05
-1.85436120219794e-05
-1.10785925343796e-05
-3.01512042175546e-05
-1.54293360817683e-05
-9.15816602741533e-06
-1.8972999537878e-05
-1.4577853704822e-05
-1.4336318528059e-05
-2.22471959128753e-05
-1.18304356107464e-05
-7.64070220766733e-06
-7.50317402088956e-06
-9.83937511824659e-06
-7.30873246872515e-06
-1.43564417477955e-05
-3.92068964234912e-05
-1.52514348428206e-05
-2.80856726387671e-05
-1.61898322171404e-05
-3.37236772176739e-05
3.10274004040893e-06
8.14148392936657e-07
1.97949798415774e-07
-2.67954388763732e-05
5.34588992395721e-06
-1.21384509715026e-05
-5.53818191211861e-06
-2.04967596900073e-05
-3.08588969622905e-05
2.84524355134126e-06
-2.8547678954221e-05
-2.29158984645856e-05
-3.15027780626708e-06
-3.03579850203995e-05
-6.63831596051963e-06
-3.74591053346921e-06
-1.69155833524276e-05
3.63787076777935e-06
-1.71406994946459e-05
-3.31815352222061e-05
-1.5475710312459e-05
-2.34629851752265e-05
-4.000944908649e-05
-2.32129738805822e-05
-2.21461630748843e-06
-2.15624565744121e-05
-2.7415626868175e-05
-2.21722156350549e-05
-8.01420951193101e-07
-2.07734431908805e-05
-3.37033665680264e-05
-1.55840527451264e-05
-2.47695542300722e-05
-2.72906080128343e-05
-3.78447007500565e-05
-1.6858290763357e-05
-2.31593037510124e-05
-1.81506652875802e-05
3.2835163850247e-06
-1.0120101981639e-05
-1.47051767816639e-05
-1.80876956869482e-05
-4.2354783038784e-05
-4.78731042970238e-06
-3.37391818647473e-06
-1.83736788022298e-05
-1.99422582556483e-05
-9.18452730965296e-06
-2.18526945756007e-05
-1.52672221813163e-05
-3.44020248100126e-05
-5.59263668179144e-06
-2.82653829569669e-05
-3.10600407429795e-05
-2.46085966552717e-05
-1.50785228542216e-05
-1.22706105757348e-05
-2.93684030706673e-05
-1.84310857491541e-05
-3.77248588551406e-05
-4.09087935347357e-05
-2.18615282051236e-05
-3.3449085715467e-05
-4.77578517538377e-05
-1.43487907242779e-05
-2.78368107415163e-05
-1.35302480415886e-05
-1.29304134173526e-05
3.66983664194582e-06
-2.29168043992084e-06
-2.0094442037913e-05
-3.49437333699369e-05
-4.09518163478519e-05
-4.14916499300409e-05
-1.05873018135592e-05
-2.97731342803395e-05
-2.63948462894385e-05
-1.18229919424435e-05
-4.03655260984739e-05
5.76200769705266e-08
-4.24856594648106e-06
-2.68787461524225e-06
-2.76957503408434e-05
-2.77127363325503e-05
-4.53064226513348e-05
-2.62648774410569e-05
-3.13463719807662e-05
-3.54120455451173e-05
-2.62903146136063e-05
-8.02940955544946e-06
6.4845835163543e-06
-2.91192455096921e-05
-8.45008272499639e-06
-3.97613013282813e-05
-2.79423082845709e-05
-1.09461287425233e-05
-1.88714571399419e-05
-2.44634112334388e-05
-3.44115625165993e-05
-1.63514941533196e-05
-3.81604694723777e-06
-2.85708514040415e-05
-1.28985636439828e-05
-1.57858561771011e-05
-2.07586138977992e-05
-3.78734161997497e-05
-1.56481538728128e-05
-2.52367978632315e-05
-1.17628715998544e-05
-3.8807797157517e-05
-2.92149083025357e-05
-3.69519815760402e-05
-2.15000640486955e-05
-5.30101822410147e-06
-3.37122071316142e-05
-3.51837948247246e-05
-8.30258691686864e-07
-1.90338025714253e-05
-1.15345551205694e-05
-1.35263589546332e-05
-2.2161445192588e-05
-1.87664489278813e-05
-1.97684382852975e-05
-8.39261667795616e-06
-3.62780450076735e-05
-1.75971976130519e-05
-2.7640828573733e-05
-2.36195572630889e-05
-1.53040504082142e-05
-2.96582994175755e-05
-3.67102571057361e-05
-2.01048710828799e-06
-2.04302072777159e-05
-2.49295305248295e-05
-8.44590133227065e-06
-5.05726524646318e-06
-3.73576391379758e-05
-3.24752159986041e-05
-2.57769825107697e-05
-2.82150654382532e-05
-4.52317953065655e-05
-1.66923810307891e-05
-3.77861489838157e-05
-7.84303625036599e-06
-1.71610208165758e-05
-2.54907797236437e-05
7.15141229270251e-07
-2.1713054155918e-05
-1.24695848605191e-05
-5.45066260665893e-06
-2.80310046854095e-05
-1.81718263982686e-05
-1.48198908284838e-05
-3.7802820311683e-05
-3.33386060769061e-06
-6.82617817378918e-06
-2.0026458677128e-05
-1.69623559538413e-05
-3.78077664920933e-05
-4.81632317068091e-05
-1.1468316796171e-05
-1.29423251184798e-05
-3.45571545928228e-05
6.61221091456215e-07
-1.19431049157253e-05
-4.16659822174511e-05
-1.11852630179227e-05
8.45872207130233e-07
-2.70242175612568e-06
-1.55397283946706e-05
-1.68921664908883e-05
-2.8822250804275e-05
2.84711539465962e-06
-1.27320049729174e-05
-2.76711428523781e-05
-1.90043261536049e-05
-2.36793535197031e-05
-1.21081180985095e-05
6.09190247138136e-07
-4.46563666676462e-06
4.44761792737555e-07
-2.3044953128231e-05
-3.52250093111735e-05
-1.60501025894916e-05
-2.24874228097052e-05
-2.25513341632801e-05
-7.53761265767855e-06
-2.45196481526025e-05
-1.21847906625964e-05
-3.09689911605746e-05
-8.74822307609837e-06
-2.24728209182017e-05
-2.84697819663583e-05
-1.69196308553612e-05
-2.7749145031085e-05
1.11651697562172e-05
-1.1725801823194e-05
-3.09761380009439e-05
-2.93396613725277e-05
-3.1247196157364e-05
-1.51870316194484e-05
-1.32535254129739e-05
-2.28571145457256e-05
-2.3604088426116e-05
-3.39731254240841e-05
-2.05815863789093e-05
-1.52131727403448e-05
-2.86195469095524e-05
-1.061152990211e-05
-2.89929101848869e-05
-4.91216534238606e-06
-2.666369223105e-05
-2.25195341267173e-05
-1.58847752376392e-05
-4.27552517573955e-05
-3.29371563615227e-05
-2.48264276717751e-06
-8.21041317941173e-06
-2.00878400295801e-05
-1.37200903065828e-05
-1.73491653961234e-05
-1.69631468690481e-05
-1.26502528194112e-05
-1.432396541823e-06
-1.53682431646989e-05
-1.86400426922119e-05
-5.95441264857656e-06
-2.47718551888585e-05
-6.81074278659419e-06
-1.70695754956742e-05
-5.47163156192151e-06
-6.29498199481777e-06
-2.98914500208935e-05
1.54182398156618e-05
-2.93722502934817e-05
-3.03719471559938e-05
-2.17837862361545e-05
-3.55598889355122e-05
-1.23535533476389e-05
-2.02805961923108e-05
-1.09407808969385e-05
-9.76462873117955e-06
-1.83301563598056e-05
-1.71569592550266e-05
-2.09510282646146e-05
-1.13324929161289e-05
-2.48759976103825e-05
-5.57372815136347e-06
-6.14647287978098e-06
-9.32425427746207e-06
-7.24342051944043e-06
-3.67443804630152e-05
-1.14943069525189e-05
-3.19212016301657e-05
-1.74704236606726e-05
-2.69507868693304e-05
-3.15402484949661e-05
5.6213692397275e-06
-2.22486803553193e-05
-3.2974691255395e-05
-3.19666527428848e-05
5.89794561795103e-07
-6.02728990950759e-06
-1.81286448883729e-05
-2.75117322688611e-05
-2.43841911863134e-05
-1.89992875681142e-05
-5.03835146664325e-05
-2.33534930238789e-05
-2.90064803567797e-05
-1.7374065761693e-05
8.38808043399417e-06
-2.23584227874565e-05
-2.66255449879382e-05
-7.65259458840702e-06
-2.79879542675234e-05
-2.89321588157563e-05
-2.42448082868631e-05
-3.09639495260707e-05
-1.58956524305043e-05
-7.95416424316416e-06
3.72651722672823e-06
-2.76043660958976e-05
-4.8226650527348e-05
-1.13092236173805e-05
-9.64461981983814e-06
-1.35341860235914e-05
-4.34383901477064e-05
-2.96888568603013e-05
-2.03768168935126e-05
-2.73398295393205e-05
-3.3745262159835e-05
-3.51590000493335e-05
-2.27783058221343e-05
-1.89135395647861e-05
-4.01646830162105e-05
-2.79555618738827e-05
-1.55669613487459e-05
-3.74396760921689e-05
-4.47883113469876e-05
-5.36845352941766e-06
-1.57509924981451e-05
-6.29047531655649e-06
-4.36299744232415e-05
-3.96939993577382e-05
-2.53403901417265e-05
-1.55815773524166e-05
-4.14592368732526e-05
-3.00247272379416e-05
-4.93931119807372e-05
-2.2245640504023e-05
-1.35254714497197e-05
-2.50357726313181e-05
-2.46574014551591e-05
-2.65426631650361e-05
-1.26865638559179e-05
-1.88945592851982e-05
-2.2330002798612e-05
1.4811390277888e-05
-8.55226311420326e-06
-1.0658559296478e-05
-7.35095870316415e-06
-2.45997735925877e-05
-1.14927838708751e-05
-8.22817446074774e-06
-1.50613845701983e-05
-3.61779340165813e-05
-2.95519752220557e-05
-2.65617296631748e-05
-3.9757158915415e-05
-3.20266018128632e-05
-2.92246661216309e-05
-1.47985737534937e-05
-1.70624732525346e-05
-9.43040252647761e-06
-3.59747340402003e-05
-1.63003844990478e-05
-2.46488053126035e-05
-1.84824608113951e-05
-2.77279381896934e-05
-3.15692394741505e-05
-2.38631661849119e-05
-1.68572342359987e-06
-2.89545739125506e-05
-2.02071486282555e-05
-2.24677007748277e-05
-3.3763523670852e-05
-3.07339084236262e-05
-2.01994880739127e-05
-2.8241324503164e-05
-3.3323624377764e-06
-2.014549970889e-05
-2.37772354000711e-05
-4.57285365671411e-05
-2.5583808848844e-05
-1.72189033223664e-05
6.77497847070458e-06
-3.82184437048542e-05
-9.47653533812513e-06
-3.56166965549252e-05
-3.58277374934357e-05
-6.87519966302272e-06
-1.68777457971424e-05
-4.89773434411511e-05
-7.2882883877476e-06
-5.51674916400816e-06
-1.89036681610401e-05
4.85217445097464e-06
-2.46292909855774e-05
-2.61704788614565e-05
-3.53098173394083e-05
-1.98995435185811e-05
-1.24041427502397e-05
-7.93125140130452e-06
-1.67513601848945e-05
2.28686587643363e-05
-2.81127480169489e-05
-3.36021398967043e-05
-1.32669496547011e-05
-3.14450163123477e-05
-9.77017875842973e-06
-1.61866192014769e-05
-8.70552522743359e-06
-2.1329748194846e-05
-2.96474286772322e-05
-3.56867157686491e-05
-4.53569392994263e-05
-1.46228089051685e-05
-2.00812258827378e-05
-1.58036517645442e-05
-3.7315780380428e-05
-4.06182842621092e-05
-3.34422865072699e-05
-2.62726676451628e-05
-2.40090507786102e-05
-4.28035646442656e-06
-1.3047809687146e-05
-2.05388091032439e-05
-1.65403161490761e-05
-2.74745922318468e-05
-4.27636076663831e-05
-3.06056488166861e-05
-6.59584882457204e-06
-4.92246843538071e-05
-8.88733999852799e-06
-1.65407750647034e-05
-1.54885552898201e-05
-1.0230901647679e-05
-1.99089307276658e-05
-1.80149362724456e-05
-3.1988995007752e-05
-3.77677878981545e-05
-1.17976763698944e-05
-2.72397457755773e-05
-2.74321617983486e-05
-2.1990925767127e-05
-2.39050219669284e-05
-2.56329330908268e-05
1.48844316746775e-06
-2.75486611392167e-05
-2.56252847634018e-06
-2.39291814975627e-05
-1.64331041225093e-07
-7.60471750268895e-06
-1.19129900788715e-05
-2.68581143710791e-05
-6.65088355252289e-06
-3.26877079247086e-05
-1.57625673407956e-05
-2.14966551899062e-05
-3.45276771349769e-05
-3.25317690952194e-05
-6.20770729166324e-06
-1.344685963792e-05
-9.85229412880474e-06
-3.28840887333638e-05
-1.45582066103201e-05
-3.6917749434522e-05
-3.68236935188376e-05
-3.57185652463809e-05
-2.36490287685475e-05
-1.53897772690847e-05
-7.21431587214805e-05
-3.11880375099628e-05
-3.24173648985115e-05
-1.88588767038646e-05
-2.15772857573493e-05
-3.21225341900373e-05
-2.67884022408514e-05
-3.0577462108678e-05
-1.55532305365162e-05
-1.78836621387632e-05
-1.49029625838954e-05
-2.27354934849143e-05
-2.344894890552e-05
-1.48249231220146e-05
-1.41953711250127e-05
-1.55616421224211e-05
-2.95727503158157e-05
-2.41318291338778e-06
-2.17357663170264e-05
-3.04563256447005e-05
-3.38477673577985e-06
7.58236691197086e-06
-1.50822907180627e-05
-1.54616307640586e-05
-4.19236872062237e-05
-1.73391022584121e-05
-2.06777208476144e-05
-5.25689536253496e-06
-2.2914538279579e-05
-3.17514588246142e-05
-1.26593421449696e-05
-3.17560657294827e-05
-2.30467014531248e-05
-1.01187727835035e-05
-2.72411306119066e-05
-2.15390914758718e-05
-7.6568020367665e-06
-3.14958074918871e-05
-3.12032888335833e-05
-2.09405457792932e-05
-2.3236006637605e-05
-1.20413371462454e-05
-2.0265173425534e-05
-2.31191354597769e-05
-1.12395420882725e-05
-3.2735807405931e-05
-1.4393703621941e-05
8.45220462990909e-06
-1.03415602846713e-05
-2.86763794869794e-05
-1.0145976878355e-05
-2.90989054113997e-05
-1.72045648177739e-05
-2.16818138097519e-05
-2.05418019860836e-05
-1.77462529875204e-05
7.96150727287881e-06
-4.49418540803154e-06
-2.65954992216679e-05
-1.93221848486545e-05
-1.96038644364215e-05
-3.07887490690314e-05
-1.68399582997998e-05
-2.02844154104161e-05
-5.47524859485863e-05
-2.95762380863052e-05
-3.46985923066896e-05
-3.7141909578758e-05
-3.05337777068734e-05
-1.8298510600975e-05
-3.97533367322059e-05
4.60854235759586e-06
-1.58375753049137e-05
-2.50958657948602e-05
-4.92996964433576e-07
-3.23050981769078e-05
-2.56845772271915e-05
-2.65405270922315e-05
-2.08647348128512e-05
-3.15611488027286e-05
-1.18250000379634e-05
-1.3490805270248e-05
-1.99569192965544e-05
3.25159737480521e-07
-3.73062013425601e-05
-3.33461630337168e-05
-2.88234197138697e-05
-9.18558113833069e-06
-3.28108522856927e-05
-8.63885698623964e-06
-6.27432221252359e-06
-8.6284269889058e-06
-2.68741739694393e-05
-6.19540844341627e-06
-1.31022420480275e-05
-2.89886452489582e-05
-2.39407534430938e-05
-3.93498171747268e-05
-2.15794584897578e-05
-3.96899631534024e-05
-3.42902836644351e-05
-1.4212609579454e-05
-1.73116850404184e-05
-3.5342910675727e-06
-3.05071754473214e-05
-2.31468321520483e-05
-2.11626342316213e-05
-1.7644996760592e-05
-8.91991890493712e-06
-1.5371537204905e-05
-2.71306462953398e-05
-3.48452308671148e-05
-5.11945864860149e-06
-1.88298996473916e-05
-2.20523252074885e-05
-6.16602284065216e-06
-1.17456580226394e-05
-2.22255271012592e-05
-2.13169708955023e-06
-1.24212266880065e-05
-3.41718404895436e-05
4.8807507355081e-07
-1.63264189349495e-05
-2.3803557631662e-05
-1.80775591290112e-05
-2.99430369613794e-05
-3.32803982549285e-05
-1.83387659604057e-05
-3.27189599578046e-06
-1.33506843683309e-06
-3.99927078192604e-05
-2.8189708087135e-05
-3.48857073090285e-05
-2.05824461170974e-05
-1.26159458393686e-05
-2.77451816505966e-05
-2.03591345885753e-05
-1.39624183830982e-05
-2.71366209469242e-05
-1.59844050676376e-05
-1.4355181837506e-05
-9.2152765259931e-06
-4.08546927125031e-05
-2.65551763057812e-05
-1.43850877746224e-05
-1.31387717318542e-05
-1.04574475028943e-05
-1.36859050764623e-05
-5.88633783214613e-06
-1.15456607132907e-05
-6.08694687389967e-06
-2.32773552905581e-05
-1.91481609921868e-05
-5.55984733968407e-05
-3.35929489884329e-05
-2.02192856701603e-05
-1.70756498877598e-05
-3.61867819716236e-05
-2.72786783697325e-06
-2.29573602628184e-05
-1.05477580464936e-05
-2.29487074490642e-05
-1.02408685136402e-05
-3.11555552942225e-05
-5.86595905551345e-06
-2.2329836083414e-05
-1.35679209027309e-05
-7.59815294662668e-06
-3.04258754154685e-05
-8.06988927282726e-06
-2.77049958383246e-05
-1.26835108115963e-05
-2.25060691330677e-05
-3.16585536130333e-05
-4.29046041848689e-05
-3.07715190424759e-05
-2.74537104271094e-05
-3.9937579511832e-05
-1.61651998146847e-05
-2.73250673627701e-05
-1.7952947478783e-05
-1.28659943972973e-05
-3.21095549178682e-05
-4.12110284750669e-05
-5.43878897256013e-06
-1.16053347666891e-05
5.63496950909054e-08
-1.87814379683772e-05
-1.22021030262037e-05
-2.52956310450782e-05
-2.34322434425877e-05
-1.14701396675742e-05
-2.73012489470836e-05
-4.03689898753742e-05
-4.1144235770178e-05
-3.52252937686483e-06
-4.56086890505398e-05
-2.14893172840179e-05
-3.82331103848856e-05
-2.55459089033221e-05
-2.0872609965484e-05
-1.86837500141316e-05
-3.95296532263517e-05
-3.33736994161639e-05
-2.98902065336082e-05
-3.2261565006379e-05
-3.2924172688353e-05
-4.08323602357913e-05
-1.99449539510147e-05
-1.32749569398081e-05
-3.17317810252505e-05
-2.83955583616235e-05
-8.71117612230266e-06
-3.27584248689028e-05
-8.48086341548371e-06
-2.40407413774025e-05
-1.85869987984562e-05
-8.60863968731857e-06
-9.40896686566774e-06
-1.67558333612599e-05
-5.36085100170675e-06
-2.82456859019503e-05
-1.44287699058186e-05
-2.56423674876858e-05
-6.24322805491586e-06
-2.90964530110838e-05
-2.34811707844372e-05
-2.26939268540516e-05
-1.93215651099073e-05
-2.33089856128287e-05
-3.08956461037567e-05
-2.46205102545856e-05
-1.64629605290525e-05
-1.25797877405359e-05
-3.85998028914317e-05
-2.0937159471629e-05
-5.21658229642249e-05
-2.04329038467105e-05
-5.29388812332613e-06
-4.24127677846935e-05
-2.24139443582445e-05
-9.50019271475395e-06
-1.86621169969235e-05
-1.95833762821306e-05
6.56653724287444e-06
-1.26127893288304e-05
-2.00911666400092e-05
-9.43553134972271e-07
-1.99721865936153e-05
-1.85760787312593e-05
-1.84461244846294e-05
-2.67323600239019e-05
-2.54715731475747e-05
-4.22383350374027e-05
-1.69932506367951e-05
-2.47069943485553e-05
-1.90300444063029e-05
-3.57091199503378e-05
-2.74827868156318e-05
-4.04583322136211e-06
-1.33154772637234e-05
-2.27379271567186e-05
-2.46765376624058e-05
-1.51551409106063e-05
-5.83267880784844e-06
-2.72015783111585e-05
-3.57937175001365e-05
-2.90280330765779e-05
-3.91975011174285e-05
-2.65853421352854e-05
-4.0636888518075e-05
-3.04367723407593e-05
-2.3271922114063e-05
-2.29334088018786e-05
-6.0437953859078e-06
-1.93811031147809e-05
-1.72595226979645e-05
-3.30112224540322e-05
-3.70967923021564e-05
-1.48690266172687e-06
5.00735953493234e-06
-1.13274105140974e-05
-3.45153620876433e-05
-2.37681950535904e-05
-3.42748278057878e-05
-2.96280376059471e-05
-2.44502081768022e-05
-4.65786475035965e-06
-2.67478385384383e-05
-4.29107227600801e-05
-8.01618857142729e-06
-3.06313718075486e-06
-2.00734370706697e-05
-5.98306969998441e-06
-3.35551807239404e-05
4.58841517730361e-07
-1.68165130427314e-05
-3.13288803111332e-05
-3.67645583070511e-05
-1.17921775830829e-05
-2.47341072218752e-05
-1.65336443842955e-05
-1.98125509958124e-05
-1.6923180405054e-05
-4.44800223371829e-05
-3.20702291949934e-05
-2.68274872353662e-05
-9.85344229669288e-06
-2.73425947382915e-05
-1.57988820138658e-05
-2.40437954451955e-05
-2.5263904608873e-05
6.96709137612843e-07
-2.45641168894992e-05
-1.04639530521364e-05
-2.15738527209517e-05
-2.1255208764648e-05
-1.41379805075516e-05
-2.30359870741508e-05
-2.76660919855469e-05
-1.85624611605734e-05
-1.56322561371041e-05
-2.27807037529853e-05
-3.55439691716358e-05
-3.75993815418685e-05
-4.71260616989261e-06
-9.29075647066738e-06
2.36455309367323e-06
-3.11696393969465e-05
-1.86107911425386e-05
-2.1487063310584e-05
6.95313268789239e-06
-1.65411019880801e-05
-1.35509472583434e-05
-3.17215655186054e-05
-2.56356629822853e-05
-1.78280154531005e-05
-2.69066309609698e-05
-7.12838607122232e-06
-2.39935809513115e-05
-1.73840456431548e-05
-6.9220666555961e-06
-1.84504298399365e-05
-8.96992050226477e-06
-1.5872343127013e-05
-3.02393544288067e-05
-7.22961255899951e-06
-2.09804881856759e-05
-3.50276474258837e-05
-2.01111196692008e-05
-8.5641791702167e-06
-2.08511691568987e-05
-1.96212954580233e-05
-3.57552053445395e-05
-5.66659840730903e-05
-1.398189254254e-05
-1.86411846598939e-05
-2.19389337925668e-05
1.39231280526557e-06
-8.98280936805149e-06
-1.32580375390512e-05
-1.1497485672869e-05
-3.07037728387556e-05
-2.81530736292045e-05
-2.80047341486322e-05
-3.73729173819061e-05
-6.83971180770294e-06
-1.18958202862811e-05
-1.60196207485209e-05
-2.96866155763735e-05
-2.95930123352523e-06
-2.46694761798052e-05
-8.4535770895433e-06
-4.32648242409997e-06
-2.23571041256752e-05
-9.5048551514388e-06
-3.18605902507146e-05
-1.75217517027248e-05
-2.17646563052558e-05
-1.99867658897469e-05
-2.29135786474658e-05
-1.02606322288939e-05
-2.88790329126093e-05
-9.14779020580422e-06
-3.10469752544302e-05
-1.38957379010843e-05
-2.38178458281245e-05
-1.94529168080219e-05
-4.88513349549832e-05
-4.1884972282154e-05
-1.75207382147271e-05
-2.63846980303404e-05
-2.81874391495932e-05
-1.86649939568886e-05
-2.52531321964808e-05
3.96858291742758e-06
-3.40991113007785e-05
-3.29277413229744e-05
-1.61790147994691e-05
-3.09571177863106e-05
-2.09662434395967e-05
1.76969260455314e-06
-1.89506166904418e-05
-3.31994881113596e-05
-4.91207667167732e-05
-2.84689163273078e-05
-1.92604424923973e-05
-1.26602182550415e-05
-3.68177518723453e-05
-2.41806133278704e-05
-1.84577786912065e-05
-1.93015677588016e-05
7.10880064824851e-06
-3.5687276409432e-05
-2.64910001974173e-05
-8.56701806980614e-07
-2.31088427734632e-05
-2.80731716867604e-05
-3.528131063427e-05
-1.21603591697011e-05
-9.467223888831e-06
-2.83962595169783e-05
-5.17148724064085e-08
-2.15099559994302e-05
-1.34773759284265e-05
-3.6381186008384e-05
-1.53427920912684e-05
-9.04509663124142e-06
-1.4314406077938e-05
-2.88158144488462e-05
-1.34359700569044e-05
-5.07673141130745e-05
-8.92542539984651e-06
-2.14512136478145e-05
-3.89349029198421e-05
-2.19165669427156e-05
-2.76317953202494e-05
-2.79411900647913e-05
-3.28555028282406e-05
-2.04142247959276e-05
-1.11757157055222e-05
-2.28374113276645e-05
-1.72550706674167e-05
-3.47361290093887e-05
-3.42651371182964e-05
-1.2064634555573e-05
-4.36507218414434e-05
-2.19536130620105e-05
-1.330446552143e-05
-6.53115673862739e-06
-3.40825604018202e-05
-2.94459869653854e-05
-2.36285422316034e-05
-9.39457074283806e-06
-3.0611264280969e-05
-1.38307266461181e-05
-3.00783427955859e-05
-3.12599067626385e-05
-1.6497580908286e-05
-2.32035679068658e-05
-6.64145479179798e-06
-2.2013166104977e-05
-1.44577782001611e-05
-2.81769777776226e-05
-2.63076924633441e-05
-1.63995820295839e-05
1.69910638158915e-05
-3.69547685385557e-05
-3.48508282239098e-05
-4.67174132002446e-05
-3.02663651050063e-05
1.00401433860367e-06
-3.38165044619117e-05
-1.99043538658674e-05
-4.17925363157853e-05
-1.7063608278859e-05
-2.78527028623524e-05
-3.2128885454359e-05
-1.3512667699175e-05
-7.01695086572211e-06
-3.84125954413073e-05
-2.49229614404169e-05
-1.73824089106388e-05
-1.65006393138526e-05
-5.02821348703754e-07
-8.67523431054016e-06
-2.31445671156634e-05
-1.78354687408046e-05
-2.84933607877888e-05
-4.00318546239708e-05
-3.41774009526274e-05
1.49956947449569e-06
-1.81450359145597e-05
-2.4919149440245e-05
-2.85551139781292e-05
-1.46946368023438e-05
-2.66480434481828e-05
-2.62976629931372e-05
-1.81947043162711e-05
-3.1442409410374e-05
-2.22738812148444e-05
-1.71263518688729e-05
-1.2046023413912e-05
-3.31335607937784e-05
-2.32361710376438e-05
-2.18840922323785e-05
-2.05599724554566e-05
-3.04292544767805e-05
-1.37824801555111e-05
-1.7045732477966e-05
-3.86869758792506e-06
-3.58303796636528e-05
-2.19517513684371e-05
-2.82723100987484e-05
-1.19354201035936e-05
-2.37036625511091e-05
-2.220877103212e-05
-6.28820362278226e-06
-3.39600775506445e-05
-2.64673472015837e-05
-3.08425124370344e-05
-2.78540144665949e-05
-1.71302277817911e-05
1.00491681299112e-05
-2.41810222389603e-05
-2.3047995258542e-05
-1.89974632869114e-05
-1.1595930109923e-05
-2.59714508749491e-05
-3.04883002524419e-05
-2.96933542009663e-05
-3.88437596046625e-05
-2.26386817021331e-05
4.60394579970885e-06
-4.18117623896984e-05
-2.76969685798492e-05
-2.16545022040152e-05
-2.0395690940186e-05
-1.71755081166206e-05
-1.24329071557556e-05
-1.77780085367097e-05
-2.20190950827738e-05
-1.71407432741818e-05
-2.07209566244308e-05
-3.57753415132674e-05
-2.79683251119879e-05
-9.74390542827043e-06
-1.28889402416871e-05
-4.22639709052686e-06
-5.75896429322381e-06
-3.13407203975061e-05
-4.07115636760137e-05
-1.29152068691056e-05
-3.800994804894e-05
-1.83816308374351e-05
-1.0576942805802e-05
-1.22084088792992e-05
-2.5372097451644e-05
-2.88613087016707e-05
-3.19679695611392e-05
-2.51953901018969e-05
-2.63236037631282e-05
-1.511125047986e-05
-2.87146217509978e-05
-9.07679204048212e-06
-1.48369613117673e-05
-1.3545169497881e-05
-2.83944988147119e-05
-4.18039279447393e-06
-9.39432089524303e-06
-2.37842546567289e-05
-3.744967335664e-05
-2.05691857704194e-05
-2.61327033500086e-05
-2.30799901050859e-05
-2.4687271861146e-05
-2.56665019265406e-05
-2.83490518104409e-05
-2.11783566804902e-05
-1.02354698248152e-05
-3.14957069497882e-05
-3.92447415230237e-07
-2.2730989371203e-05
-1.79379720673376e-05
-5.70641842533106e-06
-1.81664198552118e-05
-2.60281227796618e-05
-6.4227799629548e-06
-1.84575936986269e-05
-1.55951504021277e-06
-1.31072636505749e-05
-2.77719050140088e-05
-2.91348348652505e-05
-2.37621470270321e-05
-6.61712480988277e-06
-1.54595514808063e-05
-7.56940715341485e-06
3.85591044410687e-06
-8.22349790834844e-06
-5.66953134363408e-07
-1.96937757270693e-05
-8.83375871745941e-06
-9.04295643248265e-06
-2.01071501012463e-05
-2.10321628740367e-05
-2.19317566348801e-05
-8.55705870461452e-06
-1.40861070273101e-05
-3.02595438393148e-05
-1.72563167541209e-05
-3.46120674775375e-05
-3.48886989213684e-05
-1.25497747793654e-05
-2.37150358969087e-05
-1.99261033670963e-05
-1.8581564603417e-05
-2.31659525980309e-05
-3.16471240160635e-05
-9.32748116016986e-07
-1.65762879287339e-05
-1.98441624250837e-05
-2.94608433402408e-05
-1.6782656679885e-05
-6.6359541816696e-06
-3.96455560901394e-05
-3.19927280114686e-05
-2.53788536316654e-05
-4.31531920973952e-05
-3.02602591846428e-06
-1.72705171212067e-05
3.48222625956577e-06
-1.0428746203376e-05
8.80072670807177e-06
-9.13164883489766e-06
-2.11282737144875e-05
-4.24062824765063e-05
1.52713443566045e-06
-8.47489175964961e-06
-3.40372492399058e-05
-3.54466900392617e-06
-3.29180015844279e-05
-2.64574783040282e-05
-4.26707329717065e-05
-3.40900338715029e-05
1.7848698991827e-05
-1.91801139729687e-05
-2.13088753939472e-05
-4.93102948753706e-06
-2.40234361525314e-05
-1.00265921236184e-05
-2.29982904846279e-05
-1.59478856788103e-05
-1.56184035420572e-05
-9.69662877095179e-06
-2.64231554608238e-05
-2.54633933901425e-05
-2.90171280990934e-05
-2.16807608942396e-05
-3.01616007625021e-05
-1.07568060092125e-05
-1.52266600870666e-05
-3.59699751094804e-05
-9.05742391665366e-06
-1.55110578370632e-05
-1.52448097945804e-05
-2.40123558421113e-05
-4.30614875200246e-05
-1.69495861645387e-05
-2.11375545648959e-05
-1.64330587551812e-05
-1.98885372049558e-05
-3.12698801328754e-05
-2.09450126260526e-05
-1.14593976680822e-05
-1.53405727261563e-05
-2.38851539967226e-05
-1.68188328970699e-05
-3.90948697576332e-05
-1.41242343490027e-05
-1.89018014273491e-05
-1.69591590807435e-05
3.0514109709583e-06
8.78875242999256e-06
-1.68919805910479e-05
-2.50420886270276e-05
-1.78365343851373e-05
-3.59767651722763e-05
-1.32050245067137e-05
-1.72782338719536e-05
-1.87272992111039e-05
-2.59924072418799e-05
-2.90495578222276e-05
-4.11640355557936e-05
-1.32092375156741e-05
-4.09638414361391e-05
-4.15903983867453e-05
-3.77215051331927e-05
-2.76635585553314e-05
-2.97900350013967e-05
-2.96499230633598e-05
-1.55089859909038e-05
-3.01279842156456e-05
-5.89193506446591e-06
-1.58665448973193e-05
-2.15806578160347e-05
-3.83741533078355e-05
-3.20028669936941e-05
-3.24606900928551e-05
-1.88668314369974e-05
-2.77411368902891e-05
-3.50071781106372e-06
-2.00738006749129e-05
-2.16582703292424e-05
-2.90674523103732e-05
-2.05696204395928e-05
-3.10069999035901e-05
-3.21033562612932e-05
-2.33406761253925e-05
-1.90267125937597e-05
-2.81088337649486e-05
-1.59196615776031e-05
-2.42259382313232e-05
-3.57877409735448e-05
-1.35481199886894e-05
-1.36074786444606e-05
-2.11791779656511e-06
-1.90945495774612e-05
-8.96650259046387e-06
-3.62699256641702e-05
-2.54707802410749e-05
-2.01963618805442e-05
-1.7360251826325e-05
-7.4970457200416e-06
-3.84753484994869e-05
-1.27029876891528e-05
-3.070861046141e-05
-3.77623296023185e-05
-4.61213742783763e-05
-3.74802574409359e-06
-1.97348481769449e-06
-1.76297832476166e-05
-1.94958952721131e-05
8.503939097898e-06
-3.41673017785887e-05
-4.56268968977201e-06
-2.55934944014332e-05
-2.11543620728936e-05
-1.95846283335265e-05
-1.24097793040257e-05
-5.16119287500069e-06
-1.72876323383787e-05
-1.8032510978963e-05
3.03918806555133e-06
-1.54009968488174e-05
-1.56696634077563e-06
-1.46493260943504e-05
-2.74556024537146e-05
-3.36976915745093e-05
-1.60300104015951e-05
-1.40564032120354e-05
-1.98767705095891e-05
-1.69920901457928e-06
-2.24648819657525e-05
-1.77648603914271e-05
9.64237328247752e-06
-2.76862891748084e-05
-1.04204261029234e-05
-2.96839095105842e-05
-9.01568338953148e-06
-1.24923101467527e-05
-1.94487107189007e-05
-2.40998392246766e-05
-2.31488765511686e-05
-2.39779336695297e-05
-2.68327306560231e-05
-2.3907123985066e-05
-1.0278121068671e-05
-1.64440860608072e-05
-2.72336066749338e-05
-1.65331727420976e-05
-3.11276499216215e-05
-2.10157807719525e-05
-1.93933591834095e-05
-7.64246628648074e-06
-2.11335033342975e-05
-2.02105798089219e-05
-6.66931798082841e-06
-1.70793906443203e-05
-2.47193130880704e-05
-1.97892132175358e-05
-2.22909361558712e-05
-2.127324202877e-05
4.62337983623527e-06
-2.53205806021348e-05
-2.11537037222962e-05
-1.62209960898239e-05
-1.06589247255141e-05
-1.42607627343e-05
-3.08151029014855e-05
-1.13739080748857e-05
-2.98561797133345e-05
-2.38057843702397e-05
-1.5196756596023e-05
-2.62840622507824e-05
-3.72969840065343e-05
-1.89756007142345e-05
-3.7255904740497e-05
-1.06808644174336e-05
-1.34097513986933e-05
-2.40736708607536e-05
-3.75932987253615e-05
-2.91075445189377e-05
-4.42520800630215e-05
-4.0028918921985e-05
-1.83882294423507e-05
-2.40226822495553e-06
-1.48727513998105e-05
-1.90296540844242e-05
-1.74112728945982e-05
-1.01734037003685e-05
-1.50143386716988e-05
-1.28019019479189e-05
-3.53124300124862e-05
6.95890634513645e-07
-8.33222427932158e-06
-1.49389191180692e-05
-1.02243986043446e-05
-3.8076477125589e-05
-7.31187043428004e-06
-8.17482708777999e-06
-1.99224359504448e-05
-4.86182536177086e-06
-1.63055215208963e-05
-4.05182928867169e-05
-2.6175971973137e-06
-1.37345307167875e-05
-4.31925010778579e-05
-8.12865935684102e-06
-2.60030878736672e-05
2.66939731067597e-06
-9.69558198186333e-06
-1.62394605057437e-05
-2.55323432856347e-05
-2.34239654361946e-05
-6.36813719687053e-06
-3.35190730073946e-05
-1.13251985982334e-05
-2.63481317799816e-05
-1.52091385477938e-05
-2.75885156645239e-05
-1.32277281894415e-05
5.16413941548506e-06
-2.28959036687011e-05
-1.30153517735469e-05
-2.90743791580831e-05
-3.22612308270506e-05
-4.73129125256699e-06
-2.08807410135572e-05
-1.92687801084599e-05
-2.41029134816956e-05
-2.08689628843278e-05
6.0367088575201e-06
-1.27489357620141e-06
-3.58256623783502e-05
-3.47702990372919e-05
-3.16243477664982e-05
5.81917087035333e-06
-1.61141553840979e-05
-3.35548486556259e-05
-1.21418232678554e-05
-2.02227459983962e-05
-3.4031863010709e-05
-1.69642485409225e-05
-2.23301209260895e-05
-1.97023168464656e-05
-3.6062501255981e-05
-2.7767041134658e-05
-5.56120264717632e-06
-1.3765379641729e-05
-4.64141144217586e-05
-1.97910774207246e-05
-3.17353510622993e-05
-2.84229274207599e-05
-9.65444424683603e-06
-9.62468192833792e-06
1.31878319523464e-06
-4.115141689149e-05
-3.74004025822152e-05
-8.43931611723337e-06
9.84776985054457e-06
-2.04814660873737e-05
-1.33914301495985e-05
-1.76921595506508e-05
-2.80849028540041e-05
-1.39815897456413e-05
-4.00039464673935e-05
-2.17986721077356e-05
-2.63589073896254e-05
-3.69086968682114e-05
-4.29662782035717e-05
-3.71882063637311e-07
-2.88924967822358e-05
-3.94141235789425e-05
-2.9615200270263e-05
-4.54472983075251e-06
-2.98647256778169e-05
1.28232076739442e-05
-6.13583468241867e-06
-1.31999981969272e-05
-6.75003756522878e-06
-3.24560891991703e-05
-1.23825852500126e-05
-1.82758000480874e-05
-2.22845784750717e-07
-2.79169190534352e-05
-2.19626172804981e-05
-1.53039165892806e-06
-2.23172376230522e-05
-2.90576641768892e-05
-2.5011308615244e-05
-1.45170684696732e-05
-1.93072563161189e-05
-1.43743082688036e-05
-1.70662604315449e-05
-5.37160829830882e-06
-3.01927005814353e-05
-1.43895089623783e-05
-2.00099941483618e-05
-2.43275455583605e-05
-9.49090140761222e-06
-2.7610338470966e-05
-2.20879926358841e-05
-1.39728020475541e-05
-2.66286701721932e-05
-1.22277934626917e-05
-2.57109771796881e-05
-6.31537198073393e-07
-1.37460053913342e-05
-1.28027580613717e-05
-2.6812905961365e-07
-2.63201085749308e-05
-1.90886636380235e-05
-1.37259755238825e-05
1.41304266579275e-05
-9.84512717730397e-06
-2.6084096141377e-05
-1.4925559993697e-05
-2.03717068334268e-05
-4.02374635811561e-05
9.91779960257785e-07
-3.0211380648995e-05
-3.50676647514627e-05
-1.66771254667039e-05
-2.14660131469986e-05
-2.42482047863448e-05
-2.72042644088029e-05
-2.47957122686883e-05
-2.91852439696181e-05
-1.04939554570142e-05
-3.29666079513259e-06
-2.78866477202403e-05
-3.33276764386711e-05
-1.96882961665919e-06
-1.52610779564838e-06
-4.12579017585276e-05
-2.05131737049317e-05
-3.85310932216236e-05
-1.71843684560983e-05
-1.4157235643707e-05
-4.48361507942718e-05
-1.97001663559159e-05
-2.43445927215106e-05
-5.81865489138033e-06
-2.63065167510325e-05
-2.62261596140594e-05
-2.60076310528826e-05
-1.829190513385e-05
-1.87649497374423e-05
-2.36938666139432e-05
-2.68788898568843e-05
-3.2242656832212e-05
-1.32405106585256e-05
-2.81001487580779e-05
-2.5957646554976e-05
-2.19923599199975e-05
-1.08840404522195e-05
2.21632846215761e-06
-6.87930353021795e-06
-1.92536255926182e-05
-3.69131760323061e-05
-3.40127755407823e-05
-2.23414415111704e-05
-1.89900474073125e-05
-2.48733658353222e-05
-3.24978059146344e-06
-1.22922247811694e-05
-4.48225917134769e-05
-2.91761476915694e-05
-1.39498732435432e-05
-3.50355296954246e-05
-2.11029764815878e-05
4.47205762656791e-06
-1.27651802233069e-05
-1.64074843827161e-05
-1.74782034512032e-05
-1.22768091048472e-05
-2.5543520797188e-05
-1.99334837217226e-05
-3.84939613399796e-05
-2.45575777950812e-05
-2.13896975085707e-06
-2.9272892238814e-05
-1.48643779406379e-05
1.41986270181622e-05
-1.95886787246457e-05
-1.0583347527798e-05
-1.81769922248896e-06
-1.13665017828262e-05
-2.07312516213598e-05
-9.04107451127596e-07
-1.43245051379675e-05
-2.34851867999486e-06
-1.68763695379978e-05
-2.55134985049082e-05
-5.50258678404357e-06
-3.25306897935828e-05
-1.38033064487814e-05
-1.8792482386144e-05
-1.45311701750375e-05
-2.85435924910798e-05
-2.67610672863497e-05
-9.76363363628427e-06
-2.49477791086057e-05
-2.0275922161163e-05
1.12502665244653e-05
-1.35915364629437e-05
-3.1302074158286e-05
-4.18086789620515e-05
-1.9907105521938e-05
-2.3704669448931e-05
-2.69273221272144e-05
-3.0312979883047e-05
-3.15571351147382e-05
-2.977268651166e-05
-9.46019148304316e-06
-2.5486330358826e-05
-1.61712534037994e-05
2.93383851226904e-06
-4.12800882422842e-06
-3.16751131543554e-05
-2.91958084641727e-06
-1.67742586758774e-05
3.48797145703657e-06
-5.46629458574576e-06
-2.06961935917498e-05
-2.41458882894296e-05
-2.69332148253587e-05
-1.85945854085322e-05
-1.68910937507201e-05
-1.29241954765537e-05
-3.30244370696712e-05
2.64642571311342e-07
1.13739389898514e-05
-1.49148100492291e-05
-4.34402565557185e-05
-4.16041208573458e-05
-1.83238142088176e-05
-1.36548477277672e-05
-2.04074938226389e-06
-2.2298321581227e-05
-2.28420198466482e-05
-3.29884017708311e-05
-7.011680004025e-06
-1.18767064195882e-05
-3.81718069617886e-05
-2.36715860176512e-05
-1.73026342544239e-05
-2.58989633976863e-05
-2.25021424318724e-05
-2.42133432995494e-05
-2.82538290603311e-05
-2.06763276332464e-05
-3.24694237237558e-05
-4.84033225477763e-06
-2.97388691743283e-05
4.58746308448616e-06
-1.15177181101745e-05
-2.04566736411268e-05
-1.39530927613421e-05
-2.25246790722118e-05
-4.86234580451907e-05
-3.03935278618119e-05
-2.88469306720357e-06
-3.0415967548514e-05
-2.63758155912859e-05
-2.31079437959591e-05
-4.17286914882617e-05
-3.30333622811808e-05
-1.17420442064653e-05
-2.44180789642241e-05
-7.36383028139955e-06
-2.96297180505181e-05
-1.78790336023494e-05
-2.32814019181369e-05
-2.47839948381199e-05
-2.14078694487532e-05
2.454349191099e-06
-2.90697637109864e-05
-2.51066494032439e-05
-3.27152326086368e-06
-1.0457305191215e-05
-1.9784569522054e-05
-1.62325926862275e-05
-5.09823994044269e-06
-1.17175624818747e-05
-3.08122592010587e-05
-2.9330855474589e-05
-2.3458288118037e-05
3.11921807875527e-06
-3.10054038453427e-05
-4.43060739869828e-05
-4.48776901734048e-05
-3.24365781253748e-05
2.91578765105936e-06
-1.33813248548528e-05
-1.94094401837864e-05
-7.69074769316213e-06
-2.56200829050121e-05
-2.71333421858807e-05
-2.06992269122255e-05
-2.20220018077862e-05
-1.81143083455596e-05
-2.14332502046596e-05
-3.22233544747928e-05
-2.96910322006113e-05
-2.19383283258247e-05
-3.21102752420952e-05
-3.64668609325649e-05
-2.3402895228187e-05
-6.58248939593789e-06
-3.30058996867272e-05
-1.03121111165571e-05
-1.3819244782306e-05
-1.86488798061585e-05
-3.34005062128481e-05
-1.53870885966259e-05
-3.71646395245117e-05
-2.0013679215614e-05
-9.45291440005381e-06
-2.96800007709117e-05
-1.95933698601463e-05
-2.37214691367428e-05
-9.03660275955754e-06
4.37076001861387e-06
-3.06507130916413e-05
-2.46819334491629e-05
5.43023595663928e-06
-1.99983355798183e-05
-2.63972799070331e-05
-4.85748626867989e-05
-2.2964666214257e-05
-2.60521167899619e-05
-7.37031388536957e-06
-2.7505707619113e-05
-2.62220549645192e-05
-1.55689759844833e-06
-1.51690461974955e-05
-1.85323159390194e-05
-3.23389596191176e-05
-4.97886513166687e-05
-1.64950286708397e-05
-5.13546439119176e-06
-3.92463128766316e-05
-2.17154926531347e-05
-4.47779921778501e-05
-4.92163350019553e-06
-3.08046315477327e-05
-1.90478672002844e-05
-1.79147905340336e-05
-4.7007959732165e-06
-2.0450200753192e-05
-3.23378699902942e-05
-2.38484145121651e-05
-2.53087974622115e-05
-1.00435251536686e-05
-1.36545249479036e-05
-2.59711008586552e-05
-3.06350023395384e-05
-2.21116728846829e-05
-3.35703415183487e-05
-3.31872429160685e-05
-3.9890066426493e-05
-2.99095381013008e-05
-1.45020659767215e-05
-1.2826840090733e-05
-2.62945463063966e-05
-1.58638809891995e-05
-2.54735315620697e-05
-9.40585999972805e-06
-2.30972492267823e-05
-2.14696300755491e-05
-2.16881813115894e-05
-1.86016099494635e-05
-2.3389041161068e-05
-4.21185865380915e-07
-2.59237820052916e-05
-2.86704402940023e-05
-1.84308977768282e-05
-3.4450017774451e-05
-4.8038725555494e-05
-3.84859858397708e-05
-2.22168950078537e-05
-2.54347322390675e-05
-1.35030987233641e-05
-3.11906917421558e-05
-9.1266603502244e-06
-2.87231651707477e-05
-2.45213772996048e-05
-9.83996689808432e-06
-2.21902546599488e-05
-2.51557992235037e-05
-1.40575664795273e-05
-1.57618887131294e-05
-2.84883134755732e-05
-1.62948036485822e-05
2.92418190980405e-05
-1.93816688729279e-05
-1.12036718374546e-05
-2.89786150271142e-05
-1.93060121104783e-05
-1.88377692725928e-05
-2.82446328248266e-05
-4.43000332262042e-06
-1.65717541207057e-05
-2.18498461288254e-05
-2.48041848544714e-05
-1.93559680493725e-05
-1.12499403559261e-05
-2.7824446922496e-05
-3.11914418192948e-05
-1.20323815286001e-05
-3.05444674610592e-05
-2.31655931815844e-05
-1.14008015198453e-05
-3.74277496267036e-06
-6.9120868228882e-07
-2.29226926904499e-05
-3.03179447409479e-05
-3.28209345127779e-05
-2.14186788009665e-05
-2.76522073655597e-05
-3.63532894078003e-05
-2.3788453016382e-05
-1.38158888319076e-05
-1.63035574095492e-05
-2.71646541579435e-05
7.52000016489859e-06
-2.93747057601605e-05
-2.44993138520252e-05
-3.61479148765614e-05
-1.01789627587161e-05
-4.32910517756767e-06
-3.40486488720525e-05
-3.68594359120072e-05
-2.8163266064186e-05
5.15285215690768e-06
-2.90674130949029e-05
-2.11716450082384e-05
-3.08453583304348e-05
5.20543756516266e-06
-1.61300131434795e-05
-9.69924294390932e-06
-8.20332222496208e-06
-1.41810872307463e-05
-2.38395437221028e-05
-4.95549567955624e-06
-2.94123589380057e-05
3.95786002951321e-06
-1.29443563145699e-05
-3.38948792268648e-05
-2.81305635235222e-05
-1.76219634086433e-05
-3.1119742337894e-05
-1.06506351797399e-05
-2.03707891765009e-05
-1.95168271204769e-05
-3.0605179046516e-05
-1.15205901623336e-05
-2.44099376405055e-05
-3.50494115561821e-05
-2.6283684770124e-05
-3.11093666988291e-05
-1.87684016488453e-05
-2.40806831477413e-05
-6.51875653169961e-06
-1.25474928698731e-05
-6.59400611014559e-06
-5.63101458541884e-06
-1.12376812680312e-05
4.65572342669606e-06
7.23078089500716e-06
-2.62387742440356e-05
-3.08129188960385e-05
-1.89325648758765e-05
-5.37492120602183e-06
-1.5841717760249e-05
-2.7154455283366e-05
-1.5107336594109e-06
-4.33810482529424e-05
-1.25970199670859e-05
-2.01474459585831e-05
-4.17780113053045e-05
-2.64871836728279e-05
-1.42273445720884e-05
-2.39196110391249e-05
-4.41219240423776e-06
-1.34495922679419e-05
-1.43234676156213e-05
6.52153459138476e-06
-2.28829529765358e-05
-2.76801023599491e-05
-2.56533857338217e-05
1.92728499133677e-06
-2.25849572492532e-05
3.66221543960772e-08
-3.12873593209604e-05
-1.17466750825027e-05
-8.62501373516267e-06
-1.73235657656144e-05
-1.20967725166532e-05
-1.85328742087847e-05
-4.86834387341965e-06
-1.12263574806817e-05
-1.12813134258823e-05
-8.55360538709498e-06
-3.33733707092508e-05
-1.4439421430097e-05
-1.33996705781386e-05
-4.00791042749735e-05
-1.09346763136373e-05
-3.20062591475528e-05
-3.45756119945789e-05
-1.03195983560105e-05
-1.1204074605406e-05
-2.20071287514481e-05
-7.75652678127157e-06
-2.58693747688175e-05
-1.40621319227218e-05
-1.46806296289859e-05
-2.1926790096813e-05
4.72809202550019e-06
-1.76210198575072e-05
-8.49878500018023e-06
-1.35427907453556e-05
-4.90687640968378e-05
-2.50332017372411e-05
-9.69600052135548e-06
-3.00881538365268e-05
-2.03915424320622e-05
-1.43130355732971e-05
-2.91964308685336e-05
-3.23355893689092e-05
-1.84013109283387e-05
-1.76791837862114e-05
-1.74184209804449e-05
-3.49990453845744e-05
-3.59080115256844e-05
-2.24318580483073e-05
-2.21855482233167e-05
-2.39640081265628e-05
-2.7309187477274e-05
-2.64186039271496e-05
-2.09003100602267e-05
-1.28259613486146e-05
-2.88839097291884e-05
-3.05965615494615e-05
-4.82007509911308e-06
-9.65126496498797e-06
-2.8854896038476e-05
-9.19079715292401e-06
-4.13930993462113e-05
-1.61868679486965e-05
-1.97962153063073e-05
-3.21124785854366e-05
-2.46667816478716e-05
-2.7098552929576e-05
-3.09244393577552e-05
-1.57209744491026e-05
-1.05435751838146e-05
-1.0357606565611e-05
-3.23739392694918e-05
-2.95598766558153e-05
-1.66112212797548e-05
-9.80129407812127e-06
-4.02098400972791e-05
-1.60433869643961e-05
-1.12685671781774e-05
-2.06574885933359e-05
-3.77664234685462e-05
-1.90128449559342e-05
-5.70620799148707e-06
-1.93451989688626e-05
-1.34204114874494e-05
-3.21785214283906e-05
-6.54516714296175e-06
-3.25048342541533e-05
-2.37877328388936e-05
-1.47254717378633e-05
-3.62626694341904e-05
-6.7548741338811e-06
-1.19979658860019e-05
-2.36379382056324e-05
-3.67456137159981e-05
-6.99854564111727e-06
-3.42279018109812e-05
-2.61644341653578e-05
-3.27075528081313e-05
-3.99988220606755e-05
-1.0295258740079e-05
-2.47074929791674e-05
5.02565270892139e-06
-2.33084381257194e-06
-4.21178188947631e-05
-1.41836956249954e-05
-2.56496690383899e-05
-5.45463653640711e-06
-3.7484771697952e-05
-2.50698076601126e-05
-2.22794375953773e-05
-9.37699662205862e-06
-3.95117437858016e-05
-3.66127242874906e-05
-4.90405301154778e-05
-2.36883808238359e-05
-2.88139980521275e-05
-3.84695989338689e-05
-2.50308282364105e-06
-3.62175175992731e-05
-2.90288058290165e-05
8.42428264861456e-06
-2.19654703390594e-05
-9.69956432234403e-06
-2.78367727387005e-05
-1.35470026932279e-05
-4.86995810160893e-05
-3.1713306475322e-05
-2.03321017469369e-05
-2.30918424526845e-05
7.68030346387102e-07
-1.92381396074822e-05
-1.42797783683828e-05
-3.14630354481853e-05
-6.82123554873403e-06
-5.89416284952121e-06
-2.7103406318091e-05
-2.1667158351376e-05
-1.82574520684182e-05
-9.47444512808727e-06
-1.39407508463552e-05
-1.32392121438006e-05
-1.40806314216554e-05
-2.16773520973684e-05
-2.31032874574972e-05
-3.27328192357723e-05
-2.54248311464939e-05
-6.82715037719908e-06
-2.69135065685493e-05
-3.59649668899402e-05
-3.58016866006022e-05
-2.76844189792181e-05
-2.40861700064793e-05
-1.95083844108152e-05
-3.93021793520938e-05
-1.49098190069517e-05
-2.43910515090339e-05
-2.57024069646078e-05
-1.447223663266e-05
-8.51807843969816e-06
-2.02554758881445e-05
-4.83025837635822e-05
-2.12774784582055e-05
-4.18557992177541e-05
-2.58515722810177e-05
-2.27643181531069e-05
-2.74784718763731e-05
-6.431981786388e-06
-1.15900914296443e-05
-3.82579469783029e-05
-1.50659119803326e-05
-1.53894751909434e-05
-3.82980239950356e-05
-1.80694952012824e-05
-1.77376401723767e-05
-3.03468938457879e-05
-2.72076728806843e-05
-3.62710673203813e-05
-3.46574037341111e-05
-2.04043902833935e-05
-2.57836034913721e-05
-2.45543398172384e-05
-1.80677600989456e-05
-2.30172457090668e-05
-2.77989327319105e-05
-1.33906252275562e-05
-3.95609037539201e-05
-2.99149038064059e-05
-2.58010431740644e-05
-2.18408033943754e-05
-1.34086186324512e-05
-3.5986725962128e-05
-1.18619629606047e-05
5.41951688301292e-07
-1.34898128081778e-05
-1.72553407210587e-05
-3.02769876204908e-05
-2.79020557459009e-05
-2.96544371846025e-05
-6.99011309878596e-06
-2.1078186746888e-05
-2.51623779544252e-05
-3.07113986295683e-05
-3.1372211287058e-05
-7.91318672286863e-06
-4.01755588462744e-05
-3.34055136535943e-05
-2.27169982947597e-05
-2.08475447619719e-06
-9.38772006241127e-06
-1.17579795087971e-05
-2.69609436869974e-06
-2.48259201044265e-05
-3.2353052817551e-05
-2.53635178350711e-05
-1.42167242477364e-05
-1.89065602629894e-05
-3.05810681267117e-05
-2.02496131796718e-05
-2.12711062359405e-05
-2.59203221467498e-05
-2.69636272371716e-05
-2.13670998830013e-05
2.15039843852925e-06
-2.72373825308394e-05
-1.7882654939243e-05
-2.30052343479468e-05
-2.62726738892912e-05
-1.76796601683119e-05
-1.99090687455792e-05
-2.95469463789307e-05
-1.18851961824289e-05
-1.64073623143643e-05
-2.70143908101163e-05
-2.85537978233948e-05
-2.57538975392755e-06
-2.10673772148361e-05
-1.8807694862209e-05
-2.76462807226108e-05
-2.65735824532461e-05
-2.25650801075801e-05
-7.14064781522763e-06
-3.65999619838221e-05
-6.94533596595948e-06
-3.58245456660564e-05
-3.68568301557442e-05
-2.4423512492372e-05
-5.48347324851453e-06
-2.73728060534555e-05
-1.63124484725584e-05
-2.28924198861199e-05
-1.97235490633799e-05
-2.13299564805168e-05
-2.17502482274615e-05
-3.79146800488954e-05
-2.96076527063451e-05
-3.04687774397433e-05
2.31128058764151e-06
-1.62295666986421e-05
-1.37417332977877e-05
-3.7420001628909e-05
-6.00641032414757e-06
-1.51714859876016e-05
-2.82442592254428e-05
-2.90060787280419e-05
-2.79654482783685e-06
-1.19170999266576e-05
-3.53585615857173e-05
-3.16413706145393e-05
-2.29945652556445e-05
-8.15473118252876e-06
-2.04340020874158e-05
-8.60129646620232e-06
-2.09240566326921e-05
-1.47816131814443e-05
-4.31614934355435e-05
-1.42006295040731e-05
-3.27122262129704e-05
-4.09536784196775e-05
-6.40251315232438e-06
-6.88457054479199e-06
-6.15377672447765e-06
-2.19045086443645e-06
-2.39944358530397e-05
-3.29263741986712e-05
-1.63645861779955e-05
-6.83499809808014e-06
-1.02063030036256e-05
-2.90319976765239e-05
-1.70859786350252e-05
-2.16524114673257e-05
-1.07179510453362e-05
6.02745867117237e-07
2.89429492014283e-07
-1.74173343740998e-05
-2.90743369742404e-05
-4.78298845374953e-07
-9.10473676617004e-06
-2.07749067665638e-05
-1.05142815262731e-05
-1.32039816368225e-05
-2.44546052154012e-05
-4.00844040472128e-06
-2.43757436868407e-05
9.95563813110328e-06
-5.07699578770985e-06
-2.7360756269752e-05
-1.58277945953868e-05
-3.59662197080861e-05
-3.08876831128265e-05
-2.21266146284875e-05
-2.86487716483498e-06
-3.32491328926886e-05
-3.00821744100815e-05
-3.33130115468778e-05
-1.10072580621536e-05
-1.68302030833733e-05
-6.63779793642717e-06
-2.55043442375893e-05
-1.55026931897755e-05
-1.7778383511928e-05
-5.5528206628756e-06
-1.47276736019571e-05
-1.93950674360005e-05
-2.52311934492381e-05
-1.59531392123443e-05
8.92710234376168e-07
-4.63460388577435e-05
-3.52191459026571e-05
-1.3866893220643e-05
-1.72257731048732e-05
-4.30417499167526e-05
-2.32366283534716e-05
-3.28012306693295e-05
-2.32596123909739e-05
-2.2658264380751e-05
-3.48998085895972e-05
-3.36155674745887e-05
-4.94086802731239e-06
-1.58386010040225e-05
-2.58219275537692e-05
-1.98985900397004e-05
-1.38512703563503e-05
-2.25742009544142e-05
-1.92656504611202e-05
-3.60209372133535e-06
-1.82433239407717e-05
-3.46374340998339e-05
-9.17658839601434e-06
-1.84910204372154e-05
-9.4185481315008e-06
-2.83587510072572e-05
-2.69047917980277e-05
-2.76901091031563e-05
-2.93100611970583e-05
-4.95066648402506e-05
-1.68918410561711e-05
-7.44311889760243e-06
-3.15469771292835e-05
9.86565982778323e-07
-2.02301202832638e-05
-2.11614561682064e-05
-1.06786127592133e-05
1.69606357836853e-06
-1.00326151947418e-05
-2.38505429463463e-05
-3.14665228754975e-05
-5.70402432949012e-06
-2.20200099186936e-05
-1.08678984845323e-05
-3.11290499620611e-05
-3.56987077022643e-05
-2.8428361528955e-05
-6.72345961203634e-06
-2.79488155829943e-05
-1.84518060757846e-05
-6.08191380310584e-06
-1.66206752052613e-05
-2.57764499904416e-05
-2.24347826351436e-05
-1.35146329920403e-05
-2.40066860049192e-05
-4.57547062143153e-05
-2.76268729362071e-05
-2.73819896075199e-05
-3.12702448337077e-05
6.34081060189746e-06
-1.85540946529108e-05
-3.13299444112479e-05
-3.1291634039186e-05
-2.59938569748915e-05
-2.33447303612338e-05
-3.29204880007226e-05
-1.43638060351288e-05
-2.11150330275664e-05
-3.77728048729024e-05
-2.9926176732453e-05
-1.20995288390673e-05
-1.18375310708931e-05
2.44134025542591e-06
-1.34452031881673e-05
-1.41139485375478e-05
-2.79585385454243e-05
-1.63851939269514e-05
-3.38948161219161e-06
-2.30429136455717e-05
-4.69515505321276e-05
-3.71243098055967e-05
-3.10878743423242e-05
-3.25900115457194e-05
-3.13532475370964e-05
-3.63525445439035e-05
-7.09997100797828e-06
-2.65491871455035e-05
-3.25618574097825e-06
8.39359725015888e-07
-3.28785671427215e-05
-4.30281029482098e-05
-4.4939736157489e-05
-6.94623333211994e-06
-2.66087767955354e-05
-1.25273946021875e-05
-2.19612710660316e-05
-1.00018746992597e-05
-1.27756140302353e-05
-1.90983609275547e-05
-1.19639381233203e-05
-2.97201311091244e-05
-2.33405794403236e-05
-3.6619838631445e-05
-2.10180511678915e-05
-4.84887161991268e-05
-3.16720718923029e-05
-4.23651073310563e-05
-2.28569208153744e-05
-2.25901948344024e-05
-3.59850325396859e-05
2.61390822302986e-06
-3.2818684306152e-05
-3.81453154126031e-05
-4.72748156548293e-05
-3.13707207791947e-05
3.1173995643807e-07
-3.87872969887647e-05
-1.00407535498813e-05
-2.09214547773456e-05
-5.15226079918253e-06
8.37573325893601e-06
-2.88903728006334e-05
-2.2102065369519e-05
-1.85531826098118e-05
1.74973161220532e-06
-2.54614523464105e-05
6.88916895840581e-08
-2.78811514623103e-05
-1.46504285237991e-05
-2.65759154722036e-05
-2.82643300960494e-05
2.61505132411785e-06
-1.75655133894181e-05
-3.95223607935676e-05
-8.01590283003811e-06
-9.5533160647995e-06
-1.75578386953216e-05
-6.59158984797239e-06
-2.11419062138752e-05
5.51708856175841e-06
-1.92414096014758e-05
7.98428045843626e-06
-1.47557714734943e-05
-1.96427896844634e-05
-4.29089655014452e-05
-1.59311032596853e-05
-4.37253216662311e-05
-4.3305737491779e-05
-1.91243048314808e-05
-8.4275955518086e-06
-1.71682076638559e-06
-2.84570994361281e-06
-2.30890329412518e-05
-4.63128227169681e-06
-3.02784861584859e-05
-4.77966054935457e-06
-1.56866337118326e-05
-2.64350534743057e-05
-1.18842332042478e-05
-2.80672934409168e-05
-3.00110602588237e-05
-5.48557000029848e-06
-2.6026721280663e-05
-6.99119744668779e-06
-2.08035858876887e-05
-3.58781667683924e-05
-2.70338602433577e-05
-9.30811687233614e-06
-2.11824791311138e-05
-1.36480697424886e-05
-8.31099923073989e-06
-2.236275779373e-05
-1.96292784236319e-05
-1.48953026413087e-06
-2.43774875422075e-05
-3.70757911936565e-05
-6.54665404414328e-06
-3.62426486431708e-05
-9.45737634123082e-06
-2.06362491336718e-05
-1.3390059105979e-05
-3.73571886409284e-05
-4.70159629651036e-06
-1.74200949602592e-05
-2.86123359666507e-05
-1.52029078216318e-05
-1.86517660244326e-05
-1.88033354274611e-05
-4.26216627748256e-06
-1.29199315495515e-05
-7.5813177244555e-06
-2.93939092946478e-05
4.13375225129725e-06
-1.58337863107963e-06
-2.39340648095292e-05
-1.51714326944818e-05
-2.69600916868072e-06
-1.77114767095817e-05
-1.50528638853947e-05
-2.83503838562154e-05
-8.83849273065898e-06
-1.09757825302886e-05
-3.28300757042311e-05
5.24766748315756e-07
-2.46858895893345e-05
-1.06424943905497e-05
3.66020363970293e-06
-1.88188027834431e-05
-1.86380150251735e-05
6.80372821390669e-06
-1.9184008711568e-05
-3.8041608072719e-05
-3.35658342697735e-05
-1.35817699489674e-05
-5.15748285007635e-05
-1.1834829342013e-05
-4.04315173411605e-05
3.93309508220347e-06
-8.47014533600106e-06
-2.80359375949992e-05
-7.86649959644553e-06
-1.09919525628085e-05
-3.13685121297941e-05
-2.85291403973094e-05
-4.30568566781549e-06
-2.33373651117555e-05
-1.49240140303198e-05
-1.95628366590394e-05
-6.4861771285777e-06
-3.05828844954463e-05
-2.82894903943997e-05
2.72151527813925e-06
-4.88900351919418e-06
-1.52219554194143e-05
-1.08144690099024e-05
-1.29869799938559e-05
-1.5908747086262e-05
-2.97375848624563e-05
-2.6054732341623e-05
-3.90275983894366e-05
-1.84376903297028e-05
-3.64250020471249e-05
-1.37565220413171e-05
-7.7226390500868e-06
-1.95521162950962e-05
-1.35300966616277e-05
-1.97659667510835e-05
-2.31138688932485e-05
-3.07085183094032e-05
-2.22281426647658e-05
-1.52144963091852e-05
-9.64798113794204e-06
-2.26469558222442e-05
-4.10286152379011e-05
-4.37100883751077e-05
-1.96118933330953e-05
-5.04024147670941e-07
-3.76701479239092e-06
-1.29072611551841e-05
-1.2543118332931e-05
-3.27092705537493e-05
-3.37953772062297e-05
2.60457157835432e-06
-1.97048382400791e-05
-2.91599794595269e-05
-3.20285314166808e-05
-1.55467223820506e-05
-7.38387218195798e-06
-5.33944321098656e-05
-2.17760262054292e-05
-1.81634890947518e-05
-1.57502424093947e-05
-1.39377622055224e-05
-2.32612036872338e-05
-1.77516063035523e-06
-2.92015307360252e-05
-2.31008850825317e-05
-1.94692022793607e-05
-1.60309741434765e-06
-3.03480263444836e-05
-2.21516224449696e-05
-6.84054333604655e-06
-2.46227407962515e-05
3.4166654068891e-07
-3.03531422379611e-05
6.17151488422322e-07
-1.91634980540981e-05
-3.55981393760051e-06
-2.15500671997849e-05
-1.13219207231633e-05
-4.27267680311593e-05
-9.7328196821517e-06
-3.08741214999305e-06
-1.79516151422006e-05
-3.12450390089481e-05
-2.60869636711869e-06
1.26449992969857e-05
-1.45944454822627e-05
-1.79296541830167e-05
-1.31356355286483e-05
-2.07087283078388e-05
-2.011662131208e-05
-3.3273467493789e-05
-3.96269791624298e-05
-2.52977940398612e-05
-2.32479042880334e-05
-1.84794700315556e-05
-1.20162535533493e-05
-2.21491513510772e-05
-6.47973859145395e-06
5.54310663876075e-07
-2.91318212726016e-05
3.20906207737846e-06
-2.15837321557258e-05
-4.27511099421584e-06
-4.11806065043124e-05
-8.14098719018242e-06
-2.55561605465928e-05
-2.35616331311061e-06
-1.53147727245433e-05
-3.35677828446176e-05
-2.93130636590126e-05
-2.22105659619058e-05
-2.63289431543649e-05
-1.88910132781245e-05
-1.58899006193009e-05
-1.24056932059917e-05
-3.60794694421974e-05
-2.48531549524782e-05
-1.90778454473141e-05
-1.7447018461107e-05
-5.80585981038446e-06
-2.43101098869275e-05
-2.92940212912041e-05
-2.21702879064246e-05
-2.45271430428314e-05
-1.5651082541208e-05
-1.84909109703023e-05
-2.48802782453899e-05
-8.47419172987808e-07
-6.17583401235463e-06
-1.01957923591928e-05
-1.19851576325108e-05
-5.7240175298771e-07
-2.56387847091356e-05
-4.00742687510447e-05
-2.00934318012001e-05
-1.25266639097673e-05
-2.29671085769288e-05
-2.41386514161759e-05
-1.97772710922644e-05
-1.81889301889338e-05
-2.33957896244822e-05
-2.59616005140282e-05
-5.87059745270887e-06
-2.23692831741895e-05
-3.10812882436754e-05
-1.76025838213554e-05
-1.42984842697617e-05
-1.43577304201817e-05
-3.15397765755039e-06
-2.77508678744329e-05
-3.1938586475652e-05
-3.99464797562265e-05
-1.71215349643859e-05
-2.49342592726551e-05
-4.77306627956885e-05
-2.53906973854137e-05
-1.92376205512506e-05
-3.49616902282971e-05
-2.02460285127126e-05
-2.26325440467478e-05
-2.66367479479745e-05
-1.58310053249071e-05
-3.32979618277642e-06
-6.84355058730889e-06
-2.03914657166176e-05
-2.86187294587809e-05
-1.61615132000634e-05
-1.48296944960614e-05
-1.39147018727431e-05
-2.60729183761942e-05
-1.49358884415367e-06
-2.88248906378673e-05
-4.07125947663908e-05
-7.56751123754671e-06
-3.42554653633789e-05
-3.90313762263592e-07
-2.08652770570446e-05
-2.20541412012637e-05
-2.86667773008409e-05
-1.17948055340296e-05
-2.5413386331707e-05
-1.09584822202085e-05
-2.07315951116671e-05
-1.49018055612831e-05
-1.08892441354431e-05
-2.19363705039395e-05
-1.87272006885527e-05
-1.36897322238009e-05
-1.46663131344691e-05
-8.60025193948907e-06
-3.8937847024283e-05
-1.8704254395563e-05
-2.71344785601499e-06
-2.72678682976385e-05
-1.81922326972376e-05
-1.60837796730376e-05
-2.4306374029844e-05
-3.15359410518081e-05
-1.98037426992638e-06
-3.08488470164113e-05
-1.73169080134624e-05
-2.62972911066987e-05
-2.08885045604173e-05
-1.89213345367506e-06
-3.62016466393247e-05
-2.25777808981193e-05
-2.88455237869524e-05
-2.16684993860077e-05
-3.95662446977103e-05
-3.86524666745999e-05
-1.13263861215664e-05
-1.15883105964759e-06
-2.38989542004958e-05
-2.42325586405758e-05
-3.91671226152694e-06
-3.33199357406333e-05
-1.4553432628757e-05
-2.38846363439367e-05
-1.88232217234058e-05
-3.72215865362834e-05
-2.22237771422723e-05
-2.18270051390058e-05
-2.8945513881863e-05
1.16593951830221e-05
-1.11802274247955e-05
-3.22702381235454e-05
-2.55368628044236e-05
-5.77542425961764e-06
2.95271375269749e-06
-2.18516258095162e-05
-2.06210644347736e-05
-2.96722242327147e-05
-3.43684945216041e-05
-1.72364334835071e-05
-5.4521753784691e-06
-1.2553464114587e-05
4.12950326679297e-07
-2.96300940071133e-05
-3.65510657338821e-05
-2.29257576239777e-05
-3.20766836818166e-05
-2.36364823907862e-05
-6.9984643584159e-06
-1.68693699960403e-05
-2.84765084794725e-05
-7.8079957343321e-06
-3.06752648174918e-05
-1.05786513716162e-05
5.99618469561948e-07
-1.8919772978775e-05
-2.82440086610361e-05
-2.56109363514279e-05
-1.03472684359656e-05
-2.95239558104683e-05
-1.8444094228057e-05
-4.50370197652266e-05
-1.37781026813149e-05
-3.21640861462061e-06
3.78294946890579e-06
-9.66275757106956e-06
-1.6391177512302e-06
-8.94785173273885e-06
-2.09779053508944e-05
-3.46303190777454e-05
-1.62400722903157e-05
-2.37675824718814e-05
-1.89045794888359e-05
-1.88436654130822e-05
-2.54224367938021e-05
-2.69095676730839e-05
-3.14061265453926e-05
-1.42959346095726e-05
-2.89431937487414e-05
-5.81981577635225e-06
-1.1483254429041e-05
-1.63463240600735e-05
-2.8462517862714e-06
-2.67390991569197e-05
-3.83507118855216e-05
-2.0179942750333e-05
-1.92446406021178e-05
-2.34749263741134e-05
-1.34339161040628e-05
-2.53057352103597e-05
-2.23158907567448e-05
-3.63818801679063e-05
-7.92572931602647e-06
-2.27404699710571e-05
-3.51593699125425e-05
-2.5898360573055e-05
-2.6533763155938e-05
-1.52938095460788e-05
-1.78555982661941e-05
-2.46962096131246e-05
-2.2906435861451e-05
-1.71993604423898e-05
-4.13824491349319e-05
-3.56180353809819e-05
-1.79109040664037e-05
-1.06752074034819e-05
-1.56562767663875e-05
-7.83106080123966e-06
-2.20827863706043e-05
-1.99052156792155e-05
-7.20610029197613e-06
-5.51674774345283e-06
-2.16463013377107e-05
-5.6471588223183e-06
-2.32992696529312e-05
-2.10203056887605e-05
-6.19273252557327e-06
-3.22466940071732e-05
-3.78784941711248e-05
-1.66514628344172e-05
-2.39944770873116e-05
-2.71426713542163e-05
-9.86118832511229e-06
-2.07211071375908e-05
-1.91586322927243e-05
-2.19482868942829e-05
-1.85781387033084e-05
-1.24338744179516e-05
-2.2016709266954e-05
-1.31054954705849e-05
-9.36570143986088e-06
-2.2810525283278e-05
-2.535535302846e-05
-1.41594811677152e-05
-1.86240631692968e-05
-1.06322042983633e-05
-1.81992838899391e-05
-4.35229626599357e-06
-2.38262909102468e-05
-3.22626969195764e-05
-2.34045311505208e-05
-2.21260225133731e-05
-1.9668477997252e-05
-1.03101161847352e-05
-1.63767565771875e-05
-2.35348580467002e-05
-2.33596265614573e-05
-1.95605518213774e-05
-2.90205454764052e-06
-1.31230014122085e-05
-1.61387570903222e-05
-4.28956204972597e-06
-3.45246559258356e-05
-3.66284726503212e-05
-4.76851705980886e-06
-2.98001051328049e-05
-1.23769585627478e-05
2.30540144399673e-07
-2.63170353637327e-05
-2.36661497844459e-05
-1.42316630701772e-05
-2.42776041894983e-05
-1.78045236654997e-05
-2.15009658324264e-05
-2.03805435823228e-05
-2.58322268350909e-05
-4.98676392037137e-06
-7.3193412009625e-06
-9.8080507082968e-06
-8.60695806474059e-06
-1.69907787250839e-05
-1.16732409178692e-05
-1.19280875209311e-05
-1.33295417715562e-05
-2.3823942026939e-05
-1.98348968678401e-05
-1.69092062429647e-05
-3.53582597457916e-05
-2.59921053710117e-05
-3.75540817877332e-05
-7.93462639525026e-06
-1.21491638886905e-05
-1.78263656855737e-05
-1.24121789182083e-05
-7.99320761030231e-06
-8.16555360574655e-06
-1.10914858319515e-05
-3.57046037170707e-05
-1.54358382152646e-05
5.29189429615652e-06
-3.25105884844329e-05
-1.05905351650616e-05
-4.14045314124723e-06
-7.74178504317815e-06
-2.46341013312321e-05
-1.04660213105997e-05
-2.16998193610586e-05
-2.67440405059705e-05
-1.27709306630039e-05
-2.45796234861176e-05
-2.80117848908759e-05
-2.70681404759131e-05
-1.96544554335768e-05
-2.6996264080024e-05
-2.06252484410786e-05
-1.72864882702163e-05
-4.61460809391523e-06
9.65445274183378e-06
-7.93246860864445e-06
-9.37498547204653e-08
-1.74235221693954e-05
-4.26671882359373e-05
-3.73009492898136e-06
-3.32933561100141e-05
-4.03575393090977e-05
-2.90470985634901e-05
-1.87510446836179e-05
-3.99378000733121e-05
-1.28389190987824e-05
-3.38726570254006e-05
-2.53580997492192e-05
-1.4203662979554e-05
-1.12301945701449e-05
-1.31908071627704e-05
-1.75992254257123e-05
-2.09122174252796e-05
-2.72698356996535e-05
-2.61180764007688e-05
-3.71979269998598e-05
-1.06888137627987e-05
-3.7401282117436e-05
-2.64187430964255e-06
-1.78880568743416e-05
-2.21888166204213e-05
1.71745103095486e-05
6.88164586222463e-06
-9.37217876252218e-06
-8.25000323692212e-06
-1.42390318701135e-05
-2.86717336662731e-06
-1.68727949371245e-05
-1.06741137790843e-05
-1.79996729220164e-05
-1.76027622591827e-05
-1.17081042052475e-05
-1.65488495967654e-05
-1.19500290110881e-05
-2.29756389606453e-05
-2.79998843615172e-05
-9.30680120109864e-06
-2.11059916919422e-05
-1.02733139135684e-05
-2.27969749708371e-05
-2.80741736305721e-05
-2.45458908686649e-05
-2.72695588605743e-05
-8.17850369749523e-06
-2.7046307415805e-05
-1.56309734657394e-05
-1.97835166604366e-05
-9.67909520397688e-06
-2.96216689472075e-05
-1.39439807396533e-05
9.19692225317014e-06
-1.11088320476463e-05
-2.78129937266122e-05
-2.35845589076169e-05
-3.70287114650959e-05
-1.86433592916291e-05
5.35012794443345e-06
-1.90619775242407e-05
-5.94221462908707e-06
-3.50573988303805e-05
-1.84221310436589e-05
-2.16715956511811e-05
-7.46060759951502e-06
-2.81895157081123e-05
-4.83962022284768e-05
-1.94214870710454e-05
-2.48841006882293e-05
-4.73297936753462e-06
-1.97540318460239e-05
1.52934133582609e-05
-2.71280009791735e-05
-3.72278287113611e-05
-3.90591024823118e-05
-3.1596221331746e-07
-1.56457365718929e-05
-9.97457775759611e-06
-7.53378619246326e-06
-3.0153621705508e-05
-2.61000912108424e-05
-2.12701377156172e-05
-2.89482438132529e-05
-6.88750931248349e-06
-2.2577036084066e-05
-2.46493562610975e-05
-1.57929781242063e-05
-2.06935372608222e-05
-1.40162563330156e-05
-4.32403005683721e-05
-1.8027876466618e-05
-2.55429766092598e-05
-1.94043403208479e-05
-5.36961008464359e-06
-3.03587896033031e-05
-1.91827935625579e-05
-3.99550202582642e-06
-2.42814495154155e-06
-1.86650348547875e-05
-3.58191726451976e-05
-1.60939792880684e-05
-2.02797593440683e-05
-2.16490208612253e-05
-1.52864588343256e-05
-2.01138987941697e-05
-3.80891833847246e-05
4.99703175540718e-06
-1.68831273387761e-05
-3.12864573992877e-05
-3.77161447165358e-05
-3.48984620577465e-05
-3.09966030814636e-05
-1.87436107065159e-05
-1.38491727923592e-05
-2.28569295540217e-05
-1.90639851969189e-05
-2.29710766963813e-05
-1.51879727700735e-05
-2.18921249541865e-05
-3.2373149185473e-05
-1.26664913672543e-05
-3.0796247786786e-05
-4.74636547035825e-05
-6.98443159130031e-06
-2.47032141983625e-05
-2.19629246657834e-05
-1.0748260885608e-05
-2.97041692238942e-05
-5.80365659882082e-06
-2.23137431693005e-05
-1.68941126646562e-05
-3.27642147863592e-05
-4.31998541020259e-05
-2.04938102086355e-05
-2.60174900876916e-05
-4.6308087739782e-05
-2.07964055132305e-05
-2.84179996908824e-05
-2.9276426923438e-05
-3.49546381796829e-05
-2.74282008542382e-05
-2.45528401768991e-05
-1.93005332463339e-05
-2.64020502941693e-05
-4.78368350884002e-05
-2.86303148872771e-05
-2.37797759060932e-05
-1.54702439490827e-05
-1.28844102375797e-05
-4.86982908656656e-07
-3.95339243510661e-05
-2.65737175852186e-05
-2.30626031240584e-06
-2.91150641688441e-05
2.04090068202581e-06
-1.56583375449494e-05
-1.03277874348779e-05
4.87486847846426e-06
-2.68764563102689e-05
-1.80770730376099e-05
-3.02499071822333e-05
-2.17631351335549e-05
-1.63327523146173e-05
-2.66701208715659e-05
-1.57270756935373e-05
-2.01246259882515e-05
-2.37244519628958e-05
-3.42822807848235e-05
-2.76700599331741e-05
-5.7337399661808e-06
-2.10519094040115e-05
-2.4151686032253e-05
-1.75656168375118e-05
-1.63413458272281e-05
-3.61900572114355e-05
-2.99323534024185e-05
-2.0580088405117e-05
-8.87254795713622e-06
-4.70935018404033e-05
-1.12498614478782e-05
-2.71581938342606e-05
-2.78185553470348e-05
-3.04282842253077e-05
-2.66377833064192e-05
5.02730365879822e-07
-1.28605000173843e-05
-1.05433638116757e-05
-1.59896307999185e-05
-1.3302748667417e-05
-2.22630182482689e-05
-1.15892407213492e-05
-2.64223816120601e-05
4.85451884472947e-06
-2.6932690858996e-05
-4.80106604941841e-05
-2.9274960509526e-05
-5.05858113441628e-07
-9.72676629945137e-06
-1.22250095517799e-05
-1.63559984830624e-05
3.38156429243054e-06
-8.21596820403106e-06
-1.09116927399788e-05
-1.90306022256248e-05
-1.99244922820499e-05
-4.6099021259528e-05
-2.16501329391127e-05
-1.53602943579292e-05
-2.25489550156508e-05
-1.96504233743002e-05
-3.08878926225744e-05
-2.16235932118539e-05
-5.7039733720155e-07
2.26961223595502e-06
-1.4888883097173e-05
-3.72836636991485e-05
-4.99616763954236e-06
-2.77406449358176e-05
-4.00617852233254e-05
-1.61903921269629e-05
-3.22531829040693e-05
-2.54438776144689e-05
-7.62879363145467e-06
-2.8149417909754e-05
-8.61766365891972e-06
-9.10518402799763e-06
-3.80279716267137e-05
-2.97323588505074e-05
-9.84892861622415e-06
-1.39306878200787e-05
-1.79714409001703e-05
-1.89800108676115e-05
-1.88848940879394e-05
-4.28228010485095e-05
-1.34752827201342e-05
-2.62952530786444e-05
-3.34864328512959e-05
-2.99425869695379e-05
-1.79816148364524e-05
-1.81228470044902e-05
-5.05892699313863e-05
-3.3311599030737e-05
-1.27326990894972e-05
-1.88939976922513e-05
-3.04465114100078e-05
-2.44877870781953e-05
-9.23356614021532e-06
-2.90781222264516e-05
-6.83680401044138e-06
-2.04707676868749e-05
-1.23017740276905e-05
-1.28546378799615e-06
-1.88926458132798e-05
-4.48041870026554e-05
-1.32082970035999e-05
-7.48275217648449e-06
-1.87908323836025e-05
-1.64564601662499e-05
-3.38341170785636e-05
-2.53496827867963e-05
-4.01785691268907e-06
-2.8129169325196e-05
-2.78892896561584e-05
-2.58334955181008e-05
-1.52599000010248e-05
-2.98697605849975e-05
-1.4115702574646e-05
-9.02484058522153e-06
-1.88067650122112e-05
-4.25347833749766e-05
-3.97522436218682e-05
-3.11654691176615e-05
-2.65001663960291e-05
-8.49454718220126e-06
-2.50857079458742e-05
-1.56321222026513e-05
-2.19309813542052e-05
-2.78234339181645e-05
-2.67069365635085e-05
-4.79227240336507e-05
-3.06648101529442e-05
-1.6439325981426e-05
-1.66168177146046e-05
-1.63410017752561e-05
-1.56112635281626e-05
-1.99824023150216e-05
-1.60107720717791e-05
-1.70375679238695e-05
-3.27566635942803e-05
-2.07204708427171e-05
-3.00714058419978e-05
-4.05528670585064e-05
-2.49952820555096e-05
-2.58516693335152e-05
-9.4178174805334e-06
-3.97569926877567e-05
-2.85851987477954e-05
-2.57747881006698e-05
-1.34335430607377e-05
-2.6042169985645e-05
-1.24593110281267e-05
-2.56907378039946e-05
-3.52694341878579e-05
-3.76537388839181e-06
-7.02549006337361e-06
-4.94790326768085e-05
-3.46682118552192e-05
-3.30997654086956e-05
-6.71467984964163e-06
-3.32135373330483e-05
-1.39510110598028e-06
-2.18516937989761e-05
-2.70565581412524e-05
-2.56428017793842e-05
-2.95802620882507e-05
-1.67417247655995e-05
-1.86406230653987e-05
-2.80596572148257e-05
-2.02624260766238e-05
-2.00797400126322e-05
-1.69352151877647e-05
-3.30925167948473e-05
-2.53570579752192e-05
-9.14812018233102e-07
-2.37162222167674e-05
-3.23898034464018e-05
-1.49616381902806e-05
-5.16913307301811e-06
-2.61114635750986e-05
-4.53976599717648e-05
-5.40006258140667e-06
-3.0463231073838e-05
-1.49470272361e-05
-1.59344678996161e-05
-4.07580563211002e-05
-2.79907256040542e-05
-1.6883373863598e-05
-3.14017053505389e-06
-2.54817269891529e-05
-2.93152609853668e-05
-1.56695349662562e-05
-1.13015928432668e-05
-4.63071918771404e-05
-3.12215938509313e-05
-4.09187224685974e-05
-3.64802894830041e-05
-2.6710757064804e-05
-3.23576305945897e-05
-5.15719916119865e-05
-6.17375551963003e-05
-3.55994129263995e-05
-3.03602145769605e-05
-1.52814903624759e-05
-2.21747176908723e-05
1.35302788280418e-07
-2.44680138442259e-05
-1.18816271744423e-05
-1.79264148737759e-05
-3.32134718861152e-05
-5.30637788551638e-06
-2.37845237726428e-05
3.53464133987504e-07
-1.6825548546876e-05
-1.21790681850836e-05
-4.62215401522281e-05
-3.41415632918903e-05
3.40356791727995e-06
-1.76114346601343e-05
-1.91129629299312e-05
-3.36104113431258e-05
-1.75197816840279e-05
-4.34592727061596e-05
-1.67935601800638e-05
-1.16919553339507e-07
-1.30400579611175e-05
-1.92261260534975e-05
-1.69636911080074e-05
-2.11616689315971e-05
-3.82912391025852e-05
-3.04172509145317e-05
-1.09510607860092e-05
-2.06006777167895e-05
-1.40968531392645e-05
4.75129018447705e-06
1.39881935884078e-06
-1.73257960910646e-05
-3.85013879533819e-05
-3.08474795130741e-05
-2.50378913211046e-05
-4.04948254735859e-05
-4.24748948758325e-06
1.14460862968094e-06
-1.60396244591162e-05
-7.04775397937302e-06
-2.4765571635136e-05
-2.6004087000732e-05
-2.51827156306173e-05
-5.76597280759528e-06
-2.71409281026706e-05
-2.35038185426993e-05
-2.37276872045903e-05
-3.36081357279389e-05
-4.68116318424334e-06
-2.34149737566914e-05
-4.33007846045459e-05
-7.06837110318002e-06
-5.91027118494693e-06
-2.60831904605615e-05
-1.70379082052057e-05
-1.67547955609466e-05
-1.05027149933785e-05
3.46340595021642e-06
-2.87680506711747e-06
-1.62978587236367e-05
-9.93255411764822e-06
-3.44056988863749e-05
-2.89670645805209e-05
-4.33303076479142e-06
-3.90364477185021e-05
-3.03268071989426e-05
-7.5171050137368e-06
-1.52497354818223e-07
-3.20893081881405e-05
-2.99456193547072e-05
-3.33050953768827e-05
2.68806030150921e-06
-3.3904370890729e-05
-3.11345838595205e-05
-3.41077487626837e-05
-3.77417948918962e-05
-7.89295080418509e-06
-1.31679511338904e-05
-4.36319932082002e-05
-9.36148386826961e-06
-5.80842645081488e-06
-2.27501870190897e-05
-1.97736805496327e-05
-1.4433991058513e-05
-5.53115998191303e-06
-4.45924332264353e-05
-1.36681310472762e-05
-1.7044751954264e-05
-1.78714809553457e-05
-2.84239978895511e-05
-3.1336351374696e-05
-3.67981087898717e-06
-7.90482846908296e-06
-3.92494389041806e-05
-1.98683738440739e-05
-2.89743148920473e-05
-3.31230878771548e-05
-6.98124078562427e-06
-2.10273217116207e-05
-3.38499478737392e-05
-2.24065245147428e-05
-5.38495679851989e-06
-6.37535460081755e-06
-1.16860557377747e-05
-8.71276951323224e-06
7.96125353524795e-06
-4.79650096185818e-06
-1.81054442120012e-05
3.61360288804285e-06
-8.77424504030345e-06
-3.67071533300871e-05
-2.8382385210994e-05
-1.45492639471915e-05
-4.02273876809857e-05
-2.4625325721825e-05
-2.68019790869564e-05
-2.91928144120826e-05
-8.42661084213086e-06
-6.5253842840914e-06
-2.74638168603847e-05
-3.94099646834274e-05
-3.53115971351295e-05
-2.78536566365013e-05
-1.33056238867545e-05
-2.12582028360317e-05
-5.40122287750165e-06
-3.12790385558437e-05
-3.00802140803464e-05
3.52144591917475e-06
-1.27737706317642e-05
-4.40015103925188e-05
-3.5282045112635e-06
-1.02283396403604e-05
-2.72785913909007e-05
-1.76146363829735e-05
-6.21257245867853e-06
-2.29462591303937e-05
-1.51303625892451e-05
-3.48654142838922e-05
4.67570645123901e-06
-3.92097265823094e-05
-3.52918083598245e-05
-1.42106698131127e-05
-7.14394703874016e-07
-9.40293745367864e-07
-2.53522676239476e-05
-6.44460075783199e-06
-1.33011650536677e-05
-1.34782085497874e-05
2.31976151541424e-06
-1.96630508383866e-05
-1.73100477230374e-05
-9.65425142542171e-06
-2.59794101062848e-05
-1.99961910472494e-05
-3.00879715330586e-05
-6.48696510303012e-06
-1.91946689669788e-05
-8.24152064696741e-06
-7.5947078819277e-06
-1.26472325147871e-05
-2.22324876873672e-05
-3.13339956710195e-05
-2.89186898871787e-05
-2.62100418224718e-05
-3.24974787505571e-05
-1.73608438931199e-05
-2.38466686765282e-05
-2.48077337532544e-05
1.49976380837265e-06
-3.96970695604423e-05
-1.87453352226779e-05
-1.90564571062641e-05
-1.49281330294166e-05
5.16640805754878e-06
2.42013127836299e-06
-1.77390778264455e-05
-3.59808419642632e-05
-1.16464084323028e-05
-3.83545801929988e-05
-6.48037200476914e-06
-1.04820671930471e-05
-3.60206478259865e-05
-2.3687227619036e-05
-1.497348039211e-05
-2.49159565932672e-05
-2.38097176368777e-05
-3.13925452856298e-05
-5.3616999479953e-05
-2.4006818157168e-05
-3.94167403817543e-05
-3.30744821715715e-05
-3.58535994518814e-05
-1.80037861864699e-05
-4.81373047692007e-05
-1.59484459456679e-05
-3.21851479662965e-05
-2.63380382073401e-05
-3.71835669244877e-05
-3.29732817065483e-05
-1.47883730218088e-05
-1.75600180599265e-05
-2.77953053512376e-05
-3.73315805220211e-05
-1.73742834882847e-05
-3.16117404375708e-05
-4.17091132140715e-05
-1.473751919952e-05
-2.88155518628738e-05
-1.70316225942518e-05
-3.53490900954409e-05
-3.06159438396149e-05
4.39665075008819e-06
-4.10396873554625e-05
-2.28105664542357e-05
-3.48025962930577e-05
-5.92785679241032e-05
-2.25944910154453e-05
8.11153639054779e-06
-2.52289121950836e-05
-2.43812886213804e-05
-2.04315326213357e-05
9.22114689717525e-06
-3.69195415446031e-05
-3.93942759417773e-05
-1.21719034353166e-05
-9.45397298777913e-06
-3.22093081053526e-05
-3.8608955411355e-05
-2.12136798927932e-05
-2.24037470409915e-05
-2.07221899011354e-05
-2.56351515500788e-05
-3.00566559175501e-05
-3.7800311258371e-05
-8.72888615521727e-06
-1.71522910921577e-05
-7.62155459574133e-06
-3.11468470118985e-05
-2.86306562285415e-05
-1.92299232089741e-05
-1.48665313548145e-05
-2.92576830584672e-05
-2.66215473848739e-05
4.54994143372707e-06
-3.5373126557383e-05
-4.4141273598569e-05
-1.14200041632634e-05
-1.59847750724667e-05
-2.89923222429014e-05
-7.764254868398e-06
-1.86036786068978e-05
-1.3364367895818e-05
-3.28238724651875e-05
-1.08067792397138e-05
-5.57530037662723e-06
-1.69356313108622e-05
-1.90589500193977e-05
-2.65496411048624e-05
-1.22684021088449e-05
-3.8067267945422e-05
-2.69232269789997e-05
-7.74221187223016e-06
-4.32837291714204e-06
-3.1264279036613e-05
-2.00757996076627e-05
-1.06986515321812e-05
-2.29812315938453e-05
-8.21957642405154e-06
-2.77707075851085e-05
-6.23302755128187e-06
-5.67602782896849e-06
-2.07397825547053e-05
-1.35030100925473e-05
-2.28237040466124e-05
-1.68488953652018e-05
-1.39505278522027e-05
-1.09504372771413e-05
-3.88286393501312e-05
-1.46689034820852e-05
-3.75564853523659e-05
-2.176554819803e-05
-1.31127157622364e-05
-2.60320729841279e-05
-1.10912219267582e-05
-2.32136537257786e-05
-4.24695029953913e-05
-1.27536643624629e-05
-4.13177351711767e-05
-1.64537157931806e-05
-1.91987169489735e-05
-1.44600350956961e-05
-1.42906148198788e-05
-3.51244963821319e-05
-3.69198556595211e-05
-5.09346030031188e-06
-1.06527045957805e-05
-1.90053279101332e-05
-3.2637396185248e-05
-1.69623356985242e-05
-2.16206264696042e-05
-1.15941302238572e-05
-4.60447957275336e-06
-4.29925746121874e-05
-1.67773910978035e-05
-2.169902190111e-05
-2.73218095830017e-05
-1.91689999225861e-05
-1.9728569731945e-05
-2.25182736575844e-05
-1.64056780066177e-05
-2.1228907507115e-05
-1.1461247041937e-05
-3.87369516412366e-05
-1.70742668868336e-05
-2.72111380655736e-05
-3.08488704321947e-05
-1.70289032413414e-05
-2.16739602762608e-05
-1.06684657047133e-05
-5.74944866192152e-06
-1.80417348417469e-05
-1.36141791352039e-05
-2.24219401087197e-05
-1.24870461150307e-05
-1.74053563024442e-05
-3.89964357800467e-05
-1.05720313837074e-05
-1.95991734326703e-05
-1.24311042825778e-05
-2.40136219630118e-05
-1.69373412816461e-05
-1.79096602443498e-05
-2.44770164498737e-05
-2.70895233626672e-05
-1.49615583636845e-05
7.10220966023928e-06
-8.47103963941302e-06
-3.5344210087286e-05
-3.79794506083552e-05
-1.48514314117472e-05
-5.75536235618136e-06
-2.35405547831743e-05
-2.09614145952913e-05
-3.11709333459332e-05
-9.18755958336427e-06
-3.31072263728369e-05
-1.83072718975836e-05
-1.24617677095308e-05
-8.16756906280992e-06
-3.50397975887749e-05
2.12431045992775e-06
-1.61098926006471e-05
-3.17977315186515e-05
-7.37273349174849e-06
-1.86975063906868e-05
-3.26398751330829e-05
-2.51257463175529e-05
-2.02015820086006e-05
-8.14312585061616e-06
-1.99442568434058e-05
-4.26366763915529e-06
