# Supplementary material for: Research on computational propagation and identification of mine microseismic signals based on deep learning
Source: PLoS One. 2025 Oct 22;20(10):e0334641. doi: 10.1371/journal.pone.0334641 (PMC12543183; doi:10.1371/journal.pone.0334641)
Supplement: S3 Data — (ZIP) [file pone.0334641.s003.zip › 000100500002898.xlsx_0.txt_24.txt.txt]

-2.62532079713917e-05
-2.54759075018388e-05
-1.2554516241969e-05
-2.3996184115064e-05
-2.30521738274711e-05
-6.87593481866062e-06
-6.03404818824888e-06
-2.44021675729537e-05
-4.34064310257581e-05
-4.41044471894638e-05
-8.76257509765064e-06
-1.11798027785633e-05
-3.38560370572733e-05
-4.32386492661359e-05
-7.04695720694534e-06
-1.76083478002424e-05
-1.37771956781832e-05
-2.74073254233092e-05
-7.04498664038406e-06
-3.09787983282773e-05
-1.41443941622591e-05
-9.47167367203006e-06
3.55597669232064e-06
-4.67745781499227e-05
-2.02166882813717e-05
-6.18661710882356e-06
-1.81362014623107e-05
-2.67109493281828e-05
-1.20561925044788e-05
-2.1002260018126e-05
-2.64485180715092e-05
-3.40923095804212e-05
-2.05217432943056e-05
-6.99987856635239e-06
-2.63481839878587e-05
1.20144308296387e-07
-2.69380978590676e-05
-5.8429335321449e-06
-4.18888941372775e-05
-2.44356343692167e-05
-2.38750927302665e-05
-1.1780541897425e-05
-1.71943218395039e-05
-3.28299023528049e-05
-2.63306385610545e-05
-1.60608178784178e-05
-1.77527174980429e-05
-3.34511824828825e-05
-3.05628788596363e-05
-2.15421428353421e-05
1.4765640385064e-06
-4.07308380972909e-06
-3.38609105489701e-05
-2.23764161598403e-05
-2.70974592379886e-07
-2.42928347392894e-05
-1.72535428768246e-05
1.91199168782792e-06
-6.54657311312491e-06
-2.96942857048312e-06
-2.40148685508268e-05
-3.32517732119948e-05
-2.61315587682404e-05
-1.24783889849408e-05
-1.17404673600327e-05
-1.54743200484736e-05
-1.3217664452731e-05
-1.4587125792232e-05
-1.58355657795161e-05
-2.1914394239771e-05
-3.21915480015624e-05
-2.79769544297149e-05
-2.74685345273989e-05
-8.73689825102085e-06
-3.02116818234839e-05
-9.59927606618379e-06
-3.39178031769852e-05
-2.369628710633e-05
-2.59757212147532e-05
-1.63684230104664e-05
-3.86689452926698e-05
-1.30536357796761e-05
-1.52377613163522e-05
-1.40869139730064e-05
-2.45131608468636e-05
-8.3128607637506e-06
-2.96188354489385e-05
-2.63372381619972e-05
-2.46062077529312e-05
-1.44523011632366e-05
-1.5648094645619e-05
-9.29166068829582e-06
-1.32486064642085e-05
-4.40438447834883e-05
-4.32679833061603e-05
-3.84789507963105e-05
5.06091544107932e-06
-3.45630539186366e-05
-7.1258308169889e-06
-9.81374860316256e-07
-2.73271953613397e-05
-5.15409614244462e-06
-2.51264500258858e-05
-1.01851938168868e-05
-1.18533029848106e-05
-1.78259405734211e-05
-2.082119079669e-05
-1.7368846689729e-05
-2.44503319582752e-05
-1.03937142841389e-05
-1.461704467126e-05
-3.82038971772661e-05
1.67985256477018e-06
-3.26038334151722e-06
-1.75478699824832e-05
-3.42205750824935e-06
-1.76126247361991e-05
-2.52311440583761e-05
-7.41019697472431e-06
4.50850582284723e-06
-3.48422587085107e-07
-1.01228268906333e-05
-2.81728245795525e-05
-4.30147869052733e-05
-3.84656395018839e-05
6.55529436041379e-06
-1.39529730535819e-05
-1.80490105840449e-05
-2.31316750392068e-05
-3.04966074396336e-06
2.63521887236021e-06
-3.39262063041385e-05
-3.76672623389766e-06
-2.54235037990403e-05
-2.28777413201907e-05
-4.30393594840577e-05
-2.62309402008713e-05
-2.50756679007118e-05
-1.28233618989584e-05
-2.95814476392069e-05
-1.61925285981392e-05
-2.83997509378996e-05
-1.75956683014994e-05
-1.07885121737414e-05
-1.25892776552825e-05
-1.12526561241583e-05
-2.2119621541265e-05
-2.22096081063606e-05
-2.2084491267824e-05
-4.67630657595761e-05
-2.33536999237519e-05
-2.98533849204069e-05
-3.90899162750789e-05
-1.30794167264787e-05
-1.72421616032719e-05
-3.23606165018509e-05
-6.13278358906425e-06
-1.43898149313683e-05
-2.5224270780719e-05
9.13963642816212e-06
-2.78534709269412e-05
-1.56216044352179e-05
-2.6555096467364e-05
-1.75644098895362e-05
-2.60467927465384e-05
-3.08577734394664e-05
-2.30924779122922e-05
-1.74575202862261e-05
-1.04634177571057e-05
-1.43270358137055e-05
-7.8097834261727e-06
-2.6534266528769e-05
-1.14147412384373e-05
-4.91170623590814e-06
-1.87923165179782e-05
-3.14016187388923e-05
-2.97467284685897e-05
-1.24273347775072e-05
-5.76846823781404e-06
-1.73228088867854e-05
-2.14266230373071e-05
-1.15287179422549e-05
-3.19736160777382e-05
-2.0256910052949e-05
-3.90566246519276e-05
-1.19513439727129e-05
-1.44827187754708e-05
-2.73439698924511e-05
-1.19218868845149e-05
-7.53983445102007e-06
-2.56534630404426e-05
1.09451376443005e-06
-5.18399811626878e-06
-3.41761526335702e-05
-3.1429308240604e-05
-6.28279971511463e-06
-1.68625049327391e-05
-1.50885846651448e-05
-2.28737928417717e-05
-1.38861052347355e-05
-1.98752978900595e-05
-1.89578530777086e-05
2.85599222767593e-06
-1.52118437874782e-05
-1.98327045768157e-05
-3.13349072979127e-05
-2.97877004522282e-05
-3.0232175831208e-05
-1.75183172649909e-05
-1.29879600018059e-05
-5.568145795662e-06
-3.35625431123991e-05
1.62771445595087e-06
-1.95218513041171e-05
-1.21550659458456e-05
-3.11423644391194e-05
-2.34661280472063e-05
-1.60721178342869e-05
2.08428287223278e-06
-2.05372656971211e-05
-3.30128493527854e-05
-3.61183145524162e-05
-9.4708538770388e-06
-7.43933965325703e-06
-1.05115444001231e-05
-3.57397949120136e-05
7.44960466135492e-06
-2.76491830240564e-05
-1.19425226386398e-05
-2.66504457061117e-05
-1.48022564757686e-05
-1.34987593339239e-05
-2.6750648133577e-05
-2.65551265775047e-05
-2.38418917686533e-05
-1.24446360031311e-05
-1.84525482338854e-05
-1.60755470324792e-05
-3.15465413036815e-05
-8.17531165494387e-06
-2.88004477219761e-05
-4.00987374799468e-05
-1.7902132507025e-05
-7.29644525020246e-06
-4.35542009322077e-05
-1.62414051963415e-05
-1.05378536724285e-05
-2.34000731541962e-05
-2.08497256617608e-05
-1.00717528460182e-05
5.73213886875994e-06
-2.33540326688887e-05
-2.2667646078111e-05
-3.9709221946424e-05
-3.88880087602315e-06
-1.8656321570876e-06
-4.96324915162294e-05
-3.2088846917837e-05
-1.08564309305208e-05
-4.51962828720378e-06
-2.44504989422201e-06
-3.62795342454145e-05
-3.51480450696733e-05
1.49350003418166e-07
-2.82992555517941e-05
-2.02130429781026e-05
-1.55402755697659e-05
-6.05103684817407e-06
-1.69900216404272e-05
-3.27554982911438e-05
-8.70723022771591e-06
-2.49442530624553e-05
-1.75989091679065e-05
-2.87999270449948e-05
-3.268028670412e-05
-1.43664745330559e-05
-1.71488815650351e-05
-4.02887951516323e-05
-2.16245128354067e-05
-1.60779409974797e-05
-3.97715776055331e-05
-2.40931805091679e-05
-1.41200273855696e-05
-1.82014146806153e-05
-3.10583406358541e-05
-1.34191177493137e-05
-3.06171926615482e-05
-1.83584603473716e-05
-3.28785935289307e-05
-3.15029515057421e-05
-3.99598695898493e-06
-1.1450852373694e-05
-2.3397402929091e-05
-3.64907214185889e-06
-2.7643325531552e-05
1.38516980028431e-06
-2.40509963194085e-06
-3.94041588421106e-05
-1.66419136172224e-05
-1.79789670271833e-06
-1.81611172778465e-05
-3.23955360436676e-05
-4.40353668213075e-05
-1.23699223534145e-05
-2.33987046105503e-05
-3.89722507346917e-05
-2.25989126615985e-05
-4.48727744336505e-05
-3.02133166376058e-05
-2.53155242409369e-05
-7.52968789755673e-06
-2.8545878097181e-05
-2.14871146246859e-06
5.49685254839513e-06
-3.26767053323666e-05
-2.98867892038524e-05
-3.73460770301102e-05
4.22985246507785e-06
-3.04463936131586e-05
-2.71862068434567e-05
-2.09167357308628e-05
-2.1353411849797e-05
-4.58327648584356e-05
-9.43748236352492e-06
-2.05983257576296e-05
-1.70158314090766e-05
-3.30890978171594e-06
-2.30741213189011e-05
2.30402455581701e-06
-1.56611658352888e-05
-1.66563917370194e-05
-2.50836801222901e-05
-1.28577076505033e-05
-5.34990518417529e-06
-4.89006609558413e-05
-2.46794707203372e-05
-2.69470361961415e-05
-2.20753468031998e-05
-2.29648382806046e-05
-3.4268364480955e-05
-3.63445943115e-05
-2.10903924584088e-05
-2.23145252698152e-05
-1.32937422422417e-05
-1.35561570952006e-05
-3.32381327725442e-05
-2.8457686467529e-05
-1.55277318152989e-05
-1.32384806828427e-05
-2.05306033518965e-05
-2.65920041285068e-05
-4.2904225785128e-05
-8.91464296656701e-06
-2.72125095356899e-05
-4.66258942653413e-05
-3.83663814267463e-07
-3.11681818870996e-05
-1.88898849337737e-05
-3.72173286554762e-05
-3.44071472297458e-05
5.16328326545165e-06
-8.98117040555218e-06
-2.18080093183671e-05
-6.91000830617829e-07
-1.6993259551723e-05
-1.91099509956227e-06
-3.72440590671327e-05
-1.17756090520054e-05
-2.21752806415232e-05
-1.06097622116272e-05
-3.05068836227877e-05
-2.49634104305519e-05
-2.79908401273563e-05
-7.50960704340541e-06
-3.98348479328649e-05
-1.20693042824519e-05
-3.41563199592817e-05
-1.26910929497523e-05
-2.90401992914725e-05
-4.94741426760617e-05
-3.25620236997692e-05
-1.67572265187364e-05
-1.83073587816958e-06
-2.11433906057469e-05
-2.16162079994755e-05
-3.32536210226185e-05
-3.24345972403119e-05
-2.07719335344426e-05
-1.47957898708045e-05
-2.24732983290452e-05
-2.68556271853547e-05
-1.20816150798864e-05
-1.43712563270101e-05
-4.21354342847636e-06
-2.31863945419788e-05
-2.58291466750087e-05
-2.78572325249868e-05
-3.561248108065e-05
-5.0875305821477e-06
-2.52854522854375e-05
-2.16235808917703e-05
-2.04582191986956e-05
-6.62335521413176e-06
-1.0033958051087e-05
-2.37503617815258e-05
-2.45220475960363e-05
-3.26233555123868e-05
-1.17010081007935e-05
-2.88638259827447e-05
-3.20492914375588e-05
-4.05917129518862e-05
-2.69592406383185e-05
-1.62460684423629e-06
-2.57339188177176e-05
-2.69009135270545e-05
-2.34616884689832e-05
-1.72896804438955e-05
-3.12040105457716e-05
-1.44171813730981e-05
-2.4877071999711e-05
-1.37882196531757e-05
-1.47530732532422e-05
-1.71416289758991e-05
-3.27884789228275e-05
-2.44002590116065e-05
-2.22673374217485e-05
-2.62597014976326e-05
-9.09152947917321e-06
-4.44808803476082e-05
-2.16385277403873e-05
5.43847871705837e-06
-2.4235483904013e-05
-2.77215226504116e-05
-1.17594409365761e-05
-2.87971273283009e-05
-1.50865236810932e-05
-2.49078135497531e-05
-2.5710252250673e-05
-9.3088021790316e-06
-3.74109735986239e-05
-1.67449992801731e-05
-1.79423000280038e-05
-2.19615438087895e-05
-3.21693785129084e-05
-3.57988864221805e-06
-5.10284346803035e-06
-9.51675932762108e-06
-3.06687827058908e-05
-8.17922672985915e-06
-2.21643943361543e-05
-2.98803677943118e-05
4.21424871652991e-06
-1.79888585242706e-05
-1.7768683402054e-05
-2.70480131089343e-05
-9.16684940062643e-06
1.27228753001867e-06
-2.42584717690343e-05
-1.91657740260283e-05
-2.51452600809102e-05
-1.36779429757386e-05
-1.19854978569527e-05
1.43366520191859e-06
-2.00847249801077e-05
-1.76372908419752e-05
-2.12108442309661e-05
-1.0157784473008e-05
-3.70618482840201e-05
-1.67716700181026e-05
2.26524892151444e-06
-2.27092970264186e-05
-1.4037775565817e-05
-1.87747009534775e-05
-1.73350224823836e-05
-2.77501940792608e-05
-8.76102117728175e-06
-3.0628117472969e-05
-3.53636500256404e-05
-3.04653320396729e-05
-1.00914177428514e-05
-2.27743796361053e-05
-2.38509828439564e-05
-4.63408415250144e-05
-2.52910486479756e-05
-1.62539224835785e-05
-2.13846772460372e-05
-2.49870409637563e-05
-1.02770596512141e-06
-2.50669676411307e-05
-1.43973543288111e-05
-7.64173968291123e-07
-6.40796132622093e-06
-2.35001529492106e-05
-1.41509193936401e-05
-1.64219433380651e-06
-3.98497221842785e-05
-2.288325224852e-05
-2.71531552349092e-05
-1.92713027986273e-05
-1.46733651159577e-05
-2.39271174169142e-05
-1.03427552956322e-05
-3.34985211503837e-05
4.30119442999662e-06
9.43788341093134e-06
-1.23021997843318e-05
-4.02762686555704e-05
-1.57853032789105e-05
-1.13785550866119e-05
-3.86294858784353e-05
-1.18959275870907e-05
-2.30753613644704e-05
-9.732435793123e-06
-2.35467570979031e-05
-1.80444588807915e-05
-2.4927412473757e-05
-1.37448547356291e-05
-9.50563903401266e-06
-1.05901302741543e-05
-1.06936875300131e-05
-1.71901235373666e-05
-2.92682631722057e-05
-2.05505710088611e-05
-1.86512183801061e-05
-3.13793430281766e-05
-1.34406090490734e-05
-1.09022193343159e-05
1.13451257620299e-05
-5.34825842560742e-06
-1.21695664657022e-05
-2.17092710015203e-05
-3.08718160501595e-05
-3.24838028862858e-05
-4.1143839156315e-05
-2.10157884754646e-05
-7.05995999451512e-06
-2.98965550053147e-05
-3.78874495426619e-06
-2.31895962485399e-05
-3.37133999110432e-05
-3.06320695658788e-05
-1.63200153630484e-05
-3.21267786899348e-05
-1.32511663386238e-05
-2.39426347873978e-05
-2.19251736214668e-05
-2.84963902347298e-05
-2.95812580321546e-05
-1.62226882149517e-05
-1.70206641003608e-05
-2.92557452057825e-05
-3.05290123578833e-05
-4.14767738433994e-05
-1.79539710557361e-05
-2.48469724506541e-05
-5.13769430846917e-05
-2.55015779414215e-05
-2.08282813861245e-05
-2.35456668750429e-05
-2.36915121062948e-05
-2.36488749356727e-05
-4.39835845693188e-05
-2.80674201219891e-05
3.18996956385333e-06
-2.48366364034464e-05
-9.88272670202363e-06
-1.82206286076139e-05
-2.22775964103933e-05
-3.5960052983979e-05
-5.90866043098469e-06
-1.51311588418098e-05
-3.96729736053181e-05
1.11031397846109e-06
-1.1912388427093e-05
-1.74195536281813e-05
-4.24050886334022e-06
-2.51049516067653e-05
-3.46303958441662e-05
-2.61298045540702e-05
-1.44111382966849e-05
-2.50269566834569e-05
-2.97050234421311e-05
-4.10530397099365e-05
-3.12115261712578e-05
-2.10611694233883e-05
-3.43046501152351e-05
-3.10833771443682e-05
-2.16469276343388e-05
-8.54576377327839e-06
-2.29904801969211e-05
-1.3549509297331e-05
-2.85546346358531e-05
-4.59559370047338e-06
-2.14854307015758e-05
-4.1995112773911e-05
-2.04266373164352e-05
-4.48648417212419e-05
-2.84974148336239e-05
-4.00013980305749e-05
-2.58385491167452e-05
-2.34547319590842e-05
-2.33855441027134e-06
-1.31399046041494e-05
-2.4030905564643e-06
-2.12439590833738e-05
-2.9950497923482e-05
-1.71736014313281e-05
-6.57781061680001e-06
-9.29373253962596e-06
-6.60153590733797e-07
-3.21744690156376e-05
-1.40505047665491e-05
-2.61133955190432e-05
-1.51819497215572e-05
1.56781446338969e-06
-2.87230507929879e-05
1.08663668185866e-06
-4.75139644292361e-05
-1.01202299235346e-05
-3.03685333085022e-05
-2.41287608805967e-05
-1.15790751374441e-06
-1.25314784636468e-05
-1.45159351137714e-05
-1.92016725474158e-05
-1.60026025202733e-05
-1.38714032927885e-05
-9.68194009752809e-06
-1.65166970121688e-05
-3.15757309107229e-05
-2.12587668720815e-05
-1.51884590283526e-05
-3.66105435399708e-05
-1.17295152304267e-05
-1.82027058189967e-05
-3.65123756341098e-05
-9.2516225860337e-06
-3.50365045198383e-05
-5.36214069926204e-06
-6.15015797122244e-06
-4.11133966257132e-05
-9.27206143618722e-06
-2.02272885952175e-05
-1.32659696879315e-06
-1.92706993473214e-05
-3.49577856272876e-05
5.21542602767287e-07
-1.5884635524724e-05
-3.152360665416e-05
-7.83337867166116e-06
-2.77335435327529e-05
-3.09693998796771e-05
-1.02726694487835e-05
-3.88371111660837e-05
-1.09881751415908e-05
-3.45981509752028e-05
-3.6264518890941e-05
-2.26258056946003e-05
-3.24346433273349e-05
-2.5009651051091e-05
-1.79990889139888e-05
-1.46084125847659e-05
-2.10973074007644e-05
-3.49692819843887e-05
-1.20998393306343e-05
-1.6528096991218e-05
-2.89701462014726e-05
-3.02018375098382e-05
-4.83492493019757e-05
-6.39443189976764e-06
-3.38973902666236e-05
-3.17908846040581e-05
-2.74778567953075e-05
-1.82776679441344e-05
-3.03781521288756e-05
-1.70523258072478e-05
-1.8529031872908e-05
-5.02147858483958e-05
-3.2857448050231e-05
-1.59999142592834e-05
-3.35730146790266e-05
-1.79606068659238e-05
-2.73486037305805e-05
-2.45265632492481e-05
-3.0794295422587e-06
-1.50426837585525e-05
-3.02879625338577e-05
-2.70853474612947e-05
-3.22875049110472e-05
-2.32656370516525e-05
-1.18467059790997e-05
-3.15584721507642e-06
-2.84319842190902e-06
-2.74836855076584e-05
-3.20588074218953e-05
-3.39587075073463e-05
-8.52527177684703e-06
-3.24420203898687e-05
-9.89458118409829e-07
-1.24566507243299e-05
2.89372479552343e-06
-1.57368100037976e-05
-1.8053342420216e-05
-1.83315197908385e-05
-2.0613097086304e-05
-2.96762822017711e-05
-2.63160408999209e-05
-1.54475861882945e-05
-4.14296924992233e-05
-3.34885660646609e-06
-2.1524208664158e-05
-1.21620716218989e-05
-4.04143091388545e-05
-2.32528618365744e-05
-3.98627470817898e-05
-2.43985475089238e-05
-1.6885436972327e-05
-3.9652798202736e-05
-3.76557375957584e-05
-5.53504295903897e-06
-3.04823412653319e-05
-1.12684829474373e-05
-1.46205305460064e-05
-2.66733905341107e-05
-1.26727567653649e-05
-2.25846398599698e-05
-9.69832601978736e-06
-1.98712253470968e-05
-2.88689089085157e-05
-4.34854747118154e-05
-7.49600251140035e-06
-3.40582724153047e-05
-3.03935307489796e-06
-2.7820094318495e-05
-2.57590921833543e-05
-2.72252695574835e-05
6.296651247684e-07
-3.88274878691337e-05
-2.295570742086e-05
-3.26629975457635e-05
-1.36162349100734e-05
-1.35003385280832e-05
-1.80414186894137e-05
-3.57405539457701e-05
-2.39068377746648e-05
-1.84930729229252e-05
-3.27363600710736e-05
-2.95410256356128e-05
-8.08365437676636e-06
-2.83819397735128e-05
6.655148430183e-06
-3.06316164598498e-05
-3.26901269440458e-06
-3.05730112469388e-05
-2.30519103300012e-05
3.0956062349797e-06
-2.48071193179204e-05
-5.01459422442799e-06
1.63842258473607e-06
-2.04540918988845e-05
-1.42104544577971e-05
-1.79911188700976e-05
-1.06295897752292e-05
-3.89371263309026e-06
-8.37974913249454e-06
-4.42586151302084e-05
-3.91224645317784e-05
-1.88449829892643e-05
-2.75804189757782e-05
-4.90421648950609e-05
-8.56854772660118e-06
-2.59905882402079e-05
-7.49202552053839e-06
-9.63510535317539e-06
-3.04017865238109e-05
-2.80079942299791e-05
-2.54743654262422e-05
-1.10930015635079e-05
-6.68738589289924e-06
-4.65152012953081e-05
1.5975406639794e-06
-1.40513919759702e-05
-1.58562280028735e-05
-2.81518274180678e-05
-1.63042865457026e-05
-1.61055869567151e-05
-2.46097965517193e-05
-7.31836174734249e-06
-3.36745621638648e-05
-2.37585127482433e-05
-7.1216611117377e-06
-3.05202329704851e-05
-1.46718697393389e-05
-1.62242252670214e-05
-1.99123171323359e-05
-4.45043279099279e-06
-2.28280904367563e-05
-2.03237209233324e-05
-3.33016168721482e-05
-2.05690854383343e-05
-1.23590942124824e-05
-1.74929474014481e-05
-1.84382518797233e-05
-3.04934783692202e-05
-2.96789447294942e-05
-2.07562129750853e-05
-2.1286065095887e-05
-3.60632545994831e-05
-1.81292423794186e-05
-2.76036870683129e-05
-2.09141333860855e-05
-1.99448542065974e-05
-2.61761576499663e-05
-3.89547022494904e-05
-3.08343861611003e-05
-2.32964179471448e-05
-1.93929251804159e-05
-2.75756071978281e-05
-2.42567870035329e-05
-2.82803785231559e-05
-2.5453911378551e-05
-3.78553613918516e-05
-2.6250295469303e-05
-4.31961671429966e-06
-1.37208373772582e-05
-3.46900022708312e-05
-1.99413920908581e-05
-2.31901270491058e-05
-4.48656611253002e-06
1.06745793583041e-05
-1.85418699852241e-05
-1.9837991201129e-05
-2.39852820975378e-05
1.38266506281174e-06
-2.54522363013052e-05
-1.67860121890525e-05
-6.43237280741136e-06
-1.27505847290115e-05
-1.85215700230299e-05
-1.88302465586817e-05
-3.46851907765181e-05
-2.07052366806831e-05
-1.34832698750732e-05
-2.54820813404426e-05
-3.36850172286102e-05
-6.82858968455115e-06
-3.50310178661307e-05
-4.93905703554443e-05
-1.21390643591144e-05
-1.66154016892248e-05
-5.16230380776396e-06
-3.27270492971033e-05
-3.02511121309313e-05
-1.90580174988604e-05
-1.72352640927066e-05
-2.13761136127711e-05
-4.15194329138429e-06
-6.69851988489081e-06
-1.64744676507163e-05
-4.18795874566507e-05
-1.58374327263899e-05
-3.10252115980584e-05
-1.30384377409521e-05
-2.52773295907377e-05
-9.43883332348346e-06
-2.44537775896693e-05
-2.14778766480569e-06
-2.38769308410161e-05
-1.31422330465507e-05
1.91219687441116e-07
-4.46815265151055e-05
-2.26752933572371e-05
-1.76371283672159e-05
-3.65649312550353e-05
-2.58442285540267e-05
-5.19990856733169e-06
-1.92450769692175e-05
-4.30319783110696e-05
-2.36572683858063e-05
-1.53987354854813e-05
-1.84296376173541e-05
-1.7067667868424e-05
-3.29040235148153e-05
-1.9951988840804e-05
-2.89843819670189e-05
-2.2225492187739e-05
-2.96101094072702e-05
-2.78761428630069e-05
-1.95319069863939e-05
-5.85230703980743e-06
-1.62564065144265e-05
-3.29608173871557e-05
-4.55054508429956e-05
-2.93670837938502e-05
-2.26244971647661e-05
-2.03006349317435e-05
-2.63075313632257e-05
-3.60506517295255e-05
-4.03843776653511e-05
-2.54405229191069e-05
-2.95478676409512e-05
-3.15172537827762e-05
-2.64439883245894e-05
-2.51222270295597e-05
-2.0784374406186e-05
-1.54293357292823e-05
-5.89545496922117e-06
-2.22809956252744e-05
-3.11364096602351e-05
-5.05012888263331e-06
-2.523128068094e-05
-4.32510251527412e-05
-1.65186381194334e-05
-3.96194959975135e-05
-1.95148834806514e-05
-3.2143013464887e-05
-2.11549288344778e-05
-2.02990069575384e-05
-2.70234245562522e-05
-2.89299882736369e-05
-9.76730950941273e-06
-1.67573252452809e-05
-1.18088916542568e-05
-1.74886255792741e-05
-1.80345021843618e-05
-3.97779267164132e-06
-2.63658545987678e-05
-3.40625276505118e-05
-3.03132791543896e-05
-3.45821250303959e-05
-4.37620943286168e-05
-5.7973034846269e-06
-3.95653707657898e-05
-4.93361295455991e-05
-1.59525526984614e-05
-6.99354416090046e-06
-2.60767723971351e-06
-2.72678021994741e-05
-2.84946151043757e-05
-1.72418236025851e-05
-3.44708057788351e-05
-1.03371920878769e-05
-2.34740423835526e-05
-3.0527678513663e-05
-1.8140970762981e-06
-2.60984476877302e-05
-4.32950406105414e-05
-2.74539622845037e-05
-2.46714850436765e-05
-1.44220336308128e-05
-6.00164418016449e-06
-2.80674918974979e-05
-3.27287663786043e-05
-1.85975465492294e-05
-2.10812649498191e-05
-2.0696354169165e-05
-1.52348669055183e-05
-9.95064381776384e-06
-2.02059152981965e-05
-3.09701064534796e-05
-3.20131554453119e-05
-2.50652604683939e-05
-3.72472147281984e-05
-1.56386848556767e-05
-2.71303875811041e-05
-2.26035520106366e-05
-3.15132277591054e-05
-2.2687187450659e-05
-1.84611038195259e-05
-2.41214792453331e-05
-1.04098459124285e-05
-2.48520864740882e-05
-2.87367321436958e-05
-1.57280938624204e-05
-2.35671802939992e-05
-3.27079418012203e-05
-9.94550544571434e-06
1.01120117574209e-06
-2.44390139488192e-05
-2.05785935763264e-05
-1.66384157123684e-05
-3.48907676682027e-05
-1.28914472297001e-05
-2.92988606644022e-05
-2.98501593334417e-05
-3.03367820815569e-05
-3.40990541753654e-05
-9.60067523246583e-06
-2.90227602298372e-05
-2.35309761176512e-05
-2.06060175555132e-05
-1.64296531386877e-05
-3.25945385637867e-05
-2.43375532273544e-05
-3.85910162621681e-05
-2.71858253255836e-05
-1.75136306841222e-05
-3.62495991739248e-05
-1.87445564494901e-05
-1.4044285163027e-05
6.96697262995553e-06
-4.17395606986604e-05
-2.37203608171898e-05
-9.00989871405127e-06
-1.1279181759022e-05
-1.76566696213617e-05
-1.57069026760342e-05
-3.28952104915211e-05
-2.12105012750304e-05
-1.10249093730194e-05
-1.0074488830898e-05
-1.53797485496067e-05
-1.38047315452008e-05
-6.9352965480886e-06
-3.33450058261867e-06
3.53617684404923e-06
-2.80318774204065e-05
-2.71321108037741e-05
-6.45155523819952e-06
-3.95941774800335e-05
-2.94189246358276e-05
-3.42352492781861e-05
-2.18796548346057e-05
-2.11226977355168e-05
-3.22431760023317e-05
-2.78481332105191e-05
-1.48817015170849e-05
-2.68528242189844e-05
-1.00312987693561e-05
-1.60589248082144e-05
-2.39710873746928e-05
-1.00908399462523e-05
-2.44561122527969e-05
1.3579153463456e-05
-2.87065347084362e-06
-2.87693906995294e-05
-1.81904180537981e-05
-1.32638783523827e-05
-2.47995040878496e-05
-9.1350460435203e-06
-6.91350626820604e-06
-1.17844148105464e-05
-1.75177425378114e-05
-1.12738403268119e-05
-8.45461696564842e-06
-2.48432073706217e-05
-2.31462089715163e-05
-1.6872313216915e-05
-1.55635014225229e-05
-1.36611722322226e-05
-1.90003382231135e-05
-4.58111988215978e-05
-1.8497030254662e-05
-8.50079936299723e-06
-2.58552266355096e-05
-3.12476106247393e-05
-3.8776487747594e-05
-2.56272530067514e-05
-2.83558029716405e-05
-2.18075849666776e-05
-2.46480883448117e-05
-1.28078736370013e-05
-4.61288296335018e-05
-3.08916479773951e-05
-1.74471143239521e-05
-5.83544571671917e-06
-3.14757328480681e-05
-1.42398026204498e-05
6.06480053126469e-07
-2.60290661600215e-05
-1.4229967088686e-05
-2.11310944820995e-05
-1.58316020976649e-05
-7.57125681196515e-06
-1.85911947559376e-05
2.21233960769008e-06
-3.08164416498793e-05
-3.47445322590696e-05
-3.34579252686943e-05
-2.10715261433878e-05
-1.50807709146555e-05
-1.24907064347379e-05
-1.97805616244361e-05
-2.12786448192583e-05
-2.27434032407109e-05
-3.01309810262934e-05
-3.79474999953129e-05
-2.95001833727172e-05
-2.66544063205752e-05
-9.95356762442288e-06
-4.06402397772539e-06
-1.31391186849341e-05
-1.84009472724519e-05
-2.24572434615774e-07
-3.13556004260848e-05
-4.77429636241228e-05
-2.50572108185983e-05
-5.32408036669344e-06
-2.67290349436503e-05
-2.35026340965426e-05
-3.69575192335325e-05
-2.33134516802397e-05
-3.17454164523788e-05
1.47708359236776e-06
-1.70123478755156e-05
-2.2304704081735e-05
-8.49074963262534e-06
-2.49503589350209e-05
-2.30927505790209e-05
-3.25701495947634e-05
-3.12241483584038e-05
-1.42658014277095e-05
-2.04589191338034e-05
-2.93364436376106e-05
-1.66570773287724e-05
-1.32819174901092e-05
-2.11555256232731e-05
-3.43131164208674e-05
3.03239997598133e-06
-2.71880494296396e-05
-2.33692835574147e-05
-1.46211140619157e-05
-2.15504978647088e-05
-1.50450350910274e-05
-2.28177550405336e-05
-2.10663927263699e-05
-2.87397575065411e-05
-2.80142575983934e-05
1.06530659137749e-05
-3.4469744523193e-05
-3.83604111020597e-05
-2.64728341630431e-05
-3.12255576712784e-05
-4.17160997715613e-05
-3.87965593105924e-05
-1.30163918838421e-05
-3.60228858500887e-05
-8.93665217490375e-06
-5.82866467622982e-06
-4.77439061593291e-05
-1.53596536588053e-05
2.90264441279786e-06
-2.79757396034372e-05
-1.564618896857e-05
-2.56160043915265e-05
-1.21917967254095e-05
-3.0653846089084e-05
-2.61582645988102e-05
-6.72297003878583e-06
-2.2612612685851e-05
-2.20430971298066e-05
-2.55485503833745e-05
-2.02340443257932e-05
-4.35244802602963e-05
-1.26784088934714e-05
-3.38090107550483e-05
-3.43740944068116e-05
-2.13109043476383e-05
-2.25517020148243e-06
-2.60495360473619e-05
-1.95758727830493e-05
-1.27739536156816e-05
7.04786891747621e-06
-1.7387470217178e-05
-3.52274405804778e-05
-1.9818645451491e-05
-2.16773265589971e-05
-1.07613350508577e-05
-4.23026901792888e-05
-1.55311157754656e-05
-9.07315423786787e-06
-8.78176306876975e-06
-9.74824832085116e-06
-2.91527941816073e-05
-2.69245996979845e-05
-3.80315779239988e-05
-4.4696039983626e-05
-1.01252564974101e-05
-2.26966534604977e-05
-2.50196522810379e-05
3.9793214078879e-06
-3.10473723357299e-05
-3.08346077638896e-05
-4.1771590667534e-05
-2.29328088075252e-05
-2.68538901973279e-06
-2.58588906467464e-05
-1.45128023905753e-05
2.45372143570132e-07
9.45931160931529e-07
-3.83305657223263e-05
-2.15925872341772e-05
-5.16567469204054e-06
-2.73691881022047e-05
-2.75196100183809e-05
-1.58499867110451e-05
-3.06939280614812e-05
-2.74589872332044e-05
-1.50207853553297e-05
-2.86132390662836e-05
-2.11692821424268e-05
-2.31889560080607e-05
-3.72338565214497e-05
-5.6813109275984e-06
-3.12293060853389e-05
-1.31283849243636e-05
-3.56695260865576e-06
-1.06038385691432e-05
-2.26457213304458e-05
-9.88584390003574e-06
-3.28729446919868e-05
-2.5036171204509e-05
-2.030297351037e-05
-3.46474904814417e-05
-3.70976720882349e-05
1.97024979029104e-06
-2.65922244314884e-06
-3.11417602355277e-05
-1.63235394038598e-05
-8.55724516259859e-06
-8.77205414939485e-06
-4.46151574972591e-05
-3.60886241835847e-05
-2.47273614036324e-05
-3.89039640260781e-05
-4.99333756752841e-05
-1.69136207418963e-05
-1.58112160352437e-05
-1.97224642882878e-05
-1.49325995877649e-05
-1.42640112802831e-05
-1.52438197060632e-05
-2.25005250089289e-05
-1.77185231661718e-05
-1.97529088140026e-05
-3.23526794773183e-05
-1.616061194495e-05
-1.81939007361829e-05
-1.21981453982742e-05
-3.16761429932616e-05
-3.48832202673663e-05
-2.3304787474161e-05
-2.40314625136858e-05
-2.06393081313142e-05
-2.93386160731463e-05
-9.68933062262049e-06
6.0834793630195e-06
-1.42632237301247e-05
-1.64315798634276e-05
-1.73132714967844e-05
-4.21922653166252e-06
-2.33206444193235e-05
-3.58075655420836e-05
-3.83600600206627e-05
-1.11066284254628e-05
-1.03856214305233e-05
-1.01575865807939e-05
-1.605365703357e-05
-1.18797717265415e-05
-1.42148330940553e-05
-5.47240406033941e-05
-3.33986587244963e-05
-2.46961285330872e-05
-2.43769322500735e-05
-5.48984932055598e-06
-1.12814368334042e-05
-2.6192078896061e-05
-7.06781023268158e-06
-3.96163226691599e-05
-2.01829049937029e-05
1.46263658761594e-06
-6.37315932592317e-06
-1.79333692243172e-05
-3.09943259531933e-05
-2.37601750853356e-05
-2.94448003299512e-05
-7.81364741404621e-06
-1.58316588317784e-05
-8.99824262053987e-06
1.52722875157941e-06
-8.02166892088079e-06
-2.8611822775304e-05
-2.87088415539782e-05
-2.21423129654622e-06
-1.6341434564817e-05
-1.68340811217635e-05
-2.17989807688298e-05
-1.9415367489285e-05
-3.89766035111452e-05
-1.0130818027827e-05
-2.38897326085141e-05
-1.85341238057565e-05
-3.79250404799354e-05
-5.09205040967074e-05
-2.02576917425108e-05
-1.44607385596793e-05
-6.30263506698377e-06
-8.94801637621953e-06
-1.14183328514948e-05
-1.60128407388279e-05
-7.33189662906175e-06
-2.51259868583239e-05
-2.42458537460194e-05
-4.10606935873815e-05
-3.46259417240775e-05
-4.3834937690955e-05
7.20583725368287e-06
-3.05343009385864e-05
-1.34775923620542e-05
-2.37220546816579e-05
-3.7536161007533e-05
-9.46039106173166e-06
-3.62881889915742e-05
-2.61006738417353e-05
-3.29746384079952e-05
-4.92433033649026e-06
-4.32850892858385e-05
-3.5251451046193e-05
-3.76344942680212e-05
-1.44621844001292e-05
-1.88501786025268e-05
-4.98512279804961e-05
-3.02067867094742e-05
3.06368494533552e-06
-1.73167674330259e-05
-4.04386000568071e-05
-3.19041215039379e-05
-4.01704982893222e-05
-3.05710764260677e-05
-9.31310172314047e-06
-1.12966138781237e-05
-3.01070122676297e-05
-2.59539074298263e-05
-1.98418312710555e-05
-1.13423779974867e-05
-2.15183673959593e-05
-1.1217137601299e-05
-2.22413818402469e-05
-4.24314352963768e-05
-2.39112632369385e-05
-3.49809397822922e-05
-3.13984368523091e-05
3.77328063172243e-06
-3.10528509277925e-05
-3.05827232989667e-05
3.20903541939395e-06
-7.96188586914625e-06
-2.96048930948039e-05
-2.31807537541515e-05
-1.51677427841763e-05
-2.64504968201681e-05
-3.05145460643616e-05
-4.16926950339848e-05
-5.59420272915284e-07
-2.99755331085292e-05
-6.72526784016159e-06
-1.28138278177147e-05
-1.68543241393621e-05
-1.75810322043834e-05
-2.40038114477961e-05
-1.59350594699896e-05
-2.07791086488795e-05
-2.7467793164592e-05
-4.57942976501855e-06
-2.24185197165214e-05
-1.84385055982326e-05
-2.44143131025852e-05
-3.76273457486785e-06
-3.41768749921918e-05
-1.0702240970136e-05
-1.15125046898329e-05
-1.96404865665496e-05
-4.51815486008234e-05
-1.36463836875719e-05
-5.12659232191889e-05
2.08149577371124e-06
-2.17378164425848e-05
-4.32890623072436e-05
-3.72738873111506e-06
-4.30427748382961e-05
-2.62294200446022e-05
-2.16678932862299e-05
-6.3552099136225e-06
-2.99115628229346e-05
-2.55190939818575e-05
-2.10280652070676e-05
-1.44653530222057e-05
-7.41716995329128e-06
-2.7863641136427e-05
-1.30888833738446e-05
-2.82287008328084e-05
-2.88027853353748e-05
-1.89523447537444e-05
-8.61896563934505e-06
-2.87990845660371e-05
-3.10372537830176e-05
-3.06195234341986e-05
-3.54657214946965e-05
-1.81072463192409e-06
-1.16372244696975e-05
-4.16894778501787e-05
-2.35684214454833e-05
-1.56632171990431e-05
-2.68751939515163e-05
-3.12508405205256e-05
-3.01777095466189e-05
-2.95659293139122e-05
-3.21665088563476e-05
7.00155723500157e-06
-1.44953461477195e-05
-7.73784605791712e-07
-2.69483843900331e-05
-2.00243809352031e-05
-3.14627125654735e-05
-2.83920327656637e-05
-1.90916919089342e-05
-1.82637413064031e-05
3.36081927585068e-06
-2.92352001958202e-05
-2.65369298041199e-05
-2.26699723210265e-05
-2.23113119820319e-05
-1.16043145487522e-05
-3.15297523987701e-05
-4.48457195202232e-05
-2.85941025232009e-05
-1.41090396084433e-05
-2.60083933097954e-05
-3.29271692253014e-05
-2.51691142496364e-05
-2.24906844451813e-05
-2.43796690485235e-05
-7.68311470388108e-06
5.11228002858196e-06
-1.12092028359352e-05
-2.10080900263066e-05
-7.95521743870122e-06
-4.73990401714049e-05
-4.21400759665406e-05
-9.33924794451703e-06
7.70498330819099e-08
-2.36171741450419e-05
-1.10155543304211e-05
-1.90474538251094e-05
-1.90268089906228e-05
-1.35879051632122e-05
-2.32237636226155e-05
-8.55486380589653e-06
-3.28114656876784e-05
-3.07007803125127e-05
-1.73698725773213e-05
-2.19251362690213e-05
-1.76480062937357e-05
2.24512356995823e-06
-3.29788040677133e-05
-3.21952939797173e-05
-3.42410661191841e-05
-4.93408568227834e-05
-2.05540855703408e-05
-1.14311746887762e-05
-3.41363282217263e-05
-2.48080025198784e-05
-1.06560747343467e-05
-1.61711105312415e-05
1.04630886648461e-06
-1.40818114913837e-05
-2.36098249610977e-05
-5.81505467085924e-06
-2.46848141102475e-05
2.4561096918675e-06
-1.76054484973876e-05
1.49902356135098e-06
-1.04711995707501e-05
-7.95917670587797e-06
-1.2479520394385e-05
8.39813444513184e-07
-1.36602910454768e-05
-2.72114487365493e-05
-2.09462901832734e-05
-3.01700673674051e-05
-2.8335490930952e-05
3.13651470298919e-06
-2.75030807285911e-05
-2.15046895548175e-05
-9.82578948564546e-06
-2.48901671988557e-05
-2.61967358307123e-05
-9.10955014818327e-06
-1.98711531101279e-05
-1.92646797888388e-05
-2.49209267569224e-05
-2.85248225873942e-05
-3.10003401427326e-05
-2.67442151990477e-05
-1.71366258844228e-05
-2.76852401074211e-05
-1.94344662702828e-05
-3.36743039437379e-05
-3.5446506707683e-05
-3.82005714745679e-05
-1.42847935191164e-05
-1.35569829538602e-06
-2.4976704645859e-05
-2.65989886843335e-05
-4.26473502126479e-05
-1.1857513926988e-05
-2.47816641994558e-05
-1.82941721683012e-05
-9.71920907134825e-06
-1.29115761197139e-05
-1.78960403475258e-05
-5.62851492640423e-06
-3.28702110713721e-05
-2.45312097313119e-05
-2.66068665937451e-05
-1.2681874605894e-05
-2.1171252163516e-05
-1.95336833662053e-05
-2.4468419256649e-05
-2.95451712510267e-05
-1.60779868828276e-05
-1.39945842582632e-05
-1.97716976085155e-05
-2.01049772714075e-05
-3.77991091672056e-05
-1.60344498076195e-05
-1.50776324128119e-05
-2.80742011639419e-05
-2.03962013443144e-05
-9.03723577107891e-06
-1.67488864740282e-05
-2.40443290665155e-05
-7.82749510677129e-06
-4.78715562258177e-05
-2.29004271424139e-05
-2.0024415358128e-05
-2.44481190452549e-05
-7.01612213043492e-06
-1.91056197405961e-05
-3.17266831177298e-05
-1.36002141313594e-06
-1.60479774783436e-05
-3.63289415745049e-05
-1.70850374556636e-05
-5.601470209003e-06
-2.65207459838335e-05
-7.30044292181666e-06
-7.73743483371411e-06
-2.21667766316414e-05
-1.48714765939861e-05
-2.03275259429505e-05
-2.70394992427572e-05
-1.98611909133248e-05
-1.38195118158353e-05
-2.53256800264985e-05
4.56421300337016e-06
-2.02289204820013e-05
-3.55629042691746e-05
-4.03625383292759e-05
-6.07368553960075e-07
-1.41814420496872e-05
-1.33475999635855e-05
-3.76855858143724e-05
8.6010393873893e-06
-9.37134381382057e-06
-1.16974692433639e-06
-1.47740970587945e-05
1.4921688867119e-06
-4.22886051203681e-05
-3.4292381044034e-05
-4.74625513342821e-05
-2.743077944299e-05
-4.96895233865808e-05
-3.02016575043985e-05
-8.56798202717006e-06
-1.82845207892669e-05
-2.0906466693496e-05
-1.53158678159803e-05
-3.55445991596134e-05
-2.12498177544575e-05
-4.22552555324404e-05
-3.12826810476941e-05
-3.73380696528515e-05
-3.1306537520313e-05
-2.0418006634933e-05
-2.30425105359381e-05
-1.13388622198854e-05
-9.33305286744338e-06
-1.30809659195702e-06
-2.08496360717367e-05
-6.55487183295694e-07
-1.62854203576314e-05
-4.73265208299755e-05
-8.99911322801432e-06
-1.99456229946686e-05
-2.1029370420668e-05
-1.02766638536997e-05
-2.44689452081979e-05
-1.88184034290653e-05
-3.3388783229118e-05
-1.61118071599906e-05
-1.7165261671842e-05
-2.66877521050277e-05
-3.81413902648801e-05
-2.31541487743209e-05
-1.22935146285248e-05
-1.60143423596082e-05
-2.81770738959853e-05
-2.83709428975575e-05
-6.03099276613001e-06
-2.2834425366222e-05
-3.47627501254055e-05
-1.61395250942097e-05
-2.0898399499673e-05
-6.96391101789419e-06
-2.95586765693853e-05
-5.82411150743947e-06
-1.57448476661675e-05
-1.36047291990897e-05
-2.15171107012305e-05
-2.84792310494345e-05
-3.57091885916178e-05
-2.43731341161963e-05
-1.77443629761856e-05
-1.13336973288882e-05
-1.63105394124093e-05
-1.27220062414314e-05
-1.84976257680926e-05
-8.05023099646646e-06
-1.99569187302562e-05
-1.19122191088345e-05
-1.8496364784571e-05
-1.76021540117448e-05
-1.89762434447169e-05
-5.22596354590205e-05
-1.09383048878441e-06
-3.01927297538839e-05
-1.9984402969678e-05
-3.04573210495283e-05
-1.79032729956006e-05
-2.53949214532746e-05
-3.49737658379224e-05
-4.94988218729303e-05
-4.21355549027766e-05
-1.8136849171895e-05
-2.56949546963107e-05
-2.39668831323169e-05
-3.24697680126579e-05
-5.62047531141388e-05
-2.0928112130504e-05
-3.09749367998452e-05
-3.60061536415207e-05
-2.82784572497319e-05
-2.5570383825282e-05
-1.54181557421005e-05
-2.84834629503248e-05
-3.58503965516097e-05
-5.7070625016377e-06
-2.7049466140526e-05
-4.41601429389233e-05
-3.03063297031447e-05
-1.84571890838232e-05
-9.22444583183212e-06
-1.81273873779183e-05
-2.18707050525473e-06
-6.37130554335935e-06
-1.5889388031749e-05
-2.34953888174325e-05
-2.57117530182787e-05
-1.88377557181161e-05
-1.90528704485785e-05
-2.33153954883924e-05
1.95364678940319e-07
-4.06893970839481e-05
-1.82718919465987e-05
-7.34986597438913e-06
-1.79311933708626e-05
-2.99036774835438e-05
-2.07256629652901e-05
-4.24742406579835e-05
1.04061841047571e-05
-2.30989247222264e-05
5.98343205720749e-06
7.26884443782185e-06
-9.62433614238497e-06
-7.17232828068274e-06
-1.03248806046097e-05
-3.34799131619027e-05
-4.75849694570931e-05
7.08473708938042e-06
-2.92203522972068e-05
-1.26480712160358e-05
-2.28596256370528e-05
-1.34806248248745e-05
-1.43907624138692e-05
9.10355915243115e-07
-6.48447230860628e-06
-2.19203247206183e-05
-1.12455486555955e-05
-3.28749168396698e-05
-2.4788528402363e-05
-1.86642541300443e-05
-1.90968340471444e-05
-2.1404309937132e-05
-3.06120433316208e-05
-2.66023485506746e-05
-2.47630448295541e-05
-1.80986757482436e-05
-1.20345642984352e-05
-2.37129281305543e-05
-1.15458622578234e-05
-2.47106121621772e-05
-1.47197012177622e-05
-1.47274644918851e-05
-2.7207244230642e-05
-1.90350416354198e-05
8.15994082253274e-06
-1.91382599982576e-05
-2.86564389020257e-05
-1.09433645095794e-05
-3.30853116969688e-05
-2.4067421775739e-05
-3.60286426349729e-05
-2.63187645856919e-05
3.55989880381676e-07
-1.89118309395797e-05
-1.99149406053567e-05
-2.11715211926284e-05
-2.45359613076298e-05
-2.30733747217672e-05
7.77723080792104e-06
-1.00782151402849e-05
-2.87723797683591e-05
-1.43150448824144e-05
-4.66431534669021e-06
-4.75324208347353e-05
-2.26245193328338e-05
-2.76128206648039e-05
-2.90985540765149e-05
-7.82459113962871e-06
-8.00424433874494e-06
-5.36793717093514e-06
-9.99586276561235e-06
-2.49401068221268e-05
-1.75343724188397e-05
-3.16789528096431e-05
-1.17885268502645e-05
-1.68061195699086e-05
-1.34217958926202e-05
-1.4119297828831e-05
-2.73506065246122e-05
-7.40775581165863e-06
-3.81895847500092e-05
-4.15169504052244e-05
-1.65899367547077e-05
-3.28958681472824e-06
-1.08448916013178e-05
-4.80693707926445e-05
-3.81987236403299e-05
-2.63622946813208e-05
-1.97639865769345e-05
-3.25972599925399e-05
-3.20577787767956e-05
7.08613200126351e-07
9.95428392541015e-07
-2.6562619664936e-05
-2.43156600739611e-05
-1.41848121636445e-05
-2.77383670206793e-05
-9.55778287578011e-06
-2.14341863340153e-05
-3.59096196168565e-05
-1.73789805117285e-05
9.61917901806121e-07
-1.05973367808766e-05
-2.10346683742737e-05
-2.42096694808825e-05
-1.92303090598284e-05
-1.29984322908466e-05
-8.55706233361288e-06
-1.01019579619867e-05
-2.65807770601267e-05
-2.00431879845713e-05
-1.94668708318307e-05
-4.21138218058587e-05
-1.26825753340796e-05
-2.11765658584922e-05
-4.1318159697655e-05
-1.86023404523798e-05
-2.04371759781535e-05
-2.224576061854e-05
-2.63266447876225e-06
-5.95671249066926e-06
-2.07621247695481e-05
-2.43598591320876e-05
-8.79752849709794e-06
-1.55991315927239e-05
-1.6981556635164e-05
-4.98573402440978e-06
-1.79608405449644e-05
-3.66650188814661e-05
-1.48258188798495e-05
-5.13343117536101e-06
7.23219134666749e-06
-1.79890737236638e-05
2.14847550229201e-06
-8.77587700020339e-06
-1.30112369731972e-05
-2.45819034794637e-05
-2.96259671744707e-05
-9.48845485667741e-06
3.0764758475716e-06
-2.98436910907886e-05
-3.85374133849097e-05
-1.55346508894095e-05
2.3986143880585e-06
-2.14836721216736e-05
-2.2297490498968e-05
-7.0441717246091e-06
-1.0158837726399e-06
-1.26985225401956e-05
-7.45066521203335e-06
-1.61049263847117e-05
-1.626414499843e-05
-3.16519605376985e-05
-2.74013585159393e-05
-1.68247909984966e-05
1.03458092940088e-06
-1.25911320345765e-05
-1.60387946367195e-06
-3.90602370429279e-05
-1.54200208371543e-05
-3.94398731081162e-06
-3.71802674609075e-06
-5.99979215435765e-06
-2.53067201566199e-05
-3.90001082288073e-05
-4.97529997578242e-05
-2.64376362924555e-05
-2.02060631980346e-05
-8.71466145938678e-08
-1.57373463095197e-05
-2.56141802227472e-05
-2.12383007570118e-05
-3.35298194284249e-05
-2.66271574341553e-05
-2.32802831282076e-05
-3.52434267342786e-06
-2.05154481608715e-05
-1.79665693262291e-05
-4.64070169698758e-06
-4.47348873263085e-05
-2.8535395945839e-05
-2.34812278513821e-05
4.03228577134623e-06
-1.55217837642585e-06
-2.76433231648858e-05
-3.01567615970153e-05
-2.33153105992919e-05
-1.94829064625126e-05
-3.40782743484461e-06
-1.96406711629813e-05
-2.35365705623077e-05
-3.07782215967681e-05
-3.82046379436195e-05
-2.46420387298342e-05
-1.16474496128339e-05
-3.30021407859836e-05
-3.08649650225522e-05
-6.27606510217667e-06
-1.92169869794609e-05
-2.08664111734746e-05
-1.88526755362578e-05
-3.5115329261943e-05
-2.81473701601719e-05
-6.25195532199885e-06
-7.1076138952833e-06
-2.32441759531138e-05
-2.87885616533466e-05
-1.52046455509142e-05
-1.70766786976323e-05
-2.64520359371322e-05
-3.21130466419546e-05
-1.19464770803396e-05
-1.12162963343794e-05
-2.55293200213773e-05
1.72528649048605e-06
-1.51890730594469e-05
-2.8534319691696e-05
1.22314936446197e-06
-5.45086303266343e-06
-4.81242767874097e-06
-6.10297285140702e-06
-3.45885082161297e-06
-1.16777255287261e-05
-1.14039390974793e-05
-2.4040275906715e-06
-2.20886090001894e-05
-1.70321586036572e-05
-1.75461007449626e-05
-1.56700283713807e-05
-2.35771318353236e-05
-3.6431366116919e-05
-5.99091249073888e-06
-3.10201506201151e-05
-2.28817538116818e-05
-8.50631020569603e-06
-1.68599517293942e-05
-5.06158302969793e-06
-4.17134115603861e-05
-2.43487707739955e-05
-2.6384070748188e-05
-2.6804921911586e-05
-2.92006527361791e-05
-2.81058012326803e-06
-3.26385998041776e-05
-2.9052633841415e-05
-2.26874006465688e-05
-1.16372628535565e-05
-1.60002372016623e-05
-2.86847583361089e-05
-2.97275382294696e-05
-9.76703265669193e-06
-4.66807597541681e-05
-1.54067964781727e-05
-3.10482600249908e-05
-2.69448824661789e-05
-3.42587964022042e-05
2.1400111458687e-06
9.18997834283722e-06
-3.8461288864244e-05
-2.56531955974334e-05
-2.68612234083816e-05
-1.62651757661673e-05
-1.84543234661274e-05
-2.28426492397961e-05
1.45273087231927e-06
-7.66376141783862e-06
-1.76229827657431e-05
-2.00511148316695e-05
-2.33808934767886e-05
-5.57333033533268e-05
-2.87392007996858e-05
-3.103245542555e-05
-2.45845175474404e-05
-1.26639257065283e-05
-2.51324666899773e-05
-3.10438883567878e-05
-2.94722504717519e-05
-1.51021866047393e-05
-3.00495890165836e-05
-2.03606284947527e-05
-3.43931589918136e-05
-1.05628616867358e-05
-1.86740337999945e-05
-1.48747565025341e-05
-2.44509259323898e-05
-1.31846527986848e-05
-4.85634955048184e-06
1.45862010294341e-06
-1.50544521937227e-05
-1.32609383528303e-05
-2.85164383563056e-05
-2.86412080627033e-05
-1.06461184293827e-05
-2.0051595419815e-05
-3.44435404861011e-05
-3.01203567370777e-05
-1.05650131937255e-05
-2.7878911608952e-05
-3.37923874428464e-05
-1.07223231882402e-06
-3.0298081427759e-05
-3.13053613042258e-05
-1.99874374855587e-05
-1.89532815453898e-05
-3.67974869825136e-05
-1.00184967272102e-05
-2.57466291543392e-05
-2.92544977582345e-05
-2.25732740794983e-05
-1.85682494806888e-05
-5.54491215152731e-06
-2.58142752667986e-05
-2.33465906035428e-05
-1.89761664385281e-05
-7.31476923012237e-06
-4.07551288557187e-05
-7.69326579490949e-06
-1.05084130000746e-05
-2.15690236583439e-05
-3.74009407471057e-05
-3.14815708247117e-05
-1.91883589719184e-05
-2.44046996999228e-05
-1.92675124813399e-05
-3.07187712417283e-05
-3.37612215886214e-05
-1.61938683324428e-05
-2.19638271949514e-05
-2.4255404494406e-05
-2.22109125571453e-05
-1.58651103110547e-05
-2.01460867722546e-05
5.94032195121863e-06
-4.91322645125828e-05
-1.68445046092082e-05
-2.49151367635179e-05
-2.92073543784432e-05
-2.65514658164941e-05
-2.02937018335511e-05
-2.12530227289321e-05
-3.05184402225953e-05
4.161895753842e-07
-3.07151834889013e-05
-1.49908730109678e-05
-1.9300297006881e-05
-6.00965294296452e-06
-2.11081209027253e-05
-1.47152309239089e-05
-1.80392576280995e-05
-1.84233031824577e-05
5.67831980510776e-06
2.78850541914837e-06
-2.21752527958506e-05
-1.32544288707706e-05
-1.78272787180951e-05
-2.67315841183121e-05
-3.45820331930387e-05
-1.0845543225785e-05
2.4452976193833e-06
-8.90917375617577e-06
-2.34998480849166e-05
-2.58946413696278e-05
-2.92812879552683e-05
-3.43298562624923e-05
-1.42321536083084e-05
-2.5516030707424e-05
-2.43564966798782e-05
-1.41122857992681e-05
-9.77823198155339e-06
-4.37437004241232e-06
-2.60018183531855e-05
-8.75203065131912e-06
-1.54825646611175e-05
-3.37868130496479e-05
-3.54740980330498e-05
-2.38611244348333e-05
-6.95882541592531e-06
-3.87294362288397e-05
-2.93586411166852e-05
-3.18085417385931e-05
-2.8537412093571e-05
-1.84481688894469e-05
-1.53910662299425e-05
-3.87031913106197e-05
-1.27776832117796e-05
-8.83200415825756e-06
-2.79179017010754e-05
-3.94324393122028e-05
-2.50593831605162e-05
-2.50505336868857e-05
-1.10935382663918e-05
-3.01853331366152e-05
-3.93242998285542e-05
-1.35067911241078e-05
-2.34156779990125e-05
-2.95408187099055e-05
-1.7007951219986e-05
-2.14798871770913e-05
-1.3873951190077e-05
-2.15088500539302e-05
-2.42538862828745e-05
1.10828018345504e-05
-1.49015565824795e-05
-5.67935360426265e-05
-2.01506267403822e-05
-1.86093200069678e-05
-4.16201404974357e-05
-1.86638016678853e-05
4.265348270311e-06
1.28139017001716e-07
-2.70602370127296e-05
-1.92905629631055e-05
-3.57688010629232e-05
-1.43063286775873e-05
-2.0129583185283e-05
-2.14561097917919e-05
-4.04351364790908e-05
-1.93960139670099e-05
-2.88671575018238e-05
-2.66885850311677e-05
-2.1888330883881e-08
1.08708529285558e-05
-2.16793935221032e-05
-9.82820315639887e-07
-2.43750966194164e-05
-3.56959144524988e-05
-2.55763717054578e-05
-2.8241757612305e-05
-2.17276913203593e-05
-3.02954831939471e-05
-2.64505167280841e-05
-2.59986803397112e-05
-2.56533302823348e-05
-3.24474240371381e-05
-5.97476580514545e-06
-1.55193178491296e-05
-1.56474765081328e-05
-1.76636823740431e-05
-2.42847113081778e-05
-1.46983514007534e-05
-9.70697583372693e-06
-2.87812531003599e-06
-3.24632986715395e-05
-1.47557035963198e-05
-2.35704430051628e-05
-9.06566611937558e-06
-4.12601466571368e-05
-2.97117921369147e-05
-2.87926612780795e-05
-6.60870203920029e-06
-1.62044104846372e-05
-3.19533531108578e-05
9.21490279086903e-06
-8.65874770867321e-07
-2.00237294847445e-05
-2.88794069035207e-05
-1.14832449922984e-05
-2.15986122529178e-05
-2.82440700323733e-05
-3.08819569691786e-06
-3.17735434224264e-05
-7.47758724633726e-06
-1.43679935969878e-05
-2.34498388498845e-05
-2.9295509055084e-05
-7.13442597154548e-06
-3.04435511241981e-05
-3.1829864375776e-05
-2.60221908571474e-05
-3.18163840231334e-05
-2.55045897324818e-05
-2.18461005957491e-05
-1.93380789455549e-05
-1.37548218287327e-05
-1.78823781155562e-05
-1.85534242770556e-05
-3.5142737373559e-05
-1.56438512032923e-05
-2.52797038445443e-05
-1.1532018886992e-05
-2.37521581983862e-05
-1.34127998973408e-05
-2.26962225867748e-05
-1.60331990257692e-05
-1.63478109806764e-05
-3.52078410891741e-06
-5.39370565646325e-06
-1.46603011896531e-05
-1.91794735788379e-05
-2.15846103876809e-05
-2.66677359862427e-05
-4.83837302787593e-06
-1.34581052067686e-05
-1.20252030558314e-05
-7.59712721513013e-06
-6.05454327171445e-06
-2.23507282686032e-05
-2.0111205655567e-05
-2.89956663800356e-05
-1.08238983545935e-05
-2.20735451548671e-05
-1.03785647553572e-05
-4.6458184229847e-06
-2.33026670382441e-05
-1.2659297474003e-05
-2.36007789336207e-05
-2.55852668002211e-05
-1.56937228499145e-05
-2.48213079034909e-05
-3.53200908701701e-05
-2.32326585349254e-05
-3.04146658926209e-05
-1.37542683046147e-05
-1.27282777284357e-05
-2.06566118706874e-05
-4.14639391348593e-07
-3.39720296367769e-05
-7.52119859312184e-06
-1.78227312969452e-05
-4.1180442311589e-05
-1.17094094085258e-05
-3.04729360314727e-05
-7.5337225464224e-06
-2.4202071522462e-05
-3.08004709137436e-05
1.76321078279092e-06
-3.51019524816397e-05
-4.24860663482345e-05
-1.61995724498279e-05
-1.0096425491082e-05
-3.12372550179559e-05
-1.71347542425133e-05
1.33204092169489e-05
-7.80897195441591e-06
-3.05485216768147e-05
-2.48402538917182e-05
-2.04132347766699e-05
-9.43604969611372e-06
-1.30511785981778e-05
1.77456162827167e-06
-1.84726153984895e-05
-3.00350516436528e-05
-2.37401717556484e-05
-1.35563723030846e-05
-2.48480304250443e-05
-2.37888238889296e-05
-1.90437425106629e-05
-4.16176622513025e-05
-4.66720164279798e-06
-2.60541222820223e-05
-2.12327678525129e-05
-3.07082854418256e-05
2.87057016086153e-06
2.22032954306424e-06
-6.26131709288567e-06
-1.30987270771189e-05
-1.48924318451322e-05
-1.9967329690382e-05
-3.09892753402157e-05
-1.94646644729639e-05
-2.36446313472313e-05
-3.10324414500999e-05
-1.37985089164426e-05
-4.10042120174038e-05
-2.2024655903859e-05
-5.18416128061452e-05
-2.43946954266817e-05
-1.46408521299695e-05
-4.100178372891e-05
-2.73715509847371e-05
-9.48928331139169e-06
-2.12112484707654e-06
-3.71764501290034e-05
-9.48377139441569e-06
-2.21706330521899e-05
-3.12807318541839e-05
-9.16650102643811e-06
-1.62195306448769e-05
-9.83316166656326e-06
-2.00260300355603e-05
-3.73080750342181e-05
-2.10125287905556e-05
-2.99480419752186e-05
-1.89187037580549e-05
-2.04409698059766e-05
-5.90174239609336e-06
-7.41020009170565e-07
-3.38538390492326e-05
-7.28794206638828e-06
-3.06064093416312e-05
-2.47243173719344e-05
-3.62372814097183e-05
-1.61530204181632e-05
-4.36125948421527e-05
-2.61338473677934e-05
-1.80242696822483e-05
-1.45289167920364e-05
-1.09521487280079e-05
-4.0117109327819e-05
-6.838279959818e-06
-2.4295204739812e-05
-2.80359427805531e-05
-4.74943733035475e-06
1.09557116552014e-05
-3.02208550457345e-05
-2.61887768888788e-06
-1.86663727479693e-05
-1.81610008561252e-05
-2.02184666284595e-05
-1.09581879935175e-05
-2.4748225300324e-05
-2.00885444034353e-05
-1.05810497258195e-05
-1.90398764671672e-05
-1.47226072040545e-05
-3.14353852399061e-05
-1.48186720572398e-05
-1.12983977844123e-05
-7.79632437928984e-06
-2.36135891248411e-05
-1.45223901408518e-05
-2.25795043505786e-05
-1.55822857379231e-05
-1.28883844600008e-05
-3.53366830769509e-05
-1.69801299423491e-05
-9.37947884233729e-06
-1.1891969911805e-05
-2.32037531022475e-05
-2.45498428920688e-05
-2.15620486497477e-05
-4.87787978996184e-05
-3.0203381337913e-05
-2.25559095463081e-05
-2.29979961593786e-05
-7.7557531250471e-06
-1.75389373422639e-05
-2.4301600630683e-05
-8.87245233945371e-06
-2.12454101481897e-05
-4.33906805545338e-05
-3.82077482203029e-05
-1.2225658984217e-05
-1.19237826184682e-05
-2.93426130447424e-05
-3.24332054484554e-06
-3.00338518154999e-05
-1.44663969593234e-05
-2.27502201625811e-05
-4.33455446555504e-05
-7.37481777367127e-06
-2.03349245255257e-05
-2.63763358594722e-05
-1.78646548862412e-05
-5.50066515538397e-06
-1.54260511306676e-06
-1.20479469731016e-05
-2.54534037270296e-06
-4.17061439686617e-05
-3.05921240433361e-05
-2.34713366712651e-05
-3.13251544307756e-05
-1.47407634824223e-05
-2.49482646762322e-05
-2.9315518745961e-05
-2.08326114150833e-05
-1.70683841013525e-05
-9.0380795180915e-06
9.70135798622691e-06
-9.27889777094728e-06
-2.01171276260064e-05
-1.07595249808171e-05
-5.55787694228006e-06
-3.39178296989712e-05
-1.66500455076942e-05
-4.4621610540529e-06
-1.230123567717e-05
-2.42168866041768e-05
-2.62260107431958e-05
-4.49775714606115e-05
-9.62671851365527e-06
-1.5771155156651e-05
-1.0474630999178e-05
-3.36500326510334e-05
-7.48040689222134e-06
-9.9203545643927e-06
-2.4526837441236e-05
-9.26118907916477e-06
-2.88518813387211e-05
-1.92191019634724e-05
-8.58382697734668e-06
-3.82467207869719e-05
-3.15245271790368e-05
-9.15980338302244e-06
-2.64132141958236e-05
-8.97147604286483e-07
-2.93831216532159e-05
-1.31931738854912e-05
-2.83092145232372e-05
-2.90041655477704e-05
-7.06907034277149e-06
-3.77557166503525e-06
-3.01629638046811e-05
-2.16527139411037e-06
2.15100460827568e-07
-3.9408811310169e-05
-2.53559682362831e-05
1.00989983266397e-05
-9.93164544968227e-06
-1.42839423699117e-05
-2.32372578965518e-05
-2.10996126949878e-06
-2.88460815804395e-05
1.15481234458461e-05
-2.37053928971619e-05
-1.38025091916872e-05
-4.44254400560608e-05
-1.85367491509051e-05
-3.49232912199144e-05
-4.01476932946635e-05
-1.41881476446524e-05
-1.43637131823541e-05
-1.85210362418059e-06
-2.46091685078008e-05
-4.02891224506818e-05
-2.50177688907033e-05
-6.42436377523385e-06
-1.96521576598726e-05
-3.14361763479214e-05
-6.36661007982877e-06
-2.1098884578496e-05
-1.93063790620953e-05
-3.1781226906778e-05
-3.60488085030938e-05
-1.59390075744677e-05
-1.31230941207512e-05
-3.46781941425068e-05
-3.21096612449147e-05
-3.81236278989672e-05
-3.9627412982542e-05
-4.60974060684914e-05
-3.40215605863202e-05
-2.28344156232259e-05
-1.61917944119555e-05
-2.4077531909383e-05
-1.61373081692184e-06
-3.42904538649644e-05
-8.73074951302286e-06
-2.92292172727535e-05
-2.32311448690685e-05
-2.6552104438908e-05
-5.30923646147689e-05
-1.00774523985019e-05
-1.37086474084921e-05
-1.66564287211676e-05
-3.23973197564116e-05
-1.5520203977363e-05
-2.70915894782328e-05
-3.23847789055531e-05
-8.91289124169771e-06
-1.75322171171613e-05
-7.75651827985599e-06
-4.21802408800738e-05
-1.05431107062995e-05
-3.3348082232032e-05
-1.6931260706191e-05
-2.3244365180924e-05
-2.31578806259478e-05
-5.20938539749638e-06
-1.10161397475874e-05
-4.02736269930708e-05
-2.76284015363737e-05
-1.16455003937695e-05
-2.24914057654973e-05
-2.76536434666916e-05
-4.49065872273881e-06
-1.4439302423477e-05
-1.08448601742821e-05
-2.16837496579274e-05
-3.90198819852572e-05
-1.63571686455303e-05
-2.00392331728465e-05
-1.54410960834006e-05
-7.44322733760227e-06
-1.7783151342235e-05
-2.31236215036745e-05
-3.07821374826716e-05
-2.78740235676124e-05
-2.99389956552288e-05
-1.40243449633836e-05
-2.22084814881111e-05
-4.29750320476814e-06
-2.6481130641498e-05
-8.81004677899708e-06
-2.92191772624134e-05
-1.14174527312295e-05
2.18446673066554e-06
-8.72720479977211e-06
-1.50648921470134e-05
-3.90700202980059e-06
-1.08599209287162e-05
-1.45350892630689e-05
-1.49209180376103e-05
-2.07462919091911e-05
-1.24287579170701e-05
-1.97533054783395e-05
-3.23672451801722e-05
-1.48430040444049e-05
-2.98530920441616e-05
-4.35659496239981e-05
-4.01437629500731e-06
-2.15158263713569e-05
-7.6884212505577e-06
-3.20349674481546e-05
-2.48798909020688e-05
-2.85432243656388e-05
-2.02689529401727e-06
-2.07322672451858e-05
-1.76632455013712e-05
-2.73375688380955e-05
-6.04296352521946e-06
-3.24748707067678e-05
-1.50396550117593e-06
-1.00730202850774e-05
-1.590768902037e-05
-1.57252133716121e-05
-2.31635032855851e-05
-1.15620882419344e-06
-3.47715231764914e-05
5.31770297403807e-06
-1.44137307412989e-05
-3.6976877680746e-05
-8.78654030565726e-06
-2.17723103295425e-05
-3.9150002073787e-05
-2.73700275952845e-05
-1.45432522009526e-05
-1.844264687915e-05
-1.84619735412034e-05
-2.84928547874051e-05
-1.31693155921082e-05
-1.72539098547234e-05
-3.15267552152868e-05
-1.55679386591746e-05
-5.34431972963641e-05
-1.38142370371223e-05
-2.26012157973263e-05
-2.30699800073209e-05
-2.35831596132073e-05
-3.30556647602351e-05
-4.31544163177713e-05
-3.85738859350945e-05
-2.93130426889776e-05
-2.00863607342885e-05
-2.27722074614295e-05
-1.41385819422564e-05
-4.28160085657152e-05
-3.37763069645321e-05
-1.68862527841285e-05
-1.07542284964897e-05
-2.38422080775128e-05
-1.1863324818615e-05
-7.39335566119482e-06
-1.65404551632975e-05
-3.98344053515156e-05
-8.61295824043921e-06
-1.99839800977039e-05
-1.05114399671927e-05
-1.13050045590597e-05
-2.9370824345266e-07
-1.28193879403417e-05
-8.9518005870257e-06
-2.17486576607041e-05
-1.8733878842496e-05
-1.46017506787462e-05
-2.80759913411285e-05
-1.9835734447311e-05
-1.40465485089247e-05
-2.15648275753645e-05
-2.83378903077154e-05
-4.68022393968302e-06
-2.03112347679467e-05
-3.01313441748635e-05
-2.55203018044393e-05
-4.89839226188656e-05
-1.88960452293492e-05
-2.31777377877684e-05
-3.23861399371884e-05
-2.03164869726574e-05
-1.37695247062834e-05
-5.43000277372965e-05
-4.25026597564324e-05
-2.08161156543058e-05
-9.45174036812226e-06
-1.20482603149553e-05
-2.64792657776264e-05
-1.50519679458714e-05
-1.48953370500987e-05
-2.7637876308539e-05
8.97860341389188e-06
-2.6689985399482e-05
-2.15250004696928e-05
-5.62526883120081e-06
-1.83821447809818e-05
-3.20989207261206e-05
-1.76077205221869e-05
3.43463752000511e-06
3.20008450903859e-06
-3.12327633606363e-05
-1.23095644118141e-05
-2.30802170857772e-05
-2.39128779859298e-05
-3.57267801791516e-05
-3.20618783778636e-05
-1.26655304837335e-05
-2.55760790304386e-05
-4.11811412201213e-05
-1.30536422475641e-05
-1.30164301273061e-05
-3.45997680459322e-05
-2.34377208113238e-05
-1.23201568249272e-05
-2.79232104981306e-05
-5.12831182930492e-05
-4.07914117962405e-05
-3.59485381760888e-05
-2.93962881691082e-05
-1.27820113073094e-05
-1.95127423801842e-05
-1.01521348697659e-05
-1.88538827135675e-05
-2.70608024006929e-05
-1.77735548328623e-05
-1.65921997606692e-05
-3.00346127095236e-05
9.80095818770315e-06
-3.06843599074638e-05
-2.52176538454568e-05
-2.70989333359065e-05
-2.81705786860099e-05
-2.22027052663172e-05
-3.77068585569141e-05
-2.77319093084279e-05
-1.7591293826467e-05
-3.34868265765084e-05
-1.136035515995e-05
-1.3459411978934e-05
-2.43712836062898e-05
-9.67909518063384e-06
2.5182239048432e-05
-4.10236792660478e-05
-3.82711444803156e-05
8.23278115917944e-06
-2.17024117937174e-05
-2.08002745857389e-05
-4.32914805032305e-05
-2.63029010617491e-05
-3.87506276729254e-05
-3.66473813680386e-05
-2.58845394664504e-05
-2.23718072518107e-05
-1.37957048632232e-05
6.77441805068267e-06
-8.03821131290658e-06
-1.79335590834147e-05
-2.92049575565319e-06
-1.91801381984037e-05
-3.83383256880139e-05
-1.36695805191519e-06
-2.53449431135034e-05
-1.07293022698772e-05
-3.11230056595449e-05
-3.57007020622539e-05
-1.72712700648116e-05
-2.4436907674e-05
-8.36031155063628e-06
-2.65232720307476e-05
-4.47815768616615e-06
-3.14273845879184e-05
-3.2747035127867e-05
-1.32064309974289e-05
-1.25745751703919e-05
-1.31861523826549e-05
-1.10265704490019e-05
-1.02493192233443e-05
-1.00121440135929e-05
-4.53737456906199e-05
-1.58128402411901e-05
-3.88368969878364e-05
-4.467447586744e-05
-2.21719533324187e-05
-6.88052015633631e-06
-2.39119074199966e-05
-1.65961287626412e-05
-1.77677354844576e-05
-3.52971248233349e-05
4.66933391623462e-06
-1.97857283245841e-05
-3.28852868841724e-05
-1.41445344662549e-05
-2.00839117003367e-05
-2.07320879948744e-06
-1.46336084416083e-05
-3.78360952654193e-05
-1.34368196188975e-05
-4.60794336844206e-05
-2.6228165738585e-05
-1.34427382051775e-05
-2.00289067986584e-05
-2.6598607648017e-05
-2.96297939364659e-05
-1.23977213453399e-05
-2.79450020138069e-05
-3.14684666777237e-05
-1.72567593188754e-05
-1.25097253326735e-05
-4.28339731197101e-05
-1.42191045786557e-06
-2.56357100328406e-05
-3.08972624626163e-05
-2.20949622677789e-05
-1.26389081577878e-05
-3.23309610328513e-05
-2.32823087130546e-05
-2.15119340061183e-05
-2.71691924611972e-05
-6.81701087804989e-06
-6.97714717156406e-06
-2.22381178147234e-05
-2.92823430327844e-05
-2.59542039359248e-05
-3.01439269815618e-05
-7.59703906434627e-06
-3.03201732438556e-05
-1.86504269181382e-05
-3.00497300609249e-05
-2.48670932400433e-05
-3.04643490547794e-06
-2.01711544727875e-05
-2.51292906353733e-05
7.27943518919111e-06
-1.2073733804442e-05
-1.22732802432772e-05
-5.20067683454816e-06
-4.09767664107736e-05
-1.12723346715224e-05
-9.57833545187817e-06
1.89381983649894e-06
-3.590332069442e-05
-1.67869448141706e-05
-4.40776877952353e-05
-2.25423551161181e-05
-1.97626559248888e-05
-3.3669380145205e-05
-2.16952508774568e-05
-1.58113198785994e-05
-1.54827912118556e-05
-4.6830427968155e-06
-4.04645231685513e-05
-3.33727277800481e-05
-1.58797965548845e-05
-1.46376854958921e-05
-1.75021427067113e-05
-1.189720047225e-05
-9.79400004988992e-06
-1.26087595679475e-05
-9.24913520993322e-06
-2.14685368677103e-05
-4.46964124284389e-05
-4.25262309563783e-05
1.28560085239265e-06
-1.95895605783426e-05
-3.03789185116043e-05
-4.61104712012391e-06
-2.58817284815995e-05
-2.7550499235102e-05
-1.59773387160222e-05
-3.1270107657917e-05
-3.31290555640625e-05
-3.55979553725497e-05
-7.83012624643168e-06
-2.01717328429569e-05
-1.61207978688779e-05
-1.55828766311014e-05
-3.27157792093469e-05
-4.32062246901631e-05
-3.00125573484645e-05
-1.00363590050979e-05
-3.20422272874134e-05
-3.17747805637097e-05
3.42097428028794e-07
-2.68613405211001e-05
-1.37876269644053e-05
-2.04509287905747e-05
-3.18286683985641e-06
3.56574267352768e-07
-2.88334177681848e-05
-2.83509445474708e-05
-8.93101181036258e-06
-3.32355420253903e-05
-2.40777917089232e-05
-1.98832980168732e-05
-3.12079768825785e-05
-2.71701581610993e-05
-3.82530606929561e-05
-3.57535306686132e-05
-3.75705832351798e-05
-3.98929785672659e-05
3.57393822365317e-06
-3.08556640072675e-05
2.71358880639388e-06
-1.59178268988092e-05
-1.42364700372429e-05
-1.96993973013212e-05
-2.04038592425788e-05
-3.98014172229604e-05
-1.70916382180147e-05
-3.78689478730728e-05
-2.23580158978531e-05
-3.57573573794554e-05
-1.42548639208082e-06
-2.07820087591173e-05
-1.9011890928832e-05
-1.29551674783668e-05
-3.21288619019648e-05
-2.43729472440439e-05
-1.82883623751302e-05
-1.48801424843274e-06
-5.21018906593083e-06
-1.64251478438488e-05
-9.87413233647687e-06
-2.02930403599788e-05
-1.89339639422384e-05
-2.06063005552076e-05
-2.11390496954973e-05
4.05178815253512e-06
-1.19554161190707e-07
-1.98968871259223e-05
-3.65830867144361e-05
8.79678586683124e-06
-3.06140308077652e-05
-1.93529801757687e-05
-7.64327926276615e-06
-6.41603302004496e-06
-2.82868300181607e-05
-1.38843709213611e-05
-2.78112148942699e-05
-3.35007133340981e-05
-1.74324623391857e-05
-4.85693123304629e-05
-3.474568009166e-05
-2.77662333300313e-05
-8.82205476254634e-06
-3.15278864439169e-06
-2.0588617688087e-05
-4.16199088074398e-05
-2.03848632359222e-05
-1.97035298414958e-05
-1.9454381129547e-05
-3.86566587094821e-06
-2.37946204464567e-05
-4.00505840944883e-05
1.56629562528186e-06
-2.64490507898493e-05
-4.96625648632646e-05
-3.63576973210047e-05
-8.80400475615627e-06
-1.40894528772986e-05
-3.69062992968636e-07
-3.67244069311934e-05
-2.97641950358232e-05
-1.26669730333091e-05
-7.11093484068284e-06
-8.14126173948724e-06
-1.72348580159531e-05
-1.42595250657038e-05
-2.28754731930651e-05
-3.12225106979324e-05
-1.7176122854838e-06
-2.73442574800179e-05
-4.37060944068831e-05
-2.22488349120584e-05
-1.02328166628511e-05
-4.94808843289168e-05
-3.16635294768927e-05
-2.14396127397828e-05
-2.32951846922386e-05
-2.62401767527989e-05
-3.34405431947311e-05
-1.48085959643679e-05
-2.36687154575925e-05
-4.07961689277965e-05
-1.18270426639788e-05
-7.62979871300825e-06
-1.94620785429585e-05
-2.84400205666748e-05
-1.21653136963681e-05
-1.23937497160225e-05
-1.24558731924526e-05
-2.09839989098223e-05
-2.86757808916146e-05
-2.30251487376578e-05
-2.0464420308938e-05
-2.32442615623345e-05
-3.16138862989863e-05
-2.33877002131831e-05
-2.31300475789579e-05
-3.29254865531923e-05
-2.64993145223592e-05
-8.5431453619793e-06
-2.48250026580237e-05
-6.73676331817595e-06
-4.06792959163498e-05
-2.97859880775173e-06
-1.54209237268906e-05
-2.05933069483786e-05
-2.65093687659647e-05
-3.09825320690846e-05
-3.280332746753e-05
-2.74726650424065e-05
-1.32182080614387e-05
-7.70270180463823e-06
-2.78411893595306e-05
-1.98909557909931e-05
-4.95893652599997e-06
-3.51998682889299e-05
-1.47947361225127e-05
-3.78294168861561e-05
-2.25906257815238e-05
-1.13264279997117e-05
-1.60967343246033e-05
-3.6703783790114e-05
-2.18154832837593e-05
-2.83933916118569e-05
-2.71000602103545e-05
-3.47289096110256e-05
-1.86187028336389e-05
-1.66564375848233e-05
-4.2695258096365e-05
-5.16934010066057e-05
-4.04642055819917e-05
-4.41823383919304e-05
-1.33702148763218e-05
-4.10384703744665e-05
-2.54855729395031e-05
-2.36390574264142e-05
-2.50107107798989e-05
4.21424749178877e-06
-1.51080282077685e-05
-4.0663022987854e-05
-1.52745294712684e-05
-1.68803044817677e-05
-3.60162758898254e-05
-2.9168930417322e-05
1.81623913428015e-06
-1.85683515409951e-05
-1.84136449527574e-05
-3.19636903725456e-05
-2.62454727466909e-05
-1.24006789192681e-05
-1.95562746115498e-05
-1.44037815563662e-05
-3.14568704311555e-05
-2.27762733664666e-05
-1.600671318412e-05
-2.86987717552095e-05
-2.23459740218587e-05
-1.49681564226256e-05
-2.26069851502227e-05
-1.11763157647184e-05
-1.14305354570724e-05
-1.84879863510064e-06
-4.79241961282783e-05
-1.60504017866937e-05
-1.22841630264648e-05
-2.0326921532216e-05
-6.34127688483824e-06
-2.92522280342265e-05
-2.14483474101771e-05
-3.47278615719473e-05
-4.28249626654543e-05
-2.69033493888854e-05
-3.43035945048618e-05
-9.10841987361674e-06
-1.98003926701522e-05
-1.4760936927864e-05
-3.62807769782265e-05
-1.99247361871231e-05
-9.2089247669598e-06
-1.77263155097625e-05
-1.90000305711861e-05
-1.91134229083459e-05
-2.48087187498498e-05
-3.29252335870768e-05
-3.11016710973931e-05
-3.15849061532675e-05
-2.01922280473977e-06
-2.15787017469507e-05
-2.78235014974736e-05
-2.68454696664158e-05
-3.16918837454842e-05
-1.65832945412646e-05
-1.30258601653535e-05
-3.29580588427359e-05
-2.36118309781243e-05
-1.32022237021668e-05
-6.37985873087736e-06
-1.99261687153749e-05
-2.96676165175487e-05
-1.65987076467588e-05
-2.74822155412195e-05
-2.9145376470846e-05
-2.51884332538505e-05
-3.94629064268661e-05
-2.16270357914048e-05
9.87988584720437e-07
-1.98606741767988e-05
-9.52549705586559e-06
-2.62585328865444e-05
-1.03287184463118e-05
-1.38797189282763e-05
-4.54998940847425e-05
-2.66934191450747e-05
-1.0913212785056e-05
-1.58030601447086e-05
-1.68708650542322e-05
-4.0331169353155e-05
1.2470677078089e-05
-1.95866524848522e-05
1.09365377141916e-05
-2.14992086196181e-05
-2.52322574683507e-05
-3.97126212064952e-05
1.56536729712652e-06
-7.63974303084794e-06
-3.7711747534401e-05
-3.01727070661642e-05
-8.31934396540833e-06
-2.67254822032468e-05
-1.28534026612908e-05
-1.99163993965532e-05
-2.22167355404002e-05
5.3910669689772e-06
-3.51901513087508e-05
-2.87810391929225e-05
-2.71990176258207e-06
-8.62835676786516e-06
-4.56584205193894e-05
-1.42485819076718e-05
-7.20132460698262e-06
-2.67029643204788e-05
-1.94156660784503e-05
-1.69393954812452e-05
-4.44730061671546e-05
4.33666620051305e-06
-3.15482881617324e-05
-2.2951361518119e-05
-2.39591485243156e-05
-2.789499819005e-05
-3.17326479563073e-05
-1.35472168964482e-05
-1.28678761912828e-05
-3.22838310162697e-05
-2.73160052338319e-05
-4.72081425628525e-05
-2.14202860069633e-05
-9.53378350726435e-06
-2.14943606840325e-05
-1.33289975732907e-05
-1.01121577871817e-05
-1.80823947880045e-05
-1.80959003573104e-05
-1.0097096310484e-05
-1.78040659475186e-05
-4.245930614245e-06
-2.41577453414346e-05
-4.86053434791545e-06
-5.24877123401633e-05
-2.3473340940478e-05
-3.96094768688882e-05
-1.48842831850931e-05
-2.09738805635897e-05
-3.65265326455281e-05
8.51520241108211e-07
-3.72948392805616e-05
-4.46142306297915e-05
-5.22732789893685e-05
-2.29933696086951e-05
-2.78365708596643e-05
-3.39601170558959e-05
-2.97282359882154e-05
-2.23795723655433e-05
-2.09223496814348e-05
-1.39370424426403e-05
-2.04806669101712e-05
-3.44167573395412e-05
-2.11194745856939e-05
-7.30944707030217e-06
-3.71350265601059e-05
-2.0573793369093e-05
-1.73133564638489e-05
-1.31134554282623e-05
-1.36360126149062e-05
-8.09763189445188e-06
-3.27766051889438e-05
-2.47877069342135e-05
-6.6064927632918e-07
-1.38418912314371e-05
-1.70395236592166e-05
-1.48053585620324e-05
-6.10608991546169e-06
-3.72381791756194e-05
-2.08431443628961e-05
-2.88630476867182e-05
7.12116030034569e-06
-1.68772014601681e-05
-2.28404891132124e-05
-2.16423513352394e-05
-1.74012999936053e-05
-3.05202531096094e-05
-3.25614281697987e-05
-2.90805900981292e-05
-2.07036369617849e-05
-1.78132861106515e-05
-3.08869399064062e-05
-2.17320134782775e-05
-2.19111571498724e-05
-1.35035438014015e-05
-2.08570460514514e-05
-2.13758018976104e-05
-1.4662289926791e-05
-2.70733549886383e-05
-1.93343758211755e-05
-2.21391262126727e-05
-2.25581070184506e-05
-2.4326495535858e-05
-1.95026940069867e-05
-1.79383915813482e-05
-7.17062081190641e-06
-2.35837948716734e-05
-4.90831902078373e-05
-4.15057843183324e-06
-1.44938027648355e-05
-2.22095615166252e-07
4.90253261360626e-06
-2.70928728204972e-05
-2.3537900874929e-05
-2.09036473899828e-05
-1.60757554242362e-05
2.59708510661557e-06
-2.45600440412156e-05
-7.82397713408723e-06
-3.29862525165036e-05
-1.70509067827219e-05
-3.66434239102934e-06
-4.43153387418568e-05
-5.89684391080228e-06
-7.32613771069367e-06
-1.85525544415593e-05
-1.30971247476248e-05
-4.36234632949838e-05
2.96368786836628e-06
4.24670863732301e-07
-7.37774498964033e-06
-3.33870935018722e-05
-2.90226334904246e-05
-1.27279728965013e-05
-3.53684060887495e-05
-1.82302790432922e-05
-1.36918848712885e-05
-2.22980244194424e-05
-2.80326719805791e-05
-4.13727183194178e-05
-1.79043405470434e-05
-2.10495267222318e-05
-2.28385933453554e-05
-2.3938090728444e-05
-1.2302290013983e-05
3.44817857953406e-06
-1.55387171500049e-05
-3.43370875632095e-05
-4.06371309054988e-05
-8.59926110843541e-06
6.44967076674159e-07
-1.09121108656571e-05
-3.81883577857147e-06
-3.59308658848804e-05
-1.9170769965089e-05
-8.84494798048394e-06
2.27266739322917e-06
-3.1237501301143e-05
-3.13777405759311e-05
-2.31013775487415e-06
-2.38209900125665e-05
-4.66075014512195e-05
-4.08675404777947e-05
-1.78545444257654e-05
-3.5059188328032e-05
-2.27791979698079e-05
-1.39343217381536e-05
7.01290156229853e-06
-1.940492421664e-05
-2.75344443634279e-05
-3.81079882914432e-05
-3.41207095617999e-05
-4.40432376871858e-05
-1.39301637113729e-05
-2.38575866260986e-05
-8.81878162255773e-06
-4.52940026827254e-05
-1.76866167315799e-05
-3.1180816390448e-05
-1.22122117688667e-05
-2.58413179790086e-05
-8.22148829760633e-06
-2.27680787478408e-05
-6.95110454934065e-06
-9.88517218280768e-06
-1.72254226738095e-05
-2.23157572759394e-05
-1.95318611370083e-05
-3.36806008233616e-05
-5.13854091395908e-07
-3.45337190401593e-05
-6.04463161140432e-06
-3.36797836589324e-05
-2.35439962684379e-05
-1.0920297208276e-05
-1.54781903501982e-05
-3.09909138392057e-05
-2.47085142217124e-05
-7.12511962890822e-06
-1.91112376835486e-05
-1.76326460549482e-05
-1.67284454038015e-05
-2.62134296761378e-05
-1.29783099037453e-05
1.46048081954906e-07
-2.84603885154501e-05
-1.14218917136647e-05
-3.97332407566007e-05
-1.49206199500126e-05
-1.29413890914377e-06
-2.05336384083662e-05
3.57948431427353e-06
-4.17079284751699e-05
-2.04542933432816e-05
-7.40877870079471e-06
5.35365682672142e-07
-2.27511093335466e-05
-2.2813758884829e-05
-3.07636937869873e-05
-1.4921952099855e-05
-2.66953172809785e-05
-4.78333134861587e-05
-3.25615532188308e-05
-4.72084375224338e-05
-3.06690134224683e-05
-1.67278561517245e-05
-1.67607098179304e-06
6.45866928092843e-06
-2.03483814545241e-05
-2.09345384122731e-05
-2.70296899160264e-05
-2.13069891095654e-05
-2.60055528877575e-05
-1.04093502406798e-05
-3.24733306337217e-05
-2.39896766692105e-05
-5.47377843743563e-05
-1.89538131622992e-05
-2.6332743835136e-05
-2.04335959503441e-05
2.84052620014058e-06
-4.7357277221528e-05
-1.04604819396155e-05
-5.23469298413859e-05
-4.94614751827853e-05
-2.74189016886973e-05
-1.1636657039735e-05
-4.15222728943774e-05
-2.80341016080609e-05
-1.67722146350922e-05
-1.29032123339476e-05
-1.80498513599784e-05
-3.89533948284902e-05
-1.24866775393294e-05
-3.72321328693336e-05
-1.12477041422249e-05
-2.44997209225206e-05
-3.05402689969798e-05
-2.41587560311297e-05
-1.13864752185131e-05
-3.12046527960542e-05
-2.65990226745659e-05
-1.62315191260212e-05
-1.9336577211279e-05
-7.33648136952355e-06
-1.95027250569725e-06
-4.66118428026012e-05
-1.62069180837845e-05
-1.80748944479919e-05
-2.22659897609842e-05
-1.4086512418406e-05
4.23856185715274e-06
-4.16385661460108e-05
-3.3477387913969e-05
2.22404759947038e-07
-1.1481683629131e-05
-3.01649324678718e-05
-2.31624596095931e-06
-2.4399352816369e-05
-2.27868740197525e-05
-2.00277075232718e-05
-4.86198633633443e-06
-3.03031337129268e-05
-4.05547231824314e-05
-2.69863269178872e-05
-4.50644425985768e-05
-1.08485819172927e-05
-3.70638461897554e-06
-2.72726385109941e-05
-4.60404484776498e-05
-2.28345626887731e-05
-2.10667947766515e-05
-1.78659596582243e-05
-2.07966117583172e-05
-3.47445172454373e-05
-3.1785728663372e-05
-1.09308235751059e-05
-3.2680709443531e-05
-2.4234824825767e-05
-2.4506754327414e-05
-4.09124516026899e-05
-6.18990017987057e-06
-9.60783192162584e-06
-1.57654056917257e-05
-1.12773662973583e-05
-3.3804383964137e-05
-1.11191301358173e-05
-1.07724147864019e-05
-1.68029675916238e-05
-2.08488503900528e-05
-1.15569352649662e-05
-3.68801250754349e-06
-3.17220284955894e-05
-2.06596378647885e-05
-1.8755007800146e-05
-2.03015233279178e-05
-4.54728020523276e-05
-1.01265797258e-05
-3.66533749312603e-05
-1.17015685777788e-05
-1.4436297998549e-05
-1.38509574126866e-05
-2.36685995702576e-05
-3.37458282080584e-05
-1.34419587114249e-05
3.89796250809783e-07
4.08373922193706e-06
-1.49456179243957e-05
-3.06522053388071e-05
-3.12717195208266e-05
-1.83142483882204e-05
-2.52103898445044e-05
-3.13677593996754e-05
-2.98241391859198e-05
-4.91957225243062e-05
-4.14598129975988e-06
-1.99578353187272e-05
4.7644933730265e-07
-9.07141207813153e-06
-1.86075270782302e-05
-1.86698706756721e-05
-3.1424007099302e-05
-4.04531575332252e-05
-2.28952225713097e-05
-1.58611758950344e-05
-8.85785191013853e-06
-9.85689763003854e-06
-1.65073947037216e-05
1.58004456209381e-05
-2.42075390986874e-05
-1.37813634758353e-05
-3.25314967944198e-05
-2.33738150138964e-05
-4.45609831207044e-05
-7.35094421624853e-06
-3.54769745920286e-05
-2.89707140311673e-05
-1.91921744396969e-05
-1.21349867740235e-05
-3.13836911450352e-05
-4.37203450020621e-06
8.71814805948821e-06
-2.65231909728778e-05
-1.68037456635588e-05
-1.43807425198274e-06
-1.94061150376775e-05
-3.22182188515754e-05
-4.2259729337376e-05
-8.26916796299749e-06
-1.92923019774624e-05
-1.20032472539509e-05
-8.37340066339543e-06
-1.66557189879193e-05
4.99822044086972e-06
-2.17605696276254e-05
-1.66659394797332e-05
-3.1295683442246e-05
-3.07409666793059e-05
-3.63405755220899e-05
-1.07384110869902e-05
2.05155129615278e-06
-4.01304037478201e-06
-2.68381772894428e-05
-1.51598110176677e-05
-1.52560354172693e-05
-2.20851264155341e-05
-1.19896816736104e-05
-3.41654771621441e-05
-3.53998915985945e-05
-7.87167490454926e-06
1.45156611166588e-05
-2.17661146326095e-05
-2.88557156365001e-05
-2.09958188706078e-05
-1.39200260021501e-05
-2.56115131223393e-05
-1.77808965508391e-05
-9.75942482977282e-06
-2.70378018413103e-05
-4.86983101974747e-05
-3.89000733903738e-05
-3.43531336363347e-05
-3.55693663861266e-05
-4.91466805945704e-05
-1.71713061327483e-05
-2.3902877960516e-05
-3.13351804251299e-05
-2.43649045894664e-05
-5.70769782038538e-06
-1.1372442043506e-05
-2.25366505223725e-05
-3.36750374650388e-05
-3.48305621015068e-05
-4.10277465629691e-05
-1.97216218481775e-05
-3.14533087452958e-05
-3.73886264654802e-05
-1.89074991553526e-05
-3.5684596494795e-05
-3.18954712449658e-05
-5.61898085545911e-05
-1.76104453683442e-05
-2.03785233359344e-05
-1.39094306615572e-05
1.98567760404388e-06
-1.05743746797054e-05
-3.49981059153099e-05
-2.14994754544745e-05
2.35457151915281e-06
-2.69639104860915e-05
-9.81170299505891e-06
-7.12850419320537e-06
-8.94029740127269e-06
-1.87974771220643e-05
-7.80872985830315e-06
8.71815829950529e-06
-1.45480983568021e-05
-6.38417117465416e-06
-2.74676024983744e-05
-1.84905382457795e-05
-2.84206420154982e-05
-1.18077517893367e-05
-4.25757354817565e-05
-2.99710543440371e-05
-1.68655889904128e-05
-3.76004575344363e-05
-2.74072886948026e-05
-4.36892417345077e-07
-1.96280571110771e-05
-3.99444783781278e-05
1.54184897190298e-06
-1.43617374804661e-05
-2.03776575233716e-05
-4.11446791718042e-05
-2.37960141683529e-05
-3.32996435564783e-05
-2.52647486619129e-05
-2.39556135055783e-05
-4.36743519931956e-06
-3.06918054201554e-05
-2.27188061336684e-05
-3.62029515378829e-05
-2.13776950427428e-05
-7.62995964594987e-06
-4.77333385648484e-05
-1.14357018546117e-05
-3.50914793638228e-05
-5.10770014001941e-05
-4.5109540692495e-06
-8.21090806007741e-06
-1.94734269267785e-05
-2.55593873225981e-05
-7.05030279425287e-06
-8.77370363322376e-06
2.22438144397335e-06
-2.23240183841239e-05
-5.82777887108127e-06
-1.02512926092287e-05
-1.07999027155933e-05
-7.29543852981565e-06
-1.91663564230691e-05
-2.60073928040687e-05
-3.75802700558955e-05
-2.80890213523685e-05
-3.29913715709422e-05
-9.56412485467902e-06
-3.27700180557777e-05
-2.67953826601918e-05
-1.06027515810024e-05
-1.25389650000342e-05
-1.70968628189802e-05
-2.72148610039305e-05
-1.92804421336249e-05
-1.90370656894238e-05
-3.57167440997345e-05
-4.4083788580293e-05
-2.65597725429249e-05
-1.6219018983449e-05
-3.00916115947184e-05
-2.45795730482037e-05
-2.89426995273538e-05
6.95058991739678e-07
-2.89874933876064e-05
-1.37308335761904e-05
-2.08730451570639e-05
-9.69053374707115e-06
-4.63436550182028e-05
-2.10608759340693e-05
-1.81287141472926e-06
-1.9773797157815e-05
-3.09342320371683e-05
-2.0095987203079e-05
-2.65956727911431e-05
-1.37039249426702e-05
-1.11725989396777e-05
-2.25820117958853e-06
-2.28477076483734e-05
-2.5132330249934e-05
-1.19312054449723e-05
-1.40948347899341e-05
-2.60014261301671e-05
-2.09574571704081e-05
-3.12604524410384e-05
-1.67341308047252e-05
-1.06751874249343e-05
-1.12324481806459e-05
-2.92554090197476e-05
-3.61605051845517e-06
-2.54729323051865e-05
-3.4714718102211e-05
-2.7384650980448e-05
-2.69213013213116e-05
6.5007728946566e-06
-4.56434785445261e-05
-5.67290662512094e-06
-1.47110363447615e-05
-1.78712792786914e-05
-1.82939788243917e-05
9.56683297379883e-06
-3.09276001384538e-05
-1.58870775910127e-06
-2.36287497839269e-05
-2.06178318141731e-05
-3.26096795847672e-05
-2.50562757105278e-05
-3.31104902749696e-05
-3.83640805983938e-05
-3.00125809400632e-05
-3.88391864950902e-05
-2.59345805593426e-05
1.13269074916563e-05
-1.96403271795283e-05
-7.31330879536467e-06
-3.85296489992576e-05
-8.87372067074916e-06
-2.30225282464606e-05
-2.17180040453237e-05
-9.54568430335622e-06
-2.40992539431771e-05
2.44271378316869e-06
-1.61456334282412e-05
-2.62316247832825e-05
-1.66939340515538e-05
-7.70697423191427e-06
-2.16520117286735e-05
5.36237201116515e-06
-3.39354048061664e-05
-1.27741853848689e-05
-2.60870249616113e-05
-1.31692006707968e-05
-1.91478206812643e-05
-2.67007735725678e-05
-1.88594179012367e-05
-1.24533303305682e-05
-3.2856002392681e-05
-3.35849872897921e-05
-2.02656738270543e-05
-2.02398559024996e-05
1.28253570971338e-06
-6.89658097382204e-06
-1.60543424301059e-06
-1.3997925062678e-05
-2.48878446981469e-05
-1.73873719827594e-05
-1.11182971412787e-05
-1.81356302287642e-05
-1.51630088277567e-05
-4.13675297406322e-05
-3.23857881434738e-05
-1.67387588460634e-05
-2.46379279416032e-05
-1.85263498004836e-05
-2.52742979377501e-05
-1.85942981255055e-05
-5.39532866405016e-05
-2.13819379045253e-05
-1.36421454537133e-05
-2.0061370329268e-05
-2.61467528369886e-05
-1.39998590803371e-05
-1.53437817513349e-05
-1.97884033457478e-05
-3.47323710630951e-05
-3.01190480603765e-06
-1.17758832656944e-05
-8.47363909504317e-06
-2.46874217838185e-05
-3.43896408017292e-05
-2.16596878290756e-05
-7.84660634092239e-06
-9.32298044245485e-06
-2.70818568707602e-05
-4.23189958758807e-05
-3.54670628406633e-05
-3.62893425574655e-05
7.61746877096313e-06
-1.63189131404179e-05
-3.21935552832703e-05
-3.40544661355403e-05
-1.78937268448843e-05
1.1103147675571e-05
-3.74786027427714e-05
-4.92172283950313e-05
-2.83352419244441e-05
-2.77568290206027e-05
-1.16138604235299e-05
-2.74452028711065e-05
1.03640396316003e-06
-8.02532177998658e-06
-3.82434467150934e-05
-3.82412123941529e-06
-2.70731966407312e-05
-1.77144012959536e-05
-4.57921165941254e-05
-4.08876702387576e-06
-3.78333602505132e-05
-2.82112787491992e-05
-3.71401488497165e-05
-2.67766322552634e-05
-3.13226017490837e-07
-2.56824302095261e-05
-9.76589550835587e-06
-1.29246852989481e-05
-3.71756643404368e-05
-3.84271556036159e-05
-3.74921501216325e-06
-8.41257066980345e-06
4.04592874815271e-06
-2.69268606176776e-05
-1.87182946181559e-05
-1.06424822144125e-05
-2.43406328263195e-05
-3.84772137325116e-05
-2.69299673450785e-05
-3.17214113384771e-05
-2.26718671666712e-05
-2.07838000202778e-05
-4.68616416496056e-05
-2.44542241087638e-05
-4.29495123765562e-05
-2.55475603634894e-05
-2.2627150459517e-05
-1.29430030529669e-05
-4.37397435582063e-05
-1.39424870519959e-05
-3.3950185095152e-05
-4.40081668444621e-05
-1.19649789492452e-05
-3.18350174706618e-05
-1.67803749723741e-05
-1.6522184862728e-05
-4.4094759184701e-05
-1.11532094772181e-05
-2.86297927684227e-05
-3.64645995706586e-05
-1.43562959584307e-05
-1.3413250366696e-05
-1.55178205553725e-07
-2.69076828450834e-05
9.86076438983397e-07
-2.14630473958032e-05
-4.98946642137714e-06
-1.44065397377399e-05
-1.35154929851634e-05
-1.59267535684723e-05
7.13906060195274e-07
-2.55911884970179e-05
-3.65266792089078e-05
-6.17252477192013e-06
-2.79054401782074e-05
-1.70475256539961e-05
-1.74685494673809e-05
-6.76471159103363e-06
-2.07703224096075e-05
-1.97735455116492e-05
-3.72724899355746e-05
-1.76674813876856e-05
-2.08687007742555e-05
-2.06607264142275e-05
-1.6167527734793e-05
-3.31663239332951e-05
-3.68345105777786e-05
-2.68045766157279e-05
-2.91785630472616e-05
-3.49639703707167e-05
-4.03056400787709e-05
-3.38484389948718e-05
-2.69971831822948e-05
-2.24193150122837e-05
-1.95832554486992e-05
-1.73825187062266e-05
-5.25166846821953e-05
-3.49645658241182e-05
-2.78976829819811e-05
1.3590818910477e-05
-9.59808585749689e-07
-1.30151634131055e-05
-2.37052340142133e-05
-4.88825192365926e-06
-3.45463608196938e-05
-3.55982302869899e-06
-2.95734051848508e-05
-3.73402597764008e-05
-3.76335118653384e-05
-1.02579150927265e-05
-1.79983688073805e-05
-1.80822178452523e-05
6.56312309797396e-07
-5.01326817707199e-05
-1.87803016394855e-05
-2.88317479386559e-05
-1.72282485938092e-05
-1.3894816257446e-05
-1.64589200858174e-05
-1.48256959383395e-05
-3.54224235070055e-05
-2.84265898082271e-05
6.19081159888273e-06
-2.89923018519357e-05
-2.48422564104736e-05
-3.36020452329516e-05
-2.77597159089817e-05
-1.97134199492417e-05
-4.76330001239169e-05
-3.61609820301401e-05
-5.05723033489623e-06
-2.24597239801345e-05
-3.85311120540677e-06
-2.22715434207568e-05
3.89042335567664e-06
-2.32823730524493e-06
-1.90367035509204e-05
-2.26512102744747e-05
-1.25648331975066e-05
-8.31087335877761e-06
-1.02989494716416e-05
-2.19056751912026e-05
-5.2419179582294e-05
-2.54076077496065e-05
-2.75597372575349e-05
-1.81293056534748e-05
-2.73506772874928e-05
-1.40938824561443e-05
-2.86722403734733e-05
-2.47050527510767e-05
-2.69898316964991e-05
-1.81688942346008e-05
-3.45808841484657e-05
-1.7859076504066e-05
-2.62017748624293e-06
-1.95835414973394e-05
-2.73965469838221e-06
-1.30140656712245e-05
-2.21707967207787e-05
-1.66770531066317e-05
-1.27118255235718e-05
-4.91791817416239e-06
-2.75013319447065e-05
-2.91680567013237e-06
-1.475937265717e-05
-2.77880911276243e-05
-2.72933575607271e-05
-2.36780242921916e-05
-3.26873260324315e-05
5.18253207698508e-06
-1.74611869548992e-05
-2.91703985539848e-06
5.55354203903412e-06
-2.39219431898891e-05
-2.30755831300812e-05
-1.24775385096945e-05
-1.83166188696764e-05
-2.91006867039583e-05
-1.59034396657092e-05
-3.30244128840763e-05
-2.65504447377414e-05
-1.95718383271409e-05
-2.38447438561891e-05
-6.54505252290476e-06
2.418625635093e-06
-1.19236455836488e-05
-1.55668413791112e-05
-1.67025281412104e-05
-1.25798855874547e-05
-3.60087899819632e-05
-2.20013002020812e-05
-2.12121988817306e-05
-7.36842959852665e-06
-9.09350612583941e-06
-1.34309378668884e-05
-2.98214712949404e-05
-9.41867444379121e-06
-3.38809243531357e-05
-3.62560392124956e-05
-2.66279799749965e-05
-3.12232253058769e-05
-1.26700377054719e-05
-3.98506272849689e-05
-2.8037874897802e-05
-3.49306269542441e-05
-1.33099767558398e-05
-2.1243432005614e-05
-1.52193364368224e-06
-3.10860606034652e-05
-2.91854272710584e-05
-3.38103343684556e-05
-1.87985774700727e-05
-3.06071056867985e-05
-1.01670321909512e-05
-2.31636074731989e-05
4.97873932001541e-06
-2.0518471231604e-05
-3.62677661094909e-05
-1.21852307238808e-05
-1.24098964843791e-05
-1.9561070939861e-05
6.71897664928691e-07
-1.47415589842292e-05
-3.6127541160699e-05
-3.55145735346836e-05
-4.20147557497498e-06
-2.78685990660979e-05
-2.08592541592314e-05
-7.22346972185843e-06
-2.92057340339894e-05
1.58669967679999e-05
-2.61063432345105e-05
-1.91626654677866e-05
-2.7811376152706e-05
-2.78553544165514e-05
-1.85471583260726e-05
-7.87298909140334e-06
-3.28958511088774e-06
-2.76295122374053e-05
-2.8749782911182e-05
-1.79457711145044e-05
-5.04028732837388e-06
-1.39576861342836e-07
-2.21467313284772e-05
-5.66806955304797e-06
-2.71771577813775e-05
-1.8597812083873e-05
-1.98811664585459e-05
-1.06067124132351e-05
-1.94237377253485e-05
-2.01332642227742e-05
-1.44205862951987e-06
-3.25493537623097e-05
-1.99226480980473e-05
-2.02969139258114e-05
-3.55922861917954e-05
-7.97766248126025e-06
2.93287977592187e-07
-1.89413124777572e-05
-3.45363322418934e-05
-1.6552156921663e-05
-1.8580936546166e-05
-4.39564267474418e-05
-1.15721947021732e-05
-1.18416468701904e-05
-4.25200080314231e-05
-2.27608085944942e-05
-2.78158471981469e-05
-2.39932775368627e-05
-3.23544519853776e-05
-3.60083344903421e-05
-6.63661228044674e-06
-2.41260928679035e-05
-4.40809895901702e-05
-2.73072457704244e-05
-2.75421553805517e-05
-2.60185528627441e-05
-1.77833837034492e-05
-1.48251886614053e-05
-1.06035491624684e-05
-1.60639835935216e-05
-2.65140700900819e-05
-1.72937438544136e-05
-1.88367425559532e-05
-1.94560839887365e-05
-3.39209307775835e-05
-2.44161436411667e-05
-2.95873240592435e-05
-2.61871766137564e-05
-8.91944987127836e-06
-4.88956681949046e-06
-2.23900367103983e-05
-5.91331423657961e-06
-2.00990559649737e-05
-4.68859351422756e-05
-1.88564906025085e-05
-1.43603374647375e-05
-1.71917865922673e-05
-2.02270249802157e-05
-7.48224104066967e-06
-1.58820734647149e-05
-3.1412217265424e-05
-3.90517572120132e-05
-1.85660752434536e-05
-2.99475768545626e-05
-1.86759267223623e-05
-4.85570391277135e-05
-1.93137246126014e-05
-1.04277044765607e-05
-1.36159475646012e-05
-1.43531691262417e-05
-1.87700902332673e-05
-1.59155250382376e-05
-2.2114221835329e-05
-2.40578185059309e-06
4.94259109338315e-06
-2.63761189647479e-05
-1.53455983782681e-05
-3.22853672070761e-05
-1.89189403203356e-05
-1.57281805975363e-05
-4.18486025710378e-05
-3.79259679622009e-05
-2.82971203438653e-05
-2.42197251962803e-05
-2.18187135417149e-05
-6.02728472122172e-06
-1.97745456957707e-05
4.43861116142732e-06
-3.25739798251164e-05
-1.00679329939052e-05
-1.3546053920843e-05
-2.93280422558313e-05
-2.53835402036257e-05
-8.16526731239304e-06
-3.67300074204879e-05
-1.53590979343924e-05
-2.68947602353788e-05
-3.87488636959884e-05
-3.42465604007289e-05
-1.84258418278684e-05
-2.936447585807e-05
-2.46469432476909e-05
-1.28742800374671e-05
-1.26361136371587e-05
-3.23815080647376e-05
-3.46373784071995e-05
-2.27947927259659e-05
-2.05603810348476e-05
-9.23460087549692e-06
4.6825259295286e-06
-3.06215125559013e-06
-4.11477308226167e-05
-3.77966562753932e-05
-2.21369103480238e-05
-6.82433561378411e-05
-2.07216315821655e-05
-2.64377560910909e-05
-2.35157195275089e-05
-2.94620639703312e-05
-4.38841959206171e-05
-2.35562088330828e-05
-1.47196480504583e-05
-3.9304827633061e-05
-6.31795004553035e-06
-2.50996819940227e-05
-1.06804444669129e-05
-4.75279272198984e-06
-3.48062168877201e-06
-7.61352487716079e-06
-2.42524968679079e-06
-3.83326061701425e-07
-2.67545430716833e-05
-2.65417285616263e-05
-3.5144075590732e-05
-3.45841781679855e-05
-9.59104564031661e-06
-6.33991318668939e-06
-7.50507343178301e-06
6.52212498165707e-07
-2.17463668240206e-05
-8.83478033151663e-06
-3.65189493393534e-06
-3.16486169546458e-05
-2.70416526505419e-05
-1.33234181039151e-05
-1.99226074645714e-05
-3.05990764007684e-05
-2.0627057564348e-05
-2.5227549287497e-05
-9.093874612737e-06
-1.94303179684745e-05
-3.80264788790813e-05
-6.60963116323192e-06
-8.83474023823596e-06
-1.22328446754493e-05
-1.7146208831964e-05
-2.21607357516778e-05
-3.00801069429257e-05
-1.30054004583268e-05
-2.57208571010955e-05
-7.91594675744121e-06
-1.31060998922817e-05
-2.56950092315834e-05
6.61397183404241e-07
-4.59536776575597e-06
-5.28218941567657e-05
-2.45956741371482e-05
-8.01779419623254e-06
-2.57287059363608e-05
-3.01808406622974e-05
-1.29202856626088e-05
-3.10708176490695e-05
-4.06518030370601e-05
-3.41466274310163e-05
-2.71030928667256e-05
-1.41514179519156e-05
-2.41253447718038e-05
-4.18223126491754e-05
-7.40557322565693e-06
-1.90102563241258e-05
-1.48659030402252e-05
-1.54790343165922e-05
-8.40098829049115e-06
-2.97216426230006e-05
-2.52669696742967e-05
1.69884672595741e-05
-2.88600104125446e-06
-3.90042731476996e-05
-2.31308593314489e-05
-2.32786963822296e-05
-2.23691870210747e-05
-1.76840365559072e-05
-2.60665285126201e-05
-1.11373874793579e-05
-6.49232215107583e-06
-1.85656077175949e-05
-1.77751834750281e-05
-2.26885361124694e-05
-4.08398948485012e-05
-2.72280659958501e-05
-2.10437944899314e-05
-1.7804283961518e-05
-4.16752666189013e-05
-2.53122709331022e-05
-2.09350255140985e-05
-8.80076870305463e-06
-2.24257365545459e-05
-8.02137715162087e-06
-2.37646653557264e-05
-1.72099915554896e-05
-2.61742813324187e-05
-1.66336378726925e-05
-1.60715105315516e-05
-2.76295020460482e-05
-1.05159653891873e-05
-2.35365947759051e-05
-3.24239439891272e-05
-2.10282554610234e-05
-1.44665439668541e-05
-2.1222726569383e-05
-1.96347743808277e-05
-4.07723188748318e-06
-6.21909650655935e-06
-2.19258864506947e-05
-1.50490978798114e-05
-1.56737390114587e-05
-2.92246212494414e-05
1.84968898157432e-07
-1.40182421000557e-05
-1.95311208395051e-05
-2.82281498042682e-05
-1.86300495621389e-05
-2.8109692135632e-05
-2.51399922321382e-05
-1.81963954712511e-05
-3.20965713762146e-05
-1.92087291903021e-05
-1.12892540488824e-05
-3.00661394911115e-05
-2.77924942109759e-05
-5.22735026124777e-06
-1.71751949393648e-05
-3.99247437281061e-05
9.41245550338498e-06
-2.87679668804858e-05
-5.54002043660934e-05
-2.08809320351955e-06
-1.47446660575486e-05
2.74067654449588e-06
2.33804009400004e-06
-1.31057365946791e-05
-1.32600061326067e-05
-1.99376117896677e-05
-2.29464792469835e-05
-1.46136500942476e-05
-1.65097028839838e-05
1.49024110357714e-07
-3.77458787503812e-05
-5.1241530020678e-06
-1.63602183604815e-05
-1.92784121397641e-05
-3.72803057610156e-05
-1.48666788776574e-05
-3.71446586126754e-05
-6.51903609736997e-06
-3.75435392972486e-05
1.34686565711596e-06
-1.68519716011974e-05
-3.62213445239992e-05
-2.72387462218621e-05
-2.00521972414885e-05
-2.73323281788699e-05
-1.45509945938038e-05
-2.0817059906737e-05
-2.78274004098776e-05
-1.6944811295243e-05
-1.45477454903187e-05
-3.61170026310619e-05
-2.03037916443725e-05
2.65743994938341e-06
-1.28795335564279e-05
-2.29266830861337e-05
-4.38328228271846e-05
-1.66393671424882e-05
-1.05990387709303e-05
-6.35460814375832e-06
-7.60187605103018e-06
-1.50902737076784e-05
-1.28446811176303e-05
-2.63129762508416e-05
-2.34437464197748e-05
-3.57945433418369e-05
-4.71157288285745e-05
-1.48200053694821e-05
-2.07012108059401e-05
-8.04414403052937e-06
-2.37710140105689e-05
-1.92869766040469e-05
-2.72211940451155e-05
-5.60709119815297e-06
-3.27310115484079e-05
-1.75248708977844e-05
-4.7390180545923e-05
-3.3429697395626e-05
-1.80678659661864e-05
1.24632285712364e-06
-2.11109297409375e-05
-3.31465724540088e-05
-3.33443317141384e-05
-2.94818106101815e-05
-3.37097996179604e-05
-3.45789370633509e-05
-1.30535508278678e-05
-5.80485758253239e-05
-2.23690890961443e-05
4.42317040460194e-06
-1.34857989262835e-05
-8.35263770140287e-06
-3.4168884668736e-05
-2.48156486515967e-07
-3.52781900592577e-06
-5.57891004696373e-06
-1.29140614359159e-05
-1.92967639295288e-05
-1.86875289550717e-05
-3.43407292564056e-05
-1.64789059338772e-05
-1.94886686571849e-05
-1.8127747187514e-05
-1.74529991142632e-05
-1.86800627656346e-05
-1.74131249508302e-05
-2.90849344122178e-05
-1.85746792892045e-05
-3.66514271613654e-05
-8.13576699810608e-06
-2.96229534960811e-05
-3.04980754249919e-05
-1.5075761255629e-05
-6.19563136555005e-06
-2.18609768236091e-05
-2.58718834425017e-05
-2.64723558877693e-05
-3.49449100799854e-05
-8.14011205311742e-06
7.83010794492793e-06
-1.70381303822065e-05
-3.51649057481602e-05
-3.78568569322781e-06
-1.56928688495132e-05
-3.29126287399467e-06
-3.37000826731591e-05
-9.22669365371442e-06
-2.33013170613e-05
-1.69785711059077e-05
-3.12619040648662e-05
-2.35230977744711e-05
-1.46558450585419e-05
-3.40243762474083e-05
2.79215958407697e-06
-2.20357446101638e-05
-1.75126844704226e-05
-2.71922218719899e-08
-1.5353229855564e-05
-2.88830984331958e-05
-4.33586407064757e-05
-2.20749637539778e-05
2.72019950263589e-07
-1.77376892101343e-05
-2.38863699533713e-05
7.95218455101502e-06
-1.93742794893705e-05
-1.37648378522028e-05
-7.88537754866078e-07
-3.14059201999443e-05
-2.66721517438049e-05
-1.81732338146482e-05
-2.111502409326e-05
-2.44815057825748e-05
-1.74156265857058e-05
-1.76210481414713e-05
-1.76498626179756e-05
-3.94554289986245e-05
-2.28766620268857e-05
-1.03650694463621e-05
-2.15405659278155e-05
-2.14995772530603e-05
-1.74331905581182e-05
-9.75475483255499e-06
-2.28393523669025e-05
-2.1225702239699e-05
-7.25661834556875e-06
-2.25448282122574e-05
-1.84111511857821e-05
-3.33532864546307e-05
-2.88411503147003e-06
-2.80553345852914e-05
-7.25823343843758e-06
-2.68965760548603e-05
-1.79028807065987e-05
-2.16226592134945e-05
-2.82105326149204e-05
-5.24889457623292e-05
-4.12379531313408e-06
-1.56322091961894e-05
-1.78246247823642e-05
-2.2020283100276e-05
-1.50287760140261e-05
-2.16459330775852e-05
-1.71383619824013e-05
-4.2850418094956e-05
-3.45263305079243e-05
-2.5922747107633e-05
-3.93416159754654e-05
-5.07692151556788e-06
-1.85534143017329e-05
-4.20236270485658e-05
-1.19112341018163e-05
-1.67337514709859e-05
-1.93508608036816e-05
-2.09626287078978e-05
-2.965298162257e-05
-2.47648185940211e-05
-3.01257438477925e-05
-3.28843961361187e-05
-8.84652126456332e-06
-2.60996314647568e-05
-3.21744097083705e-05
-1.56109791595052e-05
-2.66148785217089e-05
-7.19617483838133e-06
-4.68724197313082e-06
3.02088150147317e-06
-9.85094046009476e-06
-7.89138917279672e-06
-1.94767696322672e-05
-3.31860996397334e-05
-2.02551809413585e-05
-2.82061537094042e-05
-2.90793626219168e-05
-1.07114336055432e-05
-1.74404848051359e-05
-2.58816744741079e-05
-2.17230250245185e-05
-3.07449261353355e-05
-3.00495865338591e-05
-1.70786759273968e-05
-1.69326199516824e-05
-3.04172523344856e-05
-2.49273347180087e-05
-2.32101014843841e-05
-2.59462844755524e-05
-1.03563193355121e-05
-1.82811095805734e-05
-2.32809726643811e-05
-1.67321359221193e-05
-3.97754701428973e-05
-1.29889486235707e-05
-2.88993805345823e-05
-2.52636826706002e-05
-1.935671125147e-05
-3.19038469421625e-05
-3.5175324594993e-05
-2.77182348216919e-05
-1.39610361683973e-05
-8.65369816326319e-06
3.23661399376765e-06
-2.5452859517667e-05
-4.28487387608722e-05
-1.32994953936298e-05
-1.40565781796206e-05
-2.5492365882029e-05
-1.81181567222988e-05
-9.12958719331316e-06
-3.68475908885791e-05
6.8116425798972e-07
-1.43025610383524e-05
-2.94875741055257e-05
-1.83380240077069e-05
-9.04596752866857e-06
-1.18906844391885e-05
-2.15679153085883e-05
-1.76198527138759e-05
-2.96745997113983e-06
-3.65607378468677e-05
-2.00592507377623e-05
-2.74693236113577e-05
-1.304385307693e-05
-2.01502716654329e-05
-1.3133305302626e-05
-1.83302596960684e-05
-2.28807561685062e-05
-2.69663799144396e-05
-1.66581226424504e-05
-3.58140492104844e-05
-1.12949470676057e-05
-2.59718317779552e-05
-4.64234384462624e-05
-1.71879871953164e-05
-2.90690964918666e-05
-8.07967631119735e-07
-3.08149048690048e-05
-3.03906755946365e-05
-3.98884793764176e-06
-1.97948134918536e-05
-2.63249501146107e-05
-1.92589854695704e-05
-2.44421644465346e-05
-1.28859426527982e-05
-2.59833139962145e-05
-1.0699440462997e-05
-2.89433444503343e-05
-2.4670934135973e-05
-4.96476479424673e-05
-1.98412411851046e-05
-4.90197208582304e-06
-3.37706280741134e-05
-9.87532094938955e-06
-2.4254247794722e-05
1.07812507489795e-06
-2.81110664151629e-05
-2.60892035425254e-05
-2.16990099515391e-05
-2.70206347447892e-05
-2.70906296838088e-05
-5.98371539059029e-06
-3.3199609613588e-06
1.58695362182775e-06
-2.1656609577328e-05
-1.48937227764084e-05
-3.39872715797915e-05
-2.72307485674111e-05
-1.6052409987944e-05
-2.37024342700169e-05
-4.32072361455655e-05
-2.9137578403226e-05
-2.41707390899669e-05
-7.38987889742732e-07
-1.82579151297953e-05
-2.2575859731685e-05
-6.05288597207117e-06
-2.13696041067967e-05
-4.36313544746339e-05
8.66910457523357e-06
-1.88221962926801e-05
-3.18204742865212e-05
-9.36042495376091e-06
-1.50888279271027e-05
3.62792975234468e-06
-2.66621372986403e-06
1.73343274640057e-06
-3.30364095947318e-05
8.36925237598512e-06
-2.42586452372204e-05
-3.56790776685677e-05
-2.13640038920631e-05
-3.68837772851281e-05
-9.75800319207288e-06
-4.24811640549593e-05
-3.54692619911133e-05
-1.07151781837089e-05
-1.53725610726147e-05
-1.0889638902295e-05
-2.70594350551539e-05
-3.17676740333401e-05
-1.80093122115163e-05
-3.81788566108382e-05
-1.10193574824329e-05
-1.84023591346258e-05
-2.71150618381066e-05
-1.35516410194953e-05
-4.82432618630251e-05
-3.82787800733084e-05
-8.98374594608076e-06
-1.4525217531223e-05
-1.146833930176e-05
-4.908504956293e-06
-3.84774624200005e-05
-6.40395754209688e-06
-1.74398190398868e-05
-2.16010866757919e-05
-5.828978770205e-06
-4.2367914974252e-06
-2.17894773686566e-05
-4.32718810169435e-05
-3.70568782901536e-05
-1.42334009930125e-05
-1.82748382949337e-05
-2.28870000438531e-05
-3.82599434258186e-05
-2.08860700165522e-05
-5.2911231507861e-05
-3.17365296555412e-05
-3.25993939660716e-05
-2.45528466514917e-05
-1.22814521183152e-05
-3.25521289451974e-05
-1.57330291594682e-05
8.11281066624906e-06
-1.56562618089013e-05
1.87916625593311e-06
-2.12233784607599e-05
-1.15424002555202e-05
-4.19104994272989e-05
-1.17369624338058e-05
-1.98178770526878e-05
-1.55938119479596e-05
-2.10082884961132e-05
-2.71740890926643e-05
-5.29186647161798e-06
-4.12037231732461e-05
-1.1457793695808e-05
-1.55810226878943e-05
-3.87606038082019e-05
-2.74553009943565e-06
-2.61110272503922e-05
-1.65034055424062e-05
-1.69353176712007e-05
-2.9502280979163e-05
-2.17680546616879e-05
-1.7817463575673e-05
-2.55941570157484e-05
-1.49921827196114e-05
-3.06246484995533e-05
-3.17164560689655e-05
3.87566941873204e-06
-3.96644145673908e-05
-4.14956167266305e-05
-1.01130108219313e-05
-1.01806334730191e-06
-3.25847543533705e-05
-4.0237344525054e-05
-2.51546335315862e-05
-1.2081848327105e-05
-2.48598802284969e-05
-1.63277493053401e-05
-5.24387130031812e-06
-1.58789435459513e-05
-7.41907743529683e-06
-1.35936641205943e-05
-3.4240427986648e-05
-1.30633667986357e-05
-1.01841426723593e-05
-2.8976413362695e-05
-7.21139050557598e-06
-3.02483359403025e-05
-1.63786542800557e-05
-2.42444822599111e-05
-2.50958483504694e-05
1.3495694237932e-05
-2.05805067659646e-05
-3.13312085404947e-05
-4.76891791356058e-05
-3.13144942725819e-05
-3.61557663766419e-05
-3.64468242438491e-05
-2.6116664534943e-05
-1.31168803263525e-05
-3.81359802964929e-05
-2.35821977990683e-05
-9.97418303744548e-06
-3.80998601092614e-05
-3.60734483779044e-05
-9.74686659070726e-06
-5.46533639911446e-06
-3.75509405284449e-05
-2.50027852230907e-05
-2.47031478722859e-05
-6.66854373708496e-06
-2.65162065583959e-05
-7.27944801728358e-06
-2.64522909218475e-05
-2.24175852026297e-05
1.88957663736541e-06
-5.0462786202996e-06
-3.44228029921197e-05
-1.50124901224297e-05
-8.65493184696846e-06
-2.87908224839693e-05
-3.32703809854528e-05
-9.35401110476196e-06
8.54863728916636e-06
-6.79553776158496e-07
-1.22693348375599e-05
-2.26095824816703e-05
-2.19844697930635e-05
-2.09602501631112e-05
-2.76905291909073e-05
-2.58616543564127e-05
-1.54666065061417e-05
-2.71923906307303e-06
-7.05743132630056e-06
-5.15819683161852e-06
-1.38962136236079e-05
-4.25958549999197e-05
-3.20841477911607e-05
-3.8639029254054e-05
-2.38463926452024e-05
-4.34035633493891e-05
-1.57390393263771e-05
-2.6754314574597e-05
-1.11532012665435e-05
-9.02652300944166e-06
-8.66250314838977e-06
-3.11224279407897e-05
-5.36930869300702e-07
3.00432480697515e-06
-1.92746563188494e-05
-2.04676252539573e-05
2.98393498875382e-06
-3.70762545441626e-06
-3.375838512939e-05
-1.42387880705134e-05
-4.70456812217282e-06
-1.17484560693086e-05
-1.57364929169102e-05
-2.24160841928066e-05
-1.18288014867805e-05
-3.51563773455919e-05
-2.38783992793869e-05
-7.20622631559093e-06
-2.63647861792816e-05
-3.09155074026467e-05
-3.96444200953892e-06
-1.74870196681911e-05
-1.40917914885856e-05
-2.79276872048073e-05
-1.40897196129871e-05
-7.25408792927927e-06
-1.06794634320951e-05
-2.79121817158575e-05
-5.18815137528536e-06
-4.48276547478673e-05
-2.55682603419907e-05
-5.31245985786859e-06
-4.34534688730563e-05
-2.62475104821543e-05
-2.34741984925315e-05
-1.00856880004027e-05
-1.55859518256372e-05
-1.74633212614818e-05
-2.98602005159719e-05
-3.18932902202726e-05
-2.69675146142143e-05
-1.76035452627205e-05
-1.3683242495669e-05
-1.4190503277728e-05
-9.06681701356209e-06
-3.14822858483517e-05
-1.67578751584503e-05
-1.57456769042117e-05
-6.42047643710596e-06
-4.96296232398608e-05
-3.24722743714257e-05
-1.38560529116396e-05
9.5362020676772e-07
-3.73312683308406e-05
4.74224313025046e-06
-4.06514303201611e-06
-1.77316899955666e-05
-2.82526375427449e-05
-1.74330523328162e-05
-1.56011537061082e-05
-4.17076880626493e-06
-3.4226027895989e-05
-3.5402147368273e-05
-1.74462426488196e-05
-2.92813732959551e-05
-1.01123494808195e-07
-2.67816966102764e-05
-6.6492233846228e-05
-3.88950568130348e-05
-2.56795529308191e-05
-4.26254118798795e-05
-3.45688266791976e-05
-1.22750923339749e-05
-1.81570747597082e-05
-2.6888094367096e-05
-3.53830931267523e-05
-6.12178989336023e-06
-4.64026811448194e-06
-1.05569124865814e-05
-1.3783739773409e-05
-8.11772199061611e-07
-2.71494337268826e-05
2.35474736614415e-06
-2.78511378546624e-05
-1.44964154892948e-05
-1.78564186114355e-05
-2.28582948390826e-05
-2.25677074219901e-05
-1.327627364311e-05
-2.44143945540573e-05
-2.38577407426789e-05
-4.60923910445092e-05
-3.37699684621138e-05
-2.24170136625675e-05
-1.26926846648228e-05
-4.92893824893751e-06
-1.28887346838196e-05
-2.28181993491203e-05
-5.75002315573769e-06
-1.48523941199673e-05
-2.10589936181611e-05
-2.17043688292013e-05
-2.44788947341799e-05
-1.68347413960977e-05
-1.30035111479e-05
-2.63718681279515e-05
-4.84312243256405e-05
-5.81032097116508e-05
-2.76642263713392e-05
-1.71162514672499e-05
-3.58287583728581e-05
-2.00078429730404e-05
-3.46667353763218e-05
-2.88821079255978e-06
-9.0364201945976e-06
-1.74541167800759e-05
-5.28348369619488e-06
-2.54902422695896e-05
-3.18732745809002e-05
-1.39220379744431e-05
-1.38582029683137e-05
-2.03983373272425e-05
-1.83683477910032e-05
-1.35632394300827e-05
-1.45913600860994e-05
-9.69743836143078e-06
-2.69310118200679e-05
-2.53472164943588e-05
-2.65317229375716e-06
-2.73823954243045e-06
-1.75771610605164e-05
-1.43716036949369e-05
-2.33215018807762e-05
-7.04957207240841e-06
-1.97778816526803e-05
-3.50661282253128e-05
-4.26499067809323e-05
-2.98546335069492e-05
-2.02795803577514e-05
-2.21634572776757e-05
-1.94385763777082e-05
-2.57899725250585e-05
-3.2023371080006e-05
-2.33143634111657e-05
-6.92305259989012e-06
-2.69218880213518e-05
-2.57462771075533e-05
-1.32946402864812e-05
-1.28411445795066e-05
-1.55788027566151e-05
-2.61617038655988e-05
-1.91685942391594e-05
-3.27593003076776e-05
-1.37482508199957e-05
-1.89257709533749e-05
-1.67254888416617e-05
-1.47512196031211e-05
-6.44749456819503e-06
-1.32755299688654e-05
-1.76226588189885e-05
-4.38388000718505e-05
-2.74501046352371e-05
-3.17635874508358e-05
-1.08148651090526e-05
-3.54004484907645e-05
3.81138048674005e-06
-1.51019031940048e-05
-2.20508689545605e-05
-1.42351594384747e-05
-2.85253816428072e-05
-4.20346434467138e-05
-2.40610621307933e-05
-2.5359899064568e-05
-1.53676327103073e-05
-1.52963118404472e-05
-6.71156933803364e-06
-2.09832328950553e-05
-3.26832778625436e-05
-3.27842013348489e-05
-2.88900553346211e-05
-3.06842044229291e-05
-2.11515572130802e-05
-2.26439975258856e-06
-2.58080066903513e-05
-3.02571637456609e-05
-2.24100922573818e-05
-1.89351573319411e-06
-2.26362333780874e-05
-1.06103916712389e-05
-1.1850574835696e-05
-3.8578138987599e-05
-1.04682942777048e-05
-4.52769147133645e-06
-2.03390852051554e-05
-2.06301724517278e-05
-1.26655073419433e-05
-3.03276886949141e-05
-2.45535563375174e-05
-4.14744796838851e-05
-2.47558720750979e-05
-1.45534090752756e-05
-2.27261794131849e-05
-1.8514280908254e-05
-1.31084537044078e-08
-2.40908049320486e-05
-3.69880497344929e-05
-2.77068856618524e-05
-2.86342481204801e-06
-1.34351815290484e-05
-2.87224633337572e-06
-1.91902671243406e-05
-2.49677649403974e-05
-1.987321835213e-05
-4.29292586923779e-05
-2.80833872016536e-05
-1.97867057860101e-05
-2.13142036275279e-05
-1.92569909246835e-05
-4.56417482816412e-05
-2.48001529169194e-05
-2.18652000956369e-05
-3.3045290110922e-05
1.7717206983671e-06
-2.11235030629157e-05
-3.67698448851615e-05
-2.81909333930772e-05
-2.92313221373012e-05
-2.86121057869828e-05
-1.01257916266821e-05
-1.35233693068446e-05
-2.58545410070535e-05
-6.07921687603003e-06
-1.90452801934736e-05
-1.7061891291102e-05
-1.88932878086681e-05
-1.49337715415311e-05
-2.51171043670153e-05
-1.96401110460956e-05
-2.06417743406947e-05
-1.40008700121739e-05
-2.32056174906952e-05
-6.68188514631884e-06
-2.77479356117313e-05
-1.06241881258573e-05
-2.18900183623146e-05
-2.35369934501795e-05
-1.5355284005928e-05
-8.11824256002879e-06
-1.08759627180868e-05
-2.40357110188769e-05
-2.68945630370895e-05
-1.85459987736412e-05
-1.30810791130911e-05
-1.49970525530506e-05
-2.35386117184311e-05
-2.84705210983095e-05
-2.14203035222197e-05
-1.95404931009506e-05
-1.24149586458279e-05
-1.44938505290288e-05
-3.89999299126558e-05
-2.48918795002096e-05
-7.11315164553524e-06
-1.75974820625591e-05
-2.4111783373027e-05
-2.14544130167013e-05
-3.08402936134561e-06
-1.9296969237999e-05
-1.02769184812899e-05
-1.47039478820962e-05
-4.11557129563363e-06
-2.25217788050062e-05
-2.51576291294912e-05
-2.05078735283841e-05
-1.16499497923798e-05
-1.97129320036123e-05
-3.84696778872114e-05
-3.52879664681127e-05
-2.27448331220994e-05
-7.3512504300664e-06
-2.31887123991448e-05
-1.04629591911041e-05
-2.32910743755735e-05
-1.14382596608661e-05
-1.48786926000652e-06
-2.35728251991506e-05
-2.33874419996579e-05
-1.71170690635686e-05
-3.56907261600102e-05
-2.5837116250434e-05
-1.95117502677218e-05
-3.90444472860747e-05
-3.22451746372181e-05
-1.66277344203592e-05
-3.34322734606908e-05
-2.17294817898654e-05
-1.39731939524456e-05
-1.05971562742091e-06
-3.31776783148934e-05
-2.84341219693751e-05
-2.90626775518575e-05
-1.77057325764141e-06
-1.47956369210697e-05
-2.03378004211109e-05
-3.79887711274185e-05
-4.14256551638449e-06
-1.23863899590696e-05
-6.10383601724329e-06
-2.02189342550089e-05
-1.82147964937217e-05
-3.96951369514686e-05
-1.84596430279513e-05
-1.1208757787684e-05
-2.5273968132286e-05
-3.40002648418307e-05
-1.89235811844513e-05
-2.85348466314155e-05
-2.12905168907964e-05
-6.43263968104844e-06
-1.71186810543772e-05
-2.70232736991581e-05
-2.18546435549252e-06
-3.42128909064706e-05
-4.1002168394425e-06
-3.45506151021502e-05
-2.1244333364181e-05
-3.75003704518602e-05
-1.58950558168722e-05
-4.43836320717454e-06
-1.99982914122509e-05
-2.01411974539432e-05
-2.06989201478029e-05
-3.29963228302883e-05
-1.72513419314474e-05
-2.01098784837125e-05
-3.05520036427838e-05
-3.49942283090635e-05
-1.53903853055999e-05
-8.22991367186182e-06
-2.46323578467813e-05
-3.48374678025914e-05
-1.94222192863269e-05
-2.92273399078274e-05
-9.40416583386116e-06
-2.10806577638499e-05
-1.4975951444393e-05
-3.01344982033285e-05
-6.96820328295707e-06
-2.21110559780791e-05
-2.24897964784245e-05
-3.16894282441334e-05
-1.59442018144884e-05
-2.16719272055751e-05
-1.16444484421197e-05
-3.77657560394387e-05
-3.00660873935324e-05
-6.80337089343328e-06
-6.69446503702581e-06
-3.12583319659778e-05
-1.10692897432934e-05
-1.17127540519253e-05
-2.06154983005566e-06
-2.83417490464873e-05
-2.59154953759255e-05
-2.28068908388341e-05
-1.9919507470613e-05
-2.09080145063201e-05
-1.81689673393855e-05
-2.05256992180204e-05
-3.12561398714649e-05
-1.89546846037509e-05
-3.69489201314592e-05
-3.7776450086538e-05
-1.02278727462187e-05
-2.11732172254337e-05
-1.51162995690933e-05
-2.69076615668617e-05
-3.90159627236269e-05
-3.31113942705656e-05
-3.31361334653524e-05
1.22285246424727e-07
-1.2503151177353e-05
-3.68097566200941e-06
-1.92290284419237e-05
-1.36602041593936e-05
-2.05979305796313e-05
-2.21692717933935e-05
-9.63998400913146e-06
-2.21234693564282e-05
-2.56619850759775e-05
-1.78612075252315e-05
1.11355713362977e-06
-1.81436321825511e-05
-1.8652000706881e-05
-2.20768469153393e-05
-1.16716982910481e-05
-1.4195097594664e-05
-2.59798871768761e-05
-9.87907428605327e-06
-1.79816896341559e-05
-1.69998472854823e-05
-1.03967736757434e-05
-2.69532795050493e-05
6.44313264808897e-07
-3.55892620973778e-09
-1.70384037212373e-05
-1.86136048998862e-05
-8.37599200602427e-06
-3.63352880909703e-05
-4.21232590875146e-05
-1.83292663114354e-05
-4.32793050358096e-05
-9.15266526830804e-06
-2.0755428487329e-05
-1.73029359307962e-05
-5.37387730794359e-05
-3.63254663371373e-05
-2.6973896098355e-05
-3.02487563862731e-05
-3.87169978082867e-05
-6.50642373743338e-06
-3.07239060835162e-05
-1.47356013660012e-05
-3.38175769510992e-05
-5.6107954917605e-06
2.38379063434509e-05
-1.74392370803018e-05
-7.10250900652774e-06
-3.18558836939501e-05
-2.15585206247431e-06
-1.85855429230032e-05
-9.1534557536931e-06
7.51932412057164e-06
-2.79885007075578e-05
-3.03958711043687e-05
-2.96282825769606e-05
