# Supplementary material for: Research on computational propagation and identification of mine microseismic signals based on deep learning
Source: PLoS One. 2025 Oct 22;20(10):e0334641. doi: 10.1371/journal.pone.0334641 (PMC12543183; doi:10.1371/journal.pone.0334641)
Supplement: S3 Data — (ZIP) [file pone.0334641.s003.zip › 000100500002899.xlsx_0.txt_24.txt.txt]

-1.20507626937958e-05
-3.68929535794263e-05
-1.96953902276738e-05
-3.28823878621158e-06
-1.38180232058468e-05
-9.19254894380511e-06
-1.88277450546289e-05
3.81241980950067e-06
-4.63227980708645e-05
-6.30282027705427e-05
-2.65356492892883e-05
-3.27825257304911e-05
-2.26758541759463e-05
-1.7484394658822e-05
-1.57871218658335e-05
-3.57751052975253e-06
-3.47186046389289e-06
-1.30002919162199e-05
-2.28545129020669e-05
-3.54717119038827e-05
-2.37991394468553e-05
-2.14029648920923e-05
-5.56287085103883e-06
-2.17761813104125e-05
-8.97366189617493e-07
-1.97754495015453e-06
-1.39298764002171e-05
-3.5446615551713e-05
-4.3151014672878e-05
-2.17098556490926e-05
2.20329064476419e-05
-3.35627384375587e-05
-1.50866784374561e-05
-2.02745849035407e-06
-3.00863346005457e-05
3.34103338503683e-06
-3.01824872617403e-05
-2.29860240378992e-06
-2.32581572175382e-05
-2.42118765323078e-05
-6.57817993457068e-06
-1.18621112513211e-05
-3.63648234378145e-06
-1.40881626013528e-05
-1.62560869315853e-05
-2.52696577565191e-05
-2.17426255157603e-06
-3.09140626012065e-05
-2.50332399737716e-05
-2.12835551957149e-06
-1.66113050908507e-05
-2.20367481220287e-05
-1.31058023661397e-05
-3.37420122266096e-05
2.79053049482289e-06
-2.63689176071587e-05
-3.76556188853014e-05
-9.1651858636486e-06
-2.95260808453997e-05
-1.4774461497361e-05
-1.42186828070683e-05
-1.42218053464715e-05
-9.74920594153706e-06
-1.68621804848487e-05
-1.58826248893793e-05
-5.3433645812126e-05
-3.07355991523005e-05
-3.21009943943619e-05
-7.27799927160803e-06
1.32637047348031e-06
-1.55698503789349e-05
-1.19165901326526e-05
-2.17035362816073e-05
-1.38788235531865e-05
-3.72872377442691e-05
-2.96042359002351e-05
-2.80233866743211e-05
-4.51877748830529e-05
-2.46655350942707e-05
-2.43424294424872e-05
-1.65993377122647e-05
-1.79134161963423e-05
-1.62240215405607e-05
-1.456015517647e-05
-2.18194404561955e-05
-1.29797013973215e-05
-7.93752046903549e-06
-2.18690192538463e-05
-6.37129781594995e-06
-1.35933280564374e-05
-1.14030857118611e-06
-2.35925465334548e-05
-1.46136476344897e-05
-2.76983929159622e-05
-1.36622379535106e-05
-1.39266272963648e-05
-6.22831941000072e-06
-2.15132021841517e-05
-3.88332586082976e-05
-8.87069366558677e-06
-1.34516319650398e-05
-2.79111324405008e-05
3.56909234603654e-06
-1.57865762254373e-05
-3.02644619407514e-05
-2.61391321680133e-05
-3.11844569411432e-05
-1.72311937583081e-05
-7.26678116525261e-05
-1.18850270988839e-05
-2.03619727680641e-05
-2.53568908208962e-05
-3.45413668727236e-05
-3.38731868447649e-05
-1.14569030967393e-05
-1.81526042232964e-05
-1.61260288522469e-05
-1.99165228433244e-05
-2.63003738170535e-05
-3.57798426957316e-05
-1.86635217340498e-05
-2.63790618418772e-05
-1.54593562905913e-05
-1.49179284949825e-05
-2.54424359698065e-05
-1.70981752905168e-05
-3.97698107875398e-07
-3.89142015929789e-05
-2.91074269874117e-05
-2.4424287350314e-05
-2.7613702284272e-05
-1.96613439312296e-05
-2.49942198738189e-05
-2.99315947831344e-05
-7.53775098902837e-06
-3.820689579871e-05
-1.31719834045668e-05
-2.30292682239495e-05
-1.87532373497071e-05
-2.0277553528168e-05
-2.09639013892834e-05
-2.8438864819093e-05
-2.14653149913244e-05
-2.08959248155417e-05
-2.93255703085775e-05
-3.31846930249336e-05
-1.44120011667928e-05
-3.93086901981702e-05
-3.69699648731231e-05
-2.72628193086774e-05
-1.81429936051566e-05
-1.90802856232352e-05
-7.22472758729575e-06
-3.0788148013258e-05
-3.17455154301397e-05
-6.43391359845454e-06
9.0726824831278e-06
6.29492205168583e-06
2.68526265745388e-06
-3.80128766916142e-05
-3.22252839588961e-05
-3.78532427877496e-05
-7.83123095876793e-06
-2.66358866016204e-05
-3.52507888064642e-05
-2.27559663627176e-05
-1.19688337845403e-05
-3.0235220098985e-05
-3.5981400189046e-05
-2.5670850010471e-05
-3.32251300001122e-05
-2.17671347518772e-05
-2.22763635005966e-05
-2.02725477798683e-05
9.22533881603677e-06
-2.22116526816737e-05
-1.87519907503817e-05
-2.04697101165423e-05
-1.95848950700949e-05
-2.57004759265746e-05
-2.54270292657144e-05
-7.4376163835842e-06
-1.49252912813595e-05
-2.40642718567094e-05
-1.91802299186811e-05
-2.66583884558853e-05
-2.57115536922562e-05
-1.46319858682475e-05
-3.36280982806323e-05
-1.14263852594275e-05
-1.09863261040463e-05
-3.78931799448923e-05
-1.48675997640823e-05
-2.16991830143282e-05
-2.61318478000966e-05
-2.59904426803078e-05
-1.34468332193301e-05
-2.8100098541066e-05
-1.63885367854671e-05
-3.98842186231628e-05
-1.48542042102188e-05
-3.88781379420755e-05
-8.74252253666657e-06
-3.31873007011675e-05
-4.352384928233e-05
-2.40844105943758e-05
-3.54339298631528e-05
-1.33540658158527e-05
-2.6912569200126e-05
-1.84978241411385e-05
-1.67934908666742e-05
-1.47624859456563e-05
-2.47317863487556e-05
-1.88585240631382e-05
-3.9944767065636e-05
-3.09866962419749e-06
-3.22426682626937e-05
-3.54838085705661e-05
-2.85135321374103e-05
-1.77880346068283e-05
-2.7993536946906e-05
-2.1302223065728e-05
9.28301655071339e-06
-2.29683211810329e-05
-4.77948317578005e-05
-4.22194368599782e-05
-1.05892840416214e-05
-1.90926077435265e-05
-2.03192732358887e-05
-2.17101083576495e-05
-1.98906285314376e-06
-2.32176101827956e-05
-3.92602235413407e-06
8.00876899411041e-07
-1.85220375329597e-05
-1.6252108275265e-05
-5.01919723142603e-05
-1.56553819357984e-05
-2.89727175868825e-05
-3.0067087927165e-05
-1.89516193587057e-05
-2.99584098939015e-05
-2.46725120099643e-05
-2.35926968967943e-05
-1.57725568650729e-05
-2.21256651323545e-05
-3.79414327606759e-05
-4.06446652808605e-05
-1.6016985074272e-05
-3.16344875629851e-05
-2.90661892270133e-05
-3.06921731140098e-06
-1.21939275445422e-05
-2.6747207848732e-05
-1.78398377888338e-05
-3.11430106724683e-05
-4.32128690962911e-05
-9.57436130333487e-06
-1.23307014930419e-05
-1.92923951749393e-05
-3.60140532799146e-05
-3.41915337404497e-07
-1.1210734619286e-05
-2.74934081685993e-05
-1.93420665713295e-05
8.7723653949129e-07
-2.56086575265982e-05
-1.06430152627913e-05
-1.47455128865201e-05
-1.82504486956846e-05
-1.80629892612088e-05
-2.69644492724782e-05
-3.44462284258843e-05
-8.38297214166222e-06
-2.47516051981393e-05
-9.85521059460713e-06
-1.56347912861071e-05
-7.1105903124435e-08
-1.28622107799791e-05
-2.67102106044869e-05
-3.92940364327155e-05
-8.73939986156358e-06
-2.04032016452004e-05
-1.51230244707389e-05
-1.86200419098709e-05
-3.60198578687312e-05
-2.07158234147587e-05
-1.78274152116992e-05
-1.29593713765398e-05
-1.22014041924421e-05
-1.86836146931954e-05
-1.76046096592892e-05
-3.59958719177899e-05
-2.99810500597648e-05
-3.22578105870121e-05
-1.65077183544587e-05
-4.39296908901456e-05
-8.62316410563479e-06
-3.12434716770091e-05
-1.10776359180178e-05
3.65620069077433e-06
-2.32814653745244e-05
1.11974534012659e-05
-1.65065567505205e-05
-1.62659937187734e-05
-3.80321767552493e-05
-1.36845539220612e-05
-2.06064012080963e-05
-2.86757966690825e-05
-3.16153914235885e-05
-2.70423511595763e-05
-1.06341945925985e-05
7.04215788762176e-06
-2.52382044459282e-05
-1.0064176189224e-05
-3.58698513297983e-05
-2.02125795820662e-05
-2.32198773245795e-05
-6.29730325923489e-07
-2.90158793026637e-05
-5.2478738249175e-06
-2.33974252890774e-05
-1.27879940902236e-05
-2.33639446427919e-05
-4.13103105317986e-05
-1.85512144562926e-05
-2.68184791084386e-05
-2.51173489183482e-05
-1.57199461753298e-05
-3.39394934887173e-05
-1.34473317753408e-05
-2.23040191221982e-05
-1.08545499703648e-05
-2.81338779762094e-05
-1.84328009106821e-05
-1.14547504357531e-05
-2.5356811546293e-05
-3.2741754049899e-05
-9.98560687758401e-06
-3.05572189059116e-05
-3.26156724478762e-05
-1.70875270267456e-05
-9.95467067115664e-06
-3.87781175655466e-05
-1.72904737537365e-05
-2.42545114342893e-05
-2.82240011780868e-05
-3.49209196612411e-05
-2.21613059313514e-05
-2.20548620516359e-05
-1.67007772222503e-05
-1.58957665282702e-05
-1.10117912541982e-05
-2.05702668040449e-05
-1.98160653991768e-05
-2.1677110230003e-05
-1.83016108773185e-05
-2.21792619822682e-05
1.66229291380802e-07
-1.6212394452932e-05
-2.08705955372483e-05
4.49765691499491e-06
-4.0346743112183e-05
-1.45411748690647e-05
-3.73873003091464e-05
-1.79992908119703e-05
-2.18321664386042e-05
-2.81997961015016e-05
-3.44651274134917e-05
-2.92930919384923e-05
-3.23998648218991e-05
-3.37872231131584e-05
-5.00914178560399e-07
-1.09844823256763e-05
-4.27254397855952e-06
-2.26602973399711e-05
3.3116402742734e-07
-1.00369257014696e-05
-1.22849934070012e-05
1.40653062165261e-05
-4.37483352766733e-05
1.98734724078135e-05
-2.51731816108472e-05
-1.47437500791387e-05
-7.95704108250393e-06
-3.56105757999928e-05
-9.33721837669539e-06
-1.74818954192315e-05
-1.131453218008e-05
-1.50903713143368e-05
-3.07059616888979e-05
-1.12529010225389e-05
-1.78606527534246e-05
-1.42069412670255e-05
-2.0677893696448e-05
-1.79256812343314e-05
-4.28397912227611e-05
-1.09616272067406e-05
-2.81831266822205e-05
-1.97477007203258e-05
-2.58301172682797e-05
-1.78909126151744e-05
-3.30601492376899e-05
-2.7282055179749e-05
-2.13381067780734e-05
-1.37991251848236e-05
-1.62092287546757e-05
-1.55559363128784e-05
-2.78010531857674e-05
-3.69735435238243e-05
-6.92718328621189e-06
-4.93818677934831e-05
-1.98053205577954e-05
-3.80076633055636e-06
-1.38401641339904e-05
-4.3362983243271e-05
-2.27280590159416e-05
-1.54742355478229e-05
-2.59493882701018e-05
-3.47730325570899e-05
-3.11495003688182e-05
-2.00528798083366e-05
-1.93599909982509e-05
-1.68110577384709e-05
-5.62095871924085e-06
-2.64331781867143e-05
-1.21099917006225e-05
-1.12039821323215e-05
-1.62501300114133e-05
-4.67704442429733e-05
-2.02857937170269e-05
-7.4466978605349e-06
-4.35841223206133e-05
-1.27103121404677e-05
-2.57233700002976e-05
-1.83880772870556e-05
-2.01423747703421e-05
-2.08929816283286e-05
-4.07022573475278e-05
-2.24488286857532e-05
-1.82059096117871e-05
-1.16099984335272e-05
-7.04815312393682e-06
-1.00903350392332e-05
-8.19575995745489e-06
-3.44592360841112e-05
-2.8864667622653e-05
-1.76452820638955e-05
-1.09015515942841e-05
-1.71336790665611e-05
-1.49313573763741e-06
-1.36080545606967e-05
-2.33418955412774e-05
-3.42162740551683e-05
-1.84751859435904e-05
-3.09044735445461e-05
-1.67734038040586e-05
-3.20375753810821e-05
-2.63218278141379e-05
-2.83383950631684e-05
-2.80846061748725e-05
-3.54940976335705e-05
-2.64840897607048e-05
-1.90616092063139e-05
-4.93349349827295e-06
-1.53467860471966e-05
-3.30659919473972e-05
-1.67164249683827e-05
-3.35485106024993e-05
-1.40226790886696e-05
-2.48238469936008e-05
-3.03022156360653e-05
-2.70301077501421e-05
-3.97319597335103e-05
-1.16914862992574e-05
-1.54280658277792e-05
1.63498748311819e-06
-1.63127142343811e-05
-6.33207988055122e-06
-1.13987496739735e-05
-1.56380789737924e-05
-4.19707188649831e-05
-1.81315617241231e-05
-1.97754157709983e-05
-8.57441985898027e-06
-3.45909114500831e-05
-1.20310886272499e-05
-1.87929920468212e-05
-2.21598615030857e-05
-1.35677838373153e-05
-3.05122337192004e-05
-2.62096797456602e-05
-1.5414238906223e-05
-2.78928050276947e-06
6.33161378554118e-07
-2.65280824770102e-05
-1.14954154877512e-05
-2.37642927198627e-05
-2.84339731275082e-05
-1.97883062648822e-05
-2.50927693304933e-05
-6.04960977909305e-06
-2.22985142542529e-05
-5.31532674553925e-06
-2.48914762326414e-05
-3.02680211902221e-05
-4.43335130286369e-06
-2.65793842337012e-05
-1.51514722018608e-05
6.27991139888737e-06
-2.66452370529781e-05
-5.01160006415929e-06
-3.46298915307974e-05
-3.06726882867088e-05
-8.27969123723471e-06
-1.64700906298973e-05
-4.32833230549995e-05
-1.5868629835184e-05
-1.74189386690651e-05
-3.06624760691771e-05
-1.93364442652585e-05
-3.4164680989081e-05
-1.66703546913028e-05
-1.02378486324753e-05
-3.26438519875482e-05
-9.71089311540678e-06
-2.32990925546044e-05
-7.49537555185907e-06
-1.26564117583221e-05
-3.41862648685284e-05
-2.86581275998005e-05
-1.09834203514509e-05
9.70619043383685e-07
-2.77305017028916e-05
-1.64084312570341e-05
-2.7931206482376e-05
-1.28618603923881e-05
1.39681153277003e-05
-4.08632765051956e-05
-3.23902722045177e-05
-6.8031130391054e-06
-3.39880307312863e-05
-2.02241568302901e-05
-4.12754723149317e-05
-2.10552141302127e-05
-2.186131407091e-05
-1.85315575925276e-05
-9.57272928538869e-06
-3.54834259652317e-05
-3.98238948108807e-05
-1.48783517596763e-05
-3.36609998213287e-05
-2.21040858782707e-06
-2.61418785041586e-05
1.54337865614763e-05
-1.08899865580992e-05
-1.22633880883064e-05
1.158808161291e-05
-1.70372459691041e-05
-1.47160821369502e-05
-3.30407536769508e-05
-3.16792570258819e-05
-2.67468108674293e-05
-2.78657552757014e-05
-7.44776797757604e-06
-7.08325957323033e-06
-2.7312094777168e-05
-1.71898722131447e-05
-2.09568982949088e-05
-1.64920474184581e-05
-1.05812629999863e-05
-3.42471473171692e-05
-1.27159968084727e-05
-3.02725612024971e-05
-2.26166070923983e-05
-1.63303002834139e-05
-3.04017080787567e-05
-4.19338933219756e-06
2.01621002095424e-06
-2.1618412353003e-05
-8.7702486337365e-06
-1.0260894892207e-05
1.66755627553623e-06
-1.33241128317989e-05
-3.65503609719722e-05
-1.47424604396454e-05
-2.01745229999759e-05
-2.74491588466101e-05
-2.03134610222207e-05
-6.41120196203262e-06
2.59004649771533e-08
-2.02925784759934e-05
-2.22673578233661e-05
-1.98593576029728e-06
-1.13854676019513e-05
-3.27974668997222e-05
3.69616774030936e-07
-2.44938762436524e-05
-1.64476108980195e-05
-7.42272643311639e-06
-2.56467608558352e-05
-2.10062392225638e-05
-1.9553550639235e-05
-3.53790833999058e-05
-1.04068631829365e-05
-2.02299331828878e-05
-2.42819110491983e-05
-2.22618755634139e-06
-1.70085818149386e-05
-1.07333466692753e-05
-2.59393638653832e-05
-4.19610759071875e-05
-8.62613990441246e-06
-2.76961019704143e-05
-3.21863562039112e-05
-1.58444578841264e-05
-1.19222084058388e-05
-2.6996889989917e-05
-3.27252082080411e-05
-1.43144048545895e-05
-2.6914942575525e-05
-1.26673402238853e-05
-4.30333095461769e-05
-1.43692001438195e-05
-2.66372708870869e-05
-7.48884768792256e-06
-3.30603256955387e-05
-1.26409414932982e-05
-2.5044250494474e-05
-2.61725766693147e-05
7.99201687291461e-07
-1.98048198463906e-05
-1.59774687850264e-05
-1.80633868997998e-05
-2.61633101700708e-05
1.25194018458597e-06
-2.45870817402856e-05
-2.75498722861932e-05
-2.59017628834083e-05
-3.47578753276484e-05
-1.91599428145212e-05
-2.47336124507606e-05
-4.45680664164158e-05
-4.73103984714975e-05
-2.09141878189298e-05
-2.24346677488081e-05
-2.35009927338626e-05
-5.10984206933607e-06
-5.54377613301998e-07
-2.7517197488607e-05
-9.94233958256687e-06
-2.59508025354651e-05
-3.15932689785699e-05
-1.81600747067108e-05
4.82863661618026e-06
-2.86531418332212e-05
-2.94005289035607e-05
-7.12565189866607e-07
-1.92756744976125e-05
-1.15572506865916e-06
6.16155477660195e-06
-3.72953679093989e-05
-2.11404651732977e-05
-2.72401234760723e-05
-1.26655243625085e-05
-1.10934241375908e-05
-2.46268039352215e-05
-1.08979314014233e-05
4.64972843340163e-06
-1.77902866229065e-05
-1.04341612918752e-05
-2.33492458258972e-05
-1.51158110290948e-05
-6.63847696752281e-06
-2.74804885017345e-05
-1.5679103792006e-05
-2.6851764008789e-05
-1.34012306061824e-05
-2.5649567983319e-08
-3.17910080642806e-05
-3.12945552777265e-05
-2.28157499810386e-05
-2.6313064646888e-05
-7.60332873379266e-06
-2.62372014120464e-05
-4.00370424747687e-05
-2.05108479403798e-05
-1.11998536330542e-05
-4.85047524513136e-06
-1.09462278396804e-05
-5.20391339747249e-06
1.74632018642881e-06
-1.16304672307592e-05
-3.94780987728172e-05
-3.34249520830828e-05
-1.83602765743589e-05
-3.94603208212671e-05
-1.75836472197579e-05
-1.4692618944507e-05
-1.77715899011583e-05
-1.29671340562348e-05
-1.82209688576325e-05
-2.13337830925178e-05
-1.4641695889334e-05
-2.40902228795538e-05
-1.14619940670735e-05
-4.2039021749651e-05
-6.12261105218029e-06
-3.70103452690181e-05
-3.46324367032715e-05
-1.2592379624514e-05
-3.17192061987981e-05
-1.53763059131738e-05
-2.82600656537703e-05
-8.65998543313838e-06
-2.49342404824898e-05
-2.51006961892208e-05
-1.64526181466121e-05
-2.50189396932929e-05
-2.47582782211495e-05
-1.29339256586121e-05
-1.48245258163476e-05
-4.73881140104382e-05
-3.4128555258428e-05
-3.03461760964893e-05
-1.42605167571121e-05
-4.07106096788797e-06
-2.91837082736461e-05
-3.90641276901801e-05
-7.51960443941566e-06
-1.18512739176941e-05
-5.70031869649628e-06
1.69350708405964e-06
-2.95362118540231e-05
-3.34670583445186e-05
-2.60701705703696e-05
-3.33791166151546e-05
-1.52600992157251e-05
-4.40147066850447e-05
-1.75407736224454e-05
1.22383158016678e-06
7.65870274996083e-06
-2.19051486758349e-05
-3.3113959225498e-06
-1.68638676328157e-05
9.30491068969436e-06
4.73175429222029e-07
-3.06022102687119e-05
-2.92642764926102e-05
-2.64755060683906e-05
-2.84122925432473e-05
-1.86923080915066e-05
-2.86356411239777e-05
-2.87564148000565e-05
-2.10615970595677e-05
-5.66423074280804e-06
-1.73613606964183e-05
-2.13997672944902e-05
-2.80395947503626e-05
-2.89722286963496e-05
-3.18235453363321e-05
-2.77491751727086e-05
-1.61735187472022e-05
-3.01354515987318e-05
-2.51228772035241e-05
-1.66398876260122e-05
-4.78928356565509e-05
-2.35509538034435e-05
-3.89035771788303e-06
-2.61942156125419e-05
-2.9109300305722e-06
-1.63379439051277e-05
-2.22176776745098e-05
-2.14050400368587e-05
-3.14434454029686e-05
-1.78906436212943e-05
-4.20610182667614e-05
-1.90592739225525e-05
-2.05930943552897e-05
-2.99133738616682e-05
-3.75407717032687e-05
-3.03162256954828e-05
-1.56716658196097e-05
-1.31208502300293e-05
-1.33060022903667e-05
-3.02641803882584e-06
-2.30405429392704e-05
-1.79162198110705e-05
-8.50374087070847e-06
-2.59557968960524e-05
-1.93304509232274e-05
-2.36951188098348e-05
-3.23938850002662e-05
-2.03008615722117e-05
-1.45887951618571e-06
-1.52503680735815e-05
-1.27301338580512e-05
-2.03975820712699e-05
-2.99300833082321e-05
-1.16627568429706e-05
-2.44950205228096e-06
-2.27414137011809e-05
-2.40261501196627e-05
-1.33925192690562e-05
-1.47726329013234e-05
-2.00748975709182e-05
-1.65448308880035e-05
-1.32263230911945e-05
-2.61193129384397e-05
-2.99711749532073e-05
1.36549317697383e-05
-1.12801893484508e-05
-1.7744327145883e-05
-2.73076860530938e-05
-3.24928388727237e-05
-2.41821039579523e-05
-5.37472632633486e-05
-4.58056896944321e-05
-3.23197932573532e-05
-1.77052014197303e-05
-1.84451105312562e-05
-1.29035615888075e-05
-2.7753933319311e-05
-1.17176803954738e-05
-9.67354644588983e-06
-4.38228845473262e-05
-2.86725410913436e-05
-7.59246173705783e-06
-4.45218204956588e-06
-3.44265383503086e-05
-4.26902518770712e-05
-2.37994275046851e-05
-2.00090533201955e-05
-3.0615376657317e-05
-2.42266652953273e-05
-2.30018262331847e-05
-1.92566892889818e-05
-2.03235509330828e-05
-1.4132002669397e-05
-1.52249576062478e-05
-2.30100630834092e-05
-2.16584045092107e-05
-7.46877715669139e-06
-3.26201568768376e-05
-2.61413503405807e-05
-2.54501930997563e-05
-2.02944064847469e-05
-2.53562441491151e-05
-2.47574697190692e-05
-3.91133428872912e-05
-1.68611836823331e-05
-4.40834791789166e-05
-2.00810440957824e-05
-3.89454740331877e-05
-2.20479831782783e-05
-3.61069978662694e-05
-2.38935979295146e-05
-1.37798496947295e-05
-2.04911785836273e-05
-3.76201956161511e-05
-2.04831038699933e-05
-9.21797048541105e-06
-1.32533035521158e-05
-2.26443337699083e-05
-1.59098610889114e-05
-2.84260186975558e-05
4.58908833774254e-07
-1.78298710900013e-05
-2.9490882759309e-05
-1.9448817267691e-05
-4.73366268001252e-06
-2.31482807458256e-05
-6.18727955392469e-06
-1.78069691756015e-06
1.07573257207077e-05
-1.34982440528579e-05
-1.92822088701159e-05
-2.71465587692265e-05
-1.59503367075344e-05
1.65195081189446e-06
-5.63951276856682e-06
-3.63411896512887e-05
-2.2980609956983e-05
-1.55040508622651e-05
-3.23851769776284e-05
-1.09188971406666e-05
-3.66243551792076e-05
-2.35418524535897e-05
-4.69527680247778e-05
-1.40816846666654e-05
-2.9859521771806e-05
-7.23743110949856e-06
-1.07084986445884e-05
-3.39630013429438e-05
-1.59598715617494e-05
-6.72890686447663e-06
-1.72249590473035e-05
-4.65044878669842e-05
-2.07869743740389e-05
-1.34577403951816e-05
1.00291046610133e-05
-1.62703893572067e-07
-1.55205309608602e-05
-1.91636777378796e-05
-2.85613522092665e-05
-1.48956544600274e-05
-3.3503313153486e-05
-3.09867195068453e-05
-4.928922079881e-05
-2.26654754471035e-05
-6.77607834242319e-06
-1.72754120184727e-05
-2.13876652084626e-05
9.58048031062915e-07
-2.64287335866567e-05
-1.79202863787254e-05
-2.92826814582977e-05
-2.73617482004167e-05
-1.66356267717361e-05
2.75205352771699e-06
-1.53668911746838e-05
-1.17758443037181e-05
-5.57780502182708e-06
-8.14545019603644e-06
-2.74151084494002e-06
-1.78771169313411e-05
-1.29610864556718e-05
-1.53099638736106e-05
-4.16707332405874e-05
-1.60904951919336e-05
-3.52920182194388e-05
-8.03304165434831e-06
-1.44296370093768e-05
-4.89015714335331e-06
-3.20026165181209e-05
-2.31102597545261e-05
-2.68625830427277e-05
-2.16918959937369e-05
-3.73838844907679e-05
-3.39736414353445e-05
-3.11510892615855e-05
-1.64742130476878e-05
-2.47623422479832e-05
-2.08005341876835e-05
-2.30210018859455e-06
-3.37763482373726e-05
-2.15480879049691e-05
-1.26477228021449e-05
-2.67585843406546e-05
-3.77599819872034e-05
1.64502234533236e-05
-2.63583923768043e-05
-1.00133204537904e-05
-5.63148936493983e-06
-1.64585439343935e-05
-3.46104612276115e-05
-1.88239038251846e-05
-4.84186728228672e-05
-1.76306848618704e-05
-4.14077752066796e-05
-1.69799962375927e-05
-2.61153369864679e-05
-1.26935230064622e-05
-1.25504688569625e-05
-1.96793026530901e-05
-2.57886050515496e-05
-3.57217222813631e-05
-8.42459988782346e-06
-8.63282426654596e-06
-2.80067355249134e-05
-2.69154474604431e-05
-2.09685741299083e-05
-3.22970174078909e-05
-1.62723815983331e-06
-2.25236701875612e-05
-8.23725101771479e-06
-3.12185322308314e-05
-7.96042678259497e-07
-2.42135464857014e-05
-3.47243854133294e-05
-3.35291852287561e-05
-1.68188645769195e-05
-1.31216019931619e-05
-2.72554218321317e-05
-1.48792193588773e-05
-8.16048805300552e-06
-3.16642448197292e-05
-2.1345496869254e-05
-1.09065824793142e-05
3.23333502358653e-06
-1.22882208416401e-05
-2.20906890025305e-05
4.50387886531971e-06
-1.92364460170524e-05
-2.73925199391154e-05
-2.57268084269496e-05
-6.63943934912301e-06
-1.61044175744632e-05
-2.64008077725567e-05
-8.52020333698014e-06
-1.41704027973149e-05
-2.13028854595317e-05
-1.68721344687066e-05
-2.39588801370927e-05
-1.61505691075491e-05
-4.03910681307822e-05
-3.33498465812842e-05
-2.11162983530518e-05
-3.46194655867558e-05
-4.11650722546183e-05
-6.35079498370124e-06
-1.40375053908318e-05
-2.52313488890678e-05
-1.80870271713531e-05
-1.96793680916048e-05
-1.28933754867822e-05
-1.75282724781479e-05
-1.19247995931735e-05
-1.70935028418734e-05
-1.26632955307413e-05
2.47354568003924e-07
-2.4540932800549e-05
-1.70946146559722e-05
2.52933810299421e-07
-2.45093989723978e-05
-9.00543961812552e-06
-2.54592224904925e-05
-1.89878991334516e-05
-1.25582115595207e-05
-3.26596359546017e-06
-1.72909239439681e-05
-2.80521632530817e-05
-1.39414371866233e-05
-9.92771226957489e-06
-2.18305211252679e-05
5.92930242125022e-06
-1.79232030638772e-05
-9.18693865372985e-06
-1.65359591721127e-05
-1.40587094835277e-05
-4.07356689827208e-05
-2.66402273529449e-05
-7.18006451493724e-06
4.27857567756977e-06
-3.29401428772856e-05
5.04336141231095e-07
-2.84665241430486e-05
-2.13130305533131e-05
-2.63650258808847e-05
-2.2381730042403e-05
-1.56722221164668e-05
-9.16076137955833e-06
-2.149617001956e-06
-1.58794667944794e-05
-1.97544670911171e-05
-2.43280342249916e-05
-2.22542740857624e-05
-3.23861922739304e-05
-1.18923954233225e-05
-1.28768859015195e-05
-1.87505489922617e-05
-9.14792063001124e-06
-1.25332778971298e-05
9.83714089529125e-07
-3.88346860268751e-05
-4.02372273170528e-05
-3.39451739993076e-05
3.74822777666382e-07
-2.02762328701593e-05
-2.8654855281626e-05
-6.04558079253952e-06
-6.82591810039407e-06
-1.49490564716572e-05
2.94635948776673e-06
-2.62586265746202e-05
-2.70189495848371e-05
-2.47933471763942e-05
-2.24587717234575e-05
-2.56978794049345e-05
-1.23673663755773e-05
-2.45231535599183e-05
-2.51024656658163e-06
-5.03666598549155e-06
-2.36524692882252e-05
-7.6085030412079e-06
-2.01314416674987e-05
1.07833284033804e-05
-3.47632581127238e-05
-1.80963649749078e-05
-2.68000394987809e-05
-2.48318943370685e-05
-4.19524408544277e-05
-2.19623011187907e-05
-1.84090342849331e-05
-2.3008068631359e-05
-4.89794643158655e-06
-1.96256944761293e-05
-3.80531515774947e-05
-1.70154398340271e-05
-2.27682699942802e-05
-2.04989332644785e-05
-1.58818967891901e-06
-2.55026390263249e-05
-3.20890399953469e-05
-2.68869987938262e-05
-6.87102388286013e-06
-1.52821745124267e-05
-2.1887606719759e-05
-2.5958802622955e-05
-2.0245326490751e-05
-1.82772748360928e-05
-3.0400924860389e-05
-2.00426934065038e-05
-2.84207512529096e-05
-1.47981076403447e-05
-3.78867206509653e-05
-8.50268468058232e-06
-3.40947847910298e-05
-2.32004704406028e-05
-1.54456590827971e-05
-3.10486380734687e-05
-2.68884419954591e-05
-3.17764113648921e-05
-3.0890598988395e-06
-3.80303080200587e-06
-2.1471717296815e-05
-3.94383377977721e-05
-1.41418779398544e-05
-1.75826847291548e-05
-2.57909559341934e-05
-6.79599601032435e-06
-3.50517846801522e-05
-2.21205909211966e-05
-4.10449244036341e-05
-1.58376960515894e-05
-3.05719100863407e-05
-2.02091767937096e-05
-2.97490894889985e-05
8.83863537557548e-06
-2.87616353720855e-05
-1.37792177677698e-05
-2.68636068131345e-05
-7.18868634743961e-06
-2.18612354833896e-05
-1.97405327975173e-05
-3.71311061959816e-05
-1.09024818817983e-06
-7.21886029957041e-06
-1.53550007846936e-05
-1.22598016190031e-05
-3.39962195949434e-05
-1.93671118982975e-05
-2.82344899900126e-05
-2.99273484906048e-05
-3.87638900116069e-06
-9.14190400886077e-06
-1.80290651412253e-05
-3.04474951788891e-05
-3.20064791384224e-05
-1.65465686878822e-05
-2.25767850369784e-05
-1.60534463260368e-05
-2.02585903117442e-05
-3.33907918172771e-05
-9.33668944492274e-06
-2.99942185801271e-05
-1.77395050822618e-05
-9.22569549789859e-06
-2.37941455472633e-05
-1.07171499001977e-05
-4.60330249238943e-05
-1.72634710546699e-05
-6.3872331362428e-06
3.38501588424541e-06
-3.30672763327563e-05
-1.04547393065874e-05
-6.82338843725527e-06
-2.82592883933101e-05
-1.8602137687008e-05
-1.5022485533419e-05
-1.30214770774505e-05
-2.02856506170586e-05
-1.6930273787881e-05
-3.16300747284238e-05
-2.49823422029785e-05
-2.1811365226087e-05
-2.68092576018975e-05
-9.74489752871874e-06
-8.12399490118347e-06
-6.40059051089255e-06
-1.73899542684125e-05
-3.80338823112519e-05
-1.30518167467296e-05
-1.83636980204785e-05
-2.25779075467745e-05
-1.47021031276145e-05
-4.25393639436159e-05
-2.30069154300146e-05
-1.74900465268625e-05
-3.40445672268986e-05
-5.25893020682189e-06
-2.92961910217661e-05
-4.18476074310133e-05
-7.38860436019711e-06
-4.56960752434901e-06
-2.73037350459044e-05
-9.54714137470004e-06
-2.86732533265416e-05
-1.52904188893978e-05
-2.78912612207889e-05
-8.54750470424782e-06
-4.22929878589794e-05
-1.50417470668919e-05
-1.35496649134997e-05
-1.07501196989928e-05
-1.21670830239356e-05
-2.47936146435829e-05
-2.87958287564342e-05
-3.49119995201505e-06
-2.90874762055929e-05
-1.41621606505216e-05
-1.9715603867479e-05
-6.78494414421797e-06
6.22807558014319e-06
-2.44202942590206e-05
-4.83135892877723e-05
-1.30513709634889e-05
-1.50957748162857e-05
-3.24863068512051e-05
-2.39922223050351e-05
9.99011235412396e-06
-2.59171733823673e-05
-2.29780179424473e-05
-1.87093103095184e-06
-2.53680410750204e-05
-1.74230363900759e-05
-1.42424185850232e-05
-2.78315986849858e-05
-3.79535121363242e-05
-1.70421197904621e-05
-3.45534184387366e-05
-2.00175200710836e-05
-2.97289427505597e-05
-3.91463399658029e-05
-1.41106776300604e-05
-3.04873882082962e-05
-1.65444163524e-05
-1.11822530711123e-05
-3.75895365521011e-05
-3.65808127265177e-06
-1.18191232241757e-05
-2.03054527017385e-05
-1.41268996767091e-05
-2.67007768461695e-05
-2.03575683158069e-05
-1.44209624911279e-05
-1.90821342350939e-05
-2.17264306057049e-05
-2.82421454173036e-05
-1.08181799547991e-05
-3.36832344298808e-05
-3.89765537591091e-05
-5.94505566605324e-06
-2.61732071534115e-05
5.41697980933094e-06
-1.10899540454525e-05
-2.15236347672489e-06
-1.04983712707827e-05
-2.51483316540791e-05
-1.98952532059127e-05
-5.65062051015573e-05
-1.12943332607993e-05
-2.04317409196507e-05
8.6286183587884e-06
-1.93785243267833e-05
-2.81805613596981e-05
-3.07082518277641e-05
-2.68775808115462e-06
-4.56357333390669e-05
-1.19858957225998e-05
-3.78121351762539e-05
-3.97344445027331e-05
-2.05479086047178e-05
-2.40501497687572e-05
-1.34970927933971e-05
-3.05982385822037e-05
-1.27973427131228e-05
-3.22751291636484e-05
-1.92720961057951e-05
-2.66099134350716e-05
-3.64147245430274e-05
-2.57594120847616e-05
-1.75158058758563e-05
-9.99592121610689e-06
-2.57517073859063e-05
-2.55274340959227e-05
-1.53068724246243e-05
-3.77180112854475e-05
-4.31614915955251e-06
-2.31309149160022e-06
-2.41575736892457e-05
-9.09169572955628e-06
-2.39186937604095e-05
-2.32331049224133e-05
-2.70144165656783e-06
-9.25333376094245e-06
-3.25373471279857e-05
-1.48311423478956e-05
-2.80314928512181e-05
-2.66256416237957e-05
-2.77471467860702e-05
-3.20451343236467e-05
-2.88875030846298e-05
-6.99996174139647e-06
-6.69009610031812e-06
-1.48435216441559e-05
-1.10261716875962e-05
-2.31910325002657e-05
-1.58621936279374e-05
-3.48681159826023e-05
-3.81093752183012e-05
-1.13293500515412e-05
-3.0680520227753e-05
-7.02239563307769e-06
-2.71673238365029e-05
-4.46344960539163e-05
-4.54104704264543e-06
-2.44658999500755e-05
-4.00715179538876e-05
-3.20621244594307e-05
-7.52804420024704e-06
-7.46544612244116e-06
-1.63634608544455e-05
-1.04001135652946e-05
-3.68685733318345e-05
-1.79091689161028e-05
-1.29044401316032e-05
-1.5829626044794e-06
-5.28245756967305e-05
-2.58451851731954e-05
-1.34933517713503e-05
-2.42353498194722e-05
-2.78591977400647e-05
-3.06796487897157e-05
-3.80244729688009e-05
-3.14841642334926e-05
-2.51589560764458e-05
-1.38867317974635e-05
-2.62685930964416e-05
-9.17006006797531e-06
-1.23907594272297e-05
-2.12301907428032e-06
-3.31814803566487e-05
-2.1892795199466e-05
-2.39092013036494e-05
-1.11821472705566e-05
-1.29656853417949e-05
-2.93828813459743e-05
-1.9794830695293e-05
-2.30404669137635e-05
-1.45377002029716e-05
-4.0132502943397e-05
6.17131277804102e-06
-1.65984009839634e-05
-3.83096380868216e-05
-3.55177914342263e-05
-3.51506897172649e-05
-3.07121692511729e-05
-1.71598486219248e-05
-1.68698901177947e-06
-4.75956467633094e-05
-1.76230317222911e-05
-1.23239643705461e-05
-2.38912871204375e-05
-6.06428923921638e-06
-1.88093545619457e-05
-2.43047268605358e-05
-4.15965693429656e-05
-2.3248827497968e-05
-1.96281142410253e-05
-2.99152794331303e-05
-2.55090346072588e-05
-4.26031665475093e-05
-8.80046704172955e-06
-6.44013775167675e-06
-3.59578636266656e-05
-4.31901519329135e-05
-1.67538324572432e-05
-9.3068957628852e-06
2.95981355437764e-06
-2.43983313603249e-05
-3.74391572866761e-05
-1.80582695469978e-05
-2.52171570473451e-05
-8.80586475006436e-06
-8.20579126164415e-06
-2.40380918717769e-05
-2.04977585187424e-05
-1.03174519727999e-05
-1.47162905079332e-05
-2.08239895046619e-05
-3.59224228358094e-05
-1.83818944357863e-05
-3.96910726037543e-05
-2.7997912082398e-05
-1.77647119523214e-05
-1.02504637512968e-05
-1.61388011390134e-05
-1.36273968562089e-05
-2.68220111081711e-05
-1.5451851739841e-05
-3.59896880195308e-05
-4.01360454635906e-05
-4.46452048817964e-05
-1.58949940204682e-05
-4.93663478647308e-05
-2.83266540900907e-05
-3.02819600957994e-05
-1.4225010316519e-05
-3.12193202038787e-05
-1.95338386434523e-05
-2.14960512477179e-05
-1.56560310812126e-05
-4.36305538864515e-06
-2.78513070384241e-05
-1.79727206681262e-05
-2.71260661649879e-06
-2.91608287216525e-05
-2.56442442728733e-05
-2.23790687468057e-05
-4.75063272800222e-05
-3.12691872651003e-05
-5.19175328300213e-06
1.69114220523234e-05
-1.2554699788102e-05
-2.58640738278772e-05
-1.09424878081818e-05
-3.89199161740777e-05
-2.00999272744707e-05
-2.53357217053062e-05
-1.42365840393792e-05
-1.94589415552633e-05
-4.02503101145465e-05
-1.31918625770787e-05
-2.03660130601196e-05
-1.39881907245359e-05
-5.16717107261166e-06
-2.97644139203897e-05
-1.47338079985223e-05
-2.25884682951791e-05
-3.99065229649527e-05
-2.38169814205492e-05
-1.98965400786737e-05
-2.44722218894349e-05
-1.4830820416422e-05
-1.5725104782813e-05
-2.66622710434816e-05
-1.94721414349984e-05
-3.17161788261216e-05
-3.30592912845817e-05
-8.39367486421912e-06
-3.82858910019773e-05
-2.07887593505989e-05
-3.564524664316e-05
-2.45423740532388e-05
-2.88943856388207e-05
-2.81805500469914e-05
-3.60645020745971e-05
-3.67236034869721e-05
-1.56881345046849e-05
-1.61166210099433e-05
-3.46076052106546e-05
-1.93026562952969e-05
-2.86577794469725e-05
-1.84036013889614e-05
-2.96184975720913e-05
-2.97771897154505e-05
-2.79327715703684e-05
-1.91390118000711e-05
-7.27104241143742e-06
-3.37891693118564e-05
-2.40157792353543e-05
2.70775937632597e-05
-2.89654108792104e-05
-1.31575830673095e-05
-2.73764582468351e-05
-1.13196654170557e-05
-1.91326355564017e-05
-1.82937220736474e-05
-1.53667495221006e-05
-1.25749327853901e-05
-4.45410245336665e-06
-1.91380397820197e-05
-5.52343732488438e-05
-2.33855660380207e-05
-9.13478565020493e-06
-1.31753435938066e-06
-1.23522504537738e-05
7.45386211533241e-08
-3.95500615011226e-05
-4.12508702169148e-06
-1.60168136287171e-05
-1.69877624208503e-05
-3.89743135368622e-06
-2.45799816059097e-05
-1.26791356671353e-05
-3.40220545516246e-05
-1.907145818608e-05
-2.08597685474525e-05
-4.67046231694722e-07
-4.03199982324797e-05
-1.63457835471057e-05
-2.11152658162789e-05
-2.91153281286176e-05
-1.91727112595769e-05
-2.04098754951421e-05
-1.76100595090709e-05
-2.70929794000374e-05
-1.65592604464205e-05
-1.98498283806393e-05
-3.01661583483978e-05
-1.01676976556325e-05
-1.0846619031677e-05
-4.95624922036924e-06
-1.4668086796596e-05
-5.20027779813976e-05
-3.85070679460363e-05
-3.14052102677785e-05
-1.49563957276164e-05
-6.39066698520844e-06
-3.33361718080727e-05
-2.93922579777547e-05
-2.96357826140295e-05
-4.00006226321418e-05
-1.13555038142691e-05
-2.03834098490389e-05
-9.76340492185983e-06
-1.17388473064052e-05
-2.05238106237592e-05
-9.69713834230792e-06
-3.7364186447449e-05
-1.44834887904972e-05
-2.05437765732804e-05
-2.04975667888089e-05
5.45675797858523e-06
-6.58297874449993e-06
-2.74758580179603e-05
-2.94221171317229e-05
-1.68482645317618e-05
-6.89838513835493e-06
-2.95225052044325e-05
-1.54664222933752e-05
-3.35797668600713e-06
-2.04924475835566e-05
-1.32338453703642e-05
-2.4775381562724e-05
-1.10774563591484e-05
-6.4557185986564e-06
-2.242697155452e-06
-1.10390743725088e-05
-3.75687583670837e-05
-2.86288607805772e-05
-2.84185552093814e-05
-1.81890732393877e-05
-2.14025672411621e-05
-2.38740066644405e-05
-1.83643082450486e-06
-2.44667070735994e-05
-1.29870498363838e-05
-4.14983871120297e-05
-2.31225819572862e-05
-2.24437105980746e-05
-1.66647960164377e-05
-2.51655430874422e-05
-1.47861602591402e-05
-7.31898673442571e-06
-8.15560107225737e-06
-2.58953430040031e-05
-1.7889744774161e-05
-2.07530184173584e-05
-1.40264522822624e-05
-1.32603894445759e-05
-4.11016748090697e-05
-2.09423849498256e-05
-2.49636145441108e-05
-4.80037455773068e-05
-1.32049832393319e-05
-4.03933642985617e-05
-1.71574726998294e-05
-1.80194745645259e-05
-8.78425282650488e-06
-3.66754361786824e-05
-2.3951161552569e-05
-2.78792254057797e-05
-3.74274160484836e-05
-2.93027381203471e-05
-3.46370935386316e-05
-4.04029972545523e-05
-1.46695306297632e-05
-3.38430351946514e-05
-1.43973010816726e-05
-2.68813632883522e-05
-2.16913183338866e-05
-3.31742261640914e-05
-2.06432609997058e-05
-3.83368634547694e-05
-3.56754290882403e-05
-1.08267469828549e-05
-2.94237241921111e-05
-3.16900823140099e-05
-1.76014463122585e-05
-3.54994949276513e-05
-2.33006606700193e-05
-4.75592038487845e-05
-2.61943937575348e-05
-3.10003470922679e-05
-1.21610263729997e-05
-3.68394806214636e-05
-2.13584954468647e-05
-2.68725703095527e-05
-1.5527847647251e-05
-1.90383530834551e-05
-1.49115803499178e-05
-3.67007071662401e-05
-2.87713406208057e-05
1.43336545101069e-05
-1.0504610982668e-06
-2.69180580892476e-05
-2.08721178316842e-05
-2.16498538600792e-05
-8.70562360353723e-06
-1.04794852015946e-05
-1.78561986209096e-05
-2.79742537405024e-05
-1.80303610960647e-05
-1.78955110547006e-05
-2.76809783910303e-05
-3.94468304528491e-05
-2.80375486560079e-05
-4.24931643000016e-05
-4.00274776038215e-06
-3.3382368843624e-05
-2.08354891214936e-05
-1.5397394951239e-05
-1.89853475146274e-05
-3.2096816997681e-05
4.73518419962198e-06
-1.65147942222966e-05
-2.13295843149649e-05
-5.39266811844366e-05
-8.3131626524247e-06
-1.27653437031012e-05
-3.47813306623395e-05
-1.73417259282116e-05
-1.67266692263773e-05
-2.88153137674594e-05
-1.76956086809751e-05
-2.63858122998252e-05
-2.65163375457629e-05
-2.58554846516078e-05
-2.50502553976265e-05
-1.74471261726938e-05
-3.11296778420701e-05
-1.71722899966026e-05
-9.26931012133476e-06
-1.96820501687007e-05
-2.35530960809406e-05
8.33295672121256e-06
-2.22330897391158e-05
-2.76031787688497e-05
-2.52404473426621e-05
-1.73129045923544e-05
-2.45045743831633e-05
-1.14607243168097e-05
-2.38934646706605e-05
-2.70670356029966e-05
-1.50609973648055e-05
-1.72786554627367e-06
-2.92151144627668e-05
-2.31076756695817e-06
-3.5491209871141e-05
-1.63865017254706e-05
-2.32220427255028e-05
-3.22901478007854e-05
-2.71125258370603e-05
9.5623844138934e-06
-2.69254480555572e-05
-3.16191994782736e-05
2.19278698902067e-06
-1.43686822229601e-05
-1.08528675900207e-05
-3.23283934942226e-06
2.9253822521814e-06
-3.79119995222423e-05
-1.63279792654534e-05
-2.42260123692171e-05
-2.7851664568693e-05
-8.57435893869176e-06
-6.65004945060891e-06
-4.07258435929164e-05
-2.94557709825941e-05
-2.25831535149798e-05
-2.87779846277657e-05
-1.97418655850346e-05
-2.18963575458391e-05
-1.5035882126777e-05
-2.48165365623527e-05
-1.90286413298969e-05
-5.20785014067223e-06
-2.12445271584489e-05
-2.40959486147713e-05
-4.37054923978337e-06
-2.2657798198483e-05
-3.74392669188907e-05
-1.98842476121614e-05
-4.34534193833898e-06
-1.048315237136e-05
-2.00610442239281e-05
-1.48592582056411e-05
-1.90434387725238e-05
-8.0850910860734e-06
-3.669398840269e-05
-2.56714431818702e-05
-6.56842786648399e-06
-2.42154621426796e-05
-1.90609549528038e-05
-2.92752589369992e-05
4.46393886692887e-06
-1.99325148799062e-05
-1.93215596468212e-05
6.19823977926124e-06
-1.93867973606198e-05
-1.64150389524528e-05
-1.13127185481371e-05
-2.09308131311102e-05
-1.74834403228174e-05
-2.65459570197209e-05
-1.86520206299076e-05
-3.65149725089157e-05
-7.3561878978111e-06
-3.96630932201835e-05
-3.21338282198744e-05
-1.13060257627548e-05
-1.75702239849429e-05
-2.1687593998905e-05
-1.35952771150114e-05
-2.99391905989433e-05
-1.71714623531656e-05
-1.28461410319701e-05
-4.32166382531091e-05
-6.61490700394019e-06
-4.2171846668995e-05
-4.79336677164668e-05
-2.72110856560642e-05
-4.29741682977959e-05
-1.02245023822466e-05
-4.00303002424863e-05
-2.39238474063659e-05
-2.73844660426211e-05
-1.80373222669322e-05
-2.59070243402741e-05
-5.77924038408769e-06
-3.07910439219951e-05
-3.29202554357042e-05
-3.12525580278489e-05
-1.4161506467067e-05
-1.69177896566195e-06
-3.56329697329874e-05
-1.76083238464409e-05
-3.15690285062727e-05
-6.19254343537149e-06
-3.99791204400434e-06
-3.15549943116075e-05
-5.37385538493433e-05
-1.95144922984749e-05
-2.03110791788181e-05
-1.78461133911968e-05
-2.8852982856386e-05
-1.25600015394567e-05
-2.75989058876651e-05
-3.85146880929111e-05
-1.78882827869559e-05
-3.72022017241544e-05
-7.13698481745985e-06
-3.63663083782408e-05
-3.30784000556181e-05
-2.27232190240543e-05
-2.66483211113815e-05
-1.53872197762005e-05
-2.88344744487178e-05
-1.26428547349371e-05
-4.01079002570546e-06
-9.9720500715768e-06
-5.1106202713899e-06
-4.23754657710548e-05
-1.67776202460747e-05
-2.72483944933558e-05
-7.89876218449792e-06
-5.44600893799076e-05
-2.70798323085196e-05
-1.62554617073732e-05
-3.95644104434664e-05
-2.93176091344466e-05
-2.88076224860985e-05
-1.89359104365956e-05
-1.73575578623715e-05
-7.29370238977792e-06
-3.0406831852332e-05
-1.24032532129164e-05
-2.06204841415593e-05
-1.58141133826657e-06
-1.52658943363904e-05
-3.08572678218495e-05
-4.2976761913402e-05
-2.8617035793414e-05
-1.25375289230898e-05
-5.05054049420219e-06
-1.91538058449499e-05
-9.53534503964614e-06
-3.65345683967296e-05
-1.47155067266535e-05
-3.40290326229387e-05
-7.28028928976531e-06
-1.58705541810836e-05
-2.9208060358838e-05
-4.74901697473547e-05
-2.94578042947038e-05
-2.36476046772644e-05
-4.08207213491072e-05
-1.61343781311442e-05
-1.83613169939364e-05
-2.99271415488429e-05
-4.59622838413817e-05
-1.73513284264406e-05
-2.16216043019839e-05
-1.76093120797171e-05
-2.07514682565681e-05
-3.87591761336953e-05
-4.35385140489228e-06
-3.17349560278751e-05
2.48538388930144e-06
-3.15578508622272e-05
-3.2047309004873e-05
-2.6617078213532e-06
-1.62608058319843e-05
-2.64215729568407e-05
-1.23505018086104e-05
-1.63977751347272e-05
-1.60207217918215e-05
-1.31308854246729e-05
-2.85058935671568e-05
-2.01924059870315e-05
-2.03519389416316e-05
-2.75094981948595e-05
-4.44046158091711e-05
-2.62453985376852e-05
-1.57082883679616e-05
-2.48324916410569e-05
-3.91802663460116e-05
-1.36574444424898e-05
-2.36506676441556e-05
-3.69793831177262e-07
-4.5257011616124e-06
-2.26689252894678e-05
-3.06259462182424e-05
-1.87294475551923e-05
-1.93114050392147e-05
-3.43238220685391e-05
-1.8715546888426e-05
-4.61711154704977e-05
4.40123976286817e-06
-2.01747791882896e-05
-1.89317015151724e-05
-3.43595868232169e-05
-1.20220710585644e-05
-4.47312605960737e-05
-2.47389756526465e-05
-1.7351942071217e-05
-1.33386956009247e-05
-1.03805823670034e-05
3.3351028283449e-06
-2.99787891993948e-05
-1.66202508791295e-05
-1.71771229820399e-05
-1.71678259404611e-05
-3.70437233450943e-05
-1.92779778404642e-05
-1.15555385663732e-05
-3.88985185363577e-05
-2.74941617029098e-05
-3.91730544390184e-05
-7.517591142655e-06
-2.64285036145915e-05
-2.02455707418037e-05
-1.7566024586538e-05
-6.08430453508676e-06
-2.36846241798414e-05
-2.39641141099845e-05
-1.63941790351409e-05
-2.41238891402268e-05
-1.36787137246086e-05
-3.88412924835762e-06
-2.59824173112456e-05
-1.66563009060621e-05
-3.27854728006714e-05
-1.35149564645307e-05
-3.06208968534743e-05
-1.54740948091613e-05
-2.75882691359142e-05
-7.43950465870863e-06
-3.02872892434503e-05
-3.15473061708383e-05
-1.70392652633444e-05
-9.85002390049683e-06
-1.53732677530219e-05
-2.09127013151521e-05
-2.24038377475748e-05
-3.05737515531234e-05
-1.10103881883597e-05
-2.9497444658077e-05
-1.23042373150612e-05
-4.49224125953233e-05
-5.91336940397866e-06
-7.47251820597548e-06
-4.17471876420795e-06
-5.10732472783154e-05
-3.0675803420956e-05
-1.58169395445348e-05
-2.63509199666638e-05
-3.72516418954208e-06
-4.44852940503534e-05
-2.41386028723703e-05
-3.08509454309025e-05
-8.4797115770217e-06
-4.21115162146572e-05
-1.17805298153444e-05
-1.51603233917264e-05
-2.08800665209905e-05
-1.15299884543943e-05
-1.01319955958472e-05
-2.6851496882811e-05
-4.11854413925145e-05
-3.52432211094186e-05
-3.36047675991389e-05
2.26539053738788e-06
-2.86449060445559e-05
-2.91988616368626e-05
-2.17255934454204e-05
-3.05480360006451e-05
-3.57030644455674e-05
-2.53223920221057e-05
-3.56776815429354e-05
-3.58721098340711e-05
-1.54664239362481e-05
-3.87123400203629e-05
-5.43944794168013e-06
-3.08324866960245e-05
-2.11193137205563e-05
-3.13197907712403e-05
-3.98197368234488e-05
-2.25782876535497e-05
-3.21794457552008e-06
-1.05006764270421e-05
-2.42556818276726e-05
-3.14464092566894e-05
-3.70877309633445e-05
-2.33695368507307e-05
-1.35036245940493e-05
-1.48886203960995e-05
-2.24263884666411e-05
-4.46938319308798e-06
-2.03990508976837e-05
-8.78110227345606e-06
-2.79362939835144e-05
-2.43944329349596e-06
-3.28819131071098e-06
3.94627386486196e-06
-8.53982404759432e-06
-9.76357466100128e-06
-3.00882572939908e-05
-4.00377116970057e-05
-6.38035986211293e-06
-4.39989227489995e-05
-2.63765210303286e-05
-1.51449884812503e-05
-4.02470734592138e-05
-3.47412283444332e-05
-2.47846675107223e-05
-2.88877022916119e-05
-1.84166238851234e-05
-1.70805148712889e-05
-3.12677975280403e-05
1.11026335128996e-05
-2.52103250054148e-05
-1.47065771429183e-05
-2.51336850672495e-05
-2.06216002113445e-05
-2.20160834778748e-05
-7.10144059108831e-07
-1.69214377654469e-06
-1.48842404844945e-05
-2.1626316702609e-05
-4.18367879291008e-05
-1.76273773994441e-05
-1.10128742479759e-05
-2.59907749564691e-05
8.60206948141212e-07
-4.21020029278555e-05
-5.32901069268809e-06
-2.9779850123074e-06
-2.8427890054196e-05
-1.78635031244225e-05
-1.23285636759943e-05
-2.90130959108285e-06
1.47196709181126e-06
-1.68785496941238e-05
-2.07869137381436e-05
-3.10240355678018e-05
-2.89609406631792e-05
-2.09267712252698e-05
-1.74161244093772e-05
-2.02995141882966e-05
-2.1644637581555e-05
-9.04717959672778e-06
-2.63408676586063e-06
-2.42827032650535e-05
-1.31187533887276e-05
-1.46604295878357e-05
-2.69071446251223e-05
4.63722356108503e-06
-2.35946095534627e-05
-1.42361674833543e-05
-1.70160363882647e-05
-3.34647242393872e-06
-1.55177431613693e-05
-2.61311088574499e-05
-2.94226104945057e-05
-7.44629019751064e-06
-3.66421564229774e-05
-2.2016669575195e-05
-2.43210304690108e-05
-2.32693644703768e-05
-8.40774482705377e-06
-2.00921702079486e-05
-1.00937156641197e-06
-3.48170233604687e-05
-2.92153850111159e-05
-1.9350794102541e-05
-2.09302556973269e-05
-3.35436938987681e-05
-2.39964504616447e-05
-2.76903875392981e-05
-8.36712883275727e-06
-2.07488143431697e-05
3.28425762770859e-07
-9.00360898152645e-06
-3.51673885775336e-05
-1.63862217779744e-05
4.67423949370857e-06
-4.00813877764535e-05
-7.66188090946829e-06
1.40486809185274e-06
-1.26670039051223e-05
-3.09705807652594e-05
-9.12858570007354e-06
-2.77829523193865e-05
-3.10439681399961e-05
-1.95166915298364e-05
-1.72497853984378e-05
-2.20733946797266e-05
-2.58439932663919e-05
-7.40021698334742e-06
-1.33231744624967e-05
-1.64645622107987e-05
5.62893298992687e-06
-3.01985158761992e-05
-2.66775144786486e-05
-2.68902613147937e-05
-2.90939007092652e-05
-1.06722566397321e-05
-1.95041468559701e-05
-2.5566018317009e-05
-4.0255950717214e-05
-2.09289008387908e-05
-1.89766101990428e-05
-2.24302304864819e-05
-3.77968880389487e-05
-9.93956935678213e-06
-2.28627360147465e-05
5.31039979252111e-06
-1.64855870671781e-05
-1.61648070326146e-05
-2.06464291188593e-06
-2.49316550640921e-05
-2.46741031196602e-05
-2.09611372874941e-06
-2.34547832359645e-05
-1.96711858648356e-05
-1.7079690399081e-05
-2.30262137283396e-05
-2.02284418645081e-06
-6.34641889981063e-07
-3.18838950432371e-05
-1.48338756129604e-05
-5.61912348671314e-06
-1.58355947863451e-05
-3.40990939543934e-05
-4.14453934799954e-05
-3.13327578858288e-05
-5.22999965487704e-05
-3.51190095563899e-05
-2.01129274145187e-05
-2.81983963667017e-05
-3.85832382023366e-05
-2.63600840666418e-05
-1.72985662631209e-05
-2.2794425589823e-05
-2.54186337307736e-05
-1.40054387964908e-05
-1.21561670582758e-05
-2.3616820135634e-05
6.28761335057471e-06
-3.24531994465568e-05
-1.59428497935304e-05
-2.03391815565098e-05
-2.72218671076248e-05
-2.64527976937981e-05
-2.23129722078414e-05
-3.47383241942476e-05
-1.030727497529e-05
-4.21970563181383e-06
-1.97067096163923e-05
1.00097422393807e-05
-4.31100937930999e-05
-2.11778067591877e-06
-1.31861016468568e-05
8.28757407820335e-06
-3.67170821578513e-05
-3.81742291242737e-05
-1.99996824349486e-05
-2.98322419678853e-05
-4.08477024996076e-05
-2.17601213601114e-05
-4.03700971422625e-05
-1.23173354739088e-05
-2.52564696585794e-05
-9.85094996973913e-06
-1.31929660339767e-06
-2.10220792130343e-05
-1.13502153626435e-05
-3.36460357319318e-05
-9.54318638798609e-06
-4.64149098674786e-06
-1.88679505717625e-05
-2.75041092689473e-05
-3.22559520882018e-05
-2.70908658064297e-05
-3.84584178930791e-05
-1.50318130860705e-05
-1.04025915796528e-05
-7.26919330562685e-06
-2.37351526241266e-05
-2.59383158100791e-05
-2.93518237210645e-05
-9.23735052406914e-06
-2.34648086409647e-05
-4.10956209659365e-06
-2.08568813243206e-05
-2.99417293872761e-05
-1.05054025736255e-05
-1.76502705171371e-05
-3.0415317863003e-05
-2.91799279980707e-05
-1.95828477720578e-05
-3.04894013325526e-05
-8.77558133493232e-06
-2.30444659618535e-06
-1.91620652385503e-05
-1.02064821772004e-05
-2.40104877023783e-05
-3.7166418871398e-05
-2.07513929392355e-05
-3.47622453168155e-05
-4.08229147528978e-05
-2.48898287925864e-05
-9.94858087530677e-06
-7.50109327656246e-06
-5.32400292148201e-07
-2.43190664031e-05
-3.56537374935774e-05
-3.93488518265602e-05
-1.22246669022871e-05
7.17560962275461e-06
-2.0713092595628e-05
-1.53220928861904e-05
-3.13303521998059e-05
-3.27515395567459e-05
-2.00094451208329e-05
-1.30797345143743e-05
-2.14328886115067e-07
-2.06866536235984e-05
-9.25829084752315e-06
-1.34090441601627e-05
-2.25559054167169e-05
-3.96204184433566e-05
-2.41954060775296e-05
-1.92420931120472e-05
-2.3486530430787e-05
-2.8694735225924e-05
-4.34628775109155e-05
-1.28238375042346e-05
-7.41226114570671e-06
-4.69201451223416e-05
-8.25743535394603e-07
-1.13315282054217e-05
-1.84835876097175e-05
-1.95680470210292e-05
-2.33362121057784e-05
-1.74803499485856e-05
-2.14609987711975e-05
-3.09489456576018e-05
-3.92804420418834e-05
-2.2350876678463e-05
-3.01223567879742e-05
-3.90700279549581e-05
-1.04378044277574e-05
-1.9659671632294e-05
-4.00605752684253e-05
-2.79309657111048e-05
-9.75493822316236e-06
-5.01071011424663e-06
-2.92706115212548e-05
-8.39136308802491e-06
-1.50052741507951e-05
-1.84173943352823e-05
-1.5265507073658e-05
-1.2524019239136e-05
-3.59799246297154e-05
-2.01258568324873e-05
-5.67959785299055e-06
-1.11520601386558e-05
-1.55275213184804e-05
-1.12668993141049e-05
-1.07568395975476e-05
-1.59118184162624e-05
-6.75994348429412e-06
-1.31532531209873e-05
-2.69102859496866e-05
-2.93685606193778e-05
-3.55488266301725e-05
-1.39805253726873e-05
-9.99882499335498e-06
-7.06061996053853e-06
-3.0513260657953e-05
-2.57172585795638e-05
-1.89253088176094e-05
-3.83618406882567e-05
-2.79580206769862e-05
-2.09027382138418e-05
-3.40508034581318e-05
-2.26095153645417e-05
-1.16215754270688e-05
-1.39131543658319e-05
-4.37201836160413e-05
-3.40140924103714e-05
-2.92282364341476e-05
-2.07843685551065e-05
-2.92246735597772e-05
-1.978836094944e-05
4.24276602503365e-06
-4.34987934749567e-05
-7.87602162417305e-06
-1.53846006794851e-05
-2.77277825095858e-05
-3.54580696782992e-05
-1.85045277371279e-05
-1.90133006993585e-05
-3.72431376467249e-05
-2.9804174846403e-05
-2.95491336228061e-05
-2.03150113498556e-05
-2.31787595167071e-05
-3.50063202028839e-05
-1.98937680579092e-05
-1.78248689297996e-05
-1.89642858134346e-05
8.38641432451541e-07
-1.42539384725193e-05
-1.66291184082996e-05
-3.83988226814196e-05
-2.729113422579e-05
-2.72773946235763e-05
-3.81891203150234e-05
-2.62109433863387e-05
-2.39077613735247e-05
-5.16282383134732e-06
-2.59777874523761e-05
-3.09011119214736e-05
-1.24896821119922e-05
-2.54501446456631e-05
-2.78727336904429e-05
-2.17950461811785e-05
-2.28863115098307e-05
-2.41839274684232e-05
-2.06086513419491e-05
-4.67013997176681e-05
-4.18404789718558e-06
-8.73726894481104e-06
-1.41519776467311e-05
-4.68956819265794e-06
-1.94092365972309e-05
-4.07696249752771e-06
-1.88568810212268e-05
-8.87845569914242e-06
-2.42790819565716e-05
-1.37887515441998e-05
-4.48537328764537e-05
-2.18415021922383e-05
-1.56686198962141e-05
-1.79483567303106e-05
-1.96985046936641e-05
5.60383056327646e-06
-1.20074444676489e-05
-2.49541831291202e-05
-2.21029368284516e-05
3.91455897034854e-06
-2.09726711800553e-06
-1.92768592554281e-05
-1.90918772914929e-05
-1.00589545826017e-05
-2.12209335433531e-05
-1.59674754988763e-05
-2.13628045806739e-05
-1.59448996453896e-05
-2.88623538659843e-05
-3.36752342046131e-05
-2.95458347969183e-05
-2.54955402398238e-05
-1.24976090254512e-05
-3.44576307559494e-05
-1.09623640122488e-05
-1.06555005090871e-05
-3.17119479780622e-05
-2.26033773029447e-05
-7.18420834289218e-06
-7.46408294744771e-06
5.03852323403318e-06
-3.3913182265031e-05
-1.51070392371945e-05
-1.08122340321792e-05
-1.38037477771303e-05
-2.0018965092467e-05
-1.43480828920612e-05
-1.22863941360997e-05
-1.67870015976225e-05
-1.15891151570027e-05
-2.49538169938779e-05
-6.92827572645097e-06
-1.04296694026998e-05
-2.02289672578301e-05
-2.79547269886391e-05
3.45509798559339e-07
-1.63687806502349e-05
-8.35471682477962e-06
-6.08745395914899e-06
-1.10499139658102e-05
-1.77932406647094e-05
-3.12218630860719e-05
-1.5707187391915e-05
-2.17178843630749e-05
-2.5696941625541e-05
-2.72722750063632e-05
-3.53894810607678e-05
-2.49832421655416e-05
-2.25104514334109e-05
3.6382438693521e-06
-2.65281296247082e-05
-2.03672613991137e-05
-2.3302135981944e-05
-4.63541241057352e-05
-2.1433369303055e-05
-2.33990685821026e-05
-2.24556859455654e-05
-4.18789180461064e-05
-1.73900653263576e-05
-1.50865706224894e-05
-2.88346291513937e-05
-1.70141550145501e-05
-3.14969498018322e-05
-3.44060159710093e-05
-2.03526148774693e-05
-6.45353282701722e-06
3.07524946835053e-06
-1.39567919937016e-05
-1.71571203464518e-05
-1.16115359422393e-05
-1.29823452682323e-05
-1.76250039936391e-05
-1.37977458400485e-05
-2.15657964087635e-05
-2.29616084635104e-05
-5.6844196194473e-06
-3.12153298228191e-05
-1.11501228156959e-05
-1.87942639306376e-05
-1.48137748154135e-05
-3.51443767201566e-05
2.69976983217839e-05
-1.43386626409602e-05
-6.91805971216216e-06
-2.08023006631173e-05
-1.79375286766501e-05
-2.33599704553487e-05
-1.87023809501067e-05
-2.76065398182119e-05
-3.08765150262735e-05
-2.88582148882874e-05
-2.09931205777092e-05
-2.83358594082474e-05
-3.94462046330483e-05
-5.3745730034116e-05
-2.45457482359022e-05
-1.68593195335349e-05
-3.0314831048264e-06
-1.62506511830947e-05
-8.39399387509377e-06
-1.23439998354336e-05
-2.56571834365789e-05
-2.11246979906026e-05
-2.12650119305517e-05
-1.17551463910549e-05
-3.49193954076469e-05
-2.95699969526651e-05
-3.12535090774314e-05
-6.38683873365994e-06
-1.61086711729063e-05
-1.85897735257249e-05
-1.28745656900496e-05
-2.48149704573994e-05
-1.4594315288092e-05
-2.16488288806163e-05
-2.78500922296481e-05
-1.45631795157751e-05
-6.13236643695155e-06
-2.32819595233171e-05
-1.14920359901342e-05
-2.18387521993433e-05
-2.59811810950461e-05
-1.47171249236026e-05
-9.22026381087311e-06
-2.1890613343402e-05
-2.4446462934666e-05
-2.17226989022274e-05
-1.65330676597659e-05
-7.49204035301314e-06
-1.95532508244067e-05
-1.75743643620354e-05
-1.93766033143109e-05
-1.74737641157294e-05
-1.75948195082066e-05
-2.24523415168171e-05
-7.57504157981027e-06
-3.93955142610185e-05
-3.43142823955084e-05
-1.10624378798016e-05
-2.85996114428136e-05
3.06314802558984e-06
-2.88119936428888e-05
-3.92981925171091e-05
-7.95133439822028e-06
-3.71456848552937e-05
-2.78127837456155e-05
-1.73851722366767e-05
-2.56061082085389e-05
2.19608368519455e-06
-1.7065317802179e-05
-1.26534456343268e-05
-8.96193734267847e-06
7.08433812858434e-06
-2.09786549154959e-05
-1.80899822414494e-05
-7.46917924535677e-06
8.16968065097593e-06
-3.53633095807207e-05
-5.32899011169773e-06
-2.42983309330934e-05
-1.35719693112616e-05
5.20006390444643e-07
-1.85614172172975e-05
-1.01342907987735e-05
-1.60100917057887e-05
-5.1387647513301e-06
-6.44256153554268e-06
-2.70612215416205e-05
-2.08231361137436e-05
-2.60709535884969e-05
-2.26959327785237e-05
-1.20596147083021e-05
-2.72031343324306e-05
-2.03557694002056e-05
-2.15948563263231e-05
-2.76017463509933e-05
-5.61036304297558e-06
2.16776285265801e-06
-1.99972893619241e-05
-2.54532827271469e-05
-1.22398533885968e-05
-2.95274615956605e-05
-1.66203301464826e-05
-2.32880103398664e-05
-3.43240674902114e-05
-3.29522576340475e-05
-1.9840068645845e-05
-2.53148904291922e-05
-1.08754220531966e-06
-4.08843264188839e-06
-2.27104478080963e-05
-2.35885726978758e-05
-2.83566661501831e-05
-9.58233270897911e-06
-2.45650674042447e-05
4.66296099827715e-06
-3.00088556772647e-05
-2.00917839958598e-05
-3.17188285864716e-05
-1.54598010544337e-05
-1.58787920024908e-05
-9.56281982502938e-06
5.20927921464003e-06
-3.72318678746885e-06
-2.11533406699152e-05
-2.53916437735498e-05
-1.53117183312331e-05
7.25230589249529e-06
-3.03147747287738e-05
7.99171543798854e-06
-6.95017969368431e-08
-4.03954358338575e-05
-2.14032237548213e-05
-2.85152033029919e-05
-3.51234510946125e-05
-1.76731164672672e-05
-2.96433819218797e-05
-1.94880981400122e-05
-1.2296724849904e-05
-1.10137413714313e-05
-1.39529116636943e-05
-3.57862252415719e-05
-3.29281020904737e-05
-2.3305022913131e-05
-9.23687965655204e-06
-3.70563712547399e-06
-1.77399051602315e-05
-2.01050146270052e-05
-2.8916794966805e-05
1.2492917515978e-06
-2.20314414657526e-06
-5.24033779753538e-06
-3.43389960329032e-05
-4.46282313463474e-05
-3.7525080744991e-05
-1.62771357039409e-05
-1.13434915917828e-05
-2.67397819495654e-05
-2.49394054671967e-05
-3.15620484534135e-05
-8.57056634396481e-06
-1.58390412183708e-05
-1.25267857489589e-05
-1.77196491410065e-05
-2.93946020711897e-05
-2.09639410856246e-05
-3.08764596236786e-05
-3.58353117230115e-05
-1.79458081422903e-05
-2.08757653784158e-05
-1.22070025522572e-05
-2.21192325716313e-05
-6.90450053118524e-06
-2.54888321619742e-05
-2.6739605533737e-05
2.26282656199532e-06
-2.5473010017391e-05
-1.53401749938172e-05
-2.23231956535684e-05
-2.16572374169483e-05
-3.26336671460718e-05
-2.00725566781636e-05
-8.01367520594329e-06
-8.16771554753929e-06
-2.07811674599006e-05
-4.65127424113075e-05
-9.88659881835751e-06
-2.73516116770364e-06
-1.6878381701178e-05
-2.74377676677401e-05
2.14361665335706e-06
-9.10142323699826e-06
-1.22502646291105e-05
-9.98869647815163e-06
-2.13246326010102e-05
-2.46518505758099e-05
-1.02366542846945e-05
-1.84730704679064e-05
-3.77998307058533e-05
-2.1649827794707e-05
-4.53380090905149e-05
-1.37711753769041e-05
-3.96472645644415e-05
-3.08666250232168e-05
-1.06007046359143e-05
2.83076416667768e-06
-2.19115913402968e-05
-3.31752106318072e-05
-1.08066489206269e-05
-4.82800014457729e-05
-2.53369870546742e-05
7.80868932474417e-06
-2.16679773301657e-05
-1.89443089547588e-05
-2.874117334786e-05
-2.04644700016394e-05
-1.36794939248319e-06
-2.66852299671015e-05
-3.27791746494219e-05
-2.90374831521527e-05
-4.17530211248494e-06
-2.27254784091224e-05
-2.62756704996956e-05
-4.53647187783077e-05
-1.76475194753186e-05
-4.97203516740996e-05
-1.10720598161203e-05
-6.22066926075442e-06
-1.38685407775659e-05
-1.41615221274162e-05
-8.44950519669235e-06
-1.53177873319367e-05
-5.15754850374758e-06
-2.0988107590528e-05
-1.17109334595538e-05
-1.26940229937254e-05
-2.60871374714561e-05
-4.58831478731418e-05
-3.14615428002979e-05
-4.35323163627568e-05
-8.00764755108207e-06
-1.42960627833337e-05
-2.21141495910444e-05
-2.473970721437e-05
-9.50448665292605e-06
-2.42364958741857e-05
-1.63148827553059e-05
-2.17723916982048e-05
-9.83722774492804e-06
-2.05665870351726e-05
-1.40638069272081e-05
-2.30725178497886e-05
-8.56921299472546e-06
-2.55763275048502e-05
-2.14831008848023e-05
-9.03328496185005e-06
-9.86260895253986e-07
-3.68500304920466e-05
-8.7946039162415e-06
9.2649624692233e-07
-2.55279918003548e-05
-2.84390289118584e-05
-2.72519406548137e-05
-3.1340472604026e-05
-3.5806390650305e-05
-2.86425437403795e-05
-3.98171573220197e-05
-3.5055998182758e-05
-1.63257308466732e-05
-2.85785684905565e-05
-1.80304023867427e-05
-2.41447734495469e-05
-1.16458531865532e-05
-1.0046564590562e-05
-8.21968527591399e-06
-1.21429139427703e-05
-1.11325314848589e-05
-1.39966591746976e-05
-1.65233971864786e-05
-4.43018159420144e-05
-8.01086517854601e-06
-4.65692837428916e-05
-3.27756737920296e-05
-2.19625665241568e-05
-1.41748281198246e-05
-1.80774136882181e-05
1.23320114151087e-06
-3.56635130091541e-06
-1.27025872444012e-05
-2.17239700074869e-05
-2.00399027612857e-05
-2.59458361424238e-05
-1.09593801837795e-05
-1.07801151068147e-05
-3.71471376681844e-05
-5.0171881126851e-06
-2.95927123060188e-05
-1.05946632342462e-05
-5.88703968708344e-07
-3.90900250125635e-05
-3.07479853279696e-05
-1.62543642664961e-05
-1.38231711124514e-05
-4.08752221757913e-05
-1.76526201371058e-05
-1.77540776367539e-05
-2.57161717460604e-05
-2.87810281129646e-05
-2.18799743214009e-05
-3.58788944186284e-05
-2.53311816223146e-05
-2.94214311295326e-05
-7.1429039993185e-06
-2.93858449905261e-06
-3.47731041973058e-05
-7.64730746911278e-06
-2.04681961770188e-05
-1.39043087973015e-05
-2.25190074508908e-05
-2.52907914968285e-05
-4.17997754125763e-05
-2.52698697024421e-05
-3.30835445870485e-05
-5.18986498175197e-05
-1.84447456454581e-05
-2.29872345462442e-05
-9.62270783135109e-06
-2.85669542256021e-05
-1.64836480653656e-05
-4.7510424589131e-06
-1.95972017231964e-05
-1.10466941996878e-05
-2.95534745140452e-05
-2.26550952201926e-05
7.48995725218426e-06
-2.68683075251881e-05
-3.66046159114688e-05
-3.91189645388649e-05
-1.56951564380513e-05
-1.65057100626738e-05
-2.26102293465764e-05
-3.13635742335778e-05
-4.80104854213872e-05
-2.48632387672174e-05
-3.04911570184968e-05
-1.62636200188161e-05
-2.11072411486396e-05
-3.15898023351528e-05
2.44630515837042e-06
-2.74204781114892e-05
-2.73969051133514e-05
-2.27932009794364e-05
-3.3371983787901e-05
-3.01982712019366e-05
-4.39409866055009e-05
-1.64048510046553e-06
-9.57081410924579e-06
-2.72623510913423e-05
-3.29119767416153e-05
-2.79750175530942e-05
-1.09276580850487e-05
-2.70616026467803e-05
-3.11110473463228e-05
-2.39937646057195e-05
-2.57999561938592e-05
1.71067442883477e-06
-1.224624957997e-05
-2.21190596916277e-05
-5.56058660829826e-05
-1.94221562909057e-05
-4.70100869264277e-05
2.37939018505218e-06
-7.37204877139933e-06
-4.31509691793651e-05
-3.50894237789443e-05
-4.35891089795035e-05
-2.9382135578321e-05
-1.97079008571921e-05
-3.76114135820628e-06
-3.67749181412513e-05
-1.337149987672e-05
-3.31368363483317e-05
-3.23610269412027e-05
-2.53200225239878e-05
-1.73518571074702e-05
-8.68380174171614e-06
-3.06185749754757e-05
-4.34492909368822e-05
-1.97378380297107e-05
-1.19927321743474e-05
-1.43718962530441e-05
-3.15164078580981e-05
-1.83159677662075e-05
-1.89064737214969e-05
-1.00307900415816e-05
-8.71516905393032e-06
-1.08705673811637e-05
-2.32426327130334e-05
-1.79880909310189e-05
-2.84821675793572e-05
-4.00764501992876e-05
-2.18988084641605e-05
-3.03164542394091e-05
-2.11878626830525e-05
-3.76979713992443e-05
-7.45972653859444e-06
-5.34161646216686e-06
-1.59476483589296e-05
-2.28476659447116e-05
-3.32254793483146e-05
-2.06657880494492e-05
-2.11311273643172e-05
-4.53959811048107e-05
-5.31383141487369e-06
-4.04013938719122e-06
-1.67495928856204e-05
-1.81288056294812e-05
-1.7778201387567e-05
-2.78742419080882e-05
-1.27865419329307e-05
-2.38821147329268e-06
-3.90140413248869e-05
-1.27571474510633e-05
-3.91940077120938e-05
-3.88369253660554e-06
-5.07813622960182e-06
-3.69697474547279e-05
9.88553803279008e-06
-1.95629382824736e-05
-3.26787323216597e-05
-1.94796387449777e-05
-4.85446194025258e-05
-1.70291105048197e-05
-2.97132130179725e-05
-1.08303179393876e-05
-2.28464986775713e-05
-1.82929639575103e-05
-2.75076711475061e-05
7.0166039426814e-06
-5.26719164137704e-06
-1.69804069112134e-05
-2.20247419133856e-05
-2.15690169213022e-05
-3.71076560443645e-05
-2.40891544333784e-05
-2.87346325985932e-05
-2.96932686794209e-05
8.98825178228135e-06
-5.34584797697954e-05
-2.9357812043674e-05
-2.36928513116989e-05
-5.14521975177679e-06
-8.80454535150316e-06
-1.62355549073072e-05
-6.04658193585715e-06
-7.4113884885985e-06
6.44595491215911e-07
-1.59566360714563e-05
-4.18597950453774e-05
-2.12776685192632e-05
-2.07186620796946e-05
-2.41330197639946e-05
-2.02563681703661e-05
-2.317142727152e-05
-3.90539767544336e-05
-3.48084469906377e-05
-1.11097258946946e-05
-2.16534058472754e-05
-1.16618279677868e-05
-2.28482236261643e-05
-1.70698679473886e-05
-1.53182294244701e-05
-1.64505207505263e-05
-1.2568353362565e-05
-2.02132970484216e-05
-2.78337983727341e-05
-3.00885164995736e-05
9.43004045665376e-06
-1.1930305027751e-05
-3.0766581155889e-05
-2.23112228581212e-05
-2.48159148066296e-05
-2.2418451504689e-05
2.08900324456453e-05
-2.04144484087029e-05
-1.77946828951085e-05
-2.46959012578841e-05
-2.67113793210521e-05
-2.48150758679939e-05
-2.71321293750144e-05
-2.80727246430344e-05
-1.57854459922658e-05
-2.5960075482779e-05
-2.20914414311036e-05
-1.33655391656328e-05
-2.74582108659864e-05
-2.63432163163545e-05
-2.3157062306653e-05
-1.66956910076683e-05
3.50100982892922e-06
-1.88783993062854e-05
-2.80969085352603e-05
-1.71615425896901e-05
-2.61930257150808e-05
-2.80765795325907e-05
-9.74536294052882e-06
-2.50324012164948e-05
-4.07186860567559e-05
-4.80057370278446e-05
-2.04573942538854e-05
-6.31494081803853e-06
-1.72577037030914e-05
-3.67049810846242e-05
-9.87479550328571e-06
-1.50230580171684e-05
-1.40949626555213e-05
-1.02105730067058e-05
-3.38210035469078e-05
-1.00414000671542e-05
-1.64699743104605e-05
-1.30816404452336e-05
-3.24374603609928e-05
-1.54554932053654e-05
-2.41592460804988e-05
-2.75323279057387e-05
-1.80360138867663e-06
-2.21841996179203e-05
-2.95244860454398e-05
-2.59724706162163e-05
-4.5277012127791e-06
-3.19265003258664e-05
-2.09021498466958e-05
-2.98525014019052e-05
-2.26017010368632e-05
-2.94437067948646e-05
-3.08656450580118e-05
-9.9007742227918e-06
-2.48447892844417e-05
-3.17915792241447e-05
-2.45382416820674e-05
-1.68448599471725e-05
-1.63459819591947e-05
-1.15098794879095e-05
-1.87432670281968e-05
-8.5434068463141e-06
-2.72531877656596e-05
-2.24492553239978e-05
-2.81427671183085e-05
-3.42775357643522e-05
-2.8648870305411e-05
4.80241858326642e-06
-2.44856978048593e-05
-1.82482019222019e-05
-1.55314176562419e-05
-3.46161942712068e-05
-2.8240957305457e-05
-3.93160410782288e-05
-8.91743124872708e-06
-2.52513602818895e-05
-3.09797844407688e-05
-3.08150609309158e-05
-1.30995363350339e-05
-2.30867798145541e-05
-2.64594664153433e-05
-3.09512586393759e-05
-5.34907682696876e-05
-1.50845554796743e-05
3.68820378674148e-06
-1.44760601451603e-05
2.68868345821364e-06
-2.35293642024173e-05
-2.59975908012758e-05
-8.48483505494109e-06
-4.98486256834751e-06
1.6474860246931e-05
-1.62035661160326e-05
-2.14892383204721e-05
-2.58823942352679e-05
-3.39239494117309e-05
-4.97197397841312e-06
-1.12522904141086e-05
-3.4135563821425e-05
-3.47889822815599e-05
-2.39480894574694e-05
-4.02300394110285e-05
-2.07466823819784e-05
-2.71110580584123e-05
-2.15231524336158e-05
-1.68973421679466e-05
-4.35732173811086e-05
-2.31959879575119e-05
-6.38373747808116e-06
-4.25387564096361e-05
-2.5216129714285e-05
-1.73366869621251e-05
-3.68179626995384e-05
-2.8069843476386e-06
-4.59315286150661e-05
-3.57724917819932e-05
-2.50206227973023e-06
5.09772844461441e-06
-2.11987249674418e-05
-5.25885495352182e-06
-1.3148905759933e-05
-3.03292077559274e-05
-3.48919097849411e-05
-1.37050083013013e-05
-3.4756585536821e-05
-3.7606408798759e-06
-2.09716078251343e-05
-3.74837322763758e-05
-1.94932044015421e-05
-1.36473081692073e-05
-2.14752945345664e-05
-1.73956983411578e-05
-4.29924777724836e-06
-3.92748213283785e-06
-1.09078791853126e-05
-2.16975273485925e-05
-8.62116199173681e-06
-3.17413973007836e-05
-2.21443035147041e-05
-1.0519885095961e-05
-1.63567227093199e-05
-2.16056043177999e-05
-1.68062919043555e-05
-1.97404338400038e-05
-4.08613057671565e-05
-3.80274886523468e-05
-1.65348766982629e-05
-2.55450277353322e-05
-2.29557829471367e-05
-1.06002959300598e-05
-5.62458970977904e-06
-1.44978042625887e-05
-3.13662349219909e-05
-2.70182077536363e-05
-2.83070587260659e-05
-1.05661751865491e-06
-1.47171816202045e-05
-2.77624646770669e-05
-4.31896883617544e-05
-1.29701651410854e-05
-3.71605641608293e-05
-2.01580595299658e-05
-1.15661344835165e-06
-2.70868810829836e-05
-1.70158437682045e-05
-3.69459048285945e-05
-2.86671049295769e-05
-4.75067430841086e-06
-1.59449760656089e-05
-1.43755507239794e-05
3.25807175258669e-06
-2.93999748237951e-05
-1.69410597821408e-05
-1.35469024488741e-05
1.67965472430849e-05
-2.40183343426514e-05
-2.00984847745177e-05
-3.93116865690313e-06
-2.28737688257191e-05
-2.29626731330847e-05
-2.22307456018488e-05
-1.93362840079367e-05
-2.82365409302608e-05
-4.00995874986519e-05
-1.18157256654695e-05
-1.53464495733175e-05
4.42127237372923e-06
-2.29085145739276e-05
-4.02715128594574e-05
-2.13660295221666e-05
-9.02127213221884e-06
-1.28086084368011e-05
-4.95413349826661e-05
-1.029357615349e-05
-2.38224076720483e-05
-9.44327874007352e-06
-9.09969928471539e-06
-2.3063594701058e-05
-1.96000430365795e-05
-1.2758349540463e-05
-9.48462768221988e-06
-2.39132595925082e-05
-1.75725221481584e-05
-1.89686778788719e-05
-1.00519253973328e-05
-2.92376909581929e-05
-2.87692485283962e-05
-3.47640006219228e-05
-3.24181090603992e-05
-1.13949521345076e-05
-2.364186851407e-05
-1.44765542039693e-05
-5.53497890447467e-06
-2.61080695397342e-05
-2.76373384796773e-05
-1.416581692405e-05
-2.36612755441822e-05
-2.942576050543e-05
-1.8497654557295e-05
-6.11055849438977e-05
-2.24194375531325e-05
-5.38961666210315e-05
-1.19853414058417e-05
-4.32989516002616e-06
-2.84668505428326e-05
-4.44430650869802e-05
-2.0224111189452e-05
-1.91075275539782e-05
-3.20822042882462e-05
-2.966136736763e-05
-3.13606564969683e-05
-8.13938195557548e-06
-1.52355940957183e-05
-8.59917122755904e-06
-1.40772870441424e-05
-1.14379885847357e-05
-2.52383006113859e-05
-3.77219976195648e-06
-1.19620705464557e-05
-9.18857408889002e-06
-2.78460919090129e-05
-2.38980651042568e-05
-1.46683265521915e-05
-1.35896027183265e-05
-2.28806484666978e-05
-1.17919550354418e-05
-8.01988936944882e-06
-1.62684263786483e-05
-1.99889759037009e-05
-2.32155813989403e-05
-1.91053097323145e-05
-2.73722624546852e-05
-1.09259444182073e-05
-2.63040968360395e-05
-4.65483883834356e-05
-4.46218564088295e-06
-4.24325876135943e-05
-5.70963487297457e-06
-1.2614610858844e-05
-2.70687436957042e-05
-2.60719136175452e-05
-4.40085679558283e-05
-1.73843574539257e-06
-3.49460535963521e-05
-1.1960522270521e-06
-2.89196043995673e-05
-3.7011379937178e-05
3.96237442465201e-06
-2.73497338566753e-05
-3.53323261517568e-05
-2.02375345916942e-06
-1.03694938838733e-05
-1.22357286125418e-05
-3.24084720410182e-05
-3.12004377353181e-05
-3.77207101824386e-05
-2.21122350983536e-05
-1.93421184059761e-05
-2.17242493021691e-05
-2.64153187055782e-05
-8.92144742599629e-07
-1.75160509559717e-05
-3.23039953837627e-05
-1.76213923606043e-05
-1.65554295811252e-05
-4.04701408734317e-05
-2.73398227642912e-05
-1.00700775842091e-05
-3.2446837654676e-05
1.93665986111592e-06
-7.34088902780995e-06
-8.49791419889864e-06
-1.96389735432644e-05
-3.91035706963764e-05
-1.55356449989445e-05
-2.39449207393027e-05
-3.83594217431716e-05
-7.26056607058875e-06
-1.64678194003701e-05
-3.36176622044575e-05
-8.90446929870327e-06
-1.38447853974374e-05
-2.83086951428114e-05
-2.51664163920735e-05
-1.56210874698119e-05
-2.29469268667412e-05
-3.37730693494831e-06
-9.93995008604741e-07
-2.2296382763045e-05
-1.7841484982184e-05
-2.89492685939086e-05
-1.29170779747604e-05
-2.1298769949303e-05
-1.11119691430244e-05
-2.93442749263145e-05
-1.021897879492e-05
-4.10753586386269e-05
-3.42091016815778e-05
-2.26259845438975e-05
-1.68319025990219e-05
-2.92744178707702e-05
-1.35436595458965e-07
-4.36225633546099e-06
-2.20888447705258e-05
-1.04105346453742e-05
-1.72800503942838e-05
-5.56888468560359e-06
-3.58059672124635e-06
-2.18441713909689e-05
9.58320535607002e-06
7.07263109399886e-06
-2.4262090916995e-05
-1.63041773618575e-05
-4.82191675407551e-07
-1.83906115578202e-05
-1.68512925093428e-05
-2.14147132443888e-05
-1.03350233059231e-05
-1.75363837005487e-05
-2.35736936041605e-05
-2.30477721024868e-05
-1.00364298464579e-05
-1.63975074669875e-05
-2.79998950178356e-05
-1.88969026743868e-05
-9.42729614926523e-06
-1.80784486708428e-05
-2.88282260965581e-05
-3.80902391865713e-05
-2.13229944647251e-05
-2.30484608551845e-05
-2.62362001218357e-05
-5.52678978672156e-07
-2.839569804615e-05
-2.10232206393498e-05
-4.1025506083563e-05
-2.37700547417323e-05
1.91963742597995e-06
-2.57194540441277e-05
-3.16142717665403e-06
-1.12929879293188e-05
-5.36367770466174e-05
-2.33381531967005e-05
-3.86318411522247e-05
-1.45013310845755e-05
-2.70767161669195e-05
-2.20486446592794e-05
-1.53541176109676e-05
-5.69460783657402e-06
-6.60384335613475e-06
-2.68449573851484e-05
-4.25737404858628e-05
-2.72150013022736e-05
-1.1094496015679e-05
-7.56646597663494e-06
-1.46677041189564e-05
-1.59727034769951e-05
-3.54292976045827e-05
-1.24329843434826e-05
-1.13407097658942e-05
-1.76903649496081e-05
-2.71423714594988e-05
-3.54193859334585e-06
-2.84675051215143e-05
-3.39175236900253e-05
1.74484766691459e-06
-1.5289477302587e-05
-1.94199807001691e-05
-1.15327354845658e-05
-7.63796575012217e-06
-9.91819650725767e-06
-2.65879487128539e-05
-1.57918417782059e-05
-1.09994186422045e-05
-3.14972265087976e-05
-2.45703345141156e-05
-6.39073886777205e-06
-1.07528249177752e-05
-1.82734672210556e-05
-6.77104142345664e-06
-1.50520802229206e-05
-1.20280539214717e-05
-1.00477352479278e-05
-3.74244677835487e-06
-2.44077769638712e-05
-2.41193420409783e-05
-1.8684426513769e-05
-1.24229562271726e-05
-9.44721237198053e-06
-9.16774134603465e-06
-8.3941751696111e-06
-3.20639159106e-05
-3.03089951147667e-05
-1.93220226638453e-05
-9.74084191022748e-06
2.01784028694986e-05
-3.69364228757665e-05
-2.66661033470963e-05
-1.48838798170165e-05
-1.47959082265931e-05
-3.2405485839798e-05
-3.29537148153505e-05
-2.58987526850862e-05
-2.45824796939459e-05
-8.31160270361832e-06
-2.92193256310874e-05
-2.5736087609419e-05
-2.31361530190694e-05
-2.52366410819348e-05
-1.06338479269817e-05
-4.25314358811316e-05
-4.5381555787309e-05
-1.4375506560597e-05
-1.99218964368673e-05
-1.16235401064333e-05
-2.63890092140192e-05
-1.4137730071228e-05
-1.99178316757105e-05
-1.0901338043214e-05
-1.97655985723646e-05
4.23300353472354e-06
-1.72230584349326e-05
-1.85701623522155e-05
-1.11140447172047e-05
-2.09357605841126e-05
-2.7091312357511e-05
-2.32305624762082e-05
-2.24123958745633e-05
-2.55896889479171e-06
-3.9386550775025e-05
-3.53931261152035e-05
-3.25290154593369e-05
-7.46867238001325e-06
-2.15955949725676e-05
-1.84802891955962e-05
-2.56572232192734e-05
-3.65759788631082e-06
-2.53636233849124e-05
-2.11737291942241e-06
-3.42911801501438e-05
-2.50616675337739e-05
-1.40292339972131e-05
1.8189148061138e-06
-1.61353432233343e-05
-2.93130038422537e-05
-2.6192277482289e-05
-2.53914504879355e-05
-1.86477933992074e-05
-1.01108650417314e-05
-3.08286258955457e-05
3.35324605085858e-06
-1.34268898761886e-06
-2.02960452899579e-05
-3.2993050681958e-05
-1.92110014499453e-05
-2.2918204945929e-05
-5.30702606253562e-06
-3.52730257837798e-05
-3.38256117787426e-05
-2.33978673943439e-05
-1.85408267981673e-05
-2.1058073126144e-05
-2.00771437288761e-05
-2.35613751171242e-05
-1.44559939425505e-05
-2.23162121141516e-05
-3.71890529324125e-05
-1.16004657722771e-05
-2.42901750279516e-05
-1.95506562319973e-05
-1.0338045291683e-05
-7.82688561804768e-06
-2.96913967278788e-05
-1.68861520534547e-05
-1.09347171301193e-05
-5.26737064092753e-06
-3.26409901021231e-05
-2.13444044570936e-05
-5.17466512212688e-05
-3.93488255262583e-05
-2.12066078096864e-05
-1.52163817111805e-05
-3.50434175174749e-05
-1.99102827174175e-05
-1.6126601381008e-05
-3.02567748238652e-05
-3.32960342483092e-05
-2.08035359770765e-05
-3.00628929896085e-05
-2.45331254001611e-05
-1.44275775745307e-05
-4.59709317552295e-05
-6.03332891033663e-06
-1.13543338163864e-05
-2.04705640912825e-05
3.4564044818052e-07
-2.59732735432564e-05
-1.81655807013329e-05
-2.45911763051695e-05
-1.708785929659e-05
5.17393818175856e-06
-1.16145311993303e-05
-2.81224135097073e-06
-4.1058002964685e-06
3.56099667543865e-06
-1.10165860679444e-05
-1.24111653967076e-05
-1.4302231987275e-05
-2.1572900299553e-05
-4.66839302777001e-05
-3.46898189848473e-05
3.95901381579854e-06
-9.31542186529993e-06
-2.57207581769482e-05
-2.93026554327294e-05
-7.12913851546988e-06
-3.8430458819166e-05
-1.91492819798024e-05
-2.72827024650474e-05
-2.93663987972646e-05
-1.27265913242781e-05
-9.17392355121265e-06
8.0637698442629e-06
-1.56354900661351e-05
-1.94203856161854e-05
-2.30407149236966e-05
-2.11992814569245e-05
-4.61849716968102e-06
-1.94866817872557e-05
-4.19053444164229e-05
-2.18501335360326e-05
-1.69470364041628e-05
-2.34770069739423e-05
-2.71603586131646e-05
-2.62796387375387e-05
-1.43053611301282e-05
-8.24218874858117e-06
-2.88064812725712e-05
-1.07958274505159e-05
2.55516268356681e-06
-4.2091310233924e-05
-2.61245537232597e-05
6.89357071500371e-06
-1.27069028089769e-05
-1.10451883465384e-05
-1.33313904879637e-05
-9.56311580158916e-06
-1.63193595205771e-05
-2.81683838025848e-05
-2.87587277818833e-05
-4.93272310367342e-05
-9.89707134578778e-06
-3.05770469508447e-05
-2.77727432666606e-05
-3.1098561355481e-05
-2.54461354474469e-05
-3.09658485867919e-05
-2.15613442032843e-05
-2.91142706127282e-05
-1.6777525091387e-05
-2.62629629354834e-05
-2.94150990091066e-05
-6.81772353740233e-06
-3.73882079399281e-05
-2.64327529047399e-05
-2.59767792461572e-05
-1.36607108619877e-05
-1.68738494565165e-05
-3.09182551191507e-05
-3.21765276653326e-05
-3.84768450421305e-05
-1.02994664396783e-05
-3.65615463941295e-05
-1.52912466756094e-05
-2.76983461563909e-05
-2.26977124679161e-05
-3.67726420647453e-05
-3.83826354086158e-05
-3.73614148180482e-05
-3.02582258372862e-05
-2.92714259388561e-05
-1.42561341476915e-05
-3.32283740648843e-05
-2.21567643093679e-05
-1.98032427326377e-05
-3.00329574881795e-05
1.69356070241747e-06
-3.59366803707163e-05
-1.38066738837082e-05
-2.20495369585249e-05
-5.12497377149488e-05
-4.10856385529277e-05
-4.00936285210318e-05
-2.80589668620036e-05
-3.00206372471621e-05
-1.02743621379424e-05
-1.09613773276297e-05
-1.73472842504153e-05
-3.46259792090118e-05
-8.00206622067787e-06
-2.16498233447207e-05
-1.09474322405424e-05
-7.03543517377846e-06
-1.30760375943043e-05
-1.46362924255638e-05
-7.7417811161058e-06
-3.99728297999407e-05
-3.23713826095251e-05
-2.46580160128972e-05
-4.36258889460219e-05
-5.15207865207505e-05
-1.38480861270989e-05
-3.68815586302823e-05
-1.02415682930299e-05
-4.60207027666259e-05
-3.27440920891511e-05
-3.15007268271158e-05
-3.7535130824371e-05
-1.73644907690597e-05
-1.49398316898053e-05
-2.59652347497046e-05
-2.11465513676018e-05
-3.03524302470712e-05
-1.92878769098958e-05
-9.74449923087984e-06
-1.42957760515474e-05
-2.43569711104709e-05
-2.11808716001787e-05
-2.32219617466437e-06
-3.08951301614618e-05
-3.5657691368874e-05
-3.38695241431894e-05
7.59542863656012e-06
-1.48984996673989e-05
-1.21217062639836e-05
-2.63605154957139e-05
-9.78009893115134e-06
-2.32332111647678e-05
-1.8097007978222e-05
-1.75059532588722e-05
-1.48954993008594e-05
-2.3850522544972e-05
-1.17977632044062e-05
-1.68309854407695e-05
-1.29812818564802e-05
-2.71048926113724e-05
-2.66510832240006e-05
-2.83995295755229e-05
-1.14907395314875e-05
-2.97827756727948e-05
-2.29352395268004e-05
-1.94165756396083e-05
-2.76536662800743e-05
-1.4320844930257e-05
-5.1050230669164e-06
-2.50203757083665e-05
-1.10962298031492e-05
-6.22034051510656e-06
9.35372113436424e-06
-1.6064089264398e-05
-4.06945047384927e-06
-1.12626166365266e-05
-4.0458439426986e-05
-1.72810594833544e-05
-1.48245500290106e-05
-3.29515493302413e-05
-1.51075831301516e-05
-8.76053083496059e-06
-1.74358026409415e-05
-5.30748384439276e-06
-8.53609335471342e-06
-3.56031936380199e-05
-3.55333278509941e-06
-1.32737681739738e-05
-1.45430449080983e-05
-3.16660063504162e-06
-2.4433173038175e-05
-3.49302659829984e-05
-1.64204582964948e-05
-4.49137163603974e-06
-3.21864765801028e-05
-2.88328867582905e-05
-1.03297558303289e-05
-1.25663615284678e-05
-1.90226959192888e-05
-1.28231336988226e-05
-3.43135348228482e-05
-3.44369800093818e-06
-2.39581724110996e-05
-2.15766482524623e-05
-3.7847190365886e-05
-1.67209728581498e-05
-1.08393992452374e-05
-3.5471393795609e-05
-2.51105176600957e-05
-1.95969363541018e-05
5.34928007617604e-06
-1.83789322036222e-05
-1.62504965754908e-05
-2.48198747492703e-05
-1.38080129704998e-05
-9.40626881781496e-06
-4.21538662568336e-06
-1.96767878756991e-05
-1.24330801626496e-05
-1.5934165551267e-05
-1.7435255590033e-05
-1.14917218793913e-05
-2.81885856883824e-05
-3.3453669442247e-05
-1.01762490293839e-05
-2.2325854985086e-05
-2.38948413175813e-05
-4.44127317284741e-05
-1.48931565190876e-05
-7.71468262146315e-06
-1.88240497517353e-05
-1.70620182811348e-05
-1.81306503884743e-05
-1.67088873287673e-05
-2.95549475226488e-05
-2.36022699847625e-06
-2.30736793973358e-05
-2.57371391548248e-05
-2.01985618691983e-05
-2.13002412527702e-05
-3.72566143316832e-05
-4.66401993008443e-07
-4.43783287820677e-05
-4.30074339754177e-05
-2.07767531322817e-05
-3.50722865427106e-05
-1.79720609847433e-05
-1.29542407890827e-05
-1.7467486223194e-05
-2.92888061395632e-05
-2.59988114405245e-05
-1.16014334803471e-05
6.96868183270278e-06
-1.54233077987568e-05
-3.25324308199511e-05
-4.66042422507664e-05
-2.85628475248963e-05
-2.48174976254804e-05
-2.6868031290316e-05
-1.50530594300131e-05
6.28703606649105e-06
-2.32066091951461e-05
-2.29996086754076e-05
-3.40672962594697e-05
-4.70716656417405e-06
-4.96852415662582e-05
-2.39576443566371e-05
-1.66426958175194e-05
-1.58871705167598e-05
-4.74416020409092e-06
-7.75980859302561e-07
-1.14172822027981e-05
-4.40908047455104e-05
-2.88551483683196e-05
-9.8135943386348e-06
-2.30288750151073e-05
1.5159673035738e-07
-1.53915148730662e-05
-2.41717020313764e-05
-2.2482634699829e-05
-4.08455495604844e-05
-4.92102397769011e-05
-2.48871502855839e-05
-2.8571222067883e-05
-3.66180540466945e-05
-2.10325859547995e-05
-1.32475507916305e-05
-8.29609878565861e-06
6.97971577957453e-06
-2.35204902690751e-05
-2.4904065100355e-05
-3.06767554532711e-05
-1.2294584818572e-05
-1.77597309241907e-05
-3.01742676054241e-05
-2.95533259567456e-05
-9.4455680848892e-06
-3.17218512011318e-05
-1.26650484860573e-05
-4.05557106016654e-05
-3.0919416675512e-05
5.46267974645689e-07
-2.56150981935046e-05
-1.93625354949018e-05
-2.06969964453565e-05
-3.08064157944727e-05
-2.4317015625346e-05
-1.2567978339867e-05
6.12220717444756e-06
-1.70046825970584e-05
-2.14308449310439e-05
-1.89929052653647e-05
-2.80392114183653e-06
1.43272616827697e-07
-2.92309587727092e-05
-2.63567857938729e-05
-1.31151400930641e-05
-1.35788082575866e-05
-1.02129125138566e-05
-1.33614564850039e-05
-1.69852797872115e-05
-1.95610934516655e-05
-2.35897404949716e-05
-1.8425080140315e-05
-9.51227007352134e-06
-3.11439918411262e-05
-2.70645950665789e-06
-3.62229941241789e-06
-5.92157651603818e-06
-2.46748631710151e-05
-1.66699131835997e-05
-7.30735242839696e-06
-3.86881759541895e-05
-3.14027131928756e-05
-3.49036235149872e-05
-3.40204233550956e-05
-9.90573928458376e-06
-2.5640291958771e-05
-2.74388831782341e-05
-1.05436267334035e-05
-1.57813699593013e-05
-1.72794170446413e-05
-2.31583407288941e-05
-2.4161001366019e-05
-3.03198804258302e-05
-3.91552594648791e-05
-1.98339501819848e-05
-3.15718624769497e-05
-1.36554880975775e-05
-3.6338989410789e-05
8.70848646157479e-06
-2.96432486356529e-05
-8.20076278178518e-06
-4.04842914872978e-05
-1.59055714258817e-05
-1.58287759256641e-05
-2.79469907792756e-05
-1.05899121499476e-05
-2.93563301184724e-05
-1.48383870221275e-05
-2.09644390923916e-05
-4.91938169547612e-05
-5.22173551169797e-06
-1.67772405967638e-05
-3.02245853754991e-05
-4.27255515192442e-05
-4.01065398929358e-05
-1.65552559442327e-05
-2.6920480969544e-05
-1.52962444295587e-05
-1.7744987094669e-05
-2.72391616260231e-05
-1.64377670260456e-05
-9.69268350665003e-06
-4.21500746848156e-05
-2.4176397287809e-05
-8.19105538214378e-08
-2.00918664645597e-05
-1.69822524294096e-05
-1.73959177955139e-05
-8.24808320273164e-06
-2.62009304860854e-05
-1.26482852291143e-05
-7.14839067622794e-06
-2.32460557372353e-05
-4.487683649942e-05
-1.57895917200363e-05
-2.71896128615026e-05
-2.12824968519415e-05
-2.60072074428184e-05
-3.66397511826363e-05
-2.26304469403592e-05
-1.75194775151025e-05
-1.14002778225956e-05
-2.16560147350033e-05
-1.59286694870674e-05
-2.6137575868085e-05
-1.59018602904227e-05
-2.59877852955255e-05
-2.40828767574996e-05
-3.36520266127721e-05
-4.85606281563916e-05
-2.44931763475461e-05
-3.40259763347464e-05
-3.09959361583353e-05
-3.15848968876591e-05
-1.15051427032149e-05
-4.90277450160686e-05
-1.97388916465219e-05
-3.41197319062526e-05
-1.92136357242031e-05
-1.51958167387925e-05
-1.49441954162805e-05
-1.28226726245795e-05
-1.89848260105599e-05
-1.26836448279629e-05
-3.17404577298963e-05
-3.80694536778686e-05
-2.97277500867194e-05
-1.0467400789078e-05
-6.81265477581299e-06
-2.29959058269662e-05
-1.90080355233028e-05
-2.4976298023328e-05
-5.27915609491355e-05
-3.51140129734052e-05
-2.13604668890955e-05
5.72952627566094e-06
-3.57548842905715e-05
-2.38253691679528e-05
-2.94334722144724e-05
-1.35765771558037e-05
-1.83375148033763e-05
-1.11441086303195e-05
-1.98031326527669e-05
-3.45612990581849e-06
-2.12110249762228e-05
-4.17110986263219e-06
-1.89675882422433e-05
-1.84829510933567e-05
-1.89639622639341e-05
-2.57645441794681e-05
-2.35924363741155e-05
-2.05644230297774e-05
-3.44670704156321e-06
-1.98398291187781e-05
-2.26574624524953e-05
-1.92212777504959e-05
-2.65377856827115e-05
-1.66102454902302e-05
-2.4897601593501e-05
-2.1613188781071e-05
-2.8060102485411e-05
-3.18757481830102e-05
-2.8576835227295e-05
-2.45799300745232e-05
-1.51476026679314e-05
-3.11685471622711e-05
-8.26890562779703e-06
7.44358077544749e-07
-3.02884027353075e-05
9.07728572259299e-07
-2.28231159377141e-05
-2.90470825541921e-05
-6.46665581710465e-06
-2.73774114228478e-05
-2.16151107691568e-05
-2.92889539088018e-05
-1.88762043920537e-05
-1.65469936061848e-05
-1.58045405656486e-05
-2.65142571917389e-05
-4.24323540200642e-05
-2.8315072687856e-05
-1.80133093094311e-05
-2.47899700362151e-05
-1.35357324795124e-05
-3.34199867556053e-05
-3.24130706200366e-05
-3.53978336715861e-05
-1.05523963683055e-05
-1.27227075873003e-05
-2.44482235428508e-05
-3.56558148329634e-05
-1.8697135715169e-05
-5.7862617828829e-06
-1.68667921690241e-05
-2.50631017708444e-05
-2.39047894426486e-05
-2.25763454088799e-05
-2.18969228332481e-05
-5.22692621137404e-06
-1.88355962368156e-05
-4.52588456650718e-05
-1.56211780185513e-05
-4.46234012543931e-05
-2.21003922316491e-05
1.10652433425065e-05
-2.97773050606334e-05
-1.32923036117632e-05
-2.11130338886147e-05
-2.04105482207115e-05
-1.67610264071431e-05
-2.7027527309804e-05
-1.18339742966133e-05
-2.72358044739574e-05
-1.63407064266399e-05
-2.12292778150274e-05
-3.05814130997429e-05
-2.03832766565521e-05
-2.15378043957716e-05
-1.4525748443324e-05
-1.90785771326982e-05
-2.30958909519676e-05
-8.01572337181562e-06
-2.04354666674239e-05
-4.04011288596407e-05
-2.56130578097823e-06
-2.27978025728822e-05
-2.1930671849674e-05
-1.21814229937333e-05
-1.1587753398785e-05
-4.0616259501901e-05
-3.26997499616939e-05
-2.91144341839138e-05
-3.04324704223494e-05
-7.91930243819542e-06
-3.42382021797963e-05
-9.52051228862974e-06
-1.76637627938335e-05
-2.2939581753088e-05
-1.44901857968631e-05
-2.40040398164803e-06
-1.42127315764339e-05
-2.7073097100001e-05
-8.39889292331308e-06
-2.52300057775244e-05
-2.22805378412502e-07
-5.88448114994161e-06
-1.86816311757962e-05
-1.9851415258905e-05
-2.30608119012222e-05
-4.92443420841548e-05
-1.56291876262169e-05
-4.48260755635114e-06
-2.63637579545016e-05
-4.27770423547411e-05
-3.87562964049726e-05
-4.72064882835391e-06
-2.10343478953694e-05
-1.97728766548199e-05
-3.00581518476088e-05
-2.07020778128166e-05
6.97427378272732e-07
-3.37653757546471e-05
1.5545728836278e-05
-1.9865972313672e-05
-1.32401338867839e-06
-5.04747376314063e-06
-4.21413728778832e-05
-1.86182759541741e-05
-1.21150857062438e-05
-3.02223946787308e-05
-2.42199766933102e-05
-1.45164166648203e-05
-3.11450921708018e-05
-2.83635472873727e-05
-3.76991007115268e-05
-4.22478930354808e-06
-2.35599981510319e-05
-3.02650113688732e-05
-2.00975515991272e-05
-2.86175983957252e-05
-6.36681501445223e-05
-2.21488156400405e-05
-3.23248468672531e-05
-1.08960317820729e-05
-1.39329413364697e-05
-3.78988929459876e-05
-2.24481627888877e-05
-3.06533795843858e-05
-2.2109584428782e-06
-3.68344353073104e-06
-5.25880703910657e-06
-2.98208167331655e-05
-2.50966217034817e-05
-3.77891577068664e-05
-6.85721811213512e-06
-2.11710970773378e-05
-6.76298075843587e-06
-1.52272459285193e-05
-3.04516050665029e-05
-4.69769926100474e-05
-3.07415623250609e-05
-2.58191079501349e-05
-2.68116794265411e-05
-1.63610683227394e-05
-1.00628261747184e-05
-2.9517070383148e-05
-6.19623236552061e-06
-2.96474971308846e-05
-2.0630231507431e-05
-2.20364436813441e-05
-5.23309483629053e-06
-3.33263935944212e-06
-1.28292799130074e-05
-1.16632848850327e-05
-2.09670944065601e-05
-2.02202935078428e-05
-1.46819783348526e-05
-2.60904346759873e-06
-2.27883330337911e-05
-2.42008033140954e-06
-2.29096829458161e-05
-1.28159470701529e-05
-7.10478051533081e-06
-2.56496302396171e-05
-2.69688039888464e-05
-2.47757793819763e-05
-2.47883079246962e-05
-1.00738210429445e-05
-2.8214694526378e-05
-4.24622271160912e-05
2.92658705888072e-06
-1.65914121295752e-05
-2.32255585890152e-05
5.03918851550262e-06
-3.27567100176965e-05
-2.80933068624923e-05
-4.93422948517929e-06
-1.04866987221825e-05
-1.87315328209811e-05
-3.94048071200063e-05
-7.82988787780953e-07
-1.29415744884452e-05
-7.42802906246994e-06
-1.8019035614299e-05
-2.86035524620228e-05
-2.27944627458244e-05
-1.25053335542829e-05
-1.49549832614622e-05
-2.52004413784608e-05
-3.0723802008163e-05
-1.93583710665284e-05
-4.11266707925619e-05
-5.15224737157331e-06
-1.1801229513415e-05
-3.44108950302936e-05
-1.32774870860614e-05
-7.47688594033207e-06
-3.66091055142587e-05
-2.98098128322565e-05
-7.1233281411927e-07
-2.09650193788928e-05
-2.39657765748859e-05
-5.45044003692035e-06
7.26255320530897e-06
-1.75682981729589e-05
-1.45508262010573e-05
-2.92986109699364e-05
-3.46041127817394e-05
7.70777954382305e-07
-2.54859521509255e-05
-5.76898459464572e-06
-1.69602469237147e-05
-1.80375485675402e-05
-1.33904581763137e-05
7.51993726147954e-06
-2.79855583543148e-05
-2.14803240082795e-05
-2.3309935293741e-05
-2.21020292225753e-05
-3.29963322211367e-05
-2.6583461285578e-05
-4.91732435531948e-05
-1.36189281290944e-05
-3.22276661259776e-05
-2.27093395504324e-05
-1.54064082554323e-05
-1.47808878153884e-05
-1.26482406810689e-05
-5.30603298152801e-05
-2.63517184587042e-06
-3.88343934623795e-05
-3.03808287335086e-05
-2.99015775126142e-05
-3.10249375578584e-05
-1.08055701078782e-05
-5.28054837233443e-06
-3.26157267273962e-06
-2.08241215049813e-05
-2.61551752657271e-05
-3.45595979973101e-05
-2.15044967595966e-05
-1.4863067439724e-05
-1.59823318326352e-05
-2.25319420073962e-05
-2.53054530101348e-05
-6.01304792277678e-06
-1.12105149407024e-05
-1.76858132934003e-05
-1.10197457020916e-05
-3.94773341013068e-05
-8.33415879567733e-06
-2.67041683464947e-05
-2.97704503388349e-05
-3.92505396692878e-05
-1.75354864963144e-05
-9.89178086942152e-06
-9.36786662443166e-06
-1.58822289808327e-05
-2.56346124083068e-05
-2.07698523145774e-05
-1.51236621186787e-05
-8.31818740829052e-06
-2.62444422700671e-05
-1.79594605158714e-05
-8.94033805837209e-06
-2.01821085358111e-05
-2.19183585734481e-05
-2.25932810611803e-07
-5.02118669762855e-06
-2.75662570796755e-05
-4.3667719060775e-06
-2.10196908510269e-05
-1.04138346457299e-05
-3.04884813430814e-05
-1.4767473690294e-05
-3.86357736399291e-05
-1.49687016536268e-05
-3.07684046822806e-05
-2.75932915715655e-05
-6.28565453270126e-06
-3.01901098481792e-05
-1.42240823879772e-05
-3.05715043865857e-05
-2.23019062891863e-05
-1.50694622332816e-05
-1.07298994640894e-05
-2.64043482693855e-05
-3.23645223817097e-05
-1.4565725118238e-05
-3.71874282975353e-05
-1.72429454070715e-05
-3.41382057476748e-05
-1.33588073359238e-05
-3.21373442305806e-05
-3.12345241498913e-05
-2.32378321624768e-05
-1.92616415295705e-05
-2.77760357351515e-05
-5.5416969496848e-06
-1.83997256489623e-05
-2.32232309391741e-05
-1.6795274369736e-05
-3.90556370039459e-05
-7.37524569384809e-06
-1.62280995774119e-05
-1.85764543746556e-05
-1.5784048015656e-05
-2.13002111231536e-05
-3.35923607496791e-05
-2.92922521351595e-05
-2.85525697305207e-05
-1.4361300398374e-05
4.33290127294336e-07
-2.43378821198995e-05
-3.46526748949163e-05
-1.04925395967891e-05
-2.89831001753156e-05
-2.59291779107156e-05
-2.19262904464107e-05
-2.64424760822984e-05
-1.68312303711413e-05
-3.23801907975458e-05
-2.88734828117695e-05
-6.63013792072723e-06
-1.8934403832009e-05
-3.3490543581859e-05
-1.27450597535673e-05
-1.66514392376617e-05
-2.71688466513324e-05
-4.15351358851748e-05
-1.78183986920564e-05
-2.3193001655029e-05
-1.21671088260488e-05
-1.80557826799572e-05
-1.20518988248014e-05
-1.93398948734511e-05
-2.78079860559074e-05
-3.02133420728485e-05
-1.88733290382664e-05
-4.17076093570632e-06
-2.07977082883213e-05
-2.94008738060052e-05
-2.17450494256954e-05
-3.0315992590788e-05
-2.92747231657053e-05
-1.91944184742405e-05
-1.26471124491636e-06
-7.35318964708255e-07
-2.93007563400511e-05
-1.89107758411797e-05
-2.78712945183715e-05
-2.68110297882857e-05
-4.14247620038168e-06
-3.0569417135058e-05
-3.60877146748115e-05
-2.01500612907997e-06
-1.41616190399647e-05
-8.66233656006377e-06
-2.67795439262683e-05
-3.02279159531019e-06
-1.25181645555225e-05
-2.31992905016448e-05
-1.74550230311048e-05
-5.8443976371499e-06
-8.36041076944784e-07
-2.57322383030539e-05
-3.12943993140475e-05
-2.99297884399979e-05
-3.64257311956819e-06
-1.63605312279495e-05
-1.48777127724715e-05
-3.30036317811899e-06
-2.50525078582868e-05
-2.4748798594732e-05
-1.81316741565842e-05
-1.85550997153558e-05
-1.89408166452846e-05
-1.15215299618283e-05
-1.12919800884128e-05
-2.23587894544993e-06
-4.58053451236937e-06
-2.06939736022306e-05
-2.41359403805682e-05
-1.67737465859442e-05
-3.05803240458767e-05
-1.6563026028397e-05
-1.53664829980514e-05
-1.40494166144841e-05
-4.80893812853854e-06
-3.19662799469671e-05
-3.09943014906582e-05
-3.56621434553194e-06
-4.40471859991522e-05
-7.31303673313638e-06
-2.99491572880988e-05
-2.43308608342466e-06
-1.08028206634884e-05
-1.43045835011211e-05
-4.05484050696608e-05
-2.3757860257972e-05
-3.67205345101402e-05
-4.67035256956675e-06
-3.14639810095705e-06
-5.53467056095502e-06
-5.96443136259647e-06
-6.65072507758247e-06
1.03315185291491e-06
-1.92233108749997e-05
-1.29019836047877e-05
-1.70709505582731e-05
-2.52906933376242e-05
-1.33808126634625e-05
-2.07366913041785e-05
-2.99814264461163e-05
5.92398522686862e-06
-1.79389001355648e-05
-2.93509264049772e-05
-3.08680909594955e-05
-3.42282123466509e-05
-1.35213855451308e-05
-1.38642008706381e-05
-9.43464647408747e-06
-1.94535640679059e-05
-1.97278110914839e-05
-1.54155212908315e-05
-4.87559035293618e-06
-2.6297578479171e-05
-2.28879192184064e-05
-3.20941856688533e-05
-2.11944664597743e-05
-4.37861587955127e-05
-2.36520469736785e-05
-1.20389186248771e-05
-3.5076510520926e-05
-2.94463325577693e-05
-8.80950655353263e-06
-2.06983531761951e-05
-3.98206105408836e-05
-1.33445439677901e-05
-2.80592190702593e-05
-1.4269077367891e-05
3.93798935322549e-06
-3.76711417563467e-05
7.12488083654824e-06
-2.21452229726601e-05
-5.46414166979764e-05
1.79333570240482e-06
-2.93892853036864e-05
-3.12460864698947e-06
-2.56695239101445e-05
-2.3762501655393e-05
-1.79729963783086e-05
-2.02648182214204e-05
-1.52993938581601e-05
-4.7204643769487e-05
-2.09690949146967e-05
-2.27570357260942e-05
-1.65014955951502e-05
-1.45682374697197e-05
-2.22048344623764e-05
-3.45205906755785e-05
-5.4293400633269e-06
-2.4733560923654e-05
-3.3253034532064e-05
-1.45064411562966e-05
-3.20740671605331e-05
-3.02951249201652e-05
-5.80712893126725e-05
-4.042795944361e-05
-3.56507252727593e-05
-3.88479292042955e-05
-1.74689774085765e-05
-3.27177710627509e-05
-4.80481671187697e-05
-1.45414016082592e-05
-1.69615436760933e-05
-2.09435887143441e-05
-3.08535894228246e-05
-3.06056797658962e-05
-1.67096694822787e-06
-1.60831105455341e-05
-1.79231025426185e-05
-2.48468105273148e-05
-1.03245422701609e-05
-2.04123982795681e-05
-3.66010273123312e-05
-2.9060354764458e-05
-1.78233163599523e-05
-5.89480056836124e-06
-8.28675646214795e-06
-3.30774169147328e-05
-2.67761107000786e-05
-1.39011937554263e-05
-2.80225052453209e-05
-3.77491278223217e-05
-2.86613061276544e-05
-1.03184253426973e-05
-3.66577440345757e-05
-3.62999896493965e-05
-8.80030669183458e-06
-3.46806930020674e-05
-1.53231332148779e-05
-1.63342215348974e-06
-4.00673386190408e-05
-1.18547331075257e-05
-3.28190308351438e-05
-2.32663996902101e-05
-3.64037004063922e-05
-3.43774716887953e-05
-1.6439803955013e-05
-3.40020431313103e-05
-1.15566545011641e-05
-1.48794468626588e-05
-5.88022660184916e-06
-1.62417648471535e-05
-1.94503005073204e-05
-2.72686417808722e-05
-2.05923741570923e-05
3.68348849266026e-06
-2.77013683699569e-05
-2.458261485194e-05
-2.77092136520852e-05
-2.23362929831909e-05
-2.13440077944225e-05
-1.79971735754979e-05
-2.17683049520827e-05
-3.54079097027162e-05
-4.56197599373011e-05
-2.06318405561708e-05
-3.14505619949722e-05
-2.75816792392897e-05
-2.96350489899034e-05
-4.20485944071165e-05
-2.18350373204413e-05
-2.57685283495524e-05
-3.94907455802377e-05
-1.32499022652842e-05
-1.93720889636528e-05
7.09758610082456e-06
-2.77538811553985e-05
-2.75659985408868e-05
-1.12003847430643e-05
-1.3801056024899e-05
-2.38643873283703e-05
-1.15498898049012e-05
-2.246109035549e-05
-7.80231151666045e-06
-4.68533277376284e-06
-1.99508622257155e-05
-4.4448158128223e-06
-9.05717036197709e-06
-3.53837134863385e-05
-9.14393842726322e-06
-2.33188145359953e-05
-2.52846296396031e-05
-8.40227478223866e-06
-4.09406206681257e-05
1.44165992316686e-06
-1.14543243250178e-05
-2.24464484743791e-05
-3.41302373215082e-05
-3.4065417930457e-05
-6.79470684570272e-06
1.45990835744459e-08
-1.89733894691553e-05
-2.89981916754493e-05
-3.96782618079612e-06
-4.48224664012797e-05
-2.08318384771447e-05
-3.62758598681641e-05
-1.395112527749e-05
-1.49579304120736e-05
-1.44631174913129e-05
-2.46288377318142e-05
-2.26215982566024e-05
-2.27454227393718e-05
-4.65556749591133e-05
-3.00404002888537e-06
-3.40597835122371e-05
-3.14540351358897e-05
-2.35833372935539e-05
-3.62077173548673e-05
-2.34367652648769e-05
-5.78364175972009e-06
-9.93012660815356e-06
-3.09020091847577e-05
-7.17873134884072e-06
-3.10166065406265e-05
-1.03624441987284e-05
-1.12399581554826e-05
-2.80204493413298e-05
-1.74848988881696e-05
-2.95684183163716e-05
-2.68062512431064e-05
-2.08055327716354e-05
-1.81470007137924e-05
-1.68648094102173e-05
7.2439002082448e-07
-1.99818149944287e-05
-2.66106383714152e-05
-3.02913356432205e-05
-1.60476624863102e-05
-2.90188561338857e-05
-4.74732963169324e-05
-3.09767851271528e-05
-2.55229021172025e-05
-1.06113327189468e-05
-1.39550640515598e-05
-2.08104997110871e-05
-4.17110110761137e-05
-3.42470211763206e-05
-3.13981417333251e-05
-2.85042942084597e-05
-2.49831958620283e-05
-1.90723611566133e-05
-7.13571565187844e-06
-2.4678955616621e-05
-1.1076128765305e-05
-9.94414752683814e-07
-6.30618301041841e-06
-5.23564566233937e-05
-3.28030580747762e-05
-4.55180165827208e-06
-6.09501132762718e-06
-1.7133274821637e-05
-3.37342473009257e-05
-4.1178291895091e-05
-3.54887144918666e-05
5.96821586400976e-06
-9.86856331994289e-06
-3.14939022656709e-05
-1.63363102350989e-05
-1.50043497648074e-05
-1.67855546675827e-05
-2.72442125465482e-05
-3.8785350757015e-05
-1.04039014918085e-05
-1.16464682470843e-05
-1.82512308639849e-05
-1.70626934571177e-05
-3.7685038622786e-06
-1.18268576145343e-05
-6.59959042386074e-06
-1.39604642626439e-05
7.64099598044771e-06
-2.99476298079799e-05
-1.43708353898175e-05
-7.06455154828429e-06
-2.24778948544293e-05
-4.9407869165985e-05
-2.64187957350688e-05
-2.73232429635578e-05
-1.10561950037409e-05
-1.43788461520673e-05
-2.72473175682861e-05
-1.42275153603062e-05
3.99240675974989e-06
-3.58173356714562e-05
-2.53565502136893e-05
-1.63552976482468e-05
-2.91912723146856e-05
-3.37046123583532e-05
-2.76520046485472e-05
-1.06801363492815e-05
-2.46631372460706e-05
-3.96968438623913e-05
-2.23515714051824e-05
-1.30424316261644e-05
-4.27306705517217e-05
-4.69928084500655e-06
-2.56249454931927e-05
1.21876195007408e-06
-2.79121384499403e-05
-3.79580106199505e-05
-2.4690656167063e-05
-3.82505460296361e-05
-2.43437549012641e-05
-3.08179717981136e-05
-2.72927688333284e-05
-2.3213174427328e-05
-3.64281851741476e-05
-1.33869596471055e-05
-2.29340603907395e-05
-1.68275639255674e-05
-2.35576566246759e-05
-3.35777394779563e-05
-5.00797349249325e-05
-2.98314867887732e-05
-2.8106084700135e-05
-3.44034117639996e-05
-1.60054199163485e-05
-1.39375391654782e-05
-1.27360286519158e-05
-3.17673402213915e-05
-2.89078770016698e-05
-3.35941851395013e-05
-4.79044803955816e-05
-3.65991108490601e-05
-3.12177043920402e-05
-2.50123874364255e-05
-1.60379795959586e-05
-3.63175544812708e-05
-2.53941994153023e-05
-2.98413946272033e-05
-3.54265077627921e-05
-2.2749816932745e-05
-4.04488786944371e-06
-2.70553549501624e-05
-2.94242495788127e-05
-3.17514578681156e-05
-9.43087607431011e-06
-1.58514900097582e-06
-3.22887482362838e-06
-3.39817530975275e-05
-2.1198913972296e-05
-1.49040337469337e-05
-1.91075275050106e-05
-2.69006956578738e-05
-4.03917937348229e-05
-2.10550678582351e-05
-3.27280622272608e-05
-4.57557927990438e-05
-2.60366569770619e-05
-2.06184640204668e-05
-8.87372752319838e-06
-3.19603358818835e-05
-2.69293818344224e-05
-3.24185967507247e-05
-1.77629225459009e-05
-4.76501858558518e-05
-1.41197625595812e-06
-9.42903395296336e-06
-3.15000389073537e-05
-2.19941664594828e-05
-8.57622095963378e-07
-1.14176985526048e-05
-8.81791263794961e-06
-4.1707839335629e-05
-2.63683268181904e-05
-2.69447157507946e-05
-4.53733352102185e-06
-2.95327494219201e-05
-3.4442046851623e-05
-1.68386340778675e-05
-9.0864490258474e-06
-1.21951487356687e-05
-1.45111003396174e-05
-1.81097399218983e-05
-2.82918352758323e-05
-2.27864466907239e-05
-5.31633063444853e-06
-7.41734231005464e-06
-1.79425303128599e-05
-2.07951448475045e-05
-1.82524675655226e-05
-3.86094381993731e-05
-1.79486046630956e-05
-4.68277415403509e-05
-1.20214659200493e-05
-2.6806688775075e-06
-2.72937625152265e-05
-3.07819339555174e-05
-5.3762796255297e-06
-1.04410811257929e-05
-6.8889355873097e-06
-2.89742835648689e-05
-3.13410748127856e-05
-1.14919463979718e-05
-3.12763084401187e-05
-1.15669777627351e-05
-4.01421197155538e-05
-2.77081990778715e-05
-1.39414547420882e-05
-1.12504333082781e-05
-3.35414145210296e-05
-2.5689905172154e-05
-1.69845382039489e-05
-1.49965455313994e-05
-3.058991876558e-05
-3.12379747996876e-06
-2.74477711868346e-06
-1.25208969948982e-05
-2.84226291822308e-05
-3.40234856512e-05
4.68174322843386e-06
-1.08648288271799e-05
6.67377194498832e-06
-2.32853715409056e-05
-3.15866718468039e-05
-3.66273443836264e-05
-9.5754146891106e-06
-1.42986336865506e-05
-1.01302992855989e-05
-3.15881515902689e-05
-3.86865453487239e-05
-2.47186984433558e-05
-5.60484743802997e-06
2.17952242691538e-06
-2.45662968033569e-05
-3.18137051431919e-05
-2.99009182786571e-05
-1.63339519767616e-05
-1.86549802366352e-05
-2.68547895794978e-05
-1.63434568113788e-05
-2.91406529131176e-05
-3.3612365736017e-05
-9.34034928729256e-06
-1.58090482643299e-05
-5.8036789617271e-06
-1.84875004565112e-05
-5.82052226012833e-06
-1.87615762394982e-05
-1.64497804783621e-05
1.39274700707037e-05
-2.1789710402236e-05
-1.70969362096012e-05
-4.75406398827681e-05
-1.40421353579355e-05
-2.69931446228597e-05
-1.6726775006227e-05
-1.35850171777045e-05
-2.43579737294676e-05
-9.89098581008509e-06
-2.57589043069164e-06
-2.19313654669693e-05
-2.79738601746308e-06
-1.3413602505307e-05
-5.56949551169506e-05
-1.4062402702602e-05
-1.74638918287766e-05
-3.21232699343357e-05
-5.67604604506866e-05
-2.42055977247578e-05
-3.65830479625598e-06
3.49547018979143e-06
-4.64891487560895e-05
-9.04692120786299e-06
-1.64943225603599e-05
-2.26986529655757e-05
-3.53722045420264e-05
-2.07540996221674e-05
4.60190606355199e-06
-2.61754472673961e-05
-1.70207312818358e-05
-5.99105928132046e-06
-1.20068532687518e-05
-1.02020465808788e-05
-2.26610576457364e-05
-8.75265341555316e-06
-3.31317902123488e-05
-1.50869064860052e-05
-1.17594534517612e-05
-2.91251180394598e-05
-1.23232319704868e-05
-4.05229837644193e-06
-2.62068124277629e-06
-2.25131894386497e-05
-2.80390855222891e-05
-2.68573953913967e-05
-2.69557305309339e-05
-5.23636142945655e-05
-1.96887490930386e-05
-2.85010319234117e-05
-2.48940628690161e-05
-2.3806831578957e-05
-2.5985381806925e-05
-1.74847731525306e-05
-1.83268608203449e-05
-1.08868199754751e-05
2.82787998200757e-06
-1.78526057779651e-05
-1.65017361276518e-05
3.10424755035635e-06
-3.19363067715785e-05
-3.27657497289606e-05
-1.36301774740788e-05
-1.89176426773844e-05
-8.26618298407336e-06
-1.34549288140076e-05
-2.14707342443293e-05
-2.99528688215068e-05
-3.21185338348255e-05
-1.63446916791266e-05
-2.98281858019289e-05
-2.16495001975286e-05
-1.34130308501541e-05
-2.46538575083429e-05
-2.88273730716311e-05
-1.89575062575653e-05
-3.36298040571969e-06
-3.02856817382551e-05
-3.26622990179051e-05
-2.37358347735892e-05
-2.01536267674058e-05
-8.43799882543567e-06
-2.24100954918194e-05
-3.72657434335878e-05
-2.24321138338324e-05
-3.90144735389468e-05
6.04984029221553e-06
-1.61125052815169e-05
-3.38880376655797e-05
-2.77703444102001e-05
-2.25184057666531e-05
-4.53565965477504e-06
-1.7182873888875e-05
-5.26637680575403e-05
-2.67361345936304e-05
-2.61267639466099e-05
-2.7294521629472e-05
1.86405081916881e-06
-3.60507097586361e-05
-1.75107783743899e-05
-4.42041650965731e-05
-3.31062292507003e-05
-1.66069924010023e-05
-3.02354019243868e-05
-2.00525239035937e-05
-2.66551815357208e-05
-1.58016033501222e-05
-1.36444849413476e-05
-2.81957750425214e-05
4.10770708375995e-06
-3.85254513913847e-05
-2.61587977108377e-05
-9.16922987685168e-06
-2.7021495097062e-05
-2.02016397735639e-05
-1.90623652651571e-05
-3.29957222441138e-05
-3.96799285197578e-06
-2.67628513666942e-05
-2.11557726578795e-05
-2.43903426182628e-05
2.9392532239795e-06
-1.09481349425279e-05
-6.49545839861421e-06
-2.05301062106123e-05
-9.56444976341455e-06
-2.44176107447051e-05
-1.64917941262153e-05
-2.61320367004065e-05
-3.66933806712174e-05
-1.5395653578014e-05
-2.74056749612759e-05
-3.11464595649038e-05
-1.62717626808224e-05
-6.53942165629998e-06
-3.74403973148014e-05
-4.09388707144311e-05
-1.87151270172044e-05
-3.24533362320542e-05
-3.47383543046465e-05
-2.94698615804073e-05
-3.89224163811553e-07
-2.47588671456496e-05
-1.46067659585101e-05
-5.94767113939302e-06
1.96709432685619e-06
-3.75325640458743e-05
-1.69880716718199e-05
-1.88481169531004e-05
1.3433835982434e-05
-3.88698590286396e-05
-2.97822639277495e-05
-1.05505694745523e-05
-3.14416842570481e-05
-4.9424686540034e-06
-3.31729130422587e-05
-2.60922563465039e-05
-1.49324254543254e-05
-1.32599112507759e-05
-1.34303834411995e-05
-2.23073812161288e-05
-2.1361242023762e-05
-8.37580156225792e-06
-1.84764692750949e-05
-1.5806494595157e-05
1.29997402146519e-06
-3.19685378988667e-06
-1.45741936820948e-05
-2.32880263025701e-05
-1.34335670112312e-05
-1.56560087225931e-05
-2.9917173945876e-05
-3.10514697990743e-05
-3.39469831009956e-05
-2.50157484584926e-05
-1.0781208195023e-05
-1.55698172341023e-05
-2.38614279743633e-05
-3.76783785575066e-05
-3.19112558467411e-05
8.4173110034079e-06
-7.44555677158686e-06
-2.0824087503621e-05
-3.34804138730077e-05
-3.68182503852408e-05
-2.66375867208111e-05
-2.08687104700551e-05
-3.59633271135552e-05
-1.40254510654116e-05
-2.75721954629562e-05
-2.39035049294248e-05
-4.11241932218237e-05
-2.911741685384e-05
-2.749265472782e-05
-2.41460259247859e-05
-3.85743404818513e-05
-1.77996478944832e-05
-2.94592730554572e-05
-1.19095360331913e-05
-3.15874627987039e-05
-1.28528268242238e-05
-6.39223045884404e-06
-1.88460144344915e-05
-8.78240136156469e-06
-4.98365852472889e-06
-2.31524002067223e-05
-4.97124342097086e-06
1.41033545469337e-05
-3.34608448400419e-05
-2.56100614086113e-05
-3.06914594335602e-05
-3.98044351799227e-05
-1.82488792664663e-05
-1.775674468169e-05
-4.04414003290914e-05
-2.41042507889549e-05
-9.31412641876619e-06
2.15528249237135e-06
-2.08572531479442e-05
-2.29711228947476e-05
-1.58010360825181e-05
-1.56081180733561e-05
1.85825891940953e-06
-1.33018666992495e-05
-1.05475705292455e-05
-1.74141380170439e-05
-2.48511299975437e-05
-5.00664417502117e-05
-2.37977816815598e-05
-5.16005430323861e-05
-2.51498077569998e-05
5.23471935820045e-07
-1.58326138744527e-05
-2.14835433227523e-05
-5.07648869312979e-05
-1.18870272925172e-06
-2.02604887968076e-05
-2.27462180928786e-05
-5.60864054004607e-06
-1.74377031310385e-06
-2.21984717193316e-05
-1.11820124410421e-05
-2.82696130894804e-05
-2.11119985098746e-05
-2.17893975546001e-06
-2.91717267598671e-05
-2.54514419552925e-05
-2.7812500879518e-06
-1.15630514798529e-05
-2.05775505347298e-05
-3.41151768132803e-05
-1.89706380776112e-05
-2.28253039787081e-05
4.66587920375245e-06
-3.51166115548888e-06
-1.26395694546074e-05
-7.71939138846416e-06
-1.52771575601214e-05
6.03682417026327e-07
-4.21686258864949e-05
-2.62851161535968e-05
-7.74086160571156e-06
-1.39496732292448e-05
-3.27749210239061e-05
-4.34626681248433e-05
-2.67303946907589e-05
-4.20014640264734e-05
-3.9255833874276e-05
-2.44584650214478e-05
-1.20703986891251e-05
-1.45901286944842e-05
-1.77660840641788e-05
-1.0203919940849e-05
3.75959621940209e-07
-1.02169693884301e-05
-9.61791500680007e-06
6.62884826750465e-07
-1.36438743461308e-05
-1.54782123808537e-05
-2.94716633632161e-05
-1.7936076573892e-05
-1.76645263651782e-05
-2.41854112517288e-05
-2.89327846563169e-05
-3.00233435940551e-05
-2.90263775064418e-05
-1.45487576675615e-05
-2.88829719006726e-05
-3.96991883699484e-06
-8.47087684706426e-06
-6.17783134702173e-06
-2.68045773964294e-05
-2.37191085133326e-05
-2.21201891437619e-06
-2.75040587724496e-05
-3.91490375654266e-06
-1.97136624369612e-05
-2.46366253722908e-05
-9.43084692939373e-06
-4.07157699770999e-05
-5.03143340135722e-05
-2.29383955706772e-05
-3.26951490455517e-05
-1.93132556927254e-05
-1.87449257023896e-05
-3.86771382098698e-05
-2.82108698208048e-05
-2.05707346590697e-05
-1.00602870917109e-05
-3.00851755018781e-05
-3.01935806231531e-07
-1.52034967727831e-05
-3.77239693170093e-05
-1.53345902253302e-05
-3.12700706704839e-05
-3.30540499073827e-05
-2.11563839672273e-05
-1.02717822745859e-05
-2.58254443028188e-05
-1.73845761041782e-05
-2.52257893551326e-05
-3.13093365706728e-05
-2.06336020272409e-05
-1.07505852524911e-05
-5.17218642056729e-07
-3.07270312899451e-05
-1.15831633125606e-05
-1.43794826672002e-05
-2.71884972416654e-05
-9.79363521933846e-06
-5.39414240277098e-06
-1.00117865271147e-05
-1.13241369213227e-05
-3.2374879416659e-05
-1.96929437537163e-05
-2.56054377762229e-05
-4.70330371596959e-05
-1.66284929581748e-05
