# Supplementary material for: Research on computational propagation and identification of mine microseismic signals based on deep learning
Source: PLoS One. 2025 Oct 22;20(10):e0334641. doi: 10.1371/journal.pone.0334641 (PMC12543183; doi:10.1371/journal.pone.0334641)
Supplement: S3 Data — (ZIP) [file pone.0334641.s003.zip › 000100500002900.xlsx_0.txt_24.txt.txt]

-2.32947017777741e-05
-8.90938002783214e-06
-2.68595968600534e-05
-1.50368500548157e-05
-2.64752514276651e-05
-2.49465912714965e-05
-8.62137101129026e-06
-3.86082984185588e-05
-1.98573001020311e-05
-2.41447925429472e-05
-3.22785518634698e-05
-2.29171035862856e-05
-3.61156261985076e-05
-2.43604124206162e-05
-7.4775742616365e-06
-2.1322868593893e-05
8.42934677604967e-07
2.43708403720806e-09
-4.41052079773989e-05
-3.56466515161914e-05
-2.25558933864213e-05
-3.53630413488454e-05
-2.61070994943721e-05
-1.61916935211709e-05
7.6468679070734e-06
-2.04740489210802e-05
-3.38829864359665e-05
-2.26256225497615e-05
-5.3792099883334e-06
-3.4506224004179e-05
-3.21259502571756e-05
-3.47731366285605e-05
-2.38670115347938e-05
-4.37183221399329e-05
-5.59779003420529e-06
-3.44924303944976e-05
-2.55758284564372e-05
-2.94133697143457e-05
-3.33538730867578e-05
-2.10553662167473e-05
-9.14417325158223e-06
-3.13263997701187e-05
-2.99082331692816e-05
-1.96745567372056e-05
-2.61966739199989e-05
-1.724141819881e-05
-4.78467385829309e-05
-3.67998925750506e-05
-2.21559815358203e-05
-1.76394830445799e-05
-5.739527698646e-06
-2.60398249107532e-05
-2.82104237487403e-05
-3.31786191326015e-05
-1.12342612631634e-05
-2.45603129162419e-05
-2.34800206200547e-05
-1.32722769011741e-05
-2.21697631127784e-05
-2.58964809503964e-05
-1.56564014257389e-05
-3.46857266342117e-05
-1.01092995398857e-05
-5.23922755084753e-06
-2.12516086499713e-05
-1.17497993353927e-05
-2.24619640327358e-05
-1.16027337296667e-05
-9.31613123500401e-06
-3.8674585037322e-05
-7.3288304157573e-06
-4.53733996212626e-05
-3.66151616608486e-05
-2.42821741878468e-05
-7.91769279827743e-06
-2.70334906172509e-05
-2.44438275550462e-05
-1.49473877262306e-05
-1.59318533810238e-05
-4.84894884620774e-05
2.95095340068086e-06
-7.41786049130764e-06
-1.08556512167017e-05
-1.35523877415254e-05
-6.07041048817956e-06
-3.62808885274281e-06
-4.05183584313757e-05
-8.93363203676257e-06
-3.15771672864827e-05
-7.73838740256907e-06
-8.42735760206399e-06
-2.51807392778079e-05
3.09210469755692e-07
-1.24892762099624e-06
-9.02081905567598e-06
8.73115128287005e-06
-2.43918291299266e-05
-8.64416202364938e-06
-2.49911346241237e-05
-1.00045390042243e-05
-4.2622279299967e-05
-3.16751712511178e-05
-1.95789581325192e-05
-2.20214438668436e-05
-3.22951773697269e-05
-1.21215172150437e-05
-7.07154345001325e-06
-1.59611648768369e-05
-3.06346394304634e-05
-2.61063650693384e-05
-1.47582701575799e-06
-8.92538361618993e-06
-3.19596815396546e-05
-3.4595084478969e-05
-3.75903286085535e-05
-3.75072480946594e-05
-2.72750147380655e-05
-5.36349171685843e-06
-1.1886060682584e-05
-2.10832115725841e-05
-6.30348661477422e-06
-5.4842953837317e-06
-5.305924992907e-06
-3.111556136688e-05
-9.63640506132034e-06
-1.09064113965547e-05
-4.46353184026055e-05
-1.77089531469375e-05
-1.23949050932752e-05
-3.03722263113811e-05
-1.11586244366397e-06
-1.00628369217199e-05
-2.2752779379645e-05
-1.62317165732626e-05
2.60233461570888e-06
-4.67074947771527e-06
-2.0397850076546e-05
-2.01533940345988e-05
-1.62900424169437e-05
-2.56133532801204e-05
-5.47860972507068e-06
-3.40700522388953e-05
-2.28828872918056e-05
-4.36957134367668e-05
-2.24075256433705e-05
-1.3608680941691e-05
-4.86168006344189e-06
-2.35231443954397e-05
-2.66450614027641e-05
-3.38493018141864e-05
-2.6463914531497e-05
-1.95171196587643e-05
3.81728230388058e-06
-4.39803142311302e-05
-2.30484607120022e-05
-1.21203521383884e-05
-1.61841169598289e-05
-1.81157814874013e-05
-5.63754110093078e-06
-1.09352388113986e-05
-2.12721373928582e-05
-4.37062194422353e-05
-2.41491699186975e-06
-2.37144488546028e-05
-6.37922988077305e-06
-1.11650334521706e-05
-1.88704811843908e-05
-2.40669280332285e-05
-2.53578983258781e-05
-1.90904871209582e-05
-2.87445454794242e-05
-1.57203074734845e-05
-2.04585115172291e-05
-1.09541446696916e-05
-3.58742692756349e-05
-1.35042341029332e-05
-1.64163630145754e-05
-1.62463711635986e-05
-2.90834954574365e-06
-1.86293995109774e-05
-2.54962657694212e-05
-3.59659783914262e-05
-2.8281980212528e-05
-3.70494308224451e-05
-1.58688414083449e-05
-1.36451242868991e-05
-3.55263639942772e-05
-1.82484613299992e-05
-1.28118540532536e-05
-4.6626102920887e-06
-1.51097255209179e-05
-3.5845078874014e-05
-2.53231297751501e-05
-3.09191832901078e-05
-2.38533047025281e-05
-3.29326971951398e-05
-1.45574415510109e-05
-3.31623622599961e-06
-1.08922500121894e-05
-8.33827767909545e-06
-3.50669915635794e-05
-2.68238945689598e-05
-1.5939694566549e-05
-2.39678031871241e-05
-2.61452636939529e-05
-4.22017844100419e-05
-1.64048731392487e-05
1.26829085231676e-05
-1.33159994202867e-05
-2.39436806893688e-05
-1.16887696854087e-05
-4.32512563411388e-06
-2.40728210636406e-05
-2.2111000667355e-05
-3.32310842843259e-05
-3.68141613975162e-05
-1.22574187409588e-05
-8.8450272121887e-06
-1.14977277489033e-05
-2.79018693154955e-05
-8.74572089890676e-06
-2.27976357465879e-05
-3.345447978735e-05
-2.65459994760733e-05
-1.95678458611211e-05
-1.09676613710726e-05
-3.15243683765864e-05
-3.33368780525529e-05
-2.25634612932186e-06
-2.28223171298969e-05
-3.24145105985674e-05
2.16666223063371e-05
-3.82646552010239e-05
-1.61195207756969e-05
-1.28251584398397e-05
-1.43952904367773e-05
-1.10827233652286e-05
-2.76589437315142e-05
-2.27309470846979e-05
-1.68727050827157e-05
2.95136826863769e-06
-3.22181145111809e-05
-3.02899863037119e-05
-5.01476698253375e-05
-1.37819527991288e-05
-1.47811302938365e-05
-7.79276652805926e-07
-7.13471791682112e-06
-1.98364513587482e-05
-2.7026856282974e-05
-2.02353289239398e-08
-2.42619917051931e-05
-2.13762793831708e-05
-3.78051700016231e-05
-3.54716510136943e-05
-2.57682169735114e-05
-2.99660219448613e-06
-3.09496441495259e-05
-1.3756268198607e-05
-3.19756984468092e-05
-2.17429468314049e-05
-1.53798727155247e-05
-7.78944209601822e-06
-2.05087501672402e-05
-3.75260168146098e-05
-3.36123661946266e-05
-1.59323787767555e-05
-2.71989482861208e-05
-1.59031199588271e-05
-3.83416233732721e-05
-3.35381494398813e-05
-1.9751753456655e-05
-3.60605907024656e-05
-3.41788490821549e-05
-2.38098441598198e-05
-3.38133861980813e-05
-2.3834488264731e-05
-1.30951579758659e-05
-3.45791628980058e-06
-2.56217618743065e-05
-1.49225597507023e-05
-2.34142807167994e-05
9.92226144520038e-07
-1.88092914856078e-06
-2.45643406309909e-05
-2.24634037798889e-05
-4.18810396288203e-05
-4.70553726303719e-06
-3.61404611550198e-06
-1.38311194277425e-05
-1.16370386935487e-05
-2.12718030411408e-05
-1.13777032983379e-05
-4.57191596017404e-05
-2.71196062444301e-05
-2.10412581607849e-05
-2.5158355009172e-05
-2.46082052550549e-05
-1.85369424378428e-05
-7.85994065061435e-06
-4.48949027593572e-05
-6.56658705361675e-06
-5.18027127687632e-05
-1.46296348526355e-05
-4.60411583966669e-06
-1.60833154062553e-05
-2.87972479676168e-06
-1.22091739319176e-05
-1.36467776515553e-05
-2.1827019203957e-05
-2.04085974521975e-05
-2.30173435335556e-05
-2.1795305950117e-05
-3.19033043035921e-05
-7.27377207716595e-06
-2.02360801179899e-05
-2.77343900131736e-05
-5.73719197134791e-06
-2.16326415184223e-05
-2.11630521390848e-05
-8.17726306821315e-06
-7.47131696189381e-06
-2.14573343856907e-05
-3.06986175727383e-05
-2.28822509921739e-05
-3.07387949896721e-05
-3.9908339397156e-05
-4.1185995928552e-05
-2.86344338452398e-05
-2.13741674316197e-05
-1.52420476750437e-05
-2.82422148934646e-05
-1.98173865543797e-05
-9.00259907988692e-06
-2.67567330682e-05
2.56332346275807e-07
-3.88224549759565e-05
-3.54977659363937e-05
-2.47067582971853e-05
-1.73389599121122e-05
-2.6387841134322e-05
-3.43306972321084e-05
-1.5636603155502e-05
-3.01065455560138e-05
-2.38323606535191e-05
1.59050373719753e-06
-3.54249608583646e-05
-1.80053570982356e-05
-1.99524217608591e-05
-2.30926691810511e-05
-1.6317348686212e-05
-3.82853255741106e-05
-5.9787736707874e-06
-2.5209073810983e-05
-1.92498789068375e-05
-2.88864120812402e-05
-4.72398616750855e-05
-1.42215840441737e-05
-2.39929129266432e-05
-2.28451653486609e-05
-9.23553803937693e-06
-3.57353933440059e-05
-2.94452088090752e-05
-1.73544508785911e-05
-2.42109300833426e-05
-9.36233332907157e-06
-2.15089091739308e-05
-1.81278080839582e-06
2.37287401899538e-06
-1.48878770471977e-05
-1.00670845862821e-05
-1.84646973089928e-05
-2.21085525254072e-05
-2.47657252324455e-05
-2.19045772253619e-05
-2.94444876814726e-05
-3.35726966390536e-05
-4.7595921081763e-05
-1.05698919062103e-05
-6.12008712401342e-07
-2.79553945329529e-05
-3.04582492203524e-05
-2.95453213430474e-05
-2.63653236069866e-05
-4.00717961846126e-06
-2.99834317013905e-05
-1.78629581742996e-05
-1.66618732942108e-05
-1.69736559200238e-05
-6.6483084867323e-06
-8.10725254346709e-06
-1.9280869900851e-05
-2.80828856787479e-05
-5.66512080962519e-06
2.2604783627451e-06
-7.29949977058799e-06
-2.33585863800292e-05
-4.38608310761565e-05
-6.69521155672347e-06
-2.02757247862014e-05
-1.1680214005542e-05
-2.44672548544777e-06
-1.6477173159425e-06
-3.22873797745759e-05
-3.31905307316053e-05
-1.79656026512269e-05
-1.43162477169761e-05
-2.73493401527564e-05
-4.20116310583857e-05
-2.39450169508651e-05
-1.91711750338215e-05
-4.64165412607348e-06
-1.16115769232703e-05
-2.83165705126922e-05
-4.12551832985977e-05
-1.76725264018684e-05
-2.36275892080662e-05
-1.36182237735786e-05
-5.23245755126277e-05
-1.77345461549559e-05
-3.49667402520863e-05
-2.66086171231453e-05
-2.53693078849631e-05
-9.59479658428958e-06
-2.22119372575284e-05
-3.27725939028755e-05
-3.73158657395549e-05
-2.35526026595061e-05
-1.79012237433797e-05
-2.59128139277028e-05
-2.02720838913849e-05
-9.34124247262601e-06
-2.8151078551975e-05
-2.60222067650905e-05
-2.47068530310412e-05
-6.02179969567937e-05
-2.18886277497564e-05
-5.5563513018833e-06
-3.56405572718297e-05
4.5728634369187e-06
-6.84850082581424e-07
-3.23616534601108e-05
-1.92399454591173e-05
-3.52673684945575e-05
4.65306045343475e-06
-1.71835587997476e-05
-4.36686016714222e-06
-2.52662521522996e-05
-5.07047045493213e-05
-2.34052479010137e-05
-2.08722967817797e-05
-2.9160265975382e-05
-3.3529274678363e-05
-1.16303964549146e-06
-9.47165518750207e-06
-1.98688200648968e-05
-2.14758970839742e-05
-5.02460023620402e-05
-2.91605574953385e-05
-2.36934353517452e-05
-2.75015551823684e-05
-2.64100215028185e-06
-3.4107810559897e-05
-1.35993918580238e-05
-6.5728276559233e-06
-1.51093938570051e-05
-3.76436623617061e-06
-1.96051801265962e-05
-4.34729349943976e-06
-2.42425005032696e-05
-8.79132683362248e-06
-1.85422267331159e-05
-1.83686533304468e-05
-2.31816478381097e-05
-1.72128683671752e-05
-3.51067943387868e-05
-1.26975215208855e-05
-2.79022217202522e-05
-2.68397023594695e-05
-1.087033088295e-05
-2.75389670015981e-05
-3.14458586439182e-06
-2.09596276059182e-05
-1.669364800622e-05
-6.40052112862051e-06
-1.56135896204458e-05
-2.75434361207988e-05
-5.11886750899869e-06
-4.31284597304906e-05
-2.54339471631125e-05
-1.03367173828482e-05
-1.60471209930918e-05
-1.5229891722443e-05
-1.76364789489042e-05
-4.29747580940265e-05
-1.70450754243428e-05
-9.16720891285609e-06
-3.39797207697551e-05
-1.23179184343227e-05
-2.47283794505904e-05
-1.81290003076224e-05
-3.35592843997739e-05
-9.25078572905298e-06
-2.73870852391922e-05
-4.27303189176812e-06
-9.68484409161992e-06
-1.08254280551045e-05
-5.7219282194055e-06
-3.21937727996935e-05
-2.4674230417759e-05
-4.27665412634757e-05
-4.92453476659668e-05
-4.90798397156652e-06
-4.6267645150321e-05
-2.87769802459284e-05
-1.68630530091215e-06
-3.17840686048526e-05
-4.45486698047792e-05
-3.74716959461594e-06
-2.85727928959059e-06
-2.37109502156572e-05
-3.04627114435956e-05
-1.76417395956937e-05
-1.14484533831923e-05
-2.63501460027402e-05
-1.95699972858606e-05
-8.51053193814417e-06
-2.22841932685239e-05
-2.46387564898123e-05
-2.58699933259555e-05
-2.07044682025419e-05
-2.15771763551658e-05
-5.9227942519278e-06
3.67593696529918e-06
-4.39437439731611e-05
9.35737457159162e-06
-1.41435497582911e-05
-1.47125888166336e-05
-3.61726160955174e-05
-1.5393344823644e-05
-3.16484481758264e-05
-8.5117660573128e-06
-1.75944833457307e-05
-2.19780322930749e-05
-2.55596312902926e-06
-2.81218588103447e-05
-3.46770176928904e-05
-1.88965266726132e-05
-2.35466282610112e-05
-4.5888588286801e-05
-4.77739964969592e-05
-2.97843257819177e-05
-4.63368037103888e-05
-8.24741816020667e-06
-9.92253026543568e-06
-1.27869839526049e-05
-4.34004087923528e-05
-1.0332778374928e-05
-1.01529049554179e-05
-8.27783654754772e-06
-2.84695423280711e-05
-2.76699230940667e-05
-1.84977736683586e-05
-7.91071125429421e-06
-1.51609379077369e-05
-2.39410859511789e-06
-3.02588015127265e-05
-5.99634967636241e-05
-4.75631220541585e-05
-2.10901339144508e-05
-2.94114297770512e-06
-2.91080265781221e-06
-1.76163135491095e-05
-3.81268772376418e-05
-2.44587060972354e-05
-1.58707607546912e-05
-2.44427138751819e-05
-1.33268191159806e-05
-2.08580561857165e-05
-2.31660387460716e-06
-5.76203106699447e-05
-7.48509426549373e-06
-8.40777813913973e-06
1.64782580480733e-05
-2.57438367766919e-05
-1.45938059455972e-05
1.27625373065402e-05
-5.46495004759695e-06
-2.93494132499567e-06
-1.09626998776561e-05
-7.7276920398697e-06
-6.17425985256152e-06
-3.07050004070382e-05
-2.99391188545495e-05
-7.01809756755244e-06
-2.58457454616714e-05
-1.40609184169807e-05
-1.22654069540036e-05
-2.66690896871817e-05
-1.35762783825031e-05
-1.61372550203442e-05
-1.85006152248332e-05
-3.40112416256003e-05
-2.88280214830184e-06
-4.23602844658951e-05
-2.20815274510112e-05
-1.76075140451203e-05
-1.98060564682332e-05
-6.46200331752503e-07
-1.97094706433472e-05
-1.68109811011314e-05
6.64115484378865e-06
-2.82697254493161e-05
-2.89770148438248e-05
-1.96602100711417e-05
-1.15668967796276e-05
-1.77671929789842e-05
-5.41989385153602e-06
-2.14609796962942e-05
-2.71157135743196e-05
-2.37868831963471e-05
-3.62525973295127e-05
-3.07608159377074e-05
-7.75586360692105e-06
-1.51151634476423e-05
-7.98620297153362e-06
-1.72541089719039e-05
-3.79264890005971e-05
-1.77846882395544e-05
-2.55048753033154e-05
-2.62070548564735e-05
-2.27515474351916e-05
-2.51365068734614e-05
-2.41299257651113e-05
-4.07071459848968e-05
-1.66918896835416e-05
-1.60494951842025e-05
-3.47897358313363e-05
-2.48105134881698e-05
-2.10389576404358e-05
-2.64201787227792e-05
-2.0486522157435e-05
-8.84622481106415e-06
-1.23083176310248e-05
-1.22135357334581e-05
-3.36444804029128e-05
-2.43358832836425e-05
-2.73003343556776e-05
-2.99143493464208e-05
-3.62759069105583e-05
-1.94984828136852e-05
-3.78879537919727e-05
-3.69024946036794e-05
-1.57526368897029e-05
-2.79359738309293e-05
-1.94096133051281e-05
-1.40710209137483e-05
-1.2677649471153e-05
-2.87163048177617e-05
-3.12418984227469e-05
-1.56166513556257e-05
-6.36493901102191e-06
-3.66589937924054e-05
-1.55517529699411e-05
-2.77270585874329e-05
-3.86315135713975e-05
-2.31713713360997e-05
-2.62717846556032e-05
-1.44969381314099e-05
-3.22324452814621e-05
-2.24969379688817e-05
-3.20541978785528e-05
-2.14471041760037e-05
-2.28912072986541e-05
-3.19931414869754e-05
-3.71895010617943e-05
-1.42506735693892e-05
-2.16616531985418e-05
5.0302036619669e-06
-3.00425402461944e-05
-4.33540114630152e-05
-1.39962674509842e-05
-4.32536997707029e-05
-2.04053514935972e-05
-1.36094596326757e-05
-8.73092174473754e-06
-9.63145093548272e-06
-2.02189109665405e-05
-1.89093561196452e-05
-3.92699833854981e-05
-3.0695380022659e-05
-2.88386519513213e-05
-1.55089386805028e-05
-2.42115232455506e-05
-1.11960159154976e-05
-2.72168045138772e-05
-9.59630333208511e-06
-2.75304160259156e-05
6.26629065497588e-06
-2.38190142042167e-05
-3.79174374495128e-06
-4.69454578264682e-06
-2.25853309257373e-05
-5.60256190686869e-05
-1.75305470751119e-05
-4.06881563292649e-05
-2.21974182945105e-05
-2.07666474170556e-05
-3.69892625832839e-05
-8.48000640405696e-06
-4.32362227176078e-05
-1.59361539463135e-05
-2.13638842840365e-05
-3.20615463659899e-05
-1.5240345233706e-05
-3.42333468589566e-05
-2.52361199630632e-05
-1.68745292247742e-05
-1.33342345011767e-05
-2.85172379685192e-05
-9.39178085770583e-06
-3.43572729843068e-05
-2.0574085211324e-05
-3.13376571963907e-05
-2.64432396816579e-05
-1.77734271151525e-05
-2.76130265932393e-05
-2.17711202954267e-05
-3.25316812056937e-05
-1.38647768005109e-05
-2.9073621499536e-05
-3.7982316519714e-05
-3.21596088885921e-05
-2.94721432692322e-05
-1.19300982428537e-05
-2.04451985250904e-05
-1.59796857680118e-05
-6.47604420509683e-06
-2.55446728575407e-05
-3.38880974254231e-05
-1.43907697140457e-05
-3.49731241297799e-05
-1.74941183513527e-05
-2.64810692630696e-05
-2.25189308945027e-05
-2.20238566995308e-05
-1.58548912491866e-05
-2.75824433317823e-05
-3.70524501239015e-05
6.37638013214727e-06
4.78522097350629e-06
-1.78644915126868e-05
-2.69064568662482e-05
-5.42645760759772e-06
-1.82176586540849e-05
-2.43129588008109e-05
-2.87810735082527e-05
-3.40087248466679e-05
-1.99052144002611e-05
-1.93511982500777e-05
-2.16244228563816e-05
-1.75229010260769e-05
-2.74623215300756e-05
-5.3014344136957e-06
-4.31610162821559e-06
-1.54402147023855e-05
-1.34076873534844e-05
-9.5342565204764e-06
-1.67912339876406e-05
-1.23022740709161e-05
-1.84617555401796e-05
-2.43775184079068e-05
-2.87171523931542e-05
-5.21372779550105e-06
-1.50744214856567e-05
-4.20671346770944e-05
-2.42661232761512e-05
-2.54896500091881e-05
-1.97851753701812e-05
-3.70763840440034e-05
-1.01956461903018e-05
6.60621408800301e-06
-3.43180120751089e-05
-2.01436144395136e-05
-1.68415610029056e-05
-1.73308559815841e-06
-1.75661162883669e-05
-3.54101101726534e-05
-2.60556184913371e-05
-3.80999177158966e-05
-2.00101091651388e-05
-8.75508543393264e-06
-9.33635713879714e-06
-1.12824868562299e-05
-5.52147561751642e-05
-1.47660378804241e-05
-2.89338215549412e-06
-2.75431356095113e-05
-1.22961501499159e-05
-3.28059565272804e-05
-3.13764552724576e-05
-2.22295546875905e-05
-3.05551849855956e-06
-9.40059930861854e-06
-2.16199656427733e-05
-1.06289237215954e-05
-2.23473577412779e-05
-2.43344061448129e-05
-2.06656972569301e-05
-3.19776445058296e-06
-1.62215560313407e-05
-2.55905851502328e-05
-2.28558027433007e-05
-1.8009002570742e-05
-4.25196623427984e-05
-3.53565187797889e-05
-1.24089381710943e-05
-1.93183515011513e-05
-1.84626398190471e-05
-2.49269006620361e-05
-2.38609816319973e-05
-4.67333332156966e-05
-1.9726040114766e-05
-1.30386384691582e-05
-1.76623611130309e-05
-9.03640175213045e-06
-1.57612560632764e-05
-1.48325264712633e-05
-1.45944035356955e-05
-1.25402510567538e-05
-2.23680812302507e-05
-1.40583709916682e-05
-8.24602498417663e-06
-9.44432218065613e-06
-1.97343989388346e-05
-4.79219502305821e-06
5.95108363030092e-06
-3.82534907446323e-05
-2.76318107076788e-05
-1.82921451613587e-05
-6.24309938266835e-06
-1.98085632200236e-05
-2.29499531907895e-05
-2.44857476958401e-05
-3.1644072005949e-05
-3.8809713455253e-05
4.14915611372628e-07
-1.63375298588353e-05
-3.85776559728482e-06
-2.04105253568664e-05
-2.4602777792574e-05
-1.56111743808915e-06
-2.12401353639023e-06
-1.16486708386277e-05
-4.19247826004596e-05
-1.87996703386764e-05
-6.4547738636213e-06
-1.39496187105213e-05
-4.95325740957045e-06
-1.38513164151137e-05
-2.52954848442471e-05
-2.93093896669291e-05
-1.2881891945344e-05
-2.45626480296618e-05
-2.24162327397695e-05
-3.30425398197309e-05
-1.12885991514873e-05
-1.78314982773872e-05
1.29165418152773e-06
-2.23048200963202e-05
-3.71270318863487e-05
-3.71175184351335e-05
-2.5990138908163e-05
-2.51106214978594e-05
-4.41767678649674e-06
-1.65860480663575e-05
1.0943160086097e-05
-2.04668768310503e-05
-1.08496192485592e-06
-2.67230345449381e-05
-1.6706991639079e-05
-1.9864755988044e-05
-3.90500065532016e-05
-4.01916320361412e-05
-4.32998735525926e-05
-3.12058256638104e-05
-1.00851204387445e-05
-3.55292374569855e-05
8.63537382409803e-07
-2.58475339969048e-05
-5.46901202044126e-06
-1.23506280504919e-05
-3.09525261515095e-05
1.11262517478242e-06
-2.93293965058118e-05
-2.03548437879647e-05
1.1003755093498e-06
-3.49725233633309e-05
-1.65688980245288e-05
-1.9126994738294e-05
-1.83944980156014e-05
-6.27593652231508e-07
-1.84921458087671e-05
-9.92017331039461e-06
-2.89833475368129e-05
-2.59386984764315e-05
-2.00535390840229e-06
-1.52343538679465e-05
-2.21507360394651e-05
-9.77914805464681e-06
-1.74105482182433e-05
-2.26135578260065e-05
-1.68533451413936e-06
-1.3268638931856e-05
-1.2684741755433e-05
-1.12301936266779e-06
-1.80347318099807e-05
-2.37683374407294e-05
-3.37911122850191e-05
-3.10997859785602e-05
-1.38608052229552e-06
-1.32948828472057e-05
-2.77905670032863e-05
-1.18219875189024e-05
-4.78445828092169e-06
-2.64706152390994e-05
-2.24029854017942e-05
-3.66046373359067e-05
-9.05360808964938e-06
-4.56333374599924e-06
-3.27457993631813e-05
-5.88054397138779e-06
-3.56425103188749e-05
-4.66078177747911e-05
-2.26669140100772e-05
-2.8813361490725e-05
-1.91904584757849e-05
-4.33936988145291e-05
-2.23062207389106e-06
-4.52421715436596e-06
-1.32255061390819e-05
-2.98805542139633e-05
-3.30137944329151e-05
-3.19539517600906e-05
-2.20973817810444e-05
-9.32820075414313e-06
-3.79001733856974e-05
-1.97576802639826e-05
-1.81642931777158e-05
-1.20121379896821e-05
-3.44130023411512e-05
-1.30937875669547e-05
-2.99142218492486e-05
-2.8354146701703e-05
4.79759990729204e-06
-2.27835925671851e-05
-1.28777924326998e-05
-2.59018725413257e-05
-1.35660689555243e-05
-1.95393861709873e-05
-2.28877391369859e-05
-6.07053903631886e-06
-6.62217147168797e-06
-1.52773030729089e-05
-1.05210394866977e-05
-2.61099790155556e-05
-2.9418801387412e-05
-7.19190790079834e-06
-3.30686067262764e-05
-7.69961555188322e-06
-1.2991994261758e-05
-3.80226445509049e-05
-3.88559199601767e-05
-2.41977982457069e-05
1.90512226345071e-06
-2.792217436348e-05
-1.77050672992027e-05
-2.93589236937539e-05
-2.85260025573048e-05
-2.82071095340808e-05
-2.85706806919691e-05
-3.51631558000218e-05
-1.7200076187037e-05
-3.0210231644893e-06
-3.22380885979619e-05
-2.6639950602061e-05
-1.4033583331969e-05
-2.09117642853831e-05
-2.83955749769873e-05
-4.41163544695147e-06
-2.57559842976751e-05
-5.45770249098657e-06
-1.58845114844835e-05
-9.42092528777187e-06
-2.54263843768665e-05
-2.75052260384751e-05
9.52308489302957e-07
-2.51905277677085e-05
-1.61135430995485e-05
-3.09040283681864e-05
-2.09026434355091e-06
1.32010123274892e-05
-3.12623106525952e-05
-1.16399112871121e-05
-3.18162261559823e-05
-1.79978931360378e-05
-1.14500276335884e-05
-3.138511277264e-05
1.43728863680811e-07
-3.67334798813987e-05
-2.64322287187137e-05
-2.05720871322337e-05
-1.54301190647364e-05
-6.435603468441e-06
-1.95778070614391e-05
-2.34642598821423e-05
-3.30789456435627e-05
-3.65023786837642e-06
-2.79617368033304e-05
-3.19178877588004e-05
-3.58918709274683e-05
-2.60246300872585e-05
-1.77581025094542e-05
-8.49483364182187e-06
-6.3087883587294e-06
-8.69523549426943e-06
-4.07298455023171e-06
-3.27986855651895e-05
-1.54179818544884e-05
-5.16547238311159e-05
-2.55903352163147e-05
-2.56541457129228e-05
4.92094430243997e-07
-2.66577786231046e-05
-7.09165619112317e-06
-7.73748155751983e-06
6.3263669955289e-06
-1.84285401630548e-05
6.45935474147225e-06
-2.05652775611926e-05
-3.55716541971688e-05
-2.18876651355365e-05
-1.36344236554319e-06
-4.63663435640894e-06
-5.5407508408007e-06
-1.5913943955612e-05
-6.74182898886393e-06
-3.4580266479169e-05
-2.56876582108969e-05
-2.43913883569225e-05
-3.30647742055648e-05
-2.39474403439184e-06
-3.0319020233707e-05
-2.65491554825863e-05
-4.10627325147383e-05
-1.24501055738854e-05
-2.57133204896718e-06
-2.829568677155e-05
-1.05213531566813e-05
1.72667558897642e-05
-1.81328264615805e-05
-3.14444648043374e-05
-1.30721839811757e-05
-2.58112122621984e-05
-1.48083378504139e-05
-1.24921524989517e-05
-3.74152673202987e-05
-3.38341388194942e-05
-2.85032278692928e-05
-7.77068348910564e-06
-7.74232766099688e-06
-1.06733963286949e-05
-1.94535120852246e-05
-1.86390620470981e-05
-6.92141333007372e-06
-2.97175525312366e-05
-2.17379104543316e-05
-3.80808055174659e-06
-1.16066188276235e-05
-2.55023544408219e-05
-3.37723241087656e-05
-1.79694890170067e-05
-3.85021897145336e-05
-1.61195059477983e-05
-1.71793527718658e-05
-1.15611027371013e-05
-2.6260775566696e-05
-2.62625193953935e-05
-4.45616296789217e-06
-2.68452536530234e-05
-3.56498782765168e-05
-3.57048763552963e-05
-1.81848273918933e-06
-1.92361832719975e-05
-1.42253192026741e-05
-3.16508426167935e-05
-4.10388887358736e-05
-3.6967372762337e-05
-1.53888215163391e-05
-1.8808343185683e-05
-2.47690785284127e-05
-2.06860733670115e-05
-2.86980731359895e-05
-4.83519938417864e-05
-1.39894221678594e-05
-3.08916875689911e-05
-3.16923123986408e-05
-2.91854161759913e-05
-3.38468729430403e-05
-1.64559358418203e-05
-2.62135504205642e-05
-2.38900540263898e-05
-1.72716780626319e-05
-1.03727031437145e-05
-2.0910463882651e-05
-3.58814124270785e-05
-3.71751339442809e-05
-4.33792543586206e-05
1.25946395908453e-06
-2.90816512397605e-05
-4.6735813919327e-05
-2.65384474672499e-05
-9.72754649348052e-06
-1.94307885273517e-05
-6.23345618997628e-06
-1.5140694062321e-05
-1.5073302299119e-05
-1.07545175498498e-05
-3.10975738572054e-05
-3.35926587815533e-05
-4.00165851795431e-06
-2.52700893089768e-05
-4.43381505810367e-06
-2.48812091244713e-05
-5.14125001413436e-05
-1.87099293182602e-05
-3.38404891355003e-05
-4.11721717778359e-05
-2.27466401216877e-05
-8.05620150132416e-06
-2.37202862756498e-05
-2.12617563800342e-05
1.13382888178365e-06
5.72520762116732e-08
-7.98823963630534e-06
-1.26656749366124e-05
-2.04607715919847e-05
-2.78286692130586e-05
-2.99704965989389e-05
-2.54825275792216e-05
-1.17716685925356e-05
-2.00143569257537e-06
-3.08987977049887e-05
1.50914191674756e-06
-2.47601998011023e-05
-4.90966503955229e-05
-2.97794794628052e-05
-1.75831009561462e-05
-2.98964302835795e-05
-2.16014262086056e-05
-4.19529343925024e-07
-3.34190322850153e-05
-7.51979182410077e-06
-3.43589084658725e-05
-9.70959217969374e-06
-2.59041055344031e-05
-1.16866080124599e-05
-3.16949833815864e-05
-1.38758419931101e-05
-8.52174941947566e-06
-2.29179187438685e-05
-1.84690697198466e-05
-9.38767840065516e-06
-1.96969103695605e-06
-1.00673620412366e-05
-4.19253828213898e-05
-5.64997446061922e-06
-9.42815847165304e-06
-1.56057411814613e-05
-1.32071184466671e-05
-1.84271663626884e-05
-2.23827000870949e-05
7.53066670975531e-07
-2.9946035828469e-05
-2.5956374058223e-05
-3.20426712985581e-05
-5.81112244031314e-06
-3.39882982294938e-05
-2.69377441676249e-05
-2.0206997558187e-05
-2.41977594021159e-05
-3.99867615350954e-05
-3.73016200660655e-05
-1.14552322311602e-05
-1.34204527640243e-05
-3.96815179080922e-05
-1.47562827281191e-05
-1.44152809831733e-05
-2.66021336384884e-05
-5.31076053715644e-06
1.97240613672601e-06
-5.25117790612993e-07
-2.86520592548154e-05
-2.74820528587662e-05
-2.16359108625194e-05
-2.07452613986126e-06
-2.38972503768475e-05
-3.11679131479984e-05
-1.36307164446459e-05
-2.88983348204582e-05
-2.8533257520844e-05
-1.95157380144572e-05
1.03841676127383e-08
-3.10960484504881e-05
-4.58329786228526e-06
-1.02846042730556e-05
-1.92073871746097e-05
-1.58211571810173e-05
-1.66649427600151e-05
-3.10301695789447e-05
-3.22985497566685e-05
-2.54853765066051e-05
-4.19622657742501e-05
-2.60351844328347e-05
-3.14419888614499e-05
-1.83641054114356e-05
-1.84652739799795e-05
-1.4306874778212e-05
-1.83649500460067e-05
-5.2482352277864e-05
-1.27787717689195e-05
-2.48870321795777e-05
-2.5889811900962e-05
-1.56393430584721e-05
-2.61327138345454e-05
-1.93838894234335e-05
-3.96209512501321e-06
-2.17957201619927e-05
-5.52556495066206e-06
-2.99481248290109e-05
-2.61630631028564e-05
-4.11591178090177e-05
-1.48351834773666e-05
-3.54774115091394e-05
-5.23355870087592e-06
-2.14242664074156e-05
-3.1528754241302e-05
-1.12654782552796e-05
-1.45283998521594e-05
-9.73960368568485e-06
1.20963174146498e-06
-2.87357467962004e-05
-1.24081684238787e-05
-2.63569217396676e-05
-2.03378981734764e-05
-2.76799736476782e-05
-2.24528840173431e-05
-2.46799660241741e-05
-1.69380932576566e-05
-4.28684354574426e-05
-1.90596248265988e-05
-2.32613757187155e-05
-1.14584621861802e-05
-2.57654038357495e-05
-9.88062135591487e-06
-1.84098584496241e-05
-1.36371982914988e-05
-3.00919748571919e-05
-3.92837481534084e-05
-1.67574475592229e-05
-1.58430329494661e-05
-5.28262913707785e-05
-1.12538411202854e-05
5.0302179147586e-06
-1.01074702859598e-05
-1.19588759957674e-05
-2.99403123306209e-05
-2.43195526222985e-05
-1.34494553076192e-05
-2.50556713046018e-05
-2.01589187604854e-05
-7.85863779156407e-06
-1.12648787253054e-05
-1.70715615866742e-05
-8.13240995827012e-06
-2.80071384118339e-05
-4.59220097925991e-05
-2.93131061065762e-05
-1.72016270123271e-05
-2.5724260969734e-05
-2.19412689081958e-05
-1.822936136127e-05
-2.92791679732859e-05
-2.91272954577304e-05
-2.29051676722831e-05
-2.3333283725245e-05
-1.84975394149984e-05
-2.06612412657308e-05
-1.87565319472785e-05
-1.5117050139208e-05
-3.87249670205456e-05
-2.31990095447033e-05
-3.16136722566378e-05
-2.26556161097381e-05
-2.11178066931828e-05
-3.26030424120049e-05
-1.32679215628383e-05
-1.18177087850077e-05
-1.2979194844005e-05
-4.69733211758976e-06
-3.06405291156373e-05
-2.48474725254134e-05
-2.87886093717207e-05
-2.21643129920328e-05
-1.52867948183809e-05
-2.07781055656201e-05
-2.89634736980408e-05
-3.23685953381044e-05
-3.92718812159557e-05
-2.36457346990103e-05
-2.4853405520135e-05
7.02342414499607e-06
-1.63422009847767e-05
-1.88390329575232e-05
-3.22412929807307e-05
-9.64738673386406e-06
-1.02558226115518e-05
-2.17577554380882e-05
-1.91645615217136e-05
-1.64182954814676e-05
-2.04841866030961e-05
-9.73458647911436e-06
-2.18640348226407e-05
-7.88475552765291e-06
-3.41403706870669e-05
-1.00854757092047e-05
-3.8079515737087e-05
-3.70172279193836e-05
-2.24296925305805e-05
-1.5424374560089e-05
-2.77264401118913e-05
-2.08301932698794e-05
-1.64750172163146e-05
-2.58120851352813e-05
-1.80193731739816e-05
-9.66397280637618e-06
-1.45064079043595e-05
-6.98532991889058e-06
-1.95186019131184e-05
-1.19768170749525e-05
-2.1431151089827e-05
-2.24477055093237e-05
-3.57862820931485e-05
-1.62400136731315e-05
-4.98977754899992e-05
-2.66819049245393e-05
-3.64408588808544e-07
-7.27358926945097e-06
-2.307488163761e-05
-8.74903557413841e-06
-7.15624917856642e-06
-1.5830430106176e-05
-1.45706656675473e-05
-1.53368420005453e-05
-2.82589569481635e-06
-3.55117351024642e-05
-1.66874696997033e-05
2.3142806690482e-06
-3.03359120241081e-05
-3.39440245265353e-05
6.90318970922559e-06
-4.3847418768765e-05
-1.02666063423222e-05
-1.83092989489791e-05
-3.55281616529395e-05
-1.20784687773075e-05
-2.45649824668651e-05
-1.98684711640539e-05
-3.18842048450089e-06
-1.70194514036241e-05
-2.69844960599222e-05
-3.30868445125771e-05
-3.6704683643011e-05
-1.74903187964339e-05
-1.76705667674733e-05
-1.99481565084957e-05
-2.66603991442943e-05
-2.73009737236677e-06
-2.54462649480403e-05
-9.03053558174893e-06
-1.84891520083031e-05
-2.16179554463119e-05
-3.56427094154746e-05
-2.1266636307178e-05
-4.16609531465694e-05
-1.12307118521049e-05
-3.01139597334439e-05
-3.30380451364753e-05
-2.47348796792513e-05
-1.73079557154224e-05
-4.24131488281217e-05
-2.64207169452114e-05
1.27114253655411e-06
-3.02662794395995e-05
-3.36149495715063e-05
-4.17507249033226e-05
-1.95641967797575e-05
-1.96205954453279e-05
-3.45570024860212e-05
-5.03611612241607e-05
-1.7349767072003e-05
-2.38767218429698e-05
-1.01046578983723e-07
-6.32429952481763e-08
-2.54608752179499e-05
-1.30562223520386e-06
-1.79708003666379e-05
-2.67575945828944e-05
-3.6596549880493e-05
-2.94499528022832e-05
-6.88886064521588e-06
-2.1772729145335e-05
-2.90984822504413e-05
-1.7165235477581e-05
3.19880674206941e-06
-9.7539305502468e-06
-6.66593627397767e-06
-2.95089369321568e-05
-2.70432896188404e-05
-1.46633153729651e-05
-2.96759593828873e-05
-1.0423467160904e-05
-6.47141743639582e-06
-9.3222274768451e-06
-1.58679913428901e-05
-2.43443581403527e-05
-1.40471488635065e-05
-6.43995473945733e-06
-3.08333812206957e-05
-1.84560870519264e-05
-1.52010879178361e-05
-3.61527225535326e-05
-1.37821651394937e-05
-2.69233848966048e-05
-3.92740637504056e-05
-8.69514163454694e-06
-3.56646571942782e-05
-3.15448147525744e-05
-2.18524871749902e-06
-6.24636745176637e-07
-8.73849158583966e-06
-2.62106366247214e-05
-5.87769060108006e-06
-2.77373428684798e-05
-5.9710060406855e-06
-9.74012771605023e-06
-1.87250811520051e-05
-3.4531456991536e-05
-2.05974258398704e-05
-2.02545202358483e-05
-5.95581854957982e-06
-1.63568146828355e-05
-1.39635584022435e-05
-1.97132503900099e-05
-1.00216797377811e-05
-1.22008715416273e-05
-2.97097227887041e-05
-4.74645418926651e-05
-3.02147669333229e-05
-2.15896560486848e-05
-1.14535926944146e-05
-2.33644143405742e-05
-1.54680141643621e-05
-2.36612531398821e-05
-3.00160300480319e-05
6.85236580112401e-07
-2.21695516326863e-05
-1.6339348002393e-05
-2.26137479400484e-05
-1.25724114847691e-05
-2.86639941624971e-05
1.9356527707646e-06
-1.59855837882614e-05
-3.69873826646082e-05
-2.56840328115977e-05
-2.71152862503917e-05
-2.01502083804077e-05
-1.49034237383532e-05
-2.66250176124776e-05
-1.05487876748236e-05
-2.55430822767669e-05
-1.8855948599475e-05
-3.85677564354133e-05
-9.15592984540358e-06
-3.55818420754374e-05
-1.0606821994501e-05
-2.50204356468854e-05
-4.05352218762595e-05
-1.62957627457167e-05
-2.95021232764688e-05
-1.89012711674892e-05
-1.11930737106687e-05
-3.3169816863808e-05
-2.92318151281012e-05
-4.14590954284648e-06
-2.7982008590262e-05
-1.03956748866435e-05
-2.85223169213727e-05
-1.8613377507211e-05
-2.70858465951221e-05
-1.1205004885677e-05
-1.49548130787719e-06
-2.18710511879931e-05
-6.24559992869582e-06
-2.9839831606621e-05
-9.99331215437561e-06
-1.01698788719316e-05
-3.73018689180917e-05
-9.09629989825382e-06
-1.95035997585599e-05
-3.00236711890854e-05
-2.32828298822973e-05
-2.15689189355856e-06
-3.08118749285096e-05
-2.12157262785836e-05
-2.75975265099988e-05
-1.87017853828182e-05
-2.76097258391989e-05
-1.93110099973605e-05
-2.94584580108371e-05
-2.68607843285484e-05
-2.0769217901899e-05
-3.01824694705995e-05
-4.14549428511381e-05
-4.33922800620567e-05
-3.51617384447821e-06
-3.10332684332786e-05
-1.19683854679951e-05
-1.30751902615751e-05
-6.93686504193371e-06
-2.52821898029334e-05
-3.73414390835482e-05
-1.02983841134928e-05
-1.56952697314544e-06
-3.64879357995744e-05
-1.82257421196112e-05
-2.41111463231379e-05
-7.77958780498783e-06
-3.660334197029e-05
-8.81514238373177e-06
-3.08388824157086e-05
-2.59862844817378e-05
-5.47469194184246e-06
-5.42824209829489e-05
-2.50705803735898e-05
-2.39817961254217e-05
-2.6149470335134e-05
-1.87129739186347e-05
-3.75752497448846e-05
-1.60153347035997e-05
-2.78391867942107e-05
-3.60060316649811e-05
-1.23914567627146e-05
-1.61817594079295e-05
-2.51569158663536e-05
-2.27693982892146e-05
-2.40253220142894e-05
-1.3711625806538e-05
-3.139872205869e-05
-2.55932689322749e-05
-2.20542466816304e-05
-4.9126660837367e-05
-3.19569995280669e-05
-9.55785990165215e-06
-3.18840784514617e-05
-1.04174964819102e-05
-1.11018009570448e-05
-3.39465838647071e-05
1.26354090171044e-05
-2.33116643998365e-05
-3.00832651792949e-05
-2.56665235804509e-05
-3.85492411817845e-05
-2.09246878749245e-05
-5.71602092516316e-06
-1.36316405276339e-05
-2.38686072884583e-05
-1.88815715498297e-05
-2.13986236631519e-05
-2.66702175551547e-05
-2.51266774030483e-05
-1.93373383540038e-05
-2.14320877165021e-05
5.33659940242454e-06
-1.43247208263997e-05
-4.13474737027787e-06
-1.6063997335689e-05
-1.62503004242145e-05
-1.84912894644493e-05
-3.38454435087854e-05
-4.98664990930225e-06
-2.7773912410721e-05
-1.65902145157014e-05
-3.4067453812603e-05
-2.43955599752429e-05
-2.22839770392719e-05
-1.60685416800004e-05
-1.21575468197589e-05
1.2171279649538e-06
-3.47253497459473e-05
-1.8609694871167e-05
-1.66004809291732e-05
-1.57395130333401e-05
-2.88097226153504e-05
-2.82033491419111e-05
-1.83498138104133e-05
-2.11795167633834e-05
-2.62288689746246e-05
-1.55263064143717e-05
-2.33856008783776e-05
4.937431759298e-06
-3.65222360105977e-05
-2.47911111374734e-05
-1.11710607332876e-05
-3.30763296859851e-05
-3.68621058849139e-05
-2.11698109213609e-05
-1.72963773075089e-05
5.32964440289109e-06
-2.5205682258198e-05
-1.23862161765669e-05
-1.31404802509305e-05
-9.07679130471695e-06
-2.69000289501396e-05
-1.64594768171928e-05
-6.7560211464758e-06
-1.4033493711371e-05
-1.75541238094596e-05
-1.78641836110513e-05
-2.48419443535288e-05
-1.95447817869482e-05
-2.18688363729771e-05
-1.83120909604513e-05
-1.90992716728878e-05
-1.51839618940026e-05
-1.87134596114488e-05
-1.270498756969e-05
-2.6364702525167e-05
-7.70735332518842e-06
-2.4401190321556e-05
-3.88543198655245e-05
-1.73497298761838e-05
-1.98430766314563e-05
-2.81311443843697e-05
-2.79153083190595e-05
-1.53843309809597e-05
-2.67142895970285e-05
-3.51101850245124e-05
-3.36709966496238e-05
-3.86949753125937e-05
-2.37251527989389e-05
-1.65704943343066e-05
-1.24247435275127e-05
-2.93623389666809e-05
-4.20857953706454e-06
-1.42999548087867e-05
-2.28935272817135e-05
-1.55958438136424e-05
-1.22460200410884e-05
-4.69667258689373e-05
-1.9861667297549e-05
-3.07890231184087e-05
-3.72893523030494e-05
-2.19568228624648e-05
-3.49906006518631e-05
-3.2015141718609e-05
-9.19660562718944e-06
-1.58479388622264e-05
-1.57207910778039e-05
-1.06909033143356e-05
1.66361196483118e-05
-5.1994180095149e-05
-1.70714677674471e-05
-1.09932425010911e-05
-1.26633446836395e-05
-2.1045403131908e-05
-1.42570572829215e-05
-3.20745841081295e-05
-2.70222100576493e-05
2.56743657689149e-06
-1.92664163475764e-05
-1.84140300949602e-05
-9.45232957845569e-06
-3.08756696634124e-05
-1.35911691071165e-06
-2.11348247125677e-05
-1.90920710876456e-05
-1.10504008637263e-05
-5.90313239582981e-06
-3.85080158778038e-05
-2.47651079536759e-06
-2.25621918033667e-05
-2.05502826600554e-05
-2.37272798895004e-05
-1.73276334374143e-06
-2.320798626056e-05
-9.67077393887183e-06
-2.0355743450056e-05
-1.10569695979002e-05
-2.07504822800819e-05
1.02020859438075e-05
-2.40540272106645e-05
-4.0835256877445e-05
-3.16061215424065e-05
-2.33458452894969e-05
-2.0861749421738e-05
-4.85435644232937e-06
-1.99911064258226e-05
-1.04475960160912e-05
-1.45224144377939e-05
-2.47185250461914e-05
-3.00230970567013e-05
6.80112239337788e-06
-2.17786579834923e-05
1.85749336536713e-06
-1.58496639038043e-05
-1.98773117572616e-05
-2.51454087840944e-05
-4.07713722931898e-05
-2.43485114426719e-05
-4.12816471769694e-06
-6.71572783531353e-06
-1.64760560434476e-05
-1.46988326771578e-05
-1.75641983406449e-05
-3.14095531075455e-05
-1.52629398889953e-05
-2.63234858601651e-05
-1.93295930498816e-05
-3.96713454808559e-05
-3.18231770991088e-05
-2.43049438861014e-05
-2.72059714616868e-05
-1.9413288558906e-05
-5.30942473306222e-06
-1.29826277391583e-05
-4.34038324478485e-05
-1.32142952770823e-05
-9.64720885182395e-06
-2.17347822030015e-05
-1.00413437971645e-05
-4.07130740408808e-05
-3.46272029737371e-05
-3.26996971669284e-05
-2.39260139034316e-06
-2.01032044894259e-05
-1.92416519950191e-06
-4.0872312695236e-05
-7.24668950603166e-06
-2.02098963526015e-05
-9.12029920287639e-06
-2.63242274748581e-05
-3.45119341553635e-05
-2.4755239920107e-05
-2.12991144297256e-05
-2.23283295420397e-05
-6.35477412879707e-06
-2.46389055258408e-05
-3.08075052480782e-05
-1.68962009446422e-06
-9.43666459749201e-06
-3.62304114940575e-05
-3.28824055400202e-05
-2.1808553995407e-05
-7.07467097475279e-06
-3.42065750945611e-05
-1.72842652299607e-05
-5.1397295303391e-06
1.14843358952303e-06
-2.26092240810427e-05
-1.28792245865947e-05
-2.5026879400683e-05
-9.68672738809623e-06
-2.47448330668904e-05
-2.00251307940816e-05
-1.79482902255764e-05
-1.20802724065572e-07
-1.34257686984689e-05
-1.06884434130784e-05
-2.36019078719993e-05
-2.29221102073541e-05
-3.03971478981903e-05
-2.6085077111921e-05
-1.48174344635142e-05
-2.23325964498523e-05
-3.83451539219661e-05
-2.9465029904366e-05
-1.45318124681855e-05
-2.28204290280209e-05
-1.79167076025879e-05
-2.85451709347771e-05
-1.70809373617225e-05
-2.01812855131384e-05
-3.29325040585767e-05
-1.13809708799382e-05
-8.49775365650814e-06
-2.54255503899719e-05
-2.56554420908683e-05
-1.73924734631071e-05
-1.99202991907778e-05
-2.6291396774484e-05
-1.73728491498803e-05
-2.37506432327593e-05
-1.97736836299903e-05
-3.60114514497513e-05
-2.79267247069102e-05
-1.87976665499252e-05
-2.63095886158044e-05
-3.47651589457516e-05
-1.60610724131845e-05
-2.97110100396988e-05
-3.47262475103474e-05
-9.2621465870497e-06
-2.36745043042955e-05
-1.88595476415994e-05
-3.06355529901023e-05
-2.52639120411115e-05
-3.11414155897335e-05
-1.93542648905916e-05
-2.09810686581735e-05
-1.90670302537537e-05
-3.11404611072983e-05
-4.25673685676208e-05
-2.44157078352303e-05
-3.81533924767998e-05
-2.1234484981027e-05
-2.80543311845714e-05
-2.62799130241246e-05
-3.80322522776152e-05
-3.73463114134493e-06
-4.09271217216142e-05
1.62046658034492e-05
-4.1928180762617e-05
1.95656029866895e-07
-3.22151824201961e-05
-2.60202179219396e-05
-1.60790797772661e-05
-1.79657348470542e-06
-4.11180274283113e-06
2.44844687998682e-06
-1.50768433384577e-05
-2.36329084661975e-05
-2.33211054484368e-05
-1.69826626361553e-05
-4.8025645657804e-05
-1.67442615435825e-05
-2.18644284249792e-06
-2.31331456117105e-05
-3.45114374845106e-05
-2.62820203597569e-05
-1.26421175619407e-06
-3.44197171558281e-05
-1.16584364796599e-05
-3.17376055540791e-05
-8.74890954357934e-06
-2.13298734889715e-05
-1.28437735503141e-05
-4.57640305209027e-06
-2.0038032889987e-05
-2.3182628905542e-05
-3.28869325227866e-05
-4.43997781801398e-05
-8.32023324667112e-06
-3.91514373011582e-05
-1.89631849953469e-05
-2.76518179245755e-05
-1.30202697345963e-05
-5.22207667193836e-06
-4.23680724764475e-05
-1.76343194259219e-05
-3.49284183948259e-05
-2.51079035768528e-05
-8.1557389218671e-06
-2.2396803214671e-05
-3.8494117400508e-05
-1.89175657371436e-05
-1.26154764590844e-05
4.74346947451174e-06
-2.71133741785877e-05
-6.08632355036617e-06
-1.09971848640601e-05
-2.92163719352239e-05
4.04396973643331e-06
-3.0150796539432e-05
-1.37898234529155e-05
-1.07863475585596e-05
-3.63999705338568e-05
-4.55059808539029e-05
-4.77074716008594e-05
-2.01981569966463e-05
-2.92386761089918e-06
-4.30915184308795e-05
-3.58438070675824e-05
-3.02017217261941e-05
-1.63460977256066e-05
-5.34636071393734e-06
-1.26860623653489e-05
-1.1913765408054e-05
-5.01750426571354e-05
-7.19588125507365e-06
-1.8659405490043e-05
-3.88490360079831e-05
1.08167409882928e-05
-2.48268237459723e-05
-3.47768912235452e-05
-7.47087810598224e-07
-2.07932449485382e-06
-2.90284601699481e-05
-3.42219882985362e-05
-2.49052486761105e-05
2.18900704111322e-06
-3.1567172825357e-05
-2.12257531431269e-05
-1.52296104943325e-05
-9.92859610722795e-06
-3.45532163063932e-05
-1.54758976944034e-05
-3.09407780396237e-05
-1.45743833566841e-05
-3.04903064017649e-05
-3.93197513925135e-05
-1.81000906298222e-05
3.88432646852634e-06
7.23415795144488e-06
-1.7423450735031e-05
-1.16313310332074e-05
-3.78883133875309e-05
-2.75304882888428e-05
-5.18505856725048e-05
-1.58806663514705e-05
-4.75923093570819e-06
-2.3249560759458e-05
-1.04731475865167e-05
-4.97912038829714e-06
-1.85971260987808e-05
-1.21305947376938e-05
-1.36876245383687e-05
-1.49817001242302e-05
-2.74741125960487e-05
-2.98866815035099e-05
-3.06560999942648e-06
-3.1004882241242e-05
-3.20151251305331e-05
-2.58776834618035e-05
-4.31662663622586e-05
-2.22895561210844e-06
-1.96467823187755e-05
-8.41028308858657e-06
-3.76388213908949e-05
-7.52527940473565e-06
-2.67786047611552e-05
-1.92014537346862e-05
-3.7343778703146e-05
-4.3696622998958e-05
-1.13764092855106e-05
-2.763241520493e-05
-3.29879660609142e-06
-1.60409849522796e-05
-1.61358848683833e-05
-2.18797233641508e-05
-1.8016492205495e-05
-3.58663257950643e-05
-1.00032384677268e-05
-1.30242972877742e-05
-2.49690057718885e-05
-1.51205473783775e-06
-1.46390632049604e-05
-2.16517202715258e-05
1.5360416588575e-06
-1.48758187404357e-05
-2.98507732207186e-05
-6.6794265502376e-06
-6.86205628834521e-06
-3.32926453334847e-05
-2.4041185787151e-05
-3.34192036804523e-05
-3.12570103043951e-05
2.61901266673796e-08
-1.27728459515774e-05
-2.33691050048591e-05
-1.36232507052562e-05
4.16579843751365e-06
-3.47639897966786e-05
-2.81398546768279e-05
-3.8023862491946e-05
-2.32621564144061e-05
-6.69520373951712e-06
-7.80667416062233e-06
-8.65423349988025e-06
-1.15202166070019e-05
-3.00485698974825e-05
-2.80259774267721e-05
-3.94378476539976e-05
-2.98608782551687e-05
-1.39390509015992e-05
-2.46201841551951e-05
-2.80660337910767e-05
-3.57683834006202e-05
-2.0699479301019e-05
-2.61025057358509e-05
-2.88404541376886e-05
-2.48183928400878e-05
-1.03721451079172e-05
-3.84967167835544e-05
-3.08024827978915e-05
-2.37797745880434e-05
-4.44023503686767e-06
-2.96044596740946e-05
-8.69146915432669e-06
-1.60047533382826e-05
-1.49793283668756e-05
1.39344172326991e-07
-1.96971399502578e-05
-2.72495115381376e-06
-4.35283074321607e-05
1.49355882963503e-06
-2.83072923157886e-05
-5.87130513280627e-05
-4.85890019640868e-05
-1.10625177477154e-05
-3.02166163545803e-05
-1.18865101268942e-05
-2.18540608699063e-05
-1.64481444122726e-05
-1.7569993220164e-05
-1.87174850665878e-05
-4.41357136111412e-05
-1.41401067940067e-05
-2.44794869999352e-05
-3.43385099556106e-05
-2.45302686000402e-05
-3.61120006178728e-05
-1.0817938417534e-05
-3.04999199604115e-05
-3.82174001517218e-05
-2.92205671090602e-05
-7.59232123916322e-06
-4.51205866773009e-06
-1.62678095348444e-05
-8.13404285486776e-06
-1.93942724414066e-05
-2.8504368505963e-05
-3.42164929420954e-05
-2.59376359461096e-05
-1.46085131134938e-05
-5.85181926873332e-06
-2.47241865032133e-05
-3.2943923065947e-05
-2.91475494222124e-05
-2.78650720224199e-05
-1.95325419992723e-05
-7.65591677421001e-06
-2.79950506186847e-05
-2.10009851476649e-05
4.86568532430857e-06
-3.16063390006905e-05
-4.72774248532686e-07
-2.42940648373253e-06
-1.85515400975715e-05
1.13956327857232e-06
-2.81734600825568e-05
-1.62891380944739e-05
-2.0768839708125e-05
-1.41861329811097e-05
-1.85325998866023e-05
-6.0133058452286e-06
-2.73701806075905e-05
-1.64924950883394e-05
-5.58766851100583e-06
-5.66310856759054e-06
-2.17070775258875e-05
-2.28815363566269e-05
-2.43511565569429e-05
-2.84694345713414e-05
-2.61468918633559e-05
-1.36723390469974e-05
-1.07271659327695e-05
-1.6439873598656e-06
-1.95539270642344e-05
-2.58023344635143e-05
-2.11409059700286e-05
-3.10755121586722e-05
1.2425650124747e-05
-1.57184709517688e-05
-1.71178910611016e-05
-5.52101883930894e-06
-6.79953826286712e-06
-9.27948026838014e-06
-2.90238664781918e-05
-2.62605737936312e-05
-2.13687434386357e-05
-2.39694144565333e-05
-4.40967956670098e-05
-5.13927743912864e-05
-1.36506830114252e-05
-1.25618214828621e-05
-1.77006032851301e-05
-3.34585332237416e-06
-2.13967988046139e-05
-4.62033202130587e-05
-1.78646519387952e-05
-3.04068249368702e-05
-3.94498424321005e-06
-2.46282004903677e-05
-3.7561738934664e-05
-2.81126661233644e-05
-1.43285844580542e-05
-2.44771490843139e-05
-2.95395486144835e-05
-2.18094544080803e-05
-2.47847877552218e-05
-2.40149312549124e-05
-2.16434875027537e-05
-2.22781054223851e-05
6.10627160475289e-07
-1.35460359147288e-05
-3.80956108495366e-05
-2.95769342594604e-05
-3.77373563705123e-06
-4.12814199250001e-06
-2.33077775463379e-05
-3.40747432544244e-05
-3.91558175757626e-05
-1.9910773189278e-05
-4.29520959749475e-05
-9.08602148049879e-06
-1.53344825647356e-05
-5.04989717251689e-06
-3.71310607261799e-05
-2.65675592396434e-05
-2.60099687353482e-05
-1.8533923860545e-05
-2.90704543136594e-05
-7.8949152504847e-06
-2.02053644967232e-05
-1.82761526470331e-05
-1.67646552831795e-05
-2.26068823470858e-05
-3.06946088405072e-05
-2.7709970388308e-05
-2.7981192781837e-05
-3.05636008305377e-05
-2.85951476487926e-05
-1.49171715484425e-05
-2.37438211079349e-05
-7.41010785929293e-06
-1.0522829904156e-05
-1.97073711567376e-05
-2.80747090874258e-05
-4.3470500455188e-06
1.94849766483081e-06
-8.83248499198547e-06
-2.32340982699607e-05
-2.06903224927835e-05
-1.13391519184694e-05
-2.92817614271997e-05
-1.83849586338578e-05
-1.03402843970761e-05
-2.51200119721383e-05
-8.15794648208363e-06
-2.8464116648023e-05
-2.65081980622259e-05
-1.5590587285483e-05
-1.57251405631173e-05
8.5335498387555e-06
-4.69715907661457e-05
-2.02243915510508e-05
-1.67922109733982e-05
-6.93616285272774e-06
2.01990397768027e-06
-8.57313435667329e-06
-1.04154995488924e-05
-2.30576111398345e-05
-1.89177229066803e-05
-2.015494156716e-05
-3.07128083500058e-05
-2.45040038696283e-05
7.49196047573571e-06
-1.00332254341887e-05
-2.19314265915136e-05
-2.38069253794191e-05
-3.31093797755957e-05
-4.17364047271015e-05
-1.90370229212533e-05
-1.96648581869678e-05
-1.97130677129021e-05
-1.01525007706262e-05
-1.97965931610133e-05
3.07253813293486e-06
-1.90060102542432e-05
-3.62184253067241e-05
-2.00020084152243e-05
-2.65954169198439e-05
-5.46248617005144e-06
-3.00369389868075e-05
-2.90958511208663e-05
-1.15386219062945e-05
-3.62324401506057e-05
-1.64782461204119e-05
-2.67871380828791e-05
-3.32661089707588e-05
-2.4546682375307e-05
-3.36314439328433e-05
-1.02832543269423e-05
-1.65205248143264e-05
-1.68062197096049e-05
-1.76313300250925e-05
-1.61957570720446e-05
-1.44534592341117e-05
-2.56517832249854e-05
-1.05264761659275e-05
-2.70306537856176e-05
-2.06390593278107e-05
-2.49670228585168e-05
-2.8547802853049e-05
-4.50741129800224e-06
-2.09887363014832e-05
-2.80985855990042e-05
-9.67357467206392e-06
-2.65236875788556e-05
-8.78407302142332e-06
-6.90331778635579e-06
-2.64127678265759e-05
-5.01844205415922e-05
-1.7728896076278e-05
-4.73254600617236e-05
-6.63975231736985e-06
-1.19315920321223e-05
-9.44055498614772e-06
-9.5737542339559e-06
-5.45036782878765e-06
-1.88265232317965e-05
-3.41855660915462e-05
-1.49296487139621e-05
-1.91587066250163e-05
-2.2819834495711e-05
-3.09513307907537e-05
-9.5211373465964e-06
-2.38502021577545e-05
-2.575833105212e-05
-3.26522503632616e-05
-2.51646996061539e-05
-2.56636094105907e-05
-1.39008126372721e-06
-1.1802027951665e-05
-2.33283918722407e-05
-2.94841782779512e-05
-1.96668110116731e-05
-2.2633548293238e-05
-2.17538086396524e-05
-2.7631016547313e-05
-2.74213275905029e-05
-1.64864334295886e-05
2.10251566148991e-06
-1.8549930186256e-05
-2.51568355187508e-05
-2.33001226731929e-05
-2.34454513426225e-05
-2.07345391467371e-05
4.84537583688073e-06
-2.1008772341933e-05
-1.7562619269273e-05
-1.26145281111672e-05
-1.45316696586385e-05
-1.44454173300421e-05
-1.34784604337661e-05
-1.29649669849528e-05
-1.21905348869346e-05
-1.02808670536852e-05
-1.6650697117515e-05
-3.30661984862312e-05
-1.19257283316231e-05
-2.82233020712661e-05
-7.06688375823838e-06
-1.94684402378464e-05
-1.12668441474107e-05
-2.260698273964e-05
-4.86517935437405e-05
-2.854831958996e-05
-1.66835090935362e-05
-2.4924856271637e-05
-1.83635655556712e-05
-2.12180745981098e-05
-6.12421673854343e-06
-1.28382138717651e-05
-1.2058425286593e-05
-1.82967289654379e-05
-2.3284806985783e-05
-2.3802673748765e-05
-4.87964683525255e-06
-4.61867324355273e-05
-2.37113564276021e-06
-3.06574479223331e-05
-8.87976886819362e-06
-1.81975412965834e-05
-2.15319947063121e-05
-8.22243892989355e-06
-2.86819212575442e-05
-1.26108087311113e-05
-1.69655244417698e-05
-8.72748852562604e-06
-1.05354494865564e-05
-1.96670971285901e-05
-2.16544349642148e-05
-3.47124418847846e-05
-2.36738924736893e-05
-1.21811340117829e-05
-1.77796375470805e-05
-2.33519498216579e-05
-1.05158252153222e-05
-1.30739648894425e-05
-1.04495281852975e-05
-2.07108462617314e-06
-2.05920142087451e-05
4.77298331404311e-06
-2.1311549445795e-05
-1.56858117633714e-05
-2.09942986043684e-05
-1.55244013393072e-05
-1.06989388728715e-05
-7.7234395371573e-06
-1.12756609776924e-05
-1.48512309697561e-05
-4.16182211740324e-05
-3.89477783704598e-05
-2.4860319971554e-05
-2.87241595127324e-06
-3.03074156604583e-05
-2.05614124169665e-05
-1.76888740995912e-05
-2.35672001061767e-05
-1.24379928272735e-05
-2.35081808130523e-05
-5.41841872995149e-05
-1.25101736078576e-05
-2.75973514761776e-05
-2.6639926026389e-05
1.12758087513729e-05
-2.30062849456256e-05
-1.44279528146806e-05
-1.31611295884383e-05
-9.01198733110114e-06
-3.17090972482186e-05
-3.94311017620151e-05
-1.17642946571494e-05
-3.14677968014834e-05
-1.48186035176415e-05
3.21249256379241e-06
-5.50611670971417e-06
-2.4473942120431e-05
-3.34000993473397e-05
-4.03840162348785e-05
-1.23868136252068e-05
-3.96281319591679e-06
-3.21439029054325e-05
-3.29100148207066e-05
-4.21233422677432e-05
-2.29581595070052e-05
-1.25895397186683e-05
-2.39739280337266e-05
-3.91923597415588e-05
-4.04592842690769e-06
-3.10244298428824e-05
-2.52587100672548e-05
-1.94239881412878e-05
-2.08216713482114e-05
-1.49052120468021e-05
-2.68830250288911e-05
-9.11743443328029e-06
-5.83734370598861e-06
-4.53768090567094e-05
-3.42344224578523e-05
-2.24772425868245e-06
3.57730060388632e-06
-7.60529628500251e-06
-3.79725082637333e-05
-9.42610686880303e-06
4.56822887112471e-06
3.15132446282064e-06
-2.36290503930516e-05
-3.98642062097088e-05
-4.0769354212235e-06
-4.30342561341321e-05
-1.45439832846545e-05
-1.55381257647295e-05
-3.52302228132622e-05
-3.70970338346394e-05
-9.15728037032264e-06
-1.42189905164788e-05
-4.24163946098239e-05
-3.6033323163146e-05
-1.26665568354668e-05
-8.60082886596712e-06
6.73858558015811e-07
-2.47703194155213e-05
-1.04913023506757e-05
-1.24861842117899e-05
-9.34250993505696e-06
-3.65567091302317e-05
-1.72127456716508e-05
-2.52036276707905e-05
-3.48200210128644e-05
-2.86053254197147e-05
-1.59062956337347e-05
-2.49364410691589e-05
-3.91161721166501e-05
-1.96531325324576e-05
-1.53973888990956e-05
-1.68991125292083e-05
-2.95560508570477e-05
-3.8733393613962e-07
-2.54819715860204e-05
-1.37944342091533e-05
-7.34517881153538e-06
4.98258437028255e-07
-3.30667960558637e-05
-1.54325327186203e-05
-1.00659835363592e-05
-1.92500812295852e-05
-1.63692993361603e-05
-2.90322057355085e-05
-2.70804010506618e-05
-3.75152666874601e-07
-4.27386816609156e-05
-1.64256482085097e-05
-2.06076093252718e-05
-5.30006498607341e-05
-1.54630946625227e-05
-1.0999542885479e-05
-2.51098236026385e-05
-1.24501948821523e-05
-2.42434601333823e-05
-1.86777926722304e-06
-2.29147955613612e-05
-3.40287032401786e-05
-1.20887018158838e-05
-2.53610657630174e-05
-2.75558794954382e-05
-1.35195337662501e-05
-2.62821543069326e-05
-1.32115222132926e-05
-2.81982834401399e-05
-3.46806899665842e-05
-3.21689847752959e-05
-1.30731440376144e-05
-1.66668047391309e-05
-4.11496179153146e-05
-2.67464240390824e-05
-1.61787698691537e-05
-2.25958023280498e-05
-2.2066940419943e-05
-1.69691650871147e-05
-1.58724556216417e-07
-3.1142944075251e-05
-1.71018774421684e-05
7.41108367717027e-06
-3.061011094358e-05
-1.52275961030076e-05
-2.02036658824293e-05
-2.23727098647103e-05
-1.19599606150023e-05
-1.94942004562849e-05
-2.89357795435665e-05
-1.96759593672817e-05
-1.8203810042019e-05
-3.08236003719592e-05
-1.28002408890951e-05
-3.40612319248684e-05
-2.8831737771218e-05
-2.59493466487103e-05
-2.10428363648271e-05
-1.10000703508144e-05
-2.73413215059635e-05
-1.71718235611238e-05
-1.86098032241818e-05
-1.59470015689166e-05
-3.01697167252011e-05
-3.33416866581251e-05
-4.82420605080344e-06
-3.54429216004575e-05
-1.46815321152218e-05
-5.83251653926128e-06
-3.11791316409651e-05
-3.54885184827483e-05
-1.74250145930779e-05
-2.42385213327673e-05
-2.91816123146605e-05
-1.75980902557163e-05
-1.95316769794251e-05
-3.30730014422919e-05
-1.99189620322745e-05
-3.11247461258673e-06
-1.87260511567194e-05
-4.58651018965167e-05
-3.48003745338774e-05
-8.91085304688488e-06
-3.5181737854306e-05
-3.8499661761483e-05
-1.20862251348377e-05
-1.75460731979514e-05
-2.89839741138372e-05
-3.09474256872592e-05
-6.605321694124e-06
-1.88076965549828e-05
-4.01127141403901e-05
-2.15648873758634e-05
-4.75475045273533e-05
-3.22395628578362e-05
-1.38698763700184e-05
-2.65652489001313e-05
-2.58140310431656e-05
-2.7573112096337e-05
-5.23975543414184e-06
-2.41391037436356e-05
-7.78874962085609e-06
-1.46394370403996e-05
-1.35739868123477e-05
2.03953674150604e-07
-1.25583919977387e-05
-4.88803436246312e-06
-3.0244220393293e-05
-2.85260546673636e-05
-1.18321430163971e-05
-2.14774124041582e-05
-9.27328452992604e-06
-4.24300524671989e-05
-2.60006688932497e-05
-1.43308288519936e-05
-1.85147238754403e-05
-1.45671043760451e-05
6.00969019718514e-06
-2.03697515473924e-05
-4.1517867858368e-05
-1.40758578984352e-05
-1.90860030259342e-05
4.44914237370236e-06
-1.76908001694216e-05
-7.57144546547311e-06
-3.02211090863485e-05
-2.44693600142444e-05
-3.07614565331876e-05
-9.81515317183694e-06
-1.34258920226156e-06
-1.65971289277706e-05
-1.58417111881975e-05
-1.11059690080366e-05
-3.50314649056287e-05
-1.6126003423641e-05
-9.0118408148787e-06
-3.77206096707523e-05
-2.00832947027475e-05
-4.1551183044978e-05
-3.11798583852052e-05
-3.26190457774796e-05
-1.73872326922584e-05
-1.18454049380041e-05
-1.24162725325176e-05
-1.04691678684921e-05
1.66147053435051e-06
-2.66380938054248e-05
-3.81565432595196e-06
-1.24484807875671e-05
-1.73648459949813e-05
-2.15251564809059e-05
-2.15129672034204e-05
-7.82165447906738e-06
-3.29807901531989e-05
-1.09914927740733e-05
-1.83273171919071e-05
-3.20249124211012e-05
-1.35571259180749e-05
-3.92867227245347e-05
-2.9393307949928e-05
-2.77936106021518e-05
-2.8982476093733e-05
-3.47500787557213e-05
-2.72303342855019e-05
-2.17736863473073e-05
-1.23177839859012e-05
-1.67926104010075e-05
-1.87964940455651e-05
-1.77055469532277e-05
-1.85099859730355e-05
-3.56285031971221e-05
3.30340559706251e-06
1.62461663986333e-06
-4.24187115854057e-05
-2.24388743893823e-05
-9.46654575152598e-06
-3.12541048354024e-05
-2.87045641970718e-05
-3.08375691837612e-05
-1.16602342635024e-05
-5.85607288684766e-06
-1.02028643345885e-05
-2.34844384421645e-06
-2.01640801698934e-05
-2.28940617592568e-05
-2.59207576308915e-05
-4.70477765549432e-06
-2.61585677074503e-05
-1.86557784323355e-05
-5.24383602267807e-06
-1.28273289596281e-05
-3.35218834784727e-05
-7.979527091427e-06
1.54088609804446e-05
-1.67631360946541e-05
-1.24823591080425e-06
-1.1956124313491e-05
-2.42668225501423e-05
-2.80584675967113e-05
-2.45113856459672e-05
-2.64131862492237e-05
-3.76497594686475e-05
-3.73897459711904e-05
-1.71259725521966e-05
-2.54240880272159e-05
-1.88982012950403e-05
-3.69605814495852e-05
-3.71923301135586e-05
-2.47501228475816e-05
-2.78313288333259e-05
-4.11822569986107e-05
-2.11840224932383e-05
-1.7902922622432e-05
-2.37787108871095e-05
-2.00408934220165e-05
-3.80878018736313e-06
-2.50295588968885e-05
-2.22000581173459e-05
-4.09693001477441e-05
-4.22159987783312e-05
-1.3326782662891e-05
-7.48794951083253e-06
-2.05707967160435e-05
-2.47440153193937e-05
-1.30493224087687e-05
-2.50920951014582e-05
-1.3343347315763e-06
-2.25294593206262e-05
-4.48774773999992e-05
-1.62665027404146e-05
-2.26852299066639e-05
-1.74780827332975e-05
-2.55569561320219e-05
-8.37659196793599e-07
-2.60083594658435e-05
-1.36356979760385e-05
-4.24182141662257e-06
-1.40994512898982e-05
-2.15282832248665e-05
-4.56920751288268e-05
-2.59767937672838e-05
-3.99310071154793e-05
-2.18547216146756e-05
-2.33036718379748e-05
-2.37879285679064e-05
-2.58748928896203e-05
-3.88918979132536e-05
-2.90675839887905e-05
-2.94891233183296e-05
-1.73471767798667e-05
-1.18420174569125e-05
-1.98829128956391e-06
-3.07592051075295e-05
-1.26906337335341e-05
-1.69726466413284e-05
-5.47078682077766e-06
-1.47252280311729e-05
-1.6356329766087e-05
-1.66039898965777e-05
-3.16625090506732e-05
-3.89521428892808e-05
-7.19835882577083e-06
-1.96459817191692e-05
9.64659957865904e-06
-1.13107060006402e-05
-2.42819002429179e-05
-2.46665162835165e-05
-1.57757407975858e-05
-1.81423876713757e-05
-8.96549115646862e-06
-4.0227161465061e-05
-3.5002710282097e-05
-1.13368470633656e-05
-1.44746993494672e-05
-2.29058264882332e-05
-2.97520190964951e-05
-2.35788257443536e-05
-2.07894531167195e-05
-2.27226532740886e-05
-2.55281431010418e-05
-3.11376717700341e-05
-2.8578898224586e-06
-3.42407793581957e-05
-1.72143706341248e-05
-3.01006256661596e-05
-2.60535877804284e-05
-3.43767263417321e-05
-1.22940247561922e-05
-2.18889678548207e-05
-9.97961569060654e-06
-1.68655885284534e-05
-1.63073395613994e-05
-2.86135142613055e-05
-2.09851451570574e-05
-1.63995156064632e-05
-2.84385988827848e-05
-3.87635500840173e-05
-4.8706595179188e-05
-1.83926408018266e-05
-3.27725084223568e-05
-4.51659719683004e-05
-3.01896753264094e-05
-3.401445837062e-05
-5.48032162508547e-06
-2.4291479800128e-05
-4.24208903143326e-05
-4.26432833538519e-05
-4.02655194300672e-05
-2.30635323224765e-05
-1.78907452537319e-05
-1.35480918242735e-05
-3.35232241558559e-05
-2.35434823461106e-05
-7.55554385195034e-06
-3.1541342919542e-05
-3.07519701696479e-05
-2.38714687414936e-05
-3.18115083402738e-05
-2.86896796939871e-05
-1.8693025114049e-05
-2.12000648722315e-05
-2.29724573729952e-05
-3.19150347499218e-05
-1.59238558854567e-05
-2.19088769654372e-05
-1.85916313605344e-05
-3.71970001422446e-05
-1.98444041982298e-06
-3.11394158256186e-05
-2.55927498775686e-06
4.08842827483332e-06
-2.53545298636534e-05
-2.44635706701726e-05
1.9193333386467e-06
-2.45739657153894e-05
-8.8404687986241e-06
-6.09053966935894e-06
-2.75361490023428e-05
-2.36696123987255e-05
-4.19114798255021e-06
-7.11081312531428e-06
-8.45776674333896e-06
-3.59541043135968e-05
-3.30432488017969e-05
-2.1829100517715e-05
-1.55289141813888e-05
-2.42541700436245e-05
-1.91984968942376e-05
-3.64336542980737e-05
-1.05071870960736e-05
-3.17920740889851e-05
-5.04702948144965e-06
-1.53253785117275e-05
-4.11277770008133e-05
-6.64296183374593e-06
-2.36022049789558e-05
-3.62653694308388e-05
-3.56797096744063e-06
-2.94081268189607e-05
-2.2753952356338e-06
-8.79281393114026e-06
-9.42741659308454e-06
-1.21603650747322e-05
-2.51252785370157e-05
-2.51711783185909e-05
-2.49696490638651e-05
-2.94730570073687e-05
-1.58636683407916e-05
-7.69756240407514e-06
-5.72300876768469e-06
-3.70201384538614e-05
-2.31022063017999e-05
-2.78282690300919e-05
-3.1844151556246e-05
-1.3012974682675e-05
-1.43252854862237e-05
-4.11728929177827e-06
-1.89093436945581e-05
-4.30718960419462e-06
-1.25888440107595e-05
-3.61794299178852e-05
-1.92522615545262e-05
-2.24259005146188e-05
-1.69722343872182e-05
-2.95777482222711e-05
-1.72680644799674e-05
-8.91422933529502e-07
-1.47825992159922e-05
-4.85675421868596e-05
6.64703920302524e-06
-2.49542005835133e-05
-3.036213630223e-05
-5.71301684654521e-05
-2.0400105509157e-05
-2.28982552538827e-05
9.83716909578903e-08
-2.07318809319222e-05
-1.57713210638105e-05
-1.58430999580058e-05
-1.30961803022196e-05
-3.18167938461985e-05
-1.77480101248486e-05
-1.11423083267077e-05
-1.24906582334309e-05
-1.10946433670584e-05
-3.47106300116651e-05
-3.88690442794488e-05
-2.78092285413747e-05
-3.12202275965428e-05
-5.18395027032924e-05
-2.65284162881181e-05
-1.14172743860383e-05
-2.75203483177898e-05
-2.25612512103982e-05
-3.30499455166869e-05
-3.38154741187931e-05
-2.28390300544152e-05
-2.69638317310896e-05
-3.27552003873796e-05
-1.77901505608014e-05
-2.26082167813637e-05
-2.68668365069935e-05
-1.07084135711895e-05
-1.5966195834762e-05
-5.17491844283925e-05
-1.66703005925417e-05
-2.75559905741135e-05
-5.32404575118572e-08
-1.14634785125183e-05
-3.21416685251666e-05
-3.16899761358453e-05
-1.78080336447255e-05
-1.49692644752838e-05
-2.99934914699849e-05
-2.42219019561366e-05
-3.43150106957601e-06
-1.66989956193531e-05
-1.92435300817556e-05
-5.18570480792351e-06
-2.14451650434198e-05
-3.73657857018026e-06
-3.13258894136377e-05
-2.92778758198414e-05
-2.95339276568229e-05
-7.44252091526504e-06
-2.6889356272618e-05
-3.62242519753975e-05
-3.50390026258725e-06
-4.26250456440989e-05
6.18158691799799e-07
-3.40707453542457e-05
-2.77611495074868e-05
-2.17913770476023e-05
-2.25455872585831e-05
-2.88443368873564e-05
-1.7587119287851e-05
-3.97005768247893e-05
2.38696705191188e-06
-3.77788231407491e-06
-1.4680821700139e-05
-4.92426843635561e-06
-2.46979796108782e-06
-1.55522671934076e-05
-2.8441759859259e-05
-3.92147981261559e-05
-2.6477186570867e-05
-4.1901354612268e-05
-3.19696532889414e-05
-1.58505867542364e-05
-1.93548335978551e-05
-1.80031690794702e-05
2.86838534632555e-06
-1.88095505050361e-05
-3.51366239110341e-05
-2.40859531783496e-06
-2.60866779776005e-05
-3.78039517915166e-06
-1.33540885692292e-05
-3.51918594679647e-05
-4.05770352980744e-05
-2.94001724887239e-05
-3.54920903387514e-05
-2.38371052062759e-05
-1.37855072221875e-05
-8.68292520695953e-06
-3.40390525414208e-05
-9.24282705924295e-06
-2.28656513612752e-05
-1.72104203711638e-05
-2.67628484692286e-05
-2.95339317251363e-05
-7.40974512401448e-06
-3.21874881727275e-05
-6.5116717557306e-06
1.21539969943408e-05
-1.54653586453112e-05
-3.16677494909044e-05
-2.59573888155279e-05
-1.87856885291688e-05
-9.39279079914405e-06
-2.47067878713504e-05
-2.30195091413696e-05
-2.81792883068492e-05
-2.85130778121532e-05
-2.27304665246196e-05
-1.95722421644377e-05
-2.31823578357624e-05
-2.18263447347592e-05
-2.19227135240186e-05
-9.70172363005331e-06
-1.3142831440683e-05
-3.78128631303093e-05
-9.56344457487118e-06
-1.95887022841317e-05
-4.15738992642703e-05
-3.52712348577475e-05
-2.77755479464234e-05
-3.77176816542483e-05
-3.49897099856052e-05
-2.49033171032042e-05
-2.71118574637133e-05
-4.27552784789257e-05
-2.58124745943238e-05
-1.35291154801552e-05
-9.37815921617672e-06
-4.47616734400979e-06
-2.08666352420084e-05
-3.28186559316888e-05
-4.87284590837267e-06
-2.23227875296905e-05
-3.32817204501118e-05
-1.56137908507354e-05
-5.8412805892906e-05
-4.00783972689245e-05
-1.79608884314086e-05
-3.05392750989054e-05
-2.52997358704268e-05
-3.77553968319375e-05
-2.95584277063579e-05
-1.95264072537613e-05
-2.55986192535518e-05
-9.50451984518967e-06
-6.35463921785298e-06
-2.40793146962357e-05
-3.2683711275218e-05
-4.22090323782739e-06
-1.89982068352094e-06
-3.82709088132951e-05
-3.43788040349719e-05
-3.23049569750151e-05
-2.48927238700549e-05
-2.89911845074356e-05
-4.90107200863728e-05
-1.58031840512263e-05
-3.13129172599411e-05
-2.0831470376945e-05
-1.36915562428356e-06
-2.72895991606183e-05
-1.59700450041264e-05
-2.27050413966062e-05
-2.40743614520146e-05
-2.41262209545351e-05
-2.4140317403679e-05
-3.14544227904533e-05
-4.04187603389972e-05
-2.10787195193462e-05
5.93351059807969e-06
-2.24490694507299e-05
-1.21237453649806e-05
8.82725949138585e-06
-3.8057974578505e-05
1.76724700764024e-06
-2.78325403595708e-05
-4.03279524340025e-05
-3.16984443770859e-05
-1.77189698563514e-05
-4.97898871770319e-05
-2.12113861129336e-05
-1.37975039426132e-05
-2.09166603125508e-05
-1.79186372692478e-05
-6.34432607380257e-06
-2.91966732499412e-05
-1.61641017587816e-05
-2.43007880815439e-05
-3.56130756987477e-05
-2.75537063162859e-05
-1.24143401165912e-05
-1.58425358867389e-05
-2.11098450301972e-06
-4.98997625230912e-06
-2.72954697788843e-05
-1.30887295757369e-05
-1.22516332881894e-05
-5.19046377097406e-06
-1.40428958693112e-05
-2.13070722221462e-05
-1.95877996190347e-05
-1.4834740960639e-05
-8.79145525921399e-06
-1.36990630949562e-05
-2.7972489292223e-05
-3.76037174081249e-06
-2.18587881971423e-05
-2.01815587277884e-05
-4.07019884010637e-06
-3.73379112510499e-06
-1.33477349630408e-05
-9.07409817985698e-06
-1.95336820818629e-05
-1.49292200653733e-05
-6.52877469590184e-06
-4.29490250610544e-06
-1.8327155421351e-05
-2.273353655002e-05
-2.97351937661961e-05
-6.47916208460076e-06
-1.94576726347637e-05
-1.89203530862989e-05
-4.21587538928658e-05
-7.43201096795451e-06
-2.55825741862393e-05
-1.18472837151079e-05
-2.39766915806652e-05
-1.51473336759572e-05
-1.5253016812504e-05
-3.24267730426465e-06
-1.8510087914875e-05
-4.07449466849025e-05
-2.1917076240533e-05
-4.02504297803136e-05
-3.1576573910129e-05
-1.64512034756386e-05
-2.81659928215366e-05
-8.25061579383936e-06
-3.14977846511802e-05
-2.73706922326696e-05
-3.94284448514479e-05
-1.55711309953834e-05
-3.38334101620441e-05
-2.66420621298753e-05
1.70297681881891e-07
-2.46769928738653e-05
-1.81116495430434e-05
-8.8410979025776e-06
-1.35010018323617e-05
-4.25548897331641e-06
-1.2898613597743e-05
-1.55599875971405e-05
-2.58231517237902e-05
-1.26949831628684e-05
-1.72365123990458e-05
-1.9977289280296e-05
-3.02320520980657e-05
-2.78323098836336e-05
-2.70945949442156e-05
-2.84786681476926e-05
-3.0739344735409e-05
-2.77325463957873e-05
-3.20102449885075e-05
-1.08730421313461e-05
8.89528500617291e-07
-1.78071857332452e-05
-2.80019252423149e-05
-2.26858403505113e-05
-1.49594656298175e-05
-2.56037760216314e-05
-3.2899106739932e-05
-2.25683206064482e-05
-4.67155241228241e-06
-4.0096705672641e-05
-2.46513796822919e-05
-4.08184550233897e-06
-1.94998249292431e-05
-1.8300699061894e-05
-4.12653207976181e-05
-1.75169699902984e-05
-3.42846044078311e-05
-1.9721508565661e-05
-1.06299263736343e-05
-2.97292598152061e-05
-1.98212913535307e-05
-5.42993020483392e-06
-1.8751213095129e-05
5.518623795018e-06
-1.07725820409208e-05
-1.09168428086089e-05
-2.36537034608234e-05
-2.69031784865147e-05
-3.15563332005902e-05
-3.63954552258232e-06
-1.55467210965606e-05
-3.21023626355197e-05
-2.06587204572203e-05
-2.80275644795585e-06
-1.87412713243862e-05
-2.81030844814786e-05
-3.62974113694215e-05
-2.42080728725624e-05
-1.19118512263209e-05
-3.20859196061049e-05
-6.41127298018047e-06
-2.88996669198078e-05
-1.66233671384386e-05
-1.28370135196589e-05
-3.4935647385847e-05
-5.08663979332204e-06
-1.88095918593241e-05
-2.56785394748736e-05
-4.21435913485572e-05
-5.43419313686596e-05
-3.28740893552646e-05
-3.98376677970097e-05
-1.11726863077579e-05
-4.53810683342418e-05
-1.16541294060274e-05
-1.60944403693393e-05
-1.54039358783535e-05
-2.8495296577907e-05
-1.54322908675523e-05
-2.15279040367098e-05
-3.3182711540342e-05
-2.05196015332591e-05
-9.24036195132272e-06
-1.39961773921092e-05
-3.11930772134528e-05
-2.19460661711154e-05
-3.44657414171029e-05
-1.3435633685519e-05
-1.41485730330216e-05
-2.01259630586734e-05
-9.01157927800117e-06
-2.6472636519283e-05
-2.2473993612487e-05
-4.46597067852713e-06
-2.2023063093783e-05
-1.39451741224881e-05
-1.48250312230912e-05
-5.61483743528901e-06
-2.09472634605237e-05
-8.57359115233581e-06
-2.64684417017778e-05
-7.27660105401972e-07
-2.60467400618233e-05
-2.01812738668497e-05
-2.72738492674475e-05
-3.10000610731358e-05
-1.37950856937385e-05
-1.79794071591643e-05
-2.80278934271818e-05
-1.27509141690969e-05
5.09920231047979e-06
-2.46750828299649e-05
-2.46180659423902e-05
-1.2110487650807e-05
-3.23834257563822e-05
-3.38682699445157e-05
-3.08912990859291e-05
-2.50880423266434e-05
-1.78033548633079e-05
-3.7195138148004e-05
-4.76555638792246e-05
-2.75230492242488e-05
-8.72165345815983e-06
-1.78483544949666e-05
-3.08831822830061e-05
-2.70551989417116e-05
-2.10550794410272e-05
-3.61771175458786e-06
-2.31231868135228e-05
-2.78421381745903e-05
-3.20761066758578e-05
-1.36785682971896e-05
-3.78093832047192e-05
-2.55127620556061e-05
-3.37206705682593e-05
-2.53425069929436e-05
-2.06200457104797e-05
-6.57417504853792e-06
-4.35907666414362e-05
1.58688704277752e-05
-2.31037959666847e-05
-3.11340243812617e-05
-2.55535837260156e-05
-1.12020861063731e-05
-8.36271669714458e-06
-2.86361175203019e-05
-1.91237086531304e-05
-4.32114940173903e-05
-1.68334234284785e-05
-1.78206781456135e-05
-1.8059359637504e-05
-2.54354966770034e-05
-2.08177520743256e-05
-2.04910223518909e-05
-4.28951817798245e-06
-4.14791640535013e-05
-2.53219924871638e-05
-2.34775172282204e-05
-3.17310139019888e-05
-2.66176306438964e-05
-1.16069369323916e-05
-1.27816566560387e-05
-2.42597217477455e-05
-2.04553171201609e-05
-2.95576037300891e-05
-3.12528121995766e-06
-1.57236783476952e-05
-1.17522688830305e-05
-1.7374627830878e-05
-8.93514642486985e-06
-2.56251256268322e-05
-6.6932852669059e-06
-1.45660930127991e-05
-3.20847237569635e-06
-2.46235096373045e-05
-2.19211789260865e-05
-1.94746145136266e-05
-2.48877486332623e-05
-2.38135899084764e-05
-1.0772122346346e-06
-3.30033925343794e-06
-9.5044879967499e-06
-3.82665629031112e-05
-1.43999980864814e-05
-4.39634550753859e-05
-2.04953105473013e-05
-1.86204908038248e-05
-2.64685310115368e-05
-1.858579955558e-05
-3.33381580719742e-05
-1.64783426767604e-05
-2.34449894070456e-05
-1.32286328466903e-05
-7.04029438954225e-06
-3.0809424809428e-05
-1.45068875617924e-05
4.43384087333956e-06
-3.14641897844608e-05
-1.76379371383932e-05
-3.34612367862238e-05
-1.65848011524951e-05
-1.12082053503439e-05
-1.02061389520381e-05
-8.49573525557241e-06
-1.20809047772415e-05
-2.2945136756305e-05
-2.50058515675439e-05
-1.39263598942741e-05
-4.87241772939819e-07
-1.1698496375541e-05
-1.22534022915718e-06
5.3624209470246e-06
-7.31479980667286e-06
-2.34913126219646e-05
-1.26896648225471e-05
-4.5179546648869e-05
-1.92539911371349e-05
-1.49283746265351e-05
-1.34291259441539e-05
-1.49260493046778e-05
-2.24314585447344e-05
-3.49111389651279e-05
2.71448386362007e-06
-1.76741578666995e-05
-8.99081557952058e-06
-2.02641355513543e-05
-2.84385852114959e-05
-3.73023242967028e-05
-3.15202901581097e-05
-2.47077099478233e-05
-2.90065980515301e-05
-5.22847687788994e-06
-8.24135532858333e-06
-9.0376131325806e-06
-1.80764381113691e-05
-9.17708270833717e-06
-1.40715600632451e-05
-3.56658794992498e-05
-1.71545994848497e-05
-3.82087103563004e-05
-3.08724678083351e-05
-4.7150660936169e-05
-2.3201502457292e-05
2.58908048361228e-07
-2.13808741514745e-05
-1.9509775389942e-05
-7.5285154127086e-06
-3.53754107331318e-05
-1.85723760435845e-05
-2.7945891535165e-05
-1.03407223498111e-05
-2.40030955240798e-05
-2.47522190189154e-05
-2.62797679347208e-05
-6.06635221217698e-06
-2.65911506742259e-05
7.59925821818045e-06
-2.40245524169807e-05
-6.28083462626679e-06
-1.91900790246583e-05
-3.77820982177938e-05
-1.25892418204637e-05
-2.08620514243454e-05
-2.39589478204996e-05
-3.09333189484174e-05
-1.98217287264341e-06
-9.97780640556436e-06
-1.26641611154521e-05
-1.17333412605856e-05
-2.48582630271122e-05
-3.13368423686586e-05
-2.00190974109623e-05
-2.77693789846278e-05
-2.84999490335228e-05
-2.08841241675959e-05
-6.56378449759917e-06
-1.52577966530077e-05
-2.70626013846043e-05
-1.62416408912509e-05
-8.96381604913521e-06
-2.54258690828021e-05
-3.17399988282186e-05
-1.19294288904128e-05
-3.15987953227458e-05
-3.44666846879812e-05
-2.25716823981164e-05
-1.46791800991507e-05
-1.42964677696594e-05
-8.33011949900216e-06
-1.70721376550058e-05
-1.58059881469051e-05
-1.84585253140707e-05
-5.24019065319072e-06
-9.03015964880616e-06
-1.4236419661278e-05
-1.21261127766701e-05
-1.99883237058651e-05
-7.22693841497512e-06
-2.05130108250933e-05
-2.24631202993847e-05
-2.42852513794888e-05
-2.3671156248763e-05
-1.72249290871898e-06
-2.00829835480444e-05
-2.0760797078104e-05
-2.60276517722875e-05
-1.15060960236914e-05
-3.37432489295848e-05
-4.74617927497566e-06
-6.25458156267056e-06
-3.16353368018229e-05
7.02501129949823e-06
-4.77834699115284e-06
-1.42108899857363e-06
-3.16732505293163e-05
-3.90160102678058e-05
-1.33460853109009e-05
-1.74033084496611e-05
-2.03343216783229e-05
-2.81187255876703e-05
-3.80314575142887e-05
-8.18750296540103e-06
-2.69227939524438e-05
-1.2697675834795e-05
-7.18468287900193e-06
-2.6568164078161e-05
-1.82156513651153e-05
-2.16935886190136e-05
1.4326622602507e-06
-3.29835241410102e-05
-2.2753702631655e-05
-2.85471945054564e-05
-2.39913810859683e-05
-2.22041180704526e-05
-2.36961783072088e-05
-2.9423319027514e-05
-8.71564229114262e-06
-2.51470803690485e-05
-1.7256518519802e-05
-6.36116135548834e-06
-2.16527823179285e-05
-2.26921394700518e-05
1.21431862143562e-05
-3.26535518191267e-05
-1.2131538855661e-06
-1.67344207625141e-05
-2.61328154199743e-05
-1.68009563739773e-05
-4.27895167938885e-05
-1.50444451024462e-06
-2.78420623279708e-05
-1.88057438223688e-05
7.89618148971378e-06
-5.37030283590391e-05
-3.78013734037466e-05
-1.57283191009608e-05
-1.83466035951547e-05
-1.65108902067631e-05
-3.69715100472361e-05
-9.05346272232022e-06
-2.40049769816246e-05
-2.0000798999039e-05
3.26233835102859e-06
-4.88386931176325e-06
-2.17590736903739e-05
-5.16703456086787e-06
-3.22313331673841e-05
-1.12739571101618e-05
-1.75130403717097e-05
-9.17107456528122e-06
-1.71550592914356e-05
-2.37194995689942e-05
-1.82651673117834e-05
-2.14273935218946e-05
-4.96208835416584e-05
-2.32612224886427e-05
-3.32198976796162e-05
-2.8693843701216e-05
-3.50450516315336e-05
-2.92897349478631e-05
-8.2897540632164e-06
8.93166224406689e-06
-2.19467708212493e-05
-2.12008978910105e-05
-8.9469512795089e-06
-2.41754450672035e-05
-1.02942384887344e-05
-1.39850266522809e-06
-2.3655539372648e-05
-4.27379006461857e-06
-1.3747834608517e-05
-3.02569548913606e-06
-2.53948315033891e-06
-1.0538598514646e-06
-1.92962949433891e-05
-3.01064561748084e-05
-1.88096873022035e-05
-2.84515268058063e-05
-2.34288341520851e-05
-2.82443884889211e-05
-2.11075280034335e-06
-3.4170212637282e-05
-2.35689024015179e-06
-3.46475596232849e-05
-2.29877016031788e-05
-3.03812086196089e-05
-3.96867400209193e-05
-2.57121570752899e-05
-2.6587162434504e-05
1.72201168134724e-06
-1.17499410345985e-05
-1.33567260054229e-05
3.96867190678303e-07
-3.28757479727707e-05
-3.33562073038312e-05
-3.22984845292324e-05
-3.29444494902102e-05
-3.06648227346857e-05
-2.33216873216829e-05
-3.18200317200543e-06
-4.18385115081826e-05
-1.63690770123262e-05
-3.39875947709097e-05
-1.84807484848893e-05
-2.74209186480213e-05
-2.66086148957888e-05
-3.96612777576817e-05
-1.58076061294506e-06
-3.26003581173266e-05
-1.07172908251089e-05
-3.31962128650873e-05
-9.8456768049014e-06
-1.6744531508857e-05
9.19936533049692e-07
-3.35549885879602e-05
-3.05208429612841e-05
-2.22090862792048e-05
-2.39342267510174e-05
-2.60342560111126e-05
-1.58402880306775e-05
-3.13858719399525e-05
-1.69905247550747e-05
-1.89420912085602e-05
-2.65726876926802e-05
-1.01726126202851e-05
-2.13341904446917e-05
-2.75578737414304e-05
-2.22453822119205e-05
-2.56340896536743e-05
-1.83414214280123e-05
-1.63526959999839e-06
-1.36646479529988e-06
-8.03110840307227e-06
-8.61797633292717e-06
-2.18393915772377e-05
-1.36837424428053e-05
-2.89466305981764e-05
-1.73445751280015e-05
-4.54241239574748e-05
-3.09389483863638e-05
-1.21887123413714e-05
-4.67811994519484e-06
2.07904989965837e-06
-1.9381705881268e-05
-1.65063668719096e-05
-2.32004270189064e-05
-2.31177318330075e-05
-2.06514938924711e-05
-1.5993975099146e-05
-2.73067958636509e-05
-2.70215454336702e-05
-3.16760868315433e-05
-4.25701291111202e-05
-7.90950581704857e-06
-1.67339327999784e-05
-7.3857172778863e-06
-2.07550127752486e-05
1.22266076630482e-05
-4.45417319518121e-07
8.36138557877835e-07
-2.83681766923705e-05
-6.33138599390279e-06
-3.10095790405685e-05
-2.38897576107387e-05
-1.2599701774665e-05
-2.15246798012019e-05
-3.14584409073713e-05
-2.51196581249995e-05
-1.19090716358315e-05
-2.35634142060989e-05
-1.70701726419767e-05
-3.85432010299247e-05
-2.22862468796198e-05
-1.847261833746e-05
-2.07362767148822e-05
-2.38061962808228e-05
-1.01427767430122e-05
-1.17491139584326e-05
-1.95521599617641e-05
-2.20213458128737e-05
-1.27151975630607e-05
-4.3469290616807e-05
-2.04897533975776e-05
-4.15763933970628e-05
-4.20300892296436e-05
-1.19113924987804e-06
-2.88754754691012e-05
-3.25392362235978e-05
-2.77664236294809e-05
-2.466262124245e-05
-1.87880221711277e-05
-5.09141388266233e-06
-1.99837676350939e-05
-1.14144436030512e-05
-3.97491867927893e-05
-1.25493024165945e-05
-3.29643030172865e-05
-1.00736072586365e-05
-2.27652207630038e-05
-2.34386726893551e-05
-7.73066620392563e-06
-4.49823585952373e-05
-5.14908217660426e-05
-5.82215382208923e-06
-3.38659588461505e-06
-1.2628564037338e-05
-3.18232224998893e-05
-3.1914150278261e-05
-2.7907910829081e-05
-2.84481607583476e-05
-4.11336279977457e-06
-2.28441084141107e-05
-2.03225045142594e-05
-2.66579230040583e-05
3.79808628142003e-07
-3.66462052024076e-05
-2.07560572596052e-05
-4.12449269916674e-05
-2.58333389355201e-05
-1.39818424146001e-05
-3.0460755217266e-05
-1.22791946270304e-06
-2.78932171332163e-05
-2.13698844991445e-05
-2.93578791816755e-05
-7.76830009007015e-06
-1.61101204685733e-05
-1.65970892914075e-05
-2.27963315008147e-05
-3.8947057222627e-05
-2.90188903202978e-05
-3.80282739927144e-05
-2.65449669048475e-05
-2.68551946390738e-05
-2.26483130939406e-05
-2.19620983762867e-05
-7.430899333053e-06
-2.11296744361566e-05
-3.1184068532029e-05
-2.68509917869476e-05
-1.42577239751884e-05
-2.71919890080024e-05
-1.57289089411448e-05
1.00208438291827e-05
-2.20227571184661e-05
5.01330934709171e-06
-1.33015137550144e-05
-1.80385946139239e-05
-3.13771553706108e-05
-1.6148229014519e-05
-1.06457167966174e-05
-8.32632794761996e-06
3.25684940009995e-06
-1.80726638000436e-05
-2.07586720255434e-05
-1.81383093479667e-05
-9.76255109294124e-06
-4.75218009242288e-05
-1.59701276738558e-05
-2.29537159401039e-05
-2.78409062885855e-05
-2.55434198086734e-05
-2.34596799057684e-05
-1.36951047227065e-05
-1.56401714749353e-05
-1.53101504074032e-05
-9.41037679742581e-06
-2.74868410470829e-05
-1.7566936176726e-05
-2.67682799001738e-05
-1.15023221373478e-05
-1.87530228040847e-05
-2.51712274115744e-05
-5.59874448145962e-06
-3.00042983514144e-05
-2.70357530298045e-05
-2.30459049430814e-05
-2.77985829345089e-05
-2.10552204496327e-05
-2.94779327732279e-05
-1.66218324711866e-05
-2.77683706158421e-05
1.46678776233335e-06
-3.90536947634318e-05
-2.45706285348911e-05
-1.85019996455681e-05
-1.34595949614828e-05
-2.40524638244712e-05
-3.0427916968929e-05
-2.30138314424613e-05
-1.41942973516674e-05
4.97358101181011e-06
-1.66088244269207e-05
-2.39750105611726e-05
-2.45831004749646e-05
-1.44169297699197e-05
-1.75688779533835e-05
-1.35999294333145e-05
-3.26441067006385e-05
-1.6806101172468e-05
-2.38676399821319e-05
-2.81907298531295e-05
-1.29924943113355e-05
-1.52907814714356e-05
-9.12247854009653e-06
-1.58415411855033e-05
-3.37306285395099e-05
-1.62853140350757e-05
-4.52005466180543e-05
-3.22068122532022e-05
-8.41499585603231e-06
-2.17997621967592e-05
-1.47711369514107e-05
-1.69955341531964e-05
-2.2422588556873e-05
-7.46979965346232e-06
-3.55716642740574e-05
-3.6722619022945e-05
2.5350237419917e-05
-3.66924117436384e-05
-1.48374007693812e-05
-5.67858455868782e-06
-1.59620644987328e-05
-2.19693256724949e-05
-1.38200194727969e-06
-1.5761167394347e-05
-3.67458788288901e-05
-1.76216666383589e-05
-1.54052985578179e-05
-2.76704125051843e-05
-3.00364111252547e-05
-4.26032654330128e-06
-1.89007131735285e-05
-1.06800673494886e-05
-2.48456398055225e-05
-1.30709990478895e-05
-3.06972429207131e-05
-5.60989425402067e-06
-2.77961636196416e-05
-3.53524595046798e-05
5.87400255350962e-06
-3.00566841897613e-06
-1.02960688724517e-06
-2.20574879158181e-05
-1.00542194880617e-05
-3.01452458613777e-05
-3.96518962561975e-05
-5.36095755425784e-06
-2.85926079767678e-05
-7.12622989700937e-06
-1.48760859204359e-05
-1.14337617138738e-05
-4.40910057343813e-06
-4.9329026878149e-06
-2.43869550229665e-05
-1.42904796055285e-05
-1.15253477249016e-05
-3.97140424070425e-05
-2.54078284824089e-05
-1.58696064062817e-05
-1.53940773170141e-05
-2.94716575852741e-05
-3.51821211613517e-05
-1.76622404496506e-05
-9.01318179135548e-06
-2.79689297236628e-05
-3.99529990729054e-05
-1.52750767032308e-05
9.10613284231013e-06
-2.42593647124989e-05
-7.6485128739121e-06
-1.93057970625589e-05
-2.47216536231721e-05
-5.3552656716436e-06
-3.5087439543089e-05
-1.85805808975222e-05
-1.99065405187168e-05
-2.75767300003865e-05
-2.20912023916572e-05
-1.11439545764112e-05
-2.36989794344753e-05
-6.43719104991236e-06
-2.22448218731409e-05
-3.36863553259434e-05
-4.38899437436061e-06
-1.72845591686769e-05
-8.31024439704688e-06
-2.18705156827058e-05
-2.34221904028181e-05
2.20149001145196e-06
-3.88948832374084e-05
-2.66402005349192e-06
-2.18358334292287e-05
-2.27362811070683e-05
4.00225121717066e-06
-2.94902507308401e-05
-3.09780664377178e-05
-1.42711194878098e-05
-2.24791689030242e-05
-4.19003957242833e-05
-1.97459295197315e-05
-2.54620532417479e-05
-1.93518196942461e-05
-2.80612571255838e-05
-1.00452924489258e-05
-6.18333267765775e-06
-1.39662882379987e-05
-2.37086552929698e-05
-2.79426283171299e-05
-3.83926554492846e-05
-1.42852603522102e-05
-1.84264685455866e-05
-4.63800757547941e-05
-3.85325871560305e-05
-1.44058297725227e-05
-2.35356787311095e-05
-3.63606332886814e-05
-5.69488440286753e-06
-1.23593637726607e-06
-2.54229871496701e-05
-2.04842789705996e-05
-1.57033733900174e-05
-1.84628595482516e-05
-3.96356793181113e-05
-3.30825548128454e-05
-3.35177190768016e-05
-1.72444807065831e-05
-3.5273962245937e-05
-3.94798471120026e-05
-1.23161440037743e-05
-8.24685687843026e-06
-1.08261850625405e-05
-3.93416658994326e-05
-1.10763657607666e-05
-4.93938557324514e-05
-1.73782441067282e-05
-2.94112322838047e-05
-8.68532180046266e-06
-1.33168695124643e-05
-1.3845489232125e-05
-1.46200632194018e-05
-2.43457144284254e-06
-2.67415339784826e-05
-3.3499605412153e-05
-2.70705084577877e-05
-3.67192202684596e-05
-2.30340087802328e-05
8.15925648384761e-06
-2.84862895277515e-05
-4.77899367254848e-05
-2.8739069988473e-05
-2.65880683783969e-05
2.58692479757153e-05
7.32293788284972e-06
-1.35608438220781e-05
-1.00303958521908e-05
-1.97927515785847e-05
-2.24033006010704e-05
-1.73314318875812e-05
-2.57708659467204e-05
8.81019584669146e-07
-2.54373646344228e-05
-3.4130962426964e-05
-2.09334515905648e-05
-3.84381041447263e-05
-2.66035067595139e-05
-1.09425333777504e-05
-1.71285710007688e-05
-2.84333143904462e-05
-4.85508873878088e-05
-2.48325355090054e-05
-2.36088301365415e-05
-3.60302100043471e-05
-2.87155300166528e-05
-2.75506851594722e-05
-3.20990541760973e-05
-2.9798338747324e-05
-9.85629826364842e-06
-3.0545605526513e-05
-1.91724771774202e-05
-2.92714961065197e-05
-2.81525910541492e-05
-9.45967219114378e-06
-3.81570274735289e-05
-6.24974279512485e-06
-3.85051399417317e-05
-1.93055316920496e-05
-2.57284991680173e-05
-3.26362305905948e-06
-5.58856929502886e-06
-1.16122657859673e-05
-2.6549662277633e-05
-1.02874092516225e-05
-1.38368746236076e-05
-2.41753943116414e-05
-4.59697733763904e-05
-1.60487117615874e-05
-4.63665726605862e-05
-1.86004601846792e-05
-3.11333160721262e-05
-4.9217161885314e-05
3.04915565296429e-06
-3.8910761672303e-05
-1.44419299334288e-05
-3.44989871166768e-05
-1.64100289583573e-05
-3.0811784518614e-05
-2.71907790676545e-05
-2.45472814519756e-05
-1.44434114923166e-05
-3.91024875575288e-05
-8.96204905936175e-06
-2.64104136864377e-05
-2.88659024461353e-05
-4.87144111976363e-05
-1.30978099210417e-05
-1.83816603135026e-05
-3.52328163204525e-05
-4.1700074020583e-05
3.77211882195055e-06
-1.08995845086758e-06
-1.8219761646917e-05
-3.47429500589307e-05
-2.0404490413765e-05
3.12882131732362e-06
-1.47405606037953e-05
-2.88598957290594e-05
-2.37135963215143e-05
-3.0066941037043e-05
-1.90055998741315e-05
-1.33714923588182e-05
-2.06985091503612e-05
2.02871241572074e-06
-2.72231549318882e-05
-2.82533273575284e-05
-2.49413137240243e-05
-2.49250483691162e-05
-2.03668428195394e-05
-2.33923363320459e-05
-1.27558810488401e-06
-2.30978813593254e-05
-4.1993553927486e-05
-2.71912921041534e-05
-1.9357147400125e-05
-7.93590678486709e-06
-1.05064839122813e-06
1.06192954012045e-06
-2.059676390303e-05
-3.17843439710917e-05
-1.72655064603181e-05
-1.39798283738592e-05
-2.54993274873239e-05
-1.69458441046605e-05
-4.24801892145287e-05
9.26035364940442e-07
4.42854842234742e-06
-3.86161286261997e-05
-2.08442670604611e-05
-1.44680305854713e-05
-1.98956821471646e-05
-2.90018677813115e-05
-2.69803793707953e-05
-2.16174587504676e-05
-3.3871799613835e-05
-2.53206271583702e-05
-3.29064662242596e-05
-3.4029756488252e-05
-3.28015509915139e-05
-5.07763623985404e-05
-1.75308846872974e-05
-2.11881802533237e-05
-2.41566597262675e-05
-1.41988729081785e-05
-2.96586840322572e-05
-3.58408579543798e-05
-6.48511994810165e-06
-3.34856161759244e-05
-4.14078487057577e-05
-3.38865480735748e-05
-1.59485320488524e-05
-1.70796554281574e-05
-1.18611749598911e-06
-1.98363902562075e-05
-2.77063383524729e-05
-1.33548823169922e-05
-2.96702590204739e-05
-1.64353847076914e-05
-3.01688777365764e-05
-3.0558310298766e-05
-6.20958313502973e-06
-2.31082344100275e-05
-4.25680046277988e-05
-1.30509574962243e-05
-2.3546305876429e-05
-2.78740822854755e-05
-2.75783224293524e-05
-2.03822026196716e-05
-1.74428873878513e-05
-2.61962071920637e-05
-7.469761494073e-07
-1.22138217229345e-05
-1.24446836823531e-05
-2.18268952075829e-05
-2.84400512840517e-05
-2.85722812525753e-05
-7.0955033257652e-06
-1.89850462425183e-05
-1.4318652570729e-05
-1.52697072818174e-05
-1.8366152240685e-05
-6.81985107719647e-07
-1.04498567112222e-05
-9.16576315138474e-06
-1.59956982170518e-05
-4.32687764586417e-06
-3.70501103219457e-05
-2.17027695975894e-05
-4.05922990266581e-06
-3.01584763418302e-05
-2.49252694717187e-05
-6.60971325756846e-06
-1.21643689263238e-05
-2.35164177655415e-05
-2.5217967360428e-05
-2.84012079161617e-05
-3.18004259887297e-05
-2.87670823465091e-05
-2.67597858096459e-05
-3.01784480381822e-05
-9.70739010445091e-06
-1.60093225917359e-05
-1.66878551818735e-05
-3.06217495968662e-05
-2.13601654843974e-05
-1.15220238338288e-05
1.84200512917665e-06
-2.20923911864082e-06
8.07849572787772e-07
-1.89979408412388e-05
-5.35913671125468e-06
-3.97734286066986e-05
-2.38031326941106e-05
-1.34916832643795e-05
-1.88151629542654e-05
-2.53475326373923e-05
-1.85705850823986e-05
7.39314954901313e-06
-2.54462854020663e-05
-2.08448661173951e-05
2.79360222728768e-06
-2.2486757789347e-05
-6.25740217543694e-06
-3.20719703273209e-05
-3.88286707977151e-05
-2.05683382530849e-05
-2.23004818609966e-05
-1.7183980074734e-05
-1.28637814523577e-05
-2.63298970680151e-05
-3.15393149576545e-05
-2.27405412292222e-05
1.57843270902607e-06
-1.55322761833607e-05
-5.81800272678417e-06
-1.80011895856015e-05
-1.29606134997411e-05
-1.57697314225807e-05
-1.69123755710406e-05
-2.9481630125169e-05
-1.34711301116466e-05
-1.24816266181576e-05
-2.24621212182847e-05
-3.18777219217896e-05
-2.10288580882506e-05
-3.0147031105284e-05
-2.19267799330096e-05
-5.54275520051771e-06
-3.39737740509288e-05
-1.97565130845304e-05
-1.76295535400902e-05
-1.21910403416588e-05
-4.20737313654736e-05
-2.85148526459158e-05
-1.8639049228481e-05
-2.90990478015819e-05
-3.36137053420734e-05
7.22701718992003e-06
-2.47781446887847e-05
-3.19391953087314e-05
-2.11016644000049e-05
-5.13571580736135e-06
-1.74592510040154e-05
-1.42070870753413e-05
-2.60334896233908e-05
-7.24262987802405e-06
-1.02027195706779e-05
-9.50044551156216e-06
-1.03414706907638e-05
-2.51527348719605e-07
-2.39137928237192e-05
-7.66614466205118e-06
-3.32789578214689e-05
-3.56680884693765e-05
-3.3485405788904e-05
-2.41206342216746e-05
-2.70786853207031e-05
-3.41246289321782e-05
-4.71694482034799e-05
-1.67371923798881e-05
-2.73628884395444e-05
-9.2915203036689e-06
-3.10549167834437e-05
-7.79208453589197e-06
-1.59790846162797e-05
-2.77433526230802e-05
-2.16347989292036e-05
-5.90151422985141e-06
-6.12882259898824e-06
-2.01213229414928e-05
-3.08861538582657e-05
-5.50106123697277e-06
1.53232247757882e-05
-2.53326584255063e-05
-1.73725622996597e-05
-2.25757806491388e-05
-3.9624499292983e-05
-3.50190538400493e-05
-2.47195070197286e-05
-1.36728798532729e-05
-1.10736079153391e-05
-1.60869641510385e-05
-3.78970583202786e-05
-2.13587582179247e-05
-1.99952398337042e-05
-2.02832342588871e-05
-4.08282570269776e-05
-3.36258812399897e-05
-3.81138573089129e-05
-7.91241665815926e-06
-2.44186747932762e-05
-4.24757545124554e-05
-2.12041006544602e-05
-2.70305724146532e-05
-2.34674749929893e-05
-1.58285770979284e-05
-2.93963821268021e-05
-2.54904658912649e-05
-2.08090267048421e-06
-1.86234147487555e-05
-2.82768817157401e-05
-1.64843060116949e-05
-1.49561222448495e-05
-2.1807492874904e-05
-1.60679292712269e-05
-2.10659422850151e-05
-3.09811975530583e-05
-2.84707041369999e-05
-2.62010450863029e-05
-3.10858144428688e-05
-2.6785670744306e-05
-2.35615504778848e-05
1.72991173439903e-06
-3.19681186560413e-06
-8.06541083778049e-06
-3.02459565268117e-05
-3.685882112828e-05
-3.23958479472144e-05
-8.96222220808746e-06
-2.47260354395864e-05
-2.55713654967438e-05
-2.57317336722474e-05
-2.48628888875982e-05
-3.07829503004659e-05
-4.52214263319805e-05
-2.5462086315005e-05
-1.26151119821424e-05
-1.26623527707222e-05
-2.09693841797166e-05
-3.01054269768136e-05
-5.70123468292012e-05
-2.32472914372611e-05
-1.16294411928191e-05
-2.10843816069133e-05
-2.24460869624792e-05
-6.21784562390859e-07
-6.86591419765276e-06
-1.96299770348438e-05
-4.03134125384686e-06
-4.41141891475316e-05
-1.67524446920342e-05
-1.82988167014984e-05
-7.63776796901011e-06
-2.58320489919149e-06
-1.5153599056294e-06
-5.85898183176708e-07
-3.28391668225382e-05
2.31150860528493e-06
-3.61082126300342e-05
-3.88052422502953e-05
-1.41604762614476e-05
-4.85359662399914e-06
-3.23819025510541e-06
-2.61726709837293e-06
-2.11324324957569e-05
-1.0950933859666e-05
-3.09420298935549e-05
-2.24581730133468e-05
-5.3170115501736e-06
-3.0679197930478e-05
-2.26798901049848e-05
-1.93802007171265e-05
-3.75260352358652e-05
-7.72747007077477e-06
-1.85619288159979e-05
-3.47730986503029e-05
-3.35701572261905e-05
-2.61675687993715e-05
-3.30988652212264e-05
-4.99800403102625e-05
-3.14462250000027e-05
-1.90073776661194e-05
-2.09606710602945e-05
-4.09233778636667e-05
3.33995453034576e-06
-1.00320307868075e-05
-1.19632679564952e-05
-2.51109279074489e-05
-1.64646154951114e-05
-1.48726642183e-05
-2.2489075553005e-05
-3.12668603634265e-05
-1.19791875812616e-05
-2.12043131624796e-05
-1.12655361489503e-05
-2.18742857291382e-05
-2.16529295185872e-05
-2.81353723925531e-05
-1.61088319391549e-05
-2.54685939664045e-05
-2.36473050041411e-05
-1.15226024904202e-05
-2.68770921479354e-05
-5.16252671752659e-07
-3.05099093699685e-05
-2.68581432848838e-05
-2.90402473584368e-05
-2.06726541427119e-05
-2.38397206168126e-05
-7.94104296197508e-06
-2.53011540495495e-05
-5.92094064627499e-06
-2.61958137880394e-05
-1.66700006921832e-05
-1.99718718401313e-05
-3.30204620865229e-05
-4.82812629898546e-05
-3.35026566323414e-05
-3.76335177717054e-06
-3.15734689180475e-05
-3.78690389000237e-05
-1.41827509106729e-05
-1.6946588912915e-05
-2.87680358884878e-05
-2.57992894630213e-05
-2.76052177610485e-05
-3.12256574561177e-05
-1.59101952243284e-05
-3.21493866425193e-05
-3.80405859249913e-05
-3.50690769107683e-05
-1.39247605807409e-05
-3.05417041786583e-05
-3.01289539096064e-05
-1.39528021816736e-05
-2.77391051034115e-05
-1.04665199012755e-06
-1.64166305983501e-05
-2.54532476511428e-05
-2.81584625937344e-05
3.48660510323991e-06
-1.117844184743e-05
-2.60773751853543e-05
-2.80109234702579e-05
-1.73701024646088e-05
-9.78963988159687e-06
-2.85719425709402e-05
-2.42144742547307e-05
-3.28590773583196e-05
-1.0793417297954e-05
-2.48373084694009e-05
-1.709748120634e-05
-1.8449610800025e-05
-1.24508565783631e-05
-3.12748572279526e-05
-8.41965340893236e-06
-9.70266117953471e-06
-1.24892810003864e-05
-1.88890403255762e-05
-2.24455427374188e-05
-2.84137102269027e-05
-1.81439065898639e-05
-2.91851184519742e-05
-2.51492467973317e-05
-1.00023766162054e-05
-4.85077239482067e-06
-1.12262988619728e-05
-3.22662259348889e-05
-2.5233226064703e-05
-2.44667135389585e-05
-3.38474014818791e-05
-9.74623051339172e-06
-9.23681458795064e-06
-1.24650976444947e-05
-1.66983064346178e-05
-1.3851264569668e-05
-4.49948526526816e-05
-3.82555010025237e-05
-1.67522561114072e-05
-4.0960226038813e-05
-1.73897834109874e-05
-3.82650836383074e-05
-1.1515014456292e-05
-1.277434956812e-05
-2.88763813155002e-05
-1.39087123762129e-05
1.16741890458644e-05
-1.40082309579675e-05
-1.55989268853732e-06
-8.96448089378037e-06
-2.21087384992507e-05
-4.38850937122735e-06
-1.02144468755505e-05
-1.69601035069973e-05
-1.26526583160783e-05
-1.97827270923766e-05
-1.71265563930421e-05
-1.79103060739849e-05
5.91507533450679e-07
-1.07841417783324e-05
-1.60690798226519e-05
-1.82008086459603e-05
-6.94874747162789e-06
-2.97279439422225e-05
-3.92633175326578e-05
-1.96901290970068e-05
-1.90832939816607e-05
-2.22518003458915e-05
-3.25421593552649e-05
-2.82765673593684e-05
-7.31072964799974e-06
-1.76255170607149e-05
-3.82736917548936e-05
-1.28130227291988e-05
-6.48814933667198e-06
-1.55486875092716e-05
-1.07593418317019e-05
-2.36845753162475e-05
-7.21124235273943e-06
-2.26357472809966e-05
-3.30234575070827e-05
-6.92091515874384e-06
-2.80855258979105e-05
-1.87451339471593e-05
-1.56209502110096e-05
-1.6512386004337e-05
-1.80181390246462e-05
-6.66776456888334e-06
-3.31914856383588e-05
-4.48122240185725e-06
-2.47832416172774e-05
-1.05028164623564e-05
-3.15508407981019e-05
-3.19212348772073e-05
-5.0265780020252e-05
-3.18644267746497e-05
-3.01562697672832e-05
-3.19569846671932e-05
-2.40320200995262e-05
-2.12596578804419e-05
-3.19002795945321e-05
-1.96637525359988e-05
-2.88669095153272e-05
-2.65888422628082e-05
-3.90921233927114e-06
-2.37140702604825e-05
-1.91397103420512e-05
-3.36925111782487e-05
-1.0908114208227e-05
-2.7677260344044e-05
-2.94394311819579e-05
-1.3084049893165e-05
-1.08635980966299e-05
-2.52808585649694e-05
-1.06550827660581e-05
-6.51517878356671e-06
-3.55862432181949e-05
-3.35348795080451e-05
-2.06748462344584e-05
-2.54797950999024e-05
-1.12316945813042e-05
-1.80685434194035e-05
-7.46219798642336e-06
-4.16948532236678e-05
-3.49450234094786e-05
-3.65885598641345e-05
-2.82353513845444e-05
-1.89493832457828e-05
-1.31010846729595e-05
-4.26108789893101e-05
-2.0687164239501e-05
-1.80126030590545e-05
-3.8542858599674e-05
-1.24670038279337e-05
-4.07301109659401e-05
-1.32284715735832e-05
-2.92521438521315e-05
-8.5707758412994e-06
-3.27677497028387e-05
-1.45711218241636e-05
-3.48275003863791e-05
-6.46583742537613e-06
-2.39402524742327e-05
-3.31648441393019e-05
-2.40107869266029e-05
-1.1832995071999e-05
-9.76066685725831e-06
-1.31679501269614e-05
-2.78183320999902e-05
-1.86235842265474e-05
-3.13343882787081e-05
-5.02624693500033e-05
-1.42522138629383e-05
-5.13341221074757e-06
-1.44988261676373e-05
-2.89894642455956e-05
-5.06756194195454e-06
-4.55197875467621e-05
-9.84615262562737e-06
-2.39011831016602e-05
-9.58691892314748e-06
-3.81126244111842e-05
-2.66618823775681e-05
-5.26227876263593e-05
-1.67387683120606e-05
-2.29606007433538e-05
-2.22321327882126e-05
-1.07478451954601e-05
-2.02130327704551e-05
-2.76255215928752e-05
-1.95261443402658e-05
-9.84084893303031e-06
-1.68002798531942e-05
-9.30168411529694e-06
-9.0640891401831e-06
-7.80976781925501e-06
-2.33926578083069e-05
-3.90906808124397e-05
-4.1851638447657e-05
-2.41635040213101e-05
-2.4707335027441e-05
-2.53980786898518e-05
-2.2973837635906e-05
-1.01719663962219e-05
-2.47229990438681e-05
-2.06465099057678e-05
-1.41921183290735e-05
-2.32346242788001e-05
-2.45581921302937e-05
-2.86734733402671e-05
-5.43101892960194e-06
-8.0066418999208e-06
-3.13599776830114e-05
-1.7574070536827e-05
-1.20900568196632e-05
-2.50605226624468e-05
-3.56973308256475e-05
-2.80766537468515e-05
-3.26736655485932e-05
-1.32255307817889e-05
-1.49038688443631e-05
-9.34058648969919e-06
-3.97088141295705e-05
-4.06456931520807e-05
-2.20492741611261e-05
-2.10856209369887e-05
-8.31926105151245e-06
-2.20770975761116e-05
-5.86706057352401e-06
-2.63436726196188e-05
-1.2260803659929e-05
-2.96510609911415e-05
-2.40218316409704e-05
-1.01386249545708e-05
-1.64237328359977e-05
-2.62754458675256e-05
-2.90038982190577e-05
-2.72504502215193e-05
-1.03585403534266e-05
-2.82181809253584e-05
1.69294538934975e-05
1.71429242346185e-05
-2.08936364097261e-05
-1.19811242593713e-05
-2.25833245952278e-05
-3.29138999092472e-05
-1.20397328320497e-05
-1.90460394506385e-05
-4.31355445375471e-05
-1.62118549262593e-05
-7.98686750834219e-06
-4.36582172933535e-05
-9.36251002751409e-06
-3.42968552915333e-05
-2.53375073488634e-05
-1.61637025978253e-05
-1.32252502457569e-05
-4.15969398198023e-05
-2.27410159682922e-05
-3.26708323906157e-05
-1.48178482379698e-05
-1.78600575590557e-05
-2.56018522732834e-05
-2.79328250093423e-05
-4.59311809219197e-06
-3.42886409041558e-05
-2.93027069410719e-05
-2.71307977397254e-05
-1.44080929810256e-05
-3.72706392070129e-05
-2.99429462586561e-05
-2.34462803646942e-06
-2.81956725853643e-05
-3.22015155180183e-05
-1.35243407985362e-05
-2.97861922597168e-06
-3.20755589252723e-05
-2.03768866144178e-05
-1.62262389298793e-05
-3.49990022897094e-05
-2.47303510510555e-05
-1.85841950996384e-05
-3.82378529734802e-05
-1.19105644531128e-05
-3.88455187866012e-05
-9.95539117329032e-06
-7.95502406823989e-06
1.23245142751655e-05
-3.48605535527157e-05
-3.42356317463794e-05
-4.03670386725753e-06
-3.45423416991352e-05
-2.21045484147621e-05
-1.98837609157897e-05
-5.39280431838116e-05
-2.33809284010134e-05
-2.35449249295324e-05
-1.98035761680397e-05
-3.26861701648363e-07
-2.20103599671213e-05
-1.29770527050931e-05
2.18751180419825e-06
-1.11537720870065e-05
-4.23824043325503e-05
-5.52124632747428e-06
-4.12653888457484e-05
-3.3397350942231e-05
-2.64768967238994e-05
-2.68750738012297e-05
-2.50191935502149e-05
-3.23567461929171e-05
-8.66276902803139e-06
-2.21599673200548e-06
-1.53155580961452e-05
-3.22662578713637e-06
-4.03979936975561e-05
-2.72439734389493e-05
-2.49661672240231e-05
-2.41114781303975e-05
2.82430212190314e-06
-8.0005006119103e-06
-2.60402693269556e-05
-1.40565433281223e-05
-3.45811886915121e-05
-4.96868252348763e-05
-4.2059376541812e-05
-3.71354455920259e-05
-6.50942674664887e-06
-2.56238039596808e-05
-2.30573001641081e-05
-2.0228427480672e-05
-2.37090592067339e-05
-5.48984983569939e-06
-7.03396122583871e-06
-1.55608486339205e-05
-2.30983901349052e-05
-3.18265621780324e-06
-1.9976228819351e-05
-1.22060184182443e-05
-1.66827683801622e-05
-1.46605712700016e-05
-2.61668110381032e-05
-2.77900748333042e-05
-2.26241380162208e-05
-1.87432988593902e-05
-1.51166028034101e-05
-2.1793899031019e-05
-1.95523874048816e-05
-2.99279480125396e-05
-1.44361209775862e-05
-2.70662264075731e-06
-2.7670253592523e-05
-1.86223658798613e-05
-1.87341419734584e-05
-1.28227599197622e-05
-2.57951304257708e-05
-2.03202361122774e-05
-2.14708564219279e-05
-1.2103898814259e-05
-6.62738721774895e-06
2.73170594967236e-06
-1.78229466650058e-05
-2.34179213898965e-05
-3.55370487722873e-05
-1.35651147616414e-05
-2.35494345755485e-05
-4.88199299346595e-06
-1.07297305017203e-05
-2.16477021294818e-06
-5.62556824976692e-06
-1.26985805192579e-06
-1.86560701150539e-05
-1.63403840931952e-05
-3.10464846935928e-06
-5.02496148057207e-06
-2.93776769529641e-05
-2.18071638936216e-05
-2.01677905245601e-05
-3.94689366327035e-05
-2.37916918375233e-05
-2.08387690253645e-05
-7.20243629955951e-06
-2.86637848519385e-06
-1.14035451108503e-05
-2.4704691837554e-05
-2.81428361532681e-05
-3.44672604956017e-05
-1.34127103063024e-05
1.30268621738211e-05
-2.55578299640788e-05
-1.28038802047001e-05
-1.79408318862292e-05
-2.45611988715568e-05
-1.29422233372829e-05
-4.66802359005094e-05
-1.14101608600557e-05
-2.10411523927855e-05
-7.57479490450424e-06
-1.44526540562764e-05
9.40710766471354e-06
-1.55100134098078e-05
9.80280678662194e-06
-2.10162948355943e-06
-1.89937888802359e-05
-2.80456243504317e-05
-1.12777440655541e-05
-3.48944135950511e-05
-3.40599749881041e-05
-2.35694658501354e-05
-3.22710126120459e-06
-4.06869233573589e-05
-6.12345421911655e-06
-1.9221105746224e-05
-2.13372894423542e-05
-3.07169463265609e-05
-4.33761278574295e-05
-4.46306905400629e-05
-1.46705421595361e-05
-1.10998097480633e-05
-1.91994797957366e-05
-1.49600987279874e-05
-2.69881548287318e-05
-1.90694761720742e-05
-7.86618793999085e-06
-3.38298080608796e-05
-1.67955665811652e-05
-1.47097167550312e-07
-1.78766719009221e-05
-9.059239672328e-06
-1.26636982573526e-05
-2.36621119145866e-05
-3.35922615769496e-05
-4.19171830436518e-06
-2.00469061580843e-05
-8.87649458049047e-06
-4.70663721862992e-05
2.65786990582536e-06
-1.28787668820449e-05
-1.19904896066252e-05
5.67470897499297e-06
-3.5496284232715e-05
5.63374334056068e-06
-3.28453515578775e-05
-1.32224444608783e-05
-3.3912752135129e-05
-1.65908917170008e-05
-1.76962680700047e-05
-2.33103784327997e-05
-3.79104967775848e-05
-9.11736255386185e-06
1.93447094012237e-06
-1.21347311045935e-05
-2.29083179071308e-05
-1.62673395626217e-05
-2.87120361512417e-05
-3.68426232698101e-05
-2.16707604947515e-05
-2.37888548382646e-05
-7.95334536239722e-07
-1.65535557975468e-05
-9.72253591917111e-06
-1.77654742728539e-05
-2.23583595050887e-05
-1.48091735008696e-05
-2.23369197780954e-05
-1.30150119876075e-05
-1.67496118315685e-05
-3.39512742111094e-05
-8.84027015221683e-06
3.06537410158089e-07
-3.96115182721957e-05
-1.03532470316269e-05
-3.12344215460018e-05
-1.44148120595843e-05
-8.6243654264312e-06
-2.77790516174228e-05
-1.92410544052778e-05
-6.45548657792622e-06
-2.54979521310939e-05
-2.00723412335826e-05
-1.54061859137876e-05
-2.48572858507856e-05
-1.9841457119818e-05
-2.67718970437888e-05
-3.07694824183885e-05
-8.79349345010071e-06
-2.75710840093514e-05
-1.21833666837521e-05
-1.33634154043405e-05
-1.82537850643658e-05
-1.14906934835529e-05
-1.88050939401561e-05
-2.95891802887208e-06
-1.67507373636166e-05
-1.53989800859347e-05
-3.31076067407347e-05
-1.24178645439268e-05
-2.28121304099434e-05
-6.5375959541359e-06
-1.31696097782506e-05
-2.14393781255138e-05
-3.75762896479895e-05
-6.22738745836794e-06
-1.40673733830947e-05
-1.14647132804832e-05
-2.86015055050264e-05
-2.33441855559918e-05
-1.43497181176392e-06
-9.40281584993761e-06
-8.78773711287654e-06
-2.13269973786984e-05
-1.88716532729337e-05
-8.49253951874489e-06
-1.35273684745e-05
-1.78332331003075e-05
-6.63636938522086e-06
-2.51043540178118e-05
3.13835762871864e-06
-1.575406965853e-05
-3.28804801990506e-05
-1.97325175046848e-05
-1.63206113920473e-05
-1.54727124411834e-05
2.53193370751682e-06
-1.61846460724595e-05
-9.29816809504927e-06
-2.4719787738496e-05
-2.10566295585386e-05
-1.62191908059376e-05
-3.87462161060454e-05
-2.34180245880405e-05
-2.92977342127021e-05
-1.02622968075963e-05
-2.47646864667575e-05
-3.34984493154248e-06
-2.56704229917043e-05
-3.25354546196289e-05
-3.45871238128583e-05
-1.46570562886682e-05
-2.0055136907394e-05
-7.0484090275267e-06
-5.14307614916956e-06
-2.45008475190466e-05
-3.08548535967633e-05
-1.49603011282149e-05
-5.54813484764905e-05
-2.27035989232956e-05
-2.53483687468522e-05
-1.05914818625302e-05
1.80292828413356e-06
-2.61385902986122e-05
-3.39439481744291e-06
-3.86990976266483e-05
-2.2557967809436e-05
-1.54549461499062e-05
-1.46051206413361e-05
-3.50464743442817e-06
-2.97157692268722e-06
-1.65106439801466e-05
-1.57035442797009e-05
8.8762862402315e-06
-8.23896274835611e-06
-2.73806819893399e-05
-2.31153716057252e-05
-8.92097361849585e-06
-2.55770711596636e-05
-8.19203738869024e-06
-1.67139682558645e-05
-3.32757849449433e-05
-2.72806292934101e-05
-4.36527930481119e-06
-2.32674700831132e-05
-1.43877327350618e-05
-2.83880691237545e-05
-2.2277420774018e-05
-2.20001499860772e-05
4.57601435321382e-06
-2.45519684128043e-05
-3.06469000611365e-05
-2.08303537853994e-05
-2.20449927328799e-05
-9.43683647458984e-06
-9.05386366506293e-06
-3.29698503563304e-05
-1.58853749578778e-05
-3.77739589627659e-07
-4.02348596742602e-06
-1.09091842298803e-05
-2.87695347999741e-05
-2.47319346787215e-05
-2.62936990402996e-05
8.88908029047568e-06
-1.26305549529439e-05
-3.70200912523442e-05
-1.55367507243566e-05
-1.77546826818553e-05
-1.79240580410505e-07
-1.21091356897428e-05
-2.79710421839275e-05
-9.33208820904239e-06
-2.67145128703934e-05
-2.24080387765445e-05
-2.35323054441107e-05
-2.05375639122236e-05
-2.21269654834903e-05
-3.08168091654684e-05
-1.95057719882177e-05
-3.16682485735702e-05
-2.43608890665745e-05
-1.73002287153464e-05
-2.68299043669821e-05
-2.24524908349448e-05
-2.59387237385327e-05
-3.14845473783064e-05
-1.85825420650541e-05
-1.97068127640876e-05
-3.32789629974227e-05
-2.18972902243884e-05
-9.82424145744344e-06
-2.65477439897331e-05
-4.21751991446474e-05
-1.30539858052017e-05
-2.02967434205123e-05
-2.5144111630177e-05
-1.81790826434502e-05
-2.34661816273512e-05
-1.49213070556752e-05
-2.27609301565612e-06
-3.49064668913698e-06
-1.52138210475169e-06
-8.7153649391393e-06
-4.35922839359406e-05
-3.46744203180887e-05
-5.06691177859591e-06
-9.33435219886892e-06
-1.09912130105475e-05
-2.1966102677532e-05
-2.60272310179023e-05
-1.4576752923734e-05
-2.74304519657472e-05
-1.85737799530292e-05
-2.12596205212093e-05
-1.06974291078149e-05
-3.35257081765697e-05
-2.94076244511307e-05
-2.1593069531164e-06
-3.13341456988711e-05
-2.73139658872216e-05
-3.69868250206581e-06
-1.13641037982133e-05
-2.98709091833276e-05
-2.60553686453676e-05
-1.30059124232087e-05
1.34446181836283e-05
-3.41540539382538e-05
-3.3147532771875e-05
-2.20863913899837e-05
-2.92575568236776e-05
-1.92783331799407e-05
-1.83286578600564e-06
-1.99834100997433e-05
-1.85823158930675e-05
-1.68075305844795e-05
-1.73962350149282e-05
-4.07122789393592e-05
-1.75320120568977e-05
-2.61460819066635e-05
1.84546267765143e-05
-2.65338309763721e-05
-1.95187067213195e-05
-9.71916459822951e-06
-1.93610979202432e-05
-2.85583436264496e-05
-1.42601177124977e-05
-3.68818568427711e-05
-2.76572021569695e-05
-3.91002916540257e-05
-3.69825141304625e-05
-1.03873958209362e-05
-2.38213096244962e-05
-1.99981194016745e-05
-1.94327824021323e-05
-1.52156909243928e-05
-3.15721222315908e-05
-3.15925652787699e-05
-1.3999120434805e-05
-1.0613573438057e-05
-1.75681651071039e-05
-2.49221653640985e-05
-3.70306125115497e-05
-1.82401050423416e-05
-1.27256606247966e-05
-2.39525972364054e-05
-2.81368686880218e-05
-3.04961279886807e-05
-1.5506858406933e-05
2.98814142467257e-06
-2.27824352157693e-05
-7.15356668214463e-06
-1.47655880908216e-05
-2.71933972262432e-06
9.65935539576185e-06
-6.78068809059782e-06
-2.9187472086459e-05
-3.81082474751441e-05
-2.96261719136124e-05
-1.3462610558978e-05
-3.41775907884314e-05
-3.23252626108884e-05
-6.79663955309651e-06
-2.45524979355432e-06
-2.53003195248574e-05
-1.75916924627622e-05
-1.94795301684642e-05
-3.25610548614529e-05
-3.0355170795418e-05
-2.51120292290745e-05
-2.09536108319301e-05
-1.74199056594496e-05
-2.48635880959463e-06
-3.89855231486155e-05
-9.54783960235694e-06
4.30132531998135e-06
-1.3657259554611e-06
-2.63557359446849e-05
-3.63377557982021e-06
-1.37456733771544e-05
-6.5007080861522e-06
-1.28904250954077e-05
-8.77062737494608e-06
-2.95280483333411e-05
-2.58540730407909e-05
-1.41614352475302e-05
-2.65904763010312e-05
-1.99502939793989e-06
-1.2634578169939e-05
-1.92003957463173e-05
-1.30063301343011e-05
-2.35708608004109e-05
-5.00754713488029e-06
-4.19619198548417e-05
-4.17208904351047e-05
-1.09183903566173e-05
-5.30962408232879e-06
-3.97421177184037e-05
-3.28654030048222e-05
-1.15646818079417e-05
-4.71774020530088e-06
-1.23328435679121e-05
-4.03393788422779e-05
-1.41603185192835e-05
7.78527061852086e-06
-2.45136134005039e-05
-1.02556271236336e-05
-1.89218164161429e-05
-1.30658400616033e-05
-1.66122104524479e-05
