# Supplementary material for: Research on computational propagation and identification of mine microseismic signals based on deep learning
Source: PLoS One. 2025 Oct 22;20(10):e0334641. doi: 10.1371/journal.pone.0334641 (PMC12543183; doi:10.1371/journal.pone.0334641)
Supplement: S3 Data — (ZIP) [file pone.0334641.s003.zip › 000100500002901.xlsx_0.txt_24.txt.txt]

1.13593270010463e-06
-1.67927336189244e-05
-4.74284607841528e-06
-2.7472786462047e-05
-2.43970558480827e-05
-3.09780640488415e-05
-2.07347448748208e-05
-8.57632544671921e-06
-2.3051002849509e-05
-1.729374752723e-05
-1.30803670633361e-05
-3.98410011022569e-05
-3.94738753522248e-05
-2.63065756153904e-05
-3.50803831826003e-05
-2.87760668522396e-05
-3.21578307389408e-05
-8.37233800304289e-06
-2.31713157039079e-05
-1.98004292878585e-05
-1.59013477863167e-05
-1.85264421172999e-05
-1.77536503007926e-05
-4.06303273122783e-05
-3.42252751768446e-05
-1.86002063851052e-05
-4.20512572637549e-06
-4.7684188394544e-06
-2.75779907643663e-05
-2.15102434994178e-05
-1.35633420272622e-05
-6.54919941269776e-06
-2.38364754995461e-05
-1.5252857586948e-05
-2.2166973171101e-05
-2.99473290515578e-05
-2.26411426662846e-05
-7.54648440392266e-06
-2.42390455026369e-05
-2.02343759186761e-05
-2.17965960960766e-05
-1.665699257014e-05
-2.39767587951244e-05
-7.19641292721823e-06
-4.09080944133819e-06
-1.05632361315501e-05
-1.29050166584616e-05
-5.56630294028136e-06
-2.54778526522652e-05
-4.31313030774517e-05
-3.54929071010302e-05
-1.09645995761198e-05
-5.49696788210357e-06
-3.06208629408827e-05
-1.87636761562404e-05
-1.13402847156348e-05
-1.79650480818971e-05
-1.37420122579748e-05
8.02239655710737e-06
1.61498581534441e-06
-3.83301994188005e-05
-1.56533623871086e-05
-1.63855186373422e-05
-2.6324371647185e-05
-1.73836240704537e-05
-3.76436759198706e-05
-1.8665696733635e-05
-1.47995531259743e-05
-2.53085669408135e-05
-8.39368907122374e-06
-1.72595650338574e-05
-2.29172357435082e-05
-9.75024512587771e-06
-1.73104506727582e-05
-2.67590192903429e-05
-2.19406616162991e-05
-2.18582693061523e-05
-1.91457954692094e-05
-5.69247940770913e-05
-1.74927745425182e-05
-2.7743982081415e-06
-4.22060274059606e-05
-1.04009630161288e-05
-2.30030838738853e-05
-3.09581859628377e-05
-7.36810446799427e-06
-4.2523318383786e-05
-7.02225064709927e-06
-4.89119476827521e-06
-3.75556792241037e-05
-1.30231250691951e-05
-3.8718685590503e-05
-3.10740706747459e-05
-1.06345623643816e-05
-3.14187001980495e-05
-2.61931579140287e-05
-3.92854045641025e-06
-4.673216075623e-06
1.58861465607569e-06
-3.47230628636314e-05
-3.29910575523627e-05
-2.49196712049301e-05
-2.4250448891337e-05
-4.10923508832362e-05
-5.67428499487468e-06
-7.26714777796068e-06
-2.25171962579426e-05
-8.43185721693108e-06
-1.38014954570299e-05
-2.67660492845362e-05
-2.05778612611252e-05
-1.51124727546849e-05
-2.13299218520415e-05
-3.83548858616747e-05
-1.78907914874041e-05
-1.86993086274659e-05
-4.13901761872489e-05
-2.14911304478364e-05
-1.55311792152757e-05
-2.14447573573275e-05
-3.14129404091737e-05
-2.39914125125226e-05
-3.52856907422541e-06
-2.60296167981902e-05
-4.1355278563744e-05
-2.50180202182645e-05
-1.32330988312259e-05
-2.58976474272087e-06
-3.80555819370236e-06
-2.60915906701247e-05
-1.12323185808698e-05
-3.1752952728808e-05
-2.0064491699857e-05
-3.11403717366935e-05
-3.82117716973017e-05
-2.58111746381958e-05
-1.81072343492026e-05
-3.04089501297718e-05
-2.79735046634698e-05
-3.04932453566345e-05
-3.13804658753406e-05
-1.08108503342783e-05
-2.50912421547566e-05
-4.00992157890387e-05
-2.12521324232462e-05
-1.99037514516661e-05
-3.514892978762e-05
-1.55328062830694e-05
-1.42463285855418e-05
-1.82091585219571e-05
-2.82462331915122e-05
-2.04958677829263e-06
-2.12016709277897e-05
1.44525191613713e-05
-4.10338528228918e-05
-2.08663289752308e-05
-1.35980187872446e-05
-1.83411671300855e-05
-6.58851701811177e-06
-2.59179905458583e-05
-2.02884350384889e-05
-3.44393184502704e-05
-2.83969553751816e-05
8.05589165227316e-06
-2.02104011151802e-05
-3.15495722076789e-05
-3.2649920289375e-05
-3.04476490954127e-05
-1.61846796457806e-05
-4.38922720867625e-05
-2.58105279220434e-05
-2.59747882901888e-05
-4.32201177509208e-05
-1.09556853719367e-05
-1.47793668318255e-05
-2.369298368869e-05
-2.20698458994398e-06
-3.6444335876852e-05
-1.84211036875965e-05
-2.18965829908236e-05
-3.75393205037046e-05
-1.01966176592933e-05
-4.09002941352935e-05
-1.32205097591791e-05
-2.30651782726226e-05
-2.89780870958296e-05
-2.44981285963713e-05
-1.59286213714548e-05
-2.04959127573725e-05
-2.12217754454496e-05
-2.63638602712742e-05
-4.15996886218043e-05
-3.91176932993651e-05
-1.87848192046092e-05
-2.86389477242654e-05
-2.47447299486741e-05
-2.91317245327889e-05
-8.57758434212241e-06
-2.31401761649216e-06
-2.52362158194939e-05
-3.53814845922082e-05
-3.8428254039907e-05
-1.63898002591558e-06
-1.82394997025858e-05
-2.05897980599488e-05
-1.35654291700456e-05
-2.13594601073597e-05
-3.76820414121811e-05
8.51558545148273e-08
-4.53881035147505e-05
-5.07118794503406e-05
9.49185879985903e-06
-7.39913094861782e-06
-1.42214492328353e-05
-1.992049570402e-05
-1.97083979029288e-05
-2.64950184227718e-05
-1.84489225870879e-05
-1.66340906149619e-05
-1.43609671397638e-05
-2.11812168518432e-05
-2.19058229258748e-05
-1.76859600610361e-05
-1.79130709464513e-05
-2.00872113024675e-05
-4.56651364456363e-05
-2.60108278648881e-05
-2.40331660098941e-05
-2.15436366663359e-05
-2.63991908874693e-05
-2.19364207068787e-05
-3.65074101148044e-05
-1.7454678134469e-05
-2.44294997347171e-05
-4.29394340666285e-06
-3.39479430521577e-05
-2.77625626661625e-05
3.83840183183316e-06
-2.17052942792438e-05
-2.33647619681602e-05
-2.33850588445276e-05
-2.6217973003272e-05
1.34910029603787e-06
-1.88636807618127e-05
-1.36864915709614e-05
-2.83296314368999e-05
-8.73474981278744e-06
-1.5631955011619e-05
-1.55516730314396e-05
2.27407477164949e-06
-2.9352731903404e-05
-3.29566369402898e-05
-2.66092222600049e-05
-2.36198805255646e-05
-2.5050176985232e-05
-3.63572978148979e-05
-2.04620607892714e-05
-2.3294986970946e-05
-4.04395583824332e-05
-2.9004378114083e-05
-3.28149318351937e-05
-3.34008383248277e-05
-1.68468157706319e-05
-1.88757656630183e-05
-3.06060373550734e-05
-7.67176430697155e-06
-1.7851628772316e-05
-2.55458517678274e-05
-2.15110779798928e-05
-3.26679104046258e-05
-1.97736809862689e-05
-3.3486633752316e-05
-8.17412165922046e-06
-1.44806921249448e-06
-4.27497394000004e-05
-3.79966319543347e-05
-2.91279719794826e-05
-2.22874258783919e-05
-3.39279044981322e-06
-1.97410873389326e-05
-8.48851692055832e-06
-1.21775751414339e-05
-2.43436762762342e-05
-3.0431038448152e-05
-7.29531922744428e-06
-2.93599219861479e-05
-2.82100613805039e-05
-3.76975500352021e-05
2.52603795378469e-06
-1.30624345593634e-05
4.92423311914912e-06
-3.83435347559377e-05
-2.85047338170429e-05
-3.56659967799009e-05
-3.18848607597834e-05
-2.06788809822444e-05
-1.48756134592551e-05
-3.93409781570918e-05
-9.74877962958197e-06
-3.8169722979863e-06
-1.10981571034794e-05
-1.17859970040923e-05
-2.00764893324814e-05
-4.79311456532369e-05
-9.96219146754305e-06
-6.90829400841918e-06
-2.17122245534559e-06
-3.73205362934294e-05
-1.95392720925573e-05
-3.35187264597122e-06
-2.45150791701075e-05
-1.71558638930802e-05
-2.68776335948913e-05
-5.79022609569425e-07
-5.28079351429627e-05
-4.59520340992508e-06
-3.52272871047957e-05
-2.51634327724956e-05
-7.04939192434769e-06
-4.18469392269108e-05
-2.6989403567065e-05
-1.51452515759549e-05
-2.26121049700959e-05
-1.8797712751868e-05
-1.49301874422389e-05
-2.55091833308558e-05
-2.04184306848449e-05
-6.94759801393794e-06
-4.22350290078827e-05
-3.30330669958523e-05
-7.21921679199546e-06
-2.07980651249099e-05
-2.0602019300773e-05
-2.33483737097328e-06
-1.22683097631756e-05
-1.44862946315758e-05
-6.53486822971668e-06
-7.67368036029909e-06
-3.61527676576997e-06
-1.52456924862784e-05
-1.43899241867162e-05
-1.56196745705103e-06
-3.257038459609e-05
-1.17923157608001e-05
-1.54170306145673e-05
-2.39870721242468e-05
-2.45793753715056e-05
-1.11592720333781e-05
1.07229526227022e-08
-2.84437978643923e-05
-1.36963053447612e-05
-1.70022848481778e-05
-4.25239748022592e-05
-2.98385967715178e-05
-2.25834727704661e-05
-3.17754048398484e-05
-2.10124249028936e-05
5.60277763643291e-06
-1.64052697043021e-05
2.07864511881722e-06
-1.46240479080638e-06
-4.61303195009893e-05
-1.679151067978e-05
1.14077580598988e-06
-1.77881496718988e-05
-1.84056535693766e-05
-1.78265812140977e-05
-8.79168188927592e-06
-9.15975213368376e-06
-4.03353248614927e-05
-3.11553413784031e-05
-1.21854866381464e-05
-5.9182259522664e-06
-2.52915152267364e-05
-3.43682344801752e-05
-3.24585337029859e-05
-1.00246339046676e-05
-3.83469704264275e-05
-1.48244513331031e-05
-1.26843965565767e-05
-4.45369003472259e-05
-2.47220594030523e-05
-3.61858820713212e-05
-2.26332995847433e-05
-3.80251870836498e-06
-2.68285588250773e-05
-1.30997200767356e-05
-3.50600366149737e-05
-1.32769706898015e-05
-4.09628172010908e-05
-8.34676159752716e-06
-3.0131513808852e-05
-2.38749891949499e-05
-2.11927626470039e-05
-1.677055111569e-05
-2.27441964373444e-05
-1.5221803298872e-05
-2.27953594114253e-05
-6.46286886445849e-06
-1.61611643490464e-05
-3.82262728367145e-05
-1.08746799450611e-05
-3.55611503360906e-05
-1.07576609765089e-05
-1.84361272896711e-05
-2.82758575294799e-05
-1.4927766324806e-05
-3.09426701633215e-05
-1.48591569059695e-05
-1.79061510816525e-05
-2.31668130583911e-05
-9.58326992203772e-06
-2.69250403191388e-05
-2.94872002017255e-05
-1.38607893622669e-05
-3.54790501060656e-05
-3.51424313701331e-05
-1.29736703171314e-05
-5.05701985278263e-06
-1.29769085859225e-05
-2.33176112335289e-05
-2.88742661344872e-05
-2.32088718499735e-05
-4.1400104186134e-05
-2.93661457763835e-05
-1.79536066563352e-05
-2.27507272767456e-05
-6.13637161353273e-07
-1.24783845934372e-05
-1.32390132546936e-05
-2.20946511444965e-05
-2.00249998221083e-05
-2.77214820383245e-05
-2.35997903081903e-05
-2.37082780636249e-05
-1.03148038033027e-05
-8.01933224132182e-06
-2.7792909628016e-05
-1.85899059416415e-05
-2.31267481849575e-05
-3.19807712978854e-05
-1.21684425923967e-05
-2.33549807693605e-05
-1.86695538857087e-05
-3.35447644569546e-05
-4.54699428870559e-05
-2.94842980058481e-05
-2.03576766983397e-05
-2.89332763980592e-05
-1.41710105418991e-05
-1.61238636275535e-05
-2.43729358434231e-06
-1.79077747313118e-05
9.6401025291279e-07
-2.26639894613098e-05
-2.99492796027808e-05
-1.4560584182453e-05
-2.17578699187506e-05
-3.49594224881902e-07
-2.50437496666188e-05
-2.64431036547049e-05
-1.6536336627613e-05
-4.13762904441551e-05
-5.96573307891017e-06
-1.23086074686618e-05
-1.19857566827605e-05
-2.9039057846523e-05
-2.44764650773861e-05
-3.34953151723668e-05
-2.60960414096606e-05
-6.06824928419729e-06
6.74205512436266e-07
-1.40141754833101e-05
-9.73515523908217e-06
-2.96195313686506e-05
-1.65298302805845e-05
-2.07330924295387e-05
-2.52571829179087e-05
-1.55812011625338e-05
-1.43209248944675e-05
-1.87503501182909e-05
-1.48768110367576e-05
-2.58757131362477e-05
-1.13519797701926e-05
-1.53388300262086e-05
-1.04598477676479e-05
-2.06101247774285e-05
-3.01585770746929e-05
-1.80422898573717e-05
-2.07192095028798e-05
-6.1289915904234e-06
-2.23040248488819e-05
-3.39779868037714e-05
-3.85672407137463e-06
-3.12227781505839e-06
-4.23787867036056e-05
-3.78431031113844e-05
-2.84142403394813e-05
-3.11460795504966e-06
-6.98670283319762e-06
-2.31129695666827e-05
-3.17055439968573e-05
-2.43434971106939e-05
-1.72695578818374e-05
-1.23965557418223e-05
-2.19705891660378e-05
-9.68618281257547e-06
-6.76642637743883e-06
-1.71235406103303e-06
-3.88793629703221e-06
-1.08762192291061e-05
-1.63107206610522e-05
8.06437377827917e-08
-2.7880676101182e-05
-1.44701978144207e-05
-2.4643841549362e-05
-2.26022111272536e-05
-1.21572046874391e-05
-2.91967206732869e-05
-2.91096409596187e-05
-2.60549152332642e-05
-4.0843676620248e-05
-4.37265836866498e-05
-3.25378884041714e-05
-1.16062345621794e-05
-1.81471539522403e-05
-2.83740615784677e-05
-3.13219860417175e-05
-3.85908872257152e-05
-2.46502629394655e-05
-1.62773238718217e-05
-1.29938921732083e-05
-2.60849959274653e-05
-2.63018743713305e-05
-2.8425805666525e-05
-3.6581598980621e-05
-1.03013258891131e-05
-1.56814413774282e-06
-3.1596861536693e-05
-2.54126553091767e-05
-2.32957345650485e-05
-3.93955872854585e-05
-8.07178642028529e-06
-3.57730720294367e-05
-3.02071166485491e-05
-3.15334285092524e-05
-3.65811739870809e-05
-6.36395298801411e-06
-1.13121722925299e-05
-2.65946131433587e-05
-1.77614721656686e-05
-3.12949436226107e-05
-1.71174997802461e-05
-2.03139171131125e-05
-1.04709372922129e-05
-1.01097118913801e-05
-6.66041949499073e-06
2.05332865749085e-06
-1.6150987912332e-05
-1.66707083717058e-05
-3.18530100718974e-05
-3.46396575988273e-05
-1.52456929150111e-05
-2.92315547671952e-05
-5.94291986875848e-07
-2.33942815172284e-05
-3.5097643137875e-05
-1.6993919923713e-05
-9.90306508840363e-06
-1.77416061425961e-05
-8.25217955734213e-06
-1.49230976851474e-05
3.45825596862999e-06
-1.36697031729299e-05
-1.52651852357172e-05
-9.29704229495097e-06
-1.08596680076465e-05
-3.06758879920951e-05
-1.29982786790711e-05
-4.46231245612771e-06
-1.05763280657291e-05
-1.28699351324927e-05
-2.74789064077772e-05
-3.82618003422211e-05
-1.71763639715475e-05
-1.87218317145778e-05
-2.16367464406101e-05
2.92956896023852e-06
-2.20725081027495e-05
-2.60238761432112e-05
-3.85339696125598e-05
-1.75716339044054e-05
-2.53382531932085e-05
-1.42735750854274e-05
-2.44586106243307e-05
-9.4572953597961e-06
-3.20930543644217e-05
-1.98715327739572e-05
-4.75512756829102e-06
-1.86350440731127e-05
-2.79420903862557e-05
-1.55382188265004e-05
-2.70738764459077e-05
-2.36633519328434e-05
-2.0732732700917e-05
-3.22715980183483e-05
-4.08390949667607e-05
-2.54302159299672e-05
-2.03063863042934e-05
-1.03429791968788e-06
-1.35595492824621e-05
-4.16061914606863e-05
-4.04484913933881e-05
-1.36814604679154e-05
2.06974847526519e-06
-2.89924309386826e-05
-2.93319851781738e-05
-1.61538568362023e-05
-8.77208037334797e-06
-2.2137336419478e-05
-2.68065768716033e-05
-1.90662734200225e-06
-2.86542627986732e-05
-2.78783459528179e-05
-3.49632955863545e-05
-3.60505573879769e-05
-2.01163911811866e-05
-8.95386749475739e-06
-1.15178693378589e-05
-2.76161541611966e-05
-2.40773274274481e-05
-4.30129250166649e-05
-1.78349224238343e-06
-7.07174546683247e-06
-3.83824161751239e-05
-1.08057609000613e-05
-3.87956482211955e-05
-2.2546578974337e-05
-1.63136129955602e-05
-4.5559390556331e-05
-3.53057973696129e-05
-2.33199273174658e-05
-3.46582752134197e-05
-2.57790512989914e-05
-5.71357675634671e-06
-1.56899153087598e-05
-2.52899586723738e-06
-2.45874867984635e-05
-3.6467892631054e-05
-1.87670738779358e-05
-4.14002831761505e-05
-3.38328404296107e-05
-2.77776105171496e-05
-2.08099423901684e-05
-4.71175827143279e-05
-2.26319665534985e-05
-4.61765489575269e-05
-4.04483801284238e-05
-1.96822965774221e-05
-1.96673791014557e-05
-2.38270945756365e-05
-2.24489400434363e-05
-7.89364922628302e-06
-2.26751287634193e-05
-2.22836405876192e-05
-1.63858002182629e-05
-2.2347927879326e-05
-7.74825556715283e-06
-2.21820050111739e-05
-3.89272575202396e-05
-6.98156688708532e-06
-4.51877064379197e-05
-7.07735724496363e-07
-1.81921016339832e-05
-6.32588874022411e-07
-2.2522015944211e-05
-4.4063552972402e-05
-2.02462507015753e-05
-3.85935105681358e-05
-1.23170970520945e-05
-2.5240910543414e-05
-6.961503511891e-06
-2.85608628017293e-05
-1.74568487977797e-05
-2.95552705420735e-05
-2.41792519748785e-05
-1.3022001152806e-05
-1.3502462670446e-05
-9.38938795084346e-06
-1.45107918381084e-05
-3.35225528684483e-05
-1.2385270180479e-05
-1.0262155724109e-05
-2.50330168082489e-05
2.58839514535877e-06
-1.99079413632423e-05
-1.50957556467832e-05
-1.32065576902517e-06
-1.04016637689893e-05
-2.75362227172929e-05
-3.09798040048372e-05
-4.87577184289276e-06
-2.59130834710191e-05
-7.13251239129634e-06
-3.19756150707173e-05
-2.28158289579329e-05
-3.91749779097269e-05
-1.94409644086563e-05
-5.48573315627049e-06
-1.24819802577178e-06
-2.47440883923415e-05
-2.12379211235213e-05
-5.8474431091491e-06
-3.69590133670283e-05
-8.35839948662464e-06
3.03705941636367e-06
-1.46055231937052e-05
-4.52511146314491e-06
-2.7294243211121e-05
8.00719282806977e-06
-7.24320415885199e-06
-3.05952287162534e-05
-3.85083172433866e-05
-1.88804225302046e-05
-1.22381470085895e-05
-3.6224811762685e-06
-2.14432287866695e-05
-4.0319612339207e-05
-9.97206194477458e-06
-7.5638683321408e-06
-5.02595305030906e-06
-2.1805814093528e-05
-2.99544126355302e-05
-1.83197975864762e-05
-2.38738335274e-05
-2.30786796012754e-05
-1.73994814830283e-05
-1.0483638332051e-05
-3.19244310763777e-05
-2.69776736017997e-05
-2.97101157637067e-06
-3.75883978713214e-05
-3.10551238011444e-05
-2.17445937355903e-05
-5.56401975646933e-06
-5.85477179025767e-06
-5.07616490431137e-05
-1.68102376097661e-05
-8.80217783633353e-06
-1.24272761279792e-05
-2.73741000400924e-05
8.24003432720223e-06
-2.03743558038173e-05
-1.39701206327474e-05
-1.67282826167476e-05
-2.02563796215656e-05
-4.07485164744306e-05
-1.90200752994496e-05
-1.37678523724819e-05
-1.24492631504179e-05
-2.17157581457656e-05
-1.35167902534594e-05
-1.34939060962551e-06
-3.30187068593006e-05
-2.68007848508746e-05
-1.16648406580684e-05
-1.3766785723517e-05
-6.49141829279812e-06
-9.8867632359347e-06
-2.49238112733649e-05
-1.16226289542318e-05
-1.68903802052156e-05
-1.35197923473298e-05
-4.67256753983573e-05
-2.02092027728735e-05
-2.33981117852335e-05
-9.08333062859113e-06
-2.40824932269759e-05
3.94946959198732e-07
-3.13450889753775e-05
-1.56969399798891e-05
1.41378539398395e-05
-6.67192108285362e-06
-2.45253319168682e-05
-2.5095817942092e-05
-2.82840873705602e-05
-1.3218428909273e-05
-1.20504548293757e-05
-2.90597934061998e-05
1.02844416666012e-06
-1.39030376107617e-05
-4.57360222936408e-05
-2.28733402664114e-05
-3.68022643618191e-06
-2.71809179709588e-05
-1.30879295805147e-05
-2.97126977138779e-06
-2.15300653381575e-05
2.31906752352439e-06
2.70454773281327e-06
-1.1628951991819e-05
-4.27187672018046e-06
-1.94163868250607e-05
-2.24371296444448e-05
-2.81069518909695e-05
-1.5579567575314e-05
-2.024994040342e-05
-3.53214989963665e-05
-4.23864210935227e-05
-1.19079948791633e-05
-4.58303533220407e-05
-1.8744045361432e-05
-3.49973704107728e-05
-2.22876380448333e-05
-1.79479704689649e-05
-3.11896830809521e-05
-1.50487285849773e-05
-2.92442399412894e-05
-1.77802815166077e-05
-9.61459076156335e-06
-3.19148978260825e-05
-2.77590745314206e-05
-7.09346353329962e-06
-2.51435910695218e-05
-2.48192755290643e-05
-2.52692362673794e-05
-2.64127157590964e-05
-1.04734202206072e-05
-2.16928065956548e-05
-2.35515144174002e-05
-1.29614957625431e-05
-2.49341731875704e-05
1.8839898187645e-05
-2.07808614010856e-05
-2.21192737578985e-05
-7.37424974306956e-06
-1.53222419929613e-05
-2.05106403318338e-06
-2.21449529164101e-05
-1.77297055060189e-05
-4.31445385395209e-05
-2.45487365050593e-05
-1.41310335851912e-06
-1.47213457175755e-05
-4.22967108194091e-05
-9.16171779617944e-06
-1.82232178399595e-05
-3.00902241900715e-05
-2.78019079531612e-05
-6.40275827856121e-06
-2.49248383096367e-05
-8.19753366968379e-06
-2.03333456731859e-05
-1.19117488835174e-05
-1.53174201926364e-05
3.40520842139775e-06
-1.69400674955517e-05
-5.61787541268845e-06
-2.0089790883187e-05
-1.10108386290764e-05
-8.59160345784784e-06
1.48355771990306e-05
-1.38848150725209e-05
7.68391575021733e-06
-1.35662090052563e-05
-1.65124978571497e-05
-3.39356519099098e-05
-3.79121074915429e-05
-3.00353596802188e-05
-4.41446881414787e-05
-1.0149932554678e-06
-1.07510456180695e-05
-1.1475513682093e-05
-2.78513212519207e-05
-2.67611799670964e-06
-3.37853487855051e-05
-1.87093176297923e-05
-9.4996629168322e-06
-1.48104610405876e-05
-2.61163708969697e-05
-1.27768514048469e-05
-2.75578488536446e-05
-2.03131930214624e-05
-3.24263838901872e-05
-4.16422959305165e-06
-9.18337709697743e-06
-2.56627992501512e-05
-1.34899328760687e-05
-2.4914101612316e-05
-1.92356142273811e-05
-1.33275018387923e-05
-7.6094021655258e-06
-1.14524839153384e-05
-1.6970759511022e-05
-6.2341773288702e-06
-2.22175166527759e-05
-4.83901100945731e-05
-3.44131426206156e-05
-1.431221442153e-05
-2.64035746324577e-05
-9.1047226466762e-06
-8.93828877574144e-06
-1.95557358450672e-05
-3.95145496542719e-05
-2.54016899508622e-05
-1.21401105297669e-06
-1.43379017102909e-05
-6.26534178221742e-06
-3.84684874554603e-05
-3.05245952771605e-05
-6.04151855291138e-06
-3.43700755193708e-05
-6.35282469775061e-06
-2.87207569207273e-05
-1.95056326190019e-05
-2.74768283599745e-05
-1.75662281409638e-05
-1.05237485003621e-05
2.70119120802292e-06
-2.70462980378579e-05
-2.97140644587108e-05
-3.20102886272596e-05
4.93547673460611e-06
-2.12546683020973e-05
-2.21593232751145e-05
-6.56800355795624e-06
-2.5232801430606e-05
-5.10241429578675e-06
-8.69885259999401e-07
-1.45247203145117e-05
-3.18757225431804e-05
-1.54480552374084e-05
-4.1973049071341e-05
2.16873624833384e-06
-1.87146251239221e-05
-2.78609065525163e-05
-3.17403104131547e-05
-1.58919935714699e-05
-8.15341384239964e-06
-2.05464629393669e-05
-1.40023951275383e-05
-2.09413379714213e-05
-1.96071487345242e-05
-8.7016713616786e-06
-8.46713630207196e-06
-2.56588242698743e-05
-3.55178505903349e-05
-4.75225449843202e-06
-3.81715227146396e-05
-3.53698097251104e-05
-2.21676542304774e-05
-2.34963974631404e-05
-2.33743064404956e-05
-1.69181264479956e-05
-1.18618759773249e-05
-1.55658368280791e-05
-3.80836335315273e-05
-1.88250226165664e-06
-3.13687298400288e-05
-2.66431228792623e-05
-3.12930390281446e-05
-3.57028311020528e-05
-2.84439109066835e-05
-4.50215814159462e-05
-4.21464104241688e-05
-1.62998330188479e-05
-2.58006617652477e-05
-1.64238566745366e-05
-3.14056635028309e-05
-1.50654776685333e-05
-3.67004286404599e-05
-1.61358652102125e-05
-1.357794047413e-05
-1.64830694652211e-05
-3.79644359615201e-05
-1.64106575583541e-05
-2.76909916696283e-06
-2.67440230738226e-05
-8.28061423708761e-06
-2.61932325410729e-05
3.57751433387227e-06
-5.56457122640162e-06
-8.77084275349344e-06
-2.91877335716527e-05
-1.99067023070322e-05
-5.13445525503649e-06
-3.75212266290659e-05
3.5412201551025e-06
-1.29875568959724e-05
-3.17040477057232e-05
-2.7752192030601e-05
-2.07052407750392e-05
-8.89344516039364e-06
-1.72051829293309e-05
-5.99282608235235e-06
-3.72792059068697e-05
-9.01046431058444e-06
-1.26891176298002e-05
2.30194393036849e-05
-1.73116079811375e-05
-2.69621774732537e-05
-1.68392266896837e-05
-1.6345917261679e-05
-1.31930275055296e-05
-3.7345221634516e-05
-7.24258849444221e-06
-2.26749876480669e-05
-2.17820381959663e-05
-1.40121013487431e-05
-2.93716958896089e-05
-1.88418562961594e-06
-2.46215453910861e-05
-1.67624161137504e-05
-3.2012433717745e-05
-3.04840002630218e-05
-3.51205191132069e-05
-2.83171648503385e-05
-1.36268396780814e-05
-2.77786110583438e-05
-4.17917302493122e-05
-2.16290139422298e-05
-3.45567060596688e-05
-6.94884839713963e-06
-6.46370186156485e-06
-1.67665012707401e-05
-2.57467863642595e-05
1.95523473053635e-06
-1.73400540005326e-05
-2.07232608945035e-05
-2.36506892407096e-05
-1.86653400243081e-05
-1.18755743666152e-05
-3.03646906107986e-05
-1.66608512317288e-05
-1.50031417857845e-05
1.22233379600819e-06
-2.5948812499166e-05
-2.58671697550024e-05
-2.32669865613497e-05
-7.84667061798834e-06
-3.50806782029792e-05
-1.46283928912032e-05
-4.11084286323735e-05
-1.60144524340812e-05
-2.26119508351061e-05
-2.14559368062697e-05
-3.87047109971101e-05
-2.09401430128675e-05
-2.70473350292841e-05
-1.56277188345693e-06
-1.6839498159305e-05
-7.3366098931811e-06
-5.75461904949348e-06
-1.97274402483617e-05
-2.75783097732471e-05
-3.57529951790363e-05
-2.23665362030262e-05
-3.63213599790291e-05
-1.63089192476751e-05
-2.3393480038464e-05
-3.97874447486077e-05
-2.45703997845569e-05
-2.96446347569139e-05
-2.25006560176905e-05
-3.03970693410181e-05
-1.9261782684588e-05
-5.22131387598246e-06
-2.26793622138361e-05
-1.53167392632103e-05
-3.29624919695749e-05
-3.78922977339075e-05
-1.80614592204818e-05
-4.08739346874058e-05
7.19110714052352e-06
-8.85711094508826e-06
-4.57845207684595e-05
-2.63048075563565e-05
-2.42166766304644e-05
7.5505054047777e-06
-8.02222233175264e-06
-1.82085087381619e-05
-1.06303368344523e-05
-2.15081435042306e-06
-1.43244875514159e-05
-1.88254585260791e-05
1.02607567614624e-06
-9.51363751532966e-06
-1.93406206515862e-05
1.85821894163678e-06
-6.13291361304794e-06
-1.98617618473801e-05
-3.28454173352987e-05
-1.30785463243258e-05
-3.43295940594886e-05
-2.66007236718801e-05
-1.13243130063242e-05
4.15705083928741e-06
-6.80431905594603e-06
-2.85841285620801e-05
-1.12761385915363e-05
-3.01488682024056e-05
-2.65317273170988e-05
-1.56891604535293e-05
-3.74684569955946e-05
2.59273138647885e-06
3.2617591443037e-06
-1.03525983845337e-05
-2.27975524060988e-05
-7.0149940778731e-06
-3.42768105794943e-05
-3.07768382953519e-05
-3.37386327346736e-05
-2.59266627588243e-05
-3.32046735124659e-05
-3.262517823101e-05
-3.69765129566375e-05
-5.04130983787434e-06
-1.31021784833769e-05
-1.97457742977848e-05
-8.87026594082671e-06
-4.30465954396539e-05
-1.56596694870784e-05
-3.46302758716709e-05
-3.83601047187427e-05
-1.59614500350018e-05
-9.4784880268589e-06
-1.71986351924536e-05
-5.79540317941493e-06
-1.07594225864017e-05
-1.90727689998494e-05
-5.61873295245255e-06
9.29783581609802e-07
-3.28255704931511e-05
-1.68821959668941e-05
-2.0432925190574e-05
-7.86139318357892e-06
-2.79298822095884e-05
-2.79455642476647e-05
-2.4059674465627e-05
-3.09053080155878e-05
-6.58781181045121e-06
-2.75531397823889e-05
-4.00625301605637e-05
-1.94836174710141e-05
-5.23122698997804e-06
-2.87624292148499e-05
-2.3952583463959e-05
-3.61006360346679e-05
-2.77628546119384e-05
-3.03992403292114e-05
-2.24836141812711e-05
-3.46772740883194e-05
-2.22104515021065e-05
-3.08937367091035e-05
-2.03214158468761e-05
-2.49559960157743e-05
-1.14814195085922e-05
-3.15598537589606e-05
-3.26269393733376e-05
-1.15191559543408e-05
-1.76846195773131e-06
-1.61417896570346e-05
3.69780796823416e-06
-1.52659660612457e-05
-2.56314741583817e-05
-2.28547875967428e-05
-2.27934731925297e-05
-4.13129866167232e-05
-1.49089448585765e-05
-1.29182325670232e-05
-2.14115070092235e-05
-4.19678127674832e-05
-1.8225042260138e-06
-4.20313818056337e-05
-4.06771840354842e-05
-2.06733543270984e-05
-3.43529338375973e-05
-3.00972227321888e-05
-1.77417155324326e-05
-3.29202985494209e-05
-2.1056458851018e-05
-1.5635669920055e-05
-5.2952614065573e-05
-1.02123509337076e-05
-2.64807379618437e-05
-7.05284261106946e-06
-7.61901576226133e-06
-2.0658397182108e-05
-9.23842735119541e-06
-2.50708813104217e-05
-3.09764078520783e-05
-2.43115680491044e-05
-6.79611138683165e-06
-8.36485044656263e-06
-1.90100794438026e-05
-2.18061532462233e-05
-6.04286304530332e-06
-1.75932960026994e-05
-3.94916509298931e-05
-4.6879415092792e-05
-9.79847108151522e-06
-1.18152299779549e-05
-1.33564813864988e-05
-4.27695398450811e-05
-2.07166003840127e-05
-1.61893324935476e-05
-3.8322702992431e-05
2.95264813891098e-06
-1.35785966629087e-06
1.18572915595519e-05
-1.4176446100613e-05
-2.83104116763955e-06
-2.43361471818548e-05
-3.4175636286734e-05
-1.6290612293827e-05
-1.92160130848727e-05
-8.03980929833428e-06
-2.66178721702426e-05
-1.36773306245679e-05
-2.56681218900194e-05
-1.05004814286002e-05
-3.189145229189e-05
-2.94836081027292e-05
-1.31613295296192e-05
-2.64419350305753e-05
1.00547261898755e-05
-1.35661822617673e-05
-6.03687073903691e-05
-5.23000006956757e-05
-3.80475485941887e-05
-2.17823750115255e-05
-3.06203072396532e-05
-6.00312966812076e-06
-1.09185969436177e-05
-2.48512675848499e-05
1.97365837715464e-06
-3.82913792097816e-05
-3.46086034937583e-05
-1.55077715805236e-05
-4.53890454001142e-05
-1.74283496502486e-05
-1.60990201442655e-05
-1.10540005549387e-05
-1.72638417325704e-05
-3.68561492756522e-05
-8.5126460556767e-06
-3.13568547821106e-05
-1.76628134739989e-05
-1.35249000657444e-05
-1.62299318002953e-05
-1.56930836196185e-05
-4.50264940911492e-06
-1.07908707003593e-05
-1.86874600600422e-05
-3.2094158442143e-05
-1.55336439280858e-06
-1.42533076989316e-05
-2.25104319016664e-05
-4.02107501840892e-06
-3.61935218036176e-05
-2.35877540647842e-05
-1.92894339305249e-05
-3.56335786155863e-05
-4.96057667215714e-05
-1.17526773650657e-05
-1.6446937213531e-05
-3.28950952235381e-05
-2.06693585264462e-05
-3.51721739058229e-05
-4.15894964067763e-05
-7.29315560727827e-06
-1.25604866165503e-05
-2.4728211015444e-05
-3.23446839355554e-05
-3.32924665034218e-06
-1.31358387290075e-05
-6.69298716024354e-06
-1.94972603698566e-05
-3.09856752680134e-05
-2.51134085664257e-05
-1.73808659708263e-05
-3.80437247403816e-05
-5.78090548811273e-06
-1.64945982381524e-05
-2.43120920515728e-05
-4.5981255150295e-05
-2.72514647854354e-05
-9.8398357666072e-06
-6.41598702318967e-06
-1.40769743554571e-05
-3.34843298960276e-05
-2.13045350675698e-05
-1.82839881224944e-05
-2.35211248903123e-05
-3.14948938236856e-05
-4.66318891951658e-05
-5.98504509086127e-06
-2.18163726435162e-05
5.02148395266678e-06
-1.07762183231518e-05
-1.43162156945191e-05
-2.64120077228381e-05
-1.01878115960093e-05
-3.07849878459051e-06
-4.19537948640692e-05
-4.44433750243845e-06
-1.06055273479679e-05
-1.24787323305789e-05
-4.21438305341238e-05
-1.76508214428179e-05
-2.87322550109369e-05
-2.35894614104875e-05
-2.46383248184858e-05
-2.02910138213325e-05
-2.23719316454021e-05
-1.91731555142338e-05
-1.85474788966062e-05
-1.49343218255224e-05
-2.51535526733711e-05
-1.12573724368808e-05
-2.50187254122516e-05
-1.45221624633741e-05
-3.52038615323897e-05
-2.12336815943621e-05
-2.73372673600103e-05
-1.39358473257092e-05
-3.57389152490215e-05
-3.13591500239979e-05
1.67968610304749e-06
-4.38669892225674e-06
-2.49575335646058e-05
-2.62670679860365e-05
-3.22788165697681e-05
-9.99311336289366e-06
-3.5613564324829e-05
-4.19040875098391e-05
-2.8142353175738e-05
-1.66844394022577e-05
2.19381268631265e-06
-3.25082883837854e-05
-2.57393351086028e-05
-2.35183940628225e-06
-1.73856222871109e-05
-2.20510439578826e-05
-8.27770948566958e-06
3.32676701674144e-06
-2.40603124776045e-05
-1.31337129318588e-05
-2.06461420737864e-05
-1.10425852482413e-05
-8.06250948802411e-06
-1.69918537007007e-05
-3.54491487827937e-06
8.42151233920349e-06
-2.78207772913645e-05
-1.709447069966e-05
-1.49663842294675e-05
-4.03867755687613e-05
-2.58223581084538e-05
-1.73229511134812e-05
-1.80339537303762e-05
-2.46713229583702e-05
-2.51422623757904e-05
-3.02217506213472e-05
-1.2277450948147e-05
-7.08740815845421e-06
-2.24081721887319e-06
-1.35656883486446e-05
-7.23897672275731e-06
-3.4101313927902e-05
-3.47788411295646e-06
-6.80532113076902e-06
-2.64817246579745e-05
-2.61280014836379e-05
-5.49187369479935e-05
-1.42984658132e-05
-1.16829295271716e-05
-9.3465267246343e-06
-1.92759652358182e-05
-3.31955162178109e-05
-2.39720251145676e-05
-3.45967102190601e-05
-5.80810308962379e-06
-2.57041259009386e-05
-3.75272074265939e-05
-1.0052524940057e-05
-2.4198538705782e-05
-1.88206132805391e-05
-1.66109217296058e-06
-2.12354125055972e-06
-5.58159482021707e-06
-1.1014947165686e-05
-2.93227242262987e-05
-1.41226514823298e-05
-3.37656410489919e-05
-7.72568235500873e-06
-3.84825841892042e-05
-1.74636360187275e-05
-1.65225226855866e-05
-2.0235087232792e-05
-3.02449627727212e-05
-2.05955845109417e-05
-1.84739098971102e-05
-9.81686725419212e-06
-2.59606581463828e-05
-2.92638237934902e-05
-2.42026257925939e-05
-2.71660976807235e-05
-3.10786944316081e-05
-2.24606049897187e-05
-1.71188935256614e-05
-1.77470839789626e-05
-4.27115480867068e-05
-2.61115523387889e-05
-1.34276860030848e-05
-1.78926822434899e-05
-1.45066911775836e-05
1.34452321308112e-05
-2.78255919130766e-05
-2.32464244167761e-05
-1.39680638395271e-05
-8.71734471884423e-06
-1.42406135521869e-05
-4.16032478664384e-05
-2.84659146432499e-06
-5.20011295455716e-06
-3.95442918663062e-06
-2.9553124539878e-05
-9.02201796053163e-06
-1.45083931903576e-05
-2.13496186001126e-05
-2.12869758489558e-05
-1.49312466706689e-05
-3.82851136871855e-05
-2.42073336464199e-05
-1.74346115682916e-05
-4.83578078606209e-06
-1.450491237083e-05
7.13991776903951e-06
-6.83478958627698e-06
-1.87984171510811e-05
-2.48168239634798e-06
-1.33388522079819e-05
-1.59905122607896e-05
-1.13340175092811e-05
-2.20656295816e-05
-2.22068739907691e-05
-3.70788923554574e-05
-1.23200714258677e-05
-2.565230664705e-05
-3.31304329399886e-05
-2.63472151171497e-05
-1.24691352425487e-05
-2.33036815450977e-05
-4.1271445141616e-05
-2.53382944985802e-05
-1.48397974151656e-05
-1.69611294311147e-05
-1.44981609545875e-05
-9.36443184447934e-07
-1.53090946850514e-06
-3.18151930074251e-05
-1.71540619355316e-05
-1.77226722759177e-05
-2.0003514725963e-05
-1.63743779884506e-05
-2.86632164808515e-05
-1.10775247159374e-05
-3.55004432444377e-05
-1.95742772016879e-05
-8.23755005902834e-06
-2.39111189594804e-05
-2.44056153809629e-05
-2.38666483926888e-05
-3.58902016302794e-05
-3.01831096685984e-05
-2.25192189062446e-05
-3.44326992012822e-05
1.43711248542683e-06
-1.84495860746056e-05
-8.25640871400109e-06
-9.30092021204862e-06
-7.1966207458926e-06
-1.82188356968186e-05
-2.64195769515147e-05
-1.95588114878463e-05
-2.04319302940377e-05
-2.5756482612911e-05
-3.01575465962218e-05
-2.3079059522021e-05
-2.35734996592766e-05
-2.08131567664077e-05
-2.17759948334031e-05
-2.51253078479984e-05
-2.86261434514757e-05
-1.29254562252316e-05
-2.04953351055446e-05
-1.93338171202835e-05
-1.18988524300413e-05
-2.92987117612648e-05
-3.69546176352333e-05
-1.36193556552434e-05
-4.75050366028008e-05
-2.61243986912908e-05
-1.5838062430351e-05
-2.47340889930373e-05
-1.27920744657738e-05
-2.31523135403738e-05
-2.59597898428907e-05
-3.20946799807576e-05
-2.66923758047208e-05
-2.18012274149859e-05
-2.46828435210557e-05
-2.00780943309559e-05
-9.01497122342635e-06
-3.41482411639891e-06
-2.38855295269285e-05
-2.76191551416679e-05
-3.34024775420917e-06
-3.86612950588435e-05
-1.99632873787539e-05
-2.77765335547614e-05
-3.2187983515296e-05
-3.20613011942962e-05
-1.64912085462139e-05
-2.75464803964415e-05
-1.66910647135827e-05
-1.36527893945554e-05
1.32282630784921e-06
-3.35565274420667e-05
-2.70144075184657e-05
-1.18853765502924e-05
-1.52475745797044e-05
-1.82185193271851e-05
-1.22132341417008e-05
-2.80586853345984e-05
-2.03173755284102e-05
-2.16053628244128e-05
-6.73641139538041e-06
-1.77779680233358e-05
-2.82845699956757e-05
-3.18215090764163e-05
4.28438987746362e-06
-2.90740872279276e-05
-3.3779607251349e-05
-1.89038127765603e-05
-9.43977362584096e-06
-1.19451027510463e-05
-1.3036295090848e-05
-8.72828964890934e-06
-5.14180939076738e-06
-3.09428118532863e-05
-1.74112316966487e-05
-2.40255347215488e-05
-2.12776269934223e-05
-1.37534877679748e-05
-2.35518668208608e-05
-2.05088919272951e-05
-2.86593297656042e-05
-1.34471115020486e-05
-2.60594980702225e-05
-2.23883414468826e-05
-3.14397123351204e-05
-1.23752726635405e-05
-3.3379696580819e-05
-2.04805407662824e-05
-1.60189767252162e-05
-9.9455214334953e-06
-1.87409673218508e-05
-3.85764222181624e-05
-1.78918088203836e-05
-1.02225576566605e-05
-3.22067838864264e-05
-6.22744165801135e-06
-3.35963952285188e-05
-6.07247772747554e-05
-7.88839784160617e-06
-3.36200597395926e-05
-4.70692627516056e-06
-2.97005965764528e-05
-1.46987833508971e-05
-2.99630404210749e-05
-6.24401013079972e-06
-2.13947694723546e-05
-3.19091731202198e-05
-1.24644554615484e-05
-4.27076948755316e-06
-7.68691783689617e-06
-4.3987673521705e-05
-1.00176018796305e-05
-1.23413891544194e-05
-1.95949330622435e-06
-6.03291975379953e-06
-3.24753674583264e-05
-3.11999251160657e-05
-1.10211212198937e-05
-3.85660290214793e-05
-4.17240360722403e-06
3.9743127595289e-06
-2.02599961311227e-05
-5.5982029048208e-06
-1.66220538263903e-05
-3.37469529793948e-05
-1.61605358760108e-05
-3.18598476238663e-05
-2.84930086390691e-05
-2.10413350831043e-05
-5.11541436515414e-06
-2.2740375111351e-05
-3.20512119619054e-05
-3.48873710945439e-05
-5.096615188941e-05
-1.23239682781236e-05
-1.98266901786029e-05
-2.42241115319089e-06
-3.61780138787656e-05
-4.53277998799582e-05
-4.22950848317731e-06
-2.73055022439115e-05
-3.52076517313393e-05
-2.43873277113174e-05
-1.7207244735544e-05
-1.75249486638715e-05
-1.39441452857471e-05
-1.72682949112023e-05
-1.40004257170388e-05
-2.06263449764482e-05
-2.85874150499465e-05
-1.20600755277097e-05
-3.75194238457086e-06
-4.06184604328882e-05
-3.39920578169881e-06
-3.40882844299785e-05
-8.37396947974382e-06
-5.72188769915998e-06
-2.37276163820809e-05
-3.22203776094403e-05
-4.7994481230452e-05
-1.9318011829774e-05
-2.9114190152936e-05
-1.29217827310093e-05
-7.9824601145882e-06
-1.16691568597298e-05
-3.27765359315478e-05
-2.41810782110664e-05
8.18877209521174e-06
-1.84246646922433e-05
-3.50334006106276e-05
7.10797238995659e-06
-2.46869461752517e-05
-3.59749000826317e-05
-2.94527925810561e-05
-2.26303745168806e-05
-2.62445017321579e-06
-1.35695402331312e-05
-3.5965419075252e-05
-1.98868169234922e-05
-2.70382718468352e-05
-2.40271781327581e-05
-2.81124462764715e-05
-3.42301768392151e-05
-3.26144764970187e-05
-1.16002441423791e-05
-1.41802748298689e-06
-1.82243735503724e-05
-3.02301766429006e-05
-1.64733322695562e-05
-2.61785297511569e-05
6.57054325684797e-08
-3.52738247583559e-05
-2.0982637838433e-05
-1.49864935634643e-05
-1.89933347126134e-05
-2.25103485705175e-06
-3.15964984897986e-05
-2.23802597249506e-05
-1.69146259215666e-05
-3.23762835808648e-05
-3.7879986402028e-05
-8.64593287721451e-06
-3.75732645955482e-05
4.00393409844719e-07
-3.36279480278691e-05
-1.6430187843022e-05
-1.37457175558078e-05
-3.65814984325467e-05
-3.41391929045612e-05
-2.43241409439094e-05
-2.0672527716718e-05
-7.22436558128455e-06
-1.90189755271292e-05
-5.03044553926472e-06
-1.95735259513569e-05
-1.01655993907858e-05
-2.29174801286976e-05
-3.40722371604408e-05
-3.50965182881028e-05
-1.27248521875347e-05
-1.49000643096003e-05
-1.30446638680901e-05
-7.31619788796975e-06
-7.23575386355567e-06
-2.21119256305783e-05
-5.51803107410826e-06
-3.23304041322653e-05
-1.44669891285206e-05
-2.9040282069822e-05
-2.86669895358087e-05
-2.13415531401028e-05
-2.61807260027819e-05
-3.22189070155871e-05
-1.34356641688576e-05
-2.44408973033145e-05
-3.74394945228553e-05
-9.74269182766275e-06
-2.30408615515382e-05
-3.64125232332037e-05
2.31271930216181e-06
-1.5960059075951e-05
-2.45852144057761e-05
-3.81204267719939e-05
-2.43692814984765e-05
-2.26214747878904e-06
-2.22378595378245e-05
-2.28433479689619e-05
-4.08659424780945e-05
-2.46266655600545e-05
-3.24184878600171e-05
-2.43838317683601e-05
-7.54033653348765e-06
-3.84431302817699e-05
-1.03238991256919e-05
-2.2480814141682e-05
-2.0647064469389e-05
-1.91927915818607e-05
4.21363821114381e-07
-2.669075302571e-05
-3.02579087770445e-05
-2.58144140659368e-05
-1.3909134723695e-05
-1.70382667355308e-05
-2.08070551593833e-05
-2.56505624714147e-05
-2.10317737100969e-05
-2.10124994238478e-05
-5.4110778218329e-06
-1.89288663325177e-05
-4.26833516241022e-05
-2.93863132432011e-05
-3.50448899664593e-05
-2.29487010136307e-05
-9.49131714740442e-06
-3.34958246383436e-05
-1.32552564384618e-05
-3.51331784212367e-05
-1.28333565999935e-05
-2.45537049964747e-05
-6.64436304131964e-06
-1.31783200490546e-05
-2.51812408152078e-05
-1.94765220004841e-05
-2.97578935640859e-05
-2.47654659674185e-05
-1.58034222780106e-05
-1.97064975579887e-05
-3.79644811112176e-05
-1.4654468784531e-05
-2.71926536884818e-05
-2.97017206296421e-05
-8.34930043728783e-06
-3.76647901161525e-05
-8.69270175094663e-06
-7.97168719959184e-06
-1.94540086342493e-05
-3.41395135322438e-05
-3.3268256244685e-05
-1.89248185569439e-05
-3.20885532908617e-06
-1.97693424837423e-05
-2.42244400836238e-05
-2.09070693063838e-05
-2.93872084789273e-05
-1.06733350178657e-05
-2.7850216588593e-05
9.68421157063801e-07
-1.68934413661141e-05
-3.89792412065656e-05
-8.90336574163682e-06
-8.4668084336488e-07
-2.69838442922488e-05
-8.31402146657344e-06
-2.54441618007073e-05
-2.24399254090824e-05
-1.60909317286604e-05
-2.82350820760853e-05
-2.22748631214598e-05
-2.27307004091726e-05
-3.06236885404798e-05
-2.06121976328747e-05
-2.63544847093267e-05
-1.95188186702697e-05
-1.54100832461134e-05
-3.81811877875746e-06
-1.93920812742429e-05
-1.10254653943175e-05
1.29783722707344e-06
-3.07846888207522e-05
-1.65316216109323e-05
-2.82830669528296e-05
-1.73485992744996e-05
-3.20241789401491e-05
-7.13861417177278e-06
-2.86090024538698e-05
-1.04585978151147e-05
-5.18636834731783e-06
-2.09205096830252e-05
-3.99817500002573e-05
-1.19224158579413e-05
-1.9088401633268e-05
1.19382773822837e-06
-1.59625568213769e-05
-2.21677585920445e-05
-1.09509568110618e-05
-1.66717295005256e-05
-4.16460546532727e-06
-3.30209840774918e-06
-9.00026789457066e-07
-2.05933852881325e-05
-8.88564025253483e-06
-4.41308033323026e-05
-1.26513530057968e-05
-6.58017072055172e-06
-4.8088487292884e-05
-3.30208705131796e-05
-1.50888123255916e-05
-7.0931444287129e-06
-3.43707589485506e-05
-2.42725910327777e-05
-2.55827178461609e-05
-2.22611343812586e-05
-1.94563090876911e-05
7.75036954218462e-07
-1.23123799150752e-05
-2.12263687109594e-05
-9.84233662679755e-06
-1.97172471546699e-05
-1.81280181162404e-05
-2.40319239620645e-05
-2.12820261850617e-05
-1.69827637755192e-06
-3.5392203866377e-05
-2.11882971349337e-05
-1.48422762677624e-05
-1.67050289953414e-05
-4.39233755603325e-06
-1.92761758543803e-05
-6.95045510349906e-06
-4.94458319868967e-06
-5.34840866773411e-06
-3.30971571696156e-05
-9.47009893982628e-06
-3.74744648934032e-05
-2.81542862180429e-05
-2.56591938139863e-05
-1.40852374855183e-05
-1.15193765272186e-05
-2.24576736549872e-05
-1.27234917590807e-05
-2.32988440822354e-06
-4.10812227220245e-05
-1.12727665587374e-06
-3.18569053120956e-05
-2.18928904310787e-05
-1.70885447378846e-05
-5.23821038196465e-06
-3.06709007439111e-05
-2.2160369183646e-05
-1.98326395563013e-05
-1.51092563230873e-05
-1.54963331071127e-05
-2.43134151828554e-05
-2.28192859557908e-05
-2.35925814780914e-05
-6.04683066066293e-06
-7.20099096161825e-06
-1.08230109971987e-05
-3.16713257889194e-05
-1.4615032731649e-05
-1.81510998275664e-05
-4.15776548967977e-06
-4.87742484953881e-05
-2.91030694228084e-05
-2.63276854063177e-05
-2.04314653769433e-06
-4.32642812458902e-06
-3.37046975647937e-07
-3.24870148708635e-05
-2.30180271332003e-05
-2.24281389136615e-05
-2.62131020951437e-05
-7.45134457935615e-06
-2.2359169090652e-05
-2.87127111680027e-05
-1.53278982215161e-05
-7.36601177100216e-06
-9.74366687858788e-06
-1.51800536069123e-05
-4.32945583419488e-06
-2.71582358264411e-05
-2.16225292834751e-05
-2.1241540879454e-05
-1.76940519073253e-05
-3.14719564722233e-05
9.07323123202962e-07
-2.45733021248896e-05
-7.11909950105349e-06
-3.09030131046299e-05
-1.33887699693348e-05
-1.00674932997013e-05
-1.79008427483922e-05
-2.88938079344003e-05
-2.52430072367585e-05
-1.61242238299571e-05
-2.74357398329339e-05
-1.77137022490278e-06
-2.35384402435822e-05
-3.3279314735171e-05
-1.24237825303998e-05
-1.81248749261629e-05
-3.11201984301071e-06
-3.11352361026607e-05
-2.36158415721806e-05
-2.76675923149901e-05
-4.00034013280764e-05
-1.65474348051721e-05
-3.85473664134578e-05
-2.57664126993767e-05
-2.92173691173851e-05
-1.91056795884032e-05
-1.61602977009293e-05
-1.98480576374235e-07
-1.31261678166244e-06
-1.63423087475143e-05
-2.85185906927118e-05
-3.63856010964991e-05
-1.23062629570691e-06
-1.99275874543391e-05
-9.86584368438179e-06
-2.42174383999735e-05
-2.23839946179422e-05
-3.69055493203727e-05
-2.55289247622641e-05
-2.36684240893011e-05
-1.16775131457647e-05
-3.46204833937685e-05
-2.88416716040601e-05
-2.25014990319617e-05
-2.33380851763595e-05
-1.60384711514038e-05
-2.66035757949285e-05
-1.89026170695589e-05
-2.67350910845518e-05
-3.52870926206654e-05
-7.21782575512496e-06
-3.03101539456738e-05
-1.54158922803863e-05
-1.08512097675065e-05
-1.98318721338295e-05
-5.90879782284091e-06
-1.52020200462202e-05
-1.77200806683447e-05
-1.67443380304416e-05
-1.03521494449406e-05
-2.27665430086509e-05
-1.92057683897955e-05
-2.72380581517675e-05
-2.07927342566431e-05
-4.90152934862204e-05
-2.06621536280052e-05
-1.34574829423734e-05
-1.19302147503706e-05
4.66576489336162e-07
-3.16284776984831e-05
-1.64032468416526e-05
-1.85589577180218e-05
-1.51200812174615e-05
-1.01708087849562e-05
-4.69359701218235e-05
-3.6051078990918e-05
3.8600371434928e-06
-2.23659593334782e-05
-3.21249575361431e-05
-8.48352844062452e-06
-3.45212804325357e-05
-2.73160303589102e-05
8.85980647581389e-06
-2.82375357268399e-05
-9.06378351027973e-06
1.35271442177047e-05
-2.35689679342385e-05
-2.19581700644487e-05
-2.14928922786839e-05
-3.03016440692297e-05
-9.8982917303266e-06
4.49244323537824e-06
-7.78523043163137e-06
-2.19850406334719e-05
-3.40845419713401e-05
-1.937049324451e-05
-2.46567566843532e-05
-1.75708465197211e-05
-5.40139563897319e-06
-1.98859643830194e-05
-3.79276000546057e-05
-2.62459108389499e-05
-3.17852872902007e-05
-3.20697187040659e-05
-2.65887721607902e-05
-1.13437775794253e-05
2.98331503088031e-06
-3.22209340131091e-05
-2.68542160930772e-05
-1.42606122069214e-05
-8.0280955188458e-06
-2.57937829314786e-05
-1.82346068446326e-05
-6.37610913572529e-06
-2.12623631344494e-05
-1.2328185572735e-05
-1.63282984218446e-05
-2.28115903298274e-05
-1.14799295819448e-05
-1.8278430223255e-05
-1.95831841728606e-05
-1.71712944948912e-05
-1.54684384928381e-05
-1.89287822756905e-05
-3.49672316308615e-05
-2.382569484375e-05
-2.65490176615968e-05
-2.47891510498464e-05
-3.33187556076743e-05
-2.44082702731715e-05
-3.66638489608541e-05
-1.03989363018845e-05
-1.23828712329865e-05
-2.46164683396792e-05
-5.60921294263609e-06
-3.55662596747908e-05
-1.22220646444316e-05
-7.29908262201107e-06
-2.24064010833517e-05
-3.61692568982725e-06
-8.23281549245686e-06
-3.31376919373824e-05
-2.30467477042998e-05
-3.67006121963814e-05
-3.25678365281431e-05
-2.88372399114689e-05
-1.19306344812014e-05
-1.89144186647488e-05
-9.08615703700382e-06
-3.23405347597282e-05
-2.09953576009426e-05
-2.80372243782528e-06
-2.56571190443833e-05
-1.91258629090811e-05
-1.12218919689121e-05
-8.14447241825984e-06
2.45257761206343e-06
-2.70189840256888e-05
-2.44143612079426e-05
-3.16441039046336e-05
-9.8714323793991e-07
-8.72341263040743e-07
-1.62743955826811e-05
-1.45230952934966e-05
-2.75993171207397e-06
-2.74747949393321e-05
-3.58552236551844e-05
-1.99141699190617e-05
-8.75291262526768e-06
-1.871947469351e-05
-1.6696894802262e-05
-3.29618249531049e-05
-1.10246467271747e-05
-2.73777123963054e-05
-7.32231341312429e-06
-3.40122865151553e-05
-1.21515214671099e-05
-1.42636843310416e-05
-3.07511275938672e-05
-2.21021232175624e-05
-7.29223190637268e-06
-3.017383380598e-06
-4.38555117977242e-05
-2.60823680409989e-05
-4.31047285578507e-05
-1.7282773445117e-05
-1.2920703377975e-05
-1.98594932561257e-05
-1.73512543352104e-05
-1.32861687860343e-05
9.87302815862215e-07
-4.3559800129561e-05
-2.27228918666536e-05
-1.91486983496374e-06
-1.92530149608482e-05
-2.01573181189715e-05
-8.18959187028939e-06
-3.81452580346875e-06
-1.09778203894806e-05
-4.42059025934563e-05
-1.07852979886689e-05
-1.25737350427015e-06
-2.05694622070865e-05
-9.85958995448383e-06
-2.7418467439828e-05
-2.26442212315054e-05
-1.85476657902566e-05
-1.49127665213451e-05
-3.555400738275e-05
-3.5680132351724e-05
-1.20481525182984e-05
-1.20900372726393e-05
2.68114918541063e-06
4.44440837202884e-07
-1.31642088168529e-05
-1.71448244996323e-05
-9.32626700820545e-06
-1.36159597076026e-05
-2.08183305354685e-05
3.29756797047425e-06
-4.38736506619301e-05
-4.08943075877058e-05
-1.76405208024353e-05
-3.61347296219599e-05
-2.62625275897955e-05
-7.2434315566549e-06
-2.42893621959639e-06
-2.65427211260811e-05
-3.88953056206027e-05
-3.61492506243341e-05
-6.51339482319891e-08
-2.03565189473474e-05
-2.78445011754584e-05
-2.07506362497677e-05
-2.13838876980755e-05
-2.09224236004259e-05
-3.41648482478537e-05
-6.29903718546032e-06
-1.54612917785069e-05
-2.65612648845383e-05
-4.55036995713447e-06
-1.06100761698807e-05
-2.33060981444642e-05
-5.80694655095174e-06
-1.1277800789612e-05
-2.37426715299323e-05
-2.01431768079541e-05
-5.1921759780691e-06
-1.08376103315217e-05
3.73796177933457e-06
-2.20037557211805e-05
-2.3603161090631e-05
-2.83912352226821e-05
-3.81799123965515e-05
-1.67068526400981e-05
1.57478835642124e-05
-2.68096871117926e-05
-1.41357453554735e-05
-2.43527283582368e-05
-3.06137017494709e-05
-2.30552700317352e-06
-2.06154865652459e-05
-1.92029738242538e-05
-1.88966682908852e-05
-3.67458172089258e-06
-2.04823843260025e-05
-1.56241771441045e-05
-3.26683009719506e-05
-3.0666270832897e-05
-3.60248323293369e-05
-1.63121075127073e-05
-1.18025611475333e-05
-3.22109902675211e-05
-2.56691248352473e-05
-2.78030728734623e-05
-4.2367281319927e-05
-1.82710225574521e-05
-1.3483524266276e-05
-1.13491617282834e-05
-2.41118619806177e-05
-4.49560603784033e-05
-3.03805450667442e-05
4.56849106010426e-06
-3.16956308427055e-05
-1.8616873173074e-05
-6.0700404171246e-07
-1.73130690496069e-05
-1.1491527587682e-05
-3.54723436635771e-05
-7.46910906913519e-06
-2.58303965386708e-05
-2.43702211522587e-05
-2.39875858596896e-05
-1.11424388802633e-05
-2.2900973932248e-05
-2.36345687994972e-05
-3.69532084566275e-05
-4.10135616332419e-06
-2.09991117673178e-06
-1.65466709695376e-05
-2.93587447753147e-05
-2.62953239932844e-05
-3.24266215415603e-05
-1.42694154002186e-05
-2.84904498258179e-05
-2.72163837144446e-05
-3.499837943033e-05
-2.59845139794247e-05
-2.38459480372316e-05
-2.77328879926067e-05
-5.26321544227541e-06
-2.44817194741243e-05
-3.00560143685616e-05
-4.19987795780191e-05
-2.70308024835098e-05
-3.77032890871794e-05
-2.42863265997069e-05
-1.73805226692958e-05
-8.95620736885322e-06
-1.50080250679727e-05
-1.95089241919078e-05
-2.25574364758943e-05
-4.48716235251299e-05
-1.45250770891114e-05
-4.61491500611448e-05
-1.49267033354338e-05
-2.6291019213631e-05
-1.02194341168598e-05
-3.84743880541228e-05
5.64592307319213e-06
-1.7473790362209e-05
-1.17095278823621e-05
-2.77632011371805e-05
-2.85406707095688e-05
-8.74636926835194e-06
-2.21183970666083e-05
-4.0979362934856e-05
1.35129940643586e-06
-2.18767682172642e-05
-2.26210848833588e-05
-3.34622954679968e-05
-7.00402228843788e-06
-3.20134620421182e-05
-2.07319997974421e-05
-7.7747725693283e-06
-3.41170953950596e-05
-1.18134353993113e-05
-1.08968434605172e-05
-1.19966661823746e-05
-3.35941705929842e-05
-1.42889566770922e-05
-3.78896840262026e-05
-2.95790004492541e-05
-8.53231077314243e-06
-2.37484452881693e-05
-2.64718400930216e-05
-3.46790749223853e-05
-2.43849822474067e-05
-2.7005399475848e-05
-2.9653934843937e-06
-1.07352356343322e-05
-2.31845478511412e-05
-1.79162924855845e-05
-2.15063771867261e-05
-3.75698658399934e-05
-1.86466148985618e-05
-4.59342461399549e-05
-3.41107327935912e-05
-2.14246335301579e-05
-3.24385044832966e-05
-1.70652072184107e-05
-2.51901428021197e-06
-3.31502618058637e-05
-2.53779845798338e-05
-3.72141215056681e-05
-1.1378873125459e-05
-1.98093307963618e-05
-1.94126957086753e-05
-2.47119686583955e-05
-4.55923571073652e-05
-2.15580839553189e-05
-2.21173860955606e-05
-1.01071785512036e-05
2.08757376899278e-06
-2.30167030941042e-05
-3.83004460551287e-05
-5.12496283468564e-05
-3.74808652061987e-05
-2.46239569744944e-05
-3.96514420225911e-05
-2.71932390761873e-05
-2.917557334484e-05
-2.08795194796402e-05
2.14294099232777e-06
-1.70889077029483e-05
-4.23829239188378e-05
-1.03760378288877e-05
-1.72530876408606e-05
-2.9904515390393e-05
-4.75667883586339e-05
-3.70927132793828e-05
3.44978632381714e-06
-7.85217939023911e-06
-1.01968179092975e-05
-3.81410061896258e-05
-3.02935417276452e-05
-2.06092255196622e-05
5.42276946344207e-07
-1.45236757881705e-05
-2.48772427628855e-05
-1.70902025432173e-05
-3.02418980673556e-05
1.12378375824219e-06
-1.59795090536274e-05
-1.1650581477611e-05
-5.13111483737701e-05
-2.43472159678901e-05
-2.61048327277817e-05
-3.32376454969152e-05
-1.83114982523022e-05
-1.90815179797949e-05
-3.02766853659298e-05
-1.68044898835917e-05
-1.14348989772294e-05
-5.97051111519234e-05
-1.88329079114034e-05
-1.45388112944932e-05
-1.9941590153439e-05
-2.24194017127993e-05
-3.60053433849551e-05
-2.03451540163804e-05
-1.10878449386915e-05
-1.34360110082236e-05
-9.47299346083954e-06
-6.56341732414008e-06
8.65294361798622e-06
-1.36058434984027e-05
-4.28694765893064e-07
-3.41553525262121e-05
-1.92145916246595e-05
-9.98292832226897e-06
-2.71792839087061e-05
-2.30041756394176e-05
-3.57754628423626e-05
-4.14496990514235e-05
-2.80252051631458e-05
-3.15205578647783e-05
-3.00918766521037e-05
-3.30167167655576e-05
-2.01285638400042e-05
-2.70271199145715e-05
-2.25980077563335e-05
-1.00585165273912e-05
-2.89075038900609e-05
-8.44958667057317e-06
-2.42268903138848e-05
-4.83627950283256e-05
-1.46202713698378e-05
-7.24458620981442e-06
-1.62761506159387e-06
-3.41808757379728e-05
-4.69323053462194e-06
-2.66371544350911e-05
-3.18778341531684e-05
-1.19767145735189e-05
3.0831444387398e-06
-2.82417239187176e-05
-2.26410513027789e-05
-1.46484438315868e-05
-1.28502359635117e-05
-3.64565971619548e-07
-1.20276204395112e-05
-1.1640934409947e-06
-4.22710072772971e-05
-3.0868947523466e-05
-2.32316418956009e-05
-6.80335883740976e-06
-2.91413931670758e-05
-1.33308442527329e-05
6.829902783367e-06
-3.52129095564924e-05
-8.03799570560427e-06
-1.33927808599418e-05
-2.12471339232866e-05
-2.5213411243791e-05
-1.76095629645242e-05
-2.63910439918956e-05
-1.70336026744566e-05
-1.57266923598815e-05
-3.00705063507161e-05
-1.38116528633115e-05
-3.22750382612726e-05
-3.52848029182014e-05
-4.78011375820681e-06
-5.26969529503481e-05
-3.7925833525704e-05
-1.51413423219107e-05
-7.89377667463358e-07
-8.7639072134187e-07
-3.6214422487641e-05
-3.19692210134492e-05
-1.1220149325256e-05
-1.24019333377713e-05
-1.81937363676634e-05
-3.58013601303586e-05
-1.43999492010273e-05
-7.94115341587491e-06
-2.26613289253382e-05
-1.47817158625732e-05
-1.99453555124248e-05
-1.84171930772384e-05
-4.47372188522238e-05
-1.64741079032635e-05
-2.01348894602204e-06
-1.35035314810863e-05
-2.105014325867e-05
-1.71536526424315e-05
7.33232576518863e-06
-3.82486975269657e-05
-2.12872958064767e-05
-2.69848624140122e-05
-1.85016868399688e-06
-2.81785287371272e-05
-1.19164501672127e-05
-1.74084814733823e-05
-9.29071735397577e-06
-1.27314093811347e-05
-3.15655658983599e-05
-2.62989983930979e-05
-1.78857705978636e-05
-1.75674792833333e-05
4.11201025200548e-06
-3.09041115721956e-05
-2.86058472705162e-05
-2.12604992562954e-05
-2.913146081331e-05
-1.8367863171817e-05
-3.5032953469364e-05
-1.97306434728051e-05
-9.52512872701889e-08
-1.15828179797259e-05
-3.8826849008719e-05
-1.91787439856756e-05
-8.8217382114689e-06
-3.65036381970095e-06
-3.53040341275743e-05
-4.02565544470053e-05
-1.04951864167716e-05
-8.590726673549e-06
-3.54660798139677e-05
-6.63305142005922e-06
-1.16757713829071e-05
-2.27453252079101e-05
-2.30352734410578e-05
-2.22551086948059e-05
-2.13698463153745e-05
-1.42743056297452e-05
-4.72393437035568e-05
-1.45015712500044e-05
-1.5329712346925e-06
-2.17543462552416e-05
-3.56546038976779e-05
-1.09954100461899e-05
-1.70345974838072e-05
-1.39036393701298e-05
-3.03172973025723e-05
-1.12178581637044e-05
-2.72058813706245e-05
-2.33390754204294e-05
-3.31413130635161e-05
-2.38246221061091e-05
-1.82219968198058e-05
-1.90419967494602e-05
-1.53908051171481e-05
-1.4000032023684e-05
-2.41116380102651e-05
-2.0813993594308e-05
-1.64652757480842e-05
2.37105924453166e-06
-3.17051988981296e-05
-4.43568297875429e-05
-2.94450800453673e-05
3.16188701335166e-06
-2.81331248661261e-05
-3.4109225636926e-05
-2.57726938308147e-05
-1.17916536454197e-05
-2.19687605394094e-05
-1.92043036843658e-05
-1.70560400529332e-05
-2.23654093924763e-05
-1.24901602801066e-05
-2.06124981231895e-05
-1.7844715604602e-05
-1.92730811146488e-05
1.50814913383564e-05
-2.0161504687152e-05
-3.0670943585565e-05
-3.58924200887755e-06
5.01777102081642e-07
-1.81164420998058e-05
-2.69310289993522e-05
-2.75541580642999e-05
-1.60282355490463e-05
-2.6496309902439e-05
-8.39062882751135e-06
-1.48815128988821e-05
-3.02499200762125e-05
-3.38797946940537e-05
-1.48033069059105e-05
1.51768739075854e-06
-2.17367013044776e-05
-1.57807560244963e-05
-3.13750788562164e-05
-2.84805989283328e-05
-3.017550749022e-05
-2.22199334368138e-05
-4.76490187212868e-05
-2.85642974323367e-05
2.82632341688548e-07
1.25580330225962e-06
-2.72398655341821e-05
-3.45067367077277e-05
-3.42614177213452e-06
-2.85159014925911e-05
-3.50078630095315e-05
5.11735821596087e-06
-2.24697630307601e-05
-2.62655443053648e-05
-2.47451623895676e-05
-8.15980905365933e-06
-8.66692754597131e-06
-1.45078176033658e-05
-9.40543604226985e-07
-1.47729009528148e-05
-5.43000991391481e-06
-3.39646421680752e-05
-2.70395400343398e-05
-3.51181526887145e-05
-2.52435596286909e-05
-3.83692584640447e-05
-1.79945345802971e-05
-3.67560686643278e-05
-2.88284346499691e-05
-3.33227204788748e-05
-7.03666804810396e-06
-2.52799336252778e-05
-4.59622117912666e-06
-5.33107747874485e-06
-2.67920951949586e-05
-4.14091567975757e-06
-1.03601271794687e-05
-1.26042340412095e-05
-2.66238970460485e-05
-2.31915535465434e-05
-7.27300781979338e-06
-2.64372720873491e-05
-2.19359599790857e-05
-2.51359697370397e-05
-3.76771243164562e-07
-1.17986610653361e-05
-1.62892501761425e-05
-1.39691382335617e-05
-2.61689869238366e-05
-1.05823511558807e-05
-3.01359596477504e-05
-9.69106043029853e-06
-1.99461361919667e-05
-1.98389859744504e-05
-3.36713208042567e-05
-3.22378445928524e-05
-2.44750032152886e-05
-5.0311232816218e-05
-3.96462011883105e-05
-1.64332664327862e-05
-1.79778666917084e-05
-1.85646131633809e-05
-8.03100586561376e-07
-2.12989647069579e-05
-1.7178497468473e-05
-1.96046388862462e-05
-3.79641990832983e-05
-3.28564462018854e-05
-1.3034146630306e-05
-2.08000194401795e-05
-1.3898338942747e-05
-1.29225214964358e-05
-2.82471083158201e-05
-1.10026551364199e-05
-1.89771492025709e-05
-1.12674961039503e-05
-2.9211472130445e-05
5.19962117209809e-06
-7.50559696877385e-06
-3.20603324756082e-05
-9.26556328997934e-06
-2.73832768678061e-05
-1.95866266584872e-05
-1.40718705210405e-05
-2.59538021795645e-05
-4.85128376901691e-05
-1.56915131468434e-05
-2.84437999275859e-05
-2.55673489888967e-05
-1.58544455481557e-05
-1.60244101531735e-05
-1.54253563842307e-05
-3.55710614683755e-05
-2.5920851980669e-05
1.09860357735044e-05
-5.49049257874718e-05
-1.77408392900019e-05
-2.78860652419783e-05
-2.05724012022048e-05
-1.48808287575007e-05
-3.18038350178738e-05
-3.43942729233308e-06
-1.06260582227305e-05
-2.31025490179783e-05
-2.72560484763459e-05
-3.29079358076495e-05
2.9167477193948e-07
-1.7261740728893e-05
-2.62140734656238e-05
-1.44995919894177e-05
-1.7246889706582e-05
4.69843676309164e-06
-2.89759600830102e-05
-1.34171231873293e-05
-2.38926452952283e-05
-2.52078150841571e-05
-1.92336927811478e-05
-2.29293865585251e-05
-2.57642054203511e-05
-5.93769215766267e-06
-3.00021524741916e-05
-1.61509143531109e-05
-1.97984578755003e-05
-3.59264238645641e-06
-2.17363375458748e-05
-7.82684832589508e-06
-2.07509187921966e-05
-1.97194693753241e-05
-1.85449280857031e-05
-4.70280288682672e-05
-2.16199010950529e-05
-2.55933021936036e-05
-3.28419939502141e-05
-2.39665112547487e-05
-2.66964853964447e-05
-2.73288562306176e-05
-4.41506641744318e-05
-2.14900956769527e-05
-2.21674329227346e-05
-1.48454762981669e-05
-1.03029547195957e-05
-2.09496095458225e-05
-1.25346795751218e-05
-2.30584503370423e-05
-1.82937506541153e-05
-4.09434420990557e-05
-9.70013256221526e-06
-1.28478802844473e-05
-2.5042056906251e-05
-1.78966830667476e-05
-2.5596682318757e-05
-2.53582787967878e-05
-1.19001658357092e-05
-1.34188406545305e-05
-2.20159635429919e-06
-1.54208057492675e-05
-2.33916961014651e-05
-5.8763106381115e-06
-4.4988959757129e-06
5.84427738403153e-06
-2.27571324782559e-05
-9.53506913387957e-06
-3.74588633581475e-05
-1.12883317042333e-05
4.86660478524721e-06
-2.81226611606112e-05
-6.24913156911756e-06
-3.65526297020449e-05
-3.47177948049159e-05
-1.03219002240336e-05
-3.55879768462505e-05
-2.1212747315259e-05
-1.61108441502746e-05
-2.24147042698072e-05
-2.7520669998516e-05
-3.46173149194159e-05
-1.61343409926474e-05
-2.84360906881251e-06
-1.99883587595174e-05
3.09310548172755e-06
-2.70925702015938e-05
-3.33275998305146e-05
-3.10101397648987e-05
-3.20540289237285e-05
-2.74818362512157e-05
-1.73833183781816e-05
-8.97194119615549e-06
-1.14055450855966e-05
-2.93053996678765e-05
-2.73109665933777e-05
-1.04627795562452e-05
-1.69825037405292e-05
-2.6363729236633e-05
-2.20900964980858e-05
-1.8165369065584e-05
-7.95063462071309e-06
-1.24086552866719e-05
-4.26924000635362e-05
-7.61091138205293e-06
-6.98104161092687e-06
-1.80703279517565e-05
-1.07107756538519e-05
-3.16389360674343e-05
-2.50907272206409e-05
-6.51358858053047e-06
-1.79607424917822e-05
-1.28767723331232e-05
-3.58752743717148e-05
-1.64792515070759e-05
-3.05282373269348e-05
-1.7567694218826e-05
-3.64316070917764e-05
-3.75193338465855e-05
-2.16755202086363e-05
-2.25927603071663e-05
-2.66966226482275e-05
-1.63418738228062e-05
-3.05829152937519e-05
1.19876952227752e-05
-1.9734501617031e-05
-2.54398499876808e-05
-1.06800260843758e-05
-2.66922155763517e-05
2.19237456675947e-06
-1.94779946718994e-05
-1.8329136371716e-05
-3.54742086187734e-05
-2.38405759990678e-05
-7.92970910225333e-06
-4.39029723947602e-05
-1.51880463546518e-05
-1.97782606725612e-05
-3.97806636620012e-05
-1.27512400412225e-05
-5.82645644314401e-06
-3.10705409296001e-05
-2.98980881196447e-06
-1.12465034134184e-05
-3.65045430111474e-05
-3.92232131661115e-05
4.34890688842328e-06
-2.37357371167617e-05
-2.3175184550123e-05
-2.03611067500637e-06
-4.61631511388495e-06
-3.49822944259281e-05
-3.4939480768728e-05
-4.34151067829688e-05
-1.45602955416389e-05
-5.75764639865011e-06
-1.6241693035702e-05
-2.61723373762099e-05
-1.36215788941873e-05
-8.49164139948768e-06
-9.12018218867231e-06
-1.93559886053804e-05
-1.72638711324365e-05
-4.90992693982848e-05
-1.43275897037962e-05
-1.54586048304749e-05
-4.11372315752805e-05
-1.54142730251769e-05
-1.77254536312298e-05
-9.69797552425305e-06
-2.51085714690837e-05
-1.76440706518536e-05
3.64483180725128e-07
-2.63275017985446e-05
-3.39652929545071e-06
-2.85002121537249e-05
-1.89255308105734e-05
-9.11016088658067e-06
-2.53808848167712e-05
-2.7121061885104e-05
-1.1766818990049e-05
4.11976277919382e-06
-2.5714884055551e-05
-3.67563863176263e-05
-1.49855727125183e-05
-2.98832217930307e-05
-2.40359036562312e-05
-1.53761264148243e-05
-9.27773342782982e-06
-2.57830140090632e-05
-3.02122851849271e-05
-2.71944077498611e-05
-4.06084708458551e-05
-2.01982258739364e-05
-3.35141873269601e-06
-2.91713336564122e-05
-2.59006258644316e-05
-3.11253431834961e-06
-2.30883765528796e-05
-4.50637532367886e-05
-2.82035507415851e-06
-1.34401313849551e-05
-2.78086218270627e-05
-3.21836131701328e-05
-4.12653816644033e-05
-2.13581952911471e-05
2.05047385182648e-05
4.36080470183408e-08
-1.96830285424996e-05
-1.21100018471351e-05
-3.01756532329168e-05
-1.44965319466909e-05
-4.67796143093981e-05
5.56725250312458e-06
-2.2863233244739e-05
-2.24448368896214e-05
-1.52188514389812e-05
-3.03840251763012e-05
-2.0169152437622e-05
-3.03124268802427e-05
-2.57480759483821e-05
-3.20262822767325e-05
-4.11989481259967e-05
-1.9968225807354e-05
-3.0378813506419e-05
-3.87641233472222e-06
-2.79557789982051e-05
-4.24601752162811e-05
-3.82431569166615e-05
-4.30794282575589e-05
-5.79010359931672e-07
-2.4766084424711e-05
-2.56510350692155e-05
-6.75557414622493e-06
-2.59466923030899e-05
-7.8038674261045e-06
-2.9329566987441e-05
-4.41624285932175e-06
-3.43549949690217e-05
-1.51679261482356e-05
-2.09636958945482e-05
-3.03985012144735e-05
-3.95209965749545e-05
-2.83696852685814e-05
-1.14317350338436e-05
-7.88659903719968e-06
-1.42246087774915e-05
-1.61183252708765e-05
-2.3598708137836e-05
-1.06383452576216e-05
-1.96020559996555e-05
-1.75110054473449e-05
-1.41633876768128e-05
-1.37121431258068e-05
-2.96801207488993e-05
-1.94229489203643e-05
-7.56216040885576e-06
-2.03977357215236e-05
-2.70263398704808e-05
-3.05147302757067e-05
-1.62339326690755e-05
-2.92298683991344e-05
-1.97193153153803e-05
-1.9975615583667e-05
-1.55459114876299e-05
-2.40578815857936e-05
-1.82457741458448e-05
-3.32185247081632e-05
-1.95176345434596e-05
-1.39276673690403e-05
-2.19667736118493e-05
-2.01536021178176e-05
-3.96756926290015e-05
-4.79651679847666e-05
-2.29572656289975e-05
-2.85732843259336e-05
-1.87369394895505e-05
-9.48623405822191e-06
-2.54003870594065e-05
-1.3962901715469e-05
-2.49189655390994e-05
-2.34253245843578e-05
-3.13338945910978e-05
-2.09489592561518e-05
-2.53251165489935e-05
-2.41335080231128e-05
-1.6748956322254e-05
-3.58334642049133e-05
4.32357156159072e-06
-1.96708933156774e-05
-1.33753234380436e-05
-4.58678497627225e-05
-1.94842873982269e-05
-3.63568243414445e-05
-1.07485489294821e-05
-1.82572728654335e-05
-2.08284090148118e-05
-2.08910546072941e-05
-2.21674018403643e-05
-3.21903222608685e-05
-7.81370807512057e-06
-2.81483165395831e-05
-5.63507920386957e-07
-1.94887259613019e-05
-1.49496137025842e-05
-1.45506115255256e-05
-3.35228208784124e-05
-2.11757798449939e-05
-1.95975902518472e-05
7.0367037951243e-06
-1.08002994787333e-05
-1.35796380805539e-05
-4.8979176892234e-05
-2.34593949864272e-05
-9.71179385812011e-06
-2.16052143209349e-05
-2.08644544507312e-05
-4.19405870997811e-05
-1.48567251601036e-05
-6.58613338200721e-06
-2.25828838565291e-05
-1.55677292600372e-05
-3.75534024946193e-05
-9.31724756515462e-06
-1.50283189150105e-05
-4.29256380209766e-06
-1.1430146177342e-05
2.3508587298896e-06
-4.51990668034097e-06
-2.0939386659987e-05
-3.19145343552524e-05
-3.97382782454837e-05
2.66839420831183e-06
-8.24776050311261e-06
-1.82921729675016e-05
-1.12773447805283e-05
-1.59009044890973e-05
-3.8253519973119e-05
-1.58193529255246e-05
-1.21705941239595e-05
5.27392641871425e-06
1.25195047327918e-06
-1.1006943852379e-05
-1.8496137402583e-05
-1.23684792493904e-05
-1.81730984304603e-05
-3.80315806294602e-05
-4.1768546878142e-05
-2.16990806954787e-05
-9.91194672979069e-06
-3.71700310451874e-05
-1.5535384649798e-05
-2.72880403570269e-05
-3.75919609032967e-05
7.41089945900426e-06
-2.35304442565916e-05
-2.12890480622953e-05
-2.89411276232913e-05
-3.66803023549511e-05
-2.59024558498726e-05
-2.49380958432331e-05
-5.13109893983282e-06
-2.97799660533456e-05
-1.81839307103995e-05
-2.587872076626e-05
-4.38803606522764e-05
-1.92676274382799e-05
-1.92662360405606e-05
-1.97065750853291e-05
-2.25687006459007e-05
-4.01196290178473e-06
-4.21574884388284e-05
-7.64474243958511e-06
-9.93133638833585e-06
-2.44997783563786e-05
-2.77646418300801e-05
-2.37275578282607e-05
-3.14977492651017e-05
-2.91444260387359e-05
-2.39454778220978e-05
-3.57490120241843e-05
-2.15151736039114e-05
-3.6930033456735e-05
-3.04687948620863e-06
-2.15499073461746e-05
-1.41052505755891e-05
-3.85787989589303e-05
-3.91634403536498e-06
-3.23317657064254e-06
-1.94070153842406e-05
-2.32243456657937e-05
-3.94530340224008e-05
-2.33396156498968e-05
-5.62522344300402e-06
-2.37767772501903e-05
-2.53746292559278e-05
-2.26460862971439e-05
-2.36549040325645e-05
-3.28077909918031e-05
-1.13127368598454e-05
-1.71537906768345e-05
-2.2522888416773e-05
-1.07264968743501e-05
8.95993718716767e-07
-1.78696197403467e-05
-2.32115827567327e-05
-2.71541498734813e-05
-1.99325346729243e-05
5.48208221269036e-06
-3.9105557363744e-06
-1.46407474170353e-05
-2.37065424988162e-05
2.178650566891e-05
-1.6470756552616e-05
-2.43824338237686e-05
-1.84766447465746e-05
-1.40413400017235e-05
-2.03892075836993e-05
-1.13590459725123e-05
-1.96388175420107e-05
-8.25642955814304e-06
-8.31044659725411e-06
-1.74673028220569e-05
-1.46212284491245e-05
-3.45381271489117e-05
-1.42233128173438e-05
-2.48158228589605e-05
-8.89613484461773e-06
-7.98203521965383e-06
3.94337844319988e-06
-2.86693699028124e-05
-2.85517478455652e-05
-4.01270706555615e-05
-2.85480854095062e-05
-1.74182970307847e-05
-1.6445886240241e-05
-1.44064070317541e-05
-2.33055120929452e-05
3.55852467955214e-06
-1.8671044822965e-05
-9.03691089622419e-06
-1.34585742528218e-05
-9.73323706616517e-06
-2.03543717372984e-05
-1.73714387530781e-05
-2.53003071005094e-05
-1.60982386065066e-05
-3.94336749347179e-05
-1.87556660747697e-05
-3.61155323644682e-05
-1.47407905065057e-05
-1.85545097569751e-05
-3.22933930509656e-05
-4.84226458836628e-07
-3.98889399260612e-05
-2.33551298935626e-05
-8.40387061785481e-06
-9.03216688186197e-06
4.4949811607096e-06
-4.87481505415054e-07
-2.74245719486386e-05
-1.57283975330468e-05
-1.70722637198199e-05
-1.87432791445514e-05
-3.275359068978e-05
-2.33949487305368e-05
-9.62015816142809e-06
-3.76845323155096e-05
1.33859105027226e-05
-1.80808450612113e-05
-1.88299391557812e-05
-9.83135771630761e-06
-5.24905921830261e-05
-2.1587770877915e-05
-1.33626388754403e-05
-5.44147332477026e-05
-7.82788429550845e-06
-2.37716906290725e-05
-1.34365201490636e-05
5.60196310140573e-06
-2.32943049848485e-05
-2.50552027255764e-05
-3.44029790662856e-05
-3.25650163465274e-05
2.64204242171165e-06
-4.33838169213598e-05
-9.04795991393252e-06
-5.30259828516528e-06
-3.53983086111755e-05
-1.10709462885874e-05
-6.9367489639412e-06
-1.70647514337659e-05
-7.10283915611907e-06
-1.27236213123427e-05
1.02285504980226e-05
-7.3679137666076e-06
-2.36884840990286e-05
-2.87656725913075e-05
-4.66504528969916e-05
-1.87279194439117e-05
-2.40450542685035e-05
-4.79376842039358e-06
-2.10223855195582e-05
-1.3999564507955e-05
-2.43963151022814e-05
-2.25834675075231e-05
-8.53041541589581e-06
-3.58104577810754e-05
-2.79825443137436e-05
-3.09580477206954e-05
-3.73331854431258e-06
-2.39614343643434e-05
-2.53563700046032e-05
-1.65318130076573e-05
-1.42639876364139e-05
-2.8563274814592e-05
-2.40526388786045e-05
-1.82110038638432e-05
-2.17555161496157e-05
-2.25204242547193e-05
-9.55519977236087e-06
-1.29113419145279e-05
-4.40822629598966e-05
-1.17122157184209e-05
-2.25974529820276e-05
-1.39634778465937e-05
-4.48296683027788e-05
-1.25945629543086e-05
-2.47719927019265e-05
-2.37103317619403e-05
-1.05787424925118e-05
-1.12686957578333e-05
-3.01050174200733e-05
-3.67430124573438e-05
-2.39151138531745e-05
-1.91783273482221e-05
-1.79725426649856e-05
-6.31942471216073e-06
-1.77381746818657e-05
-1.44203090335291e-05
-2.45153860181849e-05
-1.14910686913297e-05
-1.92739978674887e-06
-6.76409936756936e-06
-1.16317253337848e-05
-3.32372482327263e-07
-1.52098490675223e-05
-2.42036862971086e-05
-1.69875276116946e-05
-2.2930290251199e-05
-1.8973756030577e-05
-1.50521083711175e-05
-2.42030273532251e-06
-1.04019144499502e-05
-2.3614266808734e-05
-2.25841724282274e-05
-3.43058306774118e-05
-2.41995120144922e-05
-1.78269368145248e-05
-1.18863789257954e-05
-1.1432312434686e-05
-4.04590364497408e-05
-1.70350981772988e-05
-1.21413680188738e-05
-2.27828288128128e-05
-2.35234543398624e-05
-2.92386700279058e-05
-3.16838976066209e-06
-6.69467873690872e-06
-4.58893111097564e-05
-6.00025160785754e-06
-2.33153346933258e-05
-2.48203432014919e-05
-2.60689007167751e-05
-2.66300673545711e-05
-1.18155505395391e-05
-1.61120362471455e-05
-2.68110369918403e-05
1.5693904725954e-05
-2.5567676602406e-06
-4.43487655122901e-05
-2.68585320220189e-05
-1.90126287558229e-05
-2.22133681756338e-05
-3.62183402859936e-05
-2.89268037327666e-05
-1.18897869899041e-05
-2.00540141268018e-05
-8.9568730417741e-06
-3.66012080568052e-05
-2.15436114453623e-05
-1.37657146171486e-05
-3.09975502322117e-05
-3.50196044303925e-05
-6.72907574518505e-06
-4.26732338718519e-06
-3.60772286840815e-05
-1.56113622306522e-05
-5.57640673649898e-06
-1.05891785861402e-05
-1.33387883493301e-05
-4.21990142551281e-05
-2.02745261870299e-05
-5.0033931524767e-05
-4.58835811057366e-05
-3.233430942196e-05
-3.82875677285903e-05
-2.26370188361138e-05
-3.46914050559843e-05
-3.72710195857401e-05
-1.59010698665442e-05
-3.31859630184689e-05
-2.29135176124655e-06
-2.46321995292645e-05
-3.24212100823127e-05
-2.34572940506084e-05
-2.22786573698581e-05
-2.33173818770027e-05
-9.88356193522383e-06
-3.64757450555339e-05
-1.45842283391278e-05
-2.28799048928327e-05
-2.16631739229793e-05
-4.24928569642146e-05
6.54605360672351e-06
-3.00796344780243e-05
3.89051082771009e-06
-7.33499825962226e-06
-8.24694263349169e-06
-1.04491686832509e-05
-2.37996514510537e-05
-1.84602413717373e-05
-1.75031353895496e-05
-1.46321126650654e-05
-2.11648477181893e-05
-9.57806515300837e-06
-2.48125958125857e-05
-2.97615220268133e-05
-3.37832158770956e-05
-2.12292641420013e-05
-2.68618889519478e-05
-2.24241393471659e-05
-7.48783840757172e-06
-7.0375093243758e-07
-1.01810833231991e-05
-2.01355158950212e-05
-1.52887143453083e-05
-2.77948974194551e-05
-1.25429737513504e-05
-2.19909223934464e-05
-2.05875064106377e-05
-8.16566464380688e-06
-1.98068998188223e-05
-1.48076176111795e-05
-3.03702409690375e-05
-3.99074493049197e-05
-1.48967879204832e-05
-4.44647428875063e-05
-2.55993917947519e-05
-2.1241960454131e-05
-1.39064632947081e-05
-1.33444856799277e-05
-3.61946024820368e-05
-1.94795864252875e-05
-3.16370991287305e-05
-4.56558924216274e-05
-3.39211496984794e-06
-4.0730097528101e-05
-9.30820389165598e-06
-2.88434204328311e-05
-2.55916754499111e-05
-1.77106517841318e-05
-7.36362822227105e-06
-1.25177247777654e-05
-6.52647472440266e-07
-4.22993707927016e-05
-3.31454290629233e-05
-2.85789411688247e-05
-2.04808587775977e-05
-3.12552811524366e-05
-3.13028218181219e-05
-4.28187523317862e-05
-2.75733819444769e-05
-2.47580533792648e-05
-1.97171873183588e-05
-1.15352370084464e-05
-4.69347856987271e-05
-1.6474993635582e-05
1.10221390569904e-06
1.81165000805551e-06
-3.75140518857854e-05
-3.01406656137494e-06
-3.16087514962285e-05
-2.26884871120301e-05
-1.02533092044312e-05
-2.73059095148928e-05
-3.01910362046586e-06
-1.82829088875948e-05
-2.60187216958347e-05
-2.48982858413672e-05
-2.55997804666757e-05
-1.51708104860017e-05
-1.84619239611862e-05
-4.01404672744944e-06
-9.53706552367976e-06
-2.09484299201731e-05
-7.38774252297751e-06
-3.66810080221228e-05
-1.09475226006232e-05
-2.20433191144163e-05
-2.57255879702222e-05
-1.45650520468208e-05
-2.74575278515246e-05
-4.07186445515052e-05
-1.35634290800891e-05
-2.60643063011342e-05
-2.19956190149894e-05
-1.69465977618433e-05
-5.90119406788045e-06
-1.81422837272679e-05
-1.90201173916422e-06
9.54209479331403e-06
-1.69550409360366e-05
-2.4400569963334e-05
-1.80738976420787e-05
-4.41228897189873e-05
-7.36630149673434e-06
-2.50118856303701e-05
-1.62469666578948e-05
-2.42392144127461e-05
-1.14581671211513e-05
-1.88158820242794e-05
-3.41505333484845e-05
-1.30807762626147e-05
-1.89485878860126e-05
-1.27319932869386e-05
-1.22329198925272e-06
-2.08807034541828e-05
-3.03277137926587e-05
-2.65093668052648e-05
-4.28261362523048e-05
-3.57822011032252e-05
-3.72346701423341e-06
-2.76052328155094e-05
-4.073423080635e-05
-7.66483956913596e-06
-3.31329312159584e-05
-2.45995976593574e-05
-1.64343941744286e-05
-3.18671745812231e-05
-2.09680244193e-05
-1.38116620151697e-05
-3.4892791802774e-05
-2.15292285570106e-05
-1.90478829215644e-05
-2.21663722697326e-05
-2.07898495027263e-05
-2.90607985390496e-05
-1.35876645974241e-05
-7.85847097342451e-06
-1.6672173719892e-05
-5.02047534564124e-05
-6.09297322766394e-06
-2.28889536079232e-05
-1.63361403452e-05
-2.12375212473277e-05
-2.17173510225722e-05
-1.05445185299791e-05
-3.79623270189044e-05
-8.33121372310746e-06
-1.94481626360039e-05
-1.96057793190491e-05
-9.91969014708678e-06
-2.04949027219473e-05
-5.85901602394092e-06
-2.55093511221397e-05
-3.28436646900809e-05
-5.28804880401248e-06
-3.98692635885843e-06
-3.28318434561268e-05
-2.23603105737045e-05
-1.4374080171347e-05
-3.52204544994339e-05
-2.77143471815617e-05
-3.20799186026843e-05
-8.02764998673822e-06
-6.76855516745907e-06
-2.26933389484943e-05
-8.89497243676336e-06
-1.50180154529177e-05
-4.07751296020892e-05
-3.38801431627999e-05
-3.10825300669247e-05
-3.56301151423552e-05
-2.20486658699863e-05
-3.75164379365027e-05
-2.48420281981505e-05
-2.01657963090378e-05
-2.02299146350826e-05
-9.89429955336758e-06
-1.12904610580568e-05
-2.66187501885602e-05
-3.5694797732445e-05
-2.24336072156173e-05
-3.38726315329863e-05
-2.78390599865775e-05
-1.38112392422627e-05
-8.4701656172084e-06
-2.08096565746767e-05
-5.25960014824247e-06
-2.73884046175643e-05
-3.94783820868397e-06
-2.42557612004497e-05
-2.06560956417897e-05
4.25998258686238e-06
-3.6997989091266e-05
-1.44705574406606e-05
-2.33501254948042e-05
-3.4666196852111e-05
-2.04734423150939e-05
-3.00645113153964e-05
-1.9294455222513e-05
-4.31671448952566e-06
1.22665005991449e-05
-1.62703325168965e-05
-2.62096625347474e-05
-3.46841352152938e-05
-1.75277933151145e-05
-1.31138185780761e-05
-1.95797541569848e-06
-2.2142728093242e-05
-1.07980823773435e-06
-1.98648408983033e-05
-3.91310602519305e-05
-2.45436279682735e-05
-1.19055153349967e-05
-8.51199380834557e-06
-2.21258622529351e-05
-2.66164200374075e-05
-6.2054931464981e-06
-3.42158564904918e-05
-5.20061386747893e-06
-3.84400365664492e-05
-1.91735833365695e-05
-2.49204216873364e-05
-3.56967223012718e-05
-3.32744606778129e-05
-2.62758106067811e-06
-7.08628500992408e-06
-1.40276491457469e-05
-1.60951523987292e-05
-2.74435107707039e-05
-1.90767538910126e-05
-2.95449127664719e-05
-2.35380018079315e-05
-1.65375814230405e-05
-4.05433339418122e-05
-1.84695305944921e-05
-2.45676899493682e-05
-5.66500866484658e-06
-2.9800209356035e-05
-3.72692736657033e-05
-3.01272908110996e-05
-3.71502668425004e-06
-1.53069984042201e-05
-2.25506498941466e-05
-1.69121708163076e-05
-2.14661596280095e-05
1.83883230418946e-06
-1.82104638894353e-05
-3.36267304046875e-05
-3.31373898087915e-05
-1.77581296418021e-05
-1.36745750583613e-05
-3.5792286425416e-05
-8.44856809498913e-06
-2.63931756978943e-05
-2.83646994738019e-05
-4.01500253631467e-05
-2.44605183787201e-05
-3.6844004581718e-06
-3.19542241932958e-05
-2.60734916909234e-05
4.5162468513787e-07
-2.28049682443069e-05
-3.51363074441007e-05
-3.03743514051335e-05
-3.02831320381529e-05
-7.4282186322353e-06
-4.06285064411396e-05
-7.91136662765188e-06
-1.07371704300058e-05
-1.36668950252488e-05
-3.66367053972653e-05
-5.83648490740298e-06
-2.3112562214825e-05
-1.67617473049349e-05
-2.28627944328637e-05
-2.45091907213985e-06
-3.42767954461846e-05
-2.34343811572086e-05
-4.48571710011698e-05
-6.88084675062651e-06
-1.30463124974258e-05
-2.6104533299e-05
-1.57726818479912e-05
-1.10757130172891e-05
-1.78459792136329e-05
-1.74506215175274e-05
-6.88409562388067e-07
-2.01331190502658e-05
-1.53160089735966e-05
-1.25155739341141e-05
-1.80238166725562e-05
-6.4659562098935e-06
-4.40376149500829e-06
-1.93577836209765e-05
-4.53951509210793e-05
-3.38621277761742e-05
-3.41298738301932e-05
-1.60156712240884e-05
-3.92417836276352e-05
-1.43007873221154e-05
-9.19117324455241e-07
-3.53962110482825e-05
-2.04111638081896e-05
-2.274230131156e-05
-1.00851232406928e-05
-1.21563946361079e-05
-2.61221506541057e-05
-8.87007324308767e-06
-1.18545936611694e-05
-3.45870983011989e-05
1.43446647440339e-05
-2.42845498865883e-05
-9.88617371103765e-06
-3.6984023074919e-05
-3.41498970950117e-05
-2.07028197458123e-05
3.72782806101852e-06
-2.53408225091881e-05
-1.70144233506146e-06
-3.20617840900925e-05
-1.32741958928495e-05
-1.15264158057156e-05
-1.64268887024213e-06
7.17633540481784e-06
-2.28140895289668e-05
-2.59801368946095e-05
-1.7389175251273e-05
-2.70458352601855e-05
-3.10560254293821e-05
-3.47057111039554e-05
-5.53764707603408e-06
8.26890726553569e-07
-2.10036571321708e-05
-3.60083588171285e-05
-1.64638142010138e-05
-2.3508653571533e-06
-2.4014345631275e-05
-1.24873488904502e-05
-3.00627326971458e-05
-2.2188865968113e-05
-1.57072984680147e-05
-3.40364619204198e-06
-2.45086603803408e-05
-9.52140049114829e-06
-7.6952066315552e-07
-3.25520241472006e-05
-3.36975287049668e-05
-2.77670519388953e-05
-1.9579546499891e-05
-2.77142572572713e-05
-8.30261940957971e-06
-2.01804977144397e-05
-2.97303762811002e-05
-4.09915535760979e-05
-2.87571080241871e-05
-2.61288855614138e-05
-9.44078920463136e-06
-3.87083203252216e-05
-5.16396992306012e-06
-1.06815952352747e-05
-4.16921031726231e-05
-2.67934430967787e-05
-2.9535557471708e-05
-1.71155457313735e-05
-2.06168686442515e-05
5.02060222493994e-06
8.13501002022776e-06
-1.97362475943124e-05
-1.21720311260383e-06
-1.13875680864932e-05
-3.56512128142871e-06
6.22196918089333e-06
-2.76161527631253e-05
1.51391420903402e-05
-3.25688077133405e-05
-1.56189404605582e-05
-1.35249197664013e-05
-5.76623239535085e-05
-6.04237306926973e-06
8.0059003447396e-06
-2.34801787976647e-05
5.7829816105604e-06
-1.92947952067426e-05
-2.77856771421665e-05
-6.01773775353616e-06
-6.97593480012104e-06
-3.33443541588329e-05
-1.2436431183473e-05
-1.4792450881938e-05
-1.03712584191392e-05
-4.25240801628317e-05
-3.09594934457506e-05
-1.12406781467747e-05
-2.52615317051594e-05
-6.08252378210915e-07
-1.95022903638871e-05
-1.81217609050694e-05
-1.56240984066601e-05
-3.95195680574146e-05
-2.38855274395161e-05
-8.58972496111274e-06
-2.53911669420832e-05
-2.29807070056765e-05
2.98176925379156e-07
-2.79224372066752e-05
-6.80665993474148e-06
-1.39690116942518e-05
-2.6866039704834e-05
-1.92736499174234e-05
-3.4140788726943e-05
-2.70092632197202e-05
-3.39799761790807e-06
-2.40626596849857e-05
-7.09034739598631e-06
-1.55588548507803e-05
-1.66948157910893e-05
-3.07759181768436e-05
-3.35385625371873e-05
-3.88732544929222e-05
-2.0752485429292e-05
-3.1908775245746e-05
-1.46054719888464e-05
-3.42379531409658e-05
-1.5546896933434e-05
-2.17703827837616e-05
-1.70457529830804e-05
-2.61013761816015e-05
-1.36572463231811e-05
-2.7869555112296e-05
-2.32405676132882e-05
-2.58242806672764e-05
-1.58137712327862e-05
-2.46386104444175e-05
-1.37936881168537e-05
-1.36891782678496e-05
-2.08668712693791e-05
-6.74567475412469e-06
-1.71615859851214e-05
-3.53416395230266e-05
-1.20227586853672e-05
-1.24996450790962e-05
-1.69526187685055e-05
-3.09919681598414e-05
-3.07858821723889e-05
-5.43027724201229e-06
-2.36316653444453e-05
-1.294997893891e-05
-1.25308897447801e-05
-1.59728513917606e-05
-8.61162913198703e-06
-1.66056278792008e-05
-2.1307527817724e-05
-2.621279832585e-05
-6.65902686769969e-06
-2.16349649559532e-05
-2.27503741152568e-05
-9.40086860842517e-06
-8.92711226910215e-06
-1.74486199142571e-05
-1.9955385110467e-05
-1.74001171176255e-05
-1.5756145443861e-05
5.73709265331151e-06
-1.4942838840265e-05
-2.67891191104623e-05
-1.54752360713254e-05
1.27491837618393e-07
-1.89849086551917e-05
-2.23348903779459e-05
-3.47149127180407e-05
-1.43841125053031e-05
-1.2407203687186e-05
-3.41771855258297e-05
2.15192561279385e-06
-1.86081884044632e-05
-2.44150288487688e-05
-2.40236156150215e-05
-3.10177484775303e-05
-5.15352750786962e-06
-2.40650703522579e-05
-2.12098111655194e-05
-5.85777325597492e-06
-3.14676211994268e-06
-2.97331604018311e-05
-3.18910932156302e-05
-1.63772781968563e-05
-1.45543490845251e-05
-2.2725608932765e-05
-3.18932263096061e-05
-1.33629481750897e-05
-6.41747804537514e-07
-3.3600213698784e-05
-2.57466588561205e-05
-1.52935744624009e-05
-2.01737346856272e-05
-2.16776387106318e-05
-2.92146663237224e-05
-3.54830619498558e-05
4.0107612516132e-06
-2.41888187597407e-05
-1.38790403376887e-05
-2.44913459037473e-05
-4.31770839509307e-05
-4.09666394370222e-05
-2.49231735851652e-05
-1.10875349855196e-05
-2.02019113367874e-05
-2.47701068776944e-05
-2.97755221536692e-05
-2.80683188419235e-05
-2.42489418664987e-05
-3.38130915686695e-06
-3.30666788996843e-05
-1.57789184497034e-05
-3.98122207161643e-06
-2.08994069579067e-05
-4.25969046834812e-05
-9.43035374232894e-06
1.37463685296753e-05
-1.90531633478889e-05
-2.24269062015392e-05
-1.12331656285514e-05
-8.85746481568356e-06
-1.74281751823768e-05
-1.67792312964434e-05
-8.29785568159507e-06
-3.27396809365377e-05
-1.92083296599181e-05
-9.86205118207622e-06
-2.8486317258628e-05
-2.93054340455374e-05
-2.38800355741837e-05
-2.50632386268489e-05
-1.8639814324451e-05
-1.95096848507733e-05
-1.19368011303209e-05
-3.7886559556582e-05
-2.15144017015106e-05
-2.74075692286447e-05
-4.0826008420048e-05
-2.63660716362059e-05
-5.39502314175284e-06
-2.47715768553369e-05
-2.26212298981987e-05
-2.83746246111892e-05
-1.34388057311347e-05
-1.19957786043711e-05
-3.05529626253194e-05
-3.60988069919289e-05
-1.55982557111494e-05
-1.18057488305225e-05
-3.31227673059432e-05
-2.71004754706065e-05
-1.37940480723734e-05
-9.06050155421324e-06
-7.45190696302084e-06
-1.17968404288362e-05
-2.57905998093875e-05
1.40707431438591e-06
-3.95090153224133e-06
-7.35614041793956e-06
-1.13078413370705e-05
-3.38378959597248e-05
-1.13238494908164e-05
-1.74499052204525e-05
-3.19514485923101e-05
-2.66574305478322e-05
-1.31867387936123e-05
-2.61897553042026e-05
-4.42340065298456e-05
-2.74657333878059e-05
-3.26593771132044e-05
-1.4820355009713e-05
-1.90324173531848e-05
1.01360262374324e-05
-1.74180624975336e-05
-2.27243027165091e-05
-2.83937215431309e-05
-2.95525329354891e-05
-1.20960375616454e-05
-2.18956881101069e-05
-4.4779394150367e-05
-1.36455554915823e-05
-8.29867666607551e-06
-9.37163444079326e-06
-2.61714893422236e-05
-1.39379190777258e-05
-2.27317207079246e-05
-1.48130939964009e-05
-2.63225670964596e-05
-7.2117095911964e-06
-8.82334052505552e-06
-3.97613517169324e-06
-2.16438211679207e-05
-2.34198049718061e-05
-3.79659166699842e-05
-3.15998317992291e-05
-2.26001135958054e-05
-1.99250714102949e-05
-3.21886778457323e-05
-2.64634990836114e-05
-2.75805017329201e-05
-1.52871353302839e-05
-2.84419761672581e-05
-9.95499077720331e-06
-3.43920295639081e-05
-3.5068017573956e-05
-1.26880796241735e-05
-2.32637421348835e-05
-1.66029561094157e-05
-6.67308133386317e-06
-2.58360575924919e-05
-1.97335418683695e-05
-1.72354927167938e-05
-1.45112726641252e-05
-2.98573286627932e-05
-3.07017428171809e-05
-3.47591689711918e-05
-1.70027230325652e-05
-5.71084408774109e-06
-3.43560930321378e-05
7.63433111060584e-06
-4.50973515419239e-05
-3.99944810071879e-05
-4.19141674904867e-05
-1.49861399075744e-05
-3.31806748564743e-06
-4.36434116741176e-05
-9.92799487268473e-06
-2.15550102659111e-05
-1.57373112957538e-05
-7.63075434569101e-06
-1.97876508437251e-05
-1.93212375549629e-05
-2.19660546402485e-05
-2.20318241997704e-05
-1.51679044357724e-05
-2.79922531231554e-05
-2.18319185689903e-05
-1.89295697258363e-05
-5.6220259624625e-06
-1.95357992312597e-05
-2.51391703067494e-05
-2.06135843534943e-05
-1.05584509269803e-05
-2.98289786075872e-05
-1.72253497699402e-05
-2.3074327417503e-05
-8.60743186579352e-06
-1.7332924828771e-05
-3.57538867910113e-05
-2.31871688432801e-05
-5.41561338095598e-06
-3.54682716076454e-05
-3.05358036350178e-05
-2.08438484575774e-05
-2.62977523502548e-05
-1.54556574651434e-05
-4.06655327780382e-05
-3.26476986373363e-05
-1.63331243239476e-05
-2.08042930105281e-05
-2.53385608640469e-05
-4.4530278402095e-06
-4.31764093575977e-05
-1.43839688062736e-05
-3.9011345771136e-05
-2.73082764178376e-05
-8.76568913729729e-06
-2.52503748191665e-05
-7.46803809306882e-07
-2.3568289347601e-05
-3.66148141753279e-05
-1.83341285742306e-05
1.02473567822258e-05
-2.26903474513002e-05
1.21872927256571e-06
-1.35480802832142e-05
-1.02265259688718e-05
-3.57770657489063e-06
-1.85843689875019e-05
-1.80081052084283e-05
-1.86541813161239e-05
-1.79570788310103e-05
-2.75120003764821e-05
-2.19697429544598e-05
-1.87955688949733e-05
-9.697803290969e-06
-2.7627416733085e-05
-1.71968415953106e-05
-5.70676207359885e-05
-2.91612974233176e-05
-2.50000565084038e-05
-2.87586691757357e-05
-2.24227736353305e-05
-3.3981266549577e-05
-4.25912439728351e-05
-2.03491466577731e-05
-1.2617410210863e-05
1.99294129962679e-05
-2.32151929555255e-05
-3.135676905167e-05
-1.41630963289517e-05
-5.08062323187717e-07
-1.03176153151809e-05
-3.07568412272848e-05
-1.84520115052211e-05
-3.35611631738511e-05
-1.14733605143628e-05
-5.41043808766068e-05
-1.93790040238993e-05
-1.10532441407216e-05
-4.69331525651925e-05
-3.11268927636925e-05
-3.01840772199491e-05
-9.19681791485594e-06
-1.68124157101794e-05
-3.32145228095487e-05
-3.63274022073834e-05
-2.41616554003138e-05
-1.8367489800115e-05
-4.87797561113476e-05
-1.71575884355704e-05
-1.80446378345093e-05
-3.61111568743128e-05
-1.18052016690428e-05
-2.62696713333992e-05
-2.14358016400826e-05
-2.23692656130409e-05
-1.03790743871076e-05
-2.61924778022008e-05
-1.49155234605523e-05
-1.83927424529431e-05
-3.76778272791679e-06
-2.25808724411869e-05
-1.25564719073066e-05
-1.64369587078482e-05
-3.12700517788934e-05
-4.23649791378376e-05
-1.95321034103282e-05
-9.54090139371255e-06
8.96200913825222e-06
-1.85029754650491e-05
-3.5452813056918e-05
-1.96666358676634e-05
2.52158795203501e-06
-3.89242414669964e-05
-1.67932750904821e-05
-1.89186803256015e-05
5.70217512230583e-06
-1.78263114410057e-05
-3.94886964860862e-05
-8.61939875373493e-06
-6.74785064275732e-06
-1.66553768933193e-05
-1.94696546513284e-05
1.25932090710957e-05
-1.77870784000976e-05
-3.94213058407377e-05
-1.06819180411213e-05
-7.22110399726338e-06
-4.99205522492191e-06
-2.54459089983537e-05
-1.8938932477083e-05
-2.09789266056021e-06
-1.77964311477047e-05
-3.27959188874274e-05
-1.92299762044109e-05
-2.24235738156682e-05
-2.03080536972373e-05
-2.13270301979571e-05
-1.37177013509978e-05
-2.3265010426991e-05
-3.00434461456288e-05
-2.73047498556559e-05
-1.79351231206705e-05
-2.414818483631e-05
-3.34907868658006e-05
-2.74834462405283e-05
-1.2842149249348e-05
-1.27630771851372e-05
-1.9219493747021e-05
-1.89222852858032e-05
-3.95537470542202e-05
-2.99156288588085e-05
-2.3922584587913e-05
-3.49303816525598e-05
-2.19033570942536e-05
-9.80017063155906e-06
-5.98398705891726e-06
-1.78888695886776e-05
-2.30878240162484e-05
-2.18443376948319e-05
-1.91956417987351e-05
-2.521643772756e-05
-1.36422861667482e-05
-2.80384394644198e-05
-1.32536223290396e-05
-1.97911229640619e-05
-1.39294027466348e-05
-1.45160713657498e-05
-3.18358867787546e-05
-2.13621984689967e-05
-2.55477806845174e-05
-4.88932341771027e-05
-3.14186747095334e-05
-2.40112585029665e-05
-1.64315542788597e-05
-1.63089007922109e-05
-3.05109694748915e-05
-3.31688376101875e-05
-6.15775390803358e-06
-1.5701139904982e-05
-1.61763627700756e-05
1.9966768175533e-06
-1.68946858482145e-05
-2.16974920847229e-05
-1.73325935553254e-05
-2.4421836429933e-05
-1.40750698784093e-05
-1.53356714815107e-05
-1.43147991121191e-05
-4.39827949302176e-06
-2.28463815186326e-05
-2.29162683455195e-05
-1.98088977589063e-05
-3.1098106878751e-05
-3.37503932871158e-05
-3.84782405772086e-05
-2.89286701864673e-05
-2.74363154403271e-05
1.112178526831e-05
-2.08334537816204e-05
-1.62025441248485e-05
-2.67436753288664e-05
-7.5699269816043e-06
-2.56710638495579e-05
-3.06401434840562e-05
-1.60636778241045e-05
-1.99399776461977e-05
-1.33742034990183e-05
-3.46515775459725e-05
-3.03178133693009e-05
6.78230630371623e-07
-2.20709332752598e-05
-1.71356179990004e-05
-1.66863423105883e-05
-2.63517608523791e-05
-2.52484614087095e-05
-3.78882644778128e-05
-3.86042890630228e-05
-1.97948398152375e-05
-4.5048585103202e-06
-1.39305131735549e-05
-2.25320380786241e-05
-1.58880814010358e-05
-2.41848647371481e-05
-1.93487070292927e-05
-2.04703249420519e-05
-1.69782079226811e-05
-2.77116680324109e-05
-1.17309272745995e-05
-1.94062990915302e-05
-2.25869534111958e-05
-4.74570931936163e-06
-2.6245804148317e-05
-1.11590294253446e-05
-1.16598677209423e-05
6.28417937799527e-06
-2.49196946970182e-05
-2.02773546852144e-05
-1.92080991584292e-05
-1.57255312403695e-05
-2.69974735041437e-05
-3.86167560172222e-05
-2.52798062765525e-05
4.81620163794383e-06
-7.83228599958579e-06
-7.37732840852984e-06
-2.42696438535457e-05
-9.82931438702266e-06
-3.17658322906607e-05
-1.98041482759248e-05
-5.94807318663519e-06
-3.17601411214954e-05
-3.14327938754488e-05
-3.39692477946047e-05
-2.06506616600202e-05
-1.34536703676557e-05
-3.58260254263101e-05
-2.54765629491582e-05
1.64998078927305e-07
-2.53247203414256e-05
-3.89828630621379e-05
-3.64061565441341e-05
-3.88393344407417e-05
-2.80895875014565e-05
-1.75616831102412e-05
-4.33775213230759e-05
-2.84579403816708e-05
-3.03867686749045e-05
-2.89299921144809e-06
-1.80378568025997e-06
-9.16567137360694e-06
-1.68676579977526e-05
-1.96081138354413e-05
7.63898172717206e-06
-1.3113722573212e-05
-9.71345979998195e-06
-1.87213204928414e-05
-2.9978264221957e-05
-3.5743879407219e-05
-2.86432116287321e-05
-4.05348050411882e-05
-3.30310156799303e-05
-1.62992396994618e-05
-2.48013372480051e-05
-2.09356481084996e-05
-5.01424901199215e-06
-1.30077689378325e-05
-4.18098403254843e-06
-2.67515468826421e-05
-4.09357774017741e-06
-4.59866002751776e-05
-5.50667021949363e-06
-1.18046482724372e-05
-2.13662742541496e-05
-2.80044996378913e-05
-2.08280278830805e-05
-4.66129884008513e-05
-1.08862759956588e-05
-2.37641873024867e-05
-3.67124832589411e-05
-2.65194001348394e-05
-8.65993448402275e-06
9.71920386073723e-06
-1.83439153409391e-05
-2.30444027157223e-05
-7.17044369423752e-06
-1.63679382091167e-05
1.02254418414274e-07
-3.50158789160426e-05
-2.15468950771234e-05
-2.26923236246857e-05
-3.13412503138031e-05
-1.79993190549855e-05
-5.30647328593265e-05
-4.65304953684226e-05
-1.77880116131489e-05
-3.76786382691578e-05
-1.97978739693191e-05
-2.45596612068159e-05
-1.95285389214505e-05
-3.484805080639e-05
-2.57117387910751e-05
-1.90800152903526e-05
-1.24418668777722e-05
-3.12974699414202e-05
-2.04778169256122e-05
-1.85196283926879e-05
-2.29557409968342e-05
-1.45186090805359e-05
-9.96952173483606e-06
4.27601488863666e-06
-5.1265108217138e-06
-1.11242119101427e-05
-8.67010180258264e-06
-2.6202877796933e-05
-1.24255228378131e-05
-1.98479514240296e-05
-1.27088322741738e-05
-1.33281861863674e-05
-3.36232698421449e-05
-2.83867004055372e-05
-1.2807940871286e-05
-2.17222184712301e-05
-1.45728900647291e-05
-2.08814947661359e-05
-4.42204031656958e-05
-2.32494000537151e-05
-8.06972493150679e-06
-2.90218128155554e-05
-1.42954145542877e-05
-2.60689687259573e-05
-3.65437354539597e-05
-2.57629806542466e-05
-1.61119274689561e-05
-1.71433263482696e-05
-1.6117268684531e-05
-3.4852120679345e-05
-2.55735054745886e-05
-1.6210233331426e-05
-8.73703226189586e-06
-1.76853056525273e-05
-2.74475424712124e-05
-4.61674781881494e-05
-4.17710751487604e-05
-9.99114050956266e-06
5.84836654411753e-06
-1.80481451163075e-05
-6.49541550787384e-06
-3.36999973882631e-05
-3.53265731359857e-05
-3.28822525622561e-05
-1.87836463265956e-05
-3.3819976988039e-05
-1.86047791812111e-05
-1.9226146984069e-05
9.10425787671258e-06
-1.14926994137477e-05
-1.4188722055219e-05
-5.81637067757235e-06
-1.97731775098973e-06
-2.53577189575086e-05
-8.19937685941558e-07
-1.38944553405342e-05
-2.01627068263755e-05
-4.15670720102456e-05
-2.46284374476467e-05
-2.04053680626398e-05
-3.34988911038089e-05
-1.15046353080875e-05
-2.89334623349616e-05
-1.90198421089625e-05
-2.17849218826392e-05
-2.18286750209499e-05
-2.4140825234853e-06
-1.32867819093919e-05
-2.05127601665031e-05
-1.03565540924775e-05
-3.34227535089283e-05
-3.68768941633222e-05
-2.01976464537585e-06
-1.78424042855897e-05
-2.80792461912176e-05
-4.45587829586554e-05
-3.36319243047937e-05
-2.51477654625521e-05
-1.36195087820275e-05
-2.59292297284222e-05
-3.87001457209557e-05
-3.33758004390332e-05
-4.73884039381602e-05
-3.24716945756569e-05
-2.93510559057648e-05
-3.37862769186249e-05
-2.16988414741074e-05
-1.61772802548914e-05
-3.78603379969546e-05
-2.27186630317593e-05
-2.00055309483725e-05
-1.95224438813239e-05
-2.32584605057417e-05
-1.44227117066223e-05
-2.5968251676209e-05
-3.49784548431487e-05
-5.24563520694648e-06
-3.38268844290171e-05
-1.79655105924358e-05
1.62574507897312e-06
-7.64785304204718e-06
-3.92356614501539e-05
-3.2594079728221e-05
-2.30993362838496e-05
-2.35844243141523e-05
-2.34443502640181e-05
-1.73381225234687e-06
-2.10827421791228e-05
-1.45584533742141e-05
-4.79684912388121e-06
-1.81138078565434e-05
-1.48089374153239e-05
-1.74274551974376e-05
-6.01135278006373e-06
-3.50839256245962e-05
-2.70237766691981e-05
-3.05239497549874e-05
-2.14008643165319e-05
7.80629011291278e-06
-1.99172271294316e-05
-1.87507985446689e-05
-1.46006053704859e-05
-2.27417462110572e-05
-2.95175134761155e-05
-2.3849554796155e-05
-2.74372986263459e-05
-3.37589982385841e-05
-2.03652102042154e-05
-1.39966390735944e-05
-2.60482859701705e-05
-3.76543137243919e-05
-1.90449003172053e-05
-5.26130625591022e-05
-1.13293691269231e-05
-9.55554358316773e-06
-6.22305532399817e-06
-2.80736117562036e-05
-1.93913820841707e-05
-1.3651092789549e-05
-5.07892850395055e-07
-3.18600329721028e-05
-2.30841607194963e-05
-9.96762006330641e-07
-8.23648454465006e-06
-1.81947959906746e-05
-1.86516879747615e-05
-2.19649913698673e-06
-6.96142658469879e-06
-4.67670684600808e-05
-1.61300840938036e-05
-2.59075772116384e-05
-2.77675370807582e-05
-2.16349846020344e-05
-3.297913043143e-05
-1.50042423282738e-05
-2.21192367021827e-05
-1.1627936669178e-05
-2.97923492969082e-05
-1.87359655271428e-05
-7.2954698974158e-06
-2.45124801128536e-05
-7.32106045513414e-06
-2.15227612172719e-05
-1.69555479586733e-05
-7.01001724413525e-06
-1.88972247080722e-05
-7.70468967221068e-06
-3.01446541637252e-05
-7.62992949292904e-06
-2.37253817622191e-05
-3.7639358588079e-05
-7.99521533631577e-06
-8.1442841586789e-06
-2.81536160979876e-05
-2.74573025541068e-05
-8.15884619103448e-06
-2.60200612322407e-05
-1.63217993126909e-05
-3.64825050147267e-05
-1.61089373694875e-05
-1.90158822307431e-05
-2.80331330119446e-05
-2.00013818391483e-05
-7.49013983243573e-06
-1.89834664590649e-05
-3.85263582160601e-05
-2.33691211116142e-06
-3.11391320441598e-05
-1.27272939632964e-05
-3.38894850870842e-06
-2.44139225831764e-05
-2.13458728545058e-05
-1.28692172206817e-05
-1.92792913197811e-05
-2.993811155852e-05
-1.05349611230159e-05
-1.37374893428429e-05
-2.80679041281171e-05
-1.62300492002604e-05
-2.58191251240019e-05
-3.19618568799048e-05
-1.9728133946531e-05
-3.17083535419745e-05
-2.34870179337922e-05
-9.689159617188e-06
-1.59445705838228e-05
-3.02908499098064e-05
-2.49690181866942e-05
-2.39440737988325e-05
-1.17075951051093e-05
-2.08993112269693e-05
-2.73771621352604e-05
1.76444417266655e-06
-1.65218600865874e-05
-3.05048920780836e-05
-1.40683040257588e-05
-1.01962695099099e-05
-4.6486302260174e-05
-2.48184612207892e-05
-2.405692931064e-05
-1.70857105914873e-05
-2.13302132571159e-05
-6.31261092679191e-06
-1.86887466454711e-05
-2.24480733865151e-05
-3.16714845648607e-05
-4.31491271491436e-05
-2.57223665174945e-05
-1.36554478686602e-05
-3.20473839864497e-05
-7.58970260604406e-07
-3.13685316842341e-05
-1.78291126686939e-05
-1.04970525771982e-05
-2.37347597467412e-05
-4.74548155290809e-06
-6.39292239145007e-06
-1.86386203529549e-05
-3.8291372927034e-05
2.35696246195823e-06
-3.44954938282387e-05
-9.29087465477771e-06
-5.62184927632695e-06
-5.18946925178921e-06
-1.54266843140097e-05
-1.76269781849975e-05
-2.29439335454671e-05
-2.23883411374552e-05
-4.25642150468294e-05
-2.6069348895237e-05
-2.95373125324493e-05
-4.49864784773054e-05
-2.90712135713222e-05
-2.0195429461417e-05
-2.71330025008525e-05
-1.87674372105742e-05
-2.36600564675202e-05
-5.15539662076234e-05
-7.58593359082582e-06
-5.29417366368906e-06
-2.68927952216344e-05
-8.83844129531398e-06
-1.51237389020633e-05
-2.32084656155304e-05
-2.1950688246414e-05
-1.41122868555229e-05
-1.14472262683084e-05
-2.96680446654465e-05
-2.7086994773184e-05
-3.08345517620815e-05
-2.45096387998667e-05
-3.22587707584722e-05
-1.59973639875126e-05
-3.13231677321919e-05
-2.37211288544272e-05
8.02697981356967e-06
-9.25356456460348e-06
-3.78098029026417e-06
-2.57965529106734e-05
-2.30233296816141e-05
-1.49826970166936e-05
-7.5325509217751e-06
-3.47299181805981e-05
-3.32047671861425e-05
-2.09055416149831e-05
-3.03813540139605e-05
-2.08251433621896e-05
-3.50177010473262e-05
-2.67754288186304e-05
-1.90192525001344e-05
-1.98867122068087e-05
-2.86334884971078e-05
-2.10168285604247e-05
-3.927332973195e-06
-7.28251357704395e-06
-1.29269032413066e-05
-2.19547792850034e-05
-4.02387627819583e-05
-2.65255903860188e-05
-1.35598263924447e-05
-1.82602024269295e-05
-2.78227875168299e-05
-1.4120322332304e-05
-1.93667843040871e-05
-4.15220174181191e-05
-1.60490662381152e-05
-2.07329736761139e-05
-2.18100548768672e-05
-3.04950806290436e-05
-7.586136594658e-06
-1.57870536862008e-05
-3.31110829576455e-05
-4.40813886415617e-05
-1.07125508736358e-05
-1.67320005725497e-05
-8.43499265117223e-06
-2.4024763543446e-05
-2.78339124315652e-05
-1.0716325712069e-05
-1.81954957835168e-05
-1.780954128531e-05
-3.01473084271662e-05
-1.35794629594964e-05
-1.4786924642957e-05
-2.26876154731206e-05
-2.00603036373502e-05
-9.08556508353162e-06
-3.54497563510747e-05
-2.6447208034048e-05
-1.01013991932704e-05
-6.21716471807813e-06
-2.76088113373488e-05
-2.45232350499058e-05
-2.18069801990116e-05
-2.31585963802487e-05
-2.55755128166915e-05
2.16198224462328e-06
-5.69494423521398e-06
-1.87480118725523e-05
-1.23850486027888e-05
-2.66955205134676e-05
-1.54210097039009e-05
-1.6007614467952e-05
-2.27205064090343e-05
-2.45702809097217e-05
-1.87276216990101e-05
1.70941106688812e-06
-2.60627229910697e-05
-2.87559900319223e-05
4.29667014254995e-07
-1.58799040412828e-05
-1.46335534651436e-05
-1.28736817840615e-05
-1.87208718938952e-05
-3.69497228971011e-05
-2.59313222071943e-05
-4.63531324780436e-05
-2.72577955137166e-05
3.18270705711173e-07
-2.33523798130492e-05
5.005059092733e-06
-1.82138350111638e-05
-2.20227193704895e-05
-1.69818853978396e-05
-1.82281845033087e-06
-9.09013189800567e-06
-2.20587384422814e-05
-2.65170709501065e-05
-3.45434990002392e-05
-1.47088658167705e-05
-1.10450739635145e-05
-1.58415820000077e-05
-5.58742311932306e-06
-8.31189569701645e-06
-2.94230466942263e-05
-3.17718103647884e-05
-2.56210242441602e-05
-2.9332343509446e-05
-1.96289532771156e-05
-2.68175028774986e-05
-2.22180967246451e-05
-1.13668680497865e-05
-2.7652961258941e-05
-1.76132672157004e-05
-2.13753014625063e-05
-3.93226870954556e-05
-1.74075782122493e-05
-1.73947575990091e-05
-1.61633826966951e-05
-2.17839121221293e-05
-3.64333911104052e-05
9.81152646538239e-06
-3.80337378903555e-05
-2.85724197303857e-05
-4.07248834070349e-05
-2.20504296044255e-05
-7.36169411702686e-06
-3.2831235438797e-05
-3.98499453634072e-05
-3.70164546336824e-05
-2.81817032426488e-05
-2.2730346632157e-05
-3.02297628946696e-05
-2.28100727813017e-05
-1.71496237122543e-05
-3.25546382790426e-05
-2.98755545898656e-05
-8.59634564097054e-06
-1.42487569908434e-05
-1.20425489367618e-05
-3.58332842967851e-06
-3.4248173893561e-05
4.85165014072888e-06
-9.48893729737608e-06
-4.04359468319183e-05
-2.06786637808849e-06
2.76022016605547e-06
-3.06610740983382e-05
-1.64992975397549e-05
-2.89899525239082e-05
-7.35933334688805e-06
-2.97759079301226e-05
-2.02305002472786e-05
-1.96704414728363e-06
6.74891386298139e-07
-9.93187174747421e-06
-1.57190630841556e-05
-5.14420095338856e-06
-4.82490204275736e-05
5.01354385206098e-07
-1.43706258804649e-05
-9.01752949312797e-06
-3.42364337209444e-05
-2.16014363585745e-05
-2.97696650854974e-05
-6.56420565887569e-06
-2.71401022477714e-05
-2.07664419142871e-05
-9.22704903742058e-06
-1.89787075671416e-05
-2.41230955178044e-05
-8.99308812473852e-07
1.02283654723151e-05
-2.15298461298874e-05
-3.00675381022041e-05
-1.67741366594874e-05
-2.44313718813717e-05
-2.06393665589466e-05
-9.96040771365957e-07
-3.64107929266615e-06
-4.17507288182291e-05
-1.56436910658843e-05
-9.86371391680135e-06
-1.86135276443826e-05
-1.11846706426089e-05
-1.84324574737525e-05
-1.82415985691762e-05
-3.0395541514903e-05
-2.24094693690356e-05
-4.56908342420796e-05
-3.71170077442857e-05
-3.08648256581603e-05
-2.33187141164498e-05
-1.18398719140562e-05
-1.81187911929902e-05
-2.09549680087517e-05
-3.56784859765523e-05
-2.65453775750731e-05
-6.68193268972537e-06
-3.21110073797761e-05
-1.79757995395844e-05
-4.30222612026514e-05
-3.28988695441143e-05
-3.05244410930267e-05
-3.03894528266662e-05
-3.12923611267011e-05
-9.43405827818779e-06
-7.95779798059213e-06
-1.79581817615457e-05
-1.41565069558962e-05
-3.21254974399106e-05
-2.44693091073371e-05
-1.42935949730374e-05
-2.22233135575127e-05
-1.19436598233104e-05
-2.03526675782946e-05
-1.2017830528054e-05
-1.00450785516103e-05
-1.72295174235357e-05
-2.5194251803815e-05
-2.0216853485887e-05
-1.25193366014056e-05
-2.72391138086558e-05
-3.36554449959299e-05
-3.19742662440824e-05
-1.33903790931618e-05
-1.51635256747224e-05
-9.77911515896688e-07
-2.06086171930348e-05
-2.23145550646556e-06
-4.74456391575039e-06
-1.15731332586238e-05
-2.12957327398191e-06
-2.97829503250071e-05
-2.17152773434156e-05
-2.64805888075799e-05
-2.27918432424943e-05
-1.85389952677714e-05
-4.26888748528084e-05
-2.01002587121296e-05
-1.90170685146454e-05
-2.36533737173542e-05
-1.57511042317631e-05
-1.38364752170482e-05
-3.14907557180863e-05
-1.43426800575008e-05
-6.41796651643096e-06
-3.30149190105197e-05
-1.91022866958063e-06
-2.97223976797097e-05
-9.73239147632655e-06
-2.13547815730585e-05
-2.22701816627701e-05
-7.59957089876876e-06
-1.93496638189759e-05
-7.14382457498344e-06
-1.33975488982672e-05
-3.57277458085137e-05
-1.39768307305262e-05
-2.74296029335175e-05
-3.70041775073724e-05
-1.32903042215477e-05
-4.18168100250462e-06
-2.87333879476503e-05
-2.59809846871724e-05
-1.10198607681587e-05
-2.50171505073428e-05
-1.29051332030164e-05
-2.65440833520329e-05
-1.37773072871513e-05
-1.96788338440775e-05
-3.01554266302949e-05
-1.98694954430178e-05
-1.98695967960305e-05
-1.86030729759412e-05
-4.18411283216538e-05
-1.82147643746299e-05
-3.89700187440113e-06
-1.45414751628855e-05
-1.3137436656998e-05
-3.16892420296343e-05
-1.18820688527735e-05
-3.46970933699171e-05
-3.56106130462384e-05
-3.19753782602292e-05
-1.34035551283617e-05
-2.66990332575514e-05
-2.16398047910109e-05
-1.51223372931762e-05
-2.245754793131e-05
-3.79576577505796e-05
-1.0953105318279e-05
-7.98901205203751e-06
-8.9944609173229e-06
-4.17446765287114e-05
-2.11120551051395e-05
-5.5452993210116e-05
-1.88705228603337e-05
-2.95721807826118e-05
-3.64568729685133e-05
-1.67398998848265e-05
-2.85982429017223e-05
-2.14512344257762e-05
-5.55619555455676e-05
-3.39000552555248e-05
5.32647881149976e-06
-2.17228786430497e-05
-1.2064955856174e-05
-6.71304158200341e-06
-3.45104506378299e-05
-2.10485704335061e-05
-1.01817801431336e-05
-2.21943427897598e-05
-4.03851405915762e-05
-1.319786228544e-05
-4.83968626251605e-06
-3.73847250315199e-06
-2.20087768007972e-05
-2.86979254038143e-05
-2.42852244975778e-05
-1.26463887125576e-05
-1.44581031742822e-05
-2.68475136300762e-05
-1.0606171139154e-05
-2.24357178845859e-05
-2.92302244685472e-05
-5.40630229998682e-05
-1.78229137918888e-05
-2.77199316336822e-05
-2.87474616684357e-05
-1.90267514450397e-05
-1.70872431072263e-05
-1.7243271428402e-05
-2.27417209818597e-05
-2.57410497846246e-05
-2.69033176337098e-06
-7.44934038146988e-06
-2.35035963905352e-05
-2.79568080229844e-05
-3.45823996601726e-05
-1.03358463039675e-05
-4.3565623696137e-05
-1.06332048134772e-05
-1.45487616075247e-05
-1.08317748091075e-05
-1.21860879064218e-05
-2.46340474924776e-05
-1.58425776104924e-05
-2.08226396457624e-05
-9.61370937435234e-06
-6.05065113315818e-06
-3.04816052466864e-05
-3.13420526337528e-05
-9.09293226235939e-06
-2.13917314379369e-05
-1.88311832655597e-05
-2.15091221761263e-05
-1.81425423604771e-05
-3.63021151716967e-06
-5.73927466845394e-06
-5.1917853893411e-06
-5.4386642634633e-07
-4.35406774402066e-05
-3.12246062832046e-05
-2.23131264868649e-05
-3.88559735881557e-05
-8.58775641394218e-06
-2.40105151732415e-05
-2.82326347930393e-05
-5.26619554968965e-06
-2.05958464625492e-06
-2.25128567598419e-05
-2.19634509098011e-06
-1.82049832272434e-05
-7.29764623001017e-06
-1.81188022884376e-05
-2.10886854738908e-05
-2.19764674688083e-05
-1.97436975113314e-05
-1.74023999279122e-05
-1.90679777944041e-05
-2.00234105116055e-05
-4.05414753192618e-05
-1.39577897064564e-05
-1.09602495011124e-05
-1.57908598667352e-05
-2.35259814336771e-05
-1.17000311990904e-05
-2.57546293803081e-05
-2.95479181202576e-05
-2.58484502786039e-05
-1.80901056398946e-05
-4.98063214149702e-05
-2.3096856357728e-05
-3.02745932512613e-05
-5.17892230638517e-05
-2.43973593745639e-05
-1.37820004757367e-05
-2.22983124711565e-05
-1.31341683875861e-05
-8.31431748436187e-06
-1.3135786046967e-05
-2.6525864287741e-05
-2.54809473975044e-05
-1.816471058946e-06
-1.19030481750836e-05
-1.24993054902033e-05
-1.94673164601688e-05
-2.6489494769682e-05
-1.84591953709241e-05
-2.91377158968734e-05
-2.69403499784686e-05
-1.00466932072504e-05
-2.30060848960854e-05
-2.79419513717649e-05
-1.90192618482342e-05
-5.20933544973627e-06
-1.13110881036175e-05
-4.11329564242667e-05
-2.37991701297893e-05
-1.47159280449934e-05
-2.63722478555052e-05
-2.56862133677305e-05
-2.00984514444224e-05
-1.95861370331253e-05
-1.91110052984929e-05
-6.47317425804772e-06
-1.92672993573828e-05
-3.23580645095973e-05
7.89916713100577e-06
-3.85132274612356e-05
-4.12804538554337e-06
-2.9525435361245e-05
-2.06278889878568e-05
1.58568814387129e-06
-3.48920456488175e-05
-5.94407732549628e-06
-1.3764209818608e-05
-4.43498923116748e-05
-4.22159206497564e-05
-3.22166247831224e-05
-2.81334127481993e-05
-2.81562424485669e-05
-2.17250950319839e-05
-2.75646192086107e-05
-4.05513727367122e-05
-1.53082631504809e-05
-1.45580284159003e-06
-1.58800878428533e-05
1.56676828019587e-06
-4.16849115410873e-06
-8.93866698300441e-06
-2.59991557933532e-05
-2.47998832118855e-05
-1.25942819363394e-05
-1.21702299377641e-05
-3.08185196968746e-05
-3.50287196624688e-06
-1.51677431141139e-06
-1.91440921854489e-05
-3.14964753396594e-05
-2.3661829985763e-05
-1.83948950735443e-05
-2.68840816405417e-05
3.12200877440802e-06
-3.88830967392921e-05
-2.91064515628988e-05
-3.38491794099237e-05
-5.71422613326322e-06
-6.38690267580079e-06
-2.58497835182008e-06
-1.32607958049561e-05
-1.44343051636435e-05
-1.30711423697339e-05
-9.93704954264409e-06
-1.2145833520627e-05
-1.68063167977705e-05
-1.49350361209941e-05
-1.78556709834954e-05
-2.57710925569458e-05
-1.59699524517789e-05
-4.60235371442349e-05
-2.82828138949823e-05
-3.39845444185974e-05
-2.04430662843291e-05
-2.7031591030319e-05
-2.94913254323806e-05
-2.78167440044399e-05
-4.51389399500435e-06
-1.92774070299637e-05
-1.76278110883232e-05
-2.89678343886934e-05
-1.89627665871032e-05
-1.44794018239059e-05
-2.98589201490271e-05
-1.14085233103181e-05
-3.72796446095372e-05
-7.68629917295701e-06
-1.27925513051151e-05
-5.88363334015707e-06
-9.68236756142635e-06
-3.15007177009391e-05
-2.85025281019737e-05
-2.11111084037123e-05
-2.27209837866649e-05
-2.20311429518751e-05
-2.39615730815418e-06
-2.03780096687313e-05
-1.31613346708304e-05
-7.62128602687363e-06
-3.49092739996968e-05
-1.32689296218496e-05
-2.09654758084596e-05
-2.12584322539908e-05
-1.33681012577609e-05
-3.81448116595697e-05
-2.36901873817856e-05
-1.35138277463511e-05
-3.69386967862532e-05
-1.54718856542429e-05
-3.55608493371713e-05
-3.69113976820542e-05
1.32396257014684e-06
-1.51104059016628e-05
-2.50202185554404e-05
