# Supplementary material for: Research on computational propagation and identification of mine microseismic signals based on deep learning
Source: PLoS One. 2025 Oct 22;20(10):e0334641. doi: 10.1371/journal.pone.0334641 (PMC12543183; doi:10.1371/journal.pone.0334641)
Supplement: S3 Data — (ZIP) [file pone.0334641.s003.zip › 000100500002902.xlsx_0.txt_24.txt.txt]

-3.26657817190811e-05
-7.07727702290569e-06
-5.56148169387981e-06
-7.31162803439876e-06
-1.50840101716798e-05
-1.56255666054861e-05
-4.90123740523618e-07
-2.74789554747794e-05
-7.37867370112785e-06
-3.57648528912728e-05
-1.62170106116569e-05
4.3001282086959e-06
-3.29488443904739e-05
-8.48463771448196e-06
4.04561965549309e-06
5.55840997915551e-06
-2.90444761325714e-05
-1.90362539782686e-05
-1.41051712155115e-05
-3.28301512810857e-05
-2.71046574461624e-05
-3.10193731337849e-05
-3.33611558396929e-05
-2.54174947614962e-06
-2.68818109252353e-05
-1.44442725800909e-05
-1.09472733840501e-05
-1.58032630897661e-05
6.37787450246972e-06
-1.9185242651415e-05
-2.75167839141908e-05
-3.63137814391152e-06
-3.39303846820853e-05
-1.72142175845064e-05
-2.11430131310733e-05
-2.93271530056418e-05
-1.85852365145509e-05
-1.39308618740195e-05
-3.6552701836786e-05
-4.52762902307695e-05
-1.53796890206058e-05
-2.82874043619969e-05
-1.47188272330209e-05
-2.56548012690614e-05
-1.32075681741275e-05
-2.57523009167861e-05
-1.44960444339594e-05
-2.43624663140952e-05
-2.43195636597373e-06
-3.96492493372664e-05
-7.83443726575086e-06
-6.66183232636445e-06
-1.89419437867841e-05
-1.4226396016714e-05
-1.77099550059089e-05
-1.0703446383419e-05
-1.66830128309365e-05
-1.86089135710746e-05
-1.494102672282e-05
-2.53295162131702e-05
-2.05662113533274e-05
-4.45646145535449e-05
-1.8764712067747e-06
-2.1224747028488e-05
-2.44764319492075e-05
-1.83806842933121e-05
-2.1360342849691e-05
-2.43327962951715e-05
-3.46643257131647e-05
-1.98338701864953e-05
4.29535074626545e-06
-1.87683618090035e-05
-2.12754490903019e-05
-2.0866757874103e-05
-1.47732477900611e-05
-9.85410078580517e-07
-2.01528752091319e-05
-5.27532657129411e-05
-2.89510852773661e-05
-2.89104279106996e-05
-2.24149555361866e-05
-1.81841911571252e-05
5.30428606143314e-06
-1.76576058717092e-05
-2.79298350839866e-05
-3.90306620899739e-05
-2.64097044997648e-05
-1.73467523934531e-05
-1.03651738946762e-05
-6.29986317926965e-06
-1.46052085574331e-05
-1.83796903535081e-05
-2.39136447611283e-06
-4.19544400888593e-06
-8.75631383003438e-06
-2.45296253034292e-05
3.5092230542301e-06
-2.16509928191158e-05
-3.20024119630386e-05
-3.80465189853598e-05
-2.27249643577234e-05
-2.44757052355084e-05
5.09589668948116e-06
-1.06447922887349e-05
-3.34124966957612e-06
-2.08111750545054e-05
-1.54580495465931e-05
-3.14111994740029e-05
-2.63358266572618e-05
-2.32241475172265e-05
-6.97682942247998e-06
-1.93574256623469e-06
-4.64781610798021e-05
-2.5745335323795e-05
-2.92953411249682e-05
-2.38988137515434e-05
-1.64207423878442e-06
-3.57988974106558e-05
-2.53003753361992e-05
-3.08637107823909e-05
-3.09418826254447e-05
-3.66031191504254e-05
-2.04145924939963e-05
-5.08650452039069e-06
-2.22233074628336e-05
-6.44297725595309e-07
-2.49686749789817e-05
-2.70509885589813e-05
-2.07517834616661e-05
-2.3561404072477e-05
-2.10977631304021e-05
-4.32044618050886e-05
-2.44175998409903e-05
-3.98757058985298e-05
-1.04149850663499e-05
-1.1155689298246e-05
-3.28455741077685e-05
-2.24794517027723e-05
-4.10582694227445e-05
-7.7096944022105e-06
-2.17926420816209e-05
-2.22711056762757e-05
-2.95924959835574e-05
-1.17077847528197e-05
-3.14161353138872e-05
-1.12350087742235e-05
-2.15208664137057e-05
-7.97165411177595e-06
-2.7750578701378e-05
-2.07823240035442e-06
-6.18327313251132e-06
-2.66889001654491e-05
-2.72490487221387e-05
-2.86057685933502e-05
-3.69544154050988e-05
-2.44529990570388e-05
-2.44395667964141e-05
-1.17667762271941e-05
-2.81609561033757e-05
-1.45614193437956e-05
-9.95331539625095e-06
-3.71731542509006e-05
-2.468767172593e-05
-1.32275864234525e-05
-3.76735228725995e-05
-2.12428155293194e-05
-1.08988940167964e-05
-1.81867596242611e-05
-2.09316264079223e-05
-1.0922328995281e-06
-2.20668952107169e-05
-2.48508124516518e-05
-2.1457361628277e-05
-3.23338618129757e-05
-3.81749754064061e-05
-3.67227538699392e-05
-2.2793112893413e-05
-2.01919902383399e-05
5.3542772848504e-06
-5.6860087652589e-05
-1.74900629986264e-05
-2.12210566372184e-05
-1.12218292077898e-05
-1.99619864400689e-06
-3.43157589909484e-05
-2.8126389105982e-05
-1.57215649740627e-05
-1.8044991796875e-05
-4.98407318138599e-05
-1.2128815251753e-05
-1.26628095510318e-05
-5.58593803982887e-06
-1.37866622936682e-05
-2.34095302181781e-05
-1.16550818389382e-05
-1.75319821047499e-05
-2.21580242930294e-05
-7.30806205733573e-06
-2.87844122276209e-05
-2.57980019047381e-05
-9.44329396888972e-06
-1.68899254049859e-05
-2.49127736601515e-05
-4.22844268120483e-05
-2.75718718138788e-05
-2.79317579690755e-05
-3.0732896948774e-05
-6.40782160200374e-06
-2.62528149858885e-05
-4.24060683483024e-05
-2.14328463779603e-05
-3.309427650225e-05
-2.60081696314519e-05
-2.63510375496443e-05
-1.28765674743649e-05
-3.26072381677862e-06
-2.42340644998375e-05
-2.06926214357848e-05
-3.09402760278848e-05
-3.77315976164569e-05
-1.36364752839826e-05
-9.17079175325091e-06
-1.97576159094129e-05
-1.67904558505451e-05
-1.09899780701353e-05
5.03579672924427e-06
-3.69545949223123e-05
-1.52332814565055e-05
-9.65376180172744e-06
-1.70456838352063e-05
-6.8265604863142e-06
-6.86216794177488e-06
-1.93562644626075e-05
-3.89645525100036e-05
-3.45348164896459e-05
-2.65862421847769e-05
-8.08422211004213e-06
-3.15942058792e-05
-2.08217443551798e-05
-8.78206575991646e-06
-2.81556247849301e-05
-2.97658270320764e-05
-1.5816695889062e-05
-1.68789943792246e-05
-2.19338617244209e-05
-2.66582449038591e-05
-1.75064047845235e-05
-1.1036329804496e-06
-1.79022093794431e-05
-2.74262217986427e-05
-1.33753125532249e-05
-3.29450255305363e-06
-2.74092980449217e-05
-2.05971140971932e-05
-3.2135667136871e-05
-2.89690687399299e-05
7.0958923707262e-06
-1.7624225780727e-05
-1.3594360933552e-05
-4.55770155953592e-05
-3.02155057618646e-05
-2.1239567771911e-05
-3.36182302975416e-05
-4.50572770809949e-05
-2.35451694478378e-05
-1.88937725294451e-05
-2.71498410534403e-05
-2.18265879586382e-05
-5.50430025836112e-06
-3.42112156132814e-05
-2.28312432232515e-05
4.02075377997386e-07
-9.85195008448378e-06
-1.67157067106548e-05
-2.65844009711973e-05
-4.46533207677871e-05
-2.32034726149258e-05
-6.51177075675088e-07
-1.53213898865716e-05
-1.1872601435319e-05
-1.90176796158435e-05
-2.84160505677338e-05
-1.17660134945936e-05
-2.74977496851339e-05
-2.7967150328702e-05
-1.65175745391916e-05
-2.63167981661783e-05
-3.41026808690943e-05
-1.76068247031781e-05
-7.46981066552476e-06
7.46640474396494e-06
3.76946136362742e-06
-3.37261318307874e-05
-9.36783717426273e-06
-1.11683694975624e-05
-1.38537354419897e-05
-3.03288399701773e-05
-2.19638476962261e-05
-3.0324809555616e-05
1.150860030595e-07
-1.35831848147536e-05
-2.11525110592738e-05
-1.96187458663981e-05
-2.44149990333677e-05
-3.50097269681647e-05
1.09105656509038e-05
-2.76842171008593e-05
1.98569433875865e-06
-2.22556003737097e-05
-9.71989589891507e-06
-3.63811974232933e-05
-4.27607377157413e-07
-1.19113406262952e-05
-3.04638137831213e-06
-2.19149941073403e-05
-4.50655198096453e-05
-2.48713033583031e-05
-3.59231946984724e-05
-5.1848102693019e-06
-2.17030162727096e-05
-1.07035570269436e-05
-2.83128890417179e-05
-1.96382362515144e-05
-4.07391648557196e-06
-1.95156715657707e-05
-2.768204986299e-05
-2.80449365715131e-05
-2.54742778301265e-05
-3.0936342821941e-05
-1.57206714306388e-05
-3.11727411869416e-05
-1.8434357327596e-05
-2.93362965314561e-05
1.22218631506632e-06
-4.66469754515704e-05
-5.45093550994468e-05
-3.4936370816611e-05
-4.10917096829395e-06
-6.31770166828629e-07
-1.60082926750331e-05
-2.88404079455659e-06
-8.10197559848522e-06
-2.83353328641116e-05
-1.74325541736884e-05
-1.65385995617139e-05
-2.0182455194811e-05
-2.06716632199617e-05
-7.37179149322609e-06
-4.60408552248035e-06
9.47511516588638e-07
-4.01894874232677e-05
-2.76134539193659e-05
-1.22301652754462e-05
-3.2188264367045e-06
-2.71822624013869e-05
-3.34248411335943e-05
-1.90186269314114e-05
-2.64037692426043e-05
-6.64928015286866e-06
-1.77639509080423e-05
-1.63340940008854e-05
-1.99649658736739e-05
-1.13446061968791e-05
-6.64381028856467e-06
-4.67267964533454e-05
-2.38363264227464e-05
-3.85362629070527e-05
-4.02631294093052e-05
-1.34995066700247e-05
-1.89069815916365e-05
-2.54188290639231e-05
-3.04306304197837e-05
-1.24223686805407e-05
-2.37985523772922e-05
-3.83375234863171e-05
-3.08436394400896e-05
-1.70222482738614e-05
-2.53702950454406e-05
-2.59101665052909e-05
-3.30827799308967e-05
-2.86280626825897e-05
-1.91014375303269e-05
-2.0055409301878e-05
-2.68769921915109e-05
-1.54366112272252e-05
-3.68706411499576e-05
-3.27348950907015e-05
-1.15228540703627e-05
-1.39723902500109e-05
-1.08191688390344e-05
-1.61152664873698e-05
-2.50010858763185e-05
-3.45934815812917e-05
-4.03483984698482e-05
-3.04684155259116e-05
-3.19556082994386e-05
-1.46576904276948e-05
-1.97789605169044e-05
-4.09303535902873e-05
-2.22067765336388e-05
-2.40587964496727e-05
-2.75643376046082e-05
-1.62365525242418e-05
-1.62987369417825e-05
-1.19825217171339e-05
-1.5854490095736e-05
-2.87847412951743e-05
-2.30922154897823e-05
-3.7145285935277e-06
-3.29890783682055e-06
-1.09381778130747e-05
-3.26426670181545e-05
-2.37299406168258e-05
-1.076208101408e-05
-3.3657830362881e-05
-2.55061361831481e-05
-1.49755912563467e-05
-2.71280678224265e-05
-3.45165677810952e-05
-1.11757231918794e-05
-3.17359533155993e-05
-2.739885273687e-06
-3.52043319003879e-05
-1.19556793749085e-05
-2.59012131113849e-05
-6.0721942541377e-06
-2.34841053316922e-05
-1.91410851516004e-05
-2.33430829175832e-05
-2.03063300500199e-05
-6.05729086765768e-06
-5.77062184452831e-06
-1.92494084127044e-05
-1.75994939512571e-05
-4.07942476362154e-05
-2.01876406547819e-05
-1.6301874205724e-05
-2.3503177401718e-05
-1.83711523064399e-05
-8.64649229795788e-06
-3.30239763472202e-05
-9.73830577570282e-06
-2.5217939839971e-05
-9.04637602057689e-06
-8.95145568321131e-06
-2.91293880399729e-05
-1.15183099369021e-05
-3.15836691229117e-05
-2.51508073241794e-05
-2.81762058582777e-05
-3.5766607565317e-05
-6.57689925213965e-06
-3.41895741802136e-05
-3.54019882883513e-05
-1.24526158617905e-05
-2.21192764281748e-05
-3.00774333584195e-05
-2.49711967658897e-05
-2.19204969887811e-05
-1.93551706957008e-05
-1.92604387372486e-05
-1.0203020300145e-06
4.41689771899475e-06
-2.27261895658672e-05
-1.13464157139974e-05
-3.50549748255613e-05
-3.14251912524695e-05
-3.35712068645165e-05
1.39671390389898e-05
-2.73740540175082e-06
-1.95178934311982e-05
-3.16060813785865e-05
-4.03653257105362e-05
-1.11547587973621e-05
-2.58908412161659e-05
-2.54384922547966e-05
-1.76378755066864e-05
-3.79568730438653e-06
-1.59228535377972e-05
-2.42947830819622e-05
-1.06690445152722e-05
-2.27605162278466e-05
-1.49264255690268e-05
-2.00599449631158e-05
-8.61631253637476e-06
-6.5937289093063e-06
-3.64376124689202e-05
-2.11848142702465e-05
-8.92537547100149e-07
-1.30950317291678e-05
-3.34126300098778e-05
-2.10838156968039e-05
-5.65303376482538e-06
-7.91365543610221e-06
-2.86386685291811e-05
-6.35459827115345e-06
-1.1876504393447e-05
-4.99504679947789e-05
-2.92148011952835e-05
-3.1375890492982e-06
-1.3917336805285e-05
-2.28749902160408e-05
-2.15546048105556e-05
-1.10778716407018e-05
-2.83128530243396e-05
-3.34821263902818e-05
-1.7805067439669e-05
-2.29641575805608e-05
-1.47686232895431e-05
-1.28846092906449e-05
-1.84466627159825e-06
-8.5889959457425e-06
-2.995054777483e-06
-3.13802853591813e-05
-3.85711240616079e-05
-2.69787350919125e-05
-2.30356021358719e-05
-1.98103840577348e-05
-1.14114301875115e-05
-1.0746790788983e-05
-3.79768806572606e-05
-1.30710882904739e-05
-2.91293761044293e-05
-6.06511791285018e-06
-2.02006105147226e-05
-2.27788618729343e-05
-2.25493820635734e-05
-2.78301489542839e-05
-1.25514925627175e-05
-3.05090243336357e-05
-5.53419800172437e-05
-3.04204607080537e-05
-2.63197295203779e-05
-3.50414859741226e-05
-1.33536498051397e-05
-2.25322616648012e-05
-3.28076656285895e-05
-3.16928263438101e-05
2.33812411080507e-06
-1.14652814422109e-05
-3.80736757427198e-06
-3.85283697179565e-05
-3.33667312858252e-05
-3.44466245290599e-05
6.00682369559432e-06
-5.31527378021308e-06
-1.41099875672143e-05
-2.60974570790229e-05
-2.28622390402447e-05
-2.39571128998234e-05
-9.35051224769131e-06
-6.86463409432393e-06
-1.60723252819616e-05
-2.47014511197773e-05
-1.84431898959178e-05
-7.97572093527608e-06
-3.19642849822336e-05
-7.31988111985758e-06
-4.03978579941843e-05
-2.11639966160016e-05
-3.70171986299401e-05
-1.10963151378737e-05
-2.95947503392348e-05
-3.61730482058157e-05
-1.97129217529213e-05
-1.70278960451365e-05
-2.6439475561855e-05
-8.26482095957705e-06
-3.11027003408704e-05
-3.33546624394822e-05
-2.0043738977444e-05
-4.15812773575004e-05
-1.76153840066178e-05
-3.91934536313041e-05
-1.70697757746378e-07
-3.11355857355219e-05
-1.49581379781134e-05
-2.21321146602113e-05
-1.8703883501021e-05
-1.49582525221282e-05
-3.46250222063757e-05
-2.43757472885772e-05
-2.97351549865573e-05
-1.4597359369069e-05
-3.56928809376278e-05
-3.70785462370093e-05
-2.22971169342968e-05
-2.10632190090757e-05
-4.9722718850982e-06
-1.72535259168559e-05
-4.53539424460494e-05
-1.56195198326259e-05
-2.93964139385213e-06
-1.53131818440939e-05
-1.43115679759361e-05
-1.06444276630427e-05
-1.90255742120717e-05
-4.37576773768498e-06
-2.15218527832366e-05
-4.40226894112326e-05
-2.09302376266965e-05
-3.90080453589862e-06
-3.01041354813141e-05
-3.87361296347487e-05
-8.65521618255854e-06
-1.48044360126142e-05
-2.50659829029056e-05
-2.0261876973723e-05
-1.95082866307359e-05
-1.1516207986159e-05
-7.1120326664052e-06
-1.14906507412979e-05
-1.57984415962246e-05
-2.24264932203783e-05
-1.56074403043124e-05
-1.97706989783301e-05
-2.28787460764674e-05
-2.76011285693617e-05
-2.0123887107281e-05
-2.50036422415687e-05
-2.18721603029661e-05
-2.4303649033923e-05
-3.34871999222612e-05
-1.234842473821e-05
-4.31632146773466e-06
-2.74537361657663e-05
-2.07145755378124e-05
-2.83177953492689e-05
-3.69768713843721e-05
-6.45534563468741e-06
4.22314604005347e-06
-1.6300765265897e-05
-1.47786935833457e-05
-2.69618653769379e-05
1.72064094593309e-06
-5.76093078714178e-06
-1.45346442282114e-05
-2.49489452784815e-05
-1.14489583586591e-05
-1.71655734757794e-05
-1.21074796551787e-05
-2.55864645624217e-05
-3.40638321315573e-05
-4.04824024948327e-06
-9.90417942001094e-06
-2.02644438100989e-05
-4.6304576785733e-06
-2.04790509289047e-05
-2.21786386178326e-05
-4.72820499993284e-05
-2.20214690461146e-05
-5.04000055155595e-05
-2.67975842053406e-05
-2.74887264456612e-05
-1.62760534348094e-05
-2.11432790210689e-05
-2.03786454974421e-05
-2.8435756761514e-05
-2.54587279171171e-05
-2.55924400287855e-05
-4.04233903663724e-05
-1.02053169499704e-05
-1.68180307546389e-05
-7.91430534739104e-06
-1.90409915057297e-05
-5.35867513649736e-05
-1.27787052017673e-05
-8.26492662037077e-06
-9.45974009801802e-06
-1.65646236828828e-05
-2.24636171744686e-05
-7.43639782826153e-06
-2.56971781498227e-05
-3.70211203721887e-05
-2.95227980214816e-05
-4.83441410278147e-05
-1.66465015668905e-05
-7.6606118854495e-06
-1.86199401970453e-05
-2.11305729198213e-05
-2.05091565970408e-05
-3.36671603760794e-05
-1.67765047096635e-05
-1.92202900830854e-05
-1.84720875773653e-05
-2.6362556254805e-05
-5.40888514265865e-06
-1.58119512215515e-05
-4.72148605072525e-05
-4.00996197016828e-05
-2.25589972888934e-05
-2.42058390652035e-05
-3.8390909259647e-05
-2.35113123744728e-05
-2.63059914779557e-05
-1.92808201284611e-05
-1.50095752680941e-05
-2.18495592015407e-05
-3.73449355337854e-05
-1.07048334099678e-05
-3.21820394569066e-06
-2.25435019523094e-06
-2.35888509023577e-05
-2.50509564171329e-05
-2.97697249229317e-06
-1.54218164219206e-05
-1.68599181784071e-05
-1.91377181576267e-05
-1.9738839583016e-05
-6.37657342007081e-06
-1.32187826327105e-05
-1.687075322327e-05
-2.09650209146555e-05
4.80054255364706e-07
-2.73395926767429e-05
-2.19011940485037e-05
-4.9728023507343e-05
-2.39243417994905e-05
-2.9749663868006e-05
-1.98611094989046e-05
4.25056560597871e-06
-2.06262033557311e-05
4.0402932384362e-06
-2.33231394534332e-05
-3.47199104915265e-06
-9.39089242910869e-07
-6.38783584499753e-06
-3.03374259576619e-05
-2.59928336724691e-05
-3.26857356151787e-05
-1.21458619810753e-05
-2.21129986091e-05
-3.8496585996597e-05
-1.83082876968791e-05
-2.39947748058333e-05
-1.79627585989333e-05
-2.99158005708489e-05
-4.65130724741453e-05
-1.28006087802228e-05
-2.56968928223826e-05
-5.62978841979581e-06
-2.05703768143978e-05
-3.53868747259675e-05
-1.10631474557265e-05
-3.09371824919353e-05
-2.36649620404962e-05
-1.58551392015933e-05
-4.49916583571718e-05
-2.87617551653485e-05
-2.30712011645441e-05
-3.54171059364962e-05
-3.43168756498084e-05
-2.22028854448327e-05
-1.83558829334196e-06
-3.76252258099174e-05
1.74118030746127e-05
-1.58141977976622e-05
-3.99107171390327e-05
-2.18585283770006e-05
-1.36344760679367e-05
-2.61890678817907e-05
-1.68078386257457e-05
-1.27083676094234e-05
-3.00169125051474e-05
-2.62900738831733e-05
-1.86054993727234e-05
-1.81668476738453e-05
-4.61193860409946e-05
-2.80016148996732e-05
-1.60543048124399e-05
-2.69265983167219e-05
-1.54868793128729e-05
-1.95119828401424e-05
-4.57642985555243e-06
-4.73664449561047e-06
-1.29893981084433e-05
-3.53756208290787e-05
-2.76737522946392e-06
-1.59043854820833e-05
-3.05116942599146e-05
-3.26249237603119e-05
-1.06021933904458e-06
-5.73393229228616e-06
-3.5087219015479e-05
-2.88697641448454e-05
-1.31079968007641e-05
-2.19483078442282e-05
-1.48278818959341e-05
-4.25551760876889e-05
-3.97500801769185e-05
-1.40654247983717e-05
-3.35861044135913e-05
-3.30260002870921e-05
-2.08741971459057e-05
-3.18501156569061e-05
-2.76914826290011e-05
-1.37887762472799e-05
-1.53540529633232e-05
-3.3365960624568e-06
-1.18558520104746e-05
-1.58122859496076e-05
-2.25152261741499e-05
3.06152559357984e-06
-2.2629053452848e-05
-8.81675444307972e-06
4.73975313748194e-06
-9.81820740394259e-06
-3.63994699294032e-05
-3.21344855394836e-05
-4.93721130710441e-06
-1.77964458487289e-05
-1.11169683412785e-05
-3.01351084550444e-05
-1.58471949666339e-05
-9.64550540063363e-06
-3.16794261616074e-06
-1.48842868074228e-05
-1.04756258596092e-05
-1.26675567791883e-05
-6.86285990800751e-06
-3.41915329446101e-05
-1.49451978787578e-06
-1.58738025714846e-05
-3.38228493741635e-05
-2.48001925555819e-05
-2.97708043334394e-05
-2.64748218376932e-05
-2.31328743298261e-05
-1.28703529555176e-05
-1.14214443010553e-05
-1.00247983534837e-05
-2.4218973840527e-05
-6.29590356073634e-06
-6.85925754863967e-06
-6.7756264316838e-06
-2.24133670054873e-05
-2.29709285794604e-05
-2.23725839813333e-05
-8.00743177280913e-06
-7.55414997359819e-06
-2.36738887160321e-05
-9.56106995714774e-06
-1.03386543891635e-05
-1.13589871140702e-06
-2.87534219052275e-05
-2.34736975889659e-05
-3.22309337402501e-05
-1.8410596246658e-05
-1.43507772331619e-05
-3.07196249484935e-05
-4.23943067261993e-05
8.13549135096478e-06
-3.4326270274028e-05
-4.10124188598301e-05
-6.62956992954437e-06
-3.2815881429221e-05
-8.16882935875416e-06
-1.16291068015974e-05
-9.22512107885345e-06
-3.84841082767801e-06
-3.76803400843464e-06
-2.63812808031988e-05
-7.06788883338376e-06
-1.91920559462108e-05
-2.55130659401692e-05
-9.37242840927767e-06
-2.02031007301581e-05
-2.57480907967303e-05
-3.57750120122192e-06
-3.22514742960558e-05
-1.15181300769068e-05
-1.61213014826855e-05
-1.9188332350371e-06
-8.6863872618183e-06
-2.41255899279207e-05
-1.02441329722692e-05
-3.6452800120332e-05
-1.28266392275524e-05
-3.7399579435872e-05
-3.16660414467863e-05
-2.04468395195125e-05
-1.73883773497269e-06
-2.44352589278596e-05
-1.29620479981409e-05
-2.65303232956422e-05
-3.66253069917833e-05
-3.37338443495626e-05
-3.33065650828e-05
-3.06242201602605e-05
-1.285819039332e-05
-1.14941521083033e-05
-6.7361835955084e-06
-1.87391950667017e-05
-3.94505713021307e-05
-2.06994764791502e-05
-1.29147591015695e-05
-1.38336992508251e-05
-3.14416328655499e-06
-2.97397754056142e-05
-1.48997158857359e-05
-3.3002624269111e-05
-1.92983799911978e-05
-4.0999000474331e-05
-1.71073253503446e-06
-1.52822809084641e-05
-6.74688202649505e-06
-3.26270525523115e-05
-2.84365936945762e-05
-8.71385457124703e-06
-1.72940253142961e-05
-9.90962133178026e-06
-7.82319338359936e-06
-1.59953758554446e-05
-3.1590769115014e-06
-2.78227617777549e-05
-2.9712337812408e-05
-1.14281736569973e-05
-9.03055474702942e-06
-3.97542843712204e-06
-1.72769091517051e-05
-1.38480523747928e-05
4.74801069369504e-06
-2.06548866245658e-05
-1.85904586705717e-05
-6.74669800647997e-06
-1.3074903389801e-05
-2.27544798962156e-05
-1.77690532073658e-05
-3.02276282038656e-05
-1.61232535793225e-05
-1.06661953448772e-05
-3.50505268865733e-05
-2.62478898825797e-05
-3.41985100096635e-05
-4.13270961411551e-05
-1.85512027878086e-05
-8.98007810396443e-06
2.94571893198644e-06
-8.98866023628422e-06
-2.45487987170109e-05
-3.12654912684977e-05
-2.17997799052883e-05
-8.34418312529753e-06
-4.28513704573329e-05
-1.57668591611131e-05
-9.13840170731188e-06
-2.30526547338691e-05
-2.77102329908687e-05
-3.34311568983015e-05
-3.72451609761581e-05
-2.298321184849e-05
-2.28686693934527e-05
-1.3635378080378e-05
-2.38963486974449e-05
-2.91935230444328e-05
-2.44837882245385e-05
-1.87492005695548e-05
4.64194570965562e-06
-2.10137266629379e-05
-2.79717075538129e-05
-2.40571506589222e-05
-2.4059083625489e-05
-1.21418091856263e-05
-1.22211177471571e-05
-4.51602360854032e-05
-2.16538721623685e-05
-5.3710835870714e-06
-1.49300312694746e-05
-3.69236590693955e-05
-1.12027657495433e-05
2.16839533843031e-06
-1.18655043259577e-05
-2.65766327691994e-05
-1.42943383185314e-05
-3.68542707960758e-06
-2.30255168747279e-05
1.88255818494059e-06
-3.14353251208592e-06
-2.67509995687701e-05
-1.25995217117676e-05
-4.50072068839392e-06
-2.24018599007532e-05
-1.52497428663453e-05
-3.0554300953761e-05
-3.80035659685523e-05
-8.17971783946519e-06
-1.6333743339642e-05
-5.61746684551934e-06
-9.77541368418585e-06
-9.59043264575254e-06
-5.20410857768548e-06
-2.68756985860739e-05
-3.63312091195663e-05
-2.73236986593374e-05
-2.76046789250217e-05
-3.13186628308818e-05
-2.39219515919689e-05
-2.11689847530919e-05
-1.73215986174125e-05
-1.99010311886572e-05
-3.80978079453108e-05
-6.40225800635886e-06
-3.6141209250543e-05
-4.63924916300615e-05
-1.49237804039722e-05
-3.6650673564505e-05
-2.26136530413626e-05
-2.93160237337102e-05
-2.87842579802725e-05
-5.20565950599078e-06
-2.82443749490451e-05
-2.25804030641153e-05
-2.12900067640505e-05
-8.20891259260906e-06
-1.82113794951877e-05
-3.70937352969661e-06
-2.32572916650893e-05
-9.20559354233308e-06
-1.18302964632906e-05
-7.48715444643e-06
-1.91347946780739e-05
-3.20101253091744e-07
-1.57324041569732e-05
-1.31644324135862e-05
-9.92888359680605e-06
5.91168149606228e-06
-1.36802046129695e-05
-1.06578110558228e-05
-5.25980251394041e-06
-3.53391375314184e-05
8.58974308378298e-06
-4.1257392093538e-06
-8.16889044612272e-06
-2.76855978256317e-05
-1.21194623574391e-05
-9.40036476747129e-06
-2.62441244040548e-05
-2.23560149887919e-05
-3.36446170346578e-05
-1.74462288230513e-05
-1.50042253194536e-05
-3.19088629859135e-05
-1.69755889396252e-05
-2.99246144146119e-05
-2.22520455285577e-05
-9.66310509058407e-06
-1.33611678361182e-05
-1.84151790696132e-05
-4.85518503138623e-06
-3.22965683097229e-05
-1.15090593333382e-05
-2.95558850817144e-05
-3.24315291394922e-06
-1.67565293176348e-05
6.32201420795272e-06
-1.58470939814394e-05
-1.66574032509993e-05
-3.73716486275929e-05
-1.14975178119777e-05
-1.66874961262584e-05
-2.98388680450709e-05
-2.46987363287506e-05
-1.11411848967914e-06
-2.3262910633338e-05
-3.91051695874673e-05
-4.29174033063653e-05
-4.05691174424741e-06
-5.31193850222946e-05
-2.63845304663847e-05
-3.10887682284331e-05
-3.33999758616796e-05
-3.02458196357356e-05
-2.37584282875854e-05
-2.00612982222359e-05
-1.49901279211401e-05
-6.95034324947592e-06
-1.09203855120325e-05
-3.30491058403367e-05
-2.08141335056697e-05
-1.20057613269928e-05
-2.07487812751813e-05
-3.59107840933724e-06
-6.10884162936094e-06
-3.1593664458141e-05
-1.5670111459704e-05
-2.24564666251506e-05
-7.53032083534273e-06
-1.55707585128204e-05
-9.84251134923511e-06
-2.31181539081308e-05
-2.06712015020873e-05
-3.215374883023e-05
-8.56984564798329e-06
-1.88910402637202e-05
-3.92651145844727e-05
-2.7165538144513e-05
-3.73009329245861e-05
-1.9530345682128e-05
-4.29495691781987e-05
-9.84627657684865e-06
3.7205448037058e-06
-1.8911651444736e-05
-2.96578123261808e-05
-3.30245118833789e-05
-2.20876492786013e-05
-4.51389584462584e-05
-3.70036073398089e-05
-2.65510279948633e-05
-2.6953255812675e-05
-3.06201698121978e-05
-2.02759280381659e-05
-1.73671940191485e-05
-4.74903375519112e-05
-1.42292607978976e-05
9.87707008624922e-06
-1.97102841216498e-05
-3.17968335361364e-05
-6.77048338691633e-06
8.31117395264375e-06
-3.60819064926514e-05
-1.51634487211625e-05
-6.93733298746431e-06
-3.35500302294386e-05
-1.49578051571237e-05
-2.1507747064407e-05
-1.65077063992144e-05
-4.48971388099235e-05
-1.12842710476204e-05
-3.28873578950936e-05
-1.63770941314123e-05
-1.92091914440413e-05
-1.85490785657351e-05
-8.65552933834262e-06
-3.01929981272162e-05
-1.06595021916138e-05
-1.66652632474329e-05
-3.9516361434771e-05
-2.58177620701757e-05
-2.1412144405314e-05
-3.57404437050192e-06
-2.60216488259373e-05
-2.00540264644676e-05
-3.50272154562498e-05
-2.58889645890017e-05
-3.31622034609764e-05
9.98512437419503e-06
-2.07034379352147e-05
-1.04708754507507e-05
-9.14011860886694e-06
-2.15043703384792e-05
-2.65997816080026e-05
-2.90500107312383e-05
-2.10061530168258e-05
-9.92147365272798e-06
-2.70357194363536e-05
-1.45114231795914e-05
-1.51518032214934e-05
-2.90565435939743e-05
7.38539237389374e-06
-1.94185275792784e-05
-2.46011713037734e-05
-2.0342246030336e-05
-1.82064495051817e-05
-3.07829102438106e-05
-2.792302749976e-05
-3.22205857572316e-05
-1.63069819794188e-05
-2.62269367642231e-05
1.4797777452342e-06
-1.7858086945487e-05
-2.29850714396847e-05
-2.14177916991631e-05
-5.58625858891038e-05
-1.64391893870278e-06
-7.21051797797961e-06
-6.41577055495708e-06
-1.64837716684309e-05
-2.65439858679025e-05
-1.22134708767947e-05
-1.69557532814136e-05
-1.51370291289475e-05
-2.31628276294727e-05
-7.71532006354437e-06
-3.17192023218514e-05
1.26999167177291e-05
-2.0719643785038e-05
-2.45428396567891e-05
-1.00956889506474e-05
-3.47961354048475e-05
-1.41716269159893e-05
-2.52745513758463e-05
-2.7064436444211e-05
-1.2353590899592e-05
-1.42056427149181e-05
-2.50730249450252e-05
-2.25429215386713e-05
-3.69469096432819e-06
-4.6754058966265e-05
-2.13142388960069e-05
-2.4333533974331e-05
-3.09261793933338e-05
-6.02829464647189e-06
-2.18401012764531e-05
-2.39388078223201e-05
-2.98637721769683e-05
-1.6343043381973e-05
-7.52234724419087e-06
-8.82288044029995e-06
-2.7281100480301e-05
-3.0074142269211e-05
-2.24840294145074e-05
-3.21546423601356e-05
-2.44863134566277e-05
-1.0914659049132e-05
-2.82148822769548e-05
-6.72391857330495e-06
-9.18174256830643e-06
-2.48048245398095e-05
-4.23323568980421e-05
-1.59803023866864e-05
-2.15699652593584e-05
-3.66482567537852e-05
-4.25775770259681e-05
-1.16329350412861e-05
-4.93155653382256e-06
-1.79915732699217e-05
-1.54373376226312e-05
-1.77580263511502e-05
-2.0160077799819e-05
-7.85081317548993e-06
-2.18746186210296e-05
-2.57504097266036e-06
-1.36761700988806e-06
-2.2760393693175e-05
-1.32041067719978e-05
1.14112023002151e-06
-2.42701119430485e-05
-3.15729569213169e-05
-6.63996883674954e-06
-9.20703280299103e-06
-2.6119039144442e-05
-1.10126085448286e-05
-3.80464538886447e-05
9.54504816454702e-06
-2.31060234397184e-05
-2.71744570217823e-05
-3.4935515015135e-05
-1.56981220917023e-05
-4.12668856050173e-06
-3.89865415557892e-05
-1.70242178950976e-05
-2.33015509963086e-05
-2.25079022179847e-05
-2.1121138594401e-05
-2.84784972605913e-05
-1.3492885899704e-05
-2.60353509268892e-05
-3.93616772658051e-05
-1.74008929424757e-05
-2.31394357210814e-05
-2.2091566861254e-05
-2.19670870178519e-05
-3.1150926062141e-05
-2.95688741989713e-05
-2.01964340510702e-05
-2.11806439143513e-05
-1.57531503269459e-05
-4.19000413708801e-05
-2.58022316282768e-05
-4.28004113724613e-05
-1.23435696842039e-05
-9.46164775063878e-06
-2.93121201045564e-05
4.07436544543351e-07
-4.41540846998485e-05
-3.13295057323741e-05
-3.24661180013289e-05
-2.89894172587205e-05
-4.22308400946624e-05
-3.27212313074063e-05
-5.99221329896633e-07
-2.02464381064809e-05
-2.3768399758148e-05
-9.93601054249664e-06
-1.68089457054266e-05
-4.20689326028403e-05
-1.4945368963131e-05
-3.3288594012628e-05
2.08620481056813e-06
-1.43716263201666e-05
-1.79393771762624e-05
-2.41349060048081e-05
-1.64774406328605e-06
-3.27764107771038e-06
-1.25394705159947e-05
-4.09549383620175e-05
-2.74897029012596e-05
-2.42699279814091e-05
-2.34560578400048e-05
-1.39192290621001e-05
-2.75892135533538e-05
-1.35895611330233e-05
-6.28333971967408e-06
-2.17721205642808e-05
-2.04443495220541e-05
-2.45516999469033e-05
-3.35137736393754e-05
-1.99794723815282e-05
-3.6013366702646e-05
-2.64820666904099e-05
-2.70904831975303e-05
-2.37384733407666e-05
-1.47374232803984e-05
-1.4292193631451e-05
3.88253410422194e-07
-2.97744806776842e-05
2.45341246584445e-06
-2.1563256002057e-05
-2.74234925855328e-05
-1.3061499072965e-05
-1.88386051758723e-05
-3.75803318320484e-05
-9.20763569019491e-06
-7.16258459256226e-06
-2.07235290659443e-05
-2.32110359978176e-05
-3.19716587743602e-05
-2.30871172241135e-05
-1.5985529286176e-05
-2.01556363214504e-05
-1.87412104656794e-05
-3.90911673747475e-05
-1.74808938859538e-05
-2.94044735546782e-05
-1.26259687741704e-05
-7.14301260768084e-06
-3.4042956886689e-05
-4.33555099606036e-05
-4.02439857327473e-06
-9.67429351827481e-06
3.67695630095177e-06
-9.54497488486891e-06
-1.10770780105376e-05
-4.7861229855136e-06
-2.82345992555939e-05
-9.39133632053586e-06
-2.86670943773924e-05
-3.85193723252882e-05
-4.39670137998844e-05
-3.14750934305907e-05
-4.83885410428629e-05
-3.62546170080368e-05
-1.20034614105003e-05
-1.73488920001191e-05
-3.97028357219751e-05
-2.28518305958932e-05
-1.27927813453443e-06
-1.70092421063182e-06
-1.25526845922021e-05
-2.28232274974957e-05
-1.30626620181873e-05
-3.15524759435264e-05
-2.05181370325024e-05
-3.56475713426097e-05
-2.45550760722912e-05
-2.58029893021984e-05
-1.14583245533084e-05
-1.35111224801321e-05
-1.95201604220401e-06
-8.09910219726818e-06
-5.04501265505907e-06
-1.44919270118189e-05
-1.99118591885222e-06
-1.64705607389206e-05
-3.69701916883493e-05
-3.54126235538692e-05
1.42529007393442e-06
-1.75659678531996e-05
-4.75546677659763e-05
-2.27542930275298e-05
-2.2733326582296e-05
-2.33593510442876e-05
-2.33923899935972e-05
-2.33879994709063e-05
-1.95689482906775e-05
2.44349932341424e-05
-2.81428426284013e-05
-8.49731586273353e-06
-2.29096706006489e-05
-1.63784361008855e-05
-1.49713951825828e-05
-1.96279268013072e-05
-1.66134092231741e-05
-3.96482135838436e-05
-3.07967483436983e-05
-2.19765241756605e-05
2.91288770111617e-06
-4.9572956259484e-05
-1.99318378656349e-05
-2.72263452764197e-05
-5.43403373819978e-05
-3.06419744428303e-05
-4.45904840575269e-05
-1.89830448856578e-05
-2.59499648845901e-05
-2.84037145248348e-05
-3.11067195057582e-06
-2.93648882212107e-05
-2.941251048397e-05
-3.34137025241982e-05
-7.74897038208732e-06
-1.18448731006204e-05
-4.68924547367713e-05
-4.00938756926437e-05
-6.06607170171858e-06
-7.21393459825029e-07
-2.05787689888445e-05
-3.32497022605118e-05
-2.04489656899831e-05
-3.70218443409073e-05
-1.58889250222351e-05
-1.23048723171209e-05
-2.0742456184222e-05
-2.91216713464799e-05
-2.24435000388537e-05
-4.63453947618676e-06
-1.65367737032835e-05
-1.60024590863665e-05
-1.38310679734216e-05
-1.2018209572811e-05
-2.68400215378149e-05
1.63185909214539e-06
-1.40884046000399e-05
-3.9998754921573e-06
-2.22106821887491e-05
-1.12499879646764e-05
-6.57259840801513e-07
-2.17907170574935e-05
-8.82439589138399e-06
-4.73838127781906e-05
-2.8195377280109e-05
-2.19648048578679e-05
-2.64801576608033e-06
-3.05366276244329e-05
-2.25013221431903e-05
-1.99644672384312e-05
-1.82787568485028e-05
-1.37726266299575e-05
-3.36342443182156e-05
-1.35382657369769e-05
-3.33890571700765e-05
7.39028186672218e-06
-2.67919971030496e-05
-2.51881133979925e-05
-4.09211224203119e-05
-1.2529483361039e-06
1.37354812148813e-06
-1.69409111492461e-05
-9.24055629662919e-06
-1.5170132005424e-05
-4.27420866874187e-05
-2.14288605101903e-05
-1.52459050835803e-05
-1.4390593470211e-05
-8.16102788149935e-06
-2.10596432700183e-05
-2.52476858082633e-05
-9.74348765856875e-06
-2.06816494807946e-05
-3.91508210335312e-05
-3.5351023008693e-05
-2.30670289024503e-05
-4.89449897587205e-05
-2.57644651335062e-05
-2.68232990811169e-05
-3.45728380483489e-05
-1.8717574409071e-05
-1.96914649962789e-05
-4.45541516780683e-05
-1.2694418976108e-05
-1.41260465771952e-05
-3.6014237273428e-05
-2.51237335702548e-05
-1.27292223773022e-05
-2.6261788481994e-05
-2.65892906866095e-06
-3.24672919595918e-05
-2.02590816534654e-05
-1.37460131771133e-05
-2.84096880706068e-05
-4.92644276442926e-05
-2.18143603569898e-05
-1.97529989998504e-05
-2.76578650222888e-05
-3.6949752754506e-05
-2.2728022322864e-05
-1.39566347513008e-05
-4.43669835383252e-05
-4.41568385581294e-05
-2.25878729405761e-05
-8.53932488230243e-06
-2.89304581966273e-05
-1.25247654198655e-05
-3.06845911097562e-05
-2.63798634794443e-05
1.0452475154384e-05
-7.58274618407776e-06
-1.4152324532555e-05
-3.49077666697811e-05
-3.25910940039989e-05
-1.11065112825365e-05
-2.75799695405249e-05
-1.68108325448871e-05
-2.2847600100999e-05
-6.83581982055167e-06
-1.91313173657954e-05
-2.0353960592283e-05
-1.0415538106454e-05
-1.93670367594022e-05
-2.55054084830924e-05
-1.29890368026113e-05
-3.71678026345284e-05
-5.17892150056619e-06
-6.58357001057535e-06
-5.34199502620878e-06
-2.31326421888629e-05
-1.82050436009064e-05
-3.88598795980679e-05
-2.96635397960041e-05
-1.74200393011915e-05
-3.13748682537039e-05
-2.87979509257353e-05
-2.47253338819886e-05
-1.04385388547587e-05
-2.07532493923035e-05
-1.15102963472483e-05
-3.08479903904798e-05
-2.83681784648323e-05
-2.64772323488761e-05
-2.05706854985178e-05
2.5079264579546e-06
-2.16109905330307e-06
-2.14003347417483e-05
-2.3915617547548e-05
-1.07908498940258e-05
-3.46409914990592e-05
-8.74607002696998e-06
-1.78801105735047e-05
-4.42131539297813e-05
-2.3953272056073e-05
-8.10531742167365e-06
-1.46675302346771e-05
-3.26793295603741e-05
-1.78737985450408e-05
-1.80595357773215e-05
-1.16422430164198e-05
-1.39903763613635e-05
-3.56968226766098e-05
-1.60171909676717e-05
-2.48229190912332e-05
-6.2844056805551e-06
-2.35775706257451e-05
-3.6695079634718e-05
-2.66140029521924e-05
-4.90353523087328e-06
-1.24630608505015e-05
-7.90121268808354e-07
-9.98583077938843e-06
-3.05695155386461e-05
-2.60788837218165e-05
-1.9598084506539e-05
-1.24949862114059e-05
-2.20453736357199e-05
-1.85939822631155e-05
-2.93172746559138e-05
-3.26371641263637e-05
-2.96752849710931e-05
-3.83431584083417e-05
-2.52297957456655e-05
-1.22627198695323e-05
-3.43528557888785e-05
-5.43044411262932e-06
-4.45464586499269e-06
2.19212381015575e-06
-7.35444793825374e-06
-3.27443872718141e-05
-2.67757374552864e-06
-1.04247591581479e-06
4.06055572386647e-06
-1.37056206128997e-05
-3.6014753347946e-05
-2.31780461352476e-05
-2.81120924867349e-06
-9.55474594688377e-06
-3.99613000821115e-05
-1.0537081893057e-05
-4.16695187426139e-05
-2.50605537911459e-05
-3.26921758016069e-05
-1.06212623486589e-05
-3.16445602264039e-06
-7.75097181047896e-07
-4.36983732635685e-05
-3.42709646522851e-05
-2.76432430075691e-05
1.76226839984916e-06
-1.71937996167974e-05
-3.11377825137633e-05
-4.8926088770093e-06
-3.10593480987389e-05
-1.2870387373006e-05
-2.20385162616617e-05
-1.33152848511966e-06
-2.24159797716148e-05
-1.73920715224196e-05
-2.34131044167472e-05
5.48501896521554e-06
-4.24088730474206e-05
-3.57670508397603e-06
-1.93665409759463e-05
-2.26119550664693e-05
-1.29888950327229e-06
-2.71795809449024e-05
-3.93189961826377e-06
-1.47082058584443e-05
-3.4662349448217e-05
-2.23519756539349e-05
-2.23887084082217e-05
-1.80710792153757e-05
-2.93411118941314e-05
-1.09437776227934e-05
-2.76225114981771e-05
-2.13542888566796e-05
-2.48615711098059e-05
-2.18690101142007e-05
-1.4609265544445e-05
2.19700386321417e-06
-6.778793256002e-06
-1.7122409421905e-05
4.42098396679938e-06
-1.5165050407507e-05
-1.58492365096996e-05
-3.59839276854682e-05
-1.19918097119686e-05
-3.51599804164003e-06
-2.33683572343631e-05
-2.29288465558827e-05
-2.3818662707903e-05
-2.03341286753526e-05
-9.81254375482224e-06
-3.59167855858752e-05
-8.53704562129264e-06
-6.42051188126536e-06
-4.11780239710075e-05
-1.96141998436427e-05
-7.54247379278459e-06
-2.79124587813887e-05
-4.49730639397823e-06
-3.18074619727109e-05
-1.12961020050874e-05
-1.15410560190805e-05
-3.49020336514998e-05
-2.24459793279631e-05
-4.15025560764179e-06
-2.25162055487023e-05
-2.0117600666696e-05
-4.52299347938114e-06
-1.41110495501992e-05
-1.38809421183122e-06
-2.85590725855667e-05
-1.80885016240402e-05
-3.59832165932037e-06
-3.16518167943865e-05
-7.24981603701426e-06
-1.91071286603286e-05
-3.37377696237938e-05
-6.32916262945213e-06
-2.95306219802349e-05
-2.32390300533549e-05
-4.95528815850588e-06
-2.59070099963209e-05
-1.52127384136025e-05
-1.50584337179221e-05
-1.53088024105358e-05
-3.08206036109301e-05
-1.77677697181326e-05
-5.81518675005068e-05
-2.34791335062838e-05
-3.71904426980794e-05
-2.82265124596117e-05
-2.007960238055e-05
-4.47937989920584e-05
-2.20167222671447e-05
-6.80569082724791e-06
-2.86868242416661e-05
-2.94399331678575e-05
-2.76118412655466e-05
-1.86876251980378e-05
-2.02080643279333e-05
-1.80114847972185e-05
-1.91650434120321e-05
3.34096856611753e-06
-2.02529007911127e-05
-2.94447965290261e-05
-1.00815517813208e-05
-3.96054720647981e-06
-1.29035195246893e-05
-1.54261862024757e-05
-2.57587103533812e-05
-2.04385748867922e-06
-3.09260688537102e-05
-3.08872273046611e-05
4.62850405271806e-07
-2.27150172252174e-05
-3.03393994225221e-05
-2.37676047602354e-05
-2.7773114721942e-05
-1.64393745482429e-05
-1.77418840405001e-05
-2.87515916376419e-05
-3.05005145397076e-05
-3.75848340774115e-06
-1.82043850346553e-05
-5.49384948630785e-06
-8.95327425853608e-06
-2.04129675755251e-05
-2.65442781106508e-05
-1.11260063418405e-05
-2.33092065501592e-05
-2.41548913665405e-05
-2.07239189884683e-05
-1.26057329006791e-05
-3.99969568244508e-06
-2.53755635080333e-05
-2.62623284386795e-05
-3.09919989503532e-05
-9.15815737223531e-06
-3.66690445181239e-06
-2.61967574572201e-05
-2.10539447107523e-05
-3.25167097693691e-05
-2.55024119826579e-05
-9.80669681293058e-06
-2.77681641029905e-05
-1.53744762257877e-05
-2.10651886731024e-05
-9.80671875093426e-06
-9.59447065505477e-06
-3.54629597641848e-05
-1.30056451558461e-05
-7.03133654314359e-06
-4.92228367095129e-06
-1.99708095539119e-05
-9.61944531078618e-07
-2.60216521016498e-05
-1.76660577677648e-05
-2.42573448117608e-05
3.06833014629365e-06
-1.15249949539128e-05
-2.91165405690644e-05
-2.15137404687607e-05
-2.07395150403019e-05
-1.36877407373312e-05
-1.69107705572982e-05
-1.00471763189546e-05
-3.59183499799792e-05
-1.73482804084305e-05
-3.76541004775909e-05
-2.04538042777788e-05
-2.77720701274527e-05
-4.11366105678983e-05
-2.53213946719551e-05
-5.12109816889194e-05
-1.57216291075778e-05
-3.01425405319542e-05
-5.60005841831587e-06
-5.89328743222016e-06
-2.2982811785324e-05
-2.3159158442726e-05
-3.03390354508691e-06
-3.51631823904217e-05
-7.07033903806435e-06
-2.55204595912076e-05
-3.34346466959929e-05
-1.41466453888393e-05
-2.49153094907085e-05
-6.08652455722232e-06
-2.02223052994176e-05
-3.89629559325284e-05
-3.17536853458786e-05
-5.0064996433188e-05
-1.48648069807017e-05
-5.5765120409345e-06
-2.53131082714006e-05
-2.21444626455071e-05
8.08588358775462e-06
-3.64155277477208e-05
-2.6408353458641e-05
-6.46135742925891e-06
-3.07646465771427e-05
-3.74075246046778e-05
-2.37416552324673e-05
-4.15419916049774e-05
-1.98328347054382e-05
-2.42054275918872e-05
-3.05237542631624e-05
-3.47648718339375e-05
-2.68218141478488e-05
-7.43498472374659e-06
-6.58642133423698e-06
-1.95819733925067e-05
-2.27215133364817e-05
-4.19587166088677e-05
-1.33714929394967e-05
-1.44640145411414e-05
-2.48621390724802e-05
-1.38220533261022e-05
-2.32241925961881e-05
-2.18296837023962e-05
-9.9837466860751e-06
-7.60813626288072e-06
-1.40639376697406e-05
-1.23019815838872e-05
-1.63110696521651e-05
-2.48924476292722e-05
-2.91959055213892e-05
-1.70346215312847e-05
-2.39747905562204e-06
-2.3471218165086e-05
-3.85716568225165e-05
-7.42943621458369e-06
-3.20316580238012e-05
-2.73326782523312e-05
-5.42112084155311e-06
-1.75920046108015e-05
2.83293280899475e-06
-2.59607422029801e-05
-1.14681207948701e-05
-3.55664726739203e-05
-8.1518632648935e-06
-2.1657558775933e-05
-7.13821259854998e-06
-6.27828157764784e-06
-1.74473349468938e-05
3.51482869202569e-06
-5.82681810613222e-07
-1.25593175633993e-05
4.38864065423975e-06
-2.77231127290944e-05
1.57772638842032e-05
-3.62286046369206e-05
-2.24770056925634e-05
-1.32604546215022e-05
-1.45329985025698e-06
-3.38541412207633e-05
-2.97725125514855e-06
-6.85988257640813e-07
-2.35290972287046e-05
-1.87623656831199e-05
-1.28613386525305e-05
-1.38198037157662e-05
-3.9364484822131e-05
-9.97002348182238e-06
-8.60643054550517e-06
-2.20633717078473e-05
-4.84496809414284e-05
-2.66592899545638e-05
-2.78371307964731e-05
-4.53533856323354e-05
-3.60562451683361e-06
-1.92234729052276e-05
-1.89239079290569e-05
-4.24865104384864e-05
-2.17715703774078e-05
-2.18296482717248e-05
-1.64896110044443e-05
-3.29740752211281e-05
-3.28204511148315e-06
-1.28325489984173e-05
4.3823825363006e-06
-1.99179947215681e-05
-3.20167864592651e-05
-2.12236079510994e-05
-4.38917072855618e-05
-1.57635502019524e-05
-2.57846828328457e-05
-2.72139129569026e-05
-2.85617177781834e-05
-3.99230530660577e-05
1.38867107447602e-06
-1.70081723497759e-05
-1.38135203251127e-05
-2.01479224159572e-05
4.72563651988034e-07
-1.6077688039358e-05
-1.81645526902375e-05
-2.69822891020189e-05
-1.88101000406035e-05
-6.7811369219012e-06
-1.00851533212029e-05
-8.2153069376208e-06
-2.71794347990534e-05
-9.55750277977515e-06
-1.55509991401604e-05
-5.7295532847463e-06
-4.05624822399597e-05
-1.98268992278338e-05
-2.10863396340698e-05
-7.53506186599643e-06
-1.69912204528919e-05
-1.3225484061253e-06
-9.24852622981749e-07
-2.05352866062881e-05
-3.31691462744527e-05
-2.13942717711155e-05
-2.18636338733912e-05
-2.43401534764313e-05
-3.46271798144801e-05
-1.03519647807527e-05
-1.27827538611584e-05
-2.18756169961625e-05
-8.89350565539576e-06
1.81683604543321e-06
-1.33049759690314e-05
-4.46314157182002e-06
-3.25188090136308e-05
-2.9252412299162e-05
-2.36002722286274e-05
-2.86292362469483e-05
-3.51283334344262e-05
-1.62332966606219e-05
-1.8965452692535e-05
-2.38016226018718e-05
-4.25323404998119e-06
-1.95395067367848e-05
-2.6049281981916e-05
-2.98403106694367e-05
-5.07670275716915e-05
-1.52937281745313e-05
-8.36165132548814e-06
-1.14434824831346e-05
-3.70395500072507e-05
-4.04548279042823e-05
-1.27051117668795e-05
-1.36038023436066e-05
-3.8697191059641e-06
8.57562964169134e-06
-2.66472943150187e-05
-3.88724116216686e-05
-3.60482712664687e-05
-1.31578501147222e-05
-8.19193736447609e-06
-2.43582447238169e-05
-5.1777495143118e-05
-3.65549378471739e-05
-3.45492861634687e-05
-1.00038417814749e-05
-4.10308343253349e-05
5.77691992859861e-06
-7.26576939271152e-06
-5.14544318340851e-06
-5.05864701914881e-05
-2.16578803447922e-05
-2.84054213792332e-05
-3.60563790710831e-05
-1.91936056232966e-05
-1.12703208476058e-05
-3.07454450023057e-05
-1.82390123292403e-05
-2.01427065865682e-05
-1.5647544247912e-05
-3.20946673010126e-05
-1.48117415235851e-05
-2.71699454633781e-05
-2.06941081331353e-05
-6.24283438578681e-06
-1.13944990332584e-05
-2.84295453820235e-05
-3.89058469889244e-05
-2.56826856883128e-05
-4.34876189043094e-05
-2.41138776314569e-05
-1.83457623001006e-05
-2.32909725988672e-05
-1.50571440025728e-05
-5.1564826901356e-06
-2.25735985403351e-05
-1.21653176440374e-05
-6.1328628239241e-06
-1.85025662503721e-05
-1.80656442735058e-05
-2.30280874837537e-05
-3.32458541626658e-05
-3.06378866087882e-05
-1.90869881588997e-05
6.8920395383472e-07
-2.01954644848677e-05
-1.5040439639327e-05
-3.50344452804056e-05
-1.45378530499564e-05
5.65798870548429e-06
-1.97038788975057e-05
-1.05081515365318e-05
-1.82003002900645e-05
-1.99758925304092e-05
-1.28266419861129e-05
-3.07643994736505e-05
-2.02330449000057e-05
-2.71473443793636e-05
-3.5138525209146e-05
-9.06877746917806e-06
-3.05078017859814e-05
-2.59911134658147e-05
-6.50808662597342e-06
-5.72042034595789e-05
-2.08800331856117e-05
-3.38952880570766e-05
-7.16640838821641e-06
-1.73228111560783e-05
-3.05958672024747e-05
-1.39379430438301e-05
1.16989142608861e-05
-1.04169183024101e-05
-2.23169207502633e-05
-2.47601910067519e-05
-1.87672837579137e-05
1.23053222828361e-05
-3.53445383710314e-05
-2.13829348052014e-05
-3.20731055451555e-05
-2.73726369617237e-05
-2.46492855778136e-05
-1.82818407444649e-05
-4.96423039656389e-05
-2.72795033969227e-05
-2.92157331508269e-05
-2.08202590342469e-05
-5.20093618546209e-05
1.08025152472893e-06
-1.27302315028164e-05
-2.65965076484349e-05
-2.34809350482542e-05
-5.44102993104532e-05
-2.48247532630214e-05
-2.0148110421003e-05
-2.35363910922593e-05
-1.2570430292243e-05
-2.19291227515892e-05
-2.9735977766545e-05
-1.92238659999267e-05
-3.93744007040521e-05
-1.84615756854565e-05
-1.52445094022687e-05
-2.55370537284373e-05
-2.08974035707272e-05
-2.03191398721122e-05
-1.22894249906168e-05
-2.73461252522429e-05
-2.96714288267701e-05
-3.52239466292999e-05
-1.75752191253428e-05
-3.78588385871853e-05
-2.62231716917024e-05
-1.67763880123248e-05
4.72204800802538e-06
-1.95286473127935e-05
-2.32587767802284e-05
-2.24861987623681e-05
-2.39681565331261e-05
-5.37882838768351e-05
-2.0114455069254e-05
-2.51771812264367e-05
-9.29494865289643e-06
-3.17054680139963e-05
-6.800030539832e-06
-2.04791589837731e-05
-2.17868742488295e-05
-3.08681295158538e-06
-2.72310704989918e-05
-1.89910220623834e-05
-2.07364565552213e-05
-1.6539347969439e-05
-1.71521366637704e-05
-7.31034172386682e-06
-6.05166980465184e-06
-4.11304483624514e-05
-2.07642231393923e-05
-4.86478243831433e-05
-1.04213539085651e-05
8.45940431628802e-06
-1.78050694479351e-05
-3.5163219565792e-05
-4.2873920565363e-05
-2.26749213056398e-05
-1.458493130271e-05
-1.75283314112474e-05
-2.87029854262891e-05
-1.94675320651552e-05
-1.00449376540169e-05
-5.66392611390314e-06
-2.75145598979484e-05
-1.30724491023343e-05
-1.62655074455154e-05
-3.25597875042446e-05
-9.24616653056573e-06
-3.00439214353674e-05
-6.36540076300597e-06
-1.97052409602573e-05
-1.68190709096954e-05
-3.41994163699742e-05
-1.98400784449144e-05
5.09785075389201e-06
-1.61252529198626e-05
-2.53378674723983e-05
-1.52991525371765e-05
-1.49489303534725e-05
-1.30768360896776e-05
-3.55969562230651e-05
-1.75756596401155e-05
-7.97269744984481e-06
-2.93318923416083e-05
-1.11330451050865e-05
-1.61595440961161e-05
-8.50614192111786e-06
-1.83929361614909e-05
-2.73564019864601e-05
-3.4793077039343e-06
4.94511225170953e-07
-2.19811492199909e-05
-2.12701909425626e-05
-1.37574412668328e-05
-2.76220598409493e-05
-3.71400521332751e-05
-3.19759188778826e-05
-2.1393673413458e-05
-1.64187730994022e-05
-1.77983155914439e-05
-1.47586306966359e-05
-2.89160085767904e-05
-1.03608642789305e-05
-5.70896721787894e-06
-1.86075101546841e-05
-2.40828522159185e-05
-3.49321825768301e-06
-2.08826519469703e-05
-7.14188095836721e-06
-2.60030141592262e-05
5.14958255435173e-06
1.80182190493047e-06
-9.45277212785219e-06
-1.082135270024e-05
-2.15383348849038e-05
-9.49719830155711e-06
-3.9121890278549e-05
-2.68775592122606e-05
-3.06559479802684e-05
-1.38736075512322e-05
-1.59536387094775e-05
-1.41997251367781e-05
-3.21997051968443e-05
-2.20292536283335e-05
-1.13847023177872e-05
-1.14632367111998e-05
-9.7718119952435e-06
-2.67333659750516e-05
-3.95752485578594e-05
-1.04425261075058e-05
-2.62389066542948e-05
-3.6631509256933e-05
-6.89161558948847e-06
-1.54949210728843e-05
-1.62885401795685e-05
-2.89428126066225e-05
-1.78431482736654e-05
-1.90755094754149e-05
-2.54536082280802e-05
-1.44031283247802e-05
-2.78077784080075e-05
-3.39948950962518e-05
-2.97131374157095e-05
-2.67430228281819e-05
-3.03163517080143e-05
-3.49367167277845e-05
-1.39384695660108e-05
-2.68265100875394e-05
-3.16686439736315e-05
-2.66076303931336e-05
-3.36796306251321e-05
-3.25729836098713e-05
-3.73889973619478e-05
-2.4755753259537e-05
-1.58988504259734e-05
-1.67671998095758e-05
-3.98538581963563e-05
-1.37622669004953e-05
-3.49986807734449e-05
-2.35069050498308e-05
-3.31673072420568e-05
-4.8238444501424e-06
-2.64830582241572e-05
-2.16060842253655e-05
-3.48373166049446e-05
-9.08125356645974e-06
-1.84132038354604e-05
1.83573673934368e-06
-2.67458478208235e-05
-9.14076085411478e-06
-3.20154890687243e-05
-2.1378684838254e-05
-3.28945157466641e-05
-1.8428642700194e-05
-1.4143888078173e-05
-7.87557014609388e-06
-1.81099956690103e-05
-1.10907277767198e-05
-2.60603271280131e-05
-8.32214414673952e-06
-4.49664778521036e-05
-1.79281077735793e-05
-3.61969700634836e-05
-3.21427495132215e-05
-2.58618961554299e-05
-2.25566112004283e-05
-1.52378032153554e-06
4.09457877585484e-06
-1.47638674385249e-05
-1.08387117768371e-05
-1.96557209302932e-05
-1.16905007003808e-05
-4.41941218931875e-05
-9.04333862840673e-06
-3.31141423292326e-05
-9.96468728011049e-07
-2.13768302988798e-05
-3.73141711267395e-05
-2.04175392198911e-05
-4.17034297558061e-05
-1.50854201860088e-05
-1.80999449492062e-05
-1.67792479796412e-05
-2.37401706428571e-05
-1.77468151718438e-05
-3.35535273178684e-05
-1.83046751545069e-05
-2.21939604211052e-05
-2.27369103919473e-05
-2.30151133744692e-05
-2.88903780468436e-05
-2.32227459780483e-05
-3.67192646123519e-05
-3.06176467350705e-05
-2.26427410810144e-05
-2.30839872993194e-05
-2.23589678106129e-05
-3.48141777197203e-05
-2.15178726826151e-05
-1.94296374513964e-05
-3.93786696786147e-05
-6.47569780506951e-06
-4.3698491343929e-05
-2.40349933437587e-05
-2.91887779654796e-05
8.21093587210706e-08
-1.46055635356621e-05
-2.45254687731604e-05
-2.4037620217106e-05
-1.28062413600443e-05
-1.89814122239483e-05
-1.33863742933228e-05
-9.48284472472483e-06
-4.14481512887818e-05
-3.22526814608575e-05
-1.30641644977443e-05
-1.39326287511333e-05
-2.68252845915546e-05
-1.2393796695976e-05
-2.45226288060428e-05
-2.73356493615358e-05
-1.83381579562463e-05
-1.95594953232282e-05
-7.09901230836135e-06
-2.67972419924169e-05
-1.96726308966279e-05
-4.39054517255111e-06
-2.78409368113622e-05
-3.59846693740304e-05
-7.20500581749341e-06
-1.8250845825477e-05
-3.1030034128606e-05
-2.73332182221957e-05
-1.53623347854292e-05
-2.62826864147772e-05
-1.23604835593862e-05
-2.47498462806134e-05
-4.14296417756227e-05
-2.45758564219851e-05
-1.58153010606297e-05
-1.25586445401872e-05
-2.42190211020371e-05
-2.9518760337946e-05
-3.7313646577704e-05
-5.90603800352666e-06
-2.65710111968329e-05
-1.97875410949276e-05
-1.66875413754137e-05
-1.84866669435338e-05
-2.3402588995223e-05
-2.68288899042273e-05
-7.0838089558434e-06
-1.85717550540696e-05
-2.92874268586109e-05
-4.59871918600233e-05
-3.4921260283653e-06
-1.66203300731758e-05
-1.36344103940094e-05
-1.621243078464e-05
-1.48698038052752e-05
-1.79482474185151e-05
-2.20483719779898e-05
-3.25054318038405e-05
-4.15836512738245e-05
-1.93255100545359e-05
-4.31366344905094e-05
-2.87491946448419e-05
-2.05503253784311e-05
-3.68660207054073e-05
-9.8267506322963e-06
-5.58986807578385e-06
-2.85070478866068e-05
-3.88178729152647e-05
-2.99353351292576e-05
-2.24222925954382e-05
-2.65199746638291e-05
-4.79212121002227e-05
-7.49649241835672e-06
-3.1665204174559e-05
-4.01211357511752e-06
-2.41837890261039e-05
-2.65558281565603e-05
-3.02239198996859e-05
-2.30039869462135e-05
-2.65930898121515e-05
-2.86697963372283e-05
-1.98996956557042e-05
-2.37350958838541e-05
-3.71066919210642e-05
-8.39626332463193e-06
-2.71701761216172e-05
8.18191304481859e-06
-1.55767346437893e-05
-1.2659832591024e-05
-4.33142338657958e-05
-2.0202964267375e-06
-1.07189206075851e-05
-2.94443248287222e-06
-1.69373820428922e-05
-8.92830286359232e-06
-1.87879268567625e-05
-4.03186300129089e-05
-3.37270468098217e-05
-2.00582608747999e-05
-1.45757473790455e-05
-2.30086317018319e-05
-1.57617001407421e-05
-1.53695013367193e-05
-1.29796648652355e-07
-5.44216245064692e-06
-1.17056075294594e-05
-1.65098301366796e-05
-2.51576621386406e-05
1.44553493174245e-05
-3.68853780048863e-05
-8.3333460206382e-06
-2.95445706427148e-05
-4.748521159669e-05
-6.36298444623382e-06
-2.40208484137741e-05
-2.40914949492135e-05
-2.68676444295866e-05
-1.98437087629495e-05
-2.76138409240578e-05
-9.68231934821795e-06
-1.07885691698391e-05
-2.52222244297796e-05
-4.91551553462764e-06
-2.84646844382144e-05
-1.67674644450474e-05
-1.515624705919e-05
-1.16854347526962e-05
-2.30203346225921e-05
-1.26656583429304e-05
-8.54015289986995e-06
-2.6137143870695e-05
-2.7208303700603e-05
-3.23538117577247e-05
-1.38163041885802e-05
-1.39650141460274e-05
-3.04990626458023e-06
-9.8138066413981e-06
-2.31336525981842e-05
-1.18368893085008e-05
-1.14625135477111e-05
-2.56937939376158e-05
-2.5127264127383e-05
-2.87030727401226e-05
-1.4095020370352e-05
-2.30460407289164e-05
-2.64170485695762e-05
-3.74045219573828e-05
-2.38717543217098e-05
-3.80306382113489e-05
-1.22038331297609e-05
-3.02141984150969e-06
-3.24802328512157e-06
-1.89146065457609e-05
-2.16857630829486e-05
-3.10570062672029e-05
-4.17941437319045e-05
-2.49287560084654e-05
-2.35754197081238e-05
-3.70332445058984e-05
-3.23824825625246e-05
-1.99431093452596e-05
-2.66493565671554e-05
-1.76275284189891e-05
-9.92816326813072e-06
-2.72757092034561e-05
-3.14451349057664e-05
-3.16976066305351e-05
-1.32672317347104e-05
-6.16560778251847e-06
-3.41840784068482e-05
-4.7709513884002e-05
-1.58231491358319e-06
-1.33627372333311e-05
-1.34366698096731e-05
-1.90080895208593e-05
-2.06968612288656e-05
-3.90962188501028e-05
-2.56154356718386e-05
-1.68963992800109e-05
-2.98448950485205e-05
-2.77929424710979e-05
-1.96237773192147e-05
1.73570033235278e-07
-3.14399421818528e-06
-1.10033366800048e-05
-2.59604908172051e-05
-2.15642470119077e-05
-3.05646948231923e-05
-1.83653143501466e-05
-1.28246830562223e-05
-3.02809070043295e-05
-1.61591059921695e-05
-3.33114618406221e-05
-3.30657943917957e-05
-1.18698310973881e-05
-1.36894914661067e-06
-2.6072877958027e-05
-3.17595583366199e-05
-2.34159634384872e-05
-2.47537704401925e-05
-2.07762826868489e-05
-7.17480057082677e-06
-1.06686232070829e-05
-9.34211572672151e-06
-2.36584201501874e-05
-4.06219811331646e-05
-1.68910105283434e-05
4.8001570783049e-06
-2.06106369499105e-05
-3.91422620116586e-05
-2.19595738579493e-05
-2.11363565306792e-05
-3.25655786007164e-05
-1.77896453640608e-05
-3.4462541839625e-05
-2.34022159522319e-05
-1.02043062142571e-05
-1.25762951894689e-05
-2.7213374566625e-05
-1.36275369567751e-06
-3.96517197240372e-05
-3.24090910046421e-05
-6.26590654576697e-06
-8.38942327030292e-06
-1.88658356191578e-05
-2.44624379949877e-05
-1.40554675668663e-05
-3.5299716726933e-05
-2.71944164498875e-05
1.51192639001437e-05
-1.72664041118749e-05
-8.11115244182381e-06
3.22172549184623e-06
-2.71433566234783e-05
8.0323376690839e-07
-1.60232334512922e-05
-3.04060852266132e-05
-1.09706329978554e-05
-2.32751110398137e-05
-1.05794151137468e-05
-1.44052374713692e-05
-2.55662141362069e-05
-3.53411478942635e-05
-1.93709732453599e-05
-7.22626635544569e-06
-3.98619874649474e-05
-3.3346556216536e-05
-8.74111013409787e-06
-2.62519987487416e-05
-1.77524126619107e-05
-2.10328772404048e-05
-1.33173887620683e-05
-2.36917335995474e-05
-3.23511393519991e-05
-1.10727385643229e-05
-5.08589813184147e-06
-2.66674405424346e-05
-3.71423822799826e-05
-2.77522522743424e-05
-3.62513680350769e-05
-2.23896060984181e-05
-9.9037647744696e-06
-1.34504585893186e-05
-2.56772263490709e-05
-2.57403555266042e-05
-1.48450501249384e-05
-3.3517620753353e-05
-4.76042752623653e-05
-1.04798154473431e-05
-2.00531691958644e-05
-3.66660575917833e-05
-1.07107666648744e-05
-2.09406901507914e-05
-9.16095640929451e-07
-3.41463143440132e-05
-9.203097729236e-06
-9.03294928601901e-06
-3.30883450148172e-05
-1.03364274107518e-05
-1.16336179699632e-05
-8.62080258532328e-06
-3.06371960223938e-05
-4.33987710671347e-05
-2.086201974514e-05
-2.61642605401865e-05
-1.25820776203271e-05
1.76713124820415e-06
-4.75188513704942e-06
-2.50095330318825e-05
-3.131151651944e-05
-3.7619400940939e-05
-8.27614374024077e-06
-3.41297480199676e-05
-2.75565801377033e-05
-1.27340470767637e-05
-3.22226568115057e-06
-1.00000474100212e-05
-2.38437197773441e-05
-3.2742682177855e-05
-5.13282860000281e-06
-1.49308316624654e-05
-8.80189427644834e-06
-2.76296637718129e-05
-3.01196700876593e-05
-3.5697277274857e-05
-2.06626580583173e-05
-1.93382329712472e-05
-1.33613912351663e-05
-1.33803991426206e-05
-3.79072222236835e-05
-9.8201180062706e-06
-3.09727549764319e-05
-1.72290887342418e-05
-1.41036714836634e-05
-3.28544218421825e-06
-2.29733131061801e-05
-1.81892688674374e-05
-2.03380794095563e-05
4.64823480635131e-06
-1.06586872296763e-05
-1.99584298892058e-05
-3.47031071469866e-05
-4.29508011742683e-05
-2.18243163535615e-06
-1.3577261720413e-05
-1.35715077564865e-05
-1.19671369344791e-05
-6.0465572949668e-06
-1.92773017433972e-05
-3.6252393738762e-05
-4.59988589319693e-05
-7.84037818130698e-06
-2.00107969807853e-05
-2.34108315830967e-05
-2.66673481546938e-05
-1.83221892871636e-05
-8.86812737238149e-06
-3.34417152603724e-05
-3.95844074811731e-05
-3.34929495021062e-05
-2.70907996147226e-05
-2.40676199037452e-05
-2.00377689631509e-05
-8.99975520697921e-06
-2.12156909812975e-05
-2.53065013031993e-06
-1.62774385863873e-05
-1.70957760307036e-05
-3.87420503291732e-05
-2.06817662035444e-05
-1.07365892040992e-05
-2.17980776786903e-05
-3.28470661460074e-05
-3.00352782220805e-05
-1.16951173461618e-05
-2.40276368981396e-05
-1.73109242171878e-05
-2.00615433653245e-05
-1.31257065004772e-05
1.29452223470969e-07
-5.2624051203302e-06
-2.76836838531395e-06
-1.71083903965866e-05
-1.29501738490774e-05
-2.27893904730974e-05
-3.48485328060081e-05
-2.335065544956e-05
-3.00690882706362e-05
-2.0256649868576e-05
8.48873862466576e-07
-8.7666044248698e-06
-3.08936635359757e-05
-8.06731917016827e-06
-3.74081254356183e-07
-2.08885613284631e-05
-3.34804375148607e-05
-2.86057108187465e-05
-1.06356146207829e-05
-2.58225494206764e-05
-2.47698335010709e-05
-1.05194099403574e-05
-2.59997917334794e-05
4.08723180100856e-07
-1.68020688339487e-05
-3.64917002535012e-05
-1.29819019176769e-05
-1.66882286360208e-05
-3.00169919555068e-05
-2.641374464964e-05
-5.82928372965382e-05
-2.52014885673317e-05
-2.17512185274825e-05
-3.61018360305989e-05
-3.72010299403887e-05
-3.28676111454891e-05
-2.22697833062339e-05
-1.5599783794766e-05
-1.22234887976293e-05
-2.37822301416783e-07
-1.40832652045577e-05
-1.26122527165016e-05
-8.18909405677267e-06
-4.30861412345148e-05
-2.1263208403068e-05
-1.29345125724971e-05
-4.72284995199933e-05
-1.89749640290907e-05
-3.1498922077702e-05
-2.61681509238756e-05
-3.21984372566822e-05
-1.95961179224663e-05
-2.6855609576207e-05
-5.81608951803232e-06
-4.97068389626074e-06
-1.37407393620457e-05
-1.42466590799633e-05
-3.00655338861281e-05
-3.4282152432675e-05
-4.8200870560727e-06
-1.51332172214765e-05
-4.72046215132347e-05
-2.85072949293705e-05
-1.28641637847522e-05
-9.34024179568123e-06
-1.06004206858438e-05
-9.2171945696599e-06
-1.47809592351903e-05
-2.16033080571835e-05
-3.78584901178079e-05
-5.72535589852485e-06
-8.62202107688787e-06
-2.79565046279432e-05
-3.23489927172674e-05
-1.36743874613792e-05
-6.07804451652964e-06
-2.98506108830758e-05
4.31915369911611e-06
-1.3432088072658e-05
-3.22262215850927e-05
-1.01188716010359e-05
-3.29292973592963e-05
1.3495584780843e-06
-1.96332828815883e-05
-2.33623122279066e-05
-2.47908789145525e-06
-2.36030106507484e-05
-8.86022588751654e-06
-4.08295357467842e-05
-1.54990188664336e-05
-4.2341945928366e-05
-2.10984812462516e-05
-3.13896667607027e-05
-1.06742502272464e-06
-2.2550295461148e-05
-2.12436346264601e-05
-1.88170173110764e-05
-3.64553659043887e-05
-1.87151434695812e-05
-3.03977636643008e-05
-2.47484118631178e-05
2.18182587289956e-05
-1.24867054000329e-05
-2.15395875240526e-05
-2.07561409981786e-05
-8.36014599346311e-06
-2.58788902684326e-05
-1.63954948399136e-05
-1.73305919803189e-05
-5.80692722086861e-06
-2.2456452026958e-05
-2.47592567312395e-05
-2.99931016091396e-05
-1.21711387731313e-05
-3.00971485509364e-05
-4.59813680795743e-05
-3.58269917274249e-05
-3.37782337873207e-05
9.67048549242384e-07
-2.97735117107699e-05
-1.28415097611608e-06
-1.31165276407382e-05
-1.09002109699658e-05
-1.61085006390725e-05
-3.09488103927236e-05
-3.19317616980895e-05
-1.72851777509072e-05
-3.31011431373046e-05
-1.01912047142528e-05
-2.10548203918617e-05
-7.72424767069222e-06
-4.1379340509279e-05
1.4733828799438e-06
-2.71669368090877e-05
-3.30654168361209e-05
-7.65165425357643e-06
-2.40992317797363e-05
-3.8549151166696e-05
-2.58124226567243e-05
-1.59492876020744e-05
-2.59647034374614e-05
-1.71400475182575e-05
-2.0846091211138e-05
-4.17742279841462e-05
-1.06426324235724e-05
-3.68451366369426e-05
-1.46260971030063e-05
-2.03211997127192e-05
-1.76694064327596e-05
-2.38990707984986e-05
-2.79854470293182e-05
-2.78755281407068e-06
-2.77747556642524e-05
-1.91558444326662e-05
-2.20918362070519e-05
-8.16478992023612e-06
-2.81129769849907e-05
-3.04955216154171e-05
-1.33695901072068e-05
-1.46815574095699e-05
-4.58116249432103e-05
-2.24348101355123e-05
-2.52569819316653e-05
-2.91463938103073e-05
-2.12155174313005e-05
-2.71729890148493e-05
-2.59507398949391e-05
-2.59404400900566e-05
-2.66221424866364e-05
-1.62489078477286e-05
-1.26571973430551e-05
-2.75147776420883e-05
-1.93360396444142e-05
-1.30976933411886e-05
-1.54157636730418e-05
-3.09212691474869e-06
-4.09575580775971e-05
5.48510021858884e-06
-2.37829650846942e-05
-2.1341580361259e-05
-1.90609930876743e-05
5.31055489385536e-07
-1.73129393050469e-05
-1.01916510469425e-05
-9.46216123415799e-06
-5.7503787077255e-06
-1.38964554967134e-05
-1.60975955513769e-05
-2.74585051326727e-05
-3.48313463248974e-05
-3.13864513671771e-06
-1.77983019371868e-05
-1.77276325335171e-05
-3.63866967387489e-05
3.24960775212507e-06
-1.28086302497753e-05
6.2848817747078e-08
-3.58619708563959e-05
-2.36218058778492e-05
-2.37023636905431e-05
-2.18319097094633e-05
-1.56696077747783e-05
-4.32218629988891e-05
-1.61885072834736e-05
-1.79270439377768e-05
-2.26616690120944e-05
-2.48309767363456e-05
-1.54997500627987e-05
-3.26207927798114e-05
-2.11767492063233e-05
-1.90226646623715e-05
-1.99647857038545e-05
-2.21015383249983e-05
-2.75036985442603e-05
-3.85014225523698e-06
-3.30575283664802e-05
-2.24450705267896e-05
-2.78820807407817e-05
-3.36232713257013e-05
-1.34335136372135e-05
-1.85194617229107e-05
-8.6301508577202e-06
-1.32410274951547e-05
-2.73099730178308e-05
-1.00436353236e-05
-8.77783985554582e-06
-1.54262354624412e-05
3.81196871786299e-06
-1.88247935414042e-05
-2.77747731186017e-05
-3.18252131201868e-05
-3.27624052268142e-05
-1.13175733939998e-05
-3.91391837856583e-06
-2.18516156920066e-05
-2.36406114732654e-05
-1.79181469862088e-05
-2.54344855627319e-05
-2.64823615026473e-05
1.36228992874313e-05
-3.02711612163252e-05
-4.66046696982445e-05
-2.87785914073544e-05
-1.42071927740225e-05
6.43867733829514e-06
-1.79667026153854e-05
-3.92330607803655e-05
-4.04199020881106e-05
-2.89498044313121e-05
-1.94394042784725e-05
-1.45159970243343e-05
-1.19342037847702e-05
-1.97477598871162e-05
-1.29703719520822e-06
-7.96831005375628e-06
-1.29316363152045e-05
-1.93965669934168e-05
-2.00303582109053e-05
-2.56164886167667e-05
-2.43635922694045e-05
5.16637523601187e-06
-3.29954040394438e-05
-2.28220569698118e-06
-3.62316083927735e-05
-4.09901537767259e-06
-2.5836467715995e-05
-8.98496150362576e-06
-3.58960894212324e-05
-1.14494583941797e-05
-2.45361293745898e-05
-2.8355085447532e-05
-3.35450315820148e-05
-5.11537829454615e-06
-3.69679512272752e-05
-9.65648380226695e-06
-3.21788599425213e-05
7.21683927719238e-06
-4.13965118497092e-05
-2.59492157082005e-05
-2.40296278963135e-05
-3.86641685430357e-05
-5.43792570792097e-06
-9.98657896631494e-06
-9.43524996595125e-06
3.30208597314195e-06
-8.55066626768285e-06
-9.82318869936804e-06
-5.48438477492085e-06
-3.83664690643848e-05
1.96701557512425e-06
-2.65039982068219e-05
-2.30334967995547e-05
-3.15230776898653e-05
-9.57819175133642e-06
-3.95114351071667e-05
-5.64183327409496e-05
-2.43056454291236e-05
-6.86841221142784e-06
-1.78311388398742e-05
-1.25446730774579e-05
-1.79952846506773e-05
-2.7391226917999e-05
-7.78105378470002e-06
-2.71106092126389e-05
-2.4921421382037e-05
-4.35818476420666e-05
-2.68020476215761e-05
-5.45779776471807e-06
-1.11419587429621e-05
-1.26958487042568e-05
-1.41158670423926e-05
-2.13216002648994e-06
-1.45258495807632e-05
-2.1034859421813e-05
-1.32637355718072e-05
-1.27391342886253e-05
-3.21778512607254e-05
-4.04103250431123e-05
-2.47890815758833e-05
-7.63769106082766e-06
-1.11434954572646e-05
-2.45623265234174e-05
-2.17643453066293e-05
-2.26468747326881e-05
1.91732868354168e-06
-3.21710649237411e-05
-5.77932550058763e-06
-1.08641561865167e-05
-2.48471052587347e-06
-1.53890435680284e-05
-2.50760812008862e-05
-2.2904385448069e-05
-2.92276391088943e-05
-3.35919084110109e-05
-9.50709120800969e-06
-2.2471837770331e-05
-2.32255632820912e-05
-1.33696873613741e-05
-7.73439384304463e-06
-2.31483539135824e-05
-3.20236482109435e-06
-6.29992304344073e-06
-2.69514266746341e-05
-1.33094838051885e-05
-2.22322157981536e-05
-2.95323338449203e-05
-2.49959323811526e-05
-2.02005422566123e-06
-3.02344955562282e-05
-9.07940309592521e-06
-9.88883607815595e-06
-2.74869754208914e-05
-1.51889356382458e-05
-8.92422084176798e-06
-1.69101548848369e-05
-3.36781994235518e-05
-1.03907451183652e-05
-1.69769312752287e-05
-1.54957321650361e-05
-3.55346014717067e-05
-3.10551477537851e-05
-1.05908541379446e-05
4.49908292340354e-06
-1.25554225625484e-05
-7.8346141212127e-06
-2.03139891409045e-05
-1.25117129923625e-05
-9.10273835508856e-06
1.61092800437995e-06
-1.38288470036989e-05
-2.13189158548949e-05
-1.79521681717228e-05
-2.15671856316202e-05
-1.41429787116902e-05
-2.49322818056533e-06
-3.57476393921691e-05
-1.56868133198975e-05
-5.36132955719889e-06
-2.16220871172603e-05
-1.0534690821831e-05
-1.37972517425032e-05
-7.74003824065329e-06
-1.74230984032693e-05
-3.05910494092381e-06
-3.17300873789363e-05
-2.66817986798385e-05
-7.87209992411084e-06
-1.0303482597852e-05
-6.23176913203503e-06
-8.06674403980823e-06
-4.20401158963025e-05
-3.96975291726471e-05
-1.13526235881652e-05
-1.6537903726013e-05
-2.43081374293308e-05
-9.88640989025543e-06
-2.29208754554851e-05
-3.02898466164603e-05
-2.41075673290647e-05
-3.34164645258077e-05
1.62810920674082e-06
-3.08707818806059e-05
-2.56976547474144e-05
-1.61506406589157e-05
-1.27273463012896e-05
-1.94779435826712e-05
3.86770284868461e-06
-1.67488268342927e-05
-3.06905382906233e-05
-3.87946073415788e-05
-8.86869140358982e-06
-1.02697485654296e-05
-1.7133933302536e-05
-1.09347222757322e-05
-2.16400184845825e-05
-4.88143775168538e-06
-3.26183994891768e-05
-1.35656501469254e-05
-4.03717001830995e-06
-2.70730767717716e-05
-5.609537121833e-06
-1.11348200115247e-05
-4.11448611741041e-05
-2.08138865606113e-05
-2.62401842549098e-05
-2.10958305461854e-05
-2.7255244890143e-05
-1.49510390117187e-05
-2.11841710690206e-05
6.47362280684963e-07
1.24836468027159e-06
-5.80881299424298e-06
-1.07258081028332e-05
-1.64356051357376e-05
-2.79651299010368e-05
-4.17956453624244e-06
-2.42411237870012e-05
-8.04512366615437e-06
-2.55541093961938e-05
-3.11617787650759e-05
-5.82232230292317e-06
-2.53761434239144e-05
-1.69858932532311e-05
-2.49970259661377e-05
-2.47838594501226e-05
-4.63600082534304e-07
-6.69678406987752e-06
-3.81372953185276e-05
-2.3712815411314e-05
-1.40418824493832e-05
-1.75815680104651e-05
-1.2851014884304e-05
-4.93884320129562e-05
-4.00135085285747e-05
-2.65311012562975e-05
-4.00713544609769e-05
1.14935331900605e-05
-1.80158963280001e-05
1.7662059076996e-05
-2.38555463031695e-05
-1.9401817681143e-05
-7.12303488889413e-06
-1.54124407560862e-05
-1.20607785322637e-05
-1.85187236005111e-05
-1.83494306106827e-05
-1.82428483198594e-05
-1.53379584770453e-05
-1.40625280977729e-05
-1.66368751969029e-05
-2.56256928723695e-05
-1.10172042868127e-05
-4.16098026269456e-05
-2.79130069581127e-06
-2.24194286702707e-05
-6.85092388719163e-06
-1.95974031255914e-05
-2.94750619604075e-05
-2.27426234677572e-05
-2.19401340305985e-05
-9.38898861445732e-06
-2.22563473503678e-05
-2.28183859658953e-05
-2.17205244432637e-05
3.75339944944348e-07
-4.9492885616911e-05
-2.21406114716844e-05
-2.26699173202737e-05
-2.83651861200773e-05
-3.85564722674042e-05
-8.37872092758743e-06
-3.1519354914144e-05
-3.49365185880069e-05
-1.22655798362748e-05
-1.50395248703625e-05
-3.10940903836739e-05
-9.99015815137868e-06
-1.11693194883271e-05
-2.45589670318439e-05
-1.23811186991613e-05
-2.61118425182395e-05
-6.15331813335029e-06
-3.27461813903332e-05
-2.83049951362076e-06
-1.28909436899157e-05
-1.58092323321549e-05
-1.45461689181464e-05
-9.78305332673788e-06
-3.31694664260444e-05
-8.26162136426847e-06
-3.11026016995774e-06
-3.74165470327618e-05
-1.03180464025346e-05
-5.37638325586831e-06
-2.87477068712959e-05
-1.81301538282819e-05
-3.51648169546865e-05
-9.15867817311408e-06
-3.59153561814618e-05
-3.68058007598183e-05
-2.89548963155642e-05
-1.65939221432691e-05
-2.26473301671534e-05
-8.2426520728525e-06
-1.50538455135052e-05
-8.19260840839608e-06
-1.47455646347433e-05
-1.71689762942061e-05
-1.84156130945352e-05
-7.80406393418407e-06
-1.69071658754018e-05
-3.43795587609602e-05
-2.21620773178088e-05
-1.82292824824999e-05
-2.32066452050191e-05
-4.6526910704948e-05
-2.32966664272256e-05
-7.58969162820248e-06
-2.94580496087321e-05
-9.10696415839356e-06
-8.55042755660721e-06
-5.6784311869675e-06
-2.53105097932477e-05
-3.39276049126872e-05
-5.62811785607518e-06
-2.7382963474954e-05
-4.21949146023142e-05
2.51260614500098e-06
-2.95933428939671e-05
-1.4715273844762e-05
-5.98765789531349e-06
-2.87885997323879e-05
-2.46080186933477e-05
-3.07534749237878e-05
-2.42731078329528e-05
-1.2197948308937e-05
-2.18472093811441e-05
-1.2294288898683e-05
-3.57981140131913e-05
-2.19732695350993e-05
-2.30166183920715e-05
9.22462910909155e-06
-2.90083489518116e-05
-1.50934591499575e-05
-1.17435653079247e-05
-2.67591536634051e-05
-3.24589070775174e-05
-1.66993673289168e-05
-2.41767638231731e-05
-2.21049553362595e-05
-1.90910991365278e-05
-1.55510068453325e-05
-2.33175697867873e-05
-2.75344982759583e-05
-2.66873135493326e-05
-1.47296203441781e-05
5.20052569613288e-06
-1.90282898025552e-05
-3.44444601400565e-05
-3.18232613739923e-05
-1.69782232655964e-05
-1.17009789626955e-05
-1.03117654667858e-05
-1.78002313960676e-05
-2.25721496383051e-05
-2.664940401885e-05
-1.88870869797751e-05
-3.82534446136341e-05
-1.48269373685547e-05
-2.2866011059274e-05
-2.71104361070384e-05
-1.80955062245517e-05
-2.4281606871099e-05
-1.52229973010344e-05
-3.89997495168589e-05
-4.74725107282871e-05
-2.38469007615791e-05
-4.16810224591733e-05
-1.25196071677651e-05
-2.22971508256602e-05
-1.31116336898391e-05
8.1196332418661e-06
-4.11742060976269e-05
-1.59223726838391e-05
-1.82346481308586e-05
-4.07872447856702e-05
-8.32220288939301e-06
-2.90085660662727e-05
-1.39573599664897e-05
-1.48442349771828e-05
-2.38677142544902e-05
-1.06451229568678e-05
-3.2337472452067e-05
-1.89801811218575e-05
-3.75510184268908e-05
-3.44121252259069e-05
-4.6767203702078e-05
-3.14072813225272e-05
-2.30815846916182e-05
2.14417874716948e-06
-3.14544244414389e-05
-8.67082856308234e-06
-1.0081975585895e-05
-2.03029171472586e-05
9.40581289828885e-07
-2.47307577718779e-05
1.71692200379643e-05
3.9394321813602e-07
-2.51774788272742e-05
-2.32569897054522e-05
-4.21642377170949e-05
-3.46933058041053e-06
-1.79098471954203e-05
-1.65511293507071e-05
-9.96629329945381e-06
-6.93827634101062e-06
-1.35761953506526e-05
-3.94994780227301e-05
-2.23539628710304e-05
-4.49570257418338e-05
-1.01215428269757e-05
-1.5435147188075e-05
-1.54419232440955e-05
-1.67871056641407e-05
-4.43506441822415e-05
-9.59942629606133e-06
-3.15206406437902e-05
-3.05149421859516e-05
-3.18574865327653e-05
-1.28277324594485e-05
-2.43704621376582e-05
-1.13853706470318e-05
1.224867459616e-06
-2.43837335102795e-05
-1.53846213502414e-05
-1.97503467692039e-05
-3.7399333637965e-05
-3.08890889654481e-05
-1.33305903370055e-05
-4.43497784287266e-06
-2.22552752425033e-05
-1.63656840246571e-05
-2.84410623541165e-05
1.07637082796771e-06
-1.80558408271302e-05
-3.14944887199691e-05
-2.59933331973397e-05
-1.91444499376743e-05
-1.80889522424862e-05
-1.82338954258579e-05
-3.43552962991245e-05
-3.12171317704337e-05
-1.13495505487871e-06
-2.03607189539639e-05
-2.17006214591979e-05
-8.69540962459886e-06
-3.65518066530942e-06
-6.32914555571392e-06
-1.17102026308952e-05
-3.99002838804192e-05
-1.75691239790035e-05
-1.89867031752506e-05
-1.12139661363896e-05
-1.24061395610891e-05
-3.15035815482703e-05
-4.27877105427145e-05
-1.58974091904025e-05
-4.25085358223932e-05
-3.20774637541285e-05
-2.3580332776751e-05
-3.00594969924226e-05
-2.98179301935854e-05
-2.78014504866769e-05
5.72181703729255e-06
-2.73794124404774e-05
3.27797137222701e-06
-1.90952203522138e-05
-4.67796586161577e-05
-1.14303166076603e-05
-2.87319404243797e-05
-1.2169915809122e-05
-2.00354988873178e-05
-4.70601661626022e-06
-1.09124408753789e-05
-5.06121620465639e-05
-1.30846396016644e-05
-1.91913703432287e-05
-1.36118219968693e-05
-3.39481097734171e-05
-2.88040132444393e-05
-2.36133049375373e-05
-2.50274619623567e-05
-2.7188629069718e-05
-1.31253151653676e-05
-1.84292025921853e-05
-2.28989744992627e-05
-2.39734022730449e-05
-3.47219595069392e-05
-9.56700700271122e-06
-2.01981642626503e-05
-7.33139221363613e-06
-6.4169698517153e-06
-4.54288734178414e-05
-3.96284857049698e-05
-1.94727415654401e-05
-2.0387400710287e-05
-7.90160343273005e-06
-2.90089680537172e-05
-3.49026279083813e-05
-4.83205857443767e-05
-2.40792138660819e-05
-9.42556231946092e-06
-3.11110744104986e-05
-5.09323178610656e-06
4.50833982685762e-06
-1.84093944225959e-05
-4.15948014781598e-05
-2.55345921437593e-05
-2.22554024399934e-05
-1.10649583391282e-05
-3.5327000597003e-06
-1.20167190250923e-05
-1.04038145302286e-05
-1.7566072310029e-05
-1.37508545472942e-05
-2.29126707611194e-05
-2.88920566810205e-05
-2.25315986202298e-05
-1.43293050715096e-05
-1.14597237961327e-05
-2.1032449402498e-05
-1.32520280082781e-05
-3.00657253938791e-05
-3.78008363750074e-05
-2.58576738614186e-05
-1.96696175211389e-05
-9.22913962823952e-06
-2.21402185154092e-05
-1.11630292790388e-05
-3.10106650801495e-05
-3.39556910702389e-05
7.32873131111648e-07
-4.38509048651631e-06
-2.87266900312652e-06
-1.86940409555914e-05
-1.91500994177772e-05
-2.26767273464715e-05
-2.19223142964247e-05
1.31501551065193e-06
-2.99226980133566e-05
-2.51277924201474e-05
-1.50319295286688e-05
-3.02709139753819e-05
-1.6378186906721e-05
-6.44491234453096e-06
-4.6865219298e-06
-1.59345027650092e-05
-2.18264657789863e-05
-2.12097986816066e-05
-3.51852601199014e-05
-4.00685092891152e-05
-1.24071294431181e-05
-5.84340948047568e-06
-6.51691501174153e-06
-1.90049112081674e-05
-2.16260913051613e-06
-2.12210995351437e-05
-3.21281950545133e-05
-2.24209840301769e-05
-1.00773953281552e-05
3.16628624378674e-06
-3.07955446104259e-05
-2.18435013049826e-05
-3.21750484796813e-05
-2.44489520910281e-05
-3.47103079712878e-05
-5.52600841638922e-05
-1.81205172205075e-05
-1.49685148548899e-05
-2.85068219587705e-05
-2.94725918631008e-05
-2.45789429804887e-05
-2.40397034000627e-06
2.53283516937084e-06
-2.87922827177712e-05
-2.92192785329762e-05
-1.4103498500224e-05
-4.22026339763769e-05
-2.00050929168124e-05
-2.21499505489491e-05
-1.81432357238177e-05
-5.92744243296823e-06
-3.89001254977153e-05
-2.02936153778661e-05
-7.12765262992579e-06
-3.49681112348573e-05
-2.45562937425802e-05
-1.06672589769885e-05
-1.47209728443647e-05
-3.55644750005722e-05
-2.78041044117632e-05
-2.60925021207986e-05
-3.44242625821225e-05
-2.78369512374486e-05
-2.11122149499527e-05
-3.46485630734103e-05
-1.71054545015291e-05
-4.32295014338795e-05
-1.9334496928157e-05
-2.63213657267518e-05
-3.47980403280787e-05
-3.37498944708752e-05
-2.60749157914508e-05
-3.07092141881204e-05
-4.87612416615918e-06
-2.20352764810472e-05
-1.35935425704942e-05
-1.65424020907263e-05
-2.00654572998981e-05
-4.58830492432772e-05
-1.42351177323439e-05
-2.2159197014326e-05
-1.00433888374022e-05
-2.97280187956976e-05
-9.19293653247968e-06
-2.46641352135332e-05
-2.9274671708009e-05
-3.46293406642184e-05
-2.89433847839316e-05
-2.99619741086635e-05
-4.19048193185128e-05
-1.93866019999622e-05
-4.25022424195861e-06
-2.64100271750787e-05
-2.82504161502204e-05
-3.26342682937141e-05
-2.1995496935863e-05
-2.67658448779235e-05
-2.84536814097703e-05
-8.84328218472853e-06
-1.59199533501048e-06
-8.47658039068691e-06
-2.81082133228632e-05
-1.68514715539013e-05
-6.3396925855528e-06
-2.53917539019291e-05
-2.15512586998975e-05
-1.6387375188087e-05
-4.06186294274765e-05
-1.66404351319402e-05
-2.05255981302571e-05
-2.61040494037423e-05
-2.08703985644584e-05
-1.12215377660001e-05
-2.78227331136238e-05
-2.01956095836225e-05
-1.80426086053948e-05
-6.32456322810031e-06
-2.43892045183735e-05
-2.14357786537468e-05
-1.46793594014954e-05
-7.75572436377507e-06
-3.52685227786539e-06
-2.78469870117214e-05
-3.29123987527319e-05
-1.68792056791452e-05
-1.40199815282606e-05
-2.77328640079618e-05
9.30304308201288e-06
-1.66497482865484e-05
-3.56504095815597e-05
-2.72893727717008e-05
-2.385975846502e-05
-5.77799812319494e-06
-2.27846733522294e-05
-1.84039451551642e-05
-7.67368593484333e-06
-1.46514558617675e-05
-1.88595244304941e-05
-1.84884929914503e-05
-1.99815748325982e-05
-1.16580651929344e-05
-6.08616865987355e-05
-1.16397653995055e-05
-2.80482203685425e-05
-2.03912163441849e-05
-2.54242509644598e-05
-2.27066196042761e-05
-6.97050125210268e-06
-9.58133376043353e-06
-1.21336333448275e-05
-1.00464285147127e-05
-3.27023101663312e-05
-2.87096688321561e-05
-2.46061577211149e-05
-2.22688987604922e-05
-1.98975053646642e-05
-1.9915765864192e-05
-4.08338960201768e-05
-2.01076604540634e-05
-1.14151328072534e-05
-3.22802701724419e-05
-1.33035897623868e-05
-2.60411151504535e-05
-6.35246641170179e-06
-1.8160972411047e-05
-2.24373405037545e-05
-3.28862403806812e-05
-1.30306924264642e-05
-1.66179360390032e-05
-2.454625974887e-05
-1.40088326511772e-05
-1.29194595167019e-05
-9.13228170690196e-06
-1.61003669727338e-05
-1.94857686885668e-05
-1.75447339872226e-05
-2.80413429027329e-05
-2.11014078489917e-05
-2.95508200876812e-05
-4.05585236834781e-05
-4.57498306734922e-05
-1.19531267779311e-05
-1.67689104908199e-05
-1.0659597754955e-05
-1.96145828905469e-05
-3.0296587215466e-05
-2.61550412739936e-05
-1.66835198764384e-05
-1.5064665806387e-05
-1.10649341152587e-05
-1.79072729360707e-05
-1.98241694878528e-05
-2.080795093185e-05
-1.23163331399822e-05
-1.47392046560346e-05
-2.18716326761792e-05
-2.01674406448916e-05
-1.40235064666793e-05
-4.2677053534307e-05
-1.86581276325436e-05
-2.52324438338418e-05
-4.37973998900751e-05
-1.59754328671187e-05
-9.45292799556665e-06
-2.897361620613e-05
-6.46864355864303e-06
-1.5017994273327e-05
-2.42571185035389e-05
-2.3858449388593e-05
-2.68885186317021e-05
-3.20613164752375e-05
6.94190170520263e-06
-1.51791221499602e-05
-1.36883151949434e-05
-1.78788033829525e-05
-7.48594199092999e-06
-2.19504770861298e-05
-2.64401286919353e-05
-1.65823770706059e-05
-7.44295958914493e-06
-1.65114986871894e-05
-2.35768741150615e-06
-2.5423876473552e-05
-3.21496864244511e-05
-1.12759004650386e-05
-2.07614952276143e-05
-1.59570237628002e-05
-2.54248913540194e-05
-2.12825580027607e-05
-1.00905395224459e-05
-2.51196144124325e-05
-2.46231744443266e-05
-8.48478690046457e-06
-1.274943114093e-05
-3.06246778069704e-05
3.14598567984169e-06
-2.84758631612773e-05
-2.12121536412435e-05
-2.03451261070984e-05
-2.83471701565025e-06
-2.77312567719392e-05
-2.55182864932824e-05
-1.82705335343538e-05
-4.91595537226573e-05
-2.15004777991782e-05
-1.66314946039693e-05
-2.01182246865723e-05
-2.19111418621142e-05
-1.78037060580571e-05
-1.21485121313864e-05
-2.11895606482224e-05
-1.07204863932399e-05
-2.91362242190941e-05
-2.26082118229202e-05
-2.73891235446036e-05
-2.32703694510726e-05
-4.87115996784639e-05
-6.7088535738122e-06
-1.94077070192075e-05
-9.63538998324701e-06
-2.49980500785453e-05
-2.74194638383394e-05
-1.33122034018177e-05
-6.4189277312864e-06
-3.62133983249106e-05
-1.19669369001366e-05
-1.10530213216842e-05
-1.2650482007337e-05
-1.10218262834381e-05
-3.16045407769389e-05
-4.84997954777603e-05
-1.86726819429993e-05
-2.67472653399229e-05
-1.17104403483699e-05
-8.93083201231647e-06
-8.28049932674521e-06
-2.43315756904997e-05
-1.79159970877226e-06
-2.17396075872523e-06
8.178222857023e-07
-1.67851598605318e-05
-4.18527322632646e-05
-1.1419409596952e-05
-1.17737718112624e-05
-2.81638966262398e-05
-4.24494304919545e-05
-1.80240881690702e-05
-1.75703248325743e-05
-2.38286004091169e-05
-2.22464469013447e-05
-3.58037260009051e-06
-1.1692043043386e-05
-2.88018274634969e-05
-2.62372280819557e-05
-1.67725647971881e-05
-1.57220022808188e-05
-2.19632096596703e-05
-2.49604363865357e-05
-1.73149287957412e-05
-2.05828577404142e-05
-2.65806397795743e-05
-1.4073824404254e-05
-1.55576764551101e-05
-9.28120079103391e-06
-2.75477155981517e-05
-2.06559482518075e-05
-1.5801568190322e-05
-2.41476459435453e-05
-1.83893824560554e-05
-1.43083078467683e-05
-2.48005900416367e-05
-4.57699803902769e-06
-5.04830393948512e-06
-1.10937051213918e-05
-3.8670805599768e-05
-3.53307961796959e-05
-2.17121797868095e-05
-2.15792397675685e-05
-3.19846683179737e-05
-1.73684036585772e-05
-1.7193482996063e-05
-1.19311504433279e-05
-1.83294300825638e-05
-1.54311475038701e-05
-1.55139981403722e-05
-3.29019271633897e-05
-4.35121085853348e-05
-3.3935030845352e-05
-1.93195474393251e-05
-2.21012516064317e-05
-2.99277666391195e-05
-2.09761817120433e-05
-4.59042957165002e-05
-1.68816791439273e-05
-1.35516832143661e-05
-2.59404274089988e-05
-1.54382658932412e-05
-8.99445480192634e-06
-4.07320888735896e-05
-7.55273874206849e-06
-2.79383783004607e-05
-1.6093688679505e-05
-7.57778522330016e-06
-2.45287423363883e-05
-3.3645526100178e-05
-2.33893192385716e-05
5.73175107946209e-07
-2.28050519008476e-05
-3.05264103308491e-05
-7.59577688572862e-06
-2.45588187226915e-05
-2.36900086247747e-05
-1.19200589307665e-05
-2.57545049611306e-05
-2.50786082738786e-05
-1.91407751935751e-05
-2.98115796454962e-05
-1.61448871430242e-05
-2.49942276421395e-05
-9.80682975616964e-06
-8.27809827315638e-06
-1.95706248192396e-05
-1.97118159235533e-05
-2.31975192005434e-05
-2.09523241007223e-05
-3.23156726048898e-05
-1.17889491949042e-05
-4.20496508965192e-05
-4.49912298362761e-05
2.86769072484327e-07
4.94869546802748e-06
-6.97280591937864e-06
-1.17448834669104e-05
-2.46985231500448e-05
-2.62683613635741e-05
-3.98041638003769e-05
-1.783310904607e-05
-3.01749236625846e-05
-1.897701806759e-05
-3.69790187908321e-05
-2.18359669273377e-05
-1.24947665839449e-05
-3.15578436412296e-05
-1.54327192521454e-05
-2.88669174150958e-05
-1.08803883700003e-05
-2.99708004035641e-05
-1.85425128541474e-05
3.28234335991065e-06
-2.55152660065491e-05
-4.96755300380019e-05
-1.57380927110015e-05
-1.78362557132371e-05
-3.69620894336455e-05
-2.28071286063179e-05
-1.81587722087423e-05
-7.84624915713046e-06
-8.67380679032491e-06
-4.95720874323612e-05
-1.88080496281981e-05
-1.77197385945082e-05
-3.28304578347109e-05
-3.04646065759943e-05
-1.41660013556887e-05
-1.68395015886511e-05
-4.02052698554483e-05
-7.83585315226591e-06
-1.40231727342353e-05
-1.41187870354045e-05
-1.4031129329389e-05
-1.91660665457789e-05
-3.58972052591192e-05
-5.13130672967449e-05
-1.72133819455829e-05
-1.93119228299368e-05
-3.71576550737193e-05
-3.23305241592958e-05
-1.17770139075464e-05
-7.99836182391973e-06
-3.06648830252088e-05
-2.64197139171455e-05
-1.0837864494105e-05
-1.00636667320414e-05
-4.5543876462973e-07
-3.37216194297363e-05
-2.81906872837985e-05
-1.74637559069941e-05
-2.08927717572669e-05
-1.08861737555432e-05
-3.42315705352697e-05
-2.59693401619042e-05
-2.36488471698116e-05
-1.9727340580201e-05
-9.68594595750777e-06
-6.56746134263284e-06
-1.9188413276899e-05
-1.5127415192852e-05
-2.2383182079937e-05
-2.65181507411896e-05
-1.14268102770831e-06
-2.01245309370223e-05
-2.88888274781899e-05
-2.38046910680732e-05
-1.33717421608836e-05
-1.52574340495953e-05
-3.09616634742679e-05
-1.46712632127615e-05
-7.19315036502494e-06
-9.05209160151445e-06
-4.92828555355308e-05
-1.21239038004093e-05
-1.20842525119399e-05
-1.77340511361677e-05
-2.33617515716404e-05
-7.03494109600094e-06
-1.46755703502608e-05
-3.58554100116916e-05
-1.75593087352564e-05
-1.08448871771243e-06
-1.8008362076141e-05
-9.07553436124285e-06
-1.93816495687549e-05
-1.91117787563632e-05
-2.04604294245197e-05
-7.38240301071778e-06
-2.56394000188572e-05
-2.08387168892963e-05
-1.03795957626215e-05
-1.47211931485623e-05
-2.85811529312333e-05
-2.70095229809495e-05
-7.71578186597701e-06
-9.91863832399364e-06
-4.40763698424967e-05
-2.72864209219919e-05
-2.61257295134801e-05
-1.90516194763494e-05
-3.31086717978647e-05
-2.45273106016418e-05
-2.15586709153915e-05
-1.47998798525777e-05
-1.81797302005189e-05
-1.41050044008246e-05
-2.60757253505887e-05
-1.99609494834747e-05
1.55591836160742e-07
-2.17020596778022e-05
-2.55988649534614e-05
-1.0620118319919e-05
-2.613394373541e-05
-1.37622701008857e-05
-7.48289638359568e-06
-2.16193373250112e-05
-2.04160246289395e-05
-4.01842586502019e-05
-1.71513939508908e-05
-2.72038503596186e-05
-2.60493222855099e-05
-3.21602124202628e-05
-3.40503060187113e-05
-1.03094676907581e-05
1.94475615689309e-06
-9.35796792841331e-06
-1.07944115471982e-05
-2.89581001249757e-05
-1.5239947169202e-05
-1.43562658894614e-05
-1.20609953502405e-05
-2.82039571231179e-05
-2.38554925811761e-05
9.0382582606396e-06
-2.09576824682979e-05
-4.41889356287581e-06
-3.67465042414222e-05
-3.7333773408509e-05
-2.50858163124254e-05
-2.05540631366388e-05
-1.26866857850742e-05
-1.17752787747118e-05
-3.01960615161324e-05
-2.49188845350127e-05
-8.01534892688335e-06
-1.77601851448884e-05
-1.34527361137019e-05
-7.41941595653715e-06
-2.54626714078095e-05
-2.13430865184295e-05
-2.13791357951903e-06
-1.9205871291196e-05
-3.91754716199799e-05
-2.05930894104248e-05
6.53991077776978e-06
-8.89940932945514e-06
6.78599525156582e-06
-3.25045687576445e-06
-2.14264699540639e-05
-1.31856955541444e-05
-1.42957733771422e-05
-1.51431187798616e-05
-1.36344927485067e-05
-2.60218416751576e-05
-2.25512618163153e-05
-2.93798557794886e-05
-1.53576302772712e-05
-9.15702844907492e-07
-1.70018187441632e-05
-2.39655832163033e-05
-2.39263364759508e-05
-3.12536145300166e-05
-3.6721695639869e-05
-1.76283406800628e-05
-2.88163339975207e-05
-5.92584529596163e-06
-8.59134462488528e-06
-2.29749083293372e-05
-1.04978009346001e-05
-3.04110816166932e-05
-3.57023231705013e-05
-1.80056580429454e-05
-2.47434886700921e-05
-3.57449556216402e-05
-3.22341444841911e-06
-1.84324092885643e-05
-3.9015426219712e-05
-1.05021457779745e-05
-1.4745667374136e-05
-2.25574419866948e-05
-2.08838669056747e-05
-2.14263821351878e-05
-4.55314545004822e-06
-1.40506341710159e-05
-2.08240145518173e-05
-2.20834313418012e-05
-3.79850555576497e-05
-2.29807884157578e-05
-3.07380115912799e-05
-1.01728561321804e-05
-1.8316360105582e-05
-4.70260848717263e-05
-9.84670010124429e-06
-1.71439058603983e-05
-1.8926722047218e-05
3.94625429009963e-06
-3.49030498850041e-05
-2.2626175439212e-05
-1.94319382511601e-05
-3.02924997523769e-05
-2.46392347431499e-05
-1.18304659062506e-05
1.09048762828339e-06
-1.83005153791445e-05
-2.96315483924806e-05
-3.67649002589881e-05
-1.03691205893724e-05
-1.705370075844e-05
-1.18839507829188e-05
-1.49193819341882e-05
-2.76106124857794e-05
-1.63056519912575e-05
-1.63059966509012e-05
-1.1314705431492e-05
-4.07693654880277e-05
-2.81306489245007e-05
-3.03290950031769e-05
-1.4434173483672e-05
-2.70528376790077e-05
-2.59303883815582e-05
-3.7045127650793e-05
-1.70559643431908e-05
-1.41217421389941e-05
-2.86970484611159e-05
-2.81030990861588e-05
-6.85125064848194e-06
-2.34954520824048e-05
-2.60445819569123e-05
-4.60628105098137e-05
-3.37356493254644e-05
-3.28791263273629e-05
-2.77521143715816e-05
-3.16216437053408e-05
-6.57229066000501e-06
-3.85959424039414e-05
-9.99618882077087e-06
-8.25259882013744e-06
-2.58158377285367e-05
-1.44809628760557e-05
-1.70908152091412e-05
-2.55110049935853e-05
-1.27343825219172e-05
-2.0292683178796e-05
-6.40615221838932e-06
-1.1763221155619e-05
-2.6924836340079e-05
-1.78411789991266e-05
-1.38524950259907e-05
-2.15580225736669e-05
-1.20125740582218e-05
-1.64953407874144e-05
-2.40211649442251e-05
-3.65378895333461e-05
-1.00420608880786e-05
-1.34240933469024e-05
-1.01856918471123e-05
-2.65007113872818e-05
-4.21526484833164e-05
-1.78024867380329e-05
-2.03544340208623e-05
-3.38017564597558e-05
-3.77543318356052e-05
-1.34814202794583e-05
-1.92458348096798e-05
-1.95004716650679e-06
-4.67834759727641e-06
-1.97278729879877e-05
-1.24168729251734e-05
-4.79131321994911e-05
-5.29067888821027e-05
-2.37458554911126e-05
-1.35589000095913e-05
-2.02330980410538e-05
-3.38542994328963e-05
-1.17377181147032e-05
-2.61197018155809e-05
-4.03301355667736e-06
-1.22550752726864e-05
1.63339936071014e-06
-3.08339098028188e-05
-1.39348283735983e-05
-1.29975493118228e-05
-1.80697441706451e-05
-1.22627511743739e-05
-9.42241933369625e-06
-1.86104087870013e-05
-3.86256319007413e-05
-4.522561617449e-06
-5.40793279542731e-05
-3.25898946824855e-05
-2.66627557455986e-05
-1.24537779634318e-05
-2.83815506492989e-05
-1.97311456916126e-05
-3.27597245441508e-05
-2.1980519138712e-05
-2.42464750026503e-05
-1.0796192773978e-05
-2.25521665756098e-05
-3.05459704693805e-06
-2.09906327791912e-05
-1.30701170903081e-05
-4.04903753235691e-05
-2.61174907461851e-05
-3.03066242941066e-05
-1.20012456960661e-05
5.85257512364425e-06
-3.05458411716132e-05
-2.38970280353888e-05
-2.52091849766279e-05
-4.6253401501698e-07
-1.77598173228519e-05
3.4853425055912e-08
-9.64056564047473e-06
1.62146928818673e-05
-3.11770094604464e-05
-1.40859515587673e-05
-7.1907176483924e-07
-1.04922458622712e-05
-8.98735669901728e-06
-2.7179933511753e-05
-1.67366552981974e-05
-1.77978378208488e-05
-1.57976666962928e-05
-2.17512326389717e-05
-2.55529439957594e-05
-6.70467710131428e-06
6.06966556804742e-06
7.03995970416581e-06
-5.70626240431647e-06
-3.01817951640204e-05
-1.78803875658601e-05
-3.68883173334847e-05
-1.81996589155781e-05
-4.18118294455708e-05
-2.44614917188302e-05
-1.29491449289534e-05
-1.88473323604576e-05
-2.58208340847394e-05
-2.16290002116724e-05
-2.35800794002609e-05
-1.23521535529486e-05
7.67306347884244e-06
2.90521068453971e-06
-8.77056488525501e-06
-2.27100111801968e-05
-2.69393295594943e-05
-1.38511841263831e-05
-2.09607792811716e-05
-1.99901240197837e-05
-2.40715452802934e-05
-3.6166704206439e-05
-1.35714164233942e-05
-2.33223386351591e-05
-1.17829693916872e-05
-3.4381468365182e-05
-1.90297322428927e-05
-1.4667059755111e-05
-2.64744595355887e-05
-2.29529256850119e-05
-1.42229307888734e-05
-4.86858773722188e-05
-1.0377825988037e-05
-3.00425894899077e-05
-1.54032301955701e-05
-3.56374351758567e-05
-1.99475337487508e-05
-1.42256748924667e-05
-5.03090930289986e-05
-2.77593599361124e-05
-4.35573139219e-06
-1.94192881829684e-05
-1.79950863113755e-05
-2.20318150055624e-05
-2.16481171109088e-05
-2.95503766674788e-05
-2.56738105452467e-05
-6.82061884648839e-06
-2.75927845408087e-05
-2.7260581848411e-05
-1.70848483458377e-05
-4.3842549250756e-05
-2.08679778461832e-05
1.0344294562293e-06
-2.21576610638262e-05
-3.51984793576749e-05
-3.82213603755327e-05
-1.68787051267912e-05
1.26601284409469e-05
-1.34110741651028e-05
-1.61168281791781e-05
5.83476456804655e-07
-2.12925986955982e-05
-3.3346083437129e-05
-2.65520851036142e-05
-1.92509454545686e-05
-2.97224507069577e-05
-2.93723548464163e-05
-2.58246998907081e-05
-1.15498128836726e-05
-1.57423378010262e-05
1.46757682564198e-05
-2.77127236791358e-05
-4.14486639205335e-05
-7.19879690281877e-06
-2.87874854132473e-05
-1.81389721416038e-06
-2.83149574629306e-05
-3.61415203531206e-05
-2.98440987583393e-05
-1.71490424449261e-05
-4.00116244344489e-05
-2.49264206950956e-05
-2.63397069859053e-05
-1.8942970656682e-05
-3.51623917814033e-05
-2.97746686262743e-05
-1.05507606728909e-05
-1.00015369011763e-05
-1.69379332580795e-05
-2.61438285161517e-05
-2.84138214460347e-06
-1.44934858566938e-06
-2.16628753102078e-05
-2.18973725413102e-05
-2.01924846500941e-05
-1.29023877001427e-05
-1.74632419003874e-05
-3.24107996629135e-05
-1.56319987571059e-05
-1.93888856954061e-05
-1.01731578234307e-05
-1.82091781048575e-05
-3.59233616344688e-05
-2.45743086306299e-05
3.9130538042589e-06
-9.17619450960411e-06
-8.40091758537484e-06
-1.63166684971954e-05
-2.39357323636829e-05
-2.21209998486768e-05
-1.28361252504398e-05
-1.10241042771289e-05
-1.00167393664727e-05
-9.68716924215466e-06
-1.46454154265903e-05
-3.16588750839144e-05
-3.15767364293084e-05
1.48685148933621e-05
-1.72640054182227e-05
-1.09801101201025e-05
-2.1070799535502e-05
-2.15927079195677e-05
-1.25005785686735e-05
-2.07538290213769e-05
-3.19244005276718e-05
-1.00420629536849e-05
1.29026035132602e-05
-2.63459357149057e-05
-1.98795501303061e-05
-3.48168727867025e-05
-9.08874715207489e-06
-7.23673941586179e-06
-1.98138469803361e-05
-1.92114136794897e-06
-6.74725158607511e-06
-2.36771960683225e-05
-2.05436553200324e-05
6.94605767969845e-06
-3.64602190931226e-05
-3.32806917019559e-05
-2.22972352427103e-05
-3.04731750769899e-05
-2.0008655911841e-05
3.08460769839849e-06
-3.69591127081798e-06
-3.48265675596434e-05
-3.44745055072861e-05
7.08698536358886e-06
-1.87379492752179e-05
-2.36705026214091e-05
-9.03609703261978e-06
-4.95043445651558e-05
-2.31226434292289e-05
-2.69839314165913e-05
-3.37144921485658e-05
-2.63532279027463e-05
-3.6154436299796e-05
-1.98015831453402e-05
-9.69771745554737e-07
-1.31853424371067e-05
-1.76711510693994e-05
-2.92914883952378e-05
-3.91712751764641e-05
-4.31100719743107e-05
1.02007952688925e-05
-1.82622384385618e-05
-1.34247872718172e-05
-4.04828453111936e-05
-6.36535664590089e-06
-3.26586263517356e-05
-3.07238735258112e-05
-2.51746474857926e-05
2.05212297528465e-06
-2.72255098649758e-05
-3.69684493931031e-05
-8.95865669298457e-06
-3.79724389778857e-05
-3.44102018875855e-05
-1.58542501746953e-05
-2.69103790483548e-05
-3.72140565708032e-05
-2.71531088883666e-05
-3.41284227299619e-05
-1.36174037526425e-05
-2.30713327778873e-05
-3.99514448091301e-05
-3.06998624563228e-05
-2.92967629316385e-05
-2.43524885901784e-05
-3.25713656860951e-05
-2.60246570411194e-05
-2.27170414485054e-05
-9.11268725005585e-06
-1.92071016206879e-05
-3.0737130383486e-05
-3.02991300907728e-06
-3.32877739392351e-05
-4.14032164395564e-05
-1.43603585418064e-05
-1.89063658400629e-05
-1.80418625692234e-05
-9.87979113744252e-06
-1.69043975839453e-05
1.7968103526e-06
-2.32322576783648e-05
-3.12370559547848e-05
-3.69360425848586e-05
-4.83723722391318e-05
-2.95950846671124e-05
-1.60606011001622e-05
-5.81131662302991e-06
-3.97568126588713e-05
-1.3690050087031e-05
-1.75185397846761e-05
-2.30205537642977e-06
-8.88566817945319e-06
-2.91665019547679e-05
-8.78029197741971e-06
-1.59972805747267e-05
-4.20838357252648e-05
-2.61913906021474e-05
-4.06876640372472e-05
-1.69728349710732e-05
-2.02468618448535e-05
-1.26554614163396e-05
-1.66641754229702e-05
-2.90867674141941e-05
-3.31923024816483e-05
-2.36408965124781e-05
-2.08438401505812e-05
-3.40811512013651e-05
-1.29473357502867e-05
-4.20891891083971e-05
-2.96524922089077e-05
-2.72712661813266e-05
-2.34776875933207e-05
-1.2424127156194e-05
-1.12434571795935e-05
-1.08049198763457e-05
-4.64636486203525e-05
-2.34854060136366e-05
8.48110470200688e-07
-7.60326964948154e-06
-2.13798820684001e-05
-1.75490973003579e-05
-1.88622389555861e-05
-2.48767277638819e-05
-2.03002910035323e-05
-9.15850512750094e-06
-1.45863487069159e-05
-3.78450149218024e-05
-4.76948987056822e-05
-1.30143106741679e-06
-4.02098730289015e-05
-2.86586223359159e-05
-1.66829022313957e-05
-2.2575583512472e-05
-7.13381866584522e-06
-1.7379100561022e-05
-3.03285980490512e-05
-3.04005780276882e-05
-1.34468795773617e-05
-1.81830987076569e-05
5.37164612197349e-06
-2.96109666783263e-05
-3.1320786733263e-05
-2.01630629962685e-05
-6.73268187070323e-06
-1.83607080072042e-05
-1.44464020418109e-05
-2.42674750075441e-05
-1.59210568253687e-05
-5.80122303553098e-06
-1.56489569292409e-05
-1.16455194378273e-05
-2.96415267933656e-05
-2.51585766662295e-05
-2.32404582702773e-05
-1.69200039765785e-05
-2.37973307428039e-05
-4.06675796399015e-05
-1.63260590136215e-05
-2.83356401206917e-05
-1.84760651562908e-05
-2.73790825207915e-05
-1.34028372658605e-05
-1.78341264743584e-05
-2.69738356891345e-05
-4.26959567060254e-05
-5.38842850877429e-06
-2.2032260803235e-05
-8.03703415395006e-06
-1.57411546484764e-05
-3.46085899766971e-05
-4.62628946605288e-05
-1.4308074847659e-05
-1.43148137508874e-05
-2.38129174198225e-05
-2.33908507374695e-05
-1.31535219004761e-05
-2.54783416991014e-05
-2.16067797060115e-05
-2.90237130696445e-05
-1.69780856131912e-06
-1.93556114393635e-05
-3.26391305650335e-05
-1.35716678700087e-05
-3.10280119331214e-05
-1.91111957379843e-05
-1.21532191036162e-05
-2.45312476450957e-06
2.89189465706844e-06
-1.51717479296281e-05
-1.67510469756011e-05
-1.71581866110425e-06
-2.33794803180042e-05
-2.38273160648392e-05
-2.01865841609056e-05
-1.99292588741197e-05
-6.04859022980808e-06
-1.29849005983428e-05
-3.33901700044453e-05
-3.0853649524977e-05
-3.91161184585551e-06
-1.35225871257819e-05
-1.79714985409613e-05
-2.50710923647259e-05
-1.60209456085989e-05
-6.48367838208799e-06
-1.48176782993753e-05
-2.47244276387706e-06
-1.52787249277538e-05
-2.31114361940274e-05
-2.9771251385657e-05
-2.52022954677633e-05
-3.18509476825088e-05
-1.14640693159474e-05
-1.39996868006744e-05
-2.43734878616011e-05
-2.35183951361766e-05
-4.3682140643113e-06
-3.1509562414734e-05
-3.74025611732176e-05
-2.53601955830142e-05
-2.09387708354501e-05
-1.58638614632994e-05
-3.72852289356059e-05
-3.61807719902252e-05
-2.33966056675832e-05
-9.09299182749392e-06
-2.1593460037189e-05
-2.45186872782142e-05
-2.43214530412474e-05
-2.09138808921727e-05
-2.16683664559392e-05
-1.90535391315009e-05
-3.50834535466544e-05
-1.37154670737311e-05
-2.02215092460149e-05
-3.71622540589233e-05
-2.14450161097133e-05
-3.91398528440291e-05
-4.53294890628401e-05
-1.09900619749556e-05
-2.12044983451349e-05
-2.82891375019436e-05
-1.01242410579339e-05
-1.43057765528132e-05
-2.75777430616074e-06
-1.40806532342186e-05
-2.28997756437983e-05
-2.37605136613299e-05
-1.77919278527059e-05
-1.64711061017465e-05
-2.99260526518464e-05
-1.1512147729602e-05
-3.38660003345122e-05
-1.41076081461437e-05
-2.23797118730224e-05
-3.5107453704794e-05
-9.19161356204043e-06
-2.97480358056406e-05
-2.73759188098942e-05
-7.60964774668342e-06
-9.02621113495896e-06
-2.65655947840243e-05
-1.48462755438969e-05
-4.80075220550596e-06
-1.40448074921964e-05
-1.71982164376455e-05
-2.97734448412313e-05
-1.41862680359881e-05
1.63161491374737e-06
-1.55151975491981e-05
-2.68056177698584e-05
-2.04801306624861e-05
-1.61082723960529e-05
-1.16997644001981e-05
-2.74936724883267e-05
-2.55774975843353e-05
-2.22468952294313e-05
-1.69989595361568e-05
-4.19727490092804e-05
-2.69232264874506e-05
-1.37535913368058e-05
-2.33169029491729e-05
-1.10522546580155e-05
-3.19907199491392e-05
-1.36775736380714e-05
-1.43909555447585e-05
-2.89418300661524e-05
-2.13535447429309e-05
-3.47208987391241e-05
-4.40291440500172e-05
-1.79252709873483e-05
-1.29388727342667e-05
-9.70232804929625e-06
-6.15883513915404e-06
-1.98500389113852e-05
-6.61902877724523e-06
-1.2274358978592e-05
-1.39035426153723e-05
-1.16959603931027e-05
-9.63743063130146e-06
-2.7155990084255e-05
-1.66445087704081e-05
-8.71456348268227e-06
-2.26359144453766e-05
-2.64036255100354e-05
-1.47217229091118e-05
-2.1224240542908e-06
-9.92636849760111e-06
-8.26081160991473e-06
-1.39171570211106e-05
-2.59827574493515e-05
-2.04852319381389e-05
-2.79241073030417e-06
-2.93343118831995e-05
-2.29819163203732e-05
-9.17967116389538e-06
-1.76378091710402e-05
-3.08142019246506e-05
-3.00863704748266e-05
-3.71423985224268e-05
-2.25821831451821e-05
-1.81883534569135e-05
-3.79052839575031e-05
-2.43874116957185e-05
3.95160113074976e-06
-3.03696676058415e-05
1.08067737944012e-05
-2.39202747052917e-05
-2.65815923630811e-05
-1.47135122611534e-05
-2.34495334896705e-05
-2.55150434569573e-05
3.37115565403342e-06
-2.34729815925844e-05
-9.0953724836637e-06
-3.76609818389012e-05
-1.35375059208903e-05
-1.12635073847113e-06
-2.43307742795804e-05
-1.70429633688931e-05
-3.18481649803152e-05
-2.53323438663244e-05
-2.95804379118997e-06
-6.98600102436137e-06
-3.15653480509081e-05
-3.13426246854208e-05
-1.76211337613299e-05
-1.16626899092205e-05
-3.06959399647705e-05
-2.50960278773888e-05
-2.58600238794448e-05
-3.96009674729865e-05
-2.64006675025913e-05
-2.37691222442287e-05
-1.44687250319555e-05
8.01837913927342e-06
-2.72106258002493e-05
-8.63388575407059e-06
-2.20815183539959e-05
-1.26590365621326e-05
-3.89868683398322e-05
-1.60493852236931e-06
-1.54659274625463e-05
-1.34556206874377e-05
-2.75228587200627e-05
-3.97602256289185e-07
-9.20495585008414e-06
-1.05495026683446e-05
-1.14029556256483e-05
-1.69634252921286e-05
-1.10447434572749e-05
-1.91526101234904e-05
-4.66601198917571e-06
-2.43805259637732e-05
-1.49761547689057e-06
-1.61416571266478e-05
-7.496398624653e-07
-3.43527202350575e-05
-2.08314443296863e-05
-3.69292676661502e-05
-2.1734903313706e-05
-2.20867935907502e-05
-2.4695342026655e-05
-2.3321295659216e-05
-3.08562758186647e-05
-7.78820929123683e-06
-4.25537210354938e-05
-7.8350257029771e-06
-2.54797398396823e-05
-3.37881033578011e-05
-2.09715948751762e-05
-1.98336765030833e-05
-2.4540957136469e-05
-1.59775571382606e-05
-1.13095533379622e-05
-1.2382748986535e-05
-2.20078981241357e-05
-2.21886280197842e-05
-2.93638034414916e-05
-1.40276231727257e-05
-2.89412467393814e-05
-1.31324805374401e-05
-1.24017284497652e-05
-9.62457548468961e-06
-1.3724666016718e-05
-2.68727840365903e-05
-1.04646280707018e-05
-7.9741151465896e-06
-2.14268835974229e-05
-2.02141928840117e-05
-1.69432555674069e-05
-3.14064448415513e-05
-1.38686896901587e-05
-1.56614716814517e-05
-1.44584428303919e-05
-1.60835280402168e-05
-3.54230432159512e-05
-7.02113406186299e-06
-1.197104809478e-05
-1.2906222321945e-05
-2.24844630127456e-05
-1.56447801796559e-05
-1.79758584880508e-05
-9.78560111876446e-06
-2.70571372894905e-05
-1.28827594990333e-05
-3.74095331164615e-05
-2.55871550013193e-05
-2.51801635553082e-05
-3.91062289678471e-05
-7.16819217496072e-06
-2.19974332267931e-05
3.35237831540223e-06
-9.74474515785202e-06
-7.77248998671497e-06
-9.63708556460237e-06
-1.14288466358896e-05
-3.19895733195881e-05
-1.32337214897111e-05
-3.52607931997942e-05
-1.31899671745723e-05
-3.1628704577836e-05
-1.28609168727633e-05
-1.01194976227884e-05
-8.03119230663022e-06
-2.16002183856699e-05
-1.84067824761139e-05
-2.6517564643303e-05
-7.8906072819165e-06
-1.95375808158224e-06
-1.16813712813336e-05
-3.12980099297614e-05
-2.63197308971051e-05
-2.47373230638353e-05
-9.70619467819143e-06
-2.86662187918158e-05
-8.39975040464986e-06
-7.09036565959162e-06
-2.31617378694632e-05
-1.9832841469399e-05
-8.78036265857325e-06
-2.1399168056173e-05
-3.23013855435217e-05
-2.00727065359603e-05
-1.56538426400789e-05
-5.02776752781352e-05
-2.50922187746786e-06
-1.95197130707622e-05
-4.35411856932083e-05
-2.67128676235664e-05
-1.69642692237628e-05
-1.93009268056039e-05
-2.85932803174306e-05
-1.23661084398549e-05
-2.99483074701613e-05
-2.40970557664114e-05
-4.92312237011312e-06
-1.44498479819291e-05
-3.96054266891479e-05
-3.60206122336471e-05
-1.18591441920525e-05
-1.9537865618865e-05
-1.59355727030144e-05
-2.07571648957827e-05
-2.86994248893226e-05
-3.0135529180848e-05
-2.11528664974445e-06
-3.04998550597423e-05
-1.70987843109825e-05
-2.18178885418312e-05
-2.67522904806691e-06
-7.41064615899374e-06
-1.83375332082798e-05
-1.72240773319649e-05
-4.52871144751055e-05
-1.89686146111797e-05
-1.26319717254549e-05
-1.44539424108036e-05
-2.28885382599506e-05
-1.41485064549574e-05
-2.91448897491486e-05
-1.44355896710475e-05
-1.33499643538011e-05
-3.34509320950696e-05
-3.19091170112742e-05
-1.24768705603744e-05
-7.11020747689748e-06
-1.45519611750648e-05
-1.15747277545034e-05
-1.99498271183619e-05
-1.64411039197863e-05
-2.90740521828764e-06
-2.50983471526287e-05
-1.75629831701626e-05
-2.33432719244166e-05
-4.40263266670451e-06
-4.10873877709007e-05
-2.24487901296812e-05
-2.39377734894594e-05
-3.57283252800526e-05
-5.94038812133113e-06
-2.62279576722427e-05
-1.33849440548978e-05
-5.46537203948259e-06
-5.29810569391988e-05
-2.51275135892041e-05
-3.8304853704896e-05
-4.40639424558116e-06
-5.49977781540629e-06
-9.12078355750199e-06
-2.27546209528347e-05
-3.27708873452114e-05
-1.36505164301079e-05
-3.64683364739955e-05
-3.32631913631437e-05
-2.99255097756269e-05
-2.41782792601581e-05
-3.84345821422845e-05
-1.92523732638031e-05
-3.20810759307927e-05
-1.72493271134181e-05
-5.69701650588856e-06
-2.22664002786011e-05
-2.08486252327189e-05
-3.01666415538824e-05
-1.35592583329754e-06
-4.69569377062459e-06
-2.19446661789467e-05
-1.18206187317415e-05
-1.6491836400873e-06
-3.35884384155002e-05
-2.32874132091239e-06
-2.48104569855858e-05
-1.72229637808243e-05
-1.51862877017785e-05
6.96824380005474e-07
-3.57772273198739e-05
-2.32146105731352e-05
-2.22466086689771e-05
-1.88689309115465e-05
-3.56112599146525e-05
-3.32813846414873e-05
-2.49369579360174e-05
1.04946521602322e-05
-1.38993441999423e-05
-3.16779761115322e-05
-3.179151455332e-05
-3.00354415201991e-05
-4.6814121533521e-05
-1.30081608701136e-05
-2.60054028891626e-05
-1.89890606283811e-05
-2.70584470838009e-05
-1.50785124341376e-05
-5.88257374912112e-06
-5.67959544516969e-05
-4.63314827609948e-05
3.3970326870536e-06
-1.67369993360799e-05
-3.09049966744657e-05
-4.50742594335724e-05
-2.49060582800623e-05
-1.44671871793717e-05
-2.10252680851779e-05
-1.59458903247061e-05
-1.15270046840184e-05
-1.75581413349572e-05
-1.00554441528153e-05
-1.73255333887721e-05
-6.50673840393629e-06
-3.56796450649301e-05
-2.33102049709713e-05
-1.52077666511705e-05
-2.13060114665354e-05
-2.65296029413194e-05
-1.52591465496394e-05
-2.41621965569305e-05
-3.68331086743295e-05
8.90463672152506e-06
-1.40611571553625e-05
-3.08393529786651e-05
-6.69858924866018e-06
-2.64140059244679e-05
-3.4435294470905e-05
-3.00854508750212e-05
-1.18820290128464e-05
-2.84399946166523e-05
-3.85749933121727e-05
-1.7765183458005e-05
-1.93008124612782e-05
-4.14999511646724e-05
-1.65605143368386e-05
-1.09140112748959e-05
-2.96650014043273e-05
-4.09091226816214e-07
-1.86631908498443e-05
-2.39771840715002e-05
-2.2472731486376e-05
-1.34430465656527e-05
-1.75978995584484e-05
-4.15109694938449e-05
-1.16255945725291e-05
-3.7601051628105e-05
-1.12029236751274e-05
-2.05124485389207e-05
-2.46620327874008e-05
-1.92852738157588e-05
-2.7335847707592e-05
-1.66431596194742e-05
-7.31386117406317e-06
-1.11428184905284e-05
-1.6741035548463e-05
-3.53942462873997e-05
-2.50561217633592e-05
-8.77420555827105e-06
-3.37320048522032e-05
-2.47259776019174e-05
-1.39737276490585e-05
-2.78117104147314e-05
-1.25112092279642e-05
-9.83329869054828e-06
-2.06591981893026e-05
-1.43873815468315e-05
-8.97184595881989e-06
-4.9390438162018e-06
-1.75807555194116e-05
-2.87951980787191e-05
-3.2924725878448e-05
-3.15227735910291e-05
-4.25402272313384e-05
-2.41908944912466e-05
4.57149161501816e-06
-7.72996225044143e-06
-1.29078300846862e-05
8.90065137407233e-06
-3.82950515493055e-05
-4.75655501859031e-05
-2.73355163225595e-05
-1.30635092041863e-05
-1.29181458365921e-05
-3.5934499811134e-05
-1.53960847153001e-05
-2.32061973917932e-05
1.804374063157e-06
-2.10164975944313e-05
-6.8909679271553e-06
-1.1337455217176e-05
-2.57437934349888e-05
-6.51595474411889e-07
-1.38742643960865e-05
-3.11969761837859e-05
-7.1285618182854e-06
-2.45193985762195e-05
-2.96659505142006e-05
-9.85729592335712e-06
-2.94693213743335e-05
-1.4640637495937e-05
6.29300513559847e-06
-2.34480878317934e-05
-3.76012120525041e-05
-3.30475194646471e-05
-9.20275606568221e-06
-3.71128534118495e-05
-2.04003591154345e-05
-1.64105301799609e-05
-3.55792933510792e-05
3.51359379650757e-06
-3.34964104990318e-05
-1.73044154561793e-05
-2.70041133844408e-05
-3.77139823669469e-05
-1.15209449969197e-05
-2.26454451148485e-05
-4.26008299128887e-05
-3.19844529588517e-05
-3.21769076216887e-05
-2.4591062484776e-05
-2.18278462819631e-05
-3.56739884171581e-05
-1.65247333747822e-05
-3.9713389346029e-05
-2.5520302404301e-05
-1.28507479241845e-05
-2.60284558367453e-05
1.41278705417753e-05
-3.09211939839802e-05
-2.38321802532184e-05
-1.89884037381556e-05
-1.23762974835524e-05
-4.06273025925665e-05
-1.18034072245309e-05
3.2297116400959e-06
-1.10016392481611e-05
-8.98739500384219e-07
-1.49100291075113e-05
-2.13064835511596e-05
-1.7717347731922e-05
-2.39064567642247e-05
-4.0264344918183e-05
-3.05257582426687e-05
-1.98455414783904e-05
-6.37176197113282e-06
-2.34776435062437e-05
-2.48198204509815e-05
-3.36794994609723e-05
-2.49048878642595e-05
-3.7086262140503e-05
4.86925402293372e-07
-1.50798166846722e-05
9.59874716978305e-07
-1.6474611140886e-05
-1.04449003431483e-05
-1.57504537477023e-05
-2.94797372438904e-05
-3.0466708443685e-05
-1.63457109193682e-05
-1.72940394424979e-05
-2.84577652055185e-05
-2.7238345900882e-05
-3.66893372383202e-05
-1.48294026901274e-05
-2.60280347611396e-06
-2.76400335721399e-05
-2.49858867966551e-05
-1.72241014892756e-05
-2.97599307857169e-05
-1.8077658514708e-05
1.93028896201406e-06
-2.80490135148623e-05
-1.74410444574418e-05
-2.45430916962416e-05
-9.02186807694609e-06
-2.02990671584707e-05
-3.6531443172939e-05
-2.70314000687058e-05
-4.65621371031683e-05
-2.9505310692106e-05
-2.98789177607961e-05
-4.07255177380841e-05
-1.64574052750174e-05
-3.07805437000375e-05
-2.81061183103492e-05
-2.54212822162702e-05
-3.49532089157364e-05
-2.1312165103741e-05
-1.47633203257052e-05
3.33448419481471e-06
6.726770231978e-06
1.69908255807138e-05
-2.19635485447401e-05
-1.90394954094979e-05
-9.53868330542065e-06
-1.89913431530082e-05
-3.95697818696743e-05
-2.4494921483461e-06
-1.06174948433842e-05
