# Supplementary material for: Research on computational propagation and identification of mine microseismic signals based on deep learning
Source: PLoS One. 2025 Oct 22;20(10):e0334641. doi: 10.1371/journal.pone.0334641 (PMC12543183; doi:10.1371/journal.pone.0334641)
Supplement: S3 Data — (ZIP) [file pone.0334641.s003.zip › 000100500002903.xlsx_0.txt_24.txt.txt]

-9.58665658434029e-06
-6.25314522235157e-06
-2.61391858900959e-05
-4.00866106947593e-05
-3.25987414604023e-05
-3.60216735609075e-05
-1.74328533066751e-05
-1.37031956620601e-05
-2.88738459027029e-05
-1.07819531368928e-05
-4.44835073353712e-05
-1.76171704316737e-05
-1.91292743048418e-05
-2.06707973163811e-05
-3.26685808363209e-06
-3.26205620607128e-05
-3.52537152858566e-05
-1.35979331016744e-05
2.68009814592311e-06
-2.26637327683557e-05
-2.92508864656272e-05
-2.29770858079352e-06
-1.48367793020341e-05
-3.05262949117251e-05
-1.11578321301441e-05
-3.2355561602018e-05
-2.27191721352436e-05
-2.1885095743168e-05
-1.00113122040469e-05
-1.44458165385848e-05
-2.77547051464455e-05
-3.59098843369467e-05
-1.74631381982704e-05
-2.1205042156194e-06
-2.39565185323653e-05
-1.2018482274627e-05
-2.41624697395257e-05
-3.15939625868609e-05
-3.32654642902561e-05
-5.35333474937901e-06
-2.41134406680774e-05
-2.93992087123228e-05
-1.38937931381787e-05
-1.25550181948703e-05
-4.88320746411802e-06
-9.95460948976869e-06
-1.73254488020907e-05
-1.75457981970288e-05
-2.42858995746741e-05
-6.14504198523376e-05
-3.49829803745505e-05
-8.37505387710791e-06
-1.7299879878339e-05
-1.10076793989395e-05
-1.5748317754951e-05
-4.78075326936589e-05
-1.54333291285174e-05
-3.40603106197721e-05
-1.13745285826758e-05
-2.69286744588956e-05
-1.71441411771674e-05
-3.34951731406062e-05
-9.6707354887408e-06
-1.7858596867925e-05
-3.10741996357832e-05
-1.9704465498657e-05
-2.53202809042297e-05
-1.04541798029762e-05
-3.49082728193142e-05
-1.69702123420134e-05
-3.48333089960358e-05
-3.60183742467994e-05
-3.20797669994082e-05
-2.37354533527919e-05
-3.27770509678756e-05
-2.74605810076414e-05
-1.69354311764939e-05
-3.22977566405089e-05
-3.45690734307588e-05
-1.83286028173833e-05
-2.09132390247423e-05
-2.12740362785899e-05
-2.00214693888101e-05
-3.81173854433556e-05
-1.71413581752269e-06
-1.23083026889784e-05
-2.97271392193545e-05
-1.59995597465107e-05
-3.36122691197863e-05
-2.6964432379914e-05
-2.85832539715634e-05
-1.61967362816315e-05
-2.67090835144789e-05
-3.61089014121433e-05
-2.24190791890561e-05
-6.95900381717436e-06
-4.10911791059638e-05
1.94077114720942e-07
-3.45320853320044e-05
-7.45726687670404e-06
-1.59715969531519e-05
-9.31059235398408e-06
-1.77818735810034e-05
-5.2543944056485e-06
-4.84039022698433e-05
-2.59417396694113e-05
-1.99126228206612e-05
-9.04018095913034e-06
-7.62359468736878e-06
-2.16838700648283e-05
-2.02195302290996e-05
-7.81744903125335e-06
-3.88778155497775e-06
-2.69154774680186e-05
-1.53982130054053e-05
-1.68164568557038e-05
-1.42652246065259e-05
-3.4671084412064e-05
-3.56036784481389e-06
-4.66942030434658e-05
-1.91643688819916e-05
-2.01426681306214e-05
-1.29064387633971e-05
-1.64425860499346e-05
-2.6459869389182e-05
-2.34331720765661e-05
-1.14612881545212e-05
-3.14050926451483e-05
-3.38188283009356e-05
-9.42192994846939e-06
-3.70557091175416e-05
-3.31585016860256e-05
-3.97451512244322e-06
-6.82809409419741e-06
-2.9985959018055e-06
-1.87042123034955e-05
-2.0476317154347e-05
-2.58106567623366e-05
-3.53135920065951e-05
-2.73155802529402e-05
-2.55864866033462e-05
-1.53908138643975e-05
-1.3722071731979e-05
-1.75833675827668e-05
-1.16839456169485e-05
-3.26217170237224e-05
-1.53785930658723e-05
-5.4830603180724e-05
-1.7054786287587e-05
-4.3815965214005e-05
-3.9601524782317e-05
-1.01800221440188e-05
-1.36623158179971e-05
-1.47027143555754e-05
-3.46830570605435e-05
-3.13988418379919e-05
-1.88768985560825e-05
-3.36133470740305e-06
-2.31401164678378e-05
-2.29791024423513e-05
-3.29750640801304e-05
-2.45284338093107e-05
8.74734205451264e-06
-2.66081607898578e-05
-2.58962520382566e-05
-4.31639567357644e-05
-2.81398243429718e-05
-1.58526330790358e-05
-7.9159501807399e-06
-2.20071787373525e-05
-1.62168287484193e-05
-1.24920117437766e-05
-2.29198675741546e-05
-1.20649092082423e-05
-9.10614046780723e-06
-2.8981715891251e-05
-1.99300192448466e-05
-3.47713943342606e-05
-1.70366918471697e-05
-3.62132411794498e-05
-1.78684323638902e-05
-1.88679697611458e-05
-1.16845991725308e-05
3.19191704736026e-06
9.74961892962987e-07
-1.27315130717075e-05
-3.68802566753905e-05
-1.21406330018349e-05
-2.39235336459802e-05
-1.54793670321713e-05
-1.38395249123608e-05
-3.13640433412113e-05
-3.2890652663011e-05
-2.34726197421095e-05
-3.1904288822328e-05
-1.25659975467318e-05
1.25505813915456e-06
-3.33663480081601e-05
-1.85033148087867e-05
-1.60929373170158e-05
-2.7910491416142e-05
-3.89112006451568e-05
-7.1538567784065e-06
-1.10150939451507e-05
-1.9532975233335e-05
-1.86191017146993e-05
-1.05502506341574e-05
-1.84978126142061e-05
-5.96714083933449e-06
-2.02550410715796e-05
-1.82900064923457e-05
-2.36268691948921e-05
-8.00509062521368e-06
-3.15226770759802e-05
-1.77046306807824e-05
-2.3344920768119e-05
-3.87233214757477e-05
-2.03220571709984e-05
-1.85391548859067e-05
-1.53337696416817e-05
-1.16127085433964e-05
-1.20726689557343e-05
-1.95750444298208e-05
-1.9064996742632e-05
-1.21857510600744e-05
-1.89916111308958e-05
-3.36274333364947e-05
-3.76121662048552e-05
-1.29027077610209e-05
-3.90161295379934e-05
-1.59389524696024e-05
-3.57054200077529e-05
-3.4477873584809e-05
-1.50307720691732e-05
3.71243108297132e-06
-2.5428955029792e-05
-3.07196501663003e-05
-1.54730890645102e-05
-1.59444553537443e-05
-3.25054990836549e-05
-2.98014947949093e-05
-1.69896350928721e-05
-2.7276792668711e-05
-2.11975609567415e-05
-5.24608847260127e-06
-2.60339446282925e-05
-3.81655292731498e-05
1.11915025707363e-05
-1.47483807488215e-05
-1.29032316402526e-05
-1.01568001662423e-05
-2.29572702821216e-05
-1.4358465910009e-05
-1.95161512416177e-05
-1.13879851348069e-05
-1.57091266853546e-05
-2.35367940591092e-05
-7.54864621996588e-06
-1.61048982456007e-05
-2.14636662518507e-05
-2.23631234297966e-05
-2.39274288250301e-05
-3.47521511831952e-05
-2.78675944274315e-05
2.97124445900894e-06
-1.68986263355645e-05
-1.05882716198492e-05
-3.63623683903465e-05
-2.21129528051218e-05
1.5751429170902e-05
-1.3028301398116e-05
-1.03627344125035e-05
-8.75632141421233e-06
-2.21370983250446e-05
-1.35593677225711e-05
-2.17623038609194e-05
-2.25815955164582e-05
-2.71815771519402e-05
-1.29051822112063e-05
-5.39231804676384e-06
-1.60701106591045e-05
-4.51180476673488e-05
-2.41938729396902e-05
-1.02847861969538e-05
-3.61586647608481e-05
-4.0636514995331e-05
-3.21906281670351e-05
-3.82240659974844e-05
-3.92973662993382e-05
-4.55731261699516e-05
-1.99038273145207e-05
3.95712267984219e-07
2.05980822715249e-06
-2.26524502068564e-05
-1.16734642146015e-05
6.33975628043975e-06
-4.38677856811397e-06
4.44499167546787e-06
-3.92096196563943e-05
-8.59233548283767e-06
-3.30216126886186e-05
-9.40658247968598e-06
2.152669653083e-06
-7.40061543914523e-06
-2.27478162774359e-05
-1.87673424553753e-05
8.99070967712981e-07
-1.26540024333554e-05
-1.97177890664636e-05
-5.8184834369042e-06
-2.27951897726382e-05
6.45668493260701e-07
-1.8808425684836e-05
-2.30668744531971e-05
-1.67615777326024e-05
-1.66892755111249e-05
-1.48077531439568e-05
-1.24043305805937e-05
-8.7949279396734e-06
-1.89379706869972e-05
-1.29064555275696e-05
-1.51725694449332e-05
-8.05889534283619e-06
-2.40344458920138e-05
-3.97360623689217e-05
1.23205149188145e-05
-1.63063584430896e-05
-1.58474332952571e-05
-1.3296928387233e-05
-2.74524112460242e-05
-1.70558365400008e-05
-3.11919285324649e-05
1.31229311535502e-06
-2.2001578715963e-05
-1.97285636946145e-05
-2.12941758716985e-05
-1.83958921957631e-05
-4.00966160242893e-05
-1.75197590717027e-05
-1.21959594416752e-05
-1.51397135109257e-05
-2.59273433669343e-05
-1.37416223116759e-05
-6.90575989949501e-06
-1.9102211241502e-05
-1.89763236901569e-05
1.30521027449557e-06
-2.54618725768594e-05
-4.91852362101739e-06
-3.45620742360006e-05
-1.3973502891147e-05
-1.2478855511909e-05
-1.07453775362992e-05
-2.18730060730441e-05
-3.17499764732268e-05
-2.7075745958691e-05
-2.64541654913102e-05
-3.84603526192327e-05
-3.93956604493977e-05
-9.93227154126538e-06
-6.64148911737774e-07
-1.71945319201459e-05
-3.19452265740619e-05
-3.42653850650343e-05
-1.13132718022316e-05
-8.47842619631572e-06
-2.33924819607247e-05
-5.21759923889333e-06
-3.12525099469139e-05
-2.0816163648375e-05
-2.31098794421903e-05
-3.23946086574282e-05
-1.3993709857491e-05
-2.17453003792215e-05
-3.37877266138767e-05
-1.53135639590425e-05
-2.71550548484192e-05
-8.25729231222545e-06
-1.82529500578205e-05
-3.0827330683004e-05
-2.15341421918197e-07
1.44916366566537e-06
-8.47882360125047e-06
-5.36059938740348e-06
-4.31144241923295e-05
-2.67003775215155e-05
-2.9999381254311e-05
-6.46592745243541e-05
-2.77957340970388e-05
-2.79517927130791e-05
-1.05399410275347e-05
-1.61067870512783e-05
-2.24257758817283e-05
-1.83865042067692e-05
-4.18171368688501e-05
-7.48373591655692e-06
-2.89012724878389e-05
-1.69229023655629e-05
-4.88393690086268e-05
-3.30261258547212e-05
-2.41766472532307e-05
-2.73301680899053e-05
-1.83788912090434e-05
-2.41759288835027e-05
-1.87486100211934e-05
-3.31812747789156e-05
-2.33528833536029e-05
-1.19013016003812e-05
-9.06858704483095e-06
-1.32200254093581e-05
-2.09399544310849e-05
-1.30129264117783e-05
-1.4778323224391e-05
-9.14918610960491e-06
-1.60182057577053e-05
-3.68200490725592e-05
-1.59180774580809e-05
-2.56631479102467e-05
-2.11115800471164e-05
-2.56597743654858e-05
-2.40157003780158e-05
-1.68145497258348e-05
-1.90638239187106e-05
-2.47110255426226e-07
-3.29937802261875e-05
-3.10139789166374e-05
-4.16651306379439e-05
-6.85579682435009e-06
-3.74270260901628e-05
1.05954284143711e-05
-4.32326048877978e-05
-1.98228500527536e-05
-8.74526741264036e-06
-2.76080971942546e-05
5.99296935098507e-06
-4.57545579778743e-05
-4.52411335520818e-05
-1.22788075373918e-05
-1.49484229526778e-05
-3.48676427204138e-05
-8.58235800216441e-06
-1.3526010858632e-05
-2.74202316346572e-05
-3.57085640502482e-05
-1.57734223590817e-05
-2.17669187384555e-05
-2.49380256730712e-05
-2.75720861942276e-05
-1.09072800683916e-05
-4.11602194995011e-05
-2.38703362057566e-05
-8.77802616933067e-06
-2.4616385631453e-05
-3.65297402694866e-05
-2.49408389164162e-05
4.46822895174729e-06
-2.10797178419297e-05
-1.399473264614e-05
-1.22004840028987e-05
-3.50828428211142e-05
-3.41648495930524e-05
-1.00545303426155e-05
-5.85643815795849e-06
-1.40509423916664e-05
-1.96837466121214e-05
-2.04993025618642e-05
-1.7097621151116e-05
-2.81207625217658e-05
7.03905098128784e-07
-1.98102030505481e-05
-2.36296490359806e-05
-1.1183007559035e-05
-7.81241726172519e-06
-5.65088122776009e-06
-2.06408614911836e-05
-1.31558108177275e-05
-7.07982179714081e-06
-1.32966276458105e-05
-4.33002994651345e-06
-2.32734307382033e-05
-2.38298513534424e-05
-1.42842397811284e-05
-2.63964884113645e-05
-2.58283681636087e-05
-2.18932002558356e-05
-2.98325595963756e-06
-2.63784688936241e-05
4.36643264054706e-06
-3.39108282620599e-05
-5.39482232178349e-06
-9.19550018137483e-06
-4.40946748366478e-05
-2.11331467209852e-05
-1.61239139864704e-05
-5.21671171975423e-05
-1.30028170703877e-05
-2.18133580232054e-05
-2.23838274691144e-05
-3.4502438696578e-05
-1.35625654279988e-05
-5.24009056088516e-05
-2.80405847480202e-05
2.34549444337563e-06
-1.34124075709726e-05
-2.93728368439901e-05
-2.02162651186643e-05
-1.3258628087915e-05
-2.88559019636226e-05
-2.95716328578529e-05
-1.38119345287323e-05
-2.91157805768978e-05
-1.82998236469145e-06
-2.31619481287243e-05
-3.13910797300604e-05
-1.27091194454598e-06
-2.172601009642e-05
-2.35903466718991e-05
-9.78609213767761e-06
-4.28013221498806e-06
-9.62916215623666e-06
-2.80782536813061e-05
-7.41478845535231e-06
-1.99664894583882e-05
-2.84775090028987e-05
-1.37248197950513e-05
-1.82522348597369e-05
-9.91562881301379e-06
-1.34207279821072e-05
-3.24208303757493e-05
-2.78928385333219e-05
-9.43077553427053e-06
-3.0606089119907e-05
-1.77704255179146e-05
-3.47645233966916e-05
-3.57145747424474e-05
-3.06274709759687e-05
-2.08284491763747e-05
-1.45195089260604e-05
-2.97191223363139e-05
-2.5814512875431e-05
-2.46902590881242e-05
-1.79418394257844e-05
-2.43949047684579e-05
-5.1061140475533e-05
2.32286901177332e-06
-1.66607589273505e-05
-2.4233604826712e-05
-2.28901891783627e-05
-2.02311735873646e-05
8.70541558380456e-07
-1.87088468431957e-05
-1.27428931808519e-05
-1.81290225341443e-05
-1.23254656103454e-05
-1.08079146707336e-05
-2.21385207198058e-05
-2.65640481044182e-05
-2.31627097021701e-05
-3.31928680680131e-05
-3.47465971721368e-05
-3.42275326945557e-05
-3.80340886543935e-05
-3.91539372049156e-05
-3.85494317551685e-05
-3.18790761457943e-05
-3.43629496215104e-05
-7.78550141841803e-06
-1.53368207097683e-05
-3.44046361085138e-05
-9.69970507941932e-06
1.51300039392485e-06
-3.96935494699436e-05
-2.87796329778099e-05
-3.47100373433788e-05
-3.11354650359034e-05
-3.0649719562927e-05
-2.56725172128768e-05
-3.92956932627885e-05
-2.23748912880481e-05
-2.08361871798759e-05
-2.25924671382875e-05
-1.18624963586958e-05
-2.70170377653227e-05
-2.60014868184035e-05
-2.67993601429942e-05
-2.16156366920319e-05
-4.9326546266841e-05
-2.99129198465058e-05
-2.56317759745188e-05
-2.81132836671192e-05
-9.87555501373382e-06
-1.46665095898086e-05
-1.13716715219699e-05
-2.55989649925253e-05
-9.50421684908299e-06
-1.32441526567304e-05
2.06237275547067e-06
2.14680252666013e-06
-4.6594529093326e-06
-2.55973453629651e-05
-2.1883785842226e-05
-1.51759251086042e-05
-2.39405818866081e-05
-1.5349022453305e-05
-2.68736706250282e-05
-1.12252971917044e-05
-2.6161428871058e-05
-2.72524612443788e-05
1.13405703823831e-05
-4.72088744128797e-06
-3.34647648340652e-05
-1.85293648677352e-05
-1.37429070646992e-05
-3.09291569023773e-05
-2.81887723108736e-05
-2.83173152690588e-05
-2.48319968209723e-05
-9.88247379260559e-06
-1.78898411785267e-05
-1.95250916879014e-05
-3.39381837858221e-05
-1.34770370406236e-05
-2.49089535787728e-05
-2.06701754044117e-05
1.00456593496655e-05
-1.40378361129857e-05
-1.22969696282227e-05
-1.51651445246061e-05
-7.37002245549173e-06
-2.09896986378009e-05
-1.38439880676056e-05
-1.35457252753235e-05
-1.01996646762347e-05
-3.00992301308395e-05
-2.47798661102789e-05
-3.15182956189617e-05
-2.94443648857108e-05
-1.47759498869962e-05
-1.72895116990946e-05
-1.77668528049379e-05
-2.22026043033092e-05
-2.55705428383587e-05
-2.59443856536178e-05
-2.9292305013074e-05
-3.19663458859261e-05
-3.93346705397625e-05
-2.93655267878324e-05
-1.48657327114598e-05
-1.09874773222759e-05
-2.33849646798514e-05
-1.29243737679791e-05
-2.26046819375888e-05
-4.36950340430978e-05
3.51995653564384e-06
-4.14541411992848e-06
-2.61742623572727e-05
-1.56571014124116e-05
-3.78178892857246e-05
-2.78517006564508e-05
-2.69849976268915e-05
-3.53744928555395e-05
-1.34464179387664e-05
-3.25672996318826e-05
-3.73038717502349e-05
-3.36354727630684e-05
-1.81119444366548e-05
-6.55321048725982e-06
-1.54651026684821e-05
-2.68973664926699e-05
-8.31105016455326e-07
-1.96208996640495e-05
-2.57264694151861e-05
-3.69246773210484e-05
-3.09254808042247e-05
-3.71412787088448e-05
-2.35526575048996e-05
3.19574859898288e-06
-1.56165152453031e-05
-2.58991563638452e-05
-3.69566926771072e-05
-3.18168219070386e-05
-3.35137628161712e-05
-2.48261232992637e-05
-2.58101790077604e-05
-1.43107797901179e-05
-5.54508182984161e-06
-3.18697341125168e-05
-2.3866673960782e-05
-2.61399862959206e-05
-1.98361511360308e-05
-2.25978519844327e-05
-1.03122663094402e-05
-1.56166260959815e-05
-3.58053896605938e-05
-2.49638251541174e-05
-1.80345762687718e-05
-2.45544715570384e-05
-4.66219402971366e-05
-1.18019205541e-05
-2.90514865658744e-05
-7.24630055569068e-06
-7.87459519553399e-06
-2.91178426268792e-05
-1.93544838669749e-05
-2.6693554460369e-05
-2.00070121850879e-05
-2.40608300423302e-05
-2.59746706954562e-05
-2.65059667780865e-05
-2.69828814051884e-05
-1.25891468115531e-05
-1.78900747980958e-05
-2.57533681273494e-05
-1.49569970176256e-05
-4.38185089513337e-05
-6.36281994633766e-06
-5.76326707071937e-06
-1.41106166597186e-05
-3.43278556849464e-05
-2.08214607650965e-05
6.37312790762146e-06
-3.00992742932494e-05
-1.4189601571968e-05
-9.3935723560256e-06
-3.39811646472249e-05
-3.23106642098094e-05
-7.87599599123122e-06
-6.93000261696559e-06
-1.34663404413464e-05
-2.75595568748375e-05
-1.67812811443633e-05
-1.9901121574913e-05
-2.30883041662628e-05
-8.94015561518984e-07
-2.95373786589768e-05
-1.88606702679298e-05
-1.68469766345392e-05
-2.01231620666504e-05
-3.27169774770624e-05
-3.73026981669366e-05
-2.58331368109667e-05
-2.39643116565183e-05
-1.42436534724485e-05
-2.98101866118667e-05
-1.06652823367745e-05
-1.03329250859109e-05
-2.03337810887758e-05
2.9234779303531e-06
-3.96155484845054e-05
-2.77090153119993e-05
-1.52768553007783e-05
-3.57794061057912e-05
-9.72405839122995e-06
-1.69822678124849e-05
-7.75708943534066e-06
-1.71756800371658e-05
-1.38645850471351e-05
-5.25431232369623e-06
-2.18163050573467e-05
-1.54401941499398e-05
-3.9715110523586e-05
-1.84227922402459e-05
-6.84846169479622e-06
-2.47572085023386e-05
3.09996855425348e-06
-1.26179715830618e-05
-1.67123682050652e-05
-2.29733140338846e-05
-3.91041628868618e-05
-4.13166937024346e-05
-1.91473886915404e-05
-1.89499684088398e-05
3.87460859680521e-07
-2.17377369896293e-05
-3.33587032970213e-05
-3.52344335809716e-05
-2.57247795167012e-05
-2.70782996158337e-05
-3.63315929652716e-05
-2.40071783716692e-05
-6.60397769079069e-06
-5.65678954204585e-06
-1.62785250356091e-05
-1.65207378412493e-05
-4.96633313902093e-06
-1.80764641650081e-05
-1.12239109282136e-05
-1.43006186968558e-05
-3.00789309721635e-06
-4.5385604802558e-05
-1.57405934829072e-05
-3.40806636373399e-05
-2.25538629066801e-05
-4.33395325181457e-05
-6.99241448203236e-06
-3.04009676659904e-05
-1.87924492091076e-05
-4.67020566811265e-05
-3.27690984611824e-05
-7.05288696747349e-07
-1.58547084496734e-05
-1.37204962572739e-05
-1.91707538767882e-05
2.23158513481999e-06
-2.43579589995216e-05
-3.86711833910832e-05
-3.51121637243035e-05
-2.04855973595975e-05
-3.52141780646066e-05
-2.25158258637049e-07
-3.88067895089543e-06
-9.21165007360913e-06
-1.67344922966622e-05
-1.45230862474377e-05
-1.27630464993983e-05
-1.24248207402533e-05
-1.94224085765909e-05
-1.85065644813689e-05
-8.15100140094162e-06
-2.68103803103701e-05
-1.60125174433186e-05
-2.17883653566026e-05
-4.87308600787964e-05
-6.25717763065135e-05
-2.86642854634944e-05
-2.50379885481769e-06
-2.13493414954778e-05
-3.10522321056966e-05
-2.28802954995898e-05
-1.62565389346453e-05
-3.16343824578702e-05
-9.37090290249877e-06
-2.98271320271516e-05
-2.22123009160853e-05
-2.47830317601483e-06
-1.4667136075401e-05
-4.1001613127277e-06
-2.79546198908025e-05
-1.45972801788479e-05
-1.92166116140738e-05
-3.44055287317034e-05
-1.09483984490448e-05
-2.4733631252836e-05
-2.74921421604137e-05
-3.03421453621853e-05
-2.72342041318382e-05
-2.53858149603311e-05
-2.9241482243219e-05
-2.8796674091456e-05
-2.72415500808622e-05
-3.93365294478643e-05
-4.18268002371411e-05
-1.92383730644811e-05
-7.53698966834742e-07
-1.44685136766508e-05
-1.1695653288449e-05
4.84157235447625e-06
-7.32951205905231e-06
-1.63555039244876e-05
-1.98920186955842e-05
-2.3111577472555e-05
-1.82323962876345e-05
-7.13421225312016e-06
-1.11088334506141e-05
-1.94032326147955e-05
-2.33237442205938e-05
-2.58557644486384e-05
7.93441043756177e-07
-3.86016603075463e-05
-2.0820033933466e-05
-2.07272718152557e-06
-2.50635344036397e-05
-2.58215586829247e-05
-4.52998200103955e-06
-2.85925521701687e-05
-1.06844811022502e-05
-6.25582104151698e-06
-1.71353973490809e-05
-3.70791154138797e-05
-2.81342624555983e-05
-1.49714207101114e-05
-2.39011897840559e-05
-3.22101155189931e-06
-1.28386371021619e-06
-2.29649367907406e-05
-1.65693008575842e-05
-4.02129806791852e-05
-1.78228403527853e-05
-2.06749509133109e-05
8.22829051155175e-06
-2.23811848374112e-05
-2.05866283134808e-05
-1.66032181938249e-05
-2.61211090473795e-05
-2.15428008105281e-05
-2.87083967971479e-06
-2.17092581953321e-05
-5.77110480178308e-06
-3.14797804866958e-06
-1.01807487831398e-05
-5.22824689116089e-05
-3.04601429176759e-06
-4.47900899062016e-06
-1.39484524061459e-05
-3.10615515509345e-05
-1.51840417256493e-05
-1.05191164249156e-05
-1.51048309291136e-05
1.49997100918007e-05
-4.84707611367509e-06
-1.85713723160748e-05
-2.31209703197798e-05
-2.69786791342354e-05
-4.75012485229335e-05
-3.4010991356571e-05
-5.16162863288699e-06
-2.30456139965875e-05
-3.02397092471929e-05
-1.28922924387444e-05
-2.20481275028043e-05
-6.61436164409266e-06
-2.34362319860784e-05
-2.27003841005754e-05
-3.78951589768039e-05
-1.51385094498552e-05
-1.12919228106939e-05
-1.1249721925148e-05
-1.48647028713926e-05
-1.01074855728159e-05
-1.50165775312731e-05
-1.14619838164816e-05
-3.20499810305214e-05
-2.996840821236e-05
-1.82274268961813e-05
-1.14230043677228e-05
-2.51060833653566e-05
-4.10146344872463e-05
-5.2121170761583e-06
-2.87714487772663e-05
9.77203336478996e-08
-3.58735478261801e-05
-1.42838486553995e-05
-1.96430314960769e-05
-3.42747798303869e-05
-2.02077171677124e-05
-1.9042746397714e-05
-2.4036618293227e-05
-1.18088778986067e-05
-3.45737575482779e-05
-2.77518614366794e-05
-8.52982385629425e-06
-3.63707430678401e-05
-2.87468007699738e-05
-2.51079563797873e-06
-1.46836197813926e-05
-1.62683468055914e-05
-2.53901519159049e-05
-1.28507026275498e-05
-1.45929659904429e-05
-1.32557399681499e-05
-1.02391219263911e-05
-1.29563712445638e-05
-1.02592216427382e-05
-3.17693465513842e-06
-3.03079555171048e-05
-9.72929743492787e-06
-7.75555377384167e-06
-2.79503806655205e-05
-2.43508130603709e-05
-1.66525445400497e-05
-1.63510095131809e-05
1.71644222809701e-06
-2.72400654989981e-05
-1.75720545370456e-05
-1.53079577682862e-05
-2.42201423342194e-05
-2.04308124347173e-05
-1.93825108072731e-05
-1.5180480437751e-05
-3.2868132199069e-05
-9.17382140709614e-06
-1.83327328342807e-05
-2.84797816467739e-06
-2.27018114829327e-05
-2.03405629439171e-05
-1.26909347793364e-05
-2.3109933166968e-05
-3.23661344074297e-05
-3.8613598032631e-05
-3.7301842934829e-06
-1.04609321587532e-05
-2.46050509176979e-05
-4.38210600474892e-05
-2.6448752582329e-05
-2.24008917561267e-06
-3.19670201244724e-05
-1.82719827661868e-05
-2.6343003462624e-05
-7.30694627140881e-06
-3.73556825315102e-05
-1.53643803700997e-05
8.26422802186367e-07
-2.35419949030191e-05
-1.91015678508657e-05
-2.09289397962692e-05
-3.26707048678037e-05
-9.99891376002553e-06
-4.01788509039557e-05
-1.59086022105418e-05
-3.80455314876393e-05
-2.96002983302751e-05
-3.2205883736399e-05
-2.13916073086475e-05
-1.90008489537563e-05
-3.60534285793388e-05
-1.67011590636178e-05
-1.84166061510043e-05
-5.35708484669365e-06
-1.57324491432418e-05
-2.8184694172986e-05
-3.22897110633258e-05
-1.12345953229836e-05
-1.16520565692951e-05
-2.24434150915595e-05
-4.70467169412283e-06
-1.78128535924265e-05
-2.76252045721388e-05
-1.64670503780869e-05
-4.42052755520066e-05
-5.96660190137908e-07
-7.10156285106636e-06
-5.42136138137934e-06
-6.26074312379361e-06
-4.38007306800425e-05
-2.93331066567864e-05
-3.90748663102133e-05
-1.39873840086778e-05
-3.72646692246555e-05
-1.37568678457853e-05
-1.32581942893249e-05
-2.11922360950884e-06
-2.2890031781168e-05
-2.94900483242913e-05
-1.87565099728279e-05
-1.11379682114466e-06
-1.89901224573595e-05
-7.10020706102263e-06
-9.84504426850588e-06
-2.97451607104278e-05
-3.87639742929403e-05
-7.04910544521547e-06
-4.26861793678282e-05
-2.51356733978307e-05
-1.44768123150674e-05
-3.15040302515712e-06
-3.95536109655758e-05
-1.51141710413297e-05
-2.30470299148987e-05
-2.91139926140471e-05
-4.8918202446982e-05
-2.92195883302741e-05
-1.27055737461338e-05
-2.05853547729613e-05
5.09511768979206e-07
-9.23828785817059e-06
-2.41839117268951e-05
-1.77753941576827e-05
-7.6103798808789e-06
-1.64048508720152e-05
-1.11959635729793e-05
-8.42804875656697e-06
-1.70260778356743e-05
-2.1833459807076e-05
-1.31087812697416e-05
-4.68163810987024e-05
5.38705973028491e-06
-3.20589724253768e-05
-4.37306137137781e-05
-2.22372840824516e-05
-1.70039360520767e-05
-8.28407085857746e-06
-3.54624537331814e-05
-4.57702163127865e-05
-1.69183114946274e-05
-8.25696303257722e-06
-2.274469848764e-05
-3.2481340663533e-05
-1.77762021976132e-05
-2.53819353095275e-05
3.32036030855526e-06
-1.44289838559464e-05
-5.00454544816759e-06
2.36972266841763e-06
-1.13698549159161e-05
-2.56603126887307e-05
-6.87471724441825e-06
-3.23917051114269e-05
-1.70776254134989e-05
-2.30311238311421e-05
-2.05751606097796e-06
-4.24098310559714e-05
-2.85304124510724e-05
-1.09510115409132e-05
-4.2861648152319e-05
-3.07509738589611e-05
-1.03989483555688e-05
-4.20021349564604e-05
-1.83650916595803e-05
-3.03584828055201e-05
-2.10016436218393e-05
-1.52726741250184e-05
-2.37838081551043e-05
5.4611228124644e-06
-9.30089553478963e-06
-1.73021000807465e-05
-1.62293569858316e-05
-2.16034281149886e-05
-2.20024439216763e-05
-3.83749756001249e-05
-2.59024483209406e-05
-1.65454936104048e-05
-1.99316614907467e-05
-1.63349080660071e-05
-2.83903640464317e-05
-3.2880332832648e-06
-1.40675391785797e-05
-2.66804084851859e-05
-2.57521163733222e-05
-1.71798556756703e-05
-1.20323783857434e-05
-2.3616327927387e-05
-2.5729289452842e-05
-1.88100423543958e-05
-3.7513196715759e-05
-2.98795771997529e-05
-8.86400869808583e-06
-1.72401517387106e-05
4.48215595865066e-06
-1.78042803279182e-05
-4.38582157839029e-06
-2.38562596117936e-05
-2.98870804170439e-05
-1.79195658012976e-05
-2.16446254121804e-05
-4.04729564460896e-05
-1.36272694330387e-05
-2.21106761257069e-05
-2.32234015602456e-05
-1.61879932402633e-05
-9.29287433702845e-06
-2.56086179543508e-05
-1.91409041769123e-05
-3.45509632118835e-05
-1.78789039934119e-05
-1.63764233835516e-05
-1.9226827795441e-05
-2.41067885182946e-05
-2.90908442196988e-05
-7.56899376569938e-06
-2.38697717120185e-05
-4.16374200188156e-05
-1.55134568354715e-05
-2.3218152035253e-05
-2.19344778011036e-05
-1.49399410824226e-05
-1.0751884677458e-05
-4.11501939372016e-06
-1.84595948710213e-05
-2.37154681080509e-05
-9.72005844040078e-06
-2.93780122051252e-05
-1.03599927110823e-05
-1.25808946913998e-05
-2.98354869264162e-05
-8.24508599551291e-06
-1.53476660132135e-05
-3.55665414449266e-05
-1.27084131866134e-05
-3.50543337661656e-05
-2.27028813009949e-06
5.02039259235184e-06
-2.98610503086756e-05
-3.3727411169873e-05
-4.01986404639798e-05
-1.81179834436043e-05
-1.70058276212222e-05
-1.74139528411383e-05
-1.01468986373771e-05
-1.15099169107548e-05
4.07774575460369e-06
-1.65696480387279e-05
-9.76699092754175e-06
7.02621757055094e-06
-2.40323347828165e-05
-1.45778663314516e-05
-3.99010922640078e-05
-2.85362172224558e-05
-2.4140474060406e-05
-3.05349985131141e-05
2.45252261773342e-06
-2.9237092615595e-05
-8.69347326015465e-06
-2.89751775127671e-05
-2.71870490799308e-05
-2.34966849059096e-05
-1.90328136238852e-06
-1.75777223984434e-05
-2.84968340762909e-05
-1.09300941898426e-05
2.233772831775e-06
-3.18575770968637e-05
-2.9330395647699e-05
-2.28519670077177e-05
-2.97021277765355e-05
-5.03558874725017e-05
-4.95836318868401e-05
-1.88550545483731e-06
-2.67356455648458e-05
-2.08980247969079e-05
-2.46618521883674e-05
-3.19183027605334e-05
-3.06398136480826e-05
-3.15185512663054e-05
-3.7141624591717e-06
9.14929159743085e-07
-1.0097211743059e-05
-3.4019247113016e-05
-3.00025247801392e-06
3.92616839480152e-06
6.44461982646283e-06
-3.11058517468804e-05
-2.77816121913438e-05
-1.07440218867995e-05
-2.36749646449698e-05
-6.66999837061178e-06
-1.97020700233018e-05
1.51989485519957e-05
-2.01767834112504e-05
-9.52779253312771e-06
-3.66385780146555e-05
-1.54458785125662e-05
-7.09477702006519e-06
-2.02916684541327e-05
-2.05173215185178e-05
-4.60564148423386e-05
-2.82193974366033e-05
-2.14322869043085e-05
-1.80003351548259e-05
-2.10558635276242e-05
-1.13912988766496e-05
-2.04350317253149e-05
-3.68219082025248e-05
-3.36153803675742e-06
-1.46620307737968e-05
-1.84112588045915e-05
-4.22155236583421e-05
-2.84245210788215e-05
-2.54853329621024e-05
-3.18775627617638e-05
-1.36684929566912e-05
-2.23815974423857e-06
-2.71180828419523e-05
-3.05626751924618e-05
-3.95275907711947e-05
-1.78128806979168e-05
-1.8069313544573e-05
-1.30524411093007e-05
-2.03049327381305e-05
-3.20130026536556e-05
-2.37424132025596e-05
-2.28851967494681e-05
-2.65325270976186e-05
-2.72619851665886e-05
-2.30056043934848e-05
-1.97298282923252e-05
-2.74196175338641e-05
-3.0012909728084e-05
-1.71258443708651e-05
-1.27354476837499e-05
-3.627809404343e-05
-1.33109756775285e-05
-3.37698243024772e-05
-4.38817704992473e-05
-3.0527500166738e-05
-9.82871187440172e-06
-4.34729323619655e-05
-1.14429127131527e-05
-2.94817643955023e-05
-2.48806976325112e-05
-1.87601102881756e-05
-3.39306990917761e-05
-1.98193028476815e-05
-2.76613382538792e-05
2.7393228347974e-06
-3.08500623587288e-05
-3.9950343244365e-05
-2.04842676927282e-05
-1.66646968045681e-05
-3.8539555425704e-05
-1.75729213405346e-05
-1.79158141471042e-05
-2.01968859763618e-05
-2.3910564963628e-05
-1.59018387172638e-05
-1.13614083818416e-05
-4.60766372949426e-05
-2.97613139756692e-05
-1.24244139898572e-05
-5.81085735785671e-06
-3.48251615087878e-05
-2.84475740187115e-05
-1.42861383059119e-05
-3.03719202305418e-05
1.23369057213281e-05
-1.59350168818637e-05
-3.67006595844694e-05
-1.76114537157386e-05
-2.7084805824277e-05
-1.61419833712692e-05
-1.92881412496104e-05
-1.04978035536201e-05
-2.06713995736393e-05
-1.11976035588566e-05
-1.86262819986723e-05
-6.5152840860823e-06
-1.63139503018622e-05
-1.70075415485317e-05
-2.53409466129927e-05
-2.03718576443709e-05
4.80789444437178e-06
-2.18284147899746e-06
-3.93206771360239e-05
-1.49100315988282e-05
-6.4869214300375e-06
-1.49712731517855e-05
-3.55973643870954e-05
-9.56447442203864e-06
-2.70404372634851e-05
-3.23549375853635e-05
-2.21738621413946e-05
-1.13643990536664e-05
-2.93424005912584e-05
-1.42334372333051e-05
-4.14463699636165e-05
-4.32824833399033e-06
-3.22993842125858e-05
-7.60073325344683e-06
-2.08415489955513e-05
-1.5763550619994e-05
-1.75698897243032e-05
-1.7318241502812e-05
-1.39635727871148e-05
-9.26647178134038e-06
-2.72220062269035e-05
-1.39413404123207e-05
8.323770049895e-06
-2.21680732570537e-05
-3.57880663340312e-05
-7.42119757649641e-06
-3.37978080346011e-05
-3.69712575763317e-05
-2.41132158320367e-05
9.40285571447766e-06
-2.35847127293599e-05
-2.0907117122945e-05
-3.67660600422306e-05
-2.02244401831275e-05
-2.85218803313122e-05
-3.10781526559072e-05
-2.36540625222533e-05
-1.53991798097496e-05
-4.54827391164972e-06
-1.40651451369752e-05
-3.38234840436587e-05
-1.45600171082074e-05
-2.48812755992305e-05
-1.77928525415135e-05
-3.00354528865035e-05
-1.72539429661379e-05
-1.72124865625871e-05
-1.88078298542533e-05
-5.05982210705962e-05
-9.82606486076741e-06
-2.56730656714135e-05
-2.06504979318937e-05
-3.49302073746992e-05
-6.87150805238911e-06
-9.5024660327057e-06
-1.95615071908202e-05
-2.63870690040718e-05
-2.8090475784705e-05
-3.66006105429914e-06
-9.76655631320775e-06
-1.42456431588863e-05
-7.91933396387176e-06
-9.76275021323837e-06
-9.14636044189739e-06
-3.06553735722699e-05
-6.47738964825149e-06
-4.01135718300233e-05
-3.26830282906706e-05
-6.92373548998987e-06
-6.90454538719803e-06
-2.1290749989047e-05
-3.43489441881326e-05
-3.85751448908264e-05
-2.74083556497238e-05
-1.51436924581996e-05
-1.82283893098126e-05
-9.07854556359886e-06
-6.07880531781587e-06
-2.48528279514193e-06
-1.33465037734012e-05
-3.67276745591586e-05
-3.01008734861905e-05
-3.08484972250817e-05
-1.94234274054087e-05
-1.22948636431674e-05
-2.0762243511077e-05
-1.25666821815124e-05
-8.56878061120279e-06
-1.13710806461296e-05
-4.21124605940383e-05
-2.34910985642791e-05
-1.7982473377826e-05
-1.51875434227493e-05
-3.07422418550151e-05
-1.77690357370936e-05
-1.95953300603754e-05
-5.001026947048e-06
-2.8030589944151e-05
-5.74775090958212e-06
-2.77413260063218e-05
-3.52810178104716e-05
-3.52443188813135e-05
-3.24549611379698e-06
-1.97485856511367e-05
-3.01231064273518e-05
-2.69320797410306e-05
-2.79763149585066e-05
-2.76273600824791e-05
-1.34247059080205e-05
-2.08949073061096e-05
9.81578727506641e-08
9.11345782765348e-06
-1.08029985347819e-05
-1.87284775925057e-05
-2.15993012631669e-05
-3.71549897101685e-05
-3.69474944185236e-05
-3.83292427077336e-06
-2.25710249207074e-05
-2.20868938070112e-05
-2.69915195101999e-05
-2.02150942878667e-05
-1.99882896723132e-05
-2.56945996102049e-05
-3.08672043290386e-05
-1.40623288855402e-05
-1.07631847779455e-05
4.57996797060089e-06
-3.61873004516772e-05
-9.06330596093214e-06
-4.8123260044455e-05
-7.68373910443694e-06
-1.66034122719829e-05
-1.9788450152121e-05
-4.55571399791532e-05
-1.46612690510881e-05
-5.09467689257205e-06
-4.1250557317592e-07
4.74694691167881e-08
-1.54423821000938e-05
-2.56746926424376e-05
-3.83724144633668e-05
-2.1353060799673e-05
-2.44095203986252e-05
-1.8134148978628e-05
-1.71762449300575e-05
-3.26620739444126e-05
-7.95438976789779e-07
-3.57097147422481e-05
-2.41574031343981e-05
-1.87558065435629e-05
1.19482748279973e-06
-3.03025906475363e-05
-1.52083889356317e-05
-2.12390292819398e-05
-3.5054243349588e-05
-1.69850197626168e-05
-3.79441327869797e-06
-1.46690374443857e-05
-5.10294654395188e-06
-7.22379734098261e-06
-3.07022717947517e-05
-1.84654634556514e-05
-8.97509051801179e-06
-3.36512224176442e-05
-1.13989161924478e-05
-1.85144890802574e-05
-2.66554377741371e-05
-2.58565617585309e-05
-4.82870070902849e-05
-3.14068850957826e-05
-2.11947200329649e-05
-1.7972998818508e-05
-1.28235791096682e-05
-2.62425225154907e-05
2.22798509008802e-06
-2.75299826707395e-05
-5.10775938489485e-05
-1.89204590408327e-05
-2.84311883325722e-06
-1.05551246253222e-05
-3.51838513271167e-05
-2.90928075616938e-05
-1.31034974308534e-05
-1.13463043920037e-05
-2.40867252319595e-05
-9.99440297845325e-06
-4.53692479291393e-05
-1.01917828586021e-05
-3.88150147022955e-05
-8.92479474781821e-06
-1.51773875387852e-05
-1.06759456754395e-05
-2.8512606661802e-05
-3.28175792177339e-05
-1.2155691030343e-05
-1.02366492406805e-06
1.99400117316999e-06
-3.43659767911381e-05
-2.87328348647947e-05
-1.77442042203108e-05
-2.10886311997931e-05
-1.51232302891906e-05
-2.47208488767446e-05
-9.79624444659833e-06
-1.50500621252652e-05
-7.91608775850863e-07
-2.55543180773757e-05
-4.38407517632709e-05
-8.84474111866389e-06
-2.86270015876883e-05
-3.39937944261578e-05
-3.28438794499614e-05
-2.64691966168814e-05
-3.08867511384261e-05
-8.62570324493683e-06
-1.77655924203086e-05
-1.3628518024523e-05
-3.94204213914019e-06
-2.2438230704071e-05
-1.50481372587916e-05
-4.11527086359403e-05
-1.41801419834247e-05
-1.63197307804931e-05
-1.3558271604871e-05
-3.12858799430124e-05
8.08984901082611e-06
-2.88791901417384e-05
-2.71374410475752e-05
-3.2926680536955e-05
-1.9672600598741e-05
-1.94538442362871e-05
-3.16402081464104e-05
-2.95264314111198e-05
-3.30880398022466e-05
-2.8480940667353e-05
-1.36372170362896e-05
-3.39949844643259e-05
-2.00633833515303e-05
-7.65192403342231e-06
-1.17648038303914e-05
-1.91454860571421e-05
-1.2896146648845e-05
-1.56877122778673e-05
-6.3257476344824e-06
-2.63142966481344e-05
-2.74749674040309e-05
-1.57500792741461e-05
-1.03754982668369e-05
-4.78247031547544e-05
-2.77635666674851e-05
-1.52609112830281e-05
-1.93734380188103e-05
-3.41967272875981e-05
-9.35892355583359e-06
-8.92514806577394e-06
-3.52522773747805e-05
-5.99334462946247e-06
-2.25628296961917e-05
-1.64802746302298e-05
-3.40247954590743e-05
1.82802734686186e-06
-1.0611700022535e-05
-2.20619673171731e-05
-3.21606290006529e-05
-2.1329282016572e-05
-3.68840308492315e-05
-1.60913709993556e-05
-2.76385330907204e-05
-4.41507708502459e-05
-3.91675512922444e-05
-1.76527603082737e-05
-5.0497894780162e-05
-4.39615201405663e-05
-3.22225989956934e-05
-3.36507376820423e-05
-9.34741934793003e-06
-1.55547807732987e-05
-6.06541675967518e-06
-2.37833189299799e-05
-3.07835703819437e-05
-9.47250579470564e-06
-2.06115309580135e-05
-2.71597587546321e-05
-4.16978858825173e-05
-5.05122770795366e-06
-2.55620996071227e-05
-1.10062097331013e-05
-1.65546653622036e-05
1.25104723919511e-05
-9.97043614853511e-06
-2.62918691487313e-05
-1.28296909302158e-05
-1.24035989545248e-05
-5.13968257586152e-06
3.90524430754432e-06
-2.9608075340441e-05
-2.50566684307151e-05
3.63447040010294e-06
-8.24548164592931e-06
-2.55748658841042e-05
-1.84570443736826e-05
-1.85587518598569e-05
-1.16782510196905e-05
-3.7368742838969e-05
-2.52258636128712e-05
-2.23770859841481e-05
-1.32798876004517e-05
-3.0467168982404e-05
-3.08767648178429e-05
-2.16687509446014e-05
-9.36185125196665e-06
-3.37899076045675e-05
-4.75912342353536e-05
-3.51452826674488e-05
-1.9611034081078e-05
-4.49182879154013e-05
-9.53083958230027e-06
-3.74469750668081e-05
-2.1432742010863e-05
-2.10005317241195e-05
-1.29285281290136e-05
-1.97247020220423e-05
-3.41920460794675e-05
8.40981726745425e-06
-4.99110929187449e-05
-1.58661525872738e-05
-3.99538688956172e-05
-2.17900123457116e-05
5.04710276174262e-07
-1.6957778870924e-05
-9.36794093063942e-06
-2.64938973171107e-05
-3.76809326549527e-05
-3.78195604197756e-05
-1.30940084746691e-05
-1.19736164452429e-05
-2.57489724570341e-05
4.66143440836024e-07
-5.826328577555e-06
-3.70813574899163e-05
-3.29065531483035e-05
-3.56432809061539e-05
-1.35412949507924e-05
-2.87135073791276e-05
-4.34626047784171e-06
-8.02066218970315e-06
-6.94752124883179e-06
-2.0810707543713e-05
-4.22494245891705e-05
-3.51283845522984e-05
-2.60811481425297e-05
-5.95870516999205e-06
-2.16435109096261e-05
-1.53530254374524e-05
-3.43432363416004e-05
-1.14407766874705e-06
-2.52137125844708e-05
-2.08157726477291e-05
-2.14653247638706e-05
-2.53081729173744e-05
-1.84537875945551e-05
-2.71634692681495e-05
-1.60392163258404e-05
-1.62124479253043e-06
-1.13323639860324e-05
9.3596772929798e-06
-2.65836235234754e-05
-9.17405035982891e-06
-2.5038607521143e-05
-1.57708954914884e-05
-3.4658537880362e-05
-4.19983531155792e-05
-2.4639140803876e-05
-2.89968844390929e-05
-2.3410452444672e-05
-1.79845457815285e-05
-1.79721374379914e-05
-2.45363204053803e-05
-2.76206119400926e-05
-1.01797682524039e-05
-3.17633573259048e-05
-1.73021100601255e-05
-2.19135453543768e-05
-2.37083582848848e-05
-1.89150159653365e-05
-1.79967264487129e-05
-1.97589470763482e-05
-1.47586982089929e-05
-3.16518167416168e-06
-2.07757986985659e-05
-3.83746613627919e-05
-1.49397024549279e-05
-1.74044909841752e-05
-1.36778930239872e-05
6.47355300817367e-06
-1.28661950031333e-05
4.06893364606671e-06
-3.29553321913599e-05
-2.45420379679272e-05
-1.61182120491481e-05
-2.45765950093337e-05
-5.16661888429147e-06
-1.11006695032548e-05
-2.87006737115658e-05
-9.96188291165679e-06
-2.41081214515112e-05
-2.78731984784145e-05
-4.36547416183381e-05
-3.12678481440067e-05
6.44941491688082e-06
-2.61981026028291e-05
-3.22304935916199e-05
-1.13168846824146e-06
-2.73633325057014e-05
-9.35870173051598e-06
-2.03318383472654e-06
-4.4657338671883e-06
-3.46257652705277e-05
-2.07679775951334e-05
-1.78618522092332e-05
-6.3135483785769e-06
-1.67963360747379e-05
-1.55904586015783e-05
-3.1237534999391e-06
-7.96783962100909e-06
-2.82650638385526e-06
-2.06033658601198e-05
-2.44063208267093e-05
-2.94528017555212e-05
-1.24378204507958e-05
-6.31310451569223e-06
-3.94204809629055e-05
-1.70107781550953e-05
-2.56748982924048e-05
-1.33872864100294e-05
-2.21828624913788e-05
-1.82183960896255e-05
-1.33850517077329e-05
-3.55654918467985e-05
-2.99039875585881e-05
-2.90403064330584e-05
-2.01000696472496e-05
-3.18429072753779e-05
-1.36872672873915e-05
-1.23162563594368e-05
-2.75034147210648e-05
-1.86414546647606e-05
-3.73431599959574e-05
-1.94243902825033e-05
-2.14254391664832e-05
-1.66590425826187e-05
-1.7312711328975e-05
-2.36062012282473e-05
1.57624917540686e-06
-2.29518791754498e-05
-2.77733844330265e-05
-2.21619935204445e-05
6.45442553900815e-06
-3.01770972178122e-06
-7.40923188132654e-06
-1.85321508778593e-05
-7.22473872048103e-06
-1.7398629949714e-05
-7.4627557934232e-06
-9.66637715258656e-06
-1.21869058104897e-06
-1.62740853811804e-05
-1.20535985672992e-05
-3.89299030514576e-05
-3.75283476282803e-05
-2.72233133218287e-05
-1.73545204014572e-05
-2.72956646110061e-05
-3.22061761329868e-05
-1.67427211430838e-05
-3.97930265264623e-05
-1.47188487375586e-05
-1.56753390032053e-05
2.3050143252948e-06
-1.09554841437673e-05
-2.75616252540024e-05
-3.04371465373512e-05
-3.71812205838041e-06
-1.60913884510876e-05
-1.34804764649217e-05
-2.91078775795425e-05
-1.73679817394166e-05
-2.26583873716972e-05
-2.76117818218297e-05
-8.29480168617196e-06
-1.0415070751318e-05
-2.08542940538118e-06
-4.24311816866955e-06
-2.77145479001516e-05
-2.05916452501843e-05
-3.35179029493994e-05
-4.32102828104942e-05
-1.41423146608534e-05
-1.00162869507837e-05
-8.36892651464274e-06
-2.58070549011422e-05
-2.51489906588925e-05
-1.19163825899651e-06
-3.52508736748868e-05
-2.64724223317488e-05
-1.72376748373326e-05
-1.19677868704219e-05
-2.86623667048036e-05
-2.10017063905127e-05
-1.97831604242723e-05
-2.52743467795071e-05
-3.06266551857847e-05
-7.33582430038761e-06
-2.15201899657358e-05
-9.84341504521013e-06
-3.0133499647839e-06
-2.42440461053511e-05
-3.08737642865515e-05
-3.08055656257389e-05
-4.64671323390914e-05
-3.04556502838267e-05
-2.71812131565941e-05
-2.25952289568806e-05
-2.86384781523912e-05
-3.33706962949504e-05
-3.54185567522571e-05
-7.68417475777585e-06
-1.17182262591154e-05
-3.57620730805268e-05
-1.58291618387463e-05
-1.15843265337259e-05
-4.33081193910348e-06
-1.54933548638878e-05
-1.65526186947811e-05
-3.3994344446917e-05
-1.88353636103667e-05
-1.07874093024103e-05
-3.57340365685472e-05
-6.82838537195006e-06
-4.52105897742686e-05
-2.55741215963632e-05
-2.54817788053215e-05
-9.37863419852085e-06
-2.73242024153773e-05
-2.75078869988748e-05
-7.06030273999589e-06
-5.30223035214661e-06
-2.57257089782802e-05
-5.32303307385682e-05
-1.37445594982512e-05
1.78225096702389e-06
-2.20340082831631e-05
-8.93589509822759e-06
-1.41059956912957e-05
-2.60319956477167e-05
-2.34716429766681e-05
-3.43985618601217e-05
-1.8221977642888e-05
-2.68700549180152e-05
-9.75011242331033e-06
-2.15672155360136e-05
-8.41960881564493e-06
-2.32194322143249e-05
-2.23269123621588e-05
-2.70331477006656e-05
-3.08731722762227e-05
-3.11812542440827e-05
-2.23292316352377e-05
-1.28048047797654e-05
-1.35092719228365e-05
-1.64781846393778e-05
-2.65381539295059e-05
-3.58257693061692e-05
-1.8197326158137e-05
-8.816967683366e-06
-7.40313728578366e-06
-8.50450275091304e-06
-3.05751847122929e-05
-1.78465901657908e-05
-2.03285853571917e-05
-2.27445980695007e-06
-2.71881831545484e-05
-4.61084089959169e-06
-8.21326860438378e-06
-3.53441109920978e-05
-1.02409317236693e-05
-2.72302368635324e-05
-3.87432366898535e-05
-1.68008698324561e-05
-2.14518666223053e-05
-3.15303208921618e-05
-7.68104074485774e-06
-2.63588789800961e-05
-6.60222759199821e-06
-2.26382408217576e-05
-2.05882507396728e-05
1.835662893521e-06
-2.10253672907366e-05
-2.8116430159127e-05
-6.22451671992191e-06
-1.54146544480678e-05
-1.19029627667793e-05
-3.42265415019248e-05
-1.96623444937557e-05
-5.23324540995179e-06
-4.56355396100665e-05
-2.17750652805026e-05
-2.0475794895469e-05
-2.60838756566328e-05
-3.34359653491354e-05
-2.02071583680403e-05
-1.70479722630078e-05
-2.52431775162574e-05
-3.55783111914797e-05
-1.35553059447159e-05
-7.07821145515327e-06
-1.63478960885732e-05
-1.89622966994719e-05
-1.34284096346899e-05
-2.20457936130824e-05
-4.49468027483214e-05
-2.4131281208253e-05
-2.77294891462902e-05
-2.6584371221874e-05
-2.84520098993855e-05
-8.35187336742181e-06
-4.30908072241343e-06
-2.50384625699416e-05
-3.56125607027128e-05
4.92076442320984e-07
-2.7322110368027e-05
5.11294620582684e-06
-9.8374955524486e-06
-2.79748476939317e-05
-1.00627493655919e-05
-1.63042789863166e-05
-2.73989575011628e-05
-6.24395200766505e-06
-8.58767740975471e-06
-2.25239058119323e-05
-9.20348306666122e-06
-4.31546298574517e-05
-2.25017155223472e-05
-1.66262640539367e-05
-2.43515832039258e-05
2.82244598648144e-06
-8.00093967231613e-06
-3.11956501802916e-05
-1.65505335784816e-05
-3.02233638630093e-05
-3.29620040459673e-05
-2.43204658402965e-06
-2.64684204530561e-05
-2.16503007977873e-05
-1.80875340238967e-06
-1.4987132047626e-05
-1.21035244988252e-05
-4.05689706474709e-05
-2.45109835300834e-05
-1.43923796057104e-05
-2.54660477616781e-05
-2.46645173053938e-05
-3.27500231267266e-05
-1.77274617937086e-05
-1.60629644186689e-05
-7.6181507010151e-06
1.03258994844625e-05
-2.33160929435873e-05
-4.18026175531503e-05
-2.59278732841277e-05
-8.60125089523655e-06
-2.09477819078166e-05
-3.6420302488459e-05
-2.74165587900028e-05
5.58349412339613e-06
-5.03623958210782e-06
-2.38651872324085e-05
5.85655700335085e-07
-1.94293994871408e-05
-2.42272992725631e-05
-8.94772196292474e-06
-1.26460159817928e-05
-2.02970905844408e-05
-2.71119733853454e-05
-3.94819992038849e-05
-7.39655032861254e-06
-3.52688274247929e-05
1.08689602124913e-06
-9.97503702962669e-06
-5.03847676411361e-06
-3.35745164176331e-05
-9.35394851415757e-06
-1.48201004051081e-05
-1.76258690414414e-05
-3.28815972489348e-05
-3.41095156042567e-05
-3.08074586979219e-05
-1.25273945196765e-05
-2.00411052640638e-05
-7.2869485930311e-06
-2.34578155163248e-05
-2.76322008585757e-05
-1.46683261033071e-05
-1.887384222746e-05
-3.43567840822637e-05
-6.97570387320687e-06
-1.46281749023541e-05
-1.42921747058281e-05
-2.52586429606261e-05
-3.10675299073451e-05
-9.36641510090952e-06
-2.51564064878813e-05
-2.62950861776048e-05
-2.08699178332709e-05
-1.79672203363845e-05
-3.4819413317101e-05
-5.20900776897863e-06
8.18130042813241e-06
-9.7874831440637e-06
-4.26238188734363e-05
-1.20907232136826e-05
-3.88801328429788e-05
-2.4156561885468e-05
-3.01215247236863e-05
-4.91071506861196e-05
-8.01042440231397e-06
-1.9626844199136e-05
-3.01123538583489e-05
-1.13166397390814e-05
-4.07281464856917e-06
-6.53131950911646e-06
-2.34960487718507e-05
-1.51200956274399e-05
-1.70176611886402e-05
-2.78015258806434e-05
-3.42092883144864e-05
-1.40161336168945e-05
-3.82036470493196e-05
-2.63061496886087e-05
-2.18690679628531e-05
-2.66897544765488e-05
-1.87264641109709e-05
-1.67243134687525e-05
-1.09060847741291e-05
-3.17390120088722e-05
-2.01187244681859e-06
-1.55264471622603e-05
-8.54989561856749e-06
-1.47977328520677e-05
-1.48702550648544e-05
-3.6772814701569e-05
-3.51537746519593e-06
-1.98401333534276e-05
-1.06692652913244e-05
-2.53067018986164e-05
4.15628028677749e-06
-3.91100275959132e-05
-3.77079114225774e-05
-2.73755517038879e-05
-1.19365756173893e-05
-1.41839398039407e-05
-3.13928509969161e-05
-2.89738728686095e-05
-2.68773348314486e-05
-1.0345836564009e-05
-2.08000411917144e-05
-4.53363386170405e-05
-1.3810492518321e-05
-2.4836409157269e-05
-1.10697280643768e-05
-3.75660131233833e-06
-1.65558694882756e-05
-1.91653460539329e-05
-8.51860788091933e-06
-2.35952941202758e-05
-3.08529615896415e-05
-1.323324058344e-05
-2.92379780753851e-05
-3.85660054331947e-05
-2.7729039925605e-05
-2.20084315128554e-05
-3.67792968436753e-05
-5.87451232269372e-06
-8.4326946464157e-06
-1.17884091531637e-05
-2.1896743221569e-05
-3.38114793887826e-06
-2.87568804269235e-05
-2.94057922337998e-05
-2.23876770369663e-05
-1.38379320273391e-05
-3.33992137275204e-05
-5.73023396144776e-06
-3.44160126376236e-05
-2.22322564437499e-05
-1.65212751385081e-05
-2.14750705793822e-05
-2.68894746646044e-05
-1.43625637109535e-05
-3.20702533800437e-05
-2.0973478637534e-05
-2.41730190452383e-05
-1.70412591176539e-05
-3.85340177420173e-05
-2.36366626556934e-05
-2.56926984085499e-06
-3.20136446282347e-05
-2.35359979604914e-05
-2.39884135074798e-05
-3.32805324434981e-05
-3.57696512001291e-05
-2.90446111188579e-06
-2.13590706488881e-05
-3.48087137793984e-05
-3.83428967698226e-05
-4.570514683402e-05
-2.91003054564914e-05
-1.37079752730779e-05
-1.1473863864617e-05
-1.00999275462448e-05
-1.56234396855178e-05
-2.5229525471381e-05
-2.67197597727547e-05
-3.75279082263885e-05
-2.63377384822883e-06
-1.76009189205454e-05
-3.32221399380223e-05
-3.60887334476502e-05
-1.12740414359272e-05
-2.77045741582142e-05
-1.97256699516979e-05
-3.01367119342508e-05
-7.48328000262606e-06
-1.33487515287489e-05
-2.27790352943444e-05
-3.73338728282272e-05
-1.58668841312809e-05
-2.43353169219895e-05
-2.54141072487584e-06
-4.0611041992396e-05
-1.7797362804173e-05
-1.73435656914084e-05
-4.75460957052177e-05
-2.05645323286787e-05
-1.12464375690202e-05
-1.24203821429051e-05
-2.62410736064972e-06
-2.43587800603053e-05
-4.47155697686251e-06
-4.91010184501067e-06
-1.49780088591553e-05
1.65042741369449e-05
1.6307108868599e-06
-2.44134701894665e-05
-2.01715140973226e-06
-3.85122683440007e-05
-1.91393391569706e-05
-3.4754290112343e-05
-2.29686545016189e-05
-7.70092510803895e-06
-2.48653794695547e-05
-2.37959318075138e-05
-2.16061698659113e-05
-3.15859241075524e-05
-2.70955731466367e-05
-3.9069335893629e-05
-8.93419393528313e-06
-5.84143451803724e-05
-4.502447047548e-05
-1.34675464598517e-05
-4.60304498966794e-05
-2.17026397714937e-05
7.96941187819428e-06
-1.6912081214989e-05
-2.35900375417408e-05
-1.38908206439833e-05
7.19828679339071e-07
-5.13819377074071e-05
-1.66006873129323e-05
-5.07312812962391e-05
-2.58954834672028e-05
-5.18088103855893e-06
-1.18354775251781e-05
-2.65780001236215e-05
-3.35601033854622e-05
-2.5212866206077e-05
-2.35151558781304e-05
-2.84849318003328e-05
-3.67314357190648e-05
-1.9380108113189e-05
-2.98803340714989e-05
-9.27583074620255e-06
-2.79131776956039e-05
-3.26170163454572e-05
-2.08125563141417e-05
-2.28960068037297e-05
-3.02948696917713e-05
-1.18851879493154e-05
-1.76756586468858e-05
-2.84216320787338e-05
-2.43826643401375e-05
-2.27899326640553e-05
-1.20281444642924e-05
-3.30964858741453e-05
-2.58789478280216e-05
-8.27985522020856e-06
-1.54081516257617e-05
-3.27542261021022e-05
-2.49921267623962e-05
-2.08553424455048e-05
-2.56228468728499e-05
-7.99474056484021e-06
-1.89572470907751e-05
-1.16792117225605e-05
-7.77818928203911e-06
-6.57258375230695e-06
-2.17439219327877e-05
-2.38741326126483e-05
-3.50163507293548e-05
-3.8855000013736e-05
-6.84945261501314e-06
-1.02935844253863e-05
-1.5641734888172e-05
-4.49001314716295e-05
-6.09573764494164e-06
-3.19661256790393e-05
-2.4705444622248e-05
-2.96415565769412e-05
-7.38507602901875e-06
-1.68747425545197e-05
-2.34361419055019e-05
-2.86792634910486e-05
-9.24028509637747e-06
-2.4643128122425e-05
-8.35953642500037e-06
-5.73727638784325e-06
-2.83190683215318e-05
-4.15476668014346e-06
-1.11918606572699e-05
-1.0319426256074e-05
-1.33739219122822e-05
-1.96668125301156e-05
-9.05162462624135e-06
-9.29378046149758e-06
-2.26884171982324e-05
-2.48722962550636e-05
-4.41011292915252e-05
-2.38171760846417e-05
4.44285388792553e-06
-1.41757782898519e-07
-1.23385149595508e-05
-3.63993315333481e-05
-2.91210678344281e-05
-2.90025750102051e-05
-2.12173666210591e-05
-1.90827274730612e-05
-1.49194630809109e-05
-1.82618771666853e-05
-3.47945636048327e-06
-3.20320410816364e-05
-1.21772506275334e-05
-2.11100783651016e-05
-3.14185789352874e-05
-2.24300833180591e-05
-8.05040359205504e-06
-2.40666428634103e-05
-1.74886177743769e-05
-1.02096006710746e-05
-7.63399929982985e-06
-2.84385115935547e-05
-1.71743567516748e-05
-2.22363928526639e-05
-2.71417951834047e-05
-2.40408124993118e-05
-2.18356997202904e-05
-7.27195901355457e-06
-2.0378483297089e-05
-3.97008467535074e-05
-3.62447252687996e-06
-2.07633776167022e-05
-1.5462064914771e-05
-1.21113714118851e-05
-2.74086877075328e-05
-2.28117039831014e-05
-2.06781367936572e-05
-2.17255364806771e-05
-2.42559249807792e-05
-1.84144860003796e-05
-3.16055016318603e-05
-6.37517245964047e-06
-1.85207531328783e-05
-1.52326179288221e-05
-2.45211040432247e-05
-1.82327720160678e-05
-3.85097922681099e-05
-6.24934724813112e-06
-2.14220161706247e-07
-5.31021023667945e-06
-5.36033866035808e-06
-4.96600040957945e-06
-2.83025811723739e-05
-3.99680768084317e-05
-3.82239512971124e-05
-1.89873063240714e-05
-2.06540882407096e-05
1.12239285856378e-05
-2.50516907557376e-05
-2.77507299618813e-05
-2.69600141250986e-05
-1.6439008006935e-05
-2.95748468664336e-05
-1.65041718165568e-05
-1.4409366524048e-05
-4.40974684000662e-05
-1.55903104516633e-05
8.59891174557898e-06
-1.4236763250658e-07
-4.69317405694388e-05
-4.0088625688781e-05
-1.26385932162374e-05
-3.63568336497038e-05
-4.42423723668489e-05
-1.43347181566597e-05
-1.76641778674159e-05
-2.75647181487625e-05
-3.15712328092746e-05
-1.06519193961078e-05
-2.72523408441379e-05
-3.73540704658265e-06
-1.99288844708158e-05
-2.11956717058251e-05
1.86366968289923e-06
-1.25305258788873e-06
-6.46668667333404e-07
-6.36401530200576e-06
-3.40478837928075e-05
-7.91142350804243e-06
-2.74697833727136e-05
-1.5941117152549e-05
-1.12716698107435e-05
-1.9246654798393e-05
-9.81459198557749e-06
3.08754644400701e-06
-7.35466070197415e-06
-2.4818883666082e-05
-2.69352837146558e-05
-1.32235345507254e-06
-1.82962891572349e-05
-1.00881369353568e-05
-3.27799606919373e-05
-4.49985077264124e-05
-2.92174462585973e-05
-3.34968773984224e-05
3.59075412362582e-06
4.97494752351947e-07
-1.88030482524199e-05
-2.32569920057525e-05
-2.97700780971986e-05
-4.02731985413039e-06
-1.18374616720624e-05
-1.33680423168427e-05
-3.1190977949657e-05
-9.92321216751447e-06
-2.80661948577996e-05
-1.65136171338452e-05
-3.18315206729846e-05
-1.01285199104817e-05
-4.97725574521359e-06
-2.45241649586367e-05
3.26470196619063e-07
-3.51769960224318e-05
-2.18994375674819e-05
-3.10946704996442e-06
-1.37330309058879e-05
-3.63668715661132e-05
-9.38983780397556e-06
-2.45355648904943e-05
-3.00670229628982e-05
-2.79890273951852e-05
-2.95218008317829e-05
-5.09833229421418e-06
-6.42344609036982e-06
-4.59141265940424e-05
-1.84577693008359e-05
-1.86482924576866e-05
-1.11956208534056e-05
-2.3001648243888e-05
-4.02170459640829e-05
-2.09394787361059e-05
-1.59328055105081e-05
-1.7220417159493e-05
-2.15823087703074e-05
-2.28616196720101e-05
-2.62598428720579e-05
-1.1359354429378e-05
-3.08423130544538e-05
-2.02127934561514e-05
-3.88479886488452e-05
-1.66975767177026e-05
-1.60137877616455e-05
-1.8961748162777e-05
-2.22426490686203e-05
-3.27673249770335e-05
-1.6861804662542e-05
-2.7319213329662e-05
-1.34412030739333e-05
-3.08316402645886e-05
-1.55378996836559e-05
2.67637337530842e-06
-2.86384761680626e-05
-2.10431271831479e-05
-4.07221291603214e-05
-1.64828611202006e-05
-4.1355818800334e-06
-4.35362195567658e-05
-1.94146858802103e-05
-8.31634769265054e-06
-2.65146596391451e-05
-1.53227698827699e-05
-1.41701932761297e-05
-1.261543928105e-05
-1.31367824101206e-05
-3.09323660888182e-05
-1.84074270384746e-05
-2.22238207539275e-05
-1.55353025251541e-05
-1.14852721643709e-05
-3.27763023025088e-05
-2.02972653157751e-06
-1.24606197274134e-05
-2.55214098056118e-05
-2.55658192331357e-05
-5.09628494379938e-06
-7.83685480386059e-06
-2.97499438570516e-05
-8.0904036402103e-06
-3.039932078756e-05
-7.5182403559609e-06
1.35768410632627e-05
-2.07076628555632e-05
-1.95436664785639e-05
-4.14363676025941e-05
-1.97315270151029e-05
-1.64441648222842e-05
-1.30096633789445e-05
-6.19182546087285e-06
-1.42504378767707e-05
-1.89832881086965e-05
-1.33513265057271e-05
-2.28383226840309e-05
-3.51561807061434e-05
-3.5068805835516e-06
-1.42334784446946e-05
-2.28655939734267e-05
-2.1036913156226e-05
-1.88340121776931e-05
-2.61662948318717e-05
-2.11399196953167e-05
-3.72371662508942e-05
-2.43756782804902e-05
-9.74348174629428e-06
2.52957742687119e-06
-1.85466884839108e-05
-1.05473863342975e-05
-1.15794466618469e-05
-2.93554905011306e-05
-3.24879951739455e-05
-1.90250642441751e-05
-3.37433074291584e-05
-4.1386377384821e-06
-1.67136817012856e-05
-2.45192219525882e-05
-1.47012269753755e-05
-1.11391242351011e-05
-2.16246860125443e-05
-3.79397650487281e-05
2.91117661920031e-06
-1.2194662749729e-05
-4.06915788598467e-05
-3.86464609260429e-05
-2.42164079646875e-05
-1.07020605960523e-05
-1.61360793398646e-05
-2.63479398701339e-05
-3.60846910990612e-05
4.79998419797796e-06
-3.02546947740216e-05
-3.26477590000908e-05
-9.9123991343878e-06
-1.84264735338606e-05
-3.33046560030783e-05
-4.78474207541593e-06
-2.19939465862181e-05
-1.5177924882381e-05
-1.7933498871408e-05
-3.12887167133662e-05
-1.89623796494085e-05
-2.968329173289e-05
-1.48971188717038e-05
-1.45040016099841e-05
-3.1771001550053e-05
-3.3458714185421e-05
-1.82669324299597e-05
-2.15550384585138e-05
-2.54822576232544e-05
-3.96697339233715e-05
-2.80243445656834e-05
-2.19618205694655e-05
-2.34480446533389e-05
-1.68555368764561e-05
-2.08550045592059e-05
-3.88213827628824e-05
-2.66384064867275e-05
-7.68918396968526e-06
-4.2620696525687e-06
-1.82897981772894e-05
-8.87504194132917e-06
-7.00538575266957e-06
-2.55036433650946e-05
-1.63834406118978e-05
-5.15036024825567e-05
-1.70913885253465e-05
-1.25830316061438e-05
-2.57349639882707e-05
-1.97291801381918e-06
-1.39309920110448e-05
-1.00093200145037e-05
-1.62595095454062e-05
-2.48116249085957e-05
-3.25680986802462e-05
-2.09205224263331e-05
-2.93983288001274e-05
-1.25232486196143e-05
-3.18126680491543e-05
-1.62973376151689e-05
-1.64886179236556e-05
-1.49173524866624e-05
-2.63151486997192e-05
-2.38649096048246e-05
-2.7887871762253e-05
-7.42278906286962e-06
9.66907477979627e-06
-2.50175248533484e-05
-3.03295564680724e-05
-9.34709239010225e-06
-2.58749707862481e-05
-2.34881850276873e-06
-4.23542844827119e-05
-6.51049705133778e-06
-1.03747061166253e-05
-3.40938297893028e-05
-1.94156993934954e-05
-2.32766598626482e-05
-1.35188891767304e-05
-6.48118539855239e-06
-1.08395690753798e-05
-3.12831753729044e-05
-3.56750349929163e-05
7.77991466634449e-08
-2.15403622703238e-05
-1.80840944970545e-05
-3.15557933243005e-05
-1.36420857320407e-05
-1.65943092642151e-05
-1.61985284484832e-05
-2.58424214505599e-05
-5.65004096037843e-06
-1.20220651360123e-05
-1.08163816420895e-05
-3.08732135116022e-05
-1.83954924461739e-05
-2.14347218915567e-05
-2.81451122104762e-05
-2.43663462480459e-05
-2.94329361671104e-05
1.5671643886557e-07
-1.23305242390318e-05
-1.9884701203449e-05
-1.01024826493146e-05
-2.80172990581463e-05
-1.9386831432735e-05
-2.58870539054577e-05
-6.65391724069557e-06
-2.66968854902816e-05
-2.76186030124943e-05
-2.49814979606294e-05
-3.66809910236666e-05
-3.37707798890577e-05
-4.41592735365205e-05
-1.09412592086442e-05
-2.56923623436508e-05
-2.06199838282197e-05
-4.61672809524422e-05
-4.53653741533234e-05
-3.07126143662627e-05
-1.28284227722318e-05
-2.8590537188963e-05
-8.85578785281782e-06
-2.12124193118675e-05
-1.38153549313486e-05
5.80055014115716e-06
-2.78060382980309e-05
-2.75695531720891e-05
-3.82374537307635e-05
-1.33743607390042e-05
-2.79408615492712e-05
-2.7569927968082e-05
-1.24529824641141e-05
-1.88097208569292e-05
-1.05679036882842e-05
-2.9895684587724e-05
-1.23447283891705e-05
-3.57106305040908e-05
-2.82401496890783e-05
-9.9426003291717e-06
-2.43705057612259e-05
-1.46860404171217e-05
-2.3654039044606e-05
-2.59588824151863e-05
-1.53104348520645e-05
-3.38515000232578e-05
-1.32111696819272e-05
-3.26524855322842e-05
-1.17039089970831e-05
-1.53999836770555e-05
-1.49291826622554e-05
-1.063037628489e-05
-1.45197226751338e-05
-1.72036767548343e-05
-2.38528018560653e-05
-2.33372552457516e-05
-1.99646855210504e-05
-4.10263155110872e-05
-2.56323614886399e-05
-5.90921010208367e-06
-5.54274500083006e-06
-1.1590687329121e-05
-1.01510355854247e-05
-1.75159779959299e-05
-1.51474509505672e-05
-2.7397263631703e-05
-3.264054956853e-05
-2.82054591783917e-05
-2.89606967861196e-05
-3.17373084394077e-06
-3.27091916154723e-05
-2.12172819312375e-05
-2.21753026747418e-05
-3.12434945515436e-05
-2.13132797744222e-05
-3.640111047892e-05
-2.19662454087483e-05
1.17924407382461e-05
-8.44391659527711e-06
-1.6633290536005e-05
-1.02661423862796e-05
-1.77388531802577e-05
-2.49170274881099e-05
-1.1034529183678e-05
-2.04338788048801e-05
-7.81926638920868e-06
-2.59880645182564e-05
-1.80545389773599e-05
-3.10053766570811e-05
-8.67591142692357e-06
-1.17005662074376e-05
-3.84586624696487e-05
-2.14467214226357e-05
6.3680386871068e-06
-3.37207153121841e-05
-3.10717555120105e-05
-1.46015991260795e-05
-1.0709172243187e-05
-1.28960917832937e-05
-2.20614880770985e-05
2.62784426718634e-07
-2.49945824599129e-05
-2.89349944082745e-05
-1.49891430189673e-05
-1.81282130141883e-06
-2.17168203818227e-05
-1.98422408237033e-05
-3.95264829534768e-05
-1.80519328512447e-05
-3.26434030870486e-05
-1.59993896969887e-05
-2.21771972581588e-05
-3.51741702668401e-05
-1.28509822861621e-05
-1.78789675524483e-05
-5.53489770900008e-06
-2.14807533512103e-05
-7.92441370045299e-06
-2.98736130125322e-05
-1.21535331059115e-05
-2.23638071135558e-05
-3.08074851868296e-05
-3.57253616190728e-05
-1.95807436412816e-05
-9.90746892721878e-06
-2.87678481241512e-05
-3.77439323711958e-05
-3.21531382151912e-05
-1.22809193661762e-05
-1.78535686849435e-05
-2.05072337677141e-05
-1.80602182232553e-05
-1.13896111407619e-05
-1.51341025077179e-05
-4.5422219730902e-05
-2.20161396059984e-05
-2.5714171923162e-05
-3.61724725833635e-05
-1.64949710578708e-05
-9.09952786434334e-06
-1.17498637786818e-05
2.27348697305262e-06
-6.3199522814633e-06
-1.15861252823905e-05
-1.5465516397669e-05
-3.04287536287011e-05
-2.90719617694972e-05
-2.29360747467377e-05
-1.87519365503165e-05
-2.85522360816697e-05
-1.62377852997717e-05
-5.99843503269794e-06
-2.45997215849985e-05
-3.74235081277454e-05
-2.42120237448855e-05
-1.30014339372942e-05
-1.76105113335272e-05
-3.01993503804881e-05
-2.79464605983488e-05
-1.33108718647229e-05
-3.13173793707243e-05
-1.62355363493233e-05
-3.12833282814406e-05
-1.29638841234514e-05
-1.53249605741017e-05
-5.44833324200196e-06
-2.34399630227445e-05
-2.04229944101819e-05
-8.46791264143779e-06
1.03769498673857e-06
-1.06618891983363e-05
-1.39855873403712e-05
-3.70358591092394e-05
-1.58705835109644e-05
-5.99317585760446e-06
-1.95901834977911e-05
-3.1150595736342e-05
-3.85120064729129e-05
-2.41445489606716e-05
-2.75003983434765e-05
-1.36279798877584e-05
-8.60795525509029e-06
-1.72852193044824e-05
-1.70991536161355e-05
-1.89851286569407e-05
-2.32281804104172e-05
-3.69491961512997e-05
-8.16649459700992e-06
-2.01741256824816e-05
-2.38028258842243e-05
5.96304261979655e-06
-6.26832742410276e-06
-3.79739011054531e-05
-4.69037049351922e-06
-2.06242991149029e-05
-1.5162413462629e-05
-2.16818857374363e-05
-1.92290850687404e-05
1.01389959985373e-06
-2.43171099239358e-05
-1.0432456862963e-05
-3.97405229273387e-05
-1.66148669668151e-06
-2.49817193252889e-05
-1.53213877822946e-05
-1.48588267761799e-05
-1.92205995537796e-05
-2.5247801114922e-05
-1.72275842882165e-05
-1.31561960555122e-05
-6.15377310375376e-06
-2.497415479692e-05
-2.21389399588889e-05
-9.19978949545865e-06
-2.62213874199781e-05
-2.23078593030312e-05
-2.160404723028e-05
-3.13066841160282e-05
-1.49267278499232e-05
-2.92811616086128e-05
-3.8809809704271e-05
-1.9002182989741e-06
-2.42250832113765e-05
-1.52765267988667e-05
-1.73541855891573e-05
-4.12223139093058e-05
-2.13719127568374e-05
-3.16063801942966e-05
-3.1772163701142e-05
-1.43265125202071e-05
-3.20641844414392e-06
-3.02791262069886e-05
-2.53473802901935e-05
-7.0325234340306e-06
-2.34530502550839e-05
-1.24471594411075e-05
-1.92755539156813e-05
-1.12959053184641e-05
-1.32309026400654e-05
-3.16097186633097e-05
1.91058969295165e-06
4.04932695142646e-06
-1.28586253776293e-05
-2.8513642128075e-06
-1.05351656395085e-05
-2.33264131425151e-05
9.23825080828571e-06
1.02815085415811e-05
-3.21562530224653e-06
-9.39424834935581e-06
-3.80726128451313e-05
-1.47028341235547e-05
-2.87219720159326e-05
-2.91072166226904e-05
-2.3319176398562e-05
2.72325236208605e-06
-1.67343996843168e-05
-2.55605306854054e-05
-1.84509252607388e-05
-1.89228104824992e-05
-2.01411785925495e-05
-4.07366754452894e-05
-9.95544296888669e-06
-3.04008324608708e-05
-2.08736574562457e-05
-3.39116999971106e-05
-2.22681429160446e-05
-2.86320375140003e-05
-2.27707792894185e-05
-4.02130186747958e-05
-2.03351425736341e-05
-2.29873390328101e-05
-5.89101933251565e-06
-3.05038920098077e-05
-8.1792682465879e-06
-2.1717770918245e-05
-3.98518079521149e-05
-1.20094969473195e-05
-2.05376693737609e-05
-1.61329679421446e-05
-9.72836895789956e-06
-1.07788075041054e-05
-2.05123745126612e-05
-1.87662237984222e-05
1.83717690374268e-06
-2.17325918546278e-05
-1.6464208412231e-05
-2.18962578869452e-05
-2.88783970893096e-05
-4.01092343140046e-05
-2.32782773233961e-05
-2.50202562208092e-05
-1.98490750599478e-05
7.84951418874399e-06
-2.51807634553211e-05
-2.86341547357191e-05
-2.50219679129441e-05
-8.63181926178766e-06
-2.58115584790249e-05
-3.01193135038818e-05
-1.72255236378497e-05
-2.88425076658986e-05
-1.5923185576744e-05
-1.71664712630884e-06
-1.51719785607652e-05
-4.35826298330454e-05
-2.9434916323178e-05
-1.73236203643882e-05
-2.46114282616858e-05
-3.63495507707154e-05
-3.13683575729274e-05
-6.01738846009087e-05
-1.71051096782328e-05
-3.41022963517653e-05
-3.99704808341611e-05
-2.81324260971102e-05
-2.2309278853833e-05
-3.17371530021087e-05
-2.1087354570324e-05
4.34429810469661e-06
-2.15620159592638e-05
1.00251931894685e-05
-8.83507431775125e-07
-1.43173129123633e-05
-1.78653153833832e-05
-3.68234413601926e-05
-3.12274720450056e-05
-2.89918096935631e-05
-2.23635704796207e-05
-1.73559539658246e-05
-1.13593312131606e-05
-7.52796042472907e-06
-3.94753053338296e-05
-2.11533503750422e-05
5.53266573826585e-06
4.50184825885971e-07
-2.14410263598272e-05
4.58552038588954e-06
-2.16445127720218e-05
-1.92539747500288e-05
-2.06120568917348e-05
-2.85924555274356e-05
-1.53473005737491e-05
-2.2581124303468e-05
-3.30079930355147e-05
-1.4988403696262e-05
-1.61772531963239e-05
-3.15134621968893e-05
-2.64660230170192e-05
-1.21873691533963e-05
-1.21600141446549e-05
-1.17217169770705e-05
-1.02839418598231e-05
-2.42760807769647e-05
-2.69613708555807e-05
-8.75692466991519e-06
-1.46170420093444e-05
-1.73554786089152e-05
-1.45515323243298e-05
-1.30314734150834e-05
2.37445507028372e-06
-1.93011921256114e-05
-1.33069584873825e-05
-3.05189583911225e-05
-3.55899780374866e-06
-3.10654516271068e-05
-3.27597066408363e-05
-6.01656559405258e-06
-3.21226856866233e-05
-1.6171715038619e-05
-3.0984347226796e-05
-3.15359205457743e-05
-8.45363505411214e-06
-3.18452040968884e-05
-2.55344797960699e-05
-3.48896920118577e-05
-1.32653356425057e-05
-2.49100485455929e-05
-5.15251488124063e-05
-4.73587900261571e-05
-1.89936002155541e-05
-2.81405646464229e-05
-1.73963987706085e-05
-1.41231038575107e-05
-1.89423836893893e-05
-4.18453493941781e-05
-1.34218568404679e-05
-2.65879402790877e-05
-8.83235909091776e-06
-2.31426409307396e-05
-2.35605143156235e-05
-3.45222479180153e-05
-3.63679039967261e-05
-1.47771656790207e-05
-1.60254319431246e-05
-3.90333983278841e-05
-1.77543933466537e-05
-2.14785413581045e-05
-3.09984501515002e-05
-4.03938861727349e-05
-2.44725343855651e-05
-2.78263906974951e-05
4.27598521755194e-06
8.8550364859781e-06
-3.5384380135817e-05
-2.01557364313524e-05
-2.06588567700682e-05
-1.28007631621134e-05
-1.36756560065153e-05
8.80291496418166e-06
-3.71688534869352e-05
-6.99159450474131e-06
-2.35353980440006e-05
-3.40055682127485e-05
-3.54458178708932e-05
-2.18281771745587e-05
-2.82142291104341e-05
-1.04779431867491e-05
-3.69997593853728e-05
-3.66858219170545e-05
-2.2515410588792e-05
-1.68509443481616e-05
-1.26343907655252e-05
-1.09678449455848e-05
-1.64979326388484e-05
-2.76623971084331e-05
-3.15995892281399e-05
-1.28432120876102e-05
-1.16862150322695e-05
-2.83501251535445e-05
-2.07041571761501e-05
-1.84516123396551e-05
-1.3855815655622e-05
-7.79769848266586e-06
-2.32109423668583e-05
-1.0684308247273e-05
-2.74496467348743e-05
-4.13473368653142e-06
-2.70586789771976e-05
-1.14585221767003e-05
-6.77008917025962e-06
-2.46063051488608e-05
-1.76774580641965e-05
-1.3177269907435e-05
-1.65422936574809e-05
-2.24537082917708e-05
-4.18437552009077e-05
-2.0803740381523e-05
-7.22516215164931e-06
-3.55810542819186e-05
2.79417565138341e-06
-2.01587830175852e-05
-1.16902362670157e-05
-1.5740214440237e-05
-2.39747656135935e-05
-9.20443536757399e-06
-7.22616041303477e-06
-5.25764207295484e-06
-3.20750337261064e-05
-2.31367958298679e-05
-2.81083777657446e-05
-1.21170295739796e-05
-1.88323313617258e-05
-2.01034969125577e-05
-2.4906585542087e-05
-1.98775199945258e-05
-7.10742456566045e-06
-1.01178228158665e-05
-2.59497909073988e-05
-2.88078043650698e-05
-2.81025088149887e-05
-1.22545391252e-05
-3.14363244707425e-06
-2.81637959058152e-05
-2.17834224635162e-05
1.82783079572511e-06
-3.39904858051372e-05
-4.24481192331738e-05
-1.43638870775361e-05
-1.77339423471365e-05
-2.3185437128504e-05
-4.97858010006015e-06
-6.54894151902175e-06
-4.27831326510959e-05
-8.7254300113318e-06
-3.70027797077366e-05
-3.1251120736218e-05
2.91962567742521e-07
-2.07786089047299e-05
-2.91126281428799e-05
-1.98451029333552e-05
-1.95838915899116e-05
-2.49100886518695e-05
-8.10515125232738e-06
-8.93137865627681e-06
-3.16994583694819e-05
-2.86698443937216e-05
-1.67768271117887e-05
-2.08141791405835e-05
-2.25525189967654e-05
-2.59919526035687e-05
-2.28770448693939e-05
-3.32204563023764e-05
-2.9031136175215e-05
-3.89222995261311e-06
-3.72432556069017e-05
-1.7374462125654e-05
-2.82698453170708e-05
-2.5374323289708e-05
-2.76621231099064e-05
-6.98561338153024e-06
-1.81269940102856e-05
-2.21388624250362e-05
-1.16274977629995e-05
-1.96226975213566e-05
-2.01084733689803e-05
-7.47520701618348e-06
2.69963729397418e-06
-2.70177777563805e-05
-1.46126076201965e-05
1.20347461614491e-06
-4.02844564033064e-06
-3.11240659344917e-05
-3.17581410168512e-05
-4.08902937763535e-05
-2.52687290866769e-05
-2.67954144950507e-05
-8.91206559732284e-06
1.44369160952085e-06
-1.15507139698879e-05
8.8064906760891e-06
-7.48223036369914e-06
-3.82743621280613e-05
-2.71149559793863e-05
-3.05594802434066e-05
1.84581329727819e-06
-2.01848730105709e-05
-3.17140495743451e-05
-1.22489363279771e-05
-3.57566558768706e-05
-6.01405581449428e-06
-2.03314928634367e-05
-2.25380612593386e-05
5.94946725544767e-06
-2.39025389305683e-05
-4.96859936227343e-06
-1.4430473513726e-05
-2.04791852962254e-05
-3.33602006160276e-05
-1.35518885100871e-05
-2.6285184950009e-05
-3.07002307541381e-05
-2.47300992594796e-05
-1.29522108489718e-05
-1.93600177354688e-05
-8.65460775718909e-06
-3.35203855239562e-06
-2.68168516107711e-05
-3.08871987174088e-05
-1.65525502087015e-05
-1.18389462483891e-05
-2.65579314944937e-05
-2.67693587889113e-05
-3.44265383104915e-05
-1.61242194043674e-05
-6.54528232511828e-06
-1.91947072631157e-05
4.60393425955847e-06
-1.11732740369388e-05
-5.30525554728788e-06
-2.87645400769699e-05
-1.3743482891561e-05
-3.7667245335062e-05
-2.15947504194936e-05
-3.44032259014515e-05
-1.887907617212e-05
-2.56896234709983e-05
-3.97899046793734e-05
-9.8070007426583e-06
-5.19196952233874e-06
-1.82693153041121e-05
5.37814887086262e-06
-3.3010799259738e-06
-2.96047890136267e-05
-2.43230891390432e-05
-3.87586349816393e-05
-2.60405484332112e-05
-3.05306154987961e-05
-3.8114448618231e-05
-3.4983095066383e-06
-2.43135763665122e-05
-2.34675985674687e-05
-1.90811096137467e-05
-1.6918363291836e-05
-1.51179485649446e-05
-1.02469149862991e-05
-3.16826546507432e-05
-1.77355184529009e-05
-8.11593851398659e-06
-6.01938814215084e-06
-3.23173629828341e-05
-3.43216079913864e-05
-1.0757191132138e-05
-6.61935609313195e-07
-3.20594972111879e-05
-5.6316148375657e-06
-1.63084796668306e-05
-1.39052624134322e-05
-2.60634963087081e-05
-2.3263570963665e-05
-8.48877249738137e-06
-9.08280163947005e-06
-1.41973928686529e-05
-1.65699773346678e-05
-2.35813329399489e-05
-1.40630170606852e-05
-2.71630520014106e-05
-1.24108911171005e-05
-1.76315915515796e-05
-1.3455257343175e-05
-5.40577135183409e-06
-9.36160795635655e-06
-2.95303771243149e-05
-2.6751062368133e-05
-3.22137053664947e-05
-2.0062485644623e-05
-2.39346246054441e-05
-2.61267038889856e-05
-4.84729215649277e-05
-1.75247368510522e-05
-2.31876423696349e-05
-1.03986403683785e-05
-3.2002605862581e-05
-5.87459537958748e-06
-1.36064797209449e-05
-1.05208925583272e-05
-4.2740032261353e-05
-9.49515370720308e-06
3.94033148263657e-06
-2.10507397955721e-05
-2.63945008740739e-05
-1.61220524132774e-05
-1.6137778969356e-05
-5.40236758718976e-06
-3.62464054928989e-06
-2.71360089453758e-05
-2.78800372416682e-05
-1.28346315024381e-05
-4.54847844204939e-05
-1.18669584990794e-05
-2.59261409162877e-05
-2.20865356471631e-05
-3.42959650171749e-05
-9.0895680950688e-06
-2.12976658374028e-05
-3.7088785152682e-05
-2.46326329085585e-05
-1.89100770955858e-05
-2.48264842540452e-05
-1.56595579787993e-05
-3.44251286719294e-05
-2.87300820488642e-05
-1.23394734278615e-05
8.30890617665771e-06
-2.82004376553235e-05
-3.06503630793087e-05
-2.23431951209559e-05
-2.13253768437769e-05
-2.62358405911079e-05
-3.74274766446668e-05
-4.61294643780093e-06
-2.72531117430929e-05
-2.18037863292566e-05
-7.36331400449746e-06
-2.1468570905526e-05
-4.11647948721194e-05
-2.33479264770584e-05
-3.10339526373957e-05
-1.06627112034583e-05
-7.91180657067433e-06
-6.57155238618083e-06
-1.72384532358592e-05
-2.17337296721262e-05
-1.11472009231031e-05
-3.30521626661013e-05
-8.47002612906599e-07
-7.51241430232714e-06
-2.04115487156568e-05
-3.16287074725488e-05
-3.45084078981476e-05
-1.40237459818147e-05
-4.79454664917676e-05
-2.86067761397606e-05
-5.58563160538693e-06
-1.54827499331953e-05
-1.31241274762084e-05
-3.73145184218695e-05
-1.56857650301221e-05
-1.5331685953457e-05
9.82512064445701e-07
-3.01040806461653e-05
-3.59827637142609e-05
-2.40126093605439e-05
-1.19067013167266e-05
-2.59934879699881e-05
-3.82611325306375e-05
-1.7946835598254e-05
-1.37558843168112e-05
-4.91571527539348e-06
-7.79775405216672e-06
-1.49235491844503e-05
-3.49825731811736e-05
-3.05141344436162e-05
-2.78501260409408e-05
-1.28473946594113e-05
-1.46397021837765e-05
-3.11424836813812e-05
-9.89981850534614e-06
-2.23079312451291e-05
-3.13990015959262e-05
-8.34003700655319e-06
-2.66913289619204e-05
-1.42004488498253e-05
-2.10170754447504e-05
-5.29608571417775e-06
-8.91855040000651e-07
-6.25396613094881e-06
-2.75320021779953e-05
-3.0020518276062e-05
-2.22429350523112e-05
-2.36162926983875e-05
-9.04663311094432e-06
2.12351528114443e-06
-2.6358335586969e-05
-1.64881478910837e-05
-1.45586573493116e-06
-1.32538744165556e-05
-3.64183663698253e-05
-3.57397407496029e-05
-9.9255391771177e-06
-4.48755380253897e-05
-1.18316386866765e-05
-3.29314599502096e-05
-2.73670992405914e-05
-3.48794804732521e-05
-1.63127244619515e-05
-1.55641882054081e-05
-5.85115992283404e-06
-2.13112281136158e-05
-3.41749940196127e-05
-3.85412630688265e-05
-3.25942688605756e-05
-9.55419202297658e-06
-1.61029018270469e-05
-1.93857498829939e-05
-4.42535198645224e-06
-1.78048302286327e-05
1.79768277757313e-06
-4.8995334775158e-06
3.56010127974418e-06
-3.61339027732208e-06
-2.49532184653473e-05
-3.98700602768984e-06
-1.34715910858616e-05
-3.27835342450838e-05
-9.16468455987554e-06
-5.55877847128041e-05
-2.89285085476214e-06
-9.0455427623778e-06
-1.57602949568154e-05
-3.19665939853328e-05
-2.45081761682131e-05
-1.84342892134136e-06
-5.0980815567903e-05
-1.37834358853286e-05
-1.76706377496759e-05
-1.78437753812583e-05
-1.3221440646662e-05
-1.89347237507986e-05
-2.46780439519355e-05
-3.12529059316246e-05
-2.06752326392386e-05
-3.73297820775558e-05
-1.74989549528435e-05
-1.73655670118752e-05
-1.67292334678821e-05
-3.18296283589393e-05
-1.16603853327961e-05
-1.22763070730867e-05
-1.79255858109295e-05
-1.93709099366209e-05
-4.21987199012205e-05
-3.67293299968893e-05
-1.42045383011224e-05
-1.17497948491494e-05
-1.35191227751855e-05
-3.99914665909619e-05
-2.23562597073676e-05
-2.37555121302907e-05
-2.34589047045697e-05
-2.75196871703756e-05
-3.22122687423227e-05
-1.66449326510253e-05
-1.18734897464587e-05
-1.98288213637921e-05
-3.05987266308483e-06
-2.26563105616897e-05
-3.54731049204585e-05
-2.36122865110594e-05
-1.82370125654696e-05
-2.13566312762063e-05
-1.37840774174023e-05
-1.2668873917097e-05
-9.36193321147991e-06
-1.9668024341685e-05
2.39763068637928e-06
-3.24340801685995e-05
-3.31367645342195e-05
-3.71945418271786e-05
-3.4114328150959e-05
-2.49943675734299e-05
-4.911158339833e-06
-3.45085837459994e-05
-1.19030007194824e-05
-2.28922536786216e-05
-4.09484762231794e-05
9.06851278092641e-06
-2.18349282806583e-05
-3.29402124937512e-05
-7.78381395870509e-06
-5.67344807880803e-06
-2.88528508308444e-05
-1.05905909848972e-05
-1.37414324909535e-05
-4.27991790597133e-05
-2.08821332205451e-05
-3.56715109189416e-05
5.38813772638035e-09
-8.03099331045976e-06
-1.68227916496731e-05
-2.10303186320329e-05
-6.98940859491703e-06
-1.71448076506782e-05
-2.45442697359252e-05
-4.60539741194426e-05
-1.42102380833874e-05
-1.76596906478295e-05
-1.24969779982462e-05
-1.12341221625074e-05
-5.01042727528232e-05
-6.47452106625188e-06
-3.94964427432918e-05
-3.75301074722793e-05
-7.93883710936859e-06
-1.46319599835954e-06
-1.80934419213147e-05
-2.89620030500341e-05
-4.26231743063719e-05
-2.44471354095532e-05
-2.91999157896695e-06
-2.71664353280924e-05
-4.11010809557617e-05
-2.99990317369126e-06
-2.32930008467985e-06
-2.36765544497564e-05
-4.67200021397799e-06
-4.54422089394448e-05
-1.99675978790552e-05
-1.96866515128661e-05
-3.36259385385838e-05
-2.1308872296477e-05
-1.3342416199204e-05
-3.52189132158517e-06
-3.57430810078986e-05
-2.46202823151744e-05
-3.19025712013198e-05
-9.92705608931046e-06
-1.49923550996134e-05
-2.7331203535329e-05
-1.6468134651782e-05
-7.43918133798188e-06
-1.68303591696847e-05
-7.2934469234584e-06
-1.16597526531305e-05
-4.15688878530254e-05
-3.19794605214738e-05
-8.83063258205225e-06
-4.96987255119463e-07
-3.7720825851644e-05
-3.34018346164945e-05
-9.46287246519222e-06
2.08527193505622e-06
-2.16798762996875e-05
-3.55167823858752e-05
-3.88029899465974e-05
-1.94482233026656e-05
-3.98983444168261e-05
-3.82909393244127e-05
-2.82156817567211e-05
-2.09383488472981e-05
7.9294535172701e-06
-2.38457932242278e-05
-3.88148139036016e-05
-6.06279884443219e-05
-2.90878430560337e-05
-4.53858169072496e-05
-2.319370378073e-05
-8.66456714073072e-06
-1.93986683530793e-05
-3.37790585712781e-05
-1.77035840248453e-05
-3.59705578630616e-05
-1.42357316256751e-05
-5.58772260332477e-06
1.11800363303825e-05
-2.51575760087759e-05
-1.3700434014037e-05
-5.79933976872472e-06
-1.68996975408933e-05
3.75256421769195e-06
-2.90631160630404e-05
-1.52139939835947e-05
-2.70311200651324e-05
-2.21511272377858e-05
-1.53920451380317e-05
-6.88236616441337e-06
-3.08582806752824e-05
-4.56289103904331e-05
-9.86737592671642e-06
-3.3256604429298e-05
-8.96346394383701e-06
-1.33744967240565e-05
-2.2337404552907e-05
-4.48303102698474e-06
7.15766034130763e-06
-3.4851243479191e-05
-1.72596433911359e-05
-5.73464985024467e-06
-2.69975607764929e-05
-2.20649997544092e-05
-1.73069831763058e-05
-1.86793637018328e-05
-2.85749351288278e-05
-3.00517419685422e-05
-4.48621227132286e-05
-4.60359510149541e-05
-2.4533640601806e-06
-2.65080755742035e-05
-3.28861459486753e-05
-8.37946929611134e-06
-3.55598721007819e-05
-2.84853744739215e-05
-1.41540436251279e-05
-3.00694620832891e-05
-2.69781781878633e-05
-1.09134996448406e-05
-2.68232761155842e-05
-1.22642854702686e-05
-1.78582823825621e-05
-3.26906247098857e-05
-1.1473574417293e-05
-2.60026895251824e-05
-3.18714701869196e-05
6.42100990437232e-06
-1.7414920745785e-05
-1.99696675463862e-05
-2.29182414174686e-05
-3.60100734281858e-06
-1.16434480122436e-05
-6.70306162879279e-06
-1.27997199202977e-05
-1.18193040171028e-05
-2.21805153247553e-05
-1.12602112706335e-05
-2.90285997082317e-05
-1.37058823348488e-05
6.78132442514302e-07
-2.74048412795701e-05
-3.02018701661692e-05
-2.83121428823248e-05
-1.68720622695213e-05
-1.91116808485195e-05
-4.86325212037972e-05
-2.86115516514304e-05
-3.67655768521105e-05
-2.74360157936745e-05
-2.71350793981244e-05
-1.63045273068064e-05
-1.95283362416852e-05
-2.87824138531369e-05
-1.70672279237985e-05
2.77354437697635e-06
7.39067994193006e-06
-3.62164375510836e-05
-2.68800913501074e-05
-2.26877704257397e-05
-5.78049954678047e-06
8.12423333670367e-06
-1.91628641677028e-05
-1.98315814190903e-05
-2.52639234815561e-05
-3.01404692061348e-05
-4.80193904458451e-05
-2.42069026566973e-05
-1.0628463774395e-05
-2.75025156399875e-06
-1.05495020956467e-05
-1.56280694226159e-05
-3.39747837792006e-06
-3.00418933357566e-05
-2.70233552707405e-05
-1.92112039758398e-05
7.22121907902726e-06
-2.82792589059964e-05
-4.62438659438299e-05
-3.63213750738759e-06
-2.7960040265303e-05
-2.01395519385558e-05
-3.0403475747829e-05
-1.86611621288081e-05
9.10809954057057e-07
-1.66433190505581e-05
-2.30053391708333e-05
-2.05698315110589e-05
-5.0001447563128e-07
-2.77306326098212e-05
-2.17963321671595e-05
-4.81103890380836e-06
-2.58302267957112e-05
-3.29275152625701e-06
-2.30136103790452e-05
-3.3916618163642e-05
-2.58354734391595e-06
-1.83732676981617e-05
-1.2892920834843e-05
-3.15206131395681e-05
-1.24995085370602e-05
-3.43701026308576e-05
-1.91567462330437e-05
-2.4386075493558e-05
-1.76639650005763e-05
-2.60083898939622e-05
-1.3814128636064e-06
-8.67283464639695e-06
-4.42571496875945e-06
-1.57607156840039e-05
-4.152619179544e-05
-2.39825301289289e-05
-2.31251694533492e-05
-2.61231664876773e-05
-9.62092460250574e-06
-2.5157974454558e-05
-4.56418704458758e-06
1.38858367107436e-05
-3.51960664553363e-05
-3.54485425402295e-05
-3.64826629480017e-05
-1.92184648930323e-05
-1.98166471141922e-05
-3.21009322859624e-05
-1.25905119058936e-05
-1.93009285074457e-05
-7.29782078273697e-06
-2.15624828351005e-05
-1.87950830940965e-05
-1.90947085697832e-05
-4.12436873242402e-05
-2.97127605035533e-05
-9.54774102689469e-06
-4.60396368062156e-05
-1.61360444158861e-05
-5.19429727292573e-06
-1.80435972506364e-05
-8.77755962347608e-06
-1.87853231165307e-05
-2.09108645535599e-05
7.16267523800288e-06
-2.22690284616268e-05
-9.15342664457578e-06
-1.84353008871514e-05
-2.30243238215389e-05
-8.88300072034311e-06
-1.81544614118978e-05
-8.69310838015598e-06
-7.57197396744917e-06
-4.18748825142855e-06
1.60644200004892e-06
-3.62961371834073e-05
-2.63691315729909e-05
-6.5721065155505e-06
-3.81415377940516e-05
-3.91164981179681e-05
-1.45807467959238e-05
-2.94974549893556e-05
-1.46562202777992e-05
-9.38631566055047e-06
-4.04546483812337e-05
-1.79071130421927e-05
-8.62233251735134e-06
-1.82699916543352e-05
-2.28907070193261e-05
-2.34211827255179e-05
-3.07226526122927e-05
-1.71068811460277e-05
-2.36223009393985e-05
-8.47486636862744e-06
-2.14518013167974e-05
-3.86606830765704e-05
-2.49461770377758e-05
-1.47779912095587e-05
-4.23857114592427e-06
-1.66912060715544e-05
-1.30605294385185e-05
-1.46541329458635e-05
-3.24260428136637e-05
-2.01827952970754e-05
-1.78677151711282e-05
-2.05601121171166e-05
-8.33741455359502e-06
-2.14260311666655e-05
4.00960681756496e-06
-2.28584889411992e-05
-1.20149841103e-05
3.76268973486952e-06
-1.73069225547896e-05
-3.25536266057998e-05
-1.13674575219814e-05
-1.6347271136517e-05
-4.72523061611183e-05
-2.71437452861056e-05
-2.4100394319642e-05
-1.87442767027265e-05
-1.57308541412005e-05
-3.35730926451135e-05
-2.91344458182093e-05
-8.2467678869404e-06
-2.1915412732392e-05
-4.35990128004018e-06
-2.837291768568e-05
-2.97257049680272e-05
-3.52362223642447e-05
-2.74900628285458e-05
-8.31908715196584e-06
-3.75088013020419e-05
-2.43276408497442e-05
-2.42226392599132e-05
-2.43390096846456e-05
-1.35681556816484e-05
-2.34033091671295e-05
-1.56476450845506e-05
-2.41707977410259e-05
-3.24519182008002e-05
-1.26096618676672e-05
-2.33223790802756e-05
-3.44584704108654e-05
-1.04396468165999e-05
-3.12277481517241e-05
-3.15526291664501e-05
-2.65497509389953e-05
-1.58292926329203e-05
-1.06484801273802e-05
-7.00950810226815e-06
-1.75901173145075e-05
-1.9883355234024e-05
-2.30452375956396e-05
-3.15445351885159e-06
-1.27713626832143e-05
-1.62078184793607e-05
-3.2627615670793e-05
-1.40711765396751e-05
-3.01731653480053e-05
-1.53748991231891e-05
2.53857746890112e-06
-1.98801197397582e-05
8.48221037577684e-06
-2.53881383015594e-05
-4.22025143948926e-05
-8.57583252782534e-06
-1.57962487012986e-05
-1.52693140066685e-05
-1.15771647030973e-05
-2.30363186172436e-05
8.32675493313124e-06
-1.9844291077047e-05
-6.15327117238826e-06
-1.74675444967895e-05
-9.88397828126007e-06
-2.02185747395768e-05
-1.41208565907459e-05
-2.39146263806329e-05
-1.71867391753566e-05
-2.51770174218735e-05
-2.56078082947351e-05
-4.88339673074565e-05
-2.01031488113907e-05
-1.06013213039001e-05
-3.06197983282923e-05
-9.0509745954763e-06
-2.45868716959997e-05
-3.40130233009692e-05
-1.46069201283475e-05
-9.07049331922125e-06
-1.20026204873965e-05
-1.62408243756565e-05
-2.26431755386102e-05
-3.28585347312147e-05
-1.89387603775493e-05
-5.60992595194679e-06
-2.36746492661128e-05
-4.7147091707428e-05
-4.1913419636376e-05
-2.12494543519321e-05
-9.81262050339628e-06
-3.55120137142563e-07
-5.28767580526344e-06
-2.52134401813014e-05
-2.14185638669861e-05
-4.47718933775304e-05
-3.87346597763218e-05
-7.61969418949557e-06
-3.57306521820955e-05
-3.06910898585389e-05
1.67599634261648e-06
-9.43131117723112e-06
-9.61109226664522e-06
-2.30897996295017e-05
-1.79856138610313e-05
-2.3348513324168e-05
-3.15125538153398e-05
-5.00749333850451e-05
-2.29061627997981e-05
-3.16285696406633e-05
-4.00711743262475e-05
-2.19286103739558e-05
-3.08598637493509e-05
-1.08175624083616e-05
-1.35515593088234e-05
-1.51090809453972e-05
-1.99873279213097e-05
-1.34735464602459e-06
-2.30364572558229e-05
-1.79749795107965e-05
-1.67332810739559e-05
-4.42800088871583e-05
-4.70500971672054e-06
-2.22973017043242e-05
-4.13333980150488e-06
-8.56366754694121e-06
-2.74849706020737e-05
-9.18856948656982e-06
-3.40405574567798e-05
1.26426392535084e-06
-2.97431736135884e-05
-3.48912007577224e-05
-1.76789747139283e-05
-2.11097611542376e-05
9.36287372549422e-06
-4.8585874072542e-05
-3.12095741370065e-05
-3.41043726935453e-05
-1.67051716208525e-05
-1.35714456076314e-05
-1.37579860644661e-05
-2.65407290423841e-05
-2.83505856119949e-05
-4.08275854536305e-05
-4.89186308815535e-05
-3.6349932460353e-05
-3.45271236020733e-05
-1.65170385997113e-05
-9.84396189473029e-06
-2.08936354918984e-05
-2.95285051648827e-05
-9.23027916097965e-06
-1.39675775927616e-05
-2.37763077582515e-05
-1.66400382023455e-05
-2.99508490746122e-05
1.95729797689486e-06
-1.59367187071096e-05
-1.52472726040235e-05
-3.01037709823728e-05
-1.6620060917955e-05
-1.58095754422797e-05
-2.04095852534648e-05
-1.37852753970242e-05
-4.33402040826426e-05
-3.2372812910752e-05
-2.683625091752e-06
-7.73412070192494e-06
-3.71555965407208e-05
-3.52007856818783e-05
-2.21447988160752e-05
-5.35020618247914e-06
-1.40932721345651e-05
-1.90607819021583e-05
-2.34832462476771e-05
-1.64185153072752e-05
-5.23748035682829e-06
-1.7507777521355e-05
-7.0202518310885e-06
-1.84030601447871e-05
1.52775598402507e-06
-3.15622630173491e-05
-3.69258311790143e-05
-1.75320894440206e-05
-4.07395068587126e-05
-1.30000906521335e-05
-3.32138961230501e-05
-1.18298188279956e-05
-2.76038040773729e-07
-3.22184029455825e-05
-2.1764783234689e-05
-1.0700926778135e-05
-2.60713776406356e-05
-2.67820749814845e-05
-7.53569681400397e-06
-3.84382922450013e-05
-1.61942415630796e-05
-2.61756826878968e-05
-8.41202586397342e-06
-2.40377861229347e-05
-8.99933272539197e-06
-6.47282833953891e-06
-2.50651790112222e-05
-3.44015449333698e-05
-3.70496353488814e-05
-3.14936489652412e-05
-2.76636532315044e-05
-3.19844260218806e-05
-1.74055108952654e-05
-2.534222795655e-05
-2.43719395342935e-05
-2.20143669506627e-05
-1.06490407093669e-05
-1.09085562735596e-05
-4.64627311571337e-05
-2.93746021689372e-05
-3.03344431402604e-05
-2.13543988606457e-05
-3.93360917481734e-06
-3.95117688806172e-06
-2.12132888711943e-05
-7.79945404254191e-06
-1.20575370318552e-05
-4.404008606585e-05
-4.4444016727689e-05
-1.49965127439053e-05
-1.27022384722904e-05
-2.52170627377035e-05
-4.31280301953716e-05
-4.4922545057468e-05
-2.97461443036282e-05
-3.41124083807427e-05
-2.51677228240071e-05
-2.44496774934625e-05
-3.43764193511005e-05
-2.82608877578321e-05
-9.81272532955296e-06
-2.64486017145773e-05
2.78058494267853e-07
-8.29367251542753e-06
-2.95634519882654e-05
-1.26669490671436e-05
-2.57221315826797e-05
-2.94647366791322e-05
-3.80333811754031e-05
-1.43129687573301e-05
-3.22219610584512e-05
-1.2617619683112e-05
-1.97597537486775e-05
-1.71160283184717e-05
-2.93694336225349e-06
-9.02088838358964e-06
-4.54801281547146e-06
-1.25324640957516e-05
-2.94202710431236e-05
-1.31959928980272e-05
-1.51025209060384e-05
-2.66945255957767e-05
-1.61925466426e-05
-1.72921734365983e-05
-1.03080718135264e-05
-1.25571544733801e-06
-2.58808186497796e-05
-1.79278613444204e-05
-1.57114647984275e-05
-3.17772533860354e-05
-9.31699105401962e-06
-4.14407158096752e-05
-6.71666344496032e-06
9.14674953662989e-06
-5.73678992846984e-06
-2.04965327971193e-05
-4.32267397192008e-05
-3.18716645865621e-05
-1.79707170142524e-05
-9.30492808098036e-06
-2.379426028261e-05
-4.33871514585868e-05
-2.65818657130947e-05
-6.37544952711931e-06
-2.02452459170537e-05
-3.96322468232336e-06
-2.47427112286356e-05
-3.55272449949474e-05
-2.20469267891999e-05
-8.10990247430775e-06
-2.43731229126555e-05
-2.51225993916312e-05
-1.42267427360405e-05
-3.29913148197895e-05
-3.77032018804825e-05
-3.03011687703732e-05
-1.58666732388589e-05
-3.64844871345164e-05
-1.26674106290961e-05
-2.46434036775848e-05
-3.09101551845756e-05
-1.22686319487562e-05
-3.53834147446366e-05
-1.00303741729136e-05
-2.75837327982299e-05
-1.45429335849306e-05
-3.35675408109705e-05
-1.99180580703675e-05
-1.9287337714846e-05
-1.24948049268599e-05
-3.79735971065185e-05
-2.11008962244989e-05
-3.26059293472907e-05
-2.36438307931012e-05
-3.50552463858797e-05
-3.52903318546895e-05
-1.85256136278719e-05
-2.36009209991176e-05
-2.56898861142848e-05
-3.7622872571685e-06
-1.7460918806797e-06
-1.16323800996547e-05
-2.11470269480042e-05
-1.6726688695523e-05
-1.5809567278608e-05
7.17227528972489e-06
-1.41771880381668e-05
-3.31451886061614e-05
-2.49881807535849e-05
-1.38548378298077e-05
-3.04360984633568e-05
-2.30640165245818e-05
-9.45323774187206e-06
-2.15284365839518e-05
-1.97954428073507e-05
-2.02734873352388e-05
-2.78202017191187e-05
-3.99646681404166e-05
-7.42844351186686e-07
-1.75218570958354e-05
-1.22804241826472e-05
-2.87189683551651e-05
-9.66489130509312e-06
-2.43498023070493e-05
-2.07188879576368e-05
-2.00939088808003e-05
-2.28756472413288e-05
-3.15535743800857e-05
-2.12319447431565e-05
-1.07254674295836e-05
-2.95172081028792e-05
-4.08990685558562e-05
-2.94920307623444e-05
-1.66073264610615e-05
-2.68807095372056e-05
-3.97604294618997e-05
-1.48842810660041e-05
-2.49943738242356e-05
-2.2621493091984e-05
-1.06750006976351e-05
-1.15246093456774e-05
-3.29874623976239e-05
-2.00069110275517e-05
-1.47933525454299e-05
-1.54826714217001e-05
-8.87925330873573e-06
2.83790728060466e-06
-2.29042448610403e-05
-4.36200450919968e-05
-2.0751105536847e-05
-1.91579832919595e-05
-2.89779901641967e-05
-1.47326751912059e-05
-2.67160464391034e-05
-3.28958153773681e-05
-1.70817562264487e-05
-3.63831279881516e-05
-1.08249986097016e-05
-3.28373407876757e-05
-1.22227447656734e-05
-2.25612764410518e-06
-4.98065844216837e-05
-2.08101567840704e-05
-2.87878647028383e-05
-2.90867309307015e-05
-7.25721639681315e-06
-3.84704343015222e-07
-3.9846971875026e-05
-1.30902111452886e-05
-8.97793026866185e-06
-2.936109790814e-05
-1.23942575718798e-05
-1.2832537612739e-06
-2.75667669545048e-05
-4.1035929346152e-05
-2.41945531089873e-05
-4.75978660938634e-05
-2.39731610536416e-05
-3.95767008730744e-05
-1.7594919262275e-05
-3.64042239450095e-05
-3.62743776186949e-05
-1.62441080582218e-05
-1.3011701939834e-05
-3.59640651028536e-05
-1.45432325753687e-05
-2.03066095644149e-05
-3.27164573420385e-05
-1.09053837099799e-05
-2.52409143343197e-05
-1.11362879783726e-05
-2.21760172967153e-05
-1.50276482003303e-05
1.19077333442166e-06
-1.38538949226061e-05
-1.92118671576579e-05
-1.27432267961674e-06
-3.10182471373257e-05
-3.42235240745094e-06
-1.9943399828672e-05
-2.28802906093686e-05
-3.65253863579213e-05
-2.60095000021184e-05
-1.9264262456921e-05
-1.8801673042156e-05
-3.12946059344941e-05
-2.09387120810995e-05
-2.39722719817495e-05
-1.79917439739302e-05
-3.12645743313228e-05
-4.20725267602831e-05
-2.29498978950652e-05
-4.4029171953319e-05
-3.39126678804354e-05
-2.54612099491416e-05
-3.08894281525102e-05
-3.72080394224986e-06
-1.17182747034538e-05
-1.94592470237125e-05
-2.47162992547184e-05
-2.28823021655574e-05
4.49786988912108e-06
-1.07731836008191e-05
1.01062306623664e-05
-3.75867092633227e-05
-6.20290426305706e-07
-3.96189623240462e-05
-3.06624820127622e-05
-2.05487488180704e-05
-1.6454378130215e-05
-2.31138378427558e-05
9.65693003044351e-06
-3.34854216383499e-05
-1.43766077257e-05
-2.86903676386897e-05
-1.0602157887694e-05
-1.25366707173382e-05
-1.17805988249118e-05
-4.29778059363308e-05
-3.39200059985636e-05
-2.49042393720063e-05
-4.23108442477315e-05
-1.60805456238064e-05
1.74940775680104e-06
-6.76291881178542e-06
-1.80411675606836e-05
-2.32945196498722e-05
-3.50099340674165e-05
-2.54857409557296e-05
-3.06909118745113e-05
-6.71439143855469e-06
-8.52554437355142e-06
-1.10986337301711e-05
-4.10647200402632e-05
-2.75351762371198e-05
-4.2182493175869e-05
-9.46200500933048e-06
-2.41943349125235e-05
-1.80163912306533e-05
-3.36991767617966e-05
-1.71455795397906e-05
-3.28508279348825e-05
-1.88293700252994e-05
-3.65638489819275e-06
-3.05769186171112e-05
-2.46500522473721e-05
-1.50270458651318e-05
3.75909641824514e-06
-2.15170217608259e-05
-3.04979312130812e-05
-3.06901044975466e-05
-6.13829556369207e-07
-2.10016015763614e-05
-2.56353218161725e-05
-3.45092421725907e-05
3.62767338556406e-06
-2.3107204203277e-05
-1.9914750816146e-06
-1.51523308023914e-05
-3.59317204976038e-05
-2.52865711720231e-05
-2.273971095159e-06
-1.54270482800591e-05
-1.10825454136411e-05
-1.51111184115191e-05
-3.01855256983218e-05
-4.09319050764575e-05
-2.56269722434286e-05
-2.4806539936197e-05
-4.51101134899744e-05
-3.6607325176647e-05
-2.187420361016e-05
-3.061781260054e-05
-1.38957461869367e-05
-3.53496406441466e-05
-9.19381634868907e-06
-1.19936865721585e-05
-7.31089573009809e-06
-3.04350931622925e-05
-1.54004033548522e-05
-3.1193063438442e-05
-2.77416872228232e-05
-1.16057080464238e-05
-2.52282431218482e-05
-1.61833223462732e-05
-2.12050370152524e-05
-2.57235157486736e-05
-3.72020120225279e-05
-2.31381671470001e-05
-2.13595993148038e-05
6.54186652085714e-06
-2.33583938558999e-05
-6.41467777955235e-07
-2.90373049465939e-05
-1.34416983269552e-05
-3.24772022849888e-05
-2.82954664083633e-05
-2.66831350027482e-05
-4.13856749902716e-05
-3.56448751192403e-05
-2.14424786360816e-05
-1.63963453101563e-05
-1.16530595043037e-05
-3.03230973556786e-05
-4.16200527122884e-05
-1.47665496365125e-05
3.31960215118118e-07
-9.66191309078029e-06
-9.9851361877675e-06
-1.64651590420388e-05
-1.8818801645125e-05
-6.49872815453985e-06
-1.53969424999681e-05
-2.86753695603733e-05
-1.43111995823539e-05
4.11299837214588e-06
-2.61526755395469e-05
-4.87222169174116e-06
-1.52966416505552e-05
1.07649666401814e-05
-1.47246431277952e-05
-1.45022535247622e-05
-4.42171853622513e-05
-1.74080788871031e-05
6.66862684519085e-06
-2.77499020287594e-05
-2.20586778181514e-05
-2.5040139223051e-05
-1.43115802329052e-05
-3.88321825724276e-06
-1.12963514583949e-05
1.11065873342623e-06
-2.93745404530941e-06
-2.92940779849159e-05
-2.87322834974693e-05
-2.53390053544994e-05
-7.08864933465842e-06
-3.48182794204126e-06
-2.7461645413447e-05
-6.11223547125727e-06
-2.12118155764385e-05
-1.53164422136178e-05
-2.69589610789133e-05
-3.69351253129756e-05
-3.7548751609064e-05
-9.41108004313246e-06
-4.14559249802706e-05
-1.51456076047847e-05
-2.16141682307685e-05
-2.37008059286618e-05
-3.56745665602964e-05
-3.03011983547568e-05
-9.84338849383566e-06
-1.47543967624641e-06
-3.21349470406512e-05
-1.40776537053248e-05
-2.01991201393735e-05
-2.09918408799644e-05
-2.62295564250572e-05
-2.77820233597418e-05
-2.51095252024525e-05
-2.1809468517582e-05
-9.84324586978477e-06
-1.36118045896135e-05
-2.94838537350872e-05
-3.5024177891971e-05
-2.92734851140089e-05
-2.0173779285439e-05
-1.50542261793485e-05
-2.97230774520569e-05
-1.44553872671819e-06
-1.96248003811264e-05
-7.93580299323236e-07
-1.70371345744118e-05
-2.03945464894666e-06
-2.76899182362226e-05
-3.45299271929507e-05
-2.20190890015655e-05
-2.44880904327216e-05
-1.33503156972204e-05
-2.12603689704366e-05
-5.05608243473585e-06
-1.1462835625003e-05
5.22209633404072e-06
-2.02719996758967e-05
-8.69136660055151e-06
-5.487364645073e-07
-3.72393643529507e-05
-6.40231915112645e-06
-2.85324204678973e-06
3.58409669795862e-06
-2.38263587107592e-05
6.47160332356836e-06
-1.37442103853322e-05
-2.00835350602459e-05
-5.9870671878542e-06
-2.06526116488029e-06
-2.78882823574927e-05
-2.60001730747169e-05
-3.06353940018057e-05
-1.96422699244735e-05
-2.50727316995306e-05
-2.31169994163027e-05
-1.8708432815228e-05
-2.19755617409303e-05
-2.06756593052454e-05
-4.52976492410888e-06
-5.76539013226512e-06
-1.28613337980656e-05
-2.68273476750445e-05
-1.69933969626463e-05
-1.55893963607077e-05
-3.29502754992972e-05
-2.63903544462535e-05
-1.77881240064251e-05
-7.14231336642116e-06
-3.26022748956436e-05
-1.02899894154665e-05
-4.57502676037542e-05
-1.87662653362122e-05
-2.99555884698807e-05
-1.60051959747946e-05
-9.66597114724378e-06
-3.04843525625735e-06
-1.27155241277631e-06
-2.32432008375099e-05
-1.1666152984227e-05
-2.15779866783177e-05
-2.36620806401917e-06
-3.12380117457592e-05
-3.24586991678329e-05
3.31115950919738e-06
-3.32141878309061e-05
-1.9631331701019e-05
-2.81952311172328e-05
-2.576224379815e-05
-1.87340190863882e-05
-6.58840966814793e-06
1.58670766092323e-05
-1.4561733307196e-05
-8.79617650059897e-06
-2.71137192017032e-05
-1.91073003352691e-05
-1.35681056638843e-05
-2.46573331553841e-05
-3.61103451623022e-05
-2.45372322490644e-05
-3.56267789981886e-05
-3.99368763799478e-06
-7.40196094552606e-06
-2.30617614694241e-05
-3.48980445085284e-06
-2.49395624249696e-05
-1.3974586341842e-05
-2.01994121907293e-05
-1.37311522481299e-05
-2.4207073513454e-05
-2.21332132073706e-05
-4.89845019980793e-06
-3.29058139034283e-05
-1.21357750960403e-05
-1.92872001940111e-06
-3.59462597359471e-05
6.69933837682976e-06
-1.95235146895689e-05
-1.8969835452434e-05
-8.97313575428388e-06
-1.55987815133013e-05
-2.87664332731441e-05
-2.05073858676383e-05
-1.56549423465564e-05
-1.56732138465685e-05
-2.96097496888822e-05
9.2166825275765e-06
-3.35252431606753e-05
-2.89945064688302e-05
-1.33057469207867e-05
-3.2888118730887e-05
-1.92791589946759e-05
-1.18855133207351e-05
-5.00927055688249e-05
-1.92382926096217e-05
9.79047497175591e-07
-2.47440581284199e-05
-1.31021697874493e-05
-2.19966765117232e-05
-2.51328705988815e-06
-3.08410404105699e-05
-4.05124352895199e-05
-3.52388109246865e-05
-2.16864152334926e-05
-1.40816578223559e-05
-1.18911579003021e-05
-1.40703024163668e-05
-1.67855139875463e-05
-1.97382776870761e-05
-2.61539950489053e-05
-1.44606253069442e-05
-1.20151540665195e-05
-2.36665294195527e-05
-2.72025921017105e-05
-2.23753291512753e-05
-2.70749431185946e-05
-1.25459671670325e-05
9.70701161224636e-06
-1.4182411787255e-05
-1.56660799607479e-05
-2.38185873394522e-05
-3.00020239960391e-05
-4.31627922599577e-05
-3.15272446689025e-05
-2.36004204956412e-05
-3.53082927963765e-05
-8.15113577437387e-06
-2.58991014261651e-05
-5.98709191434809e-05
-4.04626119897458e-05
-2.42259957057383e-06
-3.6854430220313e-05
-9.86501669157796e-06
-2.27653841693378e-06
-7.52957342014892e-07
-1.6557197849103e-05
-2.13675544487791e-05
-1.44601792596043e-05
-2.51758551609836e-05
-1.44854279423365e-05
-1.08548305526624e-05
-3.38301759375221e-05
-1.72221639110342e-05
-3.3532499396853e-05
-3.59669084464462e-05
-7.26854397530732e-06
-1.02661378541777e-05
-2.0326863992668e-05
-4.08547304713503e-05
-2.71111530919057e-05
-5.20280969949065e-06
-2.13618904733982e-05
7.85133347206129e-06
-2.69500792728865e-05
-2.86164475437294e-05
-3.76399616787572e-05
-2.58941067649112e-05
-2.98307815419686e-05
-1.71922369825268e-05
-2.54086482367977e-05
2.91163118315141e-06
-3.10282193279258e-07
-2.59852972674773e-05
-2.20114805967349e-05
-9.80307992658703e-06
-2.99518392790015e-05
-2.1247529637745e-05
-2.7904014579166e-05
-2.03178518130662e-05
-1.98268090331181e-05
1.96086886762506e-06
-1.7134181188322e-05
-3.08984727639079e-05
-1.76536670426197e-05
-2.70417572469113e-05
-5.64556812020056e-06
-1.62477158992012e-05
-2.02437458646509e-05
-2.55508298498431e-05
-3.01409775008088e-05
-2.19397386019527e-06
-1.62732666808963e-05
-1.76195330636311e-05
-6.69109323265205e-06
-6.17951344299159e-06
-1.25153700995371e-05
-2.76234820549616e-05
-2.94668071194953e-05
-1.81017948187746e-05
-3.4301982210382e-05
-2.07525120614125e-05
-3.37425520032133e-06
-3.34845285327219e-05
-2.26224628864813e-05
-3.3381641675508e-05
-1.31042233873507e-05
-3.45861100296821e-05
-3.23156395489135e-05
-6.45665645798104e-06
-1.6824815788e-05
-1.91430358086747e-05
-5.60711548254659e-06
-2.10663954138614e-05
-7.36204397719532e-06
-2.06577944958795e-05
-1.78804564779664e-05
-1.72286790068606e-05
-2.42799829575565e-05
-1.23370151100229e-05
-1.03749478656196e-05
-1.86341015815579e-05
-3.13163464811313e-05
-2.26892809760101e-05
-2.33430903541867e-05
1.79458331716854e-06
-3.48073743999233e-05
-6.22841956044467e-06
-1.55939032068439e-05
-2.77513864185878e-05
-3.56099407169357e-06
-3.68124798265635e-05
-1.36257549720635e-05
-2.71654917073076e-05
-3.53172938800078e-05
-6.43448815099032e-06
-1.39323423147763e-05
-3.3836433495445e-05
-2.54122095822098e-05
-1.22418994586067e-05
-4.09762896342647e-05
-1.53389311527264e-05
-3.29462091303428e-05
-1.66090342941401e-05
-2.53244485083018e-05
-1.99346577743238e-05
-1.7584201693554e-05
-2.93122302728253e-05
-2.1751954207747e-05
-1.85642645510963e-05
-3.24350220290304e-05
-1.89436016789791e-05
-1.49224948662727e-05
-3.13650218561725e-05
-1.93335195582423e-05
-1.19264567544697e-05
8.73393288553952e-07
-3.79702153441568e-05
-8.02216172393688e-06
9.85070325208241e-06
-2.85562927661615e-05
-1.51727261088778e-05
-1.71807471141732e-05
-2.11448949975465e-05
-2.56026065208733e-05
-1.90524618141459e-05
-3.07964105728842e-05
-3.8571866051831e-05
-3.30784267975285e-05
-3.13215372331615e-05
-1.46770250635195e-05
-3.20021781568136e-05
-1.40637723418683e-05
1.04527001447434e-05
-2.17026586002592e-05
-2.09920383022309e-05
-2.83498934212444e-05
-5.14678545330038e-05
-3.86576626619676e-05
-2.05584132834802e-05
-1.39076382476958e-05
-2.88298806728324e-06
-2.6728475186636e-05
-1.32659521570783e-05
-1.67032459629841e-05
-2.07956771358784e-05
-1.91896590424023e-05
-2.54072875078631e-05
-1.40729205592192e-05
-2.62526098178104e-05
-1.07476706446013e-05
-1.1726606238929e-05
-3.35780613776711e-05
-2.01838661762761e-05
-1.87222011436194e-05
-4.65304744345198e-05
-4.15559369040978e-05
-8.73455135778468e-06
-3.34875016921504e-05
-1.78551573616516e-05
-2.78104450251287e-05
-1.35589552332696e-05
-2.29025251318012e-05
-7.48181797845031e-06
-2.60560832791081e-05
-3.86634101267687e-05
-2.22358089278111e-05
-4.24981529428869e-05
-1.61900381341102e-05
-1.31875180793419e-05
-1.48031553946214e-05
-2.57086055276292e-05
-3.32560449965265e-05
-3.1580577507319e-05
-3.79048789507926e-06
-2.37173289588204e-05
-1.99068625333379e-05
-8.03117730051672e-06
-4.55484725554194e-06
-2.78516709144029e-05
-2.82489638794353e-05
-1.4918698522455e-05
-4.17823448743463e-05
-2.39253574000166e-05
-2.621728977373e-05
-1.65135536071513e-05
-2.66259453685335e-05
-2.40270717071209e-05
-6.25502624551493e-06
-9.94946443204004e-06
5.36204317419174e-07
-6.1197476882972e-06
-2.89487549102654e-05
-1.75771945693547e-05
-3.5620304321513e-05
-1.62186343134338e-05
-2.94810287985526e-05
-3.28199105830558e-05
-1.7929844420721e-05
-1.93707194522739e-05
-2.31618800022297e-05
-1.51181758210462e-05
-2.07164905388898e-05
-1.21599559510342e-05
-1.26579340895093e-05
-1.58963251529596e-05
-2.5206124199611e-05
2.57342075500759e-06
-1.41757190707999e-06
-3.8233819638968e-05
-1.16257084412086e-05
-2.82207024508358e-05
-1.9599820038348e-05
-1.93336242157827e-05
-6.13739531475288e-06
-2.73514044352741e-05
-5.27370362273276e-06
4.30229445642259e-06
-2.49261638267364e-05
-3.47482653856757e-05
-2.188093047134e-05
-2.05228033571894e-05
-3.08326610982883e-05
-1.96894829689155e-05
-2.1534627810932e-05
-3.13434536211016e-05
-1.93093758750819e-05
-2.83654478236549e-05
-2.59505837064677e-05
1.3105446601371e-05
-1.69977273994627e-05
-3.7945551528336e-05
-2.74964921643342e-05
-1.18370275804966e-05
-3.14189943925531e-05
-5.13262331165004e-06
-3.7553007336518e-05
-1.59324607400864e-05
-2.50192910647711e-05
-1.84162176643262e-05
1.00012616281764e-05
-2.78627171090662e-05
-2.87767841750066e-05
-3.73010070960868e-05
-2.96981939473323e-06
-8.28073353397935e-06
-1.96266788695303e-05
-8.05037650648559e-06
-4.69781664158819e-05
-1.50570475972722e-05
-1.97989434800887e-05
-4.44785114230736e-05
-3.23744104688741e-05
-1.90252684679741e-05
-3.06373927042269e-05
-4.91790502133863e-06
-2.79897193582939e-05
-1.00986185806467e-05
-1.66976871198797e-05
-1.33038332341586e-05
-4.63515627666176e-06
-2.74504501156956e-05
-3.28431304040151e-05
-2.46133361145266e-05
-3.70606476538648e-05
-9.93396981789267e-06
-1.92489753197349e-05
-1.64312576865318e-05
-2.47647978728254e-05
-2.0714372002523e-05
-2.23002790141606e-05
3.54764873394412e-06
-3.58162408330303e-05
-7.97870510906602e-06
-2.1584788023281e-05
-3.74838685777848e-05
-2.26029618385233e-05
-7.12339890452341e-06
-5.93602093820946e-06
-5.245671640952e-05
-1.6387656527628e-05
-2.91978149999259e-05
-3.5787427702903e-05
-4.63548803079097e-06
-2.6356827149325e-05
-2.38147058135569e-05
-1.74930805289725e-06
-1.13807853528476e-05
-1.79858714826357e-05
-2.39077867486838e-05
-3.54575986959377e-05
-1.8233513177211e-05
-2.32097900123601e-05
-3.52759970612496e-05
-2.48706835989989e-05
-1.94335721673727e-05
-1.45981375070663e-05
-3.64954787421685e-05
-2.30659719711374e-05
-2.30049256717726e-05
-3.44262952278062e-06
-3.75161938431222e-05
-2.68111108755957e-05
-1.75874085016776e-05
-1.84123616346878e-05
-3.31977974658516e-05
-8.43323888445634e-06
-3.16939405725158e-05
-1.30005731861986e-05
-1.78824643383796e-05
-3.86224530963556e-05
-2.17028068456822e-05
-1.63233597472264e-05
-3.8591289838481e-05
-2.65721345743841e-05
-1.78147740754191e-05
-1.63625566727709e-05
-4.96054859233785e-06
-4.46728989822145e-05
-2.39745152430704e-05
-3.90838455465059e-05
-6.44850509107424e-06
-1.49998455545298e-05
-2.06571371436434e-05
-3.97428016570602e-05
-3.22654548474565e-05
6.05266421413128e-06
-4.30686035430133e-05
-2.96631273999983e-05
1.99683999465545e-05
-7.92348286726004e-06
-3.48464453368538e-05
-2.9367933581052e-05
-3.46508951880128e-05
-2.18998193422204e-05
-2.76167448401742e-05
-1.9326344485028e-05
-3.09238541995031e-05
-5.14816632219744e-05
-2.51578630773651e-05
-3.24762867371514e-05
-4.94326388201187e-05
-2.04983965309936e-05
-1.12897835080826e-05
-1.87080080597982e-05
3.15744243795381e-06
3.28425307641429e-06
-2.73361301048685e-05
-3.02686023513926e-05
-8.8456958317612e-06
-4.40180585260726e-06
-1.6721427686602e-05
-2.37871370677751e-05
-2.13729913359638e-05
-2.45026525597323e-05
-3.49117604047323e-05
-1.61338344786947e-05
-2.78060339731215e-06
-1.33772486974955e-05
-1.91458015109146e-05
-2.2282011517786e-05
-2.42035341649353e-05
-1.83206714843139e-05
-2.63380640749407e-05
-1.52294506825095e-05
-3.04981882730264e-05
-2.15193917443899e-05
-2.2367429505256e-05
-1.69549860670734e-05
-3.46853304656856e-05
-7.8410411693546e-06
-3.35087618608195e-05
-3.79977121149652e-05
-1.00369438091221e-05
-3.78690034903759e-05
-7.33991267678362e-06
-6.73386164168323e-06
-5.07290990965296e-05
-1.38841416562116e-05
-2.09344402833774e-05
-2.29613081563407e-05
-1.32768278590401e-05
-3.84365912742482e-05
-1.98806441660659e-05
-1.69311814446445e-05
-2.74447236481508e-06
-2.15172070071674e-05
-3.13437083446992e-05
-8.76840517927693e-06
-3.45515886317311e-05
-3.18279444314327e-05
-1.04756305552946e-05
-1.71475561591776e-05
-5.00340574426786e-05
-1.85039668808017e-05
-3.03341031810284e-05
-1.14690608477864e-05
-2.37562310956735e-05
-2.42284283726157e-05
-1.80313073910011e-05
-1.93045749307312e-05
-1.26173999581417e-05
-2.16459957401023e-05
-6.86883288845213e-06
-2.80231831410286e-05
-1.16491097462428e-05
-8.11736008629563e-06
-3.13333236977258e-05
-3.15126140825585e-05
6.36466342852771e-06
-3.20345773140265e-05
-2.11649635634473e-06
-3.61652007941279e-05
-3.99412938690609e-05
-2.05562991570339e-05
-2.18229427874549e-05
-2.8610518980214e-05
-2.8307912446185e-05
-1.73103768599706e-06
-2.46416524447291e-05
-1.48845291322654e-05
-1.51591819656005e-05
-1.5367007113754e-05
-3.29338316491912e-05
-2.2273049163606e-05
-3.60059856946081e-05
-2.11775138552825e-05
-3.41493010040461e-05
-1.10621544657758e-05
-1.61551826103804e-05
-1.86188463599276e-05
-2.48166390432603e-05
-2.39911129544782e-05
-3.46146193891882e-05
-2.39891906307904e-05
-1.90628913359595e-05
-2.02277840094195e-05
-3.88970627472579e-05
-1.57142124534222e-05
-2.93524662537287e-06
-2.81753130444071e-05
-2.03233849991763e-05
-3.13120415626157e-05
-3.05199689455303e-05
-4.719074976684e-05
-3.88000494970416e-05
-1.92246222118693e-05
-2.05193499507501e-05
-3.76608343916613e-05
-5.95521341687928e-06
-2.58514808896901e-05
-1.19416950188607e-05
-1.50330481813641e-05
-2.33605358305138e-05
-2.79023632588629e-05
-1.29636027001677e-05
-4.50563517604997e-05
-1.96900670743278e-05
6.00575276578508e-07
-1.95770726504862e-05
-2.06249717061855e-05
-1.32518179103866e-05
-2.01838363631808e-05
-3.33017962919057e-05
-6.6949378646693e-06
-1.58401430734039e-05
-9.49550966378932e-06
-3.49753846611684e-05
-3.82149189505597e-05
-3.10180999267771e-05
-4.05854007368763e-05
-2.98480388538727e-05
-2.42957676608445e-05
-1.62598176186325e-05
-2.73288929294018e-05
-2.69806509852759e-05
-2.90871689165979e-05
2.30787856907607e-06
-2.73483757948754e-05
-3.71875381774609e-05
-2.37074111479221e-05
-3.59694920657618e-05
-4.03313558556447e-06
-5.81210149450955e-06
-2.48586200576823e-05
-1.38028528293229e-05
6.00887150925342e-06
-1.95293180585539e-05
-1.61577211118276e-05
-3.36980313153622e-05
-1.54738339370732e-05
-1.29197560050848e-05
-3.44407259639006e-05
-1.92956249076213e-05
-1.2027841165734e-05
-9.2493935911549e-06
-1.26843065245836e-05
-1.74593321212015e-05
-2.32678852760793e-05
-2.38281359614672e-05
-1.68386203080382e-05
-1.4395597071869e-06
-8.74069046870877e-06
-8.29811630225252e-06
-3.14480747703206e-05
-1.05369562908036e-05
-2.92790152727555e-05
-3.05547234227209e-05
-1.63778185344841e-05
-2.69868993485108e-05
-3.20977038373753e-05
-3.05702543879459e-05
-2.93353841980785e-05
-1.03410884189901e-05
-3.44856761266881e-05
-1.79551412296902e-05
-2.83868476202598e-05
