# Supplementary material for: Research on computational propagation and identification of mine microseismic signals based on deep learning
Source: PLoS One. 2025 Oct 22;20(10):e0334641. doi: 10.1371/journal.pone.0334641 (PMC12543183; doi:10.1371/journal.pone.0334641)
Supplement: S3 Data — (ZIP) [file pone.0334641.s003.zip › 000100500002904.xlsx_0.txt_24.txt.txt]

-1.88626729810276e-06
-8.10712241052452e-06
-2.22029164209754e-05
-1.99932065711851e-05
-1.58493851778668e-05
-2.99194530435469e-05
-2.36579402674219e-06
-1.28484039229908e-05
-2.67160662581654e-05
-1.52717588825066e-05
-3.08367173039241e-05
-1.31103333021364e-05
-1.81449388943541e-05
-1.95571579398711e-05
-4.65907647504544e-05
-4.09668236019329e-05
-2.27323310346791e-05
-2.89058378353851e-05
-1.37894231617571e-05
-2.77388727628475e-05
-6.25242381409258e-06
-3.68433524736799e-05
-1.17026344588938e-05
-3.11324041169219e-05
-4.07427660356114e-05
-1.18215300622927e-05
-2.09143952279702e-05
-1.46771151419673e-05
6.76590039588874e-06
-9.83579581459874e-06
-1.36748765381714e-05
-1.92355656255466e-05
-3.40508376983249e-05
-6.36829180097172e-06
-1.16397512629385e-05
-2.9170289141744e-05
-1.41859107402735e-05
-1.14520055594155e-05
-2.50377956578959e-05
-2.50693084369068e-05
-2.90024660808421e-05
-2.61624762949787e-05
-2.84836820510836e-05
-1.51858914668497e-05
-1.60995714976657e-05
-1.85197404429534e-05
-2.04180612393741e-05
-2.00871240122224e-05
8.67786902523577e-07
-2.23456335729043e-05
-4.52953353606215e-05
-2.7078892759305e-05
-6.08199004708153e-06
-1.21516615630902e-05
-2.40548084420109e-05
-5.66347450190275e-06
-1.93206178957552e-05
-1.33921457499471e-05
7.52338664770199e-06
-1.08609092213279e-05
-3.20116614858091e-05
-7.6199453584193e-06
-1.70623154691423e-05
-4.12975860037244e-06
-1.39657204889528e-05
-3.16600559724698e-05
-6.86320067210089e-06
-2.65138082599353e-05
-2.45724488020621e-05
-2.99737105789259e-05
-3.18193547820732e-05
-2.76160849036175e-05
-1.30696216542206e-05
-1.37197685554333e-05
4.48984508262298e-06
-3.35256256407588e-05
-1.56107238861394e-05
-2.16161082595386e-05
-1.81253736038453e-05
-2.92263050472785e-05
-1.78191244616296e-05
-2.64204326581336e-05
-4.25912579366369e-05
-2.48021265465657e-05
-2.85523996049424e-05
-2.68179597521475e-05
-1.85336487781187e-05
-2.27556456206019e-05
-1.39197247574993e-05
-1.73511441709887e-05
-2.88870822288221e-05
-1.92448281391568e-05
-1.21015932659234e-05
-2.83011710409443e-05
-1.72962261389574e-05
-2.34083925313111e-05
-4.53246023974424e-05
-4.21997134656048e-05
-1.06502331818788e-05
-1.88297183606953e-05
-2.25081019027838e-05
-3.43350418135224e-05
-1.19115809644737e-05
-2.45284327067691e-05
-1.19370011333734e-05
-4.77440793288992e-05
-6.62442359756532e-06
-2.29059283965134e-05
-3.26806973617136e-05
-1.93188073228751e-05
-1.43046985190797e-05
-2.26730355559074e-05
-1.58670784615315e-05
-2.12663467237521e-05
-2.3445791194617e-05
-1.73466719403479e-05
-3.06811195929097e-05
-1.8801311545343e-05
-2.23189368094267e-05
-9.64146142761112e-06
-6.44110138367023e-07
-2.12037069905983e-05
-1.9496157068198e-05
-2.98242336525618e-05
-1.42071586638494e-05
-2.27185145285736e-05
-8.06446937813617e-06
-2.47481251857273e-05
-3.61004384729204e-05
-4.20798902002943e-05
-1.96494697688998e-05
-2.77417211926299e-05
-4.57187665365993e-05
-1.24433639292405e-05
-4.74294656541359e-05
-3.35200460020776e-05
-1.31051694609032e-05
-4.11911882280933e-05
-1.89677343456573e-05
-3.71671141976804e-05
-8.05562240827595e-06
3.65581089628214e-06
-2.07546365572257e-05
-4.12512958747555e-06
-3.16182333572642e-05
-2.34626584342296e-05
-3.59807393839348e-05
-2.59015590100924e-05
-1.81028811424396e-06
-2.63533375893151e-05
-1.85486536911025e-05
-2.10240113693098e-05
-1.26411378250452e-05
-3.15032347419023e-05
-1.86076353985514e-05
-2.64513339030831e-05
-1.54420399351932e-05
-2.67776311127798e-05
5.20831980209792e-06
6.19808306656291e-06
1.04731822572212e-05
-2.50393155243133e-05
-9.81960104426793e-06
-1.3061190607915e-05
6.88445323694991e-06
-2.4971061879477e-05
-1.06424902765678e-05
-1.38667786390997e-05
-1.81739229553906e-05
-1.95508668465132e-05
-3.12787345522793e-05
-1.77432123269135e-05
-2.69570814777616e-05
-1.17051275723576e-05
-1.5818850296655e-05
-2.84129731855696e-05
-3.68023422189273e-05
-3.1560369571328e-05
-9.59928216806337e-07
-1.95153358855227e-05
-7.27309594350424e-06
-1.06706866829729e-05
-3.29607791156215e-05
-2.14275632392213e-05
-2.18478931518391e-05
-4.6177635678746e-06
-2.52480488995276e-05
-3.80890390257769e-05
-3.47115761122925e-05
-2.51763297266244e-05
-1.79853679440189e-05
-8.28944915419225e-06
-1.09549384604652e-05
-3.00507713796528e-05
-3.31505696180144e-05
-2.64000279549436e-05
-3.28303087878634e-05
-3.72603557588115e-05
-3.71874525598812e-05
-4.16034891588417e-05
-2.71420533273774e-05
-2.81643693365166e-05
-2.63293841461492e-05
6.6200171986447e-06
-3.77636737469017e-05
-2.41999602417891e-05
-3.1779921615653e-05
-1.51433086550344e-05
4.44627400120417e-06
-1.36104167084644e-05
-1.60807260386202e-05
-6.09647445786079e-06
-2.53606412393206e-05
-1.84076714589486e-05
-4.28456611595021e-05
-3.7271468055348e-05
-1.32295261463461e-05
4.16218156409617e-06
-1.39671687279951e-05
-2.1662277578089e-05
-3.11398781549878e-05
-1.91666657094252e-05
-3.38449093980666e-05
-3.01529831203177e-05
-2.03963236244224e-05
-2.55830475617762e-05
-1.83090190184725e-05
-1.94091728636325e-05
-8.9533251517156e-06
-1.82436820715129e-05
-1.64057636772184e-06
-2.00738285777228e-05
-5.61511096529789e-06
-7.77457197134104e-06
-1.17160964473476e-05
-2.90298246213133e-05
-2.05089458313475e-05
-2.07792301023113e-05
-1.99536551771936e-05
-5.62156996804212e-06
-2.94076790840593e-05
-2.90328006533312e-05
-4.21912403660844e-06
-1.61667015623974e-05
-8.25832473004121e-06
-1.34709415502964e-05
-3.64562395710235e-05
-3.80652203646391e-05
-4.44886107273077e-05
-2.26827331888484e-05
-1.08506115663394e-05
-4.49448008834666e-05
-3.6294117451125e-05
-1.36612315484901e-05
-3.98809922375187e-05
-1.87185093139902e-05
-1.69843297040318e-05
-2.09318574842443e-05
-1.89209934589272e-05
-1.85184230322419e-05
-1.59356464879935e-05
-3.31927129024601e-05
-1.22183707132696e-05
-2.01549309320889e-05
-1.47877879345776e-05
-2.88374772855414e-05
-1.51601053090995e-05
-8.90672469587621e-06
-1.73719786172146e-05
-4.44873116013075e-05
-2.03876829437259e-05
-8.09808239664751e-06
-3.65437492342185e-05
-2.51530601901816e-05
-2.15135583523501e-05
-1.48266229906321e-05
-1.59433596443017e-05
-3.71347530760927e-05
-5.01962410446408e-05
-1.00291146790365e-05
-3.96109102610977e-05
-2.48027017390586e-05
-1.7847732562474e-05
-3.77352811097275e-06
-1.61737956251037e-05
-1.92043974697634e-05
-2.79812735733156e-05
-1.49396907030816e-05
6.18520429104728e-06
-2.49905825697843e-05
-1.58018797361086e-05
-3.25820090402025e-05
-3.01956179580567e-05
-1.62752724783877e-05
-2.88377496641976e-05
-5.7446672351393e-06
-1.83206217704589e-05
-1.84640059513113e-05
-3.23148486976214e-05
-3.71860191231131e-05
-3.55882500809786e-05
-3.54134580038042e-05
-3.10368051903916e-05
-4.47793833985653e-07
-5.91149068593206e-06
-2.44379970535251e-05
-2.96014997325849e-07
-9.2135149042318e-06
-1.33732836832534e-05
-3.8054745932012e-05
-4.23389200948306e-05
-1.86850685433075e-05
-3.65819220134594e-05
-5.30032396786533e-06
-2.2489103526477e-05
-2.76942737830399e-05
-7.24362247826111e-06
-3.95455772128467e-05
-2.2684200082085e-05
-2.29736098513434e-05
-3.21339901493356e-05
-1.20142375801195e-05
-1.95439003020698e-05
-9.50227547722278e-07
-1.78570581339722e-05
-1.97112896012273e-05
6.70614347518065e-06
-2.5651188093671e-05
-2.41648965547364e-05
-1.86996123786165e-05
-2.19597255205429e-05
-1.81683690919436e-05
-3.26426819161528e-05
-3.75284099292166e-05
-2.45781263028789e-05
-2.24889921362897e-05
-3.71525188167148e-05
-7.95625964341748e-06
-3.99879390446623e-05
-1.64156652951993e-05
-7.12721708080018e-06
-3.04449724951373e-05
-3.47802379397157e-05
-2.83688386826117e-05
-2.55436016657626e-05
-8.28509767122179e-06
-2.61334375725059e-05
-3.89013662109197e-05
-2.28398074309679e-05
-3.15065120077786e-05
-2.10671466220664e-05
-1.66748061385614e-05
5.20145933651675e-06
-2.36493611630117e-05
-3.18232667215098e-05
-1.00279849924055e-05
-1.8101293448391e-05
-3.13951278754823e-05
-3.46668783085377e-05
-3.85296338883844e-05
-1.25710196777284e-05
3.87093037008045e-06
-1.9659893323345e-05
6.02738092876947e-06
-1.29578978606577e-05
-4.5546650439186e-06
-3.03444643125955e-05
-2.35665704246322e-05
-3.35683045494699e-06
1.23733856655245e-06
-4.19003626550218e-05
-4.94438506938511e-05
-8.4995965127216e-06
-9.6878888213835e-06
-2.84613918746621e-05
7.54669108854051e-07
-1.24942232827723e-05
-2.56281534420541e-05
-8.71634956195674e-07
-1.6914763934966e-05
-4.89199005556233e-05
-1.56083847944939e-05
-1.68095566783136e-05
-4.4831028012644e-06
-2.78291499891564e-06
-2.23505253501812e-05
-2.29174062004656e-05
1.2777045573702e-05
-4.23259320343731e-05
-2.13367682181921e-05
-7.99486010007134e-06
-1.45278687305024e-05
-1.31670937456824e-05
-1.82273390773547e-05
-1.01535455411961e-05
-3.5657080929521e-05
-3.21653996216115e-05
-3.06613952725353e-05
-2.33910071131242e-05
-1.73397274239817e-05
-3.11055025265154e-05
-1.97810437817303e-05
-3.89588082434331e-05
-2.05010273492482e-05
-2.07786305109421e-05
-1.66365069274322e-05
-2.26591080891872e-05
-1.75504333542835e-06
-1.30715556559798e-05
-1.62289648185164e-05
7.22133499802033e-06
-2.79767369492783e-05
-2.21304916931508e-05
-2.60532251135929e-05
-1.82565991335103e-05
-3.36107304158093e-05
-4.60103043921267e-05
-3.74770232808069e-05
-2.87030075346002e-05
-3.39137905017673e-05
-3.3244963220362e-05
-1.16577138976733e-05
-2.4628238516537e-05
-2.0493514718275e-05
1.3737030052962e-06
-1.80884924226624e-05
-2.51628753269563e-05
-2.22841827816728e-05
-2.32722901139139e-05
-2.27844280837787e-05
-4.34393267536275e-05
-2.26076638739782e-05
-2.92043236169369e-05
4.6523827620249e-06
-1.68666967187074e-05
-8.33820383727581e-06
4.61175905182447e-07
-8.21066251676011e-06
-1.275386912377e-05
-4.89339517526885e-06
-1.41500767227074e-05
-1.06652510474111e-05
-2.77922816923638e-05
-2.84190091652813e-05
-2.53368423489489e-05
-1.30366466704559e-05
-1.44519293406474e-05
-7.52487754487958e-07
-1.13735139417239e-05
-2.55478591057191e-05
-4.79966397684267e-05
2.57228349849605e-06
-2.70180620577853e-05
-3.85966891218504e-05
-5.17220371706543e-05
-3.57303077632832e-05
-2.04297554307766e-05
-1.25606549979578e-05
-9.25547575154289e-06
-1.52494651674072e-05
-1.97089918386349e-05
-2.98931836334003e-05
-2.00328798208496e-05
-2.25001002100377e-05
-1.59357713211926e-05
-3.53973425174623e-05
-8.95765263154396e-06
-2.94920021378634e-05
-1.78301626093221e-05
-3.40390579683535e-05
-3.10500513337434e-05
-1.10674684619166e-05
-2.67616932516107e-05
-4.84357265303854e-05
-9.99923849675444e-06
-9.25661031816215e-06
-2.49886828726454e-05
-1.70071711873918e-05
-3.14811649582017e-05
-1.4269098938357e-05
-2.04706069613698e-05
-3.24127053955107e-05
-2.12390641430092e-05
-1.94120988244566e-05
-2.45275094142733e-05
-2.3703967173823e-08
-1.75079609809397e-05
-4.81720814171383e-06
-2.98982617350094e-05
-2.23398201575397e-05
-4.49828667210471e-05
-1.4574507712279e-05
-2.16480277512076e-05
-5.74248037991727e-06
-1.79642415441078e-05
-2.76464793357222e-05
-4.06947224548814e-05
-8.15420065386435e-06
-4.71278580519404e-05
-6.09054059842869e-06
-1.94978612399898e-05
-2.782062997466e-05
-8.21373239397025e-06
-2.82174205998959e-05
-1.82071953506547e-05
-3.44911647480617e-05
-3.46039704327624e-05
-2.3104614549297e-05
-1.99132349365769e-05
-3.28693186043532e-05
-1.65744834164981e-05
-2.0369571619712e-05
-4.36904513321115e-05
-2.77870549919693e-05
-1.23962127340573e-05
-2.06014866973422e-05
-1.9059934581512e-05
8.14250306614759e-06
-2.72919700998218e-05
-2.73495445386603e-05
-1.42349542439067e-05
-2.09565717557645e-05
-3.85035162187674e-05
-3.85777349031836e-05
-3.40113382663214e-05
-5.72519565893442e-06
5.05227919817108e-06
-2.20773911682103e-05
-2.00542696351966e-05
-2.62962909454786e-05
-1.93618073510298e-05
-2.5634275188212e-05
3.01017369219152e-06
-3.51796604616984e-05
-1.24291242912502e-05
-2.66986175596795e-05
-1.73083383407029e-05
-1.30672343650056e-05
-4.09880243406459e-05
-2.46196566978712e-05
-3.51676165100318e-05
-4.03149199377078e-05
-1.26359408910792e-05
-1.48063038220873e-05
-2.25310574935324e-05
-3.02469668219475e-05
-2.56986200925747e-05
-1.09996090028141e-05
-4.3975901012817e-06
-2.7044277996109e-06
-3.25270087318139e-05
-2.5276825174351e-05
-3.63295736524287e-05
-1.69790354074537e-05
-3.88918472529898e-05
-2.43337282097464e-05
-1.61707712056375e-05
-2.15711441019329e-05
-8.18039334336047e-06
-2.1086359354365e-05
-1.52411493914095e-05
-3.99946418004776e-06
-2.60783142819236e-05
-3.07779709894982e-05
-3.55376786221722e-05
-7.64711370472194e-07
-2.19450825410248e-05
-2.69359003395676e-05
-9.73842277565604e-06
7.92786769116725e-06
-2.73836517151042e-05
-2.60336468266391e-05
-2.11507828352882e-05
-3.0070845434655e-05
-2.64291814083654e-05
-5.22031940423299e-05
-3.32802687688943e-05
-2.39420186390361e-05
-2.9650494529363e-05
-2.53714764086638e-05
-1.7655190826672e-06
-5.39499194245456e-06
-2.20325430762899e-06
-3.55259528511847e-05
-2.19427279732675e-05
-1.6566380322932e-05
-1.82240349297365e-05
-3.9591348410376e-05
-1.08131646304149e-05
-2.105015492064e-05
-1.0764573353446e-05
-2.96107035908963e-05
-5.77220319409564e-06
1.02609966210139e-05
-2.98061437485299e-05
-2.02381135912314e-05
-1.73115278556464e-05
-1.46831011018797e-05
-2.2076308154625e-05
-3.27734752661199e-05
-3.14746164994616e-06
-2.11987933795963e-05
-1.34352738788249e-05
-2.52455088071537e-05
-3.86276182837229e-05
-2.95635198175668e-05
-2.0153116664275e-05
-2.60871632263734e-05
-2.37481403427897e-05
-2.84087385865672e-05
-3.94495719388289e-05
-2.365411328205e-05
-2.9563668165358e-05
-1.85376089283171e-05
-3.34202279765859e-05
-4.67577698271286e-05
-6.16524908263769e-06
-2.32487241876368e-05
-1.56278819382936e-05
-2.2213651017416e-05
7.18471993170784e-06
-2.0277628556605e-05
-2.50331965583688e-05
-2.05106583741328e-06
-3.10474908765257e-05
-1.12355701059653e-05
-3.32155318890356e-05
-3.31454727989241e-05
-1.48640326162722e-05
-2.78455233396987e-05
-4.54514029347508e-06
-1.05902017351803e-05
-2.33471459362906e-05
-2.90680965027837e-05
-2.84081264102693e-05
-1.23276485679738e-05
-2.23251316247524e-05
-1.63261654932661e-05
-9.85725642054833e-06
-1.40072055814915e-05
-1.59140849596089e-05
-7.17011878152636e-06
-9.01153842058826e-06
-1.98292495965809e-05
-2.23693061853558e-05
-3.51856748410893e-05
-2.53955900625545e-05
-2.48051508781397e-05
-2.82736870101038e-05
-2.78322082850598e-05
-1.76438311716238e-05
-3.13428165938695e-05
-1.09487636631602e-05
-8.86524554906519e-06
-1.67343828013788e-05
-2.22114602998397e-05
-8.00459521916561e-06
-3.19126944596128e-05
-1.17404526437659e-05
-2.81106480143943e-05
-3.19716222100216e-05
-3.86986093448592e-06
-1.57681625265643e-05
2.73695210690376e-06
-4.20558104997602e-05
-3.45401178427223e-05
-1.30403840437359e-06
-3.9197086026704e-05
-2.63061807261737e-05
-3.14054613561681e-05
-2.80243144637064e-05
-1.21827449267739e-05
-4.42422496243264e-05
-5.55151206043528e-06
-5.05173198257948e-05
-6.69424235240137e-06
-3.93482293529993e-05
-1.70824998742418e-05
-1.54206002217504e-05
-6.05206161580437e-05
-1.25827058015497e-05
-8.37624944637628e-06
-4.77041568037068e-05
2.0794857569161e-06
-1.51796099819678e-05
-1.3402970643016e-05
-1.63913915777564e-05
-7.23141558760074e-06
-2.7842637410761e-05
-1.6608971680494e-05
-8.47853773385492e-06
-3.69634181408343e-05
-1.73434127062955e-05
-1.42504449704032e-05
-3.20498926919647e-05
-1.01395814253055e-05
-1.84845588495301e-05
-1.26798869611899e-05
-4.02688244229521e-05
-2.41669082613469e-05
-5.03095004057163e-06
-1.4803954785297e-05
-4.42255192421594e-06
2.33748121057421e-06
-1.28379834744541e-05
-3.90867867804216e-05
-4.85576504036832e-06
-1.24490776562428e-05
-5.38294140597782e-06
-1.94471982217842e-05
-1.88243333403013e-05
-1.9000210355015e-05
-2.24469232371507e-05
-6.75245872731935e-06
-7.46202970075398e-07
-8.69238335023212e-06
-3.24952398223826e-05
-2.21518613318483e-05
-2.24057709126602e-05
-1.25296280144976e-05
-2.78849552681676e-05
-3.31349448747963e-05
-2.04128317231282e-05
-1.56904533725052e-05
-1.52829677329018e-05
-1.19816200114933e-05
-1.31477309086955e-05
-2.15021729866067e-05
-2.42652390970699e-05
-8.55149428680963e-06
-1.53663618146408e-05
-8.33790205711867e-06
-1.66992694811381e-05
-6.3083642866915e-06
-2.79938369446693e-05
-8.93635269177345e-06
-1.12288492341716e-05
-2.35356072651072e-05
-6.8361809943948e-06
-3.76281812851709e-05
-1.17568782262883e-05
-3.41177082928185e-05
-9.20658444492073e-06
-1.41020636305573e-05
-1.09429431705195e-05
-4.44430020280922e-06
-1.98068348644962e-05
-3.95559810309111e-05
-2.65258009608235e-05
-2.59261102158397e-05
-2.06207701846528e-05
-1.63822557294908e-05
-2.87768473732434e-05
-2.39946075572441e-05
-9.65969251808771e-06
-4.87786529661212e-05
-5.96673769315756e-05
3.29382849456975e-06
-2.95398532038035e-05
-1.77204695264119e-05
-1.46484718283146e-05
-1.40364604250826e-05
-1.73495195479183e-05
-2.40315528165487e-05
-1.37640145667937e-05
1.15548442100189e-06
-3.74370476875286e-05
-1.55820903860611e-05
-3.46609575159451e-05
-3.09684914552708e-05
-3.0573430658617e-05
-2.85951648833933e-05
-5.77019535001359e-06
-3.17893703532036e-05
-1.81791090725859e-05
-2.50801547548499e-05
6.5605202712605e-06
-4.90111605130544e-05
-2.98145820824907e-05
-9.20185437112649e-06
-4.35729879422828e-05
-1.24424359478574e-05
-6.02113569702961e-06
-2.1217644327437e-05
-7.23437292452692e-06
-2.58123752804318e-05
-3.03138079893737e-05
-4.29632379096347e-05
-2.29231127789092e-05
-1.03093892995836e-05
-1.88312337959592e-05
-4.87852883687753e-05
-3.06350620671645e-05
-2.45218318386308e-05
-9.44733793732722e-06
-2.68349908148147e-05
-1.0576251756902e-05
-1.79018956059895e-05
-4.15135402086182e-05
-1.77644939403329e-05
-2.22238015751007e-05
-4.2114824056541e-06
-2.67674704457254e-05
-2.20364447091041e-05
-1.25035607819125e-05
-3.11507942783986e-05
-2.51783476243248e-05
-1.34019481102695e-05
-1.08561648886982e-05
-2.6662554743854e-05
-4.50020042634033e-06
-2.14675023519055e-05
-1.57361107499866e-05
-2.24701108750113e-05
-2.78582840908893e-05
-2.05401266335209e-05
-1.70729844968167e-05
2.5435725505084e-06
-1.46585249076022e-05
-1.46923649665474e-05
-2.2384991642366e-05
-6.84720826853988e-06
-2.17522307690741e-05
-1.39596309261034e-05
-2.5304392315824e-05
2.68055665889536e-07
-3.75881308364668e-05
-1.62459739574863e-05
-1.71753314535674e-05
-8.76153816704569e-06
-2.28614170701793e-05
-3.61225272642057e-05
-2.90111967230806e-05
-2.30487867424261e-05
-2.93192274075785e-05
-1.99837341601609e-05
-1.66318014160911e-05
-2.0994803637262e-05
-1.21596666652091e-05
-6.52047122915722e-06
-2.46885082042268e-05
-2.02906638479449e-05
-3.5199632952171e-05
-2.79604232700267e-05
-1.44614466596758e-05
-2.44148811857096e-05
-2.07393203718117e-05
-3.70493840059049e-05
-2.78711706973436e-05
-1.28873743196401e-05
-1.59913285614914e-05
-2.75391954119009e-05
-2.79280366750881e-05
-3.08691501383413e-05
-2.92291901209573e-05
-1.24678415696458e-05
-2.2807623500178e-05
-1.48026911221413e-05
-1.15011834412014e-05
-1.8901052952689e-05
-2.0595802553803e-05
-1.2262172861552e-05
-9.55303010989037e-06
-2.02897902392683e-05
-3.59450368570327e-05
-2.14252697474989e-05
-2.91894024154649e-05
-1.83630007849973e-05
-2.77967934584792e-05
-2.21511630534925e-05
-4.18825256181516e-05
-3.95926386085999e-05
-3.92312203062103e-06
-9.23011850358179e-06
-7.08835518772567e-06
-2.7800118817914e-05
-2.58334210214736e-05
-5.29399127346441e-06
-1.1310893261766e-05
-3.28705939434243e-05
-2.91790779298212e-06
-6.8825864695176e-05
5.88939899763456e-06
-1.14287261455847e-05
-1.65027709158243e-05
-8.56608027758447e-06
-1.21283015601436e-05
-3.5934287942634e-05
-3.97860830033123e-05
-9.52492384819501e-06
-2.05041828891684e-05
-1.65245184838569e-05
-1.86247141730588e-05
-4.50587493744313e-05
-9.36882324366306e-06
-2.40055979685426e-05
-2.65424514213286e-05
-3.38729617922428e-05
-1.29916188140128e-06
-1.68883248561466e-05
-3.24122808826385e-05
-2.09096101058363e-05
-3.46425267203284e-05
-9.51074649245187e-06
-1.97926531655122e-05
-1.70203437458264e-05
-2.68176675389617e-05
-3.98487322185139e-05
-3.22515400389451e-05
-2.85412926412463e-05
2.11790129798601e-06
-3.01196837106652e-05
-2.65997251353262e-05
-3.09854543308777e-05
-3.55411662169114e-05
-2.31020867959736e-05
-2.89429532882608e-05
-2.08944757798895e-05
-2.56286893171574e-05
-2.76020471018791e-05
-2.50994796196037e-05
-4.2125796952877e-05
-3.16388387080898e-05
-1.82457571146441e-05
-1.26217254462365e-05
-2.57148545429123e-05
-2.71567698666685e-05
-2.90152505750736e-05
-1.52005571795459e-05
-2.51121327494193e-05
-2.09391184940314e-05
-3.76627157765306e-05
-9.23510543118381e-06
-1.90053907021227e-05
-3.09326394842021e-05
-3.20011418355657e-05
-4.08162889525741e-05
7.50309011531428e-06
-3.15955390683637e-05
-3.27515679498945e-05
-4.17245244776961e-05
-2.62023065123666e-05
-7.00960820881737e-06
-5.72327902604037e-05
-1.74963884740061e-05
-2.46285549921007e-05
-8.32601501872957e-06
-5.16565567838591e-05
-4.45689979794464e-05
-2.43846581048219e-05
-3.98240050872036e-05
-1.77681331199468e-05
-1.70547953282076e-05
-5.92333530128057e-06
-5.25098221854531e-05
-3.09970843143958e-05
-3.19281452215029e-05
-5.30953594798107e-05
-2.94892390811806e-05
-1.71570430847539e-05
-2.61245696481643e-05
-1.82186854676684e-05
-3.37981609614949e-05
-3.09947674605706e-05
-3.54306209232427e-05
-1.1892147967742e-05
-2.31406605945889e-05
-1.80836751658736e-05
-1.68405720319314e-05
-3.11415035196863e-05
1.00373075572411e-06
-2.59924341318182e-05
-4.36827079612914e-05
-2.71311127489102e-06
-2.04772457872551e-05
-8.27566520461407e-06
-3.06751950481289e-05
-2.55148372042663e-05
-3.01298047145524e-05
-3.13532297910246e-05
-1.55253516948967e-05
-4.98993388474916e-06
-2.28654712575165e-05
-2.31014651834152e-05
-2.88548599211183e-05
-1.58027716148619e-05
-3.46268874646336e-05
-3.19997342789331e-05
-3.18843906794299e-05
-2.01535336105922e-05
-2.60505312957995e-05
-1.11552039137157e-05
-9.96832916953162e-06
-1.24898703590769e-05
-6.284470335011e-06
-1.16438199776061e-05
-2.12177823329685e-05
-8.26427538804141e-06
-1.93093211476647e-05
4.92344518972336e-06
-2.49859679341863e-05
-3.6576794385214e-05
-2.13290160920113e-05
-1.4222401842457e-05
-1.33689855483267e-05
-2.05692249581079e-05
-2.22492513907706e-05
-3.80444067831935e-05
-1.58259738637874e-05
-1.0645729887932e-05
-2.92855776901827e-05
-2.10200825481089e-05
-2.08998450214937e-05
-1.66751360248648e-05
-1.08500869769659e-05
-4.00379521216062e-05
-1.77613964470461e-05
-1.60450875394866e-05
-1.49687810926059e-05
-1.62584690095406e-05
-8.91339008764666e-07
-2.89268683488357e-05
-5.54056633530053e-06
-3.05670440272867e-05
-4.70509046541871e-05
2.71536017907883e-07
-3.20184211864548e-05
-1.29235133674214e-05
-4.41098142596546e-05
-1.09179860908833e-05
-3.48214049216769e-05
-1.00379946081163e-05
-2.79111210471026e-05
-2.56215086472058e-05
-6.40414838811651e-06
-1.68535387103016e-05
5.91327625149548e-06
-2.28941968010706e-05
-2.46789642758784e-05
-9.28105517262678e-06
-1.58627390466418e-05
-4.55707860077688e-05
-2.05793722222514e-05
-1.23925604734254e-05
-1.94025291988215e-05
-1.90955738663598e-05
-1.03560109890939e-05
-1.68561047835181e-05
9.60558458471382e-06
-8.78148731753649e-06
-2.14836722529492e-05
-9.39091476347602e-06
-2.040933543739e-05
-3.76900941221891e-05
3.93228223435187e-07
-3.01957181234233e-05
-1.55241014124619e-05
-9.82603623014773e-06
-4.04133072432492e-05
-3.09919927806116e-05
-4.43938055133846e-05
-3.61917517698303e-05
-1.7153479539319e-05
-1.5936121646675e-05
-2.74668391846192e-05
-2.48017921732147e-05
-1.17682485878859e-05
-3.17496345318148e-05
-2.90717229444293e-05
-2.81664182651286e-05
-3.4508373133445e-05
-2.2048673705639e-05
-2.03205706118666e-05
-2.08057365952961e-05
2.90143129811895e-06
-2.61828961784087e-05
-1.29564705981366e-05
-2.14955067147334e-05
-8.2931017557197e-06
-2.42595897685988e-05
-2.49191635956856e-05
-9.22357274963884e-06
-2.7875615990744e-05
-1.20700101336684e-05
-2.70934193347738e-05
-1.01031601237951e-05
-6.54769922480125e-06
-2.49249155055077e-05
-3.70058011048437e-05
-2.24036660980048e-05
-2.6144357851066e-05
-1.25383987293439e-05
2.88959491896152e-06
-2.47440323232171e-05
-2.56449122061134e-05
-1.23625744048934e-05
-1.49409207986736e-05
-1.69226546038787e-05
-3.2630503662852e-05
-3.69516984054456e-05
-4.67649074227604e-05
-3.42885688456084e-05
-2.19375913883512e-05
-2.27397709690386e-05
1.27762690727846e-06
-3.2728264236645e-05
-3.1595740175642e-05
4.23047757813722e-06
-2.85906736896529e-05
-4.06400936837458e-05
-2.06212228185126e-05
-1.51839764695419e-05
-3.32547702287804e-05
-3.80348888688712e-05
-8.73946435656902e-06
-2.10907173526761e-05
-2.21264964907117e-05
-1.40228910589726e-05
-2.1068579171854e-05
-2.40743016845276e-05
-1.46310177310069e-05
-2.3633101170006e-05
-2.357591846388e-05
-3.46642828403911e-05
-4.32543438445582e-05
-2.40860331346536e-06
-7.55558686232732e-06
-3.34382116644575e-05
-3.04661691956425e-05
-3.01330289947465e-05
-3.64428447052491e-05
-2.15871745138854e-05
-4.49458795611548e-06
-1.47350527272495e-05
-2.73153892691238e-05
-1.97686269569425e-05
9.26285671609687e-07
-1.84782673900701e-05
-3.98205833195753e-05
-1.04709400511006e-05
-1.33243713739316e-05
-1.44775458248499e-05
-1.57821011146898e-05
-3.8773003297432e-05
-1.98602116275585e-05
-3.99988193275684e-05
-3.52623441389259e-05
-3.70001484053334e-05
-1.68810577356675e-05
-1.0855451576939e-05
-1.66290687605928e-05
-1.39823786248355e-05
-1.82312987173345e-05
-3.68525480402133e-05
-8.44236284483635e-06
-6.98543117369454e-06
-2.16890046048802e-05
-2.01428061716104e-05
-9.66788778638131e-06
-8.33419614702856e-06
-3.03919544012065e-05
-3.12035248279044e-05
-4.13594231498949e-05
-3.77158116436131e-05
-2.47736799364567e-05
-4.15948390290427e-06
-2.66053248325592e-05
-2.51699455677677e-05
-1.21145095438298e-05
-2.66697247244268e-05
-2.19077915658611e-05
1.43108731138772e-05
-1.43244012080003e-05
-7.29147209896771e-06
-2.22988549629712e-05
-2.94958945197821e-05
-2.32102614721118e-05
-2.09950812602408e-05
-1.64289924614393e-05
-3.63759954948288e-05
-3.64908118945539e-05
-3.95731862922703e-05
-1.03436524854714e-05
-8.90506078719162e-06
-1.29818601638604e-05
-2.17035151698566e-05
-1.98897830605267e-05
-1.81360266471618e-05
-3.41041975479674e-05
-2.12475895289118e-05
-1.65555047495651e-05
-2.00406666310891e-05
-1.07700325990349e-05
-1.05123810125958e-05
-4.01640243929247e-05
-2.02159632655569e-05
-1.95678275382581e-05
-2.05081093386285e-05
-1.26430208097861e-05
-3.07038828987534e-05
-1.41198715840211e-05
-6.93994735682064e-06
-1.38647134992568e-05
-2.27937042494002e-06
-1.4134591734237e-05
-3.54815283790467e-05
-4.13370319031758e-06
-1.87602128413465e-05
-2.32082767840522e-05
-3.67637435273069e-05
4.97558979850125e-06
-1.25332328806744e-05
-3.00694465845305e-05
-3.04433499659812e-05
-4.0121654870309e-05
-1.14451131013047e-05
-2.22168148219746e-05
-3.98594569965681e-05
-1.14278499637685e-05
-3.2620355690825e-05
-2.18660018974919e-05
-1.61071124343163e-05
-2.45672761412547e-05
-2.99411074337767e-05
-2.60409893316156e-05
-3.24878068489883e-05
1.61286155101849e-06
-3.05766661459794e-05
-1.73150620465745e-05
-1.78931416162491e-05
-1.37338551393608e-05
-3.36255965702343e-05
-2.96532519338984e-05
6.21666219528525e-06
-3.16623891827429e-05
-2.99138891017221e-05
-1.83032377102618e-05
-2.30112168738099e-05
-2.02031515337362e-05
-7.94727924978121e-06
-1.23287001887271e-05
-2.04576822144432e-05
-2.34625363897021e-05
-1.54808122811414e-05
-3.69363535870071e-05
-2.37584442541783e-05
-3.13147981035989e-05
-1.80232098649295e-05
-1.27882363744772e-05
-1.53427777040706e-05
-1.57107056688921e-05
-1.5941943294137e-05
-3.68723685929381e-05
-5.11914493707509e-05
-1.81173029886936e-05
-3.72708590540749e-05
-2.27198506931773e-05
-7.5591761750857e-06
-4.33424577380493e-05
7.38401465012071e-06
-1.65164025607246e-05
-1.8105678366423e-05
-2.0642894461501e-05
-2.30894947258999e-05
-1.10851590348842e-05
-4.8800453495293e-06
-1.21242532841175e-05
-2.83739241830104e-06
-2.11667343278899e-05
-2.93065006127526e-05
-2.35350801867923e-05
-1.64930916081534e-05
-2.85956625022248e-05
-2.07962533312267e-05
-2.82746554433369e-05
-1.02562764580122e-05
-1.35075159080276e-05
-9.40754297526159e-06
-3.1269890976747e-05
-1.95065875146557e-05
-2.09407511048127e-05
-3.04726638678731e-05
-3.30984692686096e-05
-3.32981753608879e-06
-1.96903362765594e-05
-3.05784546488546e-05
-2.29053389878149e-05
-1.07616426286632e-05
-2.618196839009e-05
6.44189656321265e-06
-3.71189856049572e-05
-2.51602392396129e-05
-3.60044115090494e-05
-1.26007639577383e-05
-1.50431940026118e-05
-5.13193007172436e-06
-3.08431622718093e-05
-4.00488650856711e-05
-3.84063874988033e-05
-4.08674171844565e-06
-2.5596413200903e-05
-1.34884864738303e-05
-3.61590797357096e-05
-2.09806958519068e-05
-6.87689925784815e-06
-1.03048223382482e-05
-9.22010362941961e-06
-3.52538329175487e-05
-8.43345021676422e-06
-4.00865873753325e-05
-5.87754741426964e-06
-2.09571408364416e-05
-4.13527178064054e-05
-2.68369410095566e-05
-6.0499140824935e-06
-4.71705547978512e-05
-2.90786179056424e-06
-2.30041388545844e-05
-3.17880249125087e-05
-1.90675652400618e-05
-3.08490237371878e-05
-2.49064645173442e-05
-4.6823847680045e-05
-7.65594174968289e-06
-1.81859609960877e-05
-2.93791018007575e-05
-2.46704910798613e-06
-2.31632040977209e-05
-2.51369376816294e-05
-1.27421642115604e-05
-3.61166991610245e-05
-3.12747255526904e-06
-3.79711279770093e-05
-1.79679990857483e-05
-2.48513631318696e-05
-2.09926583839855e-05
-3.05515094771953e-05
-1.90779229034683e-05
-1.53530693825475e-05
-1.55418127727625e-05
-2.69304047786798e-05
-3.51438593997957e-05
-2.15247211945432e-05
-1.31469220874036e-05
-1.98111713028826e-05
-1.12360438457256e-05
-3.86374177499812e-05
-1.59187720901121e-05
-2.41234462820001e-05
-2.80304661409714e-05
-3.44820494063936e-05
-2.8053037605343e-05
-2.27583144813573e-05
-1.49207852001955e-05
-1.77903447382409e-05
-6.9967611548335e-06
-1.56704338400426e-05
-2.0535780548366e-05
-3.1182874768958e-05
-1.65717745199276e-05
-1.71887641925944e-05
-1.99696278291672e-05
-2.33968292183742e-05
-1.8348437116204e-05
8.04492198646732e-06
-2.74081543382071e-05
-2.11313071257883e-05
-2.88938389239188e-05
-5.16727087584692e-06
-3.24703082465288e-05
-2.34541463388117e-05
-3.87141078361532e-05
-3.28180035037962e-05
-2.75421948572789e-05
-3.99735806098575e-05
-1.73727813634778e-05
-2.73506076582058e-05
-2.20160216022666e-05
-2.1689272630484e-05
-2.41365961066647e-05
-8.18303406248095e-06
-1.8885040098292e-05
-2.00869063179179e-05
-2.49875673884831e-05
-2.18753286132848e-05
-2.14386166534108e-05
-2.0759998260408e-05
-4.71757977214936e-05
-1.6286802759269e-05
2.43140661697109e-06
-2.5185954543994e-05
-1.34622927837075e-05
-2.90909775968814e-05
-2.58164653412665e-05
-1.76537238786387e-05
-2.92290964780443e-05
-1.34506213704662e-05
-2.34653925870658e-05
-2.63945471450284e-05
-1.17820084707288e-05
-2.36496569771599e-05
-2.55094907977403e-05
-2.04289023001294e-05
-9.42287168268106e-06
-2.14362328579332e-05
-2.66737031896598e-05
-1.07325603823772e-05
-2.10504586791812e-05
-3.13293609756543e-05
-2.12637982872727e-05
-2.05168524512508e-05
-7.8299022208616e-06
-1.20918295685031e-05
-3.22547639918719e-05
-3.38270792821655e-05
-3.13794275465349e-05
-2.47077348700115e-05
-1.31436761982222e-05
-4.34424163481472e-05
-1.80256785744701e-05
-1.9842797237605e-05
-2.85418369241665e-05
-1.16514446005947e-05
-1.47894997713518e-05
-2.60562749883605e-05
-7.74718569820897e-06
-2.64077333194066e-05
-5.74968686001369e-06
-8.71541157025156e-06
-1.29581730063842e-05
-9.44199493014854e-06
-3.37614270731047e-05
-2.47626856063687e-05
-2.99018261824304e-05
-9.59877902798129e-06
-2.22618133469489e-05
-2.5832451061733e-05
-2.62676219727044e-05
-1.2842603409033e-05
-4.05977982913308e-05
-2.91182960667723e-05
-1.84220324680121e-05
-3.23659424110617e-05
-1.53527915001274e-05
-2.19091826308928e-05
-2.79452520579824e-05
-3.64913003547653e-05
-1.33273199913223e-05
-3.13410999566394e-05
-2.68302658056605e-05
-1.09499962721253e-05
-2.98252353120977e-05
-6.85385367231034e-06
-3.03425714941571e-05
-1.5207628018641e-05
-3.23998764676308e-05
-7.24195882777093e-06
-3.0177258962507e-07
-3.62702621306446e-05
-2.95158256430351e-05
-2.84577377802455e-05
-2.2333374412396e-05
-3.17972058273139e-05
-2.56878216398306e-05
2.29294550513301e-06
-2.21903137293181e-05
-2.47548256750132e-05
-3.10673806360514e-05
-3.88864433220576e-05
-1.10048629928112e-05
-3.52447065286555e-05
7.38364802328504e-06
-1.9510759941528e-05
-3.45615516558865e-05
-2.4322563601801e-05
-2.57819851585638e-05
-1.35085299580933e-05
-2.09351851539496e-05
-7.7516536319885e-06
-3.79653781686958e-06
-2.23654081565867e-05
-9.44690641809043e-06
-5.14230343366898e-06
-3.61253129946472e-05
-8.5930991191736e-06
-2.98436687498833e-06
-3.39206258881225e-05
-1.26868752137977e-05
-1.11768110097204e-05
-3.82124728620133e-05
-1.79861730138126e-05
-1.02657879957134e-05
-1.3866437567849e-05
5.57310553037086e-06
-2.25967058979085e-05
-8.63101527531344e-06
-3.51205954910666e-05
-1.92828761919682e-05
-2.43697378779411e-05
-4.49829940527092e-05
-2.48110723636937e-05
-2.28531055404354e-05
-1.48470018314807e-05
-1.17290000826407e-05
-3.72671765988162e-05
-1.72656493626629e-05
-8.66956596270693e-06
-2.34162368201833e-05
-1.88259614137229e-05
-2.75863074935814e-05
-2.29364793654481e-05
-2.55520977377602e-05
-1.32591475095048e-05
-1.631345816666e-05
-2.95636741069677e-05
-3.2886165930284e-06
-2.36109647538632e-05
-1.31590766714188e-05
-3.44795766211041e-05
-3.24485884391723e-05
-1.98158407765025e-05
-5.18906531012237e-05
-9.72314606188884e-06
-3.23365786062276e-06
-2.43113140068222e-05
-3.80839445705183e-05
-7.70832680570553e-07
-2.82676930078399e-05
-4.75020780497349e-05
-2.02650493506474e-05
-2.05623143683836e-05
-1.51472668626278e-05
-2.88588170071985e-05
-1.81577149136405e-05
-2.7553805239652e-05
-2.36300915795128e-05
-1.55874985131493e-05
-2.03408418138666e-05
-2.53191993516293e-05
-1.45225765813831e-05
3.59269600413641e-06
-3.53225667036303e-05
-3.22342555627131e-06
-1.94836996779323e-05
-3.90064490649814e-05
4.77605177389053e-06
-1.96594250371299e-06
-2.85703083850574e-05
-8.41065654807553e-07
-3.00601671643454e-05
1.42888261937163e-05
-2.37921067912642e-05
-1.33116634567844e-05
3.72113747366462e-06
-3.32427341703521e-05
4.59304922552994e-07
-2.98445776063862e-05
-1.10761335442006e-05
-3.32575383487683e-05
-1.99991791143179e-06
-5.14176026742273e-06
-1.9290087965982e-05
-3.79842834697625e-05
-3.8782264021737e-06
-2.72753762879189e-05
-1.15353151445208e-05
-1.77703930716376e-05
-2.90230720559332e-05
-1.5263641009557e-05
-1.97501467465551e-05
-3.29209792493035e-05
-4.14432379084618e-05
-5.91878743533151e-06
-2.22740382199183e-05
-1.05479171718342e-05
-1.43114557942726e-05
-2.7611192584687e-05
-1.33789649052495e-05
-4.09932629231462e-05
1.71495891572255e-05
-5.69921561116465e-06
-3.27724563990014e-05
-4.52971345595005e-05
-2.05607407521945e-05
-2.80735209844975e-05
-9.37380022621358e-06
-2.66109598963757e-05
-1.96122755191745e-05
-7.77777141666376e-06
-1.71930323373836e-05
-1.08107493439349e-05
-4.53173862587008e-05
-3.38473996517698e-05
-1.21568534916834e-05
-3.35728749958266e-05
-1.57007496893284e-05
-1.88462506834955e-05
-2.45186217323661e-05
-1.73599396207837e-05
-1.85438948081359e-05
-2.91389760210908e-05
-2.80586995351752e-05
-1.47064928160139e-05
-2.09916970061037e-05
-3.41756353246321e-05
6.41344668837025e-06
-3.00739492516847e-05
-2.53431589719258e-05
-2.67033820162507e-05
-5.83866807334518e-06
-4.62326611667941e-05
-4.53218828800173e-05
-1.68672030089811e-05
-4.13090071488225e-05
-1.14618763813061e-05
-6.53089619101999e-06
-1.98334663648556e-05
-2.05405952215531e-05
4.72860080000957e-06
-4.08931295352258e-05
-3.16032451476664e-05
1.98124935560469e-06
-1.69268405828605e-05
-3.72643445851334e-05
-2.97145222903181e-05
-1.60429188123358e-05
-1.77180530221119e-05
-3.15447324274771e-05
-3.56130490327414e-05
-1.47423482781688e-05
-1.31802268542714e-05
-2.28517992525176e-05
-3.71265067636438e-06
-1.18082770294837e-05
-2.37816177045956e-05
-1.83242143496245e-05
-1.98445131135624e-05
-2.54158640504213e-05
-9.94658644359834e-06
-2.4786818727187e-07
-1.80544187801517e-05
-1.09962461456587e-05
-5.70468628574349e-06
-1.43250393846621e-05
-4.65106087261432e-05
-1.76234489544695e-05
-1.15531667757746e-05
-1.34030266602053e-05
-1.91585363309345e-05
-3.16288748394689e-05
-2.42427129087984e-05
-5.76669288291003e-05
-3.01450960145063e-05
5.42690392488585e-06
-3.85791619738145e-05
-2.68705811809697e-05
2.98645853705743e-06
-2.49783167886715e-05
-4.0356152195235e-05
-1.90257599417757e-05
-1.7702083040803e-05
-4.26024290846952e-06
-2.48008978622682e-05
-1.70600056797176e-05
-2.04160562093154e-05
-2.14438389880938e-05
-1.63096124129391e-05
-6.98093780307603e-06
-3.70238729362385e-05
-3.05561938347524e-05
-1.69304970997094e-05
-5.67537803681673e-05
-3.8972336315454e-05
-3.43164398791441e-05
-3.72275913081573e-05
-5.03276041745278e-06
-3.56312539016233e-05
-7.90857169992146e-06
-3.10947983275544e-05
-9.12518060966208e-06
-1.16363094319568e-05
-2.50077587803519e-05
-3.13651861520236e-05
-3.04958442090941e-05
-3.33455148123e-05
-2.03436058918004e-05
-1.65400684923091e-05
-5.25568392658056e-06
-1.77495517931025e-06
-2.09181966870812e-05
-4.03735811733021e-05
-2.85546813962953e-05
5.49744529838666e-06
-2.8683724482164e-06
-2.86544829845391e-05
-5.40666993666492e-06
-1.77706186048233e-05
-2.42214416596298e-05
-1.79320640314407e-05
-3.40175675052723e-05
-2.58566476087888e-05
-2.87129184502043e-05
-1.58076171823331e-05
-3.85221603690059e-05
-2.21635655452574e-05
-5.74298100007096e-06
-5.9311122303028e-06
-1.25819732540994e-05
-1.56279615348428e-05
-3.56374841263374e-05
-2.05224155211358e-05
-1.10408401541781e-05
-1.36458070626807e-05
-1.00339597063037e-05
-2.09528190655068e-05
2.46350882809311e-06
-2.71670660592048e-05
-4.50619735607051e-05
-8.49782056711208e-08
-1.77587863835006e-05
-3.03096192531145e-05
2.35520001476133e-06
-1.05024123694593e-05
-3.11516074962999e-05
-1.02626980218961e-06
-3.66304625044913e-05
-2.03543531164156e-05
-4.69290123945478e-06
-1.84861799558089e-05
-3.21019593775877e-05
-3.54702166027727e-05
-2.08089721774641e-05
-2.40831730130377e-05
-1.57950238201435e-05
-2.11034974425753e-05
-1.54282840189555e-05
-3.84681669141536e-05
-7.93471118437144e-06
-3.51691948880228e-05
-2.06461099733903e-05
-4.71501434490899e-05
-1.24180469032435e-05
-3.59096700783536e-05
-2.9484471752907e-05
-3.68405908197078e-06
9.17473967105078e-06
-3.87881368237577e-05
-2.63769125150862e-05
-1.6845844454561e-05
-8.92030238003471e-06
-1.10003299662181e-05
-7.10281417200998e-06
-2.64592201442933e-05
-2.41941195479051e-05
-5.10892855612061e-06
-2.20899554569646e-05
-3.54005784162556e-05
-1.76932130232701e-05
-3.70998316309785e-05
-1.4283765415352e-05
-6.29631747289053e-06
-2.03634561001907e-05
-1.63814760882563e-05
-4.04835688011009e-05
-4.51034178264623e-05
2.2439751984856e-06
-1.76688987896188e-05
-1.63520234568715e-05
-2.06381479308864e-05
-1.90387437150412e-05
-7.19601654866306e-07
-2.85368394127493e-05
-3.66486650965746e-05
-8.44984131945156e-06
-2.99675731298773e-05
-2.49687183704337e-05
-2.5914850313683e-05
-3.01564388805254e-05
-1.16830657534056e-05
-2.30395939957832e-05
-1.62172291451868e-05
-1.23379089734465e-05
-1.71420903599602e-05
-2.70160385900656e-05
-1.32915200237946e-05
-3.02971871735586e-05
-3.22810456066655e-05
-1.59826083136503e-05
-6.10459410293224e-06
-1.85527557279956e-05
-2.1480397036261e-05
-1.3529035107437e-05
-1.89420351838897e-05
-1.33153742455736e-05
-1.03449860380844e-05
-1.52436754120326e-05
-1.7836961567181e-05
3.50130730695138e-06
-1.92836225828316e-05
-2.77719336339852e-05
-2.09063650919349e-05
-4.03876399138055e-05
-1.27617647939176e-05
-2.16700930258617e-05
-3.59246290103528e-05
-2.28470707994369e-05
-1.41756649868239e-05
-4.23674868301385e-05
-3.88244600341756e-05
-2.41604240149549e-05
-1.95765199178994e-05
1.10716426366865e-06
-1.62012300054896e-05
-2.31285596421664e-05
-1.59206611833913e-05
-2.33236024670546e-05
2.03804069123143e-06
-2.29665394490483e-05
-1.25996774417596e-05
-4.89274725352778e-06
-6.22891667579122e-06
-1.87900254589177e-05
-2.2242645996692e-05
-1.15285238202542e-05
-8.37241595971456e-06
-2.62619958669446e-05
-1.10079209329663e-05
-3.45555542431295e-05
-3.75563715458831e-05
-2.97075377151624e-05
-2.24520077294051e-05
-9.14683936426357e-06
3.90271029521585e-06
-2.60014409376076e-05
-9.3471982854271e-06
-2.22642596813933e-05
-3.49298492342041e-05
-2.98902890024004e-05
-1.4420429241296e-05
-2.29476242927255e-05
-3.41863179786671e-05
-2.60719691562368e-05
-1.82343043315902e-05
-4.29201254114732e-05
-2.00936077184529e-05
-1.3754729335077e-05
-2.8700145502814e-05
3.32651538731799e-06
-3.18421479268913e-05
-3.02320990853035e-05
-2.43134204885869e-05
-3.7643701792196e-05
-3.14586558988346e-05
-3.57374547664845e-05
6.92679486546062e-07
-2.38615754837913e-05
-2.20482110823604e-05
-2.48819752034581e-05
-3.05172503951518e-05
-3.96299085652277e-05
-1.72105085274695e-05
-2.2391220725651e-05
-3.71449249644596e-05
-3.75412490605128e-06
-3.55499822420575e-05
-1.51420097854207e-05
-1.7514656073692e-05
-5.05782014549867e-05
-2.92852487710806e-05
-5.47839800008931e-05
-2.56702409189898e-05
-1.81235830827814e-05
-5.061459630574e-05
-1.07304008694627e-05
-2.6575895527547e-06
4.41698365600369e-06
2.923717255334e-06
-2.47106551886854e-05
-2.51941043862804e-05
-1.14699996014301e-06
-1.16380338783113e-05
-1.63060995098866e-05
1.17801870456348e-05
-2.40761622254117e-05
-1.47093638774455e-05
-1.3854526484215e-05
-9.29472136957972e-06
-7.37832559887857e-06
-2.26849662440145e-05
-2.9501502824444e-05
-2.56307771461649e-06
-3.66549667837282e-05
-2.83368734293502e-05
-9.47816109356888e-06
-2.69889864077018e-05
-1.43359350114748e-05
1.00795915627032e-06
-6.57157738339346e-06
-1.63263226003009e-05
-1.36308666527104e-05
-4.41613455003249e-05
-3.23708685224911e-05
1.05653375365088e-05
-2.24818319172514e-05
-1.90282931408415e-05
5.2542885731382e-07
-3.12641899670644e-05
-1.88410272603753e-05
-5.05732827097566e-06
-2.19939957755252e-05
-3.55483852702577e-05
-2.00541263766154e-05
-8.09717580893989e-06
-4.9864137988956e-06
-2.54278381155624e-05
-2.59679398867585e-05
-2.01551624619785e-05
-1.16909739308399e-05
-5.38311498319889e-07
-1.45703130305748e-05
-3.11619066762545e-05
-4.06661079416085e-06
-2.42945627073526e-05
-9.54305292648262e-06
-3.68197704931084e-05
-4.66773390273983e-06
-2.99697530038108e-05
-7.97807266176199e-06
-2.44527059345335e-05
-9.97716992180939e-06
-1.13608692296315e-05
-2.9850242224492e-05
-1.73557725902855e-06
-1.22082731188779e-05
-1.45362002526593e-05
-2.06315796977961e-05
-4.03192061221927e-06
-2.16339866450824e-05
-4.92490502435774e-06
-3.15796179542866e-05
-1.44551518263161e-06
-3.06987927448413e-05
-2.4310422069578e-05
-2.2604337867177e-05
-1.33775225892322e-05
-2.68801810213909e-05
-3.6375383432357e-05
-1.8543601946375e-05
-2.5628460392324e-05
-8.06399072319557e-06
-1.84017888071572e-05
-3.60835323589811e-05
-2.98718050651118e-05
3.94382424159486e-06
-3.25073697667718e-05
-2.11819398328287e-05
-2.12793269419724e-05
-2.25087552313307e-05
-7.49549197162828e-06
-3.58192978833981e-05
-9.56799206904345e-06
-4.2606103898294e-05
-3.61307839287269e-05
-1.81110285967662e-05
-2.11684045744965e-05
-2.61230010895384e-05
-2.76804539817686e-05
-2.67611469168592e-05
-2.31900945061139e-05
-3.57053453474637e-05
-3.58636321821601e-06
-2.39722541126052e-05
-2.58273028701379e-05
-1.81768954286445e-06
-1.47442894173227e-05
-4.75961220046099e-06
-1.27504584844831e-05
-3.08616967590486e-05
-2.21822081793802e-05
-3.14160654121282e-06
-8.05472818126713e-06
-3.72139319918883e-05
-3.49636618048568e-05
-1.12665649281334e-05
-1.73314396925963e-06
-4.11296450768123e-05
-3.51388413041595e-05
-1.4780826525056e-05
-4.37219280341617e-05
-4.46845266693506e-05
-1.39722176640806e-05
-1.74813024582418e-06
-3.17278273738173e-05
-1.29882176716204e-05
-3.18684336447613e-07
-7.79316411071484e-06
-1.08057064786573e-05
-1.55017456382575e-05
-2.58954337538723e-05
3.82870017564854e-06
7.00261790130145e-06
-3.7704577751934e-05
-1.76298842398582e-05
-1.45770086526291e-05
-6.33300898497432e-06
-1.2649045981045e-05
-2.92399891306926e-05
-1.05482115861329e-05
2.27149276554163e-06
-2.31015408613263e-05
-3.61659137079968e-06
-2.11082119437388e-05
-3.10272779121866e-05
-2.20859789558536e-05
-1.60343029747655e-05
-2.6112418082641e-05
-8.40314748396652e-06
-8.70859664146615e-06
-1.5171510147628e-05
-9.82089070453903e-06
-2.25268245441943e-05
-1.60831173599956e-05
-4.59355930845392e-05
-2.00415950151406e-05
-3.01446453096117e-05
-2.8339472360107e-05
-2.25512998342472e-05
-5.10401914684589e-06
-1.23865699577678e-05
-2.09434787059775e-05
-2.37187384377539e-05
-2.50038576682076e-05
-6.96316485409265e-06
-2.73990533493539e-05
-2.06325037949569e-05
-9.13968201246876e-06
-1.56339144522343e-05
-3.01098012666648e-05
-1.59159955098149e-05
-2.36238635902473e-05
-1.45337804098436e-05
-2.13783032585248e-05
-1.9576168494114e-05
-1.97203057167275e-05
-1.73219071372966e-05
-1.82328735252713e-06
-1.13118533881349e-05
4.67637832237537e-06
-2.5118137991681e-05
-2.6843898794516e-05
-3.49874250028233e-05
-3.01606418663098e-05
-2.09928768079088e-05
5.97651311591962e-06
-4.57940467818245e-06
8.37042492684932e-06
-2.08187140140786e-05
-1.92147613163439e-05
-2.36607648465762e-05
-3.20475183659552e-05
-3.13940747128492e-05
-2.0387521549671e-05
3.11964708744901e-06
-3.5419368531959e-05
-1.62083271033416e-05
-1.16144506897489e-05
-2.9387607118255e-05
-2.88331407773838e-05
2.20369080341193e-06
-1.60120428999148e-05
-2.35166363518456e-05
-3.31427801219698e-06
-3.11294553863563e-05
-1.99751322697743e-05
-1.92269623695435e-05
-2.20908600820908e-05
-1.10932434079988e-05
-3.32841729368308e-05
-2.34962314656688e-05
-1.24845430225625e-05
1.09379974130089e-05
-1.91546201892204e-05
-2.00697234885072e-05
-4.03136574815089e-05
-5.11439995470718e-06
-1.36228241639919e-05
-1.80256236460659e-05
-3.01992569685625e-05
-2.79753231473815e-05
-3.58428920453947e-05
-3.91834388401198e-05
-1.1978643778346e-05
-7.45717263282816e-06
-2.24414857869965e-05
-7.50246715328265e-06
-1.93280752291231e-05
-1.55543371179815e-05
-3.74535031322021e-05
-2.01566442422895e-05
-5.08906754084872e-06
-1.95284681789992e-05
-2.00648276719536e-05
-3.33943641341709e-05
-3.06728135896214e-05
-4.31514825704913e-05
-2.3409662784315e-05
-1.85694114903414e-05
-1.40530301203701e-05
-1.46718457512533e-05
-3.05634504615367e-05
-3.30913912733989e-05
-1.90448078519858e-05
-2.15822107851429e-05
-1.25567725967571e-05
-3.09015110433075e-05
-3.29259163947946e-05
-3.31225686128797e-06
-8.14674179980119e-06
-2.13780971415505e-05
-1.30294071002905e-05
-3.92264584455916e-06
-3.40488293893723e-05
-1.07038276335079e-05
-2.11033854360774e-05
-4.2667582409621e-06
-7.41241592107632e-06
-2.37066126223953e-05
-1.67912122631046e-05
5.05566560652453e-06
-2.71585907081865e-05
-3.35658709502569e-05
-5.06427462279417e-05
-1.2577758433245e-05
-1.53673872140244e-05
-3.06870234246951e-06
-2.42240010063143e-05
-2.83371283122778e-05
-3.46176686612456e-05
3.60146370683811e-06
-4.62325350232827e-05
-2.3736502154936e-05
-2.30872727368325e-05
-2.27942405699552e-05
-3.06702861631138e-05
-3.70637981118844e-05
-4.17157121691957e-05
-1.73727522926547e-05
-7.48847094979955e-06
-2.08208469019887e-05
-2.7791142839718e-05
-2.72374202390928e-05
-2.8668826456973e-05
-1.98011171994846e-05
-9.77132847938466e-06
2.08250622012973e-06
-2.09453956605624e-05
-2.5919679417102e-05
-2.15843447877205e-05
-2.24896020466354e-05
-1.94823501883634e-05
-3.23262902633361e-05
-1.02599512096919e-05
-3.48651215358457e-05
-1.7171431407495e-05
-3.30262054616599e-05
-3.5553967132003e-05
-3.40835496163204e-05
-1.780363598174e-05
-1.11660958768416e-05
-7.71974855459283e-06
3.07484076506282e-06
-3.08056572113995e-05
-1.45653918496067e-05
-6.56803466822228e-06
-1.6294216878561e-05
-2.44629732434578e-06
-2.45138931564607e-05
-2.1586806398878e-05
-2.20914891143613e-05
-8.76434064273873e-06
-3.22799363260474e-05
-4.95792729229322e-05
-3.52185770505319e-05
-1.45467463124733e-05
-3.72501245413593e-05
-1.63649516340442e-05
-2.1619432825821e-05
-1.70043906833337e-05
-3.16123547908344e-05
-3.22407379380204e-05
-3.27894654694836e-05
-8.27370400545508e-06
-2.34330258416739e-05
-3.59745836184504e-06
-4.18793353133797e-05
-3.19676276054195e-05
-2.86621044908041e-05
-1.83235098144767e-05
-1.93267420279223e-05
-1.72323599388532e-05
-2.70998864527375e-05
-2.25132060222449e-05
-1.32085540044868e-05
-2.9765809153353e-05
-2.89016227830743e-05
-3.07646209032423e-05
-7.72705983214795e-06
-4.39341572651655e-05
-2.38021599495135e-05
-3.22966127845245e-05
-3.35492263352125e-05
-2.00883284638433e-05
-2.6521658341419e-05
-1.64494952412412e-05
-1.28660922074736e-05
-1.72878520826632e-05
-3.18283632308852e-06
-3.90664486230514e-05
-2.5890881644297e-05
-4.16775373725629e-05
-2.96410421184308e-05
-2.50245421274558e-05
-3.13415529416369e-05
-3.09355112653978e-05
-2.44427768027613e-05
-3.46047115450729e-05
-2.26802130930214e-05
-1.61996023199827e-05
-4.05899680687436e-05
-2.22200949965876e-05
-2.03382002320501e-05
-2.3168785472825e-06
-2.71744228919404e-05
-2.09637555323397e-05
-2.38167831567752e-05
-2.49057179629361e-05
-2.11502326598963e-05
-2.18821743450337e-05
-1.39602552050762e-05
-2.34377780620384e-05
-2.31706722658041e-05
-1.5296141964818e-05
-1.37262311520221e-05
-2.96390102532308e-05
-2.49344280179161e-05
-6.84320941459169e-06
-7.04596389593545e-08
-1.33310223285046e-05
-3.18619762664428e-05
-1.59723165436336e-05
-1.38547374421008e-05
-2.91096469993816e-05
-4.36141815970301e-05
-1.66212518149907e-05
-7.16288071706632e-06
-1.80075783607979e-05
-8.35954866106848e-06
-1.95317975460278e-05
-2.02506213408055e-05
-3.9986526035382e-05
-1.29280759729914e-05
-1.76446761692777e-05
-2.66945111156375e-05
-4.24518954113836e-05
-2.44947844822783e-05
-3.72909888011573e-06
-6.99217025835681e-06
-3.48973845214529e-05
-2.91971211623292e-05
-2.74900705749546e-05
-2.55188448945192e-05
8.41144728283117e-07
-2.31399685985927e-05
-1.74175552207608e-05
-3.51994069670544e-05
-1.39380968574037e-05
-2.05663571903319e-05
2.11894637268787e-06
-1.8481457432726e-05
-3.07681899052238e-05
-1.09966755764519e-05
-3.01685729803755e-05
-1.94327505846491e-05
-2.57592621532697e-05
-2.96664917294317e-05
-1.52760534530536e-05
-1.55023168072095e-05
9.79794680994561e-07
-2.95133536414059e-05
-2.98932022899625e-05
-9.72656057639693e-06
-2.52023875194906e-05
-5.13887075914052e-05
-1.61672676595395e-05
-3.16409935543349e-05
-2.3597144789721e-05
-2.02140449255678e-05
-3.40152497163448e-05
-1.247633012061e-05
-2.65844923598601e-05
-3.12386946239848e-05
-3.58097464302533e-05
-2.37086691941818e-05
-1.87178514760604e-05
-1.17927844699863e-05
-3.58368922096148e-05
-2.08414045720333e-05
-1.97369988470948e-05
-1.29808076515438e-05
-2.06016976295016e-05
-1.44278999601297e-05
-3.46381488206676e-05
-2.29185035323163e-05
5.19825908390771e-06
-7.62791772217365e-06
-4.36212258483625e-05
-3.77317531139692e-05
-1.79272438166572e-05
-3.24826791357816e-05
-2.58235528282398e-05
-2.33744487300914e-05
-8.2935570648895e-06
-1.02411336149454e-05
-2.15226278095626e-05
-3.4542104967797e-05
-8.54481934942967e-06
-2.60299629986149e-05
-1.63981338196291e-05
-2.20994062338872e-05
-2.37889060449193e-05
1.60752207260646e-06
-4.32388201577124e-05
-5.38983951334693e-05
-3.35317102547038e-05
-8.58183756038884e-06
-2.80173453561419e-05
-2.88206152435122e-07
-1.3819240970281e-05
-9.92685523062749e-06
-2.35042955108702e-05
-3.72092620122095e-05
-2.24676674534245e-06
-2.13008525614739e-05
-2.98620616355776e-05
-2.01286119019342e-06
-1.81667673422502e-05
2.92398454856031e-06
-2.63559901344254e-05
-1.88065287855566e-05
-9.43423312585182e-06
-2.94141669222068e-05
-1.20233592732808e-05
3.58305437243113e-06
-1.01106519701694e-05
4.74185581367994e-07
-4.040307250832e-06
1.0467265408237e-05
-2.62855150288266e-05
-2.54181857729044e-05
-2.03081473870138e-05
-1.0620301754044e-05
-3.15445793088417e-05
-3.66093425306873e-05
-1.58118779559454e-05
-1.26591223476241e-06
-1.57977822590821e-05
-1.9914114282439e-05
-7.0168357956302e-06
-3.54676952127461e-05
-2.10709336153628e-05
-2.43478164901309e-05
-9.47161675714524e-06
-2.82560162340716e-05
-3.53833426334091e-05
-3.96854643048684e-05
-3.3829507068204e-05
1.39717292043171e-06
-2.24871675370139e-06
-3.23767005572654e-05
-3.29720063729124e-05
-2.79480296172194e-05
-2.38740390836254e-05
-1.64401094943012e-05
-9.48727778697859e-06
-1.36762073976979e-05
-1.29736211525324e-06
-3.30320099503007e-05
-1.95106472930031e-05
-3.19589036641145e-05
-4.03632090089629e-05
-1.57742255326404e-05
-3.23397056750147e-05
-2.50333665001732e-05
-3.10752282517915e-05
-4.11567339665666e-06
-2.10177569205884e-05
-2.01379461986848e-05
-2.18661376281595e-05
-5.51700987680195e-07
-1.77552829429054e-05
-4.49696513346264e-05
-3.21054813758324e-05
-2.82660697056281e-05
-2.87301655834648e-05
-2.28877764274365e-05
-2.75170473467638e-05
-1.58024706800918e-05
-1.11794141909961e-05
1.23743767103712e-05
-2.90913609467036e-06
-1.54545719041576e-05
-4.45608506988015e-05
-3.52516750082983e-05
-2.67030685664822e-05
-1.57733576321756e-05
-2.29009196595164e-05
-1.33923143425744e-05
-1.19969572128946e-05
-2.45739436426736e-05
-9.58785666588275e-06
-3.05611926916288e-05
-1.99319389245019e-05
-2.67410401354785e-05
4.66165810102857e-06
-1.59358728258543e-05
-2.67673427895499e-05
-1.63272593173434e-05
-1.7607469983327e-05
-2.19016326553181e-05
-5.59341492945118e-06
-2.13683474517957e-05
-3.02176831320744e-05
-2.44143924007619e-05
-2.23030331834741e-05
-1.18813612867038e-05
-2.45548734060506e-05
-3.70306408025596e-05
-2.7992118900247e-05
-1.78510982601931e-05
-2.94890898732221e-05
-3.41910300130944e-06
-3.27471222840215e-05
-1.83066937157479e-05
-2.29636083762798e-05
-1.39947896886973e-05
4.65484811583513e-06
-4.60055142329274e-06
-5.06047336636619e-06
-2.01945934636513e-05
-3.37344865561838e-05
-1.21225409871907e-05
-4.41638035108241e-05
-3.16224570691981e-05
-1.90364997387892e-05
-1.97665630637384e-05
-2.67078685797685e-05
-3.07729319846838e-05
-9.49601579604256e-06
-2.322020687471e-05
-4.16724666894569e-05
-1.0323736554932e-05
-2.42225287607012e-05
-2.77378487940061e-05
-1.23343218629722e-05
-3.32677142694036e-05
-3.55876388278631e-05
4.58782669784637e-07
-2.45939874996165e-05
-1.58050891521655e-05
-6.33814006354312e-06
-1.44875289964587e-05
-9.69716303706556e-06
-2.72588307817501e-05
-2.21239827232691e-05
-2.75997703573446e-05
-1.77430531239371e-05
-1.68963857963259e-05
-1.27054744917818e-05
-1.02446657917987e-05
-3.76314668120504e-05
5.68731203895514e-06
-2.07580579953248e-05
-2.07086198178166e-05
-3.57058172694999e-05
-1.5833457324238e-05
-7.33119183497232e-06
-1.40642772558584e-05
-5.95770394858978e-06
-3.09704414691948e-05
-1.19222650374528e-05
-2.47501696025171e-05
-4.62235708659525e-05
-4.75014750746259e-05
-1.45812176388766e-05
-3.01177591714808e-05
-3.84298921677173e-05
-2.68325641862483e-05
6.47386303445943e-07
-1.81299881075122e-05
-1.93957899741651e-05
-2.2546782660851e-05
-8.31819479637211e-06
-3.33036342367438e-05
-2.04202996014062e-05
-2.39459595727034e-06
1.34266805251658e-07
-2.51741346619879e-05
-1.02280699365113e-05
-1.01024482588493e-06
-2.07951901461305e-05
-2.28913009037045e-05
-3.78123048712159e-05
-1.23498184389852e-05
-2.69527780307895e-07
-3.22367050077238e-05
-4.63470540571287e-05
-4.85504342735162e-05
-5.2631268893936e-06
-1.19104949977676e-05
-1.58972940584658e-05
-2.77994408688182e-05
-2.9979170605496e-05
5.31755463638276e-06
-1.39909195567926e-05
-1.95086638616073e-05
-1.71741042729911e-05
-1.43225982671619e-05
-9.5828452477879e-06
-6.11287768114589e-06
-1.69066770646467e-05
-4.04951645921838e-05
-3.0055117219154e-05
-3.69602328594478e-06
-2.48670152980284e-05
-2.1790159425952e-05
-2.17187055487939e-05
1.26996917532309e-05
-1.42142919711503e-05
-2.26719418992533e-05
-8.47519983093107e-06
-1.46252252597622e-05
-2.05593479732421e-05
-3.28672000103499e-05
-6.72637001774716e-06
-2.90326835193493e-05
-2.4528043082139e-05
-2.54089225610873e-05
-2.12299661006987e-05
-2.0870732473e-05
-3.03543266161697e-05
-1.49318205077081e-05
-1.5253927405477e-05
-4.22371635892963e-05
-1.14209483619037e-05
-3.82481761152628e-05
-2.9904209353105e-05
-4.13500745703082e-05
-1.39167613698418e-05
-2.64186379839674e-05
-4.64993077894117e-05
-1.21951707079442e-05
-1.88304376746474e-05
-3.58972970648444e-05
-1.91269264154526e-05
-2.02751658045809e-05
-1.08110772483075e-05
-1.72157039010735e-05
-1.67770369065897e-05
-1.20373183802372e-05
-3.21727693257114e-05
-3.56471681843201e-05
-2.08127598851035e-05
-3.16582746170272e-05
5.12695674950248e-06
-2.31282340924145e-05
-3.72309474920715e-05
-2.28623297041565e-05
-1.75504999754443e-05
-4.28139399232377e-05
-1.60497786869603e-05
-1.26437623571155e-05
-3.15184940781587e-05
4.63385013004943e-07
-4.10635685050135e-06
-2.75157900559226e-05
-7.32118401379334e-06
-1.46976028380838e-05
-4.65023032989256e-05
-1.46625322052853e-05
-1.22440099409525e-05
-3.35215282227977e-05
-1.59629563804523e-05
-2.51869489276846e-05
-1.2901409991847e-05
-2.07699630487833e-05
-3.01886062582681e-05
-2.01701418790018e-05
-1.13430879239932e-05
-1.12247547556195e-05
-1.74646188799582e-05
-1.63333045172949e-05
-1.49911063891522e-05
-1.50856137310099e-05
-2.57915380635957e-05
-2.15955862993953e-05
-2.18614299125703e-05
-3.1591366549059e-05
-2.78925494943863e-05
-9.40019372365041e-06
-6.32991930302939e-06
-1.3984276546947e-06
-2.59797200560607e-05
-2.09975299265668e-05
-1.14575403245892e-05
-3.866491000489e-05
-4.32619991524281e-05
-8.32075778328111e-06
-1.75372349349318e-05
-8.28106938417718e-06
-2.38627394245478e-05
-3.38792117056876e-05
-3.61582187527253e-05
-6.76996260317514e-06
-2.4171567313239e-05
-3.23629614481497e-05
3.4727975151773e-06
-3.19703313929568e-05
-5.20682082254542e-06
2.64275346880606e-06
-3.84341330524344e-06
-1.85967582912626e-05
-1.37364567150138e-05
-1.63508336822001e-05
-2.63208446670783e-05
-3.73601585240251e-05
-2.3695144020031e-05
-2.1605023351364e-05
-2.58656047092757e-05
-1.16205509379194e-05
-2.94310372550063e-05
-1.16074416530244e-05
-3.26382639381551e-05
-1.62491935015956e-05
6.74653585263653e-06
-3.16816693651134e-05
-7.52095612784218e-06
-3.01894091501722e-05
-3.39737449981477e-05
3.79809603553552e-06
-1.62077201263855e-05
-2.97756319826494e-05
-1.2871284149763e-05
-2.10534899558865e-05
-2.00790990689867e-05
-2.63742576443759e-05
-3.174237917258e-05
-9.9216322774908e-06
-1.6316401831058e-05
-2.08624487424124e-05
-8.85672532412009e-06
-1.95153721874059e-05
-3.61273175732411e-05
-4.64764752118774e-05
-2.13365182538128e-05
-2.01376059098304e-05
-3.55433124814317e-05
-2.79514811720873e-05
-2.73535909781217e-05
-7.3828887018089e-06
-1.52180505051524e-05
-2.40821518837111e-05
-4.92965660780301e-05
-2.69625173931988e-05
-2.28526698121261e-05
-1.4676564297495e-05
-2.2690400749413e-05
-1.06845475561455e-05
-1.53847276621404e-05
-1.34491507439841e-05
-1.08519556890291e-05
-3.02465343166568e-06
-1.43214569504643e-05
-1.83383315694237e-05
-2.35160965542259e-05
-2.70101198161184e-05
-2.50286248349593e-05
-2.87140182869465e-05
-3.04160933102343e-05
-2.29549130550027e-05
7.55346362606346e-07
-3.50447385557196e-05
-2.09477376140092e-05
-4.45758457482549e-05
-1.91711409287666e-05
1.83731975559091e-06
-4.92666718717207e-05
-2.91414340017188e-05
-3.87649538874198e-05
-2.62016126274731e-05
-2.58957191475518e-05
-1.64290322762858e-05
-1.38815697537931e-05
-2.67340605093717e-05
-4.06100671643755e-05
-2.34087784590798e-05
-2.29408652272578e-05
-3.44445251442946e-05
-1.99090161840966e-06
-4.00698478230926e-05
-1.31556126930765e-05
-3.25461667659984e-05
-4.31425121104933e-05
-8.13771740454125e-06
-4.08164152935809e-05
5.25781318613625e-06
-1.72822123312105e-05
-2.2573753743937e-05
-1.41352508484166e-05
2.48392193746996e-06
-2.60180101966754e-05
-2.79396733394941e-05
-1.89958567036997e-05
-3.73090054438976e-05
-2.80197976459462e-05
-2.31057692963427e-05
-3.85462392718902e-05
-8.46309930582886e-06
-4.23734057565444e-05
-1.18964574631416e-05
-1.28500792773396e-05
-9.09929741381455e-06
-4.06946391059334e-05
-2.62958370582139e-05
-7.0005038320774e-06
-8.56633158648655e-06
-1.55399996566606e-05
-3.18305947649215e-05
-1.52482905047333e-05
-1.82707784726169e-05
-1.65893072831109e-05
-4.57318882477294e-05
1.33032537679972e-05
-3.07127845401251e-05
-1.95965026638755e-05
-8.32377860077896e-06
-1.38196232317026e-05
-4.43880490764672e-05
-5.04152411903166e-06
-7.70994373637739e-06
-1.46118853203486e-05
-2.55583472100088e-05
-1.97435178467916e-05
-2.35021054064026e-05
-2.69531933091815e-06
-3.39421516980521e-05
-1.923656548755e-05
-2.39698048492146e-06
-1.40900408113731e-05
-4.52927651537526e-05
-2.15862811482135e-05
-1.01274514665758e-05
-1.06373896227271e-05
-1.39158659598753e-05
-2.3155923245684e-05
-1.5126652968389e-05
-3.59981441664351e-05
-3.06797242558063e-05
-1.24406789987039e-05
-2.76202536168541e-05
-1.70418851351629e-05
-1.04728110251991e-05
-1.61794946843469e-05
-1.78975771956236e-05
-1.43862368421527e-05
-2.82916887218117e-05
-1.71041134244171e-05
-3.28145952845128e-06
-1.02008231070791e-05
-2.8050800950484e-05
5.27121626305369e-06
-1.25046347532198e-05
-1.53865365583419e-05
-3.28400625999055e-05
-3.12203770704252e-05
-2.12465671658994e-05
-3.28241815286467e-05
-2.45135316248695e-05
-2.13059348956279e-05
-3.14119075883997e-05
-4.71665591006888e-05
-2.79615176978325e-05
-4.28366315601116e-05
-3.97755828522114e-05
-3.80447922896353e-05
-1.05723283216628e-05
6.08500785381268e-06
-7.75417234571995e-06
-1.51629032468431e-05
-2.38753278426138e-05
-2.64747500408423e-05
-9.7035381267864e-06
-1.95654462148935e-05
-4.75217414484815e-05
-3.22964551393492e-05
-1.04632119827723e-05
-1.1364038745207e-05
-1.10380386638097e-05
-1.6316204896698e-05
-2.63876510461281e-05
-2.65907739746436e-05
-9.25029506659617e-06
-1.55963394815439e-05
-3.42337678970544e-05
-1.29217455368541e-05
-3.906298166504e-05
-1.930131406951e-05
-2.12752942996153e-05
-2.25471721003097e-05
-4.07156003713991e-05
-1.43488855297515e-05
-4.31068551962212e-05
-1.68494415611859e-05
-8.63020588084057e-06
-1.70784285173787e-05
-1.70303979455321e-05
-2.33359654121884e-05
-4.14176517469711e-06
-2.76359741483374e-05
-1.27951457613225e-05
-2.95337875462008e-06
-1.47307722187144e-05
-1.42184229568387e-05
-1.16878901335145e-05
-1.28397601237221e-05
-1.24591334494362e-05
-1.28133336359512e-05
-3.14561145992329e-05
-3.42610869348031e-05
-1.92219442392831e-05
-3.69962360673595e-05
-6.69017960183258e-06
-4.23699717370399e-06
-3.83423052195203e-05
-2.41398557825455e-05
-1.62724968552321e-05
-3.73786445267012e-05
-1.55472034197473e-05
-5.27512231086022e-05
-2.25613119147639e-05
-9.33434041313397e-06
-2.44570666899964e-05
-2.21938501244458e-05
-2.0051230134077e-05
-1.78635731095172e-05
-3.34843257256274e-05
-2.84728851508351e-05
4.62134408900804e-06
-1.94408150647222e-05
-9.02900023524472e-06
-2.43932909233599e-05
-2.98745187802528e-05
-2.04519752606755e-05
-2.54991782204544e-05
-4.51752266789767e-05
-1.32895673371244e-05
-1.44661408838733e-05
-1.44456622765774e-05
-2.56216756401395e-05
-1.84645637523586e-05
-1.45652363570831e-05
-2.00110878056158e-05
-1.6138266477547e-05
-1.50630831698746e-05
-2.90461137014138e-05
-5.36003065146008e-05
-3.73148700237157e-05
-1.51809705126308e-05
-7.15566981220763e-06
-2.97453269755963e-05
-1.8491723299098e-05
-1.13775605264972e-05
9.02677371399484e-06
-3.53680092029694e-05
-3.09140759329552e-05
-1.2854982671674e-05
-9.43140031258655e-06
-8.77855556392848e-06
-1.60219038149872e-05
-2.614752126726e-06
-4.1628178280865e-06
-4.25744960630926e-05
-2.88620456554662e-05
-1.57747901009931e-05
-3.03850662321606e-05
-1.46761950051821e-05
-2.34147681538462e-05
-1.39070903020775e-05
-1.39872254724601e-05
-1.41709471464526e-05
-2.08320162615789e-05
-2.89757051305551e-05
-3.17686275080517e-05
-2.58073062168374e-05
-2.84557156928001e-05
-2.31456789735048e-05
-1.25481721386162e-05
-3.30780912693951e-05
-3.06308423043608e-05
-4.19620725092924e-05
-2.75250434737417e-05
-2.83860894507882e-05
-1.98611260037303e-05
-1.69383622313313e-05
-3.36192933518997e-05
-2.59087812732894e-05
-1.69000754365244e-05
-3.42393335390689e-05
-2.67919698022423e-05
6.95448475915412e-06
-3.36106212767987e-05
-3.57634806200343e-05
-3.80310913260536e-05
-2.82124336951905e-05
-2.63381440252196e-05
-3.40869997102646e-05
-3.48504930146439e-06
-2.27841556693355e-05
-4.20186000040412e-05
-2.05039896402293e-05
-1.50150476004543e-05
-2.2102282314964e-05
-1.93298556267865e-05
-2.44461988998247e-05
-2.04326621229655e-05
-1.73466834348144e-05
-2.37101457124963e-05
-2.49314334309261e-05
-1.78830494489921e-05
-2.87882557296484e-05
-2.07089203843338e-05
-2.3477309244077e-05
-1.55992152970402e-05
-2.89250353339113e-05
-3.8562815926573e-05
-8.7913751510939e-06
-1.12907117505047e-05
-1.71834008067623e-05
-1.771402208178e-05
-2.10051962485059e-06
-1.93488486667399e-05
-3.45826475144186e-05
-2.33977352124461e-05
-3.05196977017815e-05
-2.50944808197732e-05
-2.98098178248178e-05
-2.43192743922002e-05
-6.71224016954936e-06
-2.99221537210879e-05
-3.55346159778859e-05
-2.90847836787236e-05
-3.44758735364251e-05
4.79315702576164e-06
1.5299774985104e-06
-1.86897432140458e-05
-2.02593505344266e-05
-1.20579884121125e-05
-1.77100263956951e-05
-1.98926741186977e-05
-1.8416021942706e-05
-7.11813153625571e-06
-2.51104299679892e-05
-1.63076615739938e-05
-2.27621792770001e-05
-2.53533551408835e-05
-2.30684581145583e-05
-2.62585137991247e-05
-1.56603531479072e-05
-3.80792611093372e-05
-1.1804006090516e-05
-3.88388230586539e-05
-4.83806378480351e-05
-1.75907985541616e-05
-1.70380245845283e-05
-2.54114838792553e-05
-2.61628631758251e-05
-3.76866980762276e-05
-1.86796339876564e-05
-2.78994659536499e-05
-1.2277406324586e-05
-2.62565845728501e-05
-1.56026047613843e-05
-8.92123996262916e-06
-1.64294171407555e-06
-3.41655732241051e-05
-3.1507901786714e-05
-1.04103597907916e-05
-1.45803143949561e-05
-2.36323218687398e-05
-2.76511970789579e-05
-4.13751704219606e-05
-8.16958108483349e-06
-1.31587722303346e-05
-3.55019248505646e-05
-1.18750821136855e-05
-3.04222559891625e-05
-2.98971977555245e-05
-2.11885155522784e-05
-2.2293017294708e-05
-1.66223958644633e-05
-2.75338821529234e-05
-2.39505913587835e-05
-1.05653035511101e-05
-3.3954392878474e-05
-2.26569531746638e-05
-1.87178637165032e-05
-2.58401966994385e-05
-4.41189094922451e-05
-3.90295742319066e-05
-1.05433884378957e-05
-1.50420469344882e-06
-2.58338168440582e-05
-4.04427931285568e-05
-2.89907126137182e-05
-1.99298102271268e-05
-3.40023850059135e-05
-2.99137716257958e-05
-1.75655009068661e-05
-6.87215921009427e-06
-2.46465244636129e-05
-3.99847776163603e-05
3.33306040544257e-06
3.45203208555183e-06
-2.02356836049625e-05
-2.54287579084361e-05
-2.15119162479515e-05
-6.81541031017828e-06
-1.35533303316726e-05
-3.37985255418414e-05
-2.06192258035703e-05
-2.45727170594275e-05
-1.08550842257143e-05
-4.94043194937794e-06
-2.43485422652549e-05
-1.56935273616082e-05
-2.78451315990469e-05
-7.6583498493996e-06
-8.47571575019574e-06
2.52660051385359e-06
-2.54127825922163e-05
-4.23492437671568e-05
3.64657534568788e-06
-2.41354404907526e-05
-2.76468129639293e-05
-1.03091211129358e-05
-3.30585963185361e-05
-1.79268346486276e-05
-2.40369283403244e-05
-3.4664718368742e-05
-2.49635456558519e-05
-9.97674197443536e-06
-7.91461926857833e-06
-2.23837580930565e-05
-3.42709352746093e-05
-2.85829847427523e-05
-2.31175363361724e-05
-1.26300835165521e-05
-1.95468944269994e-05
-2.35624990094833e-05
-1.36058227321382e-05
-6.73710353429735e-06
-3.8631360145759e-05
-2.46570097447287e-05
3.4707773336292e-06
-1.52959678251732e-05
-1.65621098712333e-05
-2.33657235840115e-05
-1.72054318564113e-05
-2.35582559851293e-05
-5.16403177970104e-06
-1.88901102954496e-05
-1.63456341823682e-05
-1.35590585199301e-05
-1.12334571914748e-05
-9.60366824420311e-07
-2.58664591478709e-05
-2.46185710053945e-05
-2.74381176226454e-05
-1.85982950842518e-05
-1.41039501544266e-05
-1.67399743278355e-05
5.25870835643251e-06
-2.53216652803654e-05
-3.38014263934311e-05
-2.74510667521583e-05
-2.23761718795092e-05
-3.27930590065202e-05
-4.20239183627551e-06
-3.32466028454193e-05
-3.03816295439339e-05
-1.53933521207846e-05
-3.76186714296144e-05
-1.64973784948725e-05
-2.28319469515303e-05
-3.99955234823107e-05
-2.70250017103179e-05
-8.11037121242723e-06
-2.03063903165251e-05
-2.73753504499059e-05
-4.14326546892243e-05
-2.24448072030827e-05
-1.50721868529548e-05
1.33642529329925e-05
-3.65650543111647e-06
-4.44719630997656e-05
-7.80754693653812e-06
-2.25774294233224e-07
-2.96087632446827e-05
-4.13548361319488e-05
2.50595985895854e-05
-1.8344598131819e-05
-1.92053205636055e-05
-9.36390614709393e-06
-1.11145687370036e-05
-3.80053321989588e-06
-3.17416080978e-05
-1.76262744118301e-05
-2.44794629709721e-05
-1.65304383504842e-05
-8.71324741691257e-06
-2.16890139745717e-05
-1.52721896430577e-05
-3.38498108859238e-05
-9.30472162793155e-06
-1.75206100019432e-05
-3.14873202515975e-05
-1.57552160977735e-05
-3.82204660791618e-05
-1.64987950522149e-05
-2.19839702190838e-05
-2.26551917607013e-05
-2.96578632185556e-06
-2.2102712072669e-05
-2.39793781579258e-05
-2.67259755273031e-05
-2.5096060670621e-05
-2.60238524332323e-05
-2.52990828241095e-05
-8.10014045611041e-06
-4.12596644474924e-05
-3.44570164136363e-05
-4.11304134183512e-05
-2.08877275781967e-05
-1.59326492597686e-05
-1.84779637543699e-05
-2.51762190236226e-05
-1.11799207999424e-05
-2.51258572566766e-05
-1.19463151119669e-05
2.81097350572979e-06
-1.31866679997717e-05
-1.96895391753194e-05
-3.53861081008373e-05
1.73162857219015e-06
-2.99746460643516e-05
-2.37338813326369e-05
-1.62488789730089e-05
-4.75928981625258e-05
-4.01055939151868e-05
-2.66845133801329e-05
-1.41916417847789e-05
-2.55300077030404e-05
-1.21699754765722e-05
-4.59225253144419e-05
-1.76131670606949e-05
-4.88133194095158e-05
-7.23734379996935e-06
-8.71501871661549e-06
-3.73940887989424e-06
-1.2952603496553e-05
-4.34052097937033e-06
-4.69827499348732e-05
-2.95856701884136e-06
2.67249193592156e-06
-8.36884548069841e-06
-1.128330330075e-05
-1.35841473196645e-05
-3.01890506105759e-05
-1.12350239880863e-05
-3.24817722788197e-05
6.68269303134498e-07
-1.87134008170369e-06
-2.87329991951632e-05
-2.46783841575143e-06
-1.25846197742102e-05
-5.52284850823608e-05
-1.93013546186476e-05
-3.48304560849471e-05
-2.24825867315823e-05
-4.06191084043575e-05
-8.07668764407711e-06
2.93425449904175e-06
-2.93672587243808e-05
-3.38285059819556e-05
-2.65941855145383e-05
-2.24778338218823e-05
-6.96564488506119e-06
-2.74267049799606e-05
-6.74379826012896e-06
-2.90658432584187e-05
-3.68280201613282e-05
-1.23536311526423e-05
-1.01480250978925e-05
-1.41025380237257e-05
-2.44490951645598e-05
-4.36068884233343e-05
-2.15907952477802e-05
-1.7108376170851e-05
-9.03235747467871e-06
-1.88038107818588e-05
-2.5248854684672e-05
-4.29316600176498e-05
-1.10631948450666e-05
-2.58020493153375e-05
-1.84719475523989e-05
-2.45466304038929e-05
-1.24213496531555e-05
-2.5183685146209e-05
-4.78187326399836e-06
-3.13226219696415e-05
-2.42266947684552e-06
-4.19839142730686e-06
-1.72645369510882e-05
-1.42133599482172e-05
-1.77636622340999e-05
-1.88935142368576e-05
-8.71580899012176e-06
-1.95811998641926e-05
-2.45407229232007e-05
-1.81314282994823e-05
-3.27297430718021e-05
-1.48148562771728e-05
-2.10812003521144e-05
-2.35840613920798e-05
-1.34707141286921e-05
-7.81288125534879e-06
-5.45388226842391e-06
-4.26616310094614e-06
-1.189088057924e-05
-2.3158839615279e-05
-2.57937449913774e-05
-2.44009772977019e-05
-2.24938018867211e-05
-1.42102956485362e-05
-1.6106292336605e-05
-2.43825885179556e-05
-1.60465465798144e-05
-2.37795577925561e-05
-1.60201812301417e-05
-2.95902490295972e-05
-1.64408192878417e-05
-3.3293183525826e-05
-2.8412188727979e-05
-2.46061410520766e-05
2.06693806513478e-06
-4.18011212403731e-05
-2.44394711848437e-05
-1.70374294871492e-05
-3.73052170423454e-05
-3.74360597195151e-05
7.93868931436859e-06
-3.05718584195836e-05
-1.60894742925265e-05
-4.03109878896433e-05
1.38548999660222e-06
-2.42582433677572e-05
-2.59129550813961e-05
-2.20800314572061e-05
-1.65697496538455e-05
-3.41575356055238e-05
-2.17968611626441e-05
-2.48693158954248e-05
-3.89460243334713e-05
-6.75989270624452e-06
-9.09516614851655e-06
-1.44989489580341e-05
-2.18548378737822e-05
-1.97261598336941e-05
-3.87363034595221e-05
-1.13235114038932e-05
-3.96137116603852e-05
-2.01641270750142e-05
9.05422161773396e-06
-3.41191482688404e-05
-1.03889378660987e-05
-1.95780514578975e-06
-2.28458309486593e-05
-2.82701150957635e-05
-2.35942881786721e-05
-1.43941671314579e-05
-1.02160226110638e-05
-1.23044260006944e-05
-1.31716006998477e-05
-1.8178940787654e-05
-1.48429304360912e-05
-8.09732466369833e-06
-2.32477351819339e-05
-1.68556199478098e-05
-2.73090840518922e-05
-3.27430095080037e-05
-3.59317435777435e-05
-1.20536383293323e-05
-6.30545627912467e-06
-3.9036009164603e-05
-2.23051635478494e-05
-3.70324454591299e-05
-3.42118281036069e-05
-1.71413309021862e-05
-1.56046860385793e-05
-3.60649028919143e-05
3.30815410417371e-06
-2.70216244418928e-05
-5.09153442724241e-05
-8.67783051589272e-06
-2.1072403802812e-05
-2.37451490562062e-05
-1.39517743892347e-05
-2.20025593529214e-05
-2.74499702761701e-05
-4.00423073170893e-05
-2.13960527970788e-05
-6.82515577987475e-06
-4.3567254433626e-05
-1.16471276743655e-05
-1.61041515431398e-05
7.21312935572521e-06
-2.75334121279755e-05
-1.90181663626488e-05
-2.30971960550774e-05
-1.70876618140773e-05
-1.6248172633736e-05
-2.86335234389486e-05
-3.5954395848344e-05
-1.909236982403e-05
-2.38241719634167e-05
-1.30748328263343e-05
-4.24489514773045e-06
4.27550521510857e-06
-3.12500826044053e-05
-1.3794451178281e-05
-4.37079456554168e-06
-2.2067975155601e-05
-1.56853535329017e-06
-1.23199005383082e-05
-3.07546705275939e-05
-2.37122977543608e-05
-2.55940334036205e-05
-2.12088309052121e-05
-3.99620135184878e-05
-2.1503503974244e-05
-1.02125305391117e-05
-1.48529240370792e-05
-2.12386167168226e-05
-3.76269791725383e-05
-9.55399226531381e-06
-3.53758486914056e-05
1.46576964953435e-06
-3.33728298269661e-05
-4.86089330988127e-05
-3.3311882186045e-05
-1.99956070624372e-05
-3.94352323532312e-05
-2.15633241161814e-05
-2.47139201772952e-05
-1.73810027138595e-05
-1.58469080772032e-05
-3.06639939856636e-05
-4.73262778549186e-05
-1.91799115653245e-05
-1.44197476696806e-05
-2.06693874584345e-05
-9.53105479180573e-06
-2.01506321131782e-05
-3.17288715757076e-05
-1.70586039616568e-05
-1.67454682493309e-05
-1.44307460173654e-05
-1.92000231466762e-05
-3.16322487271988e-05
-2.20833609012738e-05
1.0090740036706e-05
-3.58334031228013e-05
-2.97255352007399e-05
-2.24122845366154e-05
-1.98387145384852e-05
-2.22954660438265e-05
-1.97540467115787e-05
-1.74474808049975e-05
-5.32718926511495e-06
-1.18291220415594e-05
-1.7753328234595e-05
-2.09058339253927e-05
-3.38371585040643e-05
-1.61256452480112e-05
-2.81709356097125e-05
-1.831772696091e-05
-2.01068413536606e-05
-1.93360924872472e-05
-3.53395405040043e-07
-1.74675822655855e-05
-3.28322692391658e-05
-9.67273523020269e-06
-4.60072429140097e-05
6.23839334729149e-06
-4.34046500508329e-05
1.57161568244008e-06
-1.85777808566685e-05
-2.78645683744318e-05
-2.55251659018615e-05
-1.80449218312478e-05
-3.15631768775279e-05
-3.70974395898244e-05
-7.37404312453295e-06
-2.32504631759411e-05
-2.95918858443602e-05
-4.22003658669872e-05
-2.15407344652097e-05
-1.81287546036499e-05
-1.83715911958898e-05
-2.8662721634634e-05
-2.94546170621952e-05
-1.03663128144194e-05
-4.54658005659914e-05
-1.97176859644993e-05
-3.11713271078681e-05
-3.70725004961859e-05
-1.31455304842435e-05
-2.9691887390793e-05
-3.34635514270557e-05
-7.69235430407491e-06
-3.64214155629868e-05
-2.63207881224016e-05
-2.47401093040806e-05
-2.72992130894764e-05
-1.87614262248925e-05
-8.3235112397537e-06
-4.407375867602e-05
-2.26765731336033e-05
-4.77170128140109e-05
-4.06207758155926e-05
-9.32183994249394e-06
-3.57863779880138e-05
-1.83746355817462e-05
-1.27289101819396e-05
-1.01373820025951e-05
-2.13945911603793e-05
-2.76954086918323e-05
-1.14039608810938e-05
-2.52173510620505e-05
-2.29252987707525e-05
-3.26348144231376e-05
-2.51779822542061e-05
-1.10985314080846e-05
-1.75741982758979e-05
-1.60000475603234e-05
-1.22251727404776e-05
-2.7981071948479e-05
6.37046400810307e-06
-3.25606601753374e-05
-2.07328795705049e-05
-3.73101568202452e-05
-2.00991741575404e-05
-2.76663633632281e-05
-1.53893324745433e-05
-1.30214751625929e-05
-3.03486741364771e-05
-1.25281308945663e-06
-2.73624159009454e-05
-2.6653624651898e-06
-3.518891353046e-05
-1.29389476888074e-05
-6.67580159815275e-06
-1.33971574527989e-05
-3.10879748472104e-05
-2.28555043408175e-05
-2.98347532901603e-05
-1.46774956919414e-05
-1.74711099286531e-05
-9.95635332082245e-07
-1.44969940405373e-06
2.38191490490787e-06
-2.02673252718676e-05
-2.41999311339262e-05
-2.41613646290756e-05
-2.02641796227545e-05
-3.21746494101201e-05
-2.1380427182786e-05
-1.65048916102456e-05
-1.06411892689022e-05
-2.5577657028055e-05
-3.23217887664413e-05
9.17946621880974e-07
-1.67166302430913e-05
-1.1876210167378e-05
-7.85697438220194e-06
-2.69256851714201e-05
-3.49324469871832e-05
-3.30727235073902e-05
-2.09855403398181e-05
-1.60226581499915e-05
-7.20539181658987e-06
-6.5887050445592e-06
-2.84250338435325e-05
-1.82550717968005e-05
-3.01474610220767e-05
-1.5015072549083e-05
-1.71017036409543e-06
-3.45107352844209e-05
-2.19292929683974e-05
-4.27318440039059e-05
-2.0981076748283e-05
-3.3825349405796e-05
-1.04636925621988e-05
-3.2121826016022e-05
-1.43440508291125e-05
-3.58605159528579e-05
6.75175073434449e-06
-1.44501050054762e-05
-2.96320487930861e-05
-2.26959314277736e-05
-3.78941011505645e-05
-4.63466416794819e-05
-3.31852062601929e-05
-2.91127758558106e-05
-3.72460052028786e-05
-1.7282573072974e-05
-1.52384679657401e-05
-2.03484597885757e-05
-2.62086739199572e-05
-2.52059005743399e-05
-4.6164597753591e-05
-6.9199010833402e-06
-3.89088506359057e-05
-2.11540197760646e-05
-1.13600335422209e-05
5.94195457946913e-06
-3.31208903537087e-05
-1.16883337653517e-05
-3.04396444533675e-05
-4.15497738179248e-05
-9.25196655156675e-06
-1.8503937630281e-05
-3.32188791489198e-05
-1.93491252110571e-05
-2.60602495864358e-05
-5.28196287144533e-06
-1.78847796096339e-05
-3.9504059807204e-05
-1.26667262815043e-05
-2.21102071226275e-05
-1.99680590571975e-05
-1.80746249536593e-05
-6.38639993109732e-06
-7.27335474865469e-06
-1.89133946140453e-05
-8.05055299414665e-06
-1.23690277542736e-05
-1.45542447397188e-06
-1.97368694345931e-05
-4.65303306027779e-06
-1.48208036030919e-05
-1.75802570413361e-05
-4.09317037585193e-05
-2.76843133658434e-05
-3.310432667264e-05
-2.35738191435985e-05
-2.24787496061231e-05
-2.34812428883101e-05
-1.72054089828902e-05
-3.15879627973545e-05
-6.45943848059486e-06
-1.78800824641106e-06
-7.87457598641333e-06
-2.39533150988769e-06
-2.08379957251372e-05
-5.077227380346e-05
-2.44311361476652e-05
-2.16416996020121e-05
-1.5546205316533e-05
-2.62755082657184e-05
9.81362708789853e-06
-2.52698239160156e-05
-2.21195216457191e-05
-1.43376983943696e-05
-1.35207531346157e-05
-3.59017319481429e-05
-3.17818495046396e-05
2.83281742944099e-06
-3.44662033963387e-05
-1.60166027485295e-05
-4.75675617586815e-05
-3.48177095824607e-05
-1.94891947291189e-05
-2.09533907345001e-05
-4.73114373902619e-05
-1.95706445759983e-05
-2.81580879050529e-05
-3.45392990351392e-05
-3.28788462849682e-05
-9.05143120817762e-06
-6.93763545956508e-06
-2.55092373293688e-05
-2.61211228734457e-06
-1.50412054827626e-05
-1.86662117651638e-05
-2.34840264445757e-05
-2.09530787142679e-05
-2.58062885136843e-05
-7.76075320333355e-06
-3.22168024866808e-05
-9.56802530678748e-06
-1.32930275828515e-05
-2.80860473934766e-06
-2.95880415482447e-05
3.927393907907e-06
-2.15430422017772e-05
-2.9060867327394e-05
-1.2971268524586e-05
-2.9433119950694e-06
-1.08199657188698e-05
-3.54728441449454e-05
-6.05586508123539e-06
-8.95293981347162e-06
-2.92812685003669e-05
-2.75719353404558e-05
-1.75606949061327e-05
-9.06273575414565e-06
-2.10054421276404e-05
-1.62690619128943e-05
-2.299150388059e-05
-2.81382283177115e-05
-1.82713302317969e-05
-3.74390297531987e-06
-1.2255561677832e-05
-3.42058218165103e-05
-1.51473272694053e-05
-4.57951239943029e-05
-2.85266011047089e-05
-2.65783396316095e-06
-3.59172699025576e-06
-1.41645242856297e-05
5.57353949621227e-06
-1.75617373407818e-05
-1.82224357617773e-05
7.45397598695311e-07
-2.13839137021769e-05
-1.83592148767671e-05
-3.65673177387944e-05
1.1491152074945e-05
-6.46335614242036e-06
3.94731627707184e-06
-1.19519281516261e-05
-1.31988221487235e-05
-1.86637355264034e-05
-9.47375923969621e-06
-3.44020770977867e-05
-4.94211425237834e-05
-2.60439271590208e-05
-3.13270296023377e-05
-1.24672480753119e-05
-2.18741130989348e-05
-2.99516664381058e-05
-1.71366150055312e-05
-2.98282515341028e-05
-1.62573925265209e-05
-8.97474504686257e-06
-1.96327707696967e-05
-6.01799344060273e-06
-1.48822333536292e-05
-1.98879165373158e-05
-1.20314528880628e-05
-2.61013554096596e-05
-4.18562828122776e-06
-4.35317862004389e-07
-1.04574105320621e-05
-2.04965853082235e-05
-2.22796565229986e-05
-2.01500834927034e-05
-2.04383919048889e-05
-2.93138174722271e-05
-8.52898321483986e-06
-1.74397774999665e-05
-4.53488547490926e-05
-3.09382884481943e-05
-7.47896923764199e-06
-1.58012465938882e-05
-2.23827747641115e-05
-3.36488037622257e-05
-4.950745611146e-05
-3.1605107133852e-05
-1.24592393094874e-05
-2.22944174714352e-05
-2.82028921179444e-05
-8.96347531412168e-06
-1.00666645219557e-05
-2.24970413929841e-05
-2.00238568868525e-05
-1.76363062554601e-05
-2.4751636082312e-06
-2.72093244385033e-05
-2.18747397357443e-05
-3.31876313817133e-05
-1.05939013481232e-06
-4.11583915332892e-05
-2.31899614570235e-05
-2.7150119717617e-05
-2.01163681488964e-05
-5.19824232851921e-06
-3.72192189606403e-05
-1.44861458554511e-05
-2.04738625512849e-05
-3.51506638176592e-05
-5.5795831160527e-05
-5.60935102750974e-06
-9.42698703308767e-06
1.32265727960896e-06
-2.35982130312567e-05
-6.54651707828293e-06
-1.90536839986668e-05
-1.02433829314314e-05
-2.14730871118844e-05
-2.38916886539065e-06
-1.21117755263505e-05
-1.33349980578411e-05
-2.51809856391299e-05
-3.07877890536219e-05
5.92476788050958e-06
-1.50060284569408e-05
-1.11536615927238e-05
-3.65668212402306e-05
-1.66937181889601e-05
-1.83173762919463e-05
-2.64013001778409e-05
-1.92629324098541e-05
-5.2927363585146e-06
2.51020425191211e-06
-1.20928133897797e-05
-6.22380081160096e-07
-1.43739525050699e-05
-2.39410391878972e-05
-1.77262996400402e-05
-3.28778711336067e-05
-2.25986956402601e-05
-1.67405831559917e-05
-3.38390465312994e-05
-2.49286858012535e-05
-3.52968285565022e-05
-3.0152607967578e-05
-1.79826739437863e-05
-9.3173820730766e-06
-2.64180702840711e-07
-2.03091675976319e-05
-2.19851192650847e-05
-3.53832047764013e-05
-2.77055490490265e-05
-1.36663024856425e-05
-2.16319429453813e-05
1.03275170468543e-05
-2.24886607247959e-05
-3.23520324310026e-05
-5.24900488092624e-05
-1.71191288124357e-05
-2.67646388082577e-05
7.3081262006482e-07
-3.04563515544747e-05
-1.59184534498652e-05
-1.79282690016201e-05
-7.51293041105014e-06
-3.01535540500882e-05
-2.87890987940158e-05
9.80909323593512e-07
-1.37178336983557e-05
-3.75710443135642e-05
-2.06065061426759e-05
-3.47930481158891e-05
-1.98658547720853e-05
-1.77035322651149e-05
-1.63599761799758e-05
-1.65388772136014e-05
-1.06044514275103e-05
-2.06168399834684e-05
-2.24224948694126e-05
-5.5684822751962e-06
-3.38463653880252e-05
-2.1175647200539e-05
-1.96289630351637e-05
-3.72039262275965e-05
-1.76628919178357e-05
-9.00431363528743e-06
-2.74966519656491e-05
-1.63670961460456e-05
-1.75918734679404e-05
-2.35735210492391e-05
-1.74357919324759e-05
-5.60936083546983e-06
-2.35449891808256e-05
-2.504499852648e-05
-2.40010136460811e-05
-1.59089573630039e-05
-2.13407285219603e-05
-7.91416928727572e-05
-2.34170863517213e-05
-7.95912783047441e-07
-1.25170139887303e-05
-9.76210756660396e-06
-2.0741736165606e-05
-2.37104796982292e-05
-2.83982262371025e-05
-2.68446759570961e-05
-1.05403301492898e-05
-1.82493857529773e-05
-3.08403124760706e-06
-1.16511476575069e-05
-3.03507926154154e-05
-1.34459610444708e-05
-2.21758888860777e-05
-4.22887623341859e-06
-2.34883864956438e-05
-3.70097014397183e-06
-2.29569984754523e-05
-2.70179899648742e-05
-2.43346815615236e-05
-8.00348984765351e-06
-2.25578067122672e-05
-7.99362953106919e-06
-3.63876014479684e-06
-2.34359725664507e-05
-4.65286737217009e-05
-3.06981925249707e-05
-2.91205813050717e-05
-1.50530167393138e-05
-8.92816808411209e-06
5.69567816792584e-06
-2.53253102016019e-05
-1.87069150082018e-05
-1.49633080468331e-05
-2.31374998124689e-05
-3.07838289069126e-05
-2.74615264650882e-05
-2.93319743616123e-05
-4.05844811541623e-05
-2.13083236915277e-05
-4.19362883339077e-05
-1.15074919599255e-05
-1.36424721787523e-05
-3.00184522285746e-05
-3.78617801081488e-05
-9.16694690972151e-06
-2.43256648520873e-05
-8.84286928926265e-06
-2.75404160045634e-06
-3.3140934219043e-05
-4.03146890318345e-05
-3.6335628958688e-05
-1.86624594280419e-05
-2.70635101438056e-05
-5.99215024591777e-06
-6.68776138878998e-06
-1.09451480005207e-05
-1.00976519944627e-05
-3.17304368930143e-05
-3.41261262688168e-05
-1.53947545296356e-05
-1.27282630761645e-05
-7.23639394546609e-06
-1.6023043174774e-05
-1.72921862061823e-05
-1.44883604623258e-05
-1.53140798054221e-05
-1.20534018257285e-06
-2.93326687274089e-05
-2.99643375808587e-05
-2.76169884588418e-05
-1.02327478320251e-06
-2.18722252299866e-05
-2.80086199795208e-05
-3.38069480441343e-05
-2.06804503269832e-05
-3.33410372354098e-05
-5.20602704262173e-06
-7.40978168903663e-06
-2.98234395739284e-05
-2.64745141039214e-05
-3.94531626192181e-05
-1.8968250111017e-05
-1.6396361894523e-05
-2.06402118512488e-05
-2.68606916617112e-05
-3.27563066993963e-05
-1.6297468481311e-05
-3.61477475894e-05
-3.9096168933719e-05
-8.3490872668063e-06
-2.24023667574639e-05
-2.67473252623973e-05
-3.96661124704533e-05
-2.07474419789584e-05
-2.9623617179261e-05
-1.66948655990671e-05
-2.1381912425039e-05
-2.76357237321507e-05
-1.98964029830355e-05
-4.04807317195864e-05
-1.292712603411e-05
-1.01928806738383e-05
-1.40892756543753e-05
-9.09818397864101e-06
-1.78870004372533e-05
-1.27628121305808e-06
-3.51110953282654e-05
-2.4559400205656e-05
-1.79263085290339e-05
-4.09343280609503e-05
-3.51079071693294e-05
-2.55496852701472e-05
-4.14047402923087e-05
-5.09337648021484e-06
-1.73399094202173e-05
-3.9388352434922e-05
3.26091159601271e-07
-1.59923027111408e-05
-2.65263483257305e-05
-1.51688382759804e-05
-3.11719655287867e-06
-2.29704533837126e-05
-1.48768232097841e-05
-2.38710012408921e-05
-3.55132306919106e-05
-2.89433798487781e-05
-2.87668448896605e-05
-1.44980338143304e-05
-2.62896407114238e-05
-3.05236589061065e-05
-5.439625587835e-06
-1.94371173483674e-05
-2.20433191840797e-05
-4.8824996681087e-06
-3.31914969698303e-05
-3.65102068835165e-06
-2.36321302361028e-05
-1.95549321762851e-05
-2.82766513067736e-05
-7.66855168881315e-06
-2.49533857645321e-05
-9.24101362438928e-06
-6.97681325236073e-06
-3.31542192051604e-06
-1.63309363811864e-05
-3.50848033073133e-05
-2.45028303206296e-05
-6.4257117826036e-06
-1.57855636709385e-05
-1.21445674778367e-05
-4.93473542221415e-05
-1.64097293020164e-05
-1.54426663331834e-05
-2.30104487410904e-05
-2.79672348315339e-05
-2.66559085063855e-05
-1.86062184379924e-05
4.52540637581143e-07
-2.53351936973185e-05
-1.09653688405024e-05
-2.80007424633016e-05
-5.30586052276674e-05
-3.02656250703921e-05
-2.03942061671624e-05
-2.90621028620097e-05
-2.44104497334388e-05
-1.08381142292653e-05
-1.85806812414709e-06
-2.8306182840602e-05
-7.58977061175639e-06
-1.92071564807565e-05
-2.59553682082388e-05
-5.37998375220363e-06
-3.36088205558811e-05
-2.22431634707742e-05
-2.16520400373471e-05
-3.57458693072112e-05
-3.57866363438021e-05
-2.63566936591977e-05
-1.59621661321477e-05
-2.95419849490228e-05
-2.22243463376337e-05
9.79993118926039e-06
-9.80751461609924e-06
-2.69316737055513e-05
-1.67503626339944e-05
-1.47574663412202e-05
-5.8420956856885e-06
-5.61369798378549e-06
-3.59525761034015e-05
-1.44139242800245e-05
-8.1687318966797e-06
-2.38189142623017e-05
-1.07055921329495e-05
-2.79006851790793e-05
-1.79187910889888e-05
-4.86878828314506e-05
-2.10607419918245e-05
-3.83791265247868e-05
8.22940300790989e-06
-1.57475271118516e-05
-2.7128122825468e-05
-2.18811807554999e-05
-1.83569816030478e-05
-1.4134155266142e-05
7.7647894528897e-06
-2.12998988895684e-05
-9.36197576482101e-06
-1.71502492705133e-05
-1.71838108187501e-05
-1.80356118447093e-05
-2.47828192352358e-05
-8.8871938671572e-06
-1.3837510795038e-05
-3.54576984606608e-05
-3.00396230876308e-05
-2.68973149511221e-05
-2.81844068234454e-05
-3.69329547515672e-05
-2.68903720094401e-05
-1.3046527607223e-05
-2.46536937952949e-05
-2.35732300596169e-05
-2.09867293460514e-05
-2.25659673203599e-05
-1.50636839104544e-05
-1.51643843587287e-05
-6.7583023114029e-06
-7.51299696300432e-06
-1.55132523022688e-05
-3.9939533536343e-05
-4.12310182358438e-05
-8.90040019867351e-06
-2.4462626050219e-05
-9.41867561911985e-06
-2.45765125274201e-05
-3.88229063292559e-05
-2.43873071783936e-05
-2.7198522478544e-05
-1.25275316830276e-05
-4.51734933115372e-06
-1.94040453471722e-05
-3.96869160675305e-05
-2.07381865388981e-05
-9.20933397779978e-06
-1.38473428692724e-06
-9.70589299767702e-06
-2.88338434489748e-05
-1.12345556138952e-05
-2.02930814260861e-05
-1.28502944673706e-05
-2.5139490962557e-05
-1.65678248572985e-06
-1.52504784530833e-05
-7.86001984088926e-06
-9.02031334525295e-06
-3.4928057496388e-05
-5.05811741600387e-06
-3.35886590230217e-06
-9.29316950680153e-06
-3.36639294633525e-05
-3.17205670815154e-05
-2.23273482038316e-05
-8.70808143030353e-06
-3.31038495543241e-05
-2.673399694937e-05
-5.23678498468516e-06
-1.43100422855276e-05
-2.10410481330978e-05
-3.78063313657913e-05
-2.57318103324445e-05
-3.36813790292587e-05
-1.41653875323032e-05
-2.81064879350386e-07
-3.03497124198721e-05
-7.70736640440867e-07
-2.3954977657598e-05
-1.36547875210395e-05
-1.87091069586583e-05
-4.33559818352524e-05
-8.45115027382186e-06
-1.92285732454458e-05
-3.55396531932891e-05
-1.79262214975877e-05
-1.25524382616939e-05
-2.37578627843407e-05
-2.14708423045962e-05
-1.90239661751343e-05
-2.44979499082796e-05
-2.86989944780316e-05
-5.0829020500497e-05
-2.20448254418349e-05
-2.34042244138135e-05
-2.682659574118e-05
-2.27330823246305e-05
-1.38455214644846e-05
-1.31066358013042e-05
-2.99444528225139e-05
-1.79278426117727e-05
-1.72337095244566e-05
-1.92120549877892e-05
-1.09692631880338e-05
-4.80052491909618e-05
-6.91342023872757e-06
-2.26120937343691e-05
-3.49385755402544e-05
-6.25098391060915e-07
-1.02408811346932e-05
-2.13296679413536e-05
-1.85216576448016e-05
-2.36072504738284e-05
-3.46816874658128e-05
-2.26261105078046e-05
-1.84114642470835e-05
-8.64223330807111e-06
1.25558412253099e-05
-3.78102868951006e-06
-1.71725286402373e-05
-1.49876085020596e-05
-1.32936467581458e-05
-3.12170589087649e-05
-3.49952887771407e-05
-1.88034937805357e-05
-2.85099897906833e-05
-1.69006602575588e-05
-3.03281913204475e-07
8.6716756165256e-06
-2.10947217347758e-05
-1.58803446670446e-05
-4.01043590655106e-05
-2.40949623986511e-05
-1.1816838590371e-05
-1.4505766491151e-05
-4.27673980453424e-05
-1.12132365931927e-05
-2.08547155964885e-05
-3.33263375231074e-05
-2.24977263978001e-05
-3.90028452979889e-05
-2.24021645947249e-05
-2.73475663355939e-05
-4.27951296675039e-05
-6.99240182830956e-06
-7.47812155423853e-06
-1.6423952294534e-05
-1.07331725424077e-05
-1.94080030944174e-05
-2.91912483165615e-05
-1.08158901712506e-05
-2.54482712688093e-05
-2.26183418549813e-05
-1.75106215253497e-05
-4.00207687594521e-05
-2.69369319993127e-05
-2.45716443952383e-05
-3.53450781688044e-05
-3.02734669162665e-05
-6.80529656959472e-06
-2.65242728856227e-05
-2.707843709347e-05
-1.08015366143754e-05
-3.76517646493963e-05
-1.80144938901495e-05
-2.32817552572443e-05
-3.0561218999805e-06
-1.49455321925226e-05
-3.24914358750608e-05
-1.03793755890188e-05
-8.8933296164431e-06
-7.05208054508835e-06
-2.11462780851944e-05
-1.39773868729172e-05
-3.27057951500745e-05
-1.62540893400372e-05
-2.10337297708791e-05
-1.52382503275462e-05
-3.21996458834436e-05
-2.87367490190778e-05
-1.23190876382199e-05
-1.81242201362798e-05
-2.24665943797403e-05
-3.27368487157911e-05
-2.27128788524631e-05
-2.07673628497072e-05
-2.25603227931486e-05
-3.77039134334439e-05
-1.07475687548885e-06
-2.02774223927754e-05
-3.56278524425414e-05
1.1384482239115e-05
-1.47758877421668e-05
-8.18107251832221e-06
-3.85066805492501e-05
-6.63770932757146e-06
-5.20910667654783e-06
-4.20179272566333e-05
-1.59401132247856e-05
-5.73135693845069e-07
-1.2182231901372e-05
-7.65058842152592e-06
-9.1364832157082e-06
-2.9657117512563e-05
-3.13430600305486e-05
-1.46448734782201e-05
-1.83359703698088e-05
-2.92498980778998e-05
-3.98259619336665e-05
-9.78192322856898e-06
-1.89280182268786e-05
-1.19294293031295e-05
-4.67024180973771e-06
-4.47538559693845e-05
-2.25771477642869e-05
-4.3265969215301e-05
8.21194421868153e-06
-1.80084828215929e-05
-2.12390536419268e-05
-1.22791135915587e-05
-1.95025181877754e-05
-2.63322386472999e-05
-2.08308469039964e-05
-2.98574942428863e-05
-3.61376622108117e-05
4.34953996014969e-06
-2.7420925115472e-05
-1.49575210579771e-05
-3.94607582800593e-07
-7.74094192737192e-06
-3.03660014747811e-05
-3.04687627510705e-05
-1.16494607645501e-05
-3.00014962538215e-05
-3.07819439764808e-05
-1.45230934164337e-05
-1.98859397058947e-05
-2.54139786371797e-05
-3.36940681425315e-05
2.48711376018935e-06
-3.11091748832662e-05
-3.10707541939927e-05
-3.25958511010142e-05
-1.69433727544616e-05
-2.61924265863686e-05
-1.69109090756103e-07
-3.31749602270126e-05
-1.35749188279749e-05
3.05908198201075e-06
-1.85841189920049e-05
-1.90480026599279e-05
-5.23659190971755e-05
-3.03984826814642e-05
-4.31582166777796e-05
-2.91933198105532e-05
-3.06273993636074e-05
-2.74898703066476e-05
-3.03647462387551e-05
-3.2039925614719e-05
-2.27875261633838e-05
-3.78144453721943e-05
-1.96224633297409e-05
-2.11160115701504e-05
-1.67619378700954e-05
-5.16902143823803e-05
-2.95428398004518e-05
-1.97804148670483e-05
-9.33769853057424e-06
-1.27528610892935e-05
-3.61289499557517e-05
-2.71418566855888e-05
-3.87436561100861e-05
-1.41207082741207e-05
-7.19024930258847e-07
-4.6642345967524e-05
-3.3190194719644e-05
-2.12177118741709e-06
-3.04512822449942e-05
-2.0827640201044e-07
-4.07657997828427e-05
-1.2244176777915e-05
-2.76404922735681e-05
-6.06507422489321e-05
-3.25807166099987e-05
1.95860963568042e-06
-1.62345576087313e-05
-1.18339436623286e-05
-2.07427750849354e-05
-1.14924216800135e-05
5.89155507006006e-06
-1.05428586586847e-05
-1.1638180239307e-05
-2.13424271909772e-05
-2.29060911376488e-05
-3.81156815489837e-05
-5.44822926924652e-06
-1.72358701096322e-05
-2.52521752622371e-05
-1.82459971171531e-05
-2.60365822568537e-05
-4.45055044618264e-05
-2.86256270987157e-05
1.5301103187246e-05
-4.11949109160698e-05
-5.73692039574025e-05
-2.72841543844164e-05
-1.54638790252003e-05
-1.30447857767939e-05
-3.31482125631826e-05
-3.75183139780519e-05
-1.89618569003154e-05
-3.15481709113937e-05
-1.92262789441066e-05
-2.05978833939971e-05
-3.16934107843143e-05
-2.23779079494343e-05
-1.39197715432756e-05
-2.64218499678248e-05
-2.6679144425245e-05
-4.34383528020124e-06
-1.1977059946002e-05
-9.15545342197636e-06
-2.33413313017984e-05
-2.23238067978781e-05
-1.86769419732217e-05
-5.18510102942067e-05
-2.10249518205526e-05
-4.40647487563e-06
-1.43539381567502e-05
-1.31296558502584e-05
-3.70440211736137e-05
-4.48296604147876e-05
-2.94159868005186e-05
-3.0220537526163e-05
-1.11409717961357e-05
-2.4240335103844e-05
-1.31714828099838e-05
-3.51740079194622e-05
-3.24827735595091e-05
-1.58274800828572e-05
-1.90739478472396e-05
-1.57628256048988e-05
-2.18732572407461e-05
-2.90857870249309e-05
-2.47795367732158e-05
-2.98551238331523e-05
-1.05043308278264e-05
-1.23598708113337e-05
1.5848471418694e-06
-3.36561035074176e-05
-1.20765179309059e-05
-9.76865393395929e-06
-2.07044909035709e-05
-8.93407644533669e-06
-4.07552970779672e-05
-1.95438962268471e-05
-4.38893867820453e-05
-1.44651276664453e-05
-2.95859003387076e-05
-1.29868087732826e-05
-9.07790512658454e-06
-1.56804844993235e-05
-3.26482404847665e-05
-3.63522132249882e-05
-7.03851114975805e-06
-3.73022025776471e-05
-4.57727919022601e-06
-3.42348178103122e-05
-3.28803997234157e-05
-7.20506295038191e-06
-2.93133660236312e-05
-2.0458987129198e-05
-2.6264092785195e-05
-1.37113213509988e-05
-2.42059827804878e-05
-2.20218254248165e-05
-2.18968663443612e-05
-2.70719237568873e-05
-2.54913751628404e-05
6.68320019272195e-07
-1.60020392390952e-05
-3.36557081121095e-05
-3.09030532461083e-05
-2.25274039845722e-05
-2.73285785930795e-05
-1.73466965871101e-05
-4.1819883343198e-05
-6.63357131813261e-06
1.13437326699238e-05
-1.62208220278316e-05
-1.68786023238096e-05
-1.80795117119867e-05
-1.77306594209603e-05
2.75492646998974e-06
-3.6782035138474e-05
-2.90414707637155e-05
-1.7569435288706e-05
-1.7290233004081e-05
6.55349553627739e-07
-3.20233642006546e-05
-2.40517983608892e-05
-2.20471630033349e-05
-3.28049882645447e-05
-1.63614947580058e-05
-3.18108704963555e-05
-1.75981417508037e-05
4.07734706846416e-06
-1.12888291337195e-05
-9.36021147212504e-06
-7.57815003821567e-06
-1.42054948334991e-05
-2.60507650017894e-05
-2.00541524042858e-05
-1.98970948506027e-05
-1.97686845643336e-05
-1.8375097664267e-05
-2.67690072842794e-05
-5.56639748119352e-06
-1.75386098688152e-05
-2.05869199754836e-05
1.93580585252274e-06
-2.26874321193518e-05
-2.71742747062177e-05
-2.68391281759932e-05
-1.73260188324785e-05
-7.29412851719673e-06
-2.37846380272346e-05
-3.11373441515135e-05
-2.01179993271456e-05
-2.78278122626455e-05
-9.68702328762466e-06
-2.28294782085237e-05
-4.05622900240532e-06
-1.62047772443154e-05
-2.50043894748593e-05
2.66235907993081e-06
-4.8976262950784e-05
5.58558603950893e-08
-4.29872131450995e-06
-1.70729069220359e-05
-1.26134199832184e-05
-6.82703796303907e-06
-8.82058282008557e-06
-1.42841211864895e-06
-1.76929264584436e-05
-1.92333315484171e-05
-4.17000903508849e-06
-8.69490460601501e-06
-3.23987530843843e-05
-1.64197859346676e-05
-1.27117606950948e-05
5.12615836321149e-06
-1.43802874415423e-05
-1.9732000310844e-05
-2.17141994186926e-05
-3.78669994986296e-05
-1.81634571008178e-05
-1.42718591748604e-05
-1.93713463085427e-05
-1.78567071733998e-05
-2.85370517832391e-05
-1.57652670292529e-05
4.43964406818079e-07
-2.17604957611389e-05
-3.36081739020607e-05
-1.24944459392508e-05
-1.74408804847652e-05
-3.28685932846788e-05
1.25082860421321e-05
-8.74083481866801e-06
-1.83614526566476e-05
-2.43490457065272e-05
-2.66143958599805e-05
1.70275320572716e-06
-1.97162653405562e-05
-2.75845976676946e-05
-2.46983107856022e-05
-7.93779128940851e-06
-1.43375913376284e-05
-1.6330167794347e-05
-2.94013285059546e-05
-4.26994762770391e-05
-2.11063465462235e-05
-2.43641118704663e-05
-2.27567980722034e-05
-2.63844106318322e-05
-3.1872327860665e-05
-4.16333868801752e-05
-1.95330687099414e-05
-2.05921716728518e-05
-4.40882407302508e-05
-4.46895381613335e-06
-2.4376851793075e-05
-2.34677365639067e-05
-2.43983314186391e-05
-4.07003748402225e-05
-4.78848093759866e-05
-2.19269826911895e-05
-9.42794292733382e-06
-3.10588006910058e-05
-1.59045230977842e-05
-2.21311712108081e-05
-7.69527468257588e-07
-6.81242219661993e-06
-3.41578235264056e-05
-2.79627854531942e-05
-1.4068574786123e-05
-4.20960172918271e-05
-3.0061711105474e-05
-2.53720870363554e-05
-2.38980264070858e-06
-1.33634334933189e-05
-1.35218852601757e-05
-3.06376625901903e-05
-1.77000396643568e-05
-2.13134244039332e-05
-1.05346877707821e-05
-1.97373724819946e-05
-2.39341689545941e-05
-3.31634446238853e-06
-1.81220409517574e-05
-3.4253885735406e-05
-1.02334840750115e-05
-1.68104520765358e-05
-2.61744033275795e-05
-4.44665799311856e-05
-5.34949809529423e-06
-3.48161653282494e-05
-1.94965925001881e-05
-1.19490222910264e-05
-4.24360588858562e-05
-3.09805252092423e-05
-2.71436145532641e-05
-2.34935607490133e-05
-2.0736432632071e-05
-2.49724264103126e-05
-5.66358676904573e-06
-3.26310975248669e-05
-2.68876938215156e-05
1.74383429288021e-05
-1.78772159350174e-05
-2.3401368347252e-05
-2.92605664141131e-05
-3.76243935334311e-05
-2.48206220451695e-05
-1.97868679047179e-06
-1.94044908849417e-05
-1.90094420958506e-05
-1.31766391914318e-05
-2.50742705675579e-05
-1.31249438732668e-05
-1.17085041614734e-05
-2.20611033225168e-05
-2.13957640696164e-05
-2.33943045948487e-05
-2.38302266036042e-05
-2.05523110568831e-05
-1.12946888519285e-05
-1.74764684606724e-05
-3.44639240577691e-05
-3.26175966142849e-05
-9.46692209634216e-06
-2.37404469333442e-05
-1.86589168731518e-05
-1.07627966556624e-05
-1.60946314342865e-05
-2.99923049559998e-05
-4.08084385627753e-05
-2.90040104187487e-05
-2.10572262318718e-05
-1.15661252741731e-05
-1.3771671182453e-05
6.13029844385841e-06
-3.27254278217514e-05
-1.61210591601338e-05
-2.39248152662797e-05
-2.65778847348846e-05
-4.53448874493062e-05
-5.96937154386778e-05
-6.89746938608436e-06
-1.96548180406509e-05
-1.97457642793062e-05
-3.4097718262959e-06
-1.09769961696209e-06
-1.44044482043276e-05
-4.99834429900808e-06
-1.08264313185105e-05
-2.13672441592195e-05
-2.31703496884579e-05
-1.36992108189967e-05
2.08312686584186e-06
-2.48493847205454e-05
-4.0015793305931e-06
-7.05262963995196e-06
-1.88736964677885e-05
-2.79424534902025e-05
-4.74821291122708e-06
-5.4201547342219e-05
-2.06370850966717e-05
-8.12445191275337e-06
-1.03021350135614e-05
1.35728490291074e-05
-1.16266603610376e-05
-3.34036290978806e-05
-3.65610182285203e-05
-3.88069831746347e-05
-3.51337583945538e-05
-1.71882966500069e-05
-3.26497579634409e-05
-1.12301151029324e-05
-1.67038571823703e-05
-4.85196273583988e-05
-1.98484983884183e-05
-3.09982632717631e-05
-1.44124982775272e-05
-2.8730980576463e-05
-2.46631859899537e-05
-7.00811528323048e-06
-6.87150552319457e-06
-1.44368024808747e-05
-3.57883889412486e-05
-1.92521132314835e-05
-4.83725101431274e-05
-3.38880561245437e-05
-2.02589545166539e-05
6.128641823684e-08
-1.5746395308417e-05
-2.47738508041225e-05
-1.62226826355709e-05
-2.47075698640269e-06
-6.38522654797427e-06
-7.10602152022746e-06
-1.07730769572501e-05
-2.08692441253068e-05
-1.16956321713725e-06
-2.35239774658442e-05
-4.24119019047428e-05
-2.29094036846675e-05
-2.96510002588874e-05
-8.18337549404283e-06
-2.6688430031915e-05
-3.26708758294131e-05
-1.94726055994983e-05
-1.74124141806089e-05
-3.88870371154986e-05
-8.88953896577355e-06
-4.38213427170022e-05
-2.30737826368544e-05
-2.66946500438866e-05
-1.93799272016292e-05
-2.33653866787005e-06
-2.2667098782019e-05
-1.4455237116504e-05
-2.59346469239654e-06
-1.44468089716403e-05
1.14997619706464e-06
-2.32199879787932e-06
-2.61781406309964e-05
-4.0405998916165e-05
-3.16112095543743e-05
-1.64651250702219e-05
-1.57947801687661e-05
-1.83680398053146e-05
-3.43394827048565e-05
-6.84706151201086e-06
-1.80074290705305e-05
-3.14297501903509e-05
-1.38026098092911e-05
-1.35624613920066e-05
-1.55796784032874e-05
-8.95010314347122e-07
-5.2124317881165e-06
-3.19429404197868e-05
-3.12692792910571e-06
-2.53353618584689e-05
-3.94354209319387e-05
-5.87297706410528e-06
-2.34970904569054e-05
-1.4671459729196e-05
-1.63857955500947e-05
-2.30671758295691e-05
-1.6304054946412e-05
-3.36975337233288e-05
6.51859999579164e-06
-1.50200279189497e-05
-3.00915198175168e-05
-1.53387096304512e-05
-2.26341715063807e-05
-2.24360735214537e-05
-3.17110697824987e-06
-3.68024760060677e-05
-1.02928308036929e-05
-1.78240943400756e-05
-1.87865957245053e-05
-3.14178397299808e-05
-2.61669674127486e-05
-2.9845731869814e-05
-1.54052794172916e-05
-1.70224209370778e-05
-2.25996569134101e-05
5.2970214734842e-06
-3.65505623357302e-05
-2.52325477455485e-05
-2.59091100519074e-05
-3.62179556940013e-05
-1.87694888295822e-05
-2.27296750238117e-05
-1.34250878017148e-05
-2.87062467519791e-06
-1.97811895611862e-05
-1.67481975026524e-05
-1.80409635010162e-05
-2.03446900366952e-05
-2.43185578731115e-05
-3.1215273622779e-05
-1.06483482661533e-05
-3.46540188142379e-05
-4.43465858553147e-05
-6.00729753241094e-06
-3.13077389670907e-05
-2.2135167654789e-05
-3.34663729018977e-05
-1.49390067042471e-05
-1.8007720231295e-05
-5.52667285651231e-06
-1.26618050966532e-05
-2.65203859368485e-05
8.22018586850499e-06
-4.7826314903641e-05
-1.97443415456518e-05
-1.28187954390349e-05
-2.81445017048864e-05
-3.14707914084795e-05
-2.72083030286824e-05
-2.93044168622153e-06
-1.88503471541247e-05
-1.37083719232514e-05
-1.02634074944961e-05
-1.41075004745846e-05
-2.89513223009837e-05
-2.86651936640318e-05
-4.70437730331993e-06
-3.09216274011657e-05
-3.27388815872103e-05
-4.12052952226817e-05
-3.85937882652939e-06
-2.53574610409825e-05
-1.53638157825472e-06
2.36591388333763e-06
-7.9666292734402e-06
-2.13448620412008e-05
-2.48621099327169e-05
-3.82130365975193e-06
-4.48713931251572e-05
-2.95771226495919e-05
-1.65983687921705e-05
-1.52282128366278e-05
-1.88331430185263e-06
-9.85330826079789e-06
-1.64209766281888e-05
-2.6688418847238e-05
-2.72924663646523e-05
-2.13942550167742e-05
-2.59278649017802e-05
-2.21731049649013e-05
-3.2691828311363e-05
9.55585298102567e-06
-2.09214986665311e-05
3.54605765533764e-06
-2.12896923021712e-05
-2.0050825875073e-05
-3.25393540773982e-05
-2.98837240337576e-05
-1.48363738590754e-05
-2.2363400287789e-05
-2.79113677681582e-05
-2.08341569171874e-05
-2.39742268839365e-05
-2.89434560756007e-05
-1.54199438398168e-05
-2.67780338324443e-05
-1.54599748867699e-05
-2.79040215695338e-05
-3.80999287393073e-05
-1.6477568866285e-05
-1.86169842752556e-05
-4.19843175479216e-05
-1.2436226767146e-05
-3.32742449049615e-05
-3.21942229660366e-05
-2.94665455762393e-05
-2.51799709469919e-05
-2.67285856293751e-05
-1.13655969917756e-05
-3.21534123028131e-05
-3.62823742559224e-05
-1.80787682277544e-05
-1.04208835698447e-05
-5.47386287686391e-06
-1.38203049645464e-05
-1.57394849321067e-05
-2.92186696387873e-05
-1.90111914414624e-05
3.77627426950028e-06
-3.14595940923167e-05
-3.19963037442306e-05
-9.53482848215386e-06
-2.39389689655337e-05
-8.90243300135607e-06
-4.54744143284258e-05
-2.60808771682808e-05
-2.35736849758686e-05
-3.31052732644182e-06
-3.32285717891177e-05
-5.72816040561193e-05
-1.68693419239401e-05
-2.85741180855762e-05
-2.38377335085499e-05
2.46548056737861e-08
-1.74178912970806e-05
-1.87967430061338e-05
-1.02532284427698e-05
-1.64336165211392e-05
-9.37137123850221e-06
-1.27502472525677e-05
-2.74049393492951e-05
-4.65320677338433e-06
-2.66453525817902e-05
-2.24485034427588e-05
-2.33087953884395e-05
-1.78206369457162e-05
-2.5463969649097e-05
-1.67090757776977e-05
-1.19174489833341e-05
-2.38435193448481e-05
-1.25088175433485e-05
-1.72384910663294e-05
-1.77452124896652e-05
-2.7471751083917e-05
-1.76985611017021e-05
-1.61900214621575e-05
-7.93761808832401e-06
-2.18735072595203e-05
-1.96829024875312e-05
-3.62761121880403e-05
-2.67383337093061e-05
-2.53494847716475e-05
-1.67449501045721e-05
-1.89918511675352e-05
-3.767108195435e-05
-6.68064773861767e-06
-1.89667008089922e-05
-2.10234999435272e-05
-4.23657977582907e-05
-2.89099972041016e-05
-1.43998687621296e-06
-4.11421906951289e-05
-8.623512049574e-06
-3.1358927442833e-05
-2.40410331208559e-05
-2.08869947903134e-05
-2.02267180098953e-05
-1.94416481879128e-05
-2.63856554684872e-05
2.045732430251e-07
-1.495419119793e-05
-1.03686279666078e-05
9.38477459203541e-06
-2.83854762500634e-05
-1.38191103063999e-05
-2.13783752594292e-05
-1.66518836533906e-05
-3.04886561981843e-05
1.34322920507001e-05
-1.46477996234057e-05
-1.98936192177866e-05
1.14546452145202e-05
-1.29687791247466e-05
-1.22179236421707e-05
9.47279705549798e-07
-2.046301003868e-05
-1.45001330710856e-05
-1.46313998583381e-06
-1.49248665509292e-05
-1.84435283639676e-05
-1.40282763506466e-06
6.21441309666138e-07
-1.89190327177277e-05
-2.56295530640952e-05
-2.41972212646832e-05
-1.3602740700637e-05
-3.20051803774496e-05
-3.34592013640779e-05
-3.82007424321607e-05
-4.26965931369845e-05
-1.72239972566709e-05
-1.49680244544174e-05
-1.739939686012e-05
-1.48068883965488e-05
4.87850890606352e-06
-4.11383054647456e-05
-5.57818796994085e-06
-1.91935428558458e-05
8.284858674126e-07
-2.38253760657703e-05
-2.57448771601628e-05
-2.86569966556274e-05
-3.30744972600196e-05
-2.36475455036163e-05
-1.47700952532263e-05
-1.26965621116193e-05
-2.75658179404488e-05
-3.04247543153942e-05
-3.00314734721921e-05
-3.00000633038842e-05
-3.1705053827771e-05
-3.28989113732085e-05
-1.62387090583125e-05
-5.4883052711467e-06
-2.34078710309265e-05
-2.07896709180583e-05
-1.06418291419626e-05
-4.31847393437332e-05
-3.7212789248473e-05
-6.01285779495489e-06
-2.67835245317431e-05
-1.99216746347634e-05
-2.08486016920935e-05
-1.38362551167542e-05
-3.42160688673157e-05
-1.00197764036058e-05
-2.05158923808353e-05
-1.48616405451121e-05
-1.49165785296313e-05
-2.74969505137615e-05
-2.83342824404434e-05
-9.62200454561998e-06
-3.31878535164204e-05
-2.93904585119338e-05
-1.85315166775298e-05
-1.9830677183642e-05
-2.06890579070563e-05
-3.17864113438596e-05
-4.13365712107233e-05
-7.77767594893903e-06
-9.20594702679483e-06
-1.34825267866803e-05
-2.88110507837633e-05
-1.27407569932803e-05
-1.26460455024796e-05
-2.71846277311081e-05
-2.69061880620598e-05
-1.39973212003406e-05
-3.73369489586118e-05
-1.56608548454345e-05
-3.14804900447475e-05
-3.30784957048477e-05
-2.43783612497599e-05
2.44777073315205e-06
-2.55225671636601e-05
-2.12053026409585e-05
-2.78531887579599e-05
-2.61399125249788e-05
2.65897068902826e-06
-2.7054508841391e-05
-1.44736132352505e-05
-3.76562057685833e-05
-3.56054265544524e-05
-5.02461655127697e-05
-4.29130827347573e-05
-2.65314557278161e-05
-2.07526532868782e-05
-1.69127642492443e-05
-3.36843436214873e-05
-9.83492187453932e-06
-2.62148570340777e-05
-3.09061552520382e-05
-4.95729303199149e-05
-1.09082827799281e-06
-1.59680330178949e-05
-1.86445954015402e-05
-4.41355475430866e-05
-3.65828054071889e-05
-3.12466964455807e-05
-4.94361160463091e-06
-2.56678783978169e-05
3.48699381593177e-06
-1.1006339254078e-05
-9.95434279066892e-06
-1.03810005518386e-05
