# Supplementary material for: Research on computational propagation and identification of mine microseismic signals based on deep learning
Source: PLoS One. 2025 Oct 22;20(10):e0334641. doi: 10.1371/journal.pone.0334641 (PMC12543183; doi:10.1371/journal.pone.0334641)
Supplement: S3 Data — (ZIP) [file pone.0334641.s003.zip › 000100500002905.xlsx_0.txt_24.txt.txt]

-9.77794566821682e-06
-7.56045860319354e-06
-2.44153630101135e-05
-1.60424675186133e-05
-1.62432247715868e-05
-2.10189521413922e-05
-1.08722018981224e-05
-3.79485821049577e-05
-1.36496840784194e-05
-2.20416102078069e-05
-1.73004517279796e-05
-1.47575607660058e-05
-1.97853088631652e-05
-2.75445369175521e-05
-8.94708447903935e-06
-4.414109316815e-05
-7.95423525982161e-06
-3.04026596132865e-05
-1.50855550636639e-05
-2.46790041369333e-05
-3.24197009202699e-05
-1.53114700138615e-05
-2.04908591022214e-05
-5.80130266862035e-06
-1.87888135870011e-05
-4.52270126372772e-05
-1.00766433423063e-05
-7.28374687475644e-06
-1.43212773928062e-05
-1.97236177495724e-05
-2.67056463082436e-05
-2.34105016785709e-05
8.00987965506846e-06
-3.45816766148671e-05
-1.47731226090473e-05
-1.22871149011314e-05
-8.42186657404109e-07
-1.12787244350166e-05
-3.22567867250838e-05
-2.40096433220661e-05
-2.8036126458603e-05
-1.43268502192756e-05
-1.06295671125937e-05
-2.14141382808534e-05
-2.18836910479019e-05
-1.20291020189275e-05
-1.19821315062357e-05
1.25359983134684e-06
-4.31428820248476e-05
-1.99281463557357e-05
-2.91227454602953e-05
-1.79353675542786e-05
-2.67635728206249e-05
3.89726674085992e-07
-2.36650923424145e-05
-3.3695768975046e-05
-2.15681761540287e-05
-2.15102544951767e-05
-1.43776711767655e-05
-2.52772769476221e-05
-3.05388640968818e-05
-3.07093822576754e-05
-2.87407961908188e-05
-4.34263440459897e-05
-2.81722277675088e-05
-2.63929610170697e-05
-5.50569614366033e-06
-1.38633052596649e-05
-1.37898836923055e-05
-1.8721424733659e-05
-2.02414658578757e-05
-2.24209152859859e-05
-2.88754483901246e-05
-1.16620735852109e-05
-4.68204647890224e-05
-2.8602867246646e-05
-2.38952346899562e-06
-7.60192772098614e-06
-9.69260172159342e-06
-9.55556110232228e-06
-2.27591372794812e-05
-9.61782519897387e-06
-1.00490931936224e-05
-7.0597436746212e-06
-1.3774038355164e-06
-5.99750425024522e-06
-2.54693710930534e-05
-1.88756399299655e-05
-2.59094252139954e-05
-2.59309110877397e-05
-1.55795112087548e-05
-3.35557489040184e-05
-8.94419879019388e-06
-3.60669321897392e-05
-2.66982266282942e-05
-3.71107401630781e-05
-1.88663631051018e-05
-4.21939916264665e-06
-2.32026497015823e-05
-1.83792961010378e-05
-8.87604194282372e-06
-3.61849301130447e-05
-2.43524655605729e-05
-3.3203242926984e-05
-3.47104316183431e-05
-1.31830644551976e-05
-1.35917348938135e-05
-3.01064497496607e-05
3.07408028046638e-06
-1.40497916755826e-05
-2.23473206624466e-05
-1.92296276271794e-05
-2.94115855844684e-05
-3.10401252367176e-05
-1.8404108727582e-05
-2.11138713298865e-05
-4.48696720090633e-05
-2.24700524392784e-06
-2.80947332079161e-05
-3.02069648156021e-06
-3.27604716408739e-05
-1.8944022424615e-05
-7.66466529810411e-06
-3.3049003806292e-05
-1.52656926827528e-05
-2.1576729016982e-05
-2.67851824177063e-05
-1.14093624328957e-05
-4.28266278061801e-05
-6.74769022168617e-06
-2.45531041792749e-05
2.06304856986893e-06
-3.46194580058642e-05
-4.28511662329345e-07
-2.38236228754252e-05
-3.71928447690167e-06
-1.44617635851668e-06
-2.34447843814625e-05
-2.00741252918405e-05
-1.13311299837286e-06
-1.85930885463282e-05
-5.27859130074393e-05
-3.06485362457542e-05
-1.45286206798787e-05
-3.71415120199396e-05
-2.48088579823945e-05
-3.80065452042206e-05
-8.89292438700348e-06
-8.74689383237476e-06
-3.07113379774041e-05
-2.70613352797798e-05
-1.08537471213765e-05
-1.31275984805754e-05
-1.68902949992555e-05
-3.32543992962798e-05
1.50727492410307e-05
-1.74457262384818e-05
-9.51316442412508e-06
-3.05640520532773e-05
-6.74587621996257e-06
-2.15030954973405e-05
-3.51118262020706e-05
-4.15812067008918e-05
-1.28731580439567e-05
-3.13438746959868e-05
7.39074289297615e-07
-1.29273404449735e-05
-1.9300863943267e-05
-3.88418413606847e-05
-5.10976944645372e-06
-1.86963553799514e-05
-2.34377452084224e-05
-1.75453519853446e-05
-2.64319391237021e-05
-1.69274018823334e-05
-3.98992651345837e-05
-3.13802081236363e-05
-2.21451297459597e-05
-3.17413092791153e-05
-2.69958094678793e-05
-1.25598499950383e-05
-1.12590223907462e-05
-1.6517044442404e-05
-2.87737415472982e-05
-2.75718302637123e-05
-5.38521128192567e-05
-6.04539138581235e-07
-1.05519280159093e-05
-1.31574006334003e-05
-2.29944787196994e-05
-3.57666807030247e-05
-2.83489773021681e-05
-2.61876293462841e-05
-2.94616463012952e-05
-1.36250692009788e-05
-9.09338630000661e-06
-3.18890663056174e-05
-5.76538839913148e-06
-2.35492071452338e-05
-1.89079685265109e-05
-3.41853182737826e-05
-1.25794092976757e-05
-1.17144626448975e-05
-3.87799384383475e-05
-2.04694803449549e-05
-2.65874016792623e-05
-1.77414526264476e-05
-2.69843884465222e-05
-1.764141884153e-05
-1.61851263563652e-05
-2.72319160242975e-05
-8.95694506693334e-06
-2.8996126966997e-05
-4.57382237143279e-05
-7.70560464926761e-06
-2.59890028286166e-05
-4.43216573894067e-05
-2.45925757787233e-05
-2.6254599929965e-05
-2.90422643446781e-05
-1.33229970102982e-05
-2.69498983725929e-05
-3.15076510940711e-05
-9.86049171199922e-06
1.4945597718916e-06
-2.85415460329686e-05
-2.32269959518731e-05
-3.18952811579502e-05
-2.23152436550151e-05
7.7869579207036e-06
-2.08717803576469e-05
-4.91501605714051e-05
-8.20744811700914e-06
-3.02300932303359e-05
-3.38194215357663e-05
-2.65664463015077e-05
-2.23664396398664e-05
-9.99484492054248e-06
-3.27122148669335e-05
-3.09115147752686e-05
-1.54900824550454e-05
-1.46841921033949e-05
-3.51268040275966e-05
-1.42809679829819e-05
-4.33088134698002e-05
-2.02511895556621e-05
-3.25171814291415e-05
-7.45257454792929e-06
1.14555582296747e-05
-3.15418449949819e-05
-1.35514292856814e-05
-1.41801792568118e-06
-2.47004515360759e-05
-2.10596699745909e-05
-3.84742576938664e-05
-2.42164274700442e-05
-2.3807281139818e-05
-2.66624724646124e-05
-3.26324791811038e-06
-1.43187462327457e-05
-9.30352645031478e-06
-2.67845997949134e-05
-3.91301567127176e-05
-1.21940083181983e-05
-9.48191716057963e-06
-1.87698382466121e-05
-2.87810431057545e-05
-6.60316669948278e-06
-3.07596626707869e-05
-2.04461997942838e-06
-1.36106003030638e-05
-3.52165819661249e-05
3.01914509611744e-06
-2.11613824067614e-05
-2.32742905788465e-06
4.67235539184751e-06
-2.49488404004928e-05
-1.35248772995211e-05
-2.84306495445525e-05
-3.85390020065856e-05
-1.15843083117445e-05
-4.41940480020427e-05
-8.99948758496203e-06
-1.31061015934374e-05
-4.3501155558305e-06
-2.09666533703148e-05
-2.87742682403413e-05
-5.11623050663199e-05
-3.11500797256241e-05
-5.67268033226001e-06
-1.65486122322079e-05
-2.62022156866064e-05
-1.2846265849084e-05
-3.22976990667486e-05
-4.77878414256062e-06
-1.14093175094112e-05
-1.26122388987906e-05
-3.37394561619968e-05
-2.44435090472758e-05
-3.29097149395356e-05
-2.49388427369932e-05
-2.66287541030757e-05
-4.15433843723554e-05
-1.34155311663705e-05
-1.14296841950371e-05
-1.29484548034777e-05
-8.09677597315317e-06
-4.93870857627824e-06
-3.06666862416466e-05
-3.64730835705615e-05
-5.11542833873846e-05
-3.35693557658983e-05
-2.68863268542603e-05
-1.46396770990824e-05
-1.28669094890386e-05
-3.30106036631353e-05
-8.86184607225725e-06
-1.36630895043856e-05
-3.14628337567443e-06
-3.68872461225143e-05
-2.86472513332349e-05
-1.55130242415378e-05
-1.25559705209676e-06
-2.5883475252596e-05
-1.83927806295019e-05
-1.72236675623513e-05
-1.7528942562142e-05
-1.62392739731843e-05
-2.3655825696209e-05
-1.78290692293623e-05
-3.72585644808257e-05
1.52269001533889e-06
-1.0722535516187e-05
-9.25808924672822e-06
-1.69408204276897e-05
-2.95695766522686e-05
-5.50364290478379e-06
-2.52605216445446e-05
-9.59383594116851e-06
-3.37818299538225e-05
-2.26538534653567e-05
-4.79488536917973e-05
-2.0805279328891e-05
-2.59824082167317e-05
-2.93380605579876e-05
-2.16689278497885e-05
-1.96104039340171e-05
-3.63660441803214e-06
-3.01684548164674e-05
-4.25983455555489e-05
4.80324752584007e-06
-6.57616011213817e-06
5.19060504205487e-06
-2.12775218592223e-05
-1.56166417969019e-05
-2.02105632772189e-05
-1.41138579351194e-06
-2.40037562019009e-05
-3.96503060058617e-05
-3.31148959592284e-05
-2.64760016645432e-05
-1.67341376621833e-05
-7.59160528168728e-06
-4.30542686589796e-05
-3.70011024929064e-05
-1.77859288478977e-05
-1.78532123141217e-06
-3.13338913219204e-05
-4.71477383227841e-05
-2.65063557503286e-05
-2.25729591605764e-05
-2.76311895436178e-05
-1.05005045792557e-05
-8.53949779418491e-06
-1.53485458395269e-05
-2.85619416562412e-05
-2.25929544985809e-05
-2.58614930738533e-05
-1.860957762481e-05
-1.9911491814591e-05
-3.74892645825579e-05
-2.08099087291846e-05
-7.62323897951723e-06
-2.97119066455397e-05
-2.51483095614181e-05
-2.3804111154916e-05
-2.36877763889742e-05
-1.83054831526691e-05
-1.94771450861867e-05
-3.93568764127086e-05
-1.67822979427967e-05
-2.38418632995971e-05
-1.08195876361453e-06
-1.80670943699508e-05
-2.1439874877873e-05
2.07708084831516e-06
2.01518923988515e-06
-1.76922503010853e-05
-1.64636054193395e-05
-2.70118907457172e-05
-4.20408879651244e-05
-1.65984178077168e-05
-4.11530440510133e-05
-2.63263884006675e-05
-2.7700636356354e-05
-2.39588948539205e-05
-3.50986721047005e-05
-2.18160207886443e-05
-1.74924545791441e-05
-6.7146328163939e-06
-8.19411036128337e-06
-9.6923207669282e-06
-3.07349407135368e-05
-1.85381978331611e-05
-8.70248315706579e-07
-2.04645834656233e-06
-3.5508253800301e-05
-1.84659185055191e-05
-1.85377875569306e-05
-1.64116157894002e-05
-4.02373150779802e-05
-1.6141136063238e-05
-3.38222436565765e-05
-1.59838378700938e-05
-1.79056500747797e-05
-7.06400792536366e-07
-2.4114188780615e-05
-1.6051181479983e-05
-1.65554345141025e-05
-2.83755985859648e-05
-2.54756767682511e-05
-1.38639263009202e-05
-2.67169062830465e-05
-3.78994625437805e-05
-1.91537956204974e-05
-3.29459938718171e-05
-1.67136900364518e-05
-1.16515473149179e-05
-2.59885476118285e-05
-9.35543750855871e-06
-1.61968494108449e-05
-1.14981208716396e-05
-4.11468347779537e-05
-5.01915192273436e-05
-6.41662142811987e-06
-2.61629768783959e-05
-1.93061921269836e-05
-3.3507739882775e-05
-2.34434560917179e-05
-1.27810714442127e-05
-3.95954079964633e-06
-3.54964531759295e-06
-2.18451873363167e-05
-1.21356277197582e-05
-5.54265735812924e-06
-1.29766086488047e-05
-3.64585066916832e-05
-2.59180024204583e-05
-2.04525538260698e-05
-2.43519950140159e-05
-2.50400283728374e-05
-2.39014966801376e-05
-5.79287154930471e-05
-3.82938925483685e-05
-1.68735674289227e-05
-3.49159103134718e-05
-2.00309379062844e-05
-1.79653771667606e-05
-1.74276974573379e-05
-6.46462987988333e-06
-1.90071005651566e-05
-5.59713259217484e-06
-2.91137497933769e-05
-1.85158638681227e-05
-1.75861138426678e-05
-2.90569177962451e-05
-3.0215723090767e-05
-1.61880885599066e-05
-2.2270971850506e-05
-2.83131447917381e-05
-1.55356806194081e-05
-1.31450047251901e-05
-1.37865222196165e-05
-3.99942927258715e-05
-3.59027341008021e-05
-1.47687263798455e-05
-3.04798829350863e-05
-2.53715979113875e-05
-2.38312118029238e-05
-1.694377466586e-05
-1.81595330794506e-05
-1.17984181108533e-05
-3.29371255330885e-05
-2.86980832445861e-05
-2.4256009229439e-05
-2.81823335292068e-05
5.77223752991983e-06
-1.88176611602207e-05
-2.79636283995361e-05
-1.98560941186447e-05
-2.44969601263018e-05
-2.15144330184474e-05
-2.16140843928174e-05
-4.29892662796612e-05
-2.5050401706978e-05
-1.67425173387917e-05
-1.87304727179232e-05
-2.69028075753601e-05
-3.42888419947726e-05
-4.09057581328813e-05
-4.32730977223572e-05
-1.46703869561093e-05
-3.96346001158683e-05
-8.10007465557542e-06
-2.51464642063889e-05
-2.12648072856537e-05
-3.32685464881171e-05
-1.55463662656368e-05
-2.31781338006286e-05
-2.31113270670051e-05
4.2312710287064e-06
-3.23293749301482e-05
-2.26567731241666e-05
-2.78495569402865e-05
-1.28978208906646e-05
-2.67185173896659e-05
-3.60939708384255e-05
-1.3338886623898e-05
-1.35870729799995e-05
-3.49240816466109e-05
-9.29572585773777e-06
-3.0950617501677e-05
-3.03954870585209e-05
-2.46972403029111e-06
1.59457485571223e-06
-5.47752892069046e-06
-4.02128181782546e-06
-1.30010283307218e-06
-2.09828467430716e-05
-2.24665834587534e-05
9.96366349666984e-07
-7.86430977756352e-06
-1.60816730142407e-05
-3.75254153023871e-05
-8.22542351206549e-06
-3.45578564164942e-06
-6.81151867291447e-06
-8.94259260774166e-06
-9.00292090876202e-06
-1.20491526529692e-05
-3.81205955183318e-05
-3.44891452458445e-05
-2.40622245878186e-05
-2.1357111393734e-05
-1.88090784551766e-05
-1.43631790153327e-05
-1.79019176292218e-05
-3.50374326585119e-05
-1.26111023453701e-05
-2.49139786708789e-05
-2.72262974668332e-05
-1.64566776460813e-05
-2.03441524455567e-05
-1.02566298557274e-05
-3.60165779218192e-05
1.69821497370602e-05
-8.64925579850429e-06
-1.7703584346073e-05
-4.82062741807462e-05
-3.26526699762955e-06
-6.21380508879656e-06
-2.13572464097719e-05
-2.37875180358225e-05
-2.51838621428552e-05
-2.13516796286823e-05
-1.98699652951877e-05
-5.18876741953923e-05
-7.49954539223698e-06
-2.83800795830343e-05
-2.21775834607261e-05
-2.91186673215811e-05
5.96841773275051e-06
-3.05892088044754e-05
-8.98136662464183e-06
-3.01234151915542e-05
-2.57310378225354e-05
-2.14551119763661e-05
-7.35936486981299e-06
-2.65719407777487e-05
-2.50517033742232e-05
-2.00653347072815e-05
-2.93248578676735e-05
-1.78692498783429e-05
-3.83412384785479e-05
-2.21436104307314e-05
-1.17715648875901e-05
-2.27971810890572e-07
-4.72928248664622e-05
-2.49554193686952e-05
-2.47231516644128e-05
-1.20203164397098e-05
-3.11619389017195e-05
-2.46217307255209e-05
-2.49090649696079e-05
-1.55258749145797e-05
-1.3163047907045e-05
-1.68957031014868e-05
-3.61546323828557e-05
-7.58765526398799e-06
-1.85374816123648e-05
-1.83325661955101e-05
-2.52180881946935e-05
-2.01554960280634e-05
-7.56004745602413e-06
-1.57419514942466e-05
-5.54243661390979e-06
-4.03218724463922e-05
-1.15701555116148e-05
-1.4235022825285e-05
-2.74219359407871e-05
-3.43728980416329e-05
-1.96493419947054e-06
-2.71487869799178e-05
-7.66908747073871e-06
-2.25882591460112e-05
7.81885842915124e-06
-2.18890863192149e-05
-3.50228489062258e-05
-7.71686705874273e-06
-2.84769574310812e-05
-2.89238348824979e-05
-1.52700748123627e-05
-1.44883267319729e-05
-3.22539614723944e-05
-2.79876829682537e-05
-1.49748895100505e-05
-1.41671725830031e-05
-1.59268415321752e-05
-1.59030996274818e-05
-4.85234415223296e-05
-3.56952876898001e-05
-2.18218574805621e-05
-1.00960424433927e-05
-1.06036777165677e-05
-5.30307327180815e-06
-9.13171084428742e-06
-2.39914915175527e-05
-3.50001581865201e-05
-1.01608113870925e-05
-1.54919914172169e-05
-2.79822996780275e-05
-2.67128738336166e-05
2.33094104368307e-06
-2.95844901997864e-05
-1.63027945721119e-06
-1.93907631778883e-05
2.06371508573709e-06
-3.28715559311261e-05
-2.1376269577728e-05
-2.31334651986208e-05
-2.38177619252888e-05
-1.44565521547437e-05
-5.49219665903809e-06
-2.11397603566083e-05
-2.47491424115653e-05
-2.81221892324402e-05
-4.69341467921116e-05
-2.43495442476261e-05
-2.74323737068775e-06
-2.84197651465074e-05
-2.84981923956145e-05
-2.12611086159971e-05
5.20866185995941e-06
-8.66353885849391e-06
-1.58663833820993e-05
-2.10303259341371e-05
-2.48464932211307e-05
-3.90499363609474e-05
-1.36652982786358e-05
-3.64450527619411e-06
-1.33121121043847e-05
-1.63496025663339e-05
-1.88283572591919e-06
-1.01034491383486e-05
-8.41687678621793e-06
-1.27600126438995e-05
-1.29771214712326e-05
-1.69726588587003e-05
-2.67501289086093e-06
-3.03216468642338e-05
-3.14695476001153e-05
-2.08602138933927e-05
-7.15058490937545e-06
6.67644592596335e-06
-2.19305951754393e-05
8.91354911949919e-07
-3.53576402498863e-05
-2.24282603694639e-05
-5.16626346110696e-05
-3.22126747780385e-05
-3.39404230302544e-05
-1.04553212588216e-05
-2.6552362860197e-05
-2.36002214749327e-05
-1.90637621753816e-05
-2.09641924296131e-05
-4.22461008138425e-05
-2.64425943741471e-05
-2.07681492714516e-05
-3.14879018075122e-05
-7.4326148264876e-06
-8.87438969095579e-06
-3.95707923232724e-05
-3.50167463356107e-05
-1.19324498116871e-05
-2.36403263942075e-05
-2.99645975874144e-05
-2.10815754212155e-06
-1.78869422264717e-05
-3.20507583968504e-05
-1.67184232707688e-05
-2.49354718477672e-05
-3.84463388196795e-05
-3.2724298762147e-05
-1.28048073698213e-05
-8.47710409842005e-06
-2.10767125850833e-05
-2.23151018389529e-05
-1.71816947608815e-05
-2.97737407088021e-05
-2.36548832790011e-05
-2.41158685616202e-05
-1.78671020651114e-05
-6.28614406134288e-07
-3.8252540884727e-05
7.22271426577561e-08
-1.6699931834985e-05
-8.9816199212407e-06
-2.73203572973227e-05
-2.04360502664604e-05
-1.03269910268713e-05
-1.84233753332705e-05
-1.42071637365063e-05
-4.47374330065337e-05
-2.84927999798084e-05
-2.61508105016556e-06
-2.01776959967102e-05
-2.01440064559895e-05
-3.16669261956274e-06
-1.41887173850208e-05
-1.31154840923374e-05
-2.56450853699213e-05
-4.28154500890821e-06
-1.8173921537719e-05
-2.18846062203206e-05
-1.20486735212836e-05
-3.97294583094306e-05
-3.46986557157709e-05
-3.67268368964977e-05
-2.92528653841515e-05
-1.14489288771207e-05
-3.25884004927364e-05
-1.03728022524129e-05
-2.63739835447883e-05
-4.45728405276212e-05
-4.41751247599788e-05
-2.89168165701258e-05
-2.04249243518818e-05
-2.5114384727707e-05
8.07856684907608e-06
-2.30013807793697e-05
1.02800854459804e-06
-2.82682543777062e-05
-2.17613095150734e-05
9.73243476883433e-07
-9.45163210697754e-06
-2.5755646379524e-05
-2.32831365214473e-05
-2.82445226032039e-05
-1.61576231302972e-05
-3.85024180496741e-05
-1.05581377589263e-05
-9.58358300187229e-06
-1.58560065382577e-05
-1.86792104685018e-05
-3.18434117895381e-05
-3.84104882743559e-05
-2.90407900154494e-05
-2.92019877312619e-05
-2.50545509751058e-05
-3.30028145517201e-05
-4.94003868746188e-06
-3.65990962981167e-05
-1.93090556518878e-05
-4.57250032887835e-05
-2.12904747937751e-05
-3.21256123900069e-05
-2.13858115955708e-05
-3.98330553229396e-05
-1.79564891878835e-05
-3.28117803079405e-05
-2.03979262044532e-05
-6.22881170901718e-06
-2.00251578751396e-05
-1.34501957037016e-05
-1.70454359741666e-05
5.88754088578034e-06
-2.38550429895502e-05
-7.1626270339146e-07
-2.27054621989137e-05
-8.62771110835321e-06
-6.13917869557596e-06
-1.57043473828423e-05
-2.22455818548951e-05
-1.58576504125226e-05
-1.05922115471021e-05
-3.16328470382822e-05
-3.49283369806374e-05
-2.38220311703547e-06
-1.71123622836992e-05
-2.12003565922978e-05
-2.62139012100359e-05
-1.41018308421006e-05
-4.58897078399148e-05
-2.40002525181852e-05
-1.46185089791454e-05
-4.71379815086699e-06
-2.45434026280728e-05
-4.33027853618267e-05
-2.1180438443614e-05
-1.54460303813861e-05
-2.94224136294654e-05
-2.20438601821322e-05
-2.80873285930721e-05
-6.16360598406388e-06
-2.17564891372182e-05
-2.85061967130958e-05
-2.25905202002951e-05
-9.81050030164251e-06
-1.66728308078699e-05
-3.71341859315968e-05
-4.17170032057989e-05
-2.08339659733835e-05
-1.98576334771451e-05
-2.95976321128251e-05
-1.00901972826798e-05
-3.03909416069408e-05
-1.84163884316193e-05
-2.58566158411855e-05
-1.42432037602701e-05
-2.35408492251639e-05
-1.00727518619728e-05
-2.90214982310918e-05
-2.90359822106286e-05
-9.47749933035961e-06
-2.82628692434603e-05
-4.12057790373002e-06
-3.25051280985674e-05
-1.61557669965443e-05
-1.01415242374755e-05
-1.08295676361033e-05
-1.74216104044495e-05
-1.25766263597279e-05
-2.60332139161089e-05
-1.38084023525357e-05
-2.3705019401445e-05
-8.13671705544516e-06
-2.46350251710242e-05
-6.09623327403193e-06
-2.52797159002433e-05
-4.95228525099762e-06
-1.03901920152752e-05
-6.0830413780058e-06
-1.96250449875571e-05
-1.84674688095209e-05
-2.13686935563688e-05
-1.99794456186516e-06
-4.51164072720909e-05
-1.01772767216793e-05
-2.26392198895927e-05
-1.70179625442409e-05
-1.67047831071007e-05
-2.83460978197166e-05
-1.60765440108174e-05
-2.35716610688951e-05
-5.59511725166897e-05
-4.06900711146521e-05
-2.52219281005874e-05
-2.0834968098812e-05
-3.34269903742794e-05
-3.31099672689735e-05
-5.70803030332331e-06
-3.58547067379213e-05
-2.15264632348043e-05
-1.74279272294683e-05
-1.48627947020451e-05
-1.27575930060665e-05
-2.16857225335079e-05
-2.43122629275965e-05
-1.48032185534974e-05
-3.87918139072148e-05
-4.32165557903013e-05
-8.56610099617345e-07
-2.00020731343593e-05
-3.86044391267169e-05
-9.49756681019517e-06
-2.91431405451191e-05
-3.13494437325331e-05
-8.75288790148542e-06
-5.15610988877568e-05
-1.80630203937851e-05
-2.62232144522868e-05
-3.17549205068519e-05
1.88386283440276e-05
1.2789924973359e-06
-3.39585510568768e-05
-4.07991576946582e-05
-1.4129866145659e-05
-2.40385229846206e-05
-2.63480122404556e-05
-9.53938694332001e-06
-3.24623344791133e-05
-3.51467371373582e-05
-5.97541488551099e-05
-2.06618286543508e-05
-3.81436298801776e-05
-2.12793600871985e-05
-2.83878828684349e-05
-2.82477242843507e-05
-2.99663315941288e-05
-3.48599263568747e-05
-2.26605379904636e-05
-1.61934826507988e-05
-4.65588739168746e-05
-1.4088621933736e-05
-2.06721358153658e-05
-2.50441099746946e-05
-3.38347465985926e-05
-1.87198975957672e-05
-6.24789306702071e-06
-1.96155966930952e-05
-3.1521335207356e-05
8.49696528482716e-07
-2.02503604847622e-05
-2.68004922194837e-05
-2.97557793750855e-05
-1.1399393327218e-05
-1.2337980162663e-05
-3.39708696818272e-05
-1.00907263563792e-05
-2.29518545461463e-05
-2.78295778586931e-05
-1.50892502760228e-05
-2.79349814716699e-05
-1.22714489078374e-05
3.69689960707013e-06
-3.03017264185213e-05
-1.40590137229036e-05
-2.51177393634088e-05
-2.99166880300829e-05
-3.81583587762906e-06
-3.07601985506059e-05
-3.9750497806825e-05
-1.51363440838221e-05
-3.69886880545872e-05
-2.6210688513214e-06
-1.35911733112002e-05
-1.55770437498662e-05
-1.43425500807701e-05
-1.00076276184212e-05
-1.6904348907291e-05
-1.64432031452662e-05
-2.93882112954584e-06
-2.15023636621287e-05
-4.15787458115402e-05
-2.38228083514298e-05
-1.93443990487334e-05
-1.77823202655046e-05
-3.51581681346792e-05
-3.14311641405604e-05
-3.03346097530855e-06
-1.64520818166865e-05
-8.44390743675958e-06
-3.65076016566404e-05
-3.38593906797196e-05
-6.36744855214593e-06
-3.41409043878099e-05
-1.13774128783152e-05
-2.32399552782673e-05
-1.36770585545974e-05
-7.71246984183965e-06
-1.38640166479714e-05
-1.59019501322817e-05
-1.30787496915748e-05
-1.55393133898098e-05
-3.86930251153019e-05
-1.92956202176118e-05
-2.84031183514876e-05
-3.8999351995805e-05
-1.49128530575878e-05
-1.16593271393874e-06
-3.06502678825121e-05
-2.98957550208073e-05
-3.07347934277231e-05
-3.39953643416824e-05
-2.46202982520603e-05
3.25492124441226e-07
-1.31521885327192e-05
2.39681766813378e-06
-2.52490323335905e-05
-8.73909825510829e-06
-2.18730728249329e-05
-3.37931356947145e-05
-5.36769101500245e-06
-1.88132040257665e-05
-2.96918328633939e-05
-1.50779126101292e-05
-2.40290082036407e-05
-1.01160112823398e-05
-2.40660911452364e-05
-1.85912292016733e-05
1.00507346547252e-06
-2.05951838393241e-06
-2.03422454975587e-05
-2.02886003962768e-05
-2.32406199399678e-05
-2.12992719980672e-05
-2.43659082449646e-05
-5.60171888421929e-05
-1.61999345269763e-05
-2.67221603821666e-05
-2.8506575464249e-05
-2.71917934693371e-05
-6.54829658474227e-06
-2.96511698951355e-05
1.61971456575082e-07
-1.23726220894855e-05
-1.83141824723264e-05
-2.47593008247038e-05
-2.53740866758478e-05
-2.79223709998666e-05
-1.6650431994531e-05
-1.94615623367409e-05
-2.88180473702515e-05
-2.80852544572953e-05
-3.28436493491457e-05
-3.30129455395209e-05
-2.38894944628411e-05
-1.27250811248801e-05
-1.64522446178949e-05
-2.22893386536317e-05
-3.94873718148307e-05
-5.6959903592862e-06
-4.86699351570352e-06
-1.8095534851664e-05
-4.1518730458699e-05
-2.44342658915745e-05
-4.30608905823494e-05
-1.92088379370823e-05
-1.37541092858163e-05
-3.0669935929433e-05
-4.99897258158886e-06
-1.53002874099448e-05
-4.29059393326257e-05
-7.94848622227137e-06
-9.76171620687912e-06
-2.34222881910836e-05
-9.9154827374136e-06
-1.19503608574426e-05
-2.62464616191533e-05
-7.7262046987593e-06
-2.83807242521508e-05
-2.13874349026779e-05
-8.77688668724829e-06
-2.97727678676914e-05
-5.07993461788606e-05
-2.13114248099166e-05
-2.9004794742177e-05
-4.85729872795571e-05
-1.74436846862026e-05
-2.70239945523656e-05
-7.64536407455892e-06
-1.30814479856695e-05
-1.71922122612286e-05
-4.25144430039771e-05
-3.94895076649235e-05
-2.62965352554582e-05
-2.23656015723305e-05
-2.53636400322412e-05
-2.13129175492151e-05
-3.37272695308697e-05
-2.87535972628623e-05
-1.8657969727106e-05
-7.59480995191637e-06
-1.45868540157255e-05
-8.04640972021906e-06
-1.65701064952595e-05
-1.41559836797959e-05
-7.28151075344134e-06
-4.80024706412322e-05
-2.25764993820121e-05
-2.54591394804294e-05
-2.14716902781717e-05
-3.81172179721102e-05
-1.79523308385791e-05
-2.82522537707285e-05
-8.96917524722576e-06
-4.29916085466914e-06
-2.27132291054762e-05
-1.99664656425947e-05
3.69596715466892e-06
-3.4871949778722e-05
-3.97603829349152e-06
-2.45829575640952e-05
-2.86309400066578e-05
-1.41470309942076e-05
-9.71213647122913e-06
-2.97030399518853e-05
-4.20174028292844e-06
-3.80849643115386e-05
-1.78269141874243e-05
-1.38059233380591e-05
-1.0749968236869e-05
-3.01196343928169e-05
-9.59928055583933e-06
-1.97629094516239e-05
-1.77062894943066e-05
-2.59710010288585e-05
-1.85188818811128e-05
-2.56399113658008e-05
-2.90687277666208e-06
-5.52157081102459e-06
-3.75835001742035e-05
-2.55773197340076e-05
-1.27066368208562e-05
-4.1337074710916e-05
-1.3836564134561e-05
-2.40080989018065e-05
-2.36839532638159e-05
-3.90874551527631e-05
-8.74575165710003e-06
-3.29965527635453e-05
-3.80671469731518e-05
-3.07173692955545e-05
-2.95337935647865e-05
-4.20039450926261e-05
-1.83161878661986e-09
-1.63351672299406e-05
-2.07897112269064e-05
-2.62127277063376e-05
-3.34837837221395e-05
-9.00756877875099e-06
-3.75999168313828e-05
-2.53535445063382e-05
-1.61170094580891e-07
-2.15520748340975e-05
-6.16900018586932e-06
-1.94417814537489e-06
-1.82549833414472e-05
-4.34371210177082e-05
-5.67512586843362e-06
-2.69196787674947e-05
-3.01321695220803e-05
-2.59390970774934e-05
-2.031732159758e-05
-3.18383813099257e-05
-2.09495874558467e-05
-4.72410443199864e-06
-2.85243784890679e-05
-1.90434400485035e-05
-2.57480883231588e-05
-1.4600975985831e-05
-1.7824909526521e-05
-3.22656018154298e-05
-2.34614460970781e-05
-7.60453161166367e-06
-3.16012998107413e-05
-3.60405919810391e-05
9.48081031478163e-08
-3.45505203234876e-05
-1.53103266644551e-05
-2.03370038665445e-05
-3.26394654552898e-05
-2.94193359732709e-05
-4.46942215335051e-05
-4.35414561354253e-05
-3.38394210987509e-05
8.24175873577669e-07
-1.12007925724285e-05
-2.28845880735188e-05
-1.18814528851257e-05
-4.7760901419954e-05
-2.87996318440982e-05
-3.95243266292637e-05
-2.76166677447781e-05
-1.26063068208859e-05
-1.08817125012753e-05
-2.20747864277499e-05
-3.77953021824097e-05
-1.5256939459279e-05
-1.34707407787087e-05
-3.73186308668738e-05
-3.78358891592864e-05
-3.75542633251228e-05
-3.67258127703624e-05
-1.59490978763718e-05
-1.01555838398201e-05
-2.01441257851573e-05
-1.23742411935806e-05
-2.57290506551559e-05
-8.07924418196214e-07
-2.83192614610306e-05
-2.45683340096957e-05
-2.33917931393941e-06
-2.67275702166956e-06
-1.11724520941712e-05
-2.6059902166339e-05
1.12409033030321e-06
-1.5804106690231e-05
-3.6521675646088e-05
-1.64042578591154e-05
-1.22238259958613e-05
-2.49538031654394e-05
-2.91413430591783e-05
-1.45926202983465e-05
-1.00550868993602e-05
-2.07235050361449e-05
-2.77977888128028e-05
-1.21776480504483e-05
-1.24790109065996e-05
-1.11114722381325e-05
-4.54770967086577e-05
-3.09732990549448e-05
-7.07677664792421e-06
-1.09994279401172e-05
-3.02765275378941e-05
-2.95042142572196e-05
-2.14936056469198e-05
-1.71304069324216e-05
-3.59062370880565e-05
-2.1443631776196e-05
-3.83786450893387e-05
-3.71792252233262e-05
-1.68879427006391e-05
-3.40694864356311e-05
-4.62051308614308e-05
-2.92517696577825e-05
-5.00227240180482e-05
-2.24906782903636e-05
-1.02346071186314e-05
-2.95986668082639e-05
-2.16204508594173e-05
-3.30789373841496e-05
-2.10222415922679e-05
-3.28109816439779e-05
-7.99557391336138e-06
-3.25975881319861e-05
-2.07457061137285e-05
1.08260779999936e-06
-1.28318663975924e-05
4.94704120581277e-06
-2.4502187988343e-05
-6.25079053206415e-06
-3.15125871118998e-05
-1.22474815599666e-05
-2.13337643628116e-05
-3.29476066063086e-05
-2.84264010781961e-05
-2.11435121437943e-05
-3.5064725524859e-05
-1.69096236357661e-05
-1.39477967600996e-05
-2.29000884691614e-05
-2.86381168709408e-05
-1.45689402571919e-05
-3.5046109587649e-05
-3.24623590968929e-05
-9.23491886704461e-06
-9.20929736471954e-06
-4.28707085758427e-05
-2.234215521765e-05
-2.5235418490306e-05
-3.12787207124459e-05
-9.3331168850011e-06
-2.43170912647917e-05
-6.00515118260927e-06
-1.7571389833561e-05
-1.74052817609783e-05
-8.22093851897119e-06
-3.04663234181957e-05
-8.70674183088863e-06
-1.73267897682897e-05
-1.42197883006276e-05
-2.72089054359994e-05
-2.06242825309233e-05
-4.40278583761603e-05
-1.15168190710652e-05
-1.12528230061641e-05
6.79398698863893e-07
-2.83713484219344e-05
-9.01186890572075e-06
-3.7288009914987e-05
-2.39128793153712e-05
-3.19694037655236e-05
-6.30777536425143e-06
-1.25143680930049e-05
-3.33662146322719e-05
-1.21043928170942e-05
-2.22744766748771e-05
-2.31108082646862e-05
-3.50577156177517e-05
-1.77638422816082e-06
-5.22895506577672e-06
-2.80635643531777e-05
-2.82188593348312e-05
-2.50616213801121e-05
-1.96518562618553e-05
-3.11872109731864e-05
-3.29167242704949e-05
-1.67176202111688e-05
-7.97069491121132e-06
-2.19439843331289e-05
-1.03420097815112e-05
-3.62126375045569e-05
-2.08154296165418e-05
-1.55270986185782e-05
3.41156837219321e-06
-1.49624703293794e-05
-1.51592673195246e-05
-1.92325259704943e-05
-3.14044514128564e-05
-1.94016449804751e-05
-1.48375309725968e-05
-2.21866066785531e-05
-4.124732167813e-05
-3.34616395078303e-05
-2.44823478953959e-05
3.7567023486089e-06
-1.47124716705812e-05
-3.20705841364916e-05
-1.58478618556616e-05
-1.61217749002451e-05
-7.96441167424682e-06
-3.36406565258852e-05
-7.03234385986118e-06
-2.14659019608737e-05
-3.74751454013277e-05
-4.1943794447064e-05
-2.86465886166455e-05
-1.00613919089726e-05
-7.32307424574209e-06
-5.3213049455927e-05
-8.74814779138553e-07
-7.7864645726983e-06
-6.59436664094839e-06
-1.65569617869205e-05
-3.1583322507322e-05
-2.49095847630203e-05
-1.90507394413222e-05
-5.10963550046836e-06
-2.68104207473254e-05
-8.91685416167494e-06
-1.31399773903471e-05
-2.82000728988167e-05
-1.37762778629635e-05
-4.89795179027934e-06
-3.57352738429108e-05
-2.76619577714664e-05
-2.16984907113846e-05
-5.92980378481971e-06
-1.30571106623932e-05
-3.86611458315803e-05
-2.55194850693188e-05
-1.60502709671913e-05
-3.46667944337739e-05
-1.53695254437076e-05
-3.58191960397553e-05
-1.86022543158609e-05
-1.7988162197574e-05
-2.63714885980091e-05
-2.30017803502099e-05
-1.13777076489867e-05
-2.42790915205745e-05
-1.14764302186162e-05
-2.40668807213745e-05
-4.66997394974195e-06
-6.36688262248387e-06
6.01567378716807e-08
-4.05195036309794e-05
-1.27380503850728e-05
-3.83381424226651e-05
-3.9915873525787e-05
-1.6944119834452e-05
-4.96553837501327e-06
-2.04540332523156e-05
-3.74283255339492e-05
-3.12751381222236e-05
-3.60292829798026e-06
-5.27071398808836e-05
-1.83635953864747e-05
-1.7123015660857e-05
-1.19352422982938e-05
-1.05938075804745e-05
-2.89005404399636e-05
-3.55484292145428e-05
-3.01291171398317e-05
-1.16993166555361e-05
-3.5403541612342e-06
-3.36416832806213e-05
-1.59715523711612e-05
-1.40762565598561e-05
-1.37662354250095e-05
-6.16649268440042e-06
-2.02916598979312e-05
-1.54393669735678e-05
-1.91126923445539e-05
-3.38410165408191e-05
-1.51857375865122e-05
-1.90246631471952e-05
-1.20192114457561e-05
-2.75858923252949e-05
2.22393377518406e-05
-1.80383510518282e-05
-1.42314253848889e-05
-1.83859843211424e-05
-1.19536250287885e-05
-1.93991262259653e-05
2.40365773913537e-06
-1.68691310400151e-05
-1.80352090949985e-05
-1.91144763985345e-05
-2.33655412274274e-05
-3.813776195453e-06
-2.06828833706519e-05
-2.2309073840489e-05
-2.59785840281946e-05
-3.36989094064216e-05
-2.01955029279045e-05
-2.34439779086304e-05
-1.1800826127134e-06
-2.10287561024035e-05
-2.70875537213478e-05
-2.71111853658962e-05
-2.614968933331e-05
-2.19918327385263e-05
-1.63564433402976e-05
-2.80835785619893e-05
-2.41778931390657e-05
3.23602174840831e-07
5.01813093708173e-06
-2.22329553240348e-05
-2.92264991854049e-05
-1.48717698912746e-05
-1.27950023989146e-06
-3.21036395771946e-05
-1.02836528334096e-05
1.55150856728067e-05
-1.74520666708353e-05
-3.73575955196908e-05
-3.9211538839003e-05
-1.94757760418475e-05
-3.86791602998954e-05
-2.95594969307351e-05
-9.68002596138395e-06
-5.77629817122927e-06
-5.08651462551024e-05
-1.28784680553031e-05
-1.66952336595751e-05
-1.42697601407681e-05
5.43292098779869e-06
-1.5190889595936e-05
-2.19562586419431e-05
-3.40800674708494e-05
-9.08532486149094e-06
-1.22011885085683e-05
-4.51393625617382e-06
-7.84193324776113e-06
-2.09105439787811e-05
-1.31081767627696e-05
-3.02449773109407e-05
-1.10623331212729e-05
-3.01566717907769e-05
-2.80940063532229e-05
-2.3646294471651e-05
-2.98232457036376e-05
-1.8230686810956e-05
-3.13245685799889e-05
-1.82374903265319e-05
-1.51538099819488e-05
-2.42547282085766e-05
-3.35965552562684e-05
-3.82948597715876e-05
-1.34430749798898e-05
-1.96930012636341e-05
-9.39911870848409e-06
-1.93605683668761e-05
-2.88856443083504e-05
-1.42435262505707e-05
-3.44642318528681e-05
-5.15635013394167e-06
-4.76754185132673e-06
-1.51218867353866e-05
-1.39237551534225e-05
-2.66763314912937e-05
8.52400134442898e-07
-2.46604931926609e-05
-1.71587611696366e-05
-3.56416636929144e-05
-2.42353487424998e-05
-2.88842566411381e-05
1.31340507107252e-06
-1.55827799971347e-05
-2.34629065245451e-05
-7.74974993305558e-06
-2.34831137939516e-05
-2.92863158693449e-05
-1.94708210676472e-05
-6.10052317005673e-06
-3.4396616473811e-05
-3.86846817080043e-06
-1.17350081793424e-05
-2.26462299307824e-05
-1.16885715817821e-05
-2.21229071572087e-05
-6.89932196568144e-06
-1.0800930886147e-05
-7.51820103516617e-06
-3.36192516216373e-05
-4.35115656112369e-05
4.99001124606762e-06
-1.80645863154511e-05
8.52178192332087e-07
-1.65176835549312e-05
-2.34165373879166e-05
-2.18307233018118e-05
-1.61002957512232e-05
-3.98536758915696e-05
-2.67752093458588e-05
-3.90340449183451e-05
-1.11498119777954e-05
-1.70981410585544e-05
-1.06253561031627e-05
-1.30495039111121e-05
-3.67264070057884e-05
-2.94844719116893e-05
-1.34865453179619e-05
-7.82563936653888e-06
-1.85017178815057e-05
-3.57843081456265e-05
-1.66515795358816e-05
-3.37049790222262e-05
-2.48438223460039e-05
-3.21570548187459e-05
-4.70101956451621e-05
-3.66124309521233e-05
-1.69758314524581e-05
-1.51856324557597e-05
-1.57308312508726e-05
-3.27165803288446e-05
-2.18464034095684e-05
6.09049977067528e-06
-2.35120537421334e-05
-2.46981826395192e-05
-4.53850495221697e-05
-4.65163493341527e-06
-9.99350495758888e-06
-3.77977815229675e-05
-6.8983037177402e-06
-1.68896263971618e-05
-3.8758227247413e-05
-4.39087846010724e-05
-2.42630428566118e-05
-1.98866330013897e-05
-3.01161572414051e-05
-1.20499583892981e-05
-2.18349556689231e-05
-2.61623117277839e-05
-5.92846332418018e-06
-2.45401119363316e-05
-1.15894267859198e-05
-1.41914362437598e-05
-3.99702046850549e-05
-4.93092590415776e-05
-2.04842811056907e-05
-8.54851038688058e-06
-2.56681336395377e-06
-2.26334640497197e-05
-1.31771378770087e-05
-1.44352391126376e-05
-4.1586887841659e-06
2.95601675654401e-07
-9.63948967839787e-06
-3.75289681694762e-06
-2.3564046419721e-05
-3.99271752610593e-06
-2.96656782307937e-05
-3.25734548507072e-05
-5.49046882551638e-05
-1.46951980376385e-05
-3.40108744408684e-05
-3.66613693228747e-05
-9.36298734962396e-06
-3.99938722156374e-05
-3.31376271961035e-05
-3.3937335163659e-05
-1.65835030325255e-05
-3.84331175307239e-05
-2.75649768193135e-05
-1.97304240241471e-05
-2.09775362777983e-05
-9.39230014198283e-07
-1.13461833594622e-05
-1.03485362533751e-05
-3.7774306586254e-06
-3.78046715712276e-05
-9.71501727941356e-06
-9.99713008289423e-06
-1.90429390173673e-05
-9.38695005135774e-06
-1.06070951086374e-05
-1.53402049897242e-05
-4.24403190906762e-06
-1.06451511453876e-05
-1.43185815706559e-05
-2.7660257158831e-05
-2.06053206223777e-05
-2.56346733927928e-05
-3.06364073497297e-05
-1.50433372187321e-05
-2.04816816229268e-05
-1.10712131006755e-05
-2.01740985933778e-05
-1.81745966420183e-05
-1.93328543317757e-05
-2.60626858978743e-05
-1.36904682603665e-05
-4.45503653688836e-05
-2.52474991588237e-05
-2.79445558536246e-05
-1.26671131127804e-05
-3.21894942114161e-06
-2.11224908129775e-05
-1.36624128149564e-05
-2.21928172837712e-05
-1.27181528390542e-05
-2.09797063865382e-05
-1.07630345699131e-05
-1.94278819524771e-06
-2.20651183829556e-05
-2.05181415478789e-05
-2.75884272678188e-05
-4.84984008918871e-05
-3.42142578350843e-05
-1.21180786796076e-05
-4.1073468714202e-05
-2.73768837864397e-05
-3.23777516558265e-05
-2.87353401889213e-05
-2.23106433090702e-05
-7.79314405563924e-06
-2.1104148897684e-05
-1.16093633709646e-05
-3.05066733054036e-05
-1.33571267225824e-05
-2.40808854244093e-05
-4.24976203366119e-05
-1.57015112161668e-05
-3.77034773433752e-05
-9.89397914144112e-06
-3.14965309592887e-05
-4.65853576159564e-05
-3.00484073917655e-05
-1.41411357656489e-05
-3.10698111405145e-06
-2.67919856709602e-05
-5.77346987944258e-06
-3.00059290009464e-05
-2.13179913926482e-05
2.73674924903688e-06
-3.3986285440034e-06
-1.02873038454512e-05
-2.7288130261275e-05
-1.51332532771433e-05
-3.99808050283843e-05
-1.24513656814272e-05
-1.75146810618447e-05
-9.27615145897538e-06
-1.26903439020421e-05
-1.36607899041343e-05
-9.77782585232105e-06
-8.87230579429807e-06
-1.90675251728223e-05
-1.75318521503184e-05
-3.36877164623998e-05
-2.20444697870339e-05
-9.78842311605945e-07
-2.38137503801838e-05
-2.46334579046842e-05
-8.91391950853621e-06
-3.75958213694005e-05
-8.72135029489848e-06
-2.1788295588e-05
-2.05690447589352e-05
-2.19728929443215e-05
-1.96365957115789e-05
-3.62501454751207e-05
-3.42238019418466e-05
-3.17994313875389e-05
-2.75887443014358e-05
-1.40017893659935e-05
-4.3343367546331e-05
-2.98068469323246e-05
-2.55083984065773e-05
-2.96856995120808e-05
-2.07978682428986e-05
-4.97676970098247e-06
-3.37210936020423e-05
-1.51945021739378e-05
-2.21720548504355e-05
-2.81217912681815e-06
-9.56343889183808e-06
-3.61042669254807e-05
-1.22612820956505e-05
-4.94958123629602e-05
-4.09339702951937e-05
-3.10848702469833e-05
-1.32026835352317e-05
-1.47356153800713e-05
-2.52508726748295e-05
-1.99322441255521e-05
-2.62667810568445e-05
-2.65050807042502e-05
-4.44409107833545e-05
-2.18502477380414e-05
-4.01365333499697e-05
-3.29320871222552e-06
-1.63397136456043e-05
-5.20709131934885e-06
-1.34294318110295e-05
-2.44452263519178e-05
-2.73771849996844e-05
-5.57203661035954e-07
-1.28710616854701e-06
-3.18758012317817e-05
-4.69652892168769e-06
-9.83992147391126e-06
-4.42450473412037e-05
-1.29775785906683e-05
-3.17316751763801e-05
-2.94814577742613e-05
1.53534897924693e-06
-3.55829107577412e-06
-1.60692039439528e-05
-1.54586900567543e-05
-2.9556101526676e-05
-3.31605678030744e-05
-2.18843168285875e-05
1.28229091713184e-06
-1.61251022950967e-05
-3.04973433206027e-05
-1.1425451769728e-05
-2.01166078214057e-05
-1.39121404719143e-05
-4.36428426095609e-05
-2.03280078785906e-05
-2.03234531135472e-05
-2.54032319599202e-05
-3.46503057709913e-05
2.61185409472239e-06
-3.5122754605346e-05
-1.71355733152412e-05
-3.23726776733087e-05
-1.28831186907072e-05
-2.5046804434282e-05
-2.23501523754286e-05
9.87776892585875e-06
-1.56588616682864e-05
-3.64471313027034e-05
-1.37709611484272e-05
-5.31655608605779e-06
-1.54376964578083e-05
-7.67176607335526e-06
1.11343231412258e-07
-4.63515758093489e-05
-3.01696093364704e-05
-1.64473693380472e-05
-3.70828696098022e-05
-2.73205779970448e-05
-3.39318847245358e-05
-1.99406402018168e-05
-2.83145720117934e-05
-6.59845681743236e-06
-9.62521202389656e-06
-2.9758507060727e-05
-3.03014610346674e-05
-2.97274205390722e-05
-3.29775842055539e-05
-4.72949681911739e-05
-3.1174360959453e-05
-2.35624510262515e-05
-3.52424862626696e-05
-2.17158718972053e-05
-1.95015909889051e-05
-8.19392846985435e-06
-2.73783754176047e-05
-1.83258320735547e-05
-1.27921813352603e-05
-2.32361735085504e-05
-1.52435730392207e-05
-2.51184139718522e-05
-3.56391976481735e-05
-2.15037891228984e-05
-5.25895272541214e-06
5.60455857510996e-06
-2.20453167824971e-05
-2.46398622364229e-05
-6.80372949726941e-06
-2.88009453725392e-05
-2.47021820163024e-05
-3.46629871624383e-05
-8.80732870289075e-06
-7.80015375337931e-06
-1.09628583080181e-05
-7.46515634803071e-06
-9.15525638926254e-06
-7.90187921060948e-06
-1.44151351782942e-05
-1.45085204504014e-05
-4.28746234735975e-05
-8.96111592263191e-06
-2.63096121319231e-05
-6.08913330876344e-06
-2.07691768059271e-05
-1.93208207317364e-05
-1.58507322509368e-05
-2.48995654022341e-06
-3.17757170614589e-05
-1.75895050492678e-05
-2.41778473684219e-05
-2.13959723029823e-05
-9.09656134088727e-06
-1.65721615670241e-05
-2.89293193764675e-05
-3.5171340222206e-05
-3.09744771470302e-05
-3.45318057908137e-05
-9.08356695553979e-06
-1.51977757331614e-05
-3.06753930429152e-05
-2.82193317894261e-05
-2.41612031615536e-05
-1.99413074309103e-05
-7.71727287854989e-06
-1.53463689128213e-05
-3.06785271571812e-05
-3.28850316611124e-05
1.25464737088663e-06
-2.30927105155871e-05
-3.36063592350008e-05
-1.57558235707327e-05
-2.255867597813e-05
-2.27265898852846e-05
-1.56288940119359e-05
-2.83085969233376e-05
-9.60172098011882e-06
-1.57317762446458e-05
-1.00747897467972e-05
-1.1314522889598e-05
8.02681803558225e-07
1.02273118304624e-07
-1.58777301895978e-05
-8.54538843815047e-06
-2.61350143247591e-05
-3.15122988996275e-05
-4.31383921956546e-05
-2.13365325164773e-06
-1.59981518920594e-05
-2.5359919229793e-05
-1.06453934150461e-05
-5.98404707736062e-06
-4.04543450093673e-05
-3.97190350781821e-05
-2.94458595536631e-05
-1.19348240133708e-05
-2.77490647913564e-05
-1.50030242811866e-06
-2.59671498541433e-05
-1.49942829919095e-05
-6.81471841463148e-06
2.78533436687298e-06
-1.9008602033201e-05
-7.16603198679494e-06
-6.77496734590538e-06
-1.04804661983947e-05
-3.17257656342404e-05
-8.48089310552263e-06
-9.80924800954016e-06
-1.90443855044492e-05
-2.7792562638403e-05
-2.58659784540736e-05
-2.95905254087819e-05
-3.72573659080742e-05
-2.40691496044221e-05
-5.01733951854773e-05
-7.57692662023645e-06
-1.92984348363583e-05
-3.21449923926562e-06
-2.68607248641243e-05
-2.29962787020846e-05
1.11296037116975e-05
-3.64121566008727e-05
-3.59117208160758e-05
-1.23833124546585e-05
-1.18269634904914e-05
-1.34653496928376e-05
-2.60329174955778e-05
-2.94339585871644e-05
-2.37484750856475e-05
-2.37230199602352e-05
-3.35536909650732e-05
2.2947462391525e-07
-1.70366586620557e-05
-5.17355280676403e-05
-2.0920005340374e-05
-3.24254278621832e-05
-1.16340666004432e-06
-2.41428342323101e-05
-2.61785768395398e-05
-3.5384623266721e-05
-1.91366401654902e-05
-2.5856191738063e-05
-4.37725230257377e-05
-2.39978610047031e-05
-1.62483078987924e-05
-3.49661667363143e-05
-1.2224327465071e-05
-2.74950767024052e-05
-2.73963112432718e-05
-2.15439736003546e-06
-5.01562959022625e-06
-2.18280487108358e-05
-2.37619642437892e-05
-2.17726314953661e-05
-2.10144275945701e-05
-1.14829050355105e-05
-3.06416246543424e-05
-1.97587223837292e-05
-8.77146290609102e-06
-4.32073887970129e-05
-2.29706943504762e-05
-1.29397833855253e-05
-4.86380394330856e-06
-1.40229939021296e-05
-6.85123060928202e-06
-2.94557084905326e-05
2.77334406209787e-06
-1.23443542408552e-05
-2.29356099639483e-05
-2.97858951711385e-05
-2.48043981483986e-05
-3.75238045821684e-05
-1.65821455552816e-05
-1.87086156183313e-05
-3.70554280721389e-05
-2.45670739787969e-05
-3.08897457889576e-05
-2.92603624855542e-05
-2.17356714561734e-05
-2.25734100766017e-05
-2.87653434721777e-06
-2.77040755285893e-05
-2.29142757965505e-05
-9.65783718858841e-06
-3.83731744932848e-05
-3.39114255758053e-05
-9.81577908573505e-06
-4.12042696059198e-05
-3.13288449093498e-05
-3.72947853338372e-05
-1.66928411826741e-05
-3.00928200849658e-05
-6.0850889255113e-06
-7.85745636818444e-06
-2.74649822734501e-05
-1.05860194038372e-05
-9.92602645552322e-06
-7.67430804939251e-06
2.00411731612375e-06
-1.48008051169823e-05
-3.70019254044015e-05
-6.06275376042804e-07
-2.25076584915062e-05
-2.02901676097954e-05
-1.723549427723e-05
-2.74549321879138e-05
-3.32764615908507e-05
-1.80604340907869e-05
-1.60139702755097e-05
-2.18614826969731e-05
-1.37010084289572e-05
-1.53664631655141e-05
-2.08111502707132e-05
-1.96421639401586e-05
-2.75360277998321e-05
-1.78267991741195e-05
1.00850586710015e-05
-2.00856932363744e-05
-3.03604960629398e-06
-2.12670534413716e-05
-1.57315223342847e-05
-2.44849363510071e-05
-1.57982241758273e-05
-2.56694569209399e-05
-1.29162181386183e-05
-2.89778733771687e-05
-1.48686209670705e-05
-2.83187268606467e-05
-6.58266285546483e-06
-1.48378735896607e-05
-3.11327409253953e-05
-2.16928932910085e-05
-3.20159682046986e-05
-3.15727608705891e-05
-8.09274524648046e-06
-1.85226977579444e-05
-3.41684992789114e-05
-2.61904448634976e-05
-7.98331286247961e-06
-2.89504717404098e-05
-2.51235771427202e-06
-2.23591539070264e-05
-2.58212768418197e-05
-7.86693761153659e-06
-6.2900206839285e-06
-2.98390757877686e-05
-4.03441960775525e-05
-1.60464644487005e-05
-2.40585510820179e-05
-8.6280831792834e-06
-2.04438191622191e-05
-2.49465801558014e-06
-1.50448787288374e-05
-2.01777500600979e-05
-1.86925320805815e-05
-1.47747797388207e-05
-4.2220755676721e-06
-2.51508365471125e-05
-3.07521687639829e-05
-2.46541256972918e-05
-2.05444696233426e-05
-1.16576948573099e-05
-1.88439443250751e-05
-7.07131859530259e-06
-1.58404801816533e-05
-2.23154855930777e-05
-2.23991459087589e-05
-4.18889464611031e-05
-1.11708149213201e-05
-1.29970563399321e-05
-6.95969983164814e-06
1.8902160294159e-05
-8.52912635338508e-06
-2.12050243515275e-05
4.82903660278317e-06
-9.63558375732515e-06
-2.87761909146922e-05
1.85573060650681e-05
-5.21564132552691e-05
-2.68211040359708e-05
-3.21421163703578e-05
-3.21357501435588e-05
-3.08068364436621e-05
-2.67213683017224e-05
-1.53009206356103e-05
-2.44012058831607e-05
-2.26593699762388e-05
-2.57182393989228e-05
-2.07077319155383e-05
-1.07390528201627e-05
-1.77948931500767e-05
-1.53483869558063e-05
-1.76753027551347e-05
1.26232080440477e-05
-1.46918269898897e-05
-1.10321491818671e-05
-1.68816514545452e-05
-1.35940910154932e-05
-2.14691813018911e-05
-2.65752946052755e-05
-2.16262029866508e-05
-1.81210285326483e-05
-3.372357024649e-05
-2.92411367471612e-05
-1.38946996460877e-05
-1.16795783855463e-05
-3.44343940617418e-05
-2.15575896804107e-05
-2.84709681627645e-05
-1.70882193709285e-05
-2.16710116594025e-05
-2.8048827649918e-05
-2.49623845503698e-05
-9.49892167119531e-06
-1.64832922968221e-05
-2.61849256938686e-05
-3.36286855632825e-05
-7.46824078154925e-06
-2.44636395035104e-05
-3.43881919558723e-06
-2.44024315588393e-05
-8.66075805529882e-06
-1.90669025632395e-05
-1.39320069336267e-05
-1.43119838018772e-05
3.28500849444988e-06
-1.84590159819992e-05
-3.07581960057633e-05
-2.72223646868355e-05
-3.41614400841755e-06
-1.57071802919903e-05
-1.9569445147017e-05
-5.37845041038644e-06
-7.84221758491812e-06
-1.5618828105472e-05
-2.64659320406253e-05
-6.89928447651685e-06
6.68127614101108e-07
-1.40535316142748e-05
-2.04101659342891e-05
-2.89674741021331e-05
-1.49474685596081e-06
-2.90809006985265e-05
-6.87014258944183e-06
-3.63135847695437e-05
-3.47681670255532e-05
-1.72972838728444e-05
-2.9369575224101e-06
-1.59524067151099e-05
-1.2768718480111e-05
-4.01819573256122e-05
-2.2151769598095e-05
-5.5235682796371e-06
-7.31692573533732e-06
-2.99021380726839e-05
-1.18950472526998e-06
-8.75613401102604e-06
-3.24312853824487e-05
-2.60067979704777e-05
-3.47329847484048e-05
-2.09079032413863e-05
-2.32015026118871e-05
-1.94120561863393e-05
-3.06279125066002e-05
-3.79565680048517e-05
-1.84571340392186e-05
-1.52240864371333e-05
-1.87011484348887e-05
-7.54642379727345e-06
-2.67667111926071e-05
-2.96768322468494e-05
-2.99703001379823e-05
-2.7929560735135e-05
-2.17768344823646e-05
-1.22388339999729e-05
-3.28129651644132e-05
-3.59190630435399e-05
-1.67041190676165e-05
-2.81277512091042e-05
-2.41677349154095e-05
-2.08473145656087e-05
-2.41065128131231e-05
-1.91205870545612e-05
-2.02784840827904e-05
-2.5593703860249e-05
-2.22444201173193e-05
-2.21936373459501e-05
4.63522490140232e-06
-1.71281342688459e-05
-4.18457156722249e-05
-2.83939901592496e-05
-1.3700016248813e-05
-1.57857228540768e-05
-1.52007626505468e-05
-5.97990533490963e-06
-7.33707231551759e-06
-2.02000761449986e-05
3.99165927616809e-06
-6.94161696398548e-06
-1.01938563077095e-07
-3.33529060076774e-05
-2.79079440254234e-05
-2.36640648981364e-05
-1.47193652714419e-05
-1.69433546630739e-05
-9.9505245395517e-07
-3.51272945593079e-05
-1.05041242758861e-05
-2.75219115456433e-05
-1.49626411471142e-05
-3.14776519468934e-05
-2.24283165587609e-05
-9.36083591248759e-06
-2.46884740633739e-05
-1.97864731579173e-05
-3.69152941094856e-05
-1.1523846790385e-05
-7.0502088219038e-07
-7.24850181719129e-06
-1.13363682304752e-05
-3.82947222583339e-05
-5.86322039454906e-06
-4.60341488358708e-05
-2.0151495091716e-05
-3.16614272602924e-05
-3.03545598643947e-06
-1.06007831313402e-05
-2.49948719119067e-05
-1.67434440347973e-05
6.2585980124641e-07
-5.24030101892512e-05
-6.41094591933855e-06
-7.67960189906738e-06
-3.78662386726895e-06
-3.11161804780309e-05
-9.87347093688544e-06
-3.58917292369815e-05
-2.92042497413722e-05
-1.27872298737979e-05
-3.12978105747306e-05
-4.18647462737371e-05
-5.95785653252288e-07
-3.93335443122869e-05
-1.96446623108852e-05
-1.88392870881607e-05
-1.61109824285743e-06
-7.00554088019489e-06
-3.36180901811559e-05
-1.27817553998511e-05
-1.20447985337204e-05
-1.63096852347729e-05
-3.25876805904101e-05
-3.05779720826999e-05
-2.86270021771898e-05
-1.85870032174359e-05
-4.93175492076565e-06
-7.53916145401932e-06
-1.58967948220886e-05
1.18894510853686e-05
-2.20152433103301e-05
-2.1795060129245e-05
-3.29515970929441e-05
-3.13401584524734e-05
-1.94133756054685e-05
6.44847254959884e-06
-2.67127079160192e-05
-3.3464012835221e-05
-2.35131757578039e-05
-4.01504218529564e-05
-2.20960671327795e-05
-1.70057977565133e-05
-5.72469998808078e-06
-2.04136082394877e-05
-3.14637915410135e-05
-1.70598747782686e-05
-1.31982943359869e-05
-2.49546962474464e-05
-1.13136073396464e-05
-2.93695033582017e-05
-1.97424414452726e-05
3.01590251037928e-06
-1.57931469104045e-06
-5.39413524279097e-05
-3.59445609632166e-05
-1.62544169815817e-05
-2.01691597101957e-05
-2.38097920379773e-05
-1.13254295484514e-05
-4.83186265635619e-06
-1.64784705535422e-05
-2.32005792971003e-05
-6.66905251484139e-07
-2.43047998358006e-05
-1.34257403579965e-05
-2.58732502735243e-05
-2.47301732989258e-05
-2.68571020477741e-05
-2.27076469034043e-05
-2.90624583443868e-05
-4.07098199329655e-05
-2.27881587416174e-05
-1.5915766016379e-06
-2.44686119604985e-05
-3.63426863063403e-05
-4.49596255526401e-05
2.64771659374241e-06
-3.50378992390431e-05
-5.8418285687468e-06
4.21885428185708e-07
-2.6609670004971e-05
-2.21542300627101e-05
-5.47015910714817e-06
-2.94530499651777e-05
-1.99450237257807e-05
-1.65834746071076e-05
-1.9041646171037e-05
-2.68856451823899e-05
-3.20560278729307e-05
-1.61770987645425e-05
-2.7633119858466e-05
-1.07820033846105e-05
-1.68880165578586e-05
-2.37524425912077e-07
-2.07111768403086e-05
-2.42593569819892e-05
-1.76373050772224e-05
-3.74048349955742e-05
-1.13886967400205e-05
-2.25753200854293e-05
-2.27788794174967e-05
-2.96872413484527e-05
-1.91937632431003e-06
-3.44486658297443e-05
3.47209599971186e-06
-2.52055251101262e-05
-3.94063140114437e-06
-3.04469561831203e-05
-1.43278824519715e-05
-1.66089194620777e-05
-3.3738164286775e-05
-1.60150855732943e-05
-8.92522556479392e-06
-3.09924359955803e-05
-4.2379316568038e-05
-3.82721661672765e-05
-3.30883790800687e-05
-2.77640165063237e-05
-3.92954973375226e-05
-6.92663198627932e-06
-9.03415879867891e-06
-1.01675733180943e-05
-2.33092515704148e-05
-2.44884657449906e-05
-1.60436524784826e-05
-2.529040729692e-05
-1.60479179916374e-06
-2.30008521110935e-05
-4.06458820826265e-05
-2.74824983777523e-05
-1.46947240693336e-05
-1.06722849863012e-05
-1.83595942992921e-05
-3.29705465968171e-05
-7.61881144303924e-06
-3.91556928304558e-05
-1.13928787918263e-05
-1.51056107850999e-05
-3.94067665684561e-05
-5.62185090519912e-06
-8.29105108992955e-06
-7.34003293910506e-06
-5.1209460499339e-05
-1.34074677630663e-05
-7.37374029527183e-06
-1.41698758477804e-05
-1.23182562319379e-05
-1.01095336836243e-05
-3.00140473014211e-05
-9.47304486960618e-07
-1.80387921343536e-05
-1.36396693306007e-05
-2.94965312135415e-05
-1.57588209718758e-05
-3.04429198513101e-05
-2.63426513810576e-05
-9.59415482826071e-06
-3.59515300925258e-05
-2.05614656189956e-05
2.10501850055719e-06
-4.33325419638492e-05
-2.71317079812764e-05
-1.28205876674013e-05
-1.49015812293061e-05
-7.00692806619744e-06
-1.66498280436352e-05
-1.10015564855863e-05
-8.35945116172037e-06
-4.5045388953551e-05
-2.89764485267048e-05
-2.18547347312684e-05
-3.42717893236109e-05
-2.93508735672753e-05
-3.06190803963813e-05
-2.58037730993381e-05
-1.05738632301928e-05
-3.52007754278412e-05
-4.21681205257639e-06
-1.57463447934406e-05
-1.11357969320388e-05
-2.8127788016537e-05
-1.81830752118822e-06
-4.83359573836795e-06
-4.64904689208561e-05
-2.8222615671177e-05
-7.10543813068482e-06
-8.28071410378168e-06
-2.12184028091731e-05
-3.03335872435127e-05
-2.30947086800835e-05
-2.21207292033735e-05
-1.50155393395866e-05
-2.30379495530654e-05
-1.96503142438851e-05
-2.01559056436084e-05
-1.69633613895644e-05
-6.95480316788146e-06
-2.05356155249636e-05
-1.62002516534758e-05
-2.80142740487009e-05
-3.42862189738446e-05
-1.17959962105077e-05
-2.21184480772811e-05
-1.52504998481984e-05
-1.75768595909432e-05
-2.92892054364916e-05
-1.59228858675698e-05
-1.95412615502552e-05
-2.59796822616242e-05
-1.63743487968433e-05
-4.55992957885705e-06
-2.32124422603953e-05
-2.76313980174586e-05
-2.92130903785384e-05
-9.62231487982812e-06
-3.16142187596626e-05
-3.17971001567934e-05
-4.03689824189432e-05
-2.5507212270908e-05
-1.5538650507524e-05
-2.99628767268122e-05
-3.91059770726974e-05
1.57805045727807e-06
-3.61249787220284e-05
-2.79678177222765e-05
-2.35661071807562e-05
-2.31138813182416e-05
-1.80433570107646e-05
-4.14996006344304e-05
-2.93330733909468e-05
-4.04940920230014e-05
-3.4369682133429e-05
-2.97579871278909e-05
-1.45575714258973e-05
-2.82717503803971e-05
-4.22806512220546e-05
-1.00517356472145e-05
-4.12645235843887e-05
-9.77437223945165e-06
-1.25071415930679e-05
-1.8850647877901e-05
-1.35858598965034e-05
-3.13335148063124e-05
-8.58559820766078e-06
-2.51123530111785e-05
-2.83892365450446e-05
-2.12245694183629e-05
-1.87977347801216e-05
-1.56124131686252e-05
-3.67126030568453e-05
-2.72623213805961e-05
-4.58084360011656e-05
-3.09654158389868e-05
-2.76907072554823e-05
-7.98990356823654e-07
-2.93621300743005e-05
-2.26459218635658e-05
-7.00901738066055e-06
-1.96771427834419e-05
-3.81055952155882e-05
-2.05180005634751e-05
-1.10908095263206e-05
-3.02082789521416e-05
-2.95895383433287e-05
-2.11112105894004e-05
-3.25530275755276e-05
-1.60473159277668e-05
-9.07728983858217e-06
-3.48888029741789e-05
-1.24897359439229e-05
-3.70238432630321e-05
-1.27332924261588e-05
-1.57305654842509e-05
-3.52173902893946e-05
5.31495589289124e-06
-4.49889062912089e-05
-3.76246268230314e-05
-2.85236003216197e-05
-1.46095828707782e-05
-1.14303619533082e-05
-4.31118551344871e-05
-3.25914213960049e-05
-2.86208175089176e-05
-2.7541355213087e-05
-2.0123966276613e-05
4.20667452994684e-06
-1.72082454275705e-05
-1.97167120494588e-05
-2.25675123346787e-05
8.84626224740876e-06
-1.098630437046e-05
-2.53528472174354e-05
-4.32857336290387e-05
-9.38871368905827e-06
-1.09118905122621e-05
-5.95797750012249e-06
-1.02303795397853e-05
-2.86102288734042e-05
1.89145813662809e-05
-2.87013513115602e-05
-1.9350569098784e-05
-2.69465795399985e-05
-7.07990024993617e-06
-1.80617949842456e-05
-3.84204276781014e-05
-3.60382911965181e-05
-2.87234541433804e-05
5.79655060733426e-06
-2.69149477106944e-05
-2.09877396446199e-05
-2.12416827975989e-05
-2.76818039528418e-05
-3.54434155931049e-05
-1.53559435470374e-05
-2.79158435264182e-05
-2.29768530351868e-05
7.30677848934314e-06
-8.30973112139256e-06
-1.69140320030712e-05
-2.65424647914258e-05
-3.19297825626153e-05
-2.10487453433435e-05
-2.16859552835089e-05
-1.49583890997609e-05
-1.94487169494777e-05
-3.17609496477403e-05
-2.2153575742948e-05
-1.14685190629918e-06
-9.14556760392444e-06
-5.54159767617891e-06
-1.83961055157996e-05
-5.70708738803856e-06
-1.99863131990546e-05
-3.51856312942455e-05
-2.05534267557004e-05
-2.60474559311462e-06
-4.7008457585497e-05
-1.11637671205131e-05
-3.87252636268171e-05
-1.75005399607365e-05
-1.77699714957983e-05
-5.89982575142339e-06
-2.23207099869627e-05
-2.60652671684936e-05
-4.14966111545564e-05
-2.34738667983915e-05
-1.93673484695397e-05
-2.32083473642334e-05
-7.52793147252052e-06
-3.39945536856869e-05
-3.12630940150465e-05
-2.73424625191519e-05
-1.94289137300927e-05
-2.17244530760387e-05
-2.71368117695229e-05
-2.35957074893656e-05
-3.83250956544517e-05
-6.11344851330722e-06
-2.24424878257186e-05
-1.52624548651409e-05
-1.77114547578625e-05
-3.43636960606554e-05
-1.1358105634413e-05
-2.08186634651799e-05
-2.41653083779742e-05
-1.99168227307315e-05
-3.0189186137842e-05
-1.80778183182146e-05
2.07510259600028e-06
-3.73545776096911e-05
-2.50080389426913e-05
-4.03835251705399e-06
-3.08650725101817e-05
-1.89586965341189e-05
-2.28063024760921e-05
-2.1339891215969e-05
-2.44700626878152e-05
-1.35672938582385e-05
-2.17383158452856e-05
-1.04309751013947e-05
-6.09222490813395e-07
-3.70696217476829e-05
-2.83508817728624e-05
-1.01120840590881e-05
-3.33678365253651e-05
-3.54912076922756e-05
-2.37581850650451e-05
-4.76123026378576e-05
-2.55025867117321e-05
-1.17602262592413e-05
-1.74644924636371e-05
-2.47247040053547e-05
-3.00708393197966e-06
-8.57123865329505e-06
-1.28763723684843e-05
-5.42530252434585e-06
-2.73529533798342e-05
-2.80557785108329e-05
-1.48968704652128e-05
-1.34430875789407e-05
-1.18820476698329e-05
-2.13522362131604e-05
-1.81722393871308e-05
-8.4715603782237e-06
-1.46260011125048e-05
-2.70878670975641e-05
-4.82580291292584e-05
-3.79235108819799e-05
-2.34369665536508e-05
-1.4541549563329e-05
-2.72350361723134e-05
-2.64251887857369e-05
-3.78177762250837e-05
-2.35433336361294e-05
-2.04861736459534e-05
-1.81593442647494e-05
-1.50353155108331e-05
-3.63526845757392e-05
-2.85402803697097e-05
-2.78649841634366e-05
-5.59367495072144e-05
-3.85612531323618e-06
-2.32427771522026e-05
-3.68838148137186e-05
-2.45580856669407e-05
-1.93128980537534e-05
-1.4783765551864e-05
-2.35930563055754e-05
-3.20029773432835e-05
-1.95179496590926e-05
-2.8186196101265e-05
-3.661242935218e-05
-1.56165220683766e-05
-2.50226928565288e-05
-3.50582820387156e-05
-2.16476648579168e-05
-2.14094233536675e-05
-1.51544945639145e-05
-2.46663535335955e-05
-4.20243380080855e-05
7.12141638219289e-06
-1.37594656379597e-05
-2.48306489700062e-05
-2.89300051996121e-05
-2.88527884546335e-05
-2.51094512724064e-05
-3.86291735959557e-05
-3.18924270697969e-05
1.32430581898734e-05
-3.85017427776076e-05
-1.69385237530762e-05
-1.73140273249371e-05
-1.53744722152097e-05
-1.55890539690542e-05
-2.66781801390937e-05
-1.60076436676202e-06
9.52836083969412e-08
-2.96449204164461e-05
-9.00533757806194e-06
-2.47642661846589e-05
-3.71232789099115e-05
-2.29823497128049e-05
-2.62621904177173e-05
-9.4063600032819e-06
-1.37650096300566e-05
-1.64066218208294e-05
-2.94735016987805e-05
-6.28774792311134e-06
-8.91042641577015e-06
-1.87770978073743e-05
-6.16525933353358e-06
-2.3000548002668e-05
-2.49759355569635e-05
-4.37197391997636e-06
-2.4032625695422e-05
-2.50045391648524e-05
-3.1601510497091e-05
-2.22218551471134e-05
-6.42771807241554e-06
-3.16329047087457e-05
-2.45914284471826e-05
-2.58913620725352e-05
-1.15669906309988e-05
-1.92127549942035e-05
-2.61391292413196e-05
-1.207293765253e-05
-1.88688144483756e-05
-1.62161565393454e-05
-2.52896301779721e-05
-1.69341859363165e-05
-2.95685516680694e-05
-5.67899565679973e-05
-2.50513447512969e-05
-5.38457522628737e-06
-2.59625510797567e-05
-1.34284548801292e-05
-2.56602174189192e-05
-2.83197474399137e-05
-1.83020061982179e-05
-1.72743391466911e-05
-1.10071849744266e-05
-3.17381495492679e-05
-7.68777147032785e-06
-2.26656932577369e-05
-2.81968874362094e-05
-9.07105509363078e-06
-3.12750447159094e-05
-1.50288414669087e-05
-1.9347932720871e-05
-1.93123512609144e-05
-3.25042849601223e-05
-3.94189643608355e-05
-2.22550617977568e-05
-8.00097828559037e-06
-3.11624275279727e-05
-2.27529441834593e-05
-2.42011724626312e-05
-1.60166267861183e-05
-2.58006922911617e-05
-1.3705996095866e-05
-3.55869270282216e-05
-4.06466244392026e-06
-2.10283550290163e-05
-2.56676383044091e-05
-4.08985680530797e-06
-1.28704677928783e-05
-3.17107622292516e-05
5.14927084354352e-07
1.41666295619247e-06
-1.65126655498676e-05
-2.19013143707167e-05
-1.43029428136035e-05
-3.09484970946253e-05
-1.92304297119056e-05
-4.82755338651691e-06
-1.71675716225916e-05
-2.25825349110176e-05
-2.04492767613192e-05
-1.59590722081608e-05
-2.97529674586247e-05
-1.35762902071809e-05
-3.21052693397252e-05
-3.09005699427457e-05
-2.12059274946357e-05
-3.05895025628896e-05
-4.09641229537812e-05
5.00643535604976e-06
-2.0685734731102e-05
-3.17462088925434e-05
-2.09892542936826e-05
-1.79603633244324e-05
2.73556260698685e-06
-1.42893210411373e-06
-1.83844223198206e-05
-4.04276133592192e-05
-2.78441248460918e-05
-2.84617295033445e-05
-3.50643480683986e-05
-3.04747559883344e-05
-2.4770285323642e-05
-1.18998874545096e-05
-1.54119280339952e-05
-2.07972583926974e-05
-2.42992576711863e-05
-1.32249261730082e-05
-3.18613840824848e-05
-3.57970639926626e-05
-3.37225011222738e-05
-2.76576224008166e-05
-1.46441684848392e-05
-1.2397099183273e-05
-2.07164084438991e-05
-2.07527776437588e-05
-1.21311873034029e-05
-2.48110572022573e-05
-2.93533897051336e-05
-1.20338217551977e-05
-3.71232849980855e-05
-3.92285498459225e-06
-4.18445730195922e-05
-2.64116084547266e-05
-2.15699207924357e-05
-4.79549683211914e-06
-1.06012309468244e-05
-2.29414426939053e-05
-3.79121385871324e-05
-2.02451889326886e-05
-2.46486005007034e-05
-3.72535095891067e-05
-1.02548522015286e-05
-2.62682039756486e-05
4.65977987515845e-06
-1.54448749657395e-05
-4.07971931429977e-06
-3.06135043327144e-06
-2.84556340558416e-05
-5.4656542620932e-05
-1.66583113190454e-05
-1.57107306391218e-05
-8.0017098570491e-06
-3.99716211696347e-05
-2.33266762978394e-05
-3.27766612085457e-05
-3.29569225055644e-05
-3.52553558131517e-05
-1.45107909667879e-05
-3.73322184538687e-05
-8.42320819514876e-06
-5.46175734877755e-06
-2.53997164219455e-05
-1.62352139780599e-05
-1.34259705851788e-05
-1.92739907792384e-05
7.78336995513324e-06
-3.06597616317584e-05
-9.51392675753171e-06
-1.8117352391881e-05
-3.28136667439899e-05
-1.25421038672166e-05
-1.91036160665599e-05
-2.14274718936918e-05
-1.5257972206471e-05
3.41129447003063e-06
-3.85338591851444e-06
-4.84119704617214e-05
-2.1586821818572e-05
-1.99795618279862e-05
-1.50205892390609e-05
-1.5615511151725e-05
-7.34265100348529e-06
-3.31323493643849e-05
-1.30148176654413e-05
-2.97029722131322e-05
-2.96257957453581e-05
-4.76840525826412e-06
-2.04187693857122e-05
-2.77917645996184e-05
-2.60540663991636e-05
-2.46203090662704e-05
-2.81205874552059e-05
-2.20941878298306e-05
-3.06521447235136e-05
-1.8120638149331e-05
-2.63153368855708e-05
-3.13985256671814e-05
-2.65893341107049e-05
-4.15963251530371e-05
-2.75184777567644e-05
-5.54041489693609e-06
-4.0511999374264e-05
-7.30089034652896e-06
-2.042967777809e-05
-2.39246643623468e-05
-1.8934882812512e-05
-2.30918812137081e-05
-2.80981133049301e-05
-3.58345419618914e-05
-3.60706572581362e-05
-1.33152860046623e-05
-2.49252934913608e-05
-2.50741501066266e-05
-1.91993510048987e-05
-3.48592248837026e-05
-8.10728826016498e-06
-4.42161926715804e-05
-3.71848796735216e-05
-1.7836911844413e-05
-7.98642714499854e-06
-1.15355198419896e-05
-2.30847546748802e-05
-5.69553891029717e-06
-1.60410024483264e-05
-8.9153886871011e-06
-2.46262498079524e-05
-2.58427530746032e-05
-1.73334426257953e-05
8.54361030666722e-06
-3.47185747176482e-05
-2.53658141151157e-05
-2.43236872679485e-05
-2.02206972965559e-05
-1.4000330571235e-05
-1.6915208670485e-05
-1.26239116022832e-05
-9.57054552893135e-06
-8.41235185486473e-06
-3.34674892037466e-05
-2.86467888196757e-05
-1.63485358932281e-05
-1.03097907665894e-05
-2.19625210924062e-05
-1.01597067024965e-05
-3.09841997605613e-05
-2.26981044466074e-05
-1.95290194847986e-05
-1.67371860013966e-05
-2.36610790077865e-05
-2.64953842619981e-05
-3.76774335320592e-05
-2.5977792545222e-05
-2.66969495369654e-05
-4.01025213453853e-05
-1.42617590044443e-05
-8.63039113635296e-06
1.06921887035198e-05
-2.32773287578888e-05
-3.27604596035613e-06
-2.28448250903805e-05
-3.25477251200221e-05
-1.95316430731486e-05
1.17644086211703e-05
-2.76502028584087e-05
-3.54803045419328e-05
-2.74149199655154e-05
-3.02014850035545e-05
-1.7002928651391e-05
-8.53141512335345e-06
-3.8691451836196e-05
-1.68281221119761e-05
-4.93108584290163e-05
-2.09957842189467e-05
-2.83933155893563e-05
-5.11153584987909e-06
-1.38015835296344e-05
-9.11925149426757e-06
-3.58575922058088e-05
-1.0721483511617e-05
-2.76235195896258e-05
-2.16379412890146e-05
-1.22539556864666e-05
2.68309505805391e-06
-1.51459175489791e-05
-3.79628180557032e-05
-7.03821713236133e-06
-1.05947503353113e-05
-3.4315679935371e-05
-1.00121564800963e-05
-2.36267617406529e-05
3.63173035098993e-06
2.9773682661381e-06
-2.25559784851099e-05
7.97658982006168e-06
-4.32291089992472e-05
-7.69101231037206e-06
-1.39383337740107e-05
-2.10462255509743e-05
-8.30002808590424e-06
-1.19932012756971e-05
-4.08464530689768e-05
-9.81425980970643e-06
-1.66442570588218e-05
-3.84413688793223e-05
-3.01437764548848e-05
-2.19000781646766e-05
-1.54438361304037e-05
-1.99976221950982e-05
-1.81128174837996e-05
-2.90377588666164e-05
-5.18005910203896e-05
-3.58398262643684e-05
-9.0839670842767e-06
-3.53947795529426e-05
-4.06209549469852e-05
-5.09907286806655e-06
-3.50692706242781e-05
-2.1647202929792e-05
-1.14432440675276e-05
-1.48998653990249e-05
-2.87176022423259e-05
-3.63255528164017e-05
-1.40116290115921e-05
-3.23372758087773e-05
-3.51018143770287e-06
-2.0292824960892e-05
-1.74677705514276e-05
7.69601076004657e-07
-2.38662160113415e-05
-5.48754452284789e-06
-1.008540880502e-05
-4.06234042389994e-05
-4.12567244621667e-05
-2.08376173037871e-05
-3.46957816622884e-05
-1.6204645143292e-05
-1.44258992531803e-05
-1.76836232405292e-05
-3.15851908391906e-05
-2.68836782773504e-05
-2.6293961515621e-05
-3.47275268439141e-05
1.24371042439519e-06
-2.36094017349706e-05
-1.47195018798443e-05
-9.71592214963634e-06
-3.18614736946388e-05
-3.6153164068233e-05
-1.43312731531441e-05
-3.32119623253924e-05
-1.3274329037675e-05
-1.10401156433996e-05
-1.52230949394115e-05
-3.2694910552936e-05
-2.24759536663113e-05
-2.26236207860055e-05
-2.09179721433924e-05
-9.68435431090781e-06
6.07799155257753e-06
-2.9526453326284e-05
-1.50398676541674e-05
-1.49951583635234e-05
-4.03410056986573e-05
-4.5005275112116e-05
-1.80099621707395e-05
-1.12625066788038e-05
-2.09307373951609e-05
-3.06657729149645e-05
-1.20446719828067e-05
-3.78628629087225e-05
-1.3534382404566e-05
-2.44490368022683e-05
-3.39701366335607e-05
-3.16250454805273e-05
-6.91121493812625e-06
7.58517845184202e-07
-2.85188988106046e-05
-2.13125772341339e-05
-3.49170718038035e-05
-3.58477961234585e-05
-1.39640977013644e-05
5.44864102374095e-06
-3.28307826011352e-05
-1.10521315584999e-05
-5.77510186137026e-06
-1.94606056925554e-05
-4.50449064569591e-05
-1.90115677268419e-05
-2.75492664219445e-05
-1.59994277008078e-05
6.30303060886533e-06
-2.05606199950001e-05
-1.58065452906143e-05
-3.34127512483604e-05
-3.85825658989134e-05
-7.7826128836987e-06
-1.09659013178829e-05
-3.10236088340725e-05
-4.14434250005283e-05
-3.79192778598313e-05
-1.97971766393853e-05
-1.24676522545207e-06
-3.57246517554522e-05
-1.58186537167092e-05
-2.21418504200437e-05
-8.24572701139339e-06
-1.97519973200341e-05
-3.27597673930794e-06
-4.03531102464425e-05
-1.57788917251721e-05
1.3309279436184e-06
-1.17960875351091e-06
-2.24918386226062e-05
-4.17675094718092e-05
7.41429055779012e-07
-7.09088296056589e-06
-2.42053801145639e-05
-1.28725319655841e-05
-1.39109185494492e-05
-1.37641481919089e-07
-1.12633310071086e-05
8.61021715113268e-06
-2.06992056147662e-05
-7.71185665727712e-06
-2.57353006521923e-05
-2.88560037695082e-05
-2.43839944598033e-05
-4.90221486561277e-05
-3.50349017341619e-05
-2.51608117405398e-05
-3.31972499071228e-05
-1.73006396980923e-05
-2.83197762087413e-05
-1.68266460799858e-05
-2.55142457212894e-05
-1.3256246142411e-05
-2.1135340092583e-05
-2.42140651026939e-05
-1.61466753416841e-05
-6.82429504444924e-06
-1.11609003843446e-05
-1.65304149831917e-05
-1.92565092412026e-05
-2.15267859436812e-05
2.45096159497894e-06
-1.85567092969892e-05
-3.83429921144062e-05
-4.17088307381531e-07
-2.18312048512119e-06
-2.1865325853886e-05
-2.92380775197743e-05
-1.39027078104309e-05
-2.52294151176244e-05
-1.52840608049745e-05
-2.74396233475046e-05
-3.22268159097087e-05
-1.30977046698123e-05
-1.18328464686028e-05
-2.14586397774596e-05
-2.40745542040917e-05
-4.75921990100031e-06
-1.45686888643687e-05
-4.09296481969469e-06
-1.14439605084429e-05
-2.58020037039029e-05
-2.89901347140988e-05
-1.75944904859766e-05
-6.50983716954751e-06
-7.80389642346123e-06
-4.08827535989978e-05
-3.30314093617258e-05
-1.88302587541608e-05
-2.30450989310501e-05
3.50876501210176e-06
-2.94121291042407e-05
-2.71989304966972e-05
-1.08521539876205e-05
-2.56408986264036e-05
-1.40642776692914e-05
-3.82328365483533e-05
-2.19481728879178e-05
-4.07806009924428e-05
-3.34544118302356e-05
-4.33314072986213e-05
-3.4075532605382e-06
-2.07567433093248e-05
-4.16286274617448e-05
-2.7280386027734e-05
-5.17467672390991e-05
-2.2254551271411e-05
-1.07553697340726e-05
-4.14649331257519e-05
-4.58074085999489e-05
-8.9735816580881e-06
-2.05630223230858e-05
-1.25686733455143e-05
-5.64111644426406e-06
-2.34001033566812e-05
-2.95505882866536e-05
-4.27447678543994e-05
-2.22439052288984e-05
-2.21743473920546e-05
-2.13365247998783e-05
-5.10388461205787e-05
-3.40908697368988e-05
-1.56307409962147e-05
-2.57356992027755e-05
-3.13859388357203e-05
-1.70994831398938e-05
-5.73500413695293e-06
-2.03335990201601e-05
-1.99774935671229e-05
-2.27516654833592e-05
-2.52197355093107e-05
-4.43263344920352e-05
-2.54271811421083e-05
-1.96853504434451e-05
-4.64821765001962e-06
-7.63163892990051e-06
-3.42524025112075e-05
-1.92783203841695e-05
-4.96866506715501e-05
-3.03560086986563e-05
-3.05695380425875e-06
-1.62800347327422e-05
-9.19721485411099e-06
-1.74045249576154e-06
-2.84756640239438e-05
-2.11067187864879e-05
-2.12829163885266e-05
-1.42929787647283e-05
-1.01028672229246e-06
-3.89816010050326e-06
-5.98546477220585e-07
-1.92095848843817e-05
-1.64063074569568e-05
-3.32538747929104e-05
-2.7311405182144e-05
-2.61103178928681e-05
-7.01920888200822e-06
-2.75939309684796e-05
-2.10423334562441e-05
-3.48231106626377e-05
-3.86827234383925e-05
-2.21762234270468e-05
-6.04232526740605e-06
-1.8770335087427e-05
-1.36272307348755e-05
-1.31342938778785e-05
-2.17473259914785e-05
-8.24595889309933e-06
-2.38780585820159e-05
6.38513102884646e-06
-3.61677983705116e-06
-2.15591419382018e-05
-1.75008693121299e-05
-1.822118742476e-05
-9.46939145271847e-06
-1.50548848877268e-05
-1.46281782669142e-05
-4.05094752475951e-05
-2.72017700161449e-05
-1.73423368039608e-05
-1.31265390709777e-05
1.72386978923307e-06
-1.88343469536789e-05
-8.46938552221922e-06
-2.63174047660576e-05
-2.62850757312926e-05
-3.5719466389632e-05
-1.02158431001963e-05
9.75119934612142e-06
-3.19842428134076e-05
-2.33114526434311e-05
-6.70308520857055e-06
-1.91982570317927e-05
-2.77992011730387e-05
-3.9008807932045e-05
-3.3017788207843e-05
-3.40987692563244e-05
-1.8060686260838e-05
-3.34890585925462e-05
-1.4097055004893e-05
-3.64654259860866e-05
-4.35820776750663e-05
-1.87451811424263e-05
-3.03929541642657e-06
-3.77428789963578e-05
-8.38005711712519e-06
-3.53761053209407e-05
-1.24354402540489e-05
-5.44043276104671e-06
-1.54351057141347e-05
-3.24760180535277e-05
-3.00640268980915e-05
-2.96680825949082e-05
-1.8681323809193e-05
-3.22199816769791e-05
-2.44000163675299e-05
-1.60155376055305e-05
-8.24141423539293e-06
-2.44190411870582e-05
-2.92357911753418e-05
-1.86976901113627e-06
-3.4047838115157e-05
-1.28694094976506e-05
4.08344625486789e-06
-2.34572129614317e-05
-1.36467609540742e-05
-1.5686339234432e-05
-1.47409453158333e-05
-2.65485774108904e-05
-1.41666679267701e-06
-2.1538477172239e-05
-1.33261523577368e-05
-7.58621775217778e-06
-8.82753663339312e-06
-2.61096054710597e-05
-3.49407720132339e-05
-2.18221787694025e-05
-2.76531638798233e-05
-2.99522034048365e-05
-2.4671408621638e-05
-2.64485269036989e-05
-7.85415311657924e-06
-2.78578602446842e-05
-1.98066229992604e-05
-2.3274569552415e-05
-5.12627826884362e-05
-1.0395372805362e-05
-5.24904704165922e-06
-8.80193987421451e-06
-7.14307668290113e-06
-1.77585637057902e-05
-2.80459787581489e-05
-3.10492679704111e-05
-4.92979133709171e-06
-2.29823261945009e-05
-3.13062396912242e-05
-2.95761240291551e-05
-1.46468494564057e-05
-2.27964170255947e-06
-7.728345878312e-06
-2.03894722541555e-05
1.11071523934369e-05
-2.59575666481771e-05
-2.09240894527809e-05
-1.37574224414635e-05
-3.26474309671787e-05
-2.95901236061224e-05
-8.49553326312499e-06
1.01904039594382e-05
-2.66090613978951e-05
-1.98203758956491e-05
-6.87207582138796e-06
-2.47702752042113e-05
-3.28953901653687e-05
-1.79395491358221e-05
-1.94958076874673e-06
-3.11994060916151e-05
3.53883709533554e-07
-6.97838756879728e-06
-1.85117781593779e-05
-2.54972690590988e-05
-3.68636762727242e-05
-3.90651041181431e-05
-1.66538081351939e-05
-7.31612637038607e-06
-5.16407552307979e-06
-3.83334459930176e-05
-1.72787812405728e-05
-1.55359308900783e-06
-1.42767500643051e-05
-6.44726546068895e-06
-2.39522556871655e-05
-1.01185426885609e-05
-2.38264067004512e-05
-2.64187794180029e-05
-1.45284439788768e-05
-5.58529491049027e-06
-1.85987463062522e-05
-2.80106220961308e-05
-2.38022331758722e-05
-7.78158054349141e-07
-3.71873180045445e-05
-1.01467832044291e-05
-2.4317498513113e-05
-2.84275193747162e-05
-2.11910888955844e-05
-2.53472332318147e-05
-2.01074799941258e-05
-1.33898720024527e-05
-1.98051743148842e-05
-5.00571732431094e-05
-3.76169954876334e-06
-2.58065280390426e-05
-1.41449614764084e-05
-1.85226474979472e-05
-1.92214330255614e-05
-2.31853694356582e-06
-1.56279655191664e-05
-3.12103479125607e-05
-2.77932380145663e-05
-2.4234169805447e-06
-2.48768711218032e-05
-2.76236129278497e-05
-2.63662941441215e-05
-1.70131386297105e-05
-5.0711062879106e-05
-7.40222797632925e-06
-9.91127058218793e-06
-2.04129175082156e-05
-4.43343885693262e-05
-2.23601080331682e-06
-7.01372474421772e-06
-1.21671538617682e-05
-2.26052718803038e-05
-2.6336314627313e-05
-1.17529856749463e-05
-1.31098503018163e-05
-2.38383238871277e-05
-1.84022502567914e-05
-2.64322575961202e-05
-1.38426643513645e-05
-3.97493315970103e-05
-2.55382229751347e-06
-2.3341098018417e-05
-2.99892666118015e-05
-2.32827924588123e-06
-2.97903384435932e-05
-9.74755194471314e-06
-2.56131809036527e-05
-1.1950513543055e-05
-1.85198762160299e-05
-1.85653270696548e-05
1.16989411585945e-05
3.28208999010567e-06
-2.76598029418963e-05
-2.29898479324949e-05
-2.36780829065526e-05
-1.75207553135203e-05
-1.16647855989136e-05
-1.11565782834428e-05
-4.91484265554609e-05
-3.9721425214138e-05
-1.81868462229379e-05
-2.84593975403778e-05
-1.83750708320028e-05
1.70867469555526e-05
-2.56422436764989e-05
-2.87020184468505e-05
-1.49612688982738e-05
-3.32816808161656e-05
-8.07343995706838e-06
-1.21011433404065e-05
-1.41660468399383e-05
-2.08010208273981e-05
-2.84757855323489e-05
-3.09664638914779e-05
-4.14967145937449e-05
-1.98843962146923e-05
-3.96935641175186e-05
-4.05339328285395e-05
-1.86377553718528e-05
-3.39041858092673e-05
-2.35393065604804e-05
-1.99259442808269e-05
-3.70673017437871e-05
-1.73616142006873e-05
-1.68303249800484e-05
-2.78457145717899e-05
-6.3734631040066e-06
-8.72212175007667e-06
-2.7612419284154e-06
-1.08039624943524e-06
-4.23910053379503e-05
-4.79384118826433e-05
-2.32746772230554e-05
-1.05923837315415e-05
-1.95070738739946e-06
-7.326226607178e-06
-1.34012253426249e-05
-2.32807904113825e-05
-1.87681720090625e-05
-2.50521014442192e-05
-1.27948278670686e-05
1.65312535297144e-06
-2.43273381667499e-05
-1.3051113510428e-05
-1.69827163529981e-05
-2.43302247548631e-05
-1.73394095567182e-05
-4.29103799785386e-05
-7.13980600066986e-06
-1.34045074312776e-05
-1.96100007996699e-05
-3.10681867359157e-05
-3.70560328274902e-06
5.05680442781858e-06
-3.11922305476703e-05
-1.73086973418395e-05
-2.97877920632689e-05
-2.53031391370176e-05
-6.26053982904211e-06
-6.54624038130786e-06
-3.58547151946091e-05
-3.24794436735839e-05
-3.29466588863645e-05
6.82501035970819e-06
-1.27807824354497e-05
-2.51605427967614e-05
-3.53839951878057e-05
-1.49053893651534e-05
-1.82017083308971e-05
-2.50223192947397e-05
-1.69202236233014e-05
-2.22965443829921e-05
-2.68988043270787e-05
-2.02331615775316e-05
-1.98914245153014e-05
-3.01356467329735e-05
-3.24623774642569e-05
-2.62459428067784e-05
-1.39705189727844e-05
-1.12744533364445e-05
-3.66244152462078e-05
-8.07060962653571e-06
-1.0513668049713e-05
-2.77263875854841e-05
-2.21209154821809e-05
-2.89931587454613e-05
-1.61909313750976e-05
-1.15062451192515e-05
-2.33163803427744e-05
-9.77877340451088e-06
-9.91809387526174e-06
-1.33810306324943e-05
-2.75371714133242e-05
-2.37130578970643e-05
-2.5754757941113e-05
-2.38177064431999e-05
-1.77953143557044e-05
-1.03227566526507e-05
-1.99764429529648e-05
-3.4523833204558e-05
-7.35968170958168e-06
-1.10665433301696e-05
-1.00183877736223e-05
-2.20786714245197e-05
-2.64793018188218e-05
-4.57344326907219e-05
-5.32641099426275e-06
-6.38141969838702e-06
-5.16737756612692e-06
-4.30829993203709e-05
-1.93193813215886e-05
-2.54201065088833e-05
-1.23272032067999e-05
-3.63393277010025e-05
-2.17961567862308e-05
-3.08078474708733e-06
-1.51667761277434e-05
-3.80121906126804e-05
-2.43377162016774e-05
-4.09057610624467e-05
-1.87423179886434e-05
-2.47039111658605e-05
-3.05223538655802e-05
-1.34474550072119e-05
-3.2062565834627e-05
-2.84773509464788e-06
-1.31735423239196e-05
-1.96160872370188e-05
2.45898358593698e-06
-2.5068528365738e-05
-1.89857369078652e-05
-7.54966851284732e-06
-2.46939128011519e-06
-2.55156918801815e-05
-3.1191315891507e-05
-3.89413589777081e-05
-5.88178490232885e-05
-1.55140625309875e-05
-2.48000367037777e-05
-6.057063261938e-06
-6.45505084237154e-06
-2.67861229350841e-05
-1.37293755366726e-05
-2.37557685214555e-05
-2.0310923741588e-05
-1.0694480793039e-05
-2.94166188393622e-05
-2.4812373170032e-05
-2.12780603422241e-05
-1.93441020298999e-05
-1.03573197709067e-05
-3.07178421794933e-06
-2.30296467650438e-05
-1.68057726930981e-05
-4.53993021164855e-05
-4.63949516981449e-05
-2.19628639027412e-05
-2.31929233132491e-05
-6.73188813779034e-06
1.01919191949971e-06
2.94960021170605e-06
-2.66065495217752e-05
7.08564481108878e-06
-2.7660332210202e-05
-3.52545285571687e-05
-2.34449184530224e-05
-9.56739873510885e-06
-2.25232040459364e-05
-1.06713018144044e-05
-2.22999845670867e-05
-1.99262395001074e-05
-1.62146659943764e-05
9.79146295851796e-06
-3.09999815299489e-05
5.00402162264808e-06
-1.10981091185969e-05
-8.23017927360101e-06
-2.19478602055618e-05
-1.19918453936125e-05
-3.08684769947786e-05
-1.12588770988871e-05
1.2119101451074e-05
-1.10903130356864e-05
-2.11695345076217e-05
1.22975986236905e-05
-2.08832934232178e-05
-2.99688970945214e-05
-5.30070706675452e-05
-2.2909601526061e-05
-3.28374363536042e-05
-3.17725287410111e-05
-1.60127177248984e-05
-1.41298675608845e-05
-1.59562608535561e-05
-2.57501287921081e-05
-2.66945040094896e-06
-1.20819124906154e-05
-2.43932762225424e-05
-2.03722122039069e-05
-2.94707862708369e-05
-2.92523756501403e-05
-2.59185183611199e-05
-4.35084859709183e-05
-3.4334761586371e-05
-3.67467686609995e-05
-1.8211544774304e-05
-2.10414402876103e-05
-5.76543567971606e-06
-3.80565240601112e-05
4.69545700690517e-06
-3.10770901767781e-05
-3.78363998065393e-05
-2.1959804881931e-05
-1.73266238505083e-05
-2.63196122756211e-05
-3.11832291306851e-05
-1.40664940501057e-05
-1.54123745878657e-05
-7.80608215133984e-06
-3.39434490920877e-05
-4.16885335220618e-05
-3.94407443928675e-05
-6.3853241023406e-06
-1.82493093118715e-05
-1.69813179294931e-05
-3.3756760087926e-05
-1.86472679881357e-05
-1.53470601655462e-05
-3.24223319141562e-05
-2.76157355501724e-05
-3.21458848613193e-05
-1.16098941034007e-05
-1.14309483248369e-05
-1.50502925579382e-05
-3.47184465728115e-05
-2.61214715933081e-05
-1.06543738861396e-05
-1.48941628836868e-05
-3.13318385618575e-05
-1.45690051480038e-05
-2.87497400330549e-05
-1.56259282394446e-05
-2.06882245587646e-05
-1.41657633799691e-05
-1.93370084084182e-05
1.64647288248175e-05
-1.43096324291969e-05
-3.13660418578215e-05
-1.54881588163129e-05
-2.61441254080773e-05
-1.71490717618908e-05
-1.20527217018657e-05
-3.54952224998693e-05
-2.42494389240501e-06
-2.31160249933741e-05
-1.95730641264108e-05
-2.64128231109377e-05
-2.32183441457918e-05
-9.99959885550177e-06
-1.96219449694137e-05
-2.48779720590493e-05
-1.66059614846667e-05
-1.82448917714377e-05
-1.47752920459972e-05
-3.28876606256897e-05
-1.55421267904147e-05
-3.10618748151102e-05
-3.9849519227969e-05
-3.14220851842303e-05
-1.3029623983139e-05
-1.69966537767958e-05
-1.64489097435498e-05
-3.60525956756464e-05
-8.25589389346949e-06
-3.99609220333736e-05
-1.65530536704289e-05
-7.57047276983853e-06
-2.24660111246122e-05
-2.12476198181207e-05
-1.35878898893669e-05
-1.69388622063227e-05
3.4782590257336e-07
-1.62894195852118e-05
-2.13878708732461e-05
-2.30371532354764e-05
-5.13896309474315e-06
-3.69150210768386e-05
-2.8693978423001e-05
-2.23577378344999e-05
-3.23771015581513e-05
-1.96856069061297e-05
-1.35908699143875e-05
-6.21225281854969e-07
-1.04104162623544e-05
-4.27195662768426e-05
-2.95618828498459e-05
-1.64748549051753e-05
-1.03571502220997e-05
-2.39059890233035e-05
-3.31931169612783e-05
-1.72268800742496e-05
-2.05104688219161e-05
-1.93666594011232e-05
-1.83703136805204e-05
-3.03969147958007e-05
-1.47438953912093e-05
-2.80279982322228e-05
-1.9252556105188e-05
-3.02581914506225e-05
-1.99668770415589e-05
-3.21932827855159e-05
-2.73591242606564e-05
1.01809164681764e-06
-5.8863296211234e-06
-3.20821775094791e-05
-1.60875711658042e-05
-2.39670225860784e-05
-8.27725717973259e-06
-3.04302352841299e-05
-4.61452628877967e-05
-2.37096872242648e-05
-3.45757579034886e-05
-1.90385902005509e-05
-3.46956830426944e-05
-2.86088386872582e-05
-8.9736597278905e-06
-1.47384888361022e-05
-2.02734018503291e-05
-2.10823523240589e-05
-1.84279346570179e-05
-3.68286133138369e-05
-2.20009335858455e-05
-1.55096318603267e-05
-2.27384628047636e-05
-2.48865592638237e-05
-1.085165746986e-05
-9.39523536018778e-06
-2.46390295663523e-05
-4.18799585497643e-06
-1.68511693913994e-05
-1.33068709664768e-05
-1.4447213482347e-05
-2.91942454655993e-05
-2.36780104425377e-05
-1.49480029749137e-05
-4.72909502681858e-05
-1.14454043421775e-05
-1.36132372025704e-05
-3.04907719644342e-05
-3.86486833201679e-05
-1.90584843351308e-05
-2.85855265875444e-05
-6.13511661261421e-06
-4.26059881854377e-06
-3.04081165552173e-05
-2.34250560707629e-05
-2.7129076935669e-05
-2.79230790364077e-05
-2.84163402682728e-05
-4.0024775897362e-05
-2.29827278633245e-05
-7.04698095885215e-06
-4.05119128119324e-05
-2.37804694186962e-05
-1.94418150221679e-05
-2.88646792970025e-05
-5.49993443554951e-05
-9.88152703103958e-06
-2.34981150940949e-05
-1.98736322584369e-05
-3.54524485008893e-05
-2.63868107613613e-05
-2.16953989839242e-05
-2.9191146885474e-05
-1.84091816212653e-05
-2.16646212318309e-05
-2.09406978918796e-05
-9.4949566745694e-06
-1.91272947708873e-05
-1.28843815394462e-05
-2.62770009034093e-05
-1.0797053021149e-05
-1.38004718787136e-05
-3.57707260217249e-06
-2.1402645627051e-05
-1.66829714955792e-05
-1.7834625705963e-05
-3.20391916864769e-05
-9.08048727386493e-06
4.42412036913202e-07
-1.45618624376093e-05
-7.75994252009389e-07
-3.63242950239666e-05
-4.34600341317615e-05
-2.62672743367644e-07
-3.61660589842974e-05
-3.30596806689811e-05
-2.12149016575166e-05
-1.41539872008122e-05
-2.27106470228358e-05
-3.16821303350314e-05
9.91841199953815e-06
-2.96102952786311e-05
-4.13253568984059e-05
-6.64317342763572e-06
-1.74883097618206e-05
-1.51909739369993e-05
-2.50356827723264e-06
-1.74189428965456e-05
-1.75516174670374e-05
-2.142045827339e-05
-1.39182073519836e-05
-2.05033922471378e-05
-1.7374661306913e-05
-3.41866748092707e-05
-1.11298857961182e-05
-2.4285776344654e-05
-1.21036213755716e-05
-8.96298072760638e-06
-2.4589091078774e-05
-7.35893254318525e-06
-7.42920880211756e-06
-2.47647012806391e-05
-2.9156374316122e-05
-3.21670976029386e-05
-2.05899366042196e-05
-1.60723872117852e-05
-3.5519709672659e-05
-1.65200501025789e-05
-1.19536548109167e-05
-2.26381837514127e-05
-9.6250101769619e-06
-9.15521998042538e-06
-2.68147761974049e-05
-3.03318005511772e-05
-2.94248887430346e-05
-3.91878776209347e-05
-8.07217622136685e-06
-1.16520166903394e-05
-1.87450801648986e-05
-2.27402100037521e-05
-2.02389982993134e-05
-3.58639646041237e-05
-2.95475424397209e-05
-6.85097186996695e-06
-1.39579962484842e-05
-3.38639667926842e-05
-2.02032176299882e-05
-4.95378018395677e-05
-1.78465769204295e-05
-2.02284324760756e-05
-8.18912101791078e-06
-8.84613718798436e-06
-2.73154305213826e-05
-3.39647028675721e-05
-2.55089761533608e-05
-8.73361483867792e-08
-1.17032996018356e-05
-3.55428920733787e-05
-2.21452096482982e-05
-2.82131188603057e-05
1.04628865343772e-05
-5.56333146481714e-05
-2.22941441827354e-05
-2.06839507247039e-05
-2.86527835582432e-05
-3.31793957105613e-05
-1.27964064608657e-05
3.56524977303397e-07
4.12077514639011e-06
-1.38520141413719e-05
-3.58970995690947e-05
-2.26162526560366e-05
-3.28453238895499e-06
-3.36392412297028e-05
-1.86207912953954e-05
-2.12075881438307e-05
-2.99982295444194e-05
-3.01744653249325e-05
-4.14737610693546e-05
-1.33900462675956e-05
-5.21732844515448e-05
-7.58624581406111e-06
-2.39283850640175e-06
-2.57814697456893e-05
-2.3926663538825e-05
-3.29954293502866e-05
-3.00804566328284e-05
-3.03620805765021e-05
-2.68372315435731e-05
-1.16609098094948e-05
-1.12996976475562e-05
-1.97694225052447e-05
-7.04297674606798e-06
1.02520463361872e-05
-2.34178878792353e-05
-1.70306505422083e-05
-1.50544664771676e-05
-4.92066495727596e-05
-2.91669872547156e-05
-3.62684938959389e-06
-2.52904956577253e-05
-2.32699159343607e-05
-2.17299627694792e-05
-3.37858369212859e-05
-1.96566937677863e-05
-1.57980659162912e-05
-2.59565562798041e-05
-6.1263131528034e-06
-3.42326045145415e-06
-3.51535381989958e-05
-1.61368862433745e-05
-3.26679414555578e-05
-2.07207872697451e-05
-3.92883699350566e-05
-2.30010576303604e-05
-2.64660028348118e-05
-8.21602755953265e-06
-4.17991918532705e-05
-2.19538775877291e-05
-3.78030632107504e-05
-2.53297430269449e-05
-2.8266816632056e-05
-1.22798857597437e-05
-7.08498539759352e-06
-3.36407620988271e-06
-2.55936782023295e-05
-4.22869005317583e-05
-2.40424416496309e-05
-2.19645864052227e-05
-2.7082142953423e-05
-2.00417129408827e-05
-3.46471295316e-05
-4.40058478724304e-05
-2.58858939668941e-05
-8.72358918738498e-06
-1.68563816250006e-05
-3.54449525838211e-05
-2.66254910808894e-05
-2.15339546647199e-05
-1.43192019940992e-05
-5.41629968613923e-06
-1.79280137675609e-05
-2.14038419538274e-05
-2.78427188842774e-05
-2.10010479654113e-05
-1.89441449394435e-05
-2.02296585155691e-05
-1.08778956292211e-05
-4.12114899853255e-05
-1.1113064164549e-05
-1.98874245962169e-05
-2.7536235521902e-05
-3.16333574425229e-05
-2.44169671512951e-05
-1.8314159611067e-05
-1.6384554690674e-05
-4.51983674113514e-05
-1.08081089443924e-05
-7.13748909871768e-06
-3.65775704595793e-05
-2.67282333943459e-05
-3.12529166705724e-05
-5.225993563232e-05
-3.10742730080072e-05
-2.10400569831564e-05
-2.11895328024414e-05
-1.29540777556952e-05
-1.57659001790981e-05
-2.41140649634543e-05
-2.39878554862449e-05
-1.44193650309207e-06
-1.2459336587314e-05
-2.78767426149024e-05
-3.10228575958748e-05
-3.53369092842782e-05
-2.97154318082704e-05
-1.08364272665947e-05
-3.20122666375416e-05
-1.60731963216493e-05
-1.79138537372365e-05
-1.38921932725007e-05
-1.35202056661384e-05
-1.67476708313411e-05
-1.21923208011627e-05
-1.89557376186013e-06
-2.19152844758008e-05
-7.35955921185206e-06
-8.43909631009187e-06
-3.872861757965e-05
-6.10830191186528e-06
-2.43127582940777e-05
-1.16543209813765e-05
-1.44649177222828e-05
-2.19198399080217e-05
9.20147840809741e-06
-2.0051061088312e-05
-4.89015248634541e-05
-3.73239386756525e-05
-2.97256406445095e-06
-1.93001331987681e-05
-1.62173045575453e-05
-3.32297032389988e-05
-6.4527964179409e-06
-1.36995260825826e-05
-1.38867580904356e-05
-2.39276372836104e-05
-1.28659771727413e-05
-4.24798684403368e-05
-9.26277179036614e-06
-1.65453188930139e-05
-1.63584567061739e-05
-2.95959335570174e-05
-3.37953596811803e-05
-1.87873970387342e-05
-2.53449582375889e-06
4.66450103954012e-06
-4.38852671833904e-05
-1.70029616187366e-05
-2.48881819330646e-05
-3.2881715205638e-05
-2.91935030688961e-05
-2.91711492717946e-05
-2.62220837087783e-05
-3.87076214268099e-05
-2.1795977051949e-05
-2.02415412392137e-05
-1.81499564719253e-05
-1.57189831563014e-05
-3.29373154735298e-05
-2.47832609251538e-05
-2.96178912589145e-05
1.39083784815893e-06
-6.85496481578878e-06
-2.96454795628432e-05
-4.9645851881209e-05
-4.24290947463101e-05
-3.54172986172239e-05
-1.97263653539934e-05
-1.19912202705671e-05
-2.05971412361077e-05
-1.63106361722114e-05
-2.08361463839642e-05
-2.98043254975995e-05
-1.46931844730973e-05
-2.36535561675603e-05
-3.25309396729866e-05
-3.46764408719104e-05
-3.25083089046651e-05
-2.18713852625952e-05
-1.21525295262831e-05
-2.26959150693545e-05
-1.20931636540974e-05
-1.80315735371366e-05
-1.00445141054054e-05
-2.94834102831549e-05
-1.9376355200342e-05
-2.83895125559469e-05
-2.68200199100322e-05
-2.80239831314021e-05
-2.68727984848116e-05
-1.87997953929931e-05
1.27102633122291e-06
-1.45422907697213e-05
-2.67502477318349e-05
-2.58772846317034e-06
-1.51989633866046e-05
-2.10661587998797e-05
-1.18559366975267e-05
-3.67991182695425e-05
-2.43552156422927e-05
-5.52910811446772e-06
-6.95781791244062e-06
-9.02847913628875e-06
-3.68089909815681e-05
-2.47046188498337e-05
-3.26369077104057e-05
2.3176288992985e-06
-2.40042124103352e-05
-2.74589946666094e-05
-8.98574154605401e-06
-3.81259018176819e-05
-1.37759695770603e-05
-2.00320571585208e-05
-2.18454150957262e-05
-8.94070332862051e-06
-2.10893647825703e-05
-2.49687778001123e-05
-2.3352913078234e-05
-1.80597844662638e-05
-2.27755448589079e-05
2.53302760288498e-06
-2.21436359850032e-05
-2.72244157783594e-05
-2.15837261731803e-05
-3.32025021160936e-05
-1.88881832733037e-05
-4.97473192778807e-06
-3.13139096370479e-05
-2.69375747947406e-05
-1.52311135560988e-05
-2.65684914483172e-05
-1.79944026826165e-05
-1.68651849193313e-05
-5.5156453636214e-06
-1.93239355060283e-05
-1.51899226170749e-05
-2.55974296476686e-05
-1.71870645782848e-05
-4.2598061854152e-05
-2.86623758421693e-05
-2.2959090329793e-05
-3.47099042426411e-05
-1.56632179179241e-05
-2.40604549633151e-05
-2.46160367916472e-05
-1.84677937891698e-05
-1.20238536878341e-05
-1.00009399387919e-05
-3.6072340280925e-05
-2.31524801099115e-05
-1.85561997502408e-06
-3.9083051410685e-06
-2.47222195445283e-05
-1.34451642129403e-05
-4.16339633669993e-05
-3.28373904909056e-05
-1.40923384757934e-05
-4.48511668934253e-06
-8.38098671887305e-06
-1.9300011490158e-05
9.53105698319039e-06
-2.26841796419246e-05
-8.80906014096998e-06
-1.08243735142003e-05
-3.55106512528184e-05
-3.27283320263306e-05
-2.7532385325747e-05
-3.58273135293399e-05
-7.92963965044513e-06
-2.54268867627409e-05
-3.87051118087402e-05
-3.43004378120424e-05
-4.6882036907705e-05
-2.70543588087942e-05
-1.93240889582509e-05
-5.13968521432031e-05
-4.83029400346844e-05
3.5052741020689e-06
-1.4921892404198e-05
-2.26725176207149e-05
9.12222262807951e-06
-2.15765256575991e-05
-4.61971203551247e-06
-1.8090109236133e-05
-3.11874235391039e-05
-2.74964492275913e-05
-3.0381957673313e-05
-1.15281806991875e-05
-2.05756533266333e-05
-2.30397708202076e-05
-2.37865167437143e-05
-1.16401152241213e-05
-2.9308387955828e-05
-1.48475400059713e-05
-4.72531879003853e-05
-8.51345688133762e-06
-1.92536762259413e-05
-3.52543395648882e-05
-2.60341388868932e-05
-1.82413982097804e-05
-3.30967478927316e-05
2.98388334983034e-06
-2.67389497728502e-05
-1.45549912240122e-05
-2.22731655993549e-05
-9.39495850574927e-06
-2.65133817309179e-05
-2.57138136891114e-05
-1.92651815244792e-05
-2.34952293927031e-05
-3.06377945736493e-05
-1.42145832965092e-05
-2.52252048026853e-05
-1.9920566054153e-05
-2.76115009900569e-05
-8.24651722579482e-06
-6.31129294493988e-06
-3.38481140131669e-05
-9.52116103741813e-06
-3.55390613693148e-05
-3.40460712789971e-05
-2.48817307063457e-05
-1.99204908145706e-05
-3.13261979457884e-05
-3.04723468302905e-05
-9.59037830297516e-06
-4.97042220626205e-05
-1.69865243816771e-07
-1.91500650849891e-05
-4.16667806443884e-06
-1.16824002850855e-05
-1.31965767163236e-05
-2.89243043183008e-05
-2.03060363205221e-05
-4.04501660992183e-05
-1.72195535287407e-05
-3.85062528746745e-07
-1.33174484713803e-05
-1.0934969439592e-05
-2.62229682356419e-05
-3.72007761002104e-05
-1.11412774625939e-05
-3.44610687497884e-05
-2.11884008728084e-05
-2.28542494532925e-05
-1.95289264595419e-05
-3.52135101082068e-05
-2.89699598745498e-05
-2.21912928225716e-05
-1.55241299630275e-05
-4.59945799356284e-06
-3.51465582531836e-05
-2.5688483770321e-05
-6.49863937885675e-06
-1.24722423997218e-05
-1.92105916711469e-05
-1.4744259729361e-05
-2.58327539072021e-05
-1.13917338869782e-05
-1.78832244043241e-05
-1.51245068802106e-05
-1.16620356934204e-05
-3.42777336673432e-05
-9.31128212505011e-06
-1.52567647213798e-06
-1.19064860723637e-05
-1.73088304093472e-05
-2.5613769350279e-05
-7.27033969582547e-06
-2.3046654528907e-05
-3.12143612602044e-05
-1.34515438696545e-06
-8.969559671684e-06
-2.25404917066757e-05
-2.39129518526929e-05
-3.51972760583626e-05
-2.44552443669851e-05
-2.14918131010644e-05
-3.39614427953655e-05
-2.02360974213361e-05
-1.51378073275916e-05
-1.34767030002546e-05
4.95919842080648e-06
-5.55995347436723e-06
-2.90813340319613e-05
-2.06627861519875e-05
-2.28375347672012e-05
-2.5183542291113e-05
-2.98079173069833e-06
-1.86496193959103e-06
-3.39614398374122e-05
-2.72118391020996e-05
-2.76371888142823e-05
5.59630274277826e-06
-1.77324219937468e-05
-6.8996586209514e-06
-5.22816019993557e-05
-4.42245264844249e-05
-1.23497630369571e-05
-9.32937929540226e-06
-2.12434341188452e-05
-2.31213257612622e-05
-3.09117920363596e-05
7.17756547868831e-06
-4.21034185073089e-05
-2.16411519799102e-05
-1.9300689711911e-05
-1.36266379815996e-05
-2.2425304736791e-05
-2.50362385349662e-05
-1.02863733756034e-05
-1.02091209265403e-05
-1.70096936527316e-05
-2.61132048660841e-05
-2.06794852556268e-05
-2.63588030390454e-05
-1.24487627543776e-05
-2.56266078574494e-05
-1.86503698556176e-06
-1.86539340217189e-05
-4.66640169466064e-06
-1.44064387882637e-05
-9.6550658693829e-06
-2.8898410665602e-05
-2.83794202740995e-05
-2.40851877452774e-05
1.70816476689248e-06
-1.67266236776204e-05
-1.66988962849689e-05
-2.71028486522106e-05
-3.95658078758764e-05
-1.64874964245237e-05
-2.10691576668152e-05
-2.44791589915098e-05
-2.40359364194979e-05
-2.91737819569159e-05
-1.38221980503855e-05
-1.2701937074265e-05
-3.74893451978318e-05
-1.48498995843109e-05
5.64928888638609e-06
-4.96551513899118e-05
-3.15475198972181e-05
1.70034791810358e-06
-4.71013657230598e-05
-2.45880233450807e-05
-1.30185156487812e-05
-3.01619402269388e-05
-1.65264132235904e-05
1.09634947772872e-05
-3.70185686172947e-05
-2.58674177637555e-05
-3.40617803279754e-05
-4.04517205576962e-05
-2.08317199966216e-05
-6.32106987595269e-06
-1.11427638965478e-05
-1.00250883045422e-05
-3.76031279488591e-05
-9.54449304891515e-06
-2.33141411163493e-05
-2.63615742978952e-05
-5.72609274813411e-06
-2.28625114136279e-05
-2.31238733793997e-05
-1.63893198587025e-05
-2.22834947072994e-05
-2.84047426459866e-05
-2.70288539359526e-05
-5.68939875792341e-06
-3.13508241772524e-05
-3.45703590739244e-06
-2.44967187449369e-05
-1.5752806947934e-05
-2.92681302379708e-05
-2.94966285861149e-05
-2.42766996931746e-05
-3.77744909416152e-05
-4.11366175427103e-05
4.34547534904353e-06
-3.02693614991864e-05
-1.82623354649476e-05
-3.20467875706315e-05
-3.9198135899574e-05
-2.99076832969962e-05
-1.60336527199539e-05
-4.0790877110933e-05
-2.23822712335521e-05
-1.51117144452582e-05
-1.95506199206531e-05
-2.8280262453256e-05
-2.05090845583317e-05
-2.16762434439626e-05
-2.27989374761545e-05
-1.33867587988943e-05
-1.77364962124402e-05
-2.19526373273466e-05
-2.28995945936537e-05
-3.58931800395995e-05
-1.89504032537042e-05
-3.5773034197403e-05
-3.68116467592063e-05
-9.46644347166391e-06
4.13871760258487e-06
-3.07267588190301e-05
-1.91620790528824e-06
-2.32155831510385e-05
-4.84265345248317e-06
-5.23600431788174e-06
-9.09514608971793e-07
-2.13526750897446e-05
-4.0815605596367e-05
-2.69815150954791e-05
-2.51545132451919e-05
-2.54233233808012e-05
-2.98292374610333e-05
-3.5444240464137e-05
-1.52876393798887e-05
-2.47085139321677e-05
-2.78410191928179e-05
-3.27907268635225e-05
-2.66831385763003e-05
-2.44744684446041e-05
-6.55534159798956e-06
-3.20081079361715e-05
-1.02746309163561e-05
-4.39717654561485e-05
-2.77267284402014e-05
-2.2586074968993e-05
-4.45021440260765e-05
-2.78696448815985e-05
-2.37880713813518e-05
-1.40765719720496e-05
-1.09341679592012e-05
-1.20274529475181e-05
-3.78216847870328e-05
-1.02573103443659e-06
-2.05572142088674e-05
-2.78349568275329e-05
-8.15777620420688e-06
-3.78120905502568e-05
-1.15582053421979e-05
-1.88052090792207e-05
-7.36647013137047e-06
-2.39726263325854e-05
-2.35175000307016e-05
-3.89488727329476e-05
-1.80106301973208e-06
-1.06065114277379e-05
-1.66184795914479e-05
-1.89829753805215e-05
-2.13415126083157e-05
-4.7151576174261e-05
-1.13791328082199e-05
-8.82958800494914e-06
1.61785246126832e-06
-2.29229141422519e-05
-1.59698010045746e-05
-2.62248721134718e-05
-2.69919138683841e-05
-3.43402827296269e-05
-4.27482889460932e-05
-3.42288885395498e-05
-2.52693981306058e-05
-1.6027874640329e-05
-4.94577821397816e-05
-2.88862468301108e-05
-3.27781376761071e-05
-5.22200730437524e-06
-2.66832197761868e-05
-1.68874215199878e-05
-3.44895206080882e-05
-4.87864980156723e-06
-2.95945616899203e-05
-1.19255643378039e-05
-6.08854661508312e-06
-1.99256103569705e-05
-3.74043427984995e-05
-2.18086595843265e-05
5.42230326548905e-06
-1.41113271907928e-05
-3.74000067944042e-05
-4.90072332772726e-06
-2.100293321606e-05
-1.28831693332864e-05
-1.70890761413723e-05
-2.51248104389508e-05
-3.22541779493324e-05
-1.17198254220715e-05
6.19479997713116e-06
-1.7463606489753e-05
-1.27615084202658e-05
-1.26006229992381e-05
-2.24393560647566e-05
-1.23022484110197e-05
-1.36598839150784e-05
-2.12229669765538e-05
-2.65523869951639e-05
6.48184423037053e-06
-1.51995847966492e-05
-1.04498124803567e-05
-7.50253158123455e-06
-2.50566302440538e-05
-9.27177207943939e-06
-3.61636335319247e-05
-1.97830296687207e-05
-1.49871953006365e-05
-2.84279980441875e-05
1.8164521526226e-06
-2.52801344292764e-05
-3.42151100616501e-05
-2.81972219723409e-05
1.90916081257825e-06
-3.23422519752899e-05
-1.60764004622086e-05
-1.19649828178069e-05
-1.98744742010329e-05
-3.00731910820075e-05
-1.08934559755052e-05
-1.79808247669592e-05
7.64734494567538e-06
-5.06154893791098e-05
-2.85838511133709e-05
-1.56943624079961e-05
-1.11276254669582e-05
-3.51812793622603e-05
-2.72302586873895e-05
-1.32665197188223e-05
-3.49024915295621e-05
-2.08498199875694e-05
-5.84693592860923e-06
-2.8350437486045e-05
-1.84072980864303e-05
8.22614260419008e-06
-1.53621112039309e-05
-1.66275409607355e-06
-1.43778546601156e-05
-2.75666078385603e-05
-2.12722867772167e-05
-2.77096124123879e-05
-3.02327353259497e-05
-6.80423706642011e-06
-1.79346841871329e-05
-2.48676241668406e-05
-2.69117289198896e-05
-2.12080376956322e-05
-2.09877606233417e-05
-2.11234420680602e-05
-2.55257093463112e-05
-8.74507717262522e-07
5.77017651515318e-07
-4.93559166646393e-06
-7.62923043120259e-06
-2.73543124596776e-05
-9.26836938971964e-06
-1.3045251580815e-05
9.74936765864818e-06
-2.31824897068946e-05
-3.54807189494203e-05
-1.13559832418042e-05
-1.75434619616788e-05
7.81788142448946e-07
-6.3388992093188e-07
-1.08336167787336e-06
-3.12100284755048e-05
-1.41667955773939e-05
-3.71060377185342e-05
-5.81961018194253e-06
-1.58997880288629e-05
-2.56038623019835e-05
-1.21181830025048e-05
-3.25861568632815e-05
-1.726525967054e-05
-1.01603559381962e-05
-1.3399524383682e-05
-1.05921932127471e-05
3.01220643836557e-06
-2.12915849441256e-05
-3.08131636245748e-05
-1.14099380529898e-05
-1.63402707392924e-05
-2.01070039914022e-05
-3.76949320892321e-05
-2.70251513935981e-05
-3.58809389894642e-05
-1.67343968919954e-05
-2.58492889786136e-05
-3.73829064324113e-05
-6.32597734466689e-06
-7.56471062952095e-06
-4.34632469283374e-05
-1.49258565786445e-05
-7.42273325884696e-06
-3.04569101482623e-05
-1.52789156737442e-05
-1.36904957777928e-05
-1.83806949568756e-05
-2.97524374626894e-05
-1.31407427987194e-05
-2.25393394745933e-05
-7.97240422543392e-06
-2.62520972810383e-05
-2.67601870070859e-05
-4.0995292654742e-06
-4.19922650253037e-05
-2.07003612857337e-05
-1.04199495345132e-05
-3.22113359822269e-05
-2.46221114050768e-05
-5.74477698191338e-08
-4.62581905917096e-05
1.48550163996071e-06
-3.9097022395444e-06
-2.7915333584105e-05
-1.63943862679018e-05
-2.6252863503624e-05
-2.14536554480874e-05
-2.43565432200985e-05
-1.70196712863329e-05
-4.56618423720236e-05
-1.98050136568051e-05
-2.47461726222312e-06
-2.8538418465472e-05
-3.76060005559504e-05
-3.47547967595655e-06
-6.67057176009746e-06
-4.28170262783885e-05
-3.13545255678061e-05
-2.79487193711599e-05
-1.75709175169183e-05
-3.04790172702208e-05
-5.69926234110319e-05
-2.38567577878366e-05
-4.45427090487865e-06
6.4659877834347e-06
-3.42366180388509e-05
-3.31695393239927e-05
-8.54926717162193e-06
-3.11347177828513e-05
-3.25064260952755e-05
-1.95841310976013e-05
-2.9951104408578e-05
-3.70059004113577e-05
-1.88068200353377e-05
-9.19148717644727e-06
-3.68227922206347e-06
4.45625636961244e-07
-2.11960826094561e-05
-1.50326011839613e-05
-2.33622944516756e-05
-2.96060479210915e-05
-2.73807329520487e-05
-2.82754591476861e-06
-1.41496152428663e-05
7.43309490184288e-06
-3.14811099707522e-05
-1.57814481573776e-05
-2.32658181362299e-05
-3.65465691987194e-05
-1.6010162909146e-05
-1.39041153257275e-05
-1.7599809665346e-05
-1.03593016851217e-05
-6.58811730627196e-06
-9.61463061276289e-06
-5.23957420299804e-06
-1.78685246195492e-05
3.19732773200664e-06
-3.30479512039878e-05
-3.07496594820252e-05
-1.70303959289019e-05
-1.4835508082627e-05
-1.21263550636708e-05
-2.21335933674661e-05
-3.02902109253292e-05
-4.44371808397633e-06
1.38784058266516e-05
-5.88138663310948e-06
-1.1918378628643e-05
-1.90359625397872e-05
-4.20967129441289e-06
-4.19394005678237e-06
-1.93565921431175e-05
-3.85523947710237e-05
-6.59216712628665e-08
-3.80452279011545e-05
-3.29043860200257e-05
-1.48266273309742e-05
-2.91170039349929e-05
-4.51164830423447e-06
-9.02413448675566e-06
-1.71956918580309e-05
-3.05291875212112e-05
-1.55395060961529e-05
-2.35779262557758e-05
-1.2514092254883e-05
-1.64511545705912e-05
-9.30889896631337e-06
-3.0755013911158e-05
-1.39834735750082e-05
-2.58357612546797e-05
-9.53081240103053e-06
-5.69088174051277e-06
-4.22783989832712e-05
-1.45991571051002e-05
-3.37875022294475e-05
-4.04228431188599e-05
-7.3289883535788e-06
-2.5923551250158e-05
-3.97748662074626e-05
-7.16019412809848e-06
8.40902669776978e-08
-3.0908205142963e-05
-1.51576151064306e-05
-4.74680070691589e-05
-2.68564033049266e-05
-1.13596172329161e-05
-1.05952007481711e-05
-1.81426248803868e-05
-1.4802085752516e-05
-4.16980705217692e-05
-6.84585635827929e-06
-3.42907030705823e-05
-4.55126621087046e-05
-2.51602261092974e-05
-3.04968513563047e-05
-1.46355157763592e-05
-3.23740851635582e-05
-2.0892880397635e-05
-2.21656108257948e-05
-3.61979524312432e-05
-1.46205682646383e-05
-1.63574699964937e-05
-1.57233796407596e-05
-1.2796677507062e-05
-2.47736019336636e-05
-5.49079231570347e-05
-1.33654285536783e-05
-8.18393538676256e-06
-2.93054621730583e-05
-2.43944161441298e-05
-3.71000903712653e-05
-1.9442704376151e-05
-3.34888840042738e-05
-1.50459594070908e-05
-1.53326640211854e-05
-2.79569502168526e-05
-1.20263242375044e-05
-1.6550647025914e-05
-5.39755820937251e-06
-3.37884707934376e-05
-2.09351404517275e-05
-2.4458901370039e-05
-7.24823164353983e-06
-3.15672451683195e-05
-1.36049589811808e-05
-2.25697377727274e-05
-2.5026797627416e-05
1.6835152292181e-06
-1.8109140940636e-05
-2.10321987368004e-05
-1.00117544609009e-05
-2.99577728165006e-05
-8.56991122931132e-06
-1.92755248283311e-05
-2.70609678055433e-05
-2.6693313099839e-05
-2.85433638358236e-05
-2.02626526347175e-05
-2.56240335070764e-05
-3.77762867592563e-05
-3.56024636680016e-05
-9.74278367178925e-06
-1.45462727261523e-05
-3.70905501018455e-05
-1.57436973653956e-05
-2.10150006257758e-05
-1.23511807892414e-05
-2.34893313403035e-05
-2.00022308433022e-05
-3.65728277590099e-05
-6.79180695784632e-06
-2.7366450483203e-05
-2.273372565721e-05
-5.41475135195777e-06
-2.42942017596952e-05
-1.69967878008077e-05
-8.49260775729339e-06
-2.1290519347165e-06
-4.78817454952273e-05
-7.56671941038015e-06
-3.74717752883473e-06
-2.10915994401203e-05
-2.98653192891556e-05
-9.64015732690351e-06
-7.67257380232614e-06
-2.62321270353994e-05
-3.15286861888764e-05
-2.82198925830625e-05
-3.09782156446222e-05
-4.82438036794846e-05
-2.95054034056765e-05
-1.52943307530514e-05
1.25151884864562e-05
-2.95542424424323e-05
-3.3004842895319e-05
-4.13068236481269e-05
-4.48696749325657e-05
-1.57531386604531e-05
-2.49563213869879e-05
-7.10634333273443e-06
-2.72156049584386e-05
-2.65292951185543e-05
-1.99197951058703e-05
-3.54183883221271e-06
-2.2139629235856e-06
-3.99841882524054e-05
-5.70378031662818e-05
-1.86985600920166e-05
-2.27770093924126e-05
-2.69866774306463e-05
-2.04534277911189e-05
-3.98965951217093e-06
-2.55239933815329e-05
-2.82146446421991e-05
-1.65761493572681e-05
-1.50566548429214e-05
-3.0525874528823e-06
-2.03065218919453e-05
-3.39172767955322e-05
-2.85668638942099e-05
-3.93008384352476e-05
-2.79631870250067e-05
-3.33673070499335e-05
-2.76094129841591e-05
-1.57553148106309e-05
-1.02782407614626e-05
-2.56942967547484e-05
-2.77210335809885e-05
-1.76170190191797e-05
-8.33359059171911e-06
-2.22896468597272e-06
-2.61573815542169e-06
-3.01847346218557e-05
-8.17802906179147e-06
-2.9250141971002e-07
-3.05984479140692e-05
-2.26588073564816e-05
-4.29083392804032e-05
-9.92703167928427e-06
-7.55794703370255e-07
-6.5873059505805e-06
-2.11402178550917e-06
-1.18578916927791e-05
-2.81105027365372e-05
-3.37131256727794e-05
5.41946543936042e-06
4.15767672835974e-06
-1.48262632878323e-05
-2.1051923960355e-05
-1.18036892755339e-05
-2.26408742272499e-06
-2.83320068476877e-05
-1.08653485787857e-05
-4.82997577217276e-06
-4.3513533319637e-05
-1.12211721197496e-05
-3.37355167177518e-05
-9.50028399212832e-06
-1.83968994288161e-05
-4.96627084762615e-06
-5.8927985245618e-06
-8.38338805439496e-06
-5.45723596714345e-06
-2.79919639837443e-05
-3.47009947466085e-05
-2.02975207784782e-05
-2.19510976011621e-05
-3.2241006259667e-05
-1.05149910507869e-05
-1.09269244881796e-05
-2.54161117199415e-05
-2.07289037796092e-05
-1.48505104614256e-05
-3.68487381472645e-05
-1.59416849989813e-05
-1.63498845472342e-05
-1.08400751284381e-05
-2.71001630596746e-05
-2.47316625175435e-05
-3.37257074406755e-05
-2.80556265963327e-05
-2.36016547132891e-05
-3.48095121138758e-05
-1.44780098864982e-05
-1.94573656880055e-05
-1.26087296691334e-05
-4.01305395122278e-05
-3.1084262190614e-05
4.70457819495623e-06
-3.00470870182967e-05
-1.49913438639904e-05
-2.93819963463829e-05
-4.09258688008547e-05
-1.1562791526597e-05
-2.43056369891841e-05
-2.37665429450918e-05
-1.69766582761278e-05
-1.07118578480748e-05
-3.36906983630748e-05
-3.00902455378794e-05
-2.31263253955298e-05
-1.14496516435941e-05
-3.2288701920913e-05
-2.76914751596732e-05
-1.61348397045098e-05
-2.64695019928866e-05
-2.02317224019884e-05
-1.18251944666496e-05
-3.08887187922141e-05
-1.65370188995019e-05
-3.4455396349087e-05
-1.9183607628962e-05
-5.65880868995172e-06
-1.96279069272265e-05
-2.55013781368343e-05
-2.32253768095252e-05
-2.86215932811546e-05
-3.56689764617935e-05
-1.91328240807881e-05
-4.84352033266104e-05
-4.69562206202954e-05
-1.72014381842567e-05
-3.11764857465561e-05
-5.6924561114272e-06
1.6109114462006e-06
-3.74622110906542e-05
-1.25117078982045e-05
-5.31962158101246e-06
-4.93746838923718e-06
-3.54785491291488e-06
-1.27954959598781e-05
-3.4067123938104e-05
-6.34173175683409e-06
-1.42976338585033e-05
-2.54278027268823e-05
-5.24144588878233e-05
-1.18432110719754e-05
-3.52497874636622e-05
-4.2317610575906e-05
-6.16962853765971e-06
-1.36505229998967e-05
-3.70143297880219e-05
-3.61003965684972e-05
-3.27367698883205e-05
-6.39765292253917e-06
-3.44901805289455e-05
-2.12258000144216e-05
-1.79317596470263e-05
-3.39664565243772e-05
-7.77185615104449e-07
-2.89770383208631e-05
-4.06289646801126e-05
-2.65722898783904e-05
-1.48482043629685e-05
-2.22358043297984e-05
-7.88548781732336e-06
-2.15207711691808e-05
-1.17736357104376e-05
-2.17156639163791e-05
-3.189725788074e-05
-4.91592098482026e-05
9.85635096990501e-07
-2.71312006748477e-05
-2.21029519532179e-05
-2.72151395804577e-05
-2.02342641669542e-05
-5.05042791434202e-06
-3.27577944133418e-06
-2.46649389131638e-05
-3.06517485681444e-05
-2.39630938400139e-05
-6.70645788774296e-06
-8.01340686552598e-06
4.26652781102059e-06
1.51168248610369e-06
-1.74285843440196e-05
-2.76673566353759e-05
-2.80931994629176e-05
-2.18376809861602e-05
-3.21037066887809e-05
-4.16688916570205e-05
-2.81085845814549e-05
-2.81013359866772e-05
-2.47716293382559e-05
-2.27862259447e-05
-3.01561954309487e-05
-3.0880022603413e-05
-2.14212374147158e-05
-1.57659849127061e-05
-2.32446301864209e-05
-4.4807580524396e-05
-3.25268924992654e-05
-1.16418542634315e-05
-3.16359931418136e-05
-1.04993734127461e-05
-5.77288432603268e-06
-2.05366900479927e-05
-1.41039498664483e-05
-3.56305764005926e-05
-3.16651341487548e-05
2.61400878300145e-06
-3.02897053482846e-05
-1.92252745914191e-05
-2.68735990993455e-05
-3.6507457993218e-05
-9.48203972295814e-06
-1.95701161024398e-05
