# Supplementary material for: Research on computational propagation and identification of mine microseismic signals based on deep learning
Source: PLoS One. 2025 Oct 22;20(10):e0334641. doi: 10.1371/journal.pone.0334641 (PMC12543183; doi:10.1371/journal.pone.0334641)
Supplement: S3 Data — (ZIP) [file pone.0334641.s003.zip › 000100500002906.xlsx_0.txt_24.txt.txt]

-2.61589988448585e-05
-2.01766968634594e-05
-2.41013664923365e-05
-1.21800445530588e-05
-9.18242481183559e-06
-8.00625037349819e-06
-1.33053847033316e-05
-1.92458101622373e-05
-2.70367787888897e-05
-1.18071587411023e-05
-2.74214487443555e-05
-2.90408668944978e-05
-2.17396920656068e-05
-2.30245377537739e-05
-8.87052268998631e-06
-2.39716986728061e-05
-2.32804306659347e-05
-2.49356933532233e-05
-2.63714916074632e-05
-9.6844291022007e-06
-2.33123123074755e-05
-3.30470705188634e-06
-3.64691801208961e-05
-1.29619494361398e-05
-1.01242882510282e-05
-2.15907441178386e-05
-2.74247057451821e-05
-1.50560414972498e-05
-1.00686522847245e-05
-1.70168290037951e-05
-2.75352754862901e-05
-1.48358479778281e-05
-1.06275731430731e-05
-1.34650003953548e-05
-1.43997410631441e-05
-2.04355535397239e-05
-2.59549348734031e-05
-2.40036709076495e-05
-1.76954368575325e-05
-1.47430859792557e-05
-9.22324827118571e-06
8.44034106407739e-06
-3.13433468427424e-05
-1.28379198547531e-05
-2.21762911386197e-05
-4.95420420834411e-06
9.55481753226593e-06
1.01741327163323e-06
-1.31091926209882e-05
-2.00504697915457e-05
-2.56655101600537e-05
-2.34307377089597e-05
-2.00983794006089e-06
5.64445947962351e-06
-1.18520246803261e-05
-3.78469136255684e-05
-2.38761676125232e-05
-1.96075840221713e-05
-2.42651500835005e-05
-2.76145810272252e-05
-2.44303621620206e-05
-1.26938709711016e-05
-2.4819268061868e-05
-1.14112421622052e-05
-2.91159105873207e-05
-2.1998715802636e-05
-1.33822878100091e-05
-3.69013432005368e-05
-3.22930197405189e-05
-3.36743719032843e-05
-2.04039525293353e-05
-3.51011453851148e-05
-5.01887149706887e-05
-6.38992995016501e-06
-2.40269805088521e-05
-2.76477475903779e-05
-3.08435726521929e-05
-2.1213037125358e-05
-6.67974313171937e-06
-7.30116853499918e-06
-6.49400765435437e-06
-7.81634426379916e-06
-3.49560487381678e-05
-9.07208199809426e-06
-2.85772865743976e-05
-4.17179778948033e-05
-1.77230109462479e-05
-1.09332391827642e-05
-2.09175957579426e-05
-3.55631375813798e-05
-2.91193649570586e-05
-1.50892712853784e-05
-2.79021948619043e-05
-3.02513435500911e-05
-1.44566741844029e-05
-2.34063834685091e-05
-2.12579640631278e-05
-2.19049034781907e-05
-1.62607810680415e-05
-1.66403570463301e-05
-3.87308723632568e-05
-1.89128658450233e-05
-4.3990637153508e-05
-2.06420884844823e-05
-3.19551143395936e-05
-3.21295554027254e-06
-1.98788711401996e-05
-3.73324788044969e-05
-2.78998035207361e-05
-3.01564713274792e-05
-1.7755350623592e-05
-3.08055994794006e-05
-3.48234109060884e-05
-4.80091572598666e-06
-2.69399708086113e-05
-2.02081925790455e-05
-4.43883846458233e-05
-8.3278256345812e-06
-3.13899570110129e-05
-2.07054525673551e-05
-2.90528357585886e-05
-2.89292436195202e-05
-2.77037793979855e-05
-3.34023731722507e-05
-1.9501081979355e-05
-2.57937942183236e-05
-1.65940855298842e-05
-1.30674820845513e-05
-1.56337872666541e-05
-2.48097341102945e-05
-2.05127595871403e-05
-2.55732146999358e-05
-2.19018507441155e-05
-3.86150071584763e-05
-1.51511326455422e-05
-5.66172215144177e-06
-1.66583495728622e-05
-3.82866160111722e-05
-1.4163118876399e-05
-1.26443505599884e-05
-2.36539670176654e-05
-2.55283294843852e-05
-2.5761101919773e-05
-7.64182579622945e-06
-4.20027953606979e-05
-2.73458200540803e-05
-3.61870269273238e-05
-1.85658477221879e-05
-2.53546975582555e-05
-4.65552813926322e-05
1.10020604656717e-05
-2.78699380897119e-05
-1.71963015091771e-05
-3.73356677670377e-05
-3.04453311853735e-05
-2.19875935995527e-05
-1.57997319149466e-05
-3.55812559114596e-05
-2.19865933483134e-05
-4.33519397960927e-05
-3.03607505939884e-05
-2.29375827940422e-05
-1.21443798936299e-05
-2.6149224201232e-05
-3.57645734257435e-05
-1.57849801194919e-05
-1.13604192909217e-05
-2.26657097898895e-05
-2.86889699915773e-05
-4.85634982668853e-05
-6.86008826750554e-06
-3.29150315133723e-05
-4.20081203432726e-05
-2.34923261024157e-05
-1.15221897623359e-05
-2.59084446814494e-05
-3.12209621928124e-05
-2.64902849405271e-05
-4.53648757473232e-05
-3.9006411156203e-05
-1.95365823870203e-05
-2.64607896211936e-05
-1.8167464157205e-05
-2.63619111190191e-05
-6.97991372921719e-06
-3.78432875094743e-05
-2.27051010131388e-05
-1.84595915120331e-05
-3.02004809021817e-05
-1.90150515542287e-05
-3.09354706906845e-05
-3.34910168732946e-05
-2.80552967162683e-05
-1.50315728776285e-05
-3.88923152639138e-05
-7.6280699607521e-06
-3.97284572392687e-05
-3.56832296580957e-05
-2.91234183692047e-05
-2.20618781035181e-05
-2.55506674139986e-06
-1.86596528706955e-05
-4.86238928154245e-05
-2.29757609663134e-05
-8.36273670816963e-06
-2.4991133019796e-05
-4.33753755247325e-05
-1.9176465922104e-05
-3.73278939172186e-05
-1.52849533402914e-05
-2.80882808381298e-05
-3.03581211957184e-05
-2.49493200830746e-05
-2.7981230658269e-06
-5.62120267708813e-06
-7.84176853650718e-06
-2.07492148116147e-05
-1.99567442491914e-05
-1.28744476498262e-05
-1.04778692967182e-05
-2.06698078631509e-05
-4.8612349240589e-05
-3.76895885870196e-05
-3.10890543924477e-05
-3.26631130615774e-05
-1.42357420243009e-05
-1.74749192026736e-05
-1.793899425565e-06
-1.94467893567176e-05
4.59546411764177e-07
-2.1193575974399e-05
-1.15740570190662e-05
-9.58943446452498e-06
-1.02790725242071e-05
-1.81058031382639e-05
-1.50997185473594e-05
-2.60928115732015e-05
-2.69529031113957e-05
-1.60267924854646e-06
-2.41089130225029e-05
-6.51389699252844e-06
-2.673810099136e-05
-1.71716355822727e-05
-9.30520928056147e-06
-2.43125102855502e-05
-1.90713633998937e-05
-1.71238073893196e-05
-1.65642865354839e-05
-2.76471974450551e-05
-3.60552153511027e-05
-1.44132690102779e-05
-1.78217476016026e-05
-2.9848351684449e-05
-1.65001666257705e-05
-2.59081241647387e-05
-1.31515675780141e-05
-1.85119629014644e-05
-2.08551220174493e-06
3.72229276024581e-06
-1.73287592166741e-05
-1.9393607252309e-05
-2.39911548548357e-05
3.20822514272445e-06
-3.33416873719426e-05
-4.24617942921444e-05
-2.64135926248712e-05
-2.02358291281815e-05
-2.43938392411439e-05
-3.06955454288776e-05
-4.52667388042054e-05
-5.5377452066535e-06
7.8651944983978e-07
-2.97261400136537e-05
1.23128596333354e-05
-1.19627370101748e-05
-4.40855775257128e-05
1.46485270098463e-05
-1.94021910038187e-05
-1.63926401993377e-05
-4.1315274957939e-05
-1.16569049069488e-05
-3.82605172395936e-05
-1.77821676267088e-05
-4.92349064496576e-06
-2.37868770371627e-05
-3.15950830351271e-05
-4.44127226843708e-06
-2.64588213864349e-05
-2.59914846097908e-05
5.79684527996072e-07
-2.2276979467117e-05
-1.06081741247398e-05
-2.17382371473707e-05
-2.2548007323459e-05
-2.86820531147545e-05
-1.93118462040313e-05
-9.58538410107005e-06
-4.16384711575172e-07
-3.79551197007219e-05
-1.74947869540099e-05
-3.6110403634283e-05
-2.15033022152394e-05
-2.60960173807956e-05
-2.35067195177075e-05
-2.14097171461861e-05
-2.86410367089473e-05
-1.43945022170355e-06
-3.63410699500683e-05
-2.58397783384453e-05
-2.02940065165218e-06
-9.38035757750724e-07
-1.5697328104539e-05
-3.45165845056396e-05
-2.58842316328556e-05
-1.36009297387337e-05
-2.71506951528357e-06
-1.65756381096287e-05
-2.29918236080371e-05
-1.10401144475263e-05
-3.42238057562633e-05
-2.46732200909569e-06
-2.50242020466049e-05
-2.66241532776654e-05
-2.28898397467533e-05
-5.52759861748895e-06
-3.08454700276138e-05
-1.40894492596758e-05
-5.84294435125102e-06
-1.56808542215801e-05
-1.49976523438567e-05
-1.7176453068496e-05
9.50498096538833e-06
-2.0433895386995e-05
-4.29975738082126e-05
-3.45080785313508e-05
-1.91893511762164e-05
-2.21768740660062e-05
-2.06987064275105e-05
-4.8954211804268e-06
3.82498890038855e-06
-7.36084394224785e-06
-2.05026678135589e-05
-2.19677340794636e-05
-2.01588068181772e-05
-1.32685939496531e-05
-2.73005779156811e-06
-3.04557545017238e-05
-3.25654484787008e-05
9.32212585515115e-06
-1.64435715599418e-05
-3.58962802328063e-05
-2.58594637588305e-06
-2.73572767274162e-05
-2.697756994352e-05
-1.94573659086074e-05
-2.46239928392336e-05
-4.93198615354244e-05
-2.45021257575937e-05
-3.61096347045975e-05
-2.66009217088082e-05
1.43308704553991e-06
-8.81677142015492e-06
-2.580254471562e-05
-3.48742936351311e-05
4.10381326097366e-06
-4.39824749820523e-05
-1.42115796834596e-05
-2.02388224428236e-05
-3.41070524228219e-05
-8.79713065367139e-06
-2.31839387161747e-05
-1.30599162943609e-05
-2.06222372010999e-05
-3.87184834130506e-05
-1.0077824909432e-05
-2.90822026838531e-05
-3.48197709939806e-05
-2.61439597979896e-05
-3.45788223336496e-05
-3.22595827015332e-05
-1.50656206171326e-05
-1.86717753044049e-05
-9.87404415691254e-06
-1.89346881804684e-05
-4.90477740333947e-06
-1.22141702920515e-05
-1.60850696646728e-05
-1.86605700167479e-05
-2.28126852007761e-05
-1.58062502015038e-05
-1.82358289704022e-05
-1.6801070808321e-05
-2.29126495437711e-05
-4.00092564200849e-05
-1.75276147339594e-05
-5.5187514640977e-05
-3.28786163075887e-05
-1.65465546085539e-05
5.43536447125338e-06
-2.7735454447373e-05
-2.7800872580085e-05
-2.3145654196068e-05
-3.76216769193924e-05
-2.7628457554507e-05
-2.17598371022372e-06
-2.23919264605726e-05
-1.59632363236639e-05
-4.06460216765002e-05
-6.53427028366345e-06
-1.84015638780518e-05
-2.39870555311655e-05
-1.48118624848417e-05
-3.53006815404494e-05
-2.60352610033213e-05
-2.79963100819622e-05
-2.6091193943182e-05
-4.44628682524666e-05
-3.33050120738893e-05
-4.3458991417161e-05
-1.02449880158414e-05
-3.59721139965826e-05
-2.51631270287935e-05
-5.65044427762122e-06
-1.6504232562159e-05
-7.80618431415675e-06
-2.30148143354982e-05
-2.95436957950984e-05
-2.31851410445587e-05
-1.57867059258906e-05
-1.24214384295243e-05
-1.02522661504062e-05
-2.86294798866139e-06
-6.43149885998239e-05
-4.19092887601646e-05
-1.55421161393867e-05
-1.2052021594261e-05
-1.64264937590166e-05
-4.99076103792584e-06
-2.6656566531605e-05
-2.42598142530805e-05
-1.99464262982752e-05
-6.20412070376489e-07
-4.87528471969284e-05
-3.99579544582378e-05
-8.58426004012098e-06
-2.43039276599154e-05
-1.21657536948401e-05
-3.27037594010392e-06
-2.64234118594174e-05
-3.64230522061961e-05
-8.79635500146576e-06
-1.92579767894737e-05
-3.06233360224166e-05
4.49220650302092e-07
-1.78695850497702e-05
-2.13493983421438e-05
-2.63537372978064e-05
-2.7850040976415e-05
-3.08942395300348e-05
-2.53775443105829e-05
-1.02867511361907e-05
-1.06506534592943e-05
-3.2934215665929e-05
-1.34425584683035e-05
-1.61625625688818e-05
-1.21895174528934e-05
-2.72865377168365e-05
-2.10256720488999e-05
-3.03839859977851e-05
-3.78296913488129e-05
-6.23319229825462e-06
-1.03477908895068e-05
-1.45426766784718e-05
-4.32122781214688e-05
-3.34281909511649e-05
-2.69161134677407e-05
-1.99174426552218e-05
-1.51671460110588e-05
-3.18799304773051e-05
-1.21081046126474e-05
-2.1482019042479e-05
-1.95560834605626e-05
-2.6752009944055e-05
-1.67698119996806e-05
-1.5317742721668e-05
-2.23568969528342e-05
-4.37136829432374e-05
-1.14182789231809e-05
-2.49752253400787e-06
-9.82279958970538e-06
-3.48567917583659e-05
-2.51434560667275e-05
-2.28202240572012e-05
-3.69639296309827e-05
-2.16241837170424e-05
-1.84576553084509e-05
-1.31950342068787e-05
-3.4197090419758e-05
-9.29188350709209e-06
-1.02893677204889e-05
-1.07089886841095e-05
-2.41599056582937e-05
-2.89236107912698e-05
4.38428205616308e-07
-2.09036658706825e-05
-5.32682985462124e-06
-1.24450215929565e-05
-2.61134573651348e-05
-4.38296124849817e-05
-1.90219612606015e-05
-4.64298176388105e-05
-3.43727766535773e-05
-4.5544389005031e-06
-2.36824487860632e-05
-1.96998580824265e-05
-2.31479250354804e-05
-3.03005984057962e-05
-1.39842755004823e-07
-1.91990149220495e-05
-1.72641102273753e-05
-9.78918333757457e-06
-4.25892585834222e-05
-2.18955442703906e-05
-3.54603759076357e-05
-2.86822937586919e-05
-1.77866566613528e-05
-1.81357357208042e-05
-3.97006315558801e-05
-2.23404862021251e-05
-3.24598688882333e-05
-7.29562606685316e-06
-1.42705508661183e-05
-1.15148225414174e-05
-3.05247115760339e-05
-1.95605468316934e-05
-2.25391171098316e-07
-1.41811399976105e-05
-1.78565600361697e-05
-2.49987747349691e-05
-6.21557264326138e-06
-3.43479713565612e-05
-6.55730068282306e-06
-3.34564411374332e-05
-1.83452100027245e-05
7.08354895319205e-06
-1.872344311336e-05
-2.9585873199091e-05
-1.8770872784592e-05
-2.67620874889992e-05
-1.43789077160407e-05
-2.31968331929342e-05
-3.80092688856443e-05
-1.89641142496041e-05
-4.20732257766274e-05
-1.85162433647184e-05
-2.31172849099785e-05
-1.70879704107102e-05
-4.31706911917836e-05
-2.94248268526257e-05
-4.87452669053004e-05
-2.78508151961724e-05
-7.65609367255015e-06
-4.20675650747205e-05
-3.52622941825206e-05
-6.29938582698143e-06
2.42366770475195e-06
-1.51985150425969e-05
-2.23810063778793e-05
-2.71928312313559e-05
-1.93383890662547e-05
-3.0248129964048e-05
-4.02092023290202e-06
-9.41252793855948e-06
-2.44764015629853e-05
-2.41846070793883e-05
-2.90007145189488e-05
-1.56927358079552e-05
-2.79456600899764e-05
-3.16399899667617e-05
-8.98764629115295e-06
-5.26523165322045e-05
-2.96660338223785e-05
-1.83974404184582e-05
-6.99843054230973e-06
-2.1765049359154e-05
-8.21379397766624e-06
-2.53496061756958e-05
-2.04238832864321e-05
-2.76630348984463e-05
-3.67610253512514e-05
-6.70895233077962e-07
-2.72521530117014e-05
-1.48251809568833e-05
-1.86544973182155e-05
-3.52875786363417e-05
-2.08392241489195e-05
-2.94722130523336e-05
-1.57239134684629e-05
-1.09338815889473e-05
-1.83408355648173e-05
-4.02110938731898e-05
-1.76647847559743e-05
-2.6890221796729e-05
-2.98144507720743e-05
-2.39972024384964e-05
-2.38445779467725e-05
-3.94535862019572e-05
-3.58416021061938e-05
-2.5996661832241e-05
-3.00394689728935e-05
-1.40522059320423e-05
-1.95431075977776e-05
6.21611762680332e-06
-2.14755659741593e-05
-2.04760867769141e-05
-2.79910069998127e-05
-2.19765262476367e-05
-1.85511568197001e-05
-2.18736979139492e-05
-1.37730558019211e-05
-2.90171825383918e-05
-4.51072258900519e-06
-2.80618976626337e-05
-1.04437138994343e-05
-2.12610987421096e-05
-1.8146296759668e-05
-2.48799973002143e-05
-3.4887209673654e-05
-5.60184177984159e-06
3.70416071224721e-06
-1.63966051253092e-05
-4.69281955074951e-05
-2.27450321913078e-05
-2.04213272638769e-05
-2.21098280865176e-05
-2.76819776669491e-05
-9.3612825310988e-06
-1.71384118627161e-05
-2.66421474548293e-05
-2.79227509875276e-05
-1.41822501921371e-05
-1.07181377039172e-05
-2.00063419579865e-05
-2.38131149573518e-06
-1.17760604679133e-08
-2.38924519050927e-05
-3.39734316163968e-05
-1.90769324897832e-05
-3.07688506934752e-05
-3.47106677286528e-05
-3.98982364092496e-05
-4.41852660751831e-05
7.77535390236528e-07
-3.30588031496919e-05
-2.7414795206455e-05
-2.46816524937894e-05
-2.49981214650967e-05
-2.62481393405366e-05
-3.01891548854982e-05
-1.69711756511615e-05
-3.37268268907139e-05
-2.28309351131445e-05
-9.77459075417929e-06
-2.56906835847238e-05
-3.52208129412727e-05
-1.52355204241601e-06
-5.55316680098329e-06
-1.59394554623265e-05
-1.50534634664689e-05
-6.50211997169552e-06
-2.43637628072304e-05
1.80787590090251e-07
-2.54124828596034e-05
-1.01356788681965e-05
5.66558865024469e-06
-1.84769277173538e-05
-2.09580351536818e-05
-3.00408498518843e-05
-3.65837728575188e-05
-2.46033931506973e-05
-2.26328949378861e-05
-3.97683998555264e-05
-2.68803863781391e-05
-1.64003567157901e-05
-2.70821648803456e-05
-1.97964149450584e-05
-3.5372807847405e-05
-1.91839965752636e-05
-1.20288922784824e-05
-3.0582719141442e-06
-2.98467646069648e-05
-1.83816735427311e-05
-1.97020800839044e-05
-1.19226749809974e-05
-3.84047418173654e-05
-2.63458387482873e-05
-2.95294434641054e-05
-2.29664949762771e-05
-2.41156422535169e-05
-3.36881460088926e-05
-3.53184818236011e-05
-1.1482468267504e-05
-2.88310105467897e-05
-1.81974487644048e-05
-3.27839712860921e-05
-8.7155996691583e-06
-3.79403169823794e-05
-1.87476193897621e-05
-1.30753165947272e-05
-1.34109268102103e-05
-4.70264974284723e-05
-3.27725793616102e-05
-3.19609599602945e-05
-4.70867319154596e-05
-7.11136100608786e-06
-3.46779650119901e-05
-3.27823475209599e-05
-2.58900874575742e-05
-4.38515354667697e-05
-1.75275258140254e-05
-1.55456624397304e-05
-1.33506892198832e-05
-7.62412020673117e-06
-3.98154560396525e-05
-3.75365579773634e-06
9.55034719990243e-06
-2.25565741950478e-05
-2.61089894318862e-05
-1.90368375960095e-05
-3.55788000980462e-05
-2.19595232606642e-05
-3.22722989415881e-05
-1.25788722530928e-05
-1.38667492394985e-05
-2.64671952897105e-05
-8.09236716975734e-06
-2.58600808730268e-05
-2.17077569388571e-06
-1.67020028796352e-05
-2.21427884354911e-05
-1.61312907579181e-05
-1.57181157078587e-05
-1.68322385149721e-05
-4.1115076037536e-05
-3.52018959211197e-05
-2.24056081315771e-06
-2.86909633371384e-05
-3.38480338879129e-05
-9.78332291493018e-06
-1.87993489791332e-05
-2.30809952979165e-05
-1.7959532263122e-05
-3.58675003589502e-05
-4.90628467591719e-06
-1.85080031622773e-05
-2.41076519406153e-05
-2.56374550687387e-05
-2.16829360629569e-05
-8.91085727909904e-06
4.75411135373638e-06
-2.0139633496885e-05
-2.7825663722632e-05
-2.14999963922223e-05
-1.28182356689629e-05
-2.29831708457736e-05
-2.39835990610768e-05
-2.56823117891496e-05
-1.77927184504205e-05
-2.13826258828097e-05
-3.49268739589765e-05
-5.09000140502496e-06
-2.27054490767344e-05
-2.51404698208319e-05
2.33643609671865e-05
-3.41431856899091e-05
-9.29905614118351e-06
-1.02187699961781e-07
-3.45405292285272e-06
-2.46428651755504e-05
7.55826942924523e-06
-1.07526504220225e-05
-5.46754894421009e-06
-1.21637181814902e-05
-3.90671487199134e-05
-1.35726439645787e-05
-1.73590753356339e-05
-1.27948377181937e-05
-1.50747730197186e-05
-1.9314875494458e-05
-2.1641884723067e-05
-4.14446751094065e-05
-1.55879222366069e-05
3.06525567864891e-06
-4.34723602650036e-05
-1.7077010918826e-05
-2.27621397586033e-05
-4.39476677954754e-06
-9.20322833172513e-06
-2.10990051530038e-05
-6.97529632695769e-06
-2.22639150341598e-05
1.2160066125022e-06
-4.40868368333062e-05
-3.03207028945137e-05
-3.69360078195155e-05
-2.12467617119305e-05
-1.67888369886664e-05
-2.00324866968659e-05
-1.09534355073848e-05
-8.75235345412729e-06
7.40633674008641e-07
-5.67995137751592e-06
-4.55624943990489e-05
-2.12985662520582e-05
-1.54034086133051e-05
-1.09811530094869e-05
2.43127329603207e-06
-1.89866809684962e-05
-3.21994758725331e-05
-8.00429326422602e-06
-2.04739117338656e-05
-1.25204623835688e-05
-1.77827096776793e-05
-1.26574971248981e-05
-1.00199844098864e-05
9.3375625283021e-06
-4.16861127082487e-05
-1.31851164816162e-05
-8.05796374524128e-06
-2.08526339768804e-05
-7.36880900194038e-06
-4.06203833789316e-05
-3.03643363855848e-05
-4.82330043944947e-06
-3.82456090945839e-05
-3.42753114891883e-06
-3.97405174891536e-06
-7.18045284502653e-06
-1.16669372161485e-05
-1.88260201622564e-05
-2.12652220418754e-05
-3.50655348867472e-05
-6.46751818069565e-07
-2.2573634818701e-05
-2.68716741285295e-05
-1.35306276322847e-05
-1.10415648572962e-05
-1.39435914196027e-05
-3.30524870004238e-05
-4.53034089690287e-06
-1.13783049312762e-05
-1.95572004800915e-05
-2.84120630516148e-05
-2.26036051101162e-05
-1.53524337027612e-05
-1.40405423418106e-05
-2.43368850685598e-05
-8.08078484147225e-06
-1.6349796252624e-05
-1.67086538662696e-06
-6.77107129039826e-06
-7.99760906615293e-06
-5.67068978282277e-06
-3.9411414513248e-05
-2.54710920971429e-05
-8.28917611727772e-06
-3.76312726629904e-05
-2.69010877807166e-05
-3.04080796684677e-05
-2.42094166133751e-05
1.44395350764645e-05
-1.84795572896516e-05
-3.29967720052781e-05
-1.92923158165749e-05
-1.71547048183576e-05
-2.52230733730037e-05
-3.55446840004766e-05
-7.67511354067605e-06
-3.87737945645961e-05
-1.72756972370424e-05
-1.64014788777825e-05
-2.39266913668218e-05
-3.62456743639287e-06
-2.97515555286715e-05
-3.48986208854099e-05
-2.8407668861396e-05
-6.69966290310349e-06
-6.68206986275543e-06
-1.52726484687298e-05
-2.32455222763221e-05
-1.34926227959557e-05
-3.74670116988663e-05
-1.59659297601701e-05
-1.33965897248296e-05
-1.76569398197589e-05
-1.64451674047932e-05
-5.47571572385994e-06
-2.20229759647392e-05
-1.75795241065692e-05
-1.59058219526046e-05
-6.8402077432208e-06
-3.76655537401871e-05
-3.00153029121395e-05
-2.37007481809338e-05
-1.99644950325527e-05
-2.06139342086402e-05
-2.00357251911205e-05
-2.5678575937073e-05
-1.98677759568762e-05
-7.00058293447271e-06
-2.42508590207274e-05
-2.28855720399912e-05
-1.15578454473228e-05
-3.12481437058948e-05
6.06290722140724e-06
-1.85170079268867e-05
-1.85891162137684e-05
-5.26286399691059e-05
-3.19920587044395e-05
-2.23519387024413e-06
-4.5077993904885e-05
-2.37508381477367e-05
-3.20693423914342e-05
-3.14561747994354e-05
-2.57260148764611e-05
-1.45997055228748e-05
-2.18438281010451e-05
2.10135874309335e-06
-9.21959696448568e-06
-2.31420707925284e-05
-3.08851962887783e-05
-4.13811612681995e-05
-1.32363973185502e-05
-1.70012871446812e-05
6.46132063096321e-06
-1.97153044658608e-05
-1.09374828253112e-05
-7.95207503681377e-06
-2.86512142212446e-05
-2.59347842970876e-05
-3.18045957785712e-05
-2.46279680856338e-05
-1.57909585869372e-05
-9.55919535249916e-06
-8.36822975724325e-06
-2.87797334137522e-05
-1.44907422037272e-05
-3.73723056639417e-05
-4.28130728553346e-05
-2.62940179693431e-05
-2.04767719672504e-05
-2.91360286141297e-05
-2.18800727829057e-05
-2.69197684248955e-05
-3.77469334697131e-06
-3.55752407937349e-05
-1.85799428347862e-05
-2.94965592946913e-05
-3.5985362568446e-05
-2.5052904787406e-05
-2.10322619782332e-05
-1.45138528188297e-05
-3.04869757307891e-05
-2.30423966563347e-05
-6.82575207866483e-06
-3.03043279675369e-05
-1.38514973438575e-05
-1.95459841052887e-05
-1.88754413926346e-05
-2.55212614565513e-05
-2.99697682154353e-05
-2.67297281004502e-05
-2.99976494249293e-05
-7.11852594566578e-06
-1.88295872557577e-05
-1.20133169013513e-05
-3.46269629795341e-05
-1.62200672601366e-05
-1.43503732190361e-05
-9.35513024284153e-06
-9.57878234033208e-06
-4.21337897949585e-05
-3.38888487337427e-05
-2.15233071007107e-05
-2.64737748408334e-05
-3.22017234321658e-05
-2.13609773150555e-05
-1.33070384591427e-05
-1.58417821822222e-05
-1.45682965402856e-05
-3.27145884398642e-05
-3.82686805395139e-05
-1.93725454292984e-06
-3.40877031281341e-06
-4.17929847144349e-05
-3.08894127901903e-05
-2.72691114085449e-05
-1.55083169280963e-05
-5.61457840450442e-06
-6.58023549049226e-06
-3.47803412866357e-05
-2.90819339358837e-05
-2.87251475599237e-05
-2.98459969200297e-05
-1.81691570363875e-05
-3.91417941076617e-05
-1.25040649130854e-05
-2.64951271156943e-05
-4.11002682391943e-05
-7.9398724270098e-06
-4.24315359314208e-05
-2.27110428206233e-05
-1.66421275578137e-05
-9.02516824642211e-06
-1.31930681221072e-05
-1.69136374866676e-05
-1.08493002789193e-05
-1.00855497920723e-05
-2.63155150276902e-05
-4.81683646781936e-05
-3.91912642739252e-05
-4.64222657449556e-05
-1.54083774192643e-05
-1.97580993269072e-05
-2.28105578307859e-05
-9.05115940973139e-06
-1.88406575781843e-05
-2.48071162174925e-05
-2.15194234275966e-05
-1.66221576582037e-05
-2.15901004938293e-05
-1.64385192780588e-05
-5.0150268651096e-06
-3.38159571940074e-06
-3.63680678776362e-06
3.68888051263336e-06
-2.44635462214825e-05
-3.32396630896213e-05
-1.80193541137481e-05
-1.61631924060355e-05
-1.24129470268936e-05
-1.47786933679703e-05
-1.45260484413256e-05
-2.8762266979824e-05
-1.58258294571654e-05
-1.58270101623394e-06
-1.7253383201322e-05
-7.54116837532887e-07
-2.42528309010841e-05
-2.33464366219557e-05
-1.38321295953923e-05
-3.39461781946539e-05
-1.82428151289735e-05
-1.513444935965e-05
-2.31528813544171e-05
-4.79890031290378e-05
-1.00248044995087e-05
-2.65502269077238e-05
-1.87869072890038e-05
-1.06214116103357e-05
-5.30050180374753e-06
-2.36815672991579e-05
-2.36067244212589e-05
-7.28683010837642e-06
-4.07568809870547e-05
-9.74752711193327e-06
-2.79741405799721e-05
-2.36022101799232e-05
-2.0695745038515e-05
-2.03394636704847e-05
2.86093817744578e-06
-3.60504227672935e-06
-8.61166503333371e-06
-2.74823518390014e-07
-3.25167424704147e-05
-8.29505936759904e-06
-2.33569952313287e-05
-2.40878712158752e-05
-4.27267449077006e-05
-3.15043557158038e-05
1.33837942648816e-06
-1.40676823405017e-05
-3.58353959494053e-05
3.23696079801291e-06
-3.21608306497419e-05
-2.38767904019987e-05
-4.04852859857961e-05
-4.23564665659998e-05
-3.10022664915402e-05
-1.61928685600632e-05
-1.93459401423269e-05
-2.40934256108558e-05
-2.03026685998457e-05
-1.45200422382258e-05
6.09354468371952e-06
-5.83290168396533e-06
-1.16247368321693e-05
-4.66737818358371e-06
-3.92789709186934e-05
-4.09949995513132e-05
-3.82905193326637e-05
-2.12478065189796e-05
-2.85855428503582e-06
-8.05176901047127e-06
-3.68438945028421e-05
-3.41510352734743e-05
-4.99903935885568e-05
-3.04007763848241e-05
-2.33678191736549e-05
-8.56985612538636e-07
-1.10695867502435e-07
-1.76488943328525e-05
-2.63965286731896e-05
-3.5780453232106e-05
-1.66375329934e-05
-3.23929630078638e-05
-2.1225998204102e-05
-1.04425459116806e-05
-3.27982247974636e-05
-4.4666057447284e-06
-2.92497097317471e-05
-3.03170437025907e-05
-3.35924744597695e-05
-7.29487970434428e-06
-4.7568296316914e-06
-4.75766618983224e-05
-1.98326049033682e-05
-4.18053131856012e-05
-4.88400896852087e-05
-1.27411702021191e-05
-3.29199237404728e-05
-1.56133085768515e-05
-3.79945997398552e-05
-1.06615264607635e-05
-9.9088564875998e-06
-3.60946706768346e-05
-9.26208634196233e-06
-4.06897235111962e-06
-2.0699077028213e-05
-2.58840505225175e-05
-3.48710684403793e-05
-2.73458104129299e-05
-2.31607150000928e-05
-1.70508542241228e-05
-1.32049867537769e-05
-2.09447098655937e-05
-3.0362475924159e-05
-2.09601373064905e-05
-1.16611274038314e-05
-1.85497448172025e-05
-2.11765937868025e-05
-3.62735281075108e-05
-4.99141608027173e-06
-2.58839298609416e-05
8.94574955692413e-07
-6.26548597513611e-06
-1.92583427870332e-05
-1.07540975560933e-05
-1.76146338790484e-05
-2.05548147514308e-05
-2.80207577011577e-05
-2.05508416519811e-05
-1.41977554743263e-05
-3.91616031050404e-05
-1.25149261729869e-05
-1.54023457283099e-05
-4.73845953716251e-05
-1.58919756860748e-05
-2.06002628246665e-05
-1.19753313110848e-05
-1.38843306980921e-05
-2.01400244716304e-05
-2.36452778801225e-05
-1.14132595228391e-05
-1.76683161515535e-05
-2.37063341523527e-05
-2.05859501655421e-05
-1.19260827030272e-05
-1.91218110607669e-05
-3.2919655157011e-05
-8.62381852647504e-08
-1.9472750672191e-05
-6.63306638382006e-06
-3.58668834035031e-05
-2.06850102551279e-05
-2.42995209072273e-05
-3.13988062068351e-05
-2.44804011010759e-05
-2.10425024382951e-05
-2.20715579258073e-05
-2.18336745124878e-05
-1.06084445688812e-05
-1.36366443344038e-05
-3.91289015564053e-05
-1.12170250576254e-05
-2.20591280768871e-05
3.60623534242273e-06
1.93029353703042e-06
-4.32475551852064e-05
-2.26635956441739e-05
-2.84324394229025e-05
-2.41669113115983e-05
-2.53212699049249e-05
-9.97967825703556e-07
-2.15226990941311e-05
-2.17065258672296e-05
-4.44197443329919e-05
-2.86187944123085e-05
-3.24928374137198e-05
-2.03407306109885e-05
-2.30766780059555e-05
-3.07071202047247e-05
-1.74159637862038e-05
-3.40197340138104e-05
-3.35977507508076e-05
4.72823441938017e-06
-3.57200587328651e-05
-4.51692811437632e-05
-5.65087510067834e-06
-1.22583410099548e-05
-3.2949380562373e-05
-2.10973592676381e-05
-1.22939450851273e-05
-1.92868445711854e-05
1.15046534433267e-06
-8.50594286210163e-06
2.23411114242922e-06
-1.99412673612579e-05
-4.15710431343369e-05
-1.55242442148644e-05
-1.06029360480068e-05
-1.79623600127981e-05
-2.53574622155846e-05
-2.45254452541708e-05
-2.26953879892152e-05
-1.89206728660818e-05
-2.69015113679461e-05
-4.01207668142295e-05
-1.44687739338181e-05
-2.15316698598264e-05
-3.88468347415056e-05
-1.67616240332824e-05
-2.21583096944771e-05
-1.00831759978933e-05
-2.87725088789563e-05
-1.47117300326532e-05
-2.09100468668801e-05
-2.05658644046023e-06
-9.88341215535903e-06
-1.74659258178349e-05
-4.75514070656344e-05
-7.79843480298354e-06
-3.18754489151813e-06
-1.64589546100933e-05
-1.28064170472681e-05
-2.0839506878603e-05
-8.53425714458794e-06
-1.21662560835591e-05
-4.21142605825475e-05
-3.04115956054541e-05
-3.60003342452378e-05
-2.66624621553031e-05
-1.56112056829337e-05
-2.18884229612166e-05
-1.96056391655955e-05
-7.5849095373871e-06
-2.16693926807819e-05
3.2943732546203e-06
-1.40507244809325e-05
-2.11561313191822e-05
-2.27924441339011e-05
-3.28378434873627e-05
-2.20591442784539e-05
-2.78538704718e-05
-2.28593439180828e-05
1.34202416991985e-05
-3.24846838183826e-05
-1.32958677009868e-05
-2.45152640940823e-05
-3.68671883351769e-05
-9.42966058632312e-06
-2.13511421407248e-05
-3.26045347808489e-05
-1.77015945804363e-05
-4.66329150789026e-06
-2.02474895591165e-05
-3.58323581134973e-05
-2.63670450068058e-05
-1.87713645250718e-05
-4.13865295027729e-05
-1.45964663173087e-05
-3.07990196172901e-05
-2.57376379109405e-05
-1.90399009675865e-05
-2.33829038864105e-05
-1.30410619217692e-05
5.53768517429287e-07
-3.5849741733264e-05
-1.62796697262976e-05
-2.30974856874544e-05
-3.80194557365057e-05
-6.32390373997441e-06
-5.21503289792054e-05
-3.33537522902213e-05
-1.70402597481572e-06
-2.03550612671158e-05
-5.10842335596732e-05
-2.88007346369095e-05
-1.37979343460399e-05
-2.79638611183524e-05
-1.60859621131769e-05
-3.20327099673579e-05
8.22910658509069e-06
-7.85958691055267e-06
-9.42764183344317e-06
-1.37338160162249e-05
-4.78789588931525e-05
-1.33004581532906e-05
-1.92204457479961e-05
-2.81935382343758e-05
-2.4441656517809e-06
-1.957562783414e-05
-2.08873258070544e-05
6.00862489544823e-06
-4.36775482646771e-05
-6.33412029814024e-06
-1.3581521871473e-05
-5.1211322942018e-05
-1.58812502593283e-05
-3.03808833484178e-05
-4.06553612785326e-05
-2.00332389765261e-05
-2.11028743126243e-05
-2.23551441979169e-05
1.29509806265511e-05
-2.38475623176069e-05
-4.19441185078923e-06
-1.5605673056323e-05
1.51966804236116e-05
-3.15850178090051e-05
-9.80462982799028e-06
9.98121928779654e-08
4.06070912125662e-06
1.37036600962803e-06
-2.92785078204627e-05
-1.91698826246469e-05
-1.60596201958076e-05
-1.44112410588086e-05
-3.53933990359165e-05
-2.98422575342012e-05
-3.68803450281007e-05
-7.83673891499451e-06
-1.57709229858665e-05
-4.19286248063796e-06
-2.73871317563239e-05
-9.33114376712736e-06
-2.25997246489219e-05
-2.97152198921216e-05
-3.00705202470924e-05
-2.20487223497721e-05
-1.10915646662038e-05
-1.34450060055066e-05
-4.09340022909138e-05
-9.43849469615007e-06
-3.44333502618143e-05
-2.07609374565132e-05
-2.10869113119113e-05
-1.22250722692958e-05
-2.34625158662981e-05
-3.51561428682142e-05
-1.04410812056905e-05
-2.60042852659643e-05
3.41385882537396e-07
-2.70512219246619e-05
-1.17611449974141e-05
-2.23110405493317e-05
-1.06384224507302e-05
-4.70036039005965e-05
-3.13166986001616e-05
-2.04867648019263e-05
-8.28653736209946e-06
-1.4709859478143e-05
-3.56617771871733e-05
-1.07960705728351e-05
1.78194445907747e-06
6.62216432646119e-06
-3.07303728098567e-05
-2.11762862582483e-05
-1.47205674989406e-05
-1.2685402774066e-05
-2.59955512415921e-05
-4.87887389138095e-05
1.24450888543804e-05
-2.90355651819888e-06
-6.75933867816562e-06
-3.05635068941623e-05
-1.56466126592499e-05
-1.96160378566772e-05
-2.11695546552852e-05
-2.12503052025206e-05
-4.48038985869944e-06
-2.5302682424774e-05
-2.97739887976096e-05
-3.28465831715197e-05
-3.69438480777339e-05
-1.88056743065726e-06
-2.42714468473437e-05
-1.08549408302996e-05
-3.87550380683366e-05
-2.99693215515096e-05
-4.3347524239649e-05
-4.29306587148274e-05
-2.91101462561483e-05
-1.89377060345459e-05
-1.27509027930378e-05
-1.65786079455782e-05
-2.38699276961434e-05
-2.09209175987766e-05
-3.47138942072616e-05
-3.50805460068624e-05
-6.51731898744564e-06
-2.3658220733667e-05
-1.70939963506879e-05
-1.32676281188323e-05
-6.33111081380379e-06
-6.65198160533741e-06
-2.23052445426213e-05
-2.28700720603025e-05
-1.15384730522765e-05
-3.01350706722748e-05
-3.45743885952814e-05
-1.43212638930809e-05
-2.6143868510263e-05
-2.03311646041837e-05
-6.25949256738229e-06
-1.97175489117719e-05
-2.57556709189901e-05
-2.05885612055629e-05
-2.57482318280701e-05
-1.45386042373994e-05
-3.19176889596795e-05
-9.31630066467766e-06
-2.14021043065297e-05
-3.3136548773937e-05
-4.29266838957713e-06
-2.35453690220452e-05
-1.93718665752834e-05
-1.20741368193576e-05
-1.58537855072695e-05
-2.4097392288763e-05
-2.32760910518989e-05
-2.84926403212802e-05
-1.30569520891098e-05
-2.34935851225709e-05
-1.92899058795884e-05
-3.52711940527159e-05
-1.129458760468e-05
-2.56476895273981e-05
-1.40994893841362e-05
-3.31988220252989e-05
-5.11496410751573e-05
-2.39688661652139e-05
-2.44862154896194e-05
-3.71534513700176e-05
-3.26161081974173e-05
-2.26809492349165e-05
-3.14581906520435e-05
-1.92981285199778e-05
-3.60419439319767e-05
-1.54826489250891e-05
-2.15572615499863e-05
-2.79962069908353e-05
-3.36406549440727e-05
-4.36777511780573e-05
-2.55323644305692e-05
-3.38955983076739e-05
-4.20599878775834e-05
-3.25943856337355e-05
-2.35306766100355e-06
-2.24601418471376e-05
-2.71012506287359e-05
-1.71694754001443e-05
-2.83092305376801e-05
-3.36960220680877e-05
-3.33094649418167e-05
-2.18227564440874e-05
-4.06800398113956e-05
-4.06077987873888e-05
-3.20117683446684e-05
-1.55696901257731e-05
-3.3544923853355e-05
-5.3234599398235e-06
-1.77032136897047e-05
-1.08576305832761e-05
-1.68020279506971e-05
-3.4648280408234e-05
-3.2056141835784e-05
-4.06227778417604e-05
-2.93785803561917e-05
-1.0896312008166e-05
-1.91074584103913e-05
-3.63756358283497e-05
-1.33815822382176e-05
-4.11653181916641e-05
-4.15278188553969e-05
-6.52356860315748e-06
8.15150276816034e-07
-1.33650834377646e-05
-2.9216159880343e-05
1.57963879644942e-07
-2.649492753782e-05
-2.29682646210732e-05
-3.07420007366113e-05
-1.96790292748934e-05
-1.87722468601418e-05
-1.86194991870189e-05
-3.01884400508235e-05
-2.63813917388055e-05
-2.56353033889243e-05
-1.36192604800312e-05
-1.98973429989099e-05
-2.91161904011975e-05
-1.76555417686545e-05
-4.08310588243598e-05
-3.01405732987061e-05
-1.81222421133122e-05
-2.1715656776201e-05
-1.2806001914e-05
-1.62552394579004e-05
-2.45509532196279e-05
-1.1835510704681e-05
-2.18554276702035e-05
-2.898770908172e-05
-2.21382881482597e-05
-1.91378424098349e-05
-1.42353640657892e-05
-1.08390927602443e-05
1.19397982817922e-08
-2.82870151220936e-05
-2.57604933724121e-05
-9.71308302016631e-06
-9.44114482316997e-06
-1.33401732227295e-05
-1.53997846044167e-05
-1.64241168603633e-05
-1.40491127202216e-05
-2.41176142108455e-05
-5.29842687447411e-06
-3.69513440991821e-05
-1.48099775749532e-05
-4.38135717689114e-05
-3.09764500278773e-05
-2.59542416299671e-05
-2.43892384995996e-05
-3.28774448354907e-05
-4.20964388397575e-05
-4.32070651363208e-05
-4.07164472756685e-05
-2.33618106773332e-05
1.44496598635593e-07
-9.85327815743863e-06
-3.528835210027e-05
-1.7586649226922e-05
-1.66807053690457e-05
-4.35802965556671e-05
-3.21394636754646e-05
-1.35908293931895e-05
-2.05188492156668e-05
-1.08273913795121e-05
-3.49601338052765e-05
-1.21950634705612e-05
-3.15958580336655e-05
-3.33485103457468e-05
1.55372817771501e-05
-1.35975834406893e-05
-2.17738950321197e-05
-3.15745232516614e-05
-1.24744592521223e-05
-2.62540852831011e-05
3.69496331684797e-06
-2.89621238307634e-05
-1.10128628133187e-05
-1.60086750156536e-05
-1.20014732715672e-05
-1.37909793997109e-05
-3.90728143261939e-05
-2.71322810578459e-05
-4.73331617120363e-06
-1.1424373243425e-05
-3.8380251388532e-05
-1.82445127754907e-05
-2.06144587963524e-05
-2.09885483501048e-05
-4.45682279789781e-05
-1.8837678859639e-05
-2.4967084818173e-05
-3.08405611847774e-06
-1.6191643116824e-05
-1.07217243291945e-05
-1.36599746731486e-05
-1.7824509046683e-05
-1.80774281835326e-05
-1.84675313792596e-05
-3.04771962806677e-05
-1.13352698379453e-05
-1.8036409531063e-05
-3.31965053909842e-05
-1.42978837665772e-05
8.82864062078302e-06
-2.51287810339738e-05
-1.88110467901053e-05
-3.77019017892907e-05
-5.78232861859123e-06
-7.47485193200337e-06
-7.4080814593449e-06
-1.24580929386721e-05
-1.72084768966821e-05
-3.84410370372268e-05
-1.55673023656431e-05
-1.93349808247885e-05
-9.21249042823259e-06
-2.53164346083951e-05
-2.49848940411923e-05
-2.81025395279568e-05
-2.91269923137762e-05
-1.43063407453421e-05
-1.40090125881093e-05
-2.60422065555654e-05
-1.72273110312453e-05
-1.80359565301036e-05
-1.35131675789909e-05
-3.09686166168333e-05
-3.05893876981794e-05
-1.81105004403606e-05
-6.95132412244102e-06
-4.14004983909547e-05
-4.00156594451898e-06
-1.92029410581144e-05
-2.69704763636674e-05
-3.43772716337026e-05
3.82849463775666e-06
-2.09306144754226e-05
-2.52186812694885e-05
-2.05709962634394e-05
-2.9941544396447e-05
-5.28622098727403e-06
-2.60254791082232e-05
8.38598975654545e-07
-2.19808929344266e-05
-7.74426114457179e-06
-2.17967088988605e-05
-1.67398244129148e-05
-1.97422791642479e-05
-1.53164724918535e-05
-1.22901405378332e-05
-3.1031798746738e-05
-1.98553629023415e-05
-1.80550837440706e-05
-2.90924573793817e-05
-3.05356738812858e-05
-9.82674029576882e-06
-1.75516833288971e-05
-3.14588533520315e-05
-1.43401684814533e-05
-1.96965722978061e-05
-1.49606319422888e-05
-1.48657566229953e-05
-1.26848458074146e-05
-7.87662121330731e-07
-2.5588049842931e-05
-3.29077726950029e-05
-1.88973484856692e-05
-2.19346754053629e-05
-1.30576619644448e-05
-1.8092071956602e-05
-2.43405598711375e-05
-7.44658245766528e-06
-3.69839874702914e-05
-2.91412612221046e-05
-1.20030730786923e-05
-3.57900378786387e-05
-4.00249220728037e-05
-2.19199730341307e-05
-1.91961842072759e-05
-3.56257232728801e-05
-1.78499340253032e-05
-1.98438635130271e-05
-3.80472611891293e-05
-3.5698826213139e-05
-9.42769121548142e-06
-1.57513044988701e-05
-2.20376585116804e-05
-4.92471862134772e-05
-6.34532296035467e-06
-4.3290165485126e-05
-1.57310347960639e-05
-6.22467139765531e-06
-3.06423407822101e-05
1.94914044665678e-06
-1.89193333062864e-06
-1.76318330278016e-05
-4.83054073393597e-05
-9.89693003517994e-06
-2.05790084066659e-05
-1.56493697337659e-05
-1.10446201841311e-05
-3.62373490753514e-05
-2.40333884471489e-05
-3.87346809623295e-05
-2.66801544601595e-05
-3.30160534649188e-05
-2.57346740798686e-05
-1.45743498149023e-05
-2.37900601824725e-05
-3.66847220494173e-06
-3.51602573394697e-05
-1.91137799868332e-05
-2.44563408574654e-05
-1.96730226880823e-05
-2.24879644437637e-06
-2.23067110256e-06
-3.66669936479068e-05
-2.78255887376633e-05
-2.75222571519433e-05
-3.06031418248044e-05
3.64225701548858e-06
-1.30953372450324e-05
-2.20396477034491e-05
-4.04722453399547e-06
-4.41840340369723e-05
-4.55679931311752e-06
-2.43304855819253e-05
-3.06808415873061e-05
-3.23929795238016e-05
-2.69202069445696e-05
-3.82274335614277e-05
-2.47975350003358e-05
-1.68406689771862e-05
-2.46046784442109e-05
-1.98159441785282e-05
-3.35864947131755e-05
-3.2670798455773e-05
-1.35580096426351e-05
-2.55722965047627e-05
-3.95584407931335e-05
-3.27959211079985e-05
-1.53084240206911e-05
-2.94725758591054e-05
-2.13713408323508e-05
-1.7684945191583e-05
-8.67536982360801e-06
-1.14336662781105e-05
-3.34596528969635e-05
1.4483847814993e-05
2.56946248240833e-06
-7.5581948982379e-06
1.75460899937219e-05
-1.44963045922264e-05
-3.21326665509568e-05
-4.0873643738762e-06
-2.84747697098083e-05
-7.31312387767315e-06
6.46904095354759e-07
-3.5143967787888e-05
-3.80407822348049e-05
-2.40713842955697e-05
-2.05965161526671e-05
-7.37041356357101e-06
-8.85166497842384e-06
-2.22556114035031e-05
-4.48394847568803e-05
-2.43286116310035e-05
-2.73652854813799e-05
-2.32350442801867e-05
-9.94337472217947e-06
-1.63748202767329e-05
-1.80799885098079e-05
-3.2315151133513e-05
-2.06484760987701e-05
-2.12703095997639e-05
-9.29104813258085e-06
-2.41366933388414e-05
-1.95012867767715e-05
-1.13534429092494e-05
-3.28308617761446e-05
-2.5889710241661e-05
-1.91453602608232e-05
-1.97938070730062e-05
-3.09339996383019e-05
-2.39419911314392e-05
-2.94045291087535e-05
-4.54215559198487e-06
-1.70739333336532e-05
-1.32168932348907e-05
-2.58744977135881e-05
-3.18720527736336e-05
-3.33495374384066e-05
-2.01199127722552e-05
1.86703879086929e-05
-1.8780787172127e-05
-2.5540489026359e-05
-3.57570297792388e-05
-3.10238423756964e-05
-6.36454091967826e-06
-2.70713670281542e-05
-1.51125160328282e-05
-3.23844727994745e-05
-1.90031489328056e-05
-1.8722708264136e-05
-1.95750074680937e-05
-3.17755494874901e-06
-3.08723909033012e-05
-3.60103756196575e-05
-6.50238468641698e-06
-1.25130915441005e-05
-2.82063401430885e-05
-2.01844233946501e-05
-6.52050216131651e-06
-2.10152450450446e-05
-3.96058352286446e-06
-2.66134324751332e-05
-4.59772166909559e-05
-3.07522309805382e-05
5.48893802514321e-06
-2.56450463910381e-05
-4.20037652756891e-05
9.57483716441371e-07
-1.34079595324404e-05
-1.07659008937704e-05
5.11840254123942e-06
-3.15245232233074e-06
-2.48432868124127e-05
-3.24291222000667e-05
-2.20434288857984e-05
-2.43701916181652e-05
-1.90017232225284e-05
-3.58247054920968e-05
-2.1715474943633e-05
-1.30178237202485e-05
-4.8086282385263e-06
-6.3280345472384e-06
-2.92367196198278e-05
-3.23372282970703e-06
6.94163307672389e-06
-1.0349629628932e-05
-3.19297319739063e-05
-5.77762712002749e-06
-1.11918715705765e-05
-4.45547187154729e-05
-1.4296562340105e-05
-1.687619732476e-05
-5.30538736565605e-05
-3.13385424735049e-05
-1.42025040067239e-05
-1.12043033454404e-05
-1.99498792172413e-05
-5.85410208177454e-06
-2.50541697092784e-05
-3.19042274059324e-05
-9.35682586545124e-06
-3.53561967253617e-05
-3.72983995183502e-05
-4.55114231936436e-05
-3.14578362089744e-05
-1.96452278910697e-05
-5.25979428363992e-05
-1.87577953238542e-05
-3.33210448228494e-05
-2.91550525585286e-05
-3.05544065989178e-05
-1.43431448693314e-05
-1.17549539134343e-05
-6.69395226569331e-06
-2.07699398690403e-05
-1.7918559290243e-05
-7.41883363202863e-06
1.23038593097184e-05
-1.4868648567914e-05
-1.51589776425654e-05
-2.341142286057e-05
-3.41203370606258e-05
-3.34398000797614e-05
-1.24709653619014e-05
-3.61158093814913e-05
-7.50893038080989e-06
-1.38585473306364e-05
-2.45102552370267e-05
-8.01967511885127e-07
-3.47537551555115e-05
-1.59632342939338e-05
-2.89575679634134e-06
4.04389286944963e-07
-2.43795556063794e-05
-1.31240979614985e-05
-2.43196054917044e-05
-2.6710129102695e-05
-1.30750306032769e-05
-1.01433430767641e-05
-1.45249638021916e-05
-1.01457940263655e-05
-1.00443427020783e-05
-1.59612296270143e-05
-2.54453080432485e-05
-2.49212718586472e-05
-2.2748533569842e-05
-1.65879783740069e-05
-6.39148067572815e-06
-1.76248318996909e-05
-3.65354637147023e-05
-4.83728023202219e-06
-2.39671035166247e-05
-2.62382225449792e-05
6.5434730016025e-06
-2.2411302707709e-05
-2.29346203990213e-05
-1.13640835015122e-05
2.72461002659252e-06
-6.66969717045738e-06
-2.97506358484008e-05
-3.06485945090525e-05
-2.16412459993556e-05
-2.66815322032777e-05
-2.44545084028589e-05
-5.11824599831556e-05
-3.31435557323238e-05
-2.37584124853864e-05
-3.69751560928931e-05
-1.7149616463428e-05
-1.68176577654528e-06
-2.17310449617815e-05
-1.48528173794705e-05
-2.88968059873426e-05
-2.63187089630471e-05
-8.06262361556526e-06
-2.45162243380815e-05
-1.98263045001226e-05
-1.97884577977085e-05
-1.54587658262914e-05
-2.15585006234063e-05
-3.72175774656731e-05
-1.20916629827192e-05
-1.90096928105333e-05
-3.28566604215024e-05
-2.17473188241188e-05
-1.63451236346e-05
-1.7667380114891e-05
-9.73349821049725e-06
-1.25030290349247e-05
-2.50743152038596e-05
-2.17832237191269e-05
-3.30449576163387e-05
-1.72715586278318e-05
-2.75101566479394e-05
-1.07671716267768e-05
-1.92326939026053e-05
-3.83383964076452e-05
1.05294825709248e-05
-3.68637529856184e-05
-2.45508285668585e-06
-2.04014635869832e-05
-1.73858534516425e-05
-7.10245627660641e-06
2.2186298854718e-07
-3.94796602389295e-05
-1.84439586170196e-05
2.00639668923445e-05
-2.85754548922069e-05
-3.54831337567839e-05
-3.05348014641857e-05
-8.11165172024092e-06
-2.59833664136533e-05
-5.02244709803453e-05
-1.14541124756495e-05
-2.85860048350397e-05
-3.62789567823365e-05
-1.53246769475505e-05
-2.7433512007072e-05
-1.57933265060047e-05
-4.36581097906523e-06
-5.81604510926746e-06
-3.76214908121991e-05
-3.07293081453854e-05
-1.56918183028325e-05
-2.17315251569959e-05
-3.42974823468033e-05
-1.9244181255429e-05
-9.98812411638039e-06
-1.38654389696366e-05
-3.21502016339121e-05
-2.2790044721904e-05
-9.17610363356507e-06
-2.80880251618235e-05
-2.41539782667867e-05
-1.42291609545468e-05
-1.72455741196771e-05
-8.0899700161673e-06
-1.56220957198551e-05
-1.71652029788038e-05
-1.42894937501894e-06
-2.61535944387042e-05
-1.19461780968419e-05
-8.29512132097023e-06
-1.06297648777593e-05
3.98037409985752e-06
-4.54458919259858e-06
-1.82103024242124e-05
-7.3492751096845e-06
-1.62164183514456e-05
-1.42788956316373e-05
-3.90685709680096e-05
-5.93840358174465e-06
-4.3032134166132e-05
-7.54714117236976e-06
-2.70925110609552e-05
-5.51274711737127e-06
-8.69051682697042e-06
-2.15045715494848e-05
-2.756800680605e-05
-1.01232942335936e-05
-1.0451867521687e-05
-1.92527070327235e-05
-2.3100588693594e-05
-2.41970140452606e-05
-5.82739751723996e-06
2.65780973559866e-06
-4.29709535893889e-06
-2.05973517414315e-05
-1.89249475025182e-05
-4.05719518429097e-06
-2.87815818062441e-05
-1.6259903481529e-05
-2.8196185967956e-05
-2.26590209465257e-05
-1.02667150163022e-05
-2.80729228120793e-05
-3.09179049797249e-05
-3.37112520745209e-05
-3.24915625505122e-05
-2.68456173855432e-05
-1.06966892988649e-05
-2.50212244252511e-05
-2.56650663872502e-05
-1.21537936963955e-05
-2.60841470353991e-05
-3.9731953510414e-05
-2.17590893114454e-05
-1.60701004297123e-05
-2.99539870637191e-05
-2.68920029342062e-05
3.17617057914488e-06
-1.0250792420557e-05
2.45074414974094e-06
-9.205413401156e-06
-2.97609369995099e-05
-2.0450152208998e-06
-1.84118509998311e-05
-4.67596380403642e-05
-4.47469320807809e-05
-2.88192777102342e-05
-1.75759237821565e-05
-1.69681128222608e-05
-2.77230048460388e-05
-1.03620063128839e-05
-1.43245582233033e-05
-3.8645690751522e-05
-1.61671310138437e-05
-2.44166597481258e-05
-1.67143075678838e-05
-3.94365895805614e-07
-7.81790482427509e-06
-3.38873365451181e-05
-3.97620071404778e-05
-2.25436831479998e-05
-3.13985819563879e-05
-9.25240077461943e-06
-1.09117509714609e-05
-1.59096081012496e-05
-3.65409810777093e-05
-2.85773112117419e-05
-3.57098913517375e-05
-3.21460040759181e-05
-3.9300733400201e-05
-2.3969198700936e-05
-1.00590315281864e-05
-6.12037478067502e-06
-4.00770015050644e-05
-1.01311141378898e-05
-3.38614309871153e-05
-2.04548714669034e-05
-1.08491311492465e-06
-7.60974264215338e-06
-2.60803896186166e-05
-2.66866653215742e-05
-3.29047681083959e-05
-2.748220466961e-05
-2.99613980610103e-05
-7.76605728035133e-06
-2.11755957979458e-05
-1.9606198369705e-05
-4.19649262737352e-05
-1.90814554955096e-05
-4.04656384728954e-05
-3.95610654065453e-05
-1.3252233476921e-05
-1.77692048718575e-05
-2.33848851824699e-05
-3.27669912962267e-05
-4.94024726558163e-06
-1.81945400556514e-05
-1.30623247318621e-05
-3.17464927224347e-05
-1.93364256120374e-05
-9.09678097830219e-06
-2.17892339623021e-05
-1.68393464408568e-05
-4.75770293846146e-05
-1.12481943588072e-06
-2.17985936856727e-05
-3.71889706513539e-05
-2.3708204124021e-05
-2.22467434522933e-06
-3.66476991658741e-06
-1.16817777319548e-05
-1.92869233629561e-05
-3.2434156171123e-06
-4.4812729374228e-05
-1.00080334823981e-05
-2.55745278579392e-05
-5.11086468997692e-05
-1.38162649960647e-05
-4.95688047015179e-06
-2.48767952298232e-05
-1.42754647228787e-05
-3.71967157558212e-05
-2.65219044823908e-05
-3.32611750639214e-05
-1.71004940002457e-05
-2.80319724086024e-05
-5.4804876798787e-06
-7.74509474394695e-06
-1.5474487739034e-05
-1.33877650038688e-05
-6.00345820695582e-06
-4.60108396123399e-05
-2.7068870189659e-05
-1.74185517628e-05
-3.51633091853663e-06
1.03280237112876e-05
-3.52630019099883e-06
-1.55404575480732e-05
-3.83992235098828e-05
-2.2266232117124e-05
-2.88896240269853e-05
-1.01544494170677e-05
-8.91882264233366e-06
-1.68980772702348e-05
-1.86231620955834e-05
-2.89280398052982e-05
-1.52705070085974e-05
-3.27056357275061e-05
-3.57453121389222e-05
-6.12469276060042e-06
-8.72605580786919e-06
-2.26671569147374e-06
-8.16627648056149e-06
-2.59779562703489e-06
-3.78190729253451e-05
-3.3079242017904e-05
-1.92378839792314e-05
-4.09067291597919e-05
-2.34140908665983e-05
-1.16859225882546e-05
-1.87853634049352e-05
-5.53114450812477e-06
-3.39181495030249e-07
-4.4306530083339e-05
-1.58628580595261e-05
4.11309885496339e-06
-3.31906275526461e-05
-1.94610284025457e-05
-3.97620283104273e-05
-2.37679453558051e-05
-1.44271147318752e-05
-2.09251992381179e-05
-1.6486474323917e-05
-4.88099911147398e-05
-1.89163766499268e-05
-6.69635145588167e-06
-2.141471034771e-05
-1.36160596683084e-05
-1.90831115623138e-05
-3.19661591058828e-05
-1.23086602840482e-05
-3.39243305430912e-05
-1.82873741705035e-05
3.74502111200525e-06
-1.39435734846016e-05
-1.35487351833145e-05
-3.10946620717235e-05
-2.01986538836147e-05
-4.72187248727771e-05
-1.35492714957906e-05
6.07719770705839e-06
-1.80187048222754e-05
-2.47431030591434e-05
-1.16376242970892e-05
-3.08008869358078e-05
-4.36523604605848e-07
-2.29191585363566e-05
-2.83953844914733e-05
-1.052765764705e-05
-2.34405192792445e-05
-2.68876814351125e-05
-1.49466109615024e-05
-3.5749472896543e-05
-7.79233169887279e-06
-3.6533322414484e-06
-2.19853490050762e-05
-2.60764091291585e-05
-3.75624912520594e-05
-1.03661702447002e-05
6.75366163983231e-07
-1.27964773345997e-05
-2.37768163535112e-05
-1.37675121939497e-05
-2.04113853783413e-05
-3.54586536276013e-05
-2.75373065697647e-05
-1.82142169503319e-05
-1.58008948109789e-05
-2.74835599458448e-05
-1.35042166615301e-05
-1.02467815922035e-05
-2.27657692738362e-05
-1.78719351277743e-05
-4.71249640909408e-05
-2.48929381295242e-05
2.05773172629479e-05
-2.77930044050659e-05
-2.39186591015044e-05
-2.20129352215058e-05
-1.83109026531693e-05
-2.34115090843496e-05
-2.37885419188091e-05
-7.46485347905228e-06
-2.00969305953e-05
-1.77701955631867e-05
-5.68489404915644e-06
-1.02961378296339e-06
-3.39113141978308e-05
-2.00753141456881e-05
-1.56941271320369e-05
-6.64385078399577e-06
7.56051595611089e-08
-2.03496419834146e-05
-3.65835818355802e-05
-2.89803594707433e-05
-3.16912677946505e-05
-3.26995079801089e-05
-1.81291555555053e-05
-2.33178070715362e-05
-1.76838606647768e-05
-2.09810996606047e-05
-2.77238725739485e-05
-1.9476489685735e-05
-7.58155525408449e-06
-3.75046922349354e-06
-2.77192466001e-05
-1.85825442046473e-05
-1.32418674074113e-05
-1.50186050348534e-05
-1.33624066071555e-05
-1.89618520656501e-05
-7.15309821075787e-06
-2.47250754012045e-05
3.94916004072719e-06
-3.68845460230209e-05
-3.14072468898652e-05
-2.40745292445781e-05
-2.71821098411275e-05
-1.6635695046261e-05
-2.30918469660555e-05
1.70084612575413e-05
-2.00480343234248e-05
-1.23974289503222e-05
-1.74785823704831e-05
-3.34722425461771e-06
-1.86163172300547e-05
-2.66795722214925e-05
-2.81382100452462e-05
5.86404539187651e-06
-1.37684907088966e-05
-2.89565827494015e-05
-1.22327389226876e-05
-1.75049008187386e-05
-9.13026101769596e-06
-2.03574605001443e-05
-2.8181979044592e-05
-1.09882373823294e-05
-2.9961953704353e-05
-3.36646437179483e-05
-1.47515498939894e-05
-3.01279532480489e-05
-2.82630237406863e-05
-2.04513768311232e-05
-2.40037940177041e-05
-3.16159505221838e-05
-3.84015051971976e-05
-1.4042816806324e-05
-1.26059547539566e-05
1.82369024388221e-05
-2.48346314091392e-05
-1.8133442296379e-05
-2.04999566345032e-05
-7.95566126797543e-06
-3.15334635795807e-05
-7.60699660832677e-06
-1.95741446261636e-05
-1.79249918543933e-05
-2.65296794682647e-05
-3.69896725202128e-05
-1.95631141108896e-05
-7.60187066568631e-06
-2.61004105507726e-05
-3.6912044757365e-05
-3.3054972004099e-05
-2.55779650196033e-05
-6.68190054567781e-06
-1.04401846146068e-05
-1.87398813132735e-05
-2.53740898613245e-05
-3.85850334800021e-05
-1.66903024608272e-05
-2.94878552885698e-05
-7.14383328844589e-06
-1.00533734480634e-05
-1.3465524238252e-05
-2.82711799798747e-05
-1.06826882631254e-05
-3.39821540434749e-05
-1.73640145174819e-05
-2.25634796267288e-05
-1.16665632117476e-05
-3.36098311885269e-05
-3.64491814682788e-05
-2.05479230361886e-05
-2.72265101733669e-05
-2.78676353603591e-05
-1.34193338429926e-05
-2.13211082213584e-05
-1.92360022195823e-05
-3.4187247318272e-05
-2.49516065700875e-05
-2.16317196700692e-05
-2.37994532589461e-05
-4.87251396381698e-05
-1.58638806056964e-05
-2.22248140045335e-05
-1.1913895649932e-05
-3.21257309967235e-05
-3.90182929541399e-05
-3.83162453602755e-05
-1.84811512583013e-05
-2.31500688910505e-05
-1.48340578476186e-05
-2.00030219478104e-05
-3.3549406724801e-05
-1.56462885827713e-05
-2.15368505889002e-05
-1.48347360797274e-05
-9.67915442778832e-06
-2.26135746557531e-05
-1.42322940186707e-05
-1.05135955957167e-05
-3.38660720295698e-05
-3.11590825981934e-05
-3.21330652197549e-05
-1.87330799712333e-05
-2.07786683254726e-05
-3.61053774123126e-05
-6.09441949264826e-06
-1.75400866397608e-05
-3.85468798824051e-05
-1.71453075581525e-05
-1.68781524073372e-05
2.68450595866691e-05
-2.22334185436927e-05
-2.72743417515443e-06
-2.89224538390112e-05
-2.19643293595199e-05
3.73702301120261e-06
-2.77338760362766e-05
-1.48825640530188e-05
-1.55176479950003e-05
-3.13332226814676e-05
-2.28672189699787e-05
-3.89383926881091e-05
-1.95518253247814e-05
-2.69097391495906e-05
-1.90525270159441e-05
3.35673823382509e-06
-2.71438036512585e-05
-1.08584961013893e-05
-1.00898317365189e-05
9.77663201639214e-06
8.41437122013253e-06
-4.44024559895255e-05
-6.16003498029095e-06
-6.0424044195848e-06
-2.75604994891998e-05
-4.29699636164111e-05
-3.29516405051558e-05
-1.40363404105045e-05
-2.37317534568285e-05
-3.46452360936352e-05
-1.45281838172729e-05
-2.77195709585997e-05
-4.70544109616848e-06
-2.02418194025223e-05
-3.52027287749163e-05
-3.38369531611044e-05
-1.5876529283903e-05
2.06064828175031e-05
-4.00771064641851e-05
-1.42008825289579e-05
-1.06204420116351e-05
-2.92461445731382e-05
-2.11690684045824e-05
-2.75173631145186e-05
-2.67612918059685e-05
-2.68806764121876e-05
-5.0240506603006e-05
-1.57730547261373e-05
-3.94471892376387e-05
-1.01922042922871e-05
-1.35832259611431e-05
-4.96034882935612e-06
-5.23791238734071e-06
-7.31933540268476e-06
-1.85744173164793e-05
-3.70554757806083e-05
-1.08525859472044e-05
-1.60946085703497e-05
-2.25112048858534e-05
-1.86100545408754e-05
-2.9961401242372e-05
-2.57241146799874e-05
-3.61213314696277e-05
-8.62573260228193e-06
-2.9410499966736e-05
-1.18019736291963e-05
-3.36345156051596e-05
-2.94038565007803e-05
-1.41010354735592e-05
-1.50670415016567e-05
-4.00963470865457e-05
-1.89406956164403e-05
-6.3633947021386e-06
-2.40974888886578e-05
-1.78006201737593e-05
-2.93785155856217e-05
-1.32286332061477e-05
-2.35361063497127e-05
-3.39302400858641e-05
-1.85167582683513e-05
-2.88260262971812e-05
4.17991632742537e-06
-1.34062638823045e-05
-2.19168637187214e-05
-2.12637383712138e-05
1.59450694567467e-05
-2.08129324652106e-05
-3.27360189814592e-05
-2.29573616080824e-05
-3.43274173973411e-05
-4.86068467522292e-05
-2.58975661974933e-05
-1.79465941084652e-05
-4.04208267602582e-05
7.23461198864666e-07
-4.17770223541894e-05
-3.82929081722936e-05
-3.38757188670724e-05
-4.68018891263098e-06
-4.15932447493305e-06
-1.19546945701833e-05
-2.2417215426819e-05
-3.70363953441521e-05
-4.24645266502359e-05
-3.89069539722827e-05
-2.24431905917297e-05
-3.74959475243289e-05
-2.40634598266571e-06
-3.66634191800654e-05
-8.2522289841829e-06
-2.80505551702228e-05
-3.01571543931347e-05
-2.27354769550923e-05
-2.11136221831936e-05
-2.28732640040754e-05
-3.8475529722922e-05
-2.87178449419456e-05
-1.9643219727765e-06
-4.00785781496358e-05
-1.25093780456418e-05
-4.41948664196613e-05
-1.53702481612383e-05
-2.81164411772559e-05
-3.18808849014459e-05
-7.90538203421599e-06
-8.68154466544075e-06
-1.25815809311129e-05
-3.64453494800386e-05
-3.12095801995611e-05
-3.28842381440719e-06
-2.59826149197931e-05
-1.86994405538815e-05
-3.87211465107116e-05
-1.34707654895259e-05
-4.23096567947658e-05
-2.23738561301848e-05
-3.74964462022105e-05
-9.40307587119031e-06
-1.77918850001707e-05
-1.61435371574961e-05
-1.03667447054671e-05
-2.57102972584402e-05
-9.11596734704673e-06
-2.89476771774859e-05
-2.08650823870773e-05
-1.40808932410364e-05
-1.51819218947032e-06
-1.77269982742468e-05
-2.05163151883148e-05
3.36928089093147e-06
-6.63057761556956e-06
-3.17712085236874e-05
-8.31085696394025e-06
-2.55764148168749e-05
-1.98465066005085e-05
-1.39841330521071e-05
-3.15188770972765e-05
5.29381444352867e-06
-1.78579848314933e-05
-2.42035794065413e-05
-1.57564560284888e-05
-2.38522005622361e-05
-2.18162821539279e-05
-1.40939817937462e-05
-1.72699995968414e-05
-2.2887996684093e-05
-4.78282356322136e-05
-2.20880659637705e-05
-1.49483944341613e-05
-4.28037998264498e-05
-4.36100650913362e-05
-6.67535296979434e-06
-8.61932442961795e-06
-7.55449726931587e-06
-3.15356902589403e-05
-1.48506588456861e-05
-1.84397050258948e-05
-2.42477903834326e-05
-8.67720999654369e-06
-1.49130024185052e-05
-1.54410417375615e-05
-2.85890252724209e-05
-2.11654535714548e-05
-2.94034784907011e-05
-2.92106820794224e-05
-2.03009740596477e-05
-3.18735786386909e-05
-1.55038849573831e-05
-1.11244948760256e-05
2.83020805845006e-06
-1.24141933816577e-05
-3.11932162405026e-06
-1.9849496574717e-05
-3.1735719611322e-05
-1.35625064228614e-05
-2.11551087591307e-05
-2.58170972441513e-05
-1.26635114240052e-05
-1.25914257556595e-05
-6.29773953556657e-06
-7.72269945087946e-07
-1.26510214218434e-05
1.06512454709783e-06
-9.75435710601911e-06
3.3283135424943e-06
-1.47192220731843e-05
-2.12170292497742e-05
-2.13379755564045e-05
-1.7230769185532e-05
-2.49640394422143e-05
-5.41458107809527e-06
-2.55174108947076e-05
-2.05664365376886e-05
-1.68330814399119e-05
-1.25489776069462e-05
-7.47369520406627e-06
-1.75205920307605e-05
-2.45039814600986e-05
-3.15655666442608e-05
-1.51127692158253e-05
-1.65876507762784e-05
-3.51449340167337e-05
-2.6898068695225e-06
-2.73554030695869e-05
-1.47101315875388e-05
-3.24810195001594e-05
-2.6862189374233e-05
-2.53682333772744e-05
-1.67478605582379e-05
-3.80424221467103e-05
-1.54818691977376e-05
-2.4646145071816e-05
-2.00111224120853e-05
-3.40917999153463e-05
-2.50220411902251e-05
-7.15852914378513e-06
-1.84055766544061e-05
-1.40356063144334e-05
-1.05850723621959e-05
1.57863242168123e-06
-3.37700558828785e-05
-2.90696057223915e-05
-3.06255830544601e-05
-4.11709189968292e-05
-5.19543881654574e-05
-2.11201027718994e-05
-2.3825504515958e-05
-2.10137898255351e-05
-1.20966048992456e-05
-9.98483127627436e-06
-2.21967216411381e-05
-2.12349071351396e-05
-3.67408731849744e-05
-2.93263305809987e-05
-3.37579903536406e-05
-3.90929607666012e-05
-2.221641669043e-05
-4.36402384457042e-05
-3.38841654814946e-05
-1.82987805979997e-05
-1.91026620554047e-05
-3.06044418742529e-05
-2.63861388672644e-05
-1.30732906941519e-05
-6.48245559681022e-06
-1.38147263031046e-05
-1.12340975114902e-05
-9.99679931364346e-06
-1.8348376965605e-05
-1.51733576141112e-05
-2.37920851191645e-05
-4.75826236111877e-05
-4.35103716043418e-05
-2.33056467539415e-06
-8.59025304175869e-06
-2.67088715039643e-05
-7.68882461353878e-06
-1.66322560738762e-05
-3.42088800449874e-06
-1.543764901934e-05
-1.33770117020293e-05
-2.01942894762997e-05
-2.80697705181375e-05
-9.93862917685576e-06
-3.21675629757202e-06
-3.73665144747593e-05
-1.00835811618864e-05
-2.48325720652082e-05
-1.7368839691903e-05
-1.05892591871633e-05
-1.98834006996594e-05
-2.74258801055269e-05
-2.76297772442221e-05
-2.01289440870653e-05
-1.63806900592885e-05
-6.90874714510575e-06
-1.82795821168262e-05
-3.51581903675528e-05
-2.17920915848613e-05
-1.09696485802113e-05
-3.52936646897629e-05
-2.33872572660583e-05
-9.57934372907921e-06
-2.58174819789556e-05
-2.33614758265611e-05
-7.08906329356428e-06
-2.48272418819913e-05
-1.86990120281671e-05
-6.69148892043601e-06
-3.12017247742153e-05
-5.9231372058111e-06
-1.40910575386597e-05
-2.03649388226332e-05
-3.94464614884007e-05
-3.40358414862138e-05
-1.19142579936966e-05
-6.11012773434127e-06
-2.18172289531328e-05
-1.89737772101808e-05
-3.30402396149039e-05
-3.09796674743958e-05
-1.87154315404044e-05
-2.52544026341984e-05
-2.34034388258289e-05
-2.14263182592392e-05
-2.74528133307747e-05
-3.3967211938697e-05
-4.22523937590573e-05
-2.53346405307772e-05
-2.53614135777524e-05
-5.90622435984554e-06
-2.5659918484254e-05
-3.77859140870326e-05
-2.0592384722545e-05
-1.87882477200384e-05
-2.71211330551895e-06
-3.20633446893919e-05
-3.55606000846528e-05
-3.79067480350174e-05
-1.17174654593169e-05
-1.94227914521455e-05
-2.61100642852364e-05
-2.05013655414132e-05
-2.2508252115471e-05
-1.93901603371014e-05
-1.17665648460364e-05
-3.46355883504935e-05
-2.14071483570804e-05
-1.63879498963525e-05
-3.80621267301713e-05
-2.38760264567452e-05
-1.18844896143871e-05
-3.69947049761261e-05
-1.12883943892543e-05
-2.57578072764174e-05
-2.09722438212188e-06
-1.43962557756828e-05
-2.63546239155849e-05
-2.25460273836568e-05
-3.2816967931631e-05
-2.80723712364251e-05
-4.11035375995283e-05
-3.42705152309024e-06
-5.4442219681297e-05
-1.94648057143025e-05
-2.40620266974857e-05
-2.52965226654446e-05
-2.0286374718027e-05
-3.07964214706729e-05
-2.35774068884071e-05
-3.35727699363025e-05
-1.43682990432593e-05
-3.9419763832983e-05
-1.36347701499962e-05
-1.33510828893944e-05
-2.57630026339738e-05
-3.55141492685069e-05
-6.10458957398404e-06
-8.87439142823623e-06
-7.41077022448636e-06
-2.22393078996476e-05
-2.14518905188996e-05
-2.85495408994058e-05
-2.49772213696762e-05
-2.61188714653442e-05
-4.01657360742761e-06
-1.71331208901079e-05
-2.00740910506549e-05
-5.56104380787678e-06
-3.13737679337306e-05
-1.42607659748671e-05
-3.25006698338621e-05
-2.49868440078011e-05
-1.18738274705893e-05
-4.03679986073999e-05
-1.20139332939104e-05
-2.75679141543637e-05
-2.78068979452191e-05
-1.17474251307611e-05
-3.26761717785743e-05
-1.51698224284117e-05
-4.30590298521291e-05
-2.01270746393734e-05
-2.21187604787606e-06
-4.97037316006593e-05
-1.62307346061496e-05
-1.78202209792322e-05
-1.01945771995699e-05
-3.89139292228448e-05
6.24216166498262e-06
-2.31753155895766e-05
-4.49424758787469e-05
-2.64110875003878e-05
-2.92974520444251e-05
-1.72041036038725e-05
-1.5576212394405e-05
-4.33077014098102e-05
1.29961788731277e-06
-3.98265682033341e-06
-1.16983413449962e-05
-1.81548290415216e-05
-3.20527610770738e-05
-2.88353047756845e-05
-1.54917668313433e-05
-2.03832944311062e-05
-1.02799091425113e-05
-2.04764280454261e-05
-1.68407526286085e-05
-2.1890067457548e-05
-2.64134157035887e-05
-2.89141326442329e-05
1.0588716362902e-05
-1.4367331998102e-05
-2.21158144514846e-05
-2.7153401544056e-05
-2.60960482933129e-05
1.97339181005254e-05
-2.09259562057889e-05
-5.47736028537001e-05
-2.01646293078586e-05
-1.48301728888198e-05
-3.51167249279263e-05
-3.15205577330398e-05
-2.35183193800705e-05
-3.1194933638017e-05
-1.11725222050716e-05
-2.75485760917346e-05
-2.74077233929185e-05
-1.75492821664685e-05
-1.81973477660191e-05
-3.8291993815905e-07
-1.41522303031083e-06
-2.71846520706837e-05
-1.88580732803087e-05
-2.03467135446689e-05
-1.08452856422359e-05
-3.05389279088553e-05
-1.79097130591662e-05
-5.77440368135376e-06
-2.7831623214462e-05
-3.35587866227983e-05
-3.46874444244951e-05
-3.56386872820956e-05
-1.83490698015558e-05
1.06105997721753e-05
-2.67043493275743e-05
-2.5495750289879e-05
-8.17704412555152e-06
-2.55219226251549e-05
-3.56589859856412e-05
-2.71363006858995e-05
-1.80956673606025e-05
-4.98011082035857e-05
-1.47204593127247e-05
-1.67787610124211e-05
-3.41292313265463e-05
-2.37712995595867e-05
-2.86053841441323e-05
1.74961757298408e-06
-1.22286788427506e-05
-3.28387303069365e-05
-2.88053992081102e-05
-2.42821455834761e-05
-1.56182925002459e-06
-2.67132060583798e-06
-2.1386847598987e-05
-2.36212289349614e-05
-2.85896689006996e-05
-1.72987134000549e-05
-3.30442415662318e-05
-1.45823325601415e-05
-1.27740378935435e-05
-2.64962657426496e-05
-3.74897940376548e-05
1.63173238006831e-06
-1.20479749664729e-05
-2.7390906158828e-05
-1.82378868094002e-05
-1.24076393486278e-05
-2.98012790090225e-05
-1.7105531639466e-05
-4.87294625005986e-05
-3.44934679785456e-05
-2.6167205909821e-05
-3.91748716144825e-05
-1.72599584228906e-05
-3.80602016728824e-05
-3.53846693474905e-05
-3.68238893801972e-05
6.33135917233175e-06
-1.15561751618732e-05
-1.88826632021398e-05
-3.48222261776434e-06
-2.96460171328908e-05
-3.96436360403238e-05
-2.30594361088931e-05
-1.87287540990517e-05
-2.61866206952862e-05
-3.14490688049303e-05
-1.52618477045367e-05
-1.84511358039081e-05
-3.39008412084027e-05
-2.96507366277521e-05
-1.94165413443196e-05
-4.03227005697276e-06
-4.41986223053644e-05
-2.95078529316916e-05
-1.30206379989473e-05
-1.05858871300528e-05
-1.23373745861371e-05
-2.23609791351245e-05
-1.23337146378161e-05
-1.36732808337786e-05
-2.50758168685354e-05
-2.82711547700049e-06
-6.18598338794139e-06
-1.38354711788428e-05
-1.59284184500545e-05
-2.01773893743602e-05
-4.20170458998571e-05
-1.7946339274234e-05
-1.80475591078224e-05
-2.25580973519516e-05
9.87358363019131e-06
-1.37956600660639e-05
-2.26718804973607e-05
-2.46070372744134e-05
-1.96603572307704e-05
-4.05062304010326e-05
-1.81307855883645e-05
-3.35645769342463e-05
-2.66630858448358e-05
-3.35579735255599e-05
-3.59832004614354e-05
-3.55164961291458e-05
-3.12543572557837e-05
-2.69256853922303e-05
-2.46331995524245e-05
-2.97525859053393e-05
-1.85800170886901e-06
-1.59087874427999e-05
-2.72775125019612e-05
-2.91792632619823e-05
-9.82716491963491e-06
-1.97806349685643e-05
-2.53535151713262e-05
-1.72096065865836e-05
-2.23651996548192e-05
-4.37502688671394e-05
-3.36844571798431e-06
-1.09779010195236e-05
1.10309183369646e-05
-2.38557766874602e-05
-7.98785951023071e-06
-2.22523605512269e-05
-2.34037881695447e-05
-2.64022971472886e-05
-2.65476444469525e-05
-3.07347417237002e-05
-3.61226607787422e-05
-2.46665568631519e-05
-2.98127011186732e-06
-2.3304193351343e-05
-2.03735911495308e-05
-3.26092862811757e-05
-1.28891970108982e-05
-3.44639403866166e-05
2.80450803923469e-06
-2.61705328594782e-05
-2.05914989919709e-05
-5.07420402060992e-05
-2.31648817680763e-05
-2.97535821446599e-05
-2.36377633064602e-05
2.98690069985601e-06
-9.84857804529171e-06
-2.62260559887767e-05
-7.28147635627086e-06
-1.1742128173167e-05
-9.13071371808072e-06
9.30049137502195e-06
-2.79599984912513e-05
-2.73824708515123e-05
-1.53644994078671e-05
-4.80506294522726e-05
-4.32987899100449e-05
-7.70207647349921e-06
-1.89599980811866e-05
-2.16629721275155e-05
-3.55135526298062e-05
-1.61999689045957e-05
-3.44107703510486e-05
-5.68452019275403e-06
-1.76417899575955e-05
-8.86988717152118e-06
-4.09703397670539e-06
-2.7161713556356e-05
-2.72800714693156e-05
-1.76157361515461e-05
-3.75333663035997e-05
-1.76584297650495e-06
8.84540896063801e-06
-4.79955997795108e-05
-1.26430938310907e-05
-1.43159032711513e-05
-2.97448221213429e-05
-2.25810797620388e-05
-5.10791045533284e-06
9.31149459913569e-06
9.8988226717848e-06
-2.05628269518851e-05
-2.78563273815299e-05
-3.56697935769536e-06
-1.44256173645665e-05
-1.9655774697464e-05
-3.71718898362027e-05
-4.58346295321206e-05
-1.91059710744342e-05
-1.38460380702309e-05
-1.08321922635224e-05
-1.37805434953561e-05
-2.73879111157544e-05
-3.15230777877363e-05
-1.34609695745667e-05
-3.32536482711475e-05
-2.74041839154575e-05
-1.23196168807209e-05
-7.28621711485029e-06
-2.14027136722427e-05
-4.04594617991992e-05
-3.88794377903989e-05
-5.50704979581684e-05
-3.43824990033361e-05
-7.77959197268844e-06
-9.49269601222635e-06
-5.06129222350406e-05
-7.21813662168754e-06
-4.12803328828026e-05
-1.85594270117168e-05
-2.72024636893044e-05
-3.95568592524752e-05
-1.47911408963626e-05
-3.80595097461641e-05
-1.97206207686857e-05
-2.97615805867608e-05
-2.116879499238e-05
-4.76904096927209e-05
-7.62601275357981e-06
-4.22689162412152e-05
-1.92542937980166e-05
-2.37613942735275e-05
-1.41175044163089e-05
-2.04248454201694e-05
-2.09217382962822e-05
-3.08572432105979e-05
-1.41901104718258e-05
-1.28386355123147e-05
-5.54887140365913e-05
-2.28494796111024e-05
-4.49609479297204e-05
-2.39054529115147e-05
-2.66826714593529e-05
-2.92257893182059e-05
-1.89374053068601e-06
-2.02941540973938e-05
-1.51834006363539e-05
-2.17777224449796e-05
-1.24965931638663e-05
-7.22424257270617e-06
-1.82140201611351e-05
-2.11713215680556e-05
7.14191692893436e-06
-6.69396447703915e-06
-1.53743829857679e-05
-1.04757101595614e-05
-2.05001869932822e-05
-3.55467978284349e-05
-2.99971461769362e-05
-3.22834710832101e-05
-3.00772956272697e-05
-1.46249798277764e-05
-4.80132381855697e-05
-2.44993304928848e-05
-3.63047987524154e-05
-2.80076560479692e-05
-1.84830798642007e-05
-2.07187926699088e-05
-9.62106123925301e-06
-3.17465741697467e-05
-1.44102457477924e-05
-2.05976805253738e-05
-2.6703451466557e-05
-1.1650418173428e-05
-1.68308052846826e-05
-2.26919056587951e-05
-2.70427702682734e-05
-1.69550398518734e-05
-1.45552477177171e-05
-2.39593277309528e-05
-1.19138478900315e-05
-2.89709704087281e-05
-3.75771692510987e-05
-1.79082124231457e-05
-1.32231115892249e-05
-1.14175641209785e-05
-2.26680981181887e-05
-1.84805556164931e-05
-9.24608939562639e-06
-1.847333456637e-05
-1.95021182573603e-05
-9.38503290326057e-06
-2.52496163871462e-05
-1.67632884524761e-05
-3.26507376567412e-05
1.88873614447715e-06
-2.47522865398269e-05
-9.10648865427369e-06
-1.04419345272855e-05
-3.40077184311624e-05
-9.67520522704613e-06
-7.77970317784655e-06
-3.74556681107151e-05
-1.17240283837743e-05
-2.15269302202018e-05
-3.26253641788147e-05
-1.15013719680743e-05
-2.44639102060308e-05
-3.39177316713088e-05
-1.60688541365905e-05
-3.15135824266334e-05
-2.13487782946848e-05
-3.69431109422306e-05
-2.6278884311929e-05
-1.65105901352467e-05
-3.67434167770025e-05
-3.78978379096456e-05
-1.64616778307872e-05
-2.15368536673253e-05
-1.71476398763348e-05
-1.38859566776642e-05
-2.7552934631119e-05
-2.06337573111119e-05
-1.24797693577246e-05
-2.71853595635117e-05
-3.12239354483101e-05
-3.05476377656405e-05
-2.60330734393984e-05
-2.89708868734769e-05
-1.2290924338548e-05
-2.41467997516346e-05
-2.41934355633182e-05
-2.03064141754482e-05
-4.62551992690483e-06
-1.79825940824226e-05
-3.57271386951989e-05
-3.5912024514399e-05
-1.78857381156203e-05
-7.54654747450204e-06
-2.37505396316793e-05
-1.08779107306755e-05
-3.18338617076966e-05
-2.37550491416832e-05
-3.95752042600353e-05
-4.21527990928607e-05
-2.00747203748579e-05
-1.23313950646682e-05
-4.29192938103703e-05
-3.56824988156505e-05
-1.40055770391275e-05
-1.29247294770474e-05
-1.36304837246493e-05
-3.19689217121464e-05
-2.67388176880634e-05
-2.57773495710905e-05
-3.63783921701775e-05
-2.31998855744726e-05
-3.13257451482002e-05
2.44720446107188e-06
-3.67799591024966e-05
-1.12554662386905e-05
-9.54059804879178e-06
-2.5753688479028e-05
-1.69306172524838e-08
-1.94053506939647e-05
-2.32349297330952e-05
-1.12936989625955e-05
1.63653391712258e-05
-3.62771751004377e-05
-2.56054711408561e-05
-1.82509787984058e-05
-3.73700496088325e-05
-1.54629593280763e-05
-1.84584523979915e-05
-2.37630139683258e-05
-1.64992570752391e-05
-1.2238068875393e-05
-7.24872719314861e-06
-1.25380405591077e-05
-1.67034168824021e-05
-1.06885415582331e-05
4.08126732360999e-06
-9.34191784620903e-06
-3.1377441382918e-05
-1.04819240106228e-05
-4.09835706232971e-05
-2.78895717311839e-05
-2.32340625376735e-05
-1.99501254815411e-05
-1.23751170281059e-05
-2.71779958051023e-05
-2.6306537262672e-05
-1.61228425150855e-05
-1.76329446917558e-05
-2.18045458084039e-05
2.58566937167568e-07
-3.49037911557999e-05
-1.20016742937763e-05
-2.10921716039652e-05
-2.61174029122099e-05
-3.07737883987473e-05
-7.81000473255333e-06
-1.42749425867809e-05
-3.25521409402068e-05
-5.62507732573678e-06
-4.46554242164306e-05
-1.42565329233719e-05
-3.25919634978282e-05
-3.08790831815114e-05
-3.07207281202173e-05
-1.19419856015596e-05
-2.36550911150807e-05
-1.35832885875252e-05
-2.08609038374605e-05
-4.81165239009535e-07
-3.29716086122157e-05
-2.94390016496874e-05
-1.88266183677285e-05
-2.99959420907944e-05
1.71639377153312e-06
7.61132261213085e-07
-3.44751122183367e-05
-2.26942262980885e-05
-1.93877168335299e-05
-2.15753130043636e-05
-7.453032185263e-06
-3.54958780082263e-06
-1.45976746111083e-05
3.80538699028858e-06
-3.28586375403416e-05
-2.15969807001581e-05
-1.9352424357434e-05
-3.36941227988067e-05
-2.55811937987531e-05
-1.408826677746e-05
-1.63722013291507e-05
-2.46237235404197e-05
-3.98733717300303e-05
-6.0120619098679e-06
-3.77282252976367e-05
-3.53871631397295e-05
-1.18758566137492e-05
-1.73607900573282e-05
-7.97187039934422e-06
-1.06558489684365e-05
-2.61500447594338e-06
1.59991809056531e-05
-3.43526458968482e-05
-3.5284273443343e-05
-2.55185774347121e-05
-3.10128174327058e-05
-2.75518892958561e-05
3.62385968262394e-06
-1.34537685240599e-06
-1.03712507693429e-05
-2.69161549061314e-05
-2.74525453128491e-05
5.14078686351041e-06
-1.71161950010438e-05
-1.51515337607457e-06
-2.109683393046e-05
-1.57962932794123e-05
-2.79741152237481e-05
-9.77010953866693e-06
-3.15910769213116e-05
-3.54835511094808e-05
-3.21337104637407e-05
-1.52466184048106e-05
-2.64657482002961e-05
-2.17418302390842e-05
-2.60985254491243e-05
-1.76150865617138e-05
-2.4137177035404e-05
-9.43308920644366e-06
-1.51407042276469e-05
-2.9020538066109e-05
-9.98503984402338e-06
-1.50628493997594e-05
-1.17195391934103e-05
-4.05640608677878e-05
-8.30165282792976e-06
-4.07444867510996e-05
6.89582743556429e-06
1.33738543177294e-06
-3.58302028750257e-05
-4.02395870955521e-05
2.78408796682894e-06
-1.6964517772928e-05
-4.35803212060596e-06
-2.83264099854155e-05
-3.42132099462225e-05
-2.67090295767102e-05
-2.38184331085825e-05
-7.8768978327463e-06
-2.98561299207385e-05
-2.94554308298783e-05
-1.09864245249847e-05
-1.18583745841461e-05
-2.04160423173138e-05
-2.54175217267782e-05
-3.00983379523454e-05
-1.86327806641441e-05
-1.38675335777327e-05
5.42745764664052e-07
-3.05453346522164e-05
-4.40330925651743e-05
-1.45114476736825e-05
1.31580327995973e-05
-3.53473016477568e-06
-3.26694865649674e-05
-2.38336077013713e-05
-5.06346778916615e-06
-1.73521058662538e-05
-5.10840695714617e-05
-5.24865326289804e-05
-2.39684637547705e-06
-1.73368997923109e-05
-4.82768662671172e-05
-1.99866559035741e-05
-2.30761330242188e-05
-3.53944978392288e-05
-6.55161618109104e-06
-1.71402160974375e-05
4.29761081963013e-06
6.80135809646123e-06
-2.51351614527551e-05
-9.19959953968261e-06
-1.90384290312326e-05
-3.49012170070156e-05
-2.105834962026e-05
-1.804187527635e-05
-1.50557111242351e-05
-2.20831845313271e-05
-7.14737308876515e-06
-1.51802972286181e-05
-3.13253098523385e-05
-3.14430941938674e-05
-8.93708099407619e-06
-1.73696196580614e-05
-1.48352516386955e-05
-2.35989647380198e-05
-9.64293596012329e-06
-3.26587937725525e-05
-4.60769580212421e-05
-1.32947951701768e-05
-4.3186798176653e-05
-3.28212701215939e-05
-3.59897136001496e-05
-3.00560132117636e-05
-6.09013713090851e-06
-2.68484215942517e-05
-3.02394125645081e-05
-2.39703173885541e-05
-3.54700293748478e-05
-2.62550869284478e-05
-1.28111270284751e-05
-1.34657305243855e-05
-5.68344036649817e-06
-1.21339707604501e-05
-2.06014820150156e-05
-2.14946110518233e-05
-4.489014751936e-05
-3.5940936562353e-05
-1.463310296042e-05
-2.10505058366022e-05
-1.25056853356272e-05
-2.84494877031622e-06
-1.29730880001032e-05
-4.88369943650524e-05
-7.67124042445879e-06
-1.89716528577819e-05
-3.98926559704073e-05
-2.88073115963714e-05
-1.57910095006887e-05
-1.56297851373336e-05
-5.67503906987599e-05
-1.09938331097706e-05
-2.23395060600787e-05
-1.5061875230487e-05
-2.12143015268727e-05
-2.21227430151444e-05
-2.52074924437126e-05
-2.35992165995818e-05
-2.72263755927162e-05
-3.66465748588329e-05
-1.47276557024425e-05
-2.34026836121704e-05
-3.14682764237396e-05
1.69649909374845e-06
-6.93790381766947e-06
-2.78595357298915e-05
-1.93629994838416e-05
-1.4612134240356e-05
-2.04553875365083e-05
-2.81303516514661e-05
-2.54135004844778e-05
-2.85518286034483e-05
-3.62144162695892e-06
-2.88476917993894e-05
-1.64440087885415e-05
-4.16572678293269e-05
-1.06471701923357e-05
-3.90610782706099e-05
-3.62596731192913e-06
-2.04223211449836e-05
-2.33301697934984e-05
-2.37605018611507e-05
-1.84169345234746e-05
-1.50566415458796e-05
-2.00540914024868e-05
-3.05225272233288e-05
-1.46792770140976e-05
-1.01023564824566e-05
-9.43194846746341e-06
-2.002722224322e-05
-1.99473138769822e-05
-3.63959081209437e-05
-7.77562548893582e-06
-1.56670881406689e-05
-1.93566083814079e-05
-2.02438017557036e-05
-2.5572889802846e-05
-7.61498712563743e-06
-3.45465480123333e-05
-3.97969498684162e-05
-6.32802376503553e-06
-3.9555603355668e-05
-3.49792066095284e-05
-3.93829083688521e-05
-1.76165852313498e-05
-1.21567635396984e-05
-3.39857281722909e-05
-1.45267045053144e-05
1.15575574118923e-05
-9.35650454118042e-06
-5.13238929240346e-05
-2.67842455630198e-05
-2.46717549682068e-05
-2.38880919841817e-05
-3.54274171362377e-06
-1.42472269600257e-05
-4.08566009780066e-05
-1.75297928174745e-05
-2.69830561059518e-05
-4.74316903605267e-06
-1.46541652944003e-05
-3.04286956478627e-05
-3.31718334683754e-05
-3.81099840337966e-05
-4.97469702765288e-06
-1.52502668984096e-05
-7.83181335111109e-06
-2.18145725110306e-05
-3.31785804683786e-05
-3.86285429488854e-05
-2.06571026189024e-05
-2.69757861133105e-05
-3.35015186238935e-05
-2.74386824973875e-05
-1.25346509718752e-05
-1.52726243492904e-05
-2.62725163277949e-05
-3.07199904878256e-05
2.82984261725997e-06
-1.56342621732705e-05
3.05722800706308e-06
-1.93152747572567e-05
-2.12314649920857e-05
-1.41559001570679e-06
-1.45987193624279e-05
2.16126653449023e-05
-1.25160653340754e-05
-8.06698196276167e-06
7.29481668879416e-06
-2.61002104211804e-05
-2.67954975094027e-05
-1.77346089872079e-05
-2.69741013257638e-05
-8.77182567867594e-07
-1.73713083514296e-05
-2.15512806414906e-05
-2.23335644561111e-05
-8.68487544905592e-06
3.76694826441334e-06
-3.09535250509439e-05
-1.3858527095244e-05
-2.50126077834891e-05
-2.68165101400202e-05
-3.54992373422546e-05
-2.26740334119568e-05
-2.46634074214629e-05
-2.22455323712874e-05
-3.13050075069599e-05
-1.54200193169673e-05
-1.39181636160216e-05
-3.80966381746589e-05
-3.80280589728784e-05
-1.44219639552647e-05
-1.36953837590646e-05
-1.9248343321413e-05
-8.14644398711386e-06
-2.91334537407861e-05
-1.20013327872047e-05
-2.20237703686776e-05
-9.17965086408404e-06
-7.71107401015476e-06
2.06534939640004e-06
-3.04272646780467e-05
-4.40042743760573e-05
-2.8454245589064e-05
-2.54200064644012e-05
-3.63467563848561e-05
4.71971121810957e-07
-4.23879612377588e-05
-2.68869016901439e-05
-1.52327826422084e-05
-1.8716287375619e-05
-1.58963355431934e-05
-2.51029273812581e-05
-1.6470077188722e-05
-4.16689031790862e-05
-4.062633955211e-05
-1.58797233995477e-05
-1.39786153714664e-05
-1.72480828347278e-05
-2.28179223505752e-05
-8.07627778018211e-06
-1.52068923983628e-05
-2.50121709682106e-05
-3.0329852493715e-05
-2.27360065170021e-05
-2.75968483638465e-05
-2.78035814400809e-05
-2.22529866378602e-05
-2.37910129216125e-05
-5.24544986141349e-06
-9.97688781573413e-06
-3.11150762965254e-06
-3.49997291116906e-05
-1.88002142404015e-05
-1.2547536338121e-05
-2.05703246863495e-05
-1.10388008623662e-05
-1.16056160322877e-05
-3.43208981329891e-05
-1.18720518397842e-05
-2.25918672006342e-05
-2.72428704474003e-05
-1.87087275477077e-05
-3.59924629227381e-05
-2.58180219483208e-05
4.83318026202815e-06
-9.90111004972468e-06
-3.02335181901651e-05
-2.08765810422797e-05
-2.97306163662313e-05
-2.9074937479204e-05
-2.20139571911136e-05
-1.37022180602399e-05
-3.74517083331539e-05
-1.46419763791458e-05
-2.08837550542939e-05
-1.78399000327107e-05
-3.88984006917707e-05
-2.36033042014315e-05
-8.10463210971926e-06
-2.96569182805913e-05
-1.4400790747699e-05
-1.62819800227822e-05
-3.12255611657613e-05
-2.777375917025e-05
-3.85216332673035e-05
-1.85477035619503e-05
-2.41866427812374e-05
-2.30846661165122e-05
-2.49606435078286e-05
-3.35386541323171e-05
-1.96547488413607e-05
-1.24159518340283e-05
-2.84486386247318e-05
-1.14796042493974e-05
-2.66241643145569e-05
-1.40132325948883e-05
-1.36416594610171e-05
-2.22754730113368e-05
-3.43628646517512e-05
-6.51750743572323e-06
-1.55205477469185e-05
-2.66797350821101e-05
-9.91606286940925e-06
-2.19348396177935e-05
-1.97909178955668e-05
-1.4986629194578e-05
-2.99382176208421e-05
-3.14529391061026e-05
-2.06036680177463e-05
-1.95354064488173e-05
-2.51308524579028e-05
-3.79719835193201e-07
-4.84283355807459e-05
-2.3895853092455e-05
-1.56362596290312e-05
-8.5094807557872e-06
-2.04417819964746e-05
-1.71516394014054e-05
-2.22356965177312e-05
-4.27370028842908e-06
-2.13157836304935e-07
-2.07698149270453e-05
-2.75838572330568e-05
-1.43015479633964e-05
-1.62401048473947e-05
-2.57806688462634e-05
-3.84631876576216e-05
-7.43716411219034e-06
-1.8426593050936e-05
-2.27928227566085e-05
-2.95231010339919e-05
1.6934695812993e-06
-4.39774514913928e-05
-2.37770015113817e-05
-1.01471191284887e-05
-3.93326276164052e-05
-2.43589163479512e-05
-3.14798598653594e-05
-3.26042783545623e-05
-2.1628689918583e-05
-2.16492492048732e-05
-4.03800765272485e-06
-1.56710923189632e-05
-5.98771758947468e-06
-2.81813422312414e-05
-1.10606929155615e-05
-1.37114889310714e-05
-1.16939849124331e-05
-3.85982796978494e-05
2.05278109171018e-06
-3.17729970596282e-05
-4.57070034795672e-06
-2.3840370706161e-05
-9.27960103487096e-06
-1.12059841086102e-05
-4.42218254760289e-05
-1.95777950340739e-05
-1.2662132028719e-05
-2.2298424784184e-05
-6.23639309269142e-06
-1.66583014662265e-05
-2.32186628534571e-05
-1.87420466296704e-05
1.25115926228156e-06
-1.94176619577591e-05
-5.98607854854774e-06
-2.44579763414443e-05
-1.57504036743835e-05
5.9249921576568e-06
-2.7973674960277e-05
-1.27102197525139e-05
-4.23501787682867e-05
-1.958444300303e-05
-2.81720813784848e-05
-3.48143027441601e-05
3.21084480364218e-06
-2.43129626827763e-05
-4.64163755322827e-05
-1.58138220700141e-05
-4.79373133049849e-05
-2.86810719139976e-05
-4.00496516063463e-05
-6.65849145288789e-06
-2.00283745081584e-05
-9.10975887619139e-06
-2.19205779601233e-05
-4.94311687106211e-05
-1.15241152783634e-05
-2.64304307300531e-05
-2.78871407750148e-05
-3.14637336422345e-05
-1.40339463491998e-05
-1.68215762554131e-05
-1.15116847030937e-05
-1.28350359904667e-05
-1.57112225390487e-05
-2.54724449391417e-05
-8.83404997686147e-06
-3.88008096306605e-05
-8.38243369358292e-06
-6.0205615275171e-06
-2.45362517549284e-05
-4.78294624250248e-05
-2.69689998446077e-05
-1.13933007374042e-05
-4.60230705903252e-06
-2.9955893038471e-05
-1.1783770706738e-05
-2.42611333292135e-05
-3.64707347359347e-05
2.15430442238286e-06
2.56234719521085e-06
-1.15812888123603e-05
-6.13463738929446e-06
-4.14635126032571e-05
-3.53355004126801e-05
-3.123937299359e-05
-6.33384339029272e-06
-4.01606951871789e-05
-1.13822287258958e-05
-1.7809157266741e-05
-1.45588196229559e-05
-4.15807856168333e-05
-4.37099490522882e-07
4.74455790281142e-06
-2.14769209867239e-05
-2.66334595081404e-05
-1.5450702571524e-05
-3.31828384491981e-05
-2.57999154733113e-05
-1.19576353413345e-06
-1.62473759078321e-05
-8.49532816052485e-06
-1.4173455355094e-05
-3.12091718717291e-05
-3.51085245425076e-05
-3.16283982519466e-05
-1.71765790798707e-05
-5.03506537375237e-06
-4.42880862355979e-05
-2.4368062279016e-05
-2.1133981474722e-05
-1.70139689643982e-05
-8.26853672512196e-06
-2.240066641719e-05
-2.76025341719393e-05
-6.86392408428146e-06
-1.82229004778531e-05
-2.10025646095612e-05
-1.28638819443269e-05
-1.09588910773063e-05
-2.91952595208902e-05
3.23295418260775e-06
-5.63480664139941e-07
-2.60908022987581e-05
-8.83232348736801e-06
-2.41365643490518e-05
-2.84357718847774e-05
-9.93163887381929e-06
-2.54453312756576e-05
-5.75658082269071e-06
-3.88365447449791e-05
-4.0429633368625e-05
-4.24841158593447e-05
-2.34457189553533e-05
-1.94460780492554e-05
-3.20910948461204e-05
-2.92132046117038e-05
-2.89307973306646e-05
-2.98544121430992e-05
-8.89777407711528e-06
-1.86473387531198e-05
-2.59446974150127e-05
-2.20101574530298e-05
-9.33775366535867e-06
-3.6517337119264e-05
-1.72863326401456e-05
-1.7812441719313e-05
-2.84683661361799e-05
-3.48833133006086e-05
-2.17527770960934e-05
-3.97743313831616e-05
-1.06773854290876e-05
-2.60477721418022e-05
-1.49766764616684e-05
-1.13229554867762e-05
-1.87277687884978e-05
2.4295404120379e-06
-3.2428286531658e-05
-3.05204490880158e-05
-2.64288906278173e-05
-1.83033396968003e-05
-2.89608382339541e-05
-1.96712583703702e-05
-1.33168395828892e-05
2.0425639006353e-06
-1.25583196512796e-05
-1.65808618593292e-05
-1.93387615033177e-05
-2.29072843809491e-05
-2.42764996452422e-05
-4.42757054380318e-05
-1.05917849451141e-05
-1.39138164396559e-05
-1.17034479765329e-05
-3.14487500146198e-05
-3.15886629723612e-05
-5.5335478430875e-05
-2.99302959379173e-05
-4.53517691645347e-06
-3.05339592769501e-05
-2.35976546217284e-05
-2.18903333339979e-05
-1.23753115307786e-05
-4.53437028639631e-06
-2.09113157290425e-05
-2.70141128291887e-05
2.04552086638421e-05
-4.7850804121052e-06
6.76418154791678e-06
1.17778914251615e-06
-1.05085130373777e-05
-2.46201491717355e-06
-1.55098121833931e-05
-1.54354313432718e-05
-2.57499734559277e-05
-1.35765796236353e-05
-2.8646015062016e-05
-2.05869210385312e-05
-6.43647172524798e-06
-3.71798679055897e-05
-2.30002217478225e-05
-4.10677549635706e-06
-2.58789849224156e-05
-2.33842949596534e-05
-1.03963583936115e-05
-3.1685143027675e-05
-1.62770223568231e-05
-6.89958946823975e-06
-5.3272364215943e-06
-3.73542221905376e-06
-2.47629721299068e-05
-2.4913433742054e-06
-3.66315057402942e-05
-2.26840833006679e-05
-3.68735287188363e-05
-3.2965121930446e-05
-1.57912898990067e-05
-3.0955136194542e-05
-4.53273841758891e-06
-3.58799352606087e-05
-2.23160410465135e-05
-1.62289744609725e-05
-2.6394336004987e-05
-6.87552506330961e-06
-2.88984584461672e-05
-2.37843065597092e-05
-2.61385622534208e-05
-2.81526731481172e-05
-2.13123684128291e-05
-1.13027373219964e-05
-6.20295505606379e-06
6.27851711413199e-06
-2.4846513179622e-05
-2.38686816656166e-05
-1.98751729148487e-05
-3.02630529282639e-05
-2.21060554314652e-05
-2.45443615364232e-05
-2.95754654431614e-05
-2.70260618986079e-05
-2.99108906736292e-05
-1.13604960854926e-05
2.53814433876265e-06
-1.72974617425864e-05
-1.16674131773343e-06
-9.50793363691804e-06
-3.48491963309233e-05
-1.5976881626376e-05
-1.00140294302436e-05
-7.30918129507237e-06
-1.70590955083593e-05
-2.64098718875109e-05
-1.38005363841492e-05
-5.33565193048577e-06
-3.265190240409e-05
-8.79702807285519e-06
-5.93591882813562e-06
-2.68583998377249e-05
-4.1852942719033e-05
-2.94865771924392e-05
-1.61719954277567e-05
-1.3185072062156e-05
-1.23651169635341e-05
1.9444913515381e-06
-4.19509599749141e-05
-5.41073592101744e-05
-2.4736352272726e-05
-1.72834160140564e-05
-1.03886391697913e-05
-1.9646462016044e-05
-2.6197136644624e-05
-7.697280239327e-06
-1.02044355609476e-05
-2.33571258292932e-05
-1.08632754886781e-05
-2.15302886581451e-05
-2.55829204382039e-05
-2.34933617084491e-05
-1.78578236902713e-05
-1.86138703676821e-06
-2.36071497544594e-05
-9.31392382504545e-06
-3.56521111962573e-05
-1.4393111169742e-05
-3.63900127041441e-05
-1.30168402154045e-05
-6.58358117706518e-06
-1.77357196616806e-05
-2.87946774638177e-05
-2.45101178077638e-05
-3.5393468315987e-05
-4.50100204572433e-05
-1.93862232356577e-05
-1.40608798171681e-05
-6.88264439238729e-06
-1.64706730976348e-06
-1.14083088247319e-05
-2.33848091704761e-05
-6.97245913963772e-06
-9.82517704397103e-06
-2.83900282003644e-05
-1.30937210369006e-05
-2.51031352048889e-05
-1.69994188992008e-05
-1.70918966657876e-05
-2.10136416325856e-05
-2.04552204078074e-05
-3.19769935368489e-05
-7.48406078371865e-06
-1.92598977061277e-05
-5.15307165434049e-06
-2.76874723771748e-06
-2.22220017295572e-05
-4.12553249279197e-05
-2.07267034608204e-05
7.27200507217131e-07
-1.25537581169238e-05
-2.79991650008806e-05
-3.2344406641651e-05
-2.55871599991969e-05
-1.35927601777242e-05
-1.40777730167672e-05
-1.5510316028243e-05
-2.18526040125339e-05
3.63034253767694e-06
-3.28165729974728e-05
-7.99636366877875e-06
-2.00398882624072e-05
-1.04304107602603e-05
-3.20586626579338e-05
-2.38974480121924e-05
-3.51285319017162e-05
-1.12529267103719e-05
-1.21430216742967e-05
-1.66897090878389e-05
-4.56062115290099e-05
-2.17605711956384e-05
-1.21827583054128e-05
-2.78960660613195e-05
-2.00289134291752e-05
-2.66496093858158e-05
-2.59237160260324e-05
-1.38679351749266e-05
-1.19089317596881e-05
-2.8521134165056e-05
-2.90969057035788e-05
-4.33159429889858e-05
-2.64616899756125e-05
-2.90703941607158e-05
-2.05931211521124e-05
-2.6594208433722e-05
-1.16456797087309e-05
-2.1254112068405e-05
-3.5233327858681e-05
-1.70321352443511e-05
-3.8613158653122e-05
-3.24949181532444e-05
-1.24632525660903e-05
-2.78532171457851e-05
-4.16190942412747e-05
-2.93940337969216e-05
-1.30225087890346e-05
7.6106324622728e-06
-2.80654274408533e-05
-2.51068841750529e-05
-7.7422571654072e-06
-1.14849220826041e-05
-1.30575144188069e-05
-2.15278675841826e-05
-1.12791190000866e-05
-2.35793227283143e-05
-9.79670849361564e-06
-2.99323478489272e-05
-3.16463119122498e-05
-2.46825915004325e-05
-7.55404221659443e-07
-3.04850528944335e-05
-1.3571622968864e-05
-1.11964797139757e-05
-3.38500461324021e-06
-1.9688799556111e-05
-7.83164742442799e-06
-1.37076570890077e-05
-1.80713200496188e-05
-8.96702477336532e-06
-8.01149355160769e-06
-3.25651288345338e-05
-2.47253693449527e-05
-8.90103901939748e-06
-1.86399583604065e-05
-2.70212914621584e-05
-3.14367740703563e-05
-3.39935058892055e-05
-2.60097479561242e-05
-2.41829761193903e-05
7.7722880645726e-06
-2.3577491888833e-05
-8.96468436989799e-06
-3.33711045161811e-05
-1.61279686764311e-05
-3.38642278026698e-05
-2.37277049652813e-05
-5.70370895130239e-06
-3.3949276817153e-05
-2.81860616004072e-05
-2.31842244113179e-05
-3.70321004453774e-05
-3.90281814717156e-05
-4.59805466437573e-06
-1.04670001322516e-05
-3.13434081609188e-05
-4.75468125581591e-06
-1.91014911772045e-05
-1.43642353492238e-05
-3.39601788047869e-05
1.8832593116253e-05
-3.98968463452844e-05
-1.9317251486434e-05
-3.81591728464136e-05
-2.51891168983858e-05
-7.8279134294361e-07
-2.46494629823102e-05
-9.88702376966212e-06
-2.36557585347392e-05
-5.37165172176923e-06
-6.50706455363244e-06
-4.83394798842133e-05
-6.72350475888304e-06
-2.16416060827317e-05
-2.22422017332285e-05
-6.62303599716644e-06
-2.50216317677853e-05
-2.47915250473867e-05
-2.95994897452173e-05
-2.51722971272403e-05
-3.21518715131548e-05
-1.57675810008526e-05
-4.72650608202191e-05
-2.51751338415746e-05
-3.4447738089678e-05
-2.05335886276388e-05
-3.96191312351254e-05
-2.4442561558356e-05
-3.2191187175624e-06
-2.51253074771359e-05
-4.60694586155485e-05
-1.9550385958724e-05
-4.35514705968269e-05
-1.39083588793622e-05
-3.38281637525002e-05
-6.11705653631654e-06
-2.62761511801589e-05
-2.27842138544514e-05
-2.46207527115447e-05
-5.90759900278297e-06
-1.34186079142432e-05
-2.25398639353803e-05
-1.78713670048889e-05
-1.99571354325912e-05
-1.94500063818941e-05
-2.78974046902849e-05
-2.01424694843355e-05
-1.60671952516138e-05
-4.09219830822278e-05
-3.02254044379024e-05
-1.47001094413203e-05
-1.07551894796348e-05
-2.77183381229035e-06
-1.16168489458151e-05
-1.95819133967184e-05
-3.26953835944999e-05
-3.33035406585964e-06
-1.38058671456389e-05
-3.20858955378609e-05
-4.11754822703898e-05
-2.01213899599274e-05
-3.66964086309398e-05
-1.21803817144381e-05
-1.9123074506835e-05
-3.20052911606317e-05
-1.00343492897339e-05
-3.54171648438643e-05
-3.60978055714359e-05
-4.56369540114423e-05
-1.29250591412755e-05
-1.4319725035697e-05
-2.18553199196063e-05
-2.68508227526288e-05
-2.95564809050991e-05
-3.11037026114895e-05
-2.00861312418221e-05
-1.49372362011847e-05
-3.90047437344226e-05
-3.32659214508452e-05
-3.4912303468634e-05
-1.26638299483157e-05
-3.1018055893993e-05
-1.26810850032477e-05
-4.65433385960187e-06
-2.93786613869014e-05
-3.89100840867359e-05
-2.13175810146688e-05
-2.62314455720129e-05
-3.87273903183722e-05
-1.35665515992145e-05
-2.09295014213948e-05
-4.87137015213327e-05
-2.30148807017048e-05
1.33045395619458e-05
-1.70307879040092e-05
7.65120914260905e-06
-3.03785783843127e-06
-3.07805078103546e-05
-1.36079977710618e-05
-3.19571695263914e-05
-9.9879230128937e-06
-2.2946284126409e-05
-9.50015428832414e-06
-3.4145634121654e-05
-2.73398959967407e-05
-7.34567043026108e-06
-1.92502965696275e-05
-4.35511382772661e-06
-5.36772719231019e-06
-2.44214394906162e-05
-3.67277178630576e-05
-3.49295671532806e-05
-1.06677923934727e-05
-2.8496032901402e-05
-1.41939832251358e-05
-9.29380649196327e-06
3.55733438453518e-06
-5.95022984695803e-06
-4.0519567933819e-06
-1.80297419078619e-05
-1.58731286448499e-05
-2.75148738258148e-05
-2.33333327709563e-05
-1.0990530628528e-05
-2.50710912411935e-05
-7.65136487811005e-06
-4.47372678549295e-05
-2.79501683716415e-05
-1.08854506679427e-05
-2.89287948385145e-05
-7.01068225203184e-06
-2.23667575773654e-05
-2.76503994268233e-05
-2.82308485223418e-05
-6.90124185107413e-06
-1.33424354869308e-05
-1.91891874138441e-05
-1.23641850246583e-05
-2.13916323580334e-05
-2.89757992446852e-05
-3.24123726252174e-05
-1.25050818371762e-05
-2.26257248706412e-05
-1.98888370336139e-05
-2.30525571837269e-05
-9.51324912972955e-06
-2.09098671694809e-05
-2.68947686512527e-05
-2.82569551009916e-05
-1.35681903989571e-05
-3.75848803796115e-05
-2.52807767654234e-05
1.56634389391679e-05
-3.00049358536647e-05
-2.23674700774904e-05
-1.52595178146403e-06
-5.80882951879449e-06
-3.38074945415158e-05
-3.29886695218437e-05
-6.63508667097534e-06
-3.02573557718568e-05
-1.71575927473582e-05
-3.77376328578704e-05
-2.51511239525633e-05
4.69024228610548e-06
-2.41052174612338e-05
-1.36612603309602e-05
-1.39688756712298e-05
-2.88962138046633e-05
-3.33920203414678e-06
-2.80435595393971e-05
-1.60663809319105e-05
-2.05248797270127e-05
-3.86696973582649e-05
-7.31243766416286e-06
-2.07779981266705e-05
-4.54198142025395e-05
-2.96186003179001e-05
-2.16733305744265e-05
-3.22610401204279e-05
-2.36476027818465e-05
-2.96110967837657e-05
-2.41509011637853e-05
-2.34288017953283e-05
-2.36487905384442e-05
-4.93148658904567e-06
-2.92360262333498e-05
-6.57248576148613e-06
-1.66926353752529e-05
-2.20916087524636e-07
-1.30148040598482e-05
-2.24995496700427e-05
-4.30993953033439e-05
-2.10528468362167e-05
-1.75759460091365e-05
-3.11335934045443e-05
3.62302443112738e-06
-1.53910438941347e-05
9.42217366935288e-07
-2.32177392433087e-05
-1.81658697323933e-05
-1.03305420818721e-05
-3.6068059671258e-05
-1.33881989099015e-05
-1.88219671705069e-05
-4.64634487850478e-05
-2.68241463104756e-05
-2.03316175619745e-05
-3.78496087931548e-05
-8.52284509004246e-06
-2.51299862151256e-05
-1.74235007285148e-05
-1.36229959765096e-05
-3.39173257944977e-05
-2.88102770766087e-05
-1.87633649818975e-05
-8.3100636510187e-06
-1.00199976665144e-05
-2.28904102563198e-05
5.90772262412128e-06
-2.45021988104394e-05
-2.21604273753101e-05
-6.74741347800268e-06
-3.71459023431868e-05
-4.03447528889388e-05
-2.4683629977472e-05
-1.98160657077423e-05
-1.85019868409836e-05
-1.36693041420339e-05
-1.62965074422592e-05
-1.91326765342339e-05
-6.54265110068e-06
-2.13636243493406e-05
-2.34353990937061e-05
-1.5662015954393e-05
-1.84799134726705e-05
-4.28710456596133e-05
-4.86539610446682e-05
-3.63784442728377e-05
-2.8519571557985e-05
-1.71935106873653e-05
-6.24588119546049e-06
-1.90027946816378e-05
-1.85455179658603e-05
-5.36116965742356e-06
-4.91930301549335e-05
-1.78227812621712e-05
-3.2669001737787e-05
-3.27431463517199e-05
-2.16828791654133e-05
-2.9806752053766e-05
-7.91362804047245e-06
-1.98200511466455e-05
-1.03544786087987e-05
-2.57277365254872e-06
-2.57454654677763e-05
-2.59979633328297e-05
3.46309209427577e-06
-2.22756722234528e-05
-3.03558072565297e-05
-3.7412175889152e-05
-3.391128885203e-05
-1.87211982321986e-05
-5.06198576242193e-05
-4.22701541545544e-05
-2.70382738908974e-05
-1.60689425217525e-05
-2.93042623337838e-05
-4.92967619188337e-05
-3.69305604830294e-05
-7.23032192357221e-06
-2.27478945014802e-05
-2.57359980573335e-05
-6.72017610133295e-06
-1.0161025709288e-05
-3.58836777222008e-05
-1.87721776227016e-05
-7.45850615926187e-06
-4.57932744385664e-05
-2.49173946870919e-05
-3.67691199836177e-05
-3.48659819407793e-05
-3.58411041826352e-05
1.95731081038234e-06
-1.14602991246949e-05
-3.22833223891032e-05
-3.97305962854026e-05
-1.23363944673374e-07
-6.16468925505779e-06
-1.8487042009921e-05
-1.64115239395767e-05
-2.75725547348397e-06
-4.13200141321488e-05
-5.99022175297079e-06
-1.67069975243867e-05
-2.60806401801565e-05
-2.61018736026176e-05
-1.21739581052201e-05
-1.20676916736023e-05
-2.23226206490283e-05
-2.89125747346951e-05
-8.67265385034523e-06
-1.21830207465713e-05
-2.85411560231173e-05
-2.3904306359937e-05
-2.33395716203606e-05
-2.07540985830469e-05
-1.51042765574126e-05
-2.18854775367414e-05
-8.40600973605736e-06
-2.41475400356382e-05
-1.29696254950267e-05
1.054026270761e-05
-2.47097831669525e-05
-6.05307449233681e-06
-2.2281862360488e-05
-1.17756448203501e-05
-3.24973973366186e-05
-1.60108724702124e-05
-1.88695063011615e-05
3.44862412111355e-07
-1.29501105362026e-05
1.77135395558306e-06
-1.27925219111356e-05
1.5180951120182e-06
-3.02210227954327e-05
-3.83141503046618e-05
-2.69384769925109e-05
-3.80625507837228e-05
-3.38757892793696e-05
-1.2921516882521e-05
-1.82406837291895e-05
-2.66888137652631e-05
-3.25717760663944e-05
-4.29643843956793e-06
-1.98471971033064e-05
-2.36187831710998e-05
-1.79738311365934e-05
-2.64296585918866e-05
2.12322567019668e-06
-4.61160196369677e-05
-3.20808314774514e-05
-4.34800908972786e-05
-2.49982596387877e-05
-3.38838426496285e-05
-2.35619757766454e-05
2.09469212720338e-07
-2.75126109816126e-05
-1.90452013450361e-05
-7.7404807832829e-06
-1.89086333439044e-05
-2.05699778360176e-05
-1.06084917608222e-05
5.02107977282715e-06
-2.26673454066729e-05
-3.70937333841852e-05
-3.74338567118183e-05
-2.27938892810414e-05
-1.76338342105972e-05
-2.30101650506567e-05
-4.11693115991953e-05
-1.62601521506494e-05
-3.02761507424495e-06
-4.01077027236852e-05
5.19894683723347e-06
-1.42974967316834e-05
-2.63086420726918e-05
-1.63500986166846e-05
-1.68079703422041e-05
-1.90806037503786e-05
-2.68425784986057e-05
-2.61522274891724e-05
-1.86275056551493e-05
-1.46205528717527e-05
-3.03659149158236e-05
-4.0889479118433e-05
-1.08538006686418e-05
-1.34203605685437e-05
-2.55428791502594e-05
-1.06398450862617e-05
-1.58839895398432e-05
-2.9874625764721e-05
-2.32145085172231e-05
-2.3734510890243e-05
7.77925988738604e-06
-3.04610804995342e-05
-4.78866041532085e-06
-2.94438692347939e-05
-1.52135384455024e-05
-2.32669077378037e-05
-6.35205936502323e-06
-5.6899188594942e-05
-4.35459313132299e-05
-3.51341638586097e-05
-4.23522204499022e-05
-2.75081191961102e-05
-3.20450246248201e-05
-1.69134885426092e-05
-5.87216853383134e-05
-2.93552066988969e-05
3.65777419000307e-06
-1.93712766640924e-05
-1.82417385399765e-05
-2.18979199927727e-05
-7.09150713970313e-06
-5.87740355543648e-05
-2.72333460411267e-05
-2.27867191780717e-05
-3.61089603942657e-05
-3.16071939216993e-05
-1.2750624956399e-06
-3.3204426722443e-05
-1.55993942765003e-05
-1.90431235828129e-05
-2.50134886462689e-05
-1.01616514325855e-05
-3.22253033884796e-05
-1.01742680292603e-05
-2.37769344029894e-05
-3.40478076339727e-05
-1.99991346196493e-05
-2.52670637277622e-05
-2.25442064911591e-05
-1.47356231265257e-05
5.39986253153176e-06
-1.30367485705544e-05
-2.31684308815061e-05
-2.51100418708144e-05
-2.98148666168741e-05
-1.79658597135137e-05
-2.48071308602114e-05
-2.09817866211973e-06
-4.39233855929554e-05
-2.91862171187642e-05
-3.69978446854621e-05
-2.61022167596916e-05
-2.60448394156276e-05
-1.15536344495421e-05
-6.49580805577514e-06
-2.46077778101655e-05
-3.11893180056291e-05
-3.62422755544794e-06
-2.49840767354614e-05
-1.43747843073557e-05
-2.96300922739231e-05
-7.97817300978525e-06
-3.02645924003079e-05
-3.67516569933164e-05
-1.24870519814627e-05
-2.57485796332126e-05
-1.25802254087317e-05
-7.17074350667742e-06
-1.52829139552963e-05
-4.21164735467241e-05
-2.2630271858296e-05
-3.64545608885821e-05
-9.88073564317811e-06
-2.94218488055727e-05
-3.37588131578215e-05
-1.73268421919847e-05
-2.88358519265018e-05
-2.82941753491743e-05
-2.25256383301877e-05
-2.9313771101694e-05
-2.28658937608628e-05
-2.4650767772328e-05
-5.23248698500521e-06
-1.29827261502782e-05
-2.186886152258e-05
-2.80198315967612e-05
-1.53746211999758e-05
-2.12084059737754e-05
-1.32067596122975e-05
-2.49786596846807e-05
-3.41702742152276e-05
-1.71413000963876e-05
-1.48696517418841e-05
-1.89529661807541e-05
-1.92460778530495e-05
-1.86709266402419e-05
-2.92626566458458e-05
-7.36979320959113e-06
-2.38553638778023e-05
-3.18931862996128e-05
-1.37559909822688e-05
-3.19492367674862e-05
-2.73211182852435e-05
-3.07434193955767e-05
-1.53780400067519e-05
-9.80208328924593e-06
-1.58291010198241e-05
1.07410547719196e-05
-3.72512467463514e-05
-1.55405145589241e-05
-2.57882489476539e-05
-1.69300730273472e-06
-3.38050539523141e-05
-2.172342915033e-05
-3.65612939156117e-05
-1.70700990333121e-05
-2.2770220939347e-05
-3.20031069435524e-05
-2.97388450935779e-05
-2.66587330715665e-05
-3.10525714773637e-05
-1.1989480368914e-05
-2.18829532638377e-05
-1.97112631373904e-05
-2.63433013441202e-05
-8.1451264636094e-06
-4.22938715556137e-05
-3.313676833822e-05
-1.75994534837229e-05
-2.20725071452024e-05
-2.37708016039093e-05
-2.42820332738303e-05
-3.20833399009687e-05
-2.7694939815439e-05
-2.54684325251868e-05
-9.69611901339206e-06
-2.10969068919148e-05
-1.66068994965513e-05
-2.15453620064484e-05
-1.16868424082191e-05
-1.25504979374113e-05
-2.40771064246043e-05
-1.109686312756e-05
-1.4435861478092e-05
-3.14650226952352e-05
-1.77553501191509e-05
-1.2955529820605e-05
-1.11812172396335e-05
-1.62288034749959e-05
-2.10854060520015e-05
-2.77957358438293e-05
-2.00441262086055e-05
-2.24481178290451e-05
-1.91578546432284e-05
-3.96262487646696e-05
-3.32873493858813e-05
-4.14496157381142e-05
-3.36911297277755e-05
-1.14909236826862e-05
-2.30303643574668e-05
-1.30992750863583e-05
-1.03838173728388e-05
-3.00584795050264e-05
-2.18327050529381e-05
-4.79411573494725e-06
2.99393725417328e-06
-1.22393393782391e-05
-6.64090613987477e-07
-2.29170157778964e-07
-3.288144887832e-05
-3.48159713461213e-05
-1.3398511113881e-05
-1.79722257313927e-05
-1.92735052911083e-05
-1.65285841950545e-05
-2.35538990544873e-05
-1.42275442894945e-05
-1.51084295988329e-05
-6.01478421286309e-06
-2.38681941892462e-06
-3.63412190081703e-05
-2.34396292828824e-05
-1.75563579015602e-06
-1.81431455397437e-05
-2.39010536276437e-05
-3.01997130587937e-05
-1.52953556655589e-05
-1.05807251352783e-05
-3.42697423814998e-05
-2.63547531286707e-05
-1.15644198012236e-05
-1.41793890227444e-05
-3.53338677427153e-05
-2.75727549016065e-05
-3.22642954603127e-05
-1.59529735912086e-05
-2.21678425363868e-05
-1.65502312974086e-07
-3.24824793366732e-05
-2.78343518984085e-05
-1.5275314865929e-05
4.68158053627871e-06
-2.35846439216382e-05
-2.83089777242503e-05
-1.25742637188517e-05
-3.27970322006455e-05
-1.49263916883463e-05
-4.55895301442172e-05
-3.9240008553502e-05
-1.12179297056694e-06
-3.41027048154432e-05
-3.69695352481214e-05
5.23792541076897e-06
-3.05120073273651e-05
-3.66839739957131e-05
-5.69558956528731e-06
-3.21029650334512e-06
-2.57924732527375e-06
-3.20732881365503e-05
-1.57321712778885e-05
-1.0069231801249e-05
-1.67215520826792e-05
-8.15840344397469e-06
-2.00930224566531e-05
3.44084404036537e-06
-3.51319691082843e-06
-4.11136755771858e-05
-2.08771781916613e-05
-1.96680610085515e-05
-2.44009544683728e-05
-3.31818116748308e-05
-1.50146949119011e-05
-6.96183810854359e-07
-3.06601272965034e-05
-3.41192347897042e-05
-5.45100489229274e-05
-2.37720825966077e-05
-1.86393033067979e-05
-3.35754169370468e-05
-2.17870157685409e-05
-2.53958778934072e-05
-2.68584671360756e-05
-2.79684266748676e-05
-2.75628651375052e-05
-4.17882973232422e-05
-5.96255030656142e-06
-3.21618941164224e-05
-2.20362296115421e-05
-3.69821203537731e-05
-1.94740292951007e-05
-1.03385045064468e-05
-3.15138666573665e-05
-2.96384851139342e-05
-2.18503501909216e-05
-2.97027317692927e-05
-1.47750785365084e-05
-2.25762893127743e-05
-1.93344128071318e-05
3.9705368813684e-06
-2.70058108795388e-07
-2.63239807051868e-05
-2.8859959025921e-05
-2.21623652413601e-05
-1.90832821612511e-05
-1.37210473836501e-05
-2.48538619148653e-05
-1.37133302221849e-06
-2.68845025377417e-05
-2.9464379858722e-05
-2.32123911638332e-05
-2.70176294753707e-05
-1.2714349170779e-05
-2.75799247880402e-05
-1.86485090935011e-05
-1.18919178097991e-05
-2.73876938289046e-05
3.62530122961716e-06
-1.37353613436301e-05
-1.85683824773804e-05
-3.67548967428129e-05
-3.07206603919487e-05
-1.57289117026938e-05
-1.08001191223894e-05
-3.29427899697685e-05
-3.39629579167252e-05
-3.05793093237599e-05
-2.00903249376436e-05
-1.54519953167776e-05
-4.45203586901538e-05
-4.18569004311735e-06
-2.34993097984145e-05
-3.04703516484672e-05
-2.33717657410929e-05
-3.68517857018834e-05
-2.23639447695181e-05
-3.16597268267119e-05
-1.87679092537208e-06
-7.86232592787184e-06
-3.07126396714475e-05
-3.42762230263368e-06
-3.3559770853619e-05
-3.23385365610759e-05
-1.17519491721949e-05
-6.33102644082074e-06
-3.75590911185507e-05
-2.52756327819113e-06
-1.75730284329762e-05
1.56047335243163e-05
-3.03443461096416e-05
-2.854737722068e-05
-4.5597541054854e-06
-2.08557070387419e-05
-1.62153285820208e-05
-1.46068582263754e-05
-1.94337257873907e-05
-1.61190386714299e-05
-8.93636760945684e-06
-3.20252723292896e-06
-2.2897672470944e-05
-4.17303283860437e-05
-1.36704220146391e-05
-3.38685554282582e-05
-9.68633004763656e-06
-3.38937790475566e-05
-1.14819479973066e-05
-7.70882938587245e-06
-3.84784690062034e-06
-2.56445550159144e-05
-2.3561580127778e-05
-1.97205668920193e-05
-3.93691998207331e-05
-2.40496562347579e-05
-4.44423550188073e-05
-2.26607657166988e-05
3.66084856967487e-06
-2.83152954309754e-05
-3.13491105981366e-05
-4.22819609834402e-05
-3.16329538308396e-05
-9.12309467643031e-06
-4.72236991550362e-05
-2.94834600709048e-05
-4.51918369106233e-05
-2.2706450043605e-05
-1.66629611824186e-05
-1.49572852158455e-05
-6.11847004021581e-06
-1.32839679394854e-05
-1.41019622957746e-05
-2.70729257794714e-05
-3.3554736189425e-05
-8.88945954250557e-06
-4.36175810845439e-05
-3.26186145117673e-05
-2.69574635408669e-05
-2.88280824468351e-05
-3.0993466613473e-05
-5.09903711361228e-06
-1.589684986778e-05
-1.56856520481001e-05
-2.50233263493252e-05
-3.28858800130239e-05
-1.36296392120152e-05
-1.44247638610259e-05
-3.74922993874379e-05
-1.55232868607806e-05
-1.80330363033856e-05
-2.5036246567102e-05
8.2833892488896e-06
-4.23036779917931e-05
-3.0186588081843e-05
-1.84250702293807e-05
-2.40359594229493e-06
-2.90937121036269e-05
-1.62769139629919e-05
-1.8498198668187e-05
-3.39525666568021e-05
-2.92231422714121e-06
-2.71307676482669e-05
-2.40657952118971e-06
-2.76495889113262e-05
-1.66900335240919e-05
-2.77412554903276e-05
-3.00584523869745e-06
-1.30098365280807e-05
-4.88576191319577e-05
-3.36171327905852e-06
-2.54808778201455e-05
-2.57984102139892e-05
-4.45210943007405e-06
-2.12501568456696e-05
-2.92127579986758e-05
8.34699166491932e-06
-2.5917857786023e-05
-3.36238618528624e-05
-2.31493923762619e-05
-1.09487032393074e-05
-1.35039608432296e-05
-2.95911609735345e-05
-3.26492952068063e-05
-1.09147376002897e-05
-2.40940974092357e-05
-2.66140092023507e-05
-1.53550681729827e-05
-1.64556735221601e-05
-2.65188064439714e-05
-1.87865990584076e-05
-1.44445633117176e-05
-1.58597164799556e-05
-1.76502116045589e-05
-3.20135161267318e-05
-2.64897238253089e-05
-2.05767121582026e-05
-3.17347605885434e-05
-2.59820188864069e-05
-3.42577459050964e-05
-2.25208175528636e-05
-1.84702838247142e-05
-3.54556190135173e-05
1.5286900363513e-06
3.56691228317477e-06
-1.86493986689152e-05
-2.46161711308339e-05
-1.8431012173929e-05
-2.25485720690534e-05
-1.88725709772689e-05
-8.30812075932681e-06
-2.10048693056833e-05
-1.49351562862251e-05
-1.68487854743453e-05
-2.51768960875184e-05
-3.40231034673829e-05
-1.75243627998963e-05
4.04388831936743e-07
-1.02092758544313e-05
-2.41257482288918e-05
-3.42237712360249e-05
-3.23829586838566e-05
-2.6520314654698e-05
-3.59685153292408e-05
-1.41771944646221e-05
-3.6168122494999e-05
6.82447548054732e-07
-1.38808832520621e-05
-1.86829641257916e-05
-1.78937167795197e-05
-2.0577870599113e-05
-1.59340384761339e-05
-3.75844013850434e-05
-2.63558606678657e-05
-3.13603069184091e-10
-2.83565426408746e-05
-2.74799792155471e-05
-2.07907357539279e-05
-2.25530005987552e-05
-2.89321493293405e-05
-4.18893338808351e-06
-2.88930684042886e-05
-1.86693847248579e-05
-2.17753043988823e-05
-3.51807835549438e-05
-2.06672619934684e-05
-7.9204459097853e-06
-2.08110535697277e-05
-5.49173591245824e-06
-3.22353211418425e-05
-1.91802667722211e-05
-1.17589350964331e-05
3.73543925213977e-06
-1.19182111224159e-05
-1.40743674681464e-05
-2.46525925377604e-05
-1.39440916971465e-05
-2.01881392487293e-05
-1.68840279554841e-05
-2.3297248010443e-05
-2.68423318833631e-05
-2.20078272046232e-05
-3.93813979517625e-05
-6.38116780173114e-06
-2.13721561676447e-05
-3.11718855390681e-06
-3.77388702140687e-05
-8.65444169036206e-06
3.90198079456725e-06
-1.96456253289734e-05
-1.39203600560427e-05
-3.38931782164193e-05
-3.21424750903063e-05
-3.1556992587799e-05
-2.96880603078284e-05
-2.89386801957975e-05
-3.09108302907892e-05
-4.08499668315989e-05
-2.10384527233932e-05
-3.95769144094315e-05
-1.92822152307779e-05
-2.68815801687486e-05
-3.56204793268674e-05
7.02310812148696e-06
-6.1989430213569e-06
-3.12609187024373e-05
-1.9919375887448e-05
-2.46905079014561e-05
6.94073767109939e-06
-4.42997342994681e-05
-2.5436138817579e-05
-1.00329859975187e-05
-1.77151957134809e-05
-2.3846599966251e-06
-2.58805967386451e-05
-1.53820760892468e-05
-1.97653903733948e-05
-3.72878212243663e-05
-2.1868955815453e-05
-3.2217251788982e-05
-2.63927066002618e-05
-1.6499851054293e-05
-3.47986798035449e-05
-1.92863376754125e-05
-1.41361731430309e-05
-2.58461781662388e-05
-1.06175193386929e-05
-7.61906393971304e-06
-5.36800442894291e-05
-2.87230487544841e-05
-2.13371770456381e-05
-2.91283714791653e-05
-7.25733959306482e-06
-1.52462492764642e-05
-2.82413258728839e-05
-3.75448837256565e-07
-1.28842160788965e-05
-1.1946134478275e-05
-6.8342470729348e-06
-1.75123598003863e-05
-7.98234311595589e-06
9.2365881722799e-07
-2.07236637920855e-05
-1.90991558713535e-05
-1.88768088835853e-05
-1.8003734649965e-05
-1.78988095313103e-05
-4.22652407742416e-05
4.51946844022077e-06
-1.37354040137086e-05
-1.26195358749777e-05
-1.70243021738105e-05
-2.6478346531729e-05
-3.81790198781059e-05
-3.78333463286885e-05
-5.81958741782665e-05
-2.65084778085637e-05
-1.24468110705916e-05
-1.66454666461404e-05
-1.22486759391558e-05
-2.29564229281341e-05
-1.88315020060727e-05
-2.0720580276638e-05
