# Supplementary material for: Research on computational propagation and identification of mine microseismic signals based on deep learning
Source: PLoS One. 2025 Oct 22;20(10):e0334641. doi: 10.1371/journal.pone.0334641 (PMC12543183; doi:10.1371/journal.pone.0334641)
Supplement: S3 Data — (ZIP) [file pone.0334641.s003.zip › 000100500002907.xlsx_0.txt_24.txt.txt]

-4.13412846538576e-05
-2.84094847138345e-05
-4.03295749301696e-05
-4.08051651743815e-05
-6.73784430555832e-06
3.10944130178707e-06
-2.93779133549457e-05
-9.91800454889639e-06
-2.26733033428546e-05
-2.15888468401256e-05
-1.18338622723131e-05
-2.22784456549884e-05
-1.3827948164132e-05
-3.75717173799365e-05
-2.58056557838133e-05
-2.97477974210185e-05
-1.9669474856849e-05
-1.59563557788087e-05
-2.56395739099624e-05
-1.53998649211981e-05
-4.00661967483919e-05
-2.17565294409214e-05
-4.10636722372955e-05
-3.70300521558178e-05
-2.03079456189997e-05
-2.58058014557268e-05
-2.49325995649481e-05
-6.87422262816568e-06
-1.89880376245855e-05
-7.23909550300128e-06
-2.16013689516166e-05
-1.09716105193812e-05
-1.19887092891749e-05
-2.34499158089702e-05
-1.72131967949464e-05
-6.86482527118292e-06
-1.44925336226725e-05
-2.77184173533816e-05
-1.81045002617122e-05
-2.43041779881798e-05
-3.21376209783715e-05
-2.51714461821251e-05
-3.31953830303341e-05
-1.82174866170308e-06
-1.03573531530205e-05
-2.03931918428581e-05
-4.04083518880455e-05
-4.42752578263445e-05
-3.81480169727025e-05
-2.92670740368658e-05
-3.97272663398946e-05
-3.09656016452989e-05
-3.18226150301935e-05
-1.24498740565232e-06
-4.42321791993026e-05
-2.11745032971686e-05
-1.75023323207941e-05
-3.41384929720117e-05
-3.58570245349064e-05
-1.79525277621694e-05
-3.23418223920669e-05
-1.31356127495225e-05
-1.0118374637171e-05
-3.94429043305967e-05
8.22965286481784e-06
-1.47806869600394e-05
-1.02674987235056e-05
-1.54961082443301e-05
1.24826673564087e-06
-2.21598351798211e-05
-2.15371705612819e-05
-2.49982007880374e-05
-1.76492561097455e-05
-4.553341927281e-05
-1.1429472241867e-05
-5.58437482649727e-05
-1.01549895962288e-05
-2.30973238471264e-05
-3.06592290923543e-06
-3.26799374979447e-05
-3.55474472029387e-05
-2.77718136652684e-05
-2.98328205424409e-05
-2.51709646076886e-05
-1.13780334284447e-05
-5.96619638134177e-06
-1.36217568645694e-05
-3.61032915498092e-05
-2.88829786390767e-05
-2.24128631451624e-05
-1.58877713884157e-05
-2.19360911183443e-05
-2.32128221630434e-05
-1.93930944987076e-05
-2.96726338241342e-05
-8.66854983379153e-06
-2.56013006691074e-05
-3.53749358536734e-05
-2.97067853676045e-05
-3.49184663397458e-05
-2.59007740261367e-05
-2.24559555076127e-06
-1.3466144511484e-05
-4.40178958622969e-06
-1.87195069391968e-05
-2.5741547733988e-05
-2.12290003910303e-05
-2.36766070299651e-05
1.13606487278409e-06
-1.78101507563685e-05
-3.3660367679574e-05
-6.318386949027e-06
-1.14180356148369e-05
-1.0560191689333e-05
-8.75024336355057e-06
-1.50477978271953e-05
-4.81555863500414e-05
-2.11449426200803e-05
-2.31018635753466e-05
-3.71868737971333e-05
-2.68501307950239e-05
-4.57220132085032e-05
-1.25409685236209e-05
-1.59245270298027e-05
-1.96310364283903e-05
-8.74388289754136e-06
-2.82423400242667e-05
-6.450182242573e-05
-6.34418048542274e-05
-4.23946624180906e-06
-7.44604678764939e-06
-5.80914747085347e-06
-1.05545187828685e-05
-4.74661843912948e-06
1.31103896425818e-05
-2.0567920472091e-05
-2.07271085383432e-05
-4.62788127521657e-05
-1.53144925815425e-05
-2.38405200605204e-05
-3.13675890680892e-05
-1.21123789714745e-05
-8.50586351589498e-06
-7.88586606352233e-06
-1.6301217033361e-05
-3.39891805072265e-05
-3.23679491791602e-05
-4.81291567731311e-06
-2.26075533543024e-05
-2.72358165710584e-05
-2.2652149525594e-05
-3.84389877333683e-05
-2.46442105027008e-06
-4.33381461819507e-05
-7.37248826883211e-06
-5.90422548456071e-06
-2.60411645788691e-05
-5.84191551698221e-05
-3.81545315146496e-05
-5.81783989050376e-06
5.08388617940822e-06
-2.02030986122063e-05
-1.44728077476174e-05
-2.76426638053329e-05
-1.95776041017185e-05
-2.5670070968332e-05
-2.00153500758e-05
-4.95581463862142e-05
-1.52228378418158e-05
-7.2424296248444e-06
-3.73021158333104e-05
-3.49487558910109e-05
-1.19617234911085e-05
-7.30078557266973e-06
-1.55321176432315e-05
-1.52180240748159e-05
-2.43353726522527e-06
-2.27117329203329e-05
-2.35020649327475e-05
-3.23623725241222e-05
-2.8351371781381e-05
-3.47077675352296e-05
-1.44714506579725e-05
-9.42169652272619e-06
-2.58176054035967e-05
-1.99381365197608e-05
9.19914791236445e-06
-5.30787908100849e-06
-1.33215445251448e-05
-2.26273110443334e-05
-2.27470855499189e-06
-9.13824824485689e-06
-4.4773388333137e-06
-2.99815423304883e-05
-2.94691832637187e-05
-1.48225879134418e-05
-2.94111896026762e-05
-8.6310767114831e-06
-1.65476588317535e-05
-5.44802586943813e-06
-4.22230292634658e-06
-4.33567892767615e-05
-2.48626823999179e-05
-1.54881773482032e-05
-5.25550452378827e-07
-1.1309251797003e-05
-2.35308087180593e-05
-2.57687553917374e-05
-1.20807232859489e-05
-5.63123085218681e-06
-4.22797561538195e-05
-2.85942548095775e-05
-2.51346455102868e-05
-1.67066119122684e-05
4.64800701456779e-06
-1.19285586929657e-05
-3.08338010293048e-05
-2.26997657714058e-05
-8.28157710864604e-06
-1.58707888561946e-05
1.42349665849142e-07
-1.65451515000018e-06
-4.12470867714366e-05
-2.2384709690021e-05
-1.54772544413105e-05
2.85128009083596e-06
-5.81917505565685e-06
-1.94213646984708e-07
-2.76001490604439e-05
-2.62327551305333e-05
-9.14050307637012e-06
-2.24829510810559e-05
8.11857644286623e-07
-3.40520305231183e-05
-2.13915147796203e-05
-1.59170614175347e-05
-1.95394127476931e-05
-1.18016817757217e-05
-6.85893815443782e-07
-1.79929918650743e-05
-2.08221481116962e-05
-1.39079928648942e-05
-2.04291103528091e-05
-2.63824614846711e-05
-8.24509406086142e-06
-1.57960915611011e-05
-2.36215780117024e-05
-2.69382474350214e-05
-2.46008356951873e-05
-2.42840738123432e-05
-8.66516119385261e-06
-2.30573183519221e-05
1.23775154192231e-05
-2.88591242207167e-05
-4.23792400386766e-05
-2.91752142122572e-05
-1.79458738558425e-05
-1.72012675306184e-05
-1.22965861790793e-05
-4.67699185832877e-05
-2.29905518758577e-05
-6.40703808733915e-06
-9.00669959094594e-06
-3.85195200056224e-05
-1.44043219130539e-05
-3.11093333809094e-05
-2.46601899022144e-05
-3.4958197287161e-06
-2.30851734549825e-05
-3.45921014791068e-05
-4.68073929567081e-05
-1.1148904807349e-06
-6.74916273859659e-06
-4.78568256403323e-05
-6.65248033437546e-06
-3.20753245741787e-05
-6.8613346290143e-06
-3.04982778680476e-05
-3.87834035097628e-05
-4.2576200090943e-05
-1.77098276290963e-05
-1.6810253292776e-05
-2.01127350652232e-05
-2.80845103286333e-05
-8.61948187424224e-06
-2.29520038208794e-05
-3.91437550056558e-06
-1.99971629292968e-05
-1.39454418226933e-05
-2.37686661160635e-05
-2.31409660635368e-05
-2.21504839157737e-05
-1.34092217497844e-05
1.11379059232548e-05
-2.43996993162605e-05
-2.3697784278817e-05
-2.44578800897129e-05
-8.66238494717556e-06
-1.48335134747245e-05
-1.25839842556769e-05
-2.11788846580237e-05
-5.00265014298693e-05
-3.39605537461642e-05
-1.63709681149054e-05
-3.37656505846687e-05
-1.09133003201388e-05
-1.65721734500686e-05
-3.36927738467608e-05
-5.16254073128696e-07
-2.74740555348908e-05
-1.66756749321258e-05
-1.55012157291826e-05
-1.81881560339622e-05
-6.40988526016546e-05
-2.72646783503195e-05
-3.634366997843e-05
-2.69322233516256e-05
-3.32324719787935e-05
-2.50507760510332e-05
-2.03318839904202e-05
-1.39944437258054e-05
-9.4683224262755e-06
-1.76219791728964e-05
-6.48830309845577e-06
-2.99721556758698e-05
-2.26156562888593e-05
-2.75956525975026e-05
-2.36024073879908e-05
-4.82077711628301e-06
-2.88861147763211e-05
-2.69678510661165e-05
-1.3983230598699e-05
-2.19371136996726e-05
1.63294342642509e-05
-3.13372488925438e-05
-2.35668616947659e-05
-2.63938729844902e-05
-7.74126252456063e-06
-2.23964297963486e-05
-2.48392051275641e-05
-3.07586971561461e-05
-1.59485501141557e-05
-4.6693817433067e-06
-1.73033254864637e-05
-3.20975219172674e-06
-2.55907705552581e-05
-7.57682036446499e-06
-2.3929267737442e-05
-2.40924333728737e-05
-2.74361046699195e-05
-1.72581501953958e-05
-2.38180409533366e-05
-2.46742398131427e-05
-1.23604129555911e-05
-1.77877447414197e-05
-3.25870632066108e-05
-3.79547736824069e-05
-1.63748310868196e-05
-1.78218069135613e-05
-1.95578866221048e-05
-2.24548038422006e-05
-2.54027351644821e-05
-1.75330069641953e-05
-1.19129009527097e-05
-1.73370131302044e-06
-2.75859792743907e-05
-1.76346271555798e-05
-1.36689483581977e-05
-1.5031700321172e-05
-9.5484124520456e-06
-1.41866560814556e-06
-3.33699532201237e-05
-4.13784610977036e-05
-2.28815960808923e-05
-1.5374550911093e-05
-1.28271868568029e-05
-8.00276557172582e-06
-1.18423840935643e-05
-7.6662255957233e-06
-2.11663794333176e-05
-2.44183102058611e-05
-2.06968494193004e-05
-1.23681156411074e-05
-3.46587353761067e-05
-9.69575113195579e-06
-1.65719801511629e-06
1.00810903040558e-06
-3.21406189059522e-05
-1.28976184038382e-05
-2.88764208849139e-05
-2.7973276584664e-05
-2.09681267467793e-05
-1.16284065339212e-05
1.91118784366655e-06
-2.07021379566191e-05
-1.32038165042067e-05
-4.06370165407192e-05
-1.57455383901225e-05
-2.71080417142425e-05
8.86477609888123e-07
-1.74066478207415e-05
-1.15195456992042e-05
-1.63317121711902e-05
-1.78184244088259e-05
-2.81384490140373e-05
-2.01695440237637e-05
-2.24563536028594e-05
-1.22927572658408e-05
-1.73599487011379e-05
-8.32557874773223e-06
-7.14515634677648e-06
-2.27058873188469e-05
-1.40433429639285e-05
-4.16454351436004e-06
-9.903377370348e-06
-1.61772251179316e-05
-1.29458287717291e-05
-3.03778489148317e-05
-1.35363032929416e-05
-2.37864984208707e-05
-1.13810136394199e-05
-2.94767172147272e-05
-3.60260599461857e-06
2.70565523742285e-08
-3.35570555304581e-05
-2.7641502410643e-05
-2.95158416663595e-05
-3.15370260074546e-05
-2.43584659507914e-05
-4.96231202762063e-06
-2.79507159995346e-05
-2.45988581442895e-05
-5.18233044331908e-05
-1.27428155430585e-05
-7.6056508971308e-06
-6.05034211547683e-06
-2.99631129473475e-05
-6.57637486738797e-06
-6.20178081019767e-06
-1.90419387559389e-05
-3.6107532820811e-05
-7.45905494204795e-06
-2.87249416235733e-05
-3.27886139077679e-05
-2.65839544095242e-05
-2.35253173629813e-05
-2.59164857896703e-05
-8.49350840163274e-06
-1.33357505139809e-05
-2.06694360118465e-05
-3.64546925852421e-05
-1.33418147930678e-05
-1.94578216031777e-05
-1.39188718378234e-05
-2.61505520530168e-05
-2.71047868383746e-05
-2.35131567804221e-05
-2.3079131774785e-05
-2.3244284799507e-05
-1.59218311156977e-05
-2.48277280998543e-05
-1.70015842386864e-07
-2.31574058090675e-05
9.69561036747493e-06
-2.52653073240442e-05
-3.85866869066374e-05
-4.01986607334407e-05
-2.04402563210848e-05
-2.27355260675395e-05
-1.33676615211247e-05
-5.05793771133573e-05
-2.24996260837248e-05
-2.13776489175633e-05
-1.39119598483926e-05
-5.97005947237901e-06
-3.19195579964566e-05
-1.63627746545572e-05
-1.29765586162515e-05
-1.07102389080725e-06
-2.98889099951432e-05
-2.45207635138041e-05
-1.40459315958243e-05
1.95164779740084e-06
-1.05247413418784e-05
-2.99296763090797e-05
-1.39646765433877e-05
-1.49100926896591e-05
-1.84195656492311e-05
-1.85600155214803e-05
-1.36609714527192e-05
-2.6016037364564e-05
-2.99679704752686e-05
-1.67057041177253e-05
1.70197114773548e-05
-1.11888329114081e-05
-1.44027004587248e-05
3.11005934670189e-06
-2.80450425637163e-05
-4.81366474703375e-05
-1.06313627958638e-05
-3.22404005414036e-05
-3.95336258611325e-05
-2.13501183242237e-05
-7.75268993644088e-06
-4.90617532786423e-06
-2.5992752382377e-05
-7.62016531043425e-06
-2.41763822022115e-05
-1.48488195327893e-05
8.73076547200779e-06
-1.03224979170383e-05
-2.14380554318309e-05
-2.85265475006243e-05
1.93353320783681e-06
-2.78212437354105e-05
-2.95258880442903e-06
-1.18876667316175e-05
-1.02617151322887e-05
-3.9057762917599e-05
-2.33916691931449e-05
-2.07820031669761e-05
-1.33384260885014e-05
-6.8979806394852e-06
-2.3773824320564e-05
-1.23695770735516e-05
-2.21828022131991e-05
-1.80042252822151e-05
-2.07154989100572e-06
-2.41794072133175e-05
-3.14333299655441e-05
-2.43761360587201e-05
-2.92308998712424e-05
-1.98574132955975e-05
-2.77795865867433e-06
-1.04887983512511e-06
-2.30350760471242e-05
-1.15043986827384e-05
-3.15008649864197e-05
5.9974998904097e-07
-2.84826500041766e-05
-1.32732950162074e-05
-2.28527408402404e-05
-2.56225194243398e-05
-1.58801485015488e-05
-3.62543852858179e-05
-4.30000956154074e-05
-1.22293458047052e-05
-1.6688107056022e-05
-9.99796324176503e-07
-3.78858337301741e-06
-7.78779586621381e-06
7.8757519780926e-06
-2.75514657142253e-05
-2.47371373907411e-05
-3.02217221129303e-05
-2.54355114461528e-05
-2.09005901874649e-05
-1.24989651970227e-05
4.47417588391197e-06
-2.74607467669125e-05
-1.51727615860771e-05
5.20513757763858e-06
-2.3702638226029e-05
-2.49061509390392e-05
-3.01829333967175e-05
-7.22782244654838e-06
-9.26318467759523e-06
-1.18976838233286e-05
-1.61889908548627e-05
-5.69506303044365e-06
-3.16210826832428e-05
-2.35084604573344e-05
-1.40371989933546e-05
-1.15097574630807e-05
-9.06889719889906e-06
-1.43079964395411e-05
-3.14651931191287e-05
-6.79819367450774e-06
-8.29604163129667e-06
-1.70094353090184e-05
-3.90366672024193e-05
-1.49014939493418e-05
-1.51719195721289e-05
-2.21497563910194e-05
-2.34318410230016e-05
-1.5724186880883e-05
-2.32686899270952e-05
-3.31690939911922e-05
-1.28195874842833e-05
1.79846873510358e-06
-5.51268081250431e-06
-1.08542585669844e-05
-2.28696126567567e-05
-1.04503735120094e-05
-4.25235454277927e-05
-3.50819471144633e-05
-1.60855117286456e-05
-3.52155028447577e-05
-2.59755853312266e-05
-6.35612460785486e-06
-2.25167491131808e-05
-1.61999020463593e-05
-1.3206732753777e-05
-4.05913875610832e-05
-5.77651109386152e-06
-1.89130152160615e-05
-1.68925485497569e-05
-2.53415283369021e-05
-1.23572357030483e-05
-3.2756573760777e-05
-8.19576232179619e-06
-1.30935230772743e-05
-2.18034090627633e-06
-4.76261420590806e-05
-2.92175153243395e-05
-2.40585561794486e-05
2.7411336264399e-06
-2.24978517050857e-05
-1.91369491164369e-05
-1.4641003495171e-05
-1.16830751907352e-05
-8.91027932627209e-06
-1.59897546144041e-05
-2.47852597704951e-05
-2.25632407760695e-05
-1.77944440774192e-05
-3.09635805439309e-05
-8.5809723718518e-06
-4.39891470488581e-05
-5.517743254339e-06
-5.32967278050575e-06
-1.34124723511577e-05
9.8913830344251e-06
-1.24027386376259e-05
-1.14719158074471e-05
-2.51802495242095e-05
-1.31200494530885e-05
-3.02880855990594e-05
-3.26376547483933e-05
-1.42542690562462e-05
-1.4341947170517e-05
-3.43060349230697e-05
-3.77682282030093e-05
-2.18060084480535e-05
-6.35013011979934e-06
-1.58295106710562e-05
-1.41315830010211e-05
-1.25489637793795e-05
-4.57848527601012e-05
-2.28345114878775e-05
-2.22327766376602e-05
-2.33283021279217e-05
-2.09421194587583e-05
-4.08875736402505e-05
-2.22727699255681e-05
-9.10173113294201e-06
-2.80876682316664e-06
8.37409090814191e-06
-8.17196029349275e-06
-1.77579784030507e-05
-3.64534856334704e-05
-1.00316946735475e-05
-9.26294423592909e-06
-1.00568754918722e-05
-7.34784510354009e-06
-3.50951184300947e-05
-1.57584327030479e-05
-2.43681389398957e-05
-2.67303732016354e-05
-9.59789844401989e-06
-3.09315115604961e-05
-2.83396846313038e-05
-1.57233238554483e-05
-3.91596262459716e-05
-2.97486297267807e-05
-1.48456246238179e-05
-1.43438352483878e-05
-4.72856687527038e-06
5.17709028942463e-06
-7.83383621569441e-06
-2.45878353572812e-05
-1.39069118229797e-05
-1.27928103755147e-05
-1.12887097128723e-05
-3.42462433874346e-05
-1.81382889341482e-05
-1.08937984712011e-05
-4.09302254375374e-05
-1.77553290924752e-05
-2.25592637107709e-05
-1.89231958565118e-05
-3.00107819785716e-05
-1.32545172409434e-05
-1.8321001477662e-05
-1.51066107421433e-05
-2.02981661897698e-05
-7.39015384232705e-06
-2.55254834035671e-05
-1.05355309282682e-05
8.95388443433192e-07
-3.93784114815921e-05
-3.62154564732277e-06
-2.87333814394564e-05
-9.08620378189547e-06
-1.26449665268256e-05
-1.96799601788079e-06
-2.64294897266974e-05
-3.2969799159631e-05
-3.78093419131466e-05
-1.83097504061468e-05
-2.05671834995164e-05
-3.20999107373358e-05
-2.08365037693604e-05
-1.65399774494022e-05
-2.30382602335195e-05
-2.71913660851176e-05
-1.31889326936174e-05
-2.89588481957139e-05
-1.99693105954095e-05
-3.69373072940183e-05
-2.87214468193802e-05
-2.74728521063325e-05
-2.88026756996429e-05
-2.97264470948237e-05
-2.39983554659631e-05
-4.3663894285295e-05
-3.34737530218227e-05
-8.4761065831227e-06
-1.76492179554684e-05
-2.99697612524253e-05
-4.56726926482913e-06
-4.42430381227639e-05
-3.17238385372346e-05
-3.29642417984937e-05
-2.38673431885521e-05
-2.74501029121635e-05
-1.28533050013715e-05
-1.18801356651101e-05
-3.73011023451674e-05
-4.09522447026138e-05
-2.96755711771121e-05
-3.59429954687209e-05
-3.15578465332301e-05
-2.41834925083614e-05
-3.22210003990476e-05
-8.21545558128583e-07
-1.18754585187501e-05
-1.7746142209271e-05
-4.24040139771146e-05
-2.23798262098929e-05
-6.21533272399888e-06
-3.54454771956885e-05
-2.11973284791883e-05
-2.06903358116887e-05
-2.6808596306429e-05
-3.1649896124085e-05
-3.23581115374954e-05
-3.42387470778022e-06
-2.33555499203551e-05
-2.51223567207455e-05
-2.21038668994523e-05
-1.80257741820816e-05
-4.10390900642712e-05
-1.5836625167301e-05
-3.16293455661071e-05
-4.11835527147633e-05
-3.53470199784013e-05
-2.3458552576151e-05
-4.37292951571947e-05
-1.71935809973539e-05
-4.00479091076013e-05
-2.78803378275824e-05
-2.11842857863301e-05
-3.36414778678453e-05
-3.33292256740956e-05
-2.83055446810036e-05
-4.39967051882714e-05
-1.53779624506558e-05
-4.69396144923697e-05
-6.91935766372849e-06
-1.67643272739905e-05
-2.0264242873465e-05
-2.08292203667083e-05
-3.6015676089879e-05
-6.54381423953168e-06
-8.3763582767862e-06
-3.27886130547332e-05
-1.92695689054284e-05
-3.04006906829503e-05
-3.33414007189084e-05
-1.66172299390017e-05
-1.71621622997148e-05
5.04267334749112e-06
-1.25162649462112e-05
-2.07301796291447e-05
-2.43074594993661e-06
-2.62699232073071e-05
-3.6848614064426e-05
-2.60897120020918e-05
-6.94230385911187e-06
-1.23840227555044e-06
-2.41253393662847e-05
-1.61625738716433e-05
-2.24838617849327e-05
-2.40939266274821e-05
-4.95208987893873e-05
-3.99882139521111e-05
-3.38315147856466e-05
-1.91450215522501e-05
-2.89829622404556e-05
-1.55263100956007e-05
-1.98872036504754e-05
-3.27310994189378e-05
-2.78900635696518e-05
-2.25046932671233e-05
-2.08784594691022e-05
-1.20939483698205e-05
-1.93830261287917e-05
-1.2122672644518e-05
-1.0540699302513e-05
-3.99625455996868e-05
-1.52927134000171e-05
-1.37798821966045e-06
-3.30109797666311e-05
-1.02064226242928e-06
-2.78609992899888e-05
-3.29382670937622e-05
-3.65599970834566e-05
-2.81808146290621e-05
-6.09287486177183e-06
-5.02445479860513e-06
-8.67414274521567e-06
-1.80336973499532e-05
-3.32728160142455e-05
-2.09691078250119e-05
-1.97485391936686e-05
-5.444601359683e-05
-2.90739080467563e-05
-2.15906099542574e-05
-5.777930189377e-06
-1.75040127423417e-05
-1.88216633693067e-05
-6.50001179160978e-07
-8.43318443508459e-06
-4.62154604135266e-05
-1.3250213006882e-05
-8.16148794026247e-06
-5.62011353574407e-05
-2.57596325149599e-05
-1.83937343558908e-05
-9.71781969651586e-06
-8.420838298475e-06
-6.78011441873942e-06
-1.00160518915791e-05
-2.03034642931912e-05
-7.98326196961056e-06
-3.19286426185036e-05
-2.20489835987351e-05
-1.6456974103869e-05
-4.28973190083019e-05
-7.32491027754352e-06
-1.33134595594392e-05
3.16668622607693e-06
-3.9070949389544e-05
-1.15083149316658e-05
-2.94960345302046e-05
-3.02203436323714e-05
-6.90148968027014e-06
-3.36178651344946e-05
-2.2219144699166e-05
-1.63200464388384e-05
-2.88765648167244e-05
-3.48641087910531e-05
-1.57851274900584e-05
-3.65493156858131e-05
-2.28683061701155e-05
-2.53681326112305e-05
8.48851767728127e-06
-3.58473405926918e-05
-1.472562627976e-05
-2.34968757157635e-05
-1.89062989513608e-05
-2.61957921203186e-05
-1.606935378005e-05
-5.04748684522772e-05
-1.71964258457249e-05
-1.0439874288873e-05
-1.72524307366693e-05
-2.17241383100352e-05
-3.58999009691569e-06
-3.5000989090034e-05
-1.10016869823501e-05
-1.55366966902105e-05
-2.52329657211242e-05
-3.08317531990061e-05
-4.32292612935387e-05
-2.30184702114778e-05
-3.0803078948112e-05
-1.31555374939939e-05
-2.25208775850931e-05
-3.53912614139357e-05
-1.94533539243577e-05
-2.29324144276391e-05
-2.14411723753325e-05
-2.8543897506903e-05
-1.67311057286276e-05
-1.35254587529693e-05
-1.10623922498154e-05
-1.52811664514872e-05
-1.41563508767623e-05
-5.65987206779952e-05
-2.56046217261824e-05
-2.49616252296238e-05
-3.24724783660711e-05
1.72273589546507e-06
-3.10815819650268e-05
-2.89744162635462e-05
-1.86784346735055e-05
-1.92834528372725e-05
-2.20557563598555e-05
-5.39508331923458e-06
-1.41385278327439e-05
-2.81689096401194e-05
-2.16239083354609e-05
-7.67863192937707e-06
-1.7983720751424e-05
1.68607458385528e-06
-1.27178478572648e-05
-3.03221527810039e-05
-1.97340069915158e-05
-3.11386804487914e-05
-2.55922496274265e-05
-2.80721118708811e-05
-1.42542925624166e-05
-2.19549432909587e-05
-2.67017143532364e-05
6.79135903812932e-06
-1.89345869032308e-05
-2.23621319487266e-05
-2.47730707833533e-05
-2.34926469514625e-05
-2.4231159537899e-05
-2.42187292021075e-05
-1.84644807328242e-05
-1.89933030648171e-05
-2.05876703173911e-05
-1.07251576236832e-05
-2.40420992915093e-05
-1.35831707132584e-05
-3.30372863641449e-05
-2.43361928437905e-05
-2.56945007368542e-05
-3.01810320348591e-06
-3.09292802518671e-05
-2.10678077267239e-05
-2.14360409834494e-05
2.15902103489163e-06
-1.07578474137634e-05
-2.95392204812266e-05
-3.80583375677484e-05
3.77634131256103e-06
-9.87754092078055e-06
-3.55915396256912e-05
-4.32088224145476e-05
-1.49290023078363e-05
-2.95170984356101e-05
-9.6553876520078e-06
-2.85614493464482e-05
-1.45150018904737e-05
-3.31277382872902e-06
-5.4061329445266e-06
-2.66472266525571e-05
-2.9068357905363e-05
-2.50679835915208e-05
-1.26968817500616e-05
-2.1313172276994e-05
-2.54884532170458e-05
-1.68729583930139e-05
-1.18331838872973e-05
-1.78925601873286e-05
-3.84816146042295e-05
-2.66971261519362e-05
-3.78182971633189e-06
-1.75193767655924e-05
-3.42623538202295e-05
-1.87111377896244e-05
-6.19321124174691e-06
-1.41697842313286e-05
-9.76135717996823e-06
-1.92642878552151e-05
-2.01878367668894e-05
-3.43871087332498e-06
-1.0936265856536e-05
-2.3922422624337e-05
-5.11918414485555e-05
-3.57846963834181e-05
-1.93522295405437e-05
-3.01042164483024e-05
-4.75819328058577e-05
-3.0883441276299e-05
-2.21447148223395e-05
-8.18322865042813e-06
-1.91486263344639e-05
-7.12285182102571e-06
-2.98325513644512e-05
-1.11445280738782e-05
-3.77238038176012e-05
-4.27172916361232e-05
-2.99279588195384e-05
-1.38601184482905e-05
3.67482432556443e-07
-1.1779217437382e-05
-3.66749772138689e-05
-1.155571135027e-05
-3.82108137767975e-05
-1.08746925049367e-05
-1.97872024127432e-05
-1.9597119532165e-05
-2.01225377448519e-06
-3.53373344587841e-05
-2.04986293761123e-05
-1.05005394590856e-05
-1.22864090196076e-05
-3.23590213743218e-05
-3.63346634610362e-05
-2.61790237076906e-05
-7.78059633657169e-06
-1.85610967865135e-05
-2.45256607152389e-05
-2.96712282877799e-05
-2.37602491884775e-05
-1.45018642331302e-05
-3.80777570636241e-05
-2.26827644320926e-05
-1.55793766412081e-05
-3.26831805108862e-05
-2.48939574716492e-05
-9.40753700019475e-06
-3.10576101452712e-05
-2.40533619619787e-05
-4.21733153242954e-05
-3.36380523677693e-05
-2.70252533649095e-05
-2.17866908162947e-05
-1.5267485780782e-05
-1.92296589888263e-05
-1.06360747279898e-05
-2.68895432149274e-05
-1.87521574660291e-05
-4.13835939736605e-05
-4.38722126400344e-05
-1.62557893281915e-05
-2.02163894254411e-05
-2.16316641341942e-05
-1.07539003984825e-05
-6.14809480109189e-06
-3.93172956946746e-05
-3.00584821647319e-05
5.26073834570543e-06
-1.31601635843091e-05
-3.45528900136009e-05
-3.38138261139464e-05
-2.80540320715351e-05
-4.49428967506022e-05
-2.3534990482873e-05
-4.17415722499721e-05
-1.84168168690269e-05
-1.04893099831752e-05
6.89219385120388e-07
-3.55861981642327e-05
-1.8396564743698e-05
-3.53459750003342e-05
-1.80359405959982e-05
-3.45521486470728e-05
-1.12473107144027e-05
-3.52682802878633e-06
-1.17858443502439e-05
-2.18552664138485e-05
-3.65821801708885e-05
-1.98902263106453e-05
-3.07529482895451e-05
-1.6307367579393e-05
-3.21155889863335e-05
-2.07381565969349e-05
-9.41031095370122e-06
-1.50561068956487e-05
-1.68378298431404e-05
-1.36375625807876e-05
-2.05459538474632e-05
-4.38593207547426e-05
-1.81347316391805e-05
-2.50738782787806e-05
-1.65677529659156e-05
-3.24114675121511e-05
-7.75053339948213e-06
-1.49928751812706e-05
-2.49978452386376e-05
-9.60020697137501e-06
-1.79599210574442e-05
-1.97925166153827e-05
-3.1123192727996e-05
-2.32930882033776e-06
-3.45445818109329e-05
-1.7792091680803e-05
-1.97730277708913e-05
-1.4401102363034e-05
-4.18664352726948e-05
-1.97469989906853e-05
-7.20237930116112e-06
-1.14480162974761e-05
-1.25701368168419e-05
-8.80517822487985e-06
-1.29950777692809e-06
-1.67723000505044e-05
-3.16689975630884e-05
-1.87576760432557e-05
-2.32624456411114e-05
-4.43303229437628e-05
-9.8497877349008e-06
-6.15753430683702e-06
-1.80881135346131e-05
-4.3534991112554e-05
-3.77110891903705e-05
-3.76048235606643e-05
-4.59166503215746e-05
-1.15574887365445e-05
-2.58561972681612e-05
-2.8208898232137e-05
-2.49299923169998e-05
-2.76048006315834e-05
-1.8204350118987e-05
-1.78773829491461e-05
-1.53900197114021e-05
-1.74382006410998e-05
-2.80158886570241e-05
-2.54369736641558e-05
-5.03165530033264e-05
-3.99348733923944e-05
-3.70255246167245e-05
-4.9779181660054e-05
-1.60092197161922e-05
-2.74535696404007e-05
-1.17243732028011e-05
-2.15233542986288e-05
-2.0266574888828e-05
-1.69152243616008e-05
-3.01145196494996e-05
-1.88901243246015e-05
-1.60847036519818e-05
-3.17625911262528e-05
-3.22936930473018e-05
-2.08068391910295e-05
-3.39447561130949e-05
-1.75877643021048e-05
-2.01830945071898e-05
-1.11441360449304e-05
-4.05128100491305e-05
-2.44007925348737e-06
-1.92384896236546e-05
-3.12885117887262e-05
-2.55114610773198e-05
-4.07181179030834e-05
-2.34348670750835e-06
-3.18004507189185e-05
-1.62919505711719e-05
-2.67262096614078e-05
-3.68565390156721e-05
-1.64419773726106e-05
-1.24068249744989e-06
-2.45578981672704e-05
-2.20896764674157e-05
-1.7892471753217e-05
-2.55282142808242e-05
-3.77300671459034e-05
-3.06590483118009e-05
-2.26347351045644e-05
4.01557015756068e-06
-1.48968275195195e-05
-3.09165766349551e-05
-1.92466238872662e-05
-1.98280274309603e-05
-3.37549138664551e-05
-2.60670919418035e-05
-1.91089637433075e-05
-2.83566427830031e-05
-3.61099616424563e-05
-2.34513511361773e-05
-2.06296341715351e-05
-3.52768456098124e-05
-3.06537227474738e-05
-5.27088648177148e-05
-2.64495359125214e-05
-2.48100543857873e-05
-3.11618584952076e-05
-1.12943116498339e-05
-3.00541326727985e-05
-8.16974066860069e-06
-1.98722955362388e-05
-1.37750585326574e-05
-2.83711682355555e-05
-1.61495967440322e-05
-2.43998050175674e-05
-2.70491872566942e-05
-8.54418212266583e-06
-8.49964747535976e-06
-2.117149457434e-05
-2.56821715456171e-05
-3.74704092149012e-05
-3.14244209544806e-05
-5.57435853407241e-07
-1.5281386398307e-05
-1.69205630301296e-05
-2.44937600320331e-05
-2.90279563280029e-05
-7.87597660490482e-07
-2.18485209237244e-05
-2.49856574824013e-05
-2.01894832845822e-07
-1.86645261635137e-05
-3.90470046270754e-05
-4.45777141146243e-05
-1.53306480831072e-05
-1.24243676389633e-05
-4.27713128653575e-06
-1.26550723500585e-05
-2.47069036151055e-05
-1.73612195749481e-05
-1.19229049292574e-05
-3.37514543858863e-05
-1.37764519869863e-05
-3.15643861942782e-05
-1.51726219352936e-05
-4.94352288191754e-06
-1.20103430567233e-05
-3.48127275957403e-05
-3.42500140308926e-05
-2.85069739001425e-05
-1.84672364991548e-05
-2.00735568198556e-05
2.91002257410808e-06
-2.46529223625662e-05
-3.12910800583498e-05
-1.85350118906246e-05
-2.77510446217779e-05
-2.19989136798009e-05
-2.66728876747151e-05
-5.38832683911944e-06
-1.42276819079221e-05
-3.30190185499044e-05
-1.4739889724706e-05
-1.79955058675576e-05
-2.11548798345724e-05
-2.54754710023914e-05
-4.33583162176769e-05
-4.26268861521345e-05
-4.63158430379066e-05
-1.29201174738281e-05
-3.39871699682309e-05
-2.90397589587549e-05
-2.31061717162567e-05
-1.36506601402121e-05
-2.56457988924286e-05
-3.61437678640473e-05
-2.86182812715885e-06
-3.05362688339061e-06
-3.01284502382762e-05
-1.22781824792303e-05
-3.32013159196317e-05
-1.22047242056022e-05
-3.44405648756804e-05
-3.99733532676238e-05
-1.76733992844473e-05
-4.32006676134218e-06
-2.86597091014061e-05
-1.03687006910113e-05
-2.46673981761527e-05
-4.46577345699692e-05
-3.99258040842923e-06
-1.3352006484242e-05
-2.12451228351287e-05
-1.79998253349795e-05
5.55850055780498e-06
-2.64513746802919e-05
-2.40333186284017e-05
-9.32095745931956e-06
-2.10681786359652e-05
-4.16010727374766e-05
-2.09608335839871e-05
-2.93570500502226e-05
-1.53609986493164e-05
5.89289285781503e-06
-2.58380105073297e-05
-1.94111607803117e-05
-4.16772400005274e-05
-2.59708089841367e-05
6.85411970382799e-06
-2.74249281928717e-06
-2.50349189323821e-05
-3.15223913024928e-05
-4.04277597308985e-05
-2.64617109417542e-05
-2.11114623078994e-05
-2.58195656688391e-05
-2.7483231007231e-06
-2.89880286411907e-05
-1.94867568770637e-05
-7.21375394429019e-06
-1.89166115503265e-05
-1.97223305220328e-05
-2.54321541118262e-05
-3.68023007934536e-05
-3.33153320157333e-07
7.36507456517002e-06
-2.46202474489004e-05
-7.46825689413309e-06
-3.52790610344599e-05
-3.12196952365314e-05
-1.03623941845731e-05
-2.80112136762359e-05
-3.58157947340111e-06
-2.9990152259441e-05
-3.4277909026299e-05
-2.980528264633e-05
-1.2281042782933e-05
-1.76654961668186e-07
-4.92268153323515e-05
-1.64988438461033e-05
-1.28185420634525e-05
9.17615538156079e-06
-1.51667485566091e-05
-2.53580140385938e-06
-8.32057272218657e-06
-2.96693233660928e-05
-3.64341760991903e-05
-3.59271412434095e-05
-1.88177000160965e-05
-1.30936741375568e-05
-9.6336555861181e-06
-1.70117566015174e-05
-1.78333133679719e-05
-1.25923071655815e-05
-2.63011943876375e-05
-1.8690317793639e-05
-3.05274236512045e-05
-3.12193588485344e-05
-2.24267117475101e-05
-3.83321937060728e-05
-5.06923864658369e-05
-1.9865821521254e-05
-2.84853719743518e-05
-1.61009234067887e-05
-9.47671213560976e-06
-2.60071742458317e-05
-6.51178412074554e-06
-3.70351299324519e-06
-1.09895723400591e-05
-8.9368296707633e-06
-1.96680196890873e-05
3.60359292261422e-06
-3.23751372816602e-05
-7.75855758148475e-06
1.55918415201197e-06
-2.49584568222418e-05
-1.69663119169871e-05
-3.71479424566182e-05
-2.90250595544821e-05
-1.15981203663477e-05
-6.5164095698719e-06
-1.88388540655277e-05
-2.42864915989016e-05
-2.78100919845931e-05
-2.16226457241822e-05
-1.90736408300555e-05
-3.91439591962709e-05
-8.58209334192859e-06
-2.6608700139446e-05
-1.43942635174959e-05
-1.5629480466497e-05
-7.1737768058354e-06
5.85027620074128e-06
-3.62568196820239e-05
-1.76640313629991e-05
-3.44828448029433e-05
1.43634347921631e-05
-1.14321320320564e-05
-3.1899467108695e-05
-2.71609772051103e-05
-1.52070478905906e-05
-2.88885183272907e-05
-1.73269159465152e-05
-3.02762769023872e-05
4.23653769598222e-06
-2.34813090588054e-05
-1.90963440136955e-05
-5.50279297428208e-06
-2.92443681517916e-05
-3.34107800183285e-05
-3.9268270731606e-06
-3.40658053392178e-05
-1.07631046851682e-05
-4.05426627587649e-05
-9.25910801679728e-06
-5.05117586200397e-05
-3.88538289786642e-05
-3.74565951619196e-05
-9.72888889442122e-06
-1.956017723864e-05
-3.55700652042806e-05
-2.37661143877476e-05
-3.37685761378517e-05
-1.17851804052005e-05
-3.42485013104615e-05
-2.41865588890495e-05
-9.71697021416548e-06
-1.80691981281188e-05
-1.10872264958146e-05
-1.06101395690702e-05
-1.89650658422233e-05
3.0976384381735e-06
-1.53617149100428e-05
-1.17527107630624e-05
5.17321926648734e-06
-1.18184979743934e-05
-1.49476696780067e-05
-1.29143910151401e-05
-4.77454271833943e-06
-3.37268413648315e-05
-1.93483569776101e-05
-3.90785741373148e-05
-3.76342496821946e-05
-2.55875632227246e-05
-3.01857280600643e-05
-1.47202521579901e-05
-2.98753864806658e-05
-2.1175428583026e-05
-7.69115491603369e-06
-1.49270643380649e-05
-3.31242898734948e-05
-1.27280977871097e-05
-2.31829557001767e-05
-7.22991718869537e-06
-1.54502986062841e-05
-1.59754622635503e-05
-1.10322210486043e-05
-3.61609893257127e-05
7.75497016625571e-07
-3.05066600977372e-05
-2.38045774026143e-05
-4.3095398532589e-05
-1.88545390493897e-05
-3.44436287471593e-05
1.01504376367969e-06
-1.96322167553405e-05
-2.26871444014492e-05
7.41107833542692e-07
-4.06395956674276e-05
-3.76961891982635e-05
-2.6185354088755e-05
-1.44381115340429e-05
-9.97563667678044e-06
-1.23345637086624e-05
-8.89510252440458e-06
-3.28863937673514e-05
-1.66168721173586e-05
-2.98450585483262e-05
-1.40977204661819e-05
-2.7681977781777e-05
-3.12037244801968e-05
-2.91415128416082e-05
-1.60471004466343e-05
-4.45134204179086e-05
-1.07123500261983e-07
-1.92360071698333e-05
-4.45954325356443e-05
-4.70203279612306e-05
-3.83582134736506e-05
-1.70412770262739e-05
-1.34887611830518e-05
-1.90545807299977e-06
-9.95477118135085e-06
-4.36233654468612e-06
-5.1859132344633e-06
-7.62714022341761e-06
-3.46056522833274e-05
-3.69061605417096e-05
-2.2666151231817e-05
-1.36840504403316e-05
-3.0064097323766e-05
-2.36735671718005e-05
1.43301654276348e-06
-3.86992447078895e-05
-9.11462128943447e-06
-3.10879634399238e-05
-5.23709027979499e-05
-3.02219076257407e-05
-1.65670539633554e-05
-3.73932089899544e-05
-2.97244959112533e-05
1.06950848062899e-08
-1.83234430050819e-05
-1.44390474862435e-05
-2.6351494888966e-05
1.43561784723649e-05
-2.79983544606956e-05
-2.86026380790947e-05
-4.24743825298998e-05
-3.13442696052117e-05
-3.59294273626424e-05
-1.36972917087154e-05
-3.6236744062971e-06
4.12893283681628e-06
-1.31458824342794e-05
-1.02036702090283e-05
-3.75705671333411e-05
-1.96369865060802e-05
-2.27648992813914e-05
-3.44459821986166e-06
-2.24457814106892e-05
-1.89362007633996e-05
-1.2135213130063e-05
-2.74766909505184e-05
-3.85434834358842e-05
-4.35162769878872e-05
-2.27485191871309e-05
-3.17740790380102e-05
-3.09422066517135e-05
-2.87978821048264e-05
-1.67846505504202e-05
-9.2944885878486e-06
-2.22550999825123e-05
-2.3271784172991e-05
-3.08722502853111e-05
-2.92301418034323e-05
-2.49967522089543e-05
-2.40147367386231e-05
2.96598928786339e-07
-3.50377432705046e-05
-1.73031042121469e-05
-1.17879255749831e-05
-3.04023692575685e-05
-8.48200585514927e-06
-3.85047373161498e-05
-2.63645733046553e-06
-2.28646335439085e-05
-2.30131691296562e-05
-1.45262709242276e-05
-2.5157577595747e-05
1.20946605296255e-05
3.49146636621091e-06
-2.0672944512883e-07
-9.04045428575239e-06
-1.85566587687181e-05
-1.59693491479165e-05
-1.8549260979807e-05
-1.73880186237246e-06
-2.89005345475612e-05
-2.06912503363306e-05
-2.06233150691667e-05
-2.69720071809207e-05
-2.80549595510304e-05
-2.44441777976907e-05
-3.15573759103763e-05
-2.69942396890088e-05
-2.57916791638212e-05
-2.90573216878677e-05
-3.19670047877148e-05
4.00569399285644e-06
-9.87291853158408e-06
-1.98457592279804e-05
-3.12464572889589e-05
-2.66907863920236e-05
-1.91064559978413e-05
1.07431097854735e-05
-2.25596983348558e-05
-1.1229319941035e-05
-4.46095997606022e-07
-3.14970668030307e-06
-2.1053336844347e-05
-3.11598388610557e-05
-2.57386336579171e-05
-1.87313315649363e-05
3.37011463323499e-07
-2.80886109735455e-05
-1.39389159883154e-05
-2.54410987105963e-05
-1.57982429103456e-05
-2.44113228897624e-06
-1.00828336008498e-05
-1.53418521842716e-05
-4.88100917073093e-06
-3.41730752291234e-05
-2.17389612866126e-05
-2.17470884445321e-07
-2.57035430936267e-05
-4.30705863803393e-05
-1.65058021824007e-05
-5.30942431260435e-05
-3.39927564686261e-05
-2.69904910372861e-05
-1.1269052630667e-05
-2.40602775221224e-06
-9.11429862166769e-06
-1.04369965867976e-05
-2.19506003040446e-05
-1.41338389642964e-05
-3.95258837445148e-05
-3.40456851983865e-05
-2.91081079043086e-06
-2.73528056707372e-05
-3.63612526849409e-05
-1.44377330240665e-05
-2.07937055826718e-05
-1.70013380277556e-05
-2.43914860018253e-06
1.19334495815677e-05
-9.17793330793187e-06
-3.65983544520836e-05
-8.48877088579992e-06
-1.96549375813615e-05
-3.9813687607698e-05
-7.66993894238988e-06
-2.1199685461811e-05
-2.42444310942987e-05
-2.33251553294322e-05
-2.92695097420889e-05
-2.15177653133906e-05
-1.22221472526293e-05
-2.19091620208033e-05
-4.91439072321037e-06
-1.42623352872779e-05
-1.97153683282617e-05
-1.71184280499729e-05
-3.24646154555445e-05
-2.27467159320452e-05
-1.51682440254859e-05
-1.09992170303417e-05
-1.34458541771612e-05
7.98917497085561e-07
-8.462565049698e-06
-5.50813782976191e-06
-1.33396734648835e-05
-2.75621418966177e-06
-2.6955538479638e-05
-1.64244020932442e-05
-2.32684363428676e-05
-2.32734759906359e-05
-2.73699311508599e-05
-2.12936607163863e-05
-1.69818476600253e-05
-2.33454617410154e-05
-4.53743730859004e-06
-1.7393515911306e-05
-2.80895386549517e-05
-7.44760166589949e-06
-3.55481764200562e-05
-2.44677013359785e-05
-2.92508038346905e-05
-3.68436548858277e-05
-2.1564459121364e-05
-2.2028613553233e-05
-1.75614540054791e-05
-1.24052914400529e-05
-1.65554261526516e-05
-1.51864064735965e-05
-6.58762655854251e-06
-3.22513423930308e-05
-1.47733095615475e-05
-2.4610402801633e-05
4.55054983212949e-06
-2.18145578245381e-05
-2.70821067679068e-05
-1.91182874755484e-05
-4.8236870704816e-05
-5.62249458087422e-06
-4.19639855525429e-05
-5.46922612924907e-05
-3.57668318955663e-05
-9.49171036117447e-06
-1.63392471361993e-05
-2.05863750169828e-05
-3.0432227646591e-05
-1.95581338488954e-05
-1.85297574090298e-05
-8.27109337022799e-06
-2.81251538268627e-05
-3.46956129898376e-05
-2.06519938987769e-05
-3.02918938416614e-06
-2.45546763290126e-05
-2.74961980801247e-05
-4.56455903305115e-05
-1.80827224487224e-05
-1.46375368607054e-05
-3.09193841081136e-05
-2.33867490754602e-05
-3.56318722925483e-05
-1.70256037870657e-05
-2.96668923800824e-05
-2.89966442748614e-05
-2.58359086289539e-05
-3.7537298996356e-06
-4.70634828029161e-06
-1.78759056329963e-05
-2.88345854463397e-05
-1.92218164479899e-05
-4.90388517296697e-06
-9.47687851139508e-06
-1.55523813995709e-05
-2.0734926452542e-05
-2.03217936120565e-05
-6.75619311147527e-06
-5.11820992768614e-05
-1.77513607297571e-05
-1.61962167630384e-05
-3.64065567367006e-05
-2.75207635058414e-05
-1.67431757021516e-05
1.32913506945523e-06
-2.32610250871753e-05
-1.53550625152901e-05
-2.91285435550171e-05
9.09474742225075e-06
-1.33840434194289e-05
-1.41635212396724e-05
-2.10462897913633e-05
-4.03745269116528e-05
-9.95414917557596e-06
-2.22479560757669e-05
-1.35919738142244e-05
-2.39533391323543e-05
9.55344037363705e-07
-1.02735136800265e-05
-7.46438294019326e-06
-1.65157355613017e-05
-3.31517480677815e-05
-1.54579260641169e-05
-1.82364277026619e-05
-1.14412181213359e-05
-1.26213484570947e-05
-1.61082633115249e-05
-1.18154611745889e-05
-1.01893596347831e-05
-9.9342591389092e-06
-1.72062799211074e-05
-4.12865382018013e-06
-2.75846305989229e-05
-2.35138577776705e-05
-1.26099240373109e-05
-1.41474250409718e-05
-2.25463547681157e-05
-1.20253539376421e-05
-3.04191674636802e-05
-8.79145270556049e-06
-1.65328866872856e-05
-2.20662864554793e-05
-1.47398959109074e-05
-1.08464958838202e-05
-4.0977244076697e-06
-2.5632818537756e-05
-1.54681088569073e-05
-6.71512382716596e-06
-2.60223270178861e-05
-3.39530674219518e-05
-2.11903909127464e-05
-1.42404673566474e-05
-3.56302176472097e-05
-1.85882170939888e-05
-2.26165785108593e-05
-1.21280852585449e-05
-1.38510991701632e-05
-2.26573519386324e-05
-2.32674660006355e-05
-2.30383648265387e-05
-2.97083774508533e-05
-6.30288199435375e-06
-3.02550081880653e-05
-3.3415656393288e-05
-1.38346562252164e-05
-3.26485772107186e-05
7.23424967668538e-08
-2.82262935939099e-05
-1.51949080393239e-05
-7.9203074696248e-06
-2.06602031569556e-05
-2.81773525397961e-05
-1.34595463806849e-05
-4.99021032809979e-06
-6.45268699454799e-06
-3.31397855742066e-05
-2.12985544944111e-05
-1.36268979799908e-05
-2.62426415093073e-05
-4.32062424845052e-05
-3.33280988815913e-05
-5.19908974361933e-06
-4.84489410079712e-06
-1.90627737506457e-05
-3.4487994603237e-05
-2.97466935450616e-05
-2.18043506012111e-05
-3.27749376501429e-05
-1.05805531233281e-05
-1.20821994234315e-05
-1.73719043555734e-05
-2.27002766483656e-05
-1.94216152061763e-05
-1.0400665873298e-06
-3.10659756718191e-05
-2.24661889793788e-05
-5.9253113348287e-06
-6.39482142818524e-06
-9.30543393262892e-06
-2.62660709397428e-05
-1.03437239444921e-05
-3.29873036455335e-05
-1.04119848123783e-05
-7.42678928389246e-06
5.44425689235278e-06
-1.94884380097421e-05
-3.23635022860521e-05
-1.94171072548716e-05
-1.88436598877001e-05
-9.52671917162795e-07
3.11789084001293e-06
-2.68381308976258e-05
8.79018512931774e-07
-2.2303528251012e-05
-2.34846937492058e-05
-2.5675135811038e-05
-3.54537097677258e-05
-4.42813291429071e-05
-2.97014824699769e-05
-5.10274661822655e-05
-1.30272013781602e-05
-8.95369408546819e-06
-4.42715736285715e-05
-7.82475294674813e-06
-7.5998580642985e-06
-8.9348774853048e-06
-2.64730810417395e-05
-1.55323967600404e-05
-2.88111944933869e-05
-1.19492828859259e-05
-2.7728596355127e-05
-3.0707770358288e-05
-2.80366297671102e-05
-1.07512879889532e-05
-1.4972114372688e-05
-2.18615913833878e-05
-2.92233728396807e-05
-3.97228522539447e-05
-2.25984000852286e-05
-3.84760668544224e-05
-3.4214571428956e-05
-7.1671735187714e-06
-2.21254917660754e-05
7.81065380749555e-06
-3.31524467464154e-05
-9.04225517645748e-06
-1.81641599384204e-05
-2.83139407327948e-05
-1.73664265066995e-05
-1.69262189845516e-05
-2.41577421563246e-05
-4.42973308209005e-06
-2.30734795279635e-05
-1.70145110604717e-05
-3.90978171427035e-05
-2.30910481831203e-05
-2.5410796610148e-05
-1.91344545159981e-05
-3.67573205463283e-05
-9.49789205912738e-06
-1.39559754029397e-05
-2.1857401495808e-05
-3.76246122922464e-05
-2.19815513364084e-05
-2.68465275917375e-05
-1.92499342342174e-05
-3.25653383735278e-05
-1.93581741341319e-05
-2.23100381952107e-05
-1.36431303358093e-05
-1.47243909465588e-05
-1.98209073857289e-05
-3.53681694430017e-05
-1.24858743088777e-05
-4.60348262902715e-05
-2.38222510215728e-05
-2.06360523241871e-05
-1.78848525432463e-05
-4.35975282553715e-05
-4.47285888327681e-05
-3.77931745102767e-05
-3.1616572918771e-05
-4.55102981092826e-06
-4.58603677104739e-06
-2.47375051254233e-05
-3.30940991582719e-05
-3.25352478771402e-05
-2.60421882577239e-05
-1.48450413475903e-05
-1.7120637709311e-05
-1.74748133833879e-05
-1.90059868898268e-05
-3.9046829090632e-05
-4.26674006737002e-06
-4.62340766033537e-05
-1.69049471136619e-05
-7.84975359814256e-06
-3.93686175298387e-05
-3.56183027561629e-05
-3.11417966086537e-05
6.60342115055205e-06
-2.78084341563991e-05
-2.13364980910586e-05
-2.57385506170605e-05
-2.61977642855565e-05
-2.00363649680659e-05
-5.19173882113715e-06
-1.70657774476094e-05
-2.24318992624786e-05
-3.97386262955957e-05
-2.70393800437923e-05
-3.02374308715969e-05
3.27125357727614e-06
-3.14227729966739e-05
-4.97339383700538e-06
-1.64764693666425e-05
-1.12742138357982e-05
-5.21287888455226e-06
-3.5937377142245e-05
-3.86973914878361e-05
3.96164102999144e-06
1.54062099873431e-05
-8.6654244198805e-06
-3.67107841913147e-05
-2.03491160635486e-05
-8.13062191442917e-06
-1.15014765527398e-05
-3.44497773397284e-05
-2.76894347692818e-06
-1.5398061666233e-05
-9.27217626498903e-06
-3.99258854923028e-05
-1.87255590172882e-05
-1.43629093847772e-05
-2.71256136786514e-05
6.75089338482935e-06
-2.62200262988452e-05
-4.71031434832499e-05
-2.5162165610732e-05
9.79282264380301e-06
-2.00351981022382e-05
-2.91902672737267e-06
-2.52497935067687e-05
-1.6953814067788e-05
-1.56550027501543e-05
-2.20349998811251e-05
-2.42951639155159e-05
-1.83330917703195e-05
-2.52892833636433e-05
-3.27535678951368e-05
-7.68619170717523e-06
-8.64473871134398e-06
-3.22802210209703e-06
-5.44598831855838e-05
-1.40167463291134e-05
-2.40514231278268e-05
-1.17773433829978e-06
-2.98431854594304e-05
-3.29414981061033e-05
-2.66913771377432e-05
6.44503881276702e-06
-2.86224506461764e-05
-1.68553289792249e-05
-3.92934949643606e-05
-1.21815807130337e-05
-3.8937502805845e-05
-1.15368452911e-05
-3.6033145632996e-06
-1.70534045936834e-05
-4.05908400679353e-05
-2.61967165561008e-05
-4.43998024132089e-05
-1.51706817975957e-05
-1.59804209831688e-05
-2.26069624133525e-05
-2.45562862831428e-06
-3.05580002954595e-05
-2.2673978705024e-05
-2.78817115099292e-05
-1.03233659066913e-05
-1.08980125655264e-05
-2.79693413221801e-05
-2.99831186529245e-05
-1.39509303698243e-05
-1.34663129089849e-05
-1.77047780348907e-05
-7.48258570000884e-06
-2.69866490695288e-06
-2.93534065822364e-05
-3.07807285166559e-06
-3.16213189702051e-05
-2.90575061715035e-05
-4.17512982144288e-05
-5.07682094731322e-05
-3.32287120751599e-05
-3.03282182604089e-05
-2.683328410175e-05
-3.29993790624447e-05
-3.04952855037174e-05
-2.18641515054843e-05
5.30782343240876e-06
-2.42302740606248e-05
1.67665357767979e-05
-2.71780835245761e-05
-1.94695517754317e-05
-2.55064290885706e-05
-3.93048078218788e-05
-3.59094289824605e-05
-1.69860400595339e-05
-2.91871270620772e-05
-2.77593070207858e-05
-6.01992067168736e-06
-3.31783051227212e-05
-2.57801271153265e-05
-1.12868228323409e-05
-1.98746286741039e-05
-2.90270614819128e-05
-3.25395823160702e-05
-3.46141773558678e-05
-3.59084538733387e-05
-1.18709300367929e-05
-3.24721648164117e-05
-3.88283631632459e-05
-1.66604843834161e-05
-1.30152518731001e-05
-2.14963641849592e-05
-4.5678041401355e-05
6.33630097258558e-07
-2.08959822007811e-06
-2.62419459460269e-05
-2.92600570037408e-05
-2.23746455190725e-05
-1.3047874041929e-05
-1.54707804158144e-05
-1.92013314543995e-05
-1.41802382881618e-05
-1.69747403027175e-05
-4.13033124629853e-05
-2.36226839608384e-05
-4.07397809993323e-05
-5.55490659163937e-06
-1.99294806827764e-05
-3.64511746954786e-06
1.20221090182271e-06
-4.10914602863894e-05
-2.459539610393e-05
-2.33761290184107e-05
-2.79249803392729e-05
-1.11318468381127e-05
-3.30233695446551e-06
-2.37897845652748e-05
-2.03990709960288e-05
-1.51573709649984e-05
-1.93351495954513e-05
-7.02130637079245e-06
-2.52575862188093e-05
-6.00472684443802e-06
-3.6287605542554e-05
-1.45192755130353e-05
-2.51731302243163e-05
-2.02247900313598e-05
-8.65160122468158e-06
-1.64054439270584e-05
3.0792176284348e-06
-1.74689514322834e-05
-2.31136114512428e-05
-2.00650462241714e-05
-2.60335703521567e-05
-2.48888289385502e-05
-1.63888436046506e-05
-2.52508429885646e-05
-2.68399275595101e-05
-3.12037721836419e-05
-7.22690733797811e-06
-2.12252881690136e-05
-8.36498912278982e-06
-9.86566973563029e-06
-3.34170070532166e-05
-2.03442066988376e-05
1.87614983775347e-07
-9.80058239436372e-06
-2.48921684857569e-05
-8.75632184111121e-06
-2.77592676362673e-05
-2.4871048672705e-05
1.36800414777839e-05
-1.35195300496152e-05
-2.94412217952581e-05
-7.56419158593884e-06
-2.4477448952345e-05
-1.68110608101582e-05
-1.6314339155e-05
-2.0646456807622e-05
-4.19542596575966e-05
-5.92867718246994e-06
-2.67215516443396e-05
-1.29276156609306e-06
-1.81844063333954e-05
-2.8522396573641e-05
-8.64754429480259e-06
-2.71903675845279e-05
-2.20952368553183e-05
-1.61185883284476e-05
-2.94456489037105e-05
-3.09477426952819e-05
-4.0162730425179e-05
-1.51944176867603e-05
-1.29534220075839e-05
-5.97462808800712e-06
-2.74930092908155e-05
-1.89512548373919e-05
-4.08811022654977e-05
-8.2386849785062e-06
-1.2716432584641e-05
-2.68938233877289e-05
-2.30070902839555e-05
-3.34498931996078e-05
-1.56355246582141e-05
-1.08443973904058e-05
-2.46373539049876e-05
4.80712007952279e-06
-6.49942946520024e-06
-3.33147167351527e-05
-2.64718655945181e-05
-1.22648318954291e-05
-4.98996346577514e-06
-1.02040748715495e-05
-1.09801217851454e-05
-3.56257917222952e-05
-3.24742208860138e-05
-2.67312629635994e-05
-1.66453651024149e-05
-2.08571449962231e-05
-1.40712512663033e-05
-2.60232699113488e-05
-3.41389546006197e-05
-1.65954746284292e-05
-1.09021131963794e-05
-2.06946537835147e-05
-2.49917907641836e-05
-5.17330255553045e-06
-2.44962125575153e-05
-1.87366499772686e-05
-3.03684943956165e-05
-6.15535597034364e-06
-2.71815908692817e-05
-2.42166610867376e-05
-4.18525218672388e-05
-3.68727085857957e-05
-9.69470462422525e-06
-6.55725574376364e-06
-3.67743708410081e-05
-1.86880288671662e-05
-4.96551456001381e-05
-2.00529211421204e-05
-2.32605236362604e-05
-2.93743379087943e-05
-2.83998864791012e-05
-1.65801582107289e-05
1.61454159962405e-05
-8.7708853714419e-06
-8.95082412013635e-06
-2.36402633826353e-05
7.76851916817818e-06
-2.12897205632634e-05
-1.72766557380336e-05
-4.65578408609869e-06
4.07166281077016e-06
-1.72751623761314e-05
-3.26008807216305e-05
-1.08156175537007e-05
-2.98621260939855e-05
-6.45146727850918e-06
-3.2818414853406e-05
-3.11216365520252e-05
6.88210088437598e-06
-2.99580130232288e-05
-2.33077900329803e-05
-1.94524364511152e-05
-2.18002063946897e-05
-2.76013069735196e-05
-6.06393848537476e-06
-4.45543658833323e-06
-3.89449410501061e-05
-3.2466748664449e-05
-2.18145710959979e-05
-3.55461850301065e-05
-2.00567406990649e-05
-3.35329650773543e-05
-3.98479422321992e-05
-3.22971983892769e-05
-3.63240976488465e-05
-8.86314508763645e-06
-3.2884903576481e-05
-1.74493012771163e-05
-1.95093292243139e-05
-1.00908754347714e-05
-2.51477933686815e-05
-2.52206611908126e-05
-2.25436012156273e-05
-2.11613245927439e-05
-2.25351733383204e-05
-2.76534099426091e-05
-3.17105442967312e-05
-1.45541355052208e-05
-2.01874283019537e-05
-2.83395024193315e-05
-2.02267767441259e-05
-3.07421220435311e-05
-2.53454755590083e-05
-1.42386577124623e-05
-2.94527022378567e-05
-3.86858737443097e-05
-1.08505722645042e-07
-2.40613121545048e-05
-1.77323029721091e-05
-2.87873527928311e-05
-1.35670248952054e-05
-3.56852831467561e-06
-3.07223519714309e-05
-5.13341363724505e-08
-3.02828141367776e-05
-1.23470548944019e-05
-1.3647251196423e-05
-3.74186220131864e-05
-1.85104774218981e-05
-2.25788840194306e-05
-2.60934374800626e-05
8.95594946448933e-06
-3.56130532280544e-05
-1.41063335649179e-05
-3.46171508443412e-05
-9.4044472782996e-06
-2.26879731344411e-05
-1.09828029307605e-05
-2.17802523333535e-05
-4.05017438213836e-05
-2.08083511126172e-05
-3.75081549387486e-05
-3.95754038864e-05
-1.30192269090048e-05
-3.66764222020421e-05
-2.50787090303024e-06
-3.62547607308221e-05
-4.00386108367787e-05
-3.33561435681969e-05
4.23573173462783e-06
-1.58259937175497e-05
-2.87067143684998e-05
-2.07494978253844e-05
-3.28917401829734e-05
-9.4395638637972e-06
-3.68468936721048e-05
-4.01091706651647e-05
-3.0783895363431e-05
-1.77067880518331e-05
-9.6719051028402e-06
-2.10930881097302e-05
-1.54477490888009e-05
-2.07704133953844e-05
-1.06514372658263e-05
-1.40395273242445e-05
-1.09258983478734e-05
-2.43613234720092e-05
-1.25749307899012e-05
-2.3672047107939e-05
-3.02599032435327e-05
-3.12163062074229e-05
-3.21240092912931e-05
-2.1494327934151e-05
-1.04546604656006e-05
-2.03415379401599e-05
-1.72356709345983e-05
-3.11311408658465e-05
1.18529680823134e-06
-2.15627995835778e-05
-3.55849563319774e-06
-2.36429138514641e-05
-1.57219550391419e-05
-2.14977040930421e-05
-2.61606025900675e-05
-1.51971563291088e-05
-4.04797236241918e-05
-1.61632760692368e-05
-1.25840355256037e-05
-2.14237403080145e-05
-2.84216226287548e-05
-4.21972692041186e-05
-1.27792493773317e-05
-2.05257364320552e-05
-2.70349214219991e-05
-2.05335342232121e-05
-2.86062345978978e-05
-1.65636193239563e-05
-6.83906552155193e-07
-1.31184208503939e-05
-3.26343302190612e-05
-2.81346193538141e-05
-3.0879112135245e-05
-4.46522215939504e-06
-2.34331349815845e-05
-6.56447972266295e-06
-1.92105063765342e-05
-2.68304076252726e-05
-2.19859317572763e-05
-1.84901412945389e-05
-3.98862399379224e-05
-1.52780171537425e-05
-2.04461341421121e-05
-3.21568414215417e-05
-2.64062390572828e-05
-2.94295679911815e-05
-2.07833883502073e-05
-2.33051545805274e-05
-3.10149677636613e-05
-3.3531751343933e-05
-1.70361291203258e-05
-2.6553455711262e-05
-2.34944858757864e-05
-3.62903052958238e-05
-3.76118314746505e-05
-2.26496849939828e-05
-8.00926113294229e-06
-1.76934479836707e-05
-4.5948444259421e-05
-1.31947678824569e-05
-1.10983770318666e-05
-1.18110490072945e-05
-5.63721651254088e-06
-2.18112728985352e-05
-1.28971208404103e-05
-1.73677266847645e-05
2.02964950888845e-06
-1.99241518616232e-05
-3.01317720068672e-05
-9.93554848042989e-06
-1.56922573615696e-05
-4.44731117277562e-06
-1.42161007036307e-05
-3.41785656378713e-05
-4.03697825915255e-05
-3.69031075429475e-05
-2.4890426963042e-05
-3.85867204513074e-05
-1.8036862622875e-05
-3.9847131081688e-05
-1.68281735583759e-05
-2.97182495971943e-05
-3.39678014134509e-05
-3.40454957088453e-05
-1.87096997339883e-05
-3.21431578538341e-05
-2.95117719688087e-05
-2.1554485371555e-05
-1.18372568437904e-05
-2.69775869059901e-05
-3.23305797358179e-05
-1.67667766564674e-05
-3.54785506426912e-05
-1.3880258069775e-05
-2.47875567576032e-05
-1.55116378158246e-05
-7.39783040187725e-07
-3.12975484172411e-05
-2.23181846558805e-05
-4.55265233095026e-05
-1.28826948773232e-05
-3.48430278471527e-05
-2.24269029428779e-05
-3.09385828014134e-05
-2.98405856481019e-05
-3.18070835775416e-05
-1.97819784353031e-05
-4.29473127653238e-06
-1.54536024983932e-05
2.97650709644785e-06
8.53599925864794e-06
-1.74022337768429e-05
-3.41854383355218e-05
-2.41880602687009e-05
5.28935664872893e-06
-2.03096971593181e-05
-2.81754160825626e-05
-1.92500547204282e-07
-5.02717732137908e-05
-1.11287003990805e-05
-4.26686536890064e-05
-3.25805682897407e-05
-2.93764919348753e-05
-2.01788879482764e-05
-1.96836122757975e-05
-1.45864959993227e-06
9.35572910271568e-07
-1.53871544525992e-05
-3.98585416951498e-05
-1.13407293305969e-05
-2.8538927003843e-05
-1.93694622933312e-05
-2.30479976277964e-05
-2.91912200893193e-05
-1.94559098909668e-05
-1.04466860719705e-05
-1.35360630733145e-05
-1.95606531380082e-05
-3.88812458974882e-05
-1.31875323971167e-06
-2.49275612815651e-05
-3.83906139989731e-06
-2.18580189838916e-05
-3.45475033890273e-05
-1.70943712182301e-05
-2.55389212636413e-05
-2.26976491001564e-05
-2.03285428138583e-05
-1.0248574879693e-05
-2.84556953585732e-05
-2.17095838900835e-05
-3.45308605468277e-05
-2.118418673629e-05
-2.42365097862619e-05
-2.34930469334354e-05
-1.82151473545494e-05
-1.93516325055198e-05
-1.4441510753571e-05
-1.6040321847621e-05
-2.81366856295037e-05
-1.95794754167865e-05
-4.29778460338692e-05
-7.55501351494538e-06
-2.07264593471448e-05
-1.43691347143218e-05
-1.32692663596166e-05
-4.21100075892458e-05
-1.31196723176788e-05
-2.30905488613557e-05
-3.27790833379278e-05
-2.18174008007552e-05
-1.31333519610012e-05
-1.63096969229502e-05
-1.67684163944328e-05
-2.6258150361541e-05
-8.02719538127852e-06
-4.84669759577324e-05
-2.49978806423378e-05
-2.78059048419655e-05
-7.38995627814009e-06
-3.03539499533142e-05
-3.84593074449295e-05
-3.66017038909088e-05
-8.04116780267969e-06
-4.03561907368387e-06
-2.97251292276611e-05
-2.25616475817727e-05
-3.54616571751292e-05
-2.7181044859427e-05
-4.9163376754831e-05
-2.0559546491724e-05
-1.95280036381603e-05
-1.45113661516416e-05
2.04655164402805e-07
-3.30847018356452e-05
-9.62757364610687e-06
-5.23268565749093e-05
-1.48543795682601e-05
4.24710045859729e-07
-1.37061521030234e-05
-5.09137750942255e-06
-9.87751172205924e-06
-1.27475334854809e-05
-1.76265800719402e-05
-2.98557456998405e-05
-2.02863101372124e-05
-2.51793950530663e-05
-1.78435541505684e-05
-1.49442203590014e-05
-4.0473561763144e-06
-1.06302346426041e-05
-1.67293802270816e-05
-1.23416306593001e-05
-1.27324696017199e-05
5.61685405713272e-07
-3.46331454350293e-05
-2.64888557912705e-05
-2.06900646738769e-05
-4.60729352802258e-06
-3.00965680259827e-05
7.5579211830748e-06
-8.12492206762366e-06
-1.35071683024335e-05
-1.58729647469845e-05
-2.07570921027713e-05
-4.89717883166454e-06
-4.69992931227249e-05
-2.84601298371093e-05
-1.48330354969726e-05
-2.09937883360935e-05
3.27429747608571e-06
-3.91954155555019e-05
-2.0893008934254e-05
-1.74311866537294e-05
-2.55938946972132e-05
-2.93104493825724e-05
-1.64416163035742e-05
-5.55837972572312e-06
-3.28858166194495e-05
-1.71270288436008e-05
-1.55608556646406e-05
-2.89431800061961e-05
-2.09810245338975e-05
-1.49435704633028e-05
-2.41918369993923e-05
-2.89505989457009e-05
-2.13069363409064e-05
6.99512390999989e-07
-2.44996426954623e-05
-9.41484947220546e-06
-2.99649812969672e-05
-8.91255670152403e-06
-2.5938461068432e-05
-2.27951144896743e-05
-2.4755178889116e-05
-2.0627704803787e-05
7.96177064866032e-06
-1.60979526056084e-05
-3.48726414100093e-05
-1.24456256565446e-05
-2.08035079737862e-05
-2.89678867558541e-05
-2.57134928072971e-05
-1.97256784153626e-05
-2.89135979836425e-05
-3.39392146219137e-06
3.99213435118968e-07
-9.28660540710002e-06
-1.78663029812226e-05
-3.4745524211707e-05
-2.40265331365083e-05
-2.95065210855363e-05
-8.74994281724951e-06
-8.79969434045583e-06
-5.87643766737207e-05
-2.75620451083252e-05
-3.60111239172405e-05
-3.35530940772878e-05
-4.20879599139376e-05
-3.44271146399127e-05
-1.02374261936718e-05
1.50787798824368e-05
-3.19733096518222e-05
-2.58947427297252e-05
-2.73572927580999e-05
-1.67039915495195e-06
-2.88016221197996e-05
5.45455784481618e-06
-8.43145142818532e-06
-1.63513755867541e-05
-2.67322800213861e-05
-1.9986461037784e-06
-1.21223172966968e-05
-2.18165941419555e-05
-3.1296064186079e-05
-1.33235362912078e-05
-4.15956668717908e-05
1.42372056910145e-05
-3.03853746679576e-05
-1.11472220417101e-06
-5.29919324795722e-05
-2.5012066074695e-05
-2.41050954855612e-05
1.34229162292586e-05
-4.23046996995895e-05
-2.66306741696251e-05
-1.1461421629315e-05
-5.86456752872923e-05
5.30410492619645e-06
-3.02907023266829e-05
-3.11069019948296e-05
-2.92634572571e-05
-3.33671548158192e-05
-1.58169267227841e-05
-3.19389332238087e-05
-5.72646257061634e-06
-9.56759710120744e-06
-7.35839665057993e-06
-3.90983313045899e-06
-3.13945904411897e-05
2.69780329715046e-07
-3.44160902498632e-05
-3.33218387145164e-05
-1.14917144354241e-05
-3.09574615553827e-05
-1.02534308275409e-05
-6.47272044731829e-06
-2.38006079490758e-05
-1.39884457650732e-05
-2.17019795802176e-06
-1.95027364747727e-05
-3.17955334259777e-05
-2.3728631940923e-05
-3.8864657972919e-05
-2.02215851286919e-05
-1.12363709868308e-05
-2.59658157328804e-05
-3.46838854674767e-05
-2.6805312921803e-05
-2.3878320772947e-05
-3.14734849689003e-05
-1.15344548423503e-05
4.20299179410339e-06
-3.86249169790385e-05
-3.02580545019845e-05
-2.36222448684546e-05
-2.1924485507552e-05
-2.48576091902393e-05
-1.80576395015857e-05
-4.08407323290901e-05
-5.38898252851768e-05
-2.87184301254673e-05
-2.51026857342503e-05
5.198471656683e-06
-2.69598757419613e-05
-2.36464461917007e-05
-7.80877839519714e-06
-1.69817147727524e-05
-6.33825986280503e-06
-2.95894683259083e-05
-2.08860561854307e-05
-1.11217698957813e-05
-6.46112742375314e-06
-3.1466083572305e-05
-1.89255803081384e-05
-2.06696014710626e-05
-1.67156879007771e-05
1.68039042101548e-06
-1.45910453315015e-05
-3.47299319754763e-05
7.39041858106185e-07
-2.17055330628475e-05
-3.17052092134238e-05
-2.93232926778699e-05
-1.55462899184822e-05
-1.43040630148467e-05
-2.17907013854691e-05
-2.28070528292171e-05
-2.60341333237637e-05
-1.52587133501363e-05
-2.93131032436087e-05
-7.51299223369327e-06
-3.45529479960959e-05
-2.5080857792899e-05
-2.51485470702621e-05
-4.21065374552789e-05
-2.39841206956427e-05
-1.83282699073699e-05
-1.85372691190718e-05
-2.71959570619447e-05
-3.74867995940723e-05
-5.80257048472925e-06
-2.20919393022681e-05
-5.24358288182099e-06
-2.72498410559913e-05
-2.23903799864698e-05
-2.48916522968879e-05
-4.0993867893394e-05
-3.38003709706257e-05
-2.46489359158258e-05
-1.91701482727833e-05
-3.51884930183742e-05
-2.9677320562898e-05
-1.45677324511644e-05
-3.04535199693593e-05
-2.03685054311698e-05
-5.10984822531649e-05
-1.95733847620743e-05
-2.13146297575549e-05
-4.20007323029196e-06
-2.04665718331226e-05
-1.49509414891812e-05
-1.07539858325072e-06
-1.68009515270151e-05
-1.598951086839e-05
1.52929046088339e-06
-2.82346103667879e-05
-8.42769850460433e-06
-2.26053360878026e-05
-3.98354062284975e-05
-1.33324656710818e-05
-1.89831921773014e-05
-2.40321748510684e-05
-4.08931218265892e-05
-2.1215987363888e-05
-2.34229146318175e-05
-3.89018852247076e-05
-2.27222113140241e-05
-1.14130402947277e-05
-2.95272820828038e-05
-8.1352335293471e-06
-3.60798209132763e-05
-1.21115863906319e-05
-2.05985450662846e-05
-6.81431992984868e-06
-1.34556722971009e-05
-2.03102194481784e-05
-2.15370866943869e-05
-3.19607420592018e-05
-3.49310737724692e-05
-1.3138453869538e-05
-1.44211212318085e-05
-8.21320978052989e-06
-2.67766544264383e-05
-2.83300121622743e-06
-1.77029211201128e-05
-3.52939116597817e-05
-6.03763874687823e-06
-1.73839865497674e-05
-1.80430769450511e-05
-3.53013917999091e-05
-2.23011068561801e-05
-3.28057672003708e-05
3.46585472522015e-06
-7.30874192924527e-06
-2.5009599597107e-06
-2.24079231372845e-05
-2.67088574819558e-05
-2.62051480392616e-05
-2.64958645961969e-05
-3.53911995650391e-05
-2.11782841639502e-05
-2.51960697264557e-05
-2.1261185457826e-06
-2.5397526507773e-05
2.45661038129043e-06
-2.81328118447923e-05
-3.0496174744339e-05
-2.83586772665068e-05
-3.65156469418834e-05
-1.71030542149121e-05
-1.78944683243207e-05
-1.95631538679153e-05
-9.3505468012932e-06
-2.43084256040486e-05
-5.10800950983566e-05
-6.69566891328307e-06
-3.18612389329895e-05
-2.98478461903846e-05
-3.2976997244687e-05
-1.65768894759916e-05
-3.93582707890288e-05
-2.00332312116626e-05
-4.93361996496502e-05
-1.46887751331785e-05
-1.06521382206163e-05
-1.3590914807032e-05
-1.36552797130616e-06
-2.44515117984003e-05
6.7331098034918e-07
-2.29503989285442e-05
-1.02849243528087e-05
-2.58218716114892e-05
-3.01656173319371e-05
-2.30129287140036e-05
-3.64849306059496e-05
-3.68010926892401e-05
-3.50466546636354e-05
-3.29153805224684e-06
-2.50021999819022e-05
-2.43417857286364e-07
-3.93613809180206e-05
-1.69149294403405e-05
-2.76023975115275e-05
-4.08754792768018e-05
-2.77592126712074e-05
-2.21728470726463e-06
-5.20198610381456e-06
-9.64796785427562e-07
-1.86951437106807e-05
-2.46042382806254e-06
-2.33026441262052e-05
-3.37266444093461e-05
-3.88677667022189e-05
-9.66949196671253e-06
-4.14935129767529e-05
-1.59851948886537e-05
-1.67712713530582e-05
-2.30775320534246e-05
-1.33486560657144e-05
-3.09768153309011e-05
-1.57059472260777e-05
-2.37484623628751e-05
-1.6410692649191e-05
-1.70681778232916e-05
-3.87408558576086e-05
-1.16705090595015e-05
-9.64451450424839e-06
-2.03134474378729e-05
-2.58879162790576e-05
-3.73490956817603e-05
-2.00836135938571e-05
-3.64878309735319e-06
-1.70046222549827e-05
-2.5446078165485e-05
-2.4754309418054e-05
-2.62409839580218e-05
-2.55118402525224e-05
-2.15196407391379e-05
-3.77453847336504e-05
-1.86608433008373e-05
-3.89383021510047e-05
-1.51379777985264e-05
-2.47386656193662e-05
-2.71999913438963e-05
-3.06422128390412e-05
8.03114938420584e-06
-3.37383446804519e-05
-2.07761194977735e-05
-2.91253658170433e-05
-3.13835785969764e-05
-1.8197854326585e-05
-1.37651173556934e-05
-2.14274444311818e-05
-2.12093103053458e-05
-2.40646359461548e-05
-1.39810132641697e-05
-2.34960370207979e-05
-3.05698665457901e-05
-2.73663971354624e-05
-1.13667129524799e-05
-9.03200636164909e-06
-8.69684525553303e-06
-9.0716579321896e-06
-3.49174401873637e-05
-7.43116453699921e-06
-2.11770474377791e-05
-1.91311741272528e-05
-1.00504480278505e-05
-2.63455082997935e-05
-2.57538885604665e-05
-2.46105342058041e-05
-2.87242794558571e-05
-1.13140338261427e-05
-3.26813170700767e-05
-5.27204263830264e-06
-7.03797350289347e-06
-1.7079684210284e-05
-3.287424976067e-05
-2.5500133979323e-05
-2.88749375835144e-05
-1.79900674764887e-05
-1.06450860889909e-05
-1.46256810063458e-05
-1.77468748819769e-05
-1.99888881212516e-05
-2.43354949938676e-05
-1.5319674833338e-05
-1.04500169464473e-05
-1.00876291003622e-05
-2.06231729636117e-05
-1.79994887298488e-05
-1.82802525778948e-05
-3.83124849838301e-05
-2.38105314984321e-05
-2.05286823233949e-05
-2.50119041742226e-05
-3.54295325739088e-05
-2.06338432458261e-05
-2.42344427509438e-05
-4.29646959681513e-06
-2.26064419641849e-05
-2.57631130193075e-05
-4.99924578284409e-06
-2.87173498797194e-05
-2.1314332234785e-05
-1.87562305200104e-05
5.9385688056574e-06
-1.55495646561145e-05
-3.85854791820569e-05
-1.67317596921008e-05
-4.33164876565822e-05
-1.78340774408366e-05
-5.06317536220824e-05
-9.07847714843731e-06
-2.92939400182161e-05
-9.02624939052006e-06
-9.09035221591474e-06
-1.80120199658596e-05
-2.06856355721557e-05
-1.43365047358661e-05
-3.54596512207452e-05
-1.91557121696147e-05
-2.72799643828332e-05
-2.73730975407438e-05
-2.64346714832242e-05
-2.42722641262938e-05
-1.1932163498026e-05
-1.47212803721943e-05
-1.91662146619456e-05
-1.15825600323833e-05
-7.0254663187026e-06
-3.79957321203784e-05
-1.6015591032861e-05
-3.45531757874963e-06
-2.5158381784777e-05
-2.72440060570664e-05
-1.62939890353378e-05
-1.73492560311349e-05
-1.9383766671217e-05
-2.72097423724457e-05
-1.77348846700401e-05
-2.30775313069287e-05
-3.25778816564692e-05
-6.08943097481619e-06
-1.80772668696412e-05
-6.59860458346861e-06
-5.78986252454638e-06
-2.8224163069551e-05
-2.32044999849079e-05
-1.73233980911868e-05
-2.93415237643539e-05
-2.79254095560075e-05
-1.63971479810052e-05
-3.42152669793915e-05
-9.33154665291666e-06
-9.3098930324766e-06
2.21336271616089e-06
-5.78473628073319e-06
-2.59752004994732e-05
-2.5386177769583e-05
-1.67184664110526e-05
-2.71446084182438e-05
-1.91087766379978e-05
-1.32818280318352e-05
-2.63310380749487e-05
-1.62962198478746e-05
9.74578253434384e-06
-2.81064609385085e-05
-2.63375214572144e-05
-1.42082926676467e-05
-1.04653523553926e-05
-1.69738803480786e-05
-8.80431934333553e-06
-2.67476571961972e-05
-1.58177086680134e-05
-1.48919784206654e-05
-1.58306743208258e-05
-1.75431900395632e-05
-8.01296623513857e-06
-2.25313403702315e-05
9.00271933539501e-06
-9.02985613819926e-06
-2.78218538267177e-05
-1.37907881872579e-05
-1.34335241984731e-05
-1.63867524395706e-05
-3.79894864992831e-05
-1.39138338115989e-05
-3.04509632587666e-05
-3.34561268779536e-05
-3.4310002422049e-05
-2.54034341189704e-05
-1.83190572372929e-05
-4.48605229372343e-05
-3.33755182766944e-05
-3.06898684749085e-06
-1.38302477888999e-05
-2.22421508335905e-05
-1.0592268311582e-05
-2.54582929847455e-05
9.42217258196976e-06
-1.08987770954809e-05
-4.10873436804726e-05
-6.99659596533121e-06
-3.84529877108869e-05
-6.94373368775981e-07
-3.03971501405698e-05
-2.31432574144046e-05
-4.15593632114665e-05
-1.19369210827344e-05
-1.87083956332653e-05
-2.29666234830422e-05
-4.94944212778656e-06
-3.62312875675012e-05
-3.6731277351082e-05
-2.97182939232163e-05
-2.91169371198017e-05
-2.92895717604097e-05
-1.10675830147888e-05
-1.97999500161103e-05
-2.37575985464558e-05
3.26333602268265e-06
4.00745955970479e-06
-3.686762298632e-06
-2.86289503397972e-05
-2.43855080106968e-06
-3.01159250377725e-05
-2.91489016054267e-05
-5.10105856000508e-06
-2.62706686287176e-05
-1.77925268488419e-05
-1.59391549212882e-05
-6.36359635351661e-06
-4.54578723814883e-05
-1.52336410672807e-05
-2.4780894981195e-05
-3.65319471784973e-05
-3.0831035945206e-05
-3.17923779501365e-05
-1.75159525223764e-05
-3.6652753837292e-05
-1.5784881256013e-05
-2.5083444621858e-06
-2.44688744690303e-05
-1.79572290729647e-05
-1.66660837186549e-05
-2.1927463988727e-05
-3.66691110852394e-05
-3.3320199118553e-05
-1.10085727519019e-05
-3.82289307524035e-05
-2.49922638235036e-05
-1.23325954080725e-05
-1.53957097971515e-05
1.61263566599945e-05
-4.29333335888485e-05
-3.24988318948408e-05
-7.4148014827272e-06
-8.00059850011507e-06
-1.92642391831489e-05
-2.29011978022827e-05
-1.82226227761196e-05
-7.1357573108617e-06
-2.75738353914303e-05
-1.34661321137577e-05
4.71038380660269e-07
-9.66377318473955e-06
-1.44581944036374e-05
-3.30140773525138e-05
-2.87696850752604e-05
-4.33947996964993e-05
-2.80478813840132e-05
-3.19618709827727e-05
-4.73512815132976e-05
-1.17353686413238e-05
-2.69667786379243e-05
-3.72952065365231e-05
-8.92237117929256e-06
1.57101281887152e-06
-3.35665456389999e-05
-9.2823889855788e-06
-1.40823388256349e-05
-1.86897864415403e-05
-2.01815112420022e-05
-1.01591199131785e-05
-1.41112836136002e-05
-2.25483616035691e-05
-7.12851511697489e-06
-1.1781440130317e-05
-1.33963340151187e-05
-1.75566727858855e-05
-3.45908333733901e-05
-3.15825086103069e-05
-3.61398334160509e-06
-3.30467923895729e-05
-2.99792480939025e-05
-2.81695617499314e-05
-4.9865847625881e-06
-3.50905663534827e-05
-1.42562489338258e-05
-1.19180965549669e-05
-3.1868278794454e-05
-1.0872447175757e-05
-3.46671602922935e-05
-1.85036469871313e-05
-2.01030479270753e-05
-2.35734702442109e-05
-1.31814314219655e-05
-1.08588923550034e-05
-2.81507346926615e-05
-2.24795684270284e-05
-3.0110981669562e-05
-2.30308535636918e-05
-3.14448638265367e-05
-3.57106400629678e-05
-2.84890107844997e-05
-1.5099000285012e-05
2.64816250982616e-06
-9.99275675916242e-06
-2.08073488713192e-05
-2.35530289908882e-05
-4.90383183867615e-06
-2.0998534891689e-05
-4.48943824928375e-05
-4.83579085021787e-05
-7.24973158915489e-06
-1.71138735694781e-05
-2.00394329420284e-05
-2.86567406612174e-05
-2.37262392488688e-05
-5.02736437598142e-07
-2.69770561352303e-05
-3.69787786025705e-05
-2.08093549977454e-05
-2.67132519447179e-05
-2.91822040089621e-05
-2.66773560934476e-05
-1.6795766654569e-05
-2.9459774009291e-05
-2.85013670649261e-05
-2.7950224904675e-05
-3.5817433173289e-06
-3.61745645207239e-05
-1.35011602808845e-05
-2.19496168340995e-05
-1.75675978638761e-05
-2.38804488154949e-05
-2.84535859749725e-05
-3.46822132050352e-05
-1.32049760952559e-05
-3.31715898251268e-05
-5.80667319726106e-05
-1.64992769721614e-05
-1.832591398285e-05
-3.4590198143637e-05
-1.5358130050919e-05
-3.45254522384557e-05
-1.82316830872115e-05
1.35742235035024e-05
-1.69979126601423e-05
-3.24924326386198e-05
3.3562895808451e-07
-3.25688236952398e-05
-5.30601798487182e-06
-3.552556308436e-05
-3.43297261454317e-05
-2.94770040186497e-05
-1.36931189217713e-05
-1.49034813387703e-05
-5.575869650541e-05
-3.80801875493126e-05
-2.07004868872232e-05
-1.15536868704663e-05
7.84670561126337e-06
-2.16454404062046e-07
-2.77818945466936e-05
-2.18823558624612e-05
-3.89046495362278e-05
-9.22776784885492e-06
-2.93587832541703e-05
-9.83394921636663e-06
-4.97177860464339e-05
-7.93280341083657e-06
-2.91286180282276e-05
-1.47411196185777e-05
1.64020368776277e-05
-2.14967430740999e-05
-3.0968732359677e-05
-2.12659995683734e-05
-1.77237123371538e-05
-1.43545535261701e-05
-1.74361589656164e-05
-3.25922827098354e-05
-1.95104923445414e-05
-2.78510806799908e-05
-8.05830353390544e-06
-3.6548363933413e-05
-1.40642775993166e-06
-2.45035208937277e-05
-2.79157143840286e-05
-1.05187556368672e-05
-2.12169370711327e-05
-1.92204914088943e-05
-1.79595715922262e-05
-3.32118197542085e-06
-3.14420269359769e-05
-2.24301105846051e-06
-1.71511069791747e-05
-4.36520440312478e-05
-2.13862461735693e-05
-3.25572269062992e-05
-1.17428143906666e-05
-4.09697688387914e-05
-1.08002587184454e-05
-1.44755930388784e-05
-4.9246639714128e-05
-1.75538587532514e-05
-2.72217118587407e-05
-1.28021331027231e-05
-9.02113231183658e-06
-2.63926156375733e-05
-1.46961933351361e-05
-3.22034052019228e-05
-3.04173380887788e-05
3.95183387735037e-07
-2.60521181680846e-05
-4.2926795912721e-06
-1.84847436403523e-05
-2.95738396065095e-05
-1.8357788562316e-05
-2.0919839360363e-05
-2.30058252318713e-05
-4.54378446912505e-05
5.76338748049818e-06
-2.63630720258433e-05
-2.76229985039606e-05
-1.41625784401053e-05
-1.37305765622093e-05
-4.16244847716302e-06
-2.0212438993698e-05
-2.82952990973705e-05
-1.08369681518062e-05
-3.54791452948288e-05
-1.46388544364406e-05
-1.21860044602089e-05
-7.47997566184517e-06
-2.24629523396756e-05
-2.91515582822999e-05
-1.55054621496728e-05
-3.85676622685667e-05
-1.34722628637248e-05
-9.01183747474677e-06
-2.68656621887782e-05
-3.88265745044231e-05
-1.27051959780533e-05
-8.95761446568879e-06
-2.30124101762529e-06
-8.09041830642917e-06
-1.94309432619394e-05
-5.29264026994844e-05
-2.11491704899526e-05
-1.31943074227169e-05
-1.34009801922904e-05
-3.7870849092349e-05
-3.01520283437723e-05
-2.65480490236984e-05
-4.05399470416803e-05
-1.48646273025702e-05
-1.53929905834935e-05
-3.67496635108133e-05
-8.04104522288563e-06
-3.91861487724519e-05
5.11628852977563e-06
-2.66033724098878e-05
-2.82683941843117e-05
5.11815759739364e-06
-2.91317985249955e-05
-2.17248604767918e-05
-2.81716601208817e-05
-1.55567381410787e-05
1.12949795130894e-05
-2.60487500516965e-05
-1.54666758617174e-05
-2.43397893691448e-05
-1.69174611192031e-05
1.12206547758271e-05
-2.52354823070322e-05
-1.69174654210326e-05
-2.99082939758533e-05
-7.04599414340014e-06
-1.75874118141734e-05
-7.9360598128068e-06
-1.66597381240861e-07
-2.6100980581902e-05
-5.3942654405148e-05
-1.10574466925998e-05
-2.09214245394272e-05
-5.22313248320803e-05
-2.81174683319822e-05
-5.02998939038232e-05
-1.53241625410175e-05
-3.01552196408964e-06
-1.97751481964612e-05
-1.84009200093166e-05
-1.77336955895647e-05
-2.75825232582366e-05
-1.53703857307834e-05
-1.468125152854e-05
-3.81455975805867e-05
-9.13323842241686e-06
-6.34339489742304e-06
-3.88487060237434e-05
-1.7568087709254e-05
-2.67405348100654e-05
-1.28241902491138e-05
-1.98201737628268e-05
-3.93606426579636e-05
-2.02302773375638e-05
-3.27435060586712e-05
-3.98308718344732e-06
-2.88773510610473e-05
-3.02923558731467e-05
-2.01501421996983e-05
-2.06049604979199e-05
-2.14398826585447e-05
-2.93345279410359e-05
-2.45166640621211e-05
-1.90122753178998e-05
-3.19331441313624e-05
-5.72173795411993e-06
-1.43378694990544e-05
-2.5095126866973e-06
-3.60657667737636e-06
-1.55534170028956e-05
-3.81003176403752e-05
-4.1429378691179e-05
-3.64679572666656e-05
-1.18957980017607e-05
-2.45962406861716e-05
-8.28599294166919e-06
-2.06986697760699e-05
-2.11309535593443e-05
-2.86619538143552e-05
-8.99258751817405e-06
-1.80370139183109e-05
-1.65542196722645e-05
-1.54197415163725e-05
-2.72252437769915e-05
-2.22851080744703e-05
-4.12714408217232e-05
-1.78465713086195e-05
-2.57239971002515e-05
-2.47491707414306e-05
-3.70563249203339e-05
-9.72978737811222e-06
-4.73947862209787e-05
-4.2135011542743e-05
-1.12008114499357e-05
-9.64502020909279e-06
-3.70357027023948e-05
-6.48843255461247e-06
1.07536154707039e-06
-2.65410908289641e-05
-3.51227861709016e-05
-1.03476616869552e-05
-1.68709530452504e-05
-3.31942825998498e-05
-1.05257681923191e-05
-2.69380424125138e-05
-5.9202507872204e-06
-3.31931133445992e-05
-1.92754726065409e-05
-2.13924469940303e-05
-2.46253874194508e-05
-3.22475052562162e-05
-1.50761903222875e-06
-8.62530919197963e-06
-3.34989875161549e-05
-1.44191399054977e-06
-8.32111593236345e-06
-2.36480079590138e-06
-2.54595034817264e-05
-9.83379456439509e-06
-2.83336552501806e-05
-1.64548142605879e-05
-1.58400425454267e-05
-1.58312085899324e-05
-2.10459751653317e-05
-3.16457335587866e-05
-3.25846983973797e-05
-2.22990285286824e-05
-3.07796115039885e-05
-1.98270345325699e-05
-2.93870482274547e-05
-9.38245243132589e-06
-2.72219583157252e-05
-3.01438828598308e-05
-2.74795965153086e-05
-6.77546810476866e-06
-1.99879159623204e-05
-4.28818111790122e-06
-1.91435127885045e-05
-2.26309390163887e-05
-2.52833699313218e-05
-2.82557077728945e-05
-4.70391981127921e-06
-3.82828542314318e-05
-4.2558870112583e-05
-2.58152278460301e-05
-1.21391248575703e-05
-4.49055954032008e-05
-3.1046845598164e-05
-8.67699578774591e-06
-1.49783343027506e-05
-3.01509939052674e-05
-2.13545635987467e-05
-3.3974528633806e-05
-3.4497703607178e-05
-3.45338162474837e-05
-2.47900613728494e-05
-9.51668364986896e-06
-2.37652386028867e-06
-1.2089896296926e-05
-2.8414377883469e-05
-3.05733975204212e-05
-5.00653791423498e-06
5.59212228201097e-06
-3.31869108303209e-05
-3.21345022646462e-05
-1.62463868375142e-05
-2.60948188583487e-05
-2.17652037454173e-05
-3.70647683049886e-05
-3.70643577928176e-05
-2.97759521238026e-05
-1.554622382702e-05
-1.95870887104574e-05
-3.26598553947368e-05
-1.91686762380534e-05
-2.04863744585757e-05
-2.69853410290352e-05
-3.34086714565138e-05
-2.73539137540282e-05
2.24375116764786e-06
-4.08000363571411e-05
-1.87971533714197e-05
-2.94882801000304e-05
-1.69884620003641e-05
-2.34593756608882e-06
-1.15131185293558e-05
1.59270707831783e-06
-3.24533820714736e-05
-4.32956430660163e-05
-3.24426720633246e-05
-1.93256855299745e-05
-5.58523481605334e-05
-1.03185126213674e-05
-1.11464219627889e-05
-1.58610812641578e-05
-4.21304935924732e-05
-1.87389537409802e-05
-2.55034334065727e-05
-3.25193137273918e-05
-2.06311394859739e-05
-3.93397636014071e-05
1.35132236889126e-05
-1.28368016855268e-05
-2.00985840490961e-05
-2.52388336518155e-05
-1.58861994202529e-05
-2.233941529684e-05
-1.15182138418674e-05
-1.06228806202368e-05
-1.09592597813058e-05
-1.51371697127946e-05
-1.79507969029209e-05
-1.67232161391484e-05
-1.29949828809381e-05
9.74166201315486e-07
-2.04341121152053e-05
-2.64108549793814e-05
-2.70011673649086e-05
-3.891579070409e-05
-2.17940002356415e-05
-2.56697589284785e-05
-4.50425013252886e-05
-2.71315457676025e-05
-9.88012488841111e-06
-2.57115517627256e-05
-1.78106293583988e-05
-4.28193930162734e-05
-3.05898044563162e-05
-3.42499866425523e-05
-3.14389868584995e-05
-1.44335763218387e-05
-1.73823283685188e-05
-2.55704641733062e-05
-6.59797328340347e-06
-2.81452533440533e-05
-2.43411930735105e-05
-6.09028271900438e-06
-3.42427346054226e-05
-2.95204721987574e-05
-2.29134541984809e-05
-1.14852628795927e-05
-8.26382889335742e-06
-5.78526498212117e-06
-1.40088003614607e-05
-8.59692899958176e-06
-6.61762586265695e-06
-2.25378292862244e-05
-3.22434357236556e-05
-3.97045980314129e-05
-1.72002222610933e-06
-3.95912639149874e-05
-5.25061388149013e-06
-3.06760210689631e-05
-3.21926414931037e-05
-3.12879305018059e-05
-1.98400663037051e-05
-2.11272293936718e-05
-2.9079414389841e-05
-1.78882070872957e-05
-2.66490317565302e-05
-3.43923477816583e-05
-2.24358808335546e-05
-1.94063404105657e-05
-1.12375390409646e-05
-1.80709602840643e-05
-3.03115173215355e-05
-6.06651737065122e-06
-2.74775065016931e-05
-1.64924310698586e-05
-2.24457200713357e-05
-1.91284957269105e-05
-1.95852787218632e-05
-3.94759901591014e-05
-1.71554036806198e-05
-4.42731084836297e-05
-1.78660138646293e-05
-2.8255007318603e-05
-1.79297585880989e-05
-2.59416586635322e-05
-1.30279304930417e-05
-2.19526925887752e-05
-2.40303803247394e-05
-7.66221447749546e-06
-9.43511268547553e-06
-1.9855580941306e-05
-1.84293801197604e-05
1.06325682771288e-06
-2.37808460607435e-05
-3.91066531393636e-06
-1.18750928781884e-05
-1.76252904282892e-05
-2.31448138200523e-05
-1.97615360168633e-05
-1.10331263714415e-05
-1.93416127413222e-05
-2.53763869726549e-05
-1.39324113206565e-05
-2.78541139472121e-05
-2.17122145689174e-05
-1.24733878064274e-05
-4.39718746678387e-05
-1.01042531901273e-05
-2.5697821211813e-05
-2.12755541845259e-05
-3.44075262812939e-05
-3.42728925862492e-05
-3.26133665306094e-06
-2.21318996210845e-05
-2.02883569618171e-05
-4.10827482762433e-05
-3.68484673638137e-05
-3.29036116053771e-05
-3.07802575748319e-05
-3.91328476636374e-05
-2.90407947767519e-05
-1.27391723910721e-05
-2.65683668007725e-05
-2.04235677557738e-05
-4.74578438623717e-05
-1.63900163816456e-05
-6.00745990512927e-06
-6.74994557679449e-06
-2.70122344070757e-05
-2.16614774480361e-05
-2.16464126741785e-05
-3.96826359141297e-05
-3.19469555830051e-05
-1.53269986220896e-05
-2.23320956868754e-05
-3.58787407395814e-05
-2.62782999774472e-05
-1.04025748959597e-05
-9.65499809302651e-06
-3.83428999089898e-05
-8.63338335172328e-06
-1.69673307741666e-05
-3.05272928927535e-05
-1.81125440535758e-05
-4.65890965951156e-06
-1.32152715460451e-05
-4.46718884514e-06
-2.76565506957732e-05
-4.44132293289127e-06
-1.4552232439693e-05
-4.88132138238021e-05
-2.15148935845876e-05
-1.22220022556782e-05
-2.1006689189584e-05
-9.38525205928588e-06
8.14833084782339e-06
-3.5878567541845e-05
-8.01178650618156e-06
-3.69253036987659e-05
-2.71947830030658e-05
-3.49204073487326e-05
-1.11018757063566e-05
-2.46760712711034e-05
-2.95931333649809e-05
-6.96734244430054e-06
-1.13107429568239e-07
-3.57635517214491e-05
-2.14769995391161e-05
-3.20790458211139e-05
6.56580076008955e-06
-1.43443847594773e-05
-7.95991040130123e-06
-7.46418920970159e-06
-2.31550894510988e-05
-3.55755586072843e-05
-1.34559997665351e-05
-4.21008343023843e-05
-5.74546946782579e-06
-2.09265563207295e-05
-3.67121060267279e-06
4.24545711665368e-06
-1.88639313990226e-05
-7.16036232746907e-06
-2.31259542909593e-05
-3.01439502444989e-05
3.41206577091368e-06
-1.83828103386139e-05
-3.85315681897398e-05
-3.52264094147222e-06
-1.81243612134431e-05
-2.244365203273e-05
-3.13522190502413e-05
-1.27604693947904e-05
-3.35017888421371e-05
-2.49340908816709e-05
-1.62901160543937e-05
-1.97310285279776e-05
-1.52118604210034e-05
-1.6220255696869e-05
-1.16575753596669e-05
-3.51472411652514e-05
-1.58125452241788e-05
-3.50716735375255e-05
3.09350352435157e-06
-2.11996898353424e-06
-1.1757863849594e-05
-5.01118886343465e-06
-1.04832435016845e-05
-3.54188148189094e-06
-1.39220536899583e-05
-3.09303568684077e-06
-2.05019781916781e-05
-1.8639985066467e-05
-2.63793702108774e-05
-2.07560852832197e-05
-3.10374347918854e-05
-1.78021871748968e-05
-2.58231531198604e-05
-2.33406609829489e-05
-1.68986243803811e-05
-3.57809868652828e-05
-3.31188766785301e-05
-3.79098530537334e-05
-2.97207834811406e-05
-1.6273920071395e-05
-3.25577441427169e-05
-3.12667311418162e-05
7.0097344130535e-07
-1.06514042025664e-05
-1.01696051290497e-05
-7.22206369373731e-06
-2.53082840893567e-06
-2.20911901626807e-05
-2.07548295003399e-05
-3.43363171100593e-05
-2.58050162109803e-05
-1.13480143913907e-05
-2.85877407346022e-05
-2.63946966911656e-05
-1.28759828981319e-05
-2.98993262229562e-05
-1.09520990131253e-05
-1.92518761548236e-05
-4.08279240947868e-05
-2.4168600200824e-05
-1.718661002715e-05
-2.36807607939254e-05
-2.77224486070728e-05
-1.86446085282286e-05
-7.79865999664866e-06
3.98792872861949e-06
-1.22738345347904e-05
-6.54713859320674e-06
-1.47331058079535e-05
-9.31764136689637e-06
-1.45597849280068e-05
-1.33776948751629e-05
-3.21295815234194e-05
-8.211147945949e-06
-9.13852692265152e-06
-3.08654620840657e-05
-1.77575843487205e-05
2.3815196925248e-06
-5.29432441573633e-05
-1.51016920950351e-05
-1.88351817049111e-05
-2.17982072474832e-05
2.29620802665883e-06
-7.11393847360536e-06
-2.34947848473659e-05
-6.73432506490138e-06
-2.28314616349047e-05
-1.99408870514266e-05
-3.22243747035121e-05
-2.48292948017378e-05
-3.9319221941642e-05
-4.00285542452763e-06
-2.31521335860543e-05
-1.46152517160419e-05
-1.30484724435804e-05
-7.51143103036857e-06
-2.45102228114223e-05
-1.54103779241349e-05
-9.40592990856845e-06
-5.17927450781294e-06
-1.36045362933322e-05
-2.58906668663292e-05
-1.20583329026204e-05
-2.42274791417258e-05
-3.17116627282775e-05
-2.05445960656277e-05
-1.29104781912571e-05
-1.88848408087191e-05
-2.26294051409632e-05
-3.12141450330822e-05
-2.65335813522571e-05
-1.97849580178505e-05
-1.90777352136807e-05
-3.36103869604576e-05
-1.1292253136393e-05
-2.77148412647275e-05
-2.97642662344773e-05
-2.83214702095827e-05
-1.63020574604079e-05
-2.5646070563419e-05
-3.08408976448266e-05
-2.86751723077611e-05
-1.15754485813865e-05
-2.60287810703732e-05
-3.58854471699637e-05
-2.18266274261951e-05
-2.76467460468273e-05
-1.66789955294442e-05
-7.51110180242031e-06
-4.24262272597241e-05
-2.87170301823266e-05
-2.38881196781056e-05
-2.82273134700204e-05
-2.03371532171516e-05
-2.9966356902263e-05
-2.14337536478427e-05
-3.12945929601442e-05
-2.52808842594782e-05
-3.23521692859488e-05
-2.26677741069463e-05
-3.29720535340835e-05
-2.879665295461e-05
-2.97962500697112e-05
-1.93356878541315e-05
-2.28636756878204e-05
-3.0281306904084e-05
-1.49316597165557e-05
-1.78782784659855e-05
-1.94129180516308e-05
-1.12671563329503e-05
-1.87595934932588e-05
-2.27260043815767e-05
-1.05442181091284e-05
3.75654608661763e-06
-1.34246107069864e-05
-2.99031288304882e-05
-1.58566085138212e-05
-6.18341912929599e-06
-4.67129251963195e-05
-1.00111357395922e-05
-3.32783242441192e-05
-1.37047210720842e-05
-2.67070155540723e-06
-5.42524492772291e-06
-1.87013608483323e-05
-1.89108574569802e-05
-2.18478961100159e-05
-1.36043070980912e-05
-4.62576065082126e-05
-1.46846436159356e-05
-1.5875325591427e-05
-5.49832358023915e-06
-7.072800192914e-06
-6.11885500276961e-06
-1.8512781009327e-05
-2.65091425434418e-05
1.31807474604636e-06
-3.38456003605251e-05
-1.18394197815331e-05
8.8999036444202e-07
-3.3263358512433e-05
-1.99682476954362e-05
-2.31076924016852e-05
-1.85267382805491e-05
-2.38246810843827e-05
-3.67677793236538e-05
-1.34275542880443e-05
-1.52328532723797e-05
-4.12093903341304e-05
-3.23471674459424e-05
-9.76614196324918e-06
-4.2873758846914e-05
-4.81821333507685e-06
-4.0207613747078e-05
-1.76312210482857e-05
-3.1969819437141e-05
-2.91317901042823e-05
-3.0900458753812e-05
-2.84399212754594e-05
7.55544705722817e-07
-3.04257828291354e-05
-1.89377747267928e-05
-1.0396154978076e-05
-1.34040618104207e-05
-3.25579223887196e-05
-1.30688225064467e-05
-2.64972995177853e-05
-2.1363045076516e-05
-2.54582672018906e-05
-2.3963117478798e-05
-5.90986684228099e-07
-2.4274232866728e-05
-4.95090953584482e-06
-3.66484175814815e-05
-2.63976935988563e-05
-5.23546897305149e-05
-5.19003223308146e-05
-3.68568244741254e-05
-1.18872714059301e-05
-3.45173516621525e-05
-3.74961213160155e-05
-3.61596008247433e-05
-3.24354585496233e-05
-4.14657059983504e-06
-3.7327651935897e-05
-2.51132096679185e-05
-2.24509214521642e-05
-2.03640624952722e-05
8.03917233390369e-06
-3.26939842582961e-05
-3.94403161373738e-05
-2.40918880046061e-05
-2.2950747997871e-05
-3.90995552548403e-05
-2.71591080133127e-05
-8.32944201901368e-06
-1.45554810631842e-05
-4.28331459539476e-06
-2.48265610554431e-05
-3.97665207742793e-06
-2.76982182537904e-05
9.35687098277927e-06
-2.38478939586829e-05
-2.42146448115543e-05
-2.84627448437832e-05
-2.49004942557205e-05
-1.34220124722006e-05
-1.04117796758354e-05
1.07551540406871e-06
-9.00528264089005e-06
-1.18054715876082e-05
-4.00432291092112e-05
-3.12270977115412e-05
-8.23591281593938e-06
-2.11885983923007e-05
-2.63608557591981e-05
-3.19348486284624e-05
-2.61070309199108e-05
-1.77358952149928e-05
-8.91534867440353e-06
-9.63579489925038e-06
-3.32266551904885e-05
-1.09656202652497e-06
-1.21131173428158e-05
-4.09871967264114e-05
-8.37886194537927e-06
-3.60315639358338e-05
-3.13014161374702e-05
3.89447914294087e-06
-2.20787788952829e-05
-3.68311480224109e-05
-1.97923644767957e-05
-1.20433905101559e-05
-3.23494305009795e-05
-1.31132538189462e-05
-1.90847788195867e-05
-4.09323966146763e-05
-2.61149411928957e-05
-3.24822096176468e-05
-1.85322554369771e-06
-1.62188354724156e-05
-4.25418672747242e-05
-3.82979767242468e-06
-2.54862510811839e-05
-3.52703654594421e-05
-3.62245564224209e-05
-2.81080348488633e-05
-4.14210366236962e-05
-1.12669838732332e-05
-3.71782009008237e-05
-1.61134052847875e-05
-1.63347518414174e-06
-2.53372776923871e-05
-2.0560840703755e-05
-2.19657772876805e-05
-8.50213568141941e-06
-1.39208728615678e-05
-5.90413915329511e-06
-2.07680203539829e-05
-4.01718511320915e-05
-7.46909872595782e-06
-8.34988377451286e-06
-4.32540585466949e-05
3.70969469587431e-06
-1.61923516668458e-05
-1.70509109362385e-05
-2.25609157091372e-05
-6.3107614664053e-06
-3.14543896416213e-06
-1.43493724765698e-05
-2.7429123635981e-05
-1.39883177789354e-05
-1.53647914421228e-05
-2.61733866076654e-05
-8.00507248998804e-06
-3.06641500293441e-05
-1.76223078694616e-05
-2.66001669910271e-05
-2.53285698636713e-05
-1.562581929304e-05
-3.3277661556973e-05
-1.56095288548941e-05
-4.39681955709519e-05
-3.42682123014237e-05
-2.36494560644254e-05
-5.15843041452572e-06
6.67492060713986e-06
-2.81850966925859e-05
-3.73924011030993e-05
-1.9944396976115e-05
-4.68808023034606e-05
-8.26425357130921e-08
-1.94867895536152e-05
-6.32832061754588e-06
-2.16220297173138e-05
-2.13387840027578e-05
-2.15017073882621e-05
-1.13060510949992e-05
-4.53200063882604e-05
-2.98081535524622e-05
-1.13650653351973e-05
-3.68886238422837e-05
-3.5394986874926e-05
-1.32676788034343e-05
-8.03550428201168e-06
-1.31088777777359e-05
-2.42257613590276e-05
-1.47205575170763e-05
-2.1844530214719e-05
-2.3462306984176e-05
-2.3594243474452e-05
-1.77394984913899e-05
-2.34517571618858e-05
-3.46284721263465e-05
-9.60796170451215e-06
-1.83141754118273e-05
-2.81089478437346e-05
-2.82577370520885e-05
-6.60071957035341e-06
-3.66975587228953e-05
-2.60677155523478e-05
-1.58122488692781e-05
-2.99289860304708e-05
-1.56476012701841e-05
-1.16163576689663e-05
-3.07450218076797e-05
-2.17447762699373e-05
-3.06732845586162e-05
-5.48620850501368e-05
-1.508017464185e-05
-2.83794379496913e-05
-3.1061972776615e-05
-4.37365102957256e-05
-4.9008569306436e-05
-2.66553555903789e-05
-2.43964298594984e-05
-2.38626269735035e-05
-1.33660120174818e-05
-3.23018552177522e-05
6.12346715250338e-07
-3.17474880279991e-05
3.50447445915738e-06
-1.42578194711017e-05
-2.14190640057737e-05
-1.44824550941843e-05
-2.02080972905022e-05
-2.66984747446523e-05
-3.49187391906193e-05
-2.24205084652771e-05
-3.12408649492123e-05
-3.71404157359401e-05
-3.28598063393576e-05
-1.13763169675679e-05
-6.35528075429183e-07
-1.00966045043127e-05
-3.77395723664142e-05
-3.36241014594895e-05
-2.0577379858905e-05
-1.1243541401251e-05
-3.61663775764097e-05
-9.39794005097507e-06
-3.72921613171239e-05
-2.83197704295072e-05
-3.86189347254387e-05
-3.98573668471017e-05
-6.68650946296372e-06
-1.49398655119691e-05
-1.18140411659213e-05
8.19926791475331e-07
-1.77835624351809e-05
-2.47981052239976e-05
-1.61116011393779e-05
-2.16054216712855e-05
-1.30434398284542e-05
-2.58879121510594e-05
-3.43014319001563e-05
-1.61721428618311e-05
-3.72302413336765e-05
-3.29849294284116e-05
-3.00959495909892e-05
-2.77975989083237e-05
-1.2768189663616e-05
-4.32200219705202e-05
-1.90075131145849e-05
-8.28795674758363e-06
-3.89939700666128e-05
-1.36552823842749e-05
-2.06265511256244e-05
-2.08117010817753e-05
-2.69635103655383e-05
-2.30584365078763e-05
-2.56048534168586e-05
-2.29281869375236e-05
-2.58090374146306e-05
-1.24725754571256e-05
-3.85819158987829e-05
-7.84111133052357e-06
-1.24650344166589e-05
-2.47724123335031e-05
-3.3891633430666e-05
-1.8780544004834e-05
-5.28859841857074e-06
-2.68989859658911e-05
-1.70741524652319e-05
-1.62466573208279e-05
-1.69507140154243e-05
-2.40218340047886e-05
-2.25159384073322e-05
-8.87062535121652e-06
-2.40303811370806e-05
-1.0918877828676e-05
3.58479656255265e-06
-9.30855014856764e-06
-9.33614985137935e-06
2.10697879624847e-06
-2.54026987957924e-05
-1.19034940199347e-05
-3.18927250022155e-05
-1.90540147050597e-05
-3.64142236882917e-05
-1.70740425787786e-05
-1.76262357112794e-05
-8.50297836787744e-06
3.12116411254388e-07
-1.33917110509618e-05
-7.6610475680005e-06
-4.70468002393248e-05
-2.6170954033387e-05
-1.36090392849688e-05
-1.01768756222553e-05
4.76846951335335e-06
-2.09319728573327e-05
-3.65963633351419e-05
-1.15368128862636e-05
-1.39171514053361e-05
-6.5008655680513e-06
-1.42578247240434e-05
-1.54599403733306e-06
-1.50467091223915e-05
3.74762829480681e-08
-3.75735946027091e-05
-1.65199071409017e-05
-3.11400260320424e-05
-2.89431712537348e-05
-1.66655178736707e-05
-1.96581378537289e-05
-1.12353934721042e-05
-1.44426085753787e-05
-1.31908412535565e-05
-7.4175216042935e-06
-2.58548685860375e-05
3.14561247532549e-06
-2.92888068987638e-05
-1.77366869492874e-05
-2.99951110956373e-05
-2.22110132704359e-05
-2.93532621334678e-05
-1.70227154576998e-05
-2.58547882731123e-05
-2.78602509732516e-05
-5.85891827424086e-06
-9.06316853301662e-06
-3.22343001441415e-05
-2.13088885632348e-05
-2.32388614744085e-05
-2.29750321168158e-05
-3.09155713194582e-05
-2.44776380168264e-05
-7.86155566376176e-06
-1.3204570808995e-05
-3.2622092328607e-05
-1.80296179329314e-05
-3.64845538358138e-05
-2.09168293581369e-05
-1.35437781873697e-05
-2.42086686197241e-05
-2.53762949928592e-05
-1.23953685457637e-05
-2.02280645263475e-05
-3.57912572771019e-05
-2.11404277240101e-05
-1.58826427646808e-05
-8.31175143861123e-06
-6.11783267677439e-05
-2.13711214770016e-05
-2.44718318015082e-05
-2.21572378983267e-05
-1.60000019001519e-05
-2.38204906804864e-05
-1.87206428968407e-05
-3.06380840054954e-05
-3.04441830290511e-05
-2.60872703250537e-05
-2.2633279635649e-05
-1.34206817114252e-05
-1.29573237898383e-05
-1.00561086365989e-05
-2.40501267347707e-05
-3.34418983328676e-05
-5.14165893128088e-06
-2.04681813962291e-05
-3.5622674535279e-05
-3.76669866986634e-05
-4.09347627393333e-05
-1.3390855829308e-05
2.40194908530766e-06
-2.62194493502887e-05
-1.72342289673752e-05
-2.56694479482361e-05
-1.5565289278328e-05
-2.5500723141976e-05
-1.491767750254e-05
-3.43399751587793e-05
-2.13685104137088e-05
-2.32328934161682e-05
-1.29074572817366e-06
-1.31826101583466e-05
5.88379214823214e-06
-2.52399986472493e-06
-2.26547573268462e-05
-2.81416168832914e-05
-4.0819991207251e-05
1.31984199206541e-06
-2.38226075421863e-05
-1.63911260687535e-05
-3.57635366558995e-05
-4.44563689194821e-05
-8.27546063258293e-06
-1.90599029429218e-05
-2.11462107264337e-05
-1.43195301166382e-05
-5.63520949310286e-05
-2.66408170543277e-05
-2.38196370856773e-05
-2.81108321186326e-05
-2.56022730782888e-05
2.62236161831158e-08
-2.67526383071801e-05
-3.12031342639248e-05
-1.86317248523894e-05
-3.53835380078541e-05
-3.97527270839763e-05
-7.56226389592428e-06
-3.92405695995252e-05
-1.09254277459539e-05
-2.78891894296219e-05
-3.34414754699728e-05
-2.01492047589795e-05
-1.90206827932224e-05
-1.03897787465833e-05
-7.47548308086408e-06
-1.59191206375333e-05
-1.07626686669072e-05
1.93152243736457e-06
-1.78097999130974e-05
-7.98512441940388e-06
-3.07714431402046e-05
-1.23171006204569e-05
-3.33331509062213e-05
-3.72720792562783e-05
-4.36120902660584e-05
-1.22223268035228e-05
-9.07096346280321e-06
-3.50478449711956e-05
-3.04122003607182e-05
-4.16211914169016e-05
-4.56466628337404e-05
-2.8895648186438e-05
-1.88374561183183e-05
7.18304677181794e-06
-3.77124695513356e-05
-1.94048405146512e-05
-6.16144496305936e-06
-5.43737181067257e-06
-3.72914873017858e-05
-2.25745590761082e-05
-1.63245607016208e-05
-3.03874058568679e-05
-1.28205430064239e-05
-3.86571878046151e-05
-2.60540221356042e-05
-1.38899792928041e-05
-4.30831424928741e-05
-9.33038100432387e-06
-1.22509058464849e-05
-3.20738191069697e-05
-1.53882984004601e-05
-2.54414647247636e-05
-4.98145930929909e-06
-2.21255950630559e-05
-6.46054301102894e-07
-6.96512403941692e-06
-1.80532379605226e-05
-1.28207442821763e-05
-2.35791646124646e-05
-1.35003401224971e-05
-1.43482408452378e-05
-8.03867433785831e-06
-1.4723414765966e-05
-2.68319943274235e-05
-3.18760783883304e-05
-3.54475245387821e-05
-2.20137792162822e-05
-8.36378792931377e-06
-2.85010671323667e-05
-1.32730685809094e-07
-2.7367710671389e-05
-2.80759219949809e-05
-2.67588992198214e-05
9.61923829900789e-07
-3.2193845234658e-05
-9.8721751531532e-06
-2.58039280353528e-05
-2.63918409078427e-05
-2.06638218103089e-05
-1.98072363947112e-05
-3.44500644520966e-05
-1.94036758753898e-05
3.73436862060385e-06
-2.29784661989152e-05
-1.2648164227255e-05
-2.19044181207382e-05
-1.45825432016117e-05
-2.48326158517482e-05
-4.13220929924681e-05
-2.67170440962639e-05
-1.82586542297026e-05
-3.6417777135961e-05
-2.33781904899197e-05
-7.11900640811369e-06
-3.91224800364943e-06
-4.18057660738538e-05
-1.64019541571477e-05
-2.96443625603556e-05
-1.4761654575764e-05
-5.22155561388108e-05
-2.03522973141328e-05
-2.01576857864585e-05
-3.03032538676275e-05
-3.40541011705118e-05
-1.15011512010202e-05
-1.59829913984942e-05
-1.67546984717684e-05
-2.54156474808671e-05
-7.42912174731152e-06
-2.45563916146374e-06
-3.21709625247971e-05
-3.60714468048072e-05
-1.0600514299962e-05
-2.28885966691622e-05
-1.69766393776097e-05
-1.26604957142224e-05
-1.04003817274533e-05
-1.60173005739187e-05
-3.68876911589642e-05
-2.14299222443597e-05
-2.4994977130298e-05
-2.77266895987881e-05
-2.5621892514076e-05
-1.35939163457988e-05
-9.92439232046571e-06
-4.5567184625803e-06
-2.49831185977213e-05
-3.0637340965109e-05
-2.70706783716304e-05
-2.08371914113051e-05
-3.23806100163156e-05
-1.48590907267574e-05
-3.33529358253601e-05
-8.99468362178205e-06
-1.08904874448342e-05
-8.89460033787583e-06
-3.42916414491054e-05
-2.43877992747511e-05
-2.29379219324521e-05
-2.69783230776346e-05
-9.13699524745022e-06
-2.10692175766587e-06
-2.06641012958634e-05
-2.2119142374622e-06
-3.9357673693355e-05
-1.68525808773358e-05
-4.94444709684088e-05
-1.24885104244002e-05
-1.63431666402553e-05
-2.57214719639032e-05
-8.60913305799527e-06
-1.78496364710592e-05
-3.0392588474064e-05
-1.22887064906883e-05
-5.0420176396002e-06
-1.49253386291335e-05
-2.32789372029247e-05
-2.05820946670747e-05
-1.1564933511805e-06
-9.6874556009915e-06
-5.79793824180276e-06
-2.60303148254156e-05
-2.32671564968102e-05
-3.05542310379983e-05
-1.97246520780803e-05
-2.58483648672096e-05
-2.36378645234772e-05
-8.4822136687932e-06
-1.59886432490708e-05
-4.09099444505424e-05
1.33708274432872e-05
-1.24390887414622e-05
-2.1685913092291e-05
-3.95750370343527e-05
-2.52285176723476e-05
-3.98312770362909e-05
-1.33828156759265e-05
-1.65193584678845e-05
-1.88529504419651e-05
1.08423875082739e-06
-5.53491269636095e-06
-3.51314188022906e-05
-2.89498295726342e-05
-2.41581963767338e-05
-2.03943570215377e-05
-1.2776760473312e-05
-1.36680655196485e-05
-2.85270042028065e-05
-2.91317589607011e-05
-5.27250511711733e-06
-1.78816997622474e-05
-3.15067649631137e-05
-2.98230476543328e-05
-2.3033609916218e-05
-2.67023489371555e-05
-6.01245401067777e-06
-2.19821216693157e-05
-1.98586173256628e-05
-1.81072273763768e-05
-1.95658885560306e-05
-4.11287153563278e-06
-1.75243404009438e-06
-2.51352276205246e-05
-1.08937375985211e-05
-2.03046469514489e-05
-4.64630377017471e-05
-2.70190552168883e-05
-3.01980991819368e-05
-3.28383726463758e-05
-3.1969963585012e-05
-2.39765319183775e-05
-4.60090618127767e-05
-1.15779736891986e-05
-2.46735057518835e-05
-1.2400288938763e-05
-2.333190604266e-05
-2.0924565057134e-05
2.54841349395719e-07
1.04901756499941e-06
4.83885670438458e-06
-1.50657650737315e-05
-4.00299825129266e-07
-3.0952331779278e-05
-2.84252507525439e-05
-2.68626494187184e-05
-8.45419044805335e-06
4.79415974650895e-06
-4.11781360268434e-05
-1.83589167928032e-05
-2.90034318028736e-05
-2.18293960235212e-05
-3.02749113838602e-05
-1.65218991769276e-05
-1.16025792276175e-05
-6.78532837008193e-06
-2.00085266396881e-05
-2.67161416670301e-05
-2.28529712357673e-05
-3.07868066781897e-05
-2.44704101531035e-05
-3.50506151066401e-05
-2.48582091669879e-05
-3.48029281545763e-05
-5.52055171053611e-06
-2.21744372602431e-05
-9.76964814621807e-06
-2.87400728916531e-05
-2.35409245098555e-05
-1.45059681808854e-05
-3.64769040485259e-05
-3.42987796394156e-05
-1.04126615442017e-05
-9.23556541062283e-06
-2.37774596125281e-05
-3.938319623793e-05
-2.72670224657988e-05
-4.4186966006565e-06
-3.25100249163699e-05
-4.60308060623612e-05
-1.821600489303e-05
-3.29223898408353e-05
-4.08126472351208e-05
-1.05394552413266e-06
-2.93777217380549e-05
-2.33405038698215e-05
-3.50607988770512e-05
-1.36279834217561e-05
-2.36843037765382e-05
-6.15507309051664e-07
-2.68087681382406e-05
-8.81737944916911e-07
-5.67241250799186e-06
-8.49499846940356e-06
-2.61706213078143e-05
-1.15079541424129e-05
-1.73360528401099e-05
-9.96228236649026e-06
-1.59026243701666e-05
-2.99138615790058e-05
-3.17383727335948e-05
-3.9938003298214e-05
-2.08969012996328e-05
-2.79577877320967e-05
-2.56421067727784e-05
-1.83696565243583e-05
-2.17668003133668e-05
-2.5028091691335e-06
-3.1412725187001e-05
-1.85071109480253e-05
-2.43008099169468e-05
-5.99415362623687e-06
-3.86704929885456e-06
-3.46346259910736e-05
-2.86172382764266e-05
-2.21863938722557e-05
-3.42856851494397e-05
-2.59371944643042e-05
-2.33223209645361e-05
-1.86945275359752e-05
-4.43260880950305e-05
-1.93134014787282e-05
-1.0863789392543e-06
-8.32739629125053e-06
-2.30757252285684e-05
-2.49466961503412e-05
-2.18871592521071e-05
1.60679517435823e-06
-2.39527487019297e-05
-2.58125747393525e-05
-1.44215148613994e-05
-3.32429977150201e-05
-1.67941028426242e-05
-8.25138933703895e-06
-3.83180372731638e-05
-1.53024922157887e-06
-8.25405715783049e-06
-4.10256735685506e-05
-4.17419423205787e-05
-1.81190780221257e-05
-9.82165542784183e-06
-8.70929318583399e-06
-1.66144183224836e-05
-1.34960650195571e-05
-3.78156576593709e-05
-4.28202679481915e-05
-1.35453175622511e-05
-2.69668284948172e-05
-2.84880580233276e-05
-2.49400953716822e-05
-1.60944483898999e-05
-4.09303671171765e-05
-2.54998082174665e-05
-7.33472767683118e-06
-2.9034912118527e-05
-2.90624916361628e-05
-2.43215040730571e-05
-1.39223921013387e-05
-9.85133151373906e-06
-2.5168056760387e-05
-8.27442018157407e-06
-3.15737409115636e-05
-1.18703988095346e-05
-3.61980284346039e-06
-4.19558702546265e-05
-2.67247113495291e-05
-2.61319210018569e-05
-4.6367134547986e-06
-1.59977234253422e-05
-3.76212647720368e-06
-7.63037605599377e-06
-3.6502664442549e-05
-2.21786902040016e-05
-2.66303389046116e-05
-6.44993469823532e-06
-3.13538416556302e-05
-3.42806044110722e-05
-1.43775571826287e-05
-1.7203621486582e-05
-9.51507897693239e-06
-2.29546809076662e-05
-1.38153757608908e-05
-1.9470759262493e-05
-4.06999699440522e-05
-2.30904357272656e-05
-1.96541598919083e-05
-3.06248704091653e-05
-2.5577075644028e-06
-3.05014476850956e-05
-1.59950241480074e-05
-1.44644207119542e-05
-2.09504622099289e-05
-3.48135961263112e-05
-4.40116733025012e-05
-3.19593232483926e-05
8.31616515444886e-06
-1.26406910469389e-05
-2.22444750353683e-05
-2.65350111951784e-05
-3.60448518157511e-05
-1.08195166046738e-05
-1.76942996420555e-05
-3.31825315128762e-05
-1.87346242001883e-05
-4.05374750556918e-05
-3.97905168232077e-05
-2.34168355261228e-05
-2.12541428211166e-05
-2.34049799509409e-05
-1.48689924327689e-05
-1.78288007218715e-05
-1.33983599991028e-05
-2.33523370835905e-05
-2.46681256054169e-05
-2.44831211161444e-05
-3.7970982891009e-05
-2.38572505774434e-05
-2.03167833208533e-05
-1.07417179488623e-05
3.06986080312574e-06
-4.62758666383862e-07
7.70831197489187e-06
-3.91545655464587e-05
-2.23083920165647e-05
-2.35271691613293e-05
-1.93549744220504e-05
-2.13116171033155e-05
-1.51816653355446e-05
-4.83407232600282e-05
-4.2350060121778e-05
-3.30664926712381e-05
-2.69877940155464e-05
-6.64349236309316e-06
-3.04943885971761e-05
-3.53949907431381e-05
-2.31370888772362e-05
-2.4220467836528e-05
-1.38848519273202e-05
-3.2215396618751e-06
-2.20893100680201e-05
-1.08764899374356e-05
-4.21281236567329e-06
-1.35303316702249e-05
-6.10109078038022e-06
-1.4100090673876e-05
-3.282704417706e-05
-2.34302582615025e-05
-2.2991865238427e-05
-1.33743862483557e-05
-3.21803163609203e-05
-2.73514069492821e-05
-2.2333302571034e-05
-3.9683152303483e-05
-7.81901999235705e-06
-3.76507966491504e-05
-1.09232313218225e-05
-2.37496964403164e-05
-4.06427899138448e-05
-1.33935360363043e-05
-2.4938107056924e-05
-6.92243252362945e-06
-1.45104975115467e-05
-3.26304774431483e-06
-1.91161188065728e-05
-9.03029965767194e-07
-2.00775915435922e-05
-4.37352878288403e-05
-2.73822373683745e-05
-3.52653052162124e-05
-1.90447391137872e-05
8.18453997328855e-06
-3.0780415044081e-05
-1.18020085572153e-05
-1.50722276522089e-05
-1.59766626840966e-05
-1.66328911425848e-05
-1.23989892859677e-05
-3.31690738291121e-05
-2.09169712792011e-05
-7.03692005291698e-06
-9.27187011674621e-06
-2.31875156800773e-05
-1.61272980277813e-05
-1.80908931418361e-05
-1.33790719198279e-05
9.00276784842755e-07
7.60553035736877e-06
-1.34051062827081e-05
-1.85802803827836e-05
-2.17878704547152e-06
-1.0141224991172e-05
-1.85415682095164e-05
-1.97751554851242e-05
-1.03466544298508e-05
-1.97368025742139e-05
-1.16702797572673e-05
-2.40432594377265e-05
-1.49254658665015e-05
-1.57045441630916e-05
-1.94463465289581e-05
-1.87390411159113e-05
-2.33998217849327e-05
-2.14335368800934e-05
-2.32823780022321e-05
-5.63060893124458e-06
1.88770123344801e-06
-2.70887746166253e-05
-2.08435026373462e-05
-1.35397758780742e-05
-2.41555498124197e-05
-1.97923429143629e-05
-2.98718607884079e-05
-3.15158143234627e-05
-6.31404841251997e-06
-1.47571963431465e-05
-1.67582648678836e-05
-1.70858794251089e-05
-2.63647694460465e-05
-1.72609073223791e-05
-1.02924201069801e-05
-3.18244800196844e-05
-1.74757297306756e-05
-2.94416044271095e-05
2.27886304820714e-06
-1.23067971510505e-05
-9.69908783407839e-06
-4.01517004147723e-05
-1.9043764516834e-05
-1.08631993155721e-05
-2.20344397484517e-05
-6.88380377337273e-06
-2.32648446694463e-05
-3.43123082711624e-05
-1.89196290040494e-05
-1.4635703391713e-05
-4.31406632180825e-07
-3.3220582880407e-05
-1.66856882106884e-05
-8.40154769695459e-06
-1.41284011163039e-05
-2.51145222916449e-05
-1.79484765724954e-05
-2.42777813580903e-05
-1.68854892008033e-05
-4.0643495176222e-05
-1.15555127296566e-05
-3.61270527927579e-05
-4.16586579224786e-05
-3.78910790138749e-05
2.09367141440104e-06
-1.40833859536978e-05
-1.7762824646774e-05
-1.36956690290726e-05
-1.31498731922232e-05
-3.33835268207308e-05
-2.03517822125822e-05
-3.8183145931625e-05
-1.8962346644001e-05
-2.33004907102502e-05
-1.0409211360139e-05
-2.84826536740946e-05
-3.47385547824693e-05
-4.44167006874625e-05
-1.6365574338243e-05
-2.8835112356899e-05
-2.10977946144227e-05
1.51668949311268e-05
-1.92611959464853e-05
-1.46857851390491e-05
-1.81759631571773e-05
-6.75086293365505e-06
-2.53183150789322e-05
-2.73224521600316e-05
-3.74636936307229e-05
-2.62462586419174e-05
-2.77013607233774e-05
-2.42893290647882e-06
-3.83544077735241e-06
4.8674400956655e-07
-3.87360747285293e-05
-1.28059162922208e-05
-2.54950766759511e-05
-1.975971287329e-05
7.19594855788016e-06
-9.79845535564211e-06
-2.22715036173509e-05
-7.64516049236306e-06
-3.94047321830299e-05
-1.38437445934873e-05
-1.85014973295747e-05
-3.88044596490597e-05
-2.46654411520306e-06
-5.52745941629413e-08
1.78145939434943e-06
-3.84686197224598e-05
-3.25308736198097e-05
-1.43379161635862e-05
-3.29728435923899e-05
-7.45474411069235e-06
-1.37948049470508e-05
-2.56674345319382e-05
-2.53079230074667e-05
-1.78095541729342e-05
-9.92101944065957e-06
-1.13185714868518e-05
-2.43323452315706e-05
-3.52557153041224e-05
-2.00518116795955e-05
-2.96903444726388e-06
-4.73533247675517e-05
-1.86645346879453e-05
-4.06476428221755e-05
-1.9910666291085e-05
-2.10260997674918e-05
-2.92786260691887e-05
-7.23574768779709e-06
-2.75190417479166e-05
-6.37486287340836e-06
-2.47539043133689e-05
-1.20118335945945e-05
-2.68813393966653e-05
-2.34454618035534e-05
-1.22675968194828e-05
-1.10964378321633e-06
-2.2363642102491e-05
-4.03681970484445e-05
-3.9136101469733e-05
-2.21798415095652e-05
-1.75625519011162e-05
-1.17886673617367e-05
-1.96585986586778e-05
-2.48945339289101e-05
-1.97522195329462e-05
1.46301727282358e-07
-6.83544566254517e-06
-7.1916167424169e-06
-2.3654870277534e-05
-1.47698899805185e-05
-2.21680241592775e-05
-2.29282034244443e-06
-2.09617541827729e-05
-2.36667244473826e-05
-8.85072374547208e-06
-2.65786714082129e-05
-2.69957226237059e-05
-2.44815944691017e-05
-2.44418487462007e-05
-3.10050260100226e-05
-3.79571305793835e-05
-5.9950864410875e-06
-3.38937140268138e-05
-9.3199643657526e-06
-2.23716648511951e-05
-4.39436809049982e-05
-2.06547200341258e-05
-2.50794547563047e-05
-1.36975798875255e-05
-3.51641149482136e-05
-5.06542554150227e-05
-1.15264062831276e-05
-7.89260955259275e-06
-5.23922737248556e-05
-2.89507422819701e-05
-1.30148507118341e-05
-3.38148871736083e-06
6.27481505903792e-06
-4.40582166026783e-05
-1.63378608766399e-05
-8.51209865335558e-07
-4.75035535428875e-06
-2.27253825154085e-05
-4.17645677568072e-05
-1.38183820417556e-05
1.12605969987293e-05
-1.51607246049053e-05
-1.9397432192004e-05
-1.85613461661814e-05
-2.38177164943982e-05
-1.05399791577191e-05
-3.27629143964997e-05
-1.86430682619088e-05
-5.78752427940019e-06
-3.0471916999571e-05
-9.73975144384419e-06
-9.25097836861935e-06
-2.44869167346853e-05
-2.1200505964299e-05
-2.06908494508142e-05
-6.55615729977766e-06
1.27888575234961e-05
-3.03212641891408e-05
-3.49130918402332e-05
-2.49300907669471e-05
-2.95693139547169e-06
-1.94328521175593e-05
-3.33249711639882e-05
-3.59816925000207e-05
3.11919143010445e-06
-9.50242257667919e-06
-3.42140072119282e-05
-3.98136379149996e-05
-2.56785380984856e-05
-5.38452771232535e-08
-3.48281371591872e-05
-1.32429551029459e-05
-2.56344410146397e-05
-1.22973601072493e-05
-3.59476444480918e-06
-2.11012704602443e-05
-3.12836216309474e-05
-2.53964098323713e-05
-1.56736472479786e-05
-2.80715051356999e-05
-2.20840940196453e-05
-2.55352845271206e-05
-3.76502703954622e-05
-2.92939784331169e-06
-1.24870217815366e-05
-8.44835221913917e-06
-1.51333890874609e-05
-1.01794553898099e-05
-1.2191103543446e-05
-3.79692377377177e-05
-4.54356505365628e-06
-1.40123331567377e-05
-4.64473818400966e-05
-3.61245557657514e-05
-3.66087572681699e-05
-1.36077380230211e-05
-3.82071720495516e-05
-3.70131018421183e-05
-1.72470238254305e-05
-3.77724597914784e-05
-3.03123806837898e-05
-1.42510292584892e-05
-2.71663622593191e-05
-2.67710979484922e-05
-2.98544973187314e-05
1.8302185589989e-08
-1.47094479841185e-05
-6.93345901264197e-06
-4.32527570577157e-05
-3.52323695136381e-05
-1.85703915333517e-05
-4.26035391232664e-05
-2.65356161069044e-05
-2.92403269160092e-05
-2.97169758546682e-05
-1.66779456404682e-05
-9.71874220598148e-06
-1.31624061161901e-05
-2.6283478954331e-05
-1.26988161891286e-05
-1.78904032462862e-05
-2.31936658989185e-05
-2.8327129938036e-05
-2.72532329397847e-05
-5.81470752863772e-05
-2.32284078131437e-05
-2.13710745313775e-05
-1.30335161174303e-05
-3.89755914152111e-05
-2.87621002182777e-05
-1.21844515715634e-05
-1.44154767795182e-05
-1.56275775684172e-06
-1.35544574950767e-05
-1.2202657052614e-05
-3.35371385354205e-05
-1.73183720261198e-05
-3.88980421249173e-05
-1.30612184473274e-05
-2.79562957559824e-05
-3.05941397039396e-05
-3.32608025395564e-05
-2.81624812032506e-06
-2.84380889773944e-05
-1.2766295875063e-05
-1.6755660590436e-05
-2.10279764987945e-05
1.11279024150676e-05
-1.57009177270388e-05
-1.44873934529232e-05
-1.94295659494659e-05
-1.4732516946262e-05
-3.09615255513685e-05
-2.10086614071848e-05
-2.72656528366944e-05
-2.92815600723103e-05
-1.28437366701376e-05
-1.98764564732856e-05
-2.79554546394393e-05
-2.69206905720556e-05
-2.59890103920571e-05
-2.40852812345243e-05
-2.77863118443178e-05
-1.37407284231495e-05
-2.33593047554418e-05
-2.61258814493811e-05
-4.16911745007135e-05
-2.13640482388049e-05
-2.13491113117526e-05
-1.60067048731799e-05
-2.2456886412379e-05
-2.95977655260348e-05
-1.17904785751769e-06
-2.10026706124231e-05
1.35028119812414e-06
-8.6720375076066e-07
-1.35841577047213e-05
4.75249264780326e-06
-1.98269957958817e-05
-4.35683275301213e-05
-1.85515446392841e-05
1.05492046461297e-05
-2.3693975195198e-05
-3.02632985365068e-05
-6.8618359886249e-06
-3.5943167269524e-05
-3.80337282102195e-05
-3.58717106285351e-05
-2.34701733238391e-05
