# Supplementary material for: Research on computational propagation and identification of mine microseismic signals based on deep learning
Source: PLoS One. 2025 Oct 22;20(10):e0334641. doi: 10.1371/journal.pone.0334641 (PMC12543183; doi:10.1371/journal.pone.0334641)
Supplement: S3 Data — (ZIP) [file pone.0334641.s003.zip › 000100500002908.xlsx_0.txt_24.txt.txt]

-1.65159397765411e-05
6.15706791753613e-06
-3.02390424881888e-05
-2.06738260123941e-05
-1.03613040997065e-05
-4.87154864029567e-05
-1.90938541213765e-05
-3.4748554082892e-05
-4.72912189373212e-05
-3.63962280828782e-05
-2.98845155269424e-05
2.47363423876218e-07
-6.92949460503406e-06
-3.13218114261502e-05
-2.24246809321991e-05
-2.41054362537904e-05
-3.42319591374517e-05
-4.16285233075746e-06
-2.75916332437348e-05
-1.18297288175408e-05
-1.96118578458188e-05
-2.70100720409993e-05
-2.43127864540479e-05
-3.52623092022585e-05
-2.58311316608102e-05
-2.51404794925254e-05
-2.81807737968521e-05
-1.81891409291889e-05
-3.84050572179035e-05
-1.9726600949462e-05
-7.97984577764033e-06
-2.57809653009499e-05
-1.57965098998597e-05
-1.70633152515478e-05
-2.21797795410625e-05
-3.45058645233873e-05
4.97218725481305e-06
-5.99263471296245e-06
-2.06247999197667e-05
2.15567354439885e-06
-3.89771009484233e-05
-4.27842007119877e-05
-2.88806633515748e-05
-1.85882325548687e-05
-2.75217488041492e-05
-2.44647367744627e-05
-1.23953550637094e-05
-2.23513258033334e-05
-3.0498222603996e-06
1.45374683536186e-05
-2.40925259576935e-05
-2.9917689374601e-05
-9.54328506327575e-06
-1.00358347562144e-05
-8.8746599705375e-06
-2.21785626579479e-05
-1.77626260499765e-05
-9.75237754653466e-06
-3.30186400745903e-05
-3.60768846457266e-05
-2.54291678497542e-05
-3.49244529768836e-05
-1.63322674870003e-05
-3.05532696734825e-05
-1.08607567786929e-05
-2.35937846697119e-05
-2.21018320026243e-05
4.90356522644175e-06
-3.7927765162729e-05
-3.02765941237184e-05
-3.08832934704749e-05
-1.71813987483645e-05
-2.83027240280587e-05
-2.64427862302131e-05
-1.67257013407162e-05
-2.72589369082591e-05
-3.89534082541331e-05
-2.4334749163557e-05
-6.54814969595218e-06
-1.61136291049402e-05
-3.84376732682436e-05
-3.82659998271984e-05
-5.3794187716346e-05
-3.50234993177043e-06
-1.87742219457935e-05
-3.5704209697148e-05
-3.53065697247951e-05
-2.41453103867777e-05
-3.60019136481685e-05
-2.14208793635149e-05
-4.51502643907929e-05
-1.03085393528945e-05
-3.77140358334577e-05
-1.14928820431646e-05
-2.56003601309667e-05
-2.31272880425288e-05
-2.579887056386e-05
-1.68367195111733e-05
-2.82539269940711e-05
-8.8733410646212e-06
-3.84540849148565e-05
-8.94506169906582e-06
-3.22512260242374e-05
-1.06615575951208e-05
-2.00419371285217e-05
-2.74340704557103e-05
-1.72330407917069e-05
-1.39473568193263e-05
-2.58169011691142e-05
-1.52403652139169e-05
-3.58729313217411e-05
-2.30208811055551e-05
-7.49784037423729e-06
-1.18935695831844e-05
-1.4166165173832e-05
6.32515217665853e-07
-3.06927617413614e-05
-1.54005202447611e-05
-1.18379147097694e-05
-4.7541007929557e-05
-4.84450735457486e-06
-2.85507390317554e-05
-4.96271694489602e-05
-1.70663949240474e-05
-2.81403381982905e-05
-2.45838107960938e-05
-2.35055632652222e-05
-1.97200875610014e-05
-3.78467381820085e-05
-2.65615989091901e-05
-2.57520185300365e-05
-1.60999133064329e-05
-1.04918109440511e-05
-1.55433561776597e-05
-1.69012148214272e-05
-8.44973739645086e-06
-3.11538245742486e-05
-2.21297597694307e-06
-2.00727638156665e-05
-3.545124036868e-05
-9.15198639824028e-06
-3.04673685546284e-05
-2.847012828365e-05
-5.22498140292419e-06
-2.64958566217954e-05
-2.50315488526687e-05
-1.17310273309217e-05
-4.14022598843844e-05
-2.41785245685322e-05
-7.70775760627331e-06
-6.0453796218956e-06
-3.83404113927425e-05
-2.16724071063953e-05
-1.33703372673203e-05
-3.21130882122166e-05
-1.82337819774709e-05
-1.74968931789137e-05
-9.5536575980392e-06
-2.6555886388245e-05
-6.87247917302362e-06
-1.44877045834342e-05
-9.78652928357917e-06
-1.36091072105934e-05
-3.86479331809076e-05
2.74256821524017e-06
-3.55229989263666e-05
-4.50835319137805e-06
-2.15903464298482e-05
-1.98180004526178e-05
-9.28125527627014e-06
-2.10034548533876e-05
-2.66149338577311e-05
-2.01235386111619e-05
2.49260268725563e-06
-1.21184676354515e-05
-2.96455359224143e-05
-2.03082760596532e-05
-2.54376317735535e-05
-2.89398210115879e-05
-2.1156074898604e-05
-2.23196790302515e-05
-1.09101611902723e-05
-2.2324401904344e-05
-9.80236080991587e-06
-1.1558833167252e-05
-4.44580177443158e-05
-2.13288943015501e-05
2.3120329787615e-06
-7.87244107988856e-06
-1.63251915246422e-05
-9.51092620360474e-06
-2.94112118075982e-05
-3.62179665447689e-05
-1.13224829613038e-05
-1.38294695700333e-05
-6.64519458928438e-06
-1.31870419345614e-05
-2.5043007802944e-05
-2.33959561146128e-05
-9.01188288309712e-06
-2.19771345909989e-05
-2.06102102206449e-05
-2.96865877191658e-05
-5.04146853600735e-05
-4.2077950244447e-05
-3.67309736173915e-06
-3.54878385733453e-05
-2.63801435519788e-05
-2.96304215479946e-05
-3.97181352288611e-05
-2.78509767274755e-05
-1.81274634055116e-05
-1.79041372279984e-05
-3.27754181986412e-05
-1.34402740184276e-05
3.72287161199255e-06
-9.31802382117456e-06
-9.56914803597531e-06
-1.47155324807927e-05
6.22351991833198e-07
-2.81223917483778e-06
-8.71104418965285e-06
-1.58106801730149e-06
-2.11512602091837e-05
-7.21490195442495e-06
-2.23844145022563e-05
-2.28653362230528e-05
-1.04556750531832e-05
-1.23565989256324e-05
-2.78312679546431e-05
-1.423147202337e-05
-2.36176377894553e-05
-8.78386615451436e-07
-4.04366540868935e-06
-3.1968226864349e-05
-5.12107022918184e-05
-2.73302856564924e-05
-1.20911251017252e-05
-3.20297847287379e-05
-1.08430044895524e-05
-3.44644600847398e-05
-2.18217773602792e-05
-6.84359104735028e-06
-1.9696298161672e-05
-2.41116329048865e-05
-1.04058395492724e-05
-2.34569718365413e-05
-2.19069910782858e-05
-1.72856909559949e-05
-6.14830730879793e-06
-2.45870331315386e-05
-4.01539048492412e-05
-2.01263792786371e-05
-2.31757621893164e-05
-1.20304219319846e-05
-1.80600583979497e-05
-1.11605025214415e-05
-4.1250146475579e-06
-1.79595651792161e-05
-2.18555728379708e-05
-1.51009840713936e-05
-2.46372579247152e-05
5.13742980046291e-06
-3.84052969764941e-05
-1.38292622624819e-05
2.43326024810225e-07
-2.81078158751936e-06
-1.5831557167918e-05
6.04302959508005e-06
-3.9498727203535e-05
-1.32955992958406e-05
-2.93034148883104e-05
-1.59060325140518e-05
-1.59820045729328e-05
-2.19281733586896e-05
-2.6952400799958e-05
-1.44916335326039e-05
-2.67701320833705e-05
-2.31783007170367e-05
-2.30963432096844e-05
-2.48318906469961e-05
-2.83430268185959e-05
-2.94313124216191e-05
-6.21541045940518e-06
-9.10897455617948e-06
-1.65139012726694e-05
-2.74171100182866e-05
-3.61806450617422e-05
-1.90621729697995e-05
-2.44776360263446e-05
-1.39875932482119e-05
-2.89426537122879e-05
-3.42751380581019e-05
-3.49399867440107e-05
-2.89055697528253e-05
-2.74037017111563e-05
-3.3033281873473e-05
-5.96473119710565e-06
2.01030973081116e-06
-3.1993110629522e-05
-1.87881824840655e-05
-2.64640607882143e-05
-2.25944076866272e-05
-7.30075349687461e-06
-3.89351625060364e-05
-2.55483502263693e-05
-2.26529603338074e-05
-3.65438405539183e-05
-9.49285147357529e-06
-1.45719259756852e-05
-3.13454149792023e-05
-2.11638773528908e-05
-1.43492477910077e-05
-3.11602579187978e-05
-2.75643001261207e-05
-2.09236841787802e-05
-1.98264172895991e-05
-2.09828156458981e-05
-1.03197391971281e-05
-1.47532877482533e-05
-1.14991088030929e-05
-5.01712565787839e-06
-2.30425100831286e-05
-2.58459539088793e-05
-2.8542006271656e-05
-2.19371089136258e-05
-3.85068718457519e-05
-1.30966039515468e-05
-1.05347562828335e-05
-3.03697776551925e-05
-1.18054949498299e-05
-1.47077626271703e-05
-3.44599520637572e-05
-1.64941554437682e-05
-1.25950275595432e-05
-2.42311158674538e-05
-1.84959616468836e-05
-3.21468814261018e-05
-4.20482479864604e-05
-2.23810602692371e-05
-1.41764499971723e-05
-1.46458553303765e-05
-8.29792297347415e-06
-7.96874251193884e-06
-5.50811992581101e-05
-2.48904228191408e-05
-7.22143558893757e-06
-1.75891221331594e-05
-3.00528742484719e-05
-1.16857090634628e-05
-4.05662191875714e-05
-8.97489915718301e-06
-1.28858165842516e-05
-4.84541574488124e-06
-2.86926126935228e-05
-3.63357882114321e-05
-1.92852658240575e-05
-4.00932812963399e-05
-1.71570144800461e-05
6.22167618832679e-06
-1.94379667715782e-05
-2.96589551302624e-05
-2.55183425860335e-05
-1.5125125429312e-05
-1.8587448742995e-05
-9.72060459570467e-06
-1.55285593721019e-06
-3.04155368461276e-05
-2.69172684950057e-05
-3.85819552035727e-05
-2.0412450037522e-05
-1.52326544925757e-05
-1.59158637575596e-05
3.24289434405267e-06
-1.54163831727166e-05
-2.19216382531594e-05
-1.49592872870323e-05
-7.17963108152177e-06
-3.03153145761511e-05
-3.44043948560491e-06
7.3948394317312e-07
-3.45368979164265e-05
-7.72881881198816e-06
-7.21817290105179e-06
5.23749690515079e-06
-2.87854665328784e-05
-1.63460624884126e-05
-1.46439521541478e-05
-2.11466920611336e-06
-2.41155569623727e-05
-2.33244377451678e-05
-1.07632558046591e-06
-3.63397096630876e-05
-1.90747354640798e-05
-2.21458541344151e-05
-3.61315409319177e-05
-4.87132291811551e-05
-3.66867080542384e-05
-1.27584397870467e-05
-2.55309452041878e-05
-1.72743244804728e-06
-1.53051818462696e-05
-2.90033061564068e-05
-1.20399301070862e-05
-1.12786804194205e-05
-2.89676953970175e-05
-6.67885950409895e-06
-1.83392641764798e-05
-1.70594808371064e-06
-1.6705997028972e-05
-2.14654511366696e-05
-1.56329356652068e-05
-6.41651827554718e-06
-3.01270746933873e-05
6.80306436952147e-06
-1.60792743019531e-05
-3.31607751705883e-05
-2.35031813298874e-05
-3.16379474840082e-05
-2.33688128934128e-05
-2.19516814389987e-05
-2.75255068576471e-05
-1.82264923059342e-06
-1.89891955116015e-05
-2.45082530201693e-05
-6.29872471156003e-06
-7.39541322969027e-06
-2.77865219288963e-05
-4.23191279142702e-05
-2.96110892581352e-05
-3.02708514631486e-05
-3.14437620818069e-05
-2.5530160485039e-05
-1.5661762223676e-05
-1.34922208472469e-05
-4.32364639245096e-06
-1.16515261791997e-05
-2.29003163628886e-05
-1.86181643764736e-05
-2.1338647285008e-05
-1.92267856048337e-05
-1.2815859553457e-05
-3.3868044860369e-05
-1.26462607769151e-05
-5.00700080451869e-05
-2.89542522079108e-05
-3.23056890590204e-05
-2.80545885382252e-05
-1.87797523655118e-05
-6.22828050520771e-05
-1.53122485121545e-05
-4.04380125272799e-06
-8.12465482734715e-06
-2.30616619317986e-05
-3.21162740042691e-05
-3.22217600835119e-05
-3.91757773365755e-05
-4.25750794391427e-05
-2.60044001692849e-05
-2.90726433147949e-05
-2.98364059368796e-05
-3.15556904068617e-05
-5.69845680901309e-06
-2.24776904303721e-05
-8.97615598965515e-06
-1.22992505099157e-05
-2.07633560946613e-05
-9.52486643342021e-06
-4.81893076064218e-05
-2.20012297665763e-05
-3.20707331544831e-05
-2.3115121757459e-05
-4.96552839053923e-06
3.69565205511482e-06
-1.80100358517464e-05
-2.37021921775701e-05
-1.77550267031295e-05
8.80980191501047e-07
-1.65828882233054e-05
-9.02166416295691e-06
-3.28992058447606e-05
-6.43929040249195e-06
-5.0704116946592e-05
-2.22038983030744e-05
-4.56415124809902e-06
-1.62214955942765e-05
-2.31394306280557e-05
-1.35205037830506e-06
-3.06026963227162e-05
-1.41871454651048e-05
-1.94503981742934e-05
-1.34043121734308e-05
-2.60698279193169e-05
-5.91008385950368e-06
-8.35821161281047e-06
-8.79068124545644e-06
-2.18166989050869e-05
-2.66536349241796e-05
-2.22586707365937e-05
-2.11091043620575e-05
-2.37253111042697e-05
-3.10514605681222e-05
-3.46495928364161e-05
-3.21876284641381e-05
-9.85577248394603e-06
-1.48150897017316e-05
-2.8226383123992e-05
-1.60759793843122e-05
-2.05383767812312e-05
-8.16545436816306e-06
-3.84821420848577e-05
-3.97318298286388e-05
-2.79537417097142e-05
-2.21747941434229e-05
-3.07484921248008e-05
-2.27145154760939e-05
-2.41659474978393e-05
-1.07031593828363e-05
-3.16035788206288e-05
-2.31532408513626e-05
-8.56501743484892e-06
-2.00493926708437e-05
-5.84085512689353e-06
-1.41600950365493e-05
-1.89666561739789e-05
-2.12890914050805e-05
-7.82472684145688e-06
-2.45800958651386e-05
-3.01875693865307e-05
-1.327192979521e-05
-1.42825556610963e-05
-1.91088897092441e-06
-1.16159710980037e-05
-1.79940064859696e-05
-8.12498550512953e-06
-1.6839646348046e-05
-1.70939305191495e-05
-4.40893253491389e-05
-3.72357981572613e-05
-9.91858056908388e-06
-2.7240593674308e-05
1.60012630933894e-06
-3.07398655645922e-05
-1.04239561431022e-05
-2.60732400016603e-05
-1.97576938820406e-05
-1.21730406092588e-05
-3.41894259283381e-05
-1.3734540847962e-05
-3.38898689958593e-05
-2.62783899859883e-05
-3.4454425467326e-05
-2.04399725164681e-05
-3.80366812301033e-05
-2.42981489041187e-05
-3.36942189683303e-05
-2.79234203876257e-05
-1.40702933482637e-05
-2.28767380417108e-05
-3.04901107375325e-05
-2.83170210071151e-05
1.5552162035497e-06
-1.57194689361502e-05
-2.72645662855174e-05
-2.2893778169019e-05
-7.52889590825502e-06
3.8697525283053e-06
-7.1600656499588e-06
-1.97071749690272e-05
-1.57141818568277e-05
-2.16762275351876e-05
-4.69071239158335e-05
-5.06177523310466e-05
-3.82788141166267e-06
-3.09836789825583e-05
-3.16196793226936e-05
-3.16321740922761e-05
-3.88460662199789e-05
-2.23864124048955e-05
-2.26802809312247e-05
-3.30423560737126e-05
-1.07960998352917e-05
-9.58661960258471e-06
-3.20329763178855e-06
1.39294793157219e-05
-1.16720477604413e-05
-2.14354618470929e-05
-2.47372436791907e-05
-1.18411612441472e-05
-2.55099441458207e-05
-8.57053576120499e-06
-2.31378643892875e-05
-5.35112956895346e-06
-2.17984629815175e-05
-3.26612640104849e-05
-3.45704822631596e-05
-2.91874966505843e-05
-3.79227166013554e-05
-2.69358149231041e-05
-1.40235084984895e-05
-2.43358008632859e-06
-6.35437719685821e-06
-3.30112381686606e-05
4.26124883235547e-06
-2.23822752900333e-06
-1.77881609737642e-05
-6.80204035982423e-06
-2.44257464107259e-05
-1.61641828620293e-05
-7.74209923740218e-06
2.5890075481316e-06
-1.18442019165036e-05
-3.43371275975744e-05
-2.83705975964156e-05
-6.04556066330131e-06
-3.80618792244894e-05
-3.65698909963784e-05
-2.14093012712798e-05
-4.35615758271168e-05
-2.41523124495343e-05
-3.21688519818431e-05
-1.51313217997105e-05
-2.74459817453277e-05
-1.2005446346544e-05
-2.11818936207787e-05
-1.86935389600771e-05
-2.58167842717241e-05
-2.14491897419165e-05
4.37774288023691e-06
-1.75665977148155e-05
-2.04894641836311e-05
-4.3799389584808e-05
-2.36880053560903e-05
-1.54830944640207e-05
-3.22766063052265e-05
-3.34163849645676e-05
-4.49389770529063e-05
-1.95067557652887e-05
-3.54582787794511e-05
-3.01981861810543e-05
-2.45072751311443e-05
-2.27919695090866e-05
-3.047414506462e-05
-7.61499651368589e-06
-1.61994398848001e-05
-1.34596098648673e-05
-7.78486180723941e-06
-8.41795520967009e-06
-3.50725376246563e-05
-3.56452159842944e-05
-1.56808250084592e-05
-2.10532348793693e-05
-2.12812750986582e-05
-1.72330990671167e-05
-2.4206466900436e-05
-8.44583162982928e-06
-3.46522794023149e-05
-1.71954547705287e-05
-2.61693575291103e-05
-2.72394963387299e-05
-3.11797385883591e-05
-1.48323326389459e-05
-2.86036398837089e-05
-1.50735650852875e-05
-2.40482025169519e-05
-6.98298332946974e-06
-4.14843276217231e-05
-3.41091657616544e-05
-3.04212376467085e-05
-3.17150969706395e-06
-1.7257112964644e-05
1.6436849823691e-05
-1.81783014406081e-05
-2.77175671025852e-05
-2.79538907495941e-05
-1.17075340712531e-05
-1.73850531898112e-05
8.83900695894858e-06
-9.08334024657548e-06
-2.61985190370264e-05
-1.00495075856646e-05
-2.13715754518845e-05
-9.26259450298102e-06
-2.37381355035504e-05
-2.50111812744745e-05
-3.30465472873226e-05
-1.62670985664967e-05
-1.10965316453242e-05
-7.66389469639487e-06
-3.34589528917876e-05
-1.0292163063042e-05
-2.46749960506239e-05
-3.5102964197087e-05
-2.31173837044694e-05
-1.19751914846713e-05
-2.00041746895049e-05
-2.55064214581452e-05
-2.50775841975302e-05
-1.28424476792072e-05
-1.60399038962767e-05
-7.91819261249745e-06
-1.41899381465749e-05
-1.73966466537356e-05
-2.6857812412061e-05
-2.46283888127159e-05
5.36479211871956e-06
-1.46476596633355e-05
-3.73875884115372e-05
-4.24609345873682e-05
-2.18374645909949e-05
-3.69101253314384e-05
-1.2262266673986e-05
-2.20362745454942e-05
-2.8673208401083e-05
-2.95680007684244e-05
-4.16461449850982e-05
-2.86437543273037e-05
-2.39224663358441e-05
-3.76042254818386e-05
-1.50398223011559e-05
-2.30187983444282e-05
-1.97846970003547e-05
-3.72012734485127e-05
-3.16206872447318e-05
-3.59517559074004e-05
-2.73115930638125e-05
-2.95172735151991e-05
-1.89432096753659e-05
-1.11002379409508e-05
-3.19119045630312e-05
-3.74437351133e-05
-2.96325395946439e-05
-2.90354352727636e-05
-1.87340377207904e-05
-1.38030743104116e-05
-2.53128153599311e-05
-1.02911775944999e-05
-4.48086795316919e-05
-2.13728011044471e-05
2.81343396550815e-06
-9.27738711945083e-06
-2.20520300727059e-05
-3.40862578129281e-06
-8.07647066103492e-06
-3.12647916203577e-05
-1.78359148557966e-05
-3.54548594340782e-05
-3.86385690905192e-05
-3.47483642763918e-05
-1.44529178900852e-05
-2.41468711852247e-05
-1.41518468920141e-05
-4.24831069941051e-05
-2.49158937206303e-05
-3.12953052586541e-05
-1.89647865812418e-05
-5.6880084154602e-06
1.41968359433425e-06
-2.39579585388545e-05
-1.60904327520418e-05
-2.52059022582618e-05
-4.66917849977182e-07
1.00916200960086e-06
-3.83459527933712e-05
-4.89214773857886e-06
-3.27392046408137e-05
-4.20785482769698e-05
-2.89986912890481e-05
-1.69412536663337e-05
-9.00038961217498e-06
-3.52333993745223e-05
-1.45667810556725e-05
2.25939364247462e-06
-2.2492575421603e-05
-2.07940126715076e-05
-1.645543667608e-05
-1.85557669698328e-05
-4.29334775126177e-05
-1.73456272342132e-05
-2.5043693387382e-05
-2.92046603391591e-05
-3.95359958064915e-06
-1.2866036452161e-05
-2.63423549201284e-05
-1.78242658313421e-05
-1.02653657579565e-05
-2.62581828267266e-05
-9.26016227887595e-06
-2.5144630282751e-05
-2.71377576844254e-06
-2.75873333242527e-06
-8.28432038337458e-06
-4.19696162080049e-05
-4.12878707892539e-05
-2.37167122415855e-05
-1.89129197813491e-05
-2.63633857111221e-05
-1.57971202488103e-05
-1.41774401576539e-05
-2.08892687947811e-05
-8.93174142091191e-06
-1.44536956305552e-05
-2.08378703758485e-05
-1.855669910399e-05
-4.19446243384003e-05
-2.10295735471612e-05
-1.95558839013485e-05
-4.45534608106128e-05
-2.82575630249211e-05
-3.95739671699373e-05
-2.38786203484608e-05
-4.45841420478302e-05
-2.30728071023814e-05
-2.66525176159832e-06
-3.13323509534334e-05
-1.78423429164172e-05
-9.35016420308409e-06
-2.52405776770817e-05
-2.47931898316403e-05
-6.75218318289658e-06
-6.16465765805913e-06
-2.35846501079167e-05
-1.97659371826398e-05
-1.05417469896814e-05
-2.73308618123951e-05
1.12631362219955e-05
4.45523633962909e-06
-1.35132201903988e-05
-4.63635506827384e-05
-2.57643504820123e-05
-2.65422830046602e-05
-1.56486118875264e-05
-1.31547311951607e-05
-3.40237956633672e-05
-2.56936295943266e-05
-2.84143079656534e-05
-5.05464301788672e-06
-1.34606148986609e-06
1.95244247123163e-06
-3.17988532449959e-05
-2.43751870917089e-05
-1.65099129609816e-05
-5.471863849431e-07
-3.13841751252291e-05
-7.39906100425482e-06
2.46435815463419e-06
-1.82672656015351e-05
-2.29390561307786e-05
-1.64865290943636e-05
-2.92951126870137e-05
-2.95738326635453e-05
-3.89356314233148e-05
-4.40564226658972e-05
-1.0660478414571e-05
-2.97130679213093e-05
-1.51066515998671e-05
-1.82782615280589e-05
-5.12224936584422e-05
-2.174935793848e-05
-2.09707213080027e-05
-1.2741929257129e-05
-1.13114465525664e-05
-5.97618899081343e-06
-4.6173737528043e-06
-3.45597498357291e-05
-2.31209820569644e-05
-3.70172237578791e-06
-2.50863693738055e-05
-2.95063628695929e-05
-1.72091649101831e-05
-1.29696825018147e-05
-4.02616819387295e-05
-1.40257530613276e-06
-3.66537439447898e-07
-1.23914337565629e-05
-1.56220953275858e-05
-2.38900435904836e-05
-3.69628029067134e-05
-3.81269867359737e-05
5.25262939545224e-07
-2.85520471617681e-05
-3.08521381344374e-06
-2.30689263281243e-05
-3.43911105992384e-05
5.92065903448168e-06
-4.63723837485479e-06
-3.02611545127431e-05
-1.91875107687226e-05
-7.29283274261406e-06
-4.4524124793229e-05
-1.63147056585649e-05
-1.99374283839045e-05
-1.59210461727974e-05
-2.98263190041428e-05
4.59384799352589e-06
-7.7508298221463e-06
-3.1471874689835e-05
-1.44283640921261e-05
-2.04502031879289e-05
-1.49041116730808e-05
-1.76821159312726e-05
-1.78971431097597e-05
-3.648158280349e-05
-2.20102706648315e-05
-4.04036908473391e-05
-2.61494470759925e-05
-2.47690526783626e-05
-1.16390994402698e-05
-2.28200211540991e-06
-1.13249898294543e-05
-2.62912503828805e-05
-1.14033047814324e-05
-9.04214931558145e-06
-3.58644062874253e-05
-1.64561625974785e-05
-1.5035063238385e-05
-1.41741724249918e-05
-1.57980603470449e-05
-3.0904912319e-05
-1.6039167294043e-05
-2.4522052093598e-05
-2.6245071728126e-05
-2.40902127143059e-05
-3.16682030037608e-05
-2.91377524922361e-05
-6.11489214413529e-06
-3.94455247194927e-05
-3.08205327858671e-05
-2.89869211643574e-05
-3.24751254945143e-05
-3.36908386194454e-05
-2.28128458682632e-05
-5.63494331406238e-06
-2.24384080546219e-05
-1.63486445582503e-05
-3.17053890046114e-05
-2.20043945961529e-05
-1.47827656603605e-05
-2.16865218553591e-05
-2.3863288408604e-05
-1.61377067005243e-05
-4.11203265761017e-05
-2.57177686037511e-05
-2.85731045804856e-05
-3.39772015664173e-05
-3.8377693191511e-05
-3.99753909635493e-05
-1.49541394044976e-05
-7.66761380501266e-06
-4.27657164172612e-05
6.27127738807019e-06
-1.88385247903801e-05
-3.60718110632837e-05
2.39248756761676e-05
-1.19450272773987e-05
-1.72311603217187e-05
-2.51779563261e-05
-1.62169713885012e-05
-1.3117039673524e-05
-2.73819635287655e-05
-2.929715128175e-05
-8.40438599403631e-06
-2.97803359366251e-05
-1.66669336409275e-05
5.82751831964894e-06
-3.75176710238794e-05
-4.81656130799858e-06
-1.44948503066164e-06
-3.23417779781895e-05
-1.13893430637898e-05
-2.88299340180846e-05
-2.57920206864203e-06
-3.45806438494935e-05
-3.16219386905501e-05
-1.13353767669801e-05
-1.79861493338405e-05
-2.97237410105187e-05
-2.55857793373504e-05
-2.83794985733631e-05
1.31487132226966e-05
-3.05253515853748e-06
-2.28971617170167e-05
-1.64321988158821e-05
-2.66513317803009e-05
-1.47531103498519e-05
-6.39571731681751e-06
-8.51536016365065e-06
-2.24297350481775e-05
-4.10141305762598e-05
-3.42448497015198e-05
1.97997135685529e-05
-3.15727111852465e-05
-3.64789351719809e-05
-2.35868437406123e-05
-1.23399482170251e-05
-3.3747601150374e-05
-1.65602424282275e-05
3.36996358321894e-06
-1.25623616819213e-05
-1.75980571357721e-05
-8.54948794369563e-06
-3.93834523591268e-05
-1.71737297145643e-05
-6.98695716716728e-06
-3.40022473843674e-05
-1.81516590825426e-06
-8.97543389733788e-06
-1.28520883329508e-05
-3.10996969503309e-05
-7.99709328637432e-06
-4.11154200537892e-05
-1.04615893056792e-05
-2.61421832409299e-05
-6.98370833896752e-06
-2.45826987079098e-05
-1.55180306274753e-05
-4.5138914428738e-06
-1.07588173509513e-05
-3.36275173109263e-05
-1.16615200672332e-05
-1.37608006639777e-05
-3.49653297955377e-05
-3.05655349493733e-05
-8.95114735285798e-06
-2.1598546385722e-05
-5.87811516446037e-06
-1.29757857859419e-05
-9.75716688126281e-06
-3.08579943194444e-05
-1.38934045590376e-05
1.0496479257093e-05
-2.3640089413331e-05
-5.76910289428341e-07
-3.81573448815122e-06
-2.08785360865568e-05
-2.41734996324606e-05
-2.81795250796157e-05
-1.19024356251347e-05
-8.15922947158186e-06
-3.75971305790316e-05
-3.43610471927014e-05
-2.77882889794674e-05
-2.78640567620106e-05
-2.597428728404e-05
-3.31594147208171e-05
-2.68169346930401e-05
-2.95908597860726e-05
-2.36335149389052e-05
-3.80763533636606e-05
-1.52193410979287e-05
-1.5717333220144e-05
-2.81385330990845e-06
-3.58345749672561e-05
-7.06952122482819e-06
-2.20623044359251e-05
-1.56787624173049e-05
-2.5201640546779e-05
-1.94814612487447e-05
-1.27999921798196e-05
-1.78740768663699e-05
-2.54408025755536e-05
-1.65114621551234e-05
-2.04936021474706e-05
4.81506349085207e-06
-1.854244154128e-05
-1.46576158180813e-05
-2.19530115831357e-05
-1.00709264883268e-05
-2.67211459559183e-05
-3.59285919208223e-05
-2.16552930891497e-05
-3.60051734322712e-05
-1.23295103729422e-05
-2.58591576620994e-05
-2.21113581166533e-05
-2.43897470144249e-05
-2.32608821109871e-05
-3.04968685182886e-05
-2.09211172646233e-05
-3.43439308856509e-05
-3.33190716390645e-06
-2.73036973537654e-05
-3.23078608147459e-05
-2.80805828661301e-05
-2.76870767659551e-05
-2.3785313662087e-05
-1.39029210972625e-06
-1.43039921154437e-05
-1.71504435679663e-05
-2.01251888228102e-05
-1.60558272534147e-05
-2.48017101358261e-06
-1.38820241562915e-05
-1.26740554973982e-05
-3.22454934513593e-05
-1.96060206561481e-05
-1.62037811232373e-05
-2.57195451032168e-05
-3.00503433372961e-05
6.10021723592945e-06
-7.99526176489942e-06
2.74493876646029e-07
-4.02776391680683e-05
-2.9449061176527e-05
-4.42467964552274e-05
-3.98109420364599e-05
-3.51477015637199e-05
-2.47329313725109e-05
-1.11287402204928e-06
-3.57165288402678e-05
-2.96209821288231e-05
-7.4073533212646e-06
-3.14745279983792e-05
-1.16904940783368e-05
9.85346020897139e-06
-2.58302495716005e-05
-2.62865547131341e-05
-7.58608597011108e-06
-5.99057269855345e-06
-1.9014644916033e-05
-7.70493012469555e-06
-1.40686620037662e-05
-1.56528002427538e-05
-8.79484618974242e-06
-1.94850793692268e-05
-1.88307155426387e-05
-1.63606145780325e-05
-3.39635184245119e-05
-1.95110523055605e-05
-1.87834676807176e-05
-2.64703971295628e-05
-1.02330404704129e-05
-3.54021484577937e-06
-6.76217126213489e-06
-8.52938384291912e-06
-2.6692618789656e-05
-3.33394206925524e-06
-4.47769338674779e-05
-1.06156899143995e-05
-1.98292746627667e-07
-1.17340441633474e-05
-1.8158471171892e-05
-2.80334832348718e-05
-2.13782064173765e-05
-3.14485379862884e-06
-2.26004227452256e-05
-1.52795712017498e-05
-5.13350783436431e-06
-2.87801203026611e-05
-1.08519083516681e-05
-2.48931661488954e-05
-2.14198269883233e-05
1.35388875050584e-05
-1.6244515098903e-05
-1.77143394648683e-05
-8.24739844132122e-06
-1.53754690647082e-05
-2.62093170224272e-05
-2.13963573551314e-05
-6.6285519822506e-06
-2.69239681994995e-05
-1.81196132411716e-05
-2.51832078771505e-05
-2.68175524078493e-05
-1.36498523038701e-05
-1.68158734122557e-05
-1.43521755319104e-05
-2.06080248079381e-05
-2.94690230886267e-05
-2.04275305827328e-05
-3.50639937408079e-05
-6.32128065633847e-06
-3.48927976114366e-05
-2.6759913878594e-05
-5.39545240078447e-05
-2.26471673660652e-05
-3.80734170906697e-05
-1.95707901541227e-05
-1.83465895144683e-05
-2.44880611278828e-05
-1.0526111874045e-05
-2.56507162572664e-05
-3.71678338365753e-05
-2.17487398467122e-05
-3.85911675550549e-05
-8.15953856497794e-06
-3.35463798310136e-05
-5.04314990527801e-06
-2.13557749741457e-05
-1.28003329536563e-05
-2.22440023203278e-05
-3.66660398874723e-05
2.0082903001732e-06
-3.4203226458495e-06
-1.1998991511694e-06
-1.79410615314307e-05
7.14615563634505e-06
-9.81694925259474e-06
-1.76784368141981e-05
-1.8120278998888e-05
-6.07202485285898e-06
-3.27614827055982e-05
-2.38842044470967e-05
-4.62921659058272e-05
-1.47799247184242e-05
-3.65692005925409e-06
-1.17898890989432e-05
-2.94262289535331e-05
-1.59617770014704e-05
-1.64059698534289e-05
-2.19815270862432e-05
-2.02187834699515e-05
5.5165434684721e-06
-1.06942089567904e-05
-2.71784677437314e-05
-1.60517824038428e-05
-1.61573197572338e-05
-3.27270814383333e-05
-1.64836918162257e-05
-3.34160138960949e-05
-6.72225365749103e-06
-2.23246653600086e-05
-2.66340975828767e-05
-1.9128270827261e-05
-8.40928200922474e-07
-2.19123236258106e-05
3.24723826665562e-07
-2.08332047362948e-05
-2.19475596375121e-06
-7.85781626511271e-06
-1.0924322537503e-05
-1.80285353594329e-05
-2.91564617915101e-05
-2.10997611901603e-05
-1.74129402385882e-05
-1.0552883659103e-05
-3.12279542951899e-05
-2.83342813841464e-05
-1.64140006568729e-05
-1.98260578927557e-05
-9.99015389035177e-06
-1.01354915260129e-05
-2.25240817407329e-05
-2.60999017454735e-05
-2.29548803304317e-05
-3.73835432545381e-05
-3.48260497026132e-05
-2.01351435561837e-05
8.67389363659689e-07
-2.80521010989296e-05
-2.00033126544284e-05
-2.78759420045091e-05
-2.94955370541579e-06
-1.01511065684157e-05
-3.52651821103797e-05
-2.210177001441e-05
-3.40079958611565e-05
-2.14309403035413e-05
-1.59229414419511e-05
-3.88776177553255e-05
-2.09345852242261e-05
-2.05423076770956e-05
-2.62148051113542e-05
9.43595553521433e-06
-2.16593824905583e-05
-2.94201268930827e-05
-1.53860186681464e-05
-2.49596118475968e-05
-2.05489869587062e-05
-3.86101203004064e-05
-1.84075710370649e-05
2.32534070981332e-06
-2.07691285445063e-05
-3.92367667884077e-05
-1.05758842788579e-05
-2.9649727900091e-05
-4.33177279975611e-05
-4.15161651408063e-05
-4.14890037054495e-05
-2.27222679905087e-05
-3.80445339118181e-05
-2.81000307852702e-05
8.71456102511529e-06
-2.2967058597538e-05
-7.93922139091564e-06
-6.29853252239693e-05
-2.06613085761139e-05
-2.47003442128856e-05
-2.88936472355974e-05
1.45810835169087e-05
-2.34565798101035e-05
-2.66984570097247e-05
-2.60366047627399e-05
-2.01564167071264e-05
-3.80393938724891e-05
-2.87491862599951e-05
-7.64104031556661e-06
-6.4909447477537e-06
-3.15520673459362e-05
-1.77138792208497e-05
-1.62411714250092e-05
-2.55788409685053e-05
-2.07723276221478e-05
-3.08522511732813e-05
-2.850916006466e-05
-7.81853355111544e-06
4.09516666809181e-06
-2.4227636384189e-05
-2.39430032666652e-05
-2.37796141688958e-05
-1.99466093304976e-06
-7.12876545267502e-06
-3.15606748237981e-05
-3.50134162783488e-05
-1.69218302463128e-05
-1.35796399913295e-05
-2.51788506015509e-05
-3.45156887163406e-05
-2.26225570678304e-05
-2.46215553021901e-08
-2.68760192911996e-05
-3.01304678928855e-06
-1.64056137777893e-05
-1.93269148773216e-05
-1.1528354921593e-06
-1.36482087876254e-05
-3.50965168647099e-05
-2.04337695491532e-06
-1.10665255668543e-05
-3.06961011402091e-05
-4.94390414097286e-06
-3.49215192431345e-05
-2.60782156360732e-05
-8.98611580485618e-06
-3.94755075034291e-05
4.69464365705131e-06
-1.0475839935121e-05
-1.81146395115916e-05
-2.60025796625456e-05
-1.77127539841982e-05
-3.15434722262902e-05
-4.19630280011136e-05
3.29001907025188e-06
-9.64002457860031e-06
-3.01233161052825e-05
-4.79173149278334e-06
-4.02144423259289e-05
2.77891469921318e-07
-2.75295128456898e-05
-8.13164965952666e-06
-4.32646953959319e-06
-1.24754640687462e-05
-2.29646592622025e-05
-3.88150908165354e-05
-1.18193136928611e-05
-5.12635714251309e-05
-1.58867379683944e-05
-1.92262838079153e-05
-9.98594124179193e-06
-2.80763445360017e-05
1.45474090396248e-06
-2.02781142517654e-05
-3.13549928914764e-05
-4.01199884369438e-06
-2.13400141145024e-05
-1.67252639575207e-05
-3.55886974627504e-05
-3.51253653257616e-05
-1.18362342037576e-05
-2.25967528810439e-05
-2.82566416744261e-05
-3.87996971043678e-05
-1.01408276121385e-05
-1.34015966842585e-05
2.4121763068173e-06
-1.48200944503037e-05
-3.49482021658968e-05
-6.72772961845359e-06
-2.89222506836781e-05
-2.7433006559851e-05
-3.41568516523873e-05
-1.70112675506256e-05
-7.57218962925322e-06
-8.51065421900034e-06
-2.05337246415427e-05
-5.42750763402588e-05
-2.00022256277326e-05
-2.16577276534683e-06
-2.41649611558881e-05
-3.84768904737763e-05
-2.95313833323994e-05
-2.45920121192143e-05
-2.22122692767901e-05
-3.02449577592629e-05
-2.98061323112155e-06
-1.5958001939832e-05
-3.6363223912195e-05
-3.12899591210739e-05
-6.04309283102362e-06
-1.07858645851377e-05
-1.02385002648738e-05
-2.03678287488662e-06
-5.02161723763119e-06
-1.07612706698338e-05
-6.23063019545063e-06
-2.2586795470958e-05
-3.46278916362636e-05
-3.49045930863878e-05
-1.13691991654101e-05
-2.24579515453025e-05
-2.33591013381358e-05
-3.9330715334649e-05
-7.71913658994218e-06
-2.08964471780014e-05
-5.78371421779283e-06
-2.11285952291471e-05
-2.3795205175697e-05
-2.62180397362737e-05
-2.92327710463078e-05
-3.61989053292285e-05
1.28793885115315e-05
-2.9256333875569e-05
-1.38383057458313e-05
-1.49383947598056e-05
-2.74747009412938e-05
-3.85876075936976e-05
-1.45519095657538e-05
8.57882885640846e-06
-1.98920084430684e-05
-1.78795084364606e-05
-1.52766487995962e-05
-2.04845337736738e-05
-1.46768587033632e-05
-1.56015093041698e-05
-3.20271818369649e-05
-2.81076014378124e-05
-1.52090610648318e-05
-4.73190168009054e-06
-2.08332674822331e-05
-2.97740568678149e-05
-2.33610783691433e-05
-2.25083437855987e-05
-1.46598454195478e-05
-9.73556757934879e-06
-2.26881565629727e-05
-1.56393120937423e-05
-1.8778708922173e-05
-1.01016436219115e-05
-1.77335587897602e-05
-1.33745717241537e-05
-1.53657276980495e-05
-1.40913344524047e-05
-2.52041096227086e-05
-4.21220130658652e-06
-1.05294822151435e-05
-1.11653489735411e-05
-1.89190137014894e-05
-2.52932788839429e-05
-2.53054224802106e-05
-2.7029171849745e-05
9.36345302232511e-06
-2.31056828844785e-05
-1.63005198407099e-05
4.15856811068935e-06
-1.4760878543711e-05
-2.90321779566346e-05
-3.27299163171263e-05
-2.88957385258902e-05
-1.49347320821742e-05
-2.07095273958867e-05
-2.11823541414367e-05
-3.87316896349808e-05
-2.74277240365887e-05
-8.81310688010622e-06
-3.00658121064105e-05
-2.10817948869127e-05
-2.09980768519523e-05
-3.56502063968818e-05
-1.53210832973254e-05
-2.66631472691928e-05
-2.33989590958147e-05
-1.2164011899492e-05
-2.90817409186082e-05
-1.69500150898119e-05
-6.77513521804984e-06
-2.68070456425306e-05
-1.79496922458028e-05
-1.13999466059905e-05
-8.17875330564223e-06
-3.81526891766166e-05
1.58826483485967e-06
-2.41075933865591e-05
-1.47064619013867e-05
-1.46316824091247e-05
-1.13868545788323e-05
-1.16106220782675e-05
-3.05676936473015e-05
-2.6519830546716e-05
-7.16493046725591e-06
-2.88332728625932e-05
-3.13953526749426e-05
-1.55937761278132e-05
-2.79594878305773e-05
-1.66066936668774e-05
-2.12675068408289e-05
-2.14731973485491e-05
-1.26746354934476e-05
-2.34938112841079e-05
-1.90903678121468e-05
-3.34043781346445e-05
-1.94746370202637e-05
-4.07109027260491e-05
-2.72254089182509e-05
-1.61937231844705e-05
-2.11098887702886e-05
-2.48014995629972e-05
-6.39617119993685e-06
-1.44930632117611e-05
-4.94625103575065e-06
-2.75457666501916e-05
-2.42021531130591e-05
-1.05117463735441e-05
5.92061611097451e-06
-1.81956558028508e-05
7.27955920944277e-07
-3.60151474164059e-05
-3.84254698246073e-05
-8.28500823019236e-06
-2.17315718414335e-05
-2.44889480220369e-05
-1.83337190825722e-05
-1.51020067903086e-05
-1.45434672890822e-05
-2.69096643952006e-05
-2.34892229461709e-06
-1.58338442213198e-05
-2.16625209240603e-05
-7.66265861705198e-06
-2.40949985726242e-05
-3.26136800524794e-05
-2.62394730212707e-05
-1.65325878302276e-05
-3.00865454321549e-06
-2.67510842723853e-05
-2.0432500516921e-05
-3.66589823843323e-05
-3.29641437467887e-05
-2.24594750285339e-05
-2.50764491424706e-05
-9.72064254452208e-06
-1.45125256652084e-05
-9.44895982183403e-06
-1.38660627571084e-05
-1.01447982186192e-05
-1.74265079188229e-05
-9.61315808167242e-06
-3.54757416544449e-05
-8.12452920165088e-06
-4.03818411585095e-05
-1.05816163615749e-05
-5.98763759360848e-06
-3.27544867062432e-05
-2.57007607727638e-05
-2.35420807680461e-05
-3.81586483024261e-05
-3.53293522507165e-05
-1.83068379644835e-05
1.59190629030733e-06
-1.67716160475012e-05
-3.9891952425579e-05
-1.63755275818281e-05
-1.43347839739178e-05
-1.41325780092445e-05
-1.20408367180169e-05
-2.39427707349009e-05
-2.08875785522146e-05
-1.38296305762189e-05
-1.28504925948295e-05
-1.93829338530293e-05
-2.78695461292261e-05
-3.7127700382952e-05
-1.75047700081203e-05
-3.95834810627926e-05
-1.99884051789942e-05
-3.00801581421661e-05
-2.0622851898277e-05
-2.98307581143782e-05
-1.60134147152177e-05
-1.81560409392918e-05
-9.92827455193468e-06
-3.04700149589225e-05
-8.15093396510969e-06
-5.99610016965523e-06
-6.62490647204318e-06
-1.3287675764097e-05
-6.60811903025697e-06
-1.4727075042589e-05
-3.79379608435646e-05
-6.80050476343987e-06
-2.6305034552743e-05
-2.28794516040878e-05
-1.07132033074593e-05
-1.88858848279038e-05
-2.64807317566501e-05
7.7586470084686e-06
-3.45763851831394e-05
-4.02150727942205e-05
-2.19272610672168e-05
-1.19619025923445e-05
-3.40064869956216e-05
-1.00082637316622e-05
-1.14454759910633e-05
-2.45220738836151e-05
-3.27245237717367e-05
-1.72361540035274e-05
-2.8464592978058e-05
-2.69720757131561e-05
-3.07882466123087e-05
-1.76951514089386e-05
-1.36320868594589e-05
-4.52811008748842e-05
-3.39430522351186e-05
-3.10887944734471e-06
-7.99032264272155e-06
-2.42146759263853e-05
-1.15407370432577e-05
-3.63462956659463e-05
-9.70633737639313e-06
-1.36235276936871e-05
-1.425842590247e-05
-2.06901887401048e-05
-1.26964320827077e-05
-5.94614521852408e-06
-2.21792307191398e-05
-1.40667991594144e-05
-2.96747090584026e-05
3.62681753999165e-06
-1.62521549644947e-05
-1.85148150341478e-05
-1.34367895771519e-05
-2.70277819933499e-05
-1.4954320038125e-05
-2.54546885987161e-05
-9.54583168010816e-06
-4.13781730773967e-05
-1.95250271679182e-05
-1.99981143759498e-05
-3.10695723617003e-05
-3.19231114986902e-05
-3.3415293609346e-05
-3.75419475247196e-06
-1.55586259026506e-05
-3.11689033743877e-05
1.91435958571251e-06
-1.96690154429256e-05
-2.09518986310922e-05
-1.47564901782896e-05
-2.39790955375966e-05
-2.07244355969256e-05
-1.07883098726246e-05
-2.63226149466932e-05
-3.22862522502191e-05
-3.61539005930106e-05
-3.08692736692309e-05
2.99802354301991e-06
-3.25248122191835e-05
-1.47278389492563e-05
-2.16716535232743e-05
-3.32984455815171e-05
-1.92586798335157e-05
-1.32319302807976e-05
-1.2791395515669e-05
-3.10641072115749e-05
-2.28198268833478e-05
-3.97196863073719e-06
-4.92583279342104e-05
-1.54241462426991e-05
-2.98402118598401e-05
-1.52230081793216e-05
-1.64483641172169e-05
-3.4274348174802e-05
-2.29865443896255e-05
-2.01703601999724e-05
9.75540153073039e-06
-2.93661670113354e-05
-1.53420517251047e-05
-2.75877435426106e-05
-3.14995870069516e-05
-2.96885951382269e-05
-3.1581744654408e-05
-4.25870358570193e-05
-2.4889602326564e-05
-3.66642097814459e-05
-2.68731550204548e-05
-3.34840865828639e-05
-2.10968796899823e-05
-2.2912990455681e-05
-2.41890099681795e-05
-8.09402941461443e-06
-1.59619456434862e-05
-2.63344495586669e-05
-1.77888315580345e-05
-2.41402238015184e-05
-2.74072798775442e-05
-1.21358860171694e-05
-1.87428622781115e-05
9.31458132693092e-06
-1.92399011958541e-05
-1.37212792116676e-05
-1.0822015913185e-05
-8.28237640436948e-06
-2.66069449710314e-05
-3.17790218317722e-05
-5.09001581399875e-05
-4.51269587625417e-05
2.15462224380732e-06
-3.99460779195613e-05
-2.91036589395686e-05
-3.87340634283813e-05
-1.84931872725458e-05
-1.04829157437078e-05
-2.18490018271246e-05
-1.37450661467661e-05
-9.7718925291961e-06
-2.58725814806106e-05
-1.4868431415597e-05
-2.54243627860057e-05
-4.02236014627959e-07
1.98930283900532e-06
-1.39751691546047e-05
-3.65935146645161e-05
-1.39002508281551e-05
-1.35846282766499e-05
-3.83093019160035e-05
-2.78316340645488e-05
-1.39303145714896e-05
-1.86099775088704e-05
-3.78875327317964e-05
-2.03028975107181e-05
-2.8357145892983e-05
-1.58072283310908e-05
-2.43657336741861e-05
-2.11175162786808e-05
-1.22162441439827e-05
-1.49822342134274e-05
-8.79663620166556e-07
-1.7751640998237e-05
-2.81238737878094e-05
-1.23248606930276e-05
-3.08863791092786e-05
-1.30342321249881e-05
-2.8563080469334e-05
-4.60153147486969e-06
-3.12043729074598e-05
-2.71724493472532e-05
-2.32165942960036e-05
-8.72685856122609e-06
-2.18402781790613e-05
-2.82556677549199e-05
-3.73466787947184e-05
-9.7117934483226e-07
-2.30753466799175e-05
-4.5549617592318e-05
-2.82870883792675e-05
-2.08667065093944e-05
-1.9239959715034e-05
-2.22248821769674e-05
-1.05014171262236e-05
-1.93155044526845e-05
-3.28893082210022e-05
-3.59443682264216e-05
-1.40708684524727e-05
-2.35145433573536e-05
-2.40315629693138e-05
-7.22176439228995e-06
-2.07455809622428e-05
-3.70224912841097e-05
-2.76394655824012e-05
-2.17652140684499e-05
-3.76430533034454e-05
-2.57729969511011e-05
1.1530378232732e-05
-2.1122049576051e-06
-2.9254652708011e-05
-3.8355214323328e-05
-1.29262277571121e-05
-3.1951025572119e-06
-1.27312993832068e-05
-3.82355964830131e-06
-2.5094088158065e-05
-2.55113629775485e-05
-1.8702870321481e-06
-3.53953146122137e-05
-3.10266549828223e-05
-3.12444838843829e-05
-2.18625798547348e-05
-2.15185967374501e-05
-1.53938390271503e-05
-3.23991853201085e-05
-2.17632948913851e-05
-2.47585861215501e-05
-2.76557964104031e-05
-2.7304869712905e-05
-2.14281653012975e-05
-2.20601452898407e-05
-7.10944515531129e-06
-1.60441587371227e-05
-4.9244024627771e-05
-3.18720447769677e-05
-4.48533502800583e-05
-3.63069771954309e-06
-1.47645250057162e-05
-9.44757986693506e-06
-2.19166859236877e-05
-9.25151865295374e-06
-2.14191263565729e-05
-1.19410904761253e-05
-2.3267851672069e-05
-3.85120217311191e-05
-1.86802346041555e-05
-3.97977905342767e-06
-4.04948458920059e-05
-3.37351476761777e-05
-4.29500612147858e-07
-1.57538178746533e-05
-3.23680166812515e-05
-1.55041607941851e-05
-4.57889368951204e-05
-1.41539384694341e-05
-2.43048702778547e-05
-3.25644000236906e-05
-1.22444440563687e-05
-3.03353633807311e-05
-3.04402098736194e-05
-2.35610137423854e-05
-2.75286752677465e-05
-1.87241679419421e-05
-3.83786187085286e-05
-2.43957597162839e-05
-2.82557068619911e-05
-2.66380423469053e-05
-2.00788774711072e-05
-1.82313402541733e-05
-3.82422914018511e-05
-5.27688122368136e-05
-3.46058478935979e-05
-2.3020632291159e-05
-8.09196439925462e-07
-2.80258412128178e-05
-1.91467152270246e-05
4.11893265281705e-06
-2.32482647483314e-05
-1.81934099491073e-05
8.93484195699622e-06
-8.23682861432554e-07
-3.80901111144632e-07
-4.26346386781518e-05
-2.1438724195292e-05
-3.7775411282754e-05
-1.97345781822086e-06
-3.43906843261659e-05
-1.2967680225768e-05
-2.03859063824698e-05
-3.4349175778496e-05
-7.50352768546245e-06
-5.03104042847978e-07
-3.42739028510765e-05
-3.48707422420298e-05
-2.28342849110769e-05
-2.1793409245673e-05
-4.45184546665179e-05
-2.66263016407504e-05
-2.9382511097593e-05
-9.67416438590337e-06
-2.69209507437658e-05
-3.27786168934542e-05
-4.27224442560195e-05
-2.47095242830996e-05
-1.06823592737016e-06
-6.85463909831171e-07
-1.38464526625881e-05
-6.0227382629023e-06
-1.61145238355763e-05
-2.54549955551646e-05
-1.70605880679482e-05
-2.78599497133452e-05
-1.25391475716809e-05
-5.83627876881653e-06
-4.69947654362835e-05
-7.33551525441135e-06
-2.94632831410042e-05
1.95560281307711e-06
-2.57654053245711e-05
-1.5078777577243e-05
-2.56538458870806e-05
-7.64751786710388e-06
-2.59194776003258e-05
-2.79454881395589e-05
-2.29693381672293e-05
-4.3043092158262e-05
-1.45524996079254e-05
-9.9557276238226e-06
4.5681802387065e-07
-3.2473642451805e-05
-2.08979210150142e-05
-6.00797049093933e-06
-3.06630539142904e-05
-1.60624268977977e-05
-2.14419102571822e-05
-2.27801231262395e-06
-3.43626036731059e-05
-2.52969295686153e-05
-1.83599514012798e-05
-1.71465488429793e-05
7.10756384009808e-06
-1.2154468519728e-05
-3.36615349631291e-05
6.3661882345449e-07
-9.58687486689703e-06
-2.46902084296102e-05
-1.61041023142162e-05
-3.56924030748433e-05
-1.69880658057329e-05
-2.18997492560863e-05
-2.68884403316857e-05
-1.48225790134255e-05
-2.69223866479464e-05
-3.33642777044767e-05
-2.91675733139937e-05
-1.97446500380383e-05
-1.09053612844774e-05
-3.81467520595712e-05
-2.78522622786164e-05
-2.00520413725231e-05
-3.27482606856299e-05
-2.84810019794172e-05
-2.56776162120368e-05
-1.96393706713167e-05
-2.91101612422692e-05
-9.52327171472298e-06
-3.92943372629112e-05
-1.00491011873673e-05
-2.38124826257416e-05
-2.24138511552201e-05
6.54314917036153e-06
-3.24335631954081e-05
-4.15225078399227e-05
-1.94981278362792e-05
-1.71068311842338e-05
-2.11609204630733e-05
-1.52489364469981e-05
-2.81386172177724e-05
-1.791645979155e-05
-1.08683020475547e-05
-2.10838651574843e-05
-3.863785237283e-05
-3.81037656564527e-05
-2.94389477253314e-05
-1.95741892782439e-05
-3.10804067760113e-05
-9.66947733080301e-06
-2.26946590636229e-05
-3.02989846141579e-05
1.8141792309538e-06
-2.66276125459426e-05
-1.01176748381553e-05
-2.97574104890065e-05
-2.66461434419876e-05
-3.21295005085932e-06
-9.84514869495186e-06
-3.89636939524333e-07
6.64485664463981e-06
-2.23565568798831e-05
-3.08905029298767e-05
-1.81458775329142e-05
-1.62841614924053e-05
-1.90643245535347e-05
-1.16154015320894e-05
-1.86532853887308e-05
-3.82427190128253e-05
-3.64995329136518e-05
-3.41242504145898e-05
-3.76914322063356e-05
-5.02412509076366e-05
-2.10629855696543e-05
-3.59102465397781e-05
-1.60959567600257e-05
-3.04271692368248e-05
-2.29887967442778e-05
-8.34153115785401e-06
-2.46436412148432e-05
-3.23801708473452e-05
-9.63172841383596e-06
-1.73784775153296e-05
-1.9910492179071e-05
-1.31150279749503e-05
-1.4665528254004e-05
-1.89879711118388e-05
-1.82386004387198e-05
-1.57529605329999e-05
-1.34807787665064e-05
-2.68591968076627e-05
-3.90172272120136e-05
-2.45179338484132e-05
-2.11800863706171e-05
-1.09828290585042e-05
-1.2839675019777e-05
-1.80583504116478e-05
-3.57414840900664e-06
-5.81764573341739e-06
-1.86125005260699e-05
-1.92291363292807e-06
-4.59672193398112e-07
-1.95828208272011e-05
-2.7166037252984e-05
-1.41748557072869e-05
3.60588454127024e-06
-2.60739763643303e-05
-1.56290823378715e-05
-1.82902960993595e-05
2.67012433502955e-06
-2.17645740595146e-05
-2.39351551383346e-05
-3.2337591663977e-05
-2.15110235630951e-05
-1.56186769395596e-05
-8.02045310017108e-06
-2.68164159377762e-05
-1.19022704185435e-05
-1.78878041732231e-05
-2.14641754276287e-05
-1.5781911023245e-05
-5.52926819448923e-06
-1.26366084490941e-05
-3.81480472752991e-05
-3.79787674235429e-05
-3.07859102637818e-05
-1.08698861503172e-05
-6.41678058886267e-06
-2.71943683505314e-05
-2.9447093709988e-05
-6.70247950420338e-06
-3.17470549116801e-05
-4.38857558225979e-05
-1.39741805418673e-05
-1.70923440625273e-05
-3.07369774114688e-05
-3.44605199654843e-05
-1.35391887033451e-05
-3.85046028492081e-05
2.24648682899264e-05
-9.0316753798511e-06
-2.66929722163485e-05
-2.49314670272358e-05
-1.07225886576837e-05
-1.29844862258383e-05
9.17927575535152e-06
-2.65120169455985e-05
-1.11428989351355e-05
-1.50614935675988e-05
-2.97674393902944e-05
-2.18551157696552e-05
-3.38420685108885e-05
-1.96758077779868e-05
-7.48050640661206e-06
-3.76083882276078e-05
-1.30165462397197e-05
-2.27684193009854e-05
-2.74677844719488e-06
-1.59795480066617e-05
-3.08117451554659e-05
-2.21525382746746e-05
-2.35553611889495e-05
2.43760709458931e-05
-2.16449187406996e-05
-3.76170446478019e-05
-9.49151258924919e-06
-1.8643910779598e-05
-2.8431605386755e-05
-1.60778736963031e-05
-3.47417397885672e-05
-2.55314790083787e-05
-1.53419796110868e-05
-3.26002273136056e-05
-2.9477850875942e-05
-3.13299379006223e-05
-9.85103327849782e-06
-1.31406048013695e-05
-3.50657500255481e-05
-3.23173981023401e-05
-1.96814471270015e-05
-6.28089696399445e-06
-2.94380190016924e-05
-2.56283551595166e-05
-1.72367401055851e-05
-2.14107280791239e-05
1.83778209810222e-06
-2.84435249381743e-05
-3.19490676035868e-05
-3.61146713363785e-05
-1.63626499437361e-05
-1.42612221916973e-05
-2.75967153378538e-05
-1.61193177160552e-05
-2.18485910479275e-05
6.91751404004949e-06
4.95230909736992e-06
-2.81726475617125e-05
-1.34460445214657e-05
-2.28683285320931e-06
5.42240116162972e-07
-2.16323303436012e-05
-1.53359758416342e-05
-4.01524055634171e-05
-2.31317007254928e-05
3.5580050873001e-06
-3.37970939805116e-05
2.79365651143983e-06
-1.44313007222401e-05
-2.57287866956296e-05
-3.48886215279954e-05
-1.50376665487541e-05
-5.25243250718283e-06
-2.16233619888683e-05
-2.97228644724596e-05
-1.98959294804517e-05
-3.58405839961313e-05
-4.41192302880103e-05
-3.01907961390644e-05
-3.06517674475346e-05
8.8385259647078e-06
-3.11729481186048e-05
-2.66501505104434e-05
-1.65221425682803e-05
-2.17093461122556e-05
-2.89989813611638e-05
4.46247737173806e-06
-1.95107173173975e-05
-3.46320545229243e-05
-2.67491056735283e-05
-1.27042419877584e-05
-3.34881418710826e-05
-1.27114784879484e-05
6.39286841265953e-06
-1.85411026366253e-05
-3.16471269047516e-05
-1.17785067129839e-05
-2.10446440224627e-05
-2.46466989786576e-05
-1.83389710007019e-05
-1.1471155534733e-05
-2.021832388566e-05
-2.52034614314604e-05
-2.26427988715818e-05
-1.47871686368333e-05
-1.48652114112412e-05
-1.95996160743618e-05
-1.52025159185835e-05
-2.33413034397063e-05
-2.02297976350758e-05
-7.2221396607787e-06
-1.69479304717254e-05
-3.26898748070079e-05
-1.64689187875702e-05
-2.66650212931751e-05
-1.39407107724123e-05
-1.76336196416444e-05
-1.73358267816767e-05
-1.76577346002191e-05
-1.76377883102636e-05
-1.72759844867241e-05
-4.5476006223752e-06
-3.0001110070562e-05
-1.90494332040159e-05
-1.46498552843337e-05
-2.04498189335975e-05
-2.98366326147891e-05
-2.50579951533437e-05
-2.59266256818668e-05
-2.62147650893694e-05
-4.11979325357083e-05
-1.75045430634909e-05
-3.90848291596004e-05
-4.59181755208569e-05
-1.8420066146216e-05
-4.34821657370734e-05
-2.79604010966754e-05
-3.23730093496568e-05
-1.34945589528721e-05
-4.49938953994145e-06
-1.51949041768483e-05
-1.69253677688885e-05
-1.39154764218857e-05
-2.64136180523195e-05
-4.86288908174278e-06
8.92663206372755e-06
-6.76266569032291e-07
-2.72707225678456e-05
-2.02585571202913e-05
-6.82845923826168e-06
-8.68197372165475e-06
-2.44374074111958e-05
-1.2447156416877e-05
-6.55671697768323e-06
-2.25306407743905e-05
-3.89879547918512e-05
-3.96519262443319e-05
-9.08310939090712e-06
-2.00132398358968e-05
-1.33461680889949e-05
-2.31980154983876e-05
-4.17029859391847e-05
-1.8937124015695e-05
-3.67726186668294e-06
2.71596075572879e-06
-3.00923017654677e-05
-2.38846403670072e-05
-8.67154531150431e-06
-3.95447213663902e-05
-2.84798474079389e-05
-2.85376408090034e-05
-3.09944704858791e-05
1.2114812424971e-06
-1.75397290075087e-05
-3.48316585978071e-05
-3.00779942932475e-05
1.38327636933899e-06
-2.78481127705601e-05
-2.50371377915826e-05
-4.84207893152584e-05
-2.29853450093771e-05
-3.06488923475695e-05
-2.43259993707075e-05
-3.41691542844195e-05
-3.37424964130429e-05
-1.49159156940248e-05
-6.89994681378903e-06
-2.95394362597214e-05
-1.67415822932744e-05
-4.99213304025515e-06
-1.55282037950966e-05
-1.69067126581445e-05
-4.98081927703536e-05
-4.418269486994e-05
-3.15776191841068e-05
-8.19809953971233e-07
-2.17070632961744e-05
-3.58192977443087e-05
-2.23273805199116e-05
-3.13780478233096e-05
-8.50926360687467e-06
-2.69381961506568e-05
-2.29458811514296e-05
-2.10951108882818e-05
-3.01941327540835e-05
-4.2020907387725e-05
-1.18197903870104e-05
-1.37062918995626e-05
-2.20380945530796e-05
-2.03996624532327e-05
-4.18904094543542e-05
-1.98525602966782e-05
-2.39253340047877e-05
-2.66657417503543e-05
-4.99634944124844e-06
-3.23984229787914e-05
-3.22783409798276e-05
-2.39544061043835e-05
-1.8618775968247e-05
-1.85136497699366e-05
-1.13316494810464e-05
5.12268268988981e-06
-1.40623735062331e-05
-1.29691686112657e-05
-2.69502605624087e-05
-3.06244816285565e-05
-1.71472870788138e-05
-1.93877666258203e-05
-3.28988446319116e-05
-2.11159597089113e-05
-3.99610186641029e-05
-5.88023766082037e-06
-3.28554484890458e-05
-1.85359005513206e-05
-3.29026035462789e-05
-3.37245489888226e-05
-1.57283429999714e-05
-1.20019248698956e-05
-1.13568011264821e-05
-5.08532294091806e-05
-1.28748122677679e-05
-3.1803272099664e-05
-3.55749986725514e-05
-1.05193659817254e-05
-1.27248817915715e-05
-3.92912803358635e-05
-2.92934705627268e-06
-1.9250519656178e-05
-1.26360062310212e-05
-3.66131453955182e-06
-3.26654287945024e-06
-2.41766934180852e-05
-2.20261749994805e-05
-3.79546018942388e-05
-1.789025267845e-05
-1.17483959915769e-05
-2.01284917454901e-05
-4.28606574081406e-06
-1.79157616728738e-05
-3.02321440679829e-05
-1.12063266336367e-05
3.92455103399077e-06
-1.82063074339313e-05
-2.97608403913445e-05
-4.28057776179188e-05
-2.00898965068967e-05
-2.5887948891201e-05
-1.83812933783317e-05
-1.30720087808223e-06
-4.9729830469076e-05
-3.07059791630355e-06
-7.68219988435158e-06
-3.18465524071778e-05
-2.82114472401971e-05
-9.98168710751914e-06
-1.64187696856062e-05
-3.63122901499721e-05
-2.75343625861482e-05
-1.5826996678695e-05
-1.39634956425288e-05
-7.21480053375252e-06
-1.61833467124394e-05
1.57088144570678e-07
-2.56930269625254e-05
-7.31498822936504e-06
-3.15836656694091e-05
-3.37749461549049e-05
-1.8248811454841e-05
-3.35176773360761e-05
-3.74381948215732e-05
-9.1695641774401e-06
-1.99538883766806e-05
-5.01268613784615e-05
-8.58282779614083e-06
-4.40728938010361e-05
-4.38125625381433e-06
-4.21670602780336e-06
-2.37281220370294e-05
-2.89786136824012e-06
-1.55157113021859e-05
-2.78591604128113e-05
-3.65282535580584e-05
-1.67727319619241e-05
-9.36352337546734e-06
-1.88322454134482e-05
-6.59347603059009e-06
-2.4844789252525e-05
-1.30715280738206e-05
-2.68778994824308e-05
-1.56345468826893e-05
-2.95779841288744e-06
-1.36957426943746e-05
-1.70324475450684e-05
-1.44568336859783e-06
-2.16963052383987e-05
-1.85950793051246e-05
-2.8858156298364e-05
-1.96875702487886e-05
-1.1544995328006e-05
-1.86463210979399e-05
-2.20935859869639e-05
-6.74418504345249e-06
-3.60867829497319e-05
-6.5342499529737e-06
-2.61298043204414e-05
-3.14897974145233e-05
-2.94473315135208e-05
-3.9330817763667e-05
-4.32778260219778e-05
-2.08585920766835e-05
-2.720990907637e-05
-3.54128497383962e-05
-1.96251093888946e-05
-3.94788849889012e-05
-1.99510413733566e-05
1.42532316584355e-06
-1.42230627918696e-05
-2.61006742229934e-05
-3.12338801455933e-05
-8.20682483824498e-06
-4.18073290602751e-06
-6.14030049014125e-06
-3.44708087547428e-05
-2.30757027156825e-05
-2.28393442751755e-05
-1.93579402646418e-05
-9.46826207776286e-06
-3.73056754794706e-05
-3.6284220038873e-05
-2.43093659479142e-05
-1.81838007858756e-06
-1.30195956203644e-05
-1.43084078125499e-05
-1.73848339854508e-05
-1.03661234961522e-05
-4.3398980967117e-06
-1.65605399886887e-05
-3.98657180520483e-05
-1.9931849880559e-05
-3.02350565874593e-05
-2.32189679887685e-05
-1.11089850608692e-05
-3.43591603872692e-05
-3.31192027030273e-05
-2.30203712276276e-05
-4.66962546582022e-05
-8.73333433511685e-06
-1.79682870304118e-05
-2.46736356716553e-05
-3.67596410226197e-05
-1.60509286621809e-05
-1.12724159035813e-05
-2.30264548758787e-05
-1.67175990200646e-05
-1.77357227886519e-05
-3.1341975825641e-05
-1.00118501831194e-05
-2.20583870349898e-05
-1.89810246774374e-05
-2.62262756267275e-05
-1.04511213542379e-05
-1.67104609503272e-06
-5.08242993368947e-06
-2.33378723094947e-05
-2.77846922040416e-05
-7.63607721053984e-06
-1.27528573995149e-05
-3.85700610131673e-05
-2.3772055562779e-05
-1.63580055814648e-05
-1.77065935852675e-05
-2.75083328158148e-05
-1.59384242527062e-05
-3.94976537649086e-05
-2.86488550795131e-05
-3.42092249809096e-05
-2.0173461448918e-05
-1.12628331754911e-05
-2.72600481185596e-05
8.88324734265749e-07
-2.62000674771092e-05
-2.5606261579961e-05
-9.17311354792711e-06
-1.42669888227166e-05
-2.88533862131495e-05
-9.65123391165993e-06
-6.15031110785335e-06
-1.21316160585628e-06
-3.37112381624276e-05
-5.240556004155e-06
-2.49973111065411e-05
2.09999801384625e-06
-8.26889334828245e-06
-2.76421750669584e-05
-2.45226865308687e-05
-4.7276243204782e-06
-2.07866916529198e-05
-3.53349638383019e-05
-1.62932422948382e-05
-1.09243578338364e-05
-3.51767804997217e-05
-1.78002098255395e-05
-2.48141357971327e-05
-2.6436832965666e-05
-2.51121813510579e-05
-3.62513541793617e-06
-7.82822110171415e-06
-1.58558239047026e-05
-3.55479188838856e-05
-4.06011436554762e-05
-3.06206279851023e-05
-1.39094374057119e-05
-1.82782836814832e-05
3.91085294317869e-06
-3.92782257024718e-05
-2.82531380047665e-05
-2.22531681943589e-05
-4.2099824219136e-05
-3.28880785527058e-06
-2.75591034379074e-05
-2.46784304752157e-05
-2.42095740739613e-05
-2.12907912693066e-05
-4.37035368054465e-05
-2.08447623265163e-05
-1.44543369455824e-05
-1.07424124017483e-05
7.72286272493221e-07
-2.56707761698108e-05
-1.53152099308061e-05
-1.88306635783772e-05
-2.38752689886986e-05
-2.72370968502361e-05
-7.80827848968867e-06
-2.3636078561537e-05
-2.50741733055097e-05
-1.53126540738955e-05
-1.21217648740185e-05
-2.89740306393749e-05
-3.09553356851113e-05
-1.2847053603522e-05
-3.19037512231515e-05
-3.84758929720912e-07
-2.3532496293081e-05
-2.45019303268695e-05
-1.88602167348105e-05
-1.11467071156376e-05
-2.28923865186719e-05
1.18771869713433e-05
-2.44712019196892e-05
-2.46578666648328e-05
-2.55094388670085e-05
-4.12374622069979e-05
-4.37433469618831e-05
-2.66209240374844e-05
-2.4301340888815e-05
-3.02982626359788e-05
-1.6880997711308e-05
-1.15845556287595e-05
-2.12588347889059e-05
-3.76114600521668e-05
-1.38553723232949e-05
-6.49476017198053e-06
-4.17949947785656e-05
-1.59300124714269e-05
-3.01554247140008e-05
-3.44013709059313e-05
-4.04172061653453e-05
-2.32823917819498e-05
-3.44159894120238e-05
-1.02355036160408e-05
-2.96315621318962e-05
-1.03338560829084e-05
-2.98171251468174e-05
-2.19647863516381e-05
-2.88554993309179e-05
-2.8273232060867e-05
-1.84731144142639e-05
-3.5444452917564e-05
-4.68437487626007e-05
-1.87255128293244e-05
-3.26403445635009e-05
-6.11559559061352e-06
-3.16609392749843e-05
-8.57709929766946e-06
-7.45908142076025e-07
-4.36393970352161e-05
-1.9120050595119e-05
-1.46034708418628e-05
-2.81842357917908e-05
-1.46369931470007e-05
-1.23259072692265e-05
-3.42765796633047e-05
-2.12609323330421e-05
-3.752915275928e-05
-2.97602714852812e-05
-2.27724736690643e-05
-2.45479037768672e-05
-1.12232861242176e-05
-2.76218467879027e-05
6.25414823287851e-06
-2.49662318425873e-07
-3.74501514686373e-05
-1.80396897659065e-05
-1.62951845824433e-05
-3.76028598113541e-05
-1.76627146475398e-05
-3.92540142005919e-05
-5.26737843877353e-06
-2.3063515389777e-05
-8.54535923755941e-06
-2.75730157688662e-05
-4.44652540781832e-05
3.95332769669047e-06
-4.14664182183505e-05
-2.15222250598197e-05
-2.45111090917282e-05
-2.1072808290046e-05
-3.69675311738901e-05
-2.58599641235288e-05
-1.44316608656145e-05
-2.97625625103122e-05
-2.20540326935458e-05
-4.75998640234387e-05
-2.49138917005708e-05
-1.64457770728369e-05
-2.88214865151132e-05
-4.17546993866241e-05
-6.93369549085095e-06
-2.03706704896734e-05
-1.18963381747104e-05
-1.90032976998785e-05
-7.32499816393928e-06
-2.44984924037068e-05
-1.26471497138913e-05
-7.57014706782383e-06
-3.02094323867091e-05
-2.91802855198239e-05
-1.07569594977529e-05
-3.53148424913069e-05
-4.24458877367332e-05
-1.66434917850318e-05
-1.17369980568585e-05
-1.36823969533455e-05
-2.20337474768575e-05
-3.7066903755597e-05
-1.91523199186924e-05
-2.32832525107113e-05
-2.79027764425901e-05
-1.33864635710793e-05
-1.21860969074486e-05
-2.26624532616301e-05
-4.68315033678933e-05
-3.42572663627404e-05
-1.24912487469175e-05
-2.87113685840345e-05
-1.65412893464178e-05
-1.24961848966275e-05
-2.80241778423028e-05
1.00530378877268e-06
-2.81375669595144e-05
-2.02893938767253e-05
-4.1335597592867e-06
4.61570986035856e-06
-1.16430702277465e-05
-1.84077554050228e-05
-2.83755009675799e-05
-3.68358334137629e-05
-1.57800945263077e-07
-9.04666468069777e-06
-3.15091445400026e-05
-1.55522962701225e-05
-2.09796438609163e-05
-3.93667349554811e-06
-1.56307383566678e-05
-3.01296288313123e-05
-2.08229085929234e-05
-3.01085456908149e-05
-1.09028286535878e-05
-3.90057027648029e-05
-1.01917113572725e-05
-6.12978121967837e-06
-2.16982883887277e-05
-1.28178296807379e-05
-2.94053489555104e-05
-1.07411126291176e-05
-3.74786394385678e-05
-1.56275504961369e-05
3.43900178282871e-06
-1.92090476822005e-05
-8.91428465921334e-06
-1.47991865039105e-05
-3.18290413556732e-05
-2.85414276080364e-05
-8.29711135971623e-06
-1.08846762450625e-05
-7.33199743915457e-06
-2.67783956226251e-05
-3.26939832609899e-05
-2.53108451341613e-05
-2.65750833193593e-05
-4.25679274301362e-05
-1.49427669179878e-05
-2.15737436543342e-05
-2.03433816284453e-05
-1.84672505090554e-05
-1.6681915535404e-05
-1.81051238810859e-05
3.38768195281465e-06
-9.6852030079517e-06
-2.3299772088634e-05
-1.4083914572209e-05
-1.45044999115248e-05
-1.47335523609959e-05
4.35714833774659e-06
-2.60923298946927e-05
-3.42160070412739e-05
-2.69205873215646e-05
-1.32781152282152e-05
-2.24206923064901e-05
-7.78854341549995e-06
-1.0002323850086e-05
-2.09166070932929e-05
-2.76921202872141e-05
2.14560264186116e-06
-4.0825427873701e-05
-2.33753512863017e-05
-6.5107999716211e-06
-2.40900471441798e-05
-3.2172323300684e-05
-2.54134170977615e-05
-2.91609255475322e-05
-4.44654645000757e-05
-3.13959051041306e-05
-1.72768876757841e-05
-3.47043649841874e-07
1.00740228646885e-05
-5.28328522271787e-05
-3.38825713107145e-05
-1.21795703745774e-05
7.769352279711e-07
-1.31081727410429e-05
-1.33717416009057e-05
-3.3024106519546e-05
-9.65950147368023e-06
-1.73054598785888e-05
-9.02019251942722e-06
7.18968106573787e-07
-9.67625822765597e-06
-2.21383110166599e-06
-1.46153327534316e-05
-4.56075283197445e-05
-2.54414250130491e-05
-1.60265212899073e-05
-2.73555270415078e-05
-2.54675256425195e-05
-1.82709761709515e-05
-2.70360891620933e-05
-2.54929440052806e-05
-2.39305753047082e-05
-2.03875657132051e-05
-2.23582963722988e-05
-3.14416194691276e-05
-2.46653613228493e-05
-1.88873491887991e-05
-2.48478058517447e-05
-4.55294330487085e-07
-1.53203686983705e-05
-9.69071219558088e-06
-1.29296222002395e-05
-2.13162296585705e-05
-2.51359589739816e-05
-5.02806403208554e-06
-3.4305110290643e-05
-1.55013907555387e-05
-3.29571828806723e-05
-1.00650283114471e-06
-6.75988871279984e-06
-6.24036446352461e-06
-1.05997753546353e-05
-2.52432044556346e-05
-3.59496776626801e-05
-3.31849628542804e-05
-2.9302000901452e-05
-2.95616602328846e-05
-2.51729748168304e-05
-1.55581300975246e-05
-2.11542874593221e-05
-3.69383078483415e-05
-3.64888731898835e-05
-7.50519099529715e-06
-2.98470775702151e-05
-1.36601245079485e-05
-1.93771937042877e-05
-2.82458560154927e-05
-3.49244031567237e-05
-3.49244503094969e-05
-2.00665928621864e-05
-1.19142436719341e-05
-2.58958565681187e-05
-8.41290175529302e-06
-1.48521533042438e-05
-1.79316925370749e-05
-3.25117374498882e-05
-1.56331120875353e-05
-1.06675719286682e-06
-2.61521748660363e-05
-2.90381153979755e-05
-1.88762409805443e-05
-5.278299132418e-06
-1.90053576136087e-05
-3.71029618031489e-05
-9.18117114708609e-06
-2.24336112540359e-05
6.45550513519517e-06
-1.15064697758772e-06
-6.12291229819018e-06
-2.48313910701166e-05
-4.56453865599782e-06
-2.68403843568872e-05
-3.12729646802048e-05
-2.08539456628598e-05
-2.38741424222555e-05
-3.33190921320078e-05
-2.0407498646157e-05
-2.04973248387942e-05
-1.18199422991911e-05
-2.13294506922565e-05
-1.70704982319223e-05
-1.80150138299045e-05
-2.16775340624722e-05
-2.63509002016656e-05
3.93199352387987e-06
-3.19336907738401e-05
-1.516342724782e-05
-1.2939036395039e-05
-3.48282589553328e-05
-1.3490557568153e-05
-7.76859802856295e-06
-3.08665117381448e-05
-8.60603664298912e-06
-2.16780388147629e-05
-3.07867965566812e-05
-2.59989722996454e-05
-2.30675958063166e-05
-1.3338719898529e-05
-1.15408042732065e-05
-7.32670436580679e-06
-2.84268282355218e-05
-2.62385415192056e-05
-2.55031874862203e-05
-4.03472352006958e-05
-3.51065350619124e-05
-1.63343911311903e-05
5.81612159982939e-06
-9.82701067832971e-06
-2.50600473718606e-05
-2.24326819613549e-05
-7.39194933192679e-06
-1.39775578818948e-05
-1.12870128353462e-05
-7.9900358196746e-06
5.06913257495425e-06
-4.18711436643243e-05
-1.34492919686439e-05
-1.14635316850405e-05
-2.71637225969111e-05
-6.2132387271883e-06
-1.25247046741758e-05
-1.92337926117218e-05
-2.40983604540409e-05
-3.90189575408076e-06
-3.0573465538481e-05
-2.43881940234637e-05
-3.08817916216287e-05
-1.84719623580004e-05
-1.60448382552276e-05
-4.17350555889519e-05
-7.55161091506849e-06
-1.85427869465176e-05
-1.92715068038554e-05
-3.03649613692047e-05
-1.52896903994588e-05
-4.93210178593454e-05
-2.41536467337591e-05
-1.30341542611518e-05
-3.28378641839156e-05
-2.05283551124045e-05
-2.65193184558836e-06
-1.93752536059041e-05
-3.02021001580413e-05
-2.52356201395147e-05
-3.06194602206805e-05
-2.87349710682629e-05
-4.00795946660018e-05
-8.75349965680923e-06
-2.79140589651585e-05
-3.53499156180092e-05
-2.42233414699078e-05
-1.43751437467146e-05
-4.21029769411033e-05
3.17666418366711e-06
-3.46403239999588e-05
-3.99627977999348e-06
-1.8630299428308e-05
-2.26326070275702e-05
-1.33265394866154e-05
-4.50218600897248e-05
-1.43671899279893e-05
-3.04677052416858e-05
-2.72653247660087e-05
-8.79807758756439e-06
-2.33061573566067e-05
-1.31388078611564e-05
-4.02891560403723e-05
-2.90500899849947e-05
-3.3243605657354e-05
-1.58806046559713e-05
-1.31258060007377e-05
-1.35517076321028e-05
-3.77281070211431e-05
-3.51952562661904e-05
-7.34257253998685e-06
-2.32923450840447e-05
-2.52528063710782e-05
-2.79115869284184e-05
-1.25356409596924e-05
-2.32074546283635e-05
-1.03410319493816e-05
-2.43953423949727e-05
-3.34021216377814e-05
-2.12040914650335e-05
-4.75483898286719e-05
-2.61332879960541e-05
-3.76816048254288e-05
-3.06719036503018e-05
-2.80740633495583e-05
-3.11566279144546e-05
-3.37614383590391e-05
-3.07723833406132e-05
-3.34292008160637e-05
-3.55422336503286e-06
-2.51137735238247e-05
-1.45812221551691e-05
-1.60400011792389e-05
-2.73912910900102e-05
-1.07728526843284e-05
-1.29854820648428e-06
-3.41714616376275e-05
-3.10442310238048e-05
-3.50514899950293e-05
-6.56458414514394e-06
-6.77019294038642e-06
-5.8097545753976e-06
-3.46792082349383e-06
2.44206032085986e-06
-1.65275123738348e-05
-2.97980646226727e-05
-1.37280088357382e-05
-1.14247641506022e-05
-2.46807827443775e-06
-4.93773578687257e-05
-3.0154437327755e-05
5.33612966105629e-06
-1.92059675855364e-05
-8.16926297694607e-06
-3.06509726638067e-05
-3.35433982378939e-05
-3.81545768030866e-05
-1.56259249812379e-05
-2.1041899822145e-05
-1.11352312276083e-05
4.3460108137289e-06
-1.91667059907306e-05
-3.38415129361337e-05
-3.22568729853423e-05
-7.84336601452888e-06
-1.21526309177125e-05
3.25275222497284e-06
-2.48035295615526e-06
-2.26703077463821e-05
-2.59488088767518e-05
-3.24832841762622e-05
-9.74065502989553e-06
-1.30469299803918e-05
-1.08327965223677e-05
-2.06337041662407e-05
-3.26014822758159e-05
-2.74270343056696e-05
-1.66860740995742e-05
-4.14627070967942e-05
-2.96909387992598e-05
-1.67124916204191e-05
-2.69823814673705e-05
-1.25762606783509e-05
-2.36535028138463e-05
-2.25798680218658e-05
-2.37939338968211e-05
-3.27735686854509e-05
-4.53556437486458e-05
-3.32226417917821e-05
-9.90420337998299e-06
-2.57232822758471e-05
-3.36907341612426e-05
-1.02740590685251e-05
-2.37728184921254e-05
-8.39581965205185e-06
-3.81473152458427e-05
-1.13519508433696e-05
-1.33761394852593e-05
-1.51611867833669e-05
-1.15766106779516e-05
-2.104592174797e-05
-6.63079606547052e-07
-2.08205442330657e-05
-1.72309692420449e-05
-1.35772457964536e-07
-1.25456993764636e-05
-1.78043794055087e-05
-2.94533017011555e-05
-1.2419879400064e-05
5.03992942453771e-06
-5.3811424990179e-06
-9.39192472453496e-06
-1.85800934340013e-05
-4.52548711733537e-05
-2.60037876703905e-05
-2.66924158450984e-05
-3.52098703920808e-05
-1.95434692923653e-05
-4.51989605681789e-05
-1.16675634564624e-05
-1.15703993069232e-05
-1.93386503302046e-05
-1.5313847733666e-05
-1.75080436729787e-05
-2.34892941394793e-05
-3.72421519934784e-05
-2.20382901730105e-05
-2.49737343106597e-05
-4.06215501429588e-05
-2.14544048704437e-05
-4.61172568932351e-06
-2.11413157541416e-05
-3.08316649540043e-05
-4.29655773672504e-05
-1.81271195136809e-05
-2.17585458113914e-05
-3.10641278055571e-05
-3.13410298082992e-06
6.18889671468424e-06
-1.56453589032432e-05
-7.18502529861588e-06
-2.41863774965493e-05
-4.95425619796509e-06
-1.64512176950226e-05
-2.31916393166021e-05
-2.57748201257366e-05
-1.78691453799518e-05
-3.16524456408687e-05
-1.5747449085331e-05
-1.46215526801865e-05
-2.87917847962213e-05
-1.30175050688763e-05
-3.14127960176836e-06
-3.42187254655627e-05
-3.59196990177598e-05
-2.16580349077093e-05
2.59642587307219e-06
-2.86585866427253e-05
1.32399818593316e-06
-3.48244759764676e-06
-2.92900959523783e-05
-2.30836123079368e-05
1.69996059519192e-05
-2.6082864381284e-05
-3.65980737142216e-05
-1.08150629545714e-05
-1.38995499976232e-05
-2.660304126129e-05
-3.83356036917555e-07
-1.03393083694232e-05
-2.23822429124574e-05
-8.13360691541957e-06
-1.63130872305541e-05
-5.42364271867151e-06
-4.44477521232163e-06
-3.05907721508897e-06
-3.58255434189107e-05
1.28819269330997e-05
-2.87411495458569e-05
-2.76283142267333e-05
-2.51955094569097e-06
-1.34685349427052e-05
-1.0330905630762e-05
-3.68326889416136e-05
-2.35859567455853e-05
-3.05610379289572e-05
-4.67364175120901e-05
-1.07378990336464e-05
-2.74073492360534e-05
-6.58771441651302e-06
-2.42550866932001e-05
-4.29466953793881e-05
-2.98778354099884e-05
-2.3856994000539e-05
-3.49939145776265e-05
-1.72154827987381e-05
-2.21293526764825e-05
-2.07622029997404e-05
-5.99410103883352e-06
-3.62342253041205e-05
-1.71133512444186e-05
-2.17198542711294e-05
-9.98170080672014e-06
-1.10321667821085e-05
-2.83381282780144e-05
-2.67917843301342e-05
-3.60619001913007e-05
-6.38266896048976e-06
-1.86865724926122e-05
-1.98433952077986e-05
-3.10654914109984e-05
-2.05755841357069e-05
-1.44187967224941e-05
-3.73843129602852e-05
-2.42162857427522e-05
-2.8579880074256e-05
-1.68137099613677e-05
-2.13510631262628e-05
-1.39562564047331e-05
-2.98780404679609e-05
-2.1968402578063e-05
-1.65556910937807e-05
-2.75830900637312e-05
-1.04484285564348e-05
-1.78245782790438e-05
-2.71854219756499e-05
-4.60943622687973e-06
-1.91915654624012e-05
-1.32969715589737e-05
-2.38567868543999e-05
-7.64211727374387e-06
-1.68259747354138e-05
-8.29833304445156e-07
-3.47630699086303e-06
-1.17943386836974e-05
-1.46283388031873e-05
-4.16082702501624e-05
-1.14232057427447e-05
-2.66304625321207e-05
-1.81029926966174e-05
-1.75959366225207e-05
-1.10313573495408e-05
-1.94279176289037e-05
-2.24425646146592e-05
-2.46718856229999e-05
-2.81748530698694e-05
-2.17527978736573e-05
1.82001378303604e-06
-1.27728024969709e-05
-3.57142497933171e-05
-1.22755196585516e-06
-1.5818587711455e-05
-1.98939550845364e-05
-1.62349498950654e-05
-2.72332635808015e-05
-2.82616415552595e-05
-2.5665502951325e-05
-3.58033435353855e-05
-2.40931363444977e-05
-1.2074749945613e-05
-4.96926337647414e-05
-2.79895693824984e-06
-2.31690767563836e-05
-2.32028832626264e-05
-2.06427803609439e-05
-3.57181957810686e-05
-4.06947925863751e-05
-1.27137753139411e-05
-2.34588815916515e-05
-4.12820557758264e-05
-2.82138204407151e-05
-2.00903595901185e-05
-8.84810845865228e-06
2.10306446635394e-08
-3.47182624818958e-05
1.05390573288792e-06
-1.93845941587167e-05
-2.72244658605535e-05
-1.18966047337345e-05
-2.08029558204329e-05
-2.95469977686946e-05
-1.95879955350639e-05
-2.53123758507451e-05
-1.71511762116484e-05
-2.03942634700371e-05
-8.00667248749157e-06
-1.5508981465751e-05
-2.11342432760001e-05
-7.09290759530017e-07
-4.23200259070348e-05
-2.34330190390866e-05
-3.15616704030342e-05
-1.77816699943653e-05
-1.36451923731999e-05
1.03161966661364e-05
-1.72663597198786e-05
-9.54033559643102e-06
-3.93686989582104e-05
-3.0075616373458e-05
8.21847411170479e-07
-1.87966567877502e-05
-2.0927134428359e-05
-9.96855759374902e-06
2.16647231568194e-06
-1.44132362424303e-05
-1.95494478481751e-05
-1.21477583097253e-05
-9.0527623366765e-06
-2.77404522744673e-05
-3.69772858723152e-05
-1.52255888217519e-05
-4.56526094792724e-05
-1.4301028305769e-05
-4.10345154879674e-05
-2.73010132723913e-05
-1.56031221144329e-05
-5.37425531008228e-06
-2.04965840861736e-05
-2.3600390008956e-05
-2.42026618301289e-06
-1.0566009427487e-05
-2.77507823045868e-05
-2.02074941375632e-05
-2.28904442707349e-05
-7.86298864151507e-06
-1.83565497947278e-05
-2.1415923590519e-05
-1.77855362369391e-05
-2.30038604988034e-05
-2.58327508638134e-05
-1.09833259984494e-05
-2.95128047397562e-05
-2.3664469573799e-05
-3.99935701961771e-05
-1.64296146861643e-05
-1.67757566897458e-05
-1.49547138940201e-05
-1.84292122391092e-05
-3.05415750844726e-05
-1.10302887221432e-05
-2.50955771581379e-05
-7.49625671039656e-06
-1.70208033204785e-05
-6.4541825964363e-05
-1.10060276681004e-05
6.33524079383867e-06
-9.51720104874939e-06
-4.21430400369205e-05
-1.76729591289067e-05
-2.31952784117974e-05
-3.65691082448772e-05
-3.38535408354679e-05
-1.91748550814481e-05
-1.59679249003031e-05
-3.41533278245728e-05
-3.02664515341919e-05
-1.51999775137153e-05
-2.87511243158633e-05
-3.01731355675014e-05
-3.63812274552558e-05
-2.56937271462133e-05
-2.56510896911e-05
-1.36458607089219e-05
-2.48645173531764e-05
1.61481634586821e-05
-1.76088646369676e-05
-2.46773739964604e-05
-1.83883338194587e-05
-3.79020479425185e-05
-2.03006278747118e-05
-2.34374990353987e-06
-1.86983755764706e-05
1.11597675041977e-06
-4.09374170558533e-05
-1.35202974754169e-05
-1.62468713690925e-05
-3.66486950430759e-05
-7.47035664272891e-06
-3.01534077618017e-05
-2.92500396907024e-05
-1.92017113422391e-05
-1.30584399902279e-05
-3.30167570036651e-05
-7.40605818174449e-06
-2.4908645278748e-05
-2.95612670114867e-06
-3.99394642554719e-05
-6.83785502241169e-06
-1.66120358375515e-05
-1.25208546615698e-05
-1.43362550311483e-05
-6.71956630537459e-06
-2.51688711915743e-05
-1.99668607386639e-06
-1.96508639133798e-05
-4.38574553193524e-05
-3.4055102699971e-05
-2.45091733139411e-05
-4.65115690383907e-05
-4.60146101292094e-05
-2.24761895374038e-05
-1.86314533911771e-05
-2.34061817447822e-05
-2.88966537017062e-05
4.07939916049168e-06
-3.48582148257354e-06
-4.29761959696173e-06
-2.19342318699447e-05
-6.07693401687333e-06
-2.85843892277568e-05
-3.39937470630738e-05
-2.27805464031802e-05
-2.79187087743525e-05
-1.04366452364446e-05
-3.03593425991688e-05
-2.4232715147068e-06
-2.12634415194028e-05
1.61837146909628e-06
-2.06982930744863e-05
-3.88971239668679e-05
-4.20157420991752e-05
-1.00393947574387e-06
-3.04391062316566e-05
-3.95097765658268e-05
-2.59272042465889e-05
-2.47984484852674e-05
-3.54007733726174e-05
-2.29033077052156e-05
-3.81099111330501e-05
-3.87591261638427e-05
-2.70454932013179e-05
-1.22099038782531e-05
-3.10588652502669e-05
-2.83080219732118e-06
-4.58811548353788e-05
-3.04002953866843e-05
-2.14681917952902e-05
-2.19493051249875e-05
-3.11117290316941e-05
-1.0156743581807e-05
-2.25490351419042e-05
-2.62666520100257e-05
-2.09596518847788e-05
-1.24283529348781e-05
-2.29516922544506e-05
-3.69884010624364e-05
8.21958801821124e-06
-1.62689138585484e-05
-2.01348640536482e-05
-1.58562228221929e-05
-1.46813965012834e-05
-1.14027545653515e-05
-1.41804281185382e-05
-1.79249418144794e-05
-3.99876348817713e-05
-1.46268925028662e-05
-1.5853523732476e-05
-2.1526717760298e-05
-3.24638613807511e-05
-1.84487573543608e-05
-4.19158523726187e-05
-1.18020387643124e-05
-1.56846008772175e-05
1.09020331641641e-06
-1.06687382676571e-05
-1.74473354638897e-05
-2.87030472368633e-05
-2.78977936925683e-05
-2.3293793245017e-05
-4.16369959659048e-05
-4.55558103191406e-05
-1.97654102955886e-05
-2.61652974292045e-05
-1.26128893697212e-05
-2.660425479011e-05
-3.59365969355337e-05
-3.568395465991e-05
-1.63508763661959e-05
-2.77753349660859e-05
-2.5970214300146e-05
-3.56093405620445e-05
-1.32689603892692e-05
-5.25805979367737e-05
-1.91270886443403e-05
-2.53515346131243e-05
-2.02615593019966e-05
-1.00383694365213e-05
-2.14575964174884e-05
-7.36426555017687e-06
-4.18962103696927e-06
-1.675423717499e-05
-1.15424530978216e-05
-5.07626451934092e-06
-1.48916213598626e-05
-1.94355099321092e-05
-8.73446598181896e-06
-3.20019518098364e-05
-3.98106102252242e-06
-2.7361479826913e-06
-3.55264923950358e-05
-9.30582628068398e-06
-9.23692876100723e-06
-2.07901825639916e-05
-1.40041210546441e-05
-7.99992938647399e-06
-1.5941394172083e-05
-3.23305083284565e-05
-5.79965546645359e-06
-3.92613428805206e-05
-2.23854260965418e-05
-1.56453617283993e-05
-6.43752539727242e-06
-3.0830619533608e-05
-1.64456800673909e-05
-2.56605382113626e-05
-2.88733092881176e-05
-1.42810683843482e-06
-2.74692578279144e-05
-2.12130842861785e-05
-2.92518226350015e-05
-3.43301029382012e-05
-3.23525902083613e-05
-3.7198244546107e-05
-3.19201877203029e-05
-1.20949143030407e-05
-1.69283286460902e-05
-3.44551707694771e-05
-2.61916971085247e-05
-3.12530761313833e-05
-3.03725361124065e-05
-2.45197168378792e-05
-3.97384763996197e-05
-1.3603750258055e-05
-3.49910414870683e-05
-3.24182864772036e-06
-1.3957528379845e-05
-3.10082230847008e-05
-2.61195949531899e-05
-1.1862614019854e-05
-5.46045909952151e-06
-1.39213491771691e-05
-3.97684833046006e-05
-1.46528183020477e-05
-1.82387524811183e-05
-2.42767219919558e-05
-2.29711132166249e-05
-1.30283885731429e-05
-2.18185576271359e-05
-2.47639022997738e-05
-1.28382765550048e-05
-1.89018169436833e-05
-1.33462145681466e-05
-1.84854375732264e-05
-1.1515108536455e-05
-4.68677431997683e-05
-2.2616553747591e-05
-2.41951904081402e-05
-1.78983189938725e-05
-2.08509369700797e-05
-2.63215685440533e-05
-9.88179600225299e-06
-4.49880255802043e-05
-8.11612507417725e-06
-2.36367122895448e-05
-1.16323035716864e-05
-2.49272307315894e-05
-2.67171007814426e-05
-3.07991444079206e-05
-1.40766451551698e-05
-9.58084377449147e-06
-2.22543295687507e-05
-5.10775257832118e-06
-2.51163440934076e-05
-6.43880465939263e-06
-1.45997346653707e-05
-5.69196185889172e-05
-7.85299989821419e-07
-1.84922887665785e-05
-1.36917105445407e-05
-1.30704523587842e-05
-1.68673899583413e-05
1.3413674440518e-05
7.03823242401835e-06
-3.22407654261862e-05
3.10645277514479e-06
1.25997620039934e-06
-3.43808738437075e-05
-4.3999564116523e-06
-4.27453884198417e-05
-2.56954661457004e-05
-1.67630094926919e-05
-5.19004655629276e-05
-3.70687624733618e-05
-2.43489742864656e-05
-3.53174403259574e-05
-2.42907297244764e-05
-2.22762652892731e-05
-4.72895115377607e-05
-4.90360342460597e-05
-1.89058248892164e-05
-3.19717719684077e-05
-2.24168582237626e-05
-2.66287296626846e-05
-1.78222345599228e-05
-4.4925336941059e-05
8.94627510665044e-06
-8.11056476729269e-06
-2.46888873876529e-05
-3.66635181705313e-05
5.47277180231846e-06
-2.61305489658872e-06
-1.29604103348769e-05
-1.24151370313612e-05
-1.20081085210245e-05
-4.66130994091562e-05
-1.34298960141084e-05
-2.67631051431266e-05
-2.8882793298328e-05
-3.04744077261788e-05
-2.24452424742676e-05
-2.08329636167209e-05
-9.5559360532682e-06
-1.00314066246555e-05
-3.84208446416125e-05
-3.15232891859466e-05
-4.41926610575517e-06
-1.98919861007314e-05
-2.79422240353373e-06
-1.60410341996304e-05
-2.41010619383447e-05
-1.75551775232453e-05
-1.57550191234383e-05
-9.7395180586627e-06
-1.73066507017562e-05
-2.4119109537288e-05
-7.4799994303107e-06
-1.2179304767673e-05
-2.57750802164487e-07
-2.14839401636427e-05
-3.2586417894505e-05
-1.29080987082139e-05
1.03221507349241e-06
-2.09495085277099e-05
-2.23792925453108e-05
-2.43742287395953e-05
-3.93788460738085e-06
-1.73759037601072e-05
-3.30435843727635e-05
-1.553709489154e-05
-2.42704946916784e-05
-2.32682507528488e-05
-2.92564395983371e-05
-2.77867776652103e-05
-2.1543120136393e-05
-1.36894485141661e-05
-2.41052404642377e-05
-3.03537078891884e-05
-1.07761160425725e-05
-1.43620581300323e-05
-1.39820531499749e-05
-2.28555143441863e-05
-3.6788455334867e-05
4.8618995001786e-06
6.19004109503394e-06
-2.90470158267339e-05
-3.85091041647524e-05
-4.16362698919717e-05
-2.16795223066077e-05
-9.66453247140995e-06
-7.81299114139158e-06
-1.4735931942837e-05
5.05635433630805e-06
-3.07431820600231e-05
-2.47632152188918e-05
-5.43811918226801e-05
4.59571548764466e-06
-3.34805465728168e-05
-2.67347672186863e-05
-8.82604227098778e-06
-1.36189416113739e-05
-1.26732970029948e-05
-2.74892830872424e-05
-2.75685812748231e-05
-1.28060877528573e-05
-2.58682295239192e-05
-4.23570787266281e-05
-2.34933023613348e-05
-1.90539238831852e-05
-9.05731791426841e-06
-1.83402579156821e-05
-3.85116591273725e-05
-3.0499301003464e-05
-2.31530284736918e-05
-1.23944341113555e-05
-3.70100962036431e-05
3.25231216521573e-06
-1.31727832648024e-05
-3.40408080489359e-05
-1.62123229103223e-05
-2.24704899972602e-05
-1.73475369666423e-05
-2.9973489033692e-05
2.68429050363363e-06
-2.27453819158894e-05
-2.29921130436533e-06
-2.40991405800471e-05
-1.08934452698596e-05
-8.61580194664119e-06
-2.49698059132587e-05
-1.03100938465467e-05
-1.72511971857634e-05
-2.82833708039003e-05
-2.51560131544751e-05
-8.10191834207947e-06
-1.49288340930332e-05
-7.49408059494214e-06
-5.32180721426341e-05
-2.44763926183905e-05
2.83449862288335e-06
-3.78536270872949e-05
-3.87120840655112e-05
-8.3572737979588e-06
-7.10761426786141e-06
-1.54803614941059e-05
-2.56884953791834e-05
-1.98027538340493e-05
-1.48187496475339e-05
-1.26343655401493e-05
-1.01217437171362e-05
-8.73413987036112e-06
-1.26158942873554e-05
-2.28974222838546e-05
-5.71443126974246e-06
-5.01597273663248e-06
-1.80789810003378e-05
-1.80720527104439e-05
-3.66033094366674e-05
-3.76864186101765e-05
-3.42582885412459e-05
-3.86000325954225e-05
-4.39353485053832e-05
-3.30826917196187e-05
-5.24201895251323e-05
-3.6402080082446e-06
-3.04642283952481e-05
-3.56517927346523e-06
-5.75622637175383e-06
-1.96252733210983e-05
-4.70310254369869e-05
-1.90542630418667e-05
-3.88467436607105e-05
-2.73600021928899e-05
-1.51687521148947e-05
-4.44698065930884e-05
-1.74962370623811e-05
1.64205440241453e-06
-2.31314886602799e-05
-2.33967913712975e-05
-2.44034374153804e-05
-2.62029011959263e-05
-2.78349155058832e-05
-2.98721346519601e-05
-4.71453455740579e-06
-1.88176376607605e-05
-2.9098153328821e-05
-1.98742052177095e-05
-1.63783763780195e-05
-2.16402295429866e-06
-1.48962189694734e-05
-1.16408668309016e-05
3.39768458106179e-06
-2.8014455656449e-05
-2.12970772107513e-05
-5.48341391860085e-06
-2.82265031942083e-05
-2.04957943095513e-05
-1.89384446259224e-05
-1.94183328393448e-05
-1.38049455961597e-05
-1.64343823928616e-05
-2.03783478424196e-05
-3.91083879970136e-05
-3.66576915647864e-05
-4.82630025158563e-05
-1.49235181028253e-05
-1.75702455527083e-05
-2.8358629646287e-05
1.19268599069417e-06
-1.1008272085755e-05
-2.17249262389407e-05
-2.29378028721199e-05
-3.80432981718293e-06
-1.79557483739497e-05
-7.08659517296283e-06
-2.59323221349494e-05
-1.47000545201874e-05
-2.45906181758095e-05
-2.72095036737574e-05
8.59199677267379e-06
-4.81045347622559e-06
-4.88791338960757e-05
9.22043168573696e-06
-5.04921811531111e-06
-1.83860920761822e-05
-2.72906235068603e-05
-2.24335113745892e-05
2.48091960284887e-07
-1.70689592023735e-05
-1.30854958673386e-05
-1.91852004499956e-05
-3.08151786031656e-05
-2.01956070775106e-05
2.02333494882848e-06
-4.45737910656475e-06
-1.66938180852398e-05
-3.02792550227108e-05
-2.81802623192258e-05
-2.89494992767051e-07
-3.33315761565532e-05
-2.20592104245859e-05
-2.8392990597874e-05
-2.20280616988066e-05
-2.24522683508101e-05
-1.8414075579468e-05
-1.7219099790358e-05
-3.35532908342107e-05
-1.58452699092368e-05
-4.32060429194778e-06
-3.37991145153205e-05
-2.65300087641262e-05
-3.99060324878662e-05
-3.03729582576553e-05
-1.72076338124506e-05
-2.53141251225205e-05
-3.11880580568637e-06
-1.92052603725305e-05
-2.843998725176e-05
-8.38565553247961e-06
-4.00360479112806e-06
-3.20068681511656e-05
-2.49990612801516e-05
-4.76221994162843e-05
-3.11701864304916e-05
-2.77615002685861e-05
-3.33895386783037e-05
-1.46880194946918e-05
-1.23377415659923e-05
-3.07123322376471e-05
-2.1466809232093e-05
-3.39166138496832e-05
-1.48946574330654e-05
-1.79172982397832e-05
-2.15537441694674e-05
-2.08976460212127e-05
-3.59286360371064e-05
-2.09524655224571e-05
-1.34819558050987e-05
-2.6176411701594e-05
-3.30848469218998e-05
-2.05399692383311e-05
-2.48729082734617e-05
-2.39236135844591e-05
-4.88172880475843e-06
4.91270959888168e-06
-1.3736567590199e-05
-2.98286155598263e-05
4.77800497019757e-07
-7.56192026801278e-06
-2.56270210642942e-05
-2.52055900634921e-05
-3.45299287044513e-05
-2.57229110027722e-05
-2.08940271662215e-05
-2.20508854092973e-06
-1.69487497841436e-05
-2.53559694989464e-05
-3.55295291212934e-05
-1.1789061220944e-05
-5.61323639768654e-06
-2.78652590550659e-05
-1.75121744746435e-05
-2.54771818154112e-05
-2.06872772276134e-05
-2.08862939816335e-05
-1.94548585045016e-05
-6.82385154783955e-06
-7.54912261008318e-06
-3.52856564257635e-05
-1.17773722348483e-05
3.70109498615905e-06
-1.20955924747764e-05
-3.76482760916412e-05
-1.88867745896443e-05
-1.59989828249205e-05
-2.01813973057306e-05
-1.30774924398742e-05
-1.06351376027869e-05
-9.20930276611568e-06
-2.41288776619749e-05
-2.94143061840773e-06
-3.72872754588504e-06
-2.9218842351902e-06
-3.13058922238819e-05
-2.47123025587345e-05
-3.03120988642724e-05
-2.44794546709969e-05
-1.94893277775152e-05
-6.30571078483877e-06
-2.26454685001543e-05
-3.27853660866582e-05
-1.30910229184507e-05
-4.20203256457731e-05
-3.40751182544371e-05
-3.31402541778884e-05
-1.08205486200757e-05
-1.03656558059264e-06
-4.15510719157158e-06
-2.34373611425174e-05
-2.13386041311866e-05
-2.40012217569903e-05
-1.54738984464789e-05
6.95289356718372e-06
-1.71458458296923e-05
-1.91299839083594e-05
-3.56262795551384e-05
-2.52628870818757e-05
-1.8340363277605e-05
7.02257830710765e-07
-2.29861950659315e-05
-2.37686060398895e-06
-8.36439061749092e-06
1.68997184559277e-06
-1.18675452445936e-05
-3.52992750828564e-05
-2.51382595186611e-05
-2.37804077513526e-05
-1.49255462311379e-05
-2.89579370646678e-05
-1.27065691935346e-06
-2.34008148151426e-05
-1.08321603783691e-05
-8.76101550095705e-06
-3.22339878160393e-05
-1.248238733292e-05
-3.86555442795976e-05
-1.67547697300039e-05
-1.14724305584146e-05
-2.27200865896307e-05
-2.83577285540802e-05
1.7079569859259e-06
-2.1894749332103e-05
-8.81827487873415e-06
-2.93114050463655e-05
-1.2548677837731e-05
-3.59026880539422e-05
-1.39278464309689e-05
-7.48633103439906e-06
-2.61824051568407e-05
-2.35423388729572e-05
-1.64281769699573e-05
4.13587927828616e-06
-1.27444087006925e-05
-9.19483449889529e-06
1.78023514924188e-06
-1.14816572417714e-05
-2.58365784699122e-05
9.69495077714213e-06
-2.57138227300496e-06
-2.92102445467691e-06
-1.99496160573767e-05
-3.16334754930579e-06
-3.85814270091105e-05
-2.85012300486294e-05
-2.76782105137494e-05
-3.60513481678673e-05
-1.13448296966776e-05
-2.11603634389728e-05
-1.09919729039838e-05
2.61512100316497e-06
-1.67041355285077e-05
-3.76740036180947e-05
-1.64176791564348e-05
-1.8633307387944e-05
-2.5119976708863e-05
-5.23448505184188e-05
-2.12338290669418e-05
-2.63807889098977e-05
-3.71199077286535e-05
-1.7179989106401e-05
-2.38966904597246e-05
-1.01861112850116e-05
-1.64484724133824e-05
-2.1344640585815e-05
-3.67099181724695e-05
-3.25836405384679e-05
-7.12155931928857e-06
-8.44413766416407e-06
-6.3884049146542e-06
-2.22098687808675e-05
-1.76820986530573e-05
-5.87966800270507e-06
-1.95028995982887e-05
-3.75731564189776e-06
-3.37155178373346e-05
-6.61082238314965e-06
-3.79808333291887e-05
-2.00228946204129e-06
-2.47138263891947e-05
-3.90517130857282e-05
-1.78256491331795e-05
-2.13994105740178e-05
-3.14200165293287e-05
-1.58825058992909e-05
-1.98096429243506e-05
-1.38816057089915e-05
-3.94092784663684e-05
-1.25998113443358e-05
1.11701211032165e-05
-1.07476951967307e-05
-3.6393577289894e-05
-2.39007467721301e-05
-1.27926518893569e-05
-2.49952357071081e-05
-8.97203257315239e-06
-2.90682153354102e-05
-2.15581718257934e-05
-7.21997068364914e-06
-6.03942549342074e-06
-2.18726861839571e-05
-1.52445791185259e-05
-2.81814559599075e-05
-1.48754173870046e-05
-1.79755899502523e-09
-2.13418794748265e-05
-3.35584103338024e-05
-1.93929919966568e-05
-3.90911295222422e-05
-5.48043025911658e-06
-5.81936561066904e-05
-1.73488929588601e-05
2.71513426607858e-06
-1.49767064076447e-05
-2.84423467709805e-05
-4.40786796553507e-05
-4.02009436655676e-05
-5.09989236595291e-06
-3.02144973520775e-05
-1.63738206664519e-06
-2.9642384757108e-05
-2.47786901740435e-05
-3.30599459581223e-05
-2.19314999840858e-05
-3.78342126497077e-05
-1.04245605108807e-05
-2.14554685578416e-05
-9.02777014009911e-06
-4.60921863974249e-06
-3.22584089196075e-05
1.18616852365883e-05
-2.34164441271936e-05
-1.8851289360437e-05
-3.17270549143267e-05
-1.97409388883159e-05
-4.0092094945243e-05
-1.25261055391256e-05
-4.87309168153818e-05
-1.65371719954832e-06
-2.37549513758923e-05
-2.7090230779174e-05
-3.39291556072053e-05
-6.76574837364856e-06
-2.03481206722629e-05
-2.37188715974306e-05
-3.32731974788961e-05
-1.82355681624424e-05
-3.81220401629089e-05
-2.30436893826207e-05
-4.04770130557189e-06
-3.37511170819064e-05
-5.12945272342451e-05
-3.17952702849123e-05
-1.35548813776589e-05
-3.09115993280277e-05
-1.950447100965e-05
-2.1258886940616e-05
-1.3720831217489e-05
-2.07164690761719e-05
-2.98319855079419e-05
-1.96769575241905e-05
-2.98134859676938e-05
-1.76102473406327e-05
-2.91138658901979e-05
-1.78553708257102e-05
-4.19037315966991e-05
-2.30694634704373e-05
-1.95100096846914e-05
-1.81344159287922e-05
-1.02167356521351e-05
-2.4807262313652e-05
-2.83620500455414e-05
1.2607609371489e-05
-2.35816549898916e-05
-1.94269235234934e-05
-2.82448835987023e-06
-5.37189135244552e-06
-1.51395895455873e-05
-3.46122263381397e-05
-1.12232363806992e-05
-3.24886977396484e-05
1.02394692574373e-05
-1.51120070130672e-05
-3.56357896879928e-05
-1.59659025770128e-06
-2.30254154454727e-05
-3.63153781153848e-05
-4.20023580083174e-05
-1.21456637540865e-05
-2.3428964115838e-05
-3.92291882740205e-05
-6.02466385647718e-05
-1.0715642113048e-05
-1.41775068425742e-05
-1.63952102158054e-05
-1.8915034684497e-05
-1.21229879328819e-06
-1.91404816363861e-05
-2.59876800514998e-05
-4.4331200425345e-05
-4.6254744463069e-05
4.97416701524329e-07
-1.71810341905768e-05
-2.3179698032206e-05
-1.94325037787339e-05
-2.03291565220472e-06
-2.23866960626378e-05
-4.0529770258968e-05
-2.02322948623718e-05
-1.16673629670742e-05
-2.00450803402293e-05
-4.4786094659757e-05
-2.11354062356827e-05
-8.86192514022978e-06
-3.0739482824166e-05
-2.97067015877128e-05
-1.81202579859391e-05
-1.10099400056495e-05
-3.20170084214508e-05
-1.8562620786598e-05
-2.69267671604815e-05
-1.06070005330167e-05
-1.16329351999071e-05
-1.86601695129828e-05
-3.00940665833873e-05
-1.10239925964504e-05
-2.12613153907833e-05
-6.12866224139634e-06
-2.63713959319118e-05
-3.98139206085094e-05
-3.12917658284633e-05
-2.72928150151077e-05
-2.59435129543812e-05
-2.30434341357536e-05
-2.18672549785331e-05
-6.7642762132357e-06
-2.94433012863176e-05
-1.44617535651904e-05
-1.89699857700345e-05
-3.00075039083285e-05
-2.67474556943647e-05
1.65714486300973e-05
-1.96212762694605e-05
-2.02405133291463e-05
-2.15049064524041e-05
-2.87763643056535e-05
-3.50960846869746e-05
-3.24843522990633e-05
-2.77751711481795e-05
1.10529564666224e-06
-3.7600482852253e-05
-1.90430765608451e-05
-1.92853922347919e-05
-5.51860697483594e-06
-1.35467033884094e-06
-1.90362980524588e-05
-3.81126529622725e-05
-1.67401997609451e-05
-2.16072313984309e-05
-3.14056219275035e-05
-2.28376999257487e-05
-1.79491683181104e-05
5.22204848009912e-07
-4.0466676216731e-05
-4.50539747444621e-05
-1.10134424988982e-05
-1.43794162150116e-05
-4.08678710473036e-05
-4.04072834230274e-05
2.3483730533752e-06
-1.20929662706679e-05
-3.68575707003353e-05
-6.16078623744497e-06
-2.21078597634544e-05
-2.74314214229861e-05
-3.68298568566335e-07
-1.21621907169368e-05
-2.9084480062687e-05
-2.11552236350436e-05
-3.19922948039517e-05
-1.59361263607509e-05
-7.64751320308555e-06
-2.37117969311299e-05
-8.21283555525183e-06
-8.33906823569832e-06
-4.10216818335872e-05
-2.12646190657715e-05
-1.72651868758886e-05
-3.92333715136857e-05
-2.82006362972615e-05
-6.09437465028503e-06
-3.10009833515045e-05
-3.13316481641414e-05
-6.43467932038183e-06
-1.07652703635951e-05
-3.20707272553424e-05
-3.14433298902841e-05
-3.93640020468756e-05
-3.28089220600364e-05
-1.67644244156806e-05
-2.12586516721528e-05
-1.62982699619594e-05
-1.04709025173423e-05
-6.64774698759389e-06
-1.95922257643845e-05
-2.84132084884518e-05
-4.53927913793928e-05
-2.2449357836535e-05
6.70548234670852e-07
-2.90574888625923e-05
-1.92525301059885e-05
-1.99647668143276e-05
-1.72715088521511e-05
-5.32152347625285e-06
-2.97925795378504e-05
-3.12791132755334e-05
-1.55863829033477e-05
-2.73709466894204e-05
6.24735894678591e-07
-5.71917262538687e-06
-2.35528658245523e-05
-4.02976732809259e-05
-2.93839890397199e-05
-2.84506627047514e-05
-1.36931529961431e-05
-3.47768027828731e-05
-3.83750640205651e-06
-1.51722632947827e-05
-2.10861834789588e-05
-2.13396621108205e-05
-2.05207242025129e-05
-3.38656692667129e-06
-8.13129894197421e-06
-8.18819457775871e-06
-4.20357088575335e-05
-1.58542608670329e-05
-2.3126760687365e-05
-1.05399608476324e-05
-1.51924677366934e-05
2.82046013581834e-06
-3.86203358129572e-05
-2.99040368897018e-05
-2.89704416530988e-05
-9.39043479462334e-06
-2.17563283821473e-05
-2.64598847049565e-05
-1.98120171253827e-05
-3.54897510168981e-05
-2.25865649429224e-05
-1.96027185988194e-05
-2.73034214246032e-05
-2.06822017060589e-05
-2.37267076197654e-05
-2.80250440267998e-05
-3.54607728721869e-05
-2.31619150866105e-05
-6.20153592937432e-06
-2.02080148150624e-05
-1.52267430850823e-05
-4.23530404393233e-05
-4.6384481464763e-05
-9.62899759032522e-06
-6.24316549887045e-05
-3.14404495790543e-05
-2.42875684326263e-06
-2.02885820219537e-05
-1.90180667730729e-05
-1.94437993324966e-05
-3.76308460623299e-05
-1.48364534529216e-05
-2.90926625450425e-05
-3.38878050907131e-05
-1.57308938108183e-05
-6.17737843605222e-06
-1.97956800152222e-05
-2.64299586480453e-05
-9.07455208469152e-06
-1.54838932211173e-05
-2.31867101407968e-05
-1.62112883933547e-05
-3.46787267905207e-05
-3.94241273485205e-05
-8.29384142812195e-06
-2.43426310308373e-05
-3.08950088938418e-06
-3.13880882901288e-05
-1.63870862523329e-05
-1.35578115070923e-05
-2.47923362757524e-05
-2.68728523020871e-05
-1.64887612804929e-05
-1.77582542189537e-05
-3.38264342556163e-05
-2.39068650075571e-05
-1.82510265189112e-05
-3.68846635835753e-05
-3.82823703003497e-05
-3.46550765140702e-05
-1.97454032728162e-05
-5.19604942752971e-07
-2.73976477464409e-05
-3.04419430320101e-05
-1.34870706428804e-05
-2.90373884204448e-05
-2.82655329197621e-05
-2.00198977352271e-05
-1.9725894358323e-05
-4.7494451669299e-05
-3.03087656694619e-05
-2.26510252645632e-05
-2.99696347118776e-05
-3.1518998355448e-05
-3.50228926266904e-05
-2.72165509726273e-05
-1.40780169448828e-05
-2.15374489743557e-05
-1.8640150190182e-05
-4.908103373239e-05
-1.25235339690188e-05
-3.33155046754826e-05
-1.26497880634973e-05
-3.06220367493995e-05
-3.22795912303454e-05
-4.73326112211435e-06
-1.97703498884319e-05
-4.39813315967162e-06
-5.26849875314185e-05
-4.18061516999744e-05
-2.61148923131803e-05
-1.70257330820637e-05
-2.87122959157346e-05
-2.47803928134998e-05
-1.60477459967624e-05
-3.49055476594879e-05
-3.31704754749411e-05
-3.05195059361041e-05
-1.81295522593782e-05
-2.64029653215419e-05
-1.51307896649222e-05
-4.09059302399207e-06
-1.78727182202785e-05
-2.11274799438825e-05
-2.47203522350963e-05
-1.4341423021988e-05
-1.43043485841602e-05
-2.30771556322914e-05
-2.43107558759884e-05
-2.07821784033336e-05
1.21009906320905e-05
-2.88925381433932e-05
-2.0122916685781e-05
-3.04874283566003e-05
-2.0470441324699e-06
-1.90089391899933e-05
-2.799324497712e-05
-1.57854238903054e-05
-2.90465659325102e-05
-2.57087048746181e-05
-2.74721730364219e-05
-1.62360818377562e-05
-2.91352000629535e-05
-1.06009641919567e-05
-1.96942251518423e-05
-2.56200794973007e-05
-3.70560548573618e-05
-1.93226103197141e-05
-3.35532789475869e-05
9.12412220620235e-06
-2.0393540208565e-05
-4.23433235281985e-05
-3.3957491199146e-05
-2.77459884710715e-05
-3.54331744084087e-05
-2.32884791462445e-05
-2.42959919330036e-05
-5.63507184319893e-05
-7.63864504039878e-06
-2.90381975418756e-05
-1.42015381251428e-05
-2.04525232829668e-05
-3.16777575049112e-05
-4.11588519633964e-05
-2.73339431579267e-05
-2.03882391785079e-05
-3.42995061931854e-05
-1.15312136892124e-05
-2.77008093453864e-05
-2.94829913793681e-05
-1.19981861550474e-05
-1.57581999128552e-05
-2.328273160901e-05
-2.806386660885e-05
-2.44922342446811e-05
-2.14937873978973e-05
-9.96952733680964e-06
-2.64653311299178e-05
-3.04756377735737e-05
-5.09590896650796e-05
-2.20971272071457e-05
-8.539979609126e-06
-1.79557758120819e-05
-5.82406482924222e-06
-1.47389785689244e-05
-1.28003768819285e-05
-2.39197123927322e-06
-3.31043530722803e-05
-4.35221518730126e-05
-3.1416516934072e-05
-4.47074476916067e-05
-1.01932867316042e-05
-2.89254926194574e-05
-3.52259494157424e-06
-1.40030926052477e-05
-2.23852325150238e-05
-1.24051640167932e-05
-2.06848535310463e-05
-3.41951500344649e-05
-3.0672720342471e-05
-3.26260902634093e-05
-1.49182261283138e-05
-3.14098542470175e-06
-3.6865075649479e-05
-2.72578314770782e-05
-1.31736206308422e-05
-2.2333349513781e-05
-2.08832955442898e-05
-4.26575281471824e-05
2.06499867287471e-06
-2.59244822192115e-05
-2.13104828112581e-05
-4.17371449872491e-06
-2.10291632832091e-05
-1.71904921486714e-05
-2.08707724855027e-05
-2.76551870819215e-05
-3.64475121790973e-05
-3.81866876695143e-05
-1.99761132761935e-05
-5.53961616823263e-06
-1.61488420952046e-05
-3.11475829655781e-05
5.6971501222167e-06
-2.265792369216e-05
-1.53460739163804e-05
-2.03669353131382e-05
-1.7892790354143e-05
-3.01663231397481e-05
-3.35015117785892e-05
-2.09948727602875e-05
-2.73045850078881e-05
-1.65520337626369e-05
-2.14829376706024e-05
-1.34462557122815e-05
-2.25452278861931e-05
-2.79624070311212e-05
-4.02952436627328e-05
-1.16131188734416e-05
-3.72073954521201e-05
1.18330588447504e-05
-2.06824793277426e-05
-2.80945473980913e-05
-2.72743627474669e-05
-6.73921458897719e-07
-2.03600822881869e-05
-1.92609269846449e-05
-1.96121451855209e-05
-5.41424876608833e-06
-3.54354134817812e-05
-2.73090614914031e-05
-7.55352469228041e-06
-1.05608272051512e-05
-3.24875757575842e-05
-1.18542090634486e-05
-1.10054871118552e-05
-1.78782348365752e-05
-1.42351853126357e-05
-1.41234080211182e-05
-1.62479751128618e-05
-1.98932803590248e-05
-1.60685470349205e-05
-1.49095605107612e-05
6.46623754174017e-07
-3.1606010576817e-07
-3.03793228400014e-05
-1.94144300464476e-05
-2.30844569235653e-05
-8.04698450195063e-06
-2.79461951593237e-05
-1.45262041449174e-05
-2.40535992079101e-05
-2.73734815185497e-05
-3.83934793649121e-05
-3.83033594312364e-05
-2.62637727878208e-05
-1.64132825683993e-05
-4.19507859814094e-05
-1.22568050528324e-05
-2.61572639680842e-05
7.35933647807767e-06
-2.54343666048333e-05
-1.70445206743319e-05
-2.38467100288772e-05
-5.07361051040017e-05
-3.83180996109649e-05
-1.88303783381893e-05
-8.64276349668439e-06
-2.18306497396981e-05
-9.0099553542629e-06
-2.60454348763865e-05
-1.58328474171924e-05
-4.40562086255155e-05
-4.17060800234124e-05
-2.72562237183636e-05
-1.35858818843126e-05
-2.63558375997912e-05
-5.65129302006384e-06
-1.72370251042896e-05
-2.6924102320801e-05
4.06040397212419e-06
-1.6671556848607e-05
-1.03915200133032e-05
-3.72471924229661e-05
-7.29036674285548e-06
-3.63524396934265e-05
-1.05072912603532e-05
-2.56732576286728e-05
-2.31402328056011e-05
-2.76785939772889e-05
-2.27237708464471e-05
-4.59810585516086e-05
-4.21433201885805e-05
-1.53924994587438e-05
-3.03957188049704e-05
-6.05386119369329e-06
-1.02101421464971e-05
-1.42838051527528e-05
-2.81383370914262e-05
-1.88073222368641e-05
-1.35024544846811e-05
-2.27107373876331e-05
-9.59824567820142e-06
-2.9857207212272e-05
-6.69973246064943e-06
-3.56863409287694e-05
-2.56998302373263e-05
-8.26159487171132e-07
-6.82009893373208e-05
-3.42501929844644e-05
-1.21146398257645e-05
-3.55061203919829e-05
-1.87132411460127e-05
-1.59622952963428e-05
-2.48846056953357e-05
-2.41077765257598e-05
-1.89084386303382e-05
-2.42166561960791e-05
-1.93563464569732e-05
-7.06113652271241e-06
-6.92655341176501e-06
-2.53062494040759e-05
-1.31479027933759e-05
-1.66691866795302e-05
-1.59849743514417e-05
-9.41141333428647e-06
-3.07934486449095e-05
-1.19570120988041e-05
-2.07322995752256e-05
-2.00159691412446e-05
-2.22747455899624e-05
-1.40970855057969e-05
3.23030361633833e-06
-2.17789648667829e-05
-1.83965250671473e-05
-1.49097805630109e-05
-2.29395373221301e-05
-1.48396898817333e-05
-1.41485309974141e-05
-4.26759452313343e-05
-2.40921738252077e-05
-1.21534047372578e-05
-3.19886394763313e-05
-1.62351795974778e-06
-1.05329398857675e-05
6.42537846668271e-06
-1.7770389261737e-05
-2.0161509480813e-05
-1.83017974527812e-05
-2.03823924681745e-05
-2.49947705797122e-05
-1.36899224014098e-05
-1.54546412511942e-05
-3.09655525746669e-05
-2.52210184124827e-05
-8.9940247745871e-06
-3.84831223346204e-05
-6.06194920491334e-06
-2.68792070760392e-05
-8.8950488520908e-06
4.2413302697469e-06
-7.15611868154674e-06
-1.46148882256033e-05
-2.76944373700286e-05
-2.04528797503485e-05
-4.43095139593698e-05
-2.34706957927796e-05
-2.19734345418212e-05
-1.10589625450584e-05
-2.81854064848713e-05
-3.00776344490192e-05
-1.69691589152317e-05
-1.56591935288846e-05
-3.73654066354663e-05
-5.35108149635728e-06
-1.92128703027416e-05
-1.34428166788393e-05
-2.41818368825496e-05
-2.75985750414881e-06
-2.20495394464294e-05
-1.74792068173568e-05
-1.57444834998267e-05
-2.51684506590915e-05
-2.29868148554965e-05
-1.61696538331745e-05
-2.12326362716345e-05
-1.69478034135532e-05
-1.25612786722569e-05
-2.86323842876738e-05
-3.05327419756264e-05
-2.18514189783274e-05
-2.53239831364845e-05
-1.01666024454428e-05
-2.1941276768209e-05
-7.80954603962484e-06
-5.95037642877884e-06
-8.45596008076691e-06
-3.08377246898349e-05
-1.30534107542296e-05
-1.6491249583109e-05
-3.26121318427751e-05
-3.22886350967468e-05
3.30946588782498e-06
-1.74353966635772e-05
-3.8586025564154e-05
-8.91531901258474e-06
-1.70311944125845e-05
-2.2714813717894e-05
-2.34396731399364e-05
-1.25326862080818e-05
-3.60438835523546e-05
-3.8971520815699e-05
-2.27380468511346e-05
-2.96761455896707e-05
-9.65593570081711e-06
-2.17778593532859e-05
-1.6125254351697e-05
-2.47181677862457e-05
-1.8486483718867e-05
-2.93116919719715e-05
-1.57975165010045e-05
-2.84965343837468e-05
-1.33922806459635e-05
-5.07975685125795e-06
-4.74806505580927e-05
-2.95751761546803e-06
-3.41918885447222e-06
1.89869854419818e-07
-1.15201027048705e-05
2.80113637361728e-07
-1.96283913408437e-05
-1.63093303222762e-05
-2.87910821248264e-05
-2.10997087809783e-05
-2.40930403252269e-05
-1.19854662687114e-05
-4.35573180443287e-05
-1.08199000076495e-05
-1.19380721302695e-05
-2.92157599821958e-05
-1.79169485021691e-05
-1.63498221510249e-05
-1.64538365400719e-05
-1.72636854235664e-05
-3.26776286655826e-05
-2.29760068796275e-05
-1.66171794507742e-05
-1.56656334485146e-05
-2.83816550746657e-05
-2.52513649445554e-05
-1.01063514478861e-05
-2.21401495886214e-05
-2.42334621120453e-05
-3.11317367244367e-05
2.32067184280373e-07
-3.19449456771597e-05
-1.16556204792282e-05
-4.03352829944948e-05
-1.31076915707794e-05
-1.04393221495191e-05
-1.93216838439929e-05
-2.37307208946926e-05
-1.94757438596317e-05
-1.22174365825583e-05
-2.95505009895094e-05
-2.02791191101567e-05
-6.12728450886332e-06
-2.4424805106967e-05
-4.01114728889131e-05
-2.26149898463409e-05
-4.09189030170153e-05
-6.34703254899352e-06
-2.6972607870947e-05
-1.90520563999048e-05
-2.36608200786682e-05
-2.69889599955468e-05
-2.93040211766663e-05
-3.19644328296079e-05
-5.0100878482664e-05
-3.60670263005134e-05
-2.67867210174983e-05
-2.29135478634352e-05
-2.75349447521417e-05
-1.99127494564974e-05
-2.08364345694477e-05
-2.00296856070701e-05
-1.85100265537841e-05
-1.88268980513153e-05
-4.10685288518807e-05
-1.81574390357905e-05
1.09148264693896e-05
-9.22742684324267e-06
-3.29778211993965e-05
-3.21622076516111e-05
-1.20542501345866e-05
-1.35377072203448e-05
-6.99632252092916e-06
-1.6466051646217e-05
-2.30549424542749e-05
-7.16413823662275e-06
-1.93625401586952e-06
-3.70569710603605e-05
-1.42781980991657e-05
-1.24689657718403e-06
-2.41976507060346e-05
-2.91835324862778e-05
-1.73329765213499e-05
-1.72736735642147e-05
-1.59600311738263e-05
-1.70980498943681e-05
-3.42608911165803e-05
-2.68107774723668e-05
-1.57865405759344e-05
-1.83891920440283e-05
-3.14003139484032e-05
-8.20625520683651e-06
-2.79252401581638e-05
-1.87333243615767e-05
-1.63731646957966e-05
-2.28090653002057e-05
-3.46345884422842e-05
-2.92401503707617e-05
-1.99057183385485e-05
-7.20779590556917e-06
-2.10744272621052e-05
-7.21942982182763e-06
-1.98845729782745e-05
-7.90842481587155e-06
-3.17753136096991e-06
-2.03107961509887e-05
3.0485478280221e-06
-1.98413140176563e-05
-2.68117198528425e-05
-2.68825352819781e-05
5.3233620074724e-06
-6.32250333154462e-06
-2.43389320146601e-05
-2.97001461360763e-05
-1.68893597969997e-05
-1.32207878305127e-05
-3.11156194775225e-05
-1.57737389870258e-05
-4.44500701714314e-05
-2.17099160708546e-05
-1.61126369853686e-05
-2.29593747254552e-05
-1.66119903872772e-05
-3.92135020106635e-05
-2.70794067648351e-05
-2.98573201408102e-05
-2.4618183058144e-05
-8.2268090411897e-06
-7.73896816292682e-06
-4.04059232320594e-05
-2.77966099301455e-05
-4.66961659177128e-05
-1.22276608737855e-05
-2.00125270007491e-05
-3.157323905487e-05
-2.88197380529354e-05
-4.33141976021474e-06
-8.37031773078177e-06
-1.69663031490118e-05
-3.00337781690729e-05
-9.03200864923267e-06
-3.88399139550629e-05
-1.41557787933103e-05
-1.83678844641691e-05
-4.01697067375265e-05
-3.41532892568848e-05
-4.30682258983991e-05
-5.1258458035618e-06
-2.79519802575036e-05
-4.31059917103767e-05
-3.42835221812532e-05
-2.97096941289231e-05
9.97687680164839e-06
-1.77271618857792e-05
-8.67304259464995e-06
-1.94642793047146e-05
-2.38777376555086e-05
-1.98709476538295e-05
-8.02132048633591e-06
-2.40519453236774e-05
-2.93958331655743e-05
-4.36005730668902e-05
-2.27494290768224e-05
-2.09892226807524e-05
-1.34153994806959e-05
-2.30799615975367e-05
-3.34730757630676e-05
-3.43383138733817e-05
-3.08395678309295e-05
-9.46718097594907e-06
-2.72913320092275e-05
-2.59614949339486e-05
-9.89155789968282e-06
-1.85097894382153e-05
-1.50219930200127e-05
-2.08460683463628e-05
-1.14853568830988e-05
-3.44289162893474e-05
-1.99027311878767e-05
-2.06818122920469e-05
-2.36370008530125e-05
-1.60725548610125e-05
-2.10314677909598e-05
-1.39959220032933e-05
-3.0611391076079e-05
-1.2778232476997e-05
-3.36650481947994e-05
-9.26099683510658e-06
-3.46441067567514e-05
-2.69951141219456e-05
3.96700939160043e-06
-3.57177658054303e-05
-3.45814014982172e-05
-7.16459138959409e-06
-2.50796391801821e-05
-3.34696531182952e-05
-3.29028359467866e-05
2.77184440562819e-06
-1.8504712740584e-05
-1.59374977310302e-05
-2.65122802431273e-05
-1.41279287585912e-05
-1.50297034280008e-05
-3.81225217654994e-06
-1.98612725521588e-05
-2.43451097861505e-05
-2.56406430568006e-05
-2.6658301027155e-05
-1.91450287878037e-05
-2.94983697545768e-05
-1.66466691462121e-05
-1.44916519292885e-05
1.0549864198802e-05
-1.82195712285935e-05
-3.0613225673355e-05
-2.79572598722488e-05
3.54450459088703e-06
-2.82063550608404e-05
-2.0673399610724e-05
6.81719710310338e-06
-2.20163719907901e-05
-3.10690453555639e-05
-3.12099297559605e-05
-1.9105901541432e-05
-2.75870757191547e-05
-2.07981418617713e-05
-1.6010453822478e-05
-2.95147611717918e-05
-1.7195949557836e-05
-2.31356318420017e-05
-1.18728154915749e-05
-2.61722047934238e-06
-1.88274523597684e-05
-1.35824956297822e-05
-2.45330342661986e-05
8.38611640354994e-06
-1.64517516633757e-05
-1.52270776689613e-05
-6.57932947186627e-06
-1.5986576861046e-05
-1.84570995151991e-05
-2.0150804948195e-05
-2.81996175938513e-05
-4.35266208976014e-06
3.75769335809885e-06
-1.98888121659007e-05
-2.37782002875549e-05
-3.34965258487954e-05
-5.49578008416608e-06
-4.14337194339031e-05
-1.40701878736868e-05
-2.22931315055751e-05
-2.33491540314905e-05
-1.45396463949438e-05
-2.73901759711103e-05
-2.43632476008389e-05
-4.47272065551693e-06
-7.42739010949e-06
-3.51811285777271e-05
-3.47804992551131e-05
-1.3682249271239e-05
-1.4099660195701e-05
-2.25690964162285e-05
-2.73381264827402e-05
-1.96889392219223e-05
-3.15007740902938e-05
-1.88137578034919e-05
-3.76440915793457e-05
-1.79466196848163e-05
-6.56276909604618e-06
-1.5702575838396e-05
-3.1977935543893e-05
-8.02418178852172e-06
-3.07897222877522e-05
-2.04072961962332e-05
-2.23046049557968e-05
-2.46105690666525e-05
-2.93396751808621e-05
-2.94877559889338e-05
-1.23776950636126e-05
-6.38658798078138e-06
-2.24854408517927e-05
-2.74607521063238e-05
-9.53889173347054e-06
-3.67140584711042e-05
-3.1203542310968e-05
-3.33164363171896e-05
-3.41453269515571e-05
-3.28977866617785e-05
-1.01384081721315e-05
-3.61130885360565e-05
-3.37807317078064e-05
-1.49015117737713e-05
-1.22800663707075e-05
-2.51805226918267e-05
-4.61739927509292e-05
-5.77377771052128e-06
-4.17341929559271e-05
-1.61861987625752e-05
-4.17097031631005e-05
-1.73447054869191e-05
-2.56569719599212e-05
-1.33358036368088e-05
-4.92408548234701e-06
-1.39042072463556e-05
-1.95773344647717e-05
-3.7321974909867e-05
-4.23779814962435e-05
-1.7659118671228e-05
-1.53703307186893e-05
-8.58831652439874e-06
-1.71434399152516e-05
-2.27460499969496e-06
-2.02007880778343e-05
-1.29942754584279e-05
-3.91658035541169e-06
-7.28331868627231e-06
-2.86117089663593e-05
-1.82869806669158e-05
-2.44756146006106e-06
-3.20403122214259e-05
-1.21191062991856e-05
-8.57557106111623e-06
-2.85016155635214e-05
-3.14874199914945e-05
-9.83459070734454e-07
-1.92699955196175e-05
-1.37984643501943e-05
-2.09547152245264e-05
-3.49501239800133e-05
-2.5502180030474e-05
3.32616331736295e-06
-3.27448505859828e-05
-2.48607939847456e-05
-2.42468634098862e-05
-2.88424178628521e-05
-4.15312221350813e-05
-2.58301345469646e-05
-3.45050950639649e-05
-1.53093842903006e-05
-3.05307436290848e-05
-1.81192568815065e-05
-9.82850904878981e-06
-3.58607396043702e-05
-1.23489161965605e-05
-1.84150096774524e-05
-1.93301311698413e-05
-4.10452790168212e-05
-1.83540383112088e-05
-4.73875842996342e-05
-3.60131912657279e-05
-5.866920558064e-06
-3.81631117861415e-05
-3.34970215325144e-05
-3.73299941616002e-05
-2.70857313604553e-05
6.40149345103965e-08
-9.23324939950896e-06
-2.46232696927857e-05
-4.92596344814743e-05
-9.81353272804079e-06
-1.2260802140703e-05
-3.39246715342239e-05
-3.58872797447008e-05
-3.17751517419209e-05
-6.44816736884865e-06
-7.60835517516538e-06
-3.91431097045253e-05
-2.16172747300926e-05
9.18443263762038e-06
-2.51259020972881e-05
-3.83665114066255e-05
-2.7123284879334e-05
-1.99292788687576e-05
-2.68929090052692e-05
-2.52850106636789e-05
-2.63903051857228e-05
-3.79518254304834e-05
6.73515989706173e-06
-1.3970572809017e-05
-1.61271151208278e-05
-3.29968233490967e-05
-9.36467447179622e-06
-2.78422542673167e-05
-3.84287382783611e-06
-2.18985248808175e-05
-2.82201314330092e-05
-3.31582129731702e-05
4.07517065429506e-06
-1.01872035867724e-05
2.53723629435013e-06
-1.48436545052068e-05
-2.00503399703273e-05
-1.60609840542184e-05
-1.25859549431767e-05
2.18239460683738e-06
-1.82520705552949e-05
-1.6736348864988e-05
-1.42581655081087e-05
-1.53593959712383e-05
-1.85610974543908e-05
-2.32901580089691e-05
-1.40655370883329e-05
-1.56890252848992e-05
-2.40158892626555e-05
-2.98456175829442e-05
-2.02708898468593e-05
-3.30361986877341e-05
-3.87539969096778e-06
-2.00333631737324e-05
-2.49410854779261e-05
-1.59555399846669e-05
-2.42154276899213e-05
-6.29863611288748e-06
-8.47193827364759e-06
-3.03173387886035e-05
-1.45177605007023e-05
-1.61688455169401e-05
-1.78982856985003e-05
-1.8574425416452e-05
-4.68089241295997e-06
-1.02234232046398e-05
-3.33973965443964e-05
-1.87242860183592e-05
3.33430162327069e-07
-1.93003108643937e-05
-3.83920561372891e-05
-1.55037162622878e-05
