# Supplementary material for: Research on computational propagation and identification of mine microseismic signals based on deep learning
Source: PLoS One. 2025 Oct 22;20(10):e0334641. doi: 10.1371/journal.pone.0334641 (PMC12543183; doi:10.1371/journal.pone.0334641)
Supplement: S3 Data — (ZIP) [file pone.0334641.s003.zip › 000100500002909.xlsx_0.txt_24.txt.txt]

-2.06192202802312e-05
-1.71230548948959e-05
-2.27418509113477e-05
-2.74181650792852e-05
-2.0563817347015e-05
-1.51306835276136e-05
-1.15829397021989e-05
-2.84946060987481e-05
-2.35094953262514e-05
-4.37495243410931e-06
-1.42353143031965e-05
-1.87578925770225e-05
-9.39097967386957e-06
-2.10587887432329e-05
-4.19036532942245e-05
-1.30436919864018e-05
-1.10052529145985e-05
-6.34940627481968e-06
-1.91670503531956e-05
-1.01630988030011e-06
-8.14158682055956e-06
-1.42321967944832e-06
-3.21466894455189e-05
-5.99689197459229e-06
-6.63449871886043e-06
-3.32632216555484e-05
-2.04639985978355e-05
-1.71319558545448e-05
-3.88074457133409e-05
-2.3277340385349e-05
-3.79426742452736e-05
-9.8538903766077e-06
-3.64796509413489e-05
-1.92822426412848e-05
-1.15671147136524e-05
-5.0003713012055e-05
-1.29140874588372e-05
-1.73208890842253e-05
-3.29987968647545e-05
-1.99617851796152e-05
-3.49160370806164e-05
-2.87795927054042e-05
-1.85765559943897e-05
-7.08773479903187e-06
-1.30367141813829e-05
-1.66287775563007e-05
-1.64415313284809e-05
-3.7492664078828e-05
-1.60471362030295e-05
-2.70875954810611e-05
-1.06545226391271e-05
-2.7478770148504e-05
-2.50201788352335e-05
-1.23260137566994e-05
-1.27390807858856e-05
-1.30924721815676e-05
-4.15564753166383e-05
-2.2701448864403e-05
-9.74583666822876e-06
-1.60431365099749e-05
-7.99587898242843e-06
-2.13168840542856e-05
-1.07547831856716e-05
-2.24788266799522e-05
-2.15071990976186e-05
-2.95293327133901e-05
-1.47877799730623e-05
-2.56489903908922e-05
-1.5893328092794e-05
-1.74876150357143e-05
-3.371757469633e-05
-4.47117151134238e-05
-2.92141353897017e-05
-1.33487078494574e-05
-4.11585221427516e-05
-3.95145946014028e-05
-9.84096637698864e-06
-2.28700300945895e-05
-1.3185456887413e-05
-4.48564180734326e-05
-1.74535423113822e-05
-3.14508652673131e-05
-3.39126725890306e-05
-2.27841671612224e-05
-2.29567639052936e-05
-6.37993213923791e-06
-9.25813975752388e-06
-5.75341969485779e-06
-2.51423988879295e-05
-2.41731679750843e-05
-1.84632278064685e-05
-3.75463456291611e-06
-1.72429682369154e-05
-1.43477115626982e-05
-2.25728436007013e-05
-9.97343874473199e-06
-2.0663880866503e-05
-3.43205328380906e-05
-3.81142957499428e-05
-7.21838965817131e-06
-2.13074466710826e-05
-6.24535700004516e-06
-1.9148091684009e-05
-4.07451735247097e-05
-2.53559526401079e-05
7.85269429753939e-07
-1.05557695438356e-05
-1.11762062197404e-05
-3.10671390951257e-05
-3.45315412579535e-05
-3.73720056588766e-05
-3.34730867747962e-05
-1.40515210791791e-05
-4.77201521336515e-05
-1.73642927523e-05
-2.38422378070501e-05
-2.65834129019436e-05
-3.16429453291372e-05
3.81933463936453e-07
-1.16491412500843e-05
-1.96091473026787e-05
-2.41767941921862e-05
-3.58852442101745e-05
-3.71985671039631e-05
-4.34654916608765e-05
1.20886707885868e-06
-2.04935567964074e-05
-1.7993939366245e-05
-3.46169288553934e-05
-3.1969960546691e-05
-1.89693867804148e-05
-2.79504173937878e-05
-2.42611338607769e-05
-6.24062662039352e-06
-1.56475028877225e-05
-1.08992300060881e-05
-1.32482474415748e-05
-3.92615661474919e-05
-2.57031933199205e-05
-2.35151740616006e-05
-3.07056382518294e-05
-3.43981536698065e-05
-5.65474243742887e-06
-2.99797032210471e-05
-2.46008141497789e-05
-2.66045162460965e-06
-1.65999005283818e-05
-2.38397849993408e-05
-2.18494041787232e-05
-5.36192869536473e-06
-2.7940343709183e-05
-1.7078996376753e-05
6.7435585415744e-06
-3.51378400698574e-05
-5.94412952514196e-07
-3.21993232759058e-05
-1.1439814438746e-05
-3.1482451299715e-06
-1.43148436369315e-05
-2.63666957864017e-05
-2.57714041570565e-05
-3.1567939516211e-05
-3.60115909181147e-05
-8.29839709555079e-06
-4.10762827651374e-05
-2.70626346079637e-05
4.03519359080834e-06
-5.34275799117853e-07
-2.83607246534156e-05
-6.37276084131071e-06
-3.89037498566579e-05
-3.50204245680275e-05
-3.46077350717331e-05
-2.07875678899781e-05
-2.3806864033893e-05
-2.91700514818185e-05
1.83576140318512e-05
-5.89838001939503e-06
-2.19109709218243e-05
-2.04495131236072e-05
-3.40186960314874e-05
-2.24062168786981e-05
-8.0217522633056e-06
-1.32845772187112e-05
-2.17848197954166e-05
-2.83562287194815e-05
-1.82321142357401e-05
1.87244361520005e-06
-2.49323301854185e-05
-4.05400631389461e-05
-1.01740152240468e-05
-2.93647210470327e-05
-1.96261312811536e-05
-3.47602527173961e-05
-3.49559294092426e-05
-4.91199007885526e-05
-2.10542462100618e-05
-1.32195927893729e-05
-3.33154903210654e-05
-1.08548320064147e-05
-2.22072209765531e-05
-2.27162947938286e-05
-3.12264990873165e-05
-1.00268786568364e-05
-1.57147854246845e-05
-1.94707658341762e-05
-5.44061618320197e-05
-3.01356655007465e-05
-1.93952018754825e-05
-3.31226137644541e-05
-4.30230083438349e-06
-2.06146641556977e-05
-2.98032394027241e-05
-1.47500316401218e-05
-1.48228280121548e-05
-7.72417428781795e-06
-6.42415302077869e-06
-2.86393369547525e-05
-7.97967649528872e-06
-1.70063210551661e-05
-2.54667045459985e-05
-3.01655681260051e-05
-3.41342126825229e-05
-3.71749973939929e-05
-2.03357011347453e-05
-7.88219780925086e-06
-4.28738221649486e-05
-1.75873277778123e-05
-1.35549389914293e-05
-8.32270284655945e-06
-1.65389583035367e-05
-2.86715180011102e-05
-3.64573811877409e-05
-1.59617604947045e-05
-3.31172427348115e-05
-1.62429865239634e-05
-2.09072375470224e-05
-3.03442546966858e-05
-1.91326222203643e-05
-2.09057305322855e-05
-2.80897643559042e-05
-1.431595642624e-05
1.39508571816309e-06
-1.70645438638799e-05
-3.23279181485475e-05
-1.49463641155414e-05
-3.45521740507003e-05
-2.64954133925184e-05
-1.74633595662245e-05
-3.04127066833874e-05
-2.0484197062184e-05
-3.5419940013682e-05
-6.03302019255984e-05
6.99166989551452e-06
-2.6189126224369e-05
-2.8801311205447e-05
-1.32693988443016e-05
-1.25050436455287e-05
-1.06790102866412e-05
-2.18192555204581e-05
-2.50968434492759e-05
-1.38003406782066e-05
-3.41340395368887e-05
-3.33701866926873e-05
9.0067852840551e-06
-1.55691515018442e-05
-3.13679808665352e-05
-3.98669751229735e-06
-1.6289817377468e-05
-6.33243395265351e-05
8.45073757991832e-06
-4.38991298621558e-05
-2.12925193258454e-05
-1.23918187766377e-05
-1.63951805734063e-05
-1.99316894941256e-05
-2.78886357935499e-05
-2.29399262931528e-05
-1.95549447550269e-05
-3.39644012816162e-05
-2.56548134944177e-05
-9.00969009874169e-06
-1.06981331253507e-05
-2.32008221643505e-05
-3.02691107841243e-05
-3.92521231819565e-05
-9.80693503408703e-06
5.07119688905963e-08
-2.63170808673852e-05
-1.18362620312356e-05
3.5967437677273e-06
-2.97400798625484e-05
-2.27844957748048e-05
-1.66545299762406e-05
7.59358029861951e-06
1.2356292448361e-07
-8.72358867268961e-06
-3.91849816181041e-05
-1.66514661615347e-06
-3.32048460028332e-05
-2.25081403629583e-05
-1.73223180470326e-05
-2.72824491885644e-05
-1.64523127816815e-05
-8.31173189089874e-06
-1.37693546474525e-05
-3.96079897481055e-05
-3.9319101637049e-05
-3.37247711452842e-05
-1.5464220397677e-05
-2.47414910087039e-05
-1.19443446980119e-05
-3.21896728765382e-05
-1.45813472577665e-05
-1.75068138185393e-05
-4.53422791732072e-05
-2.02951308028192e-05
-2.99013118881407e-05
-1.88065978286054e-05
-3.07466734722525e-05
-2.66805263322417e-05
-2.90484257712043e-05
-2.5215381759618e-05
-8.81176594964468e-06
-1.95929131586981e-05
-3.73083752182424e-05
-2.35250325432867e-05
-1.65382392431284e-05
-2.38456427165435e-05
-1.10117152835567e-05
-8.31875723605285e-06
-1.6267340202776e-05
-1.81927119208058e-05
-3.356507356149e-05
3.41402990652988e-06
-2.47600592119508e-05
-4.28128037731065e-05
6.30091878437806e-07
-1.98140513530049e-05
-9.53331596887519e-06
-3.18590390044528e-05
-1.87661549103253e-05
-3.29268588749806e-05
-1.80352109983324e-05
-1.10616195974906e-05
-4.14206261908383e-05
-2.36237821789935e-05
-2.44517074445809e-05
-3.10805550643938e-05
-3.44487226577506e-05
-1.79237917360874e-07
-3.03686037800696e-05
-1.62835612343017e-05
-3.1698085822439e-05
-2.74629713002798e-05
-5.13037916152116e-06
-1.85904116711568e-05
-7.222307766817e-06
-6.67758689170458e-06
8.92562989650855e-06
-1.96292420000383e-05
-2.09062949783764e-05
-1.96434907054835e-05
-1.78413424977536e-05
-1.9308824784775e-05
-2.35192749446848e-05
-3.50614051794534e-05
-2.02694998103017e-05
-2.49651085679822e-05
-1.28777041326704e-05
-2.37792112138388e-05
-1.18285386758938e-05
-1.82023302378482e-05
-1.60029435138488e-05
-2.64964060488515e-05
-3.25420076382402e-06
-1.46529221942364e-05
-1.34361834375826e-05
-3.72193070023312e-05
-1.73481753302238e-05
-3.39634500885289e-05
-2.91058039942962e-05
-3.69195850618627e-05
6.74154561565224e-06
-2.85015653315571e-05
-2.33355717053598e-05
-3.40526900107526e-05
-2.35931238293212e-05
-1.92629198364254e-05
-3.98019166150719e-06
5.69289999731343e-06
-1.10463326517646e-05
-2.42342930866947e-05
-3.85504182226572e-05
-2.24867988720442e-05
-1.58393139508918e-05
-3.59147341619355e-05
-5.07271217243538e-05
-3.49095635887917e-05
-2.92699627298495e-05
-4.00584990346685e-05
-2.38997846206398e-05
1.71069646537233e-06
-2.6782908620547e-05
-9.87917746939651e-06
-1.62560985618728e-05
-2.37033330239462e-05
-1.22367649437926e-05
-5.42863953291841e-06
-2.15024851593058e-05
-2.93690423415967e-05
-3.11750902742731e-05
-2.71574825872193e-05
-3.17685561094814e-06
-9.48756013431756e-06
-1.22440166514533e-05
-1.11926823881917e-05
-3.06177920948628e-05
-6.18422513458403e-06
-3.98759163879571e-05
-2.18073930790818e-05
-1.09332451199304e-05
-2.2583340397001e-05
-1.54278436957297e-05
-3.5334189001531e-05
-1.05267540037187e-05
-4.61608402029708e-05
-2.66753933791667e-05
-2.48508593439798e-05
-1.60528299728932e-05
-9.88878241362053e-06
-7.69959326824433e-07
-3.45815124695383e-06
-1.75689956174973e-05
-4.92152737877236e-05
-2.26580233917947e-05
-3.80452841709337e-05
-8.18570675860012e-06
-1.31604343104758e-05
1.73274097936598e-07
-2.9087813050593e-05
-3.13284574051658e-05
-7.37871331050975e-06
-1.86833838540662e-05
-4.02067327299297e-05
-2.15080110837443e-05
-2.13820773027739e-05
-1.38244947320878e-06
-1.57979775211134e-05
-4.14300519692989e-05
-3.68266356973399e-05
-2.08561268165311e-05
-2.2608974409064e-06
-1.46834689775108e-05
1.18292661509172e-06
-1.85118654362719e-05
-2.64232436605205e-05
-2.16072139260121e-05
-1.97715717994932e-05
-1.37287820062603e-05
-1.04125054361846e-05
-3.88130303185366e-05
-1.79643105012839e-05
-1.81890455001692e-05
-1.82083103974562e-05
-2.07931927097097e-05
-1.74796923517286e-05
-2.16171462519388e-05
-2.05333754699789e-05
-1.01374899077292e-05
-3.22651855890604e-05
-2.96948358490347e-05
-2.00928559764594e-05
-2.5711483424766e-05
-2.15770241401454e-05
-2.56040269322956e-05
-3.35233189171623e-05
-2.92322015613749e-05
-2.52137400694592e-05
-2.84062645416672e-05
-3.02967097128612e-05
-4.88988249493733e-05
-1.59092743791707e-05
-9.52083275789491e-06
-7.43984436005967e-06
-2.17542990487107e-05
2.07100175411399e-06
5.12262989611308e-07
-2.38268845005891e-05
-1.4342191374835e-05
-7.01545787214915e-06
-2.36574137367313e-05
-2.65861852700115e-05
-8.01240221533911e-06
-3.65561335990609e-05
-2.58885737008643e-05
-3.08282559993362e-05
-3.6255396379372e-05
-3.64736467567195e-05
-2.90648126662805e-05
-2.78851685580785e-05
-3.55860957077468e-05
-3.17132989039313e-05
-6.87984295310867e-06
-1.95184912343712e-05
-1.9646361712967e-05
-1.63274604427855e-05
-2.46119103970349e-05
-1.44891675929169e-05
-8.28114374598225e-06
-1.38606242098296e-05
-8.54292735822638e-08
-2.86519919891318e-05
-1.28672293531895e-05
-1.9740100872944e-05
-1.43371271530781e-05
-4.35885338507731e-05
-3.89159301476704e-05
-3.90046143636787e-05
-2.94442508213438e-05
-5.16082296143908e-06
-1.52597828887618e-05
-2.66367414328201e-05
-1.76302800168152e-05
-7.82522929434253e-06
-3.90305647870536e-05
-1.72998113436048e-05
-2.3507154338832e-05
-1.70897272156291e-05
-1.89474434487187e-05
-2.29466033299381e-05
-7.49156435461414e-06
-2.11386584573656e-05
-2.23547631632392e-05
-1.66263817466795e-05
-1.85752027614243e-05
3.10517842576309e-06
-1.92081768261618e-05
-5.72204763019439e-06
-2.25388519114266e-05
-1.14362991727755e-05
3.03976793855814e-06
-3.94921009998812e-05
-2.19675402745645e-05
-6.82225975298973e-06
-2.29000207866116e-05
-1.48801422010198e-05
-2.40655096547471e-05
-7.69652087211107e-06
-1.74228097186766e-05
-1.12017777315115e-05
-2.26529336848822e-05
-1.38993690762046e-05
-3.3485571474286e-06
-2.75703879631744e-05
-2.6143825710792e-05
-1.99368314859252e-05
-1.93287982039847e-05
-1.55178901035068e-05
-4.63522210985983e-05
-2.03556938728343e-05
-1.6156275060043e-05
-2.62206269092208e-05
-2.14889215339387e-05
-1.04306782512497e-05
-3.07355692866683e-05
-2.79142792026769e-05
-5.66059982718974e-06
-3.23877746324698e-05
1.46801218218443e-05
-3.00268602018471e-05
-1.48948872014668e-05
-2.1977662580246e-05
-2.17403849638694e-05
-2.40638525622389e-05
4.76849813187647e-06
-1.39982596997359e-05
-3.85195823935821e-05
-2.89422820319207e-05
-1.73039282540391e-05
-3.21359680030414e-05
-2.86776123747346e-05
-2.24277937549296e-05
-4.72466084320126e-06
-1.91483634624936e-05
-3.86620469828322e-06
-2.00390725631463e-05
-1.11055994452647e-05
-2.27610045577268e-05
-1.94137932581979e-05
-4.10315566884448e-05
-3.76072951589353e-05
-2.62807087134751e-05
2.05398134862528e-06
4.11629635800307e-06
-9.97860244981346e-06
-1.94192627535286e-05
-1.72407394495897e-05
-1.74792477263732e-05
-2.03578786552807e-05
-4.23404703322848e-06
-1.74407688751787e-05
-1.23786984898525e-05
-3.0784590146866e-06
-3.72590704439075e-05
-4.33689154744915e-05
-1.98350649538342e-05
-1.63551015523477e-05
-1.70341074650962e-05
-3.40406252180857e-05
-1.12459144093076e-05
-1.11864031247578e-05
-2.13858969923659e-05
-1.07541422772418e-05
2.45752598006719e-06
-5.16882108760435e-06
-2.86624339552695e-05
-2.83113782813543e-05
1.34459801256398e-05
-2.52301239756578e-06
-4.95046121090423e-06
-1.51318839769859e-05
-1.2284985392837e-05
-1.89347689576901e-05
1.21085058790314e-06
-7.15535738880718e-06
-4.48915604956545e-06
-2.5623533464981e-05
-4.41798766032949e-06
-2.77279502037216e-05
-5.77410494576026e-06
-1.63273897359301e-05
-2.52711814215668e-05
-1.08178162077145e-05
-4.55608643236618e-06
-3.20786604370267e-05
-3.46684760893312e-05
-7.28644046497672e-06
-2.07779880543414e-05
-7.4805560911904e-06
-2.20571338403135e-05
-2.03369394591175e-05
-8.89770667272862e-06
-2.23067679598162e-05
-2.43510229776399e-05
3.02733801927326e-06
-1.29006127104652e-05
1.29272057138145e-05
-9.86108887476401e-06
-2.97760269278579e-05
-3.71138779881004e-05
-2.46858689952181e-05
-7.13372474340571e-06
-1.20176020074206e-05
-1.09176676939978e-05
-3.71891541436796e-05
-1.7616619226699e-05
-1.66249965675231e-05
-1.51905799796134e-05
-3.24109782395002e-05
-2.1726865210021e-05
-2.56347073479291e-05
-2.36137601837793e-05
-2.03954928048557e-05
-1.80422547347384e-05
-3.73520216151337e-05
-1.39089053153814e-05
-4.02823169957569e-05
-1.18565610385368e-05
-3.77745716918155e-05
-4.06913342520301e-06
2.35681359585207e-06
-1.59652962276541e-05
-1.96972776092265e-05
3.83578807923029e-06
-1.53070040922842e-05
-2.38106828184688e-05
-2.10350606034842e-05
-4.234433046153e-05
-2.59948832895067e-05
-2.65630753748821e-05
-3.55424945646729e-05
-9.99845634904357e-06
-3.71894965113502e-05
-3.52609728194118e-05
-4.20889012331265e-05
-1.01160845970458e-05
-2.52842678187643e-05
3.02541417841127e-07
-3.46863571134181e-05
1.70665734451776e-05
-1.07666703549812e-05
-4.03999149603061e-05
-1.41275293864011e-05
-2.51076215734074e-05
-2.04442853330263e-05
-8.53930945964827e-06
-3.32307970779969e-05
-1.58094575813273e-05
-1.44138381029037e-05
-1.68059434436293e-05
-9.11010338841607e-06
-1.7807685711897e-07
-3.62168736179047e-05
-2.76728684422939e-05
-4.44620478764206e-05
-2.45591579175226e-05
-1.52397734414104e-05
-5.34412418255161e-06
-3.16154907080536e-05
-2.81748003518353e-05
-2.33048964836984e-05
-4.67033242416316e-05
-1.51374212254176e-05
-1.12297418717954e-05
-5.93745057014623e-06
-2.76732566119741e-05
-7.13719045484668e-06
2.16262634124144e-06
-8.56613515970853e-06
-1.08356001886312e-05
-3.70316761430696e-05
-2.99238743568508e-05
-3.49735097886515e-05
-1.76394854266862e-05
-2.88856789051251e-05
-2.64849894439208e-05
8.88544975618643e-06
-1.37858949488409e-06
-1.53842671450981e-05
-1.34115941538915e-05
-7.54161621766638e-06
-1.06778777535741e-05
-3.40306766711205e-05
-2.12008344457102e-05
-4.69121917328234e-05
-3.47107275418669e-05
-2.45290647283776e-05
-2.47996733802098e-05
-5.72165582926234e-05
-1.91724992975863e-06
-1.13227881735874e-06
-2.63382410319125e-05
3.24009930660904e-06
-1.95664200655672e-05
-2.80223328886892e-05
-2.47784183845473e-05
-3.95883718743852e-05
-2.34113903299433e-05
-1.78260844510683e-05
-4.238592150963e-05
-3.4027342862928e-05
-4.61419862742189e-05
-6.72922057394528e-06
-3.63607548220591e-06
-2.58059152141961e-05
1.57013298674858e-06
-2.94429029127769e-05
-1.70261640848911e-05
-1.3971534923052e-05
-2.29777644454051e-05
-4.90262821817422e-05
-2.21655065509044e-05
-3.44036368745715e-05
-2.96698282524537e-05
-2.02830983833632e-05
-2.91795545140557e-05
-1.71197714757497e-05
-1.37956087892873e-05
-3.76506788512811e-05
-2.53435147647251e-05
-3.35210712441588e-05
-1.66885999357581e-05
-1.54959020894117e-05
-1.23086750140019e-05
-4.63767778123205e-05
-9.98856943074915e-06
-2.66497866258063e-05
-5.76629409335667e-06
-5.05666188884207e-06
-2.10755492326295e-05
-1.20809877387264e-05
-1.73941031589197e-05
-8.43578497624612e-06
-8.6640287059702e-06
-3.34332506249832e-05
-9.91455454526365e-06
-2.04958270156889e-05
-1.10568670571507e-05
-2.72693560199833e-05
-2.09486231436349e-05
-2.30177146548721e-05
-1.76441335297967e-05
-1.55802044493959e-05
-1.98199298966419e-05
-1.13166745875363e-05
-2.83148158288697e-05
-3.11060461565849e-05
-4.97097602380567e-05
5.62381467177346e-06
-3.62547931028881e-05
-8.30628154968461e-06
-3.08461672220328e-06
-2.54528307130083e-05
-3.24387060356146e-05
-3.52287848341408e-05
-3.09802591174265e-05
-2.32139838161579e-05
-4.26785429130792e-05
-2.30872851943698e-05
-2.20606961291006e-05
-3.72338479490902e-05
-8.96686499546688e-06
-3.32907797896867e-05
-3.42674863515918e-05
-1.90552310102063e-05
-3.48162653058955e-05
-1.60082220260629e-05
-1.85843163399975e-05
-2.11170617503113e-05
-2.8025561235226e-05
-2.98390932546607e-05
-1.57269412538292e-06
-8.65211370463736e-06
-1.2176504445368e-05
-2.64743308277011e-05
-1.23223446847527e-05
-1.76158142094145e-05
-4.2130725161704e-05
-2.7701957445505e-05
-1.53691381801108e-05
-2.30160944422258e-07
-2.82990775743242e-05
-4.53504802261444e-05
-2.97675352299581e-05
-2.09626029559421e-05
-2.32803905389044e-05
-3.73138333150561e-05
-2.1102767827442e-05
-2.62794518108259e-05
-1.20866722654688e-05
-3.28932911346753e-05
-2.43091378864266e-05
-1.30897092472321e-05
-2.10465740934582e-05
-2.85147269358825e-05
-9.97062886166399e-06
-2.92970212705156e-05
-2.10870706018925e-05
-2.56388022427292e-05
-4.29777606211473e-05
-2.51669289641273e-05
-1.54413858345966e-05
-1.3726662835353e-05
-6.24841158937456e-06
-2.053493940335e-05
-2.98460437212069e-05
-4.59589529288731e-05
-4.35983980753611e-05
-2.0886177410881e-05
-2.30268865957776e-05
-1.36961613519031e-05
-3.56575086073185e-05
-9.06655581471361e-06
-1.46622975897452e-05
-1.80404236281888e-05
-1.37134295168359e-05
-2.31887484879164e-05
-1.27254781823481e-05
-4.23609062650627e-05
-3.40344216637624e-05
-1.2942232654104e-05
-2.53570152742101e-05
-2.80542676209599e-05
-3.32717904105308e-05
-1.69796208156894e-05
-1.71478589768131e-05
-3.08093283677706e-05
-1.8565738882425e-05
-1.44202579610615e-05
-3.07356058445324e-05
-1.72440347515424e-05
-1.38910089218898e-05
-2.28353551318758e-05
-2.96803006320649e-05
-4.34927438925328e-05
-3.05772640352094e-05
-1.01440344745564e-05
-2.37321744178366e-05
-3.86577893944409e-05
-2.39687462184944e-05
-6.06087409316302e-06
-1.59759520545504e-05
-7.96985512529052e-06
-2.08017191613381e-05
-1.2545952868733e-05
-2.18582664206466e-05
-2.47380686513434e-05
-3.44662870657896e-05
-8.70278175990787e-06
-1.3809373956894e-05
-2.87946511411674e-05
-2.44095978704089e-05
-3.55512903104148e-05
-8.35660496204358e-06
-1.67934397997369e-05
-1.25002415803401e-05
-1.868018785549e-05
-1.18570919563218e-05
-3.50023945214745e-05
-1.92610149940799e-05
-1.56655766444552e-05
-1.83095049523999e-05
-1.52109040341081e-05
-2.09629790996225e-05
-3.80133566789224e-05
-2.8650511526946e-05
-1.85818834728582e-05
-1.72817596686868e-05
-1.61581886740936e-05
-3.98601726727652e-05
-2.45297435556677e-06
-3.88900703100864e-05
-2.62871945201705e-05
-2.5988506185648e-05
-7.99633810608537e-06
-1.72040774502068e-05
-2.46461809934195e-05
3.78471540924775e-06
-1.60691107852884e-05
7.47878593940982e-06
-3.01280209377757e-05
-3.17102258490734e-05
-3.62162395118367e-05
-2.97078896157988e-05
-2.50308581716055e-05
-2.48932991326937e-05
-1.59199895585928e-05
4.62278180756425e-06
-8.12888312409584e-07
-3.24144629150437e-05
-1.25119413097001e-05
-3.8285261961455e-06
-2.20097158207485e-05
-1.22057434678308e-05
-4.09779753656206e-05
-2.68800726150438e-05
-1.04213106805065e-05
-1.32530234044488e-05
-3.28392688396644e-05
-4.22089464055778e-05
-2.32072827244626e-06
-1.0973563272106e-05
-2.75937796646598e-05
-1.50126946238789e-05
-2.50082419950476e-05
-3.10811544346318e-05
-1.42624220994089e-05
-1.8490189243136e-05
-3.59323412583439e-05
-2.68930188589006e-05
-2.91919673467449e-06
-4.20973156181638e-05
-2.47298460055435e-05
-1.4896279061519e-05
-1.45810594071791e-05
-1.85546629445954e-05
-3.28675774826131e-05
-3.73777363618872e-05
-1.20792698815462e-05
-1.64011340748174e-05
-3.11942444361776e-05
-2.22585966542895e-05
-2.18976410941626e-05
-1.75272304996303e-05
-5.31557725050126e-05
-2.7230783975984e-05
-2.51770193124194e-05
-3.63193836518358e-05
-2.97311922463752e-05
-3.28138907043497e-05
-3.25270433187311e-05
-2.18358900906768e-05
-4.61771762704354e-06
-1.79988409033585e-05
-3.19623798755508e-05
-1.12671861525906e-05
-2.31021386203186e-05
-1.7634301413244e-05
1.24784989237709e-07
-7.35659578150704e-06
-3.02922383575901e-05
-1.14723641125095e-05
-2.4854193753475e-05
-3.23997843351442e-05
-3.1205352014664e-06
-3.21156738074266e-05
-2.11988361736765e-05
-1.53878787951521e-05
-4.91825579061289e-05
-1.5610790624727e-05
-1.44866358720805e-05
-1.66756991594605e-05
-3.25159723498785e-05
-5.00626349530798e-06
-7.00408723609985e-06
-3.91494192760268e-05
-3.16169825063068e-05
-7.13424996352763e-06
-2.99303746764248e-05
-1.29834361059334e-05
-1.70254431888206e-05
-5.9384446192974e-06
-1.57374784812393e-05
-3.80151074205329e-07
-2.1479577311782e-05
-1.30725792532357e-05
-1.69300503769758e-05
-5.76266909219781e-06
-1.39278523881424e-05
-3.08704890125472e-05
-2.12200063749575e-05
-1.45539637495041e-05
4.97655856654947e-07
-4.14839464517343e-05
-1.62889925308717e-05
-1.20811218524222e-05
-3.2270527458305e-05
-3.11483380347356e-05
-3.47574344874848e-05
-2.59628275659938e-05
-1.06789997404495e-05
-1.25195407559303e-05
-2.79347061962479e-05
-3.34773854456359e-05
8.06999986347e-06
-2.77723135132841e-05
-2.12773112232208e-05
-3.25874387950862e-05
-1.01033982266707e-05
1.00038751085137e-05
-2.86722729508309e-05
-3.73463487754734e-05
3.66473387318044e-06
-2.49393117460621e-05
-1.68285092946007e-06
-2.57881700714052e-06
-2.44866877804609e-05
-3.31006789050273e-05
-2.03159158213757e-05
-2.34220501343582e-05
-2.36468475031823e-05
-1.54901590187408e-05
-1.54542975491052e-05
-2.57682357795706e-05
-2.21149434383999e-05
-1.47188329937744e-05
-3.33950173694224e-05
-3.83408042884723e-05
-2.48072378005605e-05
-3.35698369279085e-05
-2.87060747455565e-05
-3.18581123914543e-05
-3.18785004848381e-05
-2.7322397886902e-05
-3.41984311447248e-05
-2.01850594887075e-05
-6.99981045658912e-06
-1.94489537617791e-05
-1.2071485899685e-06
-1.54982404009984e-05
-8.98643433587039e-06
-1.99256068410656e-05
-8.22750708611864e-06
-3.03079755605963e-05
-1.82275449833524e-05
-2.79238314535212e-05
-1.26682810909495e-05
-2.00168136181584e-05
-1.49522612060251e-05
2.55819377167747e-05
-8.11046740504298e-06
2.25628078570693e-05
-3.52055260850715e-05
-2.26006147866667e-06
-2.19796390843829e-05
-4.20027698099294e-05
-9.18544571049834e-06
-4.27563712558177e-05
-2.33795728562206e-05
-2.35174208677078e-05
-3.31435108540866e-05
-4.12066381188031e-05
-2.10034441779755e-05
-4.57532382790403e-06
-1.56871159898363e-05
-1.42096918431586e-05
-3.98365794787621e-05
4.68811720326693e-07
-2.32599538430504e-05
-2.48874048855137e-05
-1.7195386883184e-05
-2.17183341062562e-05
-2.24939068840561e-05
-2.19660387164102e-05
-3.74609229014355e-05
-6.58625294652764e-06
8.83144055054067e-06
-2.59926663628158e-05
-2.89265649910188e-05
7.78970793255363e-06
-1.24621596534044e-05
-4.3170613392447e-05
-2.15910309506705e-05
-2.524262735075e-05
-7.53797937373956e-06
-3.0259796692309e-05
-2.8046621450273e-05
-3.09086611674935e-05
-1.94868630441596e-05
-2.66530531325523e-05
-1.23167623045277e-05
-3.40963602726183e-05
-1.78102966590505e-05
7.58012351723094e-07
8.41566117725463e-06
-7.57569713920818e-06
-3.20692095943227e-06
-4.32434548051067e-05
-4.11740724522708e-05
-2.37888154214474e-05
-3.69906057123331e-05
-1.72891934210159e-05
-2.79476555358419e-05
-2.36846241311799e-05
-1.06611190107045e-06
-7.7017261367007e-06
-2.77649187895851e-05
-4.82210096390947e-06
-2.69655235900513e-05
-2.89002727219496e-05
-2.88077007140983e-05
-2.7023684820704e-05
-2.09873053338154e-05
-1.59084241204899e-05
-2.73155144763991e-05
-1.48920675563663e-05
-4.27524022968676e-06
-3.9766243918629e-06
-1.38395607001311e-05
-2.87151024231263e-05
-1.84631420849236e-05
-1.46792956815228e-05
-2.4998337800668e-05
-1.71013013767971e-05
-2.12010080579572e-05
-1.72705641895854e-05
-2.56640464013492e-05
-2.88514324503509e-05
-3.87332621338276e-05
-2.08155523835393e-05
-2.54996230976948e-05
-2.0738902174287e-05
-4.24362970707157e-05
-7.52259037109577e-06
2.75041813185801e-08
-1.56920235076795e-05
7.85033401021785e-06
-2.56065493084837e-05
-2.53581133714444e-05
-1.11805102732984e-05
-1.8718034747457e-05
-2.20838826025079e-05
-5.10381924059047e-05
-2.37471912559557e-05
-2.06050309183482e-05
-2.60850115848325e-05
-4.46875946186776e-06
-3.59429380487298e-05
-1.14933675903273e-05
-5.30899784572562e-05
-3.03978617827635e-05
-1.508440560084e-05
-2.73745773943003e-05
3.10932649488268e-06
-3.40396984719445e-05
7.13804037426399e-07
-1.54143122781206e-05
1.97562836869637e-06
-5.41508852685845e-05
-8.50357476449524e-07
-2.79248381683747e-05
-2.12044776119251e-05
-2.01967865411734e-05
-1.53274566025875e-05
-2.67578352676413e-05
-3.41974409021856e-05
-2.39104796158226e-05
-2.58020631761985e-05
-2.80775534925404e-05
-2.37410865607701e-05
-4.11475913429451e-05
-9.69318508404838e-06
-1.66291083425252e-05
-1.58364748265968e-05
-3.40400528786685e-05
-3.60324702880544e-05
-3.9080881286848e-05
-1.37443357578886e-05
-2.71354702459411e-05
-3.37075097291961e-05
-5.29047343490502e-06
-3.48052277666845e-05
-3.48882192470564e-05
-3.64240268718519e-05
-2.59709029340558e-05
-5.72064686453543e-06
-3.39220725762494e-05
-1.30616728420093e-05
-8.49348780805268e-06
-1.88742508458876e-05
-2.88450883752381e-05
-3.22227600022643e-05
-1.2051073458654e-05
-2.14445442699424e-05
-1.3710032546116e-05
-2.98856860188417e-05
-1.56999017612385e-05
-3.01621622675292e-05
-2.5374922537252e-05
-3.90068120165608e-05
-1.92593492268674e-05
-3.24755076118402e-05
-1.72180377599219e-05
-2.31826014737093e-05
-2.8728725818492e-06
-2.18892902790778e-05
-5.83699532965077e-06
-1.91795140088725e-05
-2.52374373204518e-05
-5.66345044196216e-06
-7.93757236201005e-06
-2.36069748613183e-05
-2.54358853790998e-05
-2.35466379093706e-05
-4.17127408730042e-05
-2.61759631899174e-05
-3.3149653434393e-05
-3.30607342966453e-05
-2.42693562271469e-05
-3.95371204026713e-05
-1.90639765620101e-05
-8.47520623817913e-06
-1.13286818434605e-05
-1.40560043276258e-05
-4.06506533257561e-05
-3.39915075228942e-05
-2.27937563126551e-05
-1.59790658469308e-05
-7.67344365101154e-06
-2.26221508401383e-05
-1.88796202605256e-05
-2.35727616359214e-05
-9.9689951557878e-06
-8.57900677604299e-06
-1.96164786479927e-06
-1.70024023792552e-05
-3.23729955913802e-05
-1.94045021051315e-05
-4.24202402135191e-05
-3.46432105053696e-05
-2.00250868808286e-05
-4.09434680058606e-05
-7.83948147928464e-06
-2.12566027921516e-05
-1.55701414654008e-05
-3.60067711745821e-06
-1.18614869390078e-05
-4.12543265766799e-06
-3.33991580714001e-05
-1.22493010528558e-05
-3.89820395503369e-05
-2.65240810218269e-06
-1.57758055382281e-05
-3.27328334182639e-05
-2.00832147461427e-05
-1.07413595953435e-05
-1.02350858542741e-05
-1.84966117468784e-05
-3.66313697758953e-06
-1.92031047771489e-05
-4.29268518612294e-05
-3.07016953315614e-05
-2.86648099796318e-05
1.44355367206545e-06
-1.41542762641635e-05
-3.46885497936318e-05
4.50424323723027e-06
-1.0961211028716e-05
-1.5913271180856e-05
-1.34797103763754e-05
-3.05007071587589e-05
-3.35907233085777e-05
-9.47692934008436e-06
-4.17989384033031e-06
-3.32941352267749e-05
-5.4083807505309e-05
-6.99450704500461e-06
-1.60811019380023e-05
-3.93296369762341e-05
-2.77452273775687e-05
-1.37551896418494e-05
-3.84070819751866e-05
-2.5052211675394e-05
-6.15373721932292e-06
-4.0134852305698e-05
3.88082301052587e-07
-3.56502877183078e-06
-2.97398355400542e-05
-2.94995418294129e-05
-2.57439682435685e-05
-9.93790452770794e-06
-2.92208552801584e-05
-2.31256241856652e-05
-3.27878355910436e-05
-4.39807568551423e-05
-1.85599042892317e-05
-1.51047905621585e-05
-1.21289157470836e-05
-1.86137022720426e-05
-3.24432566990525e-05
-2.46395597939194e-05
-2.48766251282893e-05
-4.28983080865827e-05
-1.61267711661637e-05
-1.94760905605052e-05
-4.37998106240056e-05
-3.69989679937675e-05
-6.99095004012304e-06
-2.99399463651623e-05
-2.17743122952878e-05
-1.35308707018208e-05
-4.05124157657825e-05
-2.76300420611305e-05
-2.93704705779381e-05
-3.63697687117256e-05
-2.15604820453712e-05
-1.69195953765569e-05
-2.97764262134282e-05
-2.985011047352e-05
-2.48457940878032e-05
-8.21212789802433e-06
-2.91186388715599e-05
-1.99104997771449e-05
-1.74118133857605e-05
-2.70162116936766e-05
-1.07735256222966e-05
-3.31519960253924e-05
-2.6208257260605e-05
-1.06551144218071e-05
-1.11971753320428e-05
-3.35362829740809e-05
-2.99473290783499e-05
-2.42419334970356e-05
-1.64790989202522e-05
8.56985845955129e-07
-2.78727917718265e-05
-2.16349856922162e-05
-2.70226900528997e-05
-1.35859172696122e-05
-4.1502531367513e-05
-3.60714161414985e-05
-1.78393432144521e-05
-3.44447632709514e-05
-1.84932512826555e-05
-3.09951297811029e-05
-1.84524643694195e-05
-2.67658258807648e-05
-2.04875457985449e-05
-1.68834703251739e-05
-1.90392453903892e-05
1.47040482672446e-05
-2.01444340007085e-05
-2.79866057350456e-05
-3.10324796448339e-05
-2.9672547466672e-05
-1.44986806584664e-05
-2.35426568151198e-05
-1.25681279215311e-05
-1.19132533877961e-05
-2.81096492322268e-05
-6.26503807620056e-06
-1.57859580249807e-05
-1.77455890154901e-05
-3.40707224121295e-05
-2.68745323511184e-05
-3.57387842729943e-05
-2.92218869364171e-05
-3.36164463241641e-05
-1.83028864537822e-05
-1.65336512622221e-05
-2.43798304801923e-05
-1.35870993123873e-05
-3.93237527787634e-06
-2.16801325341629e-05
-1.69703512095933e-05
-2.78003402757299e-05
-3.09715012856009e-05
-2.16706475464036e-05
-2.15204542325131e-05
-4.70725544050627e-05
-2.30878703646965e-05
-2.05321559487277e-06
-2.13818126189228e-05
-2.32267119648801e-05
-4.88466361165181e-06
-2.55707572653685e-05
-1.08642508385482e-05
-9.72953064467581e-06
-1.7030822202196e-05
-1.43312215362127e-05
-2.89816845636425e-05
-8.93502013567552e-06
-2.2534450243449e-05
-1.58321310507196e-05
-1.53824394423479e-05
-1.43253169009656e-05
-3.03313017819132e-05
-1.75478732840069e-05
-2.00197954125926e-05
-2.11750921460445e-05
-2.33684793975576e-06
-2.86021558324438e-05
-1.47109601782955e-05
-8.35813227288281e-06
-2.66746069192007e-05
-2.68965004580425e-05
-2.61048001096741e-05
-1.72003412096385e-05
-3.82770026731147e-06
-3.45937740391565e-05
-2.9840977262691e-05
-3.30856405634184e-05
7.54365220298099e-06
-4.21016576490182e-05
-3.06954903406376e-05
-1.84863808293317e-05
-1.83442463402568e-05
-2.01765714295475e-05
-1.87182138163244e-05
-7.24795920746371e-06
-2.8007992425445e-05
-1.10310784466671e-05
-7.57110277322766e-06
-1.65512696072388e-05
-2.47451676375076e-05
-3.23766520398657e-05
-9.69627298110668e-06
-3.73242572396593e-05
-1.02909130774503e-05
-2.20024117474311e-05
-3.40131306915491e-05
-2.89268226743776e-05
-1.75096836976265e-05
-1.34269746913452e-05
-2.61169006046947e-05
-7.95243414597075e-06
-2.12756653698843e-05
-2.22658645391965e-05
-2.34596888064373e-05
-2.06458780912122e-05
-2.12031239016358e-05
6.3078840243201e-06
-2.596237895834e-05
-2.3086527254219e-05
-1.40751924417399e-05
-3.62642513708737e-05
-1.0190831602109e-05
-1.87804997472398e-05
-2.65957166973372e-07
-6.89466424929171e-06
-3.25438920877795e-05
-1.57642859088524e-05
2.67924946566266e-06
-1.7375235434601e-05
-1.83631854361285e-05
-3.9122507002466e-05
-7.64126832054266e-06
-1.65190420139329e-05
-1.04805741725103e-05
-2.49945906680517e-05
-2.17487258690603e-05
-1.20413864040963e-05
-1.88015984611004e-05
-1.59067432236151e-05
-8.71426827360965e-06
-3.2645067961325e-05
-2.08870665579552e-05
-2.75108024744205e-05
-1.92088873225648e-05
-2.39011256781215e-05
-3.39662007870157e-05
-3.37550324566799e-05
-3.47174427544577e-05
-3.79464040264427e-05
-3.10757940297284e-05
-7.40724366453705e-06
-2.22667187445733e-05
-1.73779490867181e-05
-1.51199262646497e-05
-8.39371020269758e-06
-2.74152763462754e-05
-2.99928721904913e-05
-6.85645206853461e-06
-1.12496946012287e-05
7.14039358349299e-06
-2.80492550387825e-05
-2.11521801934605e-05
-2.71797618117229e-05
-6.56944333661594e-06
-3.30477127833797e-05
-3.2478083600733e-05
-2.03807432941505e-05
-2.71375097549163e-05
-2.14032084986151e-05
-3.01592782994016e-05
-2.23813426787793e-05
-3.26291451801644e-05
-2.81231076097371e-05
-4.8065136248521e-05
-1.54412623524781e-05
-2.63751388540721e-05
-1.88135365331138e-05
-1.71515321150478e-05
-2.93396793097901e-05
-1.95503462894995e-05
-9.44785908385797e-06
-2.05758376220851e-05
-2.60969285415121e-05
-1.05196195088447e-05
-1.39431279069126e-05
-1.15570028927935e-05
-4.41537970479315e-05
-3.00212836421321e-05
-2.41315121303341e-05
1.69387395805029e-05
-1.16167659623749e-05
-2.33852179233985e-05
-3.42840454894176e-05
-2.49042856949882e-05
-1.44507090420972e-05
-1.85772297698695e-05
-1.59480164874149e-05
-3.43866295309639e-05
-1.72311809540422e-05
-1.57354464539114e-05
-5.13156902374628e-05
-2.65237436611021e-05
-4.83147102794025e-05
-1.15873550651029e-05
1.38884008328778e-06
-1.68365258786059e-05
-1.92104567682617e-06
2.27075213604928e-06
-1.3310878014946e-05
-1.79078477101936e-06
-3.3287527095729e-05
-3.51148049754913e-05
-2.64458574830366e-05
-5.11622056886796e-05
-2.13281488478049e-05
6.38900723173125e-06
-1.88676678176514e-05
-4.31078901770912e-05
-2.55030235675397e-05
-2.3456992265307e-05
-1.69554404720331e-06
9.46694120753331e-06
-1.46519330126418e-05
-4.46489524605101e-06
-1.54934996560022e-05
-2.05834010500543e-05
-3.54516283260569e-05
-2.4441555643711e-05
-1.42955681691158e-05
-3.46228243449315e-05
-1.80365171135316e-05
-2.6071782826947e-05
-2.45528638627574e-05
-1.91160770500537e-05
-4.74145501780257e-06
-3.04290124345617e-05
-1.01801131106071e-05
-1.12759610486405e-05
-8.59225021686547e-06
-1.62856403346666e-05
-3.3630939131382e-05
-3.86402806318003e-05
-2.22923190804092e-05
-1.62819585473413e-05
-1.9256377155198e-05
-3.07785751448965e-05
-4.79152481499051e-05
-7.56453299899628e-06
6.11649893114581e-06
-2.10038782137944e-05
-3.32356484048905e-05
-6.85841648832751e-06
-3.25600069028648e-05
-2.13356394557167e-05
-1.40420733046797e-05
-1.57614196889078e-05
-1.121985312405e-05
-2.31140643269441e-05
1.97591030973745e-06
-5.07052044132829e-06
-2.04239683225192e-05
-1.39790924154155e-05
-3.11374604121232e-05
-2.32209056050694e-05
-3.08958673592453e-05
-3.31723348338604e-05
-3.53930988489833e-05
-2.92410094075596e-05
-2.29034577702947e-05
-2.21337377844131e-05
-2.89938687811826e-05
-2.54073512592082e-05
-2.63019369880911e-05
-2.10841054856349e-05
6.10565698307658e-06
-2.45801234919346e-05
-2.79310704156359e-05
-2.09808582081337e-05
-3.33040528510212e-05
-2.09651194763577e-05
-2.12587227105473e-06
2.57310552729554e-06
-1.73767256475587e-05
-1.80863822611628e-05
-3.52351890677201e-05
-2.89140039862423e-05
-2.7517589792295e-05
-2.83679986367895e-05
-1.93545665189659e-05
-4.91932777009558e-06
-9.85728861764998e-06
-3.35280286415803e-05
-2.02675335287218e-05
-1.47875794417037e-05
-3.69616359711223e-06
-3.00023710685252e-05
-2.14541152686532e-05
-2.65174602122365e-05
-2.10964805737346e-05
-1.01686482707472e-05
-7.5769813508083e-06
-4.11702554825975e-05
-2.17015178275456e-05
-1.40708726115528e-05
-8.2197719302586e-06
-1.15693341367207e-05
-4.80788343546867e-05
-3.37107819616136e-05
-1.11255108406546e-05
-7.92995915696567e-06
-2.18799013766167e-06
-1.9067550122031e-05
-1.53976830630598e-05
-3.5197391148287e-06
-2.69714464177966e-05
7.58653479178269e-07
-1.47056782261868e-05
-1.90392857685404e-05
-3.06180310434163e-05
-1.84636313959019e-05
-1.45300227579043e-05
-1.96332903927077e-05
-3.5031606865285e-05
-1.40511840993618e-06
-1.47404002649922e-05
-2.28188343372973e-05
-4.32118541222462e-06
-2.84927568532406e-05
-2.39827799234007e-05
-5.29213714224478e-06
-1.21893052168687e-05
-9.18399359255759e-06
-2.58288183335435e-05
-2.10257555436368e-05
-1.6739611042513e-05
-1.5507390069721e-05
-8.01427309955324e-06
-1.47881944054348e-05
3.5135162826612e-06
-1.92083759971117e-05
-1.56906698034601e-05
-5.02457544667072e-06
-2.18522990403003e-05
-2.11496705043882e-05
-1.68753474329285e-05
-2.84725583839623e-05
-2.84794902198323e-05
-1.49050492018431e-05
-1.77606172841656e-05
-1.90063196406367e-06
3.20212773861818e-06
3.21819570789458e-06
-9.61694683204648e-06
-4.95188776578188e-06
-1.12624145727232e-06
-1.33224221078986e-05
-3.17971357857463e-05
1.46773796851603e-05
-1.50805467029909e-05
-1.52285775266924e-05
-1.69470232548739e-05
-1.51091612169218e-05
-3.74334228379045e-05
-7.57764959759384e-06
-3.38592608143878e-05
-2.93806476181721e-05
-1.81293629186465e-06
-1.54462728065679e-05
-3.09647351225605e-05
-4.23014549364535e-07
-3.35443382659989e-05
-1.46839922345035e-05
-3.47570349068109e-05
-4.77689127753542e-05
-2.37364850590499e-05
-2.74835478752765e-05
-3.05763486006087e-05
-6.90929180963746e-06
-1.64115146141063e-05
4.16619702849119e-06
-1.48581585254567e-05
-3.42573518520039e-05
-2.15464971186662e-05
-2.49891690318996e-05
-2.09464009933892e-05
-3.59792272788581e-05
-9.15175583334229e-06
-1.95502242342925e-05
-1.6167065696721e-05
-2.45261216722313e-05
-1.02364951449434e-05
-1.6791971285977e-05
-2.78031961345297e-05
-3.16121319752129e-05
-2.70857142409483e-05
-1.42467489294631e-05
-2.10392911972394e-05
7.48310813697588e-09
-2.65215247181718e-05
-3.42426408933292e-05
-2.3546072883353e-05
-1.63059621804525e-05
-1.07879391334015e-05
-1.98099109763465e-05
-2.90353554648025e-05
-1.58662372225489e-05
-2.56971464633077e-05
-3.67125241906428e-05
-1.69591470057151e-05
-2.37465068908481e-05
-3.94778434632759e-05
-2.26082896114017e-05
-8.75988646996611e-06
-3.73960092604284e-05
-3.69565546565199e-05
-6.32236417643052e-06
-2.85303563075453e-05
-2.90355249248737e-05
-2.5710639852287e-05
-3.39907725520153e-05
-3.35465173354368e-05
-1.00244141034708e-05
-1.32587541832338e-05
-2.22945734652106e-05
-1.39126588889403e-05
-1.51787550649068e-05
-4.8139959076836e-05
-2.9939304881092e-05
-2.42811250665067e-05
-1.70299907394864e-05
-1.99038381634199e-05
-2.88805333581688e-05
-4.20755275710436e-05
-1.83435014631056e-05
-4.71706298354371e-06
9.30851325756039e-06
-4.07278604774144e-05
-1.77607814896727e-05
-2.07880141832439e-06
4.29922173730327e-06
-6.19003878096298e-06
-2.29636290067569e-05
-1.75623300959598e-05
-1.51423672681366e-05
-2.4506065928299e-05
-5.39232216255858e-05
-4.57519951300381e-05
-7.13022392557273e-06
-2.13093112317624e-05
-1.1233400708083e-05
-2.07073839415111e-05
7.81212069900802e-07
-2.7398301826501e-05
-1.80603046466444e-05
-4.41591062300193e-05
-1.64598852967115e-05
-2.31026939115475e-05
-4.91909514958477e-06
-1.58315691693651e-05
-2.44144426732724e-05
5.25424372041506e-06
-3.21445216821325e-05
-3.33838613192851e-05
-2.17717798689796e-05
-2.36214107052886e-05
6.21420980985159e-06
-3.25813853064366e-06
-2.65980766292042e-05
-7.37834727255682e-06
-2.29930269731672e-05
-3.75186222857971e-07
-9.45258922219779e-06
-1.22399234180342e-05
-2.10914963099814e-05
-2.24131517602337e-05
-1.73355089155651e-05
-1.73054873895448e-05
-2.17513460149662e-05
-4.06231912763188e-05
4.15823536882196e-06
-2.88154108475534e-05
-2.59123264586891e-05
-1.59232072845718e-05
-2.83044716165596e-05
-3.83741655160622e-05
-1.70894582780622e-05
-2.50378129812931e-05
-3.88788086348393e-05
-2.95344250582662e-05
-2.10488225947381e-05
-1.10789474373442e-05
-2.84458880343729e-05
-4.19899782039512e-06
-1.95122337711137e-05
-7.83759626456466e-06
-3.99964629163385e-05
-3.74293238476424e-05
-1.64328232444936e-05
-3.73726234294283e-05
-1.6767883705047e-05
-3.06361793465083e-05
-6.57659075447021e-06
-3.57144960066708e-05
-3.14449236008587e-05
-1.66688645424329e-05
-3.10005606211119e-05
5.74119419535721e-06
-1.1755880965693e-05
-2.76395275764739e-05
-2.36771263338311e-05
-3.28887558758947e-05
-8.68836963331431e-06
-1.90369561259456e-05
-8.48089896818348e-06
-1.72969471014261e-07
-8.93659065103161e-06
1.57822238028095e-05
-2.55931094258133e-05
-2.86573921773872e-05
-1.66445260254835e-05
-4.22383850316677e-06
-1.99203376603667e-05
-2.14141659352139e-05
-1.2578697814396e-05
-2.86388773765011e-05
-1.8065527963087e-05
-8.50225104927548e-06
-2.73181702924286e-05
-4.51950436150365e-05
-1.65829275980339e-05
-9.5713275069493e-06
6.17777300677079e-06
-2.67517470897118e-06
-1.63725695080799e-05
5.38144994746888e-06
-2.47620834249843e-05
-2.49256335114189e-05
-2.46264033987476e-05
4.79900006631415e-06
-2.30895158254057e-05
-1.39680077427143e-05
-3.38991878462302e-06
-2.61671666766291e-05
-2.37303781689127e-05
-5.09663745722441e-05
-8.73971562066876e-06
-1.87100843987849e-05
-4.36897272769576e-05
-3.67057791724356e-05
-1.22437613697249e-06
-1.51189581097843e-05
-2.86622941399292e-05
-1.67518866374474e-05
-2.61238447771202e-05
-1.53053769957995e-05
-1.31174978099975e-05
-1.70298993390487e-05
1.89370986568446e-06
-2.22637583344043e-05
-1.73248183451614e-05
8.04050921700882e-06
-2.60584892104613e-05
-2.86059388976407e-05
-2.42603600517463e-05
-2.09815772403596e-05
-2.57062449150899e-05
-3.95546046736013e-05
-5.04399308902926e-07
-2.39458401685708e-05
-5.61752017400941e-07
-1.60306363406125e-05
-1.37538303049824e-05
-3.71063084009819e-05
-2.75423958437546e-05
-2.29110329044253e-05
-8.97438807046574e-06
-7.78332546428929e-06
-1.40058375548594e-05
-3.66637461194133e-05
-2.11124116193401e-05
-2.19762414109899e-05
-5.26994314142169e-05
-1.24202943083741e-05
-2.95173620902592e-05
-2.60067558252221e-05
5.7520911029111e-06
-2.4957631104034e-05
-1.3572839913937e-05
-2.29849478442205e-05
-1.78732370325642e-05
-4.19200342978962e-06
-1.26841029004927e-05
-2.74042027602803e-05
-1.77414884887591e-05
-2.03417866649859e-05
-1.91510525020355e-05
-3.29506781413237e-05
-2.84870271090793e-06
-2.81141853681892e-05
-2.18066338877961e-05
-1.22424275605334e-05
-1.68975048856504e-05
-1.82326760335486e-05
-1.95793888323466e-05
-1.37262855674441e-05
-2.12470721538485e-05
-2.16025220195273e-05
-1.21703652906502e-05
-5.5314385943061e-06
-1.12097896054284e-05
-2.18917535043448e-05
-1.73011123453881e-05
-1.36986790492169e-05
-2.8657339151649e-05
-3.66359579872909e-05
-3.72313290460607e-05
-3.76362406596343e-05
-1.66511118858014e-05
-5.63667688641994e-06
-2.92160729458006e-06
3.85732089823835e-06
-1.19781809011742e-05
7.48144001972615e-06
-6.52909439502586e-06
-3.4818970712323e-05
-1.55120582430965e-05
-2.34201141707183e-06
-1.24301126990204e-05
-1.45353820832938e-05
-1.57241177639911e-05
-1.90621073992881e-05
-3.21706596183192e-05
-1.71198491474206e-05
-7.26814747731716e-06
-2.15589220334152e-05
-1.19566934552081e-05
-3.03912951813302e-05
-2.21848471399452e-05
-4.7143073636873e-05
-1.06648107718726e-05
-3.93850002670057e-05
-1.4922552638768e-05
-1.32273266336608e-05
1.29399937503484e-06
-8.51360621769508e-06
-3.42265631595111e-05
-9.30082570434121e-06
-5.19567309870954e-05
-6.03685089390997e-06
-2.3796199998805e-05
-4.40490270140311e-05
-3.10485216458624e-05
-3.69711203498961e-05
-7.55444970554434e-06
-7.41695875658851e-06
-2.83538469571269e-05
-1.23477489588292e-05
6.54256891807677e-06
-4.2491240194877e-05
-1.67967113203265e-05
1.84310483622377e-06
-1.85005164457689e-05
-2.60807424706223e-06
-2.46852979067247e-05
-1.32260936856502e-05
-3.879447062085e-05
-1.0908264236049e-05
-2.26151741880947e-05
-3.71060461746897e-05
-9.23332919298475e-06
-1.66992306200222e-05
-1.64711837920913e-06
-2.72395996769719e-05
-3.35922046488166e-05
-1.15544274780074e-05
-9.80254399632475e-06
-3.0238689189204e-05
-4.79871038777264e-05
-2.0277515718336e-05
-6.49343332519228e-06
-1.29557868260346e-05
-1.41406076126304e-05
-1.57564361728647e-05
-3.7669025176786e-05
-2.46113297064321e-06
-2.77104100361707e-05
-2.53304959972621e-05
-3.00367987019151e-05
-1.22156247714345e-05
-7.68198140399678e-06
-2.54105622017913e-05
-5.01567747319311e-05
3.58281551354534e-06
-1.91940429326523e-05
-2.27963280917881e-05
-2.94412251898032e-05
-3.38459111457933e-05
7.32881832414989e-06
3.60195524952268e-06
-2.11963033503523e-05
-2.23371139059393e-05
-1.23124784448955e-05
-2.44885350738675e-05
-3.08794310169551e-05
-3.10938218704771e-05
-3.15128952214712e-06
-2.46010844480885e-05
-3.90147749629575e-05
-5.43538851958927e-06
-1.08819489635464e-05
-2.71038665528476e-05
-1.4253055514046e-05
-7.25720225816415e-06
-2.18960153503582e-05
-3.26840457154496e-05
-3.18201547452933e-05
-3.82235311749978e-05
-7.88134477687762e-06
-7.98607361360709e-06
-1.75150687684111e-05
-2.61308951346534e-05
-9.10491769776544e-06
-1.53164610425871e-05
-1.70485232072826e-05
1.94557376724508e-06
-1.46495161629369e-06
-1.16514693425679e-05
-5.90349925167785e-06
-2.29399593548226e-05
2.55809920684359e-06
-2.92518356056334e-05
-4.32790856046993e-06
-2.99881987776156e-05
2.54130662611961e-06
-1.86072850661974e-05
-1.02670589308264e-05
-1.95636408128327e-05
-1.72567149062416e-05
-1.07937731125531e-05
-1.46144803803399e-05
-2.80928040704901e-05
-2.43808728712396e-05
-2.0026228013472e-05
-2.62095567044355e-05
-2.48373434641993e-05
-9.79678112777325e-06
-2.57807244314296e-05
-2.67514230491842e-05
-1.98416651642765e-05
-2.62678022214416e-05
-2.65868096840627e-05
-3.79293230306233e-05
-3.34288329853665e-05
-1.77210645196315e-05
-4.12677430578723e-05
-1.33692777733656e-05
-3.97167645851974e-05
-4.13214311636208e-08
-2.37907861302037e-05
-3.12764901750716e-05
-3.28871935949013e-05
-3.46989314836826e-05
-1.96690355027936e-05
-2.67854619659423e-05
-2.82416514804068e-05
-3.10746061384215e-05
-9.16773283102e-06
-5.84859572031187e-05
-1.85103725160597e-05
-5.88078959155314e-06
-1.05082307630251e-05
-1.79995645356223e-05
-2.2694939218876e-05
-1.33775995225005e-05
-2.59954263398959e-05
-2.86818011019267e-05
-3.07581743840872e-05
-3.17093218935143e-05
-6.55083769719515e-06
-3.84948125604267e-05
-4.54622696662169e-05
8.36091993600832e-06
-2.34165736350169e-05
-1.23766500327846e-06
-1.04409395509863e-05
-1.57166420272177e-05
-1.55550934706923e-06
-4.06360409952026e-06
-1.21417511168505e-05
-3.48412039705802e-05
-2.98714312334658e-05
-1.5986645540922e-05
-1.11208509383861e-05
-3.2563980055046e-05
-2.79798641241177e-05
-1.56697234038718e-05
-5.56492487465038e-06
-1.83980986640122e-05
-3.5823627007114e-05
-3.57977763018775e-05
-1.85833003265409e-05
-4.98925605031854e-05
-9.8854405281528e-06
-1.44690609795006e-05
-2.02261726697968e-05
-1.00879820482482e-05
-2.16993808443437e-05
-3.02030580564733e-05
-2.82335950372231e-05
-2.87308993392314e-05
-1.94581451267551e-05
-2.33818623395399e-06
-3.36197040321726e-05
-3.05902444318881e-05
-4.11678762982482e-06
-3.9525390147833e-05
-2.29520996164501e-05
-2.17490925882084e-05
-1.14510805865813e-05
-2.34811172062949e-05
-1.80551663381939e-05
-2.20636408275688e-05
-1.98229247026139e-05
-3.34542456513211e-05
-2.40394180592025e-05
-4.07008419670117e-05
-5.03035184005659e-05
-3.59505920681651e-05
-3.3894343847008e-05
-2.78559095201266e-05
-7.8471865257667e-06
-1.75442193401256e-05
-1.61937070585344e-05
-1.57303598470172e-05
-4.17333052051316e-05
-9.73739261564872e-06
-2.39531106043179e-05
-5.14994202234018e-06
-4.77179752332215e-05
-3.07044035540239e-05
-1.30072285509696e-05
-2.23053455391385e-05
-1.95257112990732e-05
-1.16706130241882e-05
-3.04074266538953e-05
-3.15548970428593e-05
-2.65423733409399e-05
-1.13722443599423e-06
-3.04980788598303e-05
-5.17450854534847e-06
-8.45873736920469e-06
-1.62686845123865e-05
-1.86807310684789e-05
-2.0223114292775e-05
-1.9390636570273e-05
-1.25639468851196e-05
-2.34561148397181e-05
-1.78718163925667e-05
-2.89302873475022e-05
-1.11176083464542e-05
-2.64366337700604e-05
-5.97757544744264e-06
-4.45462316126659e-06
-1.12627360282097e-05
-5.25461441235016e-06
-2.84474573689663e-05
-1.78895126793823e-05
-1.87643885704668e-05
-1.80391660779752e-05
-3.10562472217201e-05
-1.51884417718446e-05
-1.25424923211769e-05
-2.63225055807669e-05
-1.51837685351131e-05
-2.45027977787725e-05
-1.31317046393821e-05
-3.31657800404294e-05
-1.2736844194094e-05
3.30003802451053e-06
-1.6630221681647e-05
-9.01896351392372e-06
-3.75206849538846e-05
-3.67988973278456e-05
-1.43553744404813e-05
-1.32768216628724e-05
-1.72584060812005e-05
1.18260569543946e-05
-5.17454397649924e-05
-3.6995098092731e-05
-1.92184258199778e-05
-1.01515562326176e-05
-1.68876700982988e-05
-2.50162150598598e-05
-3.38351376773487e-05
7.72780510947552e-08
-1.12973042416004e-05
-4.08241401225583e-05
-3.1740405797203e-05
-2.10075572097779e-06
-1.63452947323306e-05
-1.79308075367475e-05
-2.7024031732144e-05
-1.40441133186932e-05
-2.96961519489213e-05
-3.68243417747303e-05
-1.23543212644344e-05
-3.63206167167028e-05
-2.86059686039943e-05
-3.76531497173567e-05
-3.6572207928847e-05
-2.42286326096219e-05
-6.76025816380928e-06
-2.17947776690754e-05
-2.43930700661454e-05
-2.88598298613799e-05
-7.12953528052623e-06
1.04121968867241e-06
-1.17547268810501e-05
-4.18369534324364e-05
-2.57387759086933e-05
-2.79971638943371e-05
-4.20300357278336e-05
-1.53176806684022e-05
-2.26929020360666e-05
-1.75211577332441e-05
-1.66742708271575e-05
1.13913165615556e-07
-2.79826159609049e-05
-1.82392031614577e-05
-2.07607134277512e-05
-7.29369369411754e-06
-3.29964223197358e-05
-3.5703513451899e-05
-2.15309873923357e-05
-2.17430496235135e-05
-5.48330680911074e-06
-2.82492511716579e-05
-1.69294113100358e-05
-3.25896020703693e-05
-2.07527680134887e-05
-2.11956488328606e-05
-1.3105740846724e-05
1.55776189990293e-06
-4.05924997314082e-05
-3.43418398215036e-05
-3.46567174446013e-05
-2.16898590948211e-05
-3.98003223569163e-05
-1.44563558369e-05
-2.68553860179983e-05
-2.99703226642743e-05
-1.53395152397005e-05
-1.59797409186804e-05
-1.66727911822692e-05
-2.03678113257719e-05
-3.10236387954929e-05
-6.78197292448554e-06
-3.35366100949201e-05
-1.76468973382829e-05
-1.98201425531177e-05
-2.84550667821582e-05
-3.79754369573807e-05
-3.47978441393226e-05
8.38762089641613e-06
-4.63425278315116e-05
-3.18022125079963e-05
5.3143791819653e-06
-4.3977733820956e-06
-2.1607904598663e-05
-5.55621197459502e-06
-2.6218034024919e-05
-1.57850842137149e-05
-3.68281162217579e-05
-3.86432268790556e-05
-5.34253762470356e-06
-9.80727301672188e-06
-1.1326239657515e-05
-1.60811838336744e-05
-1.70333266459697e-05
-2.50312779242053e-05
-3.61622199730759e-05
-9.44281258211858e-06
-2.09869143766384e-05
-1.53216385777895e-05
-2.89220099586319e-05
-4.54200139416299e-05
-1.82439210229129e-05
-2.59098144738655e-05
-8.11876008063709e-06
-3.36808642712779e-05
-1.53472807881851e-05
-2.63017578520621e-05
-3.52477026305253e-05
-3.51673633959455e-05
-1.23541636086859e-05
-1.90474205459511e-05
-3.08215167329891e-05
-1.26635291927883e-05
-1.70400554001598e-05
-2.94752834304173e-05
-4.02351039199059e-05
-2.20290268879421e-05
-1.56017550881643e-05
-2.44767639624929e-05
-1.25367314021115e-05
-1.44057054630571e-05
4.69506413465646e-06
-3.02279151748759e-05
-1.51787497015349e-05
1.0051010251211e-06
-2.23443405507078e-05
-2.67339668331881e-05
-3.15152881209106e-05
-3.02814160284268e-05
-1.89747066539737e-05
-9.13638409510686e-06
-2.2364247987913e-06
-1.03779570150301e-05
-1.30425681822744e-05
-3.04394242934098e-05
-3.31939061135655e-05
-3.39153758414313e-05
-2.84043604826689e-05
-2.70151121279217e-05
-2.70409070592509e-05
-1.43241567116548e-05
-2.21070617803873e-05
-2.03730822976839e-05
-2.02549927230793e-05
-2.22308427268373e-05
-3.31308010232303e-05
-4.10510231633441e-05
-2.23271581163516e-05
-6.61422293456826e-06
-1.64967931402121e-05
-3.64698566043242e-05
-1.87302743919595e-05
-4.36614890357975e-06
-3.64061101172722e-05
-1.73014736424238e-05
-8.59463162625642e-06
-1.44375762511353e-05
-3.60605888257702e-05
-2.57361043864628e-05
-1.50147231174739e-05
-2.06999092560806e-05
-2.81995408676427e-05
1.21931605786145e-06
-1.23487215283914e-05
-2.07656640015809e-05
-3.7048835497421e-05
-3.1773060919163e-05
-1.55324968685821e-05
-2.52549721111481e-05
-3.4929268349932e-05
-2.31873603249355e-05
-2.72200133102464e-05
-1.28926668198157e-05
-1.15529590992694e-05
-2.34859427396721e-05
-4.74972608798319e-06
-4.82427317177481e-05
-2.67173218989402e-05
-3.6214808460104e-06
-1.78619273711577e-05
-8.73527920408815e-06
-1.87434394834018e-05
-4.23499250283865e-06
-3.13683184073509e-05
-2.78517399416992e-05
-2.53227472668229e-05
8.92735468438851e-06
-2.00050433462214e-05
9.00903175958501e-07
-2.17454714010692e-05
-2.50403340995914e-05
-1.18616230392364e-05
-1.53063347970045e-05
-7.67779729970398e-06
-2.83764671831548e-07
-2.47908502741815e-05
-2.22049036574953e-05
-2.29846958267514e-05
-2.46341079226202e-05
-3.82220413151611e-05
-3.12275169185684e-05
-2.05156577337227e-05
-1.5681443445945e-05
-2.36821759284666e-05
-4.53025023606059e-05
-3.75566904659502e-05
-3.41671976530527e-05
-1.34809904298734e-06
-4.27888783956137e-05
2.14908559268582e-06
-1.37138273560004e-05
-2.8024717369094e-05
-5.69271033011512e-06
-3.81354717687075e-05
-3.42495113333235e-05
-2.79955665202394e-05
-3.29240668171903e-05
-9.36919675242275e-06
-7.99498269372685e-06
-2.04964448366703e-05
-1.31046577969463e-05
-1.27725758913606e-05
-2.5782743199271e-05
-1.72393466581071e-06
-2.59299878583906e-05
-1.4155976756874e-05
5.52544032969059e-06
-2.49405316114404e-05
-3.07394008635287e-05
-3.76653104641994e-05
-2.07532437774169e-05
-1.06877461065956e-05
-7.57290440782764e-06
-3.33934370749212e-05
-2.39753045244556e-05
-4.90224941879383e-06
-1.42080758146065e-05
-2.92630646293167e-05
-4.24221018110568e-05
-1.86372508767394e-05
-8.44419690920241e-06
-1.6283547575039e-05
-2.37688433971665e-05
2.20060605735344e-06
-2.16847978214852e-05
-9.5154897539999e-06
1.99620516520176e-06
-5.88717869638558e-06
-2.20468909421887e-05
-1.53720245063807e-05
-3.5626371534736e-05
-3.34043440089715e-05
-3.02447631052055e-05
-2.16617500926318e-05
-6.43374435756821e-06
-9.93622924981168e-06
-6.32235958989875e-06
-2.42735404436034e-05
-3.08786331340929e-05
-1.72686914715987e-05
-2.43478034201106e-05
-1.90885768445309e-05
-2.22244597839409e-05
-1.12477659560101e-05
-7.16423592828792e-06
-3.19017765705837e-05
-2.23457741198329e-05
3.73877145154016e-06
-2.22974767247009e-05
7.14134479698688e-06
-7.54866618192416e-06
-1.83399669625829e-05
-1.79377927122178e-05
-1.92239427406108e-05
-2.86503129576882e-05
-2.0781939510331e-05
-6.97871125288621e-06
-9.64350357434062e-06
-2.80913204034633e-05
-1.72657613559212e-05
-1.07581088446343e-06
-1.50741822681365e-05
-1.47196454271669e-05
-3.14904069915924e-05
-3.31864798820201e-05
-3.61656222046946e-05
-3.32487395105615e-05
-3.76761332740377e-05
-3.95709609462242e-05
-2.00324849698665e-05
-2.32317026153938e-05
-1.85473117607027e-05
-2.57043471873815e-05
-2.27849857534068e-05
-3.67119861958613e-05
-1.96611479311655e-05
2.93592305674866e-07
-3.26521401076345e-05
-1.02677660556357e-05
-1.85143463032307e-05
-9.4177401370098e-06
-3.30545002655881e-05
-2.91573355409159e-05
-6.79334040556631e-06
-2.32914596629192e-05
-1.6249262373918e-05
-2.53633081104704e-05
-2.33167351426062e-05
-1.51499739133872e-05
-1.85202852289282e-05
-1.02743110657849e-05
-4.34844023005095e-05
-3.02902252795757e-05
-6.12064826927838e-06
-2.61832419944557e-05
-1.57224289415283e-05
-2.2436825780903e-05
-3.10377523961514e-05
-2.35307302459547e-05
-4.30710866665957e-05
-1.52183486403993e-05
-2.29316931353163e-05
-2.90279227033587e-05
-4.89436193962796e-05
-2.21116670590136e-05
-3.95987682417478e-06
-2.27536370058312e-05
-1.35531520105347e-05
-2.80947966947428e-05
-1.77823957463094e-05
-2.12363065234803e-05
-6.96297445747814e-06
-1.51895086634135e-05
-1.11364337859258e-05
-2.36302154926377e-05
-1.55155423854494e-05
1.00926147918975e-06
-7.11446129026234e-06
-1.30568659422062e-05
-1.85176864892695e-05
-3.42555995411736e-05
-4.12379373351111e-05
-1.28015204439807e-05
-1.53267827767784e-05
-2.41760367063172e-05
-4.48951074012536e-05
-2.11314417421834e-05
-2.50087982195121e-05
-9.89258127139369e-06
-2.89210119548978e-05
-5.16347815062814e-05
-3.33345993654153e-05
-1.10598832817918e-05
-2.7695317271012e-05
-2.11504940382631e-05
-1.24855668938111e-05
-1.9226716172676e-05
-8.63940203917537e-06
-2.84198787785035e-05
-1.72482600995423e-05
-1.50706407967596e-05
-1.83028698124988e-05
-2.61270057079647e-05
-2.73169154473879e-05
-1.26020055676705e-05
-2.00754044045371e-05
-2.78466281520497e-05
-3.43970946308065e-05
-2.1676966185184e-05
-2.13407982506301e-05
-4.25691662722664e-05
-1.75988521765613e-05
-2.13784278903973e-05
-1.8320794172854e-05
-6.34627982874748e-06
-3.19251641933771e-05
-4.20529924210599e-05
-1.90233930955964e-06
-4.19375806693673e-05
-3.69052179805809e-05
-7.36298673737336e-06
-1.94764266706189e-05
-5.85836901790021e-06
1.60946194789652e-07
-1.15446435221832e-05
-7.34023583808485e-06
-2.63011352400106e-05
1.5148019156487e-06
8.22118786105091e-06
-3.21967080762364e-05
-1.49066328249255e-05
-3.34754185148529e-06
-6.59390486935203e-06
-1.06972294610786e-05
-2.4372791135025e-05
-3.57531408018345e-05
-3.42022518780808e-05
-6.72951023833881e-06
-2.43519513359151e-05
-2.35119555297583e-05
-1.4059463850455e-05
-1.51443580805113e-05
-8.5754019710014e-06
-1.69872336586961e-05
-1.26403765143984e-05
-3.16135151242605e-05
-3.29182254447691e-05
-3.52873991413789e-05
-2.76978392486083e-05
-2.38722489214862e-05
-1.48734069065142e-05
-1.87441035077915e-05
-2.38057973894712e-05
-2.04224283053289e-05
-3.22005668250416e-05
-1.78758470929097e-05
-1.28059584358194e-05
-3.37570586024705e-05
-2.36891139007002e-05
-3.69053490804757e-05
-3.42855810573609e-05
-4.22416965897519e-05
-2.78586166186338e-05
-1.73825116558473e-05
-4.3167572506862e-05
-2.0609774748519e-05
-1.96406972217107e-05
-1.15646740444976e-05
-1.89762579172583e-05
1.02956113697472e-05
-1.48626592536673e-05
-2.10081774332114e-05
1.68586317299028e-06
-2.70884800875609e-05
-8.72013528778849e-06
-4.25955033117837e-05
-2.46789082192324e-05
-4.58475274701522e-06
-1.55198739130276e-05
-3.32032951562117e-05
-4.31456170171219e-05
5.35623222847211e-06
-2.04968098374112e-05
-2.82843805516719e-05
-1.81054293792839e-05
-2.57877561829699e-05
-7.09704508982592e-06
-2.03705142619623e-05
-9.02993695589989e-06
-2.7383866409971e-05
-8.49670878515161e-06
-3.58834192562117e-05
-1.29552628251506e-05
-2.09016603148112e-05
-2.62267402348322e-05
-2.61259418455317e-05
-1.17344311801313e-05
-2.20569769498054e-05
-1.58791035038653e-05
-2.89920598071584e-05
-1.90512256015077e-05
-9.03326474461262e-06
-2.99703863819687e-05
-3.42627793110908e-05
-1.2350513391342e-05
-1.07757719262708e-05
6.02548699839559e-06
-1.63222947620246e-05
-2.646605504866e-06
-3.39275739257253e-05
-1.46476494976439e-05
-2.57538810949516e-05
-1.43368609775871e-05
-4.90503767117116e-05
-9.99660584882043e-06
-4.25472914060944e-05
-1.73267620530605e-05
-3.24199879965053e-05
-2.72036532242286e-05
-3.33568855135369e-05
-1.91866948886967e-05
-1.74991844416696e-05
-2.237401455364e-05
-2.34453834046103e-05
-1.56273064564419e-05
-1.49733051774899e-05
-1.94620346456594e-05
-1.77579701479643e-05
-2.36708652870337e-05
-1.4729071986475e-06
-1.69686853596319e-05
-2.31682842603844e-05
-3.76801337287841e-06
-4.5554707119043e-05
-3.72875290374461e-05
-2.71123573129345e-05
-2.66659204482286e-05
-1.14741428127454e-05
-3.08500325579521e-05
-1.82612214019657e-05
-1.19856806439806e-05
-8.43522220505098e-06
-2.65605968796418e-06
-2.50838107126355e-05
-1.76225156278788e-05
-1.16487634346188e-05
-3.78329772089812e-05
-2.36813267040193e-05
-1.45306328408369e-05
-2.40320091833145e-05
-2.28362576399023e-05
-3.88037645324463e-05
-1.93532412182585e-05
-1.00667635048748e-05
-4.38615417725692e-05
-3.79184381764709e-05
-1.45266722290373e-05
-1.7786290598076e-05
-3.62709498628336e-05
-2.39174338261281e-05
-1.0054308728958e-05
-3.02775944383118e-05
-1.63544506240231e-05
-1.56324362243703e-05
-4.33805133513544e-05
-3.02605978691776e-05
-5.20642148904831e-06
-2.48706903687032e-05
-1.14176231217384e-05
-4.16102809962161e-05
-1.63582809062534e-05
-2.49186133551766e-05
-2.27881330872271e-05
-2.72476288901557e-05
-1.45114765226931e-05
-1.08283747185541e-05
-2.30437267547682e-05
-3.09482881958891e-05
-3.80187803286959e-05
-2.77670182160974e-05
-1.84118720995812e-05
-1.45060776891259e-05
-3.42910376956831e-05
-2.18822520405994e-06
-1.28285251431247e-05
-1.25651914018652e-05
-3.35964259256354e-05
-2.01475237888157e-05
-1.35784939657614e-05
-3.36474710495127e-05
-2.80912217958804e-05
-1.83662080730259e-05
-2.54407326360891e-05
-1.96868292365214e-05
-2.04002440606228e-05
-2.29663580227962e-05
-2.2109815725198e-05
-1.24006602023943e-05
-3.8988435642558e-05
-3.32852145575119e-05
-3.02569467724194e-05
-3.26832143709925e-05
-3.90814802177509e-05
-1.97742145584919e-05
-3.90333199315644e-05
-1.6519276409594e-05
-1.77436764071644e-05
-1.83790590544995e-05
-1.5272879734691e-05
1.2037149858329e-05
-1.5804061052979e-05
-1.32278701670743e-05
-2.67575181342649e-05
-2.84661847272821e-05
-3.70252531735056e-06
-3.2489968925446e-05
-1.52375093703296e-05
-2.91626375401723e-07
-3.48521143940879e-05
-1.91865223106183e-05
-1.84392500225537e-05
-1.65749398296451e-05
-2.69874711832812e-05
7.47141781406339e-06
1.71998312265942e-05
-2.06720782146177e-06
-4.29255530061043e-05
-3.17296363571211e-05
-1.93715845849967e-05
-3.30124200026189e-06
-1.57186466381768e-05
-1.15836685859695e-05
2.44110225225499e-07
-6.28782593329889e-06
-6.08366164275065e-06
-3.8063250787348e-05
-2.07621918997583e-05
-2.57675516495942e-05
-2.03874818606806e-05
-2.00978118689695e-05
-3.45573791019557e-05
-2.9128120871582e-05
-3.28460085654277e-05
-2.0642570971547e-05
-1.87509544559553e-06
-1.29762812606877e-05
-1.59901900628285e-05
-1.82100198010053e-05
-1.86237606233283e-05
-3.54274715916542e-05
-1.49058464762171e-05
-1.61959731480145e-05
-2.74508744056845e-05
-2.01160017368274e-05
-2.49021165400967e-05
-3.05442221506795e-05
-3.19098060432653e-05
-3.12730444760433e-05
-1.12679510008621e-05
-2.58341635044233e-05
-2.54377224179786e-05
-7.69267856289612e-06
-3.25091455552731e-05
-1.62746797833957e-05
-1.52696723886893e-05
-3.40711464431047e-05
-9.23305528030436e-06
-3.03747594508431e-05
-2.43714731007436e-05
-2.48392840091128e-05
-7.96923167284288e-06
-9.07511709365161e-07
-1.72886288340208e-05
-1.71494523171524e-05
-2.66791888031164e-05
-3.72007856312847e-06
-2.30146599528166e-05
-4.59616529982456e-05
-7.93738042857957e-06
-5.92250458894311e-06
-2.54846377413025e-07
-2.33503570813629e-05
6.77946756460771e-06
-1.83213757164098e-05
-3.20152807235809e-05
-1.98626024322282e-05
-1.39475546492799e-05
-4.10131343637245e-05
-1.98488131426636e-05
-8.26126587683655e-06
-4.5111105592471e-05
-3.35063175675567e-05
-3.86177800866239e-05
-2.10696559866836e-05
-2.57621440269345e-05
-2.35802289858394e-05
-1.71035022366063e-05
-7.94232726248732e-06
-7.44324249070286e-06
-3.95195772713205e-05
1.37535420652453e-05
-1.53815084416567e-05
-1.97880772682817e-05
-1.82385840686796e-05
-1.96904945752256e-05
-9.8019043855487e-06
-6.99153219992452e-06
-2.80602336155835e-05
-1.82474190355442e-05
-3.01444040472912e-05
-2.14148266792258e-05
-3.67963143399959e-05
-4.21490913327156e-05
-2.1285401897979e-05
-1.28664860094326e-05
-1.61068574192651e-05
-3.84391686342893e-06
-9.03763293059199e-06
-3.87229846950601e-05
-2.36217298003034e-05
-1.52754918590331e-05
-2.3988916569318e-05
-1.15533133649091e-05
-3.52114527525026e-05
-4.57029994834529e-05
-2.49276159900003e-05
-2.77358290515542e-05
-2.97340360927655e-05
-5.195651223444e-05
-1.255789603873e-05
-7.45543017356259e-06
-2.58407122968807e-05
-2.60206035748611e-05
-1.24069502376457e-05
-2.71961019046373e-05
-2.20975319963205e-05
-1.07015861800833e-05
-2.1125050777986e-05
-1.80506308921333e-05
-4.43381859562624e-05
-3.06490210746266e-05
-1.44469526045247e-05
-2.94663666362481e-05
-1.51374517320944e-05
-2.50380977163564e-05
-2.16108623801951e-05
-3.13520598837494e-05
-2.2224740207613e-05
6.24234699819498e-06
-1.97821288424649e-05
-2.08430018611843e-05
-2.07645518856825e-05
-2.35229215219121e-05
-9.50617677692069e-06
-3.03953052762304e-06
-8.83240017002443e-06
-1.99765249196466e-05
-1.48491821047209e-05
-1.71986330409296e-05
-1.35441083224311e-05
-3.67019313980032e-05
-5.69205844798009e-06
-1.35879801645188e-05
-2.94545266459429e-05
-6.47230520917501e-06
-9.06330576367151e-06
-2.14863804696722e-05
9.88603240491412e-06
-1.22954634561965e-05
-3.58784714602704e-05
-2.50355310615057e-05
-3.62458425301434e-05
-3.08576061448414e-05
-1.56625971679333e-06
-4.18298139980289e-05
-3.14555508518902e-05
-1.93928351671063e-05
-2.19368063107551e-05
-3.37541205154939e-05
-3.32086724681366e-05
-1.51480650611107e-05
-2.27925976926792e-05
-2.64785283100497e-05
-3.02657864818261e-05
-9.87949586065137e-06
-1.85058038327764e-05
-1.45896554504214e-05
-3.92371665613734e-05
-3.61961150670515e-05
-3.27349947882163e-05
-4.28656152888971e-05
-2.25365832892045e-05
-1.88058868095907e-05
-9.00144438163559e-06
-2.30541113258787e-05
-3.81399333354069e-05
-1.79090855555537e-05
-2.02991805694797e-05
-2.63732772915317e-05
-1.79536318993475e-05
-2.20376252003257e-05
-3.66068224882292e-05
-4.31197579403586e-05
-1.60236942944165e-05
-2.56751333055321e-05
-3.28592583034424e-05
-3.34554970329181e-05
-4.13209871926045e-05
-3.51685128660034e-05
-2.20140417788363e-05
-2.5387008639357e-05
-1.1967304016192e-05
-4.68178545169585e-08
-1.92226926133241e-05
-3.71502143294146e-05
-3.33726134212915e-05
-2.25972816636854e-05
-3.13905099714174e-05
-3.01415788549056e-05
-2.70307143365951e-05
-1.09567736269926e-05
-2.32629432573921e-05
1.22670972666707e-05
-2.68843694729705e-05
-1.8865886318766e-05
-7.51516493293985e-06
-2.53398301869929e-05
-2.08322199175648e-05
-1.60918658386752e-05
-3.92161934615835e-05
-6.22496500616689e-06
-3.66835216646655e-05
-1.83171802946839e-05
-3.48266029945102e-05
-1.69671540885765e-05
-3.06181207360547e-05
-1.32300799262416e-06
-4.96472776464722e-05
-3.05313412628387e-05
-1.71194939789147e-05
-4.20618563676761e-06
-2.07737858612682e-05
-1.86074488597967e-05
-1.88433433783275e-05
-4.74000607083935e-05
-3.21238872328895e-05
-1.10072915079645e-05
-3.1807606088612e-05
-9.30549780944625e-06
-1.58418477075394e-05
-2.55894982172407e-05
-1.31456673327174e-05
-3.97757110903615e-05
-1.21781617297525e-05
-2.67218847178395e-05
-3.29776266486181e-05
-2.76445829953927e-05
-1.91509197896363e-05
-2.62035130328907e-05
-2.05773340782407e-05
-1.99071829106773e-05
-2.72692394289168e-05
-1.80178114791326e-06
6.74557907785721e-06
-2.96260009121345e-05
-2.2929095309982e-05
-2.6131961636195e-05
-2.6517778672657e-05
-1.129607243855e-05
-1.64803751536136e-05
-2.21520274376532e-05
-4.51986689288792e-05
-1.45924459308821e-05
-1.42061832832442e-05
-8.7258999440445e-07
-1.02916440668822e-05
-3.08496048329738e-05
-2.23715441219344e-05
-5.90213167148533e-06
-1.83838548788829e-05
-2.31901794043606e-05
-1.1944653225914e-05
-4.31130316592502e-05
-2.27714835673671e-05
-2.87368932937822e-05
-1.96264615478605e-05
-6.40039285988861e-06
-2.48774337743246e-05
-2.37460959136656e-05
-3.79485393459237e-05
-3.05455116106537e-05
-1.2084112037387e-05
-2.05102820345432e-05
-2.45197156065769e-05
-1.19208877906083e-05
-6.68042593822109e-06
-2.71015866980494e-05
-1.69876726484927e-05
-3.63996967694648e-05
-2.94351693707972e-05
-3.39498729847418e-05
-1.92690905415591e-05
-3.02566946122955e-05
6.72705679634936e-06
-2.66578867509998e-05
-2.72733222881842e-05
-2.21554792128255e-05
-2.59332107794731e-05
-1.87934676738364e-05
-2.87057147861029e-05
-2.22072810442656e-05
-2.52038097218681e-05
-3.30323914933207e-05
-1.68406446010177e-05
-6.55263817170801e-06
-3.21055442397442e-05
-2.06501643637645e-05
-4.58573404425727e-05
-2.37385918620163e-05
-3.34996160686868e-06
-2.36066845769754e-05
-5.13804232756615e-06
4.4420417025836e-06
-9.96931144294633e-06
-1.95942252432001e-05
-2.63589774706926e-05
-1.54307988498537e-05
2.26006436395105e-07
-2.52611414948029e-05
-3.69515992568505e-05
7.75514550269784e-06
-1.3972080592414e-05
-3.31759299126359e-05
-4.36784784188986e-05
-1.89132855499565e-05
-2.24026369560001e-05
-1.61078370073107e-05
-1.68340425177092e-05
-7.71671379224041e-06
3.92519435574116e-06
-1.88215900232141e-05
-4.0820133337421e-05
-2.24268218188495e-05
-8.32854364476878e-06
-1.05825275707671e-05
-8.07379872332962e-06
-2.58597864695725e-05
-1.6722419579527e-05
-3.08376238341458e-05
-3.22897007995549e-05
-3.32060964508409e-05
-2.15254440750361e-05
-3.24135646275171e-05
-1.84385298990444e-05
-1.8949939629784e-05
-2.65022787490625e-05
-1.78464846993009e-05
-2.52026595245621e-06
-1.22096625053068e-05
-2.24445295938384e-05
-1.39501507762315e-05
-3.2650152175456e-05
-3.31832971596087e-05
-3.55972552390285e-05
-3.1806800916369e-05
-4.3530042471899e-05
-4.05226338560773e-05
-1.41371439853365e-05
-1.33270070362284e-05
-2.25334031679605e-05
-2.75212639079687e-05
-1.68633545784409e-05
-1.81854069512057e-05
-1.03068291230686e-05
-2.49435828261694e-06
-2.69752670543708e-05
-4.43015388951853e-05
-2.6946633565624e-05
-1.9886815468136e-05
-7.17489173629235e-06
-3.12010085382308e-05
-3.12288109436632e-05
-2.93281409348077e-05
-1.00126092288906e-05
-3.56664257390031e-05
-2.48872195147935e-05
-9.65961295919082e-06
-2.13278303297166e-05
-1.84969555909232e-05
-1.32475721124563e-05
-2.45951601676175e-05
-1.03400007645051e-05
-3.29016482546371e-05
-2.74180231798669e-05
-8.8890446115819e-06
-2.87469067752906e-05
-2.21071362721073e-05
-1.94553451410277e-05
-1.96648459435803e-05
-3.74004144511416e-06
-2.77692562586806e-06
-3.60793090172029e-06
-3.95554470195041e-05
-2.90247962667434e-05
-2.34021426691585e-05
-5.02143736099828e-06
-2.8567194164339e-05
-2.31741082111411e-06
-2.44492530347373e-05
-1.07565335973298e-05
-3.20722462722711e-05
-2.32073826000926e-05
-1.85791298593615e-07
-1.01235724415094e-05
-1.73562904281746e-05
-8.58536643642665e-06
-2.29608133293478e-05
-2.71949421656576e-05
-1.42268285794876e-05
-1.92079977261279e-05
-2.25261683992388e-05
-2.69049641563737e-05
-1.03875809738326e-05
-1.21727381319142e-05
-1.33927295904868e-05
-1.66806005685469e-05
-1.60409844405624e-05
-1.71677257893606e-05
-3.2906732969564e-05
-4.4552607561734e-05
-1.17912641881991e-05
-1.61844548520379e-05
-2.95348947355926e-05
-1.86246934906674e-05
-1.41843911842133e-05
-1.3579445380116e-05
-2.17280292666465e-05
-2.02994830943438e-05
-1.96747872141853e-05
-3.0386434796186e-06
-2.00915860243728e-05
-2.13922008319414e-05
-1.68350840473077e-05
-1.69221202388169e-05
-1.63394641576158e-05
-1.16935655130174e-05
-1.79522917345718e-05
-1.16521325887103e-05
-1.03975833912257e-05
2.46806588823549e-06
-2.07695834217014e-05
-1.93736495463509e-05
-1.25550442270815e-05
-1.68444073558606e-05
-3.72046954917029e-05
-1.84771178447917e-05
-2.29968547896941e-05
-1.63381906598374e-05
-1.26589925331482e-05
-4.42293599752245e-05
-2.68192298983772e-05
-1.62297796099278e-05
-3.57325448012325e-05
-2.86432309742833e-05
-3.772811882605e-05
-3.20861544443436e-05
-7.42534780474628e-07
-2.77569771368679e-05
-3.23404360076672e-05
-2.23441567404845e-05
-2.48265468163233e-05
-3.88995164422057e-05
-1.71773598436885e-05
-6.9761828872922e-06
-1.51763761693073e-05
-2.41163258068136e-05
-1.98392044517309e-05
-3.28463468440366e-05
-2.64078326155921e-05
-2.81424571887823e-05
-4.03632134286839e-05
-3.0401310042591e-05
-3.21274832009477e-05
2.06594560440243e-06
-1.25837696781099e-05
-1.4917909978685e-05
-1.93338495042413e-05
-1.4942627682974e-05
-3.10458269642683e-05
-2.03401641786718e-05
-2.22579591246945e-05
-1.04178739786909e-05
-3.20787705921686e-05
-3.1353456893467e-05
-2.73208207959431e-05
-1.65673502549635e-05
-3.3881995732426e-05
-2.27258441229389e-05
-4.65111085431394e-05
-8.76589636967389e-06
-4.05926741698601e-05
-3.41875813394669e-05
-2.68829447504316e-05
-4.60225355439663e-05
-3.40616879013289e-05
-1.76737600250923e-05
-1.88383438044307e-05
-2.75729861047583e-05
-2.89162138574342e-05
-2.58865058367818e-05
-2.33738092068601e-05
-2.19286768253475e-05
-2.58456102772288e-05
-2.36840177795818e-05
-3.45474772087261e-05
-1.63458007843118e-06
-1.54100387524311e-05
-2.83858841736459e-05
-4.47776383509975e-05
-4.83712124105858e-06
-2.1181639532946e-05
-2.87729826815077e-05
-2.14590477957997e-05
-3.62040769248917e-05
-2.35303463364941e-06
-1.45050716131741e-05
-1.30558163712565e-05
-1.31162968791311e-05
-4.98220179778759e-06
-1.56035656389611e-05
-7.59476303624846e-06
4.0232610225937e-06
-3.84951529910478e-05
-1.44408787349468e-05
-5.30087651388713e-05
-3.50112893793066e-05
-3.27262644267057e-05
-4.20237630189583e-05
-2.30338717082764e-05
1.58974013489149e-06
-3.27386222625808e-05
-9.19147733322305e-06
-2.44603184378991e-05
4.5798504983177e-06
-2.5004094816261e-05
-4.41887662090422e-05
-1.02477656185184e-05
1.57847204950471e-05
-2.56305532564992e-05
-2.4193916387278e-06
-2.10055058065515e-05
-3.58889786924494e-05
-7.40188794951844e-06
-2.92719601014179e-05
-1.87524708168746e-05
-1.92455587968179e-05
7.39080459657038e-06
-2.73127205006136e-05
-2.0297792147584e-05
-9.86530471846765e-06
-3.39527521881897e-05
-1.75011032032014e-05
-2.42717489572061e-05
-2.63402898512334e-05
-1.20015161945082e-05
-3.17371648040157e-05
-3.65694913828385e-05
-4.57644865301203e-06
-4.83510935399608e-05
-2.39531414684006e-05
-2.30196195633472e-05
-1.07827636597662e-05
-1.01605801981515e-05
-3.00153333283498e-05
-2.82636429811926e-05
-1.6479943478641e-05
-1.71970795059233e-05
-2.67025564979799e-05
-2.21034244382004e-05
3.6016999947654e-06
-3.47780341484048e-05
-3.01095766560394e-05
-1.63045929565639e-05
-1.76481129728551e-05
-3.74416628871449e-05
-3.58339380136561e-05
5.93742976237975e-06
-3.53355864611255e-05
-6.64869252252185e-07
-2.55637397761917e-05
-1.5632056950284e-05
-3.06046845682295e-05
-2.38779832327784e-05
-1.61275262655931e-07
-4.27241208783545e-06
-7.0889607568057e-06
-8.73597193600594e-06
-2.49358873972607e-05
-1.70961600382998e-05
-1.13080538693987e-05
-1.77263343692764e-05
-4.55353060452072e-05
-2.0734770829911e-05
-1.79136886169668e-05
-8.72822644825249e-06
-1.42332581199751e-05
-2.82394774767335e-05
-1.98914604343262e-05
-2.73284138471025e-05
-4.42772540827513e-05
-5.41306285970146e-06
-3.24347241504707e-05
-2.99085611506531e-05
-8.33325403087393e-06
-1.84013414322371e-05
-5.43247537447032e-05
-2.26715555253733e-05
-3.27801828268676e-05
-5.76192558021593e-05
-9.30742129534412e-06
-2.46921593100382e-05
-2.25839396253652e-05
-2.8852126678121e-05
-3.09200427116333e-05
-1.13164526824208e-05
-3.20183704443914e-05
-3.25016784162909e-05
-1.24207648338721e-05
-3.00450928990528e-05
-1.82610240508518e-05
-1.80802835787247e-05
-9.52645446156145e-06
-2.09876382570671e-05
-1.14199543384254e-05
-3.75453186246466e-06
-1.25858591807274e-05
-1.39017141180151e-05
-1.73957762110655e-05
-1.51612362160371e-05
-3.28826076534558e-05
-8.12286368146116e-06
-4.26747335631236e-06
-3.67773204789617e-05
-1.29458210305227e-05
-3.36978658399284e-05
-2.31646842318354e-05
-3.89168528797651e-05
-2.44477131900906e-05
-1.82238279705161e-05
-2.32328121563402e-05
-3.40726247698959e-05
-1.37833438076435e-05
-2.08874099963227e-05
-2.89475112902542e-05
-8.60245364758959e-06
-1.23802960661313e-05
-8.84392821551518e-06
-3.5688115802899e-05
-1.18907541506201e-06
-4.06274158622332e-05
-1.61143335088294e-06
-9.04478785966756e-06
-4.24403687697395e-06
-1.68181842772181e-05
-9.40288200526648e-06
-4.24711019448311e-05
-3.17024962139836e-05
-2.44415903947633e-05
-7.40406365650273e-06
-1.54462928288728e-05
-1.89647385425887e-05
-4.46949817151239e-05
-2.40201569128324e-05
-1.04015988157464e-05
-6.61053403168238e-06
-2.79176442799173e-05
-1.15228029190393e-05
-2.05017390488465e-05
-5.47031591362916e-06
-1.69813574922187e-05
-3.36462069852388e-05
3.67154522115174e-07
-2.24854440942165e-05
-6.97910058212879e-06
-3.11463434283634e-06
-3.5103206637013e-05
2.03586977888649e-08
-2.43229367489067e-05
-2.08434926130503e-05
-3.20513304608937e-05
-1.0212350026255e-05
-2.31846909644062e-05
4.25850175440666e-06
-3.05804654931085e-05
-8.15125478975786e-06
-1.70987542895938e-05
-1.21146442454437e-05
-3.28603387797864e-05
-1.74989261685906e-05
-2.38698133575018e-05
-4.31264264682179e-06
-2.54532430019815e-05
-2.14745417107096e-05
-1.09833415887877e-05
-2.95459204574633e-05
-1.85636265420473e-05
-2.14006793110613e-05
-3.088126401963e-05
-3.31419228830875e-05
-3.02110019503087e-05
-1.42899460947563e-05
-4.55883416854065e-05
-2.89120911533316e-05
-1.07818702409418e-05
-2.40917127512642e-06
-3.86347840239435e-05
-3.03216639938869e-05
-2.35630807637357e-05
-1.42790344090618e-05
-3.55581179752521e-06
-3.31169741093969e-05
5.07544951820652e-06
-2.77856428579474e-05
-7.38312625213138e-06
-3.75815233488877e-06
-3.3929922005182e-05
-3.29378922620726e-05
-1.8854334018748e-05
-3.02933741024265e-05
-2.32932795908912e-05
-2.68803584418255e-05
-3.97837469514097e-05
-2.14767847083293e-05
-2.1628851125658e-05
-1.26780354731163e-05
-2.96244986546633e-05
-2.75752931608003e-05
-3.72407019527564e-05
-2.74873296497294e-05
-2.02859912217097e-05
-3.07028313022966e-05
-2.1755378401309e-05
-2.27187985874483e-05
-1.10555739732914e-05
4.9558370039183e-06
-3.55602500825894e-05
-3.74765126617912e-05
-2.61116901124904e-05
-1.98795996494999e-05
-4.24047688600307e-05
-8.93802128385821e-07
-1.14989031603819e-05
-3.39650526943919e-05
-2.38225577641982e-05
-3.89795943479322e-05
-3.40745349070238e-05
-1.10542467252736e-05
-5.90927291508074e-06
-2.45087673361836e-05
-4.15581535329581e-05
-3.11932470238031e-05
-2.98904908111036e-05
-1.17028815078028e-05
-3.6752929084809e-05
-8.98993277098166e-06
-1.08318307032495e-05
-1.41459572975413e-05
-8.96640718582923e-06
-2.9956194118999e-05
-2.27499058852376e-05
-4.29063063370316e-05
-1.94139333393032e-05
-1.7914128615039e-05
-2.78399313003932e-05
-1.18369505863005e-05
-4.62057970924441e-06
-3.97727868101808e-05
-4.33655530071307e-05
-1.94690638088464e-05
-3.68800387251852e-05
-4.96131171003983e-06
-4.1752528442947e-05
-3.2161783680089e-06
-4.72270998164469e-05
-2.9279951493561e-05
-2.8492373893744e-05
-2.31563981971711e-05
-3.73199820407632e-05
-1.72578707283254e-05
-2.60736554816188e-05
-3.02099073115158e-05
-2.80216406577959e-05
-1.6430913193917e-06
-2.06826221025654e-05
-2.57100966805738e-05
-1.71650677470238e-05
-2.91847026290927e-05
-1.20524780469465e-05
-1.87914359977387e-05
-2.28609349655695e-05
-7.87624848632006e-06
-1.25278702251324e-05
-1.44134818064316e-05
-1.11987050045352e-05
-1.31064776423114e-05
-9.73937858759025e-06
-1.89503156286217e-05
5.9939101502403e-06
-2.655818937811e-05
-3.56200665656099e-05
-1.78897254203046e-05
-2.45721564796051e-05
-2.40314493848198e-05
-1.36216495790375e-05
-1.54418249573985e-05
-1.34905701251119e-05
-2.61692336201992e-05
-2.7156701534345e-05
-2.65647997267151e-05
-2.13519714668935e-05
-3.42398690425513e-05
9.087359511885e-07
-1.70679195521403e-05
-2.89838608219367e-05
-1.12010972762902e-05
-3.27671773831287e-05
-2.84569258356471e-05
-1.40938577509367e-05
2.69289527890459e-06
-3.30573952822997e-05
-3.11175608124264e-05
-1.45578697340336e-05
-2.40195942979725e-05
-3.10934040388511e-05
-4.03455806578967e-05
9.37466034616281e-07
-3.31069716759822e-05
-8.37142192370762e-06
-2.04328779551181e-05
-3.55027481819942e-05
-1.91525359336198e-05
-1.44240844397031e-05
-3.3735944150928e-05
-4.81279289649602e-05
-2.23581998710855e-05
-3.19083193901255e-05
-2.98620248595233e-05
-2.7807775232146e-05
-2.15132471188884e-05
4.30725835896876e-06
-1.83231833286324e-07
-3.23790134802809e-05
-2.31321263150422e-05
-2.38263656096651e-05
-2.45637056955512e-05
-1.34204071654816e-05
-3.15864727808575e-05
-1.61768817381147e-05
-1.24952855736603e-05
-2.50358079719925e-05
-2.16330970656027e-05
-2.83927593460624e-05
-2.93834981499812e-05
-1.93132257294367e-05
-2.19409774950269e-05
-3.13337827988245e-05
-1.93304005578715e-05
-1.63045632460836e-05
-2.58381214182996e-05
-1.46476073496801e-06
-2.39432951045744e-05
-6.8547928541953e-05
-8.31778530644846e-06
-1.40102831526453e-05
4.45831992166077e-06
-4.38720729640009e-06
-3.15258878114453e-05
-3.68399341255286e-05
-2.68115851702348e-05
-3.80273973073715e-05
-1.55881928099868e-06
-1.16496019922374e-05
-1.15146212305525e-05
-1.22850515403263e-05
-2.95614248129107e-05
-2.62297521453598e-05
-3.86515817088889e-05
-1.55916967078437e-05
-1.35776821596435e-05
9.8195431553571e-08
-1.04036813838535e-05
-3.57294917841329e-05
-1.59600716234009e-05
-7.63463727669866e-06
-2.73864093751799e-05
-2.39887562202396e-05
-1.97806967227803e-05
-2.09442024545901e-05
-1.6433247330948e-05
-3.21457598255006e-05
-4.3757266049434e-05
-3.62860416256505e-05
-1.69919230786164e-05
1.14315112670563e-05
-1.61565133980511e-05
-1.32627527244562e-05
-2.52845660610616e-05
-5.33139265896178e-05
2.04109652864267e-06
-2.49584642738957e-05
-8.97958582945265e-06
-3.15451557260725e-05
-3.87653044580705e-05
-1.71530171431907e-05
-1.80787949842533e-05
-6.82497467818706e-06
-1.34912259641226e-05
-2.41558983770714e-05
-1.66466236347336e-05
-6.64839859053679e-06
-2.98822598752746e-05
-1.89963532676504e-05
-2.21000580949615e-05
-1.20376444446275e-05
-3.39675447263156e-05
-1.89112849329566e-05
-2.82476864333277e-05
-2.22757783622324e-05
-7.23826790502348e-06
-2.51070478491584e-05
-1.42206821155378e-05
-4.3058479238525e-06
-3.12922637103988e-05
-1.99472524362184e-05
-1.53186464734315e-05
-2.41210423897781e-05
-1.15267230143684e-05
-2.20914641646731e-05
-2.79849915673537e-05
-2.05789447171233e-05
-2.52125526167572e-05
-3.21103966193007e-05
-1.77059486933991e-05
-1.60163854727797e-05
-2.1637993592197e-05
-2.21831159790179e-05
-1.68882351279613e-05
-1.61858906577974e-05
-2.65935228259606e-05
-1.84238750761884e-05
-1.02974157845782e-05
-2.27566484814911e-05
-1.0044726212011e-05
-1.08681365968793e-05
-3.19470054706856e-05
-4.08282024241632e-05
-2.91093372694233e-05
-3.17109697319269e-05
-1.57198940129525e-05
-1.76381260122545e-05
-2.20880637650208e-05
-3.5881444032017e-05
-3.47110016026081e-05
-1.86015025669148e-05
-1.34080651927175e-05
-1.32701033374062e-05
-2.71799167380022e-05
-4.4606767650995e-05
-3.0264481836031e-05
-1.67146887675867e-05
-3.43062275785342e-05
-1.66941686453279e-05
-1.83248171692756e-05
-5.48001527254186e-06
-1.91115055633042e-05
-1.70236508509567e-06
-3.23415925880237e-05
-3.15607922660145e-05
-1.49738990156591e-05
-1.23057950978752e-05
-1.97035756239809e-05
-1.54426245856392e-05
-1.5663993634099e-05
-3.61116272653851e-05
-1.22098267847709e-05
-2.44859508451857e-05
-1.36895439653304e-05
-1.37939244552037e-05
-4.59305596749965e-05
-9.75611907819262e-06
-5.10688001818275e-05
-9.31637494695865e-06
-2.07409616766347e-05
-7.17168995467055e-06
-1.27776609470275e-05
-2.13624873032e-05
-2.67154052816004e-06
-2.45913530981899e-05
1.59895658724312e-06
-3.19749350953486e-05
-3.47170810195289e-05
-2.82569177781689e-05
-2.58168217172295e-06
-1.59371166315966e-05
-2.37310393854009e-05
-4.00193168941259e-05
-2.39883402836336e-05
-3.55789227940082e-05
-2.57872310959736e-05
-2.77230801809053e-05
-1.74020237064142e-05
-4.17085084433572e-05
-9.49086558148637e-06
4.59716953008182e-06
-2.92619232442434e-05
-2.18091690683411e-05
-3.90420543314571e-05
-3.07362886268101e-05
-5.12697809513384e-06
-2.07624771047204e-05
-5.32485251272657e-06
-2.36236666913646e-05
-7.51988297042541e-06
-3.07166725377303e-05
-2.22338637192468e-05
-3.09690747359766e-05
-2.37717388912476e-05
-1.97990182883556e-05
-3.66450222766355e-05
-6.97813621578935e-06
-2.84849866261733e-05
-1.5354438362015e-05
-1.38272644410411e-05
-1.99532947755606e-05
-1.35306777619071e-05
-2.35023801094854e-05
-3.20033584977798e-05
-1.10146562874109e-05
-1.07276397291374e-06
-4.66062717378872e-05
-4.46427797663101e-05
-2.67351795107302e-05
-1.47747872673214e-05
-3.05845078036459e-05
-3.06167144741604e-05
-4.05096634631932e-05
-2.90716674497563e-05
-1.85034775523813e-05
-2.96615243172141e-05
-2.47826202208632e-05
-9.79560307570938e-06
-1.05412779364907e-05
-1.10608126945637e-05
-9.12241980140801e-06
-3.80614845286902e-05
-1.81067124258755e-05
-3.52901018940224e-05
-2.87294464095817e-05
-2.14062782738278e-05
-2.14379550997948e-05
-2.65936988378695e-05
-2.28560909177031e-05
-1.69814171254398e-05
-3.62861201259696e-05
-1.41035872165197e-05
-1.17275917425778e-05
-2.81593004520065e-05
-9.38341722292508e-06
3.11271775418404e-09
-2.3922597312937e-05
-1.92259510151748e-05
-2.4637611066321e-05
-1.30528268146119e-05
-1.86103476606402e-05
-1.82974123035407e-05
5.122125819665e-06
-1.87938321172401e-05
-2.82921944782505e-06
4.36941406689718e-06
-3.44142303079482e-05
-2.58370655362321e-05
-7.90582039300519e-06
1.62747359137659e-05
-2.93665385381162e-05
-4.11915515432224e-05
-1.40527120134402e-05
-1.46341467410032e-05
-4.23340898866703e-05
-1.84186170065513e-05
-3.19869857451913e-05
-3.45296143893239e-05
-1.84753803606551e-05
-2.64741598485191e-05
-3.98461043147447e-05
5.12022660779086e-06
-1.92940164290559e-05
-1.39296418942122e-05
-2.73387248515578e-05
-1.25985924957085e-05
-3.85677083662436e-05
-1.41903211507521e-05
-3.27839874118939e-05
-1.9060968598259e-05
-8.93839554661534e-06
-1.77604408339625e-05
-4.55395170226809e-05
-5.59681385348018e-06
-3.80741590477397e-05
-1.36507472887199e-05
-1.96168833488932e-05
-5.78037750060628e-06
-4.13042657029222e-05
-3.54060562296238e-05
-2.60166677155103e-05
-1.52355967645058e-05
1.00604957552868e-05
-1.13749007066522e-05
-2.85375899085965e-05
-7.01988061071785e-06
-1.80494926545705e-05
-2.02848584623349e-05
-4.0312455089846e-05
-3.49821306524069e-05
-1.71745462436866e-05
-4.16725200270312e-06
-2.13477274425313e-05
-3.60705674578329e-07
-1.37025240896842e-05
-1.09437772599026e-05
-1.24869791861418e-05
-1.12364696321855e-05
-1.18685592328801e-05
-2.96424677231276e-05
-1.32162758173856e-05
-3.66549075896844e-05
-3.415089394693e-05
2.07815944329272e-06
-3.53698431910645e-05
-1.06793948102313e-05
-3.31323542261879e-06
-2.08511839192657e-05
-1.58483554865486e-05
-2.59261673843458e-05
-1.95432616221256e-05
-1.22010390845147e-05
7.4240902740488e-06
-1.37326065898697e-06
-4.00472767400783e-06
-2.1836835108534e-05
-1.35971964076018e-05
-1.18861507884306e-05
-2.77740852532741e-05
-1.27327111398372e-05
-1.74310822828379e-05
-2.23358785982965e-06
-9.37678427563258e-06
-3.99285291881754e-05
-3.84609806467696e-05
-2.9242513796362e-05
-1.67900149998583e-05
-3.2387697130707e-06
-7.32344821253022e-06
-4.98218295988131e-05
-1.54379334533708e-05
-1.5895097107004e-05
-1.97524682893477e-05
-1.37489934629341e-05
-3.94989568589983e-06
-2.85699648865154e-05
-1.69308254514871e-05
-2.19952561165414e-06
-2.07533099230093e-05
-1.01206966585174e-05
-3.82399960120463e-05
-3.00588607420904e-05
-3.16213088729637e-05
-4.02913757499071e-05
-2.00679028772925e-05
-1.50786516093038e-05
-3.42072242019618e-05
-4.2003460599064e-05
-3.16564849179195e-05
-3.52730705945118e-05
-2.17295533721968e-05
-1.66164551604064e-05
-2.66329959955537e-05
-4.06759601051492e-05
-6.77524127284218e-06
-2.9165659841844e-05
-2.01976175996518e-05
-6.81325540680951e-06
-1.2139261635516e-05
-1.71930006832456e-05
-1.6615493168207e-05
9.43296263996808e-06
-1.99477565316136e-05
-3.03574510687483e-05
-3.14755018627979e-05
-2.85975231587919e-05
-1.55345118564009e-05
-2.00436045721959e-05
-1.18595732965803e-05
-3.14793626019816e-05
-8.30787258626843e-06
-3.11030089986009e-05
-2.80141812892518e-05
-2.75998698184546e-05
-4.28203772241331e-06
8.60781490399772e-06
-2.80150445728354e-05
-2.23010260874339e-05
-3.90080533935643e-06
-2.96692761596517e-05
-2.73866040208721e-05
-2.81972806499854e-05
-8.41663642290436e-06
3.35584024473488e-06
-1.40446163585726e-05
-2.2076111904801e-05
-1.51172228197112e-05
-2.98531506937868e-05
-1.69320210181209e-05
-2.61423484542372e-05
-2.64942088324184e-05
-2.46566491559402e-05
-1.21357833686456e-05
-2.52855542253322e-05
4.93921765943698e-07
-2.59279728893441e-05
-2.17374371268629e-05
-2.24126941577729e-05
-9.5243893514349e-06
-5.59484983207326e-06
-3.34328626427859e-06
-7.90187603311431e-06
-1.0179827076174e-05
-1.26442406598832e-05
-2.14501551600645e-05
-2.439459514796e-05
-1.67663645509206e-05
-2.20348301966418e-05
-2.27976879162835e-05
-1.79180025308266e-05
-1.15379435395257e-05
-1.55642766973418e-05
-9.71601630720041e-06
-2.98072702276545e-05
-4.27914802580272e-05
-1.61916874608552e-05
-2.91695819072194e-05
-2.60560095047216e-05
-1.60715432329419e-05
-3.58841905894987e-07
-2.00980601944911e-05
-2.30993707446216e-05
-1.76614254969895e-05
-2.41910076354031e-05
-3.74510710036541e-05
-1.81646817616612e-05
-2.19188268110041e-05
-6.09399350217918e-06
-2.57832118579771e-05
-1.637754518568e-05
-4.18923191597717e-05
-1.87521515034315e-05
-1.37185126739638e-05
3.61489572981808e-06
-2.22353499613998e-05
-1.24906678002651e-05
-2.51048387553938e-05
-2.01781669717286e-06
-3.48515905211015e-05
-2.36846815897482e-05
-3.54067491477867e-05
-2.78413432281499e-05
1.54619961931787e-05
-2.00000875480393e-05
-8.08068907986788e-06
-1.97639087335771e-05
-5.03549874607001e-06
-1.162926568931e-05
-4.00307921808295e-05
-6.78816728514169e-06
-1.40430756635971e-05
-2.26175127173174e-05
-3.04849090744244e-05
-1.85637327634443e-05
-3.19151075785487e-05
-9.41911241291941e-06
-2.41824043780463e-05
-7.6707446886454e-06
-3.52981609208436e-05
-1.3866488458153e-05
-1.20865804867423e-05
-1.40021119069252e-05
-1.9424192085126e-05
-2.04917356684188e-05
-2.41387772111189e-05
-1.64754814986249e-05
-1.02818768215409e-05
-1.66463074903444e-05
-7.55628983240268e-06
-3.95864877634324e-05
-1.40974417150831e-05
-2.04749992091989e-05
-3.71784877896014e-05
-2.62200781758953e-05
-1.86156312997481e-05
-3.92975306720046e-05
4.63003859401811e-09
-3.51468304899546e-05
-4.62289039872508e-05
-9.65326701890646e-06
-3.18435699089688e-05
-1.99194915991268e-06
1.47937062137845e-06
-1.58416265050732e-05
-3.48457034378437e-05
-1.54778420230246e-05
-3.49996805596782e-05
-2.40794037703224e-05
-1.8189927001951e-05
-1.78043409610773e-05
-1.45806061293819e-05
-1.47465832070567e-05
-1.24425809200398e-05
-3.419584759227e-05
-2.66589071034278e-05
-3.36096213785029e-05
-2.16254229348601e-05
-5.63366636707752e-06
-1.1515240329454e-05
-2.23803253172959e-05
-2.74567069977992e-05
-1.04616182700272e-05
-2.61818960131478e-05
-1.21270448652844e-05
-1.30491659661059e-05
-2.49551474716622e-05
-3.74097438244835e-05
-2.10246042283217e-05
-2.29056289183033e-05
1.62415544716979e-05
-2.99877489189514e-05
-2.27537740567871e-05
-1.29333423073131e-05
-3.5211974652261e-05
-1.80799681372395e-05
-7.57156659592841e-06
-1.76118587283601e-05
-3.50436283447546e-05
-1.77337386414425e-05
-2.20133880052716e-05
-1.9007974245477e-05
-1.2904714268984e-06
-1.19086591915071e-05
-2.44565641724127e-05
-3.27825094992531e-05
-1.49077362904082e-05
-4.03958521137737e-05
-3.73910912245863e-05
-1.25129241256457e-05
-1.42280417412295e-05
-2.05143162236357e-05
-2.00754383507098e-05
-1.39790551900848e-05
-1.39231681590981e-05
-2.51601521492708e-05
-1.73527693378411e-05
-1.86130081005508e-05
-1.01059019768387e-05
-1.93123738177552e-05
-2.01165341129316e-05
-1.01001710851393e-05
-9.15368296315836e-06
-8.83292166729456e-06
-3.57729553642013e-06
-2.49099261543784e-05
-2.54563817902181e-05
-2.82939873723756e-05
-2.28579094652542e-05
-2.64614585756607e-05
-2.39052210410328e-05
-7.30545174085015e-06
-1.32780507912094e-05
-3.23746128872295e-05
-2.48781922716785e-05
-1.90051526417037e-05
-7.58000776265445e-06
-2.40865652479126e-05
-2.3595204812934e-05
-2.55806517960398e-05
1.28647373548543e-05
-1.53390506908175e-05
8.88275116046947e-06
-1.42627259211602e-05
-7.10384021806792e-06
-2.1488580648492e-06
-2.46651354712118e-05
-1.53746529474482e-05
-2.09933816838779e-05
-2.26853366408735e-05
-8.04759960127728e-06
-1.2581141197675e-05
-3.15239908107803e-05
-1.86500495930252e-05
-2.12950401418874e-05
-2.63003760834838e-05
-1.62201568365107e-05
-2.88462720273139e-05
-3.42338276263966e-05
-3.4618608823008e-05
-2.32971986752021e-05
-1.72689547477614e-05
-2.67942942462003e-05
-3.28486014377787e-05
-1.96311231726501e-05
-1.58255120376389e-05
-2.06850156651511e-05
-4.15355555485272e-05
-2.45900292626169e-05
-1.22437218211322e-05
-1.97047445966572e-05
-4.03469157946513e-05
-2.44907061103986e-05
-2.18551461825185e-05
-1.40870811797157e-05
1.27047275772151e-06
-1.86941064322497e-05
-6.62242314284593e-06
8.33771809687344e-06
-9.5712650201919e-06
-5.06049369129421e-05
1.78064477340214e-06
-1.42273995387243e-05
-1.75125230806127e-05
-3.18458345941946e-05
1.42336032451161e-05
-1.06360824398472e-05
-2.79713358598577e-05
-4.46726556707798e-05
-4.06238308755065e-05
-2.46650348302684e-05
-7.2850651145547e-06
-1.76938028916955e-05
-2.53308048394231e-05
-1.57761495832532e-05
-2.52959742361336e-05
1.72244533682415e-06
-2.9514208967512e-05
-1.98915904093376e-05
-1.96147054007495e-05
-8.13367958105433e-06
-2.0051557280104e-05
-2.292804006026e-05
-3.59200778413245e-05
-1.12773494191417e-05
-3.20115682846588e-05
-1.03432228297494e-05
-1.86666753608527e-05
-2.67469923564477e-05
-6.43610890932555e-06
-2.36494256985873e-05
-4.26789958191011e-06
-3.46371141116952e-05
-2.01225335594124e-05
-2.7711987367532e-05
-4.39897622308221e-05
-3.97007733741488e-07
-1.36618497061324e-05
-7.6507042559387e-06
-8.30442578511245e-06
-3.09960423161043e-05
-2.78578065575429e-05
-4.03463986382254e-05
-5.19246837889924e-05
-3.5847909495844e-05
-2.94954670923493e-05
-2.85616124820471e-05
-2.04082266724777e-05
-1.97003856311972e-05
-2.53958372325885e-05
-7.09287562695627e-06
-2.91311695938465e-05
-2.04582299607646e-05
4.63834113139899e-06
-3.96163054454013e-05
-2.47275466486937e-05
-1.36074745765579e-05
1.18603284461859e-06
-2.70828616247867e-05
-8.59381114699756e-07
-2.14586189159388e-05
-2.71361738509531e-05
-1.24107119354678e-05
-7.14678535766342e-07
-2.3734037752973e-05
-5.05991249402391e-05
-1.49718272546481e-05
-4.17783791250332e-06
-3.0112162263447e-05
-5.29557501606235e-05
-1.15825545164511e-05
-3.20709975161407e-05
-1.58029516627189e-05
-1.26869693183346e-05
-4.90534342003335e-06
-1.45592387418698e-05
-2.34519577376607e-05
-8.10797904467384e-06
-1.63779385173312e-05
-1.08912712438438e-05
-2.42856287529438e-05
-9.04675111806614e-07
-1.63193506184138e-05
-3.16518568703372e-05
3.50702953745237e-06
-1.96893717236047e-05
-2.85485490406731e-05
-6.21532584318257e-05
-1.93730217176853e-05
-2.80185540350293e-05
-2.14763468592348e-05
-9.62377942745195e-06
-2.43180150102067e-05
-4.00826619214206e-05
-3.80131853825173e-05
-2.32367778758894e-05
-2.55760685982202e-05
-1.30278209913859e-05
-3.0325804069418e-05
-4.638079008368e-06
-2.02562801984991e-05
-1.44926744532695e-05
-1.80547384716276e-05
-2.7222608603778e-05
-3.45683163009205e-06
1.07150715525681e-05
-2.23957957707706e-05
-2.11704626729885e-05
-3.22773831326019e-05
5.78881907783208e-07
-2.54802551992833e-05
-2.07821696830327e-05
-1.24701253185803e-06
-3.71525108886845e-05
-1.39902940362726e-05
-1.0312529341029e-05
-2.34179774868402e-05
-3.2717964458315e-05
-1.17157634606287e-05
-1.12318674287472e-05
-1.12319081602944e-05
-2.99380143982519e-05
-3.05632230857449e-05
-1.48029322804029e-05
-2.12268585938959e-05
-1.9397434531859e-05
-2.49832803680395e-05
1.53458369134647e-06
-8.4427528470401e-06
-1.37171197263169e-05
-2.80220277402742e-05
-1.12956147846715e-06
-2.23660601951433e-05
-1.3911146614749e-05
-1.80791484168508e-05
-4.12836757678652e-05
-3.88275302858197e-05
-7.43254965563889e-06
-2.15136804912868e-05
-1.2105736198017e-05
-2.28713722410558e-06
-3.72297763266311e-05
-1.57475298698899e-05
-3.21143862812395e-05
-2.17022184403119e-05
-1.67794115696893e-05
4.3951762012265e-06
-1.84045077473624e-06
-3.29631267105638e-05
-2.18247360997259e-05
1.03721608034614e-05
-2.20484975373421e-05
-1.50089115102127e-05
-1.1769600393468e-05
-2.58324249465749e-05
-1.5893913506767e-05
-1.39823001828323e-05
-1.01603912376524e-05
-1.11748079103292e-05
-2.63496310476706e-05
-3.90024389849241e-05
-1.97582891282965e-05
-9.50728422475618e-06
-3.70104816114939e-05
-2.34155578232884e-05
-1.44169247936031e-05
-2.93261681724578e-05
4.98161455875635e-06
-2.78222369276688e-05
-1.49649194783053e-05
-1.49816535962874e-05
-3.49721668080094e-05
-2.82454103687679e-05
-1.80779012196657e-05
-1.61835026326064e-05
7.25144300962079e-06
-2.03105253761442e-05
-1.13294233561675e-05
-2.97005491159457e-05
-1.62802354368506e-05
-3.2757056141844e-05
-1.82381786569693e-05
-1.51949103076922e-05
-2.99495114304667e-05
-1.94797442104222e-06
-1.25049116161506e-05
-2.59184615477368e-05
-1.78394476480674e-05
-2.45383116761997e-05
-2.51472082197804e-05
-1.41361429428009e-05
-2.22441126467924e-05
-7.63715191781438e-07
-2.2933715774786e-05
-1.488650661165e-05
-2.44872373145881e-05
-4.13754022886387e-05
-9.55896380315491e-06
-1.36408060054624e-05
-3.74200334233098e-05
-2.11869749081256e-05
-1.48558360535637e-05
-3.50192281535681e-05
-1.78545814581488e-05
-3.00942143641606e-05
-1.47095062657472e-05
-2.07857296458586e-05
-1.46892318316144e-05
-7.04253464193241e-06
-3.56034701735319e-05
-1.46321717845809e-05
-2.71762337250386e-05
-2.78923669149843e-05
-8.91439386704732e-06
-4.02007810929244e-05
-1.78778532212602e-05
-1.5207083306204e-05
-1.56851599353491e-05
-2.4718318288378e-05
-6.54058332385747e-07
-1.85848216432778e-05
-2.62251944561535e-05
-2.63632668406305e-05
-2.51884976657109e-05
-1.41380856957518e-05
-2.80435085129736e-05
-2.21078596160209e-05
-2.76534952239353e-05
-1.85056207863417e-05
-1.08286051689288e-05
-3.37709936856475e-05
-3.70794456052422e-06
-3.471191506231e-05
-4.20806258512525e-06
-2.08225714403776e-05
-1.08285214898293e-05
-2.31196348745311e-05
-2.36184946114667e-05
-9.84416159466395e-06
-2.80520823532309e-05
-4.52995242216489e-05
-1.87204789439985e-05
-2.44207262357206e-06
-1.83854630029261e-05
-1.75473439440068e-05
-3.55734947868174e-05
-7.29132873379266e-06
-5.41495309823274e-07
-2.72585568388617e-05
-5.96038109495032e-06
-5.76510739561803e-06
-2.72282855047245e-05
-2.1656303063537e-05
-3.56642294900936e-05
-1.96745313553366e-05
-3.00550692518933e-06
-3.14364961740774e-05
-6.31141557008258e-06
-2.74951918505302e-05
-1.7103000117512e-05
-2.5047800251938e-05
-1.50959792247403e-05
-4.00837969096321e-06
-1.49067771503913e-05
-2.29152892684521e-05
-5.60700314004499e-06
-3.85057240378614e-06
-5.92946474893851e-06
-1.64343913542283e-05
-2.876626766263e-05
-3.76238424131729e-06
-1.01494612852288e-05
-2.69006694686256e-05
-2.97390188331912e-05
-2.56326322867906e-05
-1.88331012728734e-05
-4.26408026213893e-05
-8.40245146716299e-06
-3.36242507560152e-06
-9.57480683655714e-06
-1.60882196207567e-05
-1.99618709080819e-05
-2.37610031377839e-05
-2.59144094256733e-05
-2.75916673622978e-05
-1.44049126440017e-05
-8.99253173681977e-06
-2.1212262806804e-05
-2.74095256424176e-05
8.12332323382705e-06
-2.59442139456455e-05
-3.11110976741914e-05
-2.66408026637466e-05
-2.16930944801405e-05
-9.2352206764554e-06
-2.10170078526045e-05
-1.59609668170573e-05
-1.28244923379617e-05
-9.23414532972738e-06
-3.63281107997087e-05
-1.82952571712949e-05
-2.43542032009285e-05
-2.2039036896133e-05
-9.98124785889905e-06
-5.10538907805219e-05
-1.63454420678682e-05
-1.5682649976051e-05
-2.70515322947165e-05
-1.92602685707838e-05
-2.27748222534552e-05
-2.95536721220921e-05
-3.00866366372631e-05
-2.56483225325247e-05
-1.67850934896766e-05
-3.16015117027138e-05
-1.68866162809776e-05
-8.82373031567091e-06
-1.49381112490955e-05
-1.94373430861296e-05
-1.85027277268669e-05
-2.3501182739867e-05
-4.18721442869736e-05
-5.99667896738143e-06
8.98567700712728e-06
-7.66024215100032e-06
-3.10170167591223e-05
-3.03135080388766e-05
-1.30481116927865e-05
-2.48960895929013e-05
-1.34155546057404e-05
-6.21035260239382e-06
-4.49248791606714e-05
-2.29174199337438e-05
-3.03372937719546e-05
-2.12704386684641e-05
-3.41697535762253e-05
-3.347455566608e-05
-3.32731378185485e-05
-1.62136875136681e-05
-1.07913705140553e-06
-1.95356076869443e-05
-1.68952418468204e-05
-1.7628616019661e-05
-3.00128196206761e-05
-2.99059705081543e-05
-1.68692747441796e-05
-3.83937513307411e-06
-1.66359110943896e-05
-2.16426882946753e-05
-1.05848370463932e-05
-3.21096747907873e-05
-3.33984036563818e-05
-2.61533708500971e-06
-2.2434223783663e-05
-3.158968809255e-05
-3.03212399814868e-05
-7.91615807950501e-06
-2.07441441956044e-06
-2.51442617651225e-05
-2.87429205441638e-05
-1.58464523878314e-05
-3.44799624772035e-05
-1.49474013438899e-05
-2.34457738548692e-05
-1.05838786333088e-06
-2.79218011103028e-05
-1.3712020985175e-06
-3.63201591210015e-05
-1.59189885603669e-05
-3.18393384540249e-05
-2.90073390386649e-06
-4.15122686138431e-05
-5.20870607914256e-06
-6.41010988622946e-06
-1.38613492955904e-05
-3.47003641088331e-05
-2.58136126016651e-05
-8.68404244361254e-06
-1.42483954054416e-05
-1.97797568970908e-05
-3.14752332634911e-05
-1.76394340255935e-05
-1.01610316456406e-05
-3.78096695675866e-05
-2.02845293439446e-05
-2.72080655547066e-05
-3.00629330436619e-05
-3.63677112058525e-05
-2.70062048453733e-05
-2.38088650324129e-05
-4.74792722085804e-06
-1.82968567685378e-05
-3.28403987879314e-05
-2.218162489041e-05
-9.22917177491095e-06
-3.80107331323102e-05
-2.30200234389123e-05
-2.13029540169093e-05
-1.00551003447067e-05
-3.41602841602185e-05
-1.24818326283925e-05
-1.26150664094456e-05
-2.5038054605214e-05
-1.17313700212674e-05
-2.41241126199773e-05
-6.46968353345601e-06
-3.46478975878485e-05
-2.39851310469375e-05
-3.49281240013683e-05
-2.15464727107129e-05
-2.65221167582855e-05
-4.68135132597233e-05
-2.92809552873822e-05
-1.90642481673126e-05
-3.04489903057379e-05
-4.88413220657568e-05
-2.44481979388999e-05
-3.05429489561515e-05
-1.76827949457132e-05
-3.15158100523585e-05
-1.03217730212262e-05
7.84449474234039e-06
-1.12826225261123e-05
-1.18259532189693e-05
-1.14817479354576e-05
-1.77231838617534e-05
-1.43189891330473e-05
-2.55813053134728e-05
-4.36848340404173e-05
-2.29233013282552e-05
-4.56587087787853e-06
-3.01728589775274e-05
-2.8722892370207e-05
-1.70127954733895e-05
4.60361345165458e-06
-2.47719052004825e-05
-1.26140420334183e-05
-2.59019885754533e-05
-1.11877773292167e-05
-5.80206382606385e-06
-2.06582176449468e-05
-1.71978542431387e-05
-2.16889485653844e-05
-1.12971072520857e-05
-2.4045165995105e-05
-2.76199354010435e-05
-3.14767867080249e-05
-2.2924855213461e-05
-1.10660501792693e-05
-1.72862670702072e-05
-1.22004654322704e-05
-4.93656827803909e-06
-2.51096275152339e-05
-2.92035604448089e-05
-2.88476670308098e-05
-7.91513989297532e-06
-1.75100297659711e-05
-2.02034593664998e-05
5.16373220655241e-08
-3.40181695008924e-05
-3.02153938020929e-05
-1.92529916058446e-05
-4.42998823154787e-06
-1.13457267941875e-05
-5.06072297422383e-06
-1.35198339891764e-05
-9.583601068364e-06
-1.43617598115459e-07
-3.44670364309249e-05
-2.68960507807278e-05
-3.37347420872794e-05
-1.87031495533028e-05
-1.4300603572667e-05
-2.36703741267934e-05
-3.31910496086024e-05
-1.78207402775971e-05
-1.79747177138197e-05
-6.27283664193868e-05
-9.63196710025497e-08
-9.61199734938947e-06
-7.25225531006979e-06
-1.29718858235295e-05
-1.74770178584028e-05
-3.07197370073767e-05
1.46288639507095e-06
-2.45789210879645e-05
-2.51485649246234e-05
-1.50576249697659e-05
6.27244598815318e-06
-2.66247514002187e-05
-2.49735193888331e-05
-2.58253841347952e-05
-3.0027346754689e-05
-3.0447677374708e-05
-1.19272012700398e-05
-3.48625520459895e-05
-1.26358630226109e-05
-2.8550546716876e-05
-2.15646863866698e-05
-3.0854360751707e-05
-2.85625766639208e-05
-2.91924296929302e-05
-1.44598018709851e-05
-2.70014228327916e-05
-2.92915336695809e-05
-4.85115737942312e-05
-9.93007695850166e-06
-4.15803507565543e-06
-1.20424263989043e-05
-4.36817028829029e-06
-3.16352341569026e-05
7.68818424200251e-07
1.87856085643044e-06
-2.3481431971072e-05
-2.6182688471538e-05
-2.73464321532509e-05
-2.46914726084219e-05
-1.61919762985661e-05
-1.28418548673588e-05
-2.24250957538627e-05
-1.88318713898136e-05
-2.46796098652503e-05
-4.22249009810082e-05
-2.87186462534233e-05
-2.71931681707644e-05
-2.4283746845844e-05
-1.7677586468604e-05
-2.47519649814794e-05
-1.28190218611819e-05
4.99546564324053e-06
-2.60619830771252e-05
-3.04213546916476e-05
-2.34046933270766e-05
-3.22633052416086e-05
-1.08551837876497e-05
-2.22148523368309e-05
-2.83863263147455e-05
-1.07908059832678e-05
-1.87158076128168e-05
-4.39580074735151e-05
-2.47028950312407e-05
-1.07700709260484e-05
-3.65595135168502e-05
-2.16701353957651e-05
-3.69716971970985e-05
-3.36355240204611e-05
3.94938183299081e-06
-8.61924738034664e-06
-1.69387787217415e-05
-2.53290194737745e-05
-1.6523648146323e-05
-1.42616048604075e-05
-2.71130751818641e-05
-2.72928301368802e-05
-1.3790644601783e-05
-2.62768235033842e-06
-3.42186630541827e-05
-3.05387238170684e-05
-2.76995289641637e-05
-4.79121239319098e-05
-5.1454715793303e-06
-3.81183648059044e-05
-1.57914192977003e-05
-1.21260621567306e-05
-3.38799164825936e-05
-6.38187709462783e-06
-1.06391617024844e-05
-2.23985760580174e-05
-1.4638254744659e-05
-1.94004667328711e-05
5.4855208887176e-06
-3.43734186071675e-05
-6.22336412015217e-06
-7.62493890558472e-06
-2.90181500860513e-05
-1.10415953517483e-05
-3.59997463156937e-05
-3.71029431050073e-05
-1.01405709361147e-05
-4.05015108363025e-05
-3.30634729932796e-05
-2.3359168411629e-05
-1.40803818135667e-05
-4.47935123724562e-05
-3.42085164110313e-05
-1.63443168702327e-05
-3.33508936792758e-05
-1.25713293285851e-06
-1.0891330810931e-05
-2.96333156560394e-05
-2.47540404734655e-05
-1.61745682253736e-05
-1.91061879055633e-05
-1.07836515373022e-05
-3.83163461026769e-06
-1.4567648055184e-05
-3.03264226138992e-05
-4.05437910054688e-07
-1.95820809550621e-05
-3.78735590340977e-05
-1.69119894952157e-05
-2.76374235852524e-06
-2.43119513838947e-05
-4.58155536098188e-05
-4.07368576662318e-05
-3.68685716866231e-05
-4.01314383274319e-05
-1.3007493305573e-05
-2.16353188154078e-05
-3.20772909810371e-05
-2.26521854947641e-05
-2.78451031532609e-05
-1.46028569951854e-05
-1.14169458206764e-05
-6.08851383904595e-06
-1.08847616711738e-05
-4.05628138954358e-05
-2.27164937557752e-05
-2.15017470424474e-05
-1.94006451218596e-05
-2.96387005367103e-05
-3.77188653172293e-05
-2.76086322306712e-05
-2.16801105047055e-05
-3.36485149396668e-05
7.99247393105513e-06
-3.6543352495879e-05
-3.68431739782369e-05
-3.23329269600778e-05
-1.50917313817138e-05
-1.71177111813974e-05
-3.81584625511314e-05
-1.15404413150687e-05
-1.7345564928494e-05
-1.37312709660355e-05
-1.19391975959656e-05
-3.13784340991773e-05
-3.7420684401728e-05
-1.81267728343744e-05
-9.39837790617969e-06
-1.60963118017537e-05
-1.47043059801528e-05
3.40021875087835e-06
-1.68835421277291e-05
-1.74193444375776e-05
-3.6887076425655e-05
-2.15804921980728e-05
-2.54925721897794e-05
-2.15337589884768e-05
-1.74741344999714e-05
-1.01589855839329e-06
-3.4598614749912e-05
-2.0487569342366e-05
-2.49939295686487e-05
-3.28403104502775e-05
-7.16515364737084e-06
-6.63245309702876e-06
-3.42078902757686e-05
-3.97192457987071e-05
-9.40832064122802e-06
-5.49953481213804e-06
-1.44090960711741e-05
-1.60117431943619e-05
-2.18374453720327e-05
-3.03305694503062e-05
-1.55464037472048e-05
-4.21080228922966e-06
-1.34917882630534e-05
1.49429180910085e-06
-2.19353085649185e-05
-3.34507396891618e-05
-1.8862851646287e-05
-3.3694111155028e-05
-1.54590078810899e-05
-4.00602173127553e-05
-6.14517794694941e-06
-2.7213044451032e-05
-3.26818649416366e-05
-1.16271416408439e-05
-3.88560384005358e-05
-2.31154729870995e-05
-3.94705489587901e-05
-2.05990849448629e-05
-1.78711096951369e-05
-2.28232664312458e-05
-2.73859745451872e-05
-3.42992945623121e-06
-2.28767906229601e-05
-2.11327656331192e-05
-1.01114257915739e-05
-1.28339382736144e-05
-2.626058938266e-05
-2.43259862164444e-05
-2.52956978408933e-05
-4.13813983638848e-05
-2.50975141034544e-05
-2.83815824921948e-06
-2.56951082162119e-05
-2.55514961728691e-05
-2.66332224519802e-05
-2.09600811391815e-05
-7.01027437900839e-06
-1.13948499021957e-05
-1.76086186742303e-05
-1.49164909204944e-05
-1.56566895883694e-05
-2.5579660786942e-05
-2.75196562256983e-05
-2.10684055199066e-05
-9.42167444847383e-06
-2.50038600158725e-05
-1.82700029696758e-05
1.62195516613718e-06
-4.69777116082339e-06
-4.02017371719937e-05
-2.63002537102829e-05
-8.35919829358548e-06
-6.3331478232621e-06
-1.08284848534362e-05
-1.4933266569075e-05
-2.51286033264205e-05
-1.95573504097324e-05
-1.75086584129131e-05
-8.06555261786363e-06
-3.28262415882521e-05
-1.27522986186535e-05
-3.17113817936425e-05
-2.6934115974197e-05
-2.32393407090319e-05
-2.49786321610386e-05
-3.31492410781228e-05
-2.58019440978614e-05
7.1898322854739e-08
-4.44798427320128e-06
-1.64012183164842e-05
-2.84052830242761e-05
1.50320393374504e-06
-3.07571329057652e-05
-5.80571683827357e-06
-3.28935516261684e-05
-2.2308681243464e-05
-1.85202035386752e-05
-2.18509237011547e-05
-1.57553437016915e-05
-4.63081526635638e-05
-1.1308413531852e-05
-1.78893974307292e-05
-3.38513017808023e-06
-2.52662628231885e-05
-1.01696915898289e-05
-2.19570873210411e-05
-6.78931202137238e-06
-2.91638793014367e-05
-3.39030293739967e-06
-1.56395981993714e-05
-1.71087687917526e-05
-5.03468766085324e-06
-3.2033440238998e-05
-9.8733656993685e-06
-1.1100653185875e-05
-2.63871689209027e-05
-2.39646757252514e-05
-2.04258517981954e-05
-1.81942046561687e-05
-4.5798496813694e-05
-2.1880254993664e-05
-1.22222951470149e-05
