# Supplementary material for: Research on computational propagation and identification of mine microseismic signals based on deep learning
Source: PLoS One. 2025 Oct 22;20(10):e0334641. doi: 10.1371/journal.pone.0334641 (PMC12543183; doi:10.1371/journal.pone.0334641)
Supplement: S3 Data — (ZIP) [file pone.0334641.s003.zip › 000100500002910.xlsx_0.txt_24.txt.txt]

-2.07339133196803e-05
-2.15503961225873e-05
-2.00362327865315e-05
-5.2474629559669e-06
-2.83874274090127e-05
3.93838937608451e-06
4.82068120847389e-06
-1.9686126021199e-05
-3.36158798583182e-05
-6.68191263536421e-06
-2.05197114081851e-05
-6.67412300511537e-07
-1.63531006960162e-05
-3.23267087573873e-05
-3.93395225669357e-05
-2.11020555274569e-05
-2.4077281056794e-05
-3.07878392621479e-05
-1.2494951737849e-05
-2.17365341872106e-05
-1.60338327432528e-05
-2.7356842908442e-05
-2.43581345110016e-05
-3.04315857453532e-05
-2.1847430009055e-05
-1.83389126327954e-05
-2.06132907635283e-05
-2.21486334252859e-05
-2.53135791767537e-05
-1.00003545710251e-05
-5.594944759004e-06
-1.90108722434306e-05
-1.2575763486482e-05
-1.571849760337e-05
-1.80142337197044e-05
-1.44411715471718e-05
-1.74671051617508e-05
-2.87473047770924e-05
-1.99246971821755e-05
-1.45973184362826e-05
-3.14525439215495e-06
-3.93922896218932e-05
-1.60064693728478e-05
9.46553130704584e-06
-1.99862307774166e-05
-1.49594564932757e-05
-4.15542776378087e-05
-4.85018274632276e-06
-1.47865349429124e-05
-1.23489058195944e-05
-1.78687500527483e-05
-2.22779529751564e-05
-3.16515225989758e-05
-1.49554700244721e-05
-3.05131988111648e-05
-2.15701820433286e-05
-2.23371932414768e-05
-3.91823786628033e-05
-1.52768166146357e-05
-1.33276970126071e-06
-2.09452845595151e-05
-4.33203812902717e-05
-1.47041997563665e-05
-1.85872331182219e-05
-1.90054459885965e-05
-2.35000296239404e-05
-2.73413321045596e-05
-2.91405187503378e-05
-9.23717426781304e-06
-7.83312019217917e-06
-4.89125729099712e-05
-2.78516566800275e-05
-1.29144156303038e-05
-9.77654269571185e-06
-1.82913427290285e-05
-1.62891359858188e-05
-7.74110860122521e-06
-1.48222888869358e-05
-2.92884991216173e-05
-2.47846120527215e-05
-2.88960919323059e-05
-2.18821371159461e-05
-1.88253648646768e-05
-3.20999307445775e-05
-3.53029212601221e-06
-2.21418413501444e-05
-2.97107301072036e-05
-1.76671444963906e-05
-1.66710269449148e-06
-3.55484043399371e-05
-1.81343652485141e-05
-7.83691586734638e-06
-2.3327114370981e-05
-3.13998372476158e-05
-3.21369233339565e-05
-2.44690736514901e-05
-2.03216692662315e-05
-1.45379841301053e-05
-2.61027427872114e-05
-2.18523878568071e-05
-1.94818947921594e-06
-6.74652653224106e-06
-7.4039334574046e-06
-1.36139719214224e-05
-3.1213268644809e-05
-2.59747055250812e-05
-2.12468514465787e-05
-2.96586201462999e-05
-2.07748167405308e-05
-6.41923761554712e-06
-4.864383340941e-05
-2.88433838645705e-05
-2.68360123880508e-05
-6.22837159577749e-06
-2.20107128086862e-05
-2.54038344471641e-05
-8.41464215339413e-06
-3.07486004627867e-05
-3.74642525556629e-05
-2.7157505676978e-05
2.90024315309743e-06
-2.45814708486171e-05
-2.19962911864546e-05
-2.51224618247621e-05
3.46328054890956e-06
-2.89743373938171e-07
-7.65501226268136e-06
-1.46916981448914e-05
-1.22012260894257e-05
-3.52291437890236e-05
-1.18383580422254e-05
-9.32375479931558e-06
-2.50306614154277e-05
-1.39867644660872e-05
-2.45474268089222e-05
-1.44877392605063e-05
-3.10640139564986e-05
-5.52323491876392e-06
-2.17980206865158e-05
-2.05789336237223e-05
-2.35385262510125e-05
-1.55430511607192e-05
-3.92070704414183e-05
-1.99963539125272e-05
-2.85091450038177e-05
-4.10152433643845e-05
-1.22788005535593e-05
-3.74687652846917e-05
-3.4400780729235e-05
-3.42519345490074e-05
-2.55747826822628e-05
-2.67935175406992e-05
-3.32065403982894e-05
-9.82085398194565e-06
-2.35438464290345e-05
-3.52853216257739e-05
-1.72705917656576e-05
-2.04944841795941e-05
-3.33326101549849e-05
-3.37014837352661e-05
-2.56378715649811e-05
-2.11562142773736e-05
-3.76991047972793e-05
-1.74462487488088e-05
-1.19238318302693e-05
9.73238467044308e-07
-2.3283872641373e-05
-3.47390965690666e-05
-5.25161582354104e-07
-3.38133084051177e-05
-5.29923956080205e-07
6.77452555296049e-06
-3.88477587357489e-05
-3.04382412856457e-05
-1.97455256827176e-05
-1.78203038309421e-05
-1.34957844769502e-05
-3.32027135832253e-05
-8.14182484715402e-06
-2.17353526263494e-05
-1.88328201462358e-05
-2.0760944490063e-05
5.54286058625985e-06
-1.51687471155687e-05
6.61176297437415e-06
-3.41727020593907e-06
-4.7352062846351e-05
-2.37908395529685e-05
-1.79972190537026e-05
-4.44118802393377e-05
-4.15703064241124e-05
-2.21109957352108e-05
-1.39277184437248e-06
-1.75320305719262e-05
-2.60270319716991e-05
-3.59423329384025e-05
-1.94325508651151e-05
-1.38590762652768e-05
-2.90533660804212e-05
-2.95742273171442e-05
-3.71546980625003e-05
-3.82044997363862e-05
-2.34104156924293e-05
-2.44904336177163e-05
8.42061903990997e-07
-3.25755239388474e-05
-2.9718149494396e-05
-2.03860514556259e-05
-1.10986052023793e-05
-1.99040921767476e-05
-3.49027936820291e-05
-7.57962774495372e-06
-2.1140419640288e-05
-2.00707721812688e-05
-2.46490493246242e-05
-2.92721629105391e-05
-1.65655142924652e-05
-2.43137180841359e-05
-1.01749915408011e-05
-1.13247406101446e-05
-3.26763733980323e-05
-3.86992978355501e-05
-1.79163153031014e-05
-1.44116698351739e-05
-1.92757776987227e-05
-1.42942453444075e-05
-1.51767633481184e-05
-2.72668757881673e-05
-2.07786733207074e-05
-3.31311548176028e-05
-4.30008434972035e-05
-1.29042467483847e-05
-2.08370470798348e-05
-1.66726528498574e-06
-1.63764208471387e-05
-3.21544910627526e-05
-3.1203245924683e-05
-2.12532215464807e-05
-2.08951626974702e-05
-1.48482295293166e-05
-3.0175561307301e-05
-2.849484376968e-05
-6.43322961796867e-06
-1.72816375884003e-05
-3.53005298947288e-05
-3.01370526075633e-05
-1.60602323606629e-05
-1.82264370816016e-05
-2.4936155178725e-05
-2.40904756225924e-05
-2.84688843013481e-05
-1.44800713081821e-05
-4.46870993245984e-05
-2.75384274494983e-05
-1.18497573652017e-05
-1.90037561770574e-05
-4.2584474302013e-05
-2.1526495756598e-05
-1.21728373062961e-05
-4.60427447764408e-06
1.75959490154705e-05
-2.46625706505105e-05
-1.43799389903194e-05
-3.45666684424802e-05
-2.77664250733358e-05
-5.42514479121424e-06
-1.24607293298218e-05
-6.35400529054211e-06
-4.20473064749741e-05
-2.47413762433217e-05
-1.97025275805432e-06
-2.39246359273198e-05
-1.69171655504832e-05
-3.8302418381496e-05
-3.19853544033386e-05
-1.44994563818331e-05
-6.14343106152621e-07
-1.38979993518495e-05
-3.30842381385362e-05
-9.38162092239727e-06
-1.69451514933442e-05
-2.20246571577305e-05
-1.68843673375821e-05
-5.83447263357804e-06
-2.67587943820185e-05
-2.56933233038911e-07
-3.92577347568876e-05
-1.6358937063864e-05
-6.01630647186108e-06
-1.69880313738934e-05
-2.12334844898635e-05
-1.08192012742782e-05
-2.14646279445132e-05
-1.78428105130484e-05
-8.29106619674002e-06
-3.07475862454542e-05
-2.27209757852957e-05
3.1637104505498e-08
-3.14742847330938e-05
-1.47576931285364e-05
-1.43157385099208e-05
-2.8082986701425e-05
-2.29285978612886e-05
-3.69876272015581e-05
-4.62244447473833e-05
-2.58270579626467e-05
-7.26427497984096e-06
-3.3889556645483e-06
-5.78826347212395e-06
-2.31249486510904e-05
-2.76231894314353e-05
-7.39577325494579e-06
-2.54600212594619e-05
-9.95544421206617e-06
-1.69878592237927e-05
6.1586187294936e-06
-2.05342001224307e-05
-2.9867013152877e-05
-2.5478232529072e-05
-3.50305029013089e-05
-2.33821308944495e-05
-2.98026849781398e-05
-4.82932914740066e-05
-2.71367233552487e-05
-2.22831120066742e-05
-5.27838607151535e-05
-1.63322804455107e-06
-3.81436163812521e-05
-2.46060868814758e-05
-1.77885370396964e-05
-2.29324413004411e-05
-1.21813476868383e-05
-2.00004681833108e-05
-1.82104498791749e-05
-9.77496102132872e-09
-2.59528345029198e-05
-1.23689939670289e-05
-2.11142828492758e-05
-3.20183097307486e-05
-1.68469591098541e-05
-3.1342308577578e-05
-2.13172207830009e-05
3.1529212689697e-06
-1.98142306608749e-05
-5.33240104144409e-06
-2.00365355421478e-05
-2.36472335129822e-06
-2.06130156221262e-05
-4.21754112618092e-06
-2.85715222303589e-06
-5.06979671497e-05
-2.06216781246952e-05
-2.17514343362314e-05
-9.26158156606619e-06
-3.53328597681886e-05
-2.7526977383141e-05
-1.92106463817107e-05
9.01433550906066e-07
-3.06657357914423e-05
-3.1859854182827e-05
-2.18601568543017e-05
-8.98444110333375e-06
-3.25291586033733e-05
-6.20008844496763e-06
-2.02006768023541e-05
-2.21607435802502e-05
-8.58489305837889e-06
-1.94646842118414e-05
2.97333834670895e-06
-2.07934919073865e-05
-2.90369676800036e-06
-3.23532691791675e-06
-1.81562421590836e-05
-3.42983388155208e-05
-4.75138710574605e-06
-2.97621312049879e-05
-5.62281655512907e-06
-2.80965741004569e-05
-3.36450526680761e-05
-2.04746483199501e-05
-2.64990865679228e-05
-1.04319736249135e-05
-1.7664119912557e-05
-4.15950131683108e-05
-2.37971290923189e-05
-1.45908515066257e-05
-2.47608887184857e-05
3.91091952925434e-06
-7.35891517921644e-06
-2.12036617818764e-05
-1.59181400771525e-05
-1.76460664182036e-05
-2.04558900051758e-05
-2.43381792748878e-05
-1.84914657595404e-05
-2.10915746950568e-05
-4.04388968894485e-05
-2.89097156966377e-05
-2.67409296114557e-05
-1.31792856708751e-05
-7.32589588105688e-06
-1.74334600594454e-05
-3.06631647860994e-05
-1.19714695742925e-05
-2.61191314512421e-05
-2.12290522422101e-05
-1.99647982183671e-05
-1.16060711543123e-05
-3.85354561094488e-05
-2.27607670375199e-05
-2.63895865697586e-05
-2.58886419028201e-05
-3.74431860014874e-05
-1.99310990037142e-05
-2.07753099279189e-05
-4.43815765665227e-06
-2.98970190656562e-06
-4.2098253110821e-05
-2.84168467055583e-05
-1.195734202314e-05
-3.16232314761786e-05
-1.39855336529392e-05
-3.8974817929318e-05
-2.76185639872538e-05
-2.07446138831258e-05
-1.35035016086965e-05
-2.3509785103349e-05
-8.04305885261634e-06
-3.0477716180284e-05
-3.93694844339538e-05
-1.51266526489965e-05
-2.30933382588171e-05
-3.04825041309283e-05
-1.13072063963485e-05
-1.355802090951e-05
-2.79252663958688e-05
-3.92757952798078e-05
-1.89409615681402e-05
-2.95392902560494e-05
-1.05764164270865e-05
-2.10577060842453e-05
-4.79633959167878e-05
-2.49465097630459e-05
-2.63701491690297e-05
-3.14571910404456e-05
-1.2781084159653e-05
-1.95390655736223e-05
-3.21310486112671e-05
-1.48157478293349e-05
-2.09964489987483e-05
-3.31180913408045e-05
-7.95641602157205e-06
-9.40666628489383e-06
-2.827854167441e-05
-1.83361579546424e-05
-2.07745766226948e-05
-3.2282301390411e-05
-1.6300055468896e-05
-2.31965715190253e-05
-2.87975990332845e-05
-2.83878451605293e-05
-1.39832033391231e-05
-4.31079665917871e-05
-2.46868145419074e-05
-2.89277322082589e-05
-4.83650562804061e-05
3.35347503750083e-06
-3.39751879993961e-05
-2.97877469284909e-05
-1.64719072462109e-05
-2.53461653566592e-05
-2.26384840011639e-05
-1.69008895405837e-05
-9.73507927903835e-06
-3.05264662330024e-05
-2.92104902330122e-05
-8.75419922055748e-06
-3.60998059141614e-05
-2.60224855156859e-05
-3.79805143826596e-05
-2.3330534209911e-05
-3.6693630848255e-05
-2.90019258388645e-05
-2.18227075376259e-05
-3.16593497363797e-05
-2.6187763935711e-05
-1.80560496221968e-05
-2.59550088365725e-05
-1.23888429437672e-05
-2.86650347104385e-05
-6.64983064076089e-06
-8.69789899554165e-06
-8.49549566355081e-06
-2.57239983605155e-05
-2.04901061878834e-05
-1.48975448796133e-05
-1.92545208134286e-05
-4.13746400655861e-05
-6.32905445183978e-06
-1.15963468347614e-05
-1.22514230647569e-05
-2.54184438573788e-05
-1.07773682406841e-05
-2.64893021263984e-05
-2.74184659830889e-05
-2.59588516620852e-05
-2.18159997394408e-05
-3.91919297964562e-05
-2.1414453478575e-05
-2.95363768122964e-05
-2.70223068017775e-05
-1.50826562130117e-05
-1.55425871339076e-05
-1.43748451769026e-05
9.28719109412318e-06
-3.8022767883291e-05
-1.80860885037779e-05
7.00370537302173e-06
-3.60196990669229e-05
-3.47976041633472e-05
-3.67283862863609e-05
-1.57393051455084e-05
-1.10386144575652e-05
-3.31641574728115e-05
-3.20893237408325e-05
6.64349537015033e-06
-8.49575028004825e-06
-2.24299488810375e-05
-4.56350630705073e-06
-1.15513754384188e-05
-3.07056804167265e-05
-4.38145366544303e-06
-9.18392968487178e-06
-3.51101114383043e-05
-2.30765369572638e-05
-2.26477396484948e-05
-2.95994249349137e-05
-1.88551887282164e-05
-2.43916227006805e-05
-1.42714329815214e-05
-2.07357957470161e-05
-1.92742345189107e-05
-3.39759948455494e-06
-1.60285229489957e-05
-9.49870208032262e-06
-1.50611961348518e-05
-1.2638023766866e-05
-4.4530114883839e-05
-3.87215658412831e-05
-2.84363460282917e-05
-3.21432688410538e-05
-2.56683318012503e-05
-2.18373670146521e-05
-2.514615954791e-05
-3.25869499460561e-05
-3.07597186601017e-05
-2.55861934430636e-05
-2.4827778385629e-05
-2.28191816887905e-05
-4.71085533230398e-05
-2.92037718279655e-05
-1.83204082060153e-05
3.30807934437017e-06
-1.79978870338102e-05
-3.75468255230605e-05
-3.3364078461815e-05
-7.33565104838485e-06
-2.11679140163013e-05
-1.99007200752676e-05
-8.81122313002686e-06
-4.13143106618153e-05
-2.8353088058055e-05
-2.57628546058597e-05
-1.81576489413971e-05
1.20392575776845e-06
-1.21301097418575e-05
-3.37032143236803e-05
-2.21499319811668e-05
-4.44331174628878e-05
-3.32438068187054e-05
-3.02379821125094e-05
-2.88250473315422e-05
-2.89201294170393e-05
-3.63294426457316e-05
9.15490570786445e-06
1.32359825911778e-05
-2.45848602909976e-08
-2.16108429243148e-05
-4.03933604749766e-05
-1.56846268360062e-05
-2.44088009614015e-05
-1.24701932190068e-05
-7.56991885731654e-06
-6.56686845522365e-06
-3.44184707745158e-05
-2.07560923709991e-05
-7.89645803488586e-06
-2.22923369500811e-05
1.1050206064574e-06
-8.56996657430601e-06
-5.11535837163601e-05
-2.25909263439806e-05
-3.92804337234646e-05
-3.0749920697562e-05
-3.05549942754543e-05
6.92152371629029e-06
-2.24634711850096e-05
-3.12725725760225e-05
-2.04675227568303e-05
-1.69338969037233e-05
-3.50472469208274e-05
-2.5772573751749e-05
-1.95617380834521e-05
-2.67461865400875e-05
-1.53550859416673e-05
-2.23818837438128e-05
-4.32896379133441e-05
-6.01998623756107e-06
-3.89683299047615e-05
4.80425591124138e-06
7.57214064504536e-07
-3.17360483061266e-08
-1.05704636933677e-05
-1.25540977534032e-05
-4.27528487724491e-05
-2.39898814523272e-05
-3.39537252310023e-05
-7.25370484777706e-06
-2.19411697517021e-05
-2.79927487926922e-05
-1.96875894713206e-05
-4.8829756707346e-06
-1.89274362323791e-05
-2.15131397178726e-05
-1.78537077044027e-05
-2.86424411185188e-05
-1.20296548242838e-05
-5.55656185021183e-07
6.06569885663008e-06
-1.5729723757264e-05
-2.25225133311028e-05
-8.83146302190951e-06
-7.48531613417955e-06
-3.16960598026347e-05
-1.50732867543675e-05
-3.215159242953e-05
9.98044800055297e-07
-1.66641559493781e-05
-1.03491456752892e-05
-3.21796157814088e-05
-1.33129819120181e-06
-8.6197676613571e-06
-4.117823645707e-05
-2.10543690629327e-05
4.37503943871109e-07
-1.77326786784508e-05
-3.24840851844995e-05
-2.61381596490271e-05
-2.12864474818037e-05
-2.02228641229865e-05
-1.46248841095632e-05
-3.35499621734959e-05
-3.35844460032999e-05
-3.3127877235709e-05
-1.26243924278178e-05
-1.93507341889908e-05
-5.08582712702804e-05
-3.51661841255084e-05
-1.48727865074953e-05
-3.05364244921794e-05
-2.46637793931199e-05
-3.55801638062761e-05
-2.76732879923914e-05
-3.2998518211561e-05
-8.62352341699085e-06
-1.49533267667346e-05
-7.48699020875339e-06
-2.23530695663798e-05
-4.85404408579137e-05
-2.99665350328508e-05
4.35037168836669e-06
-1.78080648825938e-05
-1.24004215174607e-05
-1.15094954647691e-05
-1.84904513938972e-05
-7.22939913574914e-06
-2.3736638439943e-05
-5.97455319389301e-06
-1.48053968257772e-05
-3.18389617885035e-05
-4.06050489207424e-06
-3.18244210060742e-05
-1.10386298173205e-05
-2.71536384358293e-05
-3.08890641262028e-05
-1.64355715271316e-05
-2.50588841396626e-05
-3.15883866107115e-05
-4.12406562498163e-05
-2.78823653935881e-05
-1.9180640002029e-05
2.52281075933666e-05
-1.45667852679487e-05
-2.21435971205657e-05
-1.52358329460034e-05
-2.10948695152242e-05
-2.16749258499393e-05
-3.04753088136916e-05
-1.57979012588047e-05
-2.30937979854644e-05
7.96316217001462e-06
-3.38273612228622e-06
-1.19855588978413e-05
-1.79626358807038e-05
-1.78561188083317e-05
-1.19047248778409e-05
-2.29820419908131e-07
-1.6525344571701e-05
-5.34371902011651e-06
-1.91138161080688e-05
-1.47798389238614e-05
3.49762287537621e-06
-3.60831999196608e-05
-6.16163422728462e-05
-1.82235217756452e-05
-4.07328279375274e-05
-3.20603502221934e-05
-1.9425085192015e-05
-1.7148358112464e-05
-3.89721922337562e-05
-9.59338239924354e-06
-2.02287796385456e-05
-2.90216088554864e-05
-1.12822295129734e-05
-3.13338315150524e-05
-3.22753428867229e-05
-2.79095895822443e-05
-1.58942956756344e-05
-2.2483986901158e-05
-8.78282867041325e-06
-3.07993647783217e-05
-3.14713482800169e-05
-2.59620491773491e-05
-2.71710339001876e-05
-2.2283550373218e-05
-5.41635574334584e-05
-1.79588456911482e-05
-3.96985737190077e-05
-1.86921340699197e-05
-2.44084073412865e-05
-2.50605249991523e-05
-1.03335701198172e-05
-3.24688851104714e-05
-2.15792790798173e-05
-2.18875199404612e-05
-1.96989698424448e-05
-1.12409230256188e-05
-1.82551352464961e-05
-1.651902308969e-05
-2.10822067336139e-05
-1.30220053935526e-05
-2.09423725707356e-05
-2.85355911994108e-05
-9.38215676128717e-06
-1.16593889156762e-05
-2.30882099693976e-05
-4.88479595165764e-05
-2.98085483660665e-05
-4.33971136870235e-05
-3.11937528875421e-05
-2.04488666708554e-05
-1.91343454587172e-05
-2.25148663121154e-05
-2.48606012331082e-05
-2.37604437661706e-05
-6.43299258304431e-06
-1.63916418639975e-05
-2.08058496905238e-05
-2.06945872903691e-05
-1.12822758129456e-05
-1.45796602549684e-05
-2.84034536897724e-05
-2.21000689496683e-05
-3.33920462625383e-05
-3.84297592178199e-05
-1.694648334716e-05
-3.36364745027982e-05
-1.74587409737214e-05
-2.57629770571933e-05
-4.59444048908109e-06
-2.26441388471968e-05
-2.61599175395996e-05
-4.39976330292872e-05
-1.16285273322041e-05
-1.95249039329448e-05
-1.13070601736158e-05
-3.62122007965864e-05
-4.44601378345714e-05
-3.62608437725117e-05
-2.5703690015837e-05
-1.07721114836767e-05
-3.0436091440088e-05
-5.03504890936493e-06
-7.94056399258255e-06
-3.95536928109984e-05
-1.39932899796132e-05
-3.41696634052186e-05
-3.66235832135273e-05
-2.13726882341946e-05
-2.26034411829264e-05
-2.00815997656456e-05
-1.44058007889049e-05
-2.08277359643645e-05
-2.97745090786594e-05
-1.27306606093926e-05
-1.03496202185066e-05
-3.52875140567123e-05
-1.69380834162086e-05
-3.31013441808638e-05
-2.45257854420796e-05
6.05177762070597e-06
8.85343380728911e-06
-2.29959051242596e-06
-4.79941957511263e-06
8.15675973298496e-06
-8.324384341212e-06
-2.42146151916565e-05
-1.46795692025321e-05
-5.26039265332717e-05
-1.30359227188197e-05
-2.37498131165395e-05
-3.44000626021165e-05
-3.88483705542492e-05
3.83524961564152e-06
-1.87877909517483e-05
-9.68647847647226e-06
-2.79194614399727e-05
-2.30961063792366e-05
-2.95084069140438e-05
-1.62356517895683e-05
1.14070880498793e-06
-9.91462435403278e-06
3.81803521418556e-06
-2.11191324240637e-05
-6.0003628172877e-06
-3.51798201954462e-05
-2.88829083624585e-05
-2.42503903215343e-05
-8.05395234372108e-06
-2.55955396347197e-05
-3.77722678573895e-05
-1.51401404274976e-05
-3.10097204721139e-05
-1.11933451678173e-05
6.64192935781502e-06
-3.27094951308107e-05
-3.86385734744291e-06
-3.21958292174314e-05
-7.43967199898209e-06
-1.72308103529814e-05
-1.99379664526667e-05
-2.83141530435188e-05
-3.79923724522914e-05
-3.00225962369704e-05
-1.51988479594244e-06
-1.78445826673129e-05
-3.13725919438953e-05
-4.04962514477258e-05
-6.83713491661138e-06
-1.92892182921089e-05
-4.03165577952524e-05
-1.45667735743268e-05
-5.48552444508641e-05
-3.02603668645918e-05
-1.32318925724402e-05
-2.19080088081075e-05
-1.86553210255816e-05
-3.38727119875708e-05
-4.30823862586666e-05
-2.51576993832102e-05
-2.80451398630872e-05
-3.05126352093573e-05
-1.85488682613355e-05
-2.92692171464122e-05
-2.76623307791037e-05
-2.7453305065365e-05
-2.21506410197888e-05
-4.52408878544186e-05
-1.65336186542717e-05
-3.16813191976481e-05
-1.79275309557125e-05
-9.25468307959231e-06
-3.25162157938928e-05
-1.63651307918123e-05
-2.72242866020499e-05
-1.10482374736452e-07
-1.85112018282186e-05
-1.81661506085594e-05
-9.94062096946042e-06
-3.11421370582538e-05
-3.55565058241087e-05
-1.15730139704324e-05
-2.66666276646054e-05
-2.2248860802875e-05
-3.25096894626971e-05
-1.76382123459155e-05
-1.44104870542382e-05
-2.70908491508717e-05
-1.7871931197916e-05
-1.78213665508834e-05
-3.16011865780306e-05
-2.72336397336822e-05
-2.75268771114986e-05
-8.34281022441118e-06
-8.86041841040286e-06
-1.390225042178e-05
-4.0455417517325e-05
-2.64431354713254e-05
-4.22279258169225e-05
-4.45282337738186e-06
-3.37605976943054e-05
-1.51353267988776e-05
-1.95362922675345e-05
-1.70612996666238e-05
-1.6001636883943e-05
-2.95315179150752e-05
-3.9592522000304e-05
-4.12668130664997e-06
-5.73250098804497e-06
-1.55263011001804e-05
-1.74120304615357e-05
-3.12214632831258e-05
-4.55983289937231e-05
-8.89230594501096e-06
-1.97109162875995e-05
-6.44178343184324e-06
-1.29628938298989e-05
-1.28828331376338e-05
-2.63148466611103e-05
-2.88587284082053e-05
-5.80227627531567e-06
-7.09521774561606e-06
-2.07979825270698e-05
-5.39480157085314e-06
-2.32092346427175e-05
-2.93129180359697e-05
-8.64210891155968e-06
-3.14489351379882e-06
-2.9737015399608e-05
-5.24825596202349e-05
-2.13512490509618e-05
-3.88216192884993e-06
-2.8909496823819e-05
-3.45433232581276e-05
-1.4262064818281e-05
-3.29821470954763e-05
-1.10482831659913e-05
-2.41204454998855e-05
-3.49115049737039e-05
-3.8106271795363e-06
-4.1141760634466e-07
-1.88927874052874e-05
-2.92218467085624e-05
-2.86673708629837e-05
-1.30072012225393e-05
-2.82359490244651e-05
-2.40288007909809e-05
-2.44530849685272e-05
-2.67636000160167e-05
-3.82540238693438e-05
-2.4190274223879e-05
-1.50213580873189e-05
-4.08145472699779e-05
4.92652452894221e-06
-2.33019818109871e-05
-1.93165677758751e-05
-8.33367462217133e-06
1.08963208637135e-06
-1.12523692009568e-05
-2.42840673825944e-05
8.64992647031166e-07
-1.55948343396851e-05
-3.18511179516281e-05
-2.05279177747803e-05
-4.12533576170139e-05
-1.51080831879233e-05
-1.32661873914789e-05
-1.35934475106322e-05
-3.12419926180238e-05
-3.07714364146754e-05
2.24523098155056e-07
-2.11223771491037e-06
-9.92739700113923e-06
-2.35327830824175e-05
-1.94028879008736e-05
-1.35358847936918e-05
2.0810742780146e-06
-2.39336471797701e-05
-2.66694527723407e-05
-1.72709292947764e-05
-1.88644804317594e-05
-2.63240759701917e-05
-2.67700282744319e-05
-4.11237050741614e-06
-3.73871839449188e-05
-5.24628717259968e-05
-1.95628756271838e-05
-2.73170040852183e-05
-2.54385069576645e-05
-4.52317011368778e-06
-8.64761572533389e-06
-2.35948415961318e-05
-1.02457893917581e-05
-2.68693870940787e-05
-2.7919693352639e-07
-3.87224194462782e-05
-5.84083264604478e-06
-2.07554856783012e-05
-3.71785301670561e-05
-2.72460962451983e-05
-7.75636862197807e-06
-4.02607264311024e-05
-3.32494411483162e-05
-2.40280623957262e-05
-3.43489267110159e-05
-2.47414220400602e-05
-1.20181669281376e-05
-1.49267119304162e-05
-2.87778839680952e-05
-2.13832003337559e-05
-1.06404719686825e-05
-2.81289453766888e-05
-2.53437009430997e-05
-2.73884379790049e-05
-9.33878801816873e-06
-1.49492590962202e-05
-1.71335367120295e-06
-1.9403676891166e-05
-2.418721267786e-06
-1.81610633959276e-05
-2.48414921948511e-05
-3.09817565333011e-05
-1.48896061672279e-05
-1.41790356436293e-05
-9.08290109276715e-06
-1.09588746799115e-05
-8.97212956991816e-06
-4.13856384656817e-05
-2.21295611748519e-05
-7.33510283038564e-06
-5.2256030110782e-07
-4.05835929342601e-05
5.33468661441491e-06
-1.1076810360477e-05
-2.70793908014067e-05
-1.77633116357495e-05
-1.14799528702557e-05
-1.10509264593408e-05
-3.14450577174139e-05
-1.9349916855627e-05
-1.08035438979402e-05
-8.5866480865753e-06
-3.1801238613673e-05
-2.75126424951034e-05
-2.98447371770589e-05
-2.95076635545447e-05
-1.5841151654224e-05
-2.5434000536665e-06
-1.56976144874004e-05
-3.3898507014525e-05
-2.36086319663706e-05
-1.2923329324317e-05
-3.2967439826433e-05
-1.62956781724062e-05
7.27509189736966e-06
-3.16893997985021e-06
-1.60336621490382e-05
-2.61634517228203e-05
-4.27047571485625e-05
-2.095947634353e-05
-5.39471076346378e-05
4.62300520837558e-06
-3.25151301494672e-05
-1.3231841077994e-05
-3.43309573208957e-05
-1.26580627993635e-05
-1.28133094071363e-05
-2.70568162970313e-05
-9.89809211851272e-06
1.41695835723132e-05
-1.27724896802884e-05
2.48495016135166e-06
-3.06026286574979e-06
-3.01155982936285e-05
-2.77607267411667e-05
-3.20878028645171e-05
-8.54165985360904e-06
-2.51481611880213e-05
1.27022213818939e-05
-3.98738409561972e-06
-3.57498489361439e-05
-3.57947423076012e-05
-3.54739374306166e-05
-6.40967882341112e-07
-1.8635067728187e-05
-3.45358648379078e-05
-8.49904067455591e-06
-2.38566410930497e-05
-3.53443899003379e-05
-4.26511259536358e-05
6.58273670729836e-06
-1.06475824613154e-05
-1.63752322157282e-05
-3.84022885809124e-05
-3.15883230277821e-05
-1.979988653137e-05
-2.94347706361214e-05
-2.61337010689312e-05
-1.42762472378875e-05
-3.33206389045419e-05
-2.32178674634517e-05
-2.88183247679471e-06
-3.56929445687123e-05
-3.89765832882484e-05
-3.3103455970485e-05
-3.04915839335262e-05
-1.45300251193118e-05
-2.48920521140494e-05
-1.68560266275977e-05
-3.03482665836075e-05
-3.6282816027241e-05
4.7477828290028e-06
-2.97807970615651e-05
-1.25915684282734e-05
-2.32367853730779e-05
-2.31785596638981e-05
-3.28761564620139e-05
-4.70442378475548e-05
-1.07866850125538e-05
-2.57222494716988e-05
-1.00618288534655e-05
-2.14114733602033e-05
-3.40247297637912e-05
-1.70247825660501e-05
-2.13484937544811e-05
-1.41978120447453e-05
-6.95441567268959e-06
4.31435765846341e-06
-2.13899277425103e-05
-2.16691569870394e-05
-1.97183672740264e-06
-8.05523191261345e-06
-3.21636954639418e-05
6.90563830099556e-06
-1.49821089880402e-05
6.40889027233775e-06
-1.20514686814879e-05
-2.34045430070826e-05
3.90927987533315e-06
-1.50476512791421e-05
-1.36603368532738e-05
3.91547863128891e-06
-2.23965341022657e-05
-1.98246264300523e-05
-1.75562396850053e-05
-2.24578561312583e-05
-3.22395150165122e-05
-1.73262110256501e-05
-2.2185498271021e-05
-1.2142318647718e-05
-1.60877059418897e-05
-2.57495634632742e-05
-3.96000235264249e-05
-3.01061167056547e-05
-1.97065338671733e-05
-2.25223132531517e-05
-2.58052302325751e-06
-5.39131501379581e-06
-9.49060985310407e-06
-3.93015131758575e-05
-2.45930172448376e-05
-3.44652175587995e-05
-3.42844613968354e-05
-8.70699813320197e-06
-2.45852122690011e-05
-8.9345745268074e-06
-2.87320594117831e-05
-1.32262468002882e-06
-2.07526161323239e-05
-2.77207473643313e-05
-2.24391713336166e-05
-3.27790967499263e-06
-1.67945138483547e-05
-4.29697557871443e-05
-2.35537550048118e-05
-5.89775010841164e-06
-3.25662350474285e-05
-2.46012286596399e-05
-5.98692163943559e-06
-1.75969732152905e-05
-8.41208539339217e-06
-2.10329787343956e-05
-1.57240134300602e-06
-2.20000515507237e-05
-3.59820545685459e-05
-2.48404989039552e-05
-3.55646298010505e-05
-2.67732135304155e-05
-2.39163833100873e-05
-2.06396763318462e-05
-2.76305323948394e-05
-9.71868702586766e-06
-2.2939833723256e-05
-2.70721824233301e-05
-2.24283384767574e-05
-1.66733415589722e-05
-2.69484506922888e-05
-3.36171465516097e-05
-1.93177392752938e-05
-2.23489336882808e-05
-2.99582671884955e-05
-1.20745943070004e-05
-2.25779825561799e-05
-1.06482312163992e-05
-1.17225061564436e-05
-5.86552028779591e-06
-1.4606022720129e-05
-3.74965040077581e-05
-1.68255560031156e-05
-2.36299267207336e-05
-1.12377726802855e-05
-2.04857544932473e-05
-2.34003035361749e-05
-2.37754059260984e-05
-3.17908009612102e-05
-3.10834026325474e-05
-2.31595379450578e-05
-2.59556448502839e-05
-2.27938626173426e-05
-3.68368842884941e-06
-1.07751465994612e-05
-2.13124436501882e-05
-2.25320893657142e-05
-2.40745191477701e-05
-3.50516227207776e-05
-2.40186597332141e-05
-1.3503782541232e-05
-2.31159186223383e-05
-1.80891068402645e-05
-1.47969538388781e-05
-1.16467621060166e-05
-7.62625467485221e-06
-3.54898160040646e-05
-3.45999169819384e-05
-1.46930988951188e-05
-4.75624762147796e-05
-1.61587621590074e-05
1.33116480642034e-05
-2.05601903191502e-05
-3.03748786017302e-05
-1.31879823212862e-05
-1.28350784619135e-05
-8.52206063227944e-06
-3.03919443841935e-05
-3.64869641510979e-05
-3.82758651848598e-05
-2.15542294177561e-05
-3.37727371281569e-05
-8.40077853292773e-06
-1.51568174660283e-05
-7.3577625798048e-06
-1.54807035661647e-05
-9.89676131625288e-06
-2.8633669006101e-05
-1.39579032214502e-05
-1.86768121931428e-05
-2.13275755121722e-05
-1.15293114971425e-05
-1.76804455440254e-05
-3.92437383790709e-06
-3.87493634737783e-05
-4.53156069746081e-05
-1.74077473095101e-05
-5.20495775997108e-07
-2.45294011460908e-05
-1.37089983026054e-05
-3.07800549100728e-06
-1.12596515422576e-05
-5.97020493542355e-06
-1.83829716368206e-05
-1.1742505187862e-05
6.17181353236976e-06
-7.18525761881531e-06
-8.77166349480081e-06
-2.40790717575476e-05
-1.40261405769543e-05
-2.15028005806436e-05
-1.54844117870058e-05
-1.68220670428761e-05
-2.17410920746566e-05
-2.44337685226382e-05
-3.06253035616049e-05
-2.91968518150496e-05
-1.0082580274356e-05
-1.45050584543902e-05
-1.97186506925512e-05
-3.8057352331239e-05
-2.78032889249306e-05
-6.92739082365458e-06
-1.03608721255084e-05
-2.18907009803348e-05
-2.05178957083283e-05
-1.6141890581511e-05
-2.18464326704501e-05
-1.5965939100879e-05
-2.22188023417352e-05
-5.72384831679035e-06
-1.70790478611771e-05
-2.96954938212643e-06
-1.16176837757631e-05
-2.87854148643877e-05
-4.80295370513644e-05
-7.66217321399289e-06
-2.07649190749427e-05
-8.47450010129034e-06
-1.94733049314214e-05
-2.58861387581027e-05
-4.55274061449629e-06
-1.78822283884821e-05
-3.05097805067795e-05
-3.47189685190641e-05
-2.61947376805758e-05
-8.6834632039535e-06
-2.6663180602749e-05
-1.48974461420734e-05
-3.11241975970082e-05
-1.77068936144946e-05
-1.27724912801941e-05
-3.09780027969912e-05
-1.8434423937749e-05
-2.40079111403292e-05
-5.24992478335739e-05
-1.69576790837856e-05
8.25259017444713e-07
-2.57206670288094e-05
-4.65863925699593e-05
-1.15584430463401e-05
7.14365095962025e-06
1.08360154680194e-08
-1.92710200342791e-05
-1.14367493185385e-05
-1.39584518405993e-05
-3.14439600584048e-05
-9.09249988618338e-06
-3.23497260530041e-05
-3.78631745267651e-05
-4.87530894533694e-06
-3.11149140632547e-05
-1.03918500783858e-05
-3.85794210703453e-05
-2.94373826713051e-05
-4.66436884600453e-05
-1.33879804239101e-05
-2.55084002814359e-05
-8.51876268263311e-06
-1.37062647895905e-05
-1.75290429007433e-05
-3.11201997837189e-05
-9.72729051985385e-06
-8.66520919720651e-06
-6.07790517985203e-06
-1.40053440069255e-05
-1.08397286669042e-05
-3.46737898436475e-05
-1.92101373465362e-05
-7.7613125573062e-06
-2.25568890675292e-06
-8.46064853891341e-06
-1.64717482556163e-05
-2.65264124530841e-05
-1.38267172886732e-05
-3.38796845614768e-05
-1.62159295965465e-05
6.04204238596579e-06
-3.17473503566609e-06
-4.44350119780283e-05
-5.47224320414588e-06
-1.28650723438742e-05
-2.77301794297085e-05
-3.2934541150872e-05
-3.49275429077648e-05
-2.73124591233496e-05
-1.03811771205897e-05
-9.91879407877285e-06
-2.27358703671812e-05
-3.31248168373701e-05
1.5577853766472e-05
-3.82087383329505e-05
-3.05701135313974e-05
-1.58142067705852e-05
-2.1925078728532e-05
-1.28649853995915e-05
-2.97894894769639e-05
2.83347193541791e-06
-1.62827873331871e-05
-5.7000850483555e-06
-1.90146366959558e-05
-2.20341677804151e-05
-4.25375963826033e-05
-5.70354944738685e-06
-1.72262678921081e-05
-2.9912068919055e-05
-1.42039601606569e-05
-2.49189218946271e-05
-1.73957650890631e-05
-4.91319791264222e-05
-1.51026661482138e-05
-3.90841425190166e-05
-2.16322983983158e-05
-8.24809377752216e-06
-2.61211488981171e-05
-3.20895773349787e-05
-4.28036551809645e-05
-1.57889323843813e-05
-2.96387704816794e-05
-3.74462114228429e-05
-1.2852785605395e-05
-1.89965395930861e-05
-1.913868381498e-05
-1.89903395157347e-05
-2.75655973953779e-05
-1.37248722503395e-05
-4.43002930133918e-05
-2.10341439793159e-05
-1.97083564380512e-05
-2.07410313016497e-05
-2.02799961472376e-05
-2.56057096728956e-05
-2.97182167246116e-05
-3.35210142955029e-05
-2.54830908424507e-05
-9.89774718610849e-06
-1.29538702074521e-05
-1.45839966534506e-05
-1.92088569803949e-05
-1.8758705652988e-05
-2.42452753552167e-05
-2.0198922093241e-05
-2.66117736383911e-05
-1.19121213897141e-05
-2.87640926044644e-05
-1.46659398311948e-05
-1.74275688470175e-05
-5.62425812460442e-06
-7.68425398465709e-06
-3.34040413990595e-05
-1.10551095078255e-06
-2.78783321989316e-05
-3.2752470831385e-05
-7.97501066723082e-07
-3.93485571212431e-05
-2.27032492582757e-05
-1.3948814566916e-05
-3.5161358138192e-05
-3.12803332883705e-05
-1.57191081160241e-05
-1.33685152052621e-05
-3.916137226458e-05
-1.99435639547603e-05
-2.34456238046394e-05
-2.83522956449473e-05
-3.21954068424888e-05
-2.04346554511265e-05
-3.23465410043827e-05
-2.66943696164116e-05
-1.66270503253795e-05
-2.16386232547441e-05
-7.00901246199233e-06
-3.57144097073784e-05
-1.97776781127206e-05
-2.09980296261306e-05
-3.87667935789991e-05
-3.59347405585731e-05
-1.52820482588898e-05
-3.69137307853777e-05
-3.08758829091469e-05
-4.72062049390561e-06
-3.61006033663799e-05
-1.99869867922032e-05
-2.59380177663147e-05
-2.87264608015335e-05
-1.70181017332911e-05
-1.05621455513494e-05
-2.57443434221536e-05
-1.52921663216547e-05
-1.99032204618931e-05
-4.03521775215443e-05
-1.61302718863089e-05
-1.30360624293293e-05
-1.58851098389001e-05
-5.80662907765657e-06
-2.95664436042931e-05
-2.84895382506413e-05
-2.32107012713073e-05
-1.79575149134892e-05
-1.75813088339886e-05
-1.76436166338077e-05
-9.64727231199904e-06
2.16174601664505e-06
-4.6580232076078e-05
-3.84286086550577e-05
-3.39068920770811e-05
-2.83176456085905e-05
-3.39576056818636e-05
-3.85892187478519e-05
-2.18932009095378e-05
-1.51286973225187e-05
-3.31609658160348e-05
-2.5998150868218e-05
-2.98236538853384e-05
-2.59783057953256e-05
-1.66174933348958e-05
-3.9988951349617e-05
-1.65005644287318e-05
-1.62780300163732e-05
-8.30732643545709e-06
-2.43311180682096e-05
-7.95385736398087e-06
-1.74757798323376e-05
-2.36577330956457e-05
-3.62452811563914e-05
-2.3679007725784e-05
-3.71476392445696e-05
-2.74956352969858e-05
-1.90480040866196e-05
-3.26639046363416e-05
-1.6069115776836e-05
-2.00674785469339e-05
-1.8736167618263e-05
-3.26750338033749e-05
-2.28775703018395e-05
-1.18287123036675e-05
-4.03239527876104e-05
-2.72286260852974e-05
-3.04623524278794e-05
-2.59525425600118e-05
-2.12955929315145e-05
-3.38707611927729e-05
-3.40925961690846e-05
-1.27633159591458e-05
-1.57717081592676e-05
-1.49773769904237e-05
-3.40480660427335e-05
-3.20214613749688e-05
-1.53996114432279e-05
-8.78911572274675e-06
-3.30630830464089e-05
-2.51421838499296e-05
-1.53629343821022e-05
-4.58195597567878e-05
-3.1551742197338e-05
-3.77290024937933e-05
-1.80320255801192e-05
-2.45019786859651e-05
-4.54155832117978e-05
-3.83933370299821e-06
-2.19353057235439e-05
-3.28874053123123e-05
-2.04331648453324e-05
-1.62880059853694e-05
-3.89135632877973e-05
-2.21646819958791e-05
-2.65841433956918e-05
-1.58091749966513e-05
-2.4620040080942e-06
-2.96583609304212e-05
-1.00887866184012e-05
-9.15115513958972e-06
-3.3847815454476e-05
3.14286855549628e-06
-1.39041471164977e-05
-3.94524211387517e-05
-7.85716487169814e-06
-1.4912675745862e-05
-1.21879109746575e-05
-1.944478232077e-05
-7.51374063741502e-06
-2.9320695900775e-05
-2.38035498581536e-05
-7.19891426274277e-07
-1.43174687244241e-05
-2.57519230303244e-05
-3.28138845540165e-05
-1.79000102885685e-05
-9.26079297784002e-06
-3.93873614358034e-05
-4.54542701735298e-05
1.33616442390586e-06
-1.49802653924826e-05
-7.23617431564113e-06
9.2428364495744e-07
-2.00621914993057e-05
-2.11768509922553e-05
-9.28507653335574e-06
-2.87917265125628e-05
-3.47082654708759e-05
-3.23116798607064e-05
-4.17386853447045e-05
-3.31896671844988e-05
-2.39485446704632e-05
-1.83809486914513e-05
6.41646426347987e-06
-1.22047437159855e-05
-5.53228519182221e-06
-2.83628826553519e-05
-6.60264341314785e-06
-3.84887253617224e-05
7.49884826979058e-06
-3.79340465262353e-05
-3.09824742539102e-05
-2.86319921352259e-05
-1.6982325042288e-05
-1.11786762505604e-05
-2.55701860047764e-05
-1.45710898150047e-05
-1.77403163751749e-05
-3.25742900849779e-05
-3.71451583213357e-05
-1.85356712387281e-05
-2.81217016858325e-05
-2.34892691451587e-05
-9.3802441974127e-06
-2.73264381125827e-05
-1.73902833008562e-05
-5.83084943573321e-06
-1.65536640781255e-05
-3.20196194682422e-05
-8.92381115348854e-06
-1.66414613467337e-05
-2.51794417051212e-05
1.97698552796684e-07
-2.32013301062585e-05
-2.19436018292693e-05
-1.68632660484637e-05
-1.6574365550536e-05
-1.04431716998816e-05
-2.7469726170289e-05
-1.20538610761005e-05
-2.95573731687355e-05
-3.38343131149433e-05
-2.97907207462763e-05
-3.52961826156618e-05
-1.64186813008549e-05
-3.13478935131078e-05
-1.17593958477332e-05
-3.4461018886403e-05
-3.57189751361269e-05
-1.95915221762786e-05
-1.8932620053996e-05
-3.33409466076911e-05
-1.53601302992064e-06
-3.8225227124943e-05
-2.66474215249659e-05
-1.8145147961698e-05
4.8686388625633e-07
-2.16661558787651e-05
-3.56025715785483e-05
-1.54670303810199e-05
-7.22438666716916e-06
-1.79236459024389e-05
-1.72457055523324e-05
-1.01812551646916e-06
-5.78627231545106e-06
8.27741408686369e-06
-2.09185420953683e-05
-1.22725655344184e-05
-2.57291939983413e-05
-1.36130912767202e-05
-2.62790472356249e-05
-1.30140255147472e-05
-4.20275821707405e-05
-4.25068505639636e-05
-1.07023985817739e-05
-2.86025586518709e-05
-8.43720016751307e-06
7.817406999382e-06
-1.25099980483421e-05
-3.59454826832356e-05
-2.55108365516469e-05
-1.89340230119183e-05
-2.37852573759282e-06
-2.06369984797597e-05
-3.0182209914888e-05
-2.77862030954149e-05
-2.52296245013404e-05
-1.8665452729138e-05
-6.67264875812486e-06
-8.04262357060028e-06
-2.35302520382035e-05
-2.6723250910015e-05
-2.36198937139056e-05
-1.41494381560077e-05
-1.8993699595542e-05
-2.58595988356412e-05
-2.50842898595481e-05
9.47354977282964e-06
-2.68380965601901e-05
-7.04043315010252e-06
-8.74014014756876e-06
-2.84543964910229e-05
-1.65989654983625e-05
-2.70652309749449e-05
-1.3904614262988e-05
-1.51856541995654e-05
-3.28811714539314e-05
-2.43311791269836e-05
-2.1417218871599e-05
-2.29152392059773e-05
-4.8460401299938e-05
-1.99836264603329e-05
-4.01531438344376e-05
-2.94529956176438e-05
-2.01174384169962e-05
-3.3867005669876e-05
-4.54752754158692e-05
-4.25808812172408e-05
4.39878051733943e-06
-1.73163317515329e-05
-1.88565354763354e-05
8.32492923773376e-06
-3.68339392694942e-05
-1.66283965100208e-05
-2.23978063190228e-05
-3.44866940521411e-05
-2.87139840024022e-05
-9.40890024111926e-06
-1.62117091286999e-05
-2.08002064958715e-06
-3.86841341726086e-06
-2.19903966868746e-05
-2.31040649716309e-05
-2.34671126302967e-05
-3.30630111687217e-05
-1.37131436245673e-05
-1.38019563831259e-05
-3.98846316838078e-05
-1.24632989079773e-05
-8.21114958794224e-06
-2.17040957491165e-05
1.66291363766079e-07
-2.86149397398816e-05
-1.56425799820796e-05
-2.15176168754002e-05
-1.78757935651746e-05
-5.27620804181925e-06
-2.71132087672521e-05
-3.28954229959709e-05
-5.47489363052958e-06
-2.63153563812671e-05
-1.73312650958239e-05
-3.00743095806455e-05
-5.92288290501361e-06
-3.73677101763542e-05
-9.95154467500447e-06
-2.0323562282693e-05
7.38874745107315e-06
-3.49727101655717e-05
-2.19279854851589e-05
-1.91468996103468e-05
-3.28885633268051e-05
-3.64211474991447e-05
-3.75047135559152e-05
-3.20011581623247e-05
-1.51509917234533e-05
-1.20155325476691e-05
-2.16572675314708e-05
-2.74578028054393e-05
-3.20500618466071e-05
-1.75030592758519e-05
-4.58712074164009e-05
-2.17811586402559e-05
-2.91791005499184e-05
-1.32303579728373e-05
-1.77700898759267e-05
-3.62599333118214e-05
-1.87856681932352e-05
-1.49488369404747e-05
-1.38058994242004e-05
-1.92911554306247e-05
-2.92248482612244e-05
-2.9012716367574e-05
-3.89501322216498e-05
-7.62026347489592e-06
-4.61062184235643e-06
-1.40545880356534e-05
-7.26629188080473e-06
-3.58184733288283e-05
-1.90456090658495e-05
-1.01433926651354e-05
-4.05237225510086e-05
-1.34214475414416e-05
-1.98584987900282e-05
-2.01329743246213e-05
-2.50091908960324e-05
-2.57591266973087e-05
-2.34659866041984e-05
-3.32494487829122e-05
-3.57135992335813e-05
-1.29077842890317e-05
-1.06461966021e-05
-1.26749253500536e-05
-1.6219779189949e-05
-1.23781814433767e-05
-1.21595945083828e-05
-3.95749518561497e-05
-1.72891740571377e-05
-1.67516580755588e-05
-2.424781309996e-05
-2.74598355724732e-05
2.80909818320206e-06
-3.33022658781146e-05
-2.44297534273762e-05
-1.6319027321417e-05
-3.20885509734244e-05
-2.31314490573675e-05
-3.78658346867716e-05
-1.6360480868587e-05
-2.82597583291872e-05
-1.18198945170451e-05
-1.31156318950371e-05
-1.23893371158898e-05
-1.26094405902844e-05
-2.57759755193656e-05
-6.23527644909391e-06
-4.04422200403524e-05
-1.03378287599853e-06
-1.41789679797811e-05
-1.95043712909619e-06
-2.09856351512262e-05
-7.45159661199538e-06
-2.93784421642295e-05
-6.90340396772898e-06
-3.61988445648871e-05
-7.39823133132965e-06
-9.98076540157369e-06
-1.3867783628087e-05
-3.3196026505768e-05
-7.29179209599363e-06
-1.00915038297281e-05
-3.03710848597797e-05
-1.58681602468676e-05
6.84671487621912e-06
-3.83888060256059e-05
-2.24052041329534e-05
-3.00169235845342e-05
-1.07478112695611e-05
-1.07765148525799e-05
-3.50099216662058e-05
-1.68753100762642e-05
-5.62601972097865e-06
-4.18590349104896e-06
-3.05343641825931e-05
-3.33155477915693e-06
-1.67191106590863e-05
-4.29893140297677e-05
8.44501691190166e-06
-3.04118210545136e-05
-5.22733106555465e-06
-1.26730386821309e-05
-2.28489472905901e-06
-2.06866881864113e-05
-2.3711915845187e-05
-1.48292447694156e-05
-1.95618883587023e-05
-5.40468465890563e-06
-2.70653653800637e-06
-3.75445076339109e-05
5.17752460594378e-06
-9.38407823924012e-07
2.51178827679673e-07
-1.44103638238755e-05
-1.44037390131403e-05
-2.05156728405443e-05
-3.20232055718432e-05
-3.5053580765786e-05
-2.20827733538182e-05
-1.82163174760417e-05
-7.68730767978797e-06
-4.50695292922403e-05
-3.75428831275597e-05
-4.36915573343078e-05
-2.46293623374258e-05
5.43651324881416e-06
-1.57474473898741e-05
-5.13349028649571e-06
-1.20928658847138e-05
-1.36987680017611e-05
-1.2399010752686e-05
-2.39066780793099e-05
-2.50235723922921e-05
-1.10241616291159e-05
-2.87797347583353e-05
-3.43991002371496e-05
-2.57571142865227e-05
-1.96190095880634e-05
-3.69386308835943e-05
-2.42318566396911e-05
-3.48516884285698e-05
-1.52073972966519e-05
-4.26075680411845e-05
-1.52687047006559e-05
-3.29093013749833e-05
-2.36516353285932e-05
-3.37717988004074e-05
-4.07464432235394e-05
-9.42508133497713e-06
-7.04463371745081e-06
-2.48974386808268e-05
-2.89061598467948e-05
-1.28348915948176e-05
-7.71220850683282e-06
-2.61055927878799e-05
-1.8345256511844e-06
-6.710442798977e-06
-1.71262852168472e-05
-2.35476686070012e-05
-1.71182534669488e-05
-2.64720229575192e-05
-4.72125978412854e-05
-1.60723269263208e-05
-4.40354516593716e-05
-1.26392607259153e-05
-3.5473208045657e-05
-2.12954996422265e-05
-2.89025504984733e-05
-8.46447700203647e-06
-2.42481310439957e-05
-9.1560450623196e-06
-4.48095387326663e-06
-2.30324122668519e-05
-1.63805339431358e-05
-1.54629323328009e-05
-4.20078221625028e-05
-1.20334058186115e-05
-2.07588591833594e-06
-1.96957986124281e-05
-5.53612191302005e-05
-9.54577065464316e-06
-2.8699138313707e-05
-2.50913839198985e-05
-2.70255665326301e-05
-4.04397807020162e-05
-2.88932905037663e-05
-1.54123509937409e-05
-3.13423899239568e-05
-2.59205157238007e-05
-3.15514452528016e-05
-2.78810114004572e-05
-2.67716831645365e-05
-2.06556708497706e-05
-2.71212796352642e-05
-3.55913750685186e-05
6.68653792070599e-06
-3.62743028011177e-05
-2.4628084433411e-05
-2.09380166890288e-05
-1.27092205250532e-05
-1.63835115850254e-05
-3.9160810379347e-05
-3.3161864471004e-05
-1.58276691821645e-05
-1.17849515204999e-05
-2.37774371694808e-05
-3.67934826316652e-05
-1.24363707592568e-05
-1.8008976076759e-05
-3.30176728867405e-05
-4.11676444923678e-05
-2.96597792032639e-05
-3.15412395390636e-05
-2.3407030899006e-05
-1.93533557084519e-05
2.945835723921e-06
-2.86524529274805e-05
-1.33102479649555e-05
-3.93459824060805e-05
-4.63755692662046e-06
-9.04526862970521e-06
-1.37895694508756e-05
-2.04055068181363e-05
-3.17940344642423e-05
-2.8385558073551e-05
-1.66556064007496e-05
-1.05071915623136e-05
-2.96410968029619e-05
-3.14240448011111e-05
-2.31070312054415e-05
-1.47461761049909e-05
-1.96210037588973e-05
-2.03305394169576e-05
-7.38626647152558e-06
-7.31763102297483e-06
-2.24417977445538e-05
3.88987645702562e-06
-2.28598553366393e-05
-3.06763804097091e-05
-3.12386663796082e-05
-9.34668805108295e-06
-2.54258883009521e-05
-4.46438350671136e-06
-3.71350205000968e-05
-3.18406949993424e-05
-1.28783784619151e-05
-2.23179157537206e-05
-2.43246944260629e-05
-2.61998643611394e-05
-2.29236355382126e-05
-1.72615148853534e-05
-2.87333116996287e-05
-3.56378734992909e-05
3.9232643305457e-06
4.56551167770124e-07
-1.9939079300948e-05
-1.38574285080851e-05
5.98564068888102e-06
-1.31073688683678e-05
-2.21468011900825e-05
-1.30335306146439e-05
-3.21798493909206e-05
-1.84283363072505e-05
-1.74829646863631e-05
-2.89854663385038e-06
-3.95679702609005e-05
-2.99334375337811e-05
-8.12674669020776e-06
-5.35795409934115e-06
-8.99821182100494e-06
-3.59689248026214e-05
-1.0173625546456e-05
-3.96732251228668e-06
-2.12625016834292e-05
-3.84959813027335e-05
-2.41516437663703e-05
-1.72624202671045e-05
-1.08180450342843e-05
-3.12731482275686e-05
-2.83394136520311e-05
-1.8840350668408e-05
-2.03227961919549e-05
-8.7594473969461e-06
-1.23296500581828e-05
-1.93707784541421e-05
-1.36989415871828e-05
-1.19817662867172e-05
-1.87583994948283e-05
-1.88926723386147e-05
-2.57746897002313e-05
-3.19512442905935e-05
-2.62185766080513e-05
-4.95640516489433e-05
-3.49949397729317e-05
8.3333400648571e-06
-3.47430095211324e-05
-4.63060950891516e-05
-1.72700179191897e-05
-3.50848773172026e-05
-2.97701990612062e-05
-1.64898011258629e-05
-1.47048043510009e-05
-3.13701114329649e-05
-2.40279137019188e-05
-1.74651763405512e-05
5.61817589544049e-06
-1.46781267970332e-05
-2.83138364475449e-05
-2.6720438435092e-05
-2.38394517199722e-05
-1.31398438362145e-05
-1.44206889061811e-05
-1.4153717170424e-05
-2.50954285862378e-05
-2.62634006032896e-05
-4.24842006100185e-05
-2.79522477658889e-05
-1.90696337885707e-05
-1.95623005070567e-05
-1.21940621710603e-05
-2.63896533751836e-05
-3.04953154559566e-05
-2.30574332921388e-05
-2.08056271232752e-05
-3.07745287195187e-05
-1.50940348911182e-05
-1.10993592093117e-05
-2.29710493480505e-05
-1.77139865618006e-05
-1.02570546339446e-05
-1.26594913702087e-05
-3.10419605013933e-05
-2.76067535596614e-05
-3.06341189865822e-05
-9.67920207716108e-06
-3.37383653388434e-05
-2.23689986138303e-05
-3.15275553929262e-05
-2.29007023931529e-05
-1.99524316380951e-05
-3.31823661005024e-05
-6.84243808750634e-06
-1.42000211842629e-05
-1.2745601812719e-05
-4.47298243260236e-05
-9.61781630494123e-06
-3.22904285721338e-05
-1.47644847868901e-05
-3.53494625578459e-05
-7.52881396164814e-06
-3.67140240411715e-05
-3.05655855504821e-05
-3.70516840504932e-05
-1.87880604563719e-05
-3.28696951957447e-06
-1.13414204139928e-05
-2.25978268944997e-05
-2.85114295826739e-05
-1.01930101040009e-05
-1.6443647736541e-05
-1.2049873271009e-05
-1.0988750245471e-05
-1.81300957938585e-05
-3.26444471461954e-05
-3.07217508733253e-05
-1.64327836282771e-05
-5.34360510437298e-05
-3.3040903750287e-05
-1.55848269821142e-05
-1.80562475685276e-05
-3.06703384645314e-05
-2.09028533272123e-05
-2.29304338721787e-05
-1.03755488405746e-05
-1.45691042306392e-05
-2.97828879358414e-05
-7.92352339671213e-06
-2.34956523758862e-05
-1.32145153188981e-05
-1.01950650058883e-05
-3.22219600558734e-05
-3.27850779804593e-05
-3.18168535380644e-05
-2.22271227066776e-05
-1.3680974494239e-05
2.93671163301561e-06
-9.97222978993721e-06
-3.54252878049954e-05
-3.76895486584903e-05
-8.0166026432688e-06
-1.11864215048908e-05
-9.42446426654428e-06
-3.92065610013966e-05
-2.00728538610216e-05
-3.48457977497961e-05
-1.66942963232455e-05
-1.91127806440863e-05
-7.05773994198064e-06
-2.89083776064443e-05
-2.62236005697174e-05
-1.74482442699058e-05
-1.8904873531852e-06
-1.5754212862226e-05
-2.14481493716075e-05
-2.38048347944642e-05
-1.46804506162041e-05
-5.26872385753461e-06
-2.14994468774782e-05
-4.92403223146109e-05
-1.63290688107535e-05
-5.99186604714587e-06
-1.20084960142416e-05
-2.66401747378099e-06
-3.8006792705272e-05
7.17839886598995e-06
-1.82235117228407e-05
-3.95702381613614e-05
1.21001619007148e-05
-1.1695799858399e-05
-1.52121336316645e-05
-1.24404781780228e-05
-2.45436985726603e-05
-7.66384021826025e-06
-1.17202644020308e-05
-2.6529049566435e-06
-1.55927978680956e-05
-2.86170461713619e-06
-1.18126579887227e-05
-1.12803899956041e-05
-3.33419355407934e-05
-1.3283382725056e-05
-9.68840859749432e-06
-1.64121253041704e-05
-8.90656031435505e-06
-2.92096068362444e-05
-2.72179191563252e-05
-2.14890046157762e-05
-1.93138853641337e-05
-1.10898477266948e-05
-3.93717676601347e-06
-6.75200891187151e-06
-3.09606124353449e-05
-3.47221606535998e-05
-9.70371889633257e-06
-2.04354086551762e-05
-3.52969842277376e-05
-3.10690852184906e-05
-1.45524233141886e-05
-2.93945456014412e-05
-4.20347857876354e-05
-2.12765176613205e-05
-3.05965237988028e-05
-1.39673446696245e-05
1.25741792089074e-06
4.43737897347817e-07
-1.18739387334616e-05
-1.62430125000219e-05
-3.5544568669268e-05
-2.19224199356583e-05
-1.46302390394489e-05
-2.39959495591114e-05
-1.00591406211944e-05
-2.1653655496468e-05
-4.19269718882025e-06
-1.87788871289796e-05
-3.4951797916254e-05
-2.04706539569444e-05
-2.19701676482396e-05
-9.01397998275606e-06
-2.97342169809488e-05
-1.9819759344597e-05
-2.13216654884512e-05
-2.48449018728121e-05
-2.84670263660767e-05
-2.98688760962488e-06
-4.39883485027971e-05
-2.90133425008132e-06
-4.91971963551982e-06
-3.99635405071709e-05
-4.3327750216493e-06
-1.68071848959676e-05
-3.00735459597094e-05
-3.43005442249876e-05
6.61905737482126e-07
-1.31779043994766e-05
-4.48022388886076e-06
-1.9124559270469e-05
-2.37890287807383e-05
-1.69983922294292e-05
3.57501756953812e-06
-7.38809563660628e-06
-1.90492828866984e-05
-2.90873920525538e-05
-3.06438792217585e-05
6.39900149231976e-06
-2.19332511470489e-05
-2.61740483928103e-05
-3.49556512548089e-06
-1.65486444305717e-05
-1.18969014075012e-05
1.26462200281342e-05
-3.17362897484487e-05
-3.11512465201472e-05
-2.6666912914934e-05
-2.51037445395916e-05
-3.55661763579701e-05
-2.62201425376912e-06
-2.38547609958984e-05
-3.20686167380926e-05
-1.71998395380559e-05
-2.68465832722696e-05
-3.31502978310205e-05
-9.22065033167929e-06
-3.16390673260327e-05
-2.19452827925027e-05
-1.72987821149523e-05
1.11174570630228e-06
-2.26258674896467e-05
-1.06562899698376e-05
6.53945231044414e-06
-1.32101431131322e-05
-2.59226682705646e-05
-3.80300911258943e-05
-2.32068945294654e-05
-1.10211741236274e-05
-3.8816584947287e-05
-1.91447410886134e-05
-1.47493347416102e-05
-3.46782231636969e-05
-1.67820880581829e-05
-3.7722815344068e-05
-1.64348434153133e-05
-1.6442606981635e-05
-2.9085141368786e-05
-3.18924740156119e-05
-1.79202455308793e-05
7.50721916040685e-06
-1.8608090216341e-05
-9.15254323382941e-06
-2.70866552302043e-05
-1.73431914847281e-05
-1.6359183669363e-05
-3.36660970828726e-05
-3.19165120705823e-05
-1.02703992773468e-05
-1.97109438270338e-05
-4.28740501243068e-05
-7.87913276718964e-06
2.09607292062972e-06
-4.75899996033969e-05
-2.5410943356227e-05
-1.47646494303011e-05
-8.10217925677935e-06
-2.23098168736911e-05
-3.65930510948498e-05
-1.71628980701177e-05
-6.76935805994292e-06
-3.60096806200991e-05
-2.70054122664764e-05
-1.3089077046147e-05
-4.03327057954689e-05
-3.54034868085002e-05
-2.62729097945342e-05
-1.7527169075199e-05
-5.0930572053297e-06
-7.55288959056806e-06
-3.87195906795582e-05
-1.78014646631897e-05
-2.63272780870982e-05
-2.23585311004668e-05
-2.37824878051696e-05
-1.86889666423026e-05
-3.64733454880295e-05
-3.83668429867208e-05
-2.97472129029526e-05
-2.19087164585828e-05
-1.85365430824782e-05
-4.78495102308686e-05
-1.37299869747275e-05
-1.15215551910586e-05
-1.78010083256002e-05
-2.34458000290232e-05
-3.73872086438176e-05
-1.6303090720108e-05
-2.11854593763731e-05
-2.9138000793711e-05
-2.05738105032861e-05
6.74384546647189e-07
-4.65477070838437e-06
-1.33742250493541e-05
-2.39106830372452e-05
-1.33425744020629e-05
-9.01597896837844e-06
-1.34036105177929e-05
-1.54653577437381e-05
-2.59005425705687e-05
-4.41592449126758e-05
-1.82472492719921e-05
-2.29240480984255e-05
-2.55092507409796e-05
-5.65229249205995e-06
3.07594559345766e-07
-2.28673455897261e-05
-2.39803993887766e-05
-7.79358068055293e-06
-1.41990233252788e-05
-2.87803498421449e-05
-3.17695585779218e-05
-2.48293310349814e-05
-1.74139461128344e-05
-2.20668423392696e-05
-2.19465288450396e-05
-2.12427967007221e-05
-4.64621979531316e-07
-1.90259731685537e-05
-3.88509390951596e-05
-2.91309696358174e-05
-1.56596763711732e-05
-2.23853677838857e-05
-1.4609796444832e-05
-1.73204936576614e-05
-3.87895396016967e-05
-2.35775715293366e-05
-3.07660305354353e-05
-2.0646392762409e-05
-2.12256010733146e-05
-2.26399497004388e-05
-1.0036845613176e-05
-6.53998538606189e-06
-3.540454449933e-05
-2.78489139430418e-05
-2.27611446558311e-05
-6.22769124220452e-06
-2.38762161507342e-05
-2.70034354593829e-05
-1.71307820689169e-05
-3.43897926793453e-05
-3.86066071609899e-05
-1.90460621455777e-05
1.08093503105053e-06
-2.73336231237086e-05
4.51400341916278e-06
-2.4691630475498e-05
-3.77511153120602e-05
-4.17031085790207e-05
-2.84277663410355e-05
-1.45152392346407e-05
-3.35620145952679e-05
-2.29520354005794e-05
-1.35991265399009e-05
-2.87333755649254e-05
-1.32858142666403e-05
-1.07069945742103e-05
-1.31868734473196e-05
-4.47546474988402e-05
-2.80614346766425e-05
-1.57782366046202e-05
-1.77745962293877e-05
-1.43305485318492e-05
-3.62696626092215e-06
-8.4571190845513e-06
-3.00712625637033e-05
-2.42816101039752e-05
-1.80514418866984e-05
-3.25970218763281e-05
-1.13332585534631e-05
-1.74555644264734e-05
-2.71055524255672e-05
7.81165163013161e-06
-3.87461915615479e-05
-4.10229629940124e-05
-6.4799510526625e-06
-2.14959945608612e-05
-3.42787072032984e-05
-3.79081573769153e-05
-1.48685693160921e-05
-3.28087141492263e-05
-3.10292291979626e-05
-1.03676343680308e-05
-2.73952855941021e-05
-1.79351597070614e-05
-3.57760139931351e-05
-2.15132944788317e-05
-1.9436298958465e-05
-3.32900144629287e-05
-3.42969116616404e-05
-2.00289545494088e-05
-8.32452971527399e-06
-1.28705373172897e-05
-1.69673992481402e-05
-1.1685679811022e-05
-1.93359259094883e-05
-3.36312231980554e-05
-2.93732849940197e-05
8.19793102053452e-06
-5.92849102744937e-07
4.47194338834003e-06
-1.76995891679092e-05
-3.05744214106675e-05
-1.94202193475123e-05
-1.53482804459835e-05
-1.15930536174218e-05
-1.42589490698191e-05
-2.39224477476733e-05
2.05170551023463e-06
-2.31538865594989e-05
-2.91322233600273e-05
-2.54609844078719e-05
-2.56228286954684e-05
-2.97366903466832e-05
-2.72012760449754e-05
-1.75220518564482e-05
-4.77591972582237e-05
-2.21553107814914e-05
-2.46553982625949e-05
1.08647818192614e-06
-1.88250717436141e-05
-1.5645375572048e-05
-1.6088065159383e-05
-1.44683909538222e-05
-3.17268299915022e-05
-3.93561491722403e-06
-2.72327773177138e-05
-1.56378921482971e-05
-6.00488783803053e-05
-1.23844396131857e-05
-2.73670215920047e-05
-2.86965533510035e-05
-2.29881426343123e-05
-2.68247168960673e-05
-4.08062857696844e-05
-4.1803151665383e-05
-2.29244444453534e-05
-2.29904725221828e-05
-2.40525028410849e-05
-7.20454117534983e-06
-3.96254365973708e-05
-3.09320194918248e-05
-1.95386956865541e-05
-1.4192496380629e-05
-1.0824425048922e-05
-4.38017965862854e-06
-3.36826363648698e-05
-1.23565965145369e-05
-2.01911052824528e-05
-3.54495885329603e-05
-2.07706284194837e-05
-3.10299700427744e-05
-8.84392393247758e-06
-7.15495008140938e-06
-1.33972542945435e-05
-2.25829202859757e-05
-1.49729033161813e-05
-2.0241585115208e-05
-1.12719340251282e-05
-1.79718296917366e-05
-1.99138447209255e-05
5.88511178709416e-06
-5.05418130409443e-06
-2.32584087162464e-05
-1.4057263225662e-05
-2.40992044292744e-05
-3.24446328091159e-05
-3.30358445016941e-05
-1.16101889928453e-06
-2.51612151469329e-05
-2.8418367098023e-05
-2.53582493408256e-05
-1.12266758826676e-05
-3.35374305726898e-05
-3.5202907264432e-05
-4.95580213092967e-06
-1.06959935574337e-05
-1.26727728366384e-05
-2.06923316162882e-05
-5.10922967856182e-06
-3.46568263548911e-05
-1.45869969694335e-05
-2.77331282895588e-05
-2.70184628399776e-05
9.76581751608278e-06
-1.36224519286308e-05
-2.88217590076154e-05
-1.483998489093e-05
1.99015764193567e-05
5.39457756809805e-06
-2.85572368039057e-05
-5.11778792027808e-06
-2.73819244147113e-06
-1.60225480079677e-05
-2.56741790362733e-05
-1.5484729785967e-05
-3.50073129357749e-05
-3.53605019866681e-05
-1.0127032482173e-05
-3.57220404899601e-05
-1.29013493548584e-05
-1.53790757730165e-05
-1.12028923624345e-05
-2.84471390964163e-05
-9.45267735108752e-06
-3.76577862032187e-05
-3.41661281605277e-05
-3.24029514079728e-05
-9.53984456377793e-06
-5.83176065074678e-06
1.32144800819932e-06
-3.58440568448102e-05
-2.70768412446356e-05
-4.04519300479911e-05
-3.44461835485919e-05
-1.91135008966843e-05
-3.11123330330702e-05
-1.78604798763481e-05
-3.34226096633222e-05
-4.1599016290791e-05
-4.18134090595959e-05
-5.72268423136092e-06
-1.66479000550671e-05
-4.00923184820869e-05
-1.51710019511526e-05
-1.80311339965161e-05
-4.54409532509009e-07
-3.57851599759992e-05
-2.45297678191049e-05
-2.22234436563499e-05
-2.90923034969743e-05
-1.41500064049177e-05
-5.55492391345911e-05
-1.14603671638734e-05
-1.10497862700994e-05
-8.38375266097082e-06
-2.96298769703499e-05
-1.68068539896207e-05
-1.63245353623154e-05
-1.82238830658938e-05
-2.43369376383341e-05
-1.14453319063845e-05
-3.12376387345292e-05
-2.64320050881223e-05
-2.36666143839342e-05
-4.07011747868641e-05
-1.61512769265737e-05
-2.73008930907522e-05
-4.47029949564624e-05
-1.41794913830475e-05
-1.91536700954964e-05
-1.45273563075519e-05
-2.09229406393316e-05
-2.41695633283803e-05
-2.52002815636475e-05
-3.25168391952166e-05
-2.0718080576746e-05
-2.24337385565584e-05
-2.39138579316538e-05
-9.15395229039386e-06
-1.51598797297121e-05
-2.0650078127442e-05
-5.63748000875e-06
2.40275927073086e-06
-1.237084406847e-05
-2.16819271551382e-05
-1.97177832675536e-05
-2.24580080948409e-05
-2.38617396385502e-05
-1.54932319905543e-05
-1.66946118410252e-05
-1.09112047543024e-05
-2.42851539371818e-05
-3.91968200705925e-05
-2.84985991446304e-05
-4.2102722118553e-05
-1.22310797976485e-05
-2.34823348346855e-05
-2.72919907969956e-05
-3.02979976132126e-05
-2.38179884339924e-05
-2.14360327830679e-05
-2.21028199750513e-05
-2.49555006392892e-05
-3.73152110458038e-05
-4.19700757603604e-05
2.27724313112462e-06
-3.21306937424612e-05
-2.26966962475633e-05
-2.23562330833555e-05
-4.76631674490554e-06
-1.04198569347245e-05
-4.20969676901285e-05
-2.60192207653781e-05
-5.81630072000508e-06
-1.20609073265811e-05
-7.14133130100107e-06
-2.23731553143908e-05
-4.16777231574262e-05
-2.49130535295128e-05
-3.3139261521992e-06
-2.31068688568337e-05
1.85414111138412e-07
-2.90284897976456e-05
-2.32161749638597e-05
-1.55281641715928e-05
-3.02284808625776e-05
-1.31235399919774e-05
-2.7510381625623e-05
-3.55526240893005e-05
-1.49827571740344e-05
-1.6264931549106e-05
-1.36615875343439e-05
-1.02284826804773e-05
-3.28690606806269e-05
-2.12983758991567e-05
-3.18744567605337e-05
-2.06854173555444e-05
-1.03525821137916e-05
-1.81569243207808e-05
-2.40111640997095e-05
-1.55731534747744e-05
-2.7861662353549e-05
-1.89913709710999e-05
-1.78134512504393e-05
-1.75229892425882e-05
-2.037774644375e-05
-4.88594543675318e-07
-3.35320443555974e-05
-4.7848310160495e-06
-9.85598262442187e-06
-1.9976389191043e-05
-3.28310535228644e-05
-1.81340507316419e-05
-2.34254919473733e-05
-3.87217436817873e-05
-4.00379288686999e-05
-6.65565138942427e-06
-8.54850940869542e-06
-2.98531470490779e-05
-8.49413830502475e-06
-2.30515492687624e-05
-2.31623298949442e-05
-3.66304579596215e-05
-4.15841404346485e-05
-1.86943274525411e-05
-5.63903994461761e-06
-1.43537645869395e-05
-2.39399681010042e-05
-2.42067647634191e-05
-1.53799194827904e-05
-1.64777892377188e-05
-2.38347849640479e-05
-2.10680812298725e-05
-2.32074843603471e-05
-1.55330474429988e-06
-1.76922917470147e-05
-1.55862024481437e-05
-2.40262203497421e-05
-2.55205694701858e-05
-3.39927289644802e-05
-2.50334147064823e-05
-1.46259006385959e-05
-4.87763374597922e-06
-2.14283331093527e-05
-2.48509859596181e-05
-3.13320433481589e-05
1.17574796717863e-05
-1.92941979073623e-05
-1.49970267522975e-05
-3.71576385926907e-05
-3.87579097977504e-05
-1.38123733764414e-05
-1.16042420480613e-05
-1.27164023867287e-05
-1.83889493342927e-05
-2.15394531234559e-05
5.95288310429361e-06
-1.99702953992368e-05
-1.00720573331481e-05
-1.87593254013354e-05
-5.68591657638823e-06
-1.53389188225419e-05
-3.55610748823266e-05
-3.20284523779128e-05
-3.48921747935436e-05
-1.5019575994389e-05
-3.27044659066368e-05
-3.6967192008319e-05
-3.52589772679212e-05
-9.30549537502531e-06
-5.07053608581641e-05
-2.84720677922179e-05
-3.14414280071478e-05
1.05386706992705e-05
-4.67828102050454e-05
-1.53880123568591e-05
-2.52672099596622e-05
-2.28990701886508e-05
-3.38844318737628e-05
-2.18736760207257e-05
-1.83653102893703e-05
-1.27386518374787e-05
-1.60281320676421e-05
-1.66184538607562e-05
-2.6014553950789e-05
-4.83944514083519e-05
1.30172676902094e-05
-2.50647292436059e-05
-4.03067436712718e-05
-2.92128464159857e-05
-3.51904776507504e-05
-1.67774599573297e-05
-1.88440066450029e-05
-2.2642131106184e-05
-2.81681660002948e-05
-1.58752934952969e-05
-2.55574264124564e-05
-4.73863735130325e-05
-1.08917845293576e-05
-1.96893885446188e-05
-2.64719397794925e-05
-2.45619805891453e-05
-1.94565187483406e-05
-1.02171239794703e-05
-2.21492810623392e-05
-4.88797530277075e-07
-9.55317554349585e-06
-3.49195401640051e-05
-2.2626565347758e-05
-2.59963816094519e-05
-9.078553492406e-06
4.27265082714821e-06
-1.63385177284991e-05
-2.80009354544357e-05
-1.06464982559285e-05
-3.35758701426088e-05
-9.41412092744525e-06
-3.10899008151391e-05
-9.3510999781883e-06
-2.93356360626702e-05
-3.56581563374136e-05
-3.33181428469945e-05
-4.1432384482067e-05
-1.23657758015361e-05
-2.94590533488818e-05
-1.96086692973273e-05
2.24546274887897e-07
-1.40456895073275e-05
-2.50810774182667e-05
-3.81030177495454e-05
-1.32220509807589e-05
-2.14590372057703e-05
-2.5631289561828e-05
-1.32799997652723e-05
3.41861589276094e-06
-1.53282916136894e-05
-3.53549961637402e-05
-3.40270130238781e-05
-7.65434823801962e-06
-2.16677241421916e-05
-3.54222692832764e-05
-2.79914930157608e-05
-4.26174795164418e-05
-1.52162765324628e-05
-4.49405334323395e-05
-2.20119989843232e-05
-2.847547758189e-05
-1.84604299285498e-05
-3.02634218675141e-05
-3.01517380012811e-05
-2.72300962520014e-05
-9.74494848351294e-06
-3.54684264509105e-05
-3.12187824143227e-05
5.46813471488141e-06
-4.18344494602924e-06
-8.73054453002428e-06
-1.86309272161689e-05
-2.5945220411879e-05
-1.79142255744727e-05
-4.2236300511738e-05
-1.4453411136607e-05
-1.8439030760834e-05
-1.67475058326682e-05
-3.28602505470431e-05
-2.59944761301372e-05
-1.7758179646641e-05
-1.74958635206923e-05
-2.82811860422089e-05
-1.18798709136298e-05
-3.29429163231925e-06
-1.91300234202119e-05
-2.69327012518173e-05
-3.99306537269621e-05
-1.72580147341227e-05
-3.59430108744423e-05
-2.98403275331787e-05
-4.13459830231651e-06
-2.18399942868238e-05
-1.85457015584787e-05
-1.27657485969515e-05
-1.54576029778865e-05
-3.18901298126168e-05
-1.29996191205983e-05
-2.07718518246579e-05
-1.64861519950716e-05
-1.16841680968574e-05
-6.59675804852883e-06
-3.7911114164829e-06
-1.92257395545852e-05
-4.00026837523714e-05
-1.88682415720185e-05
-1.30523829230442e-05
4.38129809104962e-06
-8.73077095502325e-06
-1.69094537394561e-05
-3.83519382058917e-05
-4.98436597927109e-05
-3.66019099298641e-05
-1.58224197973657e-05
1.14151217731412e-06
-1.15964610812999e-05
-1.90046889755308e-05
-2.17567082565316e-05
-2.9392334336089e-05
-3.11544056867421e-05
-1.21409790732831e-05
-1.22383980546683e-05
-2.41634292542157e-05
-1.46667098003871e-05
-3.37224734809936e-05
-3.28095022139473e-05
-1.4582607798197e-05
-3.088750674556e-05
-2.08785946044417e-05
-2.36658763474605e-05
-2.93130349479386e-05
-4.1468348832912e-05
-4.86437161013191e-05
-1.86165948187932e-05
-2.24015891423492e-05
-1.80411119133342e-05
-3.01327083554833e-05
-2.78037957336984e-05
-1.23387861978941e-05
-1.49425520474003e-05
-2.68909402684629e-05
-2.90223196374381e-05
-2.04977800731983e-05
-2.28140270825489e-05
-3.61515336653135e-05
-4.26050973586004e-06
-1.10914435177582e-05
-1.50526615012114e-05
-2.38990413803536e-05
-1.52837429527911e-05
-2.82762788543432e-05
-3.60055841090454e-05
-2.39110155952552e-05
-2.04769352432846e-05
-1.54233212908705e-05
-1.37488744850374e-06
-3.33293124065913e-05
-1.77529970080458e-05
-3.8721320953032e-05
-1.09841345188317e-05
-1.49067554709074e-05
-3.71698016365608e-05
-3.31482233889339e-05
-6.08138346156853e-06
-4.15784083300805e-05
-1.95453409848214e-05
-1.05320885745664e-05
-1.85254261072897e-05
-4.67634874057636e-05
-5.13698269388863e-06
-1.33736767748133e-05
-6.86521529482048e-06
-2.60130306076287e-05
1.11120550974969e-05
-7.65356476992317e-06
-1.08146127399271e-05
-3.45906615833207e-05
-3.29170995009762e-05
4.77278809780551e-06
-2.87448187618098e-05
-1.90576344064008e-05
-1.82106864555004e-05
-1.9352917508245e-05
-1.5570809632197e-05
-2.93026300316849e-05
-2.40961063806907e-05
-1.97282389620459e-05
-1.76862456713112e-05
-4.45228611759112e-05
-4.28905047001642e-05
-1.45651461127109e-05
-1.45891922004726e-05
-1.74108558006751e-05
1.00159558762498e-05
-2.12929978248427e-05
-1.7395203209035e-05
-2.0407611866181e-05
-1.25279645665941e-05
-2.63019317671932e-05
-1.46914996202568e-05
-3.32307691978109e-05
-2.78715752190214e-05
-2.89360193626853e-05
-3.23042187027594e-05
-1.40064116266577e-05
-1.17515761249583e-05
-1.51623475422925e-05
-6.82190700288316e-06
-2.57588801725351e-05
-1.41663843341233e-05
-3.36544461859323e-05
-2.04709576103019e-05
-1.85559833951686e-06
-1.78258814850714e-05
-1.69094833669716e-05
-2.66345440402723e-06
-3.91359719014717e-05
-6.21477914094179e-06
-4.48272630898147e-05
-1.97916968338645e-05
-2.42449024016825e-05
-6.56886994235239e-06
-2.41667003648943e-05
-1.77797144078603e-05
-2.50955366097656e-05
-1.29638304292534e-05
-2.88334632892513e-05
-1.79147257334191e-05
-3.20173428540659e-05
-1.96408396218316e-05
1.56054436822519e-08
-1.79550896064731e-05
-8.56614008240569e-06
-1.19394887145014e-05
-7.04594631202764e-06
-2.60017919344709e-05
-4.45672641886075e-06
-2.11262148705449e-05
-3.25900483472325e-05
-4.07838388211316e-05
-3.93825467365617e-05
-2.52556566697573e-05
-2.88864279464959e-05
-2.0215130514178e-05
-2.21656177155757e-05
-2.14665718978639e-05
6.76745021258391e-06
-1.91594370501255e-05
-1.57640079549697e-05
-8.02507000630105e-06
-2.69214998812515e-05
-2.36855943598875e-05
6.3845854302819e-06
-2.30173877642769e-05
-2.85276264407559e-05
-3.53856698391318e-05
-3.68239658798397e-05
-1.26097531572636e-05
-4.11517763723085e-05
-3.76457675810154e-05
1.82239857682394e-06
-1.38625988774231e-05
-2.2406188482368e-05
-3.50866982690022e-05
-1.52791186914179e-05
-2.90610548774311e-05
-2.94967653589732e-05
-5.59198311969317e-05
-2.83813719781065e-05
-1.66714673141114e-05
-1.03832001493344e-06
-2.4455384277319e-05
-2.81960971869487e-05
6.74871471415167e-06
-2.81576694640677e-05
-7.57490036943434e-06
-1.30676604883243e-05
-3.84295804583477e-05
-2.50632026287872e-05
-2.23275359667199e-05
-1.88767405548565e-05
-2.80368938607074e-05
-2.27727146126213e-05
-1.13793627327844e-05
-4.90611851588896e-06
-2.0306385257286e-05
-5.2514675328776e-06
-2.83303729838807e-05
-3.75299835831055e-05
-3.89171787600932e-05
-2.10279827182344e-05
-2.68960985622952e-05
-4.08831412487594e-05
-2.09568336294508e-05
-7.12541438528998e-06
-3.07637549464837e-05
-3.88637646548596e-05
-1.07294695725138e-05
-2.65208951120251e-05
-2.26820434013934e-05
-2.13700828603276e-05
3.39565577478001e-06
-1.78368664630812e-05
-2.10620393682644e-05
-6.96611641502764e-06
-3.65781210747348e-05
-2.49096125230671e-05
-9.52310550163815e-06
-2.21925918080339e-05
-8.3456549459145e-06
-4.33717529582332e-06
-8.79692994638741e-06
-3.59974101775899e-05
-1.34335834440179e-05
-3.02192394964281e-05
-3.18455835188789e-05
-2.3932336146675e-05
-1.10736305511176e-05
-3.52865026298777e-05
-1.31063320659708e-05
-1.19820103077157e-05
-2.82589021863272e-05
-9.43325183521295e-06
-3.07878330449923e-05
-1.67613322293704e-05
-2.65801861804169e-05
-8.9236809033133e-06
-4.33488191726599e-07
-3.86978380849035e-05
-2.21652190282994e-05
-5.74717413067422e-06
-2.12240154758297e-05
-3.63859837756113e-05
-3.90262090586524e-05
6.35823860759071e-06
-2.47860483045052e-05
-2.79168125486556e-05
-1.65703335916318e-05
-3.70900674331876e-05
-1.75535780741934e-05
-3.03286911151607e-05
-8.29102661993808e-06
-1.98817469630768e-05
-3.23750332167133e-05
-6.78760425329629e-06
-1.99952137532596e-05
-1.60184436584167e-05
-1.97284739968875e-05
-1.11738285000266e-05
-4.70511353895226e-06
-2.55577521006869e-05
-1.61161856635329e-05
-1.44580536111038e-05
-3.03076668602238e-05
-2.65297885832218e-05
-2.49413061925107e-05
-2.4497142698769e-05
-1.06427987145898e-05
-1.97607966358696e-05
-1.22698548548773e-05
-1.83939207341528e-05
-2.97411063771934e-05
-2.32968244236152e-05
6.58220719663174e-07
1.36821847270046e-05
-3.12710602526801e-05
-1.06331089286803e-05
-1.42502471334061e-05
-3.00953792541784e-05
-3.20746453626281e-05
-2.26196360040293e-05
-2.53096047944658e-05
-2.37655226537172e-05
-3.30411503690098e-05
-9.2020143184508e-06
-1.71776436838877e-05
-2.58563158619672e-05
-2.78043802101791e-05
-3.26161860363335e-05
-1.09389756409079e-05
-2.93657131734515e-05
-3.98904200503398e-05
-3.83378994400284e-05
-2.95188855730785e-05
-3.89660702162723e-05
-1.82256896622854e-05
3.89076809481062e-06
-3.35283711625293e-05
-1.59507430209425e-05
-3.21742965565708e-05
-5.46653643578137e-06
-1.23328575892553e-05
2.16784573446607e-05
-2.98268644422512e-05
-1.24835841355887e-05
-2.02887940590503e-05
-3.00809086701928e-05
-1.86512210283009e-05
-1.75597112159007e-05
-2.89653862474022e-05
-5.09383901353865e-05
-1.9624253274842e-05
-2.29631017815259e-05
-3.29092097110096e-05
-1.63436370853173e-05
-1.2554921227846e-05
-1.04702310452262e-05
-4.16632190692329e-05
-1.51721655207777e-05
-2.15008858660755e-05
-1.38034449211602e-05
-7.04003553739481e-06
-2.39171485373987e-05
-4.13576380637128e-05
-1.28173394178786e-05
-1.84230077461015e-05
-3.01726044072768e-05
-2.41962912167063e-05
-2.74405144053462e-05
-5.1102460600164e-06
2.54950493165838e-06
-7.36800139072683e-06
-4.58532450800661e-05
-1.82195947715393e-05
-2.45735569523526e-05
1.78253926693376e-06
-2.41450308069285e-05
-3.47714974493682e-06
-6.53023598975304e-06
-4.63085083035439e-06
-2.2339857382826e-05
-2.07552179647554e-05
-9.99015098028042e-06
-2.01748666113441e-05
-1.06945550438994e-05
-1.78605047957752e-05
1.26330882041172e-05
-1.05860466551798e-05
-2.96661926478023e-05
-6.75557428142645e-06
-4.4600997148639e-05
-2.45261574436073e-05
-1.02437609784592e-05
-2.66732454017899e-05
-3.43567127380326e-05
-3.61514521302097e-05
-5.38153936530225e-06
-1.71222143359083e-05
-2.17627655172706e-05
-2.45109537476924e-05
-3.40780760554483e-05
-4.92451157445883e-05
-2.5752499287262e-05
-6.83824782734968e-06
-2.64371485021184e-05
-4.13591199815185e-05
-1.56895911585708e-05
1.90019004343594e-06
-1.13609217214685e-05
-1.87279777071518e-05
-3.89303175885956e-06
-3.17206851885834e-05
-9.6949825779712e-06
-2.77461257261706e-05
8.43392994891487e-07
-8.96825877154475e-06
-2.02003077223916e-05
-1.20779870570345e-05
-2.04099648031251e-05
-1.04545171516243e-06
-4.37876199525738e-05
-3.49314996655679e-05
-2.91107488217879e-05
-2.21062484852881e-05
-2.79375173887698e-05
-8.64091236446923e-06
-1.84724586027312e-05
-3.11889842805398e-05
-3.11859095723684e-05
-1.06497481114657e-05
-1.93675928915756e-05
-7.45601774029527e-06
-2.83765277359334e-05
-3.48017558804662e-05
-2.38602150733629e-05
-3.40091698929099e-05
-4.27082773550973e-05
-1.66637199298951e-05
-1.53080283637686e-05
-2.55401570339193e-05
-2.27966796873058e-05
-1.12899179075834e-05
4.7645427837128e-06
-1.36233195955664e-05
-3.2382560235324e-05
-1.95614260448493e-05
-1.14055355946762e-05
-1.18591406622255e-05
-1.67754236372652e-05
-2.83272909966065e-05
-2.49223359218599e-05
-3.08938967358416e-05
-2.71662601772059e-05
-1.85914260547744e-05
-5.98459191548912e-06
4.59047574195969e-06
-2.81114454803807e-05
-1.16552473413294e-05
-2.68726553071273e-05
-1.07524970518225e-05
-6.19987846781029e-06
-1.52179728420787e-05
-8.92565381988165e-06
-4.08595732015565e-05
-2.85416284789186e-05
-2.29315313224189e-05
-2.94049945229265e-05
-3.42298483750302e-05
-2.67055478148342e-05
-1.06459267727458e-05
-1.34458505481014e-05
-2.80700973054685e-06
-2.19998629316934e-05
-9.82801879226401e-06
-1.02763984728894e-05
-2.14679938339914e-05
-1.18969473479267e-05
-3.06374166365542e-05
-3.45273223739341e-05
-3.16973467634688e-05
-2.86798338150394e-05
-3.82862484006725e-05
-2.37758912428451e-05
-1.02729651140359e-05
-9.68027651690056e-06
-1.77123805715347e-05
-3.1970388395073e-05
-2.78178369951409e-05
-4.25176038710212e-05
-6.00096166989903e-07
-2.21790184433616e-05
-5.08390668214398e-05
-2.13078382691829e-05
-3.94987782245339e-05
-1.60103868021362e-05
-1.34832926381728e-05
-6.02201803301841e-06
-2.72753332593208e-05
-1.04476237812571e-05
-1.23457095563967e-05
-7.61921863220792e-06
-2.15417068546394e-05
-1.17187649156593e-05
-1.58787759064731e-05
-2.02805272011109e-05
-3.72555035096001e-07
-3.86131115786217e-05
-2.57130467480441e-05
6.96846219332442e-07
-1.37192677161956e-05
-4.83296253619255e-05
-1.65947494410502e-05
-1.14603197860781e-05
7.8854849511179e-07
-2.29895268511721e-05
2.79629035990947e-06
-2.16180929885658e-05
-4.05256239714997e-05
-3.16786800907944e-05
-1.91310115882699e-05
-2.95503537998022e-06
-3.34243213338213e-05
-2.27967576168538e-05
-7.08910502765905e-06
-2.7239350546941e-05
-6.08050078039709e-07
-2.90143238660578e-05
-1.09670572873117e-05
-2.9675234916569e-05
-4.2174295036616e-05
-2.87037161947013e-05
-3.04443824512588e-05
-1.84861735460776e-05
-3.06961378091758e-05
-1.32154018785552e-05
-1.28194954934723e-05
-2.32312266238111e-05
-1.68003429508753e-05
3.58068528449558e-06
-3.91060657256853e-05
-3.89883960938165e-05
-2.41227357410474e-05
-2.36330316625124e-05
-2.41686637886836e-05
-2.50994099921896e-05
-1.6769355943362e-05
-2.46554362167819e-05
-1.65461028928874e-05
-2.31916198282049e-05
6.79958917158332e-06
-2.91640338656027e-05
-4.06707405776116e-06
-2.02852682921075e-05
-2.69247782659576e-05
7.12358402957878e-07
-1.02857141313553e-05
-1.09683102056192e-05
-1.99163216285614e-05
-4.24860518679971e-05
5.4370523602293e-06
-1.36062967682016e-05
-1.44342457079503e-05
-1.34069323413263e-05
-2.34491537502571e-05
-5.32871204903573e-06
-1.57223222774585e-05
-3.17153535556076e-05
-1.48055154424006e-05
-2.66633966373625e-05
-4.44548565476514e-06
-2.35971351605876e-05
-5.32237893267808e-06
-4.34598994004439e-05
-3.41021317011617e-05
-6.93895217174778e-06
-1.16902114740238e-05
-2.80502968084488e-05
-9.39336830538445e-06
-3.23575779199027e-05
-3.78294769837376e-06
-1.28122498614278e-05
-4.68389497117622e-05
-1.87191719878871e-05
-2.9760671225429e-05
-2.49347088892434e-05
-4.47462286724644e-06
-6.77857166783022e-06
-7.23552955473693e-06
-2.48158901042738e-05
-1.49645421383807e-05
-2.05544991763327e-05
-3.35279055594176e-05
-6.8548706351257e-06
-2.50761599338192e-05
-2.42305273956094e-05
-7.78762056755093e-06
-1.42392663887582e-05
-2.64098935788942e-05
-9.72761186622362e-06
-1.67480818272516e-05
-1.52955509940447e-05
-1.68830376306805e-05
-3.40886230039867e-05
-1.66792901492247e-05
-1.94374986525345e-05
-1.33583761718031e-05
-1.16022475647816e-05
-1.52692835284489e-05
-1.67555206228526e-05
-1.91816517654805e-05
-3.23451605276297e-05
-7.81647636453677e-07
-3.13778984973893e-05
-1.96421298169207e-05
-1.82502743338607e-05
-4.74874669486816e-05
-2.32318447671904e-05
-1.98378184883301e-05
-2.06809283124583e-05
-3.45886637108059e-05
-6.97692684500088e-06
-1.99075375681205e-06
-2.19468025807098e-05
-2.78246663504298e-05
-2.21690470153055e-05
-2.78999460596258e-05
-2.10112076000791e-05
-3.4400564357581e-05
2.16207750774737e-06
-3.21983572039457e-06
-8.72701861859028e-06
-4.74367214940424e-08
-4.7520781246467e-05
-2.2191006340437e-05
-1.52520256586646e-05
1.29282523910014e-05
-2.58824729979086e-05
-3.85795697328786e-06
-1.74787511275522e-05
-2.26472074683795e-05
-1.90870617347808e-05
-1.59973059412408e-05
-2.25934838529756e-05
-1.88091161528726e-05
-1.82331639756908e-05
-7.32168155442092e-06
-4.50694968164242e-05
-3.82282494148988e-05
-1.23655279721987e-05
-1.38049368425166e-05
-3.39163314345029e-05
-3.8718681948902e-05
-2.25202793432827e-05
-7.63275478920484e-06
-1.22710470564151e-05
-2.88520029515903e-05
-3.29762339878625e-05
-1.87173793484613e-05
-2.07424854290956e-05
-6.05240502731326e-06
-2.34491297592367e-05
-3.82800399740942e-05
-2.12242671159212e-05
-4.1968467829299e-05
-3.51059872233553e-05
-9.31077264650811e-06
-2.52501524200716e-05
-1.30299168385742e-05
-1.81092138312265e-05
-3.13278722942048e-05
-2.15286505939666e-05
-3.34291241275038e-05
-2.08361827873287e-05
-6.287956620225e-06
-8.75771054437758e-06
-3.58198899518444e-05
-1.72025624572863e-05
-1.55175073233285e-05
-2.70432186893214e-05
-2.40126623339187e-05
-3.68510806536104e-06
-1.54008817127354e-05
-1.11705929599409e-05
-2.81738930877574e-05
-1.8337763442692e-05
-2.50717725662174e-05
-2.07723991280385e-05
-3.33185661306355e-05
-9.83893015932427e-06
-2.23068393241311e-05
-3.35012193607484e-05
-1.26212875809326e-05
-8.82622368259036e-06
-3.43353343497988e-05
-1.93879713073046e-06
-8.18936081768586e-06
-1.88654693812296e-05
-1.32999840875045e-05
-2.37542852296839e-05
-1.01358353894434e-05
-1.50074538124978e-05
-3.39909313861467e-05
-2.09023813809553e-05
-1.16044939760456e-05
-1.96635190350265e-05
-8.18790527515921e-06
-1.07279309670042e-05
-2.16462160270926e-05
-1.87560276428104e-05
-1.68369913904484e-05
-2.56347598060857e-05
-1.86012786593318e-05
-3.66091804499593e-05
-1.8356501586529e-05
2.27753865290244e-06
-4.02451920443875e-05
-8.88121450751405e-06
-2.74969437317231e-05
-1.24844773172029e-05
-1.33066513395036e-05
-1.63438769648586e-05
-1.86143658798609e-05
-2.06339742509935e-05
-3.11855238500856e-05
-2.19250140536617e-05
-2.89898466500123e-05
-1.95051804460865e-05
-4.37643861254415e-05
-2.90413656412654e-05
-1.32560185485353e-05
-2.50415001040372e-05
8.18251290976852e-07
-3.27892013250704e-06
-2.5787696371379e-05
-2.28235985875105e-05
8.20627348625993e-06
-4.23379950825939e-05
-5.34256041816406e-05
-2.3917144376517e-05
1.21457623356359e-06
-3.9935155635619e-05
-2.60102105423652e-05
-1.45994572408832e-05
-3.31579351754347e-05
-1.41629123321321e-05
-1.84847477423559e-05
-2.29207999442777e-05
-7.23568858553418e-06
-2.29277451344598e-05
6.63895502333201e-06
-1.74627943131495e-05
-1.87931338870137e-05
-3.04908188312942e-05
-1.92575241752172e-05
-3.65118923057294e-05
-1.02983560689991e-05
-1.60648989393711e-05
-3.53619183894816e-06
-7.2493924698717e-06
-2.56127358055168e-05
-6.40673075450959e-07
-1.95318997575144e-05
-2.58646363573831e-05
-2.69939356447683e-05
-2.62931142127192e-05
-1.81785084479913e-05
-2.19956739566914e-05
-1.05275495465673e-05
-2.80788329672106e-05
-1.57508178133973e-05
3.7005395964403e-06
-1.84040129850435e-05
-2.36515708218224e-05
-7.60315037256077e-06
-3.2608276819658e-05
5.91321937188265e-06
-3.1490258657498e-05
-1.77401721122247e-06
-4.23984581292679e-06
-1.88961108423608e-05
-2.88676233687964e-05
-3.68403210113344e-05
-1.96193087679874e-05
-3.80551179778503e-05
-6.56887075087142e-06
-2.53590235815693e-05
-3.67597614622511e-05
-2.38279024015836e-05
-1.53681762504302e-05
-2.45188890721989e-05
-5.72022221594922e-05
-2.4285734868369e-05
-3.34259073260955e-05
-3.57380557483075e-05
-1.46162861142665e-05
-2.77559489924458e-05
-1.28016513732421e-05
-1.98585809120718e-05
-2.45189441990739e-05
-2.55018237481261e-05
-3.25847419004233e-05
-9.64649238105241e-06
-2.49841375828029e-05
-1.97040369504381e-05
-4.36535452839156e-05
-1.38596739429132e-05
-3.72108703022846e-05
-1.26397965407332e-05
-2.04123752652328e-05
-2.3713068195834e-05
-4.4028910923846e-06
1.93795963875445e-07
-2.27472361237773e-05
-2.54189836960303e-05
-2.19035564400571e-05
-1.47500250886667e-05
-1.71670378346758e-05
-3.47592835893192e-05
-9.23039584771393e-06
-3.3107761335944e-05
-1.42552109345846e-05
-3.06571295266464e-05
-3.06223502196541e-05
-2.75496914769987e-05
-1.33413548849147e-05
-4.07208731917861e-05
-1.79363881243901e-05
-4.63538410390302e-05
-2.03364911604498e-05
-2.46443130789632e-05
-2.30169072058853e-05
-2.86728790222057e-05
-3.60809234758807e-05
-1.18136927802143e-05
-2.14525274667122e-05
-2.48769983468238e-05
-1.19574302826393e-05
-1.1900413459196e-05
-2.1119104523077e-05
-1.45957542470722e-05
-2.07331949770947e-05
-2.26342764241553e-05
-2.93319553282742e-05
-5.79671510342471e-06
-1.40233519227017e-05
-3.23810813181335e-06
-1.27532687858227e-05
-2.6969640638954e-05
-3.94956110536973e-05
1.15318698833682e-05
-2.26445507085874e-05
-1.06800974554248e-05
-1.2846114933518e-05
-2.35115992022537e-05
-1.04504554024395e-05
-2.98566141795415e-05
-4.14730177231668e-05
1.74822314910028e-09
-3.26398794445575e-05
-3.80438720326112e-05
-4.89026169367146e-05
-1.06962105871701e-05
-1.74298452017203e-05
-2.19722832193217e-05
-2.84024130626563e-05
-2.27397002262476e-05
-5.51201331751727e-06
-2.19694808789599e-05
-1.64435505394664e-05
1.15106975385947e-05
1.31213021982435e-05
-1.79575326679926e-05
-1.31658455966924e-05
-1.13030439920665e-05
1.98249646252615e-07
-2.97098049484523e-05
-2.15266846941174e-05
-3.1042297942503e-05
-1.73935095664097e-05
-1.91474693784882e-05
-3.37369262727455e-05
-3.36660573047128e-05
-1.49558321014509e-05
-1.15547349823689e-05
-1.95854081215653e-05
-1.82225229689731e-05
-4.09425457611065e-06
-2.12457988865214e-05
-2.44104766620594e-05
-2.30894493909509e-05
-2.41277744901681e-05
4.06398984769248e-06
-6.89753408802371e-06
-2.66806563888381e-05
3.79858058759139e-06
-1.69304080279409e-05
-2.70375178252618e-05
4.36388890541098e-07
-1.69772608099116e-05
-8.47326981676346e-06
-1.98108294418073e-05
-4.61409793189582e-05
-3.46189223541666e-05
-4.34788685414413e-06
-1.68932167220832e-05
-7.45792529103138e-06
-2.72128640884194e-06
-3.41644728062482e-05
-2.53273999294962e-05
-1.30407791610103e-05
-1.50514531638094e-05
-2.4510293563315e-05
-2.30615530411016e-05
-4.10722295584454e-05
-1.03786594094316e-05
-9.14118556852954e-06
-2.82258581028531e-05
-1.31597210939424e-05
5.93458747653057e-07
-3.15925047529497e-05
-3.34461320749584e-05
-2.33801731960458e-05
-1.15566062968216e-05
2.64522802664589e-06
-1.57508692961835e-05
-4.17852740141228e-05
-8.52182478754599e-06
-2.47358009012836e-06
-2.86785196405017e-05
-4.16543620251106e-05
-2.68774793780856e-05
-1.75893386512557e-05
-1.08305646285802e-05
2.38925889976739e-07
-2.35641326291127e-05
-1.30796369860137e-05
-4.23451423458971e-05
-1.85062628667069e-05
-1.85141210020863e-05
-3.41405277541679e-06
-2.74207891679606e-05
-3.53102839898407e-05
-9.74546265292145e-06
-6.85202372511366e-06
-6.18574625047174e-06
-1.1572320516028e-05
-3.97026832058339e-05
-2.29957083334436e-05
-1.33481436648117e-05
-6.32182581438878e-06
1.20746469496698e-05
-3.47474591612636e-05
-1.65290938966277e-05
1.71192190533838e-06
-2.47636990053345e-05
-3.17842978230703e-05
-9.81352228511476e-06
-3.67496807414483e-05
-2.18960045265451e-07
-3.09656594962383e-05
-3.41990424846155e-05
-3.37905331969372e-05
-3.21934794932964e-05
-1.35863147446706e-05
2.36917684034007e-06
-8.34743089734596e-06
-2.05101601238172e-06
-1.63068729385056e-05
-1.35495586667264e-05
-1.77410223145533e-05
-1.82734352238135e-05
-8.07929144344551e-06
-1.39677550772712e-05
-2.37609168004667e-05
-1.73220209935216e-05
-1.78262584305387e-05
-3.34503826106979e-05
-2.37048343323999e-05
-3.61591162533033e-05
-2.3671748454299e-05
-1.91145990361327e-05
-4.82400433650336e-06
-1.13385202974504e-05
-8.87302039795859e-06
-3.97273858771357e-05
-1.10554021109367e-05
-2.25468085236069e-05
-5.25755164294307e-06
-1.64049008692393e-05
-1.74311202478351e-05
-6.87502167053264e-06
-2.86120282533615e-05
-1.90103064308982e-05
-3.70580145241398e-05
-1.35935719872596e-05
-3.24533302914667e-05
-8.95425202775825e-06
-2.45234551094192e-05
-2.75660085274893e-06
-2.36647399745673e-05
-2.39175004325748e-05
-3.64256405236649e-05
-1.11519021942713e-05
-1.87113564189038e-05
-2.55399011265202e-05
-2.49624654019862e-05
6.17623715521632e-06
-3.49487072604809e-05
-1.71602802734288e-05
-3.60651151094057e-05
-1.58384082139313e-05
-2.84020977419705e-05
-1.98073378307227e-05
-3.2793186113713e-05
-2.52113805445201e-05
-2.92371516926603e-05
-2.6736790958504e-05
-2.97684421996785e-05
-8.92701028891915e-06
-9.80830942110675e-06
-5.54212374233751e-06
-3.2627472479048e-05
-3.58635685769555e-05
-1.88616865240247e-05
-7.15671594993793e-06
-4.06648451633575e-05
-3.48432598758607e-05
-8.1543022183605e-06
-2.0930110725063e-05
-1.91439170764911e-05
-2.90195610686353e-05
-1.33679913333449e-05
-1.9948296116816e-05
-3.11206372959984e-05
-2.67504130344282e-05
-4.19454396434909e-05
-1.68528095489186e-05
-1.32343360535001e-05
-1.6850696957316e-05
-1.28130158862617e-05
-2.24991314937298e-05
-4.20119410502494e-05
-2.53351048072697e-05
-1.10040583005624e-05
-2.88122786041546e-05
-3.85756078520924e-05
-7.57596601446569e-07
-1.96551381761448e-05
-5.40191369875234e-05
-8.69515105859359e-07
-1.13747803549433e-05
-2.18138999551273e-05
-3.9447519882119e-05
-3.18795898345727e-05
-4.73510798280721e-06
-1.41436687490726e-05
5.23302441435602e-07
-9.16661334486041e-06
-1.16810847346012e-05
-3.29042950294849e-05
-2.9089570466404e-05
-2.43469790865201e-05
1.23678645821488e-06
-4.4488075972672e-05
-1.74230379356553e-05
-2.00913477015787e-05
-5.56701049207343e-06
-3.20439260671103e-05
-4.26575541536863e-05
-5.1616173671389e-06
-1.58389852345158e-05
-2.66582428770492e-05
-2.27465515845134e-05
-4.11599012327916e-05
-1.35899174976832e-05
-8.65748406615565e-06
-3.48083060018855e-05
-1.88309759339813e-05
-3.37101912195004e-05
-6.80814822469295e-06
-1.81017275413804e-05
-1.95662579663021e-05
-1.98470045210203e-05
-3.16462580076621e-05
-3.29927807612129e-05
-3.09441039033791e-05
-1.93958575053553e-05
-2.96237880000674e-05
-1.07510884317915e-05
-1.6937184869827e-05
-1.89985782900812e-05
1.06542645538226e-06
-1.24580762587854e-05
-6.09496862570678e-06
-7.46431621625082e-06
-3.48203276770771e-05
4.62833515211079e-07
-2.13572320507557e-05
-1.66666176961973e-05
-2.63350673287748e-05
-3.61725217260419e-05
-1.18899174543975e-05
-1.7216302300686e-05
-2.43711972104068e-05
-1.99302852632661e-05
-8.10709822556538e-06
-2.60205507561423e-05
-1.45742610935263e-05
-1.13901047553023e-05
-1.4127774951353e-05
-4.7799761676582e-06
-6.35282222323159e-06
-1.16586943411154e-05
-2.47681335236087e-05
-2.82932613787762e-05
-3.89341521233679e-05
-2.15232972453579e-05
-3.51521211814423e-05
-3.69545468975457e-05
-1.67506813647077e-05
-4.09095487654141e-05
-3.76786125047908e-05
-1.68599608422575e-05
-4.92414653394125e-05
1.08267971376088e-06
-3.2351188163151e-05
-1.54573493587942e-05
-3.48050334802332e-05
-1.97381882709066e-05
-1.78208484421329e-05
-2.51959009771905e-05
-1.81088978957535e-05
-2.65960745158662e-05
-9.79549725523066e-06
-2.14498106117803e-05
-1.52746412808125e-05
-4.61786277879995e-05
-2.22691164944721e-05
-1.33191075961053e-05
-2.71338524488056e-06
-3.68228799171379e-05
-1.8258937509901e-05
-1.99315819751496e-05
-1.92171789907909e-05
-2.45930186432751e-05
-2.42378373599024e-05
-2.64010756127821e-05
-1.92982726473058e-05
-2.92682583939845e-05
-1.86411552052713e-05
-1.56722020130028e-05
-7.40297192138382e-06
-3.52493698646312e-05
-1.51870290040316e-05
-1.28878234439268e-05
-2.00510322077777e-05
6.18241348109684e-06
-1.08312261704137e-05
-3.27681485493926e-05
-1.56832092922008e-05
-1.53231470644902e-05
-3.95674289106339e-05
-7.54964130290753e-06
-3.27552499995042e-05
-3.15633986460161e-05
-4.57554311003491e-05
-2.79205570146221e-05
-2.84273823348274e-05
-1.8602518840011e-05
-2.867015992772e-05
-2.01197940263705e-05
-3.49237981426374e-05
-1.68421935012579e-05
-1.1276878283118e-05
-3.1316202805672e-05
6.61384499161476e-07
1.48262497245562e-06
-4.8474555730247e-07
-1.77869645495618e-05
-6.45337321134407e-06
-2.16959418381305e-05
-2.67215460656657e-05
-2.02524908051713e-05
-2.16617342678147e-05
-1.68016157209515e-05
-1.3174512897591e-05
-3.24946651350392e-05
-4.27440726430345e-05
-1.82005740959772e-05
-2.01236523038186e-05
-2.19355715208757e-05
-2.09826051600994e-05
-3.56675234253578e-05
-1.99069724602839e-05
-3.27050524606947e-05
-3.23995459098919e-05
-8.79205722799822e-06
2.67541543567031e-06
-1.79376823464594e-05
-2.0078649344428e-05
-1.7459428954527e-05
-2.55297445701017e-05
-8.20041209091206e-07
-2.9106341150711e-05
-1.78535948680191e-05
-4.47448878743696e-06
-1.14180252676408e-07
3.32965767986657e-06
-2.64026015191732e-05
-1.22098989358305e-05
-2.68739314965796e-05
-5.50429785249771e-07
-1.39796318449962e-05
-2.83830767800436e-05
-2.5686091073176e-05
-2.82143882728291e-05
-1.39408055965486e-05
-1.87722254270335e-05
-1.21322543019687e-05
-2.10864220090648e-05
-2.11400102196655e-05
-3.78351221148146e-05
-3.32491507579606e-05
-1.27033045402574e-05
4.52339142038117e-06
-1.06392750271889e-05
-1.50376320328425e-05
-2.24458927738747e-05
-2.36005213069117e-06
-3.41089902235549e-05
-1.75825870415262e-05
-2.63608393404603e-05
-1.89085716334395e-05
-5.57502319988915e-06
-2.38662758786374e-06
-3.97165250719113e-05
-3.57030272409986e-05
-4.28928724792932e-06
-2.34858060072863e-05
-2.11683965216681e-05
-9.50625893407007e-06
-3.62838809588639e-05
-2.67513980885312e-05
-1.99283657945378e-05
-7.95009801929508e-06
-1.4132948234394e-05
-2.76301471444617e-05
-2.20530311527692e-05
-5.15948916221547e-06
-5.7794703140931e-06
-2.35338084019224e-05
-2.64182572673536e-05
-1.08645467012269e-05
-2.75261524615066e-05
-1.76477544100361e-05
7.03793803123797e-06
-3.39591410932962e-05
-4.04790672702356e-05
-3.01179897486473e-05
-1.86190344932109e-05
-5.29249209230632e-08
-3.84007572637804e-05
-2.13106408120489e-05
-1.68724066816348e-05
-2.01759584351429e-05
-1.75524130734291e-05
-1.6806299437064e-05
-2.88681286514648e-05
-2.01062276502556e-05
-9.89860683446475e-06
-3.77855569829427e-05
5.03819085207503e-06
2.76150107356016e-05
-9.85662709096238e-06
1.25201214157723e-05
-1.06333008913155e-05
-2.80513407710839e-05
-1.81315397840694e-05
-4.90786482872228e-06
-1.65292398381684e-05
8.62306523043416e-06
-2.23404904430821e-05
-1.38732024985033e-05
-2.31501814991611e-05
-1.74768264491045e-05
-2.8006900710967e-05
-1.20347517224449e-05
-1.43446127287907e-05
-1.95489528524526e-05
-2.70955240189325e-05
-2.96093549790407e-05
-2.65386637957829e-05
-2.89671092658262e-05
-1.33842572010851e-05
-1.02512559427891e-05
-2.02767719749231e-05
-2.16186626138016e-05
-4.03656917973403e-05
-2.80231816338359e-05
-1.51519751613469e-05
-1.72549083052574e-05
-5.91560235858574e-06
-2.20121172850966e-05
-2.055869158574e-05
-1.61397244795984e-05
-2.34939299371782e-05
-4.22591150659693e-05
-1.28758414160692e-05
-1.04679966573981e-05
-1.47153095402819e-05
-1.96127982773004e-05
-3.4424203891021e-05
-2.02303645843812e-05
-2.11009020448356e-05
-6.67037442508716e-06
-4.0368437892762e-05
-1.67778532453822e-05
-6.62922167354699e-06
-2.27327582780426e-05
-2.9104711110951e-06
-3.40043514763256e-05
-3.32439629391325e-05
-3.3090675252718e-05
-9.01338763835182e-06
-2.61169117569717e-05
-3.97998311478492e-05
-3.66313304932398e-05
1.00147941649381e-06
-8.46435525361089e-06
-1.27287303346048e-05
-9.86258010699016e-06
-4.15398228758641e-05
-1.47370943346213e-05
4.69074676720453e-06
-3.71586210843438e-05
-2.60988174305762e-05
-1.85595148102509e-05
-5.03992039395053e-05
-4.46133831188099e-05
-1.72779696944641e-05
-1.84356328148404e-06
-5.38007225069712e-05
-1.29141130819833e-05
-2.17624278520527e-05
-9.58845952856214e-06
-1.94227918199757e-05
-3.29201643392938e-06
-2.34678697024323e-05
-1.73281789679494e-05
-4.38885695563747e-05
-3.54770191123989e-05
-3.27360239196465e-05
-1.36814695651108e-05
-2.37501859988828e-05
-2.69037413245374e-05
-5.77180361068598e-06
-1.27555452817149e-05
-8.79779691347798e-06
-2.31367333290798e-05
-1.05533455114992e-05
-3.22001712980195e-05
-3.40039943328134e-05
-1.39626590213504e-05
-1.55716754740286e-05
-1.49437192966972e-05
-1.87937895506983e-05
-8.9149414227846e-06
-3.59236379236017e-05
-3.37872942181873e-05
4.37262681586924e-06
-4.27102308870993e-05
-6.60516487763048e-06
-2.62048839620926e-05
-1.31260103651935e-05
-1.88391664815101e-05
-1.34854520699213e-05
-6.58537400664934e-06
-1.97033602413932e-05
-1.35292752520097e-05
-1.56955331176176e-05
-2.80760945832276e-05
-1.28359288173025e-05
-1.49248781077863e-05
-1.06449657508061e-05
-2.98101034306566e-05
-4.76687665883981e-05
-2.70771522645031e-05
-7.99587218690518e-06
-2.28748306256278e-05
-9.79586624768074e-06
-1.93344155199575e-05
-2.26566456070187e-05
-1.86705734932513e-05
-2.78253942819744e-05
-1.04843651769389e-05
-9.16078254895984e-06
-2.25255020805226e-05
-2.22513731370836e-05
-1.12773495276094e-05
-2.85583414885296e-05
-3.90538282707047e-05
-1.61300118035804e-06
-8.61223369159646e-06
-2.70836720189674e-05
-1.97852885619345e-05
-2.49755688642018e-05
-1.77727180963354e-05
-3.47897262129288e-05
-2.91393492624877e-05
-3.01634213404459e-05
-3.42890958508507e-05
-3.48702059144474e-05
-5.91915874270906e-05
-1.02691121473645e-05
-5.61024007027741e-06
-3.28611516478556e-05
-3.53262655502096e-05
-2.27114514468475e-05
-2.27868949273466e-05
-2.66051475681042e-05
4.14898827478025e-06
-5.14632710174458e-06
-1.89895323798548e-05
2.35055968660567e-07
-8.89336177929101e-06
-8.60545474648216e-06
-2.79718054875559e-05
-1.46353264326949e-05
-6.9470488310044e-06
-1.8968188261681e-05
-2.26444557132672e-05
-7.97600648851227e-06
-2.12512163414828e-06
-3.17632968378366e-05
-1.59499277752069e-05
-2.13447513257444e-05
2.81312118006771e-06
-4.82135321451951e-05
-3.29000639241301e-05
-1.79891170683254e-05
-3.3393905543843e-05
-2.23758695947271e-05
-2.45159088187851e-06
-4.40069236040534e-05
-9.52966240161029e-06
-1.77189204698673e-05
-4.89730681779772e-06
-2.98210042396208e-05
-2.67023104395503e-05
-2.65432443731772e-05
-2.60574046491954e-05
-1.61301761045771e-05
7.21374029687701e-06
-1.7916010071241e-05
-3.20919188073075e-05
-1.18804002923348e-05
-3.33508392809346e-05
-2.85205077998677e-05
-2.3139831491868e-05
-2.09881820416709e-05
-1.63101008510212e-05
-2.13784111906614e-05
-2.55495166682486e-05
-2.94832072484484e-05
-3.29612114752465e-05
-3.39984912243194e-05
-3.63780639198444e-05
-2.00038139625902e-05
-3.06509250124346e-05
-2.8351354661496e-06
-2.57206552259831e-05
-5.19591825160567e-06
-3.10474791885322e-05
-2.08231958249525e-05
-9.58143824525444e-06
-3.30739921788363e-05
-2.01025158158163e-05
-1.55661470001526e-05
-1.95960020442413e-05
-1.40751442949202e-05
-4.17978386199439e-06
-5.2046256303905e-06
-2.39984510468808e-05
-1.36062482647659e-05
-3.6261959187973e-06
-3.92743324952795e-05
-6.1864291284155e-06
-7.12875586692588e-06
-7.18933455838875e-06
-1.8602729564644e-05
-2.93798023941085e-05
-4.13862223468922e-05
-1.52340044032974e-05
-1.35051363698109e-05
-3.16949320007344e-06
-3.27197381914046e-05
-1.41647457917791e-05
-2.22217400766734e-05
-3.11352061875846e-06
-2.27076927005792e-05
9.02370526859051e-06
-2.47141723336597e-05
-2.74187258280214e-05
-2.42694369858083e-05
-1.92398601563742e-05
-2.72981424719799e-05
-2.52123742468334e-05
-3.08274875782266e-05
-2.31060403538043e-05
-6.34395187902767e-06
-3.23122769041691e-05
-2.55791267794154e-06
-2.96272097496848e-05
-8.59003125191139e-06
-2.03781654697838e-05
-6.81150087438563e-06
-2.66570902348585e-05
-3.29925907687512e-05
-6.09551322553867e-06
-7.00113887410089e-06
6.81484757495892e-06
-6.49476681850989e-06
-1.93696347372411e-05
-1.65695680908778e-05
-3.30349218502667e-05
-2.34909552169886e-05
-1.18508690136205e-05
-2.31130670265216e-05
-2.23491261279869e-05
-4.30760342312134e-06
-2.94324366810985e-05
-2.9030147378825e-06
-2.17110325703279e-05
-4.57945303387939e-05
-3.97506785863631e-05
-3.50654549776315e-05
5.03925324806624e-08
-1.79001321601685e-05
-4.54790829958757e-06
-2.14060283303857e-05
-1.97670716560394e-05
-1.04130312375821e-05
-2.90974931927231e-05
-2.94431030867044e-05
-2.86933461820404e-05
-7.12710570184059e-06
-1.84505598395783e-05
-2.97961610929618e-06
-1.72968486851888e-05
-1.70841718469031e-05
-1.47345191773669e-05
-3.56827033077221e-05
-2.50659879329097e-05
-4.18041416412856e-05
-3.17532100201449e-05
-2.66568000137614e-05
-2.05364879472135e-05
-2.13285820580529e-05
-2.36667215896042e-05
-4.24697534461166e-05
-6.26218099391535e-06
-3.01289662779714e-05
-1.73290946452997e-05
-2.3100945143769e-05
-3.84671440456989e-05
-1.3620597143249e-05
-1.56896455315134e-05
-2.91805428657942e-05
-1.7546844047888e-05
-1.29467420879685e-05
-1.87526019521104e-05
-2.13194909082472e-05
-2.52122333563076e-05
-7.29467150307063e-06
-3.31023308000644e-05
-3.00240179787944e-05
-2.64188254319927e-05
-2.30585842964869e-05
-2.7817944878749e-05
-4.08604587596755e-05
-1.9976007001132e-05
-1.80858389260132e-05
-1.50629526791255e-05
-2.18935686138764e-05
-2.49828318700637e-05
-3.53578151463794e-05
-2.82712369998043e-05
-1.13913538253536e-05
-2.42500492818608e-05
-2.50062729433199e-05
-1.81723705489041e-05
-2.24014598559357e-05
-1.63440690977874e-05
-2.05232683408762e-05
-1.64839284473764e-05
-3.66880923459173e-05
-2.17721780606471e-05
-1.58423829212609e-05
-7.78840475062142e-06
-1.88063683542717e-05
-1.79319332111964e-05
-2.92649794723144e-05
-3.28991300252641e-05
-3.21669597763745e-05
-2.2543169216548e-05
-2.59348952248848e-05
-1.82292380801454e-05
-3.07018391334254e-05
-2.39358062872967e-05
-1.97583848888117e-05
-2.76216752194972e-06
-2.15526185621302e-05
-3.98256908852316e-05
-3.31006326578902e-05
-2.88422911136788e-05
-2.69289338114214e-05
-2.51494745055768e-05
-2.00676345441685e-05
-2.325465147127e-05
-2.19302740544704e-05
-2.97267007858073e-05
-7.6241973741663e-06
-6.87182893193698e-06
-2.69853992457105e-05
-1.92983150817007e-05
-2.23724256095631e-05
-3.23724821662407e-05
-4.79816725464982e-05
-1.76073363792725e-05
-2.30178673369975e-05
-1.70220884784421e-05
1.76756453543289e-06
-2.25057070878333e-05
-1.99978039496381e-05
-3.74546840726165e-06
-1.91842677729435e-05
-6.83281519836572e-06
-3.2257609359463e-05
-4.9541982087053e-05
-2.91052612360047e-06
-4.1189179987417e-05
-1.38364031970545e-05
-6.31896022852834e-06
-1.72168684588583e-05
-4.91109797028992e-05
-2.82407277804005e-05
-3.43086517898015e-05
-3.7134590820717e-05
-2.32693190881118e-05
-3.44508181738222e-05
-4.13926456636942e-05
-4.97989086808742e-06
-2.05389029036352e-05
-2.1933181611618e-05
-2.37029102095054e-05
-2.59219285806971e-05
-2.81253948029643e-05
-3.80868727850413e-05
-3.2316160709941e-05
-2.94559869669747e-05
-9.84464001424425e-06
-1.1548031075368e-05
-1.92270431672973e-05
-3.70925983676293e-05
-6.29057438366107e-06
-5.75600319144532e-06
-5.30263583900772e-06
-2.97478969399175e-05
-8.28755155874332e-06
-2.25686925000578e-05
-1.8853935072079e-05
-9.38573095170644e-06
-2.01038039194148e-05
-2.2745769952844e-05
-1.88424379976924e-05
-4.1467930772339e-05
-2.38107599070381e-05
-2.12084371947997e-05
-1.22939859756758e-05
-3.38464823583177e-05
-1.30803215108216e-05
-4.28982022487135e-05
-2.2960790200162e-05
-1.8843630400023e-06
-1.27010783947253e-05
-2.92046460716567e-05
-7.4810314759336e-06
5.03904752982788e-06
-3.17663125975383e-05
1.15294028994097e-05
-1.26746238361523e-05
-2.72420412806996e-05
-2.34058582363737e-05
-1.59843716703627e-05
-4.32724007234596e-05
-6.77752678239976e-06
-6.63786720144178e-06
-4.31076485846467e-06
-1.02129401135869e-05
-2.88589353263502e-05
-1.44921802367623e-05
-3.49739563635132e-05
-2.95521586943267e-05
-3.60479772478653e-05
-2.07863613500377e-05
-2.73012831598159e-05
-2.82762755908402e-05
-2.81415433061059e-05
-9.88410210251344e-06
-2.45907433018855e-05
-1.91539124585365e-05
-3.36816042009576e-05
2.50435584235066e-06
-4.39062165358662e-06
-9.70491876975514e-06
-1.63526664503457e-05
-2.59073414704443e-05
-1.31969388647784e-05
-2.73756528545944e-05
-2.55563268689102e-05
-2.24347404284607e-05
-2.31212608704365e-05
-1.19272359836846e-05
-1.21383183432142e-05
-1.55807634455962e-05
-8.81558903496062e-07
-3.12710139752544e-05
-1.03189997660849e-05
-3.72544327008775e-05
-1.40745201556025e-05
-2.06076230864884e-05
-2.47503550238209e-05
-7.66329677446708e-07
-1.45983513818474e-05
-4.26210727883803e-05
-4.18424418244407e-05
-2.50596236927478e-05
-2.80303856871841e-05
-4.75122817082916e-05
-2.2719789903483e-05
-2.21444549225069e-05
-1.05560193929782e-05
8.72170220118342e-06
-1.10708556397456e-05
-1.96271174628287e-05
-3.40692515559833e-06
-1.31637262738334e-05
-1.31305332600787e-05
-3.40070799838868e-05
-3.31188039992403e-05
-4.21314275482127e-05
-1.17881487745356e-05
-1.17804944982565e-05
-1.50915647768888e-05
-1.5245380650193e-05
-7.71316461768322e-06
-1.98944917685632e-05
-2.78057352618574e-05
-3.81535213598347e-05
-3.77369454317054e-05
-1.46337048860136e-05
-1.01347971745986e-05
-2.77603341535511e-05
-6.27153202024315e-06
-3.8691492943205e-05
-1.09661788542002e-05
-2.65315431966807e-05
-1.0388945677749e-06
-1.93610305311914e-06
-3.98390773727908e-05
-2.91103042075844e-05
-3.56503560653032e-05
-1.28189903907637e-05
-1.62994007363081e-05
-2.68664359544106e-05
-7.17356064190112e-06
-2.01222246999971e-05
-3.05060138708744e-05
-1.79884906995109e-05
5.47546498388884e-06
-1.04357881395743e-05
-2.9119961729637e-05
-2.91964448472336e-05
-1.78724198044281e-05
-2.47326648192085e-05
-1.79412122160794e-05
-5.17166915447576e-06
-4.01011370771347e-06
-2.66184330182766e-05
-2.57858096599603e-05
-2.66576003170156e-05
-2.37816578772007e-05
-1.58240656776072e-05
-4.31578287815813e-06
-2.40248635383268e-05
7.61729184753088e-07
-2.50262030282745e-05
-2.1445761573122e-06
-3.97105697044746e-05
-1.05940247941545e-05
-1.58455577671333e-05
-2.70127670348323e-05
-2.16805597466987e-05
-2.1409315977613e-05
-4.37125551084254e-05
9.41993240587749e-06
-3.7256786139915e-05
-3.94613579530791e-05
-3.46124533238314e-05
-7.12835785992711e-07
-2.97343422648897e-05
-2.26934272157183e-05
-3.85466522947457e-05
-1.02592342846407e-05
-2.95257887057689e-05
-1.60129789569722e-05
-9.11814427980792e-06
-2.66522745942252e-05
-2.84230447740975e-05
-2.42080553099358e-05
-2.18041845092628e-06
-2.71659144649895e-05
-2.30519264807135e-05
-1.39606529978142e-05
-2.60984758330821e-05
-1.00502686082446e-05
-2.05716724919485e-05
-1.43131040163177e-05
-8.08169332453477e-06
-2.14968208260744e-05
-2.38443368642418e-05
-9.55004213542272e-06
-1.9264489727162e-05
-3.96477695965046e-05
-1.7573702803722e-05
-2.58407560579796e-06
-3.11562377071596e-05
5.29816063539834e-06
-1.19882843477297e-05
-3.97141522476819e-05
-1.25364155968654e-05
-5.74891916189055e-05
-3.18167551612592e-05
-2.16924782273057e-05
-2.05168432371029e-05
-2.34452289524218e-05
-3.08371199820354e-05
-3.51873287574375e-05
-2.18800490500478e-05
-2.34986499524677e-05
-1.30725303634248e-05
-2.9914994095899e-05
-1.53254653037896e-05
9.64429697132252e-07
-4.4141487114421e-05
-5.49267113296206e-05
-1.32263316772546e-05
1.52741091736342e-05
-2.1935336853823e-05
-3.36545035212229e-05
-2.68261608790483e-05
-2.4922706734049e-05
-2.67627792784483e-05
-1.36392006411882e-05
-2.09019100721878e-05
-3.18300269515572e-05
-3.39196018335795e-05
-2.16620906189765e-05
-7.76623998930553e-06
-3.8333662483694e-06
-2.60060780337855e-05
-2.56540985058287e-05
-7.84172234122689e-06
-4.0495534744422e-05
-1.58778882803932e-05
-1.93078871250022e-05
-2.97461482923757e-05
-1.9647147971824e-05
-1.82995045527031e-05
-2.64760236605528e-05
-7.8190908256874e-06
-1.14943127470703e-05
-1.36653662835579e-05
-1.14564531729221e-05
-2.08644434128026e-05
-3.6697059576523e-05
-3.93302057515594e-06
8.95847484331883e-06
-3.63053944992068e-05
-2.88373244556063e-05
-4.40632418432225e-05
-7.00266924645281e-06
-1.57643801775494e-05
-4.25452076291969e-06
-9.84471774716274e-06
-1.53453776327602e-05
-3.40342395428345e-05
-3.87101939229691e-05
-2.38229405338829e-05
-1.6699557399016e-06
-1.89481059365168e-05
-2.2318737384819e-05
-8.59592591157416e-06
-2.51745331974678e-05
-1.87321415546304e-05
-3.65139122964163e-05
-2.80078553223752e-05
-1.53798900592001e-05
-2.2016824152125e-05
-1.85285544231017e-05
-2.20959831432412e-05
-3.54462807787731e-05
-2.73404141753788e-05
-1.92600458069925e-05
-1.06771309737442e-05
-1.12775017024548e-05
-3.24648208875167e-05
-1.03126431705744e-05
1.44226054820089e-06
3.40998172823581e-06
-2.38068528853055e-05
-9.56919398031973e-06
-2.86855276496993e-05
-1.82841125460894e-05
2.28813393165333e-06
-2.19541389950262e-05
-8.89588439414602e-06
-2.31377300493367e-05
-2.59479267909991e-05
-1.07688423565324e-05
-3.67927944688189e-05
-3.17070323724632e-05
-9.18082893032535e-06
-1.96672402498954e-05
-2.91466851995517e-05
-1.40782617595053e-05
-2.20918386629856e-05
-1.39218708305589e-05
-6.16964013693579e-06
-3.84420651131942e-05
-2.91708914273391e-05
-1.68370312173727e-05
-7.87353083392287e-06
-2.08514900944268e-05
-3.45083624187589e-05
-4.29984816878009e-05
-2.22879014188551e-05
-1.84634373590731e-06
-1.30450953975652e-05
-4.00459503532496e-05
-2.96055081330636e-05
-3.56096713877737e-05
-1.07560857899839e-05
-2.24627775176162e-05
-1.76740418869242e-05
-2.19879976504012e-05
3.5498601489698e-06
-7.9239882914763e-06
-1.44463169054822e-05
-1.27826406175318e-05
-4.01290122656853e-05
-1.38865364111668e-05
-4.87023477727772e-06
-2.13870538908988e-05
-4.38723323812757e-06
-4.07079465807581e-05
-1.78783020690395e-05
-7.56248675083974e-06
-4.37947633178373e-06
-3.73212424768603e-05
-9.48633052547208e-06
-2.65923766639351e-05
-8.47379755906754e-06
-1.0277361087352e-05
-1.77555468585909e-05
-1.06121328802784e-05
-2.12163856374235e-05
-6.37979608766748e-06
-2.75188918781167e-05
1.30726385660461e-05
-2.16015701812941e-05
-3.8569674670914e-05
-1.89241275561853e-05
-4.6682950446684e-06
-1.25058009826311e-05
-1.5022736442321e-05
-3.28138417694644e-06
-1.41436481427354e-05
-2.40086694432987e-05
-2.01836834038819e-05
-2.56702256558455e-05
-4.2877606710628e-06
-1.06646411060047e-05
-3.538994803127e-05
-2.96999001827027e-05
-3.77875901368365e-05
-1.62773259849333e-05
-2.41342107204621e-05
-1.4824630608066e-05
-6.92847067777025e-06
-2.78813613691554e-05
-6.7381012824427e-06
-2.8003083816947e-05
-1.90117317251634e-05
-1.95808549256155e-05
-2.8121467078817e-05
-2.60926847974022e-05
-3.81896037562246e-05
-2.95607366519811e-05
2.09850785491012e-05
-3.29619171336893e-05
-5.41674738127429e-06
-2.99571162694181e-05
-8.63324240263205e-06
2.06125206645626e-06
1.57085268097674e-06
-7.49862582679526e-06
-3.80428806515643e-05
-1.37699161718548e-05
-1.05921042586824e-05
-2.1115305603469e-05
-1.67954529569867e-05
-4.08332603824051e-05
-1.50755311903561e-05
-2.21876967383429e-05
-2.44699054403695e-05
-2.81580573926165e-05
-2.10760726455371e-05
-2.88012508166295e-05
-2.07622250623252e-06
-5.11144134602737e-05
-1.47490319594361e-05
-6.02161746734439e-06
-4.09158982371273e-06
2.82235858968026e-07
-3.21098608074894e-05
-9.0271811050833e-06
-2.64412140264576e-05
-1.56776553597701e-05
-2.39906898050705e-05
-3.55969389598104e-05
-1.1351642223495e-05
5.26862630029502e-06
-2.0579853991046e-05
-2.94124718146476e-05
-1.15364684323407e-05
-6.81311820063734e-06
-2.91494616857585e-05
-6.28174583977685e-06
-3.93513758804719e-05
-2.02592896305481e-05
-3.86210422092702e-06
-1.38646317749938e-05
-2.07421959488106e-05
-4.42278031901523e-05
-2.37986955112855e-05
1.07791931001271e-05
-1.83647500595732e-05
-6.98237195112382e-06
-2.90929932557067e-05
-2.90888770902068e-05
-1.57049017782281e-05
1.51621073826878e-06
-2.47500801706653e-05
-3.72242585273741e-05
-3.19886682857372e-05
2.46899043796492e-07
-7.46630618094812e-06
-2.62116776307184e-05
4.2229604331735e-06
-1.8123460023792e-05
-2.72351037040999e-05
-2.68901429739031e-05
-3.86176767956408e-05
-2.90442309942258e-05
-2.08431026388124e-05
-2.59669768774333e-05
-2.71700805193818e-05
-2.27944799581384e-05
-4.98051545264986e-06
-3.73753094947559e-05
-2.37104952716516e-05
-1.51091817943553e-05
-5.91959800540639e-06
-2.82058706439443e-05
-3.00590814694489e-05
-1.23383684118695e-06
-1.2824001976225e-05
-1.29468533952911e-05
-4.54852395571458e-06
-3.23687805795675e-05
-2.40508414444762e-06
-1.79409038918939e-05
-2.0235597606705e-05
-1.8572996861724e-06
-1.91137512891913e-05
-3.28623739471805e-05
-1.27996345043017e-05
-1.96044148463733e-05
-4.21735980576803e-05
-3.61926731733678e-05
-4.00706874636575e-06
-2.07468591088743e-05
-1.40563689439967e-05
-8.00302341472919e-06
-1.91726623515529e-05
-6.67391108862252e-06
-3.26773573552381e-05
-2.31677559941952e-05
-7.94442974734476e-06
-3.66056464236076e-05
-3.73973938585903e-05
-2.40524805888853e-05
-5.26064556010431e-07
-1.39330237924831e-05
-3.01410174663559e-05
-2.68320912335003e-05
-2.02960399190281e-05
-1.88658036029077e-05
-3.65439745996406e-05
-2.64657840581848e-05
-2.65626629058424e-05
-1.39671505927362e-05
-3.7370238224049e-05
-7.38776918315658e-06
-2.20723691123403e-05
-1.98636230494908e-05
-2.01144330603045e-05
-2.53390288922617e-05
-2.90578190039442e-05
-2.23958888312074e-05
-2.32410711770284e-05
-3.12468554209685e-05
-3.06515544089128e-05
-2.31323634342769e-05
-5.43886783240318e-06
-6.73625310723332e-06
-2.7010983014333e-05
-3.87857903696581e-05
-1.49809379291117e-05
-4.88761737932178e-06
-2.61310979562027e-05
-2.37521745569436e-05
-2.51547891215659e-05
-2.5846925577127e-05
-2.49348300147319e-05
-1.56274870485048e-05
-2.28075588774242e-05
-3.60235831953169e-05
-2.84519954912857e-05
-2.6558318458663e-05
-2.74008002419998e-05
-2.27037163934239e-05
-5.18167737705728e-06
-8.44681351223712e-06
-1.50293176213909e-05
-3.59222193562075e-05
-1.82653785818202e-05
-9.8880083509281e-06
-1.78074722823795e-05
-8.26670008755759e-06
-2.57168974861665e-05
-1.36127930980752e-05
-1.17262309424209e-05
-1.46751589470271e-05
6.56702809580613e-06
-2.61454987340763e-05
-1.47260520236491e-05
-1.96339656922021e-05
-1.95389681870013e-05
-3.59811543647961e-05
-2.25916257159773e-05
-2.31289044462833e-05
-2.15161852720243e-05
-2.49865529743046e-05
-1.78906356092597e-05
-6.63432615848871e-07
-1.85762932480473e-05
-1.0795250503119e-05
-1.75075192496732e-05
