# Supplementary material for: Research on computational propagation and identification of mine microseismic signals based on deep learning
Source: PLoS One. 2025 Oct 22;20(10):e0334641. doi: 10.1371/journal.pone.0334641 (PMC12543183; doi:10.1371/journal.pone.0334641)
Supplement: S3 Data — (ZIP) [file pone.0334641.s003.zip › 000100500002911.xlsx_0.txt_24.txt.txt]

-2.97068174877414e-05
-1.62148263272418e-05
4.31374852238231e-06
-4.61541398380484e-05
-3.36335181139656e-06
-2.41229631654168e-05
-1.72479444665232e-05
-2.65116876350741e-05
-2.67583695129779e-05
-6.33504772261314e-06
-3.95203479318828e-05
-2.87269961511319e-05
-5.57876683710805e-06
-3.68304408527919e-05
-2.35869502311565e-05
-1.48296713340306e-05
-2.1330599146012e-05
-2.92623243968488e-05
-7.25210841882935e-06
-1.11766855819467e-05
-1.49793202257731e-06
2.0990430684883e-06
-3.42839481204982e-05
-1.22044137628176e-05
-2.03751772617022e-05
3.76059238153868e-06
-1.46431426925812e-05
-1.3279763117238e-05
-1.75977441004908e-05
-4.44630133650478e-05
-2.6000852355632e-05
-2.87010968129452e-05
-3.2461856899904e-05
-5.18257444367562e-05
-1.53343435438762e-05
-5.74692728632057e-06
-1.24338141477062e-05
-3.04240325551882e-05
-8.3612084401011e-06
-4.37289064921187e-05
-1.83782895194055e-05
-1.37437252941299e-05
-1.65267282004421e-06
-1.38400114507857e-05
-2.94666986399851e-05
-1.06337263738637e-05
-2.32644040004857e-05
-1.82637745977163e-05
-2.52068641818819e-05
-3.38251336740894e-05
-6.26208338868851e-06
-6.87952117628363e-06
-2.67837923432817e-05
-3.59021581034022e-05
-1.66614474727213e-05
-4.11100778430268e-05
-1.52544054243206e-05
-1.79400685384622e-05
-3.57566821267436e-05
-2.91519958057769e-05
-1.38534019560418e-05
1.77610725155621e-05
-3.55399544928639e-05
-8.36295023328124e-06
-2.57210986433009e-05
-1.45589879316792e-05
-4.22102717077115e-05
-2.22132215727846e-05
-2.80935262500317e-05
-1.00493874003578e-05
-3.73163618855676e-06
-9.48021372655055e-07
-1.12420994245167e-05
-3.14664403287192e-05
-2.41823724004217e-05
-2.66429807472702e-05
-7.57020438201091e-06
-2.05594104881417e-05
1.19160579171593e-05
-5.59118407781648e-06
2.87296379007646e-07
-2.71484214162111e-05
-1.84429879383203e-05
-1.9281396090749e-05
-2.84126350148938e-05
-2.5874915449913e-05
-1.86644127242212e-05
-3.76709480960986e-05
-1.10732073759242e-05
-1.63861199759858e-05
-1.08657083247282e-05
-2.11482657251699e-05
-1.0974912446771e-05
-6.13208134187775e-06
-2.49748470183678e-05
-1.31016629433258e-05
-1.3960076855117e-05
-2.27006885929952e-05
-2.42525696836484e-06
-2.74985147380018e-05
-1.08630705723701e-05
-3.02488889189879e-05
-1.56476912739662e-05
-8.5248748910436e-06
-1.45116606581344e-05
-1.29421394958144e-05
-1.74249105151786e-05
-7.00654461764075e-06
-2.28084257367014e-05
-3.15652786996305e-05
-8.84519848979446e-06
-1.61574197021173e-05
-1.95510643306627e-05
-2.4112559095708e-05
-9.66735807725314e-06
-1.48240651622405e-05
-3.72029249789664e-05
2.36284130517978e-06
2.99665204495235e-07
-3.74011771616661e-06
-2.16632444681391e-05
-2.65547859715518e-05
-3.16508015714025e-05
-1.99844316363514e-05
-2.2783057347513e-05
-1.832898955925e-05
-2.05679165642009e-05
-7.31123766162075e-06
-9.96251232447749e-06
-1.99281783093801e-05
-4.4875823145457e-05
-1.26003083434577e-05
-2.27521629437272e-05
3.2201069454714e-06
-2.88221298878848e-05
-2.23854104238429e-05
-3.72274943171313e-05
-1.99730615207307e-05
-4.72292330431059e-06
-2.20438247395057e-05
-3.61309388704474e-05
-1.60969190764418e-05
-3.61368914040553e-05
-3.56945790145669e-05
-1.04827872431188e-05
-3.03207857204401e-05
-2.24421024205119e-05
-6.63615409312148e-06
-2.07614011348474e-05
-3.40550691569253e-05
-4.00184459409586e-07
7.97294051170213e-07
-1.58456495158323e-05
-1.21356348853003e-06
-8.58231476697931e-06
6.674174846534e-06
-4.52348020906423e-05
-2.50555331643859e-05
-2.21767080788289e-05
-3.34865702056512e-05
-1.56667560050191e-05
-1.91629416412528e-05
-2.72828619561233e-05
-6.27405012285766e-06
-3.1878590935474e-05
-4.35046073549254e-05
-1.63470044527155e-05
-1.02908588337214e-05
-3.42028398848552e-05
-8.39171771552537e-06
-3.757496338225e-05
-2.84533851018697e-05
-4.5558048944341e-05
-2.58652698937794e-05
-2.53632717940699e-06
1.23970458730716e-06
-3.12428341524453e-05
-2.17904919071569e-05
-2.82372755668549e-05
-2.28007152246904e-05
2.66409002343515e-06
-1.27516916434645e-05
-3.54009213194757e-05
-4.23910329107173e-05
-1.87604728816046e-05
-3.02487459749012e-05
-2.61718966714829e-05
-2.93467795307478e-05
-4.67712600159781e-05
-2.34176685612922e-05
-1.71227990913835e-05
-6.26650929812958e-06
-2.50873472139377e-05
2.5494805769637e-06
-3.58266452045596e-05
-2.02383449529916e-05
-2.26734971397831e-05
-1.42892631362992e-05
-2.53519360533439e-06
-1.78238073725847e-05
-4.51967021485101e-05
-3.75183925290949e-06
-1.15424497013128e-05
-4.37255867314264e-07
-1.23003437767987e-05
-4.06631761297097e-05
-1.76130218588766e-05
-2.19726723061944e-05
-2.7333600747715e-05
-2.63464792943495e-05
-1.34441136174059e-05
-1.49072674652307e-05
-3.35476931175309e-06
-3.88836408429023e-06
-2.44009099029458e-05
-3.80741433775672e-05
-1.69138590250885e-05
-1.47896951104958e-05
-1.03518307121787e-05
8.06056555092036e-07
-2.36371369519494e-05
-1.79080034581601e-05
-2.99793940673637e-05
-3.1751145476216e-05
-8.92127156145507e-06
-2.93192576624284e-05
-1.97363378695483e-05
1.76899845210684e-06
-2.19702992009472e-05
-2.66232713568931e-05
-1.63240178795718e-05
-6.1698369105808e-06
3.50801975829639e-06
-1.70233755949823e-05
-7.22932002014135e-06
-7.96441032791741e-06
-4.02552503501079e-05
-4.03831321493829e-05
-2.64826646097421e-05
-1.45357488892108e-05
-5.48238837719951e-05
-2.33990247669897e-06
-1.14091244103274e-05
-2.94660272669795e-05
-6.18080655720266e-05
-2.44208177234367e-05
-2.06165031831608e-05
-2.13809699702889e-05
-1.26127891730527e-05
-1.27647052072764e-05
-1.27354140891589e-05
-3.07123241496716e-05
-2.56316822678044e-05
-1.14633300037898e-05
-3.33133747258191e-05
6.06029499685016e-06
-1.71373288974871e-05
-4.47391267691203e-05
-1.54992624878631e-05
-4.3930990325613e-06
-1.76054757877439e-05
-1.36195330522751e-05
-3.80116435100514e-05
9.69858954723085e-06
-2.15756375670071e-05
-2.67707558469532e-05
-2.05177552618577e-05
-2.25988641760962e-05
-2.67099203457005e-05
-1.1262385342012e-06
-3.34904569083214e-05
-8.28986189000138e-06
-1.45104196882561e-05
-1.70181280373428e-05
-4.37027414331383e-05
-1.43207860915559e-05
-2.39864526383593e-05
-3.32097501651051e-05
-2.46328745290149e-05
-4.3460784995493e-05
-2.01522926592623e-05
-2.29758708503876e-05
-2.87100934786907e-05
-1.87812668029212e-05
4.34508142155694e-06
-2.08238276197035e-05
-5.59345406608908e-05
-1.65210453022341e-05
-2.72414914695021e-05
-3.13847737094882e-06
-9.34314253267404e-06
-3.09575671709489e-05
-3.18952939033286e-05
-2.4406799279211e-05
-3.18595998319303e-05
-3.12212471235372e-05
-7.43942150305771e-06
-1.46030495576596e-05
-1.96354868412884e-05
-3.64852454531597e-05
-1.89399123598517e-05
-2.30999388568373e-05
-1.53974407244807e-05
-1.04358754262036e-05
-1.55765299419023e-05
-1.3115339505447e-05
-2.16667254895647e-05
-4.71229684503457e-06
-7.93843928704347e-06
-2.23720063017211e-05
-5.09730886563163e-06
-1.75117636039544e-05
-5.04874704970118e-06
-1.40797473820118e-05
-3.08884870561425e-05
-2.68485840590328e-05
-1.97455053875096e-05
-1.61349314292834e-05
-2.56324436080822e-05
-2.13147274838316e-05
-1.01344517015279e-05
-1.5545896867206e-05
-2.86976500782204e-06
-1.12059332727934e-05
-3.05205929917245e-05
-3.95186197937086e-05
-2.09509208688819e-05
-2.28676242883158e-05
9.10381718576698e-06
-3.24656003072911e-05
-3.12535099194479e-05
-9.59421480017602e-06
-1.11050853942409e-05
-2.87472604601557e-05
-9.90641771515296e-06
-2.26371226471035e-05
-4.22553608502216e-05
-2.55758763875916e-05
-2.10329865025602e-05
-3.46824770942994e-05
-9.78861266148133e-06
-2.17314495740954e-05
-1.07043813052087e-05
-2.6966688663741e-05
-3.28629462957155e-05
-2.22377941192174e-05
1.19570049736126e-05
-9.48039666887998e-06
-2.83784760564251e-05
-2.27468031429691e-05
-3.08436472467782e-05
-1.18069605861528e-05
-3.24491722189113e-05
-3.02561171074182e-05
-1.46733779775258e-05
-2.89009756571428e-05
-4.83888990091719e-05
-3.14024511673474e-06
-4.36261050014717e-05
-1.50237275728888e-05
-5.05349506486244e-05
-2.70980453499406e-05
-1.28415439870103e-05
-1.76152168168117e-05
-1.75771344945036e-05
-9.71166643901048e-06
-2.73623811499243e-05
-1.47900516459052e-05
-9.82860951422972e-06
-1.94179002430377e-05
-1.95863880632588e-05
1.30504874624591e-06
-3.62259522482701e-05
-3.58691367139573e-05
-2.28093808828323e-05
-2.87013898644584e-07
-2.4800063645955e-05
-2.59200578832247e-05
-2.98773133106145e-05
-3.1880159159699e-05
-1.300800515745e-05
-4.26333848032358e-05
-2.26292093578948e-05
-2.49473856543229e-05
-9.558245286649e-06
-3.13293367871012e-05
-1.07185836446869e-05
-1.91396805930537e-05
-2.9529771096772e-05
-2.0045410425561e-05
1.25415365808789e-06
-4.73977828427874e-06
-4.56809247235455e-06
-2.80446140471032e-05
-1.17182833468218e-05
-3.8970755681761e-05
-2.09740653468546e-05
-2.1139523502327e-05
-1.02556901149106e-05
-2.41654945942563e-05
-1.86980344331545e-05
-2.3063357346569e-05
-2.54762951571445e-05
-1.81180678968664e-05
-3.11642348929374e-05
-1.20399530752715e-05
-2.46169157828931e-05
-1.1935972755772e-05
-2.48093360540054e-05
-1.66767536166699e-05
-1.88429938755707e-05
-3.24577650217879e-05
-6.64878677534888e-06
-2.77024892236497e-05
-1.99811418400237e-06
-5.41353793929108e-05
-4.20626029260102e-05
6.40003005970588e-06
-2.15438305266468e-05
-7.63835565160126e-06
-2.35774918592908e-05
-2.37529095635208e-05
-1.74290231168521e-05
-6.78754392822047e-06
-1.63405737044188e-05
-2.25306109959839e-05
3.50875370865454e-06
-1.02210404576811e-05
-2.69100424949406e-05
-2.59473027735388e-05
-3.14850537875407e-05
-5.72765759997403e-05
-3.02817058188868e-05
-1.08542566784024e-05
-9.57479617050888e-06
-2.45907670468511e-05
-2.19306342117997e-05
-2.62537637250789e-05
-1.80109131879704e-05
-3.64879535856572e-05
-2.6098453263973e-05
-8.62493288209164e-06
-1.26417172096352e-05
1.00411794050321e-05
-6.09788954122942e-06
-3.83283692306625e-05
-1.88054562110293e-05
-1.50504670905566e-05
-3.6548522938559e-06
-2.53906044830181e-05
-3.95538691020942e-06
-1.86993005588895e-05
-1.19530397645879e-05
-1.93666621650518e-05
-4.77430536683346e-05
-4.3122654710344e-05
-2.59253891432653e-05
-2.59838482893023e-05
-8.06678765800364e-06
-1.11900010457455e-05
-3.44362359239846e-05
-1.88705199978248e-05
-8.85317674759039e-07
-1.50956663672214e-05
-1.65853130089806e-05
2.37231602702402e-06
-2.07685140801311e-05
-1.14502838003993e-05
-2.87268444938e-05
-3.7045204339884e-05
-3.7115454772732e-05
-1.38483108668793e-05
-2.4685956054986e-05
-3.3243019299332e-05
-4.06766179665055e-05
-2.08634477004428e-05
5.77763600701082e-06
-3.95324198454147e-05
4.17763242392143e-06
-3.45060094418209e-05
-1.71018703806734e-05
-1.56791423299978e-05
-9.35955391367577e-06
-5.59278748530832e-06
-2.967769345428e-05
-1.13964777884248e-05
-9.47657176102385e-06
-4.59513852893366e-05
-1.55334252377999e-05
-2.90428535603412e-05
-1.33359717748202e-05
-2.81904947629532e-05
-1.86614478845762e-05
-4.50618315128369e-05
-1.85338768459501e-05
-1.29958112575986e-05
-3.01635913219683e-05
-1.50166041549366e-05
-2.90878657700924e-05
-2.02760801173769e-05
-2.94521195343286e-05
-1.10782082109724e-05
-2.01411570283773e-05
-1.28116616996323e-05
-2.34011930702795e-05
-1.97281008570378e-05
-3.75007667827363e-05
-3.17069106610336e-05
-1.4918427202725e-05
-1.46804147286302e-05
-5.79519947813449e-06
-2.88354341518004e-05
-4.21791658910052e-05
-4.10976910675453e-05
-2.79622961164015e-05
-3.42812473270759e-05
-8.84072389149675e-06
-1.56227830289484e-05
-1.97265547868412e-05
3.9567409899352e-06
-3.74374544481003e-05
-9.90124019752622e-06
-1.76535700691276e-05
-2.19224399206901e-05
-1.86601703838602e-06
-2.02117484701274e-05
-2.98714398879261e-05
-1.75773961398009e-05
-3.59633550048104e-05
-8.36010580846007e-06
-2.40644822211786e-05
-1.74364899294628e-05
-2.02642943391025e-06
-1.2079685214217e-05
-1.45600458505346e-05
-2.31746718255641e-05
-2.05753759200933e-05
-3.36812280857014e-05
-3.43792854799928e-05
-9.03863510287519e-06
-2.51225415412335e-05
-2.0733391468739e-05
-1.5266606879802e-05
-1.34714835886519e-05
-9.63868306891741e-07
-1.81864090128e-05
-2.51087211149242e-05
-4.85018184177562e-06
-1.50771456978681e-05
-2.68335870450256e-05
-4.21241371741698e-05
-2.03150144804101e-05
-2.19565584266085e-05
-2.36349928207044e-05
-1.07533008422483e-05
-2.66084230327887e-05
-3.27192884595397e-05
-1.20873685564889e-05
-1.92910182056664e-05
-1.17733915466694e-05
-1.98802694316067e-05
-1.00079833727728e-05
-3.0169763875552e-05
-2.74220753751207e-05
1.02436486680226e-05
-1.62019741566594e-05
-5.14238594945227e-05
-2.90942125251281e-05
-2.48912923212897e-05
-9.15482666956968e-06
-2.66150678320603e-05
-1.41066690506105e-05
-2.95668763247124e-05
-4.44722493165275e-05
-3.30520851516172e-05
-6.61505665771153e-06
-1.73860618442936e-05
-1.34615813396849e-05
-4.08001879733661e-05
-2.79786368897606e-05
-3.44945025242199e-05
-1.55795526798107e-05
-3.04233347458841e-06
-1.94269228186964e-05
-2.91963216473723e-05
-2.19104731599405e-05
-3.97553889981135e-05
-2.38739779224629e-05
-2.20697100526535e-05
-2.2825957235873e-05
-2.41143287254996e-05
-3.588360064165e-05
-3.40591156915517e-05
1.23084570179624e-05
2.8887689150005e-07
-2.56045518820139e-05
-2.73386697755199e-05
-4.0594190059957e-05
-2.449295359175e-05
-4.25732999007038e-05
-1.77297248523251e-05
-2.27851241512535e-05
1.21839623461333e-05
-2.63765774621877e-05
-1.72222218599821e-05
-1.7407237958272e-05
-2.16090527171441e-05
-1.28390519436746e-05
-1.67666902173984e-05
-2.04430718932286e-05
-2.86416690348698e-05
-2.10369788568575e-05
-1.57125352753979e-05
-2.17670035076922e-05
-2.06311943998652e-05
-3.36271656315599e-05
-3.74053210735802e-05
-1.14380010294393e-05
-1.51410178504673e-05
-2.5841137271555e-05
-1.1943396288805e-05
-1.61190790034133e-05
-1.41064217407331e-05
-1.7678992654855e-05
-1.16869610322006e-05
-3.22684021991154e-05
-2.71309718030557e-05
-2.42233816825115e-05
1.29314895401206e-05
-2.20243983365146e-05
-3.30607353652022e-05
-1.66062016400815e-05
-1.5440592137976e-05
-7.55170410330025e-06
-1.7822524433136e-05
-3.12980642308593e-05
-2.66987134405987e-05
-8.53621472876157e-06
-3.94232443034538e-05
-2.76764981824599e-05
-2.744786658432e-05
-3.05210757584985e-05
-2.88839044011973e-05
-2.6864231733252e-05
-1.43862171592453e-05
-3.1572885273098e-05
-1.66688853080446e-05
2.61562772355032e-06
-2.44826127495071e-05
-1.60201431402833e-05
-2.62809905294021e-05
-2.73281049798647e-05
-2.91808905285259e-05
-8.43004175672443e-06
-4.19968470992935e-06
-2.39924199921686e-05
-2.54409329866934e-05
-2.63403986040565e-05
-2.15073591620665e-05
-1.25234095258998e-05
-1.73746890010431e-05
-2.61370849702002e-06
-1.17505946909469e-05
-2.991705698792e-05
-5.32081950859842e-06
-1.60503614946092e-05
-2.33676483404688e-05
-3.45847859597591e-05
-1.19797303239758e-05
1.15395363663828e-06
-2.14959903230065e-05
-5.10904699771632e-05
-8.82869446372374e-06
-3.54768055974159e-05
-3.52986198050344e-05
-1.24390609544591e-05
-2.59252477541599e-05
-2.80004100389311e-05
-3.91272274019007e-06
-1.84398210384227e-05
-1.91887520202197e-05
-3.27499194804652e-05
-2.41043579221196e-05
-1.22493649105378e-05
-8.24320418176324e-06
-2.7370285636357e-06
-1.45505133691415e-05
-1.115282427797e-05
-2.99671522103826e-05
-2.46394660693654e-05
-2.02161420986717e-05
-9.28331512831864e-06
-1.33856610873578e-05
-3.18715902876511e-05
-2.04393323097221e-05
-4.85918128689584e-07
-2.63594211585816e-05
-1.206801259246e-05
-9.94346508238054e-06
-1.56111688665385e-05
-3.01704943424001e-05
-8.73891425691017e-06
-2.46513751939395e-05
-2.72373931421342e-05
-1.24234692620388e-05
-3.9434651764901e-07
-4.39080008115405e-07
-2.55940304282974e-05
-2.07813049731796e-05
-1.58716038657143e-05
-1.35630344891728e-05
-1.73058979363296e-05
-3.49624232518807e-05
-3.27337224711507e-05
-3.11236068489733e-05
-1.27487766401334e-05
3.67371966732407e-06
-2.20169686003286e-05
-1.75624646642432e-05
-8.92383183019077e-06
-3.07377696239738e-06
-1.89187761139049e-05
-2.92674923604275e-05
-3.24804360578829e-05
-2.60876198735952e-05
-1.96176020030044e-05
-2.89316497559101e-05
-2.26132936019878e-05
-1.89226535644595e-05
-2.63180727602043e-05
-1.07487522492997e-05
-2.47316280585019e-06
-3.01867128018038e-05
-2.44816425665884e-05
-1.72248134989774e-05
-3.28055797186457e-05
-1.63205617313534e-05
-2.30625688591903e-05
-3.44684500972651e-05
-1.85920227809601e-05
-1.66042430953991e-05
-2.82796808399749e-05
-2.75231144963071e-05
-3.11685576912074e-05
-2.78760597877156e-05
-2.65263579795648e-05
2.61477209585776e-06
-2.51780154522731e-05
-1.45137629358973e-05
-1.38215854320361e-05
-2.25141544965169e-05
-2.69841230742168e-05
-2.29741090799502e-05
-1.38244027103513e-05
-1.41309960275117e-05
-8.3803230411985e-06
-2.13898944426581e-05
-4.56454770429828e-06
-1.31932267212954e-05
-8.8611414664977e-06
-2.50821314913071e-05
-5.81807528024017e-05
-3.48149388325607e-05
-3.53148773061677e-05
-2.33892414061902e-05
9.52103268263278e-06
-2.71242879601615e-05
-2.67232820210061e-05
-1.66276526047703e-05
-2.70007002626409e-05
-1.55727866086479e-05
-4.53500619505133e-05
-9.50488907850415e-07
-1.50621315962712e-05
-2.53312148920823e-05
-4.17624367749338e-06
-1.00724417015336e-05
8.99788060538569e-06
-2.44332880509909e-05
-3.36954057446791e-05
-1.94309704735567e-05
-5.44734531855759e-06
-3.27112338411994e-05
-4.07811485325439e-05
6.30491754520296e-06
-3.37449447758881e-05
-5.0164343888601e-05
-9.18456255479783e-06
-3.0487351314644e-05
-2.39355105742565e-05
-2.98628013964135e-05
-2.67777500487073e-05
-7.46306423440706e-06
-2.04954172600144e-05
-7.3916775332963e-06
-1.50472610293428e-05
-6.17798586177587e-06
-2.95313322049674e-05
-2.60119322973044e-05
-2.01972193116244e-05
-2.97996923465738e-05
-1.27600657941771e-05
-9.15009623443429e-06
-1.02672587745622e-05
-2.97996905781895e-05
-5.89876149007047e-06
-2.22504969828266e-05
-1.81443283341254e-05
-2.43394793732677e-05
-5.60310935492982e-06
-1.93369327158985e-06
-3.13398122159015e-05
-2.87158293988192e-05
-7.80339555693481e-06
-2.34113527744422e-05
-3.4578763113601e-06
-4.02192678699182e-07
-2.14072174508338e-05
-2.96758794717628e-05
1.18480501993835e-06
-1.57514102660655e-05
-2.51787220920343e-05
-8.40363701186238e-06
-3.05177596862945e-05
-2.42558246103212e-05
-1.70970909738939e-06
-3.19964869556908e-05
-2.38768643760041e-05
1.12863133963176e-05
-2.78677974156618e-05
-1.86322854275712e-05
-2.53858512880241e-05
-3.25343415255742e-05
-2.14413915558397e-05
-1.52160905770011e-05
-1.6170912584682e-05
-2.17217282555133e-05
2.84137570929432e-07
-1.65087712612586e-05
-2.80404692554483e-05
-2.65607171622061e-05
-3.61450715158319e-05
-1.81846730724761e-05
-6.35132363851276e-06
-2.19090726643988e-05
-2.88893434662592e-05
-3.71510105592678e-05
-1.72016313345043e-05
-1.86517724894858e-05
-1.22304789099708e-05
-2.09276968415025e-05
-1.601300259297e-05
-5.00193552236165e-06
-1.18891673061378e-05
-1.97485185284151e-05
-3.49419483648017e-05
-2.14175072737773e-05
-2.27950855917654e-05
-1.38403775334983e-05
-2.44362847241811e-05
-2.05931883762378e-05
-3.80597378374294e-05
1.25278375654696e-06
-5.47954813510124e-06
2.85097158349453e-06
-1.21961626300138e-05
-1.14488961668493e-05
-1.53847175270518e-05
-2.90691508080801e-05
-3.49414907202787e-05
-4.95026891470104e-06
-2.1944857417362e-05
-3.03494881557148e-05
-1.1759624709232e-05
-1.4266503260413e-05
-2.92588851657969e-05
-2.76964569014536e-05
1.44405520766599e-06
-3.36122764423858e-05
-1.1455843900112e-05
-2.35046031166437e-05
-7.03104829903119e-06
-3.47107804014033e-05
-3.85714778830091e-05
-2.430294219076e-05
-1.22589177991767e-05
-2.39462849368456e-05
-1.28090128325469e-05
-2.47676140645423e-05
-1.33343873837262e-05
-4.53133341533444e-05
-1.9642201106692e-05
-5.46361641567702e-06
-3.35878825255175e-05
-1.56987779331347e-05
-1.91467158161252e-05
-9.5899838506604e-06
-5.45141558827203e-07
-4.73555392970733e-05
-1.70271981816025e-05
-2.4710603514954e-05
-1.75437870814446e-05
-1.09302744638962e-05
6.27260395326641e-06
-2.28603770247805e-05
-2.96839698621494e-05
-1.61568125863011e-05
-1.60259856992009e-05
-3.58396692982627e-05
-3.77424260070284e-05
-9.87837516544962e-06
-2.55467641193422e-05
-8.42009420547629e-06
-2.22001828250197e-05
-1.22358897113023e-05
-2.1776319502351e-05
-2.09261430285584e-05
-1.87536646110272e-05
-2.86669863019086e-05
-2.07878722726911e-05
-7.30373634063197e-06
-1.00315833652338e-05
-1.7604906123713e-05
-2.69213868800658e-05
-3.42591483112755e-05
-1.07966375438751e-05
-2.210377562066e-06
-3.19894487676699e-05
-2.65836627445628e-05
-2.1257717916191e-05
-1.20282827590826e-05
-2.60653315068975e-05
-2.18263888222246e-05
-3.4315693317503e-05
-2.23669254087059e-05
-2.9350350993562e-05
-4.07980137534242e-06
-8.44625400824811e-06
-1.06268169937657e-05
-2.54753064779609e-05
-2.35290616746453e-05
-1.29926371087934e-05
-2.17571941807828e-05
-2.37125753056378e-05
-1.27205575570431e-05
-3.31545020316285e-05
-2.29656758287667e-05
-2.95124122621658e-05
-2.17534013119156e-05
-3.28838561568341e-05
1.21297663737578e-06
-1.42215217222174e-05
-2.34545556329913e-05
-3.92509591192554e-05
-1.26341902492613e-05
-4.17980133942528e-05
-6.1725586931747e-06
-2.35440219218811e-05
-2.49335757830823e-05
-1.74436938376011e-05
-3.36461257247337e-05
-7.50307027766042e-06
-2.15764876840472e-05
-3.30152511368189e-05
-3.0694464003538e-05
-1.48063555832076e-05
-1.11358496275918e-05
-1.92366447372854e-05
-4.99095695425296e-05
-2.08498095277728e-05
-3.11157986631419e-05
-2.46074919733809e-05
-3.23982619638387e-05
-1.41269228781521e-05
-1.43844698757376e-05
-1.65221578853254e-05
-2.12357260434239e-05
-1.74238157785326e-05
-1.80789635213688e-05
-9.50647646323424e-07
-3.05715532543239e-05
-1.71686918340178e-05
-2.14713552677457e-05
-1.12279931746543e-05
-3.3226835124305e-06
-1.45208250267982e-05
-3.41766698199714e-05
-2.67923875258224e-05
-1.55941018382688e-05
-2.36012879224709e-05
-1.53381160721912e-05
-3.66902979861241e-06
9.36131674783797e-07
-2.7690084084202e-05
-3.35886623388534e-05
-3.06627737328783e-05
-2.06311952866803e-05
-1.31089601661312e-05
-2.54927006238113e-05
-2.40160463850739e-05
-1.49755021148867e-05
-2.6605579661257e-05
-4.53919687445052e-05
-2.72632119865369e-05
-2.82299483989179e-05
-3.06137044008291e-05
-1.75769428709289e-05
-3.31947336807705e-05
-2.08445146659221e-05
-1.885126383534e-05
-1.52663771453714e-05
-1.53232465957801e-05
-1.30359624132773e-05
-1.83244483076157e-05
-2.74603123801676e-05
-2.5315896759872e-05
-3.02313298724423e-05
-2.21443573485418e-05
-2.16594453373897e-05
-1.70962869839224e-05
-2.14611815145693e-05
-1.51271909077365e-05
-3.99555898275047e-06
-2.24786958306537e-05
-2.90599064089909e-05
-2.71829412843027e-06
-1.46382724297403e-05
-1.98316414608017e-05
-2.57203896115707e-05
-2.68831941950416e-05
-2.08301482199453e-05
4.01588731936913e-06
-3.35225251482611e-05
-1.41162131770706e-05
-2.09280763551912e-05
-3.1675288277633e-05
-1.19450151337486e-05
-7.21534094946367e-06
-7.13963934154617e-06
-2.53481936327183e-05
-9.27760799337037e-06
-1.68184247998326e-05
-9.01896386988527e-06
-2.68843247521372e-05
-3.01616114008186e-05
-4.7662234071113e-05
-2.44481463423174e-05
-1.87495765559786e-05
-2.81460223401537e-05
-2.01688055291389e-05
-2.18682291192657e-05
-1.2678048835797e-05
-6.57081613029171e-06
-2.13628196160774e-05
4.43224973161505e-06
-1.63001121005472e-05
-3.13497411544599e-05
-1.39286253363564e-05
-2.21483552044429e-05
-1.14755083956598e-05
-1.72529164592154e-05
-1.56265844107378e-05
-1.23158519950197e-05
-3.92139240335141e-05
-3.54615080460138e-05
-1.20156955175037e-05
-1.6215360192132e-05
-2.23792419104831e-05
-4.00653051524678e-05
-1.40156836696146e-05
-3.87066003022709e-07
-1.6260213326018e-05
-2.43477799731993e-05
-2.87615492067033e-05
-7.92904835905314e-06
-2.44179377272061e-05
-3.70495348650296e-05
-2.83448672601187e-05
3.34013498335724e-06
-6.51319539604769e-06
-5.17294630801217e-05
-1.37627455519181e-05
-3.60050510685649e-05
-2.62639764653849e-05
-1.91810283112995e-05
1.05478757396524e-05
-3.08282722297542e-05
-2.84029315738994e-05
-4.1894503072543e-05
-2.65479484608586e-05
-7.90845145237204e-06
3.22729005733075e-06
-4.99300247432104e-05
-2.0414165069899e-05
-2.24738699972393e-05
-2.6547547095549e-05
-2.70547317280826e-05
-2.97525281506862e-05
-3.23776013333398e-05
-1.11201933312628e-05
-2.16272133242436e-05
-4.48555355156819e-05
-7.29469434776882e-06
-5.07023536000151e-06
-4.6584595195024e-05
-2.2578215862154e-05
-1.47133267730079e-05
8.63387788573642e-06
-2.77808521730444e-05
-3.25226201275128e-05
-1.97807643126485e-05
-3.12741614142692e-05
-1.42244047986568e-05
-2.61359307704978e-05
-9.93132728766027e-06
-3.73901236670789e-05
-4.2368944300078e-05
-3.88585737518532e-05
-1.11141107317787e-05
-2.26304487744632e-05
-2.66635895256813e-05
1.44020369074164e-06
-4.38053320582563e-05
-2.51829857632638e-05
-2.27743210261506e-05
-2.96341418354194e-05
-1.03543618486227e-05
-3.47272110536047e-05
-3.37098281101616e-05
-1.77153642138497e-05
-2.56930613537474e-05
-2.32824663121615e-05
-3.98538221902149e-06
-6.18521359108827e-06
-8.21886074651555e-06
-3.3729967746293e-05
-3.20436907545548e-05
-1.07958565009957e-05
-1.73686761126877e-05
-1.97339541143856e-05
-2.15254998460916e-05
-4.6824347884949e-06
-9.47805863696713e-06
-2.75474991436748e-05
-1.33413240553252e-05
-1.33273945506291e-05
-4.17319426363151e-05
-3.74131935359542e-05
-2.3990023351466e-06
-1.51618898998308e-05
-2.49991384887917e-05
-4.22934800956725e-05
-1.64672219314159e-05
-2.92497476339131e-05
-1.16204614086561e-06
-2.46635587996356e-05
-5.2528312380646e-05
-1.85268665118313e-05
-1.77765231669181e-05
-5.20035977252765e-06
-1.68266623411632e-05
-2.09801342562421e-05
-1.35264981507308e-05
-2.38467800191519e-05
-1.36452524633958e-05
-2.12184483551365e-05
-8.97101403198368e-06
-9.68802246335796e-06
-3.39295633933787e-05
-1.42171790747952e-05
-2.69714545359267e-05
-3.02863490487124e-05
-1.37645439284149e-05
-2.46792636342123e-05
-8.63811397409071e-06
-1.32214939283695e-06
-3.36748654175883e-06
-2.84234231962162e-05
-3.12771785661117e-05
-2.13926434959533e-05
7.22364928751457e-06
-1.74225536254781e-05
-1.80509702382984e-05
-2.93730625859324e-05
-1.13461116347806e-05
-1.44650545633365e-05
-6.64122815688335e-06
-4.4743412470626e-05
-2.07415974323288e-05
-8.42112449250942e-06
-5.3770408418004e-06
-2.78520614503133e-05
-3.42554845858535e-05
-2.50133426344481e-05
-4.88276872561804e-05
-1.35533061500496e-05
-1.8559560673852e-05
-1.5373470123848e-05
-1.34351417341016e-05
-1.08870624944079e-05
-1.35540719957674e-05
-6.78630303088943e-06
-4.07246675690813e-05
-1.97212777198704e-05
-2.24886056570593e-05
-9.58265867546e-06
-1.09729662185974e-05
-9.63764917579193e-06
-3.59827668163813e-05
-2.82916594555418e-05
-4.53259382606444e-06
-1.02182271263735e-05
-1.17007418552635e-05
-3.23571392804911e-05
-4.72700352140988e-06
-9.64848425211553e-06
-1.80617891735435e-05
-1.3329748094979e-05
-2.12111427746622e-05
-1.95054116255483e-05
-3.29800044123648e-05
-2.07018104680322e-05
-2.47874787700325e-05
-2.57260579083572e-05
2.84309004259258e-06
-1.64628530150201e-05
-1.52309288461348e-05
-1.85968865765051e-05
-2.87205790755565e-05
-2.223505531326e-05
-1.85996357523423e-05
-2.51349241160628e-05
-3.31540239604649e-05
-2.31868389253491e-05
-3.33692935531367e-05
-2.08124649206083e-05
-3.23872787787803e-06
-2.42640288576552e-07
-2.3596482274285e-05
-2.90698393968659e-05
-5.04845254988702e-05
-3.53795533061197e-05
-2.87379900402912e-05
-1.41656606855504e-05
-8.25314683147471e-06
-2.15264576901686e-05
-4.60034678728798e-06
-2.70775415441217e-05
-8.3222394892151e-06
-1.81826803051705e-05
-2.9086322794178e-05
-1.29575913656895e-05
-2.47406494751812e-05
-2.60789314456123e-05
-3.04459801564793e-05
-4.08067612536414e-05
-4.94870033354311e-05
-4.96557976696673e-05
-6.80130440018819e-07
-2.4608679913686e-05
-3.1339025760321e-05
-3.70988524912198e-05
-6.85137397890945e-06
-2.25153297816287e-05
-2.27152862473371e-05
-2.97474489463466e-05
-3.30661863379302e-05
-3.51290011072911e-05
-3.33363841172939e-06
-1.47577384043327e-05
-5.08340037408905e-05
-1.58875699943169e-05
-2.14043848761439e-05
-3.03993223774729e-05
-4.04451792753352e-05
-1.49817920876383e-05
-1.86151652649768e-05
-3.59320366218283e-05
-1.70741347827068e-05
-3.53780089489472e-05
-6.60046759685081e-06
-2.04958795513894e-05
-1.48276212733207e-05
-3.69285807215135e-05
-1.50251311303345e-05
-5.17161087445502e-06
-2.33379521658669e-05
-1.64695846489625e-05
-9.45857087813162e-07
-9.01939519018286e-06
-2.26513034095034e-05
-2.69776976354955e-05
-4.0100921544034e-05
-2.5029985597938e-05
-1.70191006479325e-05
-1.86576300811925e-05
-2.85086052106403e-05
-5.70945601568001e-05
-4.52926039138494e-05
-2.26225191668233e-05
-1.07812540382137e-05
-2.38244473514848e-05
-1.95623044423157e-05
-5.03597361193558e-06
-2.46838527108708e-05
-1.98857207879467e-05
-1.42544353152466e-05
-4.35744736165414e-06
-1.19879635539499e-05
-4.08870142146012e-05
-2.34237539833229e-05
-2.20885161506258e-05
-2.35378815306722e-05
-3.40526353554384e-05
-5.71407019474036e-06
-1.93315126894389e-05
-2.89671388745283e-05
-1.14342398287741e-05
-7.72962678655145e-06
-3.26569101315437e-05
-1.3043566434754e-05
-2.79840450418724e-05
-3.26839681089944e-05
-2.87963989021165e-05
-3.18192767239387e-05
-2.48162289001342e-05
-2.45147665959857e-05
-4.48612932935037e-05
-2.7207811005135e-05
-2.23895599188012e-05
-2.18915536267901e-05
-3.86991313569864e-05
-3.65897389568199e-05
-2.77897979901386e-05
-2.39856508554721e-05
-1.89268361823937e-05
-5.761951618998e-06
1.02068422016209e-05
-1.66326530249639e-05
-3.92795079928283e-05
-1.05027061192048e-05
-2.25537909529552e-05
-3.03483433283732e-05
-2.70265201359871e-05
-2.3844454176488e-05
-3.52120571333077e-05
-1.93258529588508e-05
-1.24035725118626e-05
-2.23948000821937e-05
3.56709315380862e-06
-2.59662492684783e-05
-3.14504039851488e-05
-9.98885744173686e-06
-3.18969817773775e-05
-2.66981948078711e-05
-3.66037425456907e-06
3.47856424695617e-06
-2.04617236020489e-05
-1.2883005480308e-05
-2.84390738628389e-05
-9.05156196292093e-06
-4.50751429180389e-05
-1.9388745563858e-05
-1.37600399124036e-05
-1.30334922800332e-05
-2.94937915608689e-05
-8.95157689246022e-06
-2.50697987209557e-05
-4.22906949037949e-05
-2.37756083012693e-05
-1.3233315442835e-05
-3.1030964012038e-06
-2.01933141002897e-05
-2.72834988185838e-05
-2.94069436013936e-05
-3.04616193394262e-05
-2.57071523615153e-05
-1.67191127417296e-05
-2.47423987814004e-05
-3.20213882785409e-05
-4.50132816329074e-05
-1.68366778653779e-05
-1.02535045036211e-05
-2.14297032059278e-05
-2.63960444741694e-05
4.46603544895902e-06
-3.19428627434526e-05
-2.46514892252059e-05
-1.94410950806673e-05
-2.84228149798383e-05
4.39730567593135e-06
-2.76129844332273e-05
-3.00830820604123e-05
-2.38419318507883e-05
-1.21573128689675e-05
-4.17778990578494e-07
-1.33563648332872e-05
-1.3701719599783e-05
-1.96376343046193e-05
-1.90556885826937e-05
-4.71163369395986e-05
-1.78048544055607e-05
-2.28679612508224e-05
-2.5488466919772e-05
-4.50546433298082e-05
-2.61435858188014e-05
-2.15641353221474e-05
-6.92844167358994e-07
-2.80237683341511e-05
-1.00405731812296e-05
-1.82272367552444e-05
-1.20559912939712e-05
-1.97087333115201e-05
-3.64682034183272e-05
-3.53500951286569e-05
-3.10856079047752e-05
-1.96591333606263e-05
-2.72905006081393e-05
-3.5271902402323e-05
7.24335972701242e-06
-5.03195015999406e-05
-3.72031990417947e-05
-4.18930036482946e-06
-2.47677388092367e-05
-8.64369328342289e-06
-9.59622643059499e-06
4.53083356154109e-06
-2.75138640414624e-05
-1.90101023816469e-05
-3.10040713181015e-06
-2.24736619744928e-05
-1.97817988151629e-05
-2.58997178172202e-05
-5.60523725665283e-06
-2.93499074165779e-05
-5.7115579784437e-06
-2.36598282355962e-05
-5.20189906426642e-06
-1.14181025970226e-05
-8.77943407252677e-07
-4.44118838007826e-06
-2.1718518504531e-05
-9.28881242761708e-06
9.09426193996234e-06
-2.16994953910074e-05
-2.4066843156929e-05
-1.49110771180699e-05
-2.29774504365176e-05
-2.2998825946062e-05
-2.24140481817235e-05
-1.98761955228125e-06
-2.3777436615031e-05
-6.54554453828515e-06
-1.1406294724581e-05
-1.20672656367865e-05
-4.35556422357778e-05
-2.08919552482023e-05
-1.38826456183804e-05
-2.10704085463685e-05
-1.54415253789002e-05
-3.81482244938822e-05
-2.1939512671181e-05
-7.56210059629081e-06
-2.38911712117543e-05
-4.49817611242884e-05
-1.0256579634837e-05
-1.95018019184324e-05
-2.76639976740405e-05
-9.58378644797774e-06
-1.83964946555027e-05
-2.84849646700725e-05
-2.32128960213926e-05
-3.13040717704798e-05
-3.23273820006296e-05
-4.20495686681625e-05
-3.0406595047211e-05
-1.94493464921729e-05
-1.84178804296945e-05
7.08610780099448e-06
-1.56387137442184e-05
-3.24659545201346e-05
-1.77511295065016e-05
-3.25033211092127e-05
-2.25724465382637e-05
-1.3878504000524e-05
-6.24095703630178e-05
-7.01063236191336e-06
-1.99846485661079e-05
-2.93883951334908e-05
-4.77934817691587e-06
-6.75232971307971e-06
-3.17517282394554e-05
-1.89239539832261e-05
-7.25087131512842e-06
-2.04537110529125e-05
-2.26012208265949e-05
-2.1782266761636e-05
-4.0263998344293e-05
-3.27528763390492e-06
1.98665507689244e-05
-2.36046068926348e-05
-1.3725720102174e-05
-2.66947751855618e-05
-1.52375675452504e-05
6.18543494549711e-06
-3.19661060004366e-05
-1.41264665753458e-05
-2.93184803449356e-05
-8.98214792305759e-06
-1.43302735441871e-05
-2.42522575356686e-05
-1.7771299598873e-05
-2.44633831898115e-05
-1.48783005759483e-05
-2.15587769715638e-05
-1.99273760379646e-05
-4.71479539469111e-05
3.73696936239622e-06
3.65364926297043e-06
-3.77774612028124e-05
-2.10245125694754e-05
-2.66476009740281e-05
-2.33749442132408e-05
-2.07102574464491e-05
-3.73855604456017e-05
-1.17768555843837e-05
-3.01698372883902e-05
-2.49004038795757e-05
-2.82285426679543e-05
-9.20865674764046e-06
8.41865412413324e-07
-1.6477079204738e-05
-1.98635139288731e-05
-2.15215458576789e-05
-1.82650769698877e-05
3.38434779741805e-06
-1.48782380069398e-05
-1.81976638938812e-05
-1.68910544822214e-05
-8.29825533114732e-06
-3.54407921590474e-05
-2.83958151050754e-05
-3.28444674097493e-05
-4.00925256501905e-06
-1.50498825133269e-05
-2.53270997053471e-05
-4.33202097886806e-06
-1.45529423411869e-05
-9.28149225529611e-06
-9.76919954002545e-06
-3.08982958964164e-05
-1.19355439207736e-05
-3.71337741301001e-05
-1.98265043607633e-05
1.34204548148521e-06
-2.22134743342406e-05
-4.81149877700427e-06
-2.10493153206817e-05
-1.11409525412318e-05
-2.07081757631343e-05
-3.34569298997706e-05
-1.07985759665263e-05
-2.38818710199546e-05
-1.86957892255525e-05
-4.87481572141864e-05
-2.80403233356606e-05
-1.20545449849103e-05
-1.42321077919483e-05
-1.98808366018316e-05
-2.65016395226687e-05
-2.50218135238636e-05
-1.68842630236897e-06
-9.34276938223227e-06
-2.35545405251659e-05
-1.20792543713935e-05
-4.2353388135922e-05
-4.24046729340015e-05
-1.77971937216389e-06
-2.14684085394887e-05
-5.95134340842139e-05
-2.94782599447417e-05
-4.36228082367211e-05
-1.9624777472793e-05
-6.43595032637718e-06
-4.83892384291933e-05
-2.12891417663379e-05
-3.46888273006056e-05
1.24693316031498e-06
-4.15049814381171e-05
-2.33878480807192e-05
-2.33187214826858e-05
-7.71974203696968e-06
-1.79585104850684e-05
-2.67913302025936e-05
-2.26816496501465e-05
-2.37904367822117e-05
-1.87192509542337e-05
-2.60928947057067e-05
-2.00194996673832e-05
-1.77389167189205e-05
-1.41966163921673e-05
-2.07861636719066e-05
-4.32580712694617e-05
-4.01129495138221e-05
-5.10159753157885e-06
4.35024227630838e-06
-3.60317440815001e-05
-2.14275382002607e-05
-2.0597516654223e-05
-3.80075445933172e-05
-3.89224163375181e-05
4.32741581826397e-06
-2.93050097649302e-05
-4.72292934204802e-06
-1.73403331698373e-05
-3.76451630149666e-05
-1.65521283600388e-05
-2.86672215783314e-05
-2.56555874068114e-05
-7.6657672022453e-06
2.05114399993786e-06
-4.24249333182118e-05
-4.89434397923835e-05
-1.70276575974143e-05
-1.45088867135454e-05
-2.626847921183e-05
-3.09654429776647e-05
-2.51125292440717e-05
-3.68633733979441e-05
-2.90974720005639e-05
-1.29363188520826e-05
-1.29217010581271e-05
-2.7794881576806e-05
-3.04103183402839e-05
-3.28671307404498e-05
-4.14403063388837e-05
-3.55143188491382e-05
-7.66061263979879e-06
-3.79094493327065e-05
-2.16154353906562e-05
-1.00082300485383e-05
-1.01179105882851e-05
1.74877620841719e-06
-7.47536633025753e-06
-3.6059253170148e-05
-3.00401563920475e-05
-1.87367175053812e-05
-5.5352557070915e-06
-1.38081705126793e-05
-2.43743819366591e-05
-2.28476160526108e-05
-1.95315854240743e-05
-1.75427038412937e-05
-8.07413317021873e-06
-2.58906374901418e-05
-1.97591860093794e-05
-7.37603274242741e-06
-1.12119411217383e-05
-2.33774262718631e-05
-2.91115595323594e-05
9.09630953017395e-06
-1.71511356439051e-05
-2.06583187821564e-05
-1.26792123736213e-05
-3.40500204235219e-06
-2.01560013659846e-05
-1.73685036881772e-05
-9.50647785209805e-06
-1.20414231487906e-05
-2.23762797210061e-05
-2.85817881348587e-05
-3.89983425255541e-05
-2.01528708413512e-05
-1.92661119184559e-05
-1.42652955401508e-05
-1.65951568755148e-05
-1.40348144955668e-05
-1.84539796757785e-05
-2.78313973552169e-05
-1.6412889619387e-05
-2.96906173441533e-05
-3.6203972603849e-05
-3.1838842273699e-05
-1.51631016933611e-05
-1.1335411057283e-05
-2.56378574821962e-05
-3.05678062648533e-05
-1.2229359720708e-05
-4.2139768471145e-06
-4.22087509776171e-05
-1.08366580946424e-05
1.22785095806619e-05
-4.173066480118e-05
-4.262413749902e-05
-2.36772747547257e-05
-4.3739007272635e-05
-5.50846415164652e-07
-1.33102156035837e-05
-1.84053857255758e-05
-2.76313266747162e-05
-2.1908362918741e-05
-3.7795212595969e-05
-4.71646571700803e-05
-2.95654754575371e-05
-6.43934307657068e-06
-4.40824421230164e-06
-2.82137418972091e-06
-1.40941523815782e-05
-6.25101069206853e-06
-9.95677245715381e-06
-4.34534082724172e-05
-2.93692771804187e-05
-4.22737700125973e-05
-8.40898491015079e-06
-2.01430889867913e-05
-2.36635905961042e-05
-2.62371935332903e-05
-1.15957311081662e-05
-2.54142038802036e-05
-2.34219024817214e-05
-1.80922755017809e-05
-2.97029539862343e-05
-1.93851639517007e-05
-1.932737144472e-05
-1.41328900688176e-05
-1.4825361829705e-05
-1.85515390950993e-05
-2.99885607637189e-05
4.11293489800334e-07
-5.34505855226191e-06
-2.21562736421422e-05
-3.32850902752352e-05
-9.00535081094052e-06
-2.04618999576084e-05
-2.57637706110468e-05
-4.03031847504681e-05
-2.14718704168883e-06
-2.61103415520842e-05
-2.15548138613332e-05
-2.21851371856757e-05
-7.79190494593493e-06
-7.31313147692729e-07
-2.78803643613842e-05
-2.49553627516263e-05
-4.50331902804332e-06
-2.14275495163979e-05
-2.27017958411774e-05
-1.17815726465727e-05
-2.35600783302041e-05
-1.99497786330025e-05
-3.25197630306189e-05
-2.49714408592637e-05
-2.80820398561198e-05
-5.13266097522038e-05
-2.8915350899119e-05
-9.17503112187489e-06
7.00860286211362e-06
1.71184153701157e-06
-2.74524505543956e-05
-2.00361358840693e-05
2.27654724413166e-06
-2.11254972150097e-05
-7.62090368703001e-06
-1.90387086011833e-05
-4.32805122633677e-05
-1.42130292685743e-05
-1.87948022380039e-05
-3.01593939573949e-05
-2.45168135640534e-05
-3.42667826291257e-05
-2.74070666723916e-05
-1.89433270740651e-05
5.53609214728192e-06
-3.47130321588125e-05
-3.81289325070021e-05
-2.004914189504e-05
4.38449515312402e-07
-9.70048904684091e-06
-2.63774370678608e-05
-3.52796849914297e-05
-3.06596662056599e-05
-2.84818812969678e-05
-1.98353095059411e-05
-6.96926187134099e-06
-5.62619815905533e-06
-3.15260711887229e-05
-1.81075441002481e-05
-2.54568131262961e-05
-1.13979166200206e-05
-2.64880731931375e-05
-1.61852241583425e-05
-1.68762022290089e-05
-1.15497355842001e-05
-1.98657825576229e-05
-6.46335438781613e-06
-2.53740118846741e-05
-3.81360752257206e-05
-1.04801476153489e-05
-9.33292763383425e-06
-5.61339765189598e-06
-2.32477898333675e-05
-2.57122491779969e-05
-2.55574898842795e-05
-3.75404280089134e-05
-3.5003700341848e-05
-1.46004704720752e-05
-1.81011994728591e-05
-2.00943201737718e-05
1.02685291651431e-05
-8.09327016851727e-06
-5.03955585363937e-05
-9.03715684157137e-06
-2.13127429656424e-05
-3.99068857598525e-05
-1.83825578839484e-05
-4.1237474919014e-06
-3.02816285342358e-05
-3.34832589597458e-05
-3.27584149502543e-05
-8.87755585918438e-06
-1.81369738567612e-05
-2.03405954281145e-05
-2.26296171089198e-05
-1.65003237041858e-05
-2.47076764879216e-05
-2.26227490481738e-05
-7.01748459802357e-06
-1.05156145997405e-05
1.05282983833289e-05
-5.37110595563518e-07
-2.42519496969186e-05
-1.02716665712364e-05
-3.27212760378228e-06
-1.81806934345312e-05
-1.63166701605721e-06
-2.17775992017152e-05
-2.11139636782701e-05
-2.41385045159693e-05
-1.17773328676446e-05
-7.48343402976817e-06
-1.89787253705353e-05
-3.58226800839615e-05
-2.93059910559753e-05
-2.18858332691627e-05
-1.49252157986171e-05
-2.63584214299111e-05
-4.22554053204965e-05
-2.2234838482395e-05
-2.21767600155589e-05
-1.23493168080907e-05
-1.26996769590255e-05
-1.34734830225173e-05
-1.8685701787839e-05
1.77719665779505e-06
-2.88829271292308e-05
-3.01142775216856e-05
-2.00729391802903e-05
-8.30484637882905e-06
-2.66367197580647e-05
-2.25232614943448e-05
-1.59475240120368e-05
-1.01270608837453e-05
-1.39862624731429e-05
-2.15728377592885e-05
-1.65395493528465e-05
-3.66092161750774e-06
-1.69328214593442e-05
-2.05145320418929e-05
-2.14809995406758e-05
-3.16320864848581e-05
-1.25580579359528e-06
-1.1778134882605e-05
-7.53474149180182e-06
-1.79803495803151e-05
-3.4180361454863e-05
-1.8707721693497e-05
-1.20326734650481e-05
-4.0298344389508e-07
-2.00995927125908e-05
-3.20437215474185e-05
-7.71759332281379e-06
5.42306440892767e-06
-3.52407053570332e-05
-1.43128576623701e-05
-3.35867967329636e-05
-2.02765649724432e-05
-1.61355113208768e-05
-2.72616765183997e-05
-1.16568084395454e-05
-2.27253732235982e-05
-1.56681541916931e-05
-5.41276131221634e-06
-6.63429158174197e-06
-1.53698186036844e-05
-2.81924387416466e-05
-3.66563175702484e-05
-2.1550110650317e-05
-1.52548536073519e-05
-4.53698910238818e-05
-5.3575375478337e-05
-1.18104516001823e-05
-2.14364018602095e-05
-8.06546037202414e-06
-2.34970306825569e-05
-3.91505985196027e-05
-4.42024379192135e-06
-3.83993695377705e-05
-1.70384541769436e-05
-1.13879890800143e-05
-2.97377081041171e-05
-3.15708336073834e-05
-3.77415283184132e-05
-3.03988335048132e-05
-2.49703449105509e-05
-1.2639472872449e-05
-1.28592057572686e-05
1.31750278221298e-05
-3.93666181006449e-05
-3.55422801912643e-06
-3.15277877253917e-05
-1.90989300588655e-05
-2.42954786243292e-05
-2.70971245148825e-05
-1.82323298260313e-05
-1.14800654797476e-05
-1.40173401493522e-05
-2.15847402327211e-05
-1.90201677225616e-05
-3.07430316968779e-05
1.32190809244173e-07
-2.19508209605786e-05
-2.28325356181437e-05
-3.37611105509524e-05
-2.92577177599768e-05
-2.3112249849182e-05
-1.78358273752222e-05
-1.95398736634489e-05
-2.71993867186518e-05
-2.14588225778769e-05
-1.59100384820227e-05
-2.42512012833826e-05
-1.46047764182111e-05
-2.61350795992403e-05
-2.15258441546994e-05
-2.74847319783646e-05
-1.65754572084722e-05
-1.08718114338173e-05
-2.646287843548e-05
-2.09469357116207e-05
-2.04789204108269e-05
-1.38448468410641e-05
3.83350153814175e-06
-1.31731264594618e-05
-1.42284245669669e-05
-1.75888748634146e-05
-2.96587629790242e-05
-2.67142768815905e-05
-2.319468150929e-05
-2.36963565668734e-05
-1.03227327355137e-05
-3.61906606829903e-05
-2.12741990519823e-05
-1.75559912340654e-05
-4.97308269025822e-06
-1.20243523953814e-05
-2.73718754756098e-05
-1.2776600620381e-05
-3.31164661692613e-05
-2.15088929832352e-05
-1.36352641955932e-05
-1.78263641336944e-05
-2.47743638040053e-05
-2.96227133431666e-05
-5.22956602836309e-05
-2.48836031174359e-05
-1.15674209058325e-05
-2.81336715467574e-05
-1.79281451503119e-05
-3.12616788598332e-05
-1.62552986438022e-05
-5.6266018947674e-06
-1.65609845300001e-05
-2.52206141219411e-05
-3.31637136373442e-05
-2.26971872918082e-05
-2.01934659169697e-05
-5.69016991920317e-06
1.72096797235472e-06
-3.78038307473864e-06
-1.60235052931098e-05
-2.85861857666229e-05
-4.63241005477203e-05
-1.26742238340573e-05
-1.28988518981726e-05
-1.50510608187882e-05
-2.24426188970041e-05
-7.47026398834026e-07
-1.78146466416498e-05
-1.35519106868363e-05
-1.9814788859819e-05
-1.68504101451413e-05
-1.86353353564777e-05
-7.38181542984509e-06
-5.16807902401701e-05
-1.69563036107189e-05
-1.02529171517696e-05
-1.94290381964141e-05
-1.75966669204426e-05
-3.46393878484805e-05
-4.49754313457677e-06
-2.44153502744512e-05
-4.66081463944115e-05
-1.4806937226334e-05
-4.11267364113953e-05
5.64661658970605e-06
-1.40769052206456e-05
-2.50687969555139e-05
-1.96305364945376e-05
-3.43801449268547e-06
-2.9232695675769e-05
-1.47228236550574e-05
-1.70270379997505e-05
-1.92197674098849e-05
-3.50255584778581e-05
2.80264541156071e-06
4.04816571801659e-06
1.88760235893743e-05
-5.88440504058994e-06
-1.74122185037878e-05
-3.09636150449746e-05
-3.78781140935694e-05
-2.3990182248352e-05
-2.03884571092057e-05
-1.47600486461513e-05
-4.24639242522886e-05
-3.57069894669447e-05
-2.72848813841346e-05
-2.52821496973875e-05
-3.01984492106771e-05
-8.34473196760098e-06
-3.83416675292515e-05
-2.55511313541755e-05
-2.96323800845919e-05
-4.32607403031972e-05
-2.91715225347307e-05
-3.91221998320728e-05
-8.26844542737909e-06
-2.21713567366299e-05
-2.42943044216512e-05
-1.46648351762042e-05
-2.93432116730643e-06
-9.2956809440302e-06
-1.98586182530459e-05
-4.2035850167607e-05
-1.87454863541995e-05
-2.72403830698394e-05
-2.86368172360024e-05
-9.5556009960877e-06
-2.96562348334025e-05
-1.43253270688483e-05
-1.23513122210691e-05
-1.89943815630834e-05
-2.25015311105898e-05
-1.70111978337141e-05
-8.74406297230676e-06
-3.55010192013053e-05
-3.58341274966997e-05
-2.99033201716398e-05
-2.33730250846174e-05
-6.88647672973223e-06
-2.52419415061221e-05
-2.58564232346682e-05
-9.83009033247092e-06
-1.31235415019342e-05
-1.13746540346685e-05
-3.06372090804191e-05
-1.22715366856388e-05
-2.88175953710161e-05
-1.45348396461812e-05
-3.97727964632091e-06
-9.39952630567738e-06
-2.51884452377195e-05
-2.15631019605223e-05
-1.87332595878125e-05
-1.03787930638554e-05
-7.75431216111118e-06
-2.3647444118978e-05
-1.78917574303684e-05
-1.27529047611924e-05
-1.5221638464435e-05
-1.0794783970186e-05
-2.0743184472779e-05
-2.03886558613076e-05
-2.40006790300339e-05
-2.3058706467555e-05
-2.86413993790766e-05
-2.19698528892167e-05
-2.02853938055647e-05
-3.12442797272319e-05
-3.74892856368118e-05
-2.93535358982388e-05
-2.78053404161996e-05
-8.04691558933561e-06
-1.61083138812253e-05
-2.205916796783e-05
-1.31365584188088e-05
-1.43803011838864e-05
-8.96463028510281e-06
-2.4750873256792e-05
-3.93609382262771e-05
-2.73451549473846e-05
-2.67062059148866e-05
-1.48031862940999e-05
-3.20436510242894e-05
-1.49033203298597e-05
-2.08271147480571e-05
-1.53485622433525e-05
-1.30157331575901e-05
-1.04576532341323e-06
-1.22004291421723e-05
-2.23357243195419e-05
-4.28074949052313e-05
-3.30277046585027e-05
-4.50849389220722e-05
-2.34092998567854e-05
-2.64265807568265e-05
-4.6036554266593e-05
-3.72500529759178e-06
-3.67523091265656e-05
-2.17690094838174e-05
-2.94316007672413e-05
-2.16896320466027e-05
-1.12106923535549e-05
-1.16276128244067e-05
-1.28919134337007e-05
-1.40219079733671e-05
-2.62268432306358e-05
-2.63757005219727e-05
-2.57116707125234e-05
-2.9152442154305e-05
-5.59226950872092e-06
-2.70986504976751e-05
-1.41502429125297e-05
-3.3808320034971e-05
-3.08662964935048e-05
-1.25640451956172e-05
-7.91488893314117e-06
-1.7511768870942e-05
-7.72098928689806e-06
-2.01461231629635e-05
-1.08590427634985e-05
-2.14707005722754e-05
-4.95107224333707e-06
-2.23755104577541e-05
-1.39071738645569e-06
-2.29866223704109e-05
-3.26972970345853e-05
-6.09741918340703e-06
-1.31388707363179e-05
-2.56624448412057e-05
-3.10278146886422e-05
-1.82839814507885e-05
-1.24110867589218e-05
-2.1408490907546e-05
-2.90412840864073e-05
-1.99519808549702e-05
-1.12644485530126e-05
-1.60868098513348e-05
8.71724430798281e-06
-2.59973766373954e-05
-4.20272752888977e-05
-1.26844822751089e-05
-6.37187267842625e-06
-1.02467689641937e-05
-1.83192098238258e-05
-1.78519523502654e-05
-1.93315117971124e-06
-4.22003100720773e-05
-2.701417733244e-05
-5.49069295499515e-06
-1.85164870492184e-05
-1.15697120303763e-05
-2.61923823455109e-05
-2.61523106228682e-05
-4.01864171605311e-05
-1.06990042257049e-05
-2.15668242545474e-05
-3.16990497647998e-05
-2.1570585611095e-05
-2.13522589833631e-05
-2.35467393204812e-05
-2.55853498807949e-05
-2.0186618694776e-05
-3.04356249230607e-05
-9.20723888881068e-06
-3.16596212949193e-05
-1.6050853176107e-05
-1.63297732156066e-05
-2.38193168218355e-05
-5.40079688738924e-06
-3.71268719651639e-06
-1.65036357073157e-05
-2.52978991894147e-05
-2.67435048215834e-05
-3.42292587355298e-05
-2.04649067197477e-05
-2.51251367454671e-06
-2.08109063803047e-05
-2.485045020281e-05
-2.06659171151606e-05
-2.4336402578093e-05
-1.22558517683406e-05
-3.17847130720706e-05
-4.91922878934017e-06
-3.60537550718146e-05
-2.51272203556197e-05
-3.97070085596564e-05
-2.6987831165651e-05
-1.60722896303906e-05
-1.82570231528479e-05
-2.03522913881594e-05
-3.17991450638688e-05
2.61197795152307e-07
-1.38536574761774e-05
-2.97865470290444e-05
-2.63304037562113e-05
-2.6284136422701e-05
-2.64844550139543e-05
-3.73205008205401e-05
-2.95945587195419e-05
-7.36732610380917e-06
-5.18403979329332e-06
-1.02285462117556e-05
-3.93210798002761e-06
-1.63072883310329e-05
-1.05686831212298e-05
-2.1854421636838e-05
-2.85642032092432e-05
-1.49440398709083e-05
-2.77286032580714e-05
-3.07421286149807e-05
-1.05560554022436e-05
-1.90340227913235e-05
-1.71988178343201e-05
-1.96416877355332e-05
-4.25861667271446e-05
-1.18276206352531e-05
-3.04158770964642e-05
-3.1377093384713e-05
-4.91901123420543e-05
-1.88089181467854e-05
-2.30604207859379e-05
-3.64122028798761e-05
-1.2387783242797e-05
-3.27384275969157e-05
-2.26596352778707e-05
-8.55944629976313e-06
-5.65253502137104e-05
2.60669025073006e-06
1.44259413288648e-05
-2.83937560548983e-05
-3.00206739280926e-05
-1.21577222981103e-05
-3.83526643241397e-05
-3.07379892296693e-05
-1.8399940499392e-05
-2.35252763443446e-05
-3.15715858828244e-05
-1.92144303402025e-05
-1.49554539286979e-05
-2.18748044325172e-05
-1.52947505368907e-05
-6.68577044554011e-06
-2.9207573574919e-05
-9.65390583731372e-06
-1.51243068308717e-05
-3.83065322191003e-05
-2.82121098705909e-05
-3.23417459059966e-05
-2.22783833484778e-05
-2.23418214640982e-05
-2.9696988097209e-05
-1.45777896022425e-05
-2.78499797876542e-05
-2.99085425208889e-05
-2.44474785128819e-05
-7.93859409282407e-06
-1.02145093068274e-05
-2.74253117778111e-05
-2.10500366606573e-05
-3.95201668835396e-05
1.1102627900271e-05
-4.89395550559738e-05
-3.73997518194775e-05
-1.08566852990621e-05
-1.54803104680106e-05
-1.05939438822023e-05
-3.91072204478282e-05
-2.62128976380704e-05
-1.09825061734212e-05
-2.49581161209156e-05
-1.07963009119238e-05
-4.62729555088018e-05
-2.10044335454172e-05
-2.8285157038727e-05
1.11908897488297e-05
-2.05766892480828e-05
-3.85434482555712e-06
-1.42922701305126e-05
-1.90460939090656e-05
-1.82222643997676e-05
-6.68416429470342e-06
-6.25230410158083e-06
-1.27938846840571e-05
-2.4045024227756e-05
3.94589088055767e-06
-3.72021356117579e-05
-2.47485056887682e-05
-2.68962425994842e-05
-1.01678959090226e-05
-2.33000290653074e-05
-1.51589908507664e-05
-1.67376074225198e-05
-3.91944176780546e-05
-3.30544722693988e-05
-2.0982220416016e-05
-1.49907732278053e-05
-1.31320366832605e-05
-1.9520333528703e-05
-1.38019978673927e-05
-3.14559518885704e-05
-3.10585099249863e-05
-2.17031627489746e-05
-7.98415201103382e-06
-2.52872600567216e-05
-1.76548729934379e-05
-2.51151389568659e-05
1.19224018938683e-05
-8.83541460690396e-06
-3.45704844844795e-05
-1.26671125637178e-05
-1.79780739767957e-05
-2.93366127310821e-05
-2.5504815476461e-05
-9.34134892878235e-06
-2.77732892386898e-05
-6.76016996714126e-06
-2.09305793109575e-05
-4.63896623837053e-05
-1.7380433871974e-05
-2.08357996876444e-05
-5.76459466944636e-06
-4.60619722250888e-07
-7.55857398264572e-06
-1.7277627665649e-05
-3.34777034006043e-05
-6.76549126368414e-06
-2.95482533400131e-05
-5.15476190494274e-06
-2.63383869657112e-05
-1.01998641661506e-05
-1.96966125529381e-06
-1.67382566477185e-05
-2.88618218477062e-06
-2.8155512453461e-05
-3.32895491582754e-05
-6.26971182186213e-06
-1.59466868940366e-05
-2.97336461070806e-05
-4.86336061920497e-06
-1.8807026380386e-05
-2.53018799216613e-05
-1.31272959889273e-05
-1.27363666002195e-05
-6.53928409182595e-06
-1.98656794398985e-05
-1.23628014655572e-05
-3.55956507809783e-05
-2.58259396040018e-05
-3.08993289410868e-05
-1.20343159135396e-05
-3.39811427767891e-05
-3.14334051586724e-05
-2.45477869001375e-05
-3.65249190188812e-05
-4.69423972158075e-05
-2.25455771540335e-05
-1.31546314277043e-05
-2.10952972442568e-05
-2.00178902925167e-05
-2.21463101053134e-05
-1.37725053077715e-05
-3.90697595330619e-05
-1.02594393713663e-05
-2.46555199099499e-05
-1.85931977247656e-05
-3.96472023096199e-05
-4.91581252339524e-05
-3.07302274166811e-06
-1.61000264820905e-05
-1.90061328238303e-05
-1.87249773589927e-05
-3.19012771635325e-05
-3.59416731590447e-05
-1.22373798858408e-05
-1.58812098384987e-05
-1.37648793992265e-05
-4.13962026231299e-05
-3.53508537630162e-05
-9.47462064857324e-06
-5.38672952279295e-06
-5.07359434148766e-06
-2.97008519612301e-05
-1.04069454798147e-05
-3.75853910079395e-05
-1.37121915419137e-05
-1.84433869286883e-05
-2.84190586317932e-05
-3.71355365792769e-05
-1.00193258580032e-05
-1.12972235216183e-05
-2.03162805340198e-05
-1.70037537771014e-05
-3.03204122269604e-05
-4.07757272333338e-06
-2.63416803020206e-05
-2.48928730416221e-05
7.61237633924588e-06
-9.23007482622684e-06
-1.6983550293049e-05
-1.31316687381449e-05
-1.81371003787422e-05
-2.59837728337728e-05
-4.52376203081985e-05
-4.14898438823882e-05
-1.96821394600972e-05
-1.45588811678672e-05
-3.27912927196865e-05
-1.087228590232e-05
-2.20447011278944e-05
-1.82878479595237e-05
-2.63200214427652e-05
-9.94310323845131e-06
1.05025550871568e-05
-3.18328194076488e-05
-2.9218319424157e-05
-2.34990985296834e-05
-4.37872097673113e-05
-4.29187450153658e-05
-3.8425016194999e-05
-9.03936379298844e-06
-1.60047207771589e-05
-4.30538794180135e-05
-1.53679770577268e-05
-3.87218956134016e-05
-3.0636802297409e-05
-3.44238526595701e-06
-1.66313560849017e-05
-5.39443725127914e-06
-3.53128470079705e-05
-1.89358099952117e-05
-1.51372507263447e-05
-3.35351123614767e-05
-2.70842352077246e-05
5.42416417792306e-06
-2.51686068113852e-05
-2.51235588492969e-05
5.00933635149444e-06
-3.22149409179235e-05
-5.40330998716094e-05
1.14633484365353e-05
-1.31789825523329e-07
-2.68929299265537e-05
-3.19553096960402e-05
-4.77765655005137e-05
-3.81738069192675e-05
-2.405143567063e-05
-2.98627624741342e-05
-2.10659396966833e-05
-2.2478050881108e-05
-1.83175118196397e-05
-2.27155350503696e-05
-1.02206550686906e-05
-3.04384688736595e-05
-2.00894724406699e-05
-3.39372261734385e-05
-1.22463600665581e-05
-1.86471000909988e-05
-5.1874444564965e-06
-2.85171542931598e-05
-3.83998896294092e-05
-3.18792803583235e-05
-1.21848958835074e-05
-2.762452576434e-05
-1.14759423490757e-05
-2.73413880530339e-05
-1.89317308140079e-05
-6.26495225919928e-06
-2.70481190180984e-05
4.67985642863009e-06
-3.49143183890985e-05
-1.28637045065006e-05
-3.74076546077061e-05
-9.72051708497799e-06
-2.31748741502769e-05
-2.1123571695728e-05
-8.78165195667565e-06
-2.23886767263909e-05
-4.05219496848584e-05
-3.1488399514641e-05
-8.79544518660227e-06
-3.0331959368369e-05
-1.95553121263665e-05
-2.48960116515576e-05
-3.33703811731171e-05
-1.86399986198672e-05
-3.98508428275652e-05
-1.65640814270667e-05
-3.22417515078798e-05
-2.5704271131815e-05
-2.37318215896153e-05
-2.03843839193685e-05
-3.68677705328758e-06
-1.6242329836747e-05
-2.67984902528766e-05
-5.76362504515304e-05
-1.49144805050224e-05
-1.35093975496964e-05
-6.38282497482371e-06
-4.50414776489534e-06
-8.60695686533147e-06
5.611222778159e-06
-1.63058497257395e-05
-9.27642617083826e-06
-2.03668982808222e-06
-6.3496086290045e-06
-2.79309962097295e-05
-3.7476090299179e-05
-5.82525369645228e-06
-3.50514285083469e-06
-3.24773888018541e-05
-2.34289086742513e-05
-1.79159270830624e-05
6.94160760397111e-06
-3.27329380920884e-05
-2.36175900037549e-05
-2.71241799705916e-05
-3.6245332842715e-05
-3.34038422392688e-05
-2.27425630119765e-05
-6.41692435698258e-05
9.70019485620185e-07
-3.25674092133387e-05
-3.41380391207707e-05
-4.11710803489489e-05
-1.90724024102825e-05
-1.26033201185575e-05
-2.44372520017019e-05
-8.16094177492461e-06
-3.13364412631197e-05
-2.30963586111013e-05
-1.0642690674059e-05
-2.84399198130264e-05
-1.25558491004996e-05
-1.42411291157587e-05
-3.83503652359534e-05
-2.95615347540312e-05
-2.57231246968437e-05
-1.71080723477707e-05
-3.34743511162768e-05
-3.85924637887594e-05
-1.23175883852254e-05
-1.66420659635252e-05
-2.89250331646298e-05
-4.66834577127539e-06
-2.90952310637487e-05
-9.91515331723193e-06
1.03112529929496e-07
-6.67154765307717e-06
-2.74374129729162e-05
-3.00275446674326e-05
-7.43416852875718e-06
-2.37935085584672e-05
-2.90380500051627e-05
-2.77583219405476e-05
-3.43894312513736e-05
-1.73915148603829e-05
-2.40598896387169e-05
-1.72844395649115e-05
-2.03673079938557e-05
-1.77826903733764e-05
-2.48282963015867e-05
-2.0444296287561e-05
-3.38254974141225e-05
-1.56114473110723e-05
-6.2340775086866e-06
-1.48721377945043e-05
-1.67338833688606e-05
-9.64627181764908e-06
-1.35512120441352e-05
-3.40916026957288e-05
-2.23773997702105e-05
-3.31550902848442e-05
-8.40094129617244e-06
-1.47096579402013e-05
-3.15934097670493e-05
-2.24388985038625e-05
-1.44208781697547e-05
-1.64282244681263e-05
-2.27379232145143e-05
-1.95083964812277e-05
-4.57831000201033e-05
-4.16075276107511e-05
-2.29936403561324e-05
-1.74083575984483e-06
-7.28693520630547e-06
-1.00542774956265e-05
-3.06183071417538e-05
-2.24999335374356e-05
-2.39943197416953e-05
-1.90721961029828e-05
-2.06483982278309e-05
-2.82263045636988e-05
-3.8692331364636e-05
-3.08153694067042e-05
-1.55314212632127e-05
-2.98768865785748e-05
-7.65572460273487e-06
-1.1079959568366e-05
-3.9444936082856e-05
-1.35694877194168e-05
-1.25694829740948e-05
-2.82158719786887e-05
-4.34548157349993e-05
-2.55191583677702e-05
-3.00799013379511e-05
-1.47783019860984e-05
-1.6021608018279e-05
-2.46589517450891e-05
-1.17814120285781e-05
-1.92915407393082e-05
-1.06191467453505e-05
-1.16302691251317e-05
-1.02570275276096e-05
-6.56232844450969e-06
-3.34592377003467e-05
-3.42542757702141e-05
-2.71782908815744e-05
-3.39510132187758e-05
-6.19738711343624e-06
-1.99858646830633e-05
-3.08690827155244e-05
-2.11886866504029e-05
-1.60455620232917e-05
-2.9056413756078e-05
-3.46470770604749e-05
5.92151364722292e-06
-1.66842407615904e-05
-2.02460857686476e-05
-2.7896139730405e-05
-3.49691588122478e-05
-4.22300193744566e-05
-2.39747829277573e-05
-9.57441390569121e-06
-2.38311474433412e-05
-2.28439733092966e-05
-1.56605921907164e-05
-1.42419434440275e-05
-1.5065522193087e-05
-8.13903219731578e-06
-2.92614423149642e-05
-4.05096377940616e-06
-2.62870967060565e-05
-2.03503021609955e-05
-2.04761029327285e-05
-1.61327435056968e-05
-1.76288012023734e-05
-2.88516332840654e-05
-2.25614250650102e-05
-1.16175187474989e-05
-1.8775951053746e-05
-3.31349300961176e-05
-3.72023743077243e-05
-1.38280724618868e-05
-3.51270427976205e-05
-2.89908400885018e-05
-6.25332398084369e-06
-2.35792537657377e-05
-2.02285230030048e-05
-3.48136708255701e-05
-1.08859074338476e-05
-1.0705050527177e-05
-2.65334952146154e-05
-1.46057814627195e-05
-6.13971635443294e-06
-1.3083484549759e-05
-2.68244146883276e-05
-2.15377418823995e-05
-2.64288916296624e-05
-3.02948811009305e-05
-2.73727048233238e-05
-1.99112628413052e-05
-3.94740755276929e-05
-3.36887376636174e-05
-2.62632741217714e-05
1.31857546348476e-06
-2.56486246629672e-05
-1.52190903372946e-05
-1.56433343995752e-05
-3.25797143992171e-05
-1.33812055571436e-05
-1.80230657954072e-05
-3.43264183159142e-05
-1.80667566593215e-05
-3.81912874039735e-05
-2.75215391346103e-05
-4.16254830909424e-05
-1.84711250371143e-05
-1.43006424448578e-05
-4.04476555678112e-05
-5.22374746345831e-05
-2.99686980700917e-05
-7.14902706927364e-06
-1.71092706503962e-05
-3.70013167532628e-05
-8.18022610752795e-06
-7.40620269299367e-06
-1.42038026702656e-05
-8.42187544765309e-06
-1.59491781984692e-05
-5.05428116970414e-06
-2.44237764199502e-05
-8.60553609894581e-06
-1.22139351567255e-05
-1.91532361100017e-05
-1.09583467640277e-05
-3.03320801711467e-05
-2.11772675120869e-05
-2.90400922100488e-05
-2.47083104592827e-05
-2.08883092373104e-05
-1.81304363831962e-05
-1.39341289206859e-05
-3.39985526572912e-05
-2.66147120005448e-05
-6.93757531761822e-06
6.44829306393368e-06
-2.54051188107901e-05
-1.47267959376202e-05
-6.76074836907127e-07
-2.16042360460379e-05
-1.74007986113356e-05
-1.42629210128523e-05
-3.63218035093688e-05
-5.95123238207803e-06
-3.33794339157759e-06
-1.68702841981389e-05
-1.16634140634048e-05
-1.97866136253145e-05
-1.95550712194558e-05
-2.69727471269459e-05
-2.51600069746847e-05
-2.00926242867076e-05
-1.57434225406499e-05
6.96607039579674e-06
-4.11276750629628e-05
-1.67731095388688e-05
-2.63212648252731e-05
-1.8855973310708e-05
-2.21693925964747e-05
-6.46120938224975e-06
-2.68882117489182e-05
-1.85010862274459e-05
-2.84555267305875e-05
4.48144099236206e-06
-2.79369390931213e-05
-2.40046045445912e-05
-4.90215736774801e-05
-1.41273555322447e-05
-1.98427776685317e-05
-3.39178919651621e-05
-2.5014038126302e-05
-1.32156435032759e-08
-3.86655576854681e-05
-1.94130524772251e-05
-1.56062511501513e-05
-4.76666055233475e-06
-2.72555775777624e-05
-2.17449831183696e-05
-3.02900198353489e-05
-2.05291278450989e-05
-3.57379728066018e-05
-2.56168035879968e-05
-1.57162324587511e-05
-1.30302141014274e-05
-1.05749428072498e-05
-1.88644237501737e-05
-1.84518609112843e-05
-4.13595242593965e-05
-1.24063912076425e-05
-1.15575666683994e-05
-3.17167659051694e-05
-2.3707010610453e-05
-1.78690462554464e-05
-3.1166876059722e-05
-2.52505422716643e-05
-2.37436918463933e-05
-2.35598583006885e-05
-1.14982653132954e-05
-3.99279646601457e-05
-3.96183592928354e-05
-3.56216242884641e-05
-1.86273274134825e-05
-2.40054665953395e-06
-3.26567096476312e-05
-1.05871171367173e-05
-3.30283740439782e-05
-2.593567742393e-05
-2.59863193104294e-05
-2.05224958040815e-05
-2.45939763752132e-05
-1.43688406180952e-05
-1.39605726612601e-05
-1.47719912830832e-05
-4.05465597987335e-05
-2.24079093534185e-05
-3.07461397728618e-05
-3.0660092490335e-05
-3.62742091991431e-05
-2.77059395423004e-05
-2.73990781854343e-05
-7.94666110436282e-06
-3.96308812254266e-05
-3.77887488617269e-06
-1.71534294712215e-05
-2.10268893037991e-05
-2.36469919411866e-05
-5.04382844549783e-05
-3.18903854193519e-05
-4.58804724673589e-05
-3.30195202747787e-05
-2.54360333791107e-05
-7.97108282115901e-06
-2.06562878544305e-05
-3.15697468906259e-05
-2.5380774629505e-05
-2.86733250513701e-05
-8.71758226395672e-06
-1.41366346667149e-05
-1.80805195924568e-05
-1.07761417746271e-05
-2.95456690843754e-05
-2.1053722733883e-05
-3.25576701847327e-05
-9.9079712075368e-06
-2.81617694608271e-05
-2.86544073067109e-05
-1.886238495999e-05
-2.86355941937757e-05
-2.62997826770706e-05
-3.6281983355155e-05
-2.52241611800146e-05
-1.22673794612089e-05
-2.72015282807039e-05
-2.98577946359764e-05
-8.59620053278757e-06
-2.90008601545468e-05
-2.54523837470204e-05
-4.9293821585164e-05
-1.9349626286001e-05
-2.11927481726517e-05
-2.79767723110625e-05
-2.33796173847162e-05
-2.88062254428121e-05
-2.06441625540046e-05
-2.87880802637335e-05
-1.33903407443148e-05
-1.86537483566508e-05
-1.47289740099025e-05
-2.63460349937221e-05
-1.58770392676157e-05
-2.80135502582013e-05
-2.90984506206436e-05
-1.50572156475724e-05
-1.09145477221242e-05
-3.89928387387751e-05
-2.00095349585716e-05
-1.6973371306304e-05
-2.79565974289628e-05
-1.66475199202457e-05
-1.33089815577153e-05
-3.99967736241644e-05
-1.85597193721897e-05
-3.23330153443985e-05
-2.14988421878914e-05
-1.87951083447794e-05
-2.88989905536754e-05
-2.09391684630801e-05
-2.25819252364023e-05
-2.05831726864499e-05
-4.69317025621724e-06
-1.12184324357298e-05
-2.65580415223057e-05
-1.31291330132697e-05
-3.55374618628335e-05
-1.30016200851139e-05
-1.29056981492787e-05
-1.60188719904049e-05
-1.33005239245138e-05
7.05418700570005e-07
-4.73981689408026e-06
-1.14599040257212e-05
-3.24186743271027e-06
-3.35893949903478e-05
-1.9178189217041e-05
-1.45976258438071e-05
-1.15433773622364e-05
-1.63272787399627e-05
-2.19598808184393e-05
-2.83379514714728e-05
-1.74362351332931e-05
6.04505129143441e-06
-2.37477122673173e-05
-1.46627708955616e-05
-3.03764586410951e-05
-1.94142376436788e-05
-2.00385704659727e-05
-2.76705328577104e-05
-1.6303791454892e-05
-1.70644786487256e-05
-6.25998723101083e-06
-1.22147522708843e-05
-1.41308538704039e-05
-3.17414820519483e-05
-1.11663181454993e-05
-3.96633829565124e-05
-2.94733835105144e-05
-1.47946437726536e-05
-1.99889007618184e-05
-2.25281857936858e-05
-1.85406080282985e-05
-2.67939100831785e-05
-1.56411857083734e-05
-1.45568672567962e-05
-2.1925444680821e-05
-1.53410112904963e-05
-1.87958355126865e-05
-6.40945242209188e-06
-1.49278352291909e-05
-1.8984170345564e-05
-2.67836777218958e-05
-4.11531757652591e-05
-1.52563994853814e-05
-8.39119617379141e-06
-2.24076563569106e-05
-3.95321565978142e-05
-1.95363211261054e-05
-3.40806147790544e-05
-2.07518006762679e-05
-9.88909666192833e-06
-2.46229571257708e-05
-9.51757447447574e-06
-1.72396277696973e-05
-2.74113860496855e-05
-5.63714295720852e-06
-1.98700709348173e-05
-2.43999811961403e-05
-2.301701652809e-05
-2.00377056505414e-05
-3.18390526764838e-05
-1.35351182823834e-05
-3.06274065839407e-05
-1.49364719588726e-05
-3.86016847034262e-05
-3.91637552046127e-06
-1.62728409480569e-05
-3.07830453656353e-06
-2.29702076239521e-05
-2.76195283838656e-05
-2.49356507256993e-05
-2.88359507547062e-05
-9.35256030061714e-06
-1.70919899870933e-05
-2.21835126128551e-06
-1.78991016768844e-05
-3.49593140407677e-06
-1.67294581838984e-05
-3.42022167475455e-05
-1.60953273267188e-05
-3.04360014241252e-05
-1.37022069987627e-05
-1.90242972356539e-05
-1.93215277205295e-05
-3.0816370036734e-05
9.25426475443034e-06
-2.15587786578857e-05
-1.65521790904501e-05
-1.40207795835183e-05
-4.1458348998757e-05
-3.63436094074556e-05
-3.20865160384954e-05
-3.12124980736972e-06
-2.10075846569086e-05
-2.7974793909048e-05
-3.08974649691712e-05
-3.45653408455548e-05
-1.11858598324174e-05
-2.86059218866138e-05
-1.86262308518267e-05
-4.29014285811199e-06
-4.16150630152584e-05
-5.20596293466667e-05
-3.16522984666061e-05
-1.91611192406769e-05
-4.42917030276934e-05
-9.81787041290423e-07
-1.69915919793999e-05
-8.71961195930206e-06
-2.49232798019198e-05
-3.76618145608374e-05
-6.69119627911118e-06
-1.91472405828642e-05
-1.55775612054654e-05
-3.98866382557277e-05
-2.75755308412129e-05
-2.53597546019246e-05
-5.80715845849347e-06
-1.54208459574338e-05
-2.11556236344432e-05
-7.09356690760069e-06
-8.39421994516263e-06
-1.81836993435789e-05
-3.78931152224585e-05
-2.72864582254057e-05
-1.36105385042991e-05
-2.26089939349624e-05
-1.23427570269031e-05
-1.35405577667568e-05
-3.74728110853081e-06
-2.27297111815266e-05
-4.27219278193388e-05
-2.57800715277485e-05
-3.15017591279927e-05
1.6197710291408e-06
-3.20199981939734e-05
-7.01558078822236e-06
4.87330007873811e-06
1.52531761933195e-05
-1.86927115410303e-05
-7.1145547530637e-06
-1.75351406102623e-05
-2.72103066547198e-05
-2.82785844361427e-05
-1.89757834023674e-05
-1.94194432701042e-05
-3.70519616464289e-05
-4.28593897756881e-05
-2.07107651285598e-05
3.44286800566448e-06
-1.72239931603592e-05
-8.70996254765452e-07
-1.59594963432336e-05
-3.1255471857105e-05
-1.89363035738061e-05
-2.88992197930973e-05
-1.1136827726418e-05
-2.5640453473673e-05
2.24184000372367e-06
-1.96702363781519e-05
-1.82151516963368e-05
-1.08339936621741e-05
-2.52087372323496e-05
-2.93993155018429e-05
-1.86763909988305e-05
-2.06774306293823e-05
3.37562005387985e-06
-2.24548364188278e-05
-3.50503331677502e-06
-2.39528261978945e-05
-2.24342703352075e-05
-1.87815531227243e-05
-1.41369887436849e-05
-1.37712355055182e-05
-3.53132935134809e-05
-9.49586070179784e-06
-3.03622650538939e-05
-1.4391899575128e-05
-9.7696014084103e-06
-8.81863634794972e-06
-3.05124455603253e-05
-3.95223364385961e-05
-2.81711073315911e-05
-2.35224521051947e-05
-1.2875561053234e-05
-1.6861858298661e-05
-2.51435495971541e-05
-8.79803835065646e-06
-2.28364602398876e-05
-2.97610153547167e-05
-1.09631919889538e-05
-2.17835117443335e-05
-1.59518650384371e-05
-3.51108553902156e-05
-4.67558737982886e-05
-1.81210100428643e-05
-3.19063941434157e-05
-2.69977118625258e-05
-3.43654996654985e-06
2.92108555483105e-06
-3.71747363923285e-05
-3.1636658072924e-05
-3.94607396874831e-06
-3.61028933915693e-05
-5.64684002579906e-06
-9.84365786020399e-06
-8.4090093259228e-06
-1.38199449642697e-05
-3.21195891811719e-05
-4.22067489311418e-05
-2.48068467463026e-05
-3.04789717340803e-05
-8.52804639933941e-07
-9.73398165004228e-06
-1.90484649697056e-05
-3.79903247247414e-05
-5.69457700808235e-06
-9.8371230535745e-06
-1.5120050588588e-05
-8.86128938136637e-06
-2.71029265510847e-05
-1.64377144099347e-06
-1.26753394392578e-05
-1.24302112847607e-05
-5.83757034647614e-06
-2.09649741653031e-05
-2.38262288712672e-05
2.01447091261308e-07
-2.21788915061014e-05
-4.81879303688619e-05
-1.35893336469072e-05
-1.41267193692059e-05
-2.69627994436797e-05
-1.54200204551622e-05
-4.38803595869072e-05
-3.17851055581646e-05
-5.00390643155894e-06
-2.9304019318677e-05
1.16257097973177e-07
-1.52059137931965e-05
-2.45241936015298e-05
-1.88203765210034e-05
-1.40382007267443e-05
-4.08233681564597e-05
-1.36774190785607e-05
-1.28541843173557e-05
4.2281662269957e-07
-1.20075531132983e-05
-2.16393503744463e-05
-1.23564912806036e-05
-2.45552115152155e-05
9.14338690482159e-07
9.27532596699973e-06
-6.19331259317623e-06
-3.06011030746119e-05
-2.10398036361175e-05
-2.90856847041902e-05
-2.05610941946466e-05
-8.88748130262599e-06
-2.21725102786968e-05
2.36601051395599e-06
-4.43294262914865e-05
-2.62236305806752e-05
-7.85843662495226e-06
-1.71528765064077e-05
-1.34522700253106e-05
-3.30080729506504e-05
-2.19514012886003e-05
-9.04532097819292e-06
-1.77604454398181e-05
-3.9123722658344e-05
-7.2409495099299e-06
-1.16252630003512e-05
-1.54225165989276e-05
-2.22070592990194e-05
-1.54133975165219e-05
-1.19136434986004e-06
-6.87296279834596e-06
-4.00240015004604e-06
-1.06166335182067e-05
-2.43750317981663e-06
-2.4274905834085e-05
-2.37460867865281e-05
2.58200834740741e-06
-2.92956266341801e-07
2.6843719631762e-06
-2.48429448380869e-05
-1.19403989182027e-05
-1.75038534094947e-05
-4.12035220799515e-05
-2.91852980981399e-05
-4.04897315191516e-06
-1.06635365858384e-05
-1.08134308591169e-05
-3.42381625129469e-05
-3.60039865065634e-06
-2.72293550517144e-05
-1.45471203771456e-05
-1.17488489157562e-05
7.65183176557605e-06
-1.00613626300668e-05
-9.30110616659556e-06
-1.00419592949305e-05
-2.71331018163386e-05
-2.24460237016492e-05
-2.32830613912151e-05
-1.60854975085824e-05
-1.26538348396645e-05
-2.20557351547219e-06
-2.14151545258544e-05
-3.45883503050543e-05
8.39141522520358e-06
-4.38266003926685e-07
-1.84827246708531e-05
-1.84016090885754e-05
-1.21672267640675e-06
-1.06237733232514e-05
-1.7027387550267e-05
-2.54299828590093e-05
-1.08207219409204e-05
-4.93803285846633e-06
-9.04893179325926e-06
-1.02369182382409e-05
-8.3154019310709e-06
4.21704441138639e-06
-3.18073198754173e-05
-3.38046009598945e-05
-1.08010899180307e-05
-4.02609081686248e-05
-3.6680270133846e-05
-2.9200908179702e-05
-4.59950169259941e-06
-2.75317221032475e-05
-1.93723470795534e-05
-1.68286540435872e-05
-1.61427097417958e-05
-1.3562014501203e-05
-1.02827634568328e-05
-2.62894722587316e-05
1.21977560371612e-05
-2.34138611754404e-05
-2.91094960072185e-05
-1.21087105688988e-05
-1.79802570588302e-05
-2.20036790960332e-05
-9.38847566585573e-06
-1.6890825576948e-05
-2.90798303795228e-06
-3.46724969205314e-05
-3.15296038072516e-05
-1.4527238080327e-05
-1.05682172540028e-05
-2.12285209307713e-05
-4.91232718041157e-06
-1.52425763626811e-05
-1.04930724592133e-05
-4.92351778109939e-06
-2.27583825101977e-05
-4.11376791809898e-05
-9.88254883091424e-06
-4.38774991520285e-05
-1.85978794828689e-05
-3.15502835173583e-05
-1.65536416219465e-05
-2.03753379815031e-05
-1.55179765566299e-05
-1.59321574548276e-05
-3.20516862278245e-05
-1.01605776423299e-05
-4.29185415683631e-06
-4.18162037550282e-05
-2.11837288848328e-05
-1.61038831487236e-05
-2.41969313229676e-05
-1.70571713252671e-05
-3.00682761852938e-05
-2.34326352419016e-05
-2.31495217493888e-05
-2.38375376547061e-05
-3.65700838139098e-05
-1.52219581527662e-05
-1.29324895947542e-05
-2.4520206365606e-05
-1.52137356501092e-05
1.58626586525431e-06
-2.06297913255037e-05
-3.30022929440585e-05
-3.88083317731775e-05
-2.17513492461312e-05
-1.40662467818357e-05
-1.59206804503695e-05
-8.54471887056869e-06
-2.17041574291794e-05
-2.23737484563695e-05
-1.80229300058652e-05
-2.04210624688126e-05
-4.25943806065867e-05
-2.48656611056367e-05
-1.06208961205925e-05
-2.0832385118469e-05
-1.47058768975888e-05
-2.85197058945163e-05
-3.97516196455817e-05
-2.45380384685571e-05
-1.8594333987058e-05
-1.34020293355387e-05
-3.47301661202481e-05
-9.95651555605313e-06
-1.42615438878283e-05
-1.36044010849071e-05
-3.90173307631405e-05
-3.39141127179362e-05
5.14279790801147e-06
-1.19087615074142e-05
-2.86616565375423e-05
-3.14488230421851e-05
-4.20048019890923e-07
-3.49673933112898e-05
-3.60690991203148e-05
-2.6702561159584e-05
-4.32102830746245e-06
-2.05431630717337e-05
-4.2377277931315e-06
-1.29434124150463e-05
-1.58189126044185e-05
-2.13260351676843e-05
-3.08033756861839e-05
-1.53389833061196e-06
-2.51347501526198e-05
1.43189950477003e-06
-1.94246462125351e-05
-1.51014257901334e-06
-1.57420116402746e-05
-2.30245150541531e-05
-3.15765714009973e-05
-9.48789723573317e-06
-2.24368101191619e-05
-3.02616218328532e-05
-3.02541859036716e-05
-1.32314056046268e-05
-4.03547464553811e-06
-3.23802904019978e-05
-2.63488197422496e-05
-7.12598382811936e-06
8.34781032990382e-06
-3.05248594393184e-05
-1.90863313470294e-05
-1.51776665341661e-05
-1.1567793479144e-05
-1.93329600813646e-05
-1.97449250968595e-05
-3.14887002460337e-05
-2.14268456504531e-05
-2.0612988297704e-05
-1.8101020489448e-05
-2.22805425662792e-05
-1.9828224526946e-05
-1.63620999904425e-05
-2.29335843068892e-05
-2.77243221001076e-05
-9.54253052924067e-06
-1.8467984807162e-05
-1.92245263495528e-05
-1.84321716793476e-05
-3.63551599198998e-05
-3.0209982225785e-05
-2.36981235663584e-05
-4.63678778890948e-05
-4.37737605240082e-05
-2.9843450957528e-05
-3.0245695897873e-05
-2.09871861069117e-05
6.00613617478692e-06
-4.70273221871374e-06
-2.96895610817979e-05
-1.80261801563614e-05
-8.52396260246287e-06
-1.57130013659014e-05
-3.6845261783492e-05
3.04811375415478e-06
-5.96130660861931e-06
-9.3982122382928e-06
-1.08384588323834e-05
-4.99402862415068e-06
-3.98715460722845e-05
-3.04524696018198e-05
-3.32896667070018e-05
-3.83317274074565e-05
-2.14114686912496e-05
-3.22014540513535e-05
-3.54399491668023e-05
-6.93045207113036e-06
-1.30742930885549e-05
-1.32455916169368e-05
-1.22837595693332e-05
-3.61401678374393e-05
-4.61796724272555e-06
-1.58403312731275e-05
-3.57635279776901e-05
-2.38929220353496e-05
-2.5839647604141e-05
2.64825564385837e-06
-1.49422832488509e-05
-3.64484098338389e-05
-2.10157774844758e-05
-3.60731892230963e-05
-1.90652741926995e-05
-2.06719414438231e-05
-2.30291078587475e-05
-2.4499045738481e-06
-2.17075271289364e-05
-3.92625932946611e-05
-2.28938540130352e-05
-2.43143708436119e-05
-6.02549025497965e-06
-1.46998407598099e-05
-1.01837156249514e-05
-7.31691857427247e-06
-5.86530710635197e-06
-1.19960218281267e-05
-1.32363431021696e-05
-1.19556575192245e-05
-2.20054619460263e-05
-1.00665782751288e-05
-1.8733465378296e-05
-1.8345373164774e-05
-2.65980188225353e-05
-2.7451532655601e-05
-2.59641701761041e-05
-9.0019522798175e-06
-4.3072300543699e-05
-9.64366382971123e-06
-2.09224303243372e-05
-4.30205064382487e-06
-1.06298380131846e-05
-1.52933139519824e-05
-2.47044440828771e-06
-1.6727141977047e-05
-4.3550563822847e-05
-3.44425060465536e-05
-2.74669285104761e-05
-1.58735809817327e-05
-1.96446987264177e-05
-3.89509407502316e-05
-2.82807406280889e-05
-1.34540913634356e-06
-2.10062562904326e-05
2.7143023170877e-06
-2.07013213827577e-05
-1.41276173114513e-05
-1.40889690760142e-05
-3.03080678135894e-05
-3.08843269175075e-05
-2.53982575248795e-05
-3.06944623266675e-05
-1.89326566549747e-05
-2.47939457940063e-05
-7.78040537663787e-06
-2.02577464156304e-05
-1.67906183860741e-05
-2.59244812015589e-05
-6.41252700831063e-06
-2.01155131029091e-05
-2.7948849160642e-05
-3.62947263851654e-05
-2.70406136911355e-05
-1.4293169913067e-05
-3.04875911827165e-05
-7.5471378898371e-06
-1.88051341326183e-05
-2.91870850976765e-05
-8.51425632945861e-06
-3.02776643564903e-05
-4.30431856605769e-05
-4.00354298084934e-05
-1.63631080708811e-05
-4.76921700479207e-06
-2.70452161562019e-05
-3.18267819706007e-05
-3.01607038786723e-05
-2.54622150074765e-05
-2.42358177733086e-05
-2.88901340802835e-05
-4.12214059371677e-05
-2.43700434261746e-06
-2.50206788457961e-05
-2.4698817247371e-05
-1.42116424903019e-05
-5.3505867348398e-05
-2.7437679895261e-05
-4.14654928937908e-05
-2.68268124548029e-06
-1.84150390135183e-05
-7.9292228970873e-06
-7.37991274492114e-06
-5.77060391276229e-06
-3.19399502357651e-05
-1.43207227271528e-05
-3.09805858521325e-05
-3.34995973488008e-05
-2.29980082404439e-05
-2.82809253020853e-05
6.30052968634469e-06
-3.75136159988916e-05
-2.53039971270213e-05
-9.58328853955492e-06
-8.47921861027872e-06
-2.95004578758776e-05
5.20392738223602e-06
-1.18011161224483e-05
-3.97011058017498e-05
-2.60964945007151e-05
-2.20501215547496e-05
-1.45166538074512e-07
-3.3333760910051e-05
-3.84542060042895e-05
1.31353937899577e-06
-2.65867624554736e-05
-3.71375271993073e-05
-4.1513926473414e-05
-1.15494638882713e-05
-2.56613497026163e-05
-1.75708150441174e-05
-3.31595538607753e-05
-2.32198788961572e-05
-2.07625909542396e-05
-2.66233741540456e-05
4.75659904833663e-06
-6.27744780221509e-06
-3.41679020386063e-05
-1.13947118011175e-05
-3.10008431815825e-05
-2.73095643029628e-05
-4.56167550456574e-05
-1.51692483304749e-05
9.79810269539655e-06
-1.17627885796264e-05
-3.67058012448628e-05
-6.39896279646817e-06
-1.21752063820821e-05
-7.70533587669113e-06
-3.12786468442788e-05
-1.9114141469861e-05
-2.73488387973301e-05
-4.33286942623497e-05
-2.4708495368389e-05
-7.48406125314067e-06
-9.37680919529917e-06
-3.24715292960583e-05
-2.47444621714692e-05
-1.8961116478805e-05
-3.49506075693839e-05
-1.22374604578013e-05
-1.56965739633532e-05
-2.00894014443006e-05
-1.20044791150376e-05
-3.05601424742699e-05
-5.72591034411092e-05
-3.59434249818957e-05
-1.96428347197497e-05
-9.55566225624344e-06
1.17916303060025e-06
-1.10623406503874e-05
-2.86773532249647e-05
-2.44668734696621e-05
1.46050178281062e-05
-4.9893329131705e-05
1.80336199669595e-05
-3.01245865985248e-05
-2.61690921859137e-05
-1.35874341439686e-05
-2.2014781192175e-05
-2.12133996065278e-05
-1.78362605784971e-05
-7.81427035178391e-06
-1.86829688971034e-05
-2.40822299656261e-05
-1.5203177822456e-05
-1.59695039725287e-05
-2.65275132363938e-05
-2.22436537179944e-05
-6.68609498343193e-06
-2.46604057767638e-05
-2.06070432424107e-05
-9.273715718666e-06
-1.51121241949082e-05
-1.03842547901597e-05
-1.27553658358536e-05
-4.00108010653953e-05
-2.10050116377364e-05
-1.38959958817436e-05
-2.49889352934102e-05
-2.07942711162264e-05
-6.01434253224817e-06
-2.6443911255497e-05
-2.67717006074917e-05
-3.47363377284927e-05
-1.44357761965991e-05
-2.05737276952543e-05
-1.26134618100506e-05
-2.58400501553678e-05
-2.77295888393833e-05
-2.16797888311678e-05
-2.61310745637458e-05
-1.31406437652059e-05
-3.39267067753729e-05
-1.59584811599875e-05
-2.77521594288622e-05
-3.92769735998213e-05
-1.32344314562061e-05
-2.65665147403865e-05
-1.36445546685831e-05
-2.98144285356495e-05
-4.33390958229682e-05
-3.23634710614557e-05
-2.190671609223e-05
-2.02685026424841e-05
-5.10863092060503e-06
-3.15397346474336e-05
-1.1726227841597e-05
-2.08436574197013e-05
-2.20847897060908e-05
-2.11330981268294e-05
-9.93874878088981e-06
-2.20005046794779e-05
-3.04912280354653e-05
-3.38490147623481e-05
-3.57178217793279e-05
-3.23583248724814e-05
-2.79837495668819e-05
-3.45771871863081e-05
-3.71393329138412e-05
-1.31432432545209e-05
-9.07522653813625e-06
-1.39935194347551e-05
-3.15244284459002e-05
-2.53228718817794e-05
-5.74701468239298e-06
-2.27901581012517e-05
-3.07490031799247e-05
-2.28672170437927e-05
-3.49324023076148e-05
-2.52245024716121e-05
-2.76681024960433e-05
1.22878624908683e-05
-2.87984903890217e-05
-3.85804515980522e-05
-1.76381272136275e-05
-2.12389364963585e-05
-2.53360939576062e-05
-2.42140958789653e-05
-2.21481543210456e-05
-2.58671186723451e-05
-3.32780116309438e-05
-1.3672622473747e-05
-2.21890824639045e-05
-3.25320693618812e-05
-1.43032294388947e-05
-1.48816209301388e-05
-3.55587065885077e-05
-1.74885149705415e-05
-7.42578694870594e-06
-3.53654372694345e-05
-1.76037396878278e-05
-2.55142077125946e-05
-2.25546936121924e-05
-1.68205557239052e-05
-1.38407503555984e-05
-3.33958631218856e-05
-1.1965957357251e-05
-2.01836039310671e-05
-2.53103203089952e-05
-1.58662228535045e-05
-1.77972273376854e-05
5.82641072047338e-06
-2.23690641922176e-05
-4.11869589611246e-05
-3.58312488057204e-05
-2.97978542664236e-05
-2.01932253534289e-05
-4.68532483014123e-05
-7.27446604985098e-06
-2.1502202567769e-05
-3.42499315706954e-05
-2.17317948695711e-05
-3.53729687991347e-05
-2.36725714743965e-05
-1.88739718296328e-05
-1.94036477774855e-05
-3.03812043567562e-05
-1.62844037973444e-05
-2.35133386761297e-05
-1.17577330350026e-05
-2.20768287332768e-05
-4.01554727888498e-05
-3.55604856944164e-05
-9.92615073537868e-06
-3.95697920665885e-05
-1.67823450392872e-05
-3.64320029509317e-05
-2.48906976649901e-05
-3.73221568594256e-05
8.06945100442823e-06
-2.44168326527287e-05
-2.04396307384487e-05
-2.59628158789268e-05
-2.42729534441302e-05
-3.41031395560734e-05
-2.34432498415233e-05
-2.22170577396498e-05
-1.49807501400859e-05
7.71190781397611e-07
-9.36008919441749e-06
-2.92253332052821e-05
-3.69105902076432e-05
-1.42491848953646e-05
-4.63769069884045e-05
-1.94768900246564e-05
-1.49500174834877e-05
-2.42215954439052e-05
-1.7388677963326e-05
-8.98074784479935e-06
-1.97815793141658e-05
-2.73064074084616e-05
-1.34607348667505e-05
-2.70489931555663e-05
-2.05720876986103e-05
-2.27866579906817e-05
-2.33519049703881e-05
-1.15643231039766e-05
-3.22548787600958e-05
-9.76717355029842e-06
-2.15224016183799e-05
-1.81421249538839e-05
-2.30734161485745e-05
-1.96521504390029e-05
-2.83539684492272e-06
-2.552116693536e-05
-2.62055103775959e-05
4.52598249223128e-07
-1.75326210395618e-05
-2.8725345451271e-05
-2.57248764334112e-05
2.8787342852885e-06
-2.31365862069883e-05
5.63724961511949e-07
-2.91498012221001e-05
-5.0778592235207e-05
-9.27024574122937e-06
-1.44296272532757e-05
-2.21059195034942e-05
-7.93754534136791e-06
-1.60119244892065e-05
-2.8323981519883e-05
-4.53406503526872e-05
-1.64247645154483e-05
-2.91252754947798e-05
-1.87518740300513e-05
-2.31022669964559e-05
-2.93949103534288e-05
-3.02453469137471e-05
-3.18875413901967e-05
-2.90630330127809e-05
-1.69301780463595e-05
-1.62735440743465e-05
-3.73261746217937e-05
-2.71518502241838e-05
-2.41533201217886e-05
-7.97409484462477e-06
-1.95357255545241e-05
-3.29660648904312e-05
-2.3239067140439e-05
-2.68302005564138e-06
-2.22770457726449e-05
-3.6341858346207e-05
-2.93978842758382e-05
-2.89917082126691e-05
-1.19414913348821e-05
-2.06621377357433e-05
-2.28830571426035e-05
-1.53528578884067e-05
-1.54540574137258e-05
-5.90064868747158e-06
5.55065855331763e-06
-1.80616118899851e-05
-1.2697405071647e-05
2.50799701771002e-06
-1.29871454586601e-05
-4.05674880782497e-06
-1.50398037955706e-05
-2.97746739334898e-05
-7.96409377664738e-06
-2.51905242598976e-05
-2.652217972761e-05
-2.9443639007552e-05
-3.2048962199712e-05
-1.828614622695e-05
-5.36150027541975e-06
-2.46949946771195e-05
-1.34857553660639e-05
-3.00017173058123e-05
-1.99620659484505e-05
-2.21770185936904e-05
-2.4646862537664e-05
-2.98378352765711e-05
-3.88200883274554e-05
-4.9827192605065e-06
-1.14558483800664e-05
-1.8070591417196e-05
-5.6232254976604e-05
-2.18101203746707e-05
-2.1912187777338e-05
-9.4072295910677e-06
-1.74762596709802e-05
-2.31821020672113e-05
-2.23685215553603e-05
-3.83911343433421e-05
-2.72084081294532e-06
-1.52544660300261e-05
-2.61334410872626e-05
-4.80004805756009e-05
-4.00999833342013e-05
-2.50105533334406e-05
-3.97332406270535e-05
-2.57616847151751e-05
-4.41948082401289e-06
-2.51524709294458e-05
1.02526258873936e-05
-1.77855349056277e-05
-2.42390481933447e-05
-2.39267766906271e-05
-2.74707020477234e-05
-6.60694784265979e-06
-2.33711486437239e-05
-1.69635155024984e-05
-3.25717002120471e-05
-2.03159122202413e-05
-1.88213705572441e-05
-3.59737342549001e-05
-2.68543938736861e-05
4.64299608147076e-07
-1.68910644403642e-05
-5.98625440736262e-06
-1.67057013223188e-05
-2.66580461945304e-05
-4.1341509281667e-05
-3.22294833648186e-05
-1.69470390100833e-05
-1.29347071489626e-05
-9.99500518905063e-06
-2.35611899007657e-05
-2.24739319503666e-05
9.61456096612389e-07
-2.52764997013527e-05
-3.32307920117798e-05
-2.68657202583261e-05
-3.84643528748378e-05
-2.95259826850874e-05
-2.47883007870932e-05
-1.27400156422927e-05
-2.21689073480749e-05
-2.40108490637494e-05
-2.19456485467265e-05
-8.69065865994511e-06
-1.64323033702442e-05
-9.33940717163827e-06
-2.95042455648396e-05
-3.0737399100172e-05
-3.20259425551729e-05
-2.57623944313036e-05
-1.16281848750113e-05
-1.55830226865828e-05
-1.53411000018325e-05
-2.28437336735056e-06
-1.34846922637067e-05
-3.17599025201128e-05
-1.6726395966553e-05
1.54691874741889e-05
-2.70112180967781e-06
-2.82683416687823e-05
-1.81992601121063e-05
-2.35729606306003e-05
1.46202438906277e-09
4.66276733209467e-06
-1.47690748179591e-05
-3.45771008683496e-05
-2.99561204714093e-05
-1.82010986214493e-05
-2.51292261303582e-05
2.31453310549489e-07
-2.59489849307084e-05
-1.73593746829592e-05
-2.3801121691678e-05
-2.59649154242931e-05
-9.73664664207633e-07
-1.62289681445911e-05
-1.55839153372015e-05
-1.20829073281964e-05
-1.56901293406647e-05
-1.74978509436106e-05
-1.16084814337605e-05
-2.4056272286556e-05
-1.854779507897e-05
-2.81430827051113e-05
-2.02786148675829e-05
-3.47099464981543e-05
-6.99037396811349e-06
-4.45453110176609e-05
-1.91069564075504e-05
-2.0611092570071e-05
-1.86787243554891e-05
-2.35910798293829e-05
-2.09653905606377e-05
-1.11960845945837e-05
-4.74452161116124e-05
-2.02329109737703e-05
-8.56685361289516e-06
-3.157563169391e-05
-4.48363895488033e-05
-9.61903665820704e-06
-1.44324629919428e-05
-1.54876505434202e-05
-2.28502510457377e-05
-2.85635369493295e-05
-6.21187092810195e-06
-2.40611307857586e-05
-3.00458705343451e-05
-1.80204352245561e-05
1.10169858637224e-05
-1.97336793385217e-05
-2.63457366977127e-05
-4.36213568293836e-05
-2.2391448620603e-05
-3.05227089148821e-05
-1.70071216636863e-05
-2.44789778689663e-05
-2.51820797108562e-05
-1.75825268723289e-05
-3.12465427044057e-05
9.86905186891332e-06
-6.35320914510903e-06
-2.1353436320473e-05
-2.397983834195e-05
-4.81976168013481e-05
-3.67602111988587e-05
1.27661005311668e-06
-1.03246172667072e-05
-1.45758638145469e-05
-3.67746557472327e-05
-1.83762984475198e-05
-7.4649075323711e-06
-9.72174672065158e-06
-1.6815981253816e-05
-1.01293621564855e-05
-1.93075069465492e-05
-3.25766371066344e-05
-2.10326136734582e-06
-1.0506469053373e-05
-2.71497713487104e-05
-4.03045388755928e-05
-2.69128265609492e-05
-1.34559499866417e-05
-2.07834330630718e-05
-1.8339205686537e-05
-1.42366172169241e-05
-6.76086006464722e-06
-1.85669987880437e-05
-2.07568592974211e-05
-4.71584027608106e-06
-1.84574192305132e-05
-1.80793458886921e-05
-1.85203338182028e-05
-2.90511752886082e-05
-1.46445499357105e-05
-7.0204579666475e-06
-1.41368958673008e-05
-1.55800865624968e-05
-7.13914960669799e-06
-6.18996652917217e-06
-3.45478841224742e-05
-1.5117191073176e-05
-3.49049150533055e-05
-9.53177088824967e-06
-9.92487487033875e-06
-3.18039441997193e-05
-2.39797450225496e-05
-1.8722530496349e-05
-3.92105491781966e-05
-2.7962992039081e-05
-1.11895598163486e-05
-1.15518376553813e-05
-2.99963843383486e-05
-1.61425279327372e-05
-1.90138419490979e-05
-3.29461465541348e-05
-2.37212041018771e-05
-3.32177041578763e-05
-1.5224857718318e-05
-3.10199149804925e-05
-2.24593512961479e-05
-1.44204991232861e-06
-4.48628481911967e-05
-1.42007679153187e-05
-1.97397056154802e-05
-9.72071377105548e-06
-3.34303270405796e-05
-2.23221038761964e-05
-8.31036469162247e-06
-2.18110786962344e-05
-2.55451289194737e-05
-2.77296825937207e-05
-3.56543323768239e-05
-2.28261620508745e-05
-2.74826531085588e-05
-2.70657918967001e-05
-3.7758782558867e-05
-1.70633583474652e-05
-2.8608445613643e-05
-3.46027851390028e-05
-1.18359599276955e-05
-2.91056216608831e-05
-1.00075582101917e-05
-2.40809436364037e-05
-1.49290029683411e-06
-2.25395821681889e-05
-3.77977452430194e-05
-1.84260196363854e-05
-1.98347296416558e-05
-4.04177427157435e-05
-1.10269311604734e-05
-2.37603321557042e-05
-1.46465629399457e-05
-1.72159403269933e-05
-2.25997910862418e-05
-1.48654338498485e-05
-3.06811275852365e-05
-3.71880608957862e-05
-7.5885825244897e-06
-3.55580590533773e-05
-1.69384677390064e-05
-2.43147573716978e-05
-1.13782580292745e-05
-1.80543338807997e-05
-2.73324404296745e-05
-1.54791857385512e-05
-6.82841325750246e-06
-2.54391586717882e-05
-2.06788731034122e-05
-8.29141704935937e-06
-2.92576742158068e-05
-3.06730216086601e-05
-4.01892371632511e-06
-1.51825644636088e-05
-2.48945662985891e-05
-3.67940715717252e-05
-1.38666783243593e-05
-5.34922561585038e-06
-1.99657969372334e-05
-2.59581782752645e-05
-1.17723831907936e-05
-1.67610343867602e-05
-5.11790211676697e-06
-2.0160348992275e-05
-1.42485945708476e-05
-1.07680916162261e-05
-3.66432955131746e-05
-1.67110670363661e-05
-3.74292300346234e-05
-3.90213658930016e-05
-2.80282292465258e-05
-2.11152660358001e-05
-1.80119187010297e-05
-9.79637632696648e-06
-1.99044322706336e-05
-8.07781009725165e-06
1.99110795816952e-06
-5.35124281427811e-05
-2.18748995694425e-05
-1.21360171882453e-05
-1.9638367150999e-05
-1.61088562075884e-05
-3.18966204308438e-05
-1.97636594339649e-05
-2.93434398797735e-05
-1.58043280022604e-05
-1.29317729007335e-05
3.05063953483501e-06
-5.73307174983172e-06
-2.22316275125901e-05
-3.20992313279383e-05
-1.85961864896133e-05
-1.00156929575349e-05
-4.43005975372901e-06
-1.60227470080359e-05
-2.77385122928471e-05
-3.51490871591533e-05
-2.03075102985371e-05
-4.04388888959482e-05
-2.31723213774635e-06
-5.28814493001102e-05
-3.48222654573346e-05
-1.3433417472563e-05
-7.76094609723734e-06
-2.51368757496617e-05
-2.75645829087967e-05
-3.04670906130462e-05
-2.20495667953587e-05
-2.56644990280997e-05
-1.19872495950453e-05
-1.05245829821805e-06
-3.16855612410417e-05
-3.10868967819977e-05
-3.59793061266074e-05
-1.1337482520413e-05
-3.78769018824321e-05
-9.22974391606857e-06
-5.23130853709032e-06
-3.04576475117805e-05
-6.93087737591424e-06
-4.58525677046983e-05
-5.37372568481641e-06
-2.56045994119342e-05
-7.19533452302768e-06
-3.77557350653557e-05
-1.08313610819405e-05
-9.09711117465538e-06
-2.81468770838063e-05
-2.94518598585261e-05
-1.98327758283688e-05
-1.86845557056891e-05
-1.61663853217862e-05
-3.20363590878537e-05
-3.1949453103088e-05
-6.56577349252496e-06
-2.28985372520643e-05
-2.4763886025534e-05
-2.64293706274977e-05
-2.77328527330342e-05
-2.87227408470653e-05
-2.87401112078561e-05
-2.32992693607129e-05
-5.67581961546407e-05
-2.74793586612888e-05
-1.61005002211809e-05
-2.84450635738578e-05
-3.73507062968457e-05
-3.64578787182247e-05
-2.412479506909e-05
-1.78659164384081e-05
-2.11219228081204e-05
4.21728022856881e-06
6.40992597489089e-06
-2.48467024370191e-05
-2.24728362230485e-05
-3.16479194635141e-05
-3.39797574628033e-05
-1.42765793067652e-05
-4.77376472804658e-05
-1.15945972853215e-05
-1.2930192264183e-05
-3.83640225780679e-05
-4.42720353839633e-05
-2.58882208287804e-05
-3.71642228315906e-05
1.50790816502624e-06
-3.73659750380676e-05
-1.29330118462051e-05
-1.38043362814525e-05
-3.15280252645682e-05
-3.68017807067919e-05
-1.10053965834852e-05
-3.19296250492778e-05
-2.52973863730232e-05
-1.91107163446307e-05
-2.05646717271179e-05
-1.33191519313917e-05
-3.11458072917668e-05
-1.69977580544286e-05
-4.45795166429705e-05
-2.55792401554588e-05
3.66179683572283e-06
-7.34653270261106e-06
-9.84469219667456e-06
-2.51730934256726e-05
-2.88055988490058e-05
-1.9280592381542e-05
-3.35182936651438e-05
-4.05015121803228e-05
-2.67143634748647e-05
-7.98056215053451e-06
-1.71041984114158e-05
-2.71643729755531e-05
-1.3039791012432e-05
-2.60162187596892e-05
-2.6924690751166e-05
-2.75681144538195e-05
-2.01492848577766e-05
-1.56421742078276e-05
-1.88937474449968e-05
-4.26553850835963e-05
-3.15016174893148e-05
-1.93455686449807e-05
-2.71299348043096e-05
-2.32822102343564e-05
-1.65705938281999e-05
-3.1246927342356e-05
-4.97011560476897e-05
-2.87677221357379e-05
-3.97943706239122e-05
-9.88507242952851e-06
-2.7491402770522e-05
-1.90681442177521e-05
-1.22550523274155e-05
-1.20103708278462e-05
-2.24239046802498e-05
-1.2284604071473e-05
-5.59565871151451e-05
-2.28343594642137e-05
-2.33160710795548e-05
-1.56836956772021e-05
6.31179097768106e-06
-1.26055453485548e-05
-5.89003472699648e-06
-1.84561006971189e-05
-2.43019219978138e-05
-1.10900255469812e-05
-2.8433729664845e-05
-3.9186345848138e-05
1.83416200029656e-06
-2.38418684392958e-05
-5.0666292091735e-06
-2.69341383075888e-05
-1.55470404031143e-05
-1.71453429667325e-05
-3.77883197493767e-05
-2.60284837384878e-05
-2.11092981841259e-05
-4.67442415589051e-05
-1.95547341853688e-05
-1.71978088572258e-05
-4.1671610178865e-05
-2.17833845966517e-05
-1.9670701423961e-05
-1.9195646612775e-05
-4.485891526284e-05
-2.23445028126636e-05
-2.04596254534224e-05
-2.25042900429158e-05
-1.61914071490171e-05
-3.69980890140039e-05
-1.80276821863566e-05
-3.09579999541738e-05
-3.04181821993688e-05
-3.41690075105081e-05
-2.48057000549179e-05
-4.26338663919645e-05
-3.83478436428728e-05
-2.21542927342499e-05
-2.835445739531e-05
-3.22025066327973e-05
-2.42068970993426e-05
-7.40096158443024e-06
-1.30267050413292e-05
-1.92959190775946e-05
-2.09831570746701e-05
-3.00379892505286e-05
-5.49521091813561e-05
-3.87383618296695e-05
-6.97189670743041e-06
-2.22973942141858e-05
-2.33589278138098e-05
-2.61942690029726e-05
-3.61153927231506e-05
-3.88738118917146e-05
-1.57483370574609e-05
-1.62943646884424e-05
-2.02814948651645e-05
3.23920923688715e-06
-2.31297878470214e-05
-4.5672414554999e-05
-2.60052026311094e-05
-7.97876819626773e-06
-1.86693903286691e-05
-9.07166588290016e-06
-2.02451881827235e-05
-1.19048540694576e-05
-4.26521944019797e-05
-5.20495369839216e-05
-3.64523522945697e-05
-1.29281796558248e-05
-2.05052808077689e-05
-1.49363499487555e-05
-2.45119731293977e-05
-9.30192879673768e-06
-1.128092298657e-05
-2.84921906540537e-05
-1.78020104044718e-05
-1.15895724614414e-05
-3.19800498796143e-05
-7.33649406350652e-06
-2.74643714198568e-05
-3.56557240468753e-05
-4.04601648639147e-05
-2.65519001946014e-05
-2.41316036821134e-05
-8.42226754394283e-06
-1.58608527426113e-05
-1.45957479396991e-05
-3.76974743099398e-05
1.49828396606596e-06
-2.77204854579839e-05
-3.83182837621775e-05
-3.89518776917548e-05
-9.04091477597155e-06
-2.45891015515263e-05
-2.4016195780205e-05
-3.46316880103833e-05
-1.5637539086167e-05
-1.98428677040745e-05
-1.08183134740577e-05
-3.46803815340392e-06
-9.15575383763436e-06
-7.71369983542054e-06
-1.73181715978431e-05
-1.76338899483039e-05
-2.08625608155718e-05
1.52021735237305e-06
-1.86949635351417e-05
-5.24347911501673e-06
-1.40309742962494e-05
-9.26236653822704e-06
-2.23027887917339e-05
-4.41482931457526e-06
-2.14200639361634e-05
-1.94012109099317e-05
-3.29067403060522e-06
-1.51575102944104e-05
-1.02382620251074e-05
-3.23898438638291e-05
-3.05028937614788e-05
-4.95688918513161e-05
-1.7089950486852e-06
-2.05333566763542e-05
-1.65182031757914e-05
-3.41513958489525e-05
-2.14256094229574e-05
-3.42745428470624e-05
-2.77339737024238e-05
-1.23104217199861e-05
-3.72514946376524e-05
-2.35217282243517e-05
-2.07283761131483e-05
-2.30615074147711e-05
-2.20431671482932e-05
-2.20659125550456e-08
5.1213150897841e-06
-3.02607073373705e-05
-1.80309219360185e-05
-4.67343821181503e-06
-2.63391115314089e-05
-1.44270166324329e-05
-2.51348571234782e-05
-2.51653137464169e-05
-2.34694485088167e-05
-2.15374340982932e-05
-1.81112767248104e-05
-7.86281146737154e-06
-3.26553796762506e-05
-1.27303479028838e-05
-3.10607568970668e-05
-1.83174554750619e-05
-2.69196195365381e-06
-2.53900139329237e-05
-1.77503764536264e-05
-3.45237082877049e-05
-3.16469291638215e-05
-1.51716722026995e-05
-1.94043026406054e-05
-2.7656133838377e-05
-1.47585318033067e-05
-9.69551717187517e-07
-1.73524976678949e-05
-2.748147444276e-05
-2.06576793641585e-05
-1.50550413602703e-05
-3.34212173056966e-05
-1.64444369102597e-05
-2.86460156232079e-05
-1.20314826954375e-05
-7.98166869053433e-06
-3.92474189833909e-05
1.29897167030729e-05
-6.74674764359652e-06
-5.05516176982628e-05
-1.36262115834901e-05
-5.55020121720344e-05
-2.82143710172958e-05
-7.09722513197568e-06
-1.66099995308986e-06
-1.4273572359007e-05
-5.18177049021439e-05
-1.40130885233441e-05
-3.23302422936812e-05
-1.63785270245156e-05
-1.2842326342995e-05
-2.70534379100745e-06
-1.4562435300491e-05
-5.26083519473892e-06
-1.40326850352782e-05
-9.96582277840629e-06
-6.99734174460359e-06
-1.2922167754671e-05
-8.33365987484359e-06
-3.06552287414907e-05
-4.79866392034065e-05
-7.30148382933456e-06
-2.36010161939683e-05
-2.92941101153238e-05
-2.10312146325206e-05
-1.3734634814804e-05
-4.77979786167138e-05
-2.7090740647615e-05
-1.66596581275033e-05
-4.6274170276231e-05
-2.27098219391854e-05
-4.81890585589822e-05
-2.65307641890206e-05
-2.41909386814604e-05
-2.58575769445135e-05
-2.78049609849103e-05
-3.47960599160288e-05
-8.61827920767121e-06
-1.42736519396033e-05
-1.73228909704476e-05
-2.60703013201155e-05
-2.52353999075424e-05
-5.13412644217183e-05
-2.33527189294311e-05
-3.36082141743015e-05
-1.21095574914801e-05
-2.71028546960465e-05
-2.52281366273851e-05
-3.66663894402984e-05
-5.20164563428772e-05
-4.87979381706444e-06
-3.50052733507738e-05
-5.5302970958893e-05
-4.14489802438204e-05
-1.86411965932737e-05
-1.28941665402504e-05
-2.26352482041901e-05
-3.16814442979933e-05
-3.23290900815087e-05
-8.62254601041533e-06
-2.41372246020664e-05
-1.80477350710099e-05
-2.32687458794871e-05
-7.63391936171949e-06
-3.11811582722905e-05
-2.09716823566036e-05
-2.6206664370047e-05
-8.9096890734679e-06
-1.17095622537546e-05
-1.82916118862879e-05
-9.85931823103576e-06
-2.11518947639538e-05
-6.90570136313225e-06
-1.12679330903307e-05
-2.20096939872606e-05
-1.9165648158801e-05
-1.49789573538733e-05
2.18085340928596e-06
3.90473109872555e-06
-8.09263510904266e-06
-2.46470550741283e-05
-2.11276532993091e-05
-1.22169212264873e-05
-1.86913604287962e-05
-3.4392764372375e-05
-3.96573955093116e-05
-3.18775282751914e-05
-4.27369127659631e-05
-1.76691840577315e-05
-2.02196435686091e-05
-4.04969368455775e-05
-2.59143730362075e-05
-3.6038393530733e-05
-2.68859395322003e-05
-1.49586364061384e-05
-5.48951705712768e-06
-4.69504068380845e-05
-1.77512069085151e-05
-1.90589594259475e-05
8.63545523376341e-08
-1.41378897342344e-05
-4.58437411095814e-05
-1.84229819008684e-05
-8.22046438939773e-06
-3.96445400168837e-05
-1.00661681942466e-05
-1.42692920652755e-05
2.31286806714632e-06
-1.50485329626653e-05
2.13064527468864e-06
-7.20177872611531e-06
-2.61523679749212e-05
-1.34655637125905e-05
-2.20295797907028e-05
-3.04595589943433e-05
8.87018146951817e-08
-1.93934942646271e-05
-2.45400462332944e-05
-1.53314001520969e-05
-5.40675424990383e-06
-3.23298142340774e-05
-2.46456068581846e-05
-3.03402431512915e-05
-3.69941724951799e-05
-6.74411854970435e-06
-2.19131630486565e-05
-2.00064172465049e-05
-1.07976600866383e-05
-1.71540403916268e-05
-3.33381171511278e-05
-2.40059771809209e-05
-4.55711866420161e-05
-1.22525142705322e-06
-3.58655298076787e-05
1.16213241956823e-05
-4.75977696096017e-06
-1.31337066815367e-05
-1.63701936892886e-05
-2.49585140166587e-05
6.49278202055708e-06
-2.21029638304258e-05
-3.21092097132573e-05
-1.67486230991596e-05
-2.03073690385143e-05
-3.18912659729421e-05
-1.84892137493397e-05
-1.35459754419158e-05
-3.04895378277846e-05
-3.07666228692014e-05
-1.19076713365343e-05
-4.29077271288017e-07
-3.50573572191127e-05
-5.07563939891921e-06
-1.95866778389023e-05
-2.20407688599751e-05
-1.3875710463303e-05
-2.52556644845757e-05
-2.18749020192502e-05
-1.68054073365238e-05
-2.53363727812694e-05
-1.71077887783326e-05
-2.39857427629139e-05
-1.32227031965253e-05
-1.86850492448789e-05
-2.06805568492569e-05
-1.58668322134075e-05
-1.86448382972514e-05
-2.60364634408918e-05
-3.98775239690358e-06
-3.87192946063904e-05
-1.61163103207619e-05
-2.77799644996153e-05
-2.92399331268409e-06
-3.54125263110696e-07
-1.08598503121923e-05
-1.81215196934178e-05
-9.57195103880686e-06
-2.19207007928563e-05
-3.00977312191496e-05
-1.89798884533733e-05
-7.7172758463643e-06
-3.50502674613449e-05
-2.61563866819104e-05
-2.65716354490719e-05
-1.01008464203594e-05
-3.4903886334247e-05
-3.04045428527043e-05
-2.24476880407947e-05
-1.47162567461527e-05
-1.06751965152998e-05
-1.79656498115606e-05
-1.87567680414945e-05
9.94921741204982e-06
-5.41830825398177e-06
-2.46591542798754e-05
-3.31201187409483e-06
-3.36397027264566e-05
-2.02529901574633e-05
-2.75249921099997e-06
-8.32337611880439e-06
-5.74770624606206e-07
-1.85949910247268e-05
-1.65211197949671e-05
7.09646947752688e-06
-1.59837985970417e-05
-4.78385639509991e-06
-1.66614282098709e-05
-2.86278554333429e-05
-9.37454744404268e-06
-2.09853972699797e-05
-2.10713469559493e-05
-2.99540411883415e-05
-2.89497569586815e-05
-3.00393484447767e-05
-1.12438992543119e-05
-2.06177487139781e-05
-9.7213311740469e-06
-2.70109357371791e-05
-2.26160714852462e-05
-3.34635433838739e-05
-2.72151194021137e-05
-2.02682505373828e-05
-2.40782180922956e-05
-2.88021340841167e-05
-2.43024584486454e-05
-2.4625756064874e-05
-1.312767913383e-05
1.03810076478897e-06
-2.79730587655161e-05
-1.92050010309986e-05
-8.39192121512408e-06
-3.03807232671847e-06
-2.1668121332235e-05
-2.0799791282806e-05
-3.05461875545694e-05
-3.30871619322564e-05
-3.66985445333893e-05
-1.09440909384392e-05
-1.45177019782545e-05
-3.66307443083073e-05
-1.58429430418028e-05
-2.4809984309908e-05
-2.98829580825069e-05
-6.39084125648335e-06
-1.53908028825004e-05
-1.90817956504239e-05
-1.19010386015074e-06
-1.90644623154709e-05
-2.01183679490636e-05
-1.12033619526316e-05
-2.1885370251544e-05
-1.06092078516467e-05
-2.6690017419705e-05
-1.89835968203108e-05
-3.45726746944667e-05
-2.60734214778948e-05
-1.96017085463553e-05
-3.55052700616761e-05
-3.96480902266495e-06
-1.18447538402355e-05
-2.427065733152e-05
-2.33474802900843e-05
-2.87216637452709e-05
-2.65969324747666e-05
-2.21249248582029e-05
-2.85560685516294e-05
-1.71768827726725e-05
-2.51988501520517e-05
-5.01941772982728e-05
-3.51959597453768e-05
-2.33496229824247e-05
-2.66775294549462e-05
-1.53662236214432e-05
-1.6592015927966e-05
-4.49179132362211e-05
-2.36303297472247e-05
-2.99568008692721e-05
8.14247544490611e-06
-3.47656368259826e-05
-3.83949336061834e-05
-3.59917063957416e-05
-2.2538218124628e-05
-2.33962597710417e-05
-1.94188495544472e-05
-3.57095604040248e-05
9.34278223229657e-06
-9.16570817359731e-06
-4.3876553579234e-05
-1.43285684802501e-05
-2.18558976238569e-05
-5.34324509384015e-05
-3.64326191241161e-05
-2.06395881779288e-05
2.21352073429908e-06
-1.18551540299913e-05
-3.72296681355832e-05
-2.94054088782615e-05
-2.09987580632192e-05
-3.4235231088536e-05
-1.52880429308903e-05
-2.91734384208708e-05
-1.80237390171502e-05
-2.8033532612738e-05
-3.34090102171771e-05
-1.40801840438506e-05
-2.77000083960046e-05
-2.15818832361315e-05
-3.24525624112897e-05
-4.18660577599999e-05
-1.91118287022369e-05
-6.31819897845938e-06
-5.79768304114938e-06
-2.7271784889555e-05
-1.71182664994409e-05
-2.90150131399618e-05
-4.07969888078287e-05
-2.05946249263642e-05
-7.37454320913343e-06
-2.24592274653555e-05
-2.27242293057918e-05
-1.55626185949553e-05
-2.28644584754268e-05
4.36100133921874e-06
-1.92686913667482e-05
-2.02392795070279e-05
-2.42741538925269e-05
-1.42972409974229e-05
-5.63759184425326e-06
-4.37309459449239e-06
-2.63359284473935e-05
4.77126827149379e-06
-2.2075208568274e-06
-3.1620979922706e-05
-3.16805252928322e-05
-4.34051286364783e-05
-3.64730570771701e-06
-2.34757244175887e-05
-1.37839443112772e-05
-2.65016844728129e-05
-7.21904940315483e-06
-9.73308797989299e-06
-3.38834225865143e-05
-7.72113432863912e-06
-2.7731344944011e-06
-1.63825539413394e-05
-1.27105329169398e-05
-2.78811115527712e-05
-8.50204723191173e-06
-1.89415797698939e-07
-1.72363966267867e-05
-1.11651257790241e-05
-2.09669987476736e-05
-3.62190410270869e-05
-1.31832947207828e-05
-1.31859397906159e-05
-9.04339550244408e-06
-5.57174483288585e-06
-1.29701830208041e-05
-1.8489771325945e-05
-1.67947055801615e-05
-9.03329185744338e-06
-2.78962413661413e-05
-3.04851724195232e-05
-8.27102463939802e-06
-6.33818698760527e-06
-5.42573567896276e-06
-4.13494801888526e-05
-3.86492689800275e-05
-1.98768367631948e-05
-1.38845917648795e-05
-8.93889600646187e-06
-6.12672139036352e-06
-1.88430932821781e-05
-2.18276990044986e-05
-3.35530898515589e-05
-1.63842602909977e-05
-2.83144415385583e-05
-1.56361652597032e-05
-1.94430632505458e-05
-1.45257837018807e-05
-1.85343619400713e-05
-2.07759076490953e-05
1.40976634336561e-05
-2.61813399984593e-05
-2.76193582139129e-05
-2.78884374250755e-05
-1.97176490967756e-05
-1.97551295962037e-05
-1.49355844384644e-05
-1.07498879934752e-05
-1.21955118787616e-05
-2.8695520514532e-05
-2.78268678144321e-05
-2.82026324855649e-06
-1.65877904573947e-05
-2.35137333090356e-05
-1.99133311921495e-05
-2.22815648990515e-05
-5.21007322836215e-06
8.45521597145197e-06
-6.34627457029526e-06
-1.69781915823605e-05
-1.45196176446571e-05
-5.33204773707935e-06
-3.10106488677376e-05
-5.19938615377785e-05
-2.04841341118889e-05
-1.01090122292291e-05
-2.55942653846192e-05
-1.31667749142726e-05
-2.57021682437709e-05
-3.80716715373459e-05
-1.21719334521816e-06
-2.3226082492045e-05
-2.45809083270051e-05
-3.21449258575263e-05
-2.37422461132606e-05
-1.87103465494437e-05
-9.23157638639201e-06
-4.29994477821244e-05
-2.8114512437596e-05
-2.95197187374438e-05
-2.23126737616174e-05
-2.38755879553913e-05
-1.75630416584131e-05
-1.85932278916412e-05
-8.636764238282e-06
-1.57104023075039e-05
-2.68940570427666e-05
-9.35416799037127e-06
-3.89819084598607e-05
-1.38174109991847e-06
-3.72146411790252e-05
-4.17450365073187e-05
-5.68474112685981e-06
-7.41918243651112e-06
-1.43173518765471e-05
2.26503371634992e-06
-1.11761885650091e-05
-1.46068603359825e-05
-1.8926595736101e-05
-2.4331197665914e-05
-1.97606258080513e-05
-4.62450805736356e-05
-1.07901229327032e-05
-1.66989954586991e-05
-2.64980574659999e-05
-1.17258548836459e-05
-3.71986632761849e-05
-2.10944479723686e-06
-1.30373141421482e-05
-2.63992467577469e-05
-3.01739158525996e-05
-4.19000770879733e-06
-2.77674897433983e-05
-3.53750644733558e-05
7.5976715059732e-06
-8.31400056543186e-06
-2.4304307476092e-05
-3.31775881007921e-05
-3.71403303437795e-05
-3.51213679595502e-05
-6.07927511761233e-06
-1.73882577210664e-05
-1.38880196585033e-05
-2.53451774522491e-05
-1.01682186576191e-05
-2.33169166533864e-05
-1.04699506019643e-05
-1.1259093211086e-07
-5.27876206241663e-06
1.02553704335584e-06
-2.60503260221091e-05
-1.9372277872441e-05
-1.15557285332145e-05
-9.5382325661048e-06
-1.86116909529142e-05
-1.05285853390014e-05
-3.14019347008747e-05
-3.9874513149073e-05
-1.06928778787462e-05
-1.14270449732403e-05
-1.66862443382423e-05
-3.50227680732417e-05
-1.22790591972638e-05
-5.25398925677877e-05
-2.40258682645762e-05
-8.44271477851156e-06
-1.31398616472284e-05
-1.5334788210257e-05
-5.95567270543139e-05
1.1558640715668e-05
1.33630165664008e-06
-1.75723567855432e-05
-3.01762637898338e-05
-1.39602951161498e-05
-6.63746511575296e-06
-1.70237601246296e-05
-2.03376895729509e-05
-1.93807479961846e-05
-7.94609557936799e-06
-2.81052563749177e-05
-3.42218796236075e-05
-1.51046709763663e-05
7.00965646742898e-06
-8.85404684868037e-06
-1.88838883643427e-05
-2.93559057888651e-05
-2.80253150195856e-05
-4.72606636222741e-06
5.29861908528996e-07
-2.87371391268123e-05
-4.30025041621141e-05
-8.33406997425728e-06
-1.37598369765761e-05
-2.21402806502854e-05
-1.52383638935143e-05
-1.52076238454309e-05
-4.2399954651683e-05
3.78045927889776e-07
-1.85868791591643e-05
-1.56340495761335e-05
7.37121055504481e-06
-2.44349806830445e-05
-1.63307777074802e-05
-6.13989442992065e-05
-1.70106231519121e-05
-2.92481627973667e-05
-1.90465197379525e-05
-3.94697604160025e-05
-4.97277830593708e-05
-1.22982302417183e-05
-1.05225039474114e-05
-2.63994423699888e-05
-1.29970880761791e-05
-3.39318780634992e-05
-5.80711689591765e-07
-2.88523980554922e-05
-2.51167657381552e-05
-2.13963447570017e-05
-8.87370848120001e-07
-2.25182517181235e-05
-3.21705721918323e-05
-1.85539665108518e-05
-1.81374762081029e-05
-3.0422260828785e-06
2.7657572316989e-06
-3.17768810265173e-05
-3.57252538083602e-05
-2.23651549395285e-05
-1.74588567815541e-05
-3.88929006469758e-05
-1.68858804620168e-05
2.33074824394725e-06
-1.85358385185673e-05
-2.29609758317507e-05
-1.13237714358291e-05
-3.36487960893914e-05
-2.07516865090692e-05
-5.24643508421777e-05
-1.18934138141373e-06
-1.49129714751835e-05
-3.79342116879051e-05
-3.96569386900978e-05
-3.17331182408725e-05
-3.8796471017778e-05
-1.78031103274724e-05
-1.41344457974055e-05
1.96712108784584e-05
-1.41476941019112e-05
-2.88330950305762e-05
-2.5820151616197e-05
-7.50904083002495e-06
-1.88588854280063e-05
-1.37267906480103e-05
2.04295742152113e-06
-2.75554347202141e-05
-3.70571973166614e-05
-7.46536914997764e-06
-7.45173497614334e-06
-1.19050095903488e-05
-4.18845398561541e-05
-1.6066427818127e-05
-6.19269288397829e-06
-2.9241580704921e-05
-1.22165340178458e-05
-6.17818924192272e-06
-2.49200126589534e-05
-2.8088167655745e-05
-3.46884893982479e-05
-2.10879687818532e-05
-4.51918054104877e-06
-1.92929445081961e-05
-1.51921513310077e-05
-3.94102137124002e-05
-9.54410935162278e-06
-3.17423468461481e-05
