# Supplementary material for: Research on computational propagation and identification of mine microseismic signals based on deep learning
Source: PLoS One. 2025 Oct 22;20(10):e0334641. doi: 10.1371/journal.pone.0334641 (PMC12543183; doi:10.1371/journal.pone.0334641)
Supplement: S3 Data — (ZIP) [file pone.0334641.s003.zip › 000100500002912.xlsx_0.txt_24.txt.txt]

-3.36345317229911e-05
-1.93441389834133e-05
-4.13988640768107e-05
-3.03446770020879e-05
-2.5108691200386e-05
1.36344934023535e-05
-5.95714554344794e-06
-2.94790655232232e-05
-2.46890488603896e-05
-2.84323382514877e-05
-1.56766198774925e-05
-3.61216238324185e-05
-2.86051290957409e-05
-3.94809429638039e-05
-1.14945436891633e-05
-3.40768335891637e-05
-2.09276462301415e-06
-9.58483983097285e-06
-1.34142972294502e-05
-3.31865886972529e-05
-1.09067268582497e-05
-9.98887032780204e-06
-1.95796281722887e-05
5.32071728063397e-07
-2.45102502937764e-05
-1.3245375960583e-05
-2.60022094810887e-05
-1.19089639925276e-05
-1.18417131199315e-05
-3.24600387892269e-05
-2.93254605291634e-05
-1.88111870772967e-05
-5.04055887102217e-05
-2.98743195697658e-05
-1.82134584032181e-05
-1.13001725370099e-05
-8.9342069625997e-06
-3.23228707508387e-05
-2.86100230428701e-05
-2.94757550139914e-05
-1.15766445877073e-05
-2.63403649751972e-05
-1.53455805349351e-06
-1.72010363034813e-05
4.0453635282938e-07
-1.47916566279826e-05
-8.51872219784213e-06
-3.81922645922357e-05
-1.36855389581836e-05
-2.00939962418535e-05
-1.99461503823993e-05
-2.34961148592516e-05
-1.37127938530648e-05
5.88858903142485e-06
-1.11712747152767e-06
-3.09951558425934e-05
-1.70884889279727e-05
-3.12617540487743e-05
-2.94659450869851e-05
-2.88718485367958e-05
-2.04868803481707e-05
-4.44902970928854e-05
-2.1448728195924e-05
-1.45702572760855e-05
-6.73252749811607e-06
-2.99382943426554e-05
-1.23835244568333e-05
-2.91433185610143e-05
-2.08708225014333e-06
-8.31093786865778e-06
-1.26209579548845e-05
-1.60540221773604e-05
-6.2360351612076e-06
-1.54687048035578e-05
-5.72324123663587e-06
-3.15674624303834e-05
-3.2817159471421e-05
-2.25155227890714e-05
-4.74027817029182e-05
-2.33345210337513e-05
-2.44247556456417e-05
-1.84381543396575e-05
-2.53846889084769e-05
-1.17789773567038e-05
-1.40412848653167e-05
-7.44800892374926e-06
1.19321234267673e-05
-3.8997773710331e-05
-1.29783234244043e-05
-2.38467121554497e-05
-2.76650560958078e-05
-3.84688764829978e-05
-3.42428482704867e-05
-1.63278226266431e-05
-4.29522458191251e-06
-1.38875051318162e-05
-2.05168178376137e-05
-2.08246029010061e-05
-3.19844160146273e-05
-3.23507733599991e-05
-3.44022661946082e-05
-2.56574217644176e-05
-1.61383861847454e-05
-2.21715196057548e-05
-6.68095590729007e-06
-2.85432335808073e-05
-2.34497483771206e-05
-1.19447373586386e-05
-1.67132805148991e-05
-3.59374309429866e-05
-1.26980001525364e-05
-1.99233241784332e-05
-8.62860453308456e-06
7.98073729445172e-07
-8.42885268319544e-06
-2.42521656747899e-05
-6.3372675686416e-06
-2.74487049817385e-05
-3.51497717948831e-05
-2.51614952288433e-05
-3.59401367720339e-05
-3.34114076428457e-05
-2.1918154637978e-05
-2.44194914858656e-05
-1.87927677165199e-05
-1.1400506409482e-05
-1.90154735110293e-06
-1.37734808010117e-05
-1.412768304521e-05
-2.82966907793711e-05
2.00223571374466e-05
-9.84965596928096e-06
-2.16198115895603e-05
-1.16931687670329e-05
2.61125884933021e-06
-2.20654418258095e-05
-2.18269480017367e-05
-3.55134906511609e-05
-3.37235084595229e-05
-3.84398892980477e-05
-2.60776141401517e-05
-1.70781781411518e-05
-2.18724503487501e-05
-2.05407709797106e-05
-1.90146872561112e-05
-1.68886747122788e-05
-3.80800083786725e-05
-3.20920481111042e-05
-2.38149043904999e-05
-4.01066510814206e-05
-1.98983725861568e-05
-3.02211941190203e-05
-1.50290817615543e-05
8.95063536859389e-06
-1.91776279834154e-05
-5.95847443727107e-06
-1.2866519376621e-05
-3.51310710081288e-05
-3.01235553151109e-05
3.722228911556e-06
-2.37988032087279e-05
-3.1136358758416e-05
-3.0400101679727e-05
-2.08407857643485e-05
-1.93789016563246e-05
-2.38306342349915e-05
-3.05730519936136e-05
-7.54414618437351e-06
-2.41022199275365e-05
-2.5979561483248e-05
-1.87276984059544e-05
-1.83737961010445e-05
-2.38301557150959e-05
-2.62576132335323e-05
-2.66686460220629e-05
-2.8696010453275e-05
-1.55183514878258e-06
-9.87567724715467e-06
-1.26906252100842e-05
-2.22368682438916e-05
-1.09634613395036e-05
-3.1539254035227e-05
-2.75559033683702e-05
-3.54044884944354e-05
-3.40404960979965e-05
-3.80857890293444e-05
-1.73507844987869e-05
-2.52786795082186e-05
-8.61418052538085e-06
-5.81200556425947e-06
-3.6793999131653e-05
-1.5938237375936e-05
-1.98664781519274e-05
-1.74250180803011e-05
-2.02412998396633e-05
-2.55703683278447e-05
-2.17523469976231e-05
-1.44493454141997e-05
-3.82974571576615e-05
-3.64571108567045e-05
-3.35544072059458e-06
-3.00763941443363e-05
-1.86167683345958e-05
-7.08164982931018e-06
-2.30567667459311e-05
-1.66383825086709e-05
-9.02606732826341e-06
-1.4192829593735e-05
-5.40401369924363e-06
-7.56913918196671e-06
-2.95049773816344e-05
-9.22856827698425e-06
-7.55706428655643e-06
-1.60098830337995e-05
-2.56375831568645e-06
-7.08341984967113e-06
-3.26795881055654e-05
-3.64371480479613e-05
-2.38466014325147e-05
-8.49777939062515e-06
-1.04178233397776e-05
-1.58994866568408e-05
-1.98926346978761e-05
-5.93546113390786e-06
-3.28355790520164e-05
-4.01220985051914e-06
-3.13537912470505e-05
-2.45196123763628e-05
-1.07217474139426e-05
-9.09295154536312e-06
-8.90986915822584e-06
-1.3389809937279e-05
-1.89699838575682e-05
-1.78725459514497e-05
-3.51869025244077e-05
-1.56474627844811e-05
-2.08552105364038e-05
-1.98416594078248e-05
-2.47221422087924e-05
-3.28756466669174e-05
-3.98020758877282e-05
-1.94840755498948e-05
-2.79663365679322e-05
-4.98266184005691e-06
-2.52337318555577e-05
-3.53100570904359e-05
-4.45369535614771e-05
-2.53929451463415e-05
-2.38842544227879e-05
-1.93994232749747e-05
-3.40362442421196e-05
-6.65750105647868e-06
-3.47406956811074e-05
-3.90745876441124e-05
-1.71041262365911e-05
-2.65127928062622e-05
-4.3929046235797e-05
-1.61771796548714e-05
-1.08032150247364e-05
-1.68172550946933e-05
-5.11666241374043e-06
-2.60749237656697e-05
-1.8075230200028e-05
-9.26965298324395e-06
-1.92937482447158e-05
-8.61873343635991e-06
-6.6190684229685e-06
-1.45435023373878e-05
-3.07139490360143e-05
-2.82619176200672e-05
-2.47406407949404e-05
-2.43937190118891e-05
-2.21132156658696e-05
8.78749495970118e-06
-1.95615992489289e-05
-3.02021766411379e-06
-1.67764720771786e-05
-8.67298364066931e-06
-2.23731196581726e-05
-2.63271959346923e-06
-1.60698735007102e-05
-2.73831714815241e-05
-1.77383316223449e-05
-5.41472679847973e-06
-1.62356048447303e-05
-2.00766588778571e-05
-3.64230398099589e-05
-2.03356419145755e-05
-3.88072734844648e-05
-1.84477332422394e-05
-1.56517881014707e-06
-2.76327294932536e-05
-1.36197274390457e-05
-1.39221187792583e-05
5.08130160329928e-06
8.88354215004003e-07
3.28755557592156e-06
-2.31936594112623e-05
-2.04533069771698e-05
4.41225091210962e-06
-1.39239897906694e-05
-1.04041604263622e-05
-2.76528345941766e-05
-1.77596247471904e-05
-3.33528656879568e-05
-1.76296510320118e-05
-1.00558739978978e-05
-2.32727173189038e-05
-2.38614261269788e-05
-2.35988362505579e-06
-2.02638133758224e-05
-2.65810211623505e-05
-3.25639506257202e-06
-3.80096739603539e-05
-1.22874892650174e-05
-2.72912923225492e-05
-1.68419765039482e-05
-1.32084123098005e-05
6.07468958496078e-06
-3.39258424045985e-05
-1.31158983728255e-05
1.41120512667129e-06
-2.42954062423665e-05
-2.1303464597105e-05
-2.71382023668237e-05
-1.37683048824953e-05
-1.28150870218405e-05
-7.64153866289026e-06
-2.53603995481632e-05
-1.69965785780418e-05
-1.01670527900434e-05
-2.15626264476724e-05
-1.48606353773528e-05
1.63819050997621e-06
-3.10994255515024e-05
-2.39175413320705e-05
1.29204047311786e-06
-3.28578366072428e-05
-2.21126273272062e-05
-1.88935385484025e-05
-1.95403339396842e-05
-1.09038402249741e-05
-2.30009174577441e-05
-2.67704718204567e-05
-1.38235430383393e-05
-1.21253176462211e-05
-3.44109030350104e-05
-4.28031748057627e-05
-2.19764510450903e-05
-2.64413284501232e-05
-2.56959693944101e-05
-1.94450797557218e-05
1.1146281815182e-05
-1.07005956573544e-05
-9.84716002722473e-06
-2.12407842314347e-06
-1.27346849010262e-05
-2.02601214165924e-05
-1.17314379922902e-05
-1.73874211424961e-05
-3.35019982186115e-05
-4.76149375954464e-06
-1.22357863579906e-05
-3.04307622340145e-05
-9.28519290445222e-06
-1.69051062136572e-05
-6.01154715848303e-06
-3.95076906403145e-05
-2.89516285660288e-05
-2.8828683629329e-05
-1.66104074884331e-05
-2.03410819301432e-05
-4.84535294862252e-05
-5.29815534703205e-06
-1.98471025218483e-05
-1.15313313597129e-05
-1.38017733752883e-05
-1.22460986860319e-05
-4.4046769315696e-06
-5.3842991650727e-05
-7.11651196985051e-06
-1.22216717301764e-05
-2.67925119731344e-05
-1.62464194291644e-05
-2.70848624115976e-05
-1.57149131446412e-05
-1.44810522304608e-05
-1.43720530961457e-05
-2.31653215579608e-05
-1.69373833159216e-05
-3.74284796784594e-05
-8.06447920657915e-06
-1.50828161273966e-05
-2.02924177510619e-05
-2.19387696313909e-05
-1.62636436709708e-05
-1.51344653392525e-05
-3.96450907797985e-06
-3.94679842763894e-05
-2.19013659755512e-05
-3.47045895404483e-05
-3.23355523873896e-05
-1.36844683511327e-05
-2.48881609558347e-05
-3.57897147386705e-05
-1.95709997376054e-05
-3.93820860928634e-05
-3.02647093935273e-05
-2.57035518517051e-05
-1.21262054672038e-05
-4.0550849495741e-05
-1.41073463219872e-05
-1.30627219945566e-05
-2.80014663153538e-05
-5.57065721435572e-06
-2.53893812512926e-05
-1.30214269420792e-05
-3.87185781970542e-05
-7.37575125380673e-06
-1.92108233757783e-05
-8.19299355096826e-06
-1.77698951937291e-05
-3.53984914997528e-05
-3.71529513143293e-05
-1.54356675777848e-05
-2.33572999257891e-05
-2.88486156734498e-05
-2.87282970290642e-05
-3.62683863103252e-05
-2.15222669871813e-05
9.26472142351732e-07
-3.52037452410629e-05
-2.54146602792566e-05
-8.38684048114916e-06
-1.31021008922566e-05
-6.89461876041868e-06
-2.16671650155747e-05
-1.85140796571035e-05
-7.60791784697236e-06
-3.09864619828367e-05
-9.34662789877207e-06
-4.68244852628606e-06
-2.12463393515551e-05
-2.77271466677044e-05
-1.52005727433358e-05
-2.3862334230099e-05
-3.80409275130269e-05
-1.75437919971362e-05
-3.55353377261861e-05
-1.60270622208044e-05
-3.49317335262228e-05
-4.18872794052411e-05
-1.7983328117774e-05
-2.94231662467781e-05
-4.58546201033981e-06
-2.94543485926152e-05
-3.14095890825813e-05
-8.18326896209163e-06
-2.79551545472311e-05
-1.65871322321913e-05
-2.0911892264446e-05
-3.13969199574693e-05
-1.15621097227187e-05
-4.03394067214755e-05
-3.16873872378682e-05
-1.25971922759451e-05
-2.3687638241424e-05
-2.7251069809136e-05
-4.34890728268016e-05
-2.61813083057224e-05
-2.06950515925734e-05
-2.30494914440184e-05
-1.54405008958365e-05
-3.20279949305204e-05
-4.12228065314314e-05
-2.75194631446876e-05
-2.72782169120413e-05
-1.15260401161436e-05
-2.18179350110735e-05
-1.43758526826854e-05
-8.18379940039331e-06
-2.10306285984225e-05
-1.51913836825763e-05
-2.941491993368e-05
-1.5902561607901e-05
-1.20389940841364e-05
-8.37401258128251e-06
-1.61345854233048e-05
-2.71550149367178e-05
-1.550174207977e-05
-1.92082395331436e-05
-1.60792203118557e-05
-2.36020811846367e-06
-9.88142046966166e-06
-2.54373459586912e-05
-1.63944807135797e-05
-1.73298747076733e-06
-1.05634899461834e-05
-2.99576011682348e-05
-2.46435684718281e-05
-2.98732091074287e-05
-3.76556254215071e-06
-2.04262733145744e-05
-2.29960426216163e-05
-2.5414116126403e-05
-3.19615428515464e-05
-9.83996236785481e-06
-3.00325959672355e-05
-2.74708642699512e-05
-3.38687925275919e-05
-1.11465739231728e-05
-6.11751025423803e-06
-3.44830791824845e-05
-3.38378737649206e-05
-1.66116599664411e-05
-6.00764076634198e-06
-3.4717624856482e-05
-1.8736961547926e-05
-2.05481439653639e-05
-1.01420790138617e-05
-8.18665003036115e-06
-6.49686879690392e-06
9.36305892423835e-07
-1.24527389406721e-05
-1.77422308753379e-05
-1.91246978857282e-05
-2.47685906277082e-05
-8.59964284943675e-06
-4.01280736894544e-05
-2.91410889942092e-05
-2.74806947112731e-05
-3.55727561012984e-05
-2.24494650113595e-05
-2.20705598820982e-05
-2.85750120669841e-05
-3.62318268925981e-05
-2.69724420070807e-05
-2.48592698680553e-05
-1.12267190907833e-05
-2.73012116312598e-06
-1.27808111990009e-05
-2.00632568326426e-05
4.47163992498855e-06
-3.3294291428444e-05
-1.04061765053838e-05
7.86584157841344e-06
-9.36972544471082e-06
-5.8652817151913e-06
-1.92092165470077e-05
-2.27099709676412e-05
-1.6000471364621e-05
-1.64228530687074e-05
-7.04037229864133e-06
-3.42032011281138e-05
-1.9998495952729e-05
-3.19824785156197e-05
-1.0073866349759e-05
-2.77432955541139e-05
-2.64267257613907e-05
-2.80855001698773e-05
-1.0802005084017e-05
-4.91377308410091e-06
-2.02588183328016e-05
-1.20840256192678e-05
-4.21936520493005e-05
-3.47861408115962e-05
-2.03960055435584e-05
-2.06788305340419e-05
-1.24658139688344e-05
-1.03853266027932e-05
7.1140292179997e-06
-7.69217442977888e-06
-2.36401777448056e-05
-3.22735023420973e-05
-2.04482731167528e-05
-3.38335469773297e-05
-4.60133661691745e-06
-1.57430655839521e-05
-4.07792671206063e-05
-8.7940450843559e-06
-2.63863573411701e-05
5.96256354976992e-06
-3.04626569783021e-05
-1.56591363436e-05
-1.36392397637578e-05
-2.64936849947241e-05
-1.86164066800866e-05
-1.23050201743489e-05
-2.46730002872612e-05
-2.6866357118157e-05
-2.51901938315296e-05
-9.209181894316e-06
-2.27221496313868e-05
-1.46441538603179e-05
-4.61312990061339e-06
-3.04118748240406e-05
-2.9411613834327e-05
-3.13472222393172e-05
-4.23238603925264e-05
-1.26240900796949e-05
-2.77300695208127e-05
-2.72119900032731e-05
-3.68988229685548e-05
-8.78466506031895e-06
-1.45452544171859e-05
-2.23405897742163e-05
-4.09966260343259e-05
-3.29409235230905e-05
-2.47743547741184e-05
-1.91474763630805e-05
-1.13241119560389e-06
-1.7538009431957e-05
-2.88170260763334e-05
-1.11947988892949e-05
-6.93616644401473e-06
-2.42678911892887e-05
-1.85581404123316e-05
-2.62078905720747e-05
-3.57973899634697e-05
-2.07347755837769e-05
-3.39265444362914e-05
-2.72177607112929e-05
-2.39160184813908e-05
-2.99455598316532e-05
-3.63785117351207e-05
-6.8998387950398e-06
-2.82740719826367e-05
-3.44376927211247e-05
-1.91883388828179e-05
-1.94101464439844e-05
5.48240602999925e-06
-3.84507942763399e-05
-2.48630205939715e-05
-1.37606763455259e-05
-3.62149350484522e-05
7.85293334397546e-06
-2.16449574313417e-05
-6.51746117106722e-06
-1.15530584133132e-05
-4.3696232310773e-05
-3.3060601763775e-05
-2.07362469864655e-05
-2.28980282634094e-05
-5.29330086380369e-06
-3.27936145604959e-05
-4.78408160399779e-06
-3.36627404108829e-06
-1.41880770647861e-05
-1.10746658827084e-05
-2.68356014001628e-05
-6.52211208785043e-06
-1.13305184941393e-05
-1.71148578302758e-05
-2.1668473379731e-05
-2.52898271367112e-05
-4.08447409816865e-05
-1.15025512124577e-05
-2.66278449779767e-05
-3.43849231787177e-05
-1.95294854841913e-05
-3.40044731069372e-05
-1.35421083280412e-05
-1.6564284993208e-06
-3.53204397141905e-05
-3.06800587808075e-05
-3.23156923885434e-05
7.7312301730429e-06
-2.77155412178354e-06
-2.65154937019539e-05
-2.82520614611969e-05
-3.52278257763324e-05
-1.93767729241976e-05
-3.61922797861918e-05
-4.29887088727558e-06
-4.39047513693436e-05
-9.57628411162898e-06
-3.28050890631265e-05
-2.82360049401048e-05
-4.4021315154949e-06
-2.28955949891334e-05
-3.17282150560337e-05
-1.58859619982277e-05
-5.15618160631742e-05
-3.14196626049178e-05
2.1643271176171e-06
-1.37808587043069e-05
-1.82520215796138e-05
-4.14269960925851e-06
-2.13203967242535e-05
-2.43611156318449e-05
2.06220500028368e-06
-2.1338508038838e-05
-4.49975436898058e-05
-3.96430824699e-05
-1.2956945610395e-05
-2.50217657458092e-05
-1.86635895534819e-05
-2.08049839387498e-05
-1.69438224183314e-05
9.07254814976852e-06
-1.33052749677881e-05
-1.43771684470144e-05
-6.75511541366064e-06
-2.52022527724164e-05
-2.02707025031696e-05
-1.18401658122165e-06
-2.45917072652e-05
-4.07671674459253e-06
2.38972447519062e-06
-2.00385840630621e-05
-3.06301727718784e-05
-3.84915842436378e-06
-2.76698278283999e-06
-3.10013829920023e-05
-3.42427510530559e-05
-1.73738293406779e-05
-2.91139747445759e-05
-1.27369649688241e-05
-1.36263099357987e-05
-1.2918297734658e-05
-2.27875604226376e-05
-3.94867378134402e-05
-3.37633280998708e-06
-2.51875173108889e-05
-3.0752808429915e-05
-1.30713770755239e-05
-2.16725202756866e-05
-5.82038427205687e-06
-1.86895188422687e-05
-3.40796823908621e-05
3.08500404221854e-06
-3.79801315161663e-05
-2.3104970733929e-05
-3.03222218797074e-05
-1.65582452613616e-05
1.24097060462693e-06
-1.04614399984163e-05
-2.70003401397519e-05
-2.10635330021517e-05
-1.33650368123513e-05
-3.38814985230429e-05
-3.90547768848936e-05
-3.94907181723477e-06
-3.68706112279429e-05
-1.31790519003331e-05
-2.45410704218373e-05
1.46762336934164e-06
-1.51715793775401e-05
-2.02827683913965e-05
-2.12260632172214e-05
-1.96530001263724e-05
-2.40746668440691e-05
-4.29203585706672e-06
-5.51470345835751e-06
-3.95133938444274e-05
-3.23551945819972e-05
-1.37068057537981e-05
-4.45877486356546e-06
-2.20827512110903e-05
-3.02291018942464e-05
-1.84746054141987e-05
-4.13901787712552e-05
-1.32244916559004e-05
-2.12941777037754e-05
-4.61511487427001e-05
-2.84690529058938e-05
8.06216842685155e-06
-1.6327131023595e-05
-3.98094308291485e-05
-1.49857772868268e-05
-2.43491308834366e-05
-2.72267955761202e-05
-2.85163310812465e-05
-2.98375850572531e-05
-2.72878866712769e-05
-1.01750223361445e-05
-3.3686506288371e-05
-4.32749047450524e-06
-1.48577980283558e-05
-1.01802615280156e-05
-3.0485284922446e-05
-2.23007880658205e-05
-2.18280197524234e-05
-2.24729749933948e-05
-2.23741603307171e-05
-2.26575829012499e-06
-6.89204021420597e-06
8.42781529160176e-06
-2.60739135440139e-05
-3.61493743061232e-05
-3.51064210318726e-05
-7.4023887315724e-06
-4.21944378140734e-05
-2.39191980769883e-05
-7.2691426331278e-06
-9.40329645176374e-06
-9.10144339601026e-06
-2.76235434787473e-05
-3.78448264628574e-05
-7.08314683024156e-07
-2.7518231234319e-05
-1.84603491435926e-05
-2.65058261749923e-05
-1.00375476254264e-05
-3.61445262037489e-05
-2.95926457349186e-05
-2.70097632332388e-05
-1.4804647497761e-05
-1.71304509864626e-06
-2.8753435430131e-05
-3.60502467764031e-06
-8.62083182568756e-06
-4.3969323421985e-06
-1.13823629068715e-05
-1.53572606270423e-05
-1.9974095832386e-05
-1.96315758148223e-05
-1.34690579074931e-05
-3.12248184680576e-05
-1.42009799314454e-05
-3.56911985093124e-05
-3.21266629123939e-05
-2.7024369910611e-05
-2.04368886970305e-05
-2.40446231732308e-05
-2.49278131737614e-05
-2.86610239425982e-05
-2.47101415457195e-06
-3.29901179080278e-05
-4.05006881608093e-05
-2.67556603225446e-05
-2.56099996184495e-05
-1.42384470221656e-05
9.37109835891567e-07
-7.88181203798481e-06
-1.15465749451283e-05
-1.85713166276873e-05
-1.41669075283051e-05
-2.20430013255747e-05
-3.57560104717859e-05
-3.87126441265112e-05
-2.95550963920603e-05
-3.32841293361183e-05
-2.66891796265764e-05
-1.55943879872325e-05
-1.15892647488672e-05
-1.43421269444187e-05
-1.66422791192161e-05
-4.15585113480232e-05
-2.77037765563642e-05
-2.71099645976369e-05
-4.25097459751538e-05
-1.38099384095234e-05
-4.37408612316812e-05
-2.83253160266538e-05
-1.06603011280909e-05
-1.96745700737982e-05
-1.41078355233531e-05
2.47210493536869e-06
-1.06014379954112e-05
-2.0213376336788e-05
-3.04832701015873e-05
-2.45239450711192e-05
-2.24047766076759e-05
-3.20533601476914e-05
-3.21383390716057e-05
2.87747633950457e-06
-2.3404721040221e-05
-3.47764352343098e-05
-1.82355514446721e-05
-3.40790675274788e-05
-3.24476239380712e-05
-3.59868469194307e-05
-3.22168589742039e-05
-2.75929877059689e-05
-1.63728131285675e-05
-2.89626526646928e-05
-2.28863656813249e-05
-2.47291070913655e-05
-2.51827022039331e-05
-1.6249034246287e-05
-2.53062872490339e-05
1.16913861877769e-05
-1.02709797219945e-05
-3.15387321937896e-05
-9.59770301872178e-06
-2.12380302678426e-05
-3.03425333850324e-05
-2.47241066529733e-05
-2.47096830198276e-05
1.72362499542183e-05
-2.45114557029551e-05
-1.48262893853502e-05
-2.80714914400928e-06
-3.54860082406375e-05
-2.13673726259081e-05
-1.88455900882689e-05
-2.69364206276281e-05
-4.81328374124142e-06
-2.54331253618806e-05
-2.36886213477175e-05
-3.38330172519308e-05
-1.45922979979983e-05
-1.19467104306944e-05
-1.66005752593317e-05
-1.06509366713785e-05
8.02001749167404e-06
-2.00119383652566e-05
-4.44027440175741e-05
-2.11365394562118e-05
-2.53970208711795e-05
2.25042304698425e-06
-1.18183347543588e-05
-5.79843975957019e-06
-3.71735311044342e-05
-3.8243124133766e-05
1.18718952258354e-05
-1.32200234579675e-05
-3.13343804062117e-05
-1.62487391907797e-05
-2.17512734962927e-05
-1.75428340424125e-05
-2.05026833682061e-05
-3.01272354374573e-05
-3.73605635651363e-05
-2.71458951791162e-05
-4.02770429655168e-05
-3.22359808135863e-05
-4.05030747534427e-05
-2.26012547718094e-05
-2.52597016229509e-05
-3.36378671060124e-05
2.62996905995863e-06
-2.71787770254993e-05
-2.94146623232069e-05
-1.94874107212695e-05
-1.52029329242975e-05
-1.7971177670955e-05
-3.06541673208467e-05
-4.66728492530617e-05
-4.08308232979495e-05
-4.05845559987505e-05
-2.97882236365899e-05
-2.81041695901027e-05
-1.68679801465418e-05
-2.42222139388186e-05
3.76455908772335e-06
-9.82642094526409e-06
-2.82288813805481e-06
-3.27446348620297e-05
-2.70770884754776e-05
-3.20561311240659e-06
-1.45023879414807e-05
-2.85861928754173e-05
-7.05881101372234e-06
4.42087669711111e-07
-2.82857452824815e-05
-4.12460576314372e-06
-1.82360277675785e-05
-1.40921576598758e-05
-3.98961478064837e-06
-3.18765309601037e-05
-3.63677893215995e-05
-2.74945524558244e-05
-4.81842129815147e-05
5.02471128058966e-06
-2.33702269822551e-05
-1.82263746034889e-05
-2.23677836979228e-05
-1.40072909485214e-05
-1.35508255665553e-06
-1.21875217621857e-05
-2.65874568031826e-05
-3.17131202909684e-05
-4.78394267653055e-06
-2.00378655155039e-05
-2.67942480782348e-05
-2.25783161835608e-05
7.63221542327682e-06
-2.2236241117523e-05
-1.73423068391151e-05
9.01892297885428e-06
-1.48184566823737e-05
-2.56154388233735e-05
-3.93274892394346e-05
-1.35562441538516e-05
-1.77259769130055e-05
-2.64868020416379e-05
-3.76171770226983e-07
3.4990944328924e-06
-7.33556165369906e-06
-2.24592985654382e-05
-2.49161875479823e-05
-2.34751153267755e-05
-5.2333679148755e-05
-2.25033241232873e-05
-3.0078498120712e-05
-4.1946843818193e-05
-1.35887426850273e-06
-2.19645710668895e-05
-2.61639377628742e-05
-3.22527442750455e-05
-3.47513367199224e-05
-2.4708288536865e-05
-3.03598039872105e-05
-5.39085998962022e-06
-2.99526681925126e-05
-3.1776362438972e-05
-3.16531199325014e-06
-4.6768555094371e-05
-3.660716043036e-05
-6.2921532772272e-05
-3.55086842297154e-05
-1.07860194200658e-05
-2.42006744184995e-05
-2.41409078453181e-05
-1.28641372072263e-05
-7.40974376341042e-07
-2.43814815518545e-05
-3.57919193667861e-05
-8.67819436958157e-06
-4.29708551650107e-05
-2.30448053735453e-05
-2.88271431804582e-05
-1.84597339245589e-05
-2.45968845155839e-05
-1.05160523472752e-05
-4.07772233047487e-05
-2.63296243011529e-05
-1.76881029028776e-05
-3.13920191024636e-05
3.00543452939321e-06
-1.78814262990848e-05
-1.43108546754601e-05
-1.0082993910058e-05
-2.33595520479677e-06
-1.19284491737712e-05
-1.10764057038811e-05
-1.30471220966439e-05
2.73732326870734e-06
-9.20880628351688e-06
-2.80802965531872e-05
-2.48515621118721e-05
1.56772096998561e-05
1.28273077831029e-05
-3.28954453245566e-05
-3.2298834414528e-05
-4.55397373601847e-05
-2.45532546888004e-05
-3.4321989335959e-05
-1.56053472333857e-05
-1.79477423992021e-05
-3.20723185004296e-05
-4.07268240812501e-05
-5.47230569480182e-06
-1.07440977851828e-05
-2.42065214020074e-05
-1.13287865260369e-05
-1.12866607015077e-05
-1.38867226232115e-06
-2.15530434730697e-05
-3.18723100069093e-05
-4.03639164019216e-06
-3.59876552516737e-05
-5.87380323969871e-06
-3.93321846797647e-05
-2.36229037437876e-05
-1.96383036683961e-05
-1.64309389633459e-05
-2.2952908665344e-05
-1.53237406201543e-05
-2.17295934022693e-05
-1.49453241859538e-05
-2.0669810551391e-05
-3.64572381755635e-05
-1.7171020897811e-05
-2.39551839676561e-05
-2.33035420692857e-05
-1.4342788558442e-05
-1.67273977061255e-05
1.81878411528295e-06
-7.98736142413479e-06
-2.64800333687211e-05
-4.11196386543627e-05
-1.89292279161704e-05
-1.95164068960239e-05
-3.3189232195992e-05
-2.00944692572574e-05
-2.85540924474495e-07
-3.52957488354016e-05
-6.99966510979071e-06
-3.00830051040111e-05
-8.00860386417616e-06
-1.53381616874423e-05
-2.03863895291396e-05
-1.59658917052102e-05
8.83822988244371e-07
-2.5015601201474e-05
-5.08076608289052e-06
-2.55705441859608e-05
-3.79046931699562e-05
-3.36604875393983e-05
-2.36106414164952e-05
-5.27587693575237e-06
1.09207184696867e-06
-3.52685269709963e-05
-8.55304383930834e-06
-3.39768932760852e-05
-1.03647709573784e-05
7.23263406775598e-07
-1.02974972927054e-05
-1.92762672564891e-05
-2.16411714083108e-06
-1.32418488158531e-05
-9.73128256210232e-06
-4.0541284549947e-05
-3.26072399027983e-05
-2.09877625589272e-05
-1.54611460338601e-05
-9.89929334824394e-06
-8.93740358508712e-08
-3.12437023175284e-05
-2.03562986769201e-05
-1.92559750463616e-06
-2.58041716162682e-05
-2.77939800663594e-05
-2.5222604039943e-05
-1.94534713479481e-05
-2.28009147065233e-05
-3.69294273090851e-05
-2.6296853881047e-05
-4.98887073654779e-06
-3.5010759799956e-06
-1.8029465508927e-05
-2.52893509490248e-05
-2.92134087301587e-06
-2.51969701057629e-05
-2.23237867132385e-05
-1.95801154011184e-05
-5.82434907407478e-06
-1.246804911853e-05
-3.18398171412956e-05
-2.8492201299374e-05
-1.37161579820789e-05
-2.79115638011623e-05
-2.43316464573811e-05
-3.60348369417671e-05
-2.24662467020376e-05
-4.49331684732514e-05
-2.00633749592731e-05
-2.37623185507658e-05
-1.64527728297398e-05
-3.45164254892827e-05
-2.77830850761049e-05
1.80821017744564e-06
-1.00494578585088e-06
-3.27811422546257e-05
-2.12233769684158e-05
-2.0264949461382e-05
-8.95316021547697e-06
-8.80472136743118e-06
-2.19775679754176e-05
-1.73729416321331e-05
-1.91637719179751e-05
-1.32735122654015e-05
-1.34055562579056e-05
-5.34170266853883e-05
-2.61599406379068e-05
-4.13205664388869e-05
-2.93300029271415e-05
-9.25649930749919e-06
-3.79358260343044e-05
-1.09640453014877e-05
-3.57764054616353e-05
-5.23621740811156e-05
-2.00986029334923e-05
-3.11738471659204e-05
-9.20003518637202e-06
-3.09911358512288e-05
-2.23201577010431e-05
-3.46737863146917e-05
2.01184022213946e-06
-1.85654399504534e-05
-3.56003890925678e-05
-2.82584012878225e-05
-4.00232008859082e-05
-1.24300281492511e-05
-3.19467562277985e-06
-3.08876340504426e-05
-1.5228993973076e-05
-4.19105191491687e-05
2.75721447700292e-06
-3.20539909351315e-05
-2.1415500862577e-05
-4.95911781391751e-05
-1.76440426812095e-05
-5.21230740311459e-05
-1.52041262241571e-05
-1.92499370828452e-05
-1.60424481294009e-06
-3.62746019893725e-05
-3.30144766598139e-05
-3.22966491223914e-05
-1.17017216796398e-05
-3.19047176596893e-05
-3.58253958842398e-05
-2.93975723726055e-05
-2.26244026539694e-05
-2.27778441948957e-05
-1.28583601089616e-05
-3.41516025327839e-05
-1.6869417504861e-05
-2.69953610715539e-05
-4.59483180842614e-05
-2.27951987122981e-05
-2.81454762854693e-05
-1.73933681730103e-05
-6.92536179651594e-06
-2.29117356412129e-05
-2.46104665332197e-05
-3.85586330012574e-05
-1.64691158800202e-05
-2.01201195894105e-05
-2.13175812759236e-05
-1.61192679591002e-05
-2.07455635520779e-05
-7.51338865700174e-06
-7.30496840619491e-06
-1.89030171599622e-05
-4.00153788294969e-05
4.55636961009702e-06
-1.65953209202097e-05
-2.54662005383197e-05
-1.76154015967797e-05
-2.44909851125622e-05
-8.51643598891647e-06
-2.15246157779689e-05
-1.39908709472354e-06
-4.3314605673169e-05
-2.9870591411342e-05
-3.51679487480207e-05
7.51547368099121e-06
-2.23495661134107e-05
-2.05326563082897e-05
-2.4536645819103e-05
7.40789189155162e-06
-2.96282358654916e-05
4.27514237589013e-06
-1.62573721097084e-05
-1.06231395274962e-06
-1.94829846115757e-05
-1.48105139182888e-05
-2.70635265863285e-05
-2.93945119218179e-05
-1.65450027457438e-05
-1.06381589182397e-05
-2.39628114488497e-05
-1.62451011501479e-05
-1.75517822701746e-05
-2.14569196050286e-05
-1.04792736699075e-05
-2.01536615910179e-05
-2.31918031880434e-05
-7.08185157673005e-06
-1.33273641546527e-05
-1.71939549955616e-05
-2.34680572101755e-05
-2.52796877937553e-05
-2.96870716680948e-05
-1.33612581856517e-05
-3.82022700503749e-05
-1.03324750855314e-05
-1.88842179040761e-05
-2.09165321995494e-05
-2.88661369816365e-05
-1.31184088998899e-05
-1.00063922536142e-05
-4.51056782514174e-05
-4.15771291611773e-05
-1.56140992610795e-05
-1.71588769718856e-05
-2.82847958297153e-05
-1.47049541607997e-05
-1.25648266437982e-06
-2.88815333673204e-05
-2.00632780036727e-05
-1.91751365571426e-05
-1.48939137042752e-05
-1.63287168088384e-05
-2.74289275407934e-05
-3.17388240556513e-05
-1.86948247030841e-07
-2.75322218294903e-05
-4.49111724091358e-05
-3.1942843435217e-05
-2.29133343438389e-05
3.20873757634819e-06
-2.60613463569025e-05
-9.43528864824976e-06
-2.1053445187899e-05
-1.1836783163488e-05
-2.01960685440686e-05
-2.77898222934136e-05
-3.39804772181607e-05
-2.27833139638643e-05
-6.04411862963502e-06
-2.39490705148766e-05
-1.8788837088791e-05
-5.46143134455028e-06
-3.38346652146873e-05
-2.69689928405892e-05
-2.06266308504924e-05
-1.68444029378499e-05
7.04116757458748e-06
-2.2045717933748e-06
-2.72983513489788e-05
-1.45237017692089e-05
-2.70480461310913e-05
-2.55486391270284e-05
-1.78431507154076e-05
-2.34243168974411e-06
-4.06550614927244e-05
-2.73182558431486e-05
-9.90698984266025e-06
-1.77626710535909e-05
-9.99299128238333e-06
1.47168090161282e-06
-2.01246679388453e-05
-1.81053879644128e-05
-2.44448987673714e-05
-1.13181251488827e-05
-1.53601896391332e-05
-2.3667776959437e-05
-3.46650663221186e-05
-1.17831057098261e-05
-2.74641213085339e-05
-1.22325448240616e-05
-3.47093370543873e-05
-7.53631957696277e-06
-2.76864790365556e-05
-2.9346995913076e-05
-2.13778879197512e-05
-2.82894354892041e-05
-3.11991736752985e-05
-1.84882545997058e-05
6.72026489859608e-07
-8.70595768078946e-06
-1.40189496951719e-05
-1.56469177643208e-05
-1.18885674346576e-05
-2.26500360636022e-05
-1.67005924187608e-05
-3.65360110968745e-05
-2.0453798038523e-05
-2.3282632351815e-05
1.12515343632604e-06
-1.06469986785613e-05
-2.92620335897159e-05
-2.6836727244426e-05
-2.66446279929182e-05
-3.2069162460466e-05
-3.40626906716047e-05
-3.28435320034043e-06
-3.04036520847396e-05
-2.47953831734003e-05
-1.30299879486999e-05
-4.25995642732372e-05
-2.38794225864212e-05
-3.78225633502916e-05
-3.53925378378885e-05
-4.11629692818732e-05
-8.37733541167906e-06
-1.3187109892501e-05
3.15542577500818e-06
3.82417530099968e-06
-1.90323717111363e-05
-2.7122895493112e-05
-1.27423258644338e-05
-1.02349892966463e-05
-1.48467607782781e-05
-4.9787499465144e-06
-3.95391756047952e-05
-2.27214149184281e-05
-3.55406652876464e-05
-3.34438457617443e-05
-3.02787533491906e-05
-2.45475613090624e-05
-4.51294712304371e-05
-1.20380777949749e-05
-4.37759761805645e-05
-3.04761542492758e-05
-2.61780291061127e-05
-1.22835903111646e-05
-4.46657863194142e-05
-4.81768760587965e-05
-1.55680176951516e-05
-3.46026109028221e-05
-1.49282641244406e-05
2.26454713141373e-06
-1.62777888267203e-05
-1.29240897738183e-05
4.67417541446126e-07
-2.21455639020649e-06
-3.19824381044808e-05
-1.54830199972174e-05
-3.71107557952821e-05
-4.02652099564059e-05
-1.8420131369223e-05
-1.99173994544717e-05
-2.89121339294153e-05
-1.85605166087884e-05
-2.35381518492269e-05
-2.67189020747339e-05
-6.91330689616137e-06
-3.34802926124114e-05
-2.59350856309322e-05
-3.0876234688627e-05
-2.33440639231368e-05
-1.05079183081689e-05
-3.90891782020648e-05
-1.22601337575121e-05
-1.38009872830582e-05
9.42868629508578e-07
-1.03015051555144e-05
-1.28850821480115e-05
-3.00936613365805e-05
-2.09154001049335e-05
-2.21317244105201e-06
-1.05052451835544e-05
-4.64160207079e-05
-1.00673367397158e-05
-3.39951618117128e-05
-2.07812466237124e-05
-2.32460636799366e-05
-1.71264380825135e-05
-2.9243981267516e-05
-4.18260581111151e-07
-3.09362867815711e-05
-2.77841237288155e-06
-3.1155511904403e-05
-2.26025616763567e-05
-2.47100119121371e-05
-1.48694829660716e-05
-1.74899867431656e-05
-2.55370453981195e-05
-3.13321425393095e-05
-2.19183057705844e-05
-1.15046823257234e-05
-1.17864032404385e-05
-8.0884765209398e-06
-1.99262614933139e-05
-3.72792440152883e-05
-6.37853621626939e-06
-2.96196126686063e-05
-3.4076498852591e-05
-9.37911866211711e-06
-3.28119177848112e-05
-1.50865636482262e-05
-1.5261312549152e-05
-2.46398070458239e-05
-2.49143066421513e-05
-2.96352292903282e-05
-5.9339693714932e-06
-8.17736293371748e-07
-2.40962074348064e-05
-1.3831153503719e-05
-2.8034452290323e-05
-1.23005109825758e-05
-2.13681612736245e-05
-1.70032251788426e-05
-1.80929523066614e-05
-2.54644718752489e-05
-3.51166987840092e-05
-2.06295882799091e-05
-3.9444412426759e-06
-2.61415921192119e-05
-3.01210368112621e-05
-3.31053255190032e-05
-1.49400137225579e-06
-1.52400602500829e-05
-9.54148034747211e-06
-1.89825556885374e-05
-1.29649569495163e-05
-2.99081104989335e-05
-1.13639786203655e-05
-4.71568471176782e-06
-2.58181711157845e-05
-2.46948965827283e-05
-2.32348137176539e-05
-7.99473184624674e-06
-2.52567284416496e-05
-1.21005511509096e-05
-1.06423478211921e-05
-2.61314730063169e-05
-2.11203011837414e-05
-1.24629867076021e-05
-1.04982469077092e-05
-2.21556065146792e-05
-2.5878801494674e-05
-1.00435118781021e-05
-2.89636530467873e-05
-2.98573434425525e-05
-2.63856255139608e-05
-1.83031052022318e-05
-3.45622625321444e-05
-1.66700307684498e-05
-3.40358331670817e-05
-1.15159339674472e-05
-1.11657188064676e-05
-7.49568608002667e-06
-7.305109355951e-06
-4.5201490344179e-05
-2.34018668774816e-05
-4.03166324058878e-05
-3.73795851204541e-05
-2.31900709013934e-05
-9.89364474083633e-06
-2.44850847077126e-06
-1.66839291957544e-05
-2.19914994762856e-06
-1.58671209160649e-05
-2.65030238645687e-05
-2.51199312013228e-05
-1.05045197977449e-05
-6.24986370131156e-05
-2.89628638062966e-05
-2.8475207640594e-05
-3.35530453905089e-05
-4.18126297180164e-05
-1.55819444417786e-05
-1.68735883869817e-05
-1.79871218823534e-05
-4.36196037459423e-05
-2.44231286912973e-05
-2.61889449254975e-05
-2.428033604109e-05
-1.95592750553316e-05
-3.27558241986933e-05
-1.10034846814028e-05
-1.96962262097837e-05
-4.79552266298711e-05
-1.47044724958741e-05
-1.0874619872767e-05
-3.22918228736937e-05
2.80375388435612e-06
-1.53823360849578e-05
-4.86908203471964e-05
-1.84454485684382e-05
-2.21807893326006e-05
-2.79654780596311e-05
-4.39853865777057e-05
-3.79540769917785e-05
-1.14107424927679e-05
-1.92146660902045e-05
-2.74597322825891e-05
-2.95201180811843e-05
-2.96712580560299e-05
-3.78565249819649e-05
-7.89925865491726e-06
-3.93634548664639e-05
-1.60368879439236e-05
-1.31026309426246e-05
-1.8586101753356e-05
-3.709454475255e-05
-2.18061089377144e-05
-1.26917198891976e-06
-8.16282125190083e-06
-3.40421996907286e-05
-2.22615888975883e-05
-3.15583288553628e-05
-2.35285998166162e-05
-4.71856389579197e-06
-2.92092062031897e-05
-1.00829580446258e-05
-2.71887738501983e-05
-2.47012509529646e-05
-1.44015033231391e-05
-3.09961007354707e-05
-1.52316351186572e-05
-9.88395944051472e-06
-1.77095216558909e-05
1.965742214831e-06
-2.3017327948845e-05
6.79926320025776e-06
6.05624541449759e-06
-2.6119139877767e-05
-3.95270060508203e-06
-2.66917454548709e-05
-2.05203321470235e-05
-1.86631505729971e-05
-2.80352147192728e-05
1.41954194410909e-06
-1.6374088582468e-05
-3.05654826658232e-05
-5.03399113333513e-07
-1.10001280418383e-05
-1.71302980245852e-05
-1.23668330185816e-05
-2.0803592678852e-05
-2.24167604404132e-05
-1.52745558797863e-05
-9.78787825096274e-06
-2.31113476216382e-05
-1.10343125442716e-05
5.66509844877195e-06
-1.91415561851584e-05
-2.52034235870136e-05
-3.24345481829356e-05
1.02328975510676e-06
-2.11164064545304e-05
-3.9573220409776e-05
-1.056733439476e-05
-2.78308461232534e-06
-1.00779413990932e-05
-7.58702025642686e-06
-4.64527996291515e-05
-1.12831416570005e-05
-1.44057169491736e-05
-3.66218655274954e-05
-3.88276859275936e-05
-1.02858841385506e-05
-3.32870837637971e-05
-2.04867590843367e-05
-3.95598015276234e-05
-2.64958354772292e-05
-1.89803448498022e-05
-3.56885144294983e-05
-5.42949177648888e-06
-3.54291910138579e-05
-2.50297680750791e-05
-6.56955778609785e-06
-2.15864967698261e-05
-1.86017988306911e-05
-3.61702781359412e-05
-1.89644024978886e-05
-1.07530329010937e-05
-2.8273426311002e-06
-1.17355337225304e-05
-2.2061110797732e-05
-1.45296880810035e-05
-1.05055771709475e-05
4.13404337794535e-06
-1.49129765991455e-05
-2.9581203042572e-05
-2.33612682421201e-05
-3.12525335809568e-05
-2.7933884515368e-05
-2.88915669809354e-05
-7.38591840693393e-06
-3.48649886614635e-06
-4.34910236886919e-05
-2.03636239011806e-05
-1.55622590055188e-05
-1.18058264011581e-05
-4.76286709495909e-05
-6.48450847857765e-06
-4.03940542408121e-05
-2.44315827924755e-05
-2.06646738035743e-05
-2.10878984683506e-06
-3.595992547558e-06
-3.00359336529623e-05
-6.83218497426562e-06
-3.49074264613397e-05
-1.93195494723262e-05
9.27702819567625e-06
-2.09613006997131e-05
-8.74598427901991e-06
-2.13387967618256e-06
-1.66694155148855e-05
-7.94584231288117e-06
-4.57490053179401e-05
-1.79553001968288e-05
-3.74227306920649e-05
-2.2098204869275e-05
-5.20390234571567e-06
-2.81831433091817e-05
-2.75886835412321e-05
-2.39778020961622e-05
-4.60030452347532e-06
-2.71781907175891e-05
-4.77127569925976e-05
-2.10243537894605e-05
-2.60069460471484e-05
-9.70068755100715e-06
-3.81465501384052e-05
-3.32738415487885e-05
-1.97085640453408e-05
-2.11238281732121e-05
-1.65135684011265e-05
-3.14456951365543e-05
-7.99838181146558e-06
4.10402933489264e-07
-3.85653191773365e-06
-2.69883934104501e-05
-2.45769572694439e-05
-2.00509716837077e-05
-2.9292701396909e-05
-1.59319958503795e-05
-3.6679378664725e-05
-1.11023428752412e-05
5.18522316039892e-06
-1.74880258668509e-05
-5.14773498816908e-05
-1.30664089309065e-05
-3.96491261608786e-06
-3.10367772230329e-05
-2.57330297572891e-05
-2.76284193078906e-05
-3.31768841317653e-05
-3.42377188709127e-05
-1.29152819292353e-05
-2.30975250024503e-05
-1.98860776188767e-05
-3.36326379153757e-05
-5.39320084258935e-06
-2.3327002816288e-05
-2.73209299080187e-06
-5.24010538939018e-06
1.06069839585065e-06
-3.00074839329215e-05
-3.18215594397336e-05
-2.5845930773775e-05
-2.9982338057858e-05
-2.10073065635054e-05
-2.38368184550866e-05
-2.22004519061663e-05
-2.42391285554806e-05
2.41742889989577e-05
-1.03917666120599e-05
-1.45801784526178e-05
-1.01715403854213e-05
-2.74317288896257e-05
-1.96562670727497e-05
-2.04448953403962e-05
-9.23986314644217e-06
-1.60010608203136e-05
-2.80353633979736e-05
-1.44119287814226e-05
-2.56220879902104e-05
-2.13702955439217e-05
-3.12351015505484e-05
-1.65591239712363e-05
-6.17184331181672e-06
-2.49509108838179e-05
-2.01226121461189e-05
-6.66905307929121e-06
7.51900308949877e-06
-2.32800740259134e-05
-1.82018080938465e-05
-1.59719695508997e-05
-1.77814419548057e-05
-2.76323105965509e-05
-1.65797454658875e-05
-1.03132766660905e-05
-2.73186610754444e-05
-5.66048616237778e-06
-2.99617075673874e-05
-1.12604467197351e-05
-2.11508513600039e-05
-3.03541792909608e-05
-6.25715972668827e-05
-2.63235300698993e-06
-3.32448116407841e-05
-3.89224487636671e-05
-1.86941346748487e-05
-2.34179189714162e-05
-1.0667618367886e-05
-1.47378645044858e-05
-2.75122540387967e-05
-7.70621104189489e-06
-1.84470222033063e-05
-2.28676450716382e-05
-3.13977359863678e-05
-4.20979302528913e-05
-2.94213244454893e-05
-2.26685707026652e-05
-3.1337753072637e-05
-1.24675069623397e-05
-3.12924133434575e-05
-2.42594248078975e-05
-1.89079190108795e-05
-1.75048440743337e-05
6.67553653108867e-07
-1.51718413708343e-05
-1.67326756155947e-05
-9.13939632270351e-06
-8.42575912368059e-06
-3.5976450287179e-05
-3.09899505801704e-05
-1.86125442751298e-05
-2.54398346299758e-05
-9.43162226055396e-06
-1.25108657814599e-05
-3.4116596833393e-05
-7.66841454004422e-06
-1.77417492235704e-06
-2.56903519946781e-05
-2.66264220582328e-05
-2.05805610576998e-05
-3.9377805279977e-05
-1.13589686767703e-05
-1.567595497217e-05
-2.45494437998562e-05
-2.94070851757648e-06
-2.99203904804958e-05
-2.39925240315902e-05
-2.10070665201474e-05
-1.16866410565695e-05
-2.84288574572536e-05
-1.31505451430764e-05
-1.09356993863788e-05
-2.34079582998819e-05
-4.04604161262302e-05
-2.28896054278899e-05
-2.45704601209855e-05
-7.94321392902419e-06
-2.92512498299263e-05
-1.94817724385292e-05
-2.34158723446335e-05
-2.28273683822469e-05
9.08329028490226e-07
-7.40655275236093e-06
-2.21737068171656e-05
-2.85709741578182e-05
-4.79564100297999e-06
-1.34390460314692e-05
-3.31287566038513e-05
-3.52498072854075e-05
-3.20169671254645e-05
-3.14732167799816e-05
-2.32840742201506e-05
-1.34736914582702e-05
-1.5343972651024e-05
-2.7313987360788e-05
-2.56073304412641e-05
-6.77942089872806e-06
-2.63797958986273e-05
-2.89048926107131e-05
-3.81414439701062e-05
-2.21603529460917e-05
-1.51854986517618e-05
-1.64000125352202e-05
7.84235379321832e-07
-9.69407786125919e-06
-1.79828980131405e-06
-2.6733889750594e-05
-3.46118270374788e-05
-1.1816399241642e-06
-3.3233747518812e-05
-3.2131504128642e-05
-2.77079752216652e-05
-2.29135031675472e-05
-1.77808613791416e-05
-4.48343335650693e-05
-4.95513781990231e-05
-2.5308288356776e-05
-2.87740094056972e-06
-2.80021856483874e-05
2.66181972357907e-06
-1.82709907344091e-05
-1.6981129036486e-05
-5.16722865967297e-05
-2.57938911893799e-06
-1.55016398625579e-05
-3.42723461441493e-05
-3.42832218899362e-05
-9.14283018998535e-06
-8.66866857569207e-07
-4.16519543950817e-05
-3.99615886695783e-05
-2.21255084764552e-05
-2.05307447242162e-05
-2.67392898969201e-05
-1.86152983640079e-05
2.40700641686501e-06
-2.06010999150925e-05
-1.78584093166753e-05
-1.88417026067113e-05
-3.84847851541975e-05
-3.10449961060074e-05
-1.80639612783062e-05
-3.04055050261397e-05
-1.31284527286262e-05
-1.91701932029359e-05
-3.11742379873809e-05
-2.57980851763329e-05
-6.41674243283628e-06
-2.07753218090232e-05
-6.55339943621934e-06
-2.64046306880561e-05
-4.09469268463867e-05
-1.17404158629985e-05
-2.10446249098092e-05
-1.02248959478355e-05
-2.95915069833728e-05
-3.34078621343585e-05
-1.44910108240563e-05
-2.45139008867676e-05
-9.33593373101786e-06
-2.33738188231299e-05
-2.0456861947221e-05
-6.20468356936217e-07
-8.45946960006816e-06
-1.63084180584446e-05
-1.28086300277714e-05
-1.11772953222039e-05
-1.77707100879819e-05
-2.73755280140875e-05
-9.33083820759163e-06
-8.13383916638225e-06
-2.1838916054889e-05
-4.41601768609604e-05
-1.00967197316902e-05
-3.98118971501684e-05
-3.21372489951499e-05
-1.44856336530041e-06
-3.49231754261884e-05
-3.41537787688147e-05
-1.30142199230159e-05
-1.21063044548399e-05
-3.061996642027e-05
-2.79254535847103e-05
-6.2479583866966e-06
-2.63492947044623e-05
-3.0920243791688e-05
-4.20113217253973e-05
-2.73578943608521e-05
-8.75639828668042e-06
-1.67313144852182e-05
-2.23227584134522e-05
-1.92620551377557e-05
-2.05088319640113e-05
-2.86548037386619e-05
-2.78542759773989e-05
-1.43883462660067e-05
-1.88175406958475e-06
-3.38683896705037e-05
-1.3727367555662e-05
-2.8431231280423e-05
-2.51383193890288e-05
-2.42770882255085e-05
-2.8571410652497e-05
-3.99811276226974e-05
-1.94170988354766e-06
-3.24019018282899e-05
-7.07674328325425e-06
-3.3358702365839e-05
-2.32422876495424e-05
-2.75874041481405e-05
-1.05775281820383e-05
-3.51684593430207e-05
-1.84499134768028e-05
-2.6561599293283e-05
-3.76305302419062e-05
-2.29321609625419e-05
-1.52435230319718e-05
-1.94268031818305e-05
-9.45858212943295e-06
-9.33800324098605e-06
-1.12861263560388e-05
-3.40214460331685e-05
-4.15787633837495e-05
-3.39246553308574e-05
-1.44922660762588e-05
-3.84776074617626e-05
-3.72779433067867e-05
-1.71153481638919e-06
-3.03689589349635e-05
-1.3121738015757e-05
-3.87791135014746e-05
-5.01152858739583e-05
-1.88657606330202e-05
-4.32704202958208e-05
-1.73126923219273e-05
-4.4740105078853e-05
-4.73582032369583e-06
-2.38793085672163e-05
-1.4487726967491e-05
-1.17064672413357e-05
-3.11274459534749e-05
-2.72620937204292e-05
-1.89010892857098e-06
-3.04471857429069e-05
-1.24868820888373e-05
-2.28995788159598e-05
-1.81128003536892e-05
5.11280720297492e-06
-2.7770499483931e-05
-1.95248725884e-05
-2.80768304208807e-05
-1.21642054208043e-05
-2.63107878413623e-05
-3.60205795629667e-05
-1.73650961698785e-05
-2.19735164272887e-05
-2.33425655846371e-05
-6.03907978529503e-06
-6.75514280050236e-06
-2.33515231554976e-05
-2.52598351954201e-05
-2.83214328783775e-05
-1.68880578373325e-05
-3.70792044685543e-05
-1.6186368065752e-05
-1.5779028418307e-05
-4.28747225838236e-05
-1.58825583801377e-05
-1.6547362427313e-05
-8.59189951559148e-06
-2.37964927811766e-05
-2.55647539868077e-05
-2.09391310093933e-05
-4.71617141156936e-05
-4.35944012183217e-05
-1.64544768578489e-05
-2.96985331005743e-05
-3.81932977563085e-05
-7.51587480021213e-06
-3.31712388936596e-05
-2.68059824747776e-05
4.42442545222882e-06
-2.07669806429111e-05
-5.41091448913127e-06
-2.48235045336615e-05
-2.08918635111863e-05
-2.3237763421576e-05
-1.75936313518511e-05
-3.57217487829005e-05
-2.92380130419442e-05
-2.61703256917476e-05
-1.93987013107433e-05
-1.65073779920743e-05
-3.4127832017471e-05
-8.59893876964883e-06
-3.16620307170187e-05
-1.31767318874279e-05
-8.21345854895331e-06
-1.02739562178866e-05
-1.6748656676316e-05
-3.39370384777524e-05
-1.87876009704245e-05
-3.13271865983854e-05
-1.19194903707879e-06
-3.04458465724175e-05
-2.93651278148819e-05
-4.1797148403619e-05
-1.75275774948233e-05
-1.84500412022021e-05
-1.75695469263125e-05
-2.40033437734983e-05
-4.80877777140438e-05
-2.90027237746444e-05
-3.78816137024285e-05
-5.57534976543908e-06
-3.36509946199475e-05
-3.75475859507881e-05
-3.40695671784197e-05
-3.08364013607936e-05
-2.68130220591948e-06
-2.35566686033952e-05
-2.63414574698062e-05
-1.39616767119876e-05
-9.18434069064119e-06
-1.22435230509073e-05
-1.79852094044702e-05
-4.14937102956841e-05
-3.87105965926485e-05
-4.00026708182043e-05
-3.96941230937896e-05
-3.58936609271272e-05
-7.01884092772834e-06
-1.46968310742954e-05
-1.63861368523916e-05
-2.81996788574023e-05
-3.1151621501855e-06
-1.40557371844113e-05
-3.51623557961589e-05
-1.81641743913782e-05
-2.96532846812889e-05
-1.39663927629434e-05
-1.84501001855546e-05
-1.76160320902617e-06
-4.06072695080164e-05
4.61109954666809e-06
-1.81891109553247e-05
-3.96376006690464e-05
-1.45830436568656e-05
-1.10897803547595e-05
-3.00650819746131e-05
-2.08146321736366e-05
-2.60538849813697e-05
-6.58570960025944e-06
-1.19662560464124e-05
-5.49884120904368e-06
-1.45250235551331e-05
-3.20450553099999e-05
-2.32511150120119e-05
-4.22076356387045e-05
-2.23507124925228e-05
-1.13420700970367e-05
-3.21889363257609e-05
-3.81938363280114e-05
7.13243499671872e-06
-3.27091303795812e-05
-1.30757172988673e-05
-7.74291788268637e-06
-1.36833087474336e-05
-5.05792081441701e-06
-3.17015590915606e-06
-6.57086449471724e-06
-6.94707910506275e-06
-2.23653737776263e-05
-7.28616171661904e-06
-3.64651784872552e-05
-2.88510077599886e-05
-3.06263163390306e-05
-5.13467517943098e-05
-4.5359559246608e-05
-2.93987189788226e-05
-2.4501439509985e-06
-6.64330583176104e-06
-3.38288709827092e-05
-1.08664370941379e-05
-2.71583881296983e-05
-1.17680871130918e-05
-1.93687293818654e-05
-1.902526299623e-05
-1.03290099233373e-05
-9.46516792285188e-06
-1.58570694107099e-05
-2.00551020983807e-05
-2.25217572738669e-05
-1.76521359901241e-05
-1.90661887477392e-05
-1.99817437484404e-05
-1.19186410049534e-05
-1.37626852480859e-05
-1.43170780379824e-05
-4.48912761196223e-05
-3.41473435607102e-05
-3.94603171646337e-05
-3.3648691740552e-05
-2.87397096090346e-05
-9.98380510326195e-06
-1.76812346486959e-05
-1.62746806673738e-05
3.99423843986949e-06
-2.29233303248614e-05
-1.26627993701461e-05
-1.48968475477546e-05
-3.70106789462119e-05
-1.5126740291665e-05
-2.82490420056596e-05
-1.89983200422616e-05
5.74144234076241e-06
-3.96410366759777e-05
-1.17639546341047e-05
-1.02892829475808e-05
1.99779409480592e-06
-8.02053934604031e-06
-2.0188009423764e-05
-7.35507679502654e-06
-3.4714217177901e-05
-1.72613087133517e-05
5.07501813076521e-06
-2.51321119372111e-05
-1.32867804856668e-05
-4.86235404986879e-05
-1.62744859349313e-05
-4.01670490393267e-05
-1.87776850154249e-05
-8.99954186992169e-06
-1.052418650952e-05
-2.20511486435117e-05
-1.62998418228486e-05
-9.52534403944186e-07
-4.25879819108725e-06
-2.07961324183808e-05
-1.70187780400177e-05
-7.35075705262539e-06
-5.19979414526125e-06
-2.6491517855878e-05
-2.48362904456582e-05
-2.26322927590388e-05
-1.39106547265962e-05
-9.6938609549467e-06
-9.97437588365084e-06
-1.26229305518601e-05
-4.98569753231629e-05
-1.44636098711535e-05
-2.23076371178453e-05
-4.43954330559625e-05
3.15295378135653e-08
-9.80757748895852e-06
-2.57172888937872e-05
-2.02512855921147e-05
-1.97255814358977e-05
-2.8220211278589e-05
-1.76069723911209e-05
-3.13483832154625e-06
-2.22314269433672e-05
-5.45943038481729e-06
-3.20102575449899e-05
-1.25325428099341e-05
-1.66958721021868e-05
-3.04973733589579e-05
-2.67974829211046e-05
-4.44378618553171e-05
-1.62549841624522e-05
-2.12506325595081e-05
-1.35048391148779e-05
-7.66167340003926e-06
-1.76867865271652e-05
-9.10767778822146e-06
-1.52745646486725e-05
-1.04211611021564e-05
-2.03062841838741e-05
-4.76491700278028e-07
1.75679216952653e-06
-4.70393993623142e-06
-2.02024722463902e-05
-3.34847756143292e-05
-3.94533329868463e-05
-1.94235967484969e-05
-2.46522620518197e-05
-3.10266989729762e-05
-2.62402525395823e-05
-2.87343530526956e-05
-2.11879171321793e-05
1.08300555206431e-05
-1.91725613663912e-05
-1.72719138297769e-05
-1.8287466876293e-05
-3.11556372855616e-05
9.19820138563535e-06
-1.72922517551579e-05
-1.66947984726136e-05
-1.40212486926802e-05
-1.73992836480127e-05
-2.42961699284362e-05
-1.56177911637143e-05
-1.25443422845069e-05
-1.77050885085316e-05
-1.71062721188162e-05
-3.78230979592229e-05
1.14078399793144e-06
-2.10263133436092e-05
-2.71702541474251e-05
-2.05287794841872e-05
-1.24252232870612e-05
-3.40850334666547e-05
-1.31430683165505e-05
-1.32928489814866e-05
-3.39282232545511e-05
-2.47600685884055e-05
-3.29568688228102e-05
-2.9571370122128e-05
-1.71880538053737e-05
-1.63297295428746e-05
-2.21526821255728e-05
-4.06800447528955e-05
-2.33281890025441e-05
-2.18692398490073e-05
-3.279318879978e-05
-1.12085221820534e-05
-2.46175355239911e-05
-2.90072242519803e-05
-1.71243028422268e-05
-2.00993131717245e-05
-6.28770462033056e-06
-1.44349509099378e-05
-2.58397108468716e-05
-8.56619541165323e-06
-8.78013209558857e-06
-3.79891353897532e-05
-4.04644866999651e-06
-1.7097896994803e-05
-2.73927381291723e-05
-4.32112588716466e-05
-3.92527882033203e-05
-1.48126768611177e-05
-2.24726567615446e-05
-1.5548110628676e-05
3.03329207765381e-06
-5.15321824112189e-06
-2.16660987438855e-05
-1.87593616151526e-05
-3.2107282699266e-05
-2.15547926976356e-05
-3.38555627452293e-05
-1.58953773881498e-05
-3.02416759956895e-05
-2.74030809564074e-05
-7.97854048600854e-06
-1.72432182849685e-05
-5.81289430188325e-06
-1.90316153916768e-05
-1.31634542577225e-05
-2.25229380400998e-05
-1.60711391531933e-05
-1.44190006464727e-05
-2.93819020281988e-05
-1.38892626060226e-05
-1.54246517641811e-05
-1.60754145752398e-05
-9.94888415222378e-06
-2.75657698741115e-05
-3.69525050682671e-05
-1.28390681649304e-05
-1.31119115255011e-05
-3.17295510140871e-05
-3.78478815110882e-05
-2.77063285463016e-05
-3.52937513603171e-05
-1.68566408236713e-05
-7.38360313964211e-06
-3.92539428587549e-05
-4.0647040097198e-06
-1.72209459480487e-05
-2.50753832277642e-05
-1.26353766459979e-05
-2.06642118751426e-05
-1.46622795290968e-05
-2.06461707900916e-05
-3.56462276174106e-05
-4.29059622054093e-06
-1.40197238503691e-05
-2.51596547019028e-05
-2.67876884632985e-05
-3.4543280292102e-05
-2.00499099699729e-05
-2.35352647413131e-05
-2.25009128678692e-05
-2.5170033880986e-05
-1.9951943285503e-05
-1.14041264221359e-05
-3.34278599092391e-05
-2.07826770124404e-05
-1.33813674658217e-05
-8.71990488538994e-06
-3.48251788156243e-05
-2.02412716733997e-05
-2.62313955911695e-05
-1.51486421008646e-05
-1.13241052942744e-05
-1.98282743170759e-05
-1.79311600942425e-05
-2.62304671141225e-05
-2.3048145472819e-05
-3.16791530753707e-05
-7.03524930805073e-06
-3.14337959879047e-05
3.98989003842594e-06
-1.933971095744e-05
-1.96813726464325e-05
-2.82621166004017e-05
-3.81526778674175e-05
-9.17986608551835e-06
-2.19096514157234e-05
-1.4011963200972e-05
-2.64619432788374e-05
1.21247687954975e-05
-1.34309217487488e-05
-3.32141917122789e-05
-2.00916985441204e-05
-1.35917689828354e-05
-3.02721266298246e-05
-2.51664181321634e-05
-3.29905720510176e-05
-5.09845196647117e-05
-1.98570291378921e-05
-4.10895208085021e-06
-2.89714720287938e-05
-1.58592312648042e-06
-2.50440431796091e-05
-1.3287229821521e-05
-1.51229475830067e-05
-2.74507427802022e-05
-7.57215970183489e-06
-4.33625439776386e-05
-1.02612439543727e-07
-1.51985643406654e-05
-3.92309169709826e-05
-4.06876038897791e-06
-2.06685087884529e-05
-9.6138154374002e-06
-1.98484948474079e-05
-1.67588683370384e-05
-1.33362851127641e-05
-2.56873006502597e-05
-1.53283067064906e-05
-1.11340637820522e-05
-9.31351421225133e-06
-2.52642658471695e-05
-2.9720679065423e-05
-2.11742821138e-05
-2.12956207698652e-05
-1.12999806764357e-05
-2.44966974908926e-05
-2.70763302983044e-05
-6.44026056950617e-06
-4.21965527436928e-05
-2.79992549112076e-05
-6.10154627292696e-06
-9.10175374120966e-07
-1.99444978212816e-05
-3.19281261388238e-05
-3.46986650085418e-05
-6.27122348215058e-06
-8.46117314424805e-06
-3.26216506196534e-05
-1.69203770640656e-05
-2.39042015292619e-05
-3.07463794290245e-05
-2.35706333245544e-05
8.77315717069044e-06
-2.09484882576166e-05
-1.57539405170014e-05
-6.15401232152473e-06
-2.01880413530368e-05
-1.32234844629157e-05
-2.27555337864581e-05
-2.99522135443661e-05
-1.82180352945786e-05
-1.68439096636583e-05
-1.29014945574743e-05
-2.80371692713861e-05
-8.61394888397161e-06
-1.4691757720872e-05
-3.03414161045511e-05
-4.09974764204705e-05
-1.00265066941302e-05
-1.81660357401906e-05
-1.47581270637479e-05
-1.30272803866724e-05
-3.81502424266616e-05
-4.72893843813232e-05
-1.60170959716938e-05
-3.40376076240385e-05
-1.81583094342077e-05
-1.30884858758497e-05
-3.31388800511018e-05
-1.71109249361964e-05
-5.92442755423595e-06
8.32672808710942e-06
-2.20986925495955e-05
-2.06502745300348e-05
-1.59334927658758e-05
-1.65198673843168e-05
-1.92732440560258e-05
-4.36262537444928e-05
-3.96050653181659e-05
-9.06908612955818e-06
-8.8356472221569e-06
-3.0803305395001e-05
-2.22342687704146e-05
-3.869999004303e-05
-1.71298004229897e-05
-9.65604178501335e-06
-1.26591128822636e-05
-2.05359702991797e-05
3.87776409291759e-06
-2.56872460800289e-05
-6.1166836033455e-06
-9.27088382127621e-06
-4.2114775538657e-06
-3.68414690291268e-05
-2.20921466135053e-05
-3.75299030199846e-05
-1.62496934580132e-05
-1.15812511995247e-05
-2.47988104371e-05
-5.69789681687804e-06
-2.81802296996985e-05
-3.08952895995019e-05
-1.78990176294147e-05
-1.92209815467102e-05
-3.39635772058442e-05
-1.39661058508185e-05
-1.26478971263913e-05
-1.62190775176775e-05
-1.77421321226796e-05
-3.97415075917789e-06
-3.12443185282838e-06
-2.27209960854191e-05
-4.84862342589764e-06
-2.3438593242849e-05
-2.3161162097322e-05
-2.56293857460699e-05
-1.15760461423816e-05
-2.04622393302967e-05
-2.66592645773571e-05
-2.91328355793924e-05
-1.71533797398111e-05
-7.20179602582213e-06
-2.3194782960145e-05
-3.27189144942029e-05
-2.48184232405342e-05
-2.0763053498156e-05
-1.35045159936624e-05
-4.37369756378908e-05
-2.97159302881491e-05
-2.04644286076578e-05
-2.92535363579513e-05
-4.01039025227023e-05
-1.623374283127e-05
-3.48415516017807e-05
-1.49054225269028e-06
-3.3079651009989e-05
-3.28547333171762e-05
-2.73269209490548e-05
-1.73747109172972e-05
-1.74641920906149e-05
-2.39170389895898e-05
-2.61782254986523e-05
-4.14323803324636e-05
-3.48534395622623e-05
-5.59930875368265e-05
-2.47152399378729e-05
-3.44583384273425e-05
-3.30496064082049e-05
-2.54588686803249e-05
-1.83217183126351e-05
-2.79854846743553e-05
-2.97027556902361e-05
-3.11244060658136e-05
-2.05613153373366e-05
-8.5664735223983e-06
-2.56045700773732e-05
-4.96443520334187e-06
7.2557323935012e-07
-4.94787005639183e-06
-2.13954249111214e-05
-2.68026771237759e-05
-2.12692775365938e-05
-5.53998755941771e-06
-2.16893695174605e-05
-1.92504333813423e-05
-2.95567421568769e-05
-3.18914345294217e-05
-1.84529619582085e-05
-1.52001292948559e-05
-2.90620894257229e-05
-2.5487110912579e-05
-1.03509362146379e-05
-2.3695801016161e-05
-1.30714331993211e-05
-3.55100527812789e-05
-2.36994088358413e-05
-2.2263526368875e-05
-2.03168708278901e-05
-1.75358355042647e-05
-1.2849741367138e-05
-3.2436909464637e-05
-2.83700991778578e-05
-3.47145857225671e-05
-1.98241036155507e-05
-1.76605928534768e-06
-2.15492560891074e-05
-1.79874587822414e-05
-2.91090592530897e-05
-2.63099953878995e-05
-1.44675864607159e-05
-1.55367253026483e-05
-1.72733368730689e-05
-1.88888766812413e-05
2.67375975574899e-06
-1.44891132407871e-05
-3.33229803855212e-05
-2.95042117251522e-05
-1.91558398081944e-05
-3.13584045570379e-05
-5.21220221776201e-06
-9.08246388326486e-06
-2.98124692469364e-05
-1.78413417342114e-05
-3.26005126424945e-06
-4.00405074166436e-05
-2.79274618207872e-05
-4.85320819186478e-05
-3.96896823946012e-05
-3.09829713802321e-05
-1.93035123882409e-05
-1.15651638971077e-05
8.18772794608566e-06
-1.31043476541072e-05
-3.06120325033312e-05
-1.97070165079764e-05
-2.7672250270469e-05
-1.89390216933562e-05
-3.0163664373333e-05
-1.63876651218001e-05
-2.18717943121454e-05
-1.01836527763525e-05
4.06935656897684e-06
-2.81201307715138e-05
-2.29921690219519e-05
-1.77938454109659e-05
-1.11781141860824e-05
-1.87639061800164e-06
-3.29127462066505e-05
-4.00227196807505e-05
-1.75562344209397e-05
-4.78319843980122e-06
5.35897550869161e-06
-2.72478091625166e-05
-1.70917627509715e-05
3.18998846267088e-05
-1.41142184824595e-05
-3.28389695340569e-05
-9.82043583973979e-06
-7.3240607413259e-06
-5.45317972934637e-06
-2.01012333204451e-05
-5.2592845744758e-05
-2.25428885652095e-05
-3.69408656087188e-05
-2.40073837079798e-05
4.40132675685099e-06
-2.1136951592821e-05
-3.69570048820111e-05
-2.69132722364012e-05
6.00378561550232e-07
-3.06348664251193e-05
-2.2877616485169e-05
-2.88616524493086e-05
-1.19142113227828e-05
-2.09208423426171e-05
-5.1529411818982e-06
-9.83743957753278e-06
-4.10733165095584e-05
-1.88781189016405e-05
-2.22697237820873e-05
-6.13661730973369e-06
-4.22387789971786e-05
-3.41802410754863e-05
-5.76358917396574e-06
-4.9538477029706e-06
-2.76988720375959e-05
-2.71629207755531e-05
-1.68531475162961e-05
-2.40067034421993e-05
-2.09882259580252e-05
-1.76002085709453e-05
4.26648988704673e-06
-2.08573635483598e-05
-1.97189476790484e-05
-6.17059468356258e-06
-5.17855393661058e-05
-3.13209029828114e-05
-4.39300385561991e-06
-8.34421822456059e-06
-1.40117436817232e-05
-2.88119678963759e-05
-1.00099422680737e-05
-2.46201638172382e-05
-3.47513153633067e-05
-7.53565168024082e-06
-2.01591985141534e-05
-2.51948457634256e-05
-3.13997850405583e-05
-1.55285967062753e-05
-1.40360774683744e-05
-2.69877638725696e-05
-2.56213002859105e-05
-4.16596544966467e-06
-2.87178366068585e-05
-1.59181064182686e-05
2.121121714666e-06
-2.49759732358615e-05
-4.32408052456815e-05
-1.78896474369656e-05
-2.26401869469567e-05
-1.44988020151607e-05
-1.5257211017081e-05
-2.85455506790714e-05
-1.98490767634444e-05
-6.68926091561649e-06
-1.8839471702484e-05
-2.05334585718808e-05
-3.19615038089132e-05
-6.05983256906508e-06
-3.94818166664915e-05
-4.11557282606847e-06
-3.55251772874454e-05
-2.85464232237528e-05
-1.65979289032232e-05
-2.41107521469268e-05
-2.12266909403173e-06
-1.88605937308394e-05
2.9806500201626e-06
-2.07049859071068e-05
-1.48335623995002e-05
-2.3337583859898e-05
-2.01195983283674e-05
-3.87702340472935e-05
-1.91328469855343e-05
-2.17833199505458e-05
-2.496158890079e-05
-2.63846879815238e-05
-4.44122375624808e-05
-3.94016424192547e-05
-2.13576048417759e-05
-2.33514651473934e-05
-2.04370275603151e-05
-5.79715934032219e-05
-5.50170881009267e-06
-5.39069787583029e-06
-4.32968001707037e-05
-6.61576654752243e-06
-1.16121080857277e-05
1.1208558328868e-06
-1.21261582137901e-05
-1.40335104319212e-05
-3.23989519946979e-05
-5.92067247780406e-06
-1.84444652809511e-05
-3.48727556805535e-05
-3.15188281828491e-05
-2.87563263665253e-05
-2.06684001101649e-05
-2.82774471738663e-05
-1.65074581897918e-05
-2.26001958165895e-05
-1.84185096651991e-05
-4.04082461828495e-06
-4.00382310593275e-05
-1.77647549937101e-05
-2.10617598488996e-05
3.07107053818983e-06
-3.16534224397264e-05
-1.85486546801069e-05
-2.79310008454035e-05
-2.59875306499071e-05
-2.19083236873156e-05
8.09762052031393e-06
-2.00706809294568e-06
-1.96303009523747e-05
-3.61338584981814e-05
-1.41252273597668e-05
-9.30096568046142e-06
-4.89856273325217e-05
-2.51355244542208e-05
-1.23528106453205e-05
-1.89575618166504e-05
-5.11645246367042e-06
-2.2123246997658e-05
-3.1027349559055e-05
-1.52004270757032e-05
-3.28452428358864e-05
-2.95752038220501e-05
-1.50753722758338e-05
-3.31637359565974e-05
-3.38163537294552e-05
-2.64174794923328e-05
-1.85689198227382e-05
-3.21830700258899e-05
-1.55906638623381e-05
1.00168518569968e-05
-2.06481263424931e-05
-3.58916435890242e-05
-2.17014513320958e-05
-7.97017737187021e-06
-1.88580773734705e-05
-1.26342970850697e-06
-6.63326180366382e-06
-5.19056432721291e-06
-3.40929112069084e-05
-1.89290865546474e-05
-2.26119613474866e-05
-3.00996371561728e-05
2.09483141294153e-06
-4.45794098497258e-05
-2.53195354157608e-05
-2.87361586118644e-05
-2.06193144070117e-06
-1.67696255287819e-05
-2.6622068569577e-05
-6.9921186472785e-06
-3.55750127205868e-05
2.35238118494014e-06
-2.8325091893088e-06
-1.58679820167046e-05
-1.29871370431129e-05
-2.10708967900504e-05
-2.1965836358621e-05
-3.13178216483792e-05
-4.53724460815597e-05
-4.14126103686491e-05
-2.77586078963997e-05
-6.2473069261207e-06
8.14063795584883e-06
2.27414214636805e-06
-6.23396357989146e-06
-1.5566020294713e-05
-1.71521830451229e-05
-2.43740097966304e-06
-9.60115021136965e-06
-4.97110227657708e-05
-4.60221566066606e-05
-2.63549723428911e-05
-1.50530327638575e-05
-3.87219125214273e-05
-2.83379743599262e-05
-2.53775472720871e-05
-2.00640591386477e-05
-3.2147016641899e-05
-1.56871405383773e-05
1.41844868529433e-06
-2.96661514036571e-05
-1.72146695905054e-05
1.53799976135754e-05
4.07978043337046e-06
-1.77786217283778e-05
-2.79112093672329e-05
-1.42097925333656e-05
-2.84612795435336e-05
-2.67938281027841e-05
-4.10683690263819e-05
-3.32624222708972e-05
-3.75364047042482e-05
-2.97477831855896e-05
-5.10873246951852e-06
-1.3176093978648e-05
-2.35146773710189e-05
-7.79560346138671e-06
-3.88000825691768e-05
-9.7104846397578e-06
-3.13392995643494e-05
-3.23646348508426e-05
-2.96101274849708e-05
-3.10699140781396e-05
-3.43429659191476e-05
-5.00054848321071e-06
-1.29849908929207e-05
-1.53699346621826e-05
-2.96101943814086e-05
-2.1006297873044e-05
-3.71511379035674e-06
-2.60664888860937e-05
-3.11902967529491e-05
-1.93085502988254e-05
-5.92435155111331e-06
-2.96075446686296e-05
-2.29317053794717e-05
-3.51587756197314e-05
-1.05010414462584e-05
-1.64144597792953e-05
-3.41420426920449e-05
-3.27763685672176e-05
-3.88626290543771e-05
-1.2693519129842e-05
-1.20993783838242e-05
-6.05409131293726e-06
-1.34691847035976e-05
-3.64997162448633e-05
4.19825642774503e-08
-3.61769064405491e-05
-9.5170280173616e-06
-4.82771974489224e-05
-2.66135453510936e-05
-3.52156528469881e-05
-3.92963442187945e-05
-2.25277697799962e-05
-1.80789083005793e-05
-3.46781256158407e-05
-1.77718426692675e-05
3.3499152832091e-06
-3.24664784536771e-05
-2.74905514021339e-05
-1.25316144425641e-06
-2.63096473634783e-05
-2.91502551457039e-05
-8.92847119920253e-06
-2.23905573319405e-05
-3.70283755691115e-05
-1.93374395256909e-05
-1.69860741848207e-05
-8.40004867871507e-06
-3.37816696656038e-05
-2.77088318740098e-05
-2.8798560822512e-05
-2.8691677918253e-05
-2.32428028574842e-05
-3.08668700209902e-05
-2.11584436255178e-05
-1.32074588613596e-05
-9.44653477855134e-06
-2.74905291933688e-05
-2.4129247272579e-05
-3.15266334308565e-05
-4.2461628732203e-06
-3.50839859652968e-05
-2.59931306705418e-05
-2.30005143843621e-05
-1.08169233441172e-05
-3.71384164702645e-05
1.22528329347992e-06
-4.01338995607028e-05
-8.07102931529428e-06
-1.08920959885894e-05
-3.36843518519833e-05
-1.33015531983818e-05
-8.03202764048237e-06
-7.74858138623462e-06
-3.43380405563358e-05
-2.93027539299331e-05
-2.36489307360277e-05
-2.78206000509272e-05
-2.68711904251556e-05
-2.90164982701574e-05
-2.74075275997873e-05
-1.17204807180284e-05
-1.12177228446517e-06
-4.50034919362955e-06
-2.66697441421132e-05
-6.21051212974971e-06
-1.89747732075579e-05
-1.53050223755286e-05
-1.81634451271885e-05
-2.51837309373019e-05
-2.16524083065551e-05
-3.47313957384098e-05
-1.67281953312596e-05
7.78818720166459e-07
-1.40905870995166e-05
-3.77530152194815e-05
-2.20816760425022e-05
-2.02546403116895e-05
-9.72088532766105e-06
-3.64762961678161e-06
-1.45282066630761e-05
-3.0550896244161e-05
-1.36897890281311e-05
-2.48088020350337e-05
-2.22245812490085e-05
-7.75219251496159e-06
8.22042627277444e-07
-2.33281192597385e-05
-3.08884293425934e-05
-1.39091693258376e-05
-4.06468621421692e-05
-4.02150408625927e-05
-2.69880676336284e-05
-1.96484397601184e-05
-3.59229345452603e-05
-1.2479505774563e-05
5.88703077194294e-06
1.54187677999544e-05
-2.80239897122016e-05
-3.91727612361125e-05
9.351224728143e-06
-1.88867586185502e-05
-1.322508177361e-05
-1.15487055378859e-05
-2.7346638666531e-05
7.55430153227083e-06
-9.26856965819223e-06
-2.23710346571901e-05
-2.45106060787991e-05
-2.17597095674875e-05
-2.18782266637292e-05
-2.26352370848665e-05
1.39154966624824e-06
-4.85596541052313e-05
-2.43847270059395e-06
-2.56497182512203e-05
-1.59258225268767e-05
-1.16990901832886e-05
-4.49312583884485e-05
-3.56808279554633e-05
-1.51467050878802e-05
-2.27366776779036e-05
-2.77399527030751e-05
-1.58812923799752e-05
-1.81433495786356e-05
-1.78169884355867e-05
-2.51851569690322e-05
-2.72856937105176e-05
-1.43621637253474e-05
-3.70173941471073e-05
-2.99792078415739e-05
-2.59708623985449e-05
-1.98656087416782e-05
-3.58723447316841e-05
-7.57283252420039e-06
-7.07003224107218e-06
-1.61997859301635e-05
-1.28655678324588e-05
-3.23742173650857e-05
-2.27807531306318e-05
-3.31073781304012e-05
-3.05290495723147e-05
-1.82869404531775e-05
-1.95796139069504e-05
-2.42669103648076e-05
-1.73936244758956e-05
-2.66001026329858e-05
-1.84355859693655e-05
-2.59220217148369e-05
-6.5124687161306e-06
-2.20865925137517e-05
-3.06203577017632e-05
-2.95529809026186e-05
-1.57529724673955e-05
5.25846233347389e-07
-1.6159550551734e-05
-2.82882234563496e-05
-1.48156753615995e-05
-2.93831886899795e-05
4.13540065611281e-06
-2.73472415838676e-05
-2.19017126684005e-05
-2.81404031095734e-05
-2.27285974712266e-05
-4.61086847679356e-05
-8.1719144611436e-06
-1.79118814388118e-05
-6.24984733160598e-06
-1.23397518954547e-05
-4.2215153997409e-05
-1.18218877881015e-05
-5.54019780152798e-06
-3.06655479606934e-05
-2.49406207629231e-05
-3.30447191431089e-05
-3.63518968893555e-05
-4.35999678561464e-06
-2.12310899531992e-05
-1.85965742944196e-05
-2.15922089921726e-05
-2.28682167675366e-05
-3.61007659756763e-05
-1.02563028327663e-05
-1.1081951615161e-05
-3.61798075703048e-05
-3.11794739325924e-05
-2.34590313231125e-05
-2.27208846516466e-05
-2.48394410504783e-05
-3.70812630974099e-05
-1.49783634433422e-05
-3.18210631869904e-05
-2.72459507439445e-05
-3.43234329658898e-05
-8.45895117819317e-06
-3.05067805942154e-05
-1.68028036513615e-05
-3.00656970874685e-05
-7.24200767657484e-06
-1.16000902735549e-05
-3.61294155439461e-05
-3.1638649554133e-05
-2.90079601148678e-05
-1.8980897114645e-05
-5.88999509476829e-06
-1.50191425743147e-05
-4.883432307917e-05
-1.11115556570441e-05
-1.41612998962774e-05
-2.05722772761167e-05
-1.32204320955332e-05
-3.06452981778283e-05
-2.64330864480586e-05
-9.26443444363798e-06
-2.81076896283745e-05
-2.22728640592734e-05
-2.19356600433716e-05
-3.06167516538136e-05
-3.3206031945261e-05
-1.32442369774946e-05
-2.6413876055961e-05
-2.01848608484107e-05
-2.68235578088942e-05
-3.23431236261515e-05
-4.41016917791504e-05
-1.81746652734407e-05
-2.67898076043988e-05
-2.19186382912967e-05
-1.11544035604496e-05
-3.67778643546107e-06
-3.53929864118381e-05
-1.79575166819103e-05
-2.08848111282675e-05
-2.33424501747405e-05
-5.45921383789385e-05
-1.53673352088581e-05
-2.78234231577377e-05
-1.88454295079535e-05
-2.00021921780886e-05
-2.49183318663809e-05
-2.00364867262903e-06
-1.87415492725503e-05
-1.1334737367818e-05
-4.35909581482006e-05
-3.09326677482679e-05
-2.77039681233398e-05
-3.32775842206838e-05
-1.64969743015377e-05
-3.68521004745764e-05
-2.02281994607436e-05
-1.71153279087832e-05
-4.24255804888557e-05
-1.28849564104743e-05
-6.58189566094635e-06
-2.57341325519952e-05
-1.03932191079941e-05
-4.96432703267689e-05
-7.32774214590698e-08
-2.20689776621834e-05
-2.91973665272814e-05
-1.15649480096014e-05
-2.79636438828256e-05
-2.76505078200679e-05
-2.28534381017167e-05
1.11673795315966e-05
-2.62637691946385e-05
-3.02397331857005e-05
-7.03284813321877e-06
1.19657677928379e-06
-1.31740199817679e-05
-8.50774035708423e-06
-2.70665425236804e-05
-2.29038305390755e-05
-1.67896681929242e-05
-7.28833649236509e-06
-1.43705370874724e-05
-4.99073799988459e-05
-3.47248583304941e-05
-2.10708320540911e-05
-2.40368949647174e-05
-2.08260253913094e-05
-1.80197054004878e-05
-3.17303716859329e-05
-3.12768370281334e-05
-2.0666558883135e-05
-3.46227056411611e-05
-3.72433717762097e-05
-1.74229618710308e-05
-4.02960581438933e-05
-4.0340180541922e-05
-2.50563980841712e-05
-2.2649109421936e-05
-3.32717690182959e-05
-3.5535802850641e-05
-1.84667685133165e-06
-3.67956343442104e-05
-2.59044521620904e-05
-2.42556170515129e-05
-2.89977574450659e-05
-1.21395294893546e-05
-2.42227137326971e-05
-2.73981958123309e-05
-2.50237368399788e-05
-2.43143460795891e-05
-1.67365647415196e-05
-1.19759101333614e-05
-2.19073614087365e-05
-1.96409748695624e-05
-1.05308024247951e-05
-3.46516536127802e-05
-2.71583357206038e-05
-1.51220515160302e-05
-9.8878099509411e-06
-1.29475791268748e-05
-2.18321085400799e-05
-4.76799292376727e-05
-4.01611886270238e-05
-2.88760750019341e-05
-1.84754914086719e-05
-2.16648939325198e-05
-1.49777189964085e-05
-9.20225088448012e-06
-1.58645013266601e-05
-4.1867360856879e-06
-2.39205527990867e-06
-1.46185496209258e-06
-1.21227450328291e-05
-1.94475177916053e-05
-2.52649274702825e-05
-1.03581684848777e-05
-2.73695644892174e-05
-1.7991808424182e-05
-1.25592751110986e-05
-9.97017273449467e-06
-1.44764028372647e-05
-6.40096865548663e-06
-1.56563655528231e-05
-1.87743807817302e-05
-5.99798463732085e-07
-3.48625940706135e-05
-1.98660823542476e-05
-2.85075854166462e-05
-3.29070298939391e-05
-1.14129689883259e-05
-3.54259372827125e-05
5.80202993833943e-06
-4.87009527422176e-06
-3.7016316500332e-05
-2.37140152994493e-05
6.98861754744717e-07
-4.90524502249659e-05
-2.40016777971113e-05
1.3060931898007e-06
-2.97362281677749e-05
-1.83056131824831e-05
-2.94733386865462e-05
-3.29169444386027e-05
-2.26732068310212e-05
-1.91167362061726e-05
-1.15689808612883e-05
-2.46585073656316e-05
-2.36423959348362e-05
-1.90520984150781e-05
-3.02640418045899e-05
-3.5105640017938e-05
-1.87484671963218e-05
-2.30643501654943e-05
-3.28651103393566e-05
-2.40581636912201e-05
-7.62458253533161e-06
5.27230907704084e-06
-2.32125968137775e-05
-4.33537188189737e-05
-1.93841329179866e-05
-1.95394394595978e-05
-5.06370524929861e-06
-2.3709736054639e-05
-3.06133452285899e-05
-1.76847917215439e-05
-2.65796054426611e-05
-3.05575020751765e-05
-1.08729337959596e-05
-3.52985396302e-05
-1.01543096873369e-05
-2.61320662118037e-05
-3.56198290668576e-05
-4.21087978883877e-05
-3.01495754920709e-05
-1.67695864881122e-05
-2.88527646541389e-05
-4.75338664826709e-05
-1.95101024905399e-05
6.63465919463052e-07
-1.80690750284852e-05
-1.8070639947178e-05
-1.36066793831885e-05
-2.50665220531989e-05
-8.57577331086026e-06
-1.71789058358183e-05
-9.95188827816611e-06
-2.61721147278833e-05
-2.32442625042447e-05
2.37088220334724e-06
-4.36066166922445e-05
-5.63586955842197e-06
-2.54554226078813e-05
-2.36253680206118e-05
-3.23357200421358e-05
-2.4115976316275e-06
-1.74574424629784e-05
-1.17642210783359e-05
-3.04476791924442e-05
-4.67326434208905e-05
-2.95855822130476e-05
-6.07411051171251e-05
-2.70883515797068e-05
-3.16802078030805e-05
-2.11151972747832e-05
-2.11193338362732e-05
-2.01179569508837e-05
-1.64322479710092e-05
-2.00695855930758e-05
-3.11649080187369e-05
-2.5924366678267e-06
-6.32795913428292e-06
-1.97310470727929e-06
-9.95233255797844e-06
-3.04338800427258e-06
-2.12191773455119e-05
-2.49849674091502e-05
-1.35595325178051e-05
-4.25751339467739e-05
-8.54929889463502e-06
-2.00866789213733e-05
-3.25318574146589e-05
-4.94727625778097e-05
-4.11328100828086e-05
-3.07555141409212e-05
-2.81708468079452e-05
-1.93570223337725e-05
-1.58433040202587e-05
-2.32227319899986e-05
-1.55308784571397e-05
-3.43098028945603e-05
-2.39298815629146e-06
-2.08279666346906e-05
-2.80088228767692e-05
-2.09612182758118e-05
-1.01823922594816e-05
-3.0583121328737e-05
-4.2270590199069e-06
-1.9014374499984e-05
-2.58651014113984e-05
-1.63482916578234e-05
-1.62379338218411e-05
-9.02701192522927e-06
-2.22882750465588e-05
-9.16720808623037e-06
-3.3890747383498e-05
-3.60558791931322e-05
-4.37369591014796e-05
-2.17549386759419e-05
-1.16263389308945e-05
-4.36386055904633e-05
-1.07196223026093e-05
-5.09300491273738e-06
-4.51893996380896e-05
-2.8131206183202e-05
-1.46382232580315e-05
-3.43293985799815e-05
-7.63626526368134e-06
-2.25452180855254e-05
7.94779523634224e-06
-3.43203185467209e-05
-1.80778927674023e-05
-1.91120602064299e-05
4.1222937378048e-07
-3.13737723304685e-05
-1.61526429478271e-05
-2.85390033875248e-05
-8.95049488151778e-06
-3.23686299582714e-05
-1.38144877814667e-05
-1.29991317562423e-05
-2.60400938303346e-05
-5.72996485811769e-06
-7.64019225155839e-06
-1.36394326097865e-05
-3.8366517975874e-05
-1.71610060666699e-05
4.87902102741249e-06
8.07436960010503e-06
-1.01904499110718e-05
-2.07845619001221e-05
-4.39862344223209e-05
-1.2961798124507e-05
-4.24761990024545e-05
-2.83780232357588e-05
-2.27485214394558e-05
-2.91675617484957e-05
-1.64214619808875e-05
-3.13548510433788e-07
-1.543058924719e-05
-2.0863163228071e-05
-2.98642556056792e-05
-3.74895432562066e-05
-1.37299156561343e-05
-1.11586497740375e-05
-2.16217771174242e-05
-6.2620926755435e-06
4.74557045226504e-07
-1.15942141798238e-05
-1.92682964504073e-05
-3.52010217025016e-05
-2.70995785341384e-05
-6.46321217093198e-06
-2.7894834757608e-05
3.92625439533618e-07
-3.30162575121085e-05
7.32591256846386e-07
-1.55535642119911e-05
-2.79667918499138e-05
-2.20955858632481e-05
-3.4809737826867e-05
-3.40529609205557e-05
-3.111446048165e-05
-3.73697675318155e-05
-5.03810429695103e-06
-7.92463927831901e-06
-2.89665813158944e-05
-2.78985034497519e-05
-7.30710310885022e-06
-1.49418807458528e-05
-1.18789605477609e-05
-3.95675745454166e-05
-2.21701248205696e-05
-1.43903591362647e-05
-3.20501157198674e-05
-2.64206368852224e-05
-3.62806003377392e-05
-2.68018168789176e-05
-1.83164345558292e-05
-1.5294920392709e-05
-2.04330078897168e-05
-1.33520939369963e-05
-1.60413482347782e-05
-5.04972401361656e-06
-1.00058765629654e-05
-3.0878344665947e-05
-1.17469702578833e-05
-3.00155727847135e-05
-1.78272079402962e-05
-4.21541458465876e-05
-4.53151452748041e-06
-2.77383052795631e-05
-2.64269965725678e-05
-5.31567450240066e-06
-1.12954794933829e-05
-2.62967873282224e-05
-5.03137246110147e-06
-2.73768539034737e-05
-3.20496544395512e-05
-1.16494447726643e-05
-1.44761636187204e-05
-7.8220476390477e-06
-2.44740693591981e-05
-2.79200856810171e-05
-1.90505113010747e-05
-2.52399524550374e-05
-3.06002535933842e-05
-2.47180454660293e-05
-2.2282079791498e-05
-2.64777650164028e-05
-3.55936626324867e-06
-1.92896021320535e-05
-2.55875744598135e-05
-2.57952966510763e-05
-8.12985446255096e-06
-3.06741813723806e-05
-2.23219921824939e-05
-1.33579177403149e-05
-2.46070843500295e-05
-1.29283019022324e-05
-2.94807039780488e-05
-2.90600483460894e-05
-3.25280345561943e-05
-2.66146410098576e-05
-2.39197508013799e-05
-2.01930572576262e-05
-7.00758259453085e-06
-3.30702492877384e-05
2.03319179698688e-06
-2.52855565443243e-05
-1.26284914533928e-05
-2.8710529420023e-05
-1.81319278815144e-05
-1.55059493294493e-05
-1.28083290844762e-05
-2.71030474147661e-05
-1.6574128142636e-05
-2.85235583798988e-05
-3.99398973359409e-05
-3.38518466351572e-05
-3.28113728843228e-05
-3.02431323605023e-05
-8.60961452845402e-06
-1.23242881412742e-05
-3.26803097702582e-05
-2.64745005612018e-05
-9.33382607278828e-06
-2.67354907485368e-05
-4.57829667748244e-06
-9.48213738015776e-06
-2.23874288295465e-05
-9.96782310060499e-06
-9.81684808696176e-06
-1.38373700201707e-06
-3.32122052372251e-05
-2.04525817670061e-05
-4.64750539224231e-05
-2.02672115159425e-05
-1.38382878373654e-05
-1.23179072449236e-05
-1.90582071934725e-05
-1.1957794428092e-05
-2.30121676852435e-05
-1.75746289401444e-05
-2.0489879671141e-06
-2.07129850654922e-05
-2.19486937270914e-05
5.77640520281137e-06
1.42610919050626e-06
-2.5103437103266e-05
-1.41529508618831e-05
9.89756775149062e-07
-1.72103835327036e-05
-4.16702209932524e-05
-2.75019216226333e-05
-2.34463761988594e-05
1.38549276497511e-05
-1.84753136140058e-06
-1.33938459419813e-05
-5.0217287863435e-06
-2.23941175553002e-05
-1.39186642801562e-05
-3.67568081743291e-06
-6.5092467573826e-06
-2.90333756995139e-05
-3.25388717951923e-05
-1.47276516187005e-05
-1.0129811548034e-06
-5.22921251974771e-06
-3.03396743208366e-05
-3.52992416633318e-05
-1.91762655954776e-05
-3.595238446181e-05
-2.48723477865506e-05
-1.13431418626725e-05
-4.49434577843043e-05
-5.26924428912831e-06
-2.56184578377048e-05
-3.99233642369188e-05
-4.35024975876024e-05
-2.88420610741611e-05
-5.10857682362724e-06
-1.92901298920588e-05
-2.5545832496087e-05
-3.79577284536792e-05
-2.15532687320356e-05
-2.52198363547165e-05
-1.79655340004026e-05
-2.62069205024298e-05
2.23332954154325e-06
-3.59956497930319e-06
-7.79232462844423e-06
-3.14523019195189e-05
-1.27282422015522e-05
-2.91110924356808e-05
-1.52637919856501e-05
4.13498585822649e-06
-1.34150920585443e-05
1.47429900349323e-06
-3.18963347053537e-05
-2.15941867680307e-05
-1.06310042540688e-05
-2.27036782231681e-05
-1.10068752587983e-05
-1.61165736041738e-05
1.21756658548633e-06
-2.30205624691959e-06
-2.15598931344868e-07
-1.61978505296814e-05
-4.06086610389009e-05
-1.21559952842449e-05
-1.92127342851845e-05
-1.91992224552493e-05
-2.77763813860046e-05
-3.8609342204753e-05
-2.15766361065587e-05
-2.63922725083871e-05
-2.71894252372675e-05
-9.35402185734138e-06
-3.06718387572248e-05
-1.28491988147578e-05
-9.33432391543715e-06
-1.64484954375507e-05
-1.31315547188584e-06
-1.20057551402829e-05
-2.39214766524284e-05
-1.54879538481475e-05
-1.74149616128596e-05
-2.33029778743065e-05
-2.50655219106297e-05
-2.8525922449487e-05
-7.54972851208792e-06
-1.07137389718169e-05
-3.87113924019483e-05
-1.66627232349936e-05
-2.93477904643993e-05
-2.12577441967234e-05
-2.73380715269356e-05
-3.0303941301042e-05
-3.42344123692995e-05
2.05478722420675e-06
-2.58377438801513e-05
-2.20707384609604e-05
-3.26891774585152e-05
-4.82120787034096e-05
-2.88478704635544e-05
-9.10243080818671e-06
-2.99157865599929e-05
-4.23431034411217e-06
-2.39551272032445e-05
-2.96963859135575e-05
-3.05438112691683e-05
-2.07541620054802e-05
-2.53837461344186e-05
-3.02433959367307e-05
-1.28484251084033e-05
-1.40130766558408e-05
-2.50757362291359e-05
-1.63178086859254e-05
-5.25824987956716e-06
-3.70735996158116e-05
-3.97802379696621e-05
-1.66033743854857e-05
-2.52318554322692e-05
-3.49961502494864e-05
-3.22332344270235e-05
-2.00851645349784e-05
-3.34786149100479e-05
-1.68390519305604e-05
-3.05680600225604e-05
-1.43584139021088e-05
1.96097276384638e-06
1.75911303441308e-06
-1.76232671620231e-05
-3.58305143235647e-05
-2.08401705362471e-05
-2.67070584784875e-05
-2.67658382882636e-05
2.81816329736953e-06
-1.59254460927239e-05
-5.06701674601876e-06
-1.80514270608216e-05
-1.99983241709011e-05
-2.17218057999951e-05
-1.02969243719026e-05
-1.33511574214607e-05
-2.25530014365354e-05
-1.25457111952296e-05
-5.47035659506002e-05
2.57232092547751e-08
-5.65703124424478e-06
-3.59123729517071e-06
-3.80674575604186e-05
-3.251485161037e-05
-3.14039312735397e-05
-1.82886632366689e-05
-2.17069393939882e-05
-2.14968465314107e-05
-1.08184344408005e-05
-1.80528804107105e-05
-2.25223914125352e-06
-1.33363259957825e-05
-2.27237641446175e-05
-3.17799778260337e-05
-1.04558341327036e-05
-7.801088510548e-06
-3.26055932159315e-05
-3.90239264298194e-05
-2.60300205411837e-05
-3.34954316184498e-05
-1.87610312704766e-05
-2.60354510319459e-05
-2.17418695505235e-05
-3.450949035312e-05
-3.89304652270278e-06
-1.30496397117777e-05
-3.45532960777516e-05
-3.40703824521562e-05
-1.68647362254491e-05
-1.17446024656011e-05
-1.07133011739708e-05
-1.57093693300113e-05
-2.54481025930846e-05
-2.04873508649398e-05
-2.6272696859361e-05
-2.97070885168902e-05
-2.88948602843765e-05
-2.88042271730136e-05
-9.36898349422207e-06
-1.19667123621623e-05
-3.08773740544572e-05
-3.09008812183582e-05
-1.19419256812327e-05
-2.17438602461481e-05
-3.0295042252047e-05
-1.6750146306904e-05
-3.35288201429169e-05
-1.16213853093636e-05
-1.9942434842605e-05
-4.08813972250452e-05
-4.35055097006555e-05
-3.27144641727006e-05
-3.58079507939932e-05
-3.62801478380263e-05
-1.34184682117501e-05
-3.23713228529065e-05
-1.58802982798854e-05
-2.13897691892561e-05
-6.64915585992811e-06
-2.72732189077618e-06
1.41779594845842e-05
-3.48652195059461e-05
-9.03086703782149e-06
-1.0343162560294e-05
-6.43316998315172e-06
-1.67630161523293e-05
1.32456935608003e-05
-3.11196819665552e-05
-1.05470670825064e-06
-2.12783253766612e-05
-2.02747818410561e-05
-7.67398085210639e-06
-2.61917751983375e-05
-2.39099979844877e-05
-2.26947569399339e-05
-1.77374704486443e-05
-1.37257888181968e-05
-3.37338108077872e-05
-8.35238951061844e-06
-1.28775828952051e-05
-3.26340865974216e-05
-9.75770087147365e-06
-2.51338105620488e-05
-4.10969730836504e-05
-9.17415948818107e-06
3.70663956176086e-06
-3.24627240926342e-05
-2.08186835848545e-05
-1.83795447620391e-05
-4.51659824622195e-05
-2.67035773363637e-05
-1.04711399504811e-06
-2.5551637722285e-05
-1.48969110211444e-05
-1.25399465373848e-05
-2.42705785733939e-05
-2.18742595717942e-05
-1.22013243797513e-05
-3.53966617960822e-05
-9.92258812822703e-06
-1.68858522694775e-05
-2.41689467420014e-05
-1.88926898693265e-06
-5.44464338770093e-06
-1.68111038339262e-07
-2.53118600026067e-05
-4.45213637220193e-06
-3.14871078654339e-05
-2.05845631460672e-05
-2.38892503788449e-05
-1.6578528515088e-05
-2.35091566099515e-05
-8.46691732344483e-06
-1.68581580771548e-05
-3.55408905981997e-05
-2.49565742717959e-05
-3.79624485621378e-05
-1.64058504962849e-05
-2.26412015711099e-05
-3.5067344581577e-05
-1.43467504755054e-05
-3.07140587953886e-05
-2.14486774305299e-05
-2.60056475639565e-05
-2.15874638219841e-05
-2.52766870790728e-05
-2.22783368418757e-05
-3.84979303279944e-05
-2.68686160274271e-05
-3.33245664152028e-05
-1.95264441202022e-05
-3.94297877964573e-05
-3.12891541556207e-05
-2.0597451094304e-08
-2.67923123883155e-05
-3.09256318845138e-05
-1.90966829189109e-05
1.38312161437311e-06
-3.76251503346375e-05
-1.30188077742825e-05
-2.53406968133549e-05
-1.75606660400898e-05
-9.28764711650739e-06
6.75037477433702e-06
-1.13627499396358e-05
-3.87482922876724e-05
-2.90687676859173e-05
-4.38862978026634e-06
-1.75096243964699e-05
-3.74675547692611e-05
-2.26145933607555e-05
-2.12916614356464e-06
-2.46475064060348e-05
-1.90696401751311e-05
-1.72592533784632e-05
-1.31293133456247e-05
-1.82849754422674e-05
-2.19426133659368e-05
-7.5373679355967e-06
-3.44110439303585e-07
-3.37849425848189e-05
-1.73783356881544e-05
-2.22702960200485e-05
-7.58460498908099e-06
-3.2889601730381e-05
-1.67102972074951e-05
-3.52555802732141e-05
7.3774793237328e-06
-6.40937994559176e-06
-3.8635200331357e-05
-7.41687662598464e-06
-8.4969404196265e-06
-2.81537884847694e-05
-3.4512577325069e-05
-7.85380104304548e-06
-3.41961060823112e-05
-4.74633436892755e-06
-9.03244844192278e-06
-3.15556818407079e-05
-1.39902127613527e-05
-2.19280117420683e-05
-2.31246596313509e-05
-7.17417946486119e-06
-3.00426055486059e-05
-5.15778956133796e-06
-1.27461999046436e-05
-2.73115119791455e-05
-2.73801450903661e-05
-2.11789873626198e-05
-6.1232350223289e-06
9.72530384294075e-06
-5.96602381838531e-06
-1.56065302951146e-05
-1.19965887643348e-05
-2.91756098670386e-05
-2.70021596475816e-05
-1.7779954691094e-05
-2.74074697739438e-05
-1.56362261687504e-05
-9.21347418606462e-06
-2.51633899512068e-05
-2.1826398391631e-05
-1.25586768015522e-05
-3.77781728145653e-05
-1.64245129942186e-05
-1.94232496280265e-05
-2.79461968887961e-05
-1.45325807067078e-05
-2.29599758696157e-05
-5.50208507948405e-06
-2.78764899351327e-05
-2.06570434670565e-05
-2.45922418674837e-05
-7.9054815175371e-06
-1.71553759028182e-05
-5.50736989441717e-06
-2.45523394639237e-05
-2.03326658359159e-05
-2.21001317932046e-05
-1.64837549604167e-05
-2.90551991253539e-05
-3.42164489586014e-06
-1.82191261036624e-05
-2.37657633070339e-05
-1.81088825144127e-05
-3.3772467974684e-05
-7.26767470225407e-06
-1.24944341630361e-05
-1.13569161189349e-05
-3.73821288422283e-05
-2.7452491585984e-05
-1.03063048435579e-05
-2.3539688058431e-05
-3.15796741014838e-07
-3.87043215732124e-05
-4.57981951968863e-07
-3.55565480788766e-05
-2.53189227827474e-05
-3.76837522963339e-05
-1.74031305960179e-05
-1.30659691624347e-05
-2.58402382643988e-05
-6.8808811819143e-06
-2.75304349631695e-05
-1.26313897081573e-05
-2.7634793227005e-05
-2.58086505164281e-05
-2.94090651414364e-05
-1.70032640194683e-05
-2.92005480509656e-05
-2.28214687926461e-05
1.60245211106734e-06
-5.11318562827503e-06
9.82539475313271e-06
-2.14724955441756e-05
-2.36591037379779e-05
-1.12526077150454e-05
-1.92414241069685e-05
-3.03998678761074e-05
5.85669861754196e-06
7.77910617159104e-07
-3.72472637975291e-05
1.26128161760005e-05
-3.73899187872963e-06
1.01655092778564e-06
-1.37765004059563e-05
-2.50973297100472e-05
-1.96081335726087e-05
-3.87959392139383e-05
-1.38781739867101e-05
-7.93174265864492e-07
-2.23440308364525e-06
-4.32163666527623e-05
-3.74824863450543e-05
-1.72309272851317e-05
-2.92907747361553e-05
-2.61164095487315e-05
-2.193158981802e-05
-2.11930128105001e-05
-2.7856773461381e-05
1.59023670364134e-05
-3.076119074612e-05
-1.15261540433508e-05
-2.05503675024454e-05
-1.62484028193042e-05
-1.17612736114685e-05
-2.75690210593834e-05
2.24737656726572e-06
-2.55894078856184e-05
-2.91836049422874e-05
-2.62839293469577e-05
2.3343491504626e-06
-1.57829537267818e-05
-3.00453520393717e-05
-3.59687700800265e-05
7.52989195370412e-06
-1.95300649332805e-05
-2.6357494518864e-05
-1.74412773775922e-05
-2.54731862182304e-05
-1.02790018725654e-05
-2.59200784675304e-05
-3.71062526441568e-05
-2.45728112060921e-05
-5.68498686324266e-06
-6.5989911382774e-06
-5.65552693374874e-06
1.93859463046237e-06
-1.76332434062589e-05
-2.83002245262527e-05
-1.6032205778756e-05
-1.26447975103003e-05
-9.42530016889798e-06
-1.17555419739522e-05
-2.77489544477428e-05
-2.44840471800267e-05
-3.04289935129161e-05
-4.33681612890844e-05
-2.20195281798286e-05
-2.24633664482177e-05
-1.77157863837567e-05
-3.99264059225983e-05
-4.83718598776219e-05
-1.89267291848061e-05
-2.63243786307373e-05
-2.45188463029393e-05
-2.16151658186121e-05
-3.32250935945473e-05
-1.38547180247646e-05
1.92986328812917e-05
-2.1257183324969e-05
-4.64878230875399e-06
-4.67439729287928e-05
-1.91981986770171e-05
-1.96398283844491e-05
-1.71155012092357e-07
-9.81260541460258e-06
-8.67936634076325e-06
-2.11494909322002e-05
-2.71771177551131e-05
-3.46014616509633e-05
-4.04292252968325e-05
-5.47444473020259e-06
-3.89784577166389e-06
-1.83354055121208e-05
-3.65511603008649e-05
-1.73623508092457e-05
-1.89252605380529e-05
-2.43808172069542e-05
-3.49862413705175e-05
-9.85302300036444e-06
-2.60141207609283e-05
-2.20900619865694e-05
-1.78618859585874e-05
-2.64804319277202e-05
-1.69817302499372e-05
-3.28600457156795e-05
-2.54092951499419e-05
-1.52542762923955e-05
-7.17346285635138e-06
-1.09218000495632e-05
-1.9430344545318e-05
-2.50154271570365e-05
-1.57847927692444e-05
-3.99147538493587e-06
-1.46406611522923e-05
-4.48350143655025e-05
-1.80101108701731e-05
-1.36779154694661e-05
-1.32207205855832e-05
2.36930862561071e-06
-7.73393153823669e-06
-1.86055036316589e-05
-1.21002786880298e-05
-1.4360352296405e-05
-8.01922764753337e-06
-2.68275075383009e-05
-1.51637090109249e-05
-3.85224250030319e-05
-2.6019293141001e-05
-1.43618485252669e-05
-1.74281815157257e-05
-4.8822348754162e-06
-3.56419590603465e-05
-2.49345101970291e-05
-2.75536955873975e-05
-1.17591024770283e-05
-4.38106683986317e-05
-8.98827062186338e-06
-3.65371854062959e-05
-9.28418579340993e-07
-1.26571072140937e-05
-8.93807501575009e-06
-6.40094098473095e-06
-4.92820130168572e-08
1.66276998780326e-06
-1.65779176821636e-05
-3.58057667887596e-05
-6.59670706292807e-06
-2.51958879692027e-05
-3.56025801267558e-05
-3.14322803424401e-05
-3.52066123209215e-05
-4.60263958514033e-05
-7.64758021248354e-06
-3.72672730381043e-05
-6.16843879355876e-06
-3.45949463055197e-05
-1.51180168850805e-05
-1.33934158965888e-05
-2.46099113580722e-05
-5.48272855837807e-05
-2.83415679978955e-05
-1.43410800413417e-05
-2.45592473021419e-05
-2.38959842911607e-05
-4.53490976058205e-05
6.82714594926762e-06
-1.36097852377604e-05
-1.93783247227641e-05
-2.54412253229837e-05
-2.70217584997483e-05
-1.65145801704365e-05
-2.47114698837692e-05
-1.04334819269395e-05
-2.15780003815842e-05
-3.48720703939464e-05
-2.14493905274368e-05
-2.07085453542227e-05
-7.04841233173564e-06
-3.25360953947836e-05
-1.7747802426919e-05
-2.03886007802621e-05
-1.9378336641742e-05
-1.15079288243129e-05
-2.51539165686406e-05
-2.76282539744447e-05
-2.05987186708255e-05
-9.0303185278711e-06
-2.95887727343985e-05
-3.57880643851165e-06
-1.77806864034556e-05
-2.0258522465197e-05
-3.41950716049698e-05
-2.0007877794092e-05
-2.36089842052115e-05
-2.53795210031124e-05
-1.23240505534531e-05
-2.20401018871069e-05
-2.6307455225676e-05
-3.10738195842381e-05
-2.89118660722692e-05
-3.73684143421036e-05
-4.00200892293949e-05
-7.80267935169166e-06
-2.46029287160751e-05
-1.8570270267508e-07
-1.10506291004732e-05
-2.10601621163491e-05
-2.09583057163212e-05
-1.65437782676979e-05
-2.4657315969146e-05
-7.89917832189612e-06
-2.56557041175622e-05
-2.18831955135389e-05
-7.68615585724446e-06
-1.15520656362922e-05
-1.67582953518409e-05
-3.70008165082372e-06
-9.25209354576574e-06
2.91988877265839e-06
-2.87555727976073e-05
-2.04772240833046e-05
-3.24117664610199e-05
-1.67379011144569e-05
-3.23953153179785e-05
-4.07169392102312e-06
-1.55913863850745e-05
-2.50428175844729e-05
-3.06368273857891e-05
-5.2991136008717e-06
-1.5841905030576e-05
-3.35280412109052e-05
-3.30336093319972e-05
-3.04462832851678e-05
-1.75822584105236e-05
-1.99873616595467e-05
-1.59849786568696e-05
-2.47938160510174e-05
-2.88678539374863e-05
-3.57125022462935e-05
8.08000675323941e-06
-3.18943851717744e-05
8.2764476851278e-06
-2.71987861169905e-05
-2.92221848406402e-05
-1.49139232105126e-05
-4.31948202604114e-05
-2.60338456396424e-05
-4.23411475235655e-05
-2.03330841061502e-05
-1.34115977127236e-05
-1.18560582206704e-05
-2.12230348359075e-05
-2.7589669029361e-05
-3.90280275063029e-05
-1.38621476301886e-05
-2.13123457105951e-05
-3.80396930457606e-05
-1.41274764333185e-05
-2.81742232236732e-05
-1.82528307718566e-05
-2.20085070971101e-05
-2.3831469206314e-05
8.48336189669044e-06
-3.91873421964191e-05
-4.15703096468044e-05
-1.66931401142613e-05
-1.47628977289782e-05
-2.57596352443896e-05
-2.81179459710522e-05
-2.22647557233164e-05
-5.02520684365536e-06
-1.28434192821791e-05
-2.28353553060291e-05
-2.35795035965745e-05
-1.01486075665282e-05
-1.22641992447024e-05
-3.15093541833973e-05
-8.07747480757787e-06
-2.50983821861571e-05
-2.87432973216544e-05
-2.65138646626775e-05
-2.46839815593445e-05
-1.8602214264398e-05
-3.58274302170526e-05
-1.17221360153994e-05
-1.15050172662247e-05
-2.73398430373436e-05
-5.73310854312192e-05
-1.36553231744111e-05
-2.66582367637671e-05
-1.93867625180317e-05
-2.98412974430269e-05
-4.24676910699903e-06
1.48115191029955e-06
-3.53126398747975e-05
-2.45350279656107e-05
-1.48218092283579e-05
-4.8289787806073e-05
-4.00422625484345e-05
-3.76010668930375e-05
-3.55355984490186e-05
-2.33369362563393e-05
-3.95100046952931e-05
-2.98263573485872e-05
-3.16788330040387e-05
-2.32707509684928e-05
1.83930255896397e-06
-2.42364350048706e-05
1.58699948243403e-07
-3.45453497173876e-05
-2.62051646321785e-06
-4.00792173365585e-05
-2.12266862778364e-05
6.13295219174345e-08
-2.78594100650647e-06
-8.7796855764724e-06
-1.34251413135565e-05
-3.08937058619626e-05
-3.11904998398289e-05
-2.13502548903889e-05
-6.39234517842764e-06
-1.15056766396379e-05
-5.51109855891851e-06
-2.58275616296309e-05
-4.55308883818751e-05
-2.74575098445739e-05
-1.61632896413487e-05
-2.15355558291907e-05
-3.31851002922725e-05
-1.53220564772748e-05
-1.42503836841066e-05
-3.38222841882601e-05
-3.24241736562285e-05
-1.63846279591197e-05
-3.72346551952598e-06
-6.0280030978461e-06
-1.78561902468871e-05
-9.81343952482767e-07
-1.61212258130483e-05
-1.28655811498747e-05
-4.32134310791976e-06
-1.81365615115436e-05
-1.76355825882805e-05
-5.4177415521492e-06
-5.3432007557009e-05
-2.852413966804e-05
-8.69629526480007e-06
-2.08050490537599e-05
-3.40261331923514e-05
-3.46057056457818e-05
-3.13497772135594e-05
-1.4397931600498e-05
-7.00126455333983e-06
-3.57745341705527e-06
-9.62899580276582e-06
1.03884084479316e-05
-9.48263074269471e-06
-1.74150079596712e-05
-2.69864612959047e-05
-2.52173266019792e-05
-2.01607271823968e-05
-2.48550009614142e-05
-1.55223496434584e-05
2.74907048825364e-06
-2.11507610735947e-05
-1.22967262955699e-05
-3.510184276277e-05
-2.33064436832479e-05
-2.01648664807839e-05
-1.49902081126403e-05
-2.94088279839162e-05
-9.89673127007374e-06
-2.31683768991914e-05
-1.09343811409988e-05
-5.07079406752186e-05
-2.30815575464422e-05
-3.60755287051985e-05
-5.25086836285351e-06
-3.17823002504823e-05
-2.446494003252e-05
-1.92910210272148e-05
-1.07176228254447e-05
-2.18880032099022e-05
-2.48346317131258e-05
-5.00836080626408e-06
-6.55268369952614e-06
-1.80465345313108e-05
-2.2407395379933e-05
-2.48648899975633e-05
-2.1812943900752e-05
-3.49867770928367e-05
-1.23655516286106e-05
-2.09334952258611e-05
-2.22103061539958e-05
-1.73013358055394e-05
-4.42846421446044e-05
-7.09829800293873e-07
-3.53541498946777e-05
-3.51594160414564e-05
-3.4415358391451e-05
-2.53326319698789e-05
-3.06545921338345e-05
-1.71971608216004e-05
-1.592399100454e-05
-3.25955093889694e-06
-2.06336802072117e-05
-3.49018634311975e-05
-2.40402381283779e-05
-2.31907777185985e-05
-2.28689040385936e-05
-1.21537796234337e-05
-3.00341730784106e-05
-2.88099152180332e-05
-1.82801235449589e-05
-2.4655934479686e-05
-7.5855266453744e-06
-1.71001516187394e-05
-2.3491060091667e-05
3.21176238529053e-07
-2.11384363229251e-05
-1.85177770104776e-05
-2.16404227237975e-05
-3.5563116707567e-06
-5.82045712770248e-06
-1.4044116716442e-05
-3.25325063545338e-05
-2.93540665906973e-05
-1.53153840097173e-05
-1.48332777176849e-05
-2.73464653970457e-05
-3.63781835229576e-05
-6.02511621637116e-05
-2.04757554660172e-05
-2.90087392791983e-05
-2.25699350486073e-05
-2.53290754722363e-05
-2.09733773575879e-05
-1.49070905087243e-05
-1.25257308785769e-05
-1.47809275953322e-05
-1.77690457158534e-05
-1.32918647468551e-05
3.60315144984119e-06
-1.72807237210057e-05
-1.34491091306388e-05
-1.22397070830801e-05
-3.76026524163326e-06
-2.15831325972265e-05
2.00179163232039e-05
-1.154814586376e-05
-3.07671845462956e-05
-2.1438708862295e-05
-5.75781742111915e-06
-3.53655131514807e-05
2.28810448775602e-06
-1.01224779620382e-05
-1.29442909600878e-05
-3.49921040078503e-05
-2.97892516235098e-05
-1.8191908572739e-05
-2.53595657866851e-05
-1.92257297854431e-05
-2.55318864736013e-05
-1.70270698508861e-05
-3.86798283034272e-05
-1.46926047760682e-05
-1.48157091217464e-05
-3.40108256943706e-05
-3.84296061759576e-05
-1.12995099770006e-05
-1.7724370344851e-05
-2.87554793207837e-05
-6.93686025598146e-06
-2.70774625193005e-05
-9.11280569849324e-06
-2.37505911480374e-05
-1.33885888188078e-05
-2.45545699911462e-05
-1.10523214448406e-05
-1.58215096609995e-05
-2.07522514122875e-05
-2.70430424430974e-05
-1.17589571488194e-05
-2.14306929821444e-05
-2.4743971777231e-05
-1.38180922328165e-05
-1.90465513620984e-05
-3.08267394554832e-05
-2.80954138479174e-05
-1.74969170090977e-05
-1.90594232596174e-05
-4.48756661177055e-05
-8.84633744638611e-06
-1.60917825349626e-05
-2.06470557103237e-05
-3.23328580058356e-05
-3.59989597013154e-06
-7.47554683898735e-06
-1.6372027248234e-05
-1.39133911201724e-05
-2.53831079643496e-05
-2.31639462237522e-05
-7.92657160019621e-06
-1.33987300941727e-05
-1.82062575347705e-05
-2.99897479181423e-05
-1.03702267460103e-05
-4.11376153943361e-07
-1.82843144216481e-05
-1.29693836395842e-05
-1.23665815061049e-05
-2.5938366699582e-05
-2.18417855785953e-05
-3.04668774370414e-05
-4.62393638182288e-06
-1.90789941012737e-06
-2.12624295589497e-05
-1.88378597808396e-05
-1.98621466269319e-05
-9.20752005058966e-06
-2.1410099681756e-05
5.46939128437992e-06
-4.15529066537161e-05
-2.17988666596372e-05
-1.7177998243123e-05
-2.93799371194923e-05
-3.26979470263654e-05
-2.879892293555e-05
-3.92208318495134e-05
-1.53421705256244e-05
-1.70677719239267e-05
-1.12561469447551e-05
-9.07754005907524e-06
-4.27933610742224e-05
-2.46573201866258e-05
8.16142426737241e-07
-2.43543224083266e-05
-1.68999236943433e-05
-2.33454993280632e-05
-1.67231985224053e-05
-1.33372645029625e-05
-2.95239955126301e-06
-1.77955736203962e-05
-3.04279419414346e-06
-1.66183937878332e-05
-3.0179318344286e-05
-2.53008367237754e-05
-4.44988411505771e-06
-1.59086931894482e-05
-8.83855227946949e-06
-3.43643911739028e-05
-2.409959072525e-05
-1.36739268913142e-05
-2.15389243868128e-05
-5.71695061566997e-06
-2.50562941863335e-05
-7.9189269940041e-06
-3.70351230457495e-05
-2.86924030477378e-06
-1.05880523385458e-05
-1.40272026779332e-05
6.22027391386772e-06
-1.62924057719684e-05
-1.42375538059865e-05
-1.08510744469173e-05
-1.87176943516393e-05
-3.02749278335555e-05
-2.14365101752522e-05
-3.58269300363103e-06
-2.92718473731537e-05
-3.19787462753492e-05
-3.58720913534453e-05
-3.33107761154969e-05
-1.72232800298906e-06
-2.46248473871314e-05
-2.18660382683873e-05
-8.30626746050666e-06
-3.04131439302165e-05
-1.07155250304674e-05
-8.958303609627e-06
-3.52875344300679e-05
-1.7114188543649e-05
-7.51628954470526e-06
-9.21776524271374e-06
-1.59152578575088e-05
-1.44551187189402e-05
-2.09368541229997e-05
-1.34607887670325e-05
-2.44805949244659e-05
-3.31916850403464e-05
-3.52625303243125e-05
-2.95229611575358e-05
-2.59047527520711e-05
-3.72137602979676e-05
7.07174588427485e-06
-3.91263720440137e-05
-2.38171561463984e-05
-8.72026855507544e-06
5.85856426521618e-07
-1.40322985178344e-05
-2.37067203178181e-05
-3.99703600748008e-06
-8.63174980362678e-06
-3.08446787682178e-05
-3.00016555601534e-05
-2.40904432100958e-05
-2.15932186631767e-05
-2.13789488708048e-05
-2.73660910341218e-05
-2.97601755238498e-06
-2.5071031271611e-05
-2.76962724956195e-05
-1.74650702819229e-05
-2.88749543931411e-05
-1.45136958312489e-05
-2.68083908553131e-05
-2.50490881953047e-05
-2.75282066686354e-05
-1.09381328097953e-05
-1.79705110306218e-05
-3.2910944426954e-05
-2.30713972386151e-05
-3.34126354952097e-05
-3.09863745828876e-05
-3.19992160183796e-05
-3.31215215838561e-05
-1.199519750627e-05
-4.00600799026335e-06
-3.25407568732087e-05
-2.54458140244802e-05
-1.91927651645712e-06
-1.89719320747969e-05
-1.49029959403482e-05
-1.66056379239823e-05
-1.70803881833854e-05
-1.88989891970993e-05
-2.81021644043503e-05
-1.996465574932e-05
-8.79463675225578e-06
-3.73589984386395e-05
-4.43446936171426e-05
-4.35544723660229e-05
-1.59474427790737e-05
-2.06669404158717e-05
-2.13948123178004e-05
-9.26981410589323e-06
-1.63593797986646e-05
-2.98209512782437e-05
-2.7361844919609e-05
-5.29671032819858e-05
-2.75267032881081e-06
-2.4423827628825e-05
-1.78849903059546e-05
-3.8008377900832e-05
-3.67641187220024e-05
-1.5881815054704e-05
-3.36885210297388e-05
-1.63176527534338e-05
-3.46621610905084e-05
-2.51434820359053e-05
-1.78211253123786e-05
-1.56483417540456e-05
-3.21144245722155e-05
-2.91818856069673e-05
-5.23349761558558e-06
7.8280230389228e-06
-1.07624569094731e-05
-1.92564451018728e-05
-2.98033271640147e-05
-1.69572243018693e-05
-1.1349101910316e-05
-2.49620820597854e-05
-1.27905448019025e-05
-2.82584012402692e-05
-1.45336708692802e-05
-8.26194004483879e-06
-2.90052515154669e-05
-3.50684839254927e-05
-4.24439686234019e-05
-4.77373078765438e-06
-3.59167715986777e-05
-2.81291059098389e-05
-3.7377782708804e-05
-1.20124398615425e-05
-1.23075124197133e-05
-7.48712972557904e-06
-9.89536232204653e-06
-1.76257065122767e-05
-2.76243990190954e-05
-2.89269756054725e-05
-3.94034004865496e-05
-1.26793349994524e-05
-2.78250057600813e-05
-9.89804923235278e-06
-4.33996521937107e-06
-1.76768849935767e-06
-2.23911451109958e-05
1.71882577809585e-06
-6.65869285468128e-06
-8.47842022370963e-06
-1.69315645303626e-05
-2.90147794361904e-05
-1.60797045862541e-05
-1.66828671642231e-05
-1.99914239737866e-05
-2.70186584161672e-05
-3.95997443508172e-05
-2.01112109640154e-06
-1.89455925318757e-05
-1.00033806362591e-05
-2.46005300482918e-05
-1.12130509525136e-05
-4.22752147329174e-05
-8.14031772319346e-06
-2.95351513457368e-05
-3.10918577979701e-05
-2.68789894386728e-05
-1.11345808671949e-05
-2.35232814305747e-05
-6.41154881745244e-06
-2.25210418934748e-05
-2.11741554637931e-05
-2.49823202201819e-05
-3.09624506784803e-06
-2.16012904126255e-05
4.41324339161976e-06
-2.69422170330748e-05
-2.81868429275815e-05
-2.18793815857067e-05
-1.22276228554418e-05
-1.64855311657107e-05
-2.74548875425728e-05
-2.8584899974597e-05
-3.29787727913277e-05
-1.60821566154118e-05
4.09894153875979e-06
-3.41353251026009e-05
-2.03808356775672e-05
3.70613594495601e-06
-2.99994107061875e-05
-3.62189131384746e-05
-4.48569004481877e-05
-1.31874380008183e-05
-9.72698848387275e-07
-9.98445455458644e-06
-3.29090269031962e-05
-2.66199266474911e-05
-1.06141378832058e-06
-1.63220489866779e-05
-1.5180855327764e-05
-2.85014480036788e-05
-1.22824863187203e-05
-1.19088031295499e-05
-1.61000324861351e-05
-2.88712203882415e-05
-1.59075038277027e-05
-1.91394132674214e-05
-1.9523199472847e-05
-3.58313616341844e-05
-1.88242674838531e-05
-3.55892220621943e-05
-2.5097111117274e-05
-4.72123754261439e-05
-3.77342727474147e-05
-1.68851741296172e-05
1.55973110630009e-05
-3.28576550226394e-05
-2.5560359927126e-05
-1.87477966597137e-05
-4.12051166749091e-05
-3.11872484866528e-05
-2.98720470698545e-05
-9.0285231963133e-06
8.491226870492e-07
-3.74632779219922e-05
-2.48014250383828e-05
-1.95146726756274e-05
-4.23321630397399e-05
-9.42541428815339e-06
-3.06934351347438e-05
-2.25397372339334e-05
-2.58356072732909e-05
-3.94758702112733e-05
-1.90490926916447e-05
-2.08740693145759e-05
-1.67314715721291e-05
1.56881591353317e-06
-7.21224041531339e-06
-1.57085010876811e-05
-1.42158470094903e-05
-2.1467795173547e-05
-3.18793448787139e-05
-1.45957632257784e-05
-1.82850279791659e-05
-1.66303376929847e-05
-8.87769207580517e-06
-6.63772722505306e-06
-1.73763299855726e-05
-1.72882753883339e-06
-3.4975632453865e-06
-3.47220901376044e-06
-3.13382451817598e-05
-6.92123453853143e-06
-4.21759156823353e-05
-3.51580058920382e-05
-1.64188685198643e-05
-5.91908760167818e-06
-2.94124205962776e-05
-3.0621593466465e-05
-5.67312435477255e-06
-2.83868514539565e-05
-2.02198920905797e-05
6.58459095691946e-07
-2.14637087325189e-05
-3.14875309828959e-05
-1.27471153047404e-05
-3.34969279471122e-05
-6.51787759019777e-06
1.94870218265377e-05
-2.07159587859684e-05
-1.9196748269486e-05
-2.15223032219797e-05
-2.36952057411249e-05
-2.38809257322374e-05
-1.07488741928756e-05
-3.41025964124564e-05
-1.90409655184048e-05
-2.75655238134586e-05
-1.86599055413579e-05
-3.67718612431385e-05
-1.91966734129511e-05
-3.02878048441746e-05
-1.97676059831064e-05
-3.57334154272943e-06
-5.57310007848801e-05
-1.31807904848293e-05
1.9541636572379e-06
-2.53971071608082e-05
-4.04946652332793e-06
-1.6704433991462e-05
-1.57234633900939e-05
-2.35524336636421e-05
9.80279835108873e-06
-3.48695112280597e-05
-3.04672814315565e-05
-8.31726921638877e-06
-2.02777208443435e-05
-3.32697066706924e-05
-1.53346399835097e-05
-1.54720438632976e-06
-2.63047527890194e-05
-1.43556969629832e-05
-1.41564734960378e-05
-3.51394170305803e-05
-3.53989295675124e-05
-8.46230470445172e-06
-2.0655972447491e-05
-3.26492066492842e-05
-4.03095993647899e-05
-1.85222214050973e-05
-1.7555142329014e-05
-1.65449988743978e-05
-1.28762896096131e-05
-3.5779138295807e-05
-2.80031788046561e-05
-2.01388561135347e-05
-1.31183742263385e-05
-4.03628335987837e-05
-6.87188491037446e-06
-6.33104388162941e-06
-1.20824673211598e-05
-2.62746280522755e-05
-3.44398616934014e-05
-1.73942147578075e-05
-2.28997839738993e-05
-3.7224731157892e-05
-6.34523696996242e-06
-6.33945761291546e-07
-2.75918757679541e-05
-8.02140014886945e-06
-2.95518196841451e-05
-1.4693313447506e-05
-8.14830444073199e-06
-4.63803851241256e-06
-1.83581767682085e-05
-2.68335169611897e-05
-2.57648428357736e-05
-2.4343203674925e-05
-1.40244983103394e-05
-2.721717220662e-05
-2.1363557828045e-05
-2.00164812466194e-05
-3.77368356059012e-05
-3.2289730941461e-05
-3.56466036046506e-05
-3.26350457324307e-05
-2.22840779881639e-05
-2.78450593097269e-05
-1.51404193562487e-05
-2.33311442558441e-05
4.11467925021352e-07
-1.62398827667978e-05
-2.7981174743295e-05
-3.59755875312777e-05
-2.06077522822115e-05
-1.65270002533319e-05
-3.99656464206936e-05
-2.46920277037925e-05
-1.76936569378908e-05
-1.00498078144725e-05
-3.877602867226e-05
-2.26337051957717e-05
-4.00168143565406e-05
-2.40263696543063e-05
-1.53973859659171e-05
-1.15522366581554e-05
-3.17449712023099e-05
-1.82432294880733e-05
-2.21207683942798e-05
-2.02193808337035e-05
-1.86497739504765e-05
-2.70564896146354e-05
-1.88043017757506e-05
-3.72586789075661e-05
-7.88548516155643e-07
-1.81107508468538e-05
-3.14663438988234e-05
-1.7249773037894e-05
-1.70169265776281e-05
-9.67003402045009e-06
-2.99563020050334e-05
-2.20662269449151e-05
-2.25784731281803e-05
-2.12671960495103e-05
-2.32922387299383e-05
-3.15624703487111e-05
-3.00990099976068e-05
-1.90479619610895e-05
-2.88463190932573e-05
-1.14886231655113e-05
-6.56168810295e-06
-2.70078698941833e-05
-2.7178846007074e-05
-1.73352708461529e-05
-2.07736679858231e-05
-1.69346569986106e-05
-1.88701323523829e-05
-3.25325316926224e-05
-3.39199861730341e-05
-3.3670627352413e-05
-2.31836652093026e-05
-1.80957037025461e-05
-1.2004446950541e-05
-4.83031283822384e-05
-2.00908004377194e-05
-1.31502668716481e-06
-4.15725415160936e-05
-1.21740668052164e-05
-3.24357017690349e-05
-1.70810020755247e-05
-2.35473046296837e-05
-2.17183083077741e-05
-1.05974047772583e-05
-4.59358137343676e-06
-2.78889910007151e-05
-2.47197388747783e-05
-3.75640813730907e-06
-8.92664421232634e-06
-2.97121323594158e-05
1.30406261847002e-06
-3.61587656314711e-05
-2.49421503109604e-05
-9.0579134783683e-06
-2.96106969150979e-05
-1.25710681838592e-05
-3.34613318732263e-05
-1.6110356088755e-05
-4.54628173351485e-05
-4.2259295651754e-05
-9.58148157418832e-06
-2.43546021024621e-05
-1.29787298297788e-05
-9.59385656942975e-06
-1.44915496316708e-05
-2.24671343683834e-05
-2.23060068969873e-05
-1.65363680919946e-05
-2.17614994890739e-05
-2.20183845293348e-05
-3.04671439024551e-05
-6.23582528385097e-06
-6.07113603507375e-06
-2.74924888048557e-06
-8.77353463185219e-06
-2.58374503217315e-05
-1.57962182521329e-05
-1.44533184144158e-05
-2.08750402591984e-05
-3.41130392196361e-05
-2.47910103725046e-05
-1.29567711233802e-06
-1.61277840839202e-05
-3.35456624918705e-05
-3.0425547149781e-05
-2.8365663317361e-05
-2.39584772767927e-06
-3.53532824503271e-05
-4.03250769032991e-05
-3.1396656268421e-05
-2.88493607680651e-05
-9.66417777968359e-06
-2.75922374986712e-05
-9.77497891458477e-06
-4.01761836504231e-05
-2.74341450219162e-05
-2.68906925656163e-06
-1.89691885421779e-05
-1.17280792305609e-05
-1.69248853532196e-05
-2.66004311221331e-05
-1.24633039422788e-05
-2.08993829271861e-05
-3.62493679098893e-05
-7.33194100327101e-06
-1.06857829694283e-05
-3.25429734283085e-05
-2.10717698146897e-05
-8.61249005791084e-06
-2.3358332646968e-07
-2.57434632649311e-05
-5.24706425413756e-05
-1.96822853659089e-05
-9.51446593489005e-06
-3.5004088181674e-05
-1.64217830266621e-05
-6.71547595661047e-06
-1.83526439538683e-05
-1.36806257238636e-05
-1.92519983483852e-05
-1.17259983007264e-05
-1.10275688852605e-05
-3.70046540233943e-05
-1.97579047943816e-05
-3.63509848782021e-05
-3.28659937440521e-05
-1.75545584094013e-05
-4.63034708759098e-06
-4.2009025236836e-05
-2.32148175931276e-05
-8.98539262961962e-06
-6.5290522744723e-06
-1.18546156727616e-06
-3.94282345862711e-05
-2.92854896799148e-05
-1.7897610549349e-05
-1.30358989927393e-05
3.82630089617699e-06
-1.9724774073307e-05
-2.39245845616108e-05
-2.75962054683773e-05
-1.75769669232965e-05
-3.04332381992762e-05
-4.14534296333519e-05
-1.85345090297095e-05
-9.27981281647353e-06
-3.42450550430132e-05
-3.92335308332444e-05
-5.03168344328757e-05
-1.56499198103969e-05
-1.33909789345016e-05
-3.2554135785886e-05
-2.51816581561302e-05
-1.69880504949786e-05
-3.13225970978294e-05
-4.69139420679871e-06
-3.63134478631254e-05
-4.78573796690007e-06
-2.13230002028251e-05
-1.86370290726311e-05
-2.59189884286098e-05
-2.54721021021259e-05
-1.79432160936446e-05
-2.96889170554377e-05
-1.30587795013201e-05
-4.98357587279182e-07
-1.38654514450406e-05
-3.2993616608391e-05
-2.98209440789616e-06
-3.21258763453572e-05
-3.24262219731782e-05
-2.57435915581972e-05
-2.89347980833701e-05
-8.22537234225132e-06
-1.84311379150772e-05
-5.81154081305669e-06
-2.9099101406432e-05
-1.25550552451098e-05
-2.45184420418458e-05
8.48206419647225e-07
-3.00337984622608e-05
-2.37480872850849e-05
-1.84196674638152e-05
-3.49353146012978e-05
-2.46713365461766e-05
-3.02727966212152e-05
-2.31430501102158e-05
-1.53082180243788e-05
-1.77472517386856e-05
-3.68257478079237e-05
-2.99178609530625e-05
-4.50963051695845e-05
-2.06649680458541e-05
-3.18084554515816e-05
-1.29056681504789e-05
-2.079324967466e-05
-3.92683383815087e-05
-7.18979453603403e-06
-2.8098380073503e-05
-1.29142974564043e-05
-2.18479581420676e-05
3.49865858337504e-06
-1.50285140997644e-05
-3.46244134375305e-05
