# Supplementary material for: Research on computational propagation and identification of mine microseismic signals based on deep learning
Source: PLoS One. 2025 Oct 22;20(10):e0334641. doi: 10.1371/journal.pone.0334641 (PMC12543183; doi:10.1371/journal.pone.0334641)
Supplement: S3 Data — (ZIP) [file pone.0334641.s003.zip › 000100500002913.xlsx_0.txt_24.txt.txt]

-2.97580362148707e-05
-9.62607318634102e-06
-1.71746688898386e-05
-3.14828555039385e-05
-1.63716688046518e-05
-6.72836513477555e-06
-3.38565576843064e-05
-3.19484162216914e-06
-1.24732611018696e-05
-3.63864788460814e-05
-5.25194811150981e-05
-5.30010207461366e-06
-1.08347844320456e-05
-2.22590587681795e-05
-2.41059271282942e-05
-3.05534562699412e-05
-2.88498722953219e-05
-2.87522313465801e-05
-1.96183414190105e-05
-5.05952783168075e-06
-7.52573361919769e-06
-1.74562877810676e-05
-1.6468890426e-05
-3.3076482214638e-05
-1.05975010189701e-05
-1.83639032074967e-05
-1.7953306170488e-05
-1.76160497591085e-05
-2.2081928093918e-08
-2.98790236822885e-05
-3.87796539835626e-05
-8.1932873866368e-06
-3.5282209762185e-05
-2.64160097893075e-05
-4.69897194950295e-05
-2.19714964272631e-05
-3.69583283894851e-05
-1.1064172728108e-05
-2.70354589916897e-05
-4.49988776845485e-05
-2.28426442238146e-05
-2.39987944361898e-05
-1.93872535506606e-05
-1.23627668428557e-05
-2.63602704221013e-05
-1.73331331988963e-05
-2.82267637869398e-05
-1.23796421312822e-08
-8.3517078705849e-06
4.9998242560756e-07
-3.08355327213314e-05
-1.04504266930207e-05
-1.32434400659218e-05
-2.89449435637464e-05
-1.33895493760355e-06
-2.06945906179396e-05
-2.97606309579401e-05
-1.6749135624738e-05
-2.28930701386687e-05
-3.81796595827293e-05
-1.44571425999661e-05
-1.83392409539307e-05
-2.42884042735949e-05
-2.32822356367264e-05
-1.74179135947535e-05
-2.767395208525e-05
-2.63509113579557e-05
-6.2186798979596e-06
-3.01964773782084e-05
-2.88813245170623e-05
-3.5590788321639e-05
-4.22888157719552e-05
-2.90796366815865e-05
5.02270018031571e-06
-1.17110921066814e-05
-7.20509778489793e-06
-2.34808899125807e-05
-2.12332145322327e-05
-2.20786803071623e-06
-1.48227662937335e-05
-4.10240632901177e-05
-2.89708080037339e-05
-1.14986948938004e-05
-1.0626275376613e-05
-2.6251524838229e-05
-9.58025324158735e-06
-2.12654192966072e-05
-3.39998341268825e-05
-1.99430724578293e-05
-2.95454257862694e-05
-2.34278988206782e-05
-3.67046474656877e-05
-3.90166974885217e-05
-2.84912590727399e-05
-2.38581707776813e-05
-4.55441303566254e-05
-2.34159874914528e-05
-1.27011350665441e-05
-2.02546673110841e-05
-3.40509706578431e-05
-2.63201591254323e-05
-2.46187692366003e-05
-1.27930228144021e-05
1.28953063147533e-05
-5.80740526006432e-05
-2.98643235926809e-05
-2.72091674792617e-05
-2.51132108576457e-05
-2.79516439154584e-05
-1.46630590357684e-06
-1.40597779492054e-05
-2.63833365059275e-05
-2.01444162638124e-05
-2.47109161108824e-05
-3.80378832658661e-05
-2.39737661035816e-05
-2.71118398099451e-05
-2.78084434022205e-05
-1.95087006770145e-05
-1.57352206984048e-05
-2.15649392102898e-05
-2.30536680565229e-05
-4.19161707420266e-06
-1.71686486291891e-05
-2.13873831291171e-05
-1.37658074804412e-05
-2.7311597845409e-05
-2.09876696515631e-05
-3.38424915963888e-05
-2.94486456049764e-05
-2.869765784182e-05
-1.81167858882362e-05
-3.93075231544023e-05
-3.12068645619656e-05
-3.27849121877209e-05
-2.10429509945403e-05
-2.43913993370314e-05
-2.72111863604714e-05
-2.75178842726896e-05
-2.08448715134349e-05
-6.8705322956774e-06
-4.02479573236123e-06
-2.04539923323372e-05
-2.4250286108929e-05
-1.32144948474099e-05
-3.05355857879627e-05
-1.48806121258192e-05
-1.0601350246987e-05
-2.841034417153e-05
-2.2712363496952e-05
-2.01023580313716e-05
-1.6061436005802e-05
-7.47154850177925e-06
-2.1322997598688e-05
5.16773860621397e-06
8.81982384102757e-06
-2.77519346675067e-05
-1.28644253444641e-05
-1.278143529527e-05
-2.94987408297688e-05
-1.58124149355277e-05
-4.20509211127598e-05
-1.38519610364394e-05
-2.69041860709331e-05
-2.15129522192827e-05
2.39024883007964e-06
-1.6564241916253e-05
-4.13954680757593e-05
-1.65217841205964e-05
-2.41643704404382e-05
-2.3967759105529e-05
6.13681987839798e-06
-1.89779476121774e-05
-1.37112671524822e-05
-3.92135123587025e-05
-3.41424656133834e-05
-1.53877502503233e-05
-1.45873405217504e-05
-2.18497368970316e-05
-2.1154048201257e-05
-1.64527700576021e-05
-2.79966365902377e-05
-9.43907762865233e-06
-2.59839900961571e-05
-2.68944478027205e-05
-1.68277505502509e-05
-3.47266380996883e-05
-3.25111306244392e-05
-1.12360538568376e-05
-3.12768305349101e-05
-1.24444522050621e-05
-3.44251762035584e-05
-1.37302339145882e-05
-2.33775115398365e-05
-1.23537902771742e-05
-1.68057587954255e-05
-1.61975881358283e-05
3.13480831569602e-06
1.0950688199133e-06
-1.21100088962369e-05
-3.24246445846844e-06
-2.12539128079985e-05
-1.06561163519345e-05
-1.93758916646304e-05
-2.2664770963698e-05
2.03748520006672e-05
-1.78745115293801e-05
-6.11438027680013e-06
4.65631635736664e-06
4.00487085870728e-06
-2.9810370955329e-05
-2.32926028244908e-05
-2.93597823466881e-05
-2.54794382123688e-05
-3.47822016751289e-05
-2.88408138022118e-05
-2.17928491356299e-05
-1.67358037448725e-05
-2.61828892340633e-05
-1.7711523536585e-05
-2.63609993520048e-05
-1.89729079534025e-05
-3.19766777094962e-07
2.04146546910683e-06
3.29267272532181e-06
-2.46957166284896e-05
-3.62165319272659e-05
6.65970574928598e-06
-3.35970111901525e-06
-1.96859038908655e-05
-2.13703454822826e-05
-4.67568891855369e-05
-3.42236931446895e-05
-9.35477795126143e-06
1.89174679024173e-06
-1.41002164201971e-05
-2.53460294476122e-05
-2.64590692806657e-05
-1.52427785033807e-05
-4.04550680332773e-05
-2.45091180826647e-05
-2.29028443165493e-05
-3.02853868834012e-05
-1.68796393583015e-05
-4.06348546829591e-07
-1.8560235615043e-05
-2.55135844719023e-05
-2.72412777111323e-05
-7.04001092578256e-06
-1.25859326071595e-05
-1.90716995653739e-05
-3.40354111813336e-05
-1.57437416264965e-05
-3.40129008549422e-05
-1.06462076643504e-05
-1.0349926001435e-05
-1.44566854855354e-05
-1.561192906746e-05
-3.52253871780156e-05
-3.54284169618927e-05
7.33885039967356e-06
-2.4492044297665e-05
-2.13997133751765e-05
-2.98310011506733e-05
-1.81790531645146e-05
-1.1961898583694e-05
-1.73834542374615e-05
-1.80823510554908e-05
-6.24715370212029e-06
-1.67643904191383e-05
-3.95597004750948e-06
-2.91749432078707e-05
-3.09446732211283e-05
-1.19797947036543e-05
-9.76404518279335e-06
-8.03641192606571e-06
-3.87664160087248e-05
-2.04772223860076e-05
-3.64199487344449e-05
-1.22615766506077e-05
-2.70190464951578e-05
-3.25363357252591e-05
-2.878177760046e-05
-2.29096555671656e-05
-1.41824664921995e-05
-2.01001578002444e-05
5.00304528469197e-06
-6.07552985740998e-06
3.41069412539599e-06
-1.91533681582511e-05
-2.69795202171182e-05
-5.17758045241733e-06
-1.11114223129364e-05
-9.26564068872369e-06
-7.19575580741194e-06
-2.00414042916937e-05
-2.0652961827948e-05
-2.00196158848106e-05
1.43036380375628e-06
-3.17877819974401e-05
-1.45179733747311e-05
-1.75991995065233e-05
-3.02242852816198e-05
-2.45971846233265e-05
-1.69057850542704e-05
-2.2664270599687e-05
-1.13458857865729e-05
-1.07932048119805e-05
-1.95574485653218e-05
-1.49613720127054e-05
-1.24264426871866e-05
8.14611503050463e-06
-3.96393687704582e-05
-8.70516856525645e-06
-2.56688856284678e-05
-2.61696315567133e-05
-2.09709689303234e-05
-1.47334707147432e-05
-7.40787236954827e-06
-3.72962646321749e-06
-2.66588707030842e-05
-2.79609329313951e-05
-1.61091116857261e-05
-9.823190058504e-06
-4.66846038842079e-05
-2.14022465018914e-05
-2.46194721198835e-05
-2.4315039552986e-05
-3.80788872019159e-05
-2.36289470950998e-05
-1.91419241837933e-05
-3.66261295846482e-05
-2.33802126951894e-05
-1.38351914136292e-05
-9.77929008387414e-06
-2.57390095501658e-05
-2.40017049818612e-05
-5.32235288226295e-05
-2.97245570586508e-05
-2.83940417349353e-05
-2.77564611568252e-05
-1.04737907343329e-05
-8.43057128407548e-06
-4.67432076436144e-06
-1.01610904486369e-05
-1.34731619605252e-05
-1.16284786498439e-06
-6.57771188182589e-06
-4.09198675642007e-05
-3.54541076583895e-05
-1.40935275946408e-05
-4.10185210558838e-05
-2.52806207469157e-05
-4.48903071252273e-05
-1.11002483348131e-05
-2.55798556343795e-05
-3.55377720023664e-05
-2.45391110069339e-05
-1.92554798062248e-05
-2.27827366440743e-05
9.13477251990131e-07
-3.0942606534363e-05
-1.79205500919163e-05
-8.49616447621014e-06
-1.15540098166838e-05
-2.72714316180363e-05
-4.45544741370755e-06
-2.73373094864829e-05
-4.33931346927108e-06
-2.99844636407514e-05
-2.67785719427039e-05
-1.50543361244958e-06
-1.01970068745628e-05
-3.38361883420179e-06
-2.21406711527335e-05
-3.79353106704767e-05
-3.12651089169496e-05
-3.22803020733426e-05
-3.03407801611965e-05
-2.94799791392717e-05
-3.77633452573188e-05
-6.47853707131864e-06
-1.33670279501657e-05
-3.29862682241509e-05
-3.97631203128343e-05
-1.11807495875434e-05
-1.3660343509822e-05
-2.25651431232415e-05
-2.81120680877614e-05
-1.84074691227419e-05
-2.39277705840951e-05
-5.32802077571583e-06
-1.78984252611796e-05
-9.61701443168368e-06
-1.72584244137755e-05
-3.67253946990025e-05
-1.79777851513479e-05
-3.27352849795201e-05
-1.34674074340307e-05
-2.03301047079967e-05
-1.82743957028384e-05
1.26291511870508e-06
-1.42934625140888e-05
-2.82471161630903e-05
-2.65158460167743e-05
-5.44542475340543e-05
-2.1170374654774e-05
-4.66662890087563e-06
-2.74117466182897e-05
-1.32025478072503e-05
-1.82588438874672e-05
-2.07982683625163e-06
-6.95576607918467e-06
-3.63736689813862e-05
-3.50091630878406e-05
-1.15392690406544e-05
-2.79236033289968e-05
-9.94565619627539e-06
-1.5191386638153e-05
-1.53450346665776e-05
-1.36959740063633e-05
-3.71087569505256e-05
-9.21979131533494e-06
-2.27462575616397e-05
-1.64778792369168e-05
-1.17325790241405e-05
-3.37443690440443e-05
-2.2493652929613e-05
-2.16726905919231e-05
-1.75383763634658e-05
-9.8516840448596e-06
-4.12547830689567e-06
-6.49035631270582e-06
-1.3894034472052e-05
-2.99409435253297e-05
-9.574320852539e-06
-2.06486115681161e-05
-2.97515998401024e-07
-3.15292567445758e-05
-1.24716555335661e-05
-1.60187444301531e-05
-8.54956633296013e-06
-3.95152862517121e-06
-2.6465885311336e-05
-3.11157553058383e-06
-1.72655078335287e-05
-2.66380231606669e-05
-2.58780616178747e-05
-1.50176936925572e-05
-1.42064183658173e-05
-3.75547412703094e-05
-2.43306427435859e-07
5.30092109215396e-06
-4.18644419023959e-05
-6.63654412074897e-06
-3.40347694107218e-05
-1.97513244531589e-05
-1.31382790254078e-06
-1.42006555248998e-05
-4.31098080679148e-05
-4.25123327456182e-05
-3.17357434503452e-05
-2.84335890854973e-05
3.97088698183454e-06
-2.30516928441479e-05
-1.17955432901878e-05
-1.98464797167885e-05
-7.14666517794306e-06
-1.9387096661672e-05
-5.54682540633527e-06
-1.7206349706089e-05
-7.84405060961294e-06
-4.30408707742505e-05
-1.12317657372635e-05
-2.58235862198008e-05
-3.62033341573319e-05
-3.42472265778839e-05
-5.1179114033319e-05
-2.11114050806244e-05
-4.54030700043906e-06
-3.34844787275685e-05
-1.87745966344293e-05
-1.96528089715478e-05
-1.65156452134058e-05
-1.23907750505768e-05
-1.66074124419916e-05
-6.24701543097239e-06
-2.19969166196546e-05
-2.30997209482539e-05
-1.72833845595321e-05
-7.11703116679918e-06
-2.35068704513893e-05
-2.04759178704075e-05
-1.25706542231297e-06
-8.6695882789347e-06
-1.18593139828039e-05
-2.75422878379913e-05
-2.10591423197392e-05
-1.58788471957547e-05
-7.67887228781553e-06
-4.60223528108163e-06
-4.18753808378344e-05
-8.31726973571969e-06
-1.84884760648748e-05
-3.34565546943136e-05
-3.43833200181323e-05
-5.19995220447702e-06
-2.85654002607092e-06
-3.58996935192243e-06
-2.13831259212383e-05
-2.63891514145029e-05
-2.5471631901072e-05
-1.73481112914423e-05
-3.22713629288427e-05
-6.88478775390915e-06
-1.83533746992725e-05
-1.00546916023822e-05
1.21852100333683e-05
-3.25084718763682e-05
-2.5392088434803e-05
-2.00161837963426e-05
-9.13338061499576e-06
-1.53082586973943e-06
-4.6730815964898e-05
-1.90114542079326e-05
-2.12658766387511e-05
-4.52239355041663e-05
-4.86231430741828e-05
-3.77887723099837e-05
-2.5670581084002e-05
-2.32891625184169e-05
-2.74405351917172e-05
-9.04568665342849e-06
-2.96476994367088e-05
-8.16638893683011e-06
-1.42727250261441e-05
-5.88466573320229e-06
-6.55820105554425e-06
-4.0225146947847e-05
-5.10620512878541e-06
-4.33909487759773e-05
-1.25988473419725e-05
-1.85919248768131e-05
-2.2730572845117e-05
-1.61023107797538e-05
-2.10925080582904e-05
-2.80295567007713e-05
-2.11977951779475e-05
-2.66781547188251e-05
-3.40832861116076e-05
-2.50410318927729e-05
-2.34692850224761e-05
-1.27734964404107e-05
-3.09298093579496e-05
-1.69953393105891e-05
-2.43904655944695e-05
-2.85819933221127e-05
-1.00665730636269e-05
-3.05480326951215e-05
-1.56954245816199e-05
3.14851697062973e-06
-2.62556259094846e-05
-5.83396286917598e-06
-5.23708873489373e-06
-1.07938555159575e-05
-1.90796920905557e-05
-4.17546035117002e-05
-3.42581349866857e-05
-9.9484900852381e-06
-2.44623664463183e-05
-2.28861001112116e-05
-2.46029508219282e-05
-2.95595089115639e-05
-1.32243493551241e-05
-8.49713284309724e-06
-3.65675720527997e-05
-2.80629520113321e-05
-1.77462883812917e-05
-1.92339754036288e-05
-1.5616453133909e-05
-1.57081009916463e-06
-3.93160592927917e-05
-1.56696480011193e-05
1.55236612837547e-06
-4.58692031813988e-06
-1.49628827256227e-05
-1.44586108279288e-05
-4.0093406395472e-05
-3.96373262049611e-05
-3.003421392795e-05
-2.48258729391491e-05
-1.5525042658144e-05
-1.98431383811146e-05
-1.92374204938891e-05
-4.51462824438846e-06
-1.66125280997482e-05
-3.14761354540042e-05
-3.03841695371429e-05
-2.38199298438498e-05
-1.70949259114958e-05
-4.8080982816456e-05
-2.18471718728877e-05
-3.0616150273147e-05
-2.12771836989674e-05
-4.30179457907048e-05
-3.48923870717087e-05
-1.67006264781398e-05
-4.19198623768129e-05
-2.44009849665734e-05
-1.82535404928251e-05
-2.96995428652052e-05
-4.56468171892128e-05
-2.00753715474454e-05
-4.57421223282054e-05
6.47391689110386e-06
-5.26598857681694e-05
-2.06485442152692e-05
-2.310676945291e-05
-2.30847141002622e-05
-7.19424288869233e-06
-3.8678529393569e-06
-1.21223018194221e-05
-1.44101950637994e-06
-1.97786919461779e-06
-2.80344959732265e-05
-3.95835810287155e-05
-4.01314886949386e-05
-1.99283544462439e-05
-1.18748292823433e-05
-1.10898579769239e-05
-3.08990660238453e-05
-1.31694350555723e-06
-1.97923008579372e-05
-2.3409437604005e-05
-8.66042351451741e-06
-8.39834223326246e-06
-1.17244828118134e-05
-3.09290353988492e-05
9.59866861308257e-06
-3.91777945219684e-06
1.0006525017261e-06
-2.13704348838664e-05
-2.66516330858179e-05
-2.77529730311676e-06
4.52562317363582e-06
-4.7837704873068e-05
-2.96886405801168e-05
-3.80736245835986e-05
-3.00308921221373e-05
-1.28383251121627e-05
-3.95840575937293e-05
-3.35059421825828e-05
-3.96564149300274e-05
-3.46270744925223e-05
1.3037120573123e-05
-1.43346743495504e-05
1.73860724589448e-06
-7.42020417301073e-06
-2.20952492982637e-05
-1.52496572143522e-05
-3.42664506636738e-05
-2.90264445969536e-05
-2.74923104435972e-05
-1.3512631063582e-05
-1.03554826549582e-05
-2.20568327103587e-05
-2.46097951953629e-05
-4.16117908835655e-05
-4.11181005867382e-06
-4.7261151708268e-05
-2.73080349391155e-05
-3.27085119247492e-07
-2.49277968577873e-05
2.94859008847612e-06
-2.82555335292698e-05
-3.38410669610768e-05
2.01029639300955e-05
-4.53569298234459e-05
-4.39212504696098e-05
-2.01907730363788e-05
-3.77592931420073e-05
-1.00990888613317e-05
-3.03052174043638e-05
-2.88204256725537e-05
-2.96747875034891e-05
-2.08877837056922e-05
-8.36701854943589e-06
-4.42029090816278e-05
-4.09948588239232e-05
-1.22099156592831e-05
-1.89758237054583e-05
-4.4156323602074e-06
-1.401059507519e-05
-6.63707794172479e-06
-1.09654061928442e-05
-2.31427816292972e-05
8.91022468404337e-06
-2.85316408153194e-05
-1.44403229864764e-05
-4.69376239948473e-06
-2.3487445852176e-05
-2.40894961562513e-05
-2.27777033664966e-05
-5.80908028369632e-06
-1.24461933838582e-05
-1.35668776027965e-06
-7.6477641084129e-06
-1.27032236303241e-05
1.00443688292778e-05
-1.11602714141441e-05
-3.64301235867663e-05
-3.29754482173596e-05
-2.72580238535797e-05
-1.59092366016745e-05
-1.35354628664265e-05
-3.2916359509911e-05
-3.25661109828314e-05
-8.18510217555032e-06
-1.98995389985793e-05
-6.69742014894363e-06
-1.74829470004972e-05
-1.54113104529642e-05
-2.8249293637039e-06
-3.10859092693173e-05
-1.87739434492767e-05
-1.22872121088155e-05
-3.30191189783759e-05
-3.04619053897946e-05
-4.05013540551734e-05
-1.30553619040487e-05
-8.37884501122549e-06
-2.53856768965451e-05
-2.05986621450986e-05
-6.06795345036406e-06
-2.33200970194938e-05
-2.85286991227617e-05
-2.61408378963122e-05
-2.8349816322088e-05
-1.56119834006881e-05
-4.27915701729812e-05
-1.08769975948332e-05
-5.25209591076751e-05
-2.0511523327743e-05
-2.07791740555045e-05
-4.47459152753056e-05
-1.09777597259039e-05
-3.40073510769276e-05
-2.16700318758513e-05
-2.73142713821995e-05
-1.65349589026529e-05
-2.28051710863314e-05
-1.78024231090923e-05
-2.30107763515557e-05
-1.96920774661016e-06
-8.79541942400186e-06
-1.44362428448531e-05
-2.88856618991468e-05
-3.84888269906768e-06
-2.69082237445738e-05
-3.73760781290309e-05
-2.8544699543649e-05
-1.99206553909632e-05
-1.59166253638162e-05
-1.93650747888223e-05
-2.27007061831716e-05
-2.46498434980282e-05
-1.58734929424119e-05
-3.96020906945812e-05
-3.4666913314401e-05
-2.32989880135526e-05
-1.91535133875811e-05
1.08456311710675e-05
-2.17277826140826e-05
-3.4794371073849e-05
-2.57273133032807e-05
-2.31760896876367e-05
-2.31379917580982e-05
-3.96818966648505e-05
-1.85784706017756e-05
-3.77611751086935e-05
-2.83103767451591e-05
-2.07026454831558e-05
-1.37113127411248e-05
-1.02856882345988e-05
1.18116217338063e-05
-1.67912910476142e-05
-4.93422581970671e-06
-1.34595690040651e-05
-1.91702818369221e-05
-2.15216928126532e-05
-1.93279509407728e-05
-3.07644263052427e-05
-2.03926853314412e-05
-1.46646917429862e-05
-7.00661192410844e-06
-3.2556224643326e-05
-3.00577544303138e-05
-3.7799064643835e-05
-1.47453468200809e-05
-2.58720343095305e-05
-3.14567751610923e-05
-3.40996766935322e-05
-1.7730389384975e-05
-2.39462504937857e-05
-6.74340449937535e-06
-3.76365742703575e-05
-3.74910615995462e-05
-2.30679993857463e-05
-2.27587938553871e-05
-2.65649806087831e-05
-1.04880045840895e-05
-1.8345880541109e-05
-4.48692215092633e-05
-2.80051663233824e-05
-4.08566923095775e-05
-3.57828452072238e-05
-2.95018116617344e-05
-3.72858128834806e-05
-1.09596685798929e-05
-1.77021447109002e-05
-1.89890509228426e-05
-2.54292567486956e-05
-3.24122275565138e-05
-3.79072740485476e-05
-1.7133742152037e-05
-4.31083002402304e-05
-2.93932619164652e-05
-7.32028997838186e-06
5.71043931694988e-06
-3.77275671712041e-05
-2.03095362282284e-05
3.11861223441614e-06
-8.42521411033784e-06
-3.49734095518831e-05
-1.38907899097705e-05
-4.61218648937421e-05
1.21312472157596e-05
-1.98270249471038e-05
3.53351427699541e-06
-1.81002394407931e-05
-3.92102503631114e-05
-3.84059939040751e-05
-3.75112431036875e-06
-3.60095189923045e-05
-4.03720454338111e-05
-2.10475232128696e-06
-2.60739103258349e-05
-1.92450383624576e-05
-3.44861024496702e-05
-2.88461326592397e-05
-9.59786151456647e-06
-1.04435329685615e-05
-1.02166692716689e-05
-2.45618195944046e-05
-2.34936379367724e-05
-2.79793178851132e-05
-9.44856287422541e-06
-3.43561350838306e-05
-1.56865005795316e-05
-3.45015404245049e-06
-2.69928792224975e-05
-1.09244825923634e-05
-1.48246668448475e-05
-9.81049717432685e-06
-3.78278881014912e-05
-1.3158429916322e-05
-1.97337719416596e-05
-1.45920086071386e-05
-3.16892400316278e-05
-3.41175354012359e-05
-2.02213781426967e-05
-4.28412986154669e-05
-1.03488017059229e-05
-7.79575939118098e-06
-1.75813171901243e-05
-1.79429266233032e-05
-3.42939009859854e-05
-2.65990782718131e-05
-1.2531338144451e-05
-1.94398819528818e-05
-5.07258079264748e-06
-2.22276826572896e-05
-3.13575832770055e-05
-2.28058950937533e-05
-1.29959180533118e-05
-1.6024712602305e-05
-1.56956446392874e-05
-2.75050381522469e-05
-1.8547334318177e-05
-2.73700281347697e-05
-3.29546671424791e-05
-1.54871137673279e-05
-2.10474096122978e-05
-8.48243022868408e-06
-2.9728787253538e-05
-2.22141260444655e-05
-1.6667632019153e-05
-3.38098980593683e-05
-4.28586261992622e-05
-4.69802637032754e-06
-3.05070383503918e-06
-3.55909018991456e-05
-1.99693113418001e-05
-1.88227857140456e-05
-4.89410124685249e-05
-3.02659452434623e-05
-4.07950008071019e-06
-1.83665939002183e-05
-1.6593477589124e-05
-2.46440120168984e-05
-2.6848458630591e-05
-1.67885480719321e-06
-6.87543235044284e-06
-2.38730591374202e-05
-2.62103471681589e-05
-3.97747152017361e-05
-1.06366899814698e-05
-3.4133504580785e-05
-1.92984042845681e-05
2.93489029677059e-06
-1.01074232979901e-05
-1.95516630872038e-05
-3.02403989340361e-05
-3.08207475874713e-05
-2.33764562241451e-05
-2.63037308510918e-05
-1.97723256773302e-05
-2.322972047694e-05
-1.59802664149323e-05
-2.68294720945036e-05
-4.07749772916167e-05
-2.94677277102985e-05
-2.3608379182852e-05
2.15216698398732e-06
-3.56196967881282e-05
-1.43542170931491e-05
-2.8233950947109e-05
-1.58686438856766e-05
-3.22535632429107e-05
-2.29333218593312e-05
-4.37490857517105e-05
-2.94540385249549e-05
-3.72706610475026e-05
-3.05922835931983e-05
-2.54392837820481e-05
-8.75919799806912e-06
-8.97075629159548e-06
-2.6365411704488e-05
1.65744387124141e-06
-1.45548726389886e-05
-6.96797514398633e-06
-2.42279507359115e-05
-1.72526038483786e-05
-3.90202131371753e-05
-2.06158597437611e-05
-1.17556736812467e-05
-2.77044671739472e-05
-3.63337198832721e-05
-1.81665181419748e-05
-3.4120816676134e-05
-2.24169615039625e-05
-3.22910782968917e-05
-4.36972237944388e-05
-2.39478009052513e-05
1.95696467128968e-06
-4.1523581767933e-05
-3.11981008230404e-05
-4.56004404624379e-05
-1.69801498677527e-05
-3.10447694854516e-05
-1.85470882736565e-05
3.95811699364866e-06
-1.76489365117918e-05
-4.78367944061578e-05
-1.95037694620759e-05
-4.42740536954843e-05
-1.45843460240262e-05
-8.40381858783607e-06
-2.20159601815798e-05
-1.37268187855331e-05
-4.58396323513503e-06
-1.50289518885353e-05
-3.60796136422268e-05
-7.00356027421945e-06
-1.16807123547608e-05
-1.55874900309061e-05
2.26217888524229e-06
-1.29375275482474e-05
-2.1248570054167e-05
-3.02923293713857e-05
-2.46505099431083e-05
-2.11523826295218e-05
-4.80390076522119e-05
-1.3574105145153e-05
-1.94568362985468e-05
-4.45795847238053e-05
-1.5120041991616e-05
-1.94965886121191e-05
-1.17448817915485e-05
-2.83433459888803e-06
-1.8187756609696e-05
-1.2558683755166e-05
-2.52745055413434e-05
-2.59275181591618e-05
-2.75198820453821e-05
-2.21356500468775e-05
-1.13907908313549e-05
-1.27863849051407e-05
-1.84356934227486e-05
-1.47176679430091e-05
-1.66633265038944e-05
-9.48367428567141e-06
9.14102313935871e-06
-6.90712767614492e-06
-2.14037347400162e-05
-9.18841600964358e-06
-2.32513351106354e-06
-4.45796187471955e-06
-1.42629876001918e-05
-3.29312942452993e-05
-2.44709874142244e-05
-3.07022148871436e-05
-2.160468060002e-05
-3.42298126834188e-05
-1.82900760279641e-05
-2.90167230757266e-05
-2.84816013828786e-05
-1.36252128381375e-05
-1.42834798439363e-05
-1.02491634492734e-06
-2.67744457187036e-05
-1.75243119198964e-05
-2.89129280766788e-05
-1.17694415198687e-05
-2.15147290234233e-05
-1.93680407815301e-05
-1.12484652292114e-05
-4.04013513725424e-05
-2.38256643050017e-05
-6.93958562892283e-06
-2.30466547944994e-05
-3.05335068052161e-05
-3.25617811561616e-05
-2.16849071173166e-05
-3.06946179674702e-05
-2.44885730409229e-05
-2.16566976408739e-05
-1.19161886333549e-05
-1.60329287735785e-05
-1.05962215984389e-05
-1.93161290591287e-05
-1.35372406955015e-05
-3.78709531786599e-05
-1.8516444698715e-05
-3.68226256143918e-05
-1.87714017983102e-05
-2.57305280720282e-05
-8.43221015329193e-06
-2.77744880794891e-05
3.41938967204764e-06
-2.51892914196573e-05
-1.62651443010893e-05
-2.90866432414492e-05
-7.09927725484671e-06
-2.9479450398081e-05
-1.82049247202993e-05
-4.31810660944382e-05
-1.57374304606068e-05
-2.91511769514727e-05
-6.00572135314394e-06
-4.11910877629131e-05
-2.58923574749955e-05
-3.90825063434631e-06
-1.96493647936497e-06
-1.59811175142948e-05
-1.01084378348294e-05
-2.45357062458558e-05
-9.85503128079909e-06
-4.03980548722607e-06
-1.29386067981382e-05
-3.26395441237542e-05
-2.18245691503071e-05
-3.12666846711529e-05
-2.61192568474668e-05
-2.65543788483067e-05
-3.84454776559244e-06
-1.09597610063485e-05
-4.02680059106349e-05
-2.01040763494215e-05
-2.32522155665251e-05
-2.04980770877627e-05
-1.65688422002745e-05
1.62770289648594e-06
-8.97487314080483e-06
-1.19103634066861e-05
-2.0491416777307e-05
-1.15724377143467e-05
-1.86260658631837e-05
-2.99109115479531e-06
-3.85579268108988e-06
-3.50541416157927e-05
-2.69361306579414e-05
-1.02510600320917e-05
-7.65510130469342e-07
-1.63648608957048e-05
-1.95862823236785e-05
-4.36614456183201e-05
-4.1237525504034e-05
-2.46960722145315e-05
-3.51460508506377e-05
-1.27063946354682e-05
-8.0490470845502e-07
-5.10822061850305e-05
-3.59433219307083e-05
-1.67663754511458e-05
-1.84849306428362e-05
-2.73766932071637e-05
-1.81717240161263e-05
-1.68449178626706e-05
-3.3513502290845e-05
-3.26491871250945e-05
-1.57944904803521e-05
-1.54768162143e-05
-1.7362096496294e-05
1.5077178779822e-06
-2.25214924979349e-05
-2.00440293630392e-05
-1.58723412759035e-05
-1.30694522538435e-05
-2.22726016194125e-05
-4.09462625191338e-05
-1.55724593156586e-05
-3.34263524179876e-05
-1.23087757234635e-05
-2.05498521937362e-05
-1.37623787149155e-05
-2.95117485483067e-05
-1.69631813479924e-05
-1.77626037019123e-05
-2.66288176550933e-05
-1.41034139712187e-05
-1.08986397026577e-05
-2.9020901643099e-05
-3.91540080581198e-06
-2.7864544952402e-05
-3.90945992798301e-05
-1.03265872790065e-05
-1.98091328550332e-05
-3.23171853551341e-06
-2.55504174082023e-05
-1.91656567185525e-05
-2.74753958076832e-05
-3.21235572938538e-05
-2.7744450882886e-05
-2.62773026599905e-05
-1.35356815507403e-05
-3.03034206779745e-05
-2.47740629882483e-05
-2.18134386048711e-05
-4.6034522316519e-05
-1.8642639852812e-05
-3.84153592628112e-05
-2.69637182615933e-05
-1.73009957786151e-05
-2.40943134934049e-05
2.5749704502648e-07
-3.31410121008957e-05
-3.20968463449605e-05
-3.43610245749942e-06
-1.83909814205011e-05
-1.17963137824179e-05
-2.17889339749436e-05
-1.5602311755951e-05
-1.80435182076356e-05
-7.32923608818938e-06
-2.33367340976687e-05
-1.73974345142705e-05
-9.10348997927221e-06
-2.28455356374072e-05
-3.15950802452909e-05
-4.0808278149433e-05
-2.61757112317437e-05
-2.3646141820737e-05
-3.97597921453597e-05
7.48148818976328e-08
-1.3076797974029e-05
-1.87122279169116e-05
-3.17694796815309e-05
-3.21266024928421e-05
-1.62651094718326e-05
-2.60649511766625e-05
-2.85528912902661e-05
1.65046229630819e-06
-1.50742831060712e-05
-2.37271848620959e-05
-3.08080584192847e-05
-2.0634608527441e-05
1.30376939439022e-05
-1.71295098318107e-05
-1.82170587983876e-05
-8.57016283441271e-06
-1.80202205817533e-06
4.97569173582616e-06
-3.71909341721037e-05
-1.5296777153014e-05
2.25667723567484e-06
-2.86169707517044e-05
-1.44395215146666e-05
-2.88997558353985e-05
-1.72144857548298e-05
-1.74451872099987e-05
-2.34410208884621e-05
-2.71840617166304e-05
-2.56024487042457e-05
-2.99455730501776e-05
-6.67116699039584e-06
-4.38778607603339e-05
-2.91674501241808e-05
-7.12172043368507e-06
-1.73454938937326e-05
-2.93274686219252e-05
-1.64151982438342e-05
-3.23421201013961e-05
-1.89891397311536e-05
-1.73518209593684e-05
-1.25971732150441e-05
-1.86748630198835e-05
-7.58568599490721e-06
-1.62423759922418e-05
-1.96236432598117e-05
-2.66134399096891e-05
-1.09985844017746e-06
-3.81335757891883e-05
-1.64411501060514e-05
-1.43382079087309e-05
-3.64298771293291e-05
-3.55367285358217e-05
-3.70527443972257e-06
-1.59930624597982e-05
-3.33956634904981e-05
-1.81210109524952e-05
-1.26466022758623e-05
-1.74038614489745e-05
-3.68444069145182e-06
1.05255447995065e-05
-4.62805969580642e-05
-1.47779189221333e-05
-1.73940900989207e-05
-2.52152780734903e-05
-4.33203653547624e-05
-7.1581250504127e-06
3.62805364865008e-07
-2.03554891811709e-05
1.99705101530438e-06
-2.85375391311704e-05
-2.35146559640937e-05
-1.87393753543061e-05
-3.38940639272812e-05
-3.50476553184414e-05
-3.15616482991015e-05
-1.79824513852914e-05
-2.10028661634411e-05
-3.07166842398608e-05
-2.94604057531265e-05
-3.61731708723547e-05
7.86077686683951e-06
-5.39109658836328e-06
6.98327108887631e-06
-4.59279615800664e-05
-2.74915033785691e-05
-1.05176549560605e-05
-2.34299546086828e-05
-6.6069349282346e-06
-4.86263900048357e-05
-2.74285017513872e-05
-4.58148151257222e-06
-2.78732028754058e-05
-1.77067811319465e-05
-1.24417472682794e-05
-2.46006708606203e-05
1.75544826294209e-05
-3.76428936537934e-05
-6.2868978499708e-06
-3.39335616198054e-05
-3.38121637175227e-05
-1.04447473899574e-05
-2.26006991911616e-05
-4.00172813668908e-05
-2.38688707465e-05
-2.85933296243695e-05
-9.83381615128917e-06
-1.65484948739029e-05
-1.91597714730561e-05
-3.80833070131274e-06
-2.84781546189113e-05
-1.69197670397224e-05
-2.74486191704239e-05
-1.37087885687149e-05
-2.34115777553676e-05
-1.72291488304107e-05
-2.06347879156284e-05
-1.53569252373029e-05
-4.01644608480211e-05
-2.53961493952999e-06
-1.54607680539138e-05
-8.73799425430518e-06
-2.57588948273153e-05
-3.15597268625095e-05
-2.24607536918953e-05
-2.14341808910329e-05
9.65985358562172e-07
-1.05322367821135e-05
-3.13474531467787e-05
-2.7995953872433e-05
-6.42112576046743e-06
-1.02361731076572e-05
-3.07652692865466e-06
-2.87292657113885e-06
-2.22521197725234e-05
-1.40855535876261e-05
-3.71480652924609e-05
-2.57686416474662e-05
-8.72801208089381e-06
-1.82138695197006e-05
-4.91790026125631e-06
-7.81663832568542e-06
-8.11963484512162e-06
-3.24062680255331e-06
-2.64130275074002e-05
-4.49795803024775e-05
-1.13302660296952e-05
-2.39682604066618e-05
-3.59349301883783e-05
-5.10106458340455e-05
-3.24327954805693e-05
-3.3519874897405e-05
-3.36662191004037e-05
4.2565435546099e-06
-4.69627864985051e-05
-1.70165838912686e-05
-4.07976090329091e-05
-1.32321497726238e-05
-1.3876564893067e-05
-2.68391490703168e-05
2.09639874396661e-05
-1.08789453473044e-05
-1.91118799433177e-05
-2.39260489201295e-05
1.25338892833085e-06
-6.24787359300501e-06
-1.64650706909147e-05
-3.87263778695573e-05
-2.71571244435915e-05
-2.25045287504705e-05
-3.81038732125511e-05
-2.93240827805773e-05
-1.12289192888088e-05
-3.80882873740816e-05
-1.31130553408724e-05
-3.50334871666097e-05
-3.92180270629916e-05
-4.25715143446939e-05
-2.0840952299085e-05
-2.30322968161578e-05
-2.84639240059598e-05
-3.06183371043081e-05
-1.10284341783182e-05
-4.13864224006466e-05
-4.17310331432234e-05
-1.87882613125803e-05
-2.85929652837657e-05
-2.03394009335618e-05
1.92914328454401e-06
-6.84501486570427e-06
-2.75710648670955e-05
-2.64247878072938e-05
-5.85075183602863e-06
-2.67023519222168e-05
-1.92187735999682e-05
-3.31487150757705e-05
-3.29182880477232e-05
-2.02839753702261e-05
-6.24233575326848e-06
-7.17274164767712e-06
-3.84367851508288e-05
-1.61653197419662e-05
-3.27866078733986e-05
-1.29474713409742e-05
-2.30645824030653e-05
-2.20788863714169e-05
-2.2750509301301e-05
-2.8812928193398e-05
-3.55484181655421e-05
-1.5565613604293e-05
-2.77809742390255e-05
-2.39568112922331e-05
-2.6613125547019e-05
-2.35229858759232e-05
-2.05326328072948e-05
-4.11408606901008e-05
-3.19745483747789e-05
-3.32581809001872e-05
-2.14868153998108e-05
-1.47177828599041e-05
6.2411245685965e-07
-2.00269669500124e-05
-4.76767750068795e-05
-1.78834958559927e-05
-1.62223240968926e-05
-4.46520250250443e-05
-1.71988432058668e-05
-1.74766262767098e-05
-1.17986788527511e-05
1.06281507497681e-06
-3.47924542960329e-05
-2.80243524185288e-05
-2.57073870929394e-05
-2.58140745433776e-05
-5.15649245112191e-05
-5.40824889378196e-06
-1.58323397069708e-05
-4.50601206155498e-05
-1.86034019864466e-05
-6.13431449240336e-06
-3.20905340607048e-05
-3.4857027237613e-05
-3.47094887719944e-05
-2.11000159438061e-05
-5.17689833980488e-06
-9.67094859025945e-06
-2.16580373084152e-05
-4.75783591259901e-05
-1.93901464116227e-05
-2.03484415659345e-05
-3.44635786726605e-05
-1.47412439282323e-05
-3.75781892349824e-05
-2.77022493032207e-05
-8.3454360651728e-06
-3.07073499654093e-05
-2.73259917663901e-05
-7.88093570053285e-06
-2.93122977059146e-05
-1.42036009429119e-05
-2.43944042554156e-05
-1.24450402355528e-05
-2.00256443705735e-05
-2.15034670170113e-05
-4.28175280802503e-05
-3.0551232412688e-05
-1.72348873571364e-05
-2.34262538004784e-05
-4.16076687495026e-06
5.6622068010566e-06
-2.82553757202639e-05
-2.13573930706595e-05
-3.31663777199548e-05
-7.33576799942938e-06
-3.69842367961411e-05
-2.55579062410844e-05
-3.53081205293764e-05
-3.12583514605991e-06
-1.75584770009927e-05
-1.45699739688222e-05
-1.70394540503636e-05
-1.74567425850931e-05
-2.92055710163423e-05
7.52181986134472e-06
-2.90052339466871e-05
-2.21362156745401e-05
-6.7257691048517e-06
-2.97442459937789e-05
-1.4591918806616e-05
-4.23355106043399e-06
4.75888934605465e-06
-3.76386790759312e-05
-3.04424636789585e-05
-1.50983730744507e-05
-2.87690286769595e-05
-1.01131119822477e-05
-3.16003392042198e-05
-1.79710046706576e-05
-2.9098920831228e-05
-2.92993234091587e-05
-2.60640588234614e-05
-2.47932318096861e-05
-1.7118205706486e-05
-2.43232471681964e-05
-9.54847007402083e-06
-1.68026824290367e-05
-1.11301979377398e-05
-2.11463596650333e-05
-1.03928662951016e-05
-1.60440475675074e-05
-3.55783956351456e-05
-2.3963115860262e-05
-1.95330659050234e-05
-2.33047502247018e-05
-2.80004595968108e-05
-4.73599527052348e-05
-2.76939109767633e-05
-3.75542647550556e-05
-1.89468849685183e-05
-2.46871264402682e-05
-3.05630574612267e-05
-1.87887217645882e-05
-2.76467063735104e-05
3.76214537194698e-06
-2.5629173162195e-05
-2.11886538168054e-06
-5.1513154167717e-05
-1.65383039098248e-05
-1.20249439081549e-05
-2.11926579037141e-05
-3.66291620419766e-06
-3.13183462143849e-06
-6.92840319694671e-06
-3.25829007180857e-06
-1.56985675009028e-05
-4.19962472702829e-05
-2.07961504728828e-05
-2.33773732395738e-05
-9.23001448254027e-06
-1.12966111553602e-05
-2.97315865494797e-06
-1.5705449573808e-05
-2.98773643475812e-05
-2.3932919515237e-05
-1.03510198194781e-05
-1.62677623774906e-05
-2.9493562480529e-05
-2.8905186626476e-05
-1.01226675306606e-05
-5.12807062582795e-06
-9.32860508492394e-07
-8.73560394173908e-06
-1.3259827620832e-05
3.4433264495267e-06
-3.43506678278536e-05
-2.72514304017556e-05
2.62997225372194e-06
-1.68566359912377e-05
-3.44510666811774e-05
-2.52606246804265e-05
-1.76556312712511e-05
-1.59218145842969e-06
-4.83013515842371e-06
-1.33709439171653e-05
-1.82475172407972e-05
-2.78650573638084e-05
-3.90886467828675e-05
-8.00686870614862e-06
-1.72158290410518e-05
-1.65627543375397e-05
-2.21381596441555e-05
-1.55318162004915e-05
-1.72055822368153e-05
-1.86576576213643e-05
-1.39412788904602e-05
-2.18638174361184e-05
-3.55900524894637e-05
-2.08845752841805e-05
-2.65435972941004e-05
-9.06470155572572e-06
-1.71302703886429e-05
-2.23265995160882e-05
-6.44661289842945e-06
-2.6612127809073e-05
-2.39181695291111e-05
-3.1550244486452e-05
-1.38700599264202e-05
-9.33931059535843e-06
-4.452041292961e-05
-1.619160789615e-05
-1.60141046325428e-05
-2.03420420761698e-05
-1.28648042653018e-05
-3.86749199479942e-05
-2.72798489699782e-05
-2.04605537376616e-05
-2.59380216380903e-05
1.16380308226288e-06
-1.77357678792441e-05
-2.30309024140299e-05
-2.23678916469805e-05
-3.1312094849517e-05
-3.47615214265587e-05
-6.08169531689721e-06
-2.63372587249926e-05
-1.69419221717187e-05
-1.52936462043879e-05
-1.12790455899186e-05
-1.28542843542372e-05
-3.62262765454676e-05
-2.14802582826902e-05
-2.48978510852917e-05
-1.92466463264798e-05
-2.89847093717187e-05
-2.72091869928895e-05
-1.42673172606595e-05
-3.22879419157141e-05
-3.83947582502659e-05
-1.36200816260418e-05
-1.94163239476994e-05
1.52091672493676e-05
-3.31814865823127e-05
-2.62982673931831e-05
-1.89929318984747e-05
-4.38043328040807e-05
-5.85903898175125e-06
-9.74117032782294e-07
6.7002672211595e-07
-8.27417635813586e-06
-4.41488001780066e-05
-3.97083368045468e-05
-2.6491317016847e-05
-3.57120401828607e-05
-1.19817143208293e-05
-1.23405606959871e-05
-1.40690073407636e-05
-2.1276587402303e-05
-8.18824577745523e-06
-2.22338718989917e-05
-1.58921343470879e-05
-3.75885583115961e-05
-1.89344987485371e-05
-1.09572055331531e-05
-1.65015071214813e-05
-1.52952138128481e-05
-3.08943952398981e-05
-2.25921974420266e-05
-2.6521985921461e-05
-2.41186047504587e-05
-2.73741126811135e-05
-1.57162165953045e-05
-2.0246730218034e-05
-2.15446921031195e-05
-4.10577919567868e-05
-4.3360941259062e-05
-3.12227890509194e-05
-6.98421241142289e-06
-2.32517264312924e-05
-1.94529688652614e-05
2.40530002316328e-06
-2.73949215378602e-05
-3.22362608191634e-05
-2.31928925148867e-05
-2.42452222629728e-05
-1.55291033835101e-05
-1.59355117480587e-05
-3.55757057505435e-05
-3.42016431700904e-05
-1.71083559799232e-05
-2.54888664773787e-05
-1.88595428024524e-05
-1.61654732143071e-05
-2.89191912730193e-05
-1.44470016685788e-05
-2.66069985470878e-05
-1.69789843417708e-05
-1.54570507706803e-05
-1.86939265950506e-05
-3.99735156383016e-05
-2.6075166855412e-05
-3.35983095160933e-05
-1.38046627576985e-05
-2.25953955626849e-05
-8.66039778939274e-06
-2.00406267906612e-05
-4.79656399420839e-06
-4.17826557771614e-05
-2.91858958633406e-05
-8.66005653584589e-06
-2.47906140704163e-05
-1.91268386772183e-05
-6.02320766972407e-05
-1.77976994965239e-05
-1.13565531163493e-05
-3.192006711454e-05
-1.71579680738469e-05
-6.16028323133876e-06
-3.12137092312712e-05
-1.11138922823744e-05
-2.52763228329113e-05
-9.64664638919153e-06
-4.57092433973012e-06
-2.66097579571043e-05
-4.83898068039697e-05
-1.05240223352028e-05
-1.53425835360848e-05
-1.19436957651446e-05
-7.64818771249517e-06
-8.19900806162246e-06
-3.14189958169287e-05
-2.38425679248143e-05
-2.46996638592693e-05
-9.79813066325892e-06
-2.86499421582209e-05
-2.54774118663154e-05
-4.74932496884832e-06
-2.68546620319998e-05
4.77497350664367e-06
-1.2024855709919e-05
-1.88610614004051e-05
-1.44995693555383e-05
-2.05017069189067e-05
-1.8444822990885e-06
-3.53570826942928e-05
-2.0707693251057e-05
-3.75295601731185e-05
3.6032458667332e-06
-1.71281045811886e-05
-3.10598355472911e-05
-2.60967289886842e-05
-3.72867044655631e-05
-3.11902871631995e-05
-2.54816525324172e-05
-2.2369187577757e-05
-2.05736458744239e-05
-4.27258724351226e-05
-2.53838490849485e-05
-2.14245269247081e-05
-1.72511249841134e-05
-4.43038137168592e-06
-2.95812203953875e-05
9.99042531695804e-06
-2.75252574786082e-05
-4.38346806264033e-05
-3.89268715813767e-05
-7.96646739231067e-06
-9.82033480279649e-06
-1.91953592976832e-05
-3.1514350623919e-05
-2.55677702537435e-05
-2.39739526243433e-05
-3.49663044345867e-05
-2.02647864881579e-05
-2.70405221831238e-05
-3.41816975175001e-05
-1.33680748125793e-05
-2.17918017432173e-05
-9.77170221913982e-06
-3.9247880571906e-05
-1.44310718819655e-05
-7.58129040759141e-06
-3.41242592221182e-05
-5.01582252291841e-05
-9.14591196925211e-06
-1.50124833838075e-05
-3.88019635958485e-05
-2.21106969369387e-05
-3.91890367898969e-05
-1.62366789606748e-05
-2.42626397686743e-05
-2.77581049695808e-05
-6.34152215967658e-06
-1.36812312698295e-05
-1.09893295922258e-05
-1.00736487792406e-05
-1.2616214919181e-05
-2.70757392739063e-05
-2.50215154629355e-05
-2.98364913668586e-05
-3.47628289449034e-05
-2.8665697981981e-05
-9.36273624544437e-06
-1.12460542205005e-05
-2.90330831463808e-05
-2.69031928377675e-05
-1.71262512073621e-05
-1.96798703552609e-05
1.13878224268407e-05
-1.7747750072262e-05
-2.06822655881719e-06
-1.31899191813962e-05
-5.29417988564549e-05
-3.16117598201018e-05
-8.22462610412028e-06
-1.94388936439303e-05
-1.43340880589577e-05
-2.61330480782039e-05
-6.85553713250132e-06
-9.56522814087743e-06
-2.79619142137275e-05
-3.89305715916791e-05
-3.0270268787478e-05
-4.38722683099945e-05
-2.13994262921055e-05
-1.50661325950009e-05
-3.6002429126163e-06
-1.44339823302279e-05
-2.35149226495842e-05
-2.03302097648534e-06
-3.37631331069018e-05
-2.20678793945292e-05
-1.14888108750858e-05
-2.58068774466942e-05
-2.10154255978984e-05
-9.00821886792496e-06
-3.05949976576373e-05
2.28408394170918e-06
-1.40178769439168e-05
-1.34442153773796e-05
1.79728884827267e-07
-3.17576487006907e-05
-3.3932692631555e-05
-2.3779698699763e-05
-2.23746143398444e-05
-3.18279655185438e-05
-2.42662471921601e-05
-3.53336453319401e-05
-1.34587407417946e-05
-8.56692599749846e-06
-1.64822993758107e-05
-1.01811761455837e-05
-4.07802719538449e-06
-1.7367524361031e-05
-3.15914286761403e-05
-1.0393420762238e-05
-3.82442334759098e-05
-1.98026700080292e-05
-3.06845688006374e-05
-1.58945168596829e-05
-3.09765305996471e-05
-1.56549855036214e-05
-2.6343823997135e-05
-1.15708475133919e-06
-2.47587787841051e-05
-3.44645334401212e-05
-1.58004514456325e-05
-2.5662196149779e-05
-3.30848272257683e-05
-2.78241789728917e-05
-4.31308132447734e-05
-2.88083441344494e-05
-2.67855616860195e-05
-3.29237495985158e-05
-2.47146114595515e-05
-1.40954087687102e-05
1.9958319853885e-06
-1.90218342797146e-05
-3.31266295255851e-05
-1.70109966028059e-05
-9.13343534316596e-06
-3.69077299822549e-05
2.81275724486072e-06
-1.06987123914838e-05
-1.21200218868965e-05
-2.352471619162e-05
-1.88310988906059e-05
-2.5278166225851e-05
2.86038934512327e-06
-2.39246768623904e-05
-3.36442548075569e-06
-3.73947212867042e-05
-2.91646102537611e-05
1.02339241212461e-06
1.01812195512695e-05
-3.37757287538373e-05
-3.54296909425059e-05
-3.68813473035634e-05
-8.24446485688467e-06
-3.69499209046829e-05
-3.42522071737612e-05
-2.24081366741425e-05
-1.54066139505511e-05
-1.211590598645e-05
-2.64615814898854e-05
-1.54379333096213e-05
-1.3193429186343e-05
-1.11250555026068e-05
-1.51771570669001e-05
-2.97619029150569e-05
-4.0739525753723e-06
-2.97773650139449e-05
-4.09161709462035e-05
-1.35326588460042e-05
-2.12803650634237e-05
-1.96631625138166e-05
-1.20298747330301e-05
-4.04445651354813e-05
-2.51480440862713e-05
-2.46868799970176e-05
-3.20126786441859e-05
-2.62617962519187e-05
-7.2158994670686e-06
-4.60933560867563e-05
-3.13716288948981e-05
-4.6004053519127e-06
-2.79679584025377e-05
-2.12695563086752e-05
-4.58944662710086e-05
-3.18571652234994e-05
-3.63766841271738e-05
-3.69124460262113e-05
-1.20710032629864e-05
-1.04509927255735e-05
-4.71120367844546e-05
-1.59999794510292e-05
-3.18311388020806e-05
-1.87730534789845e-05
-2.96131989096693e-06
-1.28165814840776e-05
-1.2493849427705e-05
-1.59743218445042e-05
-1.42685791471032e-05
-1.39882721436566e-05
-2.01614141663644e-05
-5.22566440095316e-06
-2.35989951376944e-05
-2.02445795574266e-05
-2.22013225841239e-05
-1.71363089920675e-05
-3.16228685820113e-05
-2.44847635789458e-05
-2.5405038261425e-05
-2.90175866393317e-05
-1.49714603099546e-05
-2.89524418545952e-05
-1.30978210156017e-05
-1.57060816246972e-05
-1.27906261642412e-05
-3.85664583397769e-05
-2.22144764169124e-05
-1.90596099511979e-05
-2.42167452833507e-05
-2.0124977791776e-05
-1.48339023927734e-05
-3.08044713060152e-05
-1.18540428149274e-05
-2.48617518339417e-05
-4.35629217048127e-06
4.61269658616743e-06
-6.80416191576911e-06
-3.21728418663755e-05
-4.96963479690787e-06
-2.00506646255772e-05
-3.02315632741762e-05
-2.33204697392632e-05
-2.92605956610099e-05
-2.08276278428435e-05
-8.81923953009793e-06
-2.57811598630684e-05
-1.47071901009526e-05
-2.33980791796797e-05
-1.66124540884617e-05
-3.19262918588183e-05
-6.34872316706995e-06
-3.27000893060178e-05
-2.00056541217731e-05
-3.05879002769768e-05
-1.81515642941133e-05
-1.58179668383478e-05
-1.440522002107e-05
-3.33629906222391e-05
-1.43718460027711e-05
-3.62142825976191e-05
7.17905495579061e-06
-3.85428550098866e-05
-4.0640377377742e-05
-7.34391931311099e-06
-1.69612420331816e-05
-1.69067477819372e-05
-1.52636913147309e-05
-2.20963375836696e-05
-2.84460834175639e-05
-1.00358405927724e-05
-1.09052140345563e-05
-1.18893286652055e-05
4.46368680268152e-06
-5.62226606042536e-06
-2.0647533730982e-05
-2.14826194612004e-05
-9.90605650032869e-06
-1.36834621528432e-05
-6.95855987697602e-06
2.97614545626659e-06
-2.64053400972087e-05
-1.22135617499035e-05
-3.00593892765898e-05
5.90520484565691e-06
-1.29920012383403e-05
-2.83730852069055e-05
-1.70077706616431e-05
-1.59638193231443e-05
-9.05853438411526e-06
-4.73788538680899e-05
-1.378389038811e-05
-1.56094162560286e-05
-1.78373176553715e-05
-1.82567035648816e-05
-1.04161642501104e-05
-2.40425649726547e-05
-2.18879445376982e-05
-1.82978194698693e-05
-1.28422899519379e-05
-1.16446246909971e-05
-3.10631600948904e-05
-1.02274650773108e-05
-8.12017271421009e-06
-2.22270212005681e-05
-2.82006728506947e-05
-1.63925130429331e-05
-1.84915999511388e-05
-4.81237428253785e-05
-3.3370535049809e-05
-2.10611243839412e-05
-1.08598076005337e-05
-1.17164084757504e-05
-1.89493206891736e-05
-3.49427518875389e-06
-2.58800057179461e-05
-5.82382835518915e-05
-2.11680922818755e-05
-1.84811330585986e-05
-3.54824760685836e-05
-2.45168363967832e-05
-1.24922961461395e-05
-1.97119678799768e-05
-2.17089327933805e-05
-1.5005624437794e-05
-2.42057971426623e-05
-7.86195594373444e-06
-3.42429384710836e-05
-2.2807997670145e-05
-9.71331698310547e-06
4.4813391158502e-06
-5.42571985207992e-06
-1.57119633266985e-05
-2.00836882609854e-05
-2.3337002215565e-05
-1.67480018796898e-05
-3.00717082101805e-05
-1.30895438755672e-05
-3.4118867669927e-05
-1.82866434411668e-05
-1.66270436706802e-05
-2.04129676544502e-05
-2.78861919409854e-05
1.21762357305409e-05
-3.99137344572168e-05
-3.56737423469469e-05
-2.03689364496402e-05
-2.12233234515544e-05
-4.48130907634191e-06
-3.37736568943688e-05
-1.62047574389797e-05
4.43870058020312e-06
-2.08376852111466e-05
-4.05150072887614e-05
-4.19748707212198e-05
-2.69459119310502e-05
-5.76538800479871e-06
-3.30591792943984e-05
-1.6898790741247e-05
-1.68071954895423e-05
-2.77545342395964e-05
-3.62764487392124e-05
-2.13658608172016e-05
-4.30404200826641e-06
-2.35833503559076e-05
-2.99850412291652e-05
-2.61750976486516e-06
-1.40908784499077e-05
-2.12230871423486e-05
-4.98583541868962e-05
-2.78111775069429e-05
-2.69486987770242e-05
-7.67156687653164e-06
-1.37588124628311e-05
-1.42591497491478e-05
-1.52323086787007e-05
-1.88199120897497e-05
-2.13965100501048e-05
-2.31587086102534e-05
-2.935921524086e-05
-1.11919854250414e-05
-2.51260332281228e-05
-2.49028491659314e-05
-8.60664366542489e-06
-3.61793307822271e-05
-2.3402540296419e-05
-1.53038533266891e-05
-3.07223249105891e-05
-2.52916859782199e-05
-4.40146955878322e-06
-1.81509150647008e-05
-3.71025121722418e-05
-2.88777513371889e-05
-1.48327551197424e-05
-4.58767637104704e-05
-2.40153180827293e-05
-3.86386255857387e-06
-3.23448538637851e-05
-1.49596475271058e-05
-1.3143962619084e-05
-1.2019295915425e-05
5.4990866109536e-06
-2.29126438063404e-05
-3.39558755504524e-05
-3.07761220809554e-05
-1.39872570335766e-05
-2.70629483945064e-05
-2.52475704434756e-05
-5.71197447594409e-06
-1.44224798444208e-05
-1.92682873897205e-05
-3.02978726523007e-05
-2.89679821884612e-05
-3.53968900453619e-06
-7.86401133990912e-06
-3.31912326279777e-05
-1.96882357708788e-05
-2.19519417606969e-05
-2.55662162378645e-05
-2.35268239612996e-05
-2.13936369563145e-05
-3.57479322245766e-05
9.88603138361953e-06
8.91660220810787e-06
-1.56603718101883e-06
-2.32207407635228e-05
-3.45892984759263e-05
6.34552134476633e-06
-2.06117687985466e-05
-2.07421584330744e-05
-1.63249262054001e-05
-2.17173930741155e-05
-2.49656514423409e-05
-1.64927134422867e-05
-2.3121480454176e-05
-3.19651987788573e-05
-1.66724904196428e-05
-3.65191702119426e-05
-2.80406894719243e-05
2.00373458308118e-06
-3.4579807526624e-05
-1.57295886706302e-05
-3.46502700785977e-05
-2.15597591774041e-05
-4.13583165690712e-06
-1.8463735736105e-05
-1.41739197780832e-05
-3.54306816954378e-05
-8.09014998601031e-06
-3.84828881835346e-05
-2.07103258275195e-05
-2.84524139825268e-05
-2.61654975235117e-05
5.28420062600655e-06
-1.85565696213566e-05
-2.63193938086499e-05
-1.48444409507205e-05
-1.24659988933137e-05
-1.23200601656283e-05
-2.0612745241757e-05
-6.24986421542973e-06
-6.69293495101224e-06
-4.70799848225515e-06
-1.73629494951336e-05
-9.0392202713448e-06
-1.98713429094447e-05
-4.08875707490365e-06
-4.11147114755018e-05
-2.8105262852748e-05
-2.99277608924955e-05
-2.8083339656589e-05
-2.12235979498091e-05
-3.20778256089857e-06
-1.19341094576329e-05
-4.80099380992038e-06
-1.37359825523648e-05
-2.32026015779655e-05
-5.01720678365761e-06
-2.76810330337954e-05
-2.06925610626849e-05
-1.79337800611924e-05
-2.85900498637835e-05
-1.47673450548943e-05
-1.66225594461283e-05
-4.32499439614837e-05
-2.53813346878652e-05
-2.83240316261688e-05
-8.08563681903659e-06
-7.99004688533536e-06
-2.91614426352521e-05
-9.49641437657205e-06
-2.38010155213464e-06
9.20616843038146e-07
-2.72937393808783e-05
-2.45684317539204e-05
-6.78175428274239e-06
-5.2923207035477e-05
-2.86757864474715e-05
-1.06831126976124e-06
-3.01268865031174e-05
-3.01468622733793e-05
-1.18432688415067e-05
-1.71349870654747e-05
-6.08205228257953e-06
-4.93452383998331e-05
-5.28046934958857e-05
-2.52557402128301e-05
-2.4341972101995e-05
-2.954643940874e-05
-1.86525314190708e-05
-2.51732221231752e-05
-1.45197949395427e-05
-1.03139334498159e-05
-1.03557807555301e-05
-1.74944000457345e-05
-1.55549127758213e-05
-2.16759633010284e-05
-2.43745035483881e-05
-4.3357377644915e-05
-1.84340263112228e-05
-2.56478452766133e-05
-1.53787905975071e-05
-2.48501908290683e-05
-4.38142484822734e-06
-1.32568947276119e-05
-3.68253095569691e-05
-2.1995121228458e-05
-1.69029943635083e-05
-3.87611401917948e-05
-1.01454092965297e-05
-3.66212984489217e-05
-2.96814732404293e-05
-8.8410832469754e-06
-3.08045702899251e-05
-2.60178065943604e-06
-2.63746684958171e-05
-9.76582811172861e-06
-1.85814402023431e-05
-6.2493569068815e-06
-2.00402680152598e-05
-1.28538192604968e-05
-7.38208885005485e-06
-3.39043866183301e-05
-1.06957532607836e-05
-1.64693375569298e-05
-1.35469900274259e-05
-3.68414378974381e-05
-4.39369448256379e-05
-2.26966733539632e-05
-1.98758054499014e-05
2.42573674885019e-06
-2.99539056152069e-05
-1.73587165629735e-05
2.59721084409153e-06
-1.16678272268179e-05
-3.41911462001007e-05
-3.31659066451071e-05
-8.66209317679382e-06
-2.2506999141132e-05
-1.47189761206907e-05
-3.68848259608946e-05
-3.8375378013225e-05
-2.56680490829331e-05
-2.04760750289798e-05
-4.74113588058039e-05
-9.70302219487163e-06
-2.67512137161327e-05
-1.24630025831014e-05
-1.4999118256723e-05
-4.01449098625661e-05
-5.20914767718793e-07
-1.18877433569173e-05
-2.04813893026856e-05
-2.7735375034042e-05
-3.88773876286582e-05
-4.9034979653058e-05
-2.87089330309492e-05
-2.24258824386186e-05
-3.388166599043e-05
-2.16633393771834e-05
-2.49056676344202e-05
-7.8214121773746e-06
-3.55135400023406e-05
-1.23804727832279e-05
-5.15993909341955e-05
-2.75148057602152e-05
-3.15978457339123e-05
-1.5498507252745e-05
-2.80070711037044e-05
-1.28063017946701e-05
-1.26179418899858e-05
-2.15564901040672e-05
-2.63341456589448e-05
-1.3478441124165e-05
-2.28159067926517e-05
-2.57239132828271e-05
-8.76728567398965e-06
-4.14625093031208e-05
-1.32394048486473e-05
-1.73327118587062e-05
-3.25893150669456e-05
-4.90981597937518e-05
-3.66829352462284e-05
-2.25977489410065e-05
-3.60517501715376e-05
-3.86267210855808e-05
2.32963161613709e-06
-2.98028296667557e-05
1.10448403741856e-06
-2.99669193112345e-05
-2.67396632973943e-05
-3.0379024974063e-05
-3.45257471972424e-05
-3.9408418999485e-05
-2.11305477230813e-05
-2.66348596669387e-05
-1.75530972939213e-05
-1.84953306925813e-05
-3.94081181956329e-05
-9.19352895892501e-06
-1.9610696001523e-05
-1.95836462573114e-05
-2.80734516767227e-05
-1.73846275800778e-05
-1.1920144453797e-05
-3.24919443346946e-05
-3.16692788837834e-05
-2.65912007430634e-05
-3.64923420056544e-05
1.58698413251213e-06
-3.84781814769204e-05
-1.58590161894895e-05
-4.29008839385832e-05
-3.2167169235005e-05
-2.75780503539546e-05
-4.54794825125176e-05
-3.44439229117877e-05
-1.56652360094102e-05
-2.90710582212259e-05
-3.08738918035306e-05
3.11042501224516e-06
-1.21449553862676e-05
-2.19143143901686e-05
-3.35563125820957e-05
-1.04899674746427e-05
-4.53609695232903e-05
-1.10394728325952e-05
-2.59916808374339e-05
-2.7089435298148e-05
-2.33497623434798e-05
-1.83619563955333e-05
-2.0067511120876e-05
-2.55819467228802e-05
-3.34270378462152e-05
-1.12690980398485e-05
-5.30354077733878e-05
-2.77346307219036e-05
-2.78081080005752e-05
1.60783615009824e-06
-7.65187366865265e-06
-3.11584372182565e-05
-2.48791225661995e-05
-4.31964233972815e-05
-3.17505564038216e-05
4.60269751788822e-06
-2.04186902782859e-05
-1.54767046380238e-05
-8.31214256418472e-06
-2.11514516705459e-05
-4.58627772489902e-05
-1.79348510022886e-05
-4.75358936973059e-05
-2.18502182590796e-05
-1.62740546178782e-05
-4.33816918138534e-06
-2.8189984303111e-05
-2.11162311322269e-05
-5.12486377527718e-06
-2.2683086131454e-05
-2.50073329933768e-05
-3.54534808031271e-06
-3.07674192526793e-05
-4.13232701791022e-05
-4.03805030714848e-05
-2.29969970997252e-05
-1.66064887518826e-05
-1.88767891240024e-05
-2.06612351530371e-05
-1.61568290284413e-05
-8.25933839751777e-06
2.40955943126396e-07
-2.57855276597864e-05
-4.34740533258292e-05
-1.27156640002008e-05
-1.70593784385269e-05
-2.27488359771541e-05
-9.29068392212952e-06
-1.17421475384716e-05
-2.62967765155041e-05
-1.61872172764647e-05
-1.54981470958425e-05
-2.71385493583712e-05
-2.38642196048936e-05
-2.29915710238826e-05
-1.27022320616087e-05
-2.46878091297896e-05
-2.84019075814367e-05
-2.26530547349438e-05
-8.98723624788613e-06
-2.77009505185234e-05
-4.62092455394223e-05
-2.12616278683555e-05
-2.16996205105597e-06
-3.22293586588754e-05
-3.08190197195588e-05
-1.35472605518016e-05
1.27484308628283e-05
-6.15894525104266e-06
-1.02037919182995e-05
-2.53675970603598e-05
-8.96898724258867e-06
-1.91130627576125e-05
-2.66743992556847e-05
-1.87445234353356e-05
-1.91902556965754e-05
-7.07004744247233e-07
-2.1297591184406e-05
-1.62160898102564e-05
-4.25785599014331e-05
-1.6880562897871e-05
-2.81829778431569e-05
-2.83264943533639e-05
-2.60117476120826e-05
-2.9812657238795e-05
-1.57796593115085e-05
-1.95463554241493e-05
-3.56629638572998e-06
-2.83633086378618e-05
-1.99276532924543e-05
1.8245931079764e-07
-2.19502402335145e-05
-3.14791878023975e-05
-1.61193242713076e-05
-2.15588235141704e-05
-1.6853623064647e-05
-2.20539563807086e-05
-1.49074995459593e-05
-1.86019574688491e-05
-2.22900815434602e-05
-2.43606043795024e-05
-8.91051756071958e-06
-3.85886151417594e-05
-3.50920501302288e-05
1.51661598735971e-06
-1.59442839853e-05
-2.0627967703751e-05
-2.13969223707272e-05
-1.19673141284813e-05
-1.52660344178472e-05
-2.50293165682205e-05
1.66936229925943e-06
-4.28915095206051e-05
-3.52155037146396e-05
-2.36225859574118e-05
-1.77010094298917e-05
-7.47738781665787e-06
-3.0167665791829e-05
-1.98138377108652e-05
-4.06619809449151e-05
-9.24069641538262e-06
-2.07785265599539e-05
-2.64084360072767e-05
-3.98106402856097e-05
1.02435815662936e-07
-2.01742481581649e-05
-1.55658621370249e-05
1.23602386834862e-05
-1.11139013352853e-05
-1.62601506693091e-05
-2.66741099170305e-05
-9.68855460748606e-06
-2.33807121586433e-05
-1.76584612066508e-05
-1.99271647280112e-05
-2.9881311630525e-06
-1.94638760004243e-05
-1.43256587004207e-05
-2.45309027848902e-05
-4.51867831437733e-05
-3.47664587400205e-05
-1.30933720115322e-05
-4.10545794555341e-05
-2.25683019048859e-05
-1.71962327182592e-05
-1.51563004761634e-05
-1.73237576334573e-05
-2.76919785540705e-05
-2.00271186679655e-05
-5.66361103143307e-06
-4.02292323914574e-05
-1.76059408626763e-05
-1.45730362424658e-05
-2.90277028309629e-05
-2.88482625872422e-05
-2.10073712446229e-06
-1.78247517830121e-05
-1.19723861137354e-05
-3.20054594287836e-05
-8.92774666398087e-06
-4.02180997523374e-05
-3.92092669004223e-05
-1.82191868725221e-05
-1.94032521445298e-05
-3.6829119411895e-05
-1.44704838551644e-05
-3.00186492772512e-05
-4.37557313454892e-05
-9.90540716742411e-06
-1.73943150274322e-05
-3.34398326237779e-05
-2.79027171672644e-06
-1.42166645045929e-05
-9.42027203063299e-06
-2.93929582336925e-05
-3.22676715998497e-05
-1.31582892002426e-05
-2.68088626490686e-05
-3.17931697986475e-05
-1.00977026574555e-05
-5.73641557478047e-05
-5.29318742184358e-06
-2.98146627122025e-05
-1.70925087293765e-05
-1.71751283023673e-05
-3.19533930221451e-05
-2.99277722224939e-05
-9.09017173177413e-06
-3.05537347657395e-06
-2.65281965898977e-05
-1.49056038290775e-05
-1.09629864007388e-05
-1.12586328416961e-05
-2.69170404214548e-05
-3.05040805143147e-05
-1.85103087988903e-05
-2.22860656234328e-05
-1.28271682695311e-05
-3.87721837812714e-05
-1.43120619872406e-05
-2.04657469525295e-05
-1.36242851620896e-05
-2.45832912961354e-05
-1.74050765065923e-05
-1.70179502197214e-05
-1.94115182446901e-05
-3.22744291366831e-05
-6.91210511287068e-06
-9.57200399997177e-06
-6.50638894501066e-06
-2.83671699975579e-05
-5.38403852830152e-06
-1.48065551581841e-05
-2.48454591730139e-05
-8.74280241998702e-06
-1.83904842949393e-05
-1.31253843738772e-05
-1.84235672438695e-05
-1.46881679787707e-05
-7.66907376496377e-06
-3.43213842106957e-05
-1.04140425968021e-05
-1.52481386158547e-05
-2.00298002461599e-05
-2.01461378183627e-05
-4.29218654877731e-05
2.61187042216259e-07
-4.77628349888529e-06
-1.28948124591808e-06
-7.03032253635716e-06
-1.00790014253888e-05
-2.69968120833172e-05
-4.62501122849427e-05
-4.62613098740424e-05
-2.14634483620931e-05
-4.1368476313512e-05
-3.05323911817566e-05
-1.54466272010483e-05
-3.0368298548618e-05
-2.15639444086709e-05
-4.07194681982423e-05
-9.73237090987093e-06
-1.56320423524422e-05
1.34465546979066e-05
-2.27134736199018e-05
-2.72944318923562e-05
-1.5645284596199e-05
-2.13564327805319e-05
-1.34080069647819e-05
-1.20694529224453e-05
-5.25478480550648e-06
-3.79228380707258e-05
-9.08660354618184e-06
-1.07067248606762e-05
-2.5345705906456e-05
-3.78107217780978e-05
-1.73468491656884e-05
-3.25431066978353e-05
-3.21780487631315e-06
-5.30290089540925e-06
-8.03631532242092e-06
-2.43383432719894e-05
-1.76140414712387e-05
-3.90454657571424e-06
-4.98468000594543e-06
-1.83820512512814e-05
-2.69679932118952e-05
-3.5884020970412e-05
-1.35418132357931e-05
-1.15922916730053e-05
-2.10218756715352e-05
-1.23291439190752e-05
-2.40270915470564e-05
-1.7594531056834e-05
-2.04803998215707e-05
-2.9562669389328e-05
-4.04350724270369e-05
-2.29634643566463e-05
-2.87454749659158e-05
-2.86399829074648e-05
-3.4039715386089e-05
-1.73061549111044e-05
-5.72356702077691e-05
9.18997508909845e-06
-4.41695878454623e-06
-2.30013677835524e-05
-3.17140304190777e-05
-3.86458368714775e-05
-1.4995644708295e-06
-1.46800057133397e-05
-3.13524779560054e-05
-2.227712666308e-05
-9.79502328715328e-07
7.61221414236989e-06
-1.52902811321951e-05
-3.21349478632128e-05
-2.92867357271471e-05
-2.82904811914457e-05
-5.1667486354999e-05
-3.51307166402482e-05
-1.2353988255633e-05
-1.57314226778747e-05
-1.68953456829115e-05
-1.86724073426817e-05
-1.03087211401096e-05
-2.59438107769414e-05
-7.46056598617354e-06
-3.52464138135509e-05
-2.68613798883997e-05
-1.62625665791336e-05
-1.82468783560232e-05
-2.26682478389142e-05
-3.58118663333245e-05
2.45870126624884e-06
-4.25989806172409e-05
-1.05320302072322e-05
-3.53323718781969e-05
-1.50197870416781e-05
-1.62394277901355e-05
-1.78156775617993e-05
-1.71065461897885e-05
-1.23244532493149e-05
-2.72478613074722e-05
-7.43876953771199e-06
-5.08889519827553e-06
-6.61082501888112e-06
-3.30037527863753e-05
-3.85608631307508e-05
-3.9416988465125e-05
-1.76057056474752e-05
-2.22424912178536e-05
-3.56909504562318e-05
-1.8063897910792e-05
-3.11992800339572e-05
-3.40362560521202e-05
-2.00380028669556e-05
-2.8603241429524e-05
-9.80148747838665e-06
-2.53798226581637e-05
-3.41089223781712e-05
-1.52764914353992e-05
-4.78360376093825e-06
-1.74236572665653e-05
-2.20180362647213e-05
-4.33409977685268e-05
-1.87637657441275e-05
-2.35109502816351e-05
-1.83952674136616e-05
-3.20520217206012e-05
-4.05368355278141e-05
-2.86113426262455e-05
-2.15714274390851e-05
-3.80952488807851e-05
-3.10402055091765e-05
-1.60540177354529e-05
-2.52733149981474e-05
-1.72163552552531e-05
-1.25807503042373e-05
-1.00589501391599e-05
-3.19214478052815e-05
-3.27255651995535e-05
-1.27214646622349e-06
-2.19889157307241e-05
-4.25788534189979e-05
-1.3273974045272e-05
-1.62532650296237e-05
-2.39135550664004e-05
-1.11765646379698e-05
-5.86151623773127e-06
-1.90088659264334e-05
-2.15741062194375e-05
-2.74042437446843e-05
-1.55482371795696e-05
-2.11560422444809e-05
1.16301287427613e-06
-2.63641739024759e-05
4.45258254514824e-06
-2.18348407577377e-05
-2.11636981014852e-05
-1.27605282663794e-05
-1.89605138232934e-05
-2.58188757781277e-05
-2.20102104425516e-05
-5.16764081494254e-05
-2.69612620797618e-05
-3.15852821515561e-05
-2.29719784879372e-05
-5.01383416441157e-06
-4.19066170522602e-05
-2.16808246334809e-05
-2.20254922590131e-05
-4.03518136604243e-05
-4.81451646726579e-05
-9.08283673515536e-06
-1.34009254275093e-05
-1.78636113204915e-05
-4.75905421940043e-06
-3.11004060288271e-06
-2.75091467765542e-05
-5.34945924613234e-06
-2.37081458055341e-05
-2.56287763161315e-05
-2.06771089981057e-05
-1.11916540021578e-05
-2.44802553577829e-05
-1.93386565045002e-05
-2.02917399339551e-06
-2.70782316149689e-05
-2.10111724844563e-05
-2.39115084424535e-05
-1.67704570778336e-05
-1.93489263182647e-05
-2.39148048085794e-05
-1.40600222351204e-05
-2.39282043257672e-05
-1.65160111618591e-05
-4.03723373516391e-05
-1.5894326615772e-05
6.44237123334247e-06
-2.4227518032272e-05
-1.81958448873793e-05
-1.4210351642626e-05
-2.04387623067771e-05
-1.03147786061849e-05
-1.28683396526057e-05
-1.83906880790294e-05
-4.33986730909511e-05
-5.99264614376186e-07
-2.68955719105802e-05
-3.86766679526017e-06
-1.13897845509626e-06
-1.18569637411241e-05
-3.32462392610292e-05
-9.25909003028337e-06
-3.06160015411983e-05
-1.73145590897806e-05
-3.48775328655144e-05
-3.28919845889619e-05
-1.89114787658114e-05
-3.68659635968366e-05
-3.72064048552412e-06
-1.30583502665137e-05
-1.95236580167256e-05
3.32331866332557e-07
-3.4642082865526e-05
-1.43673892741613e-05
-2.82883077643438e-05
-8.28157272584816e-06
-3.4876412829223e-05
4.34008685678219e-06
-5.63535293607182e-06
-1.1165459696844e-05
-1.7826827955363e-05
-2.63193571357217e-05
-1.33950795991452e-05
-9.48114825899814e-06
-7.25163533328876e-06
-4.581521649606e-06
-2.46208517226463e-05
3.36351572064531e-06
-1.80918894479252e-05
-2.31262577705318e-05
-3.37883479627849e-05
-8.909759128629e-06
-2.22191743976261e-05
-1.97011880976854e-05
-1.30592839483037e-05
-2.88942452313739e-05
-1.13188345295657e-05
-1.70822082132288e-05
-2.35155711735619e-05
-1.30119058432804e-05
-2.04032094076979e-05
-9.44323151416552e-06
-2.23694628143299e-05
-1.47220085314956e-05
-1.29650220873939e-05
-2.72800571085592e-05
-8.98848265275493e-06
-2.54668871291728e-05
-3.34199362243995e-05
9.95062796478745e-06
-5.02940572339671e-06
-1.82966978641797e-05
-2.39105572505759e-05
-2.9853217229052e-05
-3.511048985435e-05
-5.3447298775691e-07
-3.20886669156716e-05
-3.51436996623009e-05
-2.98695573786297e-05
-2.37897201797544e-05
-2.36890577648014e-05
-2.84198833401216e-05
-3.60383628241155e-05
-1.41841941569593e-05
-2.450804035478e-05
1.01613709734813e-05
-2.62777103936448e-05
-2.31578431229877e-05
-3.92321534228748e-05
2.25992061156749e-06
-2.68394273488657e-05
-2.28217049745136e-05
-3.20278639231478e-05
-3.26131253668047e-05
-1.58722727362456e-05
-4.1306834376136e-05
-1.19034447362129e-05
-1.82860416001827e-05
-8.72063595834873e-06
-4.41825078022456e-06
-3.90351025578083e-05
-2.81624386407484e-05
-2.73030643764199e-05
-1.68246037676503e-05
-1.88893053850877e-05
-2.00841015878175e-05
-1.52217547305726e-05
-1.6817363436803e-05
-2.38590547421262e-05
-6.12571549815779e-05
-2.77042188493984e-05
-2.86271067754105e-05
-1.67328492094653e-05
-3.37447846679281e-05
-2.74985288804826e-05
-2.60159513574276e-05
-4.65447901248367e-05
-1.59148092706392e-05
-2.41920239091944e-05
-2.69518828872975e-05
-2.47873143816583e-05
-2.90318335408489e-05
-2.83659862852836e-05
-2.42323074371585e-05
-1.40720227603177e-05
-7.16476440056958e-06
-3.0231132659713e-05
-6.96684619116123e-06
-2.70103859556998e-05
-1.73706469514033e-05
-1.35973711130965e-05
-2.35403766337304e-05
-1.73402314098873e-05
-1.56378900497851e-05
-1.41036317014405e-05
-2.51315736184018e-06
-2.51070420112369e-05
-1.89327387878403e-05
-1.89373679108955e-06
-1.31337963336012e-05
-2.22520365194142e-05
-5.67954512863151e-06
8.64834059590538e-06
-2.76852516357659e-05
-2.6194176782519e-05
-2.29048337372739e-05
-1.0467554748367e-05
-2.55771504247154e-05
-2.52766459264792e-05
-1.55610801356753e-05
-2.44100197732052e-05
-2.77554660883027e-05
-2.83034119938307e-05
-2.48339230655377e-05
-2.43627438787499e-05
-2.01790602536473e-05
-1.97370009649364e-05
-8.41061194770116e-06
-3.05143259467291e-05
-3.31922818203488e-05
-1.27731586772024e-05
-3.01043611116319e-05
-1.77567077427174e-05
-1.43419893862533e-05
-1.7789083429861e-05
-1.19678428446875e-05
-1.34824709822577e-05
-3.16766486551683e-05
-7.42918101619207e-06
-3.9632634503189e-05
-2.66719223479387e-05
-2.79874988005204e-05
-2.89955294921245e-05
-3.77494122703351e-05
-3.18897914451546e-05
-3.84269937649383e-05
-2.00639100796421e-05
-3.09245568356959e-05
-3.60825116045905e-05
5.20393615852004e-06
-3.90498705312162e-06
-1.42997341741427e-05
4.69934056881954e-06
-2.9615315073224e-05
-1.887358816251e-05
-2.02732146205084e-05
-1.30028302372907e-05
-6.70676042178754e-06
-7.00226115997375e-06
-2.4173065641183e-05
-1.61388417325672e-05
-2.5376784056017e-05
-2.55671207478647e-05
-4.26841348023351e-05
-2.54445800213111e-05
-7.65782015098924e-06
-2.72879360418553e-05
-3.45916002510433e-06
-2.68323199760457e-05
-8.84231718167794e-06
-1.39417358366691e-05
-5.12384261544685e-06
-2.51952302711982e-05
-2.0562662055513e-05
1.42869437074646e-06
-3.60687566787278e-05
-3.95891852017372e-05
-5.20725495663168e-06
-2.06911685972882e-05
-2.27226127804131e-05
-5.01126626261009e-05
-5.59675831734915e-06
-2.27058329131556e-05
-1.21305610498898e-05
-1.19394595311139e-06
-1.16444517730758e-05
-3.24206917793344e-05
-3.4207982688034e-05
-2.55807672547836e-05
-3.02835197135413e-05
-2.45815127599467e-05
-4.34907607760856e-05
-2.71054114776904e-05
-1.79929530687702e-05
-2.72533707643075e-05
-2.58095230757121e-05
-2.33523633353738e-05
-4.47979260491767e-05
-1.84867620906452e-05
-9.657450747296e-06
-1.64668730361507e-05
-4.06103135114692e-05
-2.45802933584216e-05
-2.87335601715056e-05
-4.35724914603529e-07
-1.56172611699512e-05
-2.13195375268109e-05
-1.02415064672937e-05
-2.82955404969555e-05
-2.21211717458079e-05
-1.41050051504199e-05
-1.80996450648538e-05
-2.34984459744245e-05
-5.05012565552053e-05
-3.72486660037276e-05
-1.96186896590888e-05
-1.52954324274797e-05
-7.20671613685235e-06
-2.56472950488338e-05
-3.41264764133375e-05
-3.3843098146578e-05
-1.55354409105315e-05
-2.54640049043607e-06
-2.72378627538226e-05
-3.26978014332654e-05
-2.64160033477972e-05
-1.47978629331067e-05
-1.17907601101559e-06
-4.33760786476549e-05
-1.83136139604047e-05
-3.14105692948259e-05
-7.01848695834745e-06
-1.953147734408e-05
-1.74736132523579e-05
-2.63057071215215e-06
-2.79935288935215e-05
-1.47168553691799e-05
-2.29468277218723e-05
-7.99032579986837e-06
-2.87079597910295e-05
-3.01402542204683e-05
-2.27310841926502e-05
-1.30877700704585e-05
-1.69771824944076e-05
-3.58529596873377e-05
-9.27152963802911e-06
-6.24545996697745e-06
-2.83509542007853e-05
-6.30459972291666e-06
-1.75099638949878e-05
-3.00274547337116e-05
-2.94810153144097e-05
-1.97271167251717e-05
-2.23417947571065e-05
-1.04534918266333e-05
-1.80140666406908e-05
-9.61118586824927e-06
-1.27816236218144e-05
-1.79669186353641e-05
-1.89719515893887e-05
-2.71129119149011e-05
-3.52169121962188e-05
-2.7595914314822e-05
-2.04807060813509e-05
-1.38287721612719e-05
-1.65714408420289e-05
-2.28061323967864e-05
1.059609522137e-07
-4.01551848400814e-05
-7.97910669994039e-06
-2.93651041928647e-05
-3.84416704755583e-05
-3.29406589401457e-06
-2.32958542126112e-05
-3.72046675521315e-05
1.18473892898069e-05
-4.130509855135e-05
-3.25306499416919e-05
-2.53396130904225e-05
-1.85964353855778e-05
-1.02986014327031e-05
3.34509326217556e-06
-2.49231193395263e-05
-2.49584644185137e-05
-5.05152938453331e-05
-1.51591872484713e-05
-1.01051696132252e-05
1.20968905310798e-06
-1.52579843896948e-05
-3.65968655432866e-05
-2.59406565028515e-05
6.75066168478132e-06
2.31106424647131e-06
-1.29531262718736e-05
-2.61195887616182e-05
-2.07491568043166e-05
-1.94691108320118e-05
-1.91974844463934e-05
-1.47078896629383e-05
-2.60247554099654e-05
-3.67638582085816e-05
-1.96012627690285e-05
-3.08339432832297e-05
-2.48466407177209e-05
-2.90952775510033e-05
-1.1912042717249e-05
-3.68674873900309e-05
-3.59024491015414e-05
4.94606059313362e-06
-1.73615763445166e-05
-1.46572319821668e-05
-2.87727614438487e-05
-1.2436518485146e-05
-2.76837166527993e-05
-1.61358973954163e-05
-1.03287794262882e-05
-3.27814182658697e-05
-2.26997543747339e-05
-2.41567131496084e-05
-2.03388905749448e-05
-2.85550920890519e-05
-1.706994740273e-05
-1.70649536126684e-06
-2.14057002932427e-05
-1.29870524953154e-05
-1.99848099111703e-05
1.23780035920097e-06
-2.30145188709805e-05
-2.98473383564813e-05
-1.35084796657843e-05
-3.50956937181245e-06
-1.08459433183859e-05
-2.77485805413802e-05
-1.3362174691894e-05
-4.04820685393528e-05
-1.7812637765893e-05
-8.2495862144188e-06
1.50746506663226e-06
-5.65729799727726e-06
-1.24511249659751e-05
-2.56791052264661e-05
-2.35703173896787e-05
-2.21436287928935e-05
-3.58396814757317e-05
5.98232895794709e-06
-3.09211915736957e-05
-2.76400536594036e-05
-2.19833166328561e-05
-1.24974796090177e-05
-3.22267515914791e-05
-7.66159379127466e-06
-3.32577519100891e-05
-2.46259954037115e-05
-3.9897439869004e-05
-1.58162546933801e-05
-9.34685846664388e-06
-3.52758011923906e-05
-1.35405930428566e-05
-3.86161020951721e-05
-5.05087502337527e-05
-1.27782911999921e-05
-3.09378856081275e-05
-1.45462422653773e-05
-1.28837231395098e-05
-2.13826554859295e-05
2.5044136963554e-06
-3.57418097996918e-05
-5.31312640701982e-05
-2.01916186476173e-05
-1.21728668403571e-05
-1.69966618881119e-05
-1.56768665952335e-05
-3.76036246733468e-05
-2.02452447032826e-05
-1.76091942129053e-05
-2.79339759323235e-05
7.64669901133786e-06
-1.67692586273068e-05
-2.49587114039981e-05
-1.49183412144112e-05
-1.9949900534355e-05
5.05647052004234e-06
-3.06779584796745e-05
1.11718746567951e-06
-1.5861642735424e-05
-9.29299851955824e-06
-6.55792624423413e-06
-1.32417736618516e-05
-2.80413451630562e-05
-3.07715292425847e-05
-2.26027917298048e-05
-2.40181565033313e-05
-1.24066234118211e-05
-1.57118179241229e-05
-2.88418703590194e-05
-2.72012885637366e-05
-5.17691177186696e-05
-3.22723029267622e-05
-1.65934296498977e-05
-2.78050880604874e-05
8.73315395928611e-06
-1.89580058824637e-05
-2.68357272637781e-05
-1.44944820701339e-05
-1.64140084807541e-05
-2.08419768505302e-05
-1.91119198848291e-05
-3.21198161701415e-05
-3.83188748082722e-05
-1.07882561984948e-05
-4.35308909893222e-05
-2.16195620983665e-05
-1.27835400927577e-05
-2.55292808283022e-05
-2.76765471856163e-05
-1.95488534776912e-05
5.06797092546046e-07
-2.55400750233262e-05
-2.19209388957022e-05
-2.71326490084037e-05
-1.03902331686743e-05
-2.64582624473108e-05
-1.46690000431557e-05
-2.08134952958187e-05
-3.32152846441772e-05
-3.38758838880744e-05
-4.3515633091499e-05
-2.09508038055496e-05
-1.23795583162356e-05
-3.19832134601792e-05
-2.67594842878948e-05
-2.58050361707997e-05
-1.67016150694599e-05
-1.08747886086055e-05
-1.87771628548628e-05
1.00050076303247e-05
-2.36436913587053e-05
-2.41480600034226e-05
-2.78601926818996e-05
-2.50210360378612e-05
-1.49576364187224e-05
-2.00049036920376e-05
-4.01435649707947e-05
-1.65036430654705e-05
-3.21958508402753e-05
-1.39130296569026e-05
-1.19192612648312e-06
-7.42663359207443e-06
-1.91079715256151e-05
-2.58852013316501e-05
-7.67533273899768e-06
-4.73956747083516e-08
-2.81005154116595e-05
-3.47658727539006e-05
-5.21426715447055e-05
-3.32535169041651e-05
-1.0447485437992e-05
-2.07268009290914e-05
-2.44633531630707e-05
-2.53413982801969e-05
-3.26491353029078e-05
-2.94350274478724e-05
-1.325412391442e-05
-2.96108665011209e-05
-3.44388049153442e-05
-2.54412711244801e-05
2.03356193476952e-06
-3.11405592198468e-05
-1.93298950901108e-05
-2.50367789550883e-05
-2.14800458473345e-05
-2.26782694689233e-05
-2.77401094442591e-05
-2.65149202012245e-05
-8.47940302912331e-06
-1.95926013995724e-05
-1.29547392393779e-05
-1.42440144801942e-05
-1.58464906352625e-05
-3.3626562281053e-06
-4.0886141051505e-05
-1.81272316658562e-05
-1.63405341292943e-05
-1.04692520389776e-05
-9.88386920681871e-06
-1.25254046890366e-05
-1.30214484788953e-06
-2.88161879849163e-05
-1.35659615782902e-05
-1.90107875412423e-05
-2.96028947545791e-05
-9.40260503784621e-06
-4.4682297901866e-06
-2.23706346615698e-05
-1.83141481657745e-05
-1.49323801292406e-05
-3.87885447795937e-05
-2.55894289609125e-05
-1.89384344845106e-05
-9.52194091651736e-06
-1.18412039384502e-05
-7.5157004101813e-06
-2.55327435864289e-05
-1.06361680154499e-05
-1.57776006690856e-05
-2.08807261574426e-05
-2.88362325271132e-05
-4.27006905887405e-05
-2.03465666237783e-05
-2.29962958759735e-05
-1.16502352192975e-05
-1.39050920412529e-05
-6.66879475649311e-06
-3.27849013169878e-05
-3.43092769947753e-05
-7.22454532644177e-06
-2.09442329379141e-05
-2.0891748878334e-05
-3.21995799141023e-05
-2.2699959890127e-05
-1.77271486251335e-05
-1.60824895636028e-05
-1.41755970549876e-05
-1.02135258359594e-05
-2.95421789366259e-05
-4.11092329566222e-05
-7.86619266075681e-06
-3.25956020864242e-05
-2.12412556319835e-05
-1.27967168759104e-05
-6.34514016876394e-06
-1.65215824310364e-05
-3.77535492400366e-05
-1.28698194328502e-05
-4.07598890914264e-06
-3.79716668423557e-06
-3.43015341647433e-05
-1.51619363566342e-05
-1.34319867937483e-05
-2.53132570761401e-05
-2.31269091023404e-05
-9.66856000030509e-06
-1.17680991433317e-05
-2.06441464051109e-05
-2.23129405487509e-05
-1.94992078272553e-05
-2.57889612600311e-05
-1.5636150195948e-05
-1.38115272838874e-05
-1.40896615456346e-05
-7.64114338828155e-06
-2.5928570709509e-05
-3.21579332688047e-05
-3.78616013332453e-05
-1.98471210153181e-05
-2.35600491466424e-05
-1.58751063767787e-05
-2.98730551027227e-05
-1.79503305860496e-05
-2.71412086606157e-05
-2.97600967090729e-05
-2.87782826896831e-05
-4.379944370203e-05
-1.84197797877545e-05
-1.75391375882057e-05
-1.40758676190727e-05
-1.28680102709056e-05
-2.96595833042533e-05
-4.54486796580254e-05
-1.28193865473802e-05
1.82116308920426e-06
-5.66791477615209e-05
-2.80183954716174e-06
-7.99731415205009e-06
-3.28602227243616e-05
-6.00834753393327e-06
-2.30188274003285e-05
-2.91596761975691e-05
-2.17707743843125e-05
-1.59749089290897e-05
-4.44159020179479e-06
-2.24835263657579e-05
3.24783711012154e-06
-1.39075775312191e-05
-2.40070568670916e-05
-2.38066452961761e-05
-1.5927136965843e-05
-2.25710643892846e-05
-6.49319925155373e-06
-6.65771217178754e-06
-2.36308067245824e-05
-3.97659412309172e-05
-1.65277111848432e-05
-2.07452186139507e-05
-8.13435698578255e-06
-4.13701356385755e-05
-2.38012614528475e-05
-9.23469382502839e-06
-2.60062063630693e-05
-3.2847140977925e-05
-2.44620899059323e-06
-3.62407088504226e-05
-1.930024299514e-05
-3.43410737778687e-05
-1.35725097334764e-05
-2.69559414828392e-05
-3.62898082374394e-05
-2.30544995854048e-05
-2.80979420413481e-05
-1.90189235582241e-05
2.19667131408011e-07
-3.45482034810073e-05
-1.45459456839758e-06
-3.08527602927987e-06
-1.87906165244586e-05
-2.65131399872644e-05
-6.35462584611487e-06
-3.47055922080479e-05
-2.26830366365945e-05
-3.07811565899798e-05
-3.44697203535736e-05
-2.61708605268256e-05
-4.76867927977807e-05
-6.40405185449229e-06
3.34031965233922e-06
-2.13328936051102e-05
-2.46911316712061e-05
-1.76226030091144e-05
1.73361298226113e-06
-2.53601020756174e-05
-1.66343539904189e-05
-9.58641384784961e-06
-1.91946227875884e-05
-2.23057066169247e-06
-3.51547321447809e-05
-9.29894022842003e-06
-3.86150857000198e-06
-7.16532185428662e-06
-2.84986234144064e-05
-6.25345948709338e-06
-1.97857231446822e-05
-1.59902433377463e-05
-2.83774497239537e-05
-6.3982373683323e-06
3.17035040111847e-06
-2.09599898310683e-05
-3.34997455297311e-05
-1.98821433754452e-05
-4.6712722054023e-05
-2.29545861874775e-05
-2.77488857439174e-05
-2.57759035716073e-05
-2.84784089260725e-05
-1.96471401949031e-05
-1.20125284173071e-05
4.04929358631436e-06
7.43664278259064e-06
-2.68219646416914e-05
-3.22744133134765e-05
-2.54832708621025e-05
-3.05184997555773e-05
-3.0377582271286e-05
-1.28473712201196e-05
-1.10760140330737e-05
-2.38740966919685e-05
-7.65442465465299e-06
-1.58775929545738e-05
-1.01753322848008e-05
-3.92134725753875e-05
7.52833276207365e-07
-6.8880099406207e-06
-7.08420860543651e-06
-5.76184762911072e-06
-1.04799535500503e-05
-3.41037967690009e-05
-2.37378191895194e-05
-4.08604811111695e-05
-2.19729425882603e-05
-6.31901875268314e-06
-2.98021196264103e-05
-2.86176586060517e-05
-1.88343954349594e-05
-6.60200094004458e-06
-4.34359445738968e-06
-1.4932782797892e-05
-2.73750504340969e-05
-3.07409456253834e-05
-2.73146336573234e-05
-2.06465038932505e-05
3.14389328863588e-06
-1.27169911025552e-05
-1.40819475544539e-05
-1.07854097772515e-05
-2.14994822614885e-05
-3.63200935017095e-05
-3.17558033577594e-05
-2.87047015613663e-05
-2.68176442130405e-05
-2.03451392855831e-05
-3.04002435876502e-06
-1.73883863822596e-05
-9.49255485686155e-06
-2.27915003363889e-05
-3.54691881717735e-05
-9.24600333760725e-06
-1.6069049996089e-05
-3.09073885894358e-05
-8.85768731484123e-06
-2.21725820146388e-05
-1.17324844799985e-05
-3.09452366646427e-05
-1.07755848232729e-05
-9.68854289452711e-06
-2.88055255289431e-05
-3.20244601108053e-05
-1.45488959975197e-05
4.84211376822846e-06
-2.04500382326426e-05
-1.43667378498011e-05
-2.69924189982602e-05
-2.00777591543864e-05
-3.28716510010356e-05
-1.21314119984318e-05
-2.59486876573767e-05
-1.36251884663417e-05
-2.32155632945572e-05
-2.61069904116644e-05
-2.58154937146869e-05
-3.95534358077013e-05
-2.5804440986717e-05
-2.53513466734147e-05
-3.31130154854447e-05
-1.464083668458e-05
-3.22745247458498e-05
-1.88153341683513e-05
-3.12360713561332e-05
-3.84233579967413e-05
-2.50745373229318e-05
-2.52516539283146e-06
-3.00607730003109e-05
1.16660648668935e-06
-1.24258422677706e-05
-1.64772155766138e-05
-1.9043064298905e-05
-2.76678263836017e-05
-1.5131446083136e-05
-2.97387110198091e-05
-2.39757581830465e-05
-4.86277476026407e-05
-3.19579869220695e-05
-5.81511702755983e-06
-1.17388096266427e-05
-2.60958948670268e-05
-2.32520742938496e-05
-1.78009823893417e-05
-1.91198495630583e-05
2.17576263068665e-05
-2.10887435491147e-05
-1.90914030975956e-05
-4.20948984731868e-05
-2.83970560277949e-06
-4.72405876519294e-06
-1.14557673409095e-05
-8.80656258555891e-06
-2.35920658088885e-05
-4.3845448812465e-05
-2.18527177659123e-05
-8.88176900676091e-06
-3.01537410323017e-05
-1.75035678411531e-05
-3.91937699637338e-05
-2.83096223865267e-05
-1.99797505642766e-05
-2.45182594625848e-05
-9.10980680038683e-06
-1.5841653426567e-05
-1.58236250497517e-05
-2.96424351285189e-05
-2.55722560165799e-05
-2.05591684680705e-05
-4.15502570020433e-05
-2.1725335979309e-05
-1.85329134469702e-05
-1.32501679036748e-05
-2.69550894177412e-05
-2.3148159503853e-05
-6.03848325129959e-06
-4.69106344271226e-05
-4.14655754303877e-05
-1.43583729043236e-05
-1.82132240278743e-05
-1.71146893237182e-05
-3.77899960433454e-05
-4.61315758879696e-05
-3.33911399445323e-05
-9.42568717062169e-06
-2.16955043124103e-05
-9.90950988447815e-06
-2.39037209464783e-05
-1.23685580050656e-05
-3.34457158075759e-05
-2.56005393916761e-05
-1.55913892031645e-05
-1.16095186686719e-05
-3.29640513744695e-05
-3.17267486754748e-05
-2.5706529840554e-05
-9.62608851871359e-06
-1.25580696877092e-05
-2.78937453384656e-05
-9.74047648915383e-06
-1.06608512048093e-05
-7.46809010579811e-06
-3.305809506958e-05
-2.89601642437229e-05
-1.91372840846493e-05
-3.53989717986955e-05
-1.85117187493537e-05
-1.84804999326562e-05
-3.55506942532103e-05
-2.34106779126967e-05
-2.70000487330675e-05
-6.81005866796127e-06
4.55450767913755e-06
-9.61030678173792e-06
-3.59409661786179e-05
-3.13189028652786e-05
-1.07533312497108e-05
-3.14119230124209e-05
-2.58328838321117e-05
-2.47988469796757e-05
-1.28706315672309e-05
-1.81202090617947e-05
-2.55409122919957e-05
-2.55192471621291e-05
-3.03157107154991e-05
-1.00300359105708e-05
-2.44482190752927e-05
-2.89877772859625e-05
-2.67627307694639e-05
1.41270692768489e-05
-1.85311225034455e-05
-2.27026522188436e-05
-2.08573568507205e-05
-2.81206980348727e-05
-1.75923202938946e-05
-1.09510297408017e-05
-1.68905904100161e-05
-3.66719182417401e-06
-2.95092348186211e-05
-3.95379471737177e-05
-3.14267376100815e-05
-2.93803341912064e-05
-4.50936534226344e-05
-2.17991121809469e-05
-3.56777711219227e-05
-1.78515780474811e-05
1.50047634841879e-05
-7.66310377378269e-06
1.48017777484834e-06
-2.46285390451408e-05
-3.39573539454348e-05
-3.59777000138028e-05
-2.44791332065975e-05
-1.27180286683633e-06
-3.94513734950834e-05
-1.70317448886071e-05
-1.57294049175327e-05
-3.55123062292986e-05
-6.84031590506992e-06
-3.81427097475165e-05
-2.47036834855875e-05
-6.01925138444165e-06
-1.09952665903738e-05
-1.85157284567644e-05
-1.3443665145782e-05
-3.68085460372919e-05
-3.04466956422623e-05
-1.67993538417634e-05
-1.99221535347725e-06
-2.02373097142333e-05
-3.73167885208651e-05
-2.71516163481354e-06
-3.67841374334959e-05
-2.84144093918143e-05
-2.10072014736077e-05
-1.63315180815989e-05
-1.33043088634384e-05
-3.40958373970793e-05
-2.47349773907226e-05
-1.58947668608397e-05
-1.30579278236546e-05
-3.57173347369216e-05
-1.81311850781493e-05
-1.25398901341754e-05
-1.65041573533305e-05
-3.26714266331486e-05
-1.13166394418365e-05
-2.93592247689143e-06
-2.36057010443569e-05
-2.84130248765637e-05
6.62140036054717e-07
-6.57488196721256e-07
-1.67880243293067e-05
-9.25022665696135e-06
-2.07401851831275e-05
-3.52840270461637e-05
-1.85039243049193e-05
-2.1693979425109e-05
-1.46890667273654e-05
-3.39013906965798e-05
-2.57510238959254e-05
-4.27364215062674e-05
-9.88664619806213e-06
-1.31062220770437e-05
-1.55945170444489e-05
-1.4291827378981e-05
-3.23269408351869e-05
-9.23207738093613e-06
-3.63796016097031e-05
-4.63183295166843e-05
-1.56883658939909e-05
-2.36406793436711e-05
-1.91820659218287e-05
-2.57842300401175e-05
-2.25574576777472e-05
1.1036349750558e-05
-3.41621250443016e-06
-2.50051223503749e-05
-1.90282188663808e-05
-3.8237676790804e-05
-2.2031360545473e-05
-1.21824669504202e-05
-4.11900309234705e-06
-1.53421189111142e-05
-1.10099792423414e-05
-1.14535776282381e-05
-4.10307239677141e-05
-2.96222248283765e-05
-9.47781082888148e-06
-4.45324694698409e-05
-4.63074920301224e-05
-5.31921200692077e-06
-1.52093733787356e-05
-3.03664477554607e-05
-3.36711350005608e-05
-1.93557070363324e-05
-4.3096747112523e-05
-2.85565132815358e-05
-1.52314752867776e-05
-1.80853977206265e-05
-3.31460932446293e-05
-1.77350850215814e-05
-2.12196314728414e-05
-3.03105927974164e-05
-4.13468195017885e-05
-2.14364548251118e-05
-2.94969999409673e-05
-2.33692923587412e-05
-2.71690043933141e-05
-2.64553588591211e-05
-1.01867234776889e-05
-4.84860005030906e-07
-3.1414814051669e-06
-1.82772530700837e-06
-2.39321227392845e-05
-4.10838602620661e-05
-2.93003446859587e-05
-1.17474080541708e-05
-8.36042717858078e-07
-8.93945675123168e-06
-5.11588513969444e-05
-7.00294866144763e-06
-1.49285384605024e-05
-3.39696441817789e-05
-2.5526858003127e-05
-3.54202980318841e-05
-2.73625488765614e-05
-3.17172322212082e-05
-1.98904935497178e-05
-1.734039411144e-05
-1.85298258874187e-05
-1.46934121046255e-05
-1.36940911895001e-05
-4.77651401501246e-06
-1.3535931190582e-05
-5.88420814670622e-06
-3.66779008763538e-05
-2.40396437005507e-05
-2.13152749307965e-05
-2.36994863937301e-05
-1.48448758370642e-05
-1.48528416426333e-05
-2.46039229729234e-05
-1.78122214980134e-05
-3.84665591270709e-05
-3.58479011347246e-05
-2.35099552336277e-05
-4.83764026748191e-05
-2.64574316907983e-05
-1.78873820847413e-05
-2.93804597647035e-05
-2.31309184064798e-05
-3.0175111223818e-05
-2.50394198785102e-05
-2.67880574341348e-05
-3.99255388788961e-06
-1.77805467266996e-05
-9.52758401701848e-06
-1.64937134263628e-05
-1.30315453353867e-05
-3.76749358266745e-05
-2.16597288222755e-05
-4.64622709072877e-05
-8.71632195370071e-06
-1.66861059581012e-05
-1.70383430238979e-05
-3.03745499761985e-06
-2.71249142523059e-05
1.35330767964017e-05
-2.93473901025253e-05
-1.72053978254849e-05
-1.5469219474123e-05
-7.8834554557503e-07
-3.52813178770588e-05
-3.52692056189415e-05
-3.10275950140723e-05
-2.93716972105957e-05
-1.44440326804838e-05
-2.44164077618927e-05
-2.15176113108376e-05
-4.19519278592681e-06
-4.01504912550306e-05
-2.45351184186716e-05
-2.8229455816334e-05
-9.49246064304871e-06
-2.92891031566346e-05
-1.99306614986416e-05
-1.94032969562224e-05
-1.37830363606159e-05
-2.47388750137946e-05
-1.32896380924747e-05
-2.03092009540392e-05
-2.26917417894245e-05
-2.07500300308199e-05
-1.62138057763007e-05
-2.31321722448303e-05
-3.11018049255587e-05
-2.17613473508633e-05
-2.27351927340436e-05
-1.25899798506605e-05
-5.21373150949156e-06
-2.01505330575355e-05
-9.25918541548222e-06
-6.65461629274651e-06
-1.83318508389309e-05
-2.76369753687844e-05
-2.96378095612195e-05
-2.06411762832849e-05
-2.57790517317191e-05
-7.65822937564184e-06
-2.18597812694837e-05
-6.04946021767959e-06
-1.18641547172926e-05
-2.45213026600595e-05
-1.56612900159454e-05
-4.4012003714181e-05
-4.47266620131479e-05
-2.91106274706665e-05
-3.38419311597396e-05
-2.9785539264951e-05
-4.17719728099152e-05
-3.7355723036949e-05
-1.4690714993443e-05
-2.48119735782668e-05
-2.18479409111996e-05
-1.84855659590511e-05
-1.17537798049634e-05
-2.52372321859467e-05
-1.11712307203843e-05
2.73391263930904e-06
-2.26421325020129e-05
-1.50693472652029e-05
-2.62178345990089e-06
-5.23770662704352e-05
-3.4188958982144e-06
-1.93103520618302e-05
-1.60703618491482e-05
6.05860790875139e-06
-9.79609540040505e-06
-2.75424168420924e-05
-3.21921660849569e-05
-1.41096676477978e-05
-2.31951192998962e-05
-3.39936162898586e-05
-1.96487375729692e-05
-3.04759302067987e-05
-3.00116685799045e-05
-2.15202628101022e-06
-3.33502436726405e-05
-2.74513585849247e-05
-4.99855831029758e-06
2.42641281187208e-06
-4.28765229227515e-05
-2.4041811539347e-05
1.48358616867642e-06
-2.47353781835898e-05
-4.60855548149903e-05
-4.00017303815483e-05
-4.21523438498585e-05
-1.18238918053399e-05
-2.36343019007541e-05
-2.20439357169685e-05
-2.55650487956583e-05
-1.26474688060073e-05
-2.99533065542803e-05
-2.66329067049593e-05
3.19556613950593e-06
-2.47722339273462e-05
-1.6369720967166e-05
-9.72408603150515e-06
-6.10278095656437e-06
-2.01635681632521e-05
-3.46876794518548e-05
-2.45896528236109e-05
-9.66967734801159e-06
-7.50837787368908e-06
-2.7408961854762e-05
-1.24824014976863e-05
-3.38390349697454e-05
-9.40668384949447e-06
-3.87896486446618e-05
-3.00809703946216e-05
-1.54394631481952e-05
-4.93353247384268e-06
-2.86589650896399e-05
-1.58704100419453e-05
-1.1847588215735e-05
-3.51913977632072e-05
-2.90795901083964e-05
-2.72325135170573e-05
-1.95680430118838e-05
-1.02924585212357e-05
-3.70563440568762e-05
-8.41622883033444e-06
-1.24597839316652e-05
-1.39030946036785e-05
-2.09438523590314e-06
-3.01368444283515e-05
-3.43187387108505e-05
-2.04219054191632e-05
-2.91392014305403e-05
-3.14282484643798e-05
-1.59113765052704e-05
-2.47096682036132e-05
-1.73794608266725e-05
-1.24592059425201e-05
-2.4954894824592e-05
-1.36783046884423e-05
-9.90618158480627e-06
-2.12915880418089e-05
-1.61328120993169e-05
-2.57659673650728e-05
-5.41638146926307e-06
-3.34150611941593e-05
-1.76549827619706e-05
-2.31531361946137e-06
-2.279575048863e-05
-8.04455402451129e-06
-2.68336371536497e-05
-9.39543571187496e-06
-3.34640863100318e-05
-4.12929867450656e-05
-1.78170171115685e-05
-2.62229928385046e-05
-3.03747826885362e-06
-2.35792557252619e-05
-2.16887254343136e-05
-2.12277157904489e-05
-2.57300149707361e-05
-2.34886316085694e-05
-5.09257008288185e-06
-4.32308242161796e-05
-1.52200651669499e-05
-2.42333081925267e-05
-1.05983194326792e-05
-1.0869566030183e-05
-1.68815413615688e-05
-1.33742079662516e-05
-1.48282799037119e-05
-9.36275560187554e-06
-1.11811987000564e-05
-2.37653668512256e-05
-2.24898914096615e-05
-1.25577994966172e-05
-3.12886432451525e-05
-6.36136235720828e-06
-1.73130964193804e-05
-3.50364126187947e-05
-1.3710074774884e-05
-3.10722018203379e-05
-8.5505349796179e-06
-4.08310366070736e-06
-2.55968987677965e-05
-2.00870996014788e-05
-2.41524130890158e-05
-2.02474787401529e-05
-1.77311312523921e-05
-2.53438159573597e-05
-1.73358601751254e-05
-1.23965320023043e-06
-1.30686837256787e-05
-7.41007131717655e-06
-3.8249117576009e-05
-3.59955407738131e-05
-8.78532197214154e-06
-4.84654988029186e-05
-1.05841064621361e-06
-9.64775933704671e-06
-2.23712586258438e-05
-1.86301694701515e-05
-2.17916383324787e-05
-1.95142298943186e-05
-1.33518678173136e-05
-3.22982420552424e-05
-2.17927870334625e-05
-2.49456469347765e-05
2.62211279731062e-06
-2.28842464525815e-05
-9.53320571119557e-06
-2.02356485728886e-05
-2.342524975091e-05
-3.23904551409377e-05
-1.25554670973971e-05
5.33017352232177e-06
-4.54787326963727e-05
-4.60542680485383e-05
-4.682263068083e-06
-4.57731571945421e-05
-1.52047540533697e-05
-3.98586054589341e-05
-5.32040155536619e-06
-1.46486725397092e-05
-3.04304828202988e-05
-2.36093504139679e-05
-3.22872327166245e-05
-2.26910248213315e-05
-1.44176014364689e-05
-3.22353488081066e-05
-5.81583837162374e-06
-3.82251398313484e-05
-1.88481643807972e-05
-1.81901115443689e-05
-2.16372429175353e-05
-1.48812219463117e-05
1.54821793142227e-06
-2.82779035306279e-06
-4.28866398233625e-06
-9.60703285927554e-06
-2.11615715420088e-05
-3.33338672725827e-05
-2.27651766137351e-05
-8.54431508600533e-06
-4.35277763284337e-05
-1.46462663225681e-05
-1.47494018692058e-05
-7.02791926354894e-06
-1.06809910556883e-06
-2.21746114941578e-05
-7.14776358060324e-06
-1.73747671904309e-05
-3.14477818327248e-05
-2.77621193137364e-05
-3.46267807409531e-05
-1.46837951378136e-05
-1.75500864784997e-05
-1.08207165697998e-05
-1.49467185833356e-05
-2.91759186091008e-05
-2.89038791327304e-07
-7.44657500272679e-06
-1.4943332463502e-05
-4.08219473272185e-05
-2.31796819012311e-06
-2.90251292986023e-05
-3.76306066885736e-05
-2.87043203922619e-05
-2.18043185243762e-05
-1.87378266008929e-07
-2.77667195346851e-05
-1.32829876310623e-05
-8.29934562170678e-06
-3.10027012618172e-05
-1.80547209509986e-05
-2.44105672063383e-05
-2.17159424513951e-05
-5.3490413438299e-05
-2.57627798339939e-05
-1.84068244988658e-05
-1.0109107607795e-05
-1.47981666042452e-05
-7.67773534963545e-07
-4.93356123162932e-06
-2.85503116371454e-05
-2.72129136070056e-05
-2.83717076152611e-05
-3.07564651119934e-05
-3.8383281108707e-05
-3.79967661638873e-05
3.70601416335474e-06
-2.72923780561485e-06
-2.26608284075113e-05
-4.28304245700027e-05
-1.70624464959382e-05
-6.06220429053227e-06
-1.79258850126561e-05
-4.51252713676379e-05
-2.51329773385007e-05
-1.58874254571173e-05
-3.39750071318304e-05
-3.61811399810219e-05
-1.33882881938331e-05
-1.29406180503526e-05
-4.32483640068003e-05
-2.61223773786691e-05
4.33596804951735e-06
-2.09563211399065e-05
4.8853735803576e-07
-7.31195422474477e-06
-1.53813972169469e-05
-3.52000932914945e-05
-2.77458445922824e-05
-1.61241585150005e-05
-1.24964820518271e-05
-1.76715891535531e-05
-1.50317142780366e-05
-1.70207534194986e-05
-2.40005382656955e-05
-8.0643911486676e-06
-1.79834050207563e-05
-1.3476948819635e-05
-3.92629846184948e-05
-8.223765177332e-06
-1.34064198631693e-05
-3.8013215802883e-05
-4.16421433211858e-05
-2.16903778613747e-05
-2.23298141043189e-05
-1.00578392921086e-05
-2.42528938943025e-05
-2.28505341385956e-05
-1.39561749869726e-05
-2.716610048478e-05
-3.47154765914074e-05
-3.70573307199168e-05
-4.58396238342611e-06
-2.6810277757722e-05
-1.071934979263e-05
-1.66292706984204e-05
-3.10471502907024e-05
-2.12390014450465e-05
-5.61243039720488e-06
-2.28600942838019e-05
-8.63510143314952e-06
-1.96091383330781e-05
-2.37284285612736e-05
-2.61018773972922e-05
-4.26971193468166e-05
-7.77728864334985e-07
-5.57467392923655e-06
-2.76050129224179e-05
-2.64437169371873e-05
-3.83251049552417e-05
-1.11059133268252e-05
-1.07831538310652e-05
-2.73396169611376e-05
-2.29936830758653e-05
-7.74820946291075e-06
-3.84495168616843e-05
-1.80669146633355e-05
-3.59304879069049e-05
-2.15312292672596e-05
-2.03920516156025e-05
-1.68496269804279e-05
-3.55427987498675e-05
-7.68033201899694e-06
-3.86001143244866e-05
-1.87840480705599e-05
-2.12263603763404e-05
-8.73674331654509e-06
-3.21455368665004e-05
-6.55653047701712e-06
-1.96787443213122e-06
-2.64545781912264e-05
-3.97918164868655e-05
-2.6949661685859e-05
-2.86410682174263e-05
-3.2998912348395e-05
-3.64594135595241e-05
-3.35061960634958e-05
-1.48288223120965e-05
7.81469668281288e-07
-6.79666326477108e-06
-1.0548379365628e-05
-3.22658422990458e-05
-1.45512384784935e-05
-2.23569828507642e-05
-3.33602090962155e-05
-2.03013389796253e-05
-1.94417942421328e-05
-2.51396771274388e-05
-3.24867002194014e-05
-2.93865572342657e-05
-2.05813420150676e-05
-4.04701183118145e-05
-1.11051250023046e-05
-6.39493923519277e-06
-1.90959201670792e-05
-1.03293798578956e-05
-2.53452499929007e-05
-3.42193370348907e-05
-3.0214269104116e-05
-6.68007859766661e-07
-3.26194704099473e-05
-2.26473351181594e-05
-3.15839030402161e-05
-1.91397261893699e-05
-3.60350280216962e-05
-1.71142966959685e-05
-2.42796807903857e-06
-2.84710052828757e-05
-2.14252106409621e-05
-2.57133168010755e-05
-1.33713426757521e-05
-1.64429802865112e-05
-2.37075582050013e-05
-6.89377052067654e-06
-6.58974290920497e-06
-1.42719422944526e-05
4.89571938467999e-07
-1.48969374946351e-05
-1.51072264036211e-05
-2.95445347065554e-05
-3.07476411526364e-05
-1.0054350370587e-05
-8.17921324108324e-06
-1.98609220765799e-05
-3.76739788766847e-05
-1.03190294453359e-05
-2.18593341773485e-05
-3.44833230739933e-05
-2.34626551925527e-05
-1.53451775541886e-05
-2.21893427244523e-05
2.22401895166689e-06
-2.13499089872623e-05
-2.34131153640395e-05
-9.27550718230162e-06
-2.66727427216064e-05
-2.84648006467124e-05
-1.25575849579753e-05
-1.60373987190362e-05
-2.52394709425102e-05
-7.02542050360559e-06
-2.96463651260932e-05
-2.18880353795489e-05
-1.96401585426921e-05
-3.21260639983913e-05
-1.67339308100841e-05
-1.92001755354112e-05
-1.20041965504484e-05
-1.39729457764912e-05
-2.36130915805453e-05
-2.1636419212702e-05
-1.93743236086564e-05
-2.37315190209176e-05
-4.22391547612837e-05
-2.67146877811698e-05
-3.5870602256387e-05
-3.64256195930403e-06
-2.40790068513783e-05
-2.77372984701085e-05
-1.51569533384116e-05
-2.5216452252199e-05
-5.04333401893971e-06
-9.18444895369661e-06
-1.94909078716966e-05
5.55627037545764e-07
-3.69853313109553e-05
-2.37544195989141e-05
-2.227197415445e-05
-3.3927548208235e-05
-2.46457534888169e-05
-3.45816344584156e-05
-2.93272918579415e-05
-2.50754707211074e-05
-3.47397084642696e-05
-1.06247368871046e-05
-2.66398856473719e-05
-3.61117206760523e-06
-3.06660526152187e-05
-2.60278522308063e-05
-1.99637981346405e-05
-1.0013878585001e-05
-1.38751221169618e-05
-4.70370800423626e-06
-2.30928122594889e-05
4.82168067394606e-06
-1.45806163055435e-05
-4.23484771422253e-05
-2.31520870786623e-05
-4.6091817400288e-05
-3.60531406904839e-05
-2.24932323664456e-05
-2.41401991759361e-05
-3.49765881437224e-05
-1.56426637059137e-05
-1.16616509432766e-05
-2.39707889452973e-05
-3.00184503594866e-05
-1.56833166249316e-05
-2.47550661250484e-05
-3.01443908998941e-05
-2.569026074309e-05
-4.28518614044444e-05
-3.41697386220344e-05
-4.34615079571635e-06
-2.57292486903437e-05
3.08001419472837e-06
-1.93509270448759e-05
-2.96611462253114e-05
-2.07465579059288e-05
-1.39782097800176e-05
-2.63297457212608e-05
-2.53225824645405e-05
-3.92073002477955e-05
-6.63103155714863e-06
-2.92318697747793e-05
-3.18289543601982e-05
-1.47518470235508e-05
-1.93556018143733e-05
-1.76613052992458e-05
-2.43797450980454e-05
-1.73150661529028e-05
-2.77063790116085e-05
-9.82327360720276e-06
-1.3125818727677e-05
-5.0272718711501e-06
-1.37759976564047e-05
-1.49812051989994e-05
-7.20693611698197e-06
9.78053023398262e-06
-1.33220802607244e-05
-1.5956193351323e-05
-1.37128187258751e-05
-2.35727023844665e-05
-2.32248367820413e-05
-2.9465880295857e-05
-4.54433790235233e-05
-1.82581446264572e-05
-6.19775891321702e-06
-3.77583928721012e-05
-9.46031266005157e-06
-1.60920022105639e-05
-2.5616411243683e-05
-3.55834460588594e-05
-1.28272838963256e-05
-2.46941491471872e-05
-2.35013280287883e-05
-2.13640945154866e-05
-1.35084480704462e-05
6.56305428514928e-06
-1.71365843208006e-05
-2.68418599572893e-06
-1.18585989991763e-05
-1.89708144921311e-05
-2.57194294276349e-05
-9.67673361912096e-06
-2.75585153962092e-05
-1.19358658214135e-05
-3.77582454473063e-05
-1.3656516482045e-05
-7.75175410722778e-07
-4.75424418072979e-06
-4.00230738110658e-05
-2.31018477435311e-05
-2.89861571770515e-05
-3.28899242697717e-06
-4.04096864233526e-05
-1.91949542829735e-05
-1.75469760306489e-05
-2.08590853211471e-05
-2.80546807297158e-05
-4.76134064758835e-06
-1.68739250203532e-05
-3.08677595691027e-05
-1.50918571162391e-05
-1.78589072856473e-05
-2.25733879469756e-05
-1.7350259860795e-06
-2.89405338345593e-05
-5.43011657594344e-06
-2.66312382338041e-05
-3.08812279119798e-05
1.28562249156596e-05
-3.30238776670726e-05
-1.87731078792386e-05
-2.22277939078971e-05
-8.80377970426939e-06
-5.08439652165952e-05
-1.01878703116348e-05
-2.87043200588699e-05
-1.15073284885988e-05
-2.05644852240867e-05
-7.16305355551956e-06
-2.32134610447878e-05
-3.57659220240794e-05
-3.23807958865616e-05
-8.07152298753455e-06
-4.8671602491091e-06
-5.29900153073085e-06
-1.35375380976244e-05
-2.31452940606419e-05
-1.16865056003771e-05
-1.62945635813456e-05
-1.55597679747605e-05
-1.36607611088536e-05
-1.67280319273838e-05
-9.27056649790853e-06
-1.73009824498079e-05
-6.95847608358354e-06
-2.49971280612651e-05
-4.09905660967387e-05
-7.36666280912147e-07
3.45295774206681e-06
-7.14137940586289e-06
-1.54819958064199e-05
-5.24554752548992e-06
-5.30619407749671e-06
-2.71717039493249e-05
-3.91272050500361e-05
-1.82465914266632e-05
-1.83460457093471e-05
-1.95705833068529e-05
-7.07653173296794e-06
-1.58667382854998e-05
-8.49298381154851e-06
-1.82583586759529e-06
-2.41166392630326e-05
-1.26784100665834e-05
-9.54033867515973e-06
-1.40535988576912e-05
-1.06420388969058e-05
-4.26516991097003e-06
-1.12071971435808e-05
-2.56173824790593e-05
-2.76147730892502e-06
-7.06981076410012e-06
-1.9035414547665e-05
-1.49125261508285e-05
-2.34675287634497e-05
-2.17637051521993e-05
-1.6324876335202e-05
-2.82470283580359e-05
-4.5470401103411e-05
-2.00226088878302e-05
-2.23458869450225e-05
-1.57905934432965e-05
-1.96978662808585e-05
-3.21209746615115e-05
-2.57582618340045e-05
-3.59144663892077e-05
-3.18035322862417e-05
-1.08586895593628e-05
-1.02562361185284e-05
7.69531929831006e-06
-2.24604600238698e-05
-2.64967787854801e-05
-2.73841202924104e-05
-2.08970961416621e-05
-3.78902106361284e-05
-2.90931280205085e-05
-4.09362501393743e-05
-9.75312210622182e-06
-2.45082826533241e-05
-3.13348090863491e-05
-1.68201882950938e-05
-1.85848627581696e-05
-1.05748649739083e-05
-1.86759527578943e-05
-1.50222420949741e-05
-1.98594740905994e-05
6.54723510881886e-07
-2.07044955359716e-05
-2.55020821689327e-05
-2.9268537199438e-05
-1.83430224612461e-07
-1.93176761770111e-05
7.72084021307874e-06
-2.02222179268938e-05
-1.77234161106488e-05
-1.11409503841639e-05
-1.57596419972168e-05
-2.25357118209903e-05
-2.3846189278857e-05
-2.50737602316291e-05
-1.09755244405994e-05
-2.26422429182289e-05
-3.43034445228012e-05
-1.81706560818624e-05
-2.29708435835919e-05
-1.70971684759368e-05
-3.66790820292789e-06
-2.49647985603686e-05
-1.81330146251762e-05
-1.17510330578302e-05
-1.09748229586637e-05
-7.27840667275896e-06
-4.31580153677303e-05
-1.67814276171777e-05
-2.7462883090515e-05
-1.57617364257983e-05
-2.47848628035615e-05
-1.65759536179296e-05
-1.71158638946573e-05
-2.47147826190327e-05
-3.90442181766943e-05
-1.23037672306553e-05
-6.73769937608727e-07
-2.75378174201559e-05
-2.2614619596224e-05
-1.46034961234908e-05
-4.68505105966598e-05
-1.18083094226842e-05
-1.54971107795325e-05
-1.60350563537521e-05
-4.25416650246262e-05
-1.09146721675591e-05
-2.51810044978151e-05
-2.85643664409976e-05
-3.99068637782898e-05
-8.24347239664415e-07
-3.18516823159632e-05
-3.86209649778968e-05
-2.3324192576735e-05
-9.16643481486401e-08
-1.41235243104774e-05
-3.05268534640333e-05
-2.57448375822152e-05
-2.57799127472283e-05
-3.08437712580949e-05
-2.1002453537915e-06
3.51201177905704e-06
-2.93883139974793e-05
-2.27684857003493e-05
-3.27828370306909e-05
-3.37641180824528e-05
-6.56672507605707e-06
-1.89935169901106e-05
-3.18009309265814e-05
-6.76693042198217e-06
-2.8185315018167e-05
-2.72697695912634e-05
-3.15171938874877e-05
-4.6203174115495e-05
-3.46734946531283e-05
-1.76555912605397e-05
-8.66877543455078e-06
-1.11691406720215e-05
-3.36425861644023e-05
-1.06270701643394e-05
-2.4027036005676e-05
-2.10938361202483e-05
-2.97272784736667e-05
-4.53638879265392e-05
-2.83734047377742e-05
-2.04895096060237e-05
-2.50225226616527e-05
-1.77886296686483e-06
-3.20924809887506e-05
-1.85421932651022e-05
-2.01171159231394e-05
-2.26924657586742e-05
-1.33114399571283e-05
-3.04817290826961e-05
-4.27669674799565e-05
-7.02469468484062e-06
-4.43896790899452e-05
-1.62672826209379e-05
-1.35344842973186e-05
-1.39709277820999e-05
-2.84657677133936e-05
-1.43254389104231e-05
-2.56580942139631e-05
-1.78700174469822e-05
-8.77453124616367e-06
-2.04306664357879e-05
-1.91481676643513e-05
-1.8009566462896e-05
-2.59329212714996e-05
-1.27875070216748e-05
-2.48129063724248e-06
-6.02556664417718e-06
-3.18779969428498e-05
-7.56407794456819e-06
-2.23174663372546e-05
-1.56928376449521e-05
-1.09769582786703e-05
-2.69822898172136e-05
-8.69460012752167e-06
-2.54443269939402e-05
-1.91236783870198e-05
-4.25232642833462e-05
-7.5472013686625e-06
-1.70242591035303e-05
-1.32860958358049e-05
-1.878429718786e-05
-2.17337604861365e-05
-3.02758211010103e-05
-1.05767883476424e-05
-3.86460305907231e-05
-1.20558566853557e-05
-3.6795903541208e-05
-1.67560692006205e-05
-2.3889098776315e-05
-5.52501455923798e-06
-5.95713066920797e-06
-3.41530584618995e-05
-1.1456764076194e-05
-2.2663119325916e-05
-2.69500457386756e-05
-3.41376028086881e-05
-3.1489257223246e-05
-3.03206227815965e-05
-3.67401818630955e-05
-3.49433013374054e-06
-1.75645099314041e-05
-2.07852071431296e-05
-3.9841783309139e-05
-8.89396367792431e-06
-1.70315081532837e-05
-1.30053159958685e-05
-4.28066116204135e-06
-1.73254005445275e-06
-1.98660689199183e-05
-2.11628619249895e-05
-2.11401020345317e-05
-3.19366730686909e-05
-2.40627686575581e-05
-1.10499770861323e-05
-1.86876135470013e-05
-1.27777785977043e-05
-4.81713345381579e-06
-3.20483639551214e-05
-1.46423120672478e-05
-7.55815346500259e-06
-2.26565246827475e-05
-1.78901311575476e-05
-3.15230326564977e-05
-8.91915387671185e-06
-1.19238023975953e-05
-2.32645367318541e-05
-1.92108253585965e-05
-1.3763463825636e-05
-2.07293390166149e-05
-1.8586757598808e-05
-5.3877669917274e-06
-9.75479525625588e-06
-3.1399527990741e-05
-4.98146853178408e-06
-2.69720937598264e-05
-2.89325708389802e-05
-5.36483455822501e-06
-1.68374098659571e-05
2.33473464450817e-06
1.40505542621085e-06
-1.68976252871025e-05
6.69938149681743e-06
-1.42611307920233e-05
-2.65431365786154e-06
-4.36690047919263e-05
-8.03854800660643e-07
-2.62674529310801e-05
-1.09268297052355e-05
-3.58344513000543e-05
-2.28168285595947e-05
-2.20209141599895e-05
-4.3359112400965e-05
-1.82930041570564e-05
-1.89826113645482e-05
-2.16046385467387e-05
-7.38817621331659e-06
-9.60683290438433e-06
7.5770983033459e-07
-3.71409843126111e-05
4.46876494110669e-06
-1.65242416588446e-05
-3.62062308220424e-06
-4.13527008031627e-06
-3.98004678597582e-05
-3.96874635114275e-05
-2.01239996835745e-05
-1.0715859258965e-05
-4.07410513078379e-05
-1.43028110080888e-05
-1.84974651732067e-05
-9.983316647564e-06
-5.00840545950421e-06
-3.41350604945861e-05
-3.49102583210756e-05
-1.28154204524105e-05
-2.26804244249096e-06
-1.15535360380553e-05
-3.15832673297393e-05
-1.74656472305487e-07
-1.58607123112178e-05
-2.76346156916262e-05
-1.71466898393519e-05
-2.38496325962218e-05
-3.44206323670096e-05
-3.75447271702206e-05
-7.55227677361394e-06
-7.94460794577063e-06
-2.93038623068977e-05
-5.36077767954125e-05
-1.79740110681745e-06
-4.33127815376534e-05
5.63230426400656e-06
-2.70976390795545e-05
-3.36530939224848e-07
-2.06112921724011e-05
-5.12806260792532e-05
-2.02718238048415e-05
-3.07429719653636e-05
-6.48338952532872e-06
-1.05125218121608e-05
3.50018077726658e-06
-2.89241830995985e-05
-2.27476261537403e-05
-1.91765486206603e-05
-1.27934200818123e-05
2.37985876756068e-06
-6.28368281262361e-06
-6.80860079179467e-07
-2.089614100415e-05
-2.39357580489375e-05
-5.75027027108929e-06
-2.46537155755205e-05
-3.7344593317743e-06
-3.39196913235659e-05
-1.92887457296308e-05
-2.39115259180473e-05
-3.95866609597799e-05
-2.554226057763e-05
-1.11127904415589e-05
-1.35715761609459e-05
-1.43644376017149e-05
-1.47033841085848e-05
-1.09314519193283e-05
-1.76335643803106e-05
-1.05530938960375e-05
-2.26764219307661e-05
-3.57725213323611e-05
-2.08760197111723e-05
-1.4429512169688e-05
-1.01596770256742e-05
-9.15365832868769e-06
-3.36713648710319e-05
-2.99441600794737e-05
-2.95407903037375e-05
-1.57548643780325e-05
-1.30357973973369e-05
-4.6140789702963e-06
-1.3225195022026e-05
-2.51786733957316e-05
-2.54199472170199e-05
-2.23348577043593e-05
-2.77442512932609e-05
-2.42113295811632e-05
-2.07210591316673e-05
-1.68556864273749e-05
-1.55115544939591e-06
-3.92979961685872e-05
-4.39015130703348e-06
-3.93037049266556e-05
-1.54766239717634e-05
-2.21483396467714e-05
-3.75490399818721e-06
-3.57280278023592e-05
-8.10995670600929e-06
1.31510954587699e-05
-2.74661773157497e-05
-2.22403496373373e-05
-2.13856771357259e-05
-2.71621021125194e-05
-4.19663437981615e-05
-2.75363886653525e-05
-3.50708159317899e-05
-2.88656878054639e-05
-1.50707974703238e-05
-1.91014360567259e-05
1.01465206955975e-06
-1.56079493460217e-06
-8.54300538029833e-06
-1.66259945417019e-05
-1.47793883009789e-05
-3.64575237363459e-05
-2.5618853031679e-05
-2.76356115876316e-05
-2.61476954876946e-05
-3.32460564444719e-05
-1.0922909509606e-05
-4.05039873290438e-05
-8.41291458432298e-06
-8.6588206983209e-06
-3.53201015005721e-05
-7.75362753722901e-06
-2.45209044418184e-05
-1.89382760522323e-05
-6.98957289759276e-06
-2.32566796606531e-05
-1.74547982004893e-05
-3.09481680876069e-05
-3.69140420934688e-05
-3.01835541176865e-05
-3.22699867002467e-05
-2.52965747232937e-05
-1.47186164555523e-05
-2.34170040776526e-05
-3.56249904295695e-06
-2.69183622822688e-05
-2.61491846417647e-05
-1.25064357411718e-05
-2.87306665631766e-05
-2.89258826325015e-05
-1.12735064032534e-05
-1.33069518873193e-05
-1.43936450135948e-05
-1.03512662202778e-05
-2.19586298664117e-05
-2.75251349585205e-05
-2.51439426096363e-05
-1.28967070809223e-05
-9.05432376592765e-06
-1.10316034200738e-05
-2.81559830572855e-05
-2.36773405284494e-05
-2.57823798254202e-05
-1.53534299565608e-05
-2.33117686516203e-05
-2.36993051549421e-05
-2.00845170304002e-05
-3.34049853014558e-05
-1.93742991543009e-05
-3.09166704940624e-05
-3.6378302684226e-05
-2.46313853291944e-05
-3.08640360642179e-06
-2.4925197976306e-05
-2.3778614118328e-05
-3.43172047966186e-05
-2.28783366159105e-06
-5.50008238158241e-05
-2.30333203876675e-05
-2.18093363581666e-05
-2.67467637852507e-05
-1.89458501320793e-05
-9.88430940014062e-06
-2.29551850784283e-05
-1.97515049106363e-05
-3.61287313451362e-05
-2.11339127160821e-05
-2.40335338907512e-05
6.77497810909113e-06
-2.32593677005776e-05
-8.46021210611625e-06
-2.55080317262371e-05
-1.6774492075604e-05
-1.60971190194963e-05
-3.02421093668412e-05
-1.06213276267663e-05
-2.60771301200718e-05
-1.61363540407309e-05
-3.12115943874579e-05
-2.63314266056778e-05
-1.56071756325895e-05
-3.16997813793499e-05
5.01458228247524e-06
-3.49683565451229e-05
-3.288521085323e-05
-1.6839769677537e-05
-3.66438610645978e-05
-2.46181175978628e-05
1.15277832051908e-05
-2.23729182451961e-05
-1.77439017978357e-05
-1.04988670677023e-05
-3.7941344289563e-05
-2.36442608246762e-05
-1.28388479168707e-05
-1.07781533932114e-05
-2.29292658757795e-05
-1.32890319532799e-05
-8.26952150473758e-06
-4.15975082459034e-05
-3.23546060241512e-05
-3.01402277815666e-06
-1.04700663546528e-05
-6.4151836360008e-06
-1.69807920500073e-05
-2.78690741195953e-05
-2.86493694726567e-05
-2.30388741926485e-05
-2.21988660734626e-05
-1.75515392245709e-05
-2.70966155614503e-05
-9.29259746315891e-06
-3.602525772086e-05
-1.64849072577432e-05
-7.66255262924888e-07
-2.70011902034984e-05
-1.34334823358421e-05
-1.77927246835786e-05
-3.81407765658578e-05
-2.46413022065992e-05
-3.06388885109082e-05
-1.09858847610344e-05
-3.52411812986069e-05
-1.53840291768312e-05
-6.00807599107876e-06
-1.65828848707411e-05
-2.56439833890264e-05
-2.24841683361851e-05
-3.70795192023437e-06
-2.80249969784876e-05
-3.02901321435519e-05
-2.29056937510994e-05
7.33843276010597e-06
-1.56541171895588e-05
-3.59813460095963e-05
-2.07778987899793e-05
-3.45624765141601e-06
-1.69359691117265e-05
-2.71128498306512e-05
-2.32688105418386e-05
-1.81041007462157e-05
-4.30960617634258e-05
-4.95044327022903e-05
-2.69927595080842e-05
-3.9175055791972e-05
-1.70515309278764e-05
-3.78028591019857e-05
-2.96927783761765e-05
-1.95295202387324e-05
-1.63880111625916e-05
-3.53912992932035e-06
-2.99439926572581e-05
-3.36774281146687e-05
4.67528261462596e-06
-7.41105883665722e-06
-2.64797466359474e-05
-2.28721317421586e-05
-3.24068397692154e-05
-1.88444322044654e-05
-1.97742441431523e-05
-1.12133443506565e-05
-1.76190511066989e-05
-1.68080849699234e-05
-3.93662174759298e-05
-1.05084542282025e-05
-5.35559645751917e-05
-7.80468049935307e-06
-3.10957161467074e-05
-2.30693196195404e-05
-6.33900365451843e-06
-1.83280475957466e-05
-2.05155783414504e-05
-2.50050371966164e-05
-1.05514000869017e-05
-2.95707211314894e-05
-2.17928883266936e-05
-1.97033440306173e-05
-1.92690003097012e-05
-1.13349539801478e-05
-1.2078341423935e-05
-2.54584287953436e-05
-2.35734895374919e-05
-9.48848710865452e-06
-2.60668404978537e-05
-2.79905298795428e-05
-2.15190245723256e-05
-3.14751636721536e-05
-2.15430548823775e-05
-5.91736883927192e-06
-1.15162989028314e-05
-1.36288485939804e-05
-1.78685607994359e-05
-1.46978452909257e-05
-2.67510286698334e-05
-3.26545078963337e-05
-1.9669813627621e-05
-3.35319901627075e-06
-9.5905323608274e-08
-2.51802416763996e-05
-1.56743014099029e-05
5.75738674733141e-06
-9.66780024715004e-06
-7.5902668277277e-06
-1.44030318478464e-05
-5.53774353285682e-05
-2.12583303236662e-05
-9.4399995517444e-07
-2.01694908764621e-05
