# Supplementary material for: Research on computational propagation and identification of mine microseismic signals based on deep learning
Source: PLoS One. 2025 Oct 22;20(10):e0334641. doi: 10.1371/journal.pone.0334641 (PMC12543183; doi:10.1371/journal.pone.0334641)
Supplement: S3 Data — (ZIP) [file pone.0334641.s003.zip › 000100500002914.xlsx_0.txt_24.txt.txt]

-4.67875031074757e-05
-1.79484838960212e-05
-1.52342700624603e-05
-2.43717411489625e-05
-1.87200601638216e-05
-3.19223246179944e-05
-4.33845350609283e-05
-5.90557509095219e-06
-3.91744249875373e-05
-3.43619696486547e-05
-3.21947513829901e-05
-1.59889494440559e-05
-1.62020091064802e-05
-3.63768233291109e-06
-2.62709191500384e-05
-3.07786039068919e-05
-3.48162549464486e-05
-1.85208802922577e-05
-3.61259788146475e-05
-8.10206302379541e-06
-4.82464300890788e-05
-4.28176795594655e-05
-8.33707083483095e-06
-3.94097323531344e-05
-1.40369508912301e-05
-1.60393634111874e-05
-3.60561935346922e-05
-1.4517915031083e-05
-2.75003558942593e-05
-2.29378980039194e-05
-3.05345107567558e-05
-1.41782572469954e-05
-3.11337101337948e-05
-1.71335470312808e-05
-3.62026205290021e-05
-1.8420379768724e-05
-5.23958664679739e-06
-4.48581035174276e-05
-1.59709777883683e-05
2.50382524460445e-06
-2.73305454871087e-05
-2.18070937003913e-05
-4.89947298937456e-05
-4.63147702609837e-06
-1.69782438102387e-05
-1.10311997175506e-05
-1.97046475552984e-05
-3.23233577563277e-05
-1.97006206915202e-05
-2.49457600172182e-05
-1.45129143005288e-05
-1.12021243202245e-05
-1.00743463958334e-05
-2.29659031058555e-05
-2.84729265871543e-05
-3.8623948882181e-05
-2.86808777797086e-05
-1.35411615726845e-05
-3.19592940989705e-05
-1.6943032526437e-05
-2.02912342887059e-05
-1.13591006844307e-06
-3.92041023653985e-05
-2.49238740115548e-05
-1.09104607364241e-05
-1.460448785807e-05
-1.56429888083541e-05
-4.3339798912681e-05
-1.50600063530724e-05
-3.7627246048075e-05
-3.03357250212831e-05
-4.57310318407714e-05
-2.49335812298248e-05
-3.87617588109644e-05
5.92062530634849e-06
-1.47807523958591e-05
-1.23461430411197e-05
9.6540756824011e-06
-2.18299424712187e-05
3.41287462083378e-06
-3.37384294546428e-05
-2.71945066678327e-05
-1.05486334432426e-05
-1.92223903123845e-05
-6.21179543991749e-06
-3.0768920298523e-05
-1.22397614011928e-05
-1.8162565367971e-05
-9.47642798051879e-06
-1.64621179048747e-06
-2.18504226453847e-05
-1.58028878349598e-05
-3.75922541109628e-05
2.78395839598993e-06
-3.47913688623072e-05
-1.28600015745615e-05
-3.20799775980805e-05
-2.12531430134493e-05
-2.31114234017605e-05
-3.64219423656242e-05
-3.62663902123523e-05
-1.35226681162202e-05
-9.66265194566734e-06
-1.13233133052662e-05
-5.07420759508183e-05
-1.78784224044608e-05
-3.8573685448622e-05
-2.10593613140546e-05
-1.94892644206716e-05
-2.57353704499577e-05
-1.72137307603981e-05
-3.29442486854119e-05
-1.72100762384298e-05
-3.24303841786435e-05
-2.91839785003148e-05
-2.19916046109894e-05
-1.46503536446798e-05
-3.07468975081173e-05
-3.08608642794552e-05
-4.36625021712672e-05
-2.78421334568979e-05
1.9191582050768e-06
-1.03886882073699e-05
-2.54077082896702e-05
-2.2490347505159e-05
-3.88047801743062e-06
-3.14272329722903e-05
-4.29142566413508e-05
-3.04847340447836e-05
-1.12307950546443e-05
-2.22020938484607e-05
-3.26475964951387e-05
-3.16772633496465e-05
-3.77130655883544e-05
-1.26071515886884e-05
-3.53817924497471e-05
1.43480318551954e-05
-4.62502742759719e-06
-3.50152068294341e-05
-2.10732430926557e-05
8.47516940287992e-06
-2.95044936922196e-05
-2.95546683020182e-05
-3.19165524725541e-06
-1.96839362536818e-05
8.94860819662224e-06
-1.87710351720526e-05
-3.51163521883204e-06
-1.78412393926406e-05
-3.05393346919994e-05
-2.13814143012434e-05
-1.77607728143667e-06
-2.16052000199715e-05
-1.29858177286946e-05
-2.92902575644529e-05
-2.60186064748002e-05
-2.04386200701065e-05
-3.27554891801778e-05
-2.43641359039447e-05
-1.49339955864909e-05
-1.39855968867369e-05
-2.26832733895794e-05
-3.24287712282245e-05
-2.42286583547696e-05
-2.80206031213029e-05
-2.11713174279569e-05
-1.31823091482731e-05
-2.60497120401956e-05
-3.53993989082583e-05
-2.7683596598088e-05
-1.62683544075834e-05
-1.58478017676161e-05
-4.22879754647512e-06
-2.55307858773856e-05
-3.06986094753905e-05
-2.00422522077984e-05
-2.26147626026303e-05
-2.80732281241734e-05
-3.05199263446924e-05
-9.04038797487596e-06
-2.87265773250916e-05
-3.69719171188307e-05
-2.59420103283574e-05
-3.56450446303832e-05
-1.65361472823542e-07
-8.86153676112729e-06
-1.83288514056288e-05
-4.27188735867828e-05
-1.65523169661885e-05
-2.2609165350884e-05
-2.03060490379877e-05
-2.13173156451293e-05
-2.26545106214955e-05
-5.61234513342109e-06
-1.11787985026839e-05
-2.01872390229387e-05
-1.50200141486852e-05
-4.46992183474152e-05
-2.25018083041841e-05
-1.43494643509713e-05
-3.2022833304437e-05
-6.25401262859379e-06
-5.64871368851625e-06
-9.20546218075863e-06
-3.15203398860543e-05
-2.64257498631163e-05
-2.24652893560931e-05
-3.95202300660287e-05
-1.777577602738e-05
-2.29697705112665e-05
-2.03436151926246e-05
-2.74217599147841e-05
-4.4364202130729e-05
-2.87783085752453e-05
-2.92912025914257e-05
-2.50769452380862e-05
-4.66851309192303e-06
-1.25966518464729e-05
-4.86974104297477e-05
-7.88237842711863e-06
-2.08980328224995e-05
-3.05240412735369e-05
-2.05654962083296e-05
-1.69695719990856e-05
-2.86117940825124e-05
-3.39726562094045e-05
-2.10048885352296e-05
-2.19578620736991e-05
-4.98361002121278e-05
-1.71540771380765e-05
-3.45663881979744e-05
-8.02201009028304e-06
-1.97720747107887e-06
-2.85201926583666e-05
-1.26897563226322e-05
4.03721085399232e-07
-2.24045828539072e-05
7.97701492864884e-06
-3.01357526873788e-05
-2.82122083063807e-05
-1.07953925998775e-05
-2.9193560224807e-05
-3.57444159424924e-05
-1.80860575114348e-05
-2.41285680112225e-05
-2.22339449688427e-05
-4.46281453389773e-06
-1.23485753897318e-05
-7.52786445878426e-06
-3.80835624395795e-05
-4.99105040116692e-05
-1.7856251399483e-05
-6.92097720972562e-07
-3.79658978041054e-05
-3.99722587239169e-05
-2.52593890664984e-05
-2.31643312649274e-05
-2.33354743414936e-05
6.44387371458158e-06
-1.8079668180111e-05
-1.02728165339051e-05
-2.3828649104187e-05
-9.11021485960793e-06
-3.01928646983143e-05
-3.77116240559615e-05
-3.47042039999201e-05
-1.80754274491368e-05
-9.65175041461356e-06
-1.43235599783682e-05
-4.73827150048084e-05
-2.97186495091491e-05
-3.84716728361449e-05
-1.04126574665298e-05
-2.71043915702797e-05
-3.43763095068481e-05
-1.32687820124416e-05
-1.74748613535761e-05
-6.23148705377858e-06
-2.03394146653543e-05
-3.83988316236442e-05
-2.5426126898101e-05
-7.33078982517417e-07
-3.10820571851867e-05
-2.05496374750269e-05
-2.81475320073881e-05
-2.92210163621409e-05
-1.07726465149058e-05
7.48016999690325e-06
-3.35002979279811e-05
-2.72726929818022e-05
-2.09150923258802e-05
-1.86810361106978e-05
-2.22569335324804e-05
-2.86686349633859e-05
-3.27074037191652e-05
-3.25363132483876e-05
-7.23735592401183e-07
-3.01164951582427e-05
-1.86598262605914e-05
-6.07390934276652e-06
-1.24877275577675e-05
-2.94955524609061e-05
-1.24014967538038e-05
-7.38461404089493e-06
-1.84748538809613e-05
-1.04105277570992e-05
-2.6401245762397e-05
-2.04042238776993e-05
-1.54933691163646e-05
-3.07180392234922e-05
-9.52989778382375e-06
-2.26440151268619e-05
-1.16787891563216e-05
-2.2302052841583e-05
-4.37198461532782e-05
-1.21109209799663e-05
-3.99041268892767e-05
-3.03322099500871e-05
-1.22750368448545e-05
-1.79104082814852e-05
-1.4965108540181e-05
-3.62951168811028e-05
-3.68508290177674e-05
-2.51548512936471e-05
-2.77203831711033e-05
-1.64601109275694e-05
-3.25267061532027e-05
-9.52612705937434e-06
-4.29192813666934e-05
-5.36121495874379e-06
-2.4873041948735e-05
1.17260858137577e-05
-1.52169004850096e-05
-3.02233621170208e-05
-3.23055464242114e-05
4.43291017110406e-07
-7.74607245895315e-06
-2.53104249423423e-05
-1.5606037379189e-05
-4.10270204914805e-05
-2.97847661474859e-05
-2.56305719291347e-05
-1.0507399893602e-05
-1.65467982242952e-05
-2.04180547981211e-05
-1.19551025732925e-05
-3.75219468648757e-05
-2.30165934815295e-05
-2.25532523153673e-05
-1.68446740456489e-05
-3.53999050079789e-05
-8.83290254492057e-06
-7.52178617978874e-06
-8.94253539973834e-06
-3.31569028143166e-05
-1.63566320805178e-05
-5.16131342515195e-05
-2.07012465344277e-05
-2.83013226311662e-05
-4.65006914195027e-05
-2.6781091531039e-05
-6.81876853418e-06
-1.95196461973858e-05
-1.36808030274878e-05
-3.5442219337319e-05
-3.27377079587463e-05
-9.43761080052873e-06
9.64579811694956e-07
-4.6978744506943e-05
-3.54523220145572e-05
-1.17081844361276e-05
-4.07751664001944e-05
-8.63300973378138e-06
-1.17635821657167e-05
-1.86184972189168e-05
-2.79171091031947e-05
-2.2627315503102e-05
-2.41938168499116e-05
-3.74573356335028e-05
-2.90144121132447e-05
-2.96377230855925e-05
-3.04200850460938e-05
-2.88875162145926e-05
-2.84599470351108e-05
-1.3025472550505e-05
1.01970364906598e-06
-2.48282356441945e-05
-1.30355699082873e-05
-2.59026843824582e-05
-1.65181536473892e-05
-3.55588462841442e-05
-1.99101934456677e-05
-1.40977806762821e-05
-3.32311967963246e-05
-3.15104464783492e-05
-2.16380461387136e-05
-1.31737738982112e-05
-1.05088105876388e-05
-4.06795011256417e-05
-1.57385150278035e-05
-1.09931667168253e-05
-1.74714269355096e-05
-1.64723985207013e-05
-1.29064596419192e-05
-2.86295785429315e-05
-8.66402811558062e-06
-1.75969612010522e-05
-1.50950658291255e-05
-2.50110804750429e-05
-9.27727728744635e-07
-2.52049752858422e-05
-1.94017059319186e-05
-8.56610197454201e-06
-2.7495012667012e-05
-7.69289799684043e-06
-3.23794988070716e-05
-1.02429665525266e-05
-1.74968160556228e-05
-1.75980886280454e-06
1.8230411183646e-06
-2.03683695228746e-05
-1.40973083581333e-05
-2.98286388714269e-05
-2.70244530728867e-05
-2.97254962573061e-07
-1.06674012338762e-05
-2.84858945734988e-05
-3.92269674614101e-05
-2.74611624475789e-05
-1.99031908170028e-06
-2.12808079709355e-05
-3.62538779514132e-06
-2.77509956429588e-05
-1.05616858773258e-05
-3.01787587246645e-06
-3.35537583066652e-05
-2.05436551972673e-05
-2.08873118415726e-05
-3.23146538688801e-05
-3.79936129637617e-05
-2.14205557231684e-05
-3.23793386408344e-05
-1.22175135289574e-05
-8.79083513388743e-06
-3.93419248731863e-05
-1.07765855949562e-05
-1.60300134099067e-05
-5.35247741581743e-05
-2.21759351753874e-05
-1.21936010305814e-06
-7.91095797102898e-06
-3.55764801696492e-05
-2.05898999129799e-05
-2.30975306940922e-05
-2.92858649138343e-05
-1.34350113998214e-05
-4.15979440156746e-05
-2.78476685908157e-05
-2.34281156064435e-05
1.58828599935011e-05
-1.8721773058952e-05
-2.34435530824029e-05
-2.45402844020486e-05
-6.38028199160847e-06
-3.30044794635413e-05
-2.65335717709237e-05
-2.91211022834581e-05
-3.07788628070977e-05
-2.43298075029081e-05
-1.97658852550195e-05
-2.56815038695936e-05
-8.6002315362254e-06
-1.26172600747961e-05
-2.84084059326478e-05
-2.88830916935348e-05
-3.85496197042239e-05
-4.47557345326153e-06
-3.34038376134732e-05
-1.25841266277818e-05
-2.93305792304792e-05
-4.70684010848689e-05
-1.95564071365829e-05
-1.55990656164794e-05
-3.8823692911742e-05
-9.13766934861873e-06
-1.42813284734431e-05
-1.25021219332352e-05
-4.09386292341521e-05
-1.08138556733462e-05
4.76377770902073e-06
-5.01315366104273e-05
-1.40360002901048e-05
-1.6886346958625e-05
-2.42014717543673e-05
-9.2828351343951e-06
-1.63139541511684e-05
-3.4346044017413e-05
-2.06834657346122e-05
-2.50255288870629e-06
-1.60109089345198e-05
-2.111744662047e-05
-2.88062857303665e-05
-2.99573722667977e-05
-4.32531471737836e-05
-2.35586019911932e-05
-1.793046515943e-05
-1.13678696836322e-05
-2.50318141461578e-05
-1.61488598373743e-05
-5.50687152866826e-06
-4.01175329030929e-05
-1.11253043111975e-05
-8.94391565634769e-06
-1.30006702165362e-05
-3.63148592568784e-05
7.21273572742245e-06
-2.56432172713463e-05
-2.58595525914397e-05
-1.76357732323172e-05
-2.53787136932783e-05
-2.33813736134468e-05
-2.46329062837e-05
-3.04425445528683e-05
-2.90199581308138e-05
-1.89538852105156e-05
-2.27883678278778e-05
-1.39602873661962e-05
-2.86980614267816e-05
-1.17489661382816e-05
-2.81746622688047e-05
-3.16827617464182e-05
-2.42430945230395e-05
-1.46107322706677e-05
-1.51415165463959e-05
-4.15705204077949e-07
-2.56376762917436e-05
-2.61324257564199e-05
-1.48489643563054e-05
-1.88048171418498e-05
-2.75963402647749e-05
1.48198048010747e-05
-4.40803983426569e-05
-1.10957681006197e-05
-2.6164839340156e-05
-2.02470459750045e-05
-1.75061936549237e-05
-9.61005628513305e-06
-4.01269135189238e-05
-1.01027436080536e-05
-4.96493475552053e-05
-3.36653098834628e-05
-1.30272624013721e-05
-5.5672213881991e-05
-3.26723224318506e-05
-2.64831712226521e-05
-1.7776096485873e-05
-3.97304748053047e-05
-2.01663245252521e-05
-3.64619064674656e-05
-2.20155817528854e-05
-8.7549583316802e-06
-1.74794044765608e-05
-1.57687565531498e-05
-3.47213888690941e-05
-9.51778813441238e-06
-1.45197332539776e-05
-5.61914232062037e-07
-2.04892433590066e-05
-4.08823879237433e-06
5.32385274537687e-06
-4.05007703561149e-06
-2.408555063104e-05
1.13832682643906e-05
-2.62929536636618e-05
-2.37523209660199e-05
-4.53517339365694e-05
-2.12364795960137e-05
-2.49749685017504e-05
-2.98945090852162e-05
-1.43037155799458e-06
-3.880806131556e-05
-2.31949188728433e-05
-2.65338763792511e-05
-2.73773538732614e-05
-2.36507891296893e-05
-2.29192922242896e-05
-1.23705313372491e-05
9.98707147993539e-07
-1.70087469619162e-05
-7.83342692685199e-06
-1.42170547744889e-05
-3.23452322064651e-05
-1.26405916886164e-05
-2.02076159547207e-05
-3.72524234735904e-05
-2.0714089458502e-05
-3.15062076816547e-06
-3.29410673801472e-05
-1.16075417731368e-05
-1.8908187217725e-05
-7.20333979811194e-08
-2.60401039287658e-05
-1.37063375506978e-05
-2.73133114847337e-05
-2.38890279033673e-05
-1.23809999252559e-05
-2.75363239837082e-05
-2.44732634185044e-05
-2.44574820066241e-05
4.92477187981233e-06
-2.22793243664039e-05
-1.0455023570771e-05
-2.36410891218926e-06
-5.05553241398081e-06
-2.25665060146873e-05
-3.34482071534798e-05
-9.43537222153847e-06
-2.01041180516721e-05
-1.81839094593855e-05
-3.37046383328063e-05
-2.37013820138033e-05
-4.66835334931434e-05
-4.26610872084882e-05
-1.7711810864478e-05
-2.01160194613744e-05
-2.53313850286871e-05
-2.50425067570279e-05
-4.93877002604976e-06
-1.9000794627056e-05
-2.57116964274648e-05
-3.84118631519637e-05
-8.67278171084118e-06
-1.20963091875321e-05
-1.69483327540697e-05
-1.83360640801162e-05
-8.84173575438927e-06
-2.10170587853585e-06
-1.40109641238365e-05
-2.08248833693217e-05
-4.52677374701437e-05
-4.18226282188774e-05
-1.81148444884941e-05
-1.48745801986123e-05
-2.24972731320051e-05
-1.56126698330774e-05
-1.08537145438638e-05
-3.26517668942949e-05
-3.77270045872232e-05
-8.0260591562711e-06
-2.23196865169302e-05
-4.23098948420478e-07
-2.63305419831936e-05
1.18648270684685e-06
-6.76126620079961e-06
-1.13199585875751e-05
-2.88509353990517e-05
-3.60309331552744e-05
-4.38875490710147e-05
-3.34859909749631e-05
-4.22543498440711e-05
-2.60528198474294e-05
-3.70917739270425e-05
-5.44724533145798e-06
-1.16842383662024e-05
-3.1307058171111e-05
-3.32935464621007e-05
-2.19623312228542e-05
-4.12043835314654e-05
-9.34099532446008e-06
-1.9899325193364e-05
-1.31866817176732e-05
-1.60722067155847e-05
-9.29999674886598e-06
-4.46715138417047e-05
-1.03348706946061e-05
-3.27119834088676e-05
-1.26854518968983e-05
-2.08990215359537e-05
-3.2937621324415e-05
-1.1577870506511e-05
-1.22655464039868e-05
-2.15479844166532e-05
1.76939237637722e-06
-1.60307847894247e-05
-2.95290534168935e-05
-4.02313954755861e-05
-3.98239214412705e-06
-3.80242989501456e-05
-7.28549215359028e-06
-1.47967677412515e-05
-1.88248023845701e-05
-2.65513050446157e-05
-4.45031485151576e-05
-2.00971462127201e-05
-3.36271842643412e-06
-4.18356053366252e-06
-3.73225547331233e-05
-2.84722666717785e-05
-1.82333947051959e-05
-3.39132614714022e-06
-1.74884478454417e-05
-2.77894917560527e-05
-3.68460597824524e-05
-3.32825784133965e-05
-2.98168887726957e-05
-1.61019749893949e-05
-4.54614391118571e-05
-3.6050714453503e-05
-3.17672693485895e-05
-1.7837107148764e-05
-1.41479187153877e-05
-3.97379798977292e-05
-1.11385168379524e-05
-6.8881445556044e-06
7.52449536091496e-06
-3.45340319615103e-05
-1.73855051426718e-05
-3.29689353707644e-05
-4.80425698534245e-05
-5.9277981143557e-06
-2.01811308108468e-05
-5.19734579246653e-05
-1.84870035412511e-05
-3.00285649450936e-05
-2.04959741986162e-05
-2.07129511347064e-05
-4.29858237333585e-05
-2.83789113159465e-05
-1.14677794802625e-05
-3.2525062838215e-05
-2.5319842989011e-05
-3.7427187261804e-05
-4.35657275505193e-05
-2.92915310591857e-05
-1.40545273152779e-05
-4.18780651887987e-05
-2.14915060064554e-05
-3.09746387928766e-05
-1.73674859501155e-05
-2.158721232569e-05
-3.31973299306308e-05
-3.93681251666899e-05
-3.88960623633771e-06
-2.23008626136132e-05
-2.46725469493397e-05
-1.811085740998e-05
-2.67883771673677e-05
-4.08205370276225e-05
-2.48467117081915e-05
-5.32896050755554e-06
7.70583831298906e-06
-7.22122188594025e-06
-4.05670893146716e-05
-3.10138299000875e-05
-1.65488427715389e-05
-1.48198518935997e-05
-3.04767832696979e-05
-3.03192633527297e-05
-2.69911832114159e-05
-2.67384078734094e-05
-2.99369297016136e-05
-4.07100414422128e-05
-3.50706272731712e-05
-1.74445358201851e-05
-4.09957504853095e-05
-2.54049150088273e-05
-1.58394984107795e-05
-4.12545557438477e-05
-3.18154033543313e-05
-3.2066211095182e-05
-3.97339906345014e-05
-2.87818197021854e-05
-1.75982403298692e-05
-5.14295407048017e-05
-3.0716138369467e-05
1.25314048454812e-05
-5.20288918961081e-06
-3.03871559362097e-05
-1.07609839398874e-05
-2.20756985903343e-05
-5.6433453137258e-06
-3.09458474644216e-05
-2.10994071561031e-05
-3.30320196968721e-05
-1.34521550751621e-05
-2.89634307483059e-05
-3.32432895928297e-05
-3.14740228963562e-05
-2.07781633324184e-05
8.72533166128934e-07
-4.62002053666028e-05
-2.44628516730355e-05
-3.12156271378804e-06
-2.07049279350463e-05
-2.32747147247807e-05
-2.25997698764698e-05
1.89432434249809e-06
-1.77616500659332e-05
-2.91607459336662e-05
-2.49245474278584e-05
-2.24589595226846e-05
-1.3337664629587e-05
-2.88529793407415e-05
-6.42423548015932e-06
-1.15209321610648e-05
-2.03784675484081e-06
-2.49224695590535e-05
-1.21017734491622e-05
-1.88999048282788e-05
-3.66446613601447e-05
1.20507908022369e-05
-3.58336448363706e-05
-3.21788932711475e-05
-2.11013042407365e-05
-1.51671319956105e-05
-2.07649942411374e-05
-3.32786415517707e-05
-4.14168796093499e-06
-2.92631878940008e-05
-2.85755640693195e-05
-3.36169243201773e-05
-1.51675779503566e-05
-2.76522601544315e-06
-2.87703159793363e-05
-3.80000070120297e-05
-1.66633767860272e-05
8.80839900080731e-06
-7.67459034808641e-06
-1.02163304808847e-05
-1.42674088791813e-05
-7.6807208555941e-06
-2.61694320053741e-05
-2.55243421948533e-05
-1.94173809154333e-05
-3.12096899557654e-05
7.63131992297809e-06
-8.36698752656698e-07
-1.69135155953351e-05
-1.50246558850836e-05
-4.49097962242661e-05
-3.1575669919833e-05
-1.44291674085722e-05
-9.90092612005319e-06
-9.79616971883095e-06
-2.41412682894554e-05
-2.96145725431345e-06
7.58663661470245e-06
-2.61197962243805e-05
-5.19045178007747e-06
-1.77622960899853e-05
-2.55523292672395e-05
-2.62914355035768e-05
-6.8817592092484e-06
-3.07061525100737e-05
-4.20800715601752e-05
-1.27270302012631e-05
-2.06497911099637e-05
-1.56164815834095e-05
-3.15427359762859e-05
-1.63405063907616e-05
-3.23491531619764e-05
-3.10981864612904e-06
8.02590090770057e-07
-1.6985191139677e-05
-6.54415847299576e-05
-3.56637246178205e-06
-2.9720581548119e-05
-3.19842089399717e-05
-9.55161538554296e-06
-1.70925912155232e-05
-1.77195211824203e-05
-3.08893093848908e-05
-4.68031755638463e-05
-2.0454545122981e-05
-2.54356432502223e-06
-2.44926808030504e-05
-8.97648314910623e-06
-1.1756704480541e-05
-3.77303769189651e-05
2.1638316514292e-06
-2.85549809826964e-05
-1.3198770468882e-05
-2.93191020279492e-05
-2.85492027173068e-05
-2.47335326186737e-05
-3.7660827813118e-05
-1.90565434476916e-05
-1.92648510722857e-05
-1.98303991493399e-05
-2.63046936186248e-05
-1.70160697707805e-05
-1.69115480483684e-05
-2.13168660727494e-05
-2.83802122446955e-05
-3.26277808977275e-05
-1.05909898228429e-05
-1.63700923980625e-05
9.92931988599741e-06
-3.32513339569972e-07
-3.97385749346051e-05
-1.10636123996114e-05
-9.16806126758654e-06
-1.99651453366086e-05
-2.94540021429557e-05
-1.85476594427054e-05
-2.75437500181886e-05
-8.5929078989658e-06
-3.59599049932949e-05
-1.33196781075488e-05
-3.26864176874183e-05
-3.1694240776029e-05
-2.79921844321371e-05
-1.19794192440626e-05
-2.24163729118603e-05
-2.49545448672998e-05
-2.75765704826774e-05
-2.11430674037551e-05
-4.15033602372241e-05
-4.27409803254985e-05
-2.77723155821815e-05
-2.77774351770305e-05
-2.01850957153318e-05
-3.22470605289526e-05
-3.39120192441821e-05
-9.29675863352172e-06
-1.34181990618512e-05
-1.13439597916839e-05
1.52453059044897e-06
-5.71456597919453e-05
-3.14133202958772e-05
-3.74716589688172e-05
-2.18888806572956e-05
-1.9081913436584e-05
-3.68404352432439e-05
-2.39172791739064e-05
-1.44809207612236e-05
-2.09540437065889e-05
-9.75188188711587e-06
-2.86113339822454e-05
-2.62856615021063e-05
-2.14196956402374e-05
-9.94105607500504e-06
-2.34941025222912e-05
-1.02523708468974e-05
-2.74620430899331e-05
-3.15948689116443e-05
-1.56378339030843e-05
-2.25410563370614e-05
-1.25603255737814e-05
-1.49733468230226e-05
-1.55921912337672e-05
-3.17047113258146e-05
-1.85560664853383e-05
-3.06289323334717e-05
-1.61569028212542e-05
-2.85457609492435e-05
-3.72382739824522e-05
-3.21339693377197e-05
-1.11977118036373e-05
-3.68568430484985e-05
-1.62253591440924e-05
-2.28452169649215e-05
-3.05364361135999e-05
1.12904392578275e-05
-3.40658414102779e-05
-3.01868452385738e-05
-4.55217777281724e-05
-2.25977577808376e-05
-2.24275306239507e-05
-1.54290762708574e-05
-2.37324222893357e-05
-2.08621935153076e-05
-2.21248940355211e-06
-1.21357966102613e-05
-1.06176920072318e-06
-2.0712007261708e-05
1.33197066476038e-06
-2.64619828027685e-05
-1.44212341187926e-05
-2.4878073701331e-05
-1.72021643597921e-05
-2.90250369476373e-05
-6.36212630647815e-06
-2.91300419426965e-05
7.78216223638389e-06
-3.07144500357611e-07
-1.24120931122659e-05
-3.42084278768626e-05
-2.97353597273237e-05
-3.1537264669121e-05
-1.71897592601228e-05
-2.57131682604712e-05
-1.97303362055143e-05
-7.01521893917123e-06
-2.97226440547496e-05
-2.62075073252136e-05
-2.82562548747868e-05
-3.39879262324721e-05
-1.5588859326507e-05
-3.79890357228884e-05
-2.92501208114071e-05
-1.97916927803216e-05
-1.22670417223606e-05
-1.29490498707264e-05
-4.25455899203328e-06
-1.55545408111723e-05
-3.91876200072259e-05
-1.20339008621438e-05
-6.11473505386914e-06
-2.48227917429424e-05
-1.44668301333624e-05
-1.26127960676324e-05
-2.42563964722827e-05
-2.49865968359782e-05
-2.77935829383213e-05
-3.00634536633177e-05
-9.76158044120752e-06
-7.60975313454189e-06
-2.42464813721109e-05
-3.43342341830246e-05
-2.79564100065192e-05
-3.17283602074876e-05
-2.00748686691218e-05
-2.87699403318022e-05
-2.22801945016642e-05
-4.18627171329231e-05
-3.43374364522657e-05
8.24084903671208e-06
-2.26485334190539e-05
-2.87783288313704e-05
-2.11603602152005e-05
-1.85563164032854e-06
-1.01056438657215e-05
-3.01214827136928e-05
-2.70780403073947e-05
-6.01861593147075e-06
-3.26408898381816e-05
-9.45259904081842e-06
-2.23772706803928e-05
-2.47882502368071e-05
-3.14554920183181e-05
-2.13624787216813e-05
-1.76597380143288e-05
-9.01764837385595e-06
-2.71314768019973e-05
-3.73645674290307e-05
-2.90096608128963e-05
-3.6135132663274e-05
-3.55663500023025e-05
-2.60852055977576e-05
-4.91392489609839e-05
-1.54173939056806e-05
-1.57046958813102e-05
-3.6686255117031e-05
-1.80940181666583e-05
-6.30376501277002e-06
2.02914448120709e-06
-2.89697596247123e-05
-3.25919997304149e-05
-2.15209649660828e-05
-1.28047976812522e-05
-3.64995181589019e-05
-3.88834693747041e-05
-2.50343262289489e-05
-1.18491321145145e-05
-2.76716439483832e-05
-1.21946498196716e-05
6.58435858998908e-06
-4.75079381298483e-06
-1.45044815346897e-05
-1.37987829222479e-05
-2.6358610485104e-05
-3.13840082556752e-05
-3.40118715393545e-05
-2.60774792480872e-05
-2.0222551915751e-05
-1.37874157604124e-05
-3.53652138472594e-05
-1.28024507276595e-05
-1.66151112528546e-05
-2.57075226904739e-05
-1.82223156730007e-05
-6.79928861825203e-05
-4.34554703265537e-05
-2.48317594818608e-05
-3.4010389796084e-05
-4.2243954142839e-05
-5.90517835864949e-06
-1.66973390188965e-05
-2.8966954403848e-06
-1.47379137735096e-05
-2.48513826579725e-05
-1.32628505536149e-05
-1.87749011627759e-05
-3.32220553597333e-05
5.79750854616554e-06
-1.5358179768617e-05
-2.51325243107339e-05
-2.0349787278711e-05
-3.69360645792996e-05
-3.75002631800167e-05
-3.64108860098583e-05
-4.26292975949262e-05
-3.02656810410799e-05
-5.14850948160204e-05
-1.89885032543403e-05
-2.71199169057215e-05
-1.70302931432331e-05
6.77214153409715e-06
-2.64449767703256e-05
-1.01565315985683e-05
-3.04757458612202e-05
-2.05916932834364e-05
-3.27050122643892e-05
-1.53136183557507e-05
-1.27730135794898e-05
-2.14912321855506e-05
-2.32197649143171e-05
3.54221190508872e-06
-3.15715483178108e-05
-3.60101610091092e-05
-8.60858422227362e-06
-1.91407382375346e-05
-3.12931884335657e-05
-1.4880928997541e-07
-1.61269411371434e-05
-2.8194330470058e-05
-1.40149853068627e-05
-2.34809209058183e-05
-1.6310378104162e-06
-3.70912051543154e-05
-2.58586811701805e-05
-1.420543862288e-05
-3.64471542989753e-05
-1.22518681436748e-05
-3.06274849707533e-05
-3.81198821311338e-05
-1.63555297336244e-05
-1.31679963467202e-05
-3.91580973169512e-05
-3.24931262030043e-05
-7.70166481169467e-06
-5.0503915357162e-06
-4.21754455427914e-05
-4.99033901545659e-06
-3.11386221748622e-05
-2.77012833970433e-05
-3.17418423376258e-05
-9.70584893059433e-06
-2.17205860495236e-05
-2.15412239385473e-05
-2.72278226091183e-06
-2.82796029399317e-05
-1.9901142678281e-05
3.96229399877125e-06
-4.45491109971936e-05
-4.73355754391439e-05
-2.13260894732413e-05
-3.16157367169339e-06
-3.22023234184833e-05
-2.42456637337066e-05
-1.90510982649315e-05
-1.35603526138087e-05
-5.91267003239047e-06
-9.26263976289223e-06
-2.32401083786725e-05
-1.68639676451233e-05
1.84216544780726e-05
-3.2310912431315e-05
-1.04569890624464e-05
4.8307519910286e-07
-2.42106762348284e-05
-1.04711974915671e-05
-2.71478166047143e-06
-2.67379008152978e-05
-2.14004964915897e-05
-2.05168492617555e-05
-4.80417024526119e-06
-1.24282643940772e-05
-2.76270510182268e-05
1.05449751024881e-06
-3.79245543755727e-05
-4.68284143583132e-05
-3.10042561745859e-05
-9.04180869078325e-06
-3.27023314407036e-07
-1.04926480244342e-05
-4.28114962674379e-05
-1.71871007526736e-05
-2.98571242172953e-05
-1.1075608385125e-06
-6.52420472817897e-06
-3.31827824076461e-05
-2.20475023829126e-05
-2.8135613992423e-05
-2.9875127172169e-05
-1.35345649089133e-05
-1.0852817326205e-05
-1.43585262792924e-05
-1.97289485910373e-05
-3.12624532485625e-05
-5.13581931025857e-05
-2.90906092383174e-05
-2.60428028720726e-05
-3.44913706546053e-05
-2.64637860630922e-05
-3.39179959142159e-05
-3.95019515046859e-06
-4.20549085448909e-05
-3.64832771126932e-05
-1.16984335022868e-05
-4.59070746784119e-05
-3.5456321463231e-05
-7.63723067238851e-07
-2.32725321812884e-05
-1.40074176850874e-05
-2.73976447416013e-05
-2.91176430171345e-05
-1.8048176934924e-06
-2.66369861161126e-05
-1.04776321906287e-05
-2.69621387529783e-05
-1.40778879938711e-05
-4.56895795440117e-05
1.12599054828296e-05
-2.64638721937423e-05
-1.78202289538195e-05
-1.88326954364021e-05
-1.315535193298e-05
-3.87875059788429e-05
-2.1785981611961e-05
-1.79031630443617e-05
-2.71872023557135e-05
-6.74372571998491e-06
-1.77665096341902e-05
-3.3041764113522e-05
-6.93617579631356e-06
-2.7723207196859e-05
-3.79928725304054e-05
-1.16908415489191e-05
-9.91671507994468e-07
-1.92628833300457e-05
-1.09469939570266e-05
-1.445685561533e-05
-5.17834065480353e-06
-2.4368925154032e-05
-1.41891575038667e-05
-3.94270771241426e-05
-4.76781832903772e-05
-1.1279354566458e-05
-4.44590935448102e-05
-3.54457713231072e-05
-2.89108514401321e-05
-7.73077215825658e-06
-1.02813569320565e-05
-4.94994376625775e-05
-1.00607209989287e-05
-5.06294649841363e-05
-4.71003550797724e-06
-1.48044768032834e-05
-4.3818452886295e-06
-2.62778567674726e-05
-6.36860433214381e-06
-2.39102118683966e-05
-5.53032449478312e-05
-4.11112510667791e-05
-7.7485439383799e-06
-1.20025585477568e-05
-3.12120743903643e-05
-2.27413747778858e-05
-2.76777887657517e-05
-6.4241685631281e-06
-9.22192842580359e-06
-1.63618146397533e-05
-3.51854260567473e-05
-4.10855953480263e-05
-3.53509246786765e-05
-2.00777682375272e-05
-9.90922160948403e-06
-3.09441697061613e-05
-2.75764503386773e-05
-1.64508312053923e-05
-2.48087374465423e-05
-1.77413404747244e-05
-3.39517942334076e-05
-2.52721311179952e-05
-2.05724181074756e-05
-7.10016020230054e-06
-3.32482107933659e-05
-1.05547563135438e-05
-4.98340112001259e-06
-4.57478428707641e-05
-2.6962167764503e-05
-2.36865620910002e-05
-1.82924591441657e-05
-2.65205380230861e-05
-1.95322596237657e-05
-4.12900799323475e-05
-2.65634183112092e-05
-1.35664429248583e-05
-3.63269470377449e-05
-5.47813228819656e-07
-2.11782360524316e-06
-2.5848214777225e-05
-2.54163540879654e-05
-7.66158442199441e-06
-1.41741852413317e-05
-4.02084199824029e-05
-8.99060776335727e-06
-3.36286408823961e-05
-2.69558046207367e-05
-2.47712646873069e-05
-4.22870142966223e-05
-1.89049382877071e-05
-1.68585321592957e-05
-1.57155820577236e-05
-1.23812222929731e-05
-1.56457141252891e-05
-4.5072901725928e-05
-7.87283432578268e-06
-3.20810319330195e-05
-6.9554384807352e-06
-1.6058625050953e-05
-3.04460756177194e-05
-2.28299208754873e-05
-2.90027877732053e-05
-2.67842723046045e-05
-6.75610106395203e-06
-2.07427756298989e-09
-5.35601078622856e-05
-1.37746406353768e-05
-3.60694868125277e-05
-2.92945423935706e-05
-3.08953412445905e-05
-1.14080465181524e-05
-1.7920735126268e-05
-2.68352400875229e-05
-2.73667535303595e-05
-2.321759103506e-05
-1.48405503375035e-05
-3.9479752427304e-05
-7.58061745202141e-06
-2.01344959726889e-05
-1.21199910315327e-05
-2.22429678322856e-05
-9.36888666938807e-06
-1.3342373912128e-05
-2.51400109543239e-06
-1.57095537648868e-05
-4.02519448195461e-05
-2.62249465418629e-05
-4.34475255148874e-06
-2.43948411497224e-05
-3.24076306055823e-05
-3.30386981501793e-05
-3.49900314031452e-05
-2.8710821046901e-05
-1.06620524146571e-05
-1.41530830513981e-05
-2.03167108533052e-05
-2.00417758378221e-05
-2.60674198000402e-05
-9.71023244563012e-06
-3.09860566741043e-05
-2.41784624707027e-05
-2.68228812498804e-05
-4.25717828311239e-05
1.99696615917422e-06
-1.04609586352357e-05
-1.92364198658475e-05
-2.32214665199076e-05
-1.61688043218816e-05
-2.70744453728436e-05
-3.8907212971435e-05
-3.33338050267816e-05
-3.65023480790175e-05
-2.90286523227957e-05
-2.3120236945769e-05
-9.41761298663319e-06
-6.42004733853117e-06
-2.98290977827252e-05
-2.81203462189071e-05
-2.42340731125021e-05
-1.44721433500845e-05
-3.30195606195107e-05
-2.85591996415019e-06
-2.99509192785576e-05
-1.0959270136459e-05
-1.96246308892032e-05
-4.5160315930545e-05
-2.74318211912114e-05
-1.80883262229221e-05
-1.65746870071914e-05
-1.81954347729491e-05
-1.45917056356114e-05
-2.28218988371718e-05
-1.17917170818381e-06
-3.54593553357126e-05
-3.80147376396333e-05
-1.12087094136749e-05
-3.25010006620631e-05
-2.11957621334382e-05
-2.54836419697782e-05
-1.18661563330643e-05
-3.0167034890503e-05
-7.63893508820967e-07
-3.31296862928748e-05
-1.44845580218237e-05
-1.67580625836044e-05
-2.1831867818831e-05
-4.70242355550422e-06
-3.5000290535653e-05
-2.04955876693165e-05
-3.04427270549597e-05
-9.43259068654145e-06
-9.99623204264394e-06
-1.97347424588806e-05
-4.17781207710059e-05
-1.68934177884489e-05
-3.23634991089063e-05
-1.64937237100879e-05
-2.01775701420536e-05
-2.69052480859946e-05
-1.90982744997228e-05
-3.51495004634924e-05
-5.67451025210971e-05
-3.71449014007039e-05
-3.48046706051786e-05
-3.49023763809134e-05
-2.77643951339279e-05
-4.26763830393134e-05
-1.27328615925171e-05
-4.79271539494066e-06
-2.19587135640721e-05
-2.41269923164726e-05
-3.34738842255891e-05
-1.69622818350647e-05
-2.74274172238257e-05
8.04371436014009e-06
-2.27504673734463e-05
-3.04196859333801e-05
-1.61371770602217e-05
-2.45513588967576e-05
-2.1786667797733e-05
-3.31549226168151e-05
-3.74512163612249e-05
-2.98689066389694e-06
2.60176523842084e-07
-3.61532052821414e-05
-2.61218656215181e-05
-1.58790450620822e-05
-3.63298446195303e-05
-1.85995559251465e-05
-5.97753785631838e-07
-2.79727770323115e-05
3.87676171289926e-06
-2.39807267895989e-05
-1.74423310730455e-05
-3.03269837735043e-05
-3.15103943996174e-05
-1.96394637186704e-05
-2.31509114136606e-05
-3.43553154744219e-06
-1.68178662390309e-05
-2.45013936943139e-05
-3.48732813283619e-05
-1.31744394878556e-05
-2.43920602509501e-05
-3.40574391244944e-05
-2.41238594110506e-05
-4.17250963689346e-05
-2.49735797949591e-05
-3.57635358490234e-05
-2.86056204097603e-05
-3.59945526874519e-05
-1.99236184081145e-05
-1.891369171127e-05
-4.23345204070847e-05
-2.29729407893399e-05
-3.12426943211871e-06
-9.61108766013789e-06
-8.58497018203322e-06
-1.70134159213281e-05
-9.38433163490477e-06
-2.44915991394113e-05
-3.74237251344227e-05
-3.84486273361624e-05
-1.45697620007382e-05
-2.00746127498289e-05
-3.43411486844218e-05
-2.26051165584975e-05
-1.04676703476915e-05
-2.19173139770961e-05
-1.23943950802999e-05
-5.96904731105007e-06
-1.37630438823453e-05
-2.60680137707777e-05
-1.10353777741189e-05
-5.96917976311566e-06
-7.34040923035574e-06
-3.00244205796289e-05
-4.8053029112638e-06
-2.47666903264713e-05
1.18000092986427e-05
-1.0273726370576e-05
-2.94952679861118e-05
-3.69090813615096e-05
-9.62531892667586e-06
4.86924751483121e-06
-2.80894986837186e-05
1.16539479694823e-06
-1.45224710263006e-05
-1.89272647839475e-05
-2.96626979476299e-05
-4.28360776570321e-06
-2.02849759160671e-05
-1.55347212968656e-05
-1.42687824341289e-05
-2.502712857827e-05
-2.5376473921778e-05
-1.10569583151029e-05
-1.27085567957916e-05
-2.12676017406253e-06
-1.03282853917148e-05
-2.95039305740235e-05
-3.22412742648715e-05
-2.48524622587966e-05
-1.47410160937495e-05
-4.56580464671e-05
-2.99983656413176e-05
-5.98996414982613e-06
-1.08832677835263e-05
-3.04761743951342e-05
-5.00854947554383e-06
-2.22561585277249e-05
9.56056598603525e-06
-5.17466533582082e-05
-4.06899802916895e-05
-3.73767724802925e-05
-4.3677117849922e-05
-3.67022772322604e-05
-1.40631367631461e-05
-2.01890313962106e-05
-1.77149889380394e-05
-1.85338615130673e-06
-2.1813708243113e-05
-3.80587025301857e-05
-2.68305309054987e-05
-3.36029265828411e-05
-1.44324521448974e-05
-1.90685200501609e-05
-2.10155881967292e-05
-3.05315594079139e-05
6.08340237097117e-07
-3.80510839769862e-05
-2.57013568790099e-05
-1.75445082290171e-05
-3.33779598936671e-06
-2.00515150574245e-05
-2.73393733737673e-06
-6.53164626464393e-08
-2.39267208146282e-05
-2.41186660718008e-05
-4.72480325829371e-06
-3.78066948852205e-05
-1.26097085025592e-05
-3.0838078556407e-05
-7.21075348069667e-06
-8.28640744507351e-06
-2.95780366823312e-05
-3.00903851077531e-05
-3.77648787617617e-05
-3.00118779615357e-05
-1.77963506815409e-05
-5.93370546507701e-05
-3.5636534851971e-05
1.18180675707056e-05
-2.55139748533548e-05
-2.51504813678231e-05
-4.62802110137911e-06
-3.76200701151986e-05
-2.69996126019908e-05
-2.3690764875104e-05
-2.47286980069366e-05
7.03476756078766e-06
-1.98109182674321e-05
-1.68391951683676e-05
-4.17728969945942e-05
-8.730729188067e-06
-1.66138694498331e-05
-2.59714292787311e-05
-2.09712658236637e-05
3.1323901949616e-06
-1.7469320257837e-05
-2.35588256861788e-05
-5.4543999035524e-06
-2.51727418075297e-05
-2.54172633985669e-05
-2.41738833693225e-05
-3.30789754128504e-06
-2.99675095884515e-05
1.28510911136519e-05
-1.11946114335428e-05
1.26390830203319e-07
-1.04753070728352e-05
-2.71881239801085e-05
-4.09953133074326e-05
-9.21615237578379e-06
-2.35693468153846e-05
-3.82912926090881e-05
1.55026832213508e-06
4.06924842169501e-06
-1.91412695635105e-05
-2.61603294943515e-05
-1.36428016248549e-05
-1.95891973306225e-06
-3.17837155479753e-05
-1.91227638403029e-05
-1.21381678715504e-05
2.86204758388359e-07
-9.83733223873306e-06
-2.82305974325174e-05
-1.88253765010604e-05
8.79776958914396e-06
-2.77936826908473e-05
-1.4347242498305e-05
-2.07798418085689e-05
-2.04338812980516e-05
-1.26865532882447e-05
-3.40091284196076e-05
-3.04079452030352e-05
-3.65035113482494e-05
-2.63213767783244e-05
1.27415576735701e-05
-4.56447827304553e-05
-2.22037969697696e-05
-1.83675665312188e-05
-1.44989460680997e-05
-2.94913360509317e-05
-1.28180419425261e-05
-5.09882732007372e-05
-2.78180832160624e-05
-8.72753998888185e-06
-1.43322171598694e-05
-3.07952679457271e-05
-1.81359869201818e-05
-1.17353057722778e-05
-2.39172711524315e-05
-2.0727925455295e-05
-1.99100376916762e-05
-2.61651455423498e-05
-2.6783657623755e-05
-2.78949737091617e-05
-8.42673901705803e-06
-3.03274368154311e-05
-1.19856159082965e-05
-4.10275399907794e-05
-1.89967530203866e-05
-1.89126934908731e-05
-2.72321172881714e-05
-1.23815897045863e-05
-2.42330098087262e-05
1.51047053177459e-06
-2.12375466029597e-05
-3.15837371666362e-05
-3.59100976520282e-05
1.02307352288834e-05
-2.85385824837502e-05
-1.91584162012021e-05
-2.914134531454e-05
-3.14624011315463e-05
-2.70611150554369e-05
-1.45178277655414e-05
-1.80334581744234e-05
-3.31773566217845e-05
-9.988527995122e-06
-3.21866380087178e-06
-3.14870160638489e-05
-1.54082726148362e-05
-1.06733167380147e-05
-2.2193161380825e-05
-8.3425271310437e-06
5.03779022112407e-06
-2.51350864876786e-05
-2.21554392798521e-05
-3.37300003244427e-05
4.15414539741878e-06
-7.9328220024628e-06
-2.07325243411624e-05
-1.70841191161267e-05
-1.98806714252e-05
-3.7792504021733e-05
-1.94171556963864e-05
-2.0405882046532e-05
-1.88493171404833e-05
-2.40466663791097e-06
1.05105302963458e-05
-3.23944007860297e-05
-1.32633863486209e-05
-1.34091774141371e-06
-2.32225593891017e-05
-2.75969999979378e-05
-3.60619371963972e-05
-3.11217088923781e-05
-1.79387926585681e-05
-1.78544362575908e-05
-2.7232970583739e-06
-3.06063560038567e-05
-2.01458689817475e-05
-2.08449471349936e-05
-1.91785648272107e-05
4.18425253000696e-07
-2.04534599242712e-05
-1.60626345335583e-05
-2.19348366046001e-05
-2.35478575484782e-05
-3.38189316815063e-05
-1.84402841015453e-05
-1.74651956178772e-05
-3.17386478091206e-05
-4.33154964144207e-05
-2.14070102601405e-05
-9.03796944339055e-06
3.50507056370728e-06
-5.10611351069045e-05
-9.4658918685833e-06
-3.95598957897894e-06
-2.73338681217685e-05
-2.06792416293418e-05
-1.80204818264432e-05
-3.14107128160957e-05
-3.36624755282548e-05
-2.05234382049866e-05
-5.14654919522453e-05
-6.70630466951922e-06
-3.15318321161435e-06
-2.19378422589767e-05
-3.40601200389757e-05
-1.22595280926551e-05
-3.36044604203956e-05
-1.59230316523707e-05
-4.40967430717605e-05
-9.86252089564792e-06
-7.35719789162455e-06
-2.77315899877087e-05
-3.57572629348622e-05
-2.5269844064718e-05
-3.88766687700319e-06
-2.68795051397374e-05
-2.74630624959793e-05
-1.9847245409761e-05
-1.43114055414381e-05
-4.44339671007006e-05
-2.86379845072952e-05
-1.11300587836011e-05
-1.96072878759613e-05
-1.54463301684554e-05
-3.30975294247795e-05
-4.20712670812308e-05
-1.81059716989569e-05
-2.52080783631879e-05
3.51652371337152e-06
-3.25203888356974e-05
-3.57475256874227e-06
-1.96701077287545e-05
-2.01555322628527e-05
-2.94439990320853e-06
-2.90202943670972e-05
-3.69813708748956e-05
-5.55710901984421e-06
-2.64099342979742e-05
-1.39748204405509e-05
-3.39125355966744e-05
-1.66065337717015e-05
1.01752795864897e-06
-5.31789419122408e-05
-3.748127438089e-05
-5.5128956872072e-05
-3.17417570701558e-05
-5.71806767697456e-05
-8.73729146528135e-06
-4.75458038385054e-05
-4.14710167707178e-06
-3.88969311926853e-05
-2.66488142153206e-05
-3.14036513450682e-05
-1.64670325038345e-05
-3.60454132719113e-06
-2.24898042242496e-05
-2.43619169526782e-05
-2.80643178586165e-05
-3.28936687667018e-05
-2.90039657482717e-05
-2.14525846170805e-05
-4.09869357264359e-06
-3.8265819730891e-05
-1.90379359275196e-05
-2.95049928860225e-05
-2.04815632450887e-05
-1.86297583212916e-05
-1.32212354895935e-05
-2.44596094588362e-05
4.25965053258453e-06
-3.20015544536199e-05
-2.39791518919128e-05
-1.9287689883584e-05
-1.45371784446822e-05
-2.98652209764999e-06
-2.05109501355366e-05
-1.76702577610325e-05
-2.90361562314658e-05
-9.62985809278577e-06
-1.14104333989193e-05
-3.38980777079659e-05
-4.36954592908007e-05
-4.70093512232913e-05
-2.33702643105217e-05
-2.11509707026145e-05
-2.30124246830452e-05
-1.58271591521594e-05
-6.03415776184298e-06
-4.81599863101673e-05
-2.14016252198889e-05
9.49638850322844e-06
-1.6990568070472e-05
-1.27005842673961e-05
-4.01840095089246e-05
-1.64135969619319e-05
-3.35473039312443e-05
-2.60403194063899e-05
-3.9362725596019e-05
-1.76353770647878e-05
-3.6466397273666e-05
-1.15700270672623e-05
-3.28969798486725e-05
-4.39555677807072e-06
-1.96490415811345e-05
-1.03231175691596e-05
-2.67964705948375e-05
-1.42873234741311e-05
-1.7631819542548e-05
-5.32269674884265e-06
-1.48633705249582e-05
-2.13291965814736e-05
-1.59989946282119e-05
-8.72827220703285e-06
-1.75423368258795e-05
-3.50423367996294e-05
-1.86792135424186e-05
-4.24644581748701e-05
-3.33451589623822e-05
-2.86231152916013e-05
-1.31511071737122e-05
-1.86542058003501e-05
-4.630120676137e-05
-1.85357538292046e-05
-2.57336339337594e-05
-4.06768271604116e-05
-2.62064402025298e-05
-1.31679623790707e-05
-8.87709872201142e-06
-3.80409324905697e-05
-1.39477772709859e-05
-3.55855405435121e-05
-1.16367981251656e-05
-1.52179858645669e-05
-1.67342830694771e-05
7.01441488940131e-06
-2.33996386172171e-05
-3.34717841098622e-05
-4.08631234070122e-05
-1.67419896357022e-05
-2.74623855999782e-05
-4.36626122684684e-05
-3.22357231945672e-05
-3.14650477938882e-05
-4.5332848811998e-06
-1.33616542421976e-05
-2.24945164424416e-05
-7.9014579495897e-06
-2.42322166166238e-05
-5.65162537245153e-06
-2.53092268070266e-05
-1.32833357538989e-05
-3.00021601867238e-05
-1.7885413676505e-05
-1.90784244893372e-05
-3.45494706971372e-05
-2.26716183150989e-05
-1.42055394875085e-05
-1.1022820686983e-05
-9.99421801756517e-06
-3.25045620781374e-05
-4.57115991447207e-05
-5.85465604854372e-06
-4.81726864829363e-06
-9.90301530554678e-08
-4.06602263956232e-05
-3.08715365773744e-05
-2.87836581070314e-05
-2.23599502723167e-05
-3.32460933849776e-05
-1.97946822885351e-05
-1.13694088827938e-05
-1.80641432029805e-05
-3.62653793264328e-05
-4.04735360576078e-05
-2.03194576145028e-05
-8.76045529468954e-06
-2.54826956249455e-05
-2.34534106314048e-05
-2.58839658650542e-05
-3.3046373350226e-05
-2.71701316778852e-06
-1.92934670828159e-05
-1.98952121047683e-05
-2.54284616722042e-05
-1.92144191932845e-06
-1.1563447614153e-05
-5.37492382206533e-06
-2.28750046512368e-05
-1.98544713605246e-05
-1.13493512888408e-05
-2.49209198808742e-05
-2.53771011560748e-05
1.51628625132099e-05
-2.09132382788432e-05
-2.4621334347892e-05
-2.67268352798756e-05
-2.83319748923343e-05
-2.90229205472639e-05
-4.4119463758726e-05
-1.80658568309466e-05
5.68672027638063e-06
-2.53712855475947e-05
-2.66058291202159e-05
-5.67288271759746e-06
-3.0092214333749e-05
-2.92364061536272e-05
-2.04057399935648e-05
-1.26692047434968e-05
-2.15914603898269e-05
-2.55230289818797e-05
-3.92534459459688e-05
-1.1215727541126e-05
-1.24650178124771e-05
-1.62980142090069e-05
-1.00511310965367e-05
-2.35840830899191e-05
-1.84650523477696e-05
-3.23184513444427e-05
-1.74431520154097e-05
-1.75728898935065e-05
-1.95149001512485e-05
-2.47641407310021e-05
-1.67746939377438e-05
-1.64202243564852e-05
-3.95729697437403e-05
-2.59218874957888e-05
-2.83614107175859e-05
-2.14113605114545e-05
-4.00871389166288e-05
-1.96643442463054e-05
-2.16751965016212e-05
-3.14817441528762e-05
-3.04963643226494e-05
-2.46692752236811e-05
9.66774217092889e-07
-5.34766532098164e-06
-2.50233148972345e-05
-3.10307702359591e-05
-2.39761106723913e-05
-4.69243077900154e-05
-3.18173908129711e-05
-1.52221398162418e-05
-2.02053442529067e-05
-3.24392180126792e-05
-2.20269108371744e-05
-4.11524881051275e-05
-1.53926501403359e-05
-4.34181339446908e-06
-2.97641532352737e-06
-2.89946218234041e-05
-1.99581453360017e-05
-8.18719372927717e-06
-1.32858046985226e-05
-1.27454809134007e-05
-1.31762739478767e-05
-1.74298605234476e-05
-2.19796092948646e-05
9.88231313440609e-06
-2.22048259128679e-05
-3.49476320600667e-05
-6.20543242143976e-06
-2.8097267103645e-05
-1.76910178387691e-05
-3.35961791056418e-05
-9.35765287233604e-06
-3.55929176969159e-05
2.55191489350225e-07
-2.33558643199957e-05
-4.08479541966925e-05
-3.01366508425494e-05
-2.57501976196055e-05
-2.76846259750775e-05
-1.33855400899e-05
-8.86162632094725e-06
-2.93690485445715e-05
-2.93051951383612e-05
-2.9768758275662e-05
-4.68617186765983e-05
-9.96908203980899e-06
-3.39914857781177e-05
-1.61214748594576e-05
-2.77276832920421e-05
-2.24864109275269e-05
-7.58987940737139e-06
-1.24319009065692e-05
-1.39916001765358e-05
-3.83166825579034e-06
1.53338449803638e-06
-3.06187346694604e-05
-3.72033190393973e-05
-1.70851216505787e-05
-2.0830529711067e-05
-1.40957419693847e-05
-2.83721858152459e-05
-1.84459453920021e-05
-4.1861153763883e-05
2.33512534178428e-07
-2.50978395753635e-05
-1.5473252027194e-05
-1.46603061373501e-05
-5.72485336143407e-06
-3.60769355760052e-05
-1.72379232753602e-05
-1.21890037699278e-05
-5.42983914406882e-06
-2.23108021310807e-05
-7.52053185471065e-06
-3.09187241008752e-05
-1.99008777343848e-05
-2.16456124413684e-05
-1.67918746004683e-05
-4.4456693159921e-05
-8.33247196736863e-06
-1.82272130890593e-05
-2.4755806292167e-05
-1.80164181376419e-05
-3.01988197498664e-05
-6.74659714819156e-06
-8.93171315229217e-06
-2.43620703385736e-05
-2.75758033845561e-06
-4.4968927727927e-05
-3.26971052423516e-05
-4.30891894645396e-05
-3.41410530378915e-05
-4.00348270451593e-05
-2.89865702686652e-05
-2.50207813074436e-05
-2.22859195396286e-05
-2.68848591475361e-05
-1.51147459248898e-06
-1.31687244681206e-05
-8.4900257682202e-06
-2.43927737026734e-05
-2.17837806776062e-05
-4.40273055661646e-05
-3.3695287662623e-05
-9.77506062515933e-06
-1.6671861427536e-05
-5.97186410114075e-07
1.8729102341264e-05
-1.56218274740119e-05
-2.77298863958717e-05
3.20264647341514e-07
-1.45314153211568e-05
-3.02193321662409e-05
-3.88414008596774e-05
-2.88011139230304e-05
-2.22519597369201e-05
-1.53155456693004e-05
-3.11759375134466e-05
-1.20489307809642e-05
-2.81931451950972e-05
1.07846428807937e-05
-1.54691966777019e-05
-2.22775570213985e-05
-3.6391900035954e-05
-3.95929325719511e-05
-2.44652992243345e-05
-2.12983686803612e-05
-3.91058572202102e-05
-3.26831726736725e-05
-3.80715974119094e-05
-2.25203645598963e-05
-1.92192194860937e-05
-4.54890684830041e-05
-7.80749414804824e-06
-7.37316565841277e-06
-3.02352629310809e-05
6.77864930215509e-06
-1.6654934549447e-06
-2.04543320614753e-05
-3.98598604275008e-05
-4.0007774574011e-06
-4.40800939078882e-05
-3.08985835461323e-05
-4.88850344743069e-06
-2.14405727552907e-05
-3.04793505510884e-05
-1.34099119201817e-05
-2.11012123073122e-05
-4.00755779412565e-05
-2.81620966385272e-05
-2.88010446734264e-05
-3.58414701742839e-05
-3.21591179584678e-05
-3.9889749868346e-05
-8.36041637551881e-06
-3.17036301704431e-05
-3.19295727625063e-05
1.24645362143012e-05
-1.90197035207309e-05
-2.83734884162633e-05
-3.42904294742249e-05
-1.54533630637465e-05
-1.85129433266218e-05
-5.12379076432073e-05
-2.53715608049062e-05
-1.41871311028573e-05
-2.77187459003601e-05
-1.49042006377619e-05
-3.4146970470159e-05
-1.9141429785756e-05
-3.11457388949084e-05
-2.07096777790704e-05
-2.13993464610527e-05
-2.08529799846771e-05
-3.2478194120105e-05
-7.32366501389398e-06
-6.68301947425014e-06
-1.891898896814e-05
-1.96074542620709e-05
-3.64880689561183e-05
-9.57787795143519e-06
-3.65182870322309e-05
-1.69903163945233e-05
-3.77422261401425e-05
-2.85383249012994e-05
-4.71992885544793e-05
1.21127978533681e-05
-1.78892684394389e-05
-1.24440966368191e-05
-2.57986216272744e-05
-2.78116541208159e-05
-4.47022719984538e-05
2.01891366956749e-06
-6.53819424162312e-06
-2.7936261445685e-05
-2.82663912117532e-05
-3.46619037067228e-05
-3.71482221541193e-05
-5.47399128979785e-07
-4.02300307476934e-05
-3.20606774381186e-05
-4.53981354702459e-06
-1.61138464436681e-05
-3.709898318119e-05
-2.25920601154653e-05
-3.02939359787051e-05
-2.31455639471186e-05
-3.10119827898786e-05
3.79558783434984e-06
1.71108954502946e-05
-2.12562205864325e-05
-2.03405322087055e-05
-2.24378850337971e-05
-5.72368312274648e-05
-1.41446265071081e-05
-2.55510598945654e-05
-9.99354947832665e-06
-2.57314793318724e-05
-9.02448762589e-06
-8.02982724335698e-06
-4.21268063892437e-05
-2.54809148348184e-05
-2.04781555589477e-05
-4.66286525188486e-05
-2.45440251505806e-05
-8.70541938268799e-06
-3.35272823842958e-05
-1.70867767449285e-05
-3.0208303928179e-05
-7.7694174798756e-06
-1.89168500338639e-05
-2.14647916357277e-05
-2.57592777361632e-05
-1.47764923393856e-05
-3.15995890814575e-05
-3.48237403703843e-05
5.97764646992474e-06
-1.68770825331975e-05
-2.13056848916779e-05
-1.09661450191564e-05
-3.30366363807014e-05
-2.18296274872688e-05
-9.43664559122148e-06
-2.14191399389334e-06
-3.22888498811316e-06
-1.80992577243884e-05
-2.41102681569172e-05
-1.81941726678599e-05
-1.54875830343911e-05
-3.51503068091575e-06
-6.65959402444333e-06
-3.71451455656177e-06
-1.15715611799747e-05
-2.60556160145072e-05
-3.93081055306138e-05
-1.3607963626696e-05
-2.5684716298406e-05
-1.11331973220803e-05
-1.34632548891127e-05
-4.74374775327597e-05
2.96801692629345e-06
-2.05791898353115e-05
-1.98263876670174e-05
-3.2416600260208e-05
-1.43191996024722e-05
-4.30819345637782e-05
-2.18724350491933e-05
-3.67082836403916e-05
-1.45902245133451e-05
-2.41932772558862e-05
-6.3304959074067e-06
-3.39453488993229e-05
-3.47219882686861e-05
-7.43125536776706e-06
-1.69168521563878e-05
-1.28314841616993e-07
-7.17253419475245e-06
-2.39943966365116e-06
-1.85312073453649e-05
-1.14002461461924e-05
-2.15089532993827e-06
-6.72374805661284e-06
-1.62799627919312e-05
-2.1694912384622e-05
-4.11117586669643e-05
-4.00830400601985e-05
-2.40990595604038e-05
2.58987038845663e-06
-1.34035002205191e-05
-1.94984604095925e-05
-1.37405601634655e-05
-2.59028705383085e-06
-8.50421629498648e-06
-4.62992383549436e-05
-2.61847252261352e-05
-3.93811180654747e-05
-3.24377730989862e-05
-9.99461222729554e-06
-2.60298908290337e-05
-2.8881261159202e-05
-1.55685137448116e-05
-4.43962596236774e-05
-4.67988125387516e-05
-2.51952436851278e-05
-2.64973534745811e-05
-3.5086353975415e-05
-3.51421082063772e-05
-3.09171751392514e-05
-8.76839350233265e-06
-2.77048892680673e-05
-3.83201834494303e-05
-8.33633213547849e-06
-3.56845399351481e-05
-3.69358230171041e-05
-2.55254448950065e-05
-1.41839001327365e-05
-1.62606662326706e-05
-3.79870839332768e-05
-1.82118199307549e-05
-1.67400024456336e-05
-2.85476712554005e-05
-3.59834827968985e-05
-2.11369144801243e-05
-2.70389425163788e-05
-3.21243676551936e-05
-2.95383022402461e-05
-1.59100291642513e-05
6.22171819393553e-06
-3.00563132780893e-05
-4.80627080120381e-06
-8.09462726526461e-06
-2.34390388228583e-05
-3.58897486974829e-05
-3.1813581348718e-05
-1.44512790304525e-05
-6.27867892025035e-06
-2.40703531925565e-05
1.22487522632426e-05
-4.74921501324774e-05
-1.61396060507488e-05
-3.56776756569749e-05
-2.31516577929321e-05
-2.71015855969388e-05
-3.25284885350773e-05
6.30419012070087e-06
-1.67417395201454e-05
-2.29030632701564e-05
-1.81200436220948e-05
-2.24783237127298e-05
-4.15601104356424e-05
-1.71953388159094e-05
-3.26272380612976e-05
-2.41448856156614e-05
-2.28678017112476e-05
-3.37533544276044e-06
-3.28235717060759e-05
-3.33880276063517e-05
-2.28409505537826e-05
-1.7644536835031e-06
-3.01463593685064e-05
-3.05680053578987e-05
-2.42086387314038e-05
-2.57378184813784e-05
-1.8866006082138e-05
-3.36820669282143e-05
-2.05083570524179e-05
-2.43138445305644e-05
-1.77957923090123e-05
-1.46077613165517e-05
-3.51037127148098e-05
-2.66351667095192e-05
-4.71295478871089e-05
-2.21588436730997e-05
-2.37997114293152e-05
-1.99746328261202e-05
-3.44813189810528e-05
-1.97778073691659e-05
7.83555538796797e-06
-4.28151342304242e-05
-2.08503153513015e-05
-3.34894453208068e-05
-3.23863175321587e-05
-1.58801073091752e-05
-3.64670368532742e-06
-2.46132052011373e-05
-2.63845902341516e-05
-4.11695965160147e-05
-1.01941540375866e-05
-2.64259213291734e-05
-4.23309963146251e-05
-3.12743546624252e-05
-1.31696064513756e-05
-1.05958980016233e-05
-3.82228233331044e-05
-2.02422189095391e-05
-3.53307012125535e-05
-2.4646716988849e-05
-3.93896108126957e-05
-2.61285356123914e-05
-3.08780929637072e-05
3.60143684101863e-06
2.61742653268028e-06
-3.2183654617167e-05
-2.07745327307613e-05
-1.79305733855717e-05
-3.21996412590166e-05
-2.32057056076182e-05
-2.25924002124048e-05
-1.33827971679358e-05
-2.97351703667333e-05
-1.79237041901519e-05
-2.88907041158125e-05
-1.2489196160524e-05
-2.34464581792587e-05
-2.80001416277358e-05
-1.4142330259907e-05
-5.47398796780461e-06
-1.22493790844353e-05
-5.58465342557843e-05
9.91692301135837e-06
-2.12331429078814e-05
-1.83307522659539e-05
-3.18422652920755e-05
-2.05867291381865e-05
-2.54007162824372e-05
-2.82366908892811e-05
-3.4061700448444e-05
-1.4013054292523e-05
-4.12220097010653e-05
-2.57799229225233e-05
-1.76176840840505e-05
-2.87834565065621e-05
-4.20770354250141e-05
-5.24247750105529e-06
-1.49995717768477e-05
-1.07320307683716e-05
-3.25844039161138e-05
-1.62058497963297e-05
-2.33102432320019e-05
-3.81617809489025e-05
-1.98684891995987e-05
-1.50962540250626e-05
-2.44214783955904e-05
-6.4966932753773e-06
-2.77236082453122e-05
-4.22627103279518e-05
-7.54430271394927e-06
-3.74493335191857e-05
-2.30148949207083e-05
1.1437369737824e-05
-1.97531709537505e-05
-2.00695933455124e-05
-2.82064042148371e-05
-2.69252851181546e-05
-2.53052937212234e-05
-2.05778150810973e-05
-2.47949719319769e-05
-5.55083591625668e-06
-2.35729452008659e-05
2.36295531115776e-06
-3.7047340535021e-05
-2.13557458614124e-05
-1.69781486843138e-05
-1.09804402457361e-05
-1.00987039569797e-05
-4.25846662773638e-05
-4.64402346987046e-05
-3.23175329032018e-05
-9.08829992378533e-06
-1.21530681735037e-05
-2.00551854962909e-05
-1.3839734097715e-05
-1.78356473210354e-05
-3.6305802140473e-05
-3.14019810927767e-05
-1.44849114381499e-05
-6.60521256528868e-06
-1.4360873735343e-05
-3.6848533716317e-05
-1.90188783577288e-05
-2.24983409353836e-05
-2.44330726482205e-05
-2.27976789168021e-05
-4.07701747572847e-05
-1.00997924649194e-05
-3.04548353751056e-05
-4.87953347598089e-05
-2.31717200049842e-05
-3.88857214509603e-05
-1.96632457166297e-05
1.24966770834326e-05
-2.33563556504445e-05
-1.62820658547114e-05
-4.08557379425764e-05
-3.95840533171268e-05
-3.99573761398047e-05
-5.826364748641e-06
-4.06220790668278e-05
-1.21690448678501e-05
-2.1568808888175e-05
-5.59960128477869e-05
-1.4370509886739e-05
-9.44708119910459e-06
-1.83760264794174e-05
-2.08043034154386e-05
-1.19589264949557e-05
-3.48150876270986e-05
-1.91733933282621e-05
-4.98195661805359e-05
-2.27082328037967e-05
-2.29083442816898e-05
-2.41141233735727e-05
-1.89824988861024e-05
-6.81434701462224e-06
-1.42234653482767e-05
-4.14211152088877e-06
-4.33487322866958e-05
-3.41858176114013e-05
-1.6677617931942e-06
-2.48927831223532e-05
-2.41685867462085e-05
-2.21516482048734e-05
-9.47830213957928e-06
-3.82588558900315e-05
-1.75893392484629e-05
-8.86442081140756e-06
-1.22056953715248e-05
-1.48911929563067e-05
-1.64978754537143e-05
-4.01788135118073e-05
-1.67280764873862e-05
-1.83645826572047e-05
-3.17398674843217e-05
-1.75223168115071e-05
-1.87369310409649e-05
-3.63571740587857e-05
-1.31376319933335e-05
-1.81132996747829e-05
-3.76115722233796e-05
-1.27916252120206e-05
-7.55991905133787e-06
-2.78773301288704e-05
-2.14562940571814e-05
-2.26173674531137e-05
-3.14043276372799e-05
-2.2478825552431e-05
-1.26194680907735e-05
-9.49220810361791e-06
-1.40190169606998e-05
-3.03002758881934e-05
-2.10295988496345e-05
-2.6078593131496e-05
-2.46792917009307e-05
-4.22540730341175e-05
4.9684514032423e-06
-2.37123652087947e-05
-1.72225272049394e-05
-1.21155286976437e-05
-1.84223881916966e-05
-3.41081265523838e-05
-4.19169611967551e-05
-1.52087174988315e-05
-1.82865596392392e-05
-3.43712260400993e-05
-1.67012093053244e-05
-3.01440876230839e-05
-6.73463088288622e-06
-2.59621950779964e-05
-2.35785487544104e-05
-3.2375896566422e-05
-2.81141194511924e-06
-1.49068672748399e-05
-2.28117244385424e-05
-1.84971239164464e-05
-1.44910946910746e-05
-2.34807970152751e-05
-3.3969556508836e-05
-3.1586251425084e-05
3.30455384662181e-08
-2.91346293544998e-05
-2.59454062550438e-05
-4.904744108178e-05
-1.32095857164028e-05
-2.54177942536708e-05
-1.03005005501806e-05
-1.67131042460312e-05
-1.63153347260763e-05
-1.59639787588008e-05
-1.01634455134193e-05
-1.47273602202318e-06
-2.42576642313263e-05
-2.58956995229979e-05
-1.00243726691083e-05
-3.37751419947532e-05
1.74562341025635e-06
-2.37449731564286e-05
-3.49004512866404e-05
-2.99830284955042e-05
-2.3241902961388e-05
-2.37167251339553e-05
-3.02143509094824e-05
-1.80440936809949e-05
-3.33462642958998e-05
-1.45928250653989e-05
-3.72584923142613e-05
2.48325245100472e-06
-1.56926150220523e-05
-4.51653189661517e-05
-3.34087564772915e-05
-2.57064754381324e-05
-1.037589471768e-05
3.61491988082505e-07
-1.56386863382875e-05
-2.29435658319525e-05
-3.30149104440397e-05
-3.8935180067987e-05
-2.93509442910355e-05
-8.67889475455072e-06
-1.42391966450396e-05
-4.36781339116147e-06
-9.90474073072956e-06
-5.86595458285852e-06
-1.28749685895896e-05
-3.47109481125391e-05
-1.52226951421064e-05
-3.72068280142249e-05
-1.13407944559738e-05
-2.35838761105366e-05
-1.88733800487216e-05
-2.42299149376435e-05
-1.88053865099282e-05
-3.98294520373567e-05
-2.32097213068049e-05
-2.37423268013665e-05
-2.90889336042849e-05
-8.20501623179702e-06
-2.43741712048573e-05
-7.56613711688448e-06
3.94191565139461e-06
-3.02853741944531e-05
-3.08826320191518e-05
-1.07085661367649e-05
-1.63760483464219e-05
-1.0895560669212e-05
-3.1788316325972e-05
-1.01337697750448e-05
-3.84542220461555e-06
-1.37011753020866e-05
-2.39062580437873e-05
-2.55903495017077e-05
-2.82309946728181e-05
-1.09674115168574e-05
-3.30138900805871e-05
-1.2776278971151e-05
-4.29654446721598e-05
-9.02588918983474e-06
-2.75324178375788e-05
-6.89820924396256e-06
-2.33672212845451e-05
-1.62167195240991e-05
-2.15898256954394e-05
-2.16474661181571e-05
4.13465886995233e-06
-3.41287689453867e-05
-4.70171130871954e-05
-2.92247845443255e-05
-3.84035813510359e-05
-1.47099824986117e-05
-1.48577462721381e-05
-1.57669881515452e-05
-1.42818430745577e-05
1.29655641460582e-06
-7.22479901516422e-06
-1.8479120014181e-05
-2.5898849534645e-05
-1.03555715341494e-05
-1.87574167201338e-05
-2.497402909551e-05
-1.29507116950446e-05
-5.20648260002946e-06
-2.73741620079152e-05
-3.600408193134e-06
-1.55780101402354e-05
-1.84391207747367e-05
-4.94161699471881e-05
-1.36353105432409e-05
-2.15958244110535e-05
-3.59813006405328e-05
-2.6086849608316e-05
-3.54659272129267e-05
-1.39448245193507e-05
-2.01624543581945e-05
-1.32032897622333e-05
-2.32312957220768e-05
-3.46342046514308e-05
-3.3808255774707e-05
-2.63718273744159e-05
-2.59076201523195e-05
-3.09260026400264e-05
-1.83186157619864e-05
-3.46256388807146e-05
-3.70906560529526e-06
-1.30286139875949e-05
-3.26453619274149e-05
-2.16389575983408e-05
-1.56422257919284e-05
-3.1371343319257e-05
-5.01921299232654e-06
-2.03185016835529e-05
-3.01404922555532e-05
-1.82790195444196e-05
-3.29536887227837e-05
-1.95406362786039e-05
-2.6794091255446e-05
-2.87227675839144e-05
-1.55888700093812e-05
-2.77978965202407e-05
-4.45660291318292e-05
-1.46669141498752e-05
-1.26066098669675e-05
-4.11085728242855e-05
-1.39834088908945e-05
-2.68175017949471e-05
-2.08420321560971e-05
-2.99394967918478e-05
-2.79188889951694e-05
-2.58950486311444e-05
-1.01596478438635e-05
-3.2503743447466e-05
-1.54996665274937e-05
-2.15199431933809e-05
-1.31085382063644e-05
-1.86618004274936e-05
-1.85133633956189e-05
-2.57187247707855e-05
-2.530996580027e-05
-3.7538014663875e-05
-2.56384336183905e-05
-3.21433352627789e-06
-2.82963807913575e-05
-3.22632698385322e-05
5.76039649323901e-06
-7.34019032633615e-06
-4.0546756208572e-05
-2.59202226917929e-05
-1.50111234239002e-05
-3.80085807640596e-05
-3.09366103741792e-05
3.23404065797016e-07
-3.57816662542711e-05
-1.59575795347258e-05
-1.88591717422423e-05
-3.8391115717803e-05
-2.39866829895712e-05
-8.60672530941617e-06
-2.30777589902031e-05
-1.93107833043315e-05
-2.13503794874163e-05
-4.54833613116551e-05
-2.43852392285075e-05
-9.76249169704524e-06
2.24683256765226e-05
-4.30304833578015e-05
-3.66190883472552e-05
-2.05117622590439e-05
-1.80159251040152e-05
-1.64675953481229e-05
-1.76374367163436e-05
-1.07553011354363e-05
-2.59202528738557e-05
-1.22901051630476e-05
-9.33351578507224e-06
-6.23930741165032e-06
-2.93769449476753e-05
-4.39122754067078e-05
-7.77790723506738e-07
-2.03769281404004e-05
1.58675813114508e-06
-2.77888017800486e-05
-3.03556815236105e-05
-3.06315781569447e-05
-1.75469902747918e-05
-3.92717400930946e-05
-1.83337776386471e-05
-3.69984506819275e-05
-3.03379049661931e-05
-3.08037449372872e-05
-2.10891560913538e-05
-2.43363763695627e-05
-2.9002610473355e-05
-1.96988717167778e-05
-1.21686426648542e-05
-1.3201076682612e-05
-2.01311577894036e-05
-3.22565871873103e-07
-2.93636567025077e-05
-3.0047546901034e-05
-2.08297486158739e-05
-6.24283658001988e-06
-1.77146431901203e-05
-1.32939857645751e-05
-1.34786092917873e-05
-2.57928666194431e-05
-1.47442559455149e-05
-3.17566666113009e-05
-8.34554039004593e-06
-4.45634091529983e-05
-2.64345954295031e-05
-3.16631871248859e-05
-2.73351173134912e-05
-1.0823818395742e-05
-3.03808466245314e-05
1.25068537710333e-06
-4.43864175299252e-05
-2.28148202283594e-05
-3.07796353513621e-05
-2.72599166722602e-05
-2.06629004074198e-05
-3.41048154737524e-05
-2.55759713717148e-05
-3.30990902450287e-05
-1.03626967293719e-05
-2.95183751486514e-05
-2.02881434058973e-05
-2.31308146168686e-05
-3.53453871607079e-05
-1.94669760318168e-05
-1.32006875337451e-05
-2.18683599402993e-05
-2.06907600635875e-05
-3.18125285614708e-05
-1.46303726254979e-05
-5.87228084482238e-06
-1.8047179971743e-05
-1.67801626027908e-05
-3.67613922852869e-05
-3.32850833958736e-05
-2.68708406244979e-05
-1.79321586610823e-05
-1.25133614012218e-05
-2.77920275427918e-05
-1.45194107080264e-05
-1.20409661281883e-05
-1.81221810768618e-05
-2.33166995948409e-05
-1.0018669094495e-05
-2.77169998743717e-05
-2.3886032696604e-05
-3.8682240260667e-05
-4.44680961360547e-05
-3.26966589021566e-05
-3.44036294698208e-05
-2.50571064474973e-05
-2.31366547090224e-05
-4.076459467184e-05
-5.6940603296656e-05
-3.49374050017854e-05
1.01778349285305e-06
-3.94950996579043e-05
-7.98214623267883e-06
-2.48289503430725e-05
-2.23225081460913e-05
-2.07602917472815e-05
-2.37328503216466e-05
-3.16999353590501e-05
-2.4061040536919e-05
-1.67601500352324e-05
-1.59047621349711e-06
-4.11275992416806e-05
-3.46265949742122e-05
-3.84779405297598e-05
-1.15473903574921e-05
-1.54582218456309e-05
-2.11190167876403e-05
-3.30275296477355e-05
-8.51180854842206e-06
-2.69820512474708e-05
3.11699810155557e-06
-2.75278575306622e-05
-5.25423221403849e-06
-2.95691019039533e-05
-2.59918404063525e-05
-8.47391520377739e-06
-3.99833090035882e-05
-3.24279419866925e-05
-2.16018219764153e-05
-7.78464056575166e-06
-1.42392627404016e-05
-2.36930010911121e-05
-1.5059236268982e-05
-1.64702794402087e-05
-3.76730093716223e-05
-2.84294257516043e-05
-2.63935844399131e-05
-1.6408926350997e-05
-5.11363313908304e-05
-3.40797086032587e-05
-8.00327621596025e-06
-3.20602699049895e-05
-2.20152483913485e-05
-1.8915539069741e-05
-1.42054094598976e-05
-3.45700273840055e-05
-2.38561841018207e-05
-2.77162664454703e-05
-1.53214503906398e-05
-1.37785252735208e-05
-2.89426871297934e-05
-2.82568014809063e-05
-2.42945780981968e-05
-2.93071456510549e-05
-4.66905439517452e-05
-2.29367407567288e-05
-4.32361606683132e-06
-2.55122523641837e-05
-2.78179463444278e-05
-4.13031732908656e-05
-3.23521320061574e-05
-1.79071620361835e-05
-3.01179348700471e-05
-9.45850657875887e-06
-1.83219541506334e-05
-2.94989132267351e-05
-2.13252337139665e-05
-2.07744420088647e-05
3.16138715761629e-06
-1.86073484481791e-05
-1.24405005523301e-05
-2.3873824436557e-05
-2.70164557075992e-05
-1.44542454193574e-05
-2.99280023180986e-05
-3.28663014369234e-05
-3.59920057111167e-05
-1.74048831650413e-05
-1.65374593066803e-05
-2.95130193958124e-05
-1.85440587153694e-05
-4.20107387568563e-05
-6.01487585657066e-06
-3.13371970971067e-05
-3.15429107408119e-05
-1.89959615200596e-05
-3.11510222211159e-05
-8.58266095074517e-06
-1.3393025960474e-05
-1.0906022796233e-05
-2.51925104109693e-05
-2.77267710792966e-05
-6.1878507559498e-06
-5.50827443034669e-06
-2.02241102848329e-05
-1.99428185407369e-05
-2.44985909408763e-05
-1.04657167344233e-05
-1.9213423074098e-05
-3.33780549050113e-05
-3.37796743157934e-05
-1.89192824264946e-05
1.54678882032017e-06
-4.66290969826157e-05
-8.82928741450879e-06
-2.10511792089554e-05
-1.02045334063188e-05
-1.92885365840178e-05
-1.8957847256164e-05
-2.88194569048373e-05
-2.120802560834e-05
-3.87181965126415e-05
-1.74353151447185e-05
-4.67061519142084e-05
-2.73853926377855e-05
-1.69906775702263e-05
-1.89021419638676e-05
-1.89204813010753e-06
-2.4891426095792e-05
-3.27878427145608e-05
-2.6112376811176e-05
-2.49741250808528e-05
-1.79805106666764e-06
-2.95752438938772e-05
-2.29655754608052e-05
-2.90467014643713e-05
-4.00975597077933e-05
-4.7967238894311e-05
-1.36681802623236e-05
-2.62291258822963e-05
-1.58597680571049e-05
-2.3121680572892e-05
-4.39181224784533e-05
-6.46104305198531e-06
-2.33903921324871e-06
-5.06658020712894e-06
-4.08617475183962e-05
-3.1064850280647e-05
-4.33168500818417e-06
-9.1272307815931e-06
-3.49548005177264e-05
-3.86426878606954e-05
-2.17546791447441e-05
-2.93053666646841e-05
-1.43969805714271e-05
-2.39909021889585e-05
-3.39879521197305e-05
-3.01999632561688e-05
-9.88184578050818e-06
-1.72059194158974e-05
-1.71105567747219e-05
-1.99724947075429e-05
-7.11228846852471e-06
-2.92645575629754e-05
-2.37432544610498e-05
-3.49262497564883e-05
-2.1612995750366e-05
-3.24936398087128e-05
-1.68369860202324e-05
-8.18934110599479e-06
6.8478770427034e-06
-3.4048398024376e-05
-2.14842696703943e-05
-1.81431083597345e-05
-1.76750949242282e-05
-1.3331151914447e-05
-1.30026904577676e-05
-1.56224045019179e-05
-2.16178447869257e-05
-3.32587773744602e-05
-5.17861713578753e-07
-1.81108062508567e-05
-2.61573964824814e-05
-2.38798167963713e-05
-3.61378516877077e-05
-1.70290587774871e-05
-2.83922699112692e-05
-7.39125292674752e-07
-2.11143268939215e-05
-2.39139781519468e-05
-8.95541158393277e-06
-1.11701930084257e-05
-2.96880565488217e-05
8.79948242907886e-06
-3.5742001320787e-05
-1.99222762343973e-05
-4.75654532955022e-05
-5.62507800318138e-05
1.42082531001233e-06
-2.08495495108571e-05
-1.79343362036137e-05
-3.48249557874881e-05
-1.20731565502912e-05
-3.41640456984706e-05
-8.05600293294715e-06
2.02895388270723e-05
-2.04133360571758e-05
-1.94679500640529e-05
-2.47074934135321e-05
-1.18910465755244e-05
-3.04856047517473e-05
2.12083220551827e-06
-3.2162869009365e-05
-3.3028343887817e-05
-2.97069792012499e-05
-1.84886155065715e-05
-1.17447439928725e-05
-2.35886421272563e-05
-2.10612184682393e-05
-1.85262403072448e-05
-1.58172546120366e-05
-2.88550986403453e-05
-1.06863628938102e-05
-1.6114856194817e-05
-2.11868160444055e-05
-5.54912120333515e-05
-1.61178951961138e-05
-7.90157065905857e-06
-1.9159340262305e-05
-2.61057030903352e-05
-2.02740755074213e-05
-3.32713388002261e-05
-2.1962617424048e-05
-9.67266044768566e-06
-3.6412125482516e-05
-4.13795585832411e-05
-4.22403192562324e-05
-1.90652758440483e-05
-2.50248183877619e-05
-1.08265767202097e-05
-2.39111561825238e-05
-2.99383235147094e-05
-5.43790452969175e-05
-6.92807303190443e-06
-1.65185990546857e-05
-3.22744557411189e-05
-1.6519699584319e-05
-2.57270066474298e-05
-1.25551807596354e-05
-3.78786121911227e-05
-2.92440233906422e-05
-1.89480626658276e-05
-3.30282316563322e-05
-2.3844396118245e-05
-2.04515724951421e-05
-3.78260367135938e-05
-2.99578619496501e-05
-9.14578018572568e-06
-1.87118812443242e-05
-3.34757664208119e-05
-3.38638494171836e-05
-2.49560425861737e-05
-4.57387168267601e-05
-3.66389700147091e-05
-2.26907216728796e-05
-3.6782684659661e-05
-2.95430287707931e-05
-2.28062571518822e-05
-3.86471949488879e-05
-2.59888494848722e-05
-1.66029673601002e-05
-1.5728208231078e-05
-3.42970380746702e-05
8.943918487233e-06
-2.33853385199767e-05
-1.18462337042051e-05
7.71533077895111e-06
-1.79197344283874e-05
-3.00294417326441e-05
3.38845491870227e-06
-3.37065980808635e-05
-3.48690410696084e-05
-8.48264735343626e-06
-5.17342427137157e-05
-3.89254063879461e-05
-4.25267682876634e-05
-4.76474210515322e-05
-1.60885800096289e-05
-2.8778670974934e-05
-2.67400714237859e-05
-1.0342982692716e-06
-2.97878018773857e-05
-1.77663819329947e-05
-2.17820132682693e-05
-2.54844157631044e-06
-1.11857851947369e-05
-3.58230317569941e-05
-1.77736257896199e-05
-1.65230778401029e-05
-1.55016291466518e-05
-5.81490545420871e-06
-1.35253237998121e-05
-2.60428998678822e-05
-1.57867344145967e-05
-1.21783986491921e-05
-1.22533501462874e-05
4.64486266292325e-06
-9.48241236270224e-06
-3.24658761663774e-05
-3.02142237412599e-05
-4.82453912899571e-05
-2.89498881041042e-05
-2.3446850960081e-05
-2.65822727541449e-05
-3.69156017992042e-05
-2.76052662502616e-05
-2.14396066931061e-05
-2.44900265497009e-05
-4.14101125928366e-05
-1.76780787713983e-05
-2.81698870854184e-05
-3.29616089300964e-05
-1.50700107850117e-05
-3.17571409917864e-05
-4.93481126777984e-06
-3.34486416465587e-05
-1.4771232609346e-05
-8.65733494988398e-06
-8.69388765756824e-06
-3.04369153316199e-05
-3.75381009738927e-05
-1.58797169341651e-05
-6.05466893091526e-06
-3.98247832650488e-05
-5.69963078709671e-05
-2.30335850812566e-05
-3.78560551198369e-05
-2.1555011694158e-05
-2.13525707745428e-05
-8.66479476387339e-06
-3.03307904820607e-05
-2.84411420312086e-05
-4.51491056671829e-05
-3.46706287625814e-05
-1.90076902293944e-05
-8.00876810939266e-06
-3.89808585779632e-05
-4.6193748662356e-05
-1.63571725654141e-05
-1.72500260735406e-05
-3.25220255744674e-05
-4.18547454267105e-05
-3.19916389723664e-05
9.83635077562924e-06
-1.71914847736312e-05
-4.96095468310866e-05
-1.68772820822449e-05
-3.09687925776e-05
-1.26485547677738e-05
-1.23577167094801e-05
-9.08342042709015e-06
-1.86371074089246e-05
-2.85843850614843e-05
-1.11710164577231e-05
-2.23002945793569e-05
-3.16017354049791e-05
-1.12829347773403e-05
-3.20658378600602e-05
-1.10262394066217e-05
-8.19492692467158e-06
-4.36705550252252e-05
-2.63343133994714e-05
-1.59502817064564e-05
-3.25303657245422e-06
-2.06767102839194e-07
-4.5730837671256e-05
-2.30638855228535e-05
-1.69364003821217e-05
-1.41758184262595e-05
-2.88822376209231e-05
-1.94836208428783e-05
-1.27738141772345e-06
-2.41816999573844e-05
-1.85413529577754e-05
-1.4954843054462e-05
-1.53973223965404e-05
-2.09472558595375e-05
-2.12691646228477e-05
-3.19341720059612e-05
-3.00349807017915e-05
-3.26784332421569e-05
-2.17189231859202e-05
-3.27477247124173e-05
-2.89753916237063e-05
-2.37038616463935e-05
-2.84890580825065e-06
-1.64752999453331e-05
-1.87909792316835e-05
-2.01702760454452e-05
-1.38575964627379e-05
4.05608571423901e-06
-3.92059888539133e-05
-1.70507869761862e-05
-1.89538070473875e-05
-3.28797501355686e-05
-3.81840635530059e-05
-1.53397850723358e-05
-3.85523865501213e-05
-1.79417704049024e-05
-4.56253496437342e-06
-1.19278342578208e-06
-6.96366899119255e-06
-2.65411571596684e-05
-1.24325276000224e-05
-3.26428292226186e-05
-1.24970459507329e-05
-2.59472272651646e-05
-2.70165519541785e-05
-3.90344542616505e-05
-2.9034880306053e-05
-3.01011310472639e-05
3.54628173678181e-06
-3.23609537723829e-05
-2.4673576721863e-05
-1.54998452646278e-05
-3.33202464234377e-05
-3.82911334346847e-05
-1.91963376380621e-05
-1.14465971246032e-05
-3.42660295163051e-05
-6.84996705468614e-06
-1.98369347844851e-05
-1.43519972652042e-05
-4.04407386001849e-06
-1.52647369538873e-05
-4.4383097936725e-05
-3.78109019345296e-05
-3.00591465875797e-05
-2.09339561537071e-05
-1.66365806625456e-05
-3.20914386231984e-05
-1.5387935267706e-05
-1.8991215946612e-05
-9.37316970413207e-06
-3.08484144649205e-05
-7.80612641477442e-06
-2.82059003172383e-05
-1.21424855663437e-05
-1.74635005528002e-05
-3.00038947324735e-05
-3.5476612852933e-05
-2.40013179827099e-06
-7.20123407791399e-06
-1.79032053037079e-05
-2.57835150129288e-05
-2.69813187664295e-05
-1.55385788215761e-05
-1.25725273434234e-05
-1.89350382695584e-05
-2.04773000358434e-05
-2.02088631113776e-05
-6.9520686713341e-06
-2.53951835473707e-05
-1.82062127943154e-05
-2.02517803885184e-05
-1.93585550417432e-05
-3.42833031435478e-06
1.604292064889e-06
-2.79345814019898e-05
-9.90074649996289e-06
-2.84595988252989e-05
-3.4558518836503e-05
-7.0905187144214e-06
-2.91116938017555e-05
2.64595442540476e-06
-3.22862170621723e-05
-1.04886219608733e-05
-1.23664621262256e-05
-2.07004737703055e-05
-2.89946714281454e-05
3.19597134718826e-06
-2.04491344576761e-05
-1.18408724477152e-05
-4.75423039468891e-05
-1.94758332961598e-05
-3.91319011342647e-05
-1.42185034919732e-05
-2.90796356069627e-05
-2.66696696363689e-05
-2.10338851874001e-05
-1.87952158601685e-05
-2.05474681561332e-05
-2.24055000011519e-05
1.27981863438292e-06
-3.21776853911143e-05
-1.35998281869377e-05
-8.15308371212889e-06
-3.42179151608901e-05
-8.19918648076877e-06
-3.3422100772026e-05
-3.72079503215426e-05
-2.00180928473916e-05
-1.47029168799642e-05
-2.2990375914235e-05
-2.98128205499914e-05
3.03828843182198e-06
-1.12157205989339e-05
-3.34843211200273e-05
-4.8312722272152e-05
-6.07650984203382e-05
-3.12613025136954e-05
-4.20442866062525e-05
-1.88148402695684e-05
-1.64838020776332e-05
-3.08393807138847e-05
-1.41239778444866e-05
-4.05612499772232e-05
-3.26846705221385e-06
8.92096134048187e-06
-2.65139739446572e-05
-3.65227772714378e-05
-3.22549362878187e-05
-9.01945921085594e-07
-2.72272434960939e-06
-1.91401022125637e-05
-3.64252001513429e-05
-2.64448581674911e-05
1.07606872340278e-06
-3.61928125650528e-05
-2.20463321041998e-05
-1.3302482981032e-05
-4.96423454812768e-05
-3.71390412698874e-05
-3.22912921117419e-05
-2.80588662063888e-05
-3.97252867593638e-06
-1.20270085426812e-05
-2.31612810204949e-05
-1.11028654771729e-05
-3.59643626090442e-05
-1.7369802928857e-05
-3.11666829416464e-05
-3.22715067981943e-05
-3.97809620028196e-05
-3.79745456118914e-05
-5.45755542901065e-06
-2.98212918012704e-05
-3.44567569893497e-05
-1.72493918390535e-05
-1.99128492895748e-05
-2.16193693335984e-05
-2.73721111407993e-05
-4.55723190990298e-05
-1.02443168906603e-05
-2.10998794387648e-05
-5.0996314952032e-06
-1.33177552030197e-05
-3.97584604581801e-05
-1.67515505598254e-05
-1.95716909740847e-05
-8.04398845832543e-06
-2.77377330135748e-05
-2.57634765270298e-05
-1.56796207287935e-05
-3.51332635460561e-05
-7.18939810572841e-06
-1.781356338643e-05
-2.65076083612614e-05
-3.10560784108397e-05
-2.4836515746085e-05
-4.28043934048417e-05
-2.59238407110994e-06
-2.01652161846533e-05
-2.69878264421152e-05
-1.29002807698705e-05
-3.24926963768702e-05
3.50562741168673e-06
-2.80700194135993e-05
-7.91538511207424e-06
-1.60043309773403e-05
-9.07252281079484e-06
-4.38945946240388e-05
-2.75629095776381e-05
-4.52421485978519e-05
-1.14234175221169e-05
-2.29668213568217e-05
-3.96284496809696e-05
-1.80882503950359e-05
-9.04679282525398e-06
-4.9199640070949e-06
-2.68772881274238e-05
-2.35378650952872e-05
-2.31109187053402e-05
-1.8456156435175e-05
-1.23527256317717e-05
-2.70751060055394e-05
-1.44820198731748e-05
-1.30280701090437e-05
-3.12597048824301e-05
-1.51404711888859e-05
-2.03995362614927e-05
-2.24966054261944e-05
-2.97941321528003e-05
-4.2763892147171e-05
-4.06665634024627e-05
-2.62176052802058e-05
-1.1098531625244e-05
-1.33149179879419e-05
-5.95387599617912e-06
-1.05039918766742e-05
-2.65485070732968e-05
-1.78847995335114e-05
-2.37387995755062e-05
-1.4634421736893e-05
-2.79123650955582e-05
-3.84519855476349e-05
-1.80566927283124e-05
-4.3618854754071e-05
-1.82361034227608e-05
-1.356122306848e-05
-5.87953057730282e-06
-3.792937258397e-05
-4.05824646341962e-05
-7.25392658519042e-06
-2.87363380040417e-05
-1.88667216146162e-05
9.58024450764154e-07
-2.99712487041869e-05
-5.01380323109691e-06
-1.93921637316509e-05
-4.17755705611416e-05
-3.31748959412795e-05
-8.84408905878379e-06
-1.90306533883903e-05
-3.17515616788121e-06
-4.22754156497299e-05
-5.4797634455731e-05
-8.07872741493791e-06
-2.32854109629007e-05
-2.98404859006019e-05
-1.72989594629148e-05
-2.34877040428101e-05
1.1278258647637e-05
-3.71678883570771e-05
-1.65299756388794e-06
-1.09198657808735e-05
-1.16001646675215e-05
6.42140367775751e-06
-2.89110594358998e-05
-2.29706530952012e-05
-3.18122213222975e-06
-2.87479338159074e-05
-4.93435860275904e-05
-1.15257812229536e-05
-2.86335143000085e-05
-1.14854967838965e-05
-4.12638157263074e-05
-3.33659620811709e-05
-5.84047268270863e-06
-4.39381707983155e-05
-2.15786575006002e-05
-3.02708923770239e-05
-3.02867349339493e-05
-2.05442945864408e-05
-2.81486472732295e-05
-2.91287737656967e-05
-1.6924617696934e-05
-3.63669312696289e-05
-1.56981913883993e-05
-3.63182915651635e-05
-2.76577273716618e-05
8.05738495772767e-06
-1.09117747102415e-05
-3.00858899899565e-05
-3.2960198154949e-05
-5.29576888146405e-05
-4.49286798069128e-05
-1.32318637482615e-05
-2.0216015576994e-05
-3.97138836892547e-05
-1.37202726262279e-05
-2.52326605951894e-05
-2.80304080468311e-05
-3.84513285652011e-05
-1.41922091122209e-05
-1.19755711137655e-05
-2.84554799911665e-06
-1.43651841457677e-05
-1.32492467684369e-05
-1.19436920395153e-05
-3.97816953764548e-05
-3.93699916322624e-05
-2.20754981533742e-05
-2.02879492693818e-05
-3.20816640071081e-05
2.78799026963755e-06
6.85234253174361e-06
-3.46432901847005e-05
-3.19693719797949e-05
-4.20496297410251e-06
-4.03796659222903e-05
-1.23726787580706e-05
-3.38671264494017e-05
-1.94639747596925e-05
-2.46759325883831e-06
-2.02030425232701e-05
-1.73913725959735e-05
-2.01817841320772e-05
-1.80384967852799e-05
-3.38530031320186e-05
3.27033778630901e-06
-6.34839540712419e-06
-4.06321777708436e-05
2.0702169872035e-06
-1.64040069487324e-05
-3.69167707788849e-05
-3.10109616472702e-05
-2.06927432580857e-06
-1.45430762207111e-05
-2.48699767467194e-05
-3.25725992421204e-05
-3.03869772156614e-05
-4.31874473487353e-06
-1.96726488550097e-05
-1.71345394757369e-05
-3.37752946220069e-05
-4.12927090620022e-05
-2.23130099677735e-05
-2.64534033301135e-05
-4.39096078347808e-05
-1.77691510747649e-05
-3.16940452455309e-05
-2.12471636748297e-05
-2.48146431135783e-05
-4.64236781440224e-05
-4.21438515994789e-06
-1.73683965708453e-05
-2.36438625067775e-05
-1.86234519808221e-05
-1.44850198617806e-05
-5.13830538301654e-05
-2.44445881520049e-05
-1.616838033642e-05
-2.90651658701963e-05
-2.05184488900233e-05
-1.00064223181535e-05
-1.52751175033159e-05
-1.94453113455663e-05
-2.93926423536929e-05
8.13351516783504e-07
-3.11749819941079e-05
-2.1657761600551e-05
-3.5278627320799e-05
-3.06998400672696e-05
-2.10223013054549e-05
-9.0447417272083e-06
-2.07130676297246e-05
-3.14214463595973e-05
-2.62407479504335e-05
-1.06664648905422e-05
-2.59970432524311e-05
-1.00126111521944e-05
-4.12986341180483e-07
-1.515067795207e-05
-6.17967077244027e-07
-1.41898431135179e-05
-9.28881325140183e-06
-1.73629862244506e-05
-4.46229873331116e-05
-2.03343713829331e-05
-2.18892340624916e-05
-1.7856537873044e-05
-2.07819578777043e-05
-3.84182990702608e-05
-1.09592051789456e-05
-2.62279261575158e-05
1.93279400045377e-07
-2.484060639903e-05
-3.04970988610628e-05
-7.05559624584328e-06
-2.02640802020234e-05
-2.57371997733347e-05
-2.33343878562672e-05
-3.32418492459779e-05
-3.16849220957199e-05
-1.61874211456105e-05
-1.87450077851978e-05
-9.27767237835665e-06
-2.72304007381883e-05
-1.5220523060897e-05
-2.52178672457989e-05
-2.69975932087319e-05
-7.18497436399459e-06
-3.918993045827e-05
-2.55275924156387e-05
-5.89152031202858e-06
-2.57321339504825e-05
-1.05909101593818e-05
-3.37511586959681e-05
-4.11556097214812e-05
-2.85210608587009e-05
-2.22672203261538e-05
-3.69505085218889e-06
-1.27457982440781e-06
-1.01998203283396e-06
-3.84431345785651e-05
-2.18487890005528e-05
-3.36998473658901e-05
-2.45999037988823e-05
-2.13894947812254e-05
-1.14728289867956e-05
-3.83042574565646e-05
-5.39742774087269e-07
-1.88231676171179e-06
-1.92743121756355e-05
-4.34919488584521e-05
-1.87012745222828e-05
1.35504959287977e-07
-1.52294082325611e-05
-2.17986298902826e-05
-3.86512665251046e-05
-5.72214422605549e-06
-1.39615321792611e-05
-2.75064494634006e-05
-3.73240016652548e-05
-4.08399604276846e-05
-1.80558750313502e-05
-2.86814145379905e-05
-3.31002679228722e-05
-7.34420864605062e-06
-5.61590968826083e-06
-3.4755939939013e-05
-2.19644955333212e-05
-1.35440243225397e-05
-2.08664080362225e-05
-2.94407365501319e-06
-2.47628786424667e-05
-3.78246181083766e-05
-1.50311143703394e-05
-4.48490460859434e-06
-1.09676676077127e-05
-2.06596389586827e-05
-1.88030906267444e-05
-2.51755016898865e-05
-1.64217970228422e-06
-1.74566540949952e-06
-9.3144293802217e-06
-1.45439285671613e-05
-3.00419421719175e-05
-1.3594612051996e-07
7.68666939983485e-07
-9.70987217770157e-06
-3.84912876487703e-05
1.71498329946077e-05
-3.77727850766955e-05
-3.33842261978205e-05
-2.51930297490568e-05
-3.47306442256996e-05
-5.04386707455522e-05
-1.48694218804306e-05
-3.57851307515497e-05
-2.45707924746983e-05
-4.52740046387677e-05
-1.83466314491809e-05
-1.89656710212743e-05
-2.08775183786587e-05
-3.53574158972083e-05
-1.12802866899686e-05
-3.1445712463731e-05
-2.59690031620557e-05
-3.03917385365074e-05
-2.22688178290134e-05
-2.70581999733691e-05
-2.84269845908038e-05
-2.61670920199335e-05
-7.12398550780357e-06
-1.82635043398144e-05
-1.87385480254635e-05
-4.29836110742756e-05
-1.16392287252829e-05
-8.65401080638969e-06
-3.353780747813e-05
-3.08489906636675e-06
-3.41495951804477e-05
-1.14092163541514e-05
-2.09317985183964e-05
-3.44410180164425e-05
-4.45042181028249e-05
-1.74653055912507e-05
-4.64120695961766e-05
1.57156095709493e-05
-1.08829793327434e-05
-5.15936037825711e-06
1.85753897919254e-05
-2.61818250548124e-05
-1.83048661824031e-05
-1.44448664780958e-05
-4.26107920882232e-05
-3.66851290597903e-05
1.98577205225981e-06
-3.5186944126312e-05
-2.40783816931186e-05
-3.74325584039642e-06
-1.62173413024697e-05
-2.38043453306133e-05
-2.90110262457238e-05
-2.14099332743594e-05
-2.09025890875007e-05
-3.68292595400135e-05
-4.16606132569696e-06
-3.34140829374702e-05
-4.49752915115026e-05
-3.75006385327475e-05
-3.4706659591258e-05
-4.90120266378566e-05
-3.34511653105476e-05
-8.09185997661313e-06
7.33833498001283e-06
-2.72554415996787e-05
-2.04152313683642e-05
-2.28104689978951e-05
-3.69372114134423e-05
-4.07810335515721e-05
-2.02793604689017e-05
-2.78345516254648e-05
-2.40897434707265e-05
-1.51455093413293e-05
-2.74006579449432e-05
-4.32055606185387e-05
-1.17876169420145e-05
-2.47026548085858e-05
-3.55928955216235e-05
-3.60417580840809e-05
-3.58372114342994e-05
-3.75450109722788e-05
-2.59277257604514e-05
-1.26940120982078e-05
-2.05729875677417e-05
-3.61970990187557e-05
-2.16070451322621e-05
-6.55232676752372e-06
-3.12860934498836e-06
-2.4103658287467e-05
-3.13406249538522e-05
-1.45289789119092e-05
-1.42667132845157e-05
-1.74172819051253e-05
-3.14308090754774e-05
-2.47049772770784e-05
-3.41481803771227e-05
-2.25490758514929e-05
-1.50706420046131e-05
-2.15125775296353e-05
-2.47518687003216e-05
-6.08159265317903e-06
-2.50635972911854e-05
-4.09460560451838e-05
-2.81772441362535e-05
-1.95235589707204e-05
-3.09133127933264e-05
-2.06195897498086e-05
-1.03346311819916e-05
-1.10513407272651e-05
-1.89550014027572e-05
-5.90900681775929e-06
-3.67822621799615e-05
-6.81641022908757e-06
-1.26569636323306e-05
-2.24084298174466e-05
-2.01640940414265e-05
-1.84174695696634e-05
-3.41037921917725e-05
-3.45989360244159e-05
-3.79167317365536e-06
-2.59802670543201e-05
-1.46179571111653e-05
-3.11109379447116e-05
-1.53676312328649e-05
-5.74334127485239e-05
-1.06531943309645e-05
-1.29767873798208e-05
-1.82508366156041e-05
-4.76718735173095e-05
-1.1834194850622e-06
-2.37335132490112e-05
-3.67919617873862e-05
-1.71827758256233e-05
-3.0567648904342e-05
-3.28005451021826e-05
-3.36541349166872e-05
-1.65901900012851e-05
-4.45763155066212e-05
-3.00712795799466e-05
-2.57020948193635e-05
-1.5176332384548e-05
-2.40518041446875e-05
-3.15250890734419e-05
-2.01489573125691e-05
-7.07182483623147e-06
-3.1308978598611e-05
-1.17234481494168e-05
-2.2624851344255e-05
-1.79447824516471e-05
-9.78904591263426e-06
-2.43003997707501e-05
-2.5793953704616e-05
-2.41412556551844e-05
-2.73615684314831e-05
-3.34521823567544e-05
-1.48648906015245e-05
-1.66550779166706e-05
-3.27541761284482e-05
4.87201659578994e-06
-2.86724280462934e-05
-1.61315994386687e-05
-3.8097549434725e-05
-8.32797408542715e-06
-1.83129060077279e-05
-8.66120638997276e-06
-3.64494077004125e-05
4.55719156745502e-06
-1.1232847639471e-05
-2.83133210118298e-05
-1.07228423779609e-05
-2.26356292110619e-05
-7.11779693381408e-06
-2.84523571917121e-05
-4.67579098444231e-05
-8.54827652695831e-06
2.59421551966065e-06
-1.95068491451938e-05
-2.07696431596104e-05
-2.9850010950882e-05
-3.60348429915754e-05
-2.90438815774474e-05
-1.54455518678652e-05
-6.06450216767038e-06
-3.8383939979134e-05
-3.44502747304794e-05
-2.69204359498398e-06
-1.95161437723939e-05
-1.84569058804782e-05
-1.80880208157997e-05
-1.12761149301492e-05
-3.23717730597046e-05
-3.67813678697457e-06
-3.86424778918856e-05
-1.71326726438623e-05
-1.07678167497885e-06
-5.16279844834877e-06
-2.78632288774156e-05
-2.17413186140196e-05
-2.04944785757839e-05
3.23964104673256e-06
-5.43246714888496e-06
-2.00616111401052e-05
-2.33075903565767e-05
-1.88824556198718e-05
-3.00177079888289e-05
-3.35155929713086e-05
-4.3489579072093e-05
-3.04007128746817e-05
-2.75769942762052e-05
-1.09084558527359e-05
-8.516994722419e-06
-3.57463523431192e-05
-4.05661203824844e-05
-2.02992631112769e-05
-1.59403160670049e-05
-3.64920750616471e-05
-2.93749971071765e-05
-2.51216776373084e-05
-1.31296720880177e-05
-5.06953741705426e-06
5.02805594922276e-06
-3.66274614666992e-05
-1.50243289779441e-05
-3.78083271511385e-05
-2.73169097285624e-05
-2.91325454435808e-05
-2.06425100746412e-05
-3.34095285826127e-05
-4.05407650263632e-05
-2.93412579322974e-05
-1.90719851257801e-05
-2.11996696479785e-05
-2.83575907923636e-05
2.31902075518837e-06
-2.22196236511981e-05
-3.08751319989481e-05
-1.78451681602543e-05
-3.36189688959604e-05
-3.78962382266861e-05
-1.26334627627571e-05
-5.47298021490672e-06
2.13945304050908e-05
-9.38514675773153e-06
-4.57290522167447e-05
-3.8308498674515e-05
-3.16838910466511e-05
-2.22941200878225e-05
-2.57518755430395e-05
-3.08161928740045e-05
-4.71959183644139e-05
-2.1576660099738e-05
-4.3291894309419e-06
-1.89485886493463e-05
-1.58501520164654e-05
-4.54865970996259e-05
-3.19673832038345e-05
-2.20711858712418e-05
-6.59583325065723e-06
-4.54819006814757e-05
-2.21648738979763e-05
-3.10240665274216e-05
-2.97487879287882e-05
-1.30892807379951e-05
-2.90166520664701e-05
-2.08263209021285e-05
-2.5898844681113e-05
-2.83031711263932e-05
-2.22460522582055e-05
-3.04656693047597e-05
-4.71970310775143e-05
-2.55220919926102e-05
7.19875545254093e-06
-4.05180768152454e-05
-2.27097873378638e-05
-1.90799779264387e-05
-1.86625152329463e-05
-2.11425411121791e-05
-2.74937306489498e-05
-2.19195082833454e-05
2.3099709147118e-06
-4.22725695163842e-05
-4.12085068162785e-05
-2.49303607380626e-05
-2.95553982342959e-05
-1.13992770598216e-05
-3.98035432764752e-05
-1.71455404181776e-05
-1.34182953721873e-05
-7.49504231863677e-06
-1.85596176277434e-05
-1.20538226759389e-05
-2.30933495510549e-05
-9.14119757540774e-06
-3.4664170290986e-05
-2.15595362771851e-05
-4.17005622698319e-05
-2.47652418267173e-05
-3.06552505554713e-06
-1.27428045659326e-05
-2.73477477572048e-05
-1.05397657982356e-05
-1.32904863602268e-05
-1.10265146659414e-05
-4.2710226906822e-05
-2.55690532154522e-05
-2.5151599753992e-05
-3.66735852931722e-05
-3.37892409568517e-05
-2.80479422589398e-05
-2.28911448843078e-05
-3.13969390236629e-05
-3.23812011925028e-05
-1.58278769417643e-05
-2.75489406153519e-05
-2.36335514830949e-05
-2.11816362642356e-05
4.52025641475415e-07
-5.25995876572638e-05
-5.43591615727872e-05
-1.14329706852558e-05
1.12597401606933e-06
-1.68284732937151e-05
-1.46764794309048e-05
-3.69875311656128e-05
-1.59935559702056e-05
-5.22487485299322e-05
-1.17488972191418e-05
-1.61840728744664e-05
-4.82333824594309e-06
-2.82727822492343e-05
-1.56472511986605e-05
-1.9044458731693e-05
-3.75349293509683e-05
-2.3428337147014e-05
-1.57367138902414e-05
-1.22368784735741e-05
-1.28675182147039e-05
-1.34870089967385e-05
-3.92677859258256e-06
-2.28505454165861e-05
-2.01491560260799e-05
-1.10927287948093e-05
-1.00048991650472e-05
-3.103402489826e-05
-3.11686501325548e-05
-2.9553685178053e-05
-1.14046231987859e-05
-1.42403567954814e-05
-1.92118025482918e-05
-9.5964028271895e-06
-4.20815777626732e-05
-3.88260808191385e-05
-2.25368855798861e-05
-1.95834679879243e-05
-4.52868312349951e-05
1.61201211858518e-06
-3.57253247485199e-05
-1.09481321875718e-05
-3.39387563421743e-05
-2.34045767827768e-05
-4.92653704981533e-05
-8.13053423903109e-06
-2.338591794672e-05
-2.58732650283899e-05
-1.77546204078669e-05
-4.45369765753026e-05
-3.11859861926938e-05
-1.27270142347659e-05
-6.80381069693893e-06
-3.45213578566243e-05
-6.2303209865595e-06
-7.36009344038439e-06
-2.22187029489857e-05
-2.42283013436309e-05
-3.86052257554513e-05
-2.27835426580118e-06
-3.21231343711049e-05
-2.25480053772958e-05
-6.91706624988773e-06
-1.6724250653293e-05
-2.83323102853556e-05
1.41825578418194e-06
-1.23804985012725e-05
-3.33672185494484e-05
-2.62138881449681e-05
-1.79342232120621e-05
-2.03517499702745e-05
-1.50914548781856e-05
-4.081152516539e-05
-2.12642861682773e-05
-1.24855557348736e-05
-6.31831269099623e-06
-3.63045762490946e-05
-1.46363163230062e-05
-2.68262042649745e-05
-3.50199335770172e-05
-1.60792088341541e-05
-2.83576373285964e-05
-2.47226361705557e-05
-3.26074866922119e-05
-2.06009893578322e-05
-4.0519486687671e-05
-1.41529534406654e-05
1.06920004909359e-05
-1.40782992359626e-05
-4.42423616830591e-05
-2.89232055222065e-05
-1.27810212286778e-05
-4.24771568214334e-05
-2.1019563161423e-06
-2.51147380050511e-05
6.65859389476582e-07
-3.00545719708537e-05
-2.29281472756087e-05
-2.66150882811424e-05
-1.57819273988876e-05
-1.71765666812061e-05
-2.64123879977443e-05
-3.33601510811483e-05
-5.54972813205129e-05
-4.91358792660936e-05
-1.09873647511435e-05
-2.30972633166003e-05
-1.48114803956613e-05
-4.08583319521122e-05
-1.69636579143424e-05
-8.65384014481606e-06
-1.93750660411329e-05
-4.39098774896671e-05
-2.80819451970155e-05
-1.85373263916205e-05
-2.78312045459012e-05
-5.36040344607586e-05
-1.74833608332768e-05
-2.06249628998884e-05
-4.92645552256003e-06
-1.85565121588341e-05
-2.31740424161603e-05
-3.22238341366039e-05
4.9132977825082e-06
-2.1470548445393e-05
-2.09089634232249e-05
-3.47572434521296e-05
-2.68072304298735e-05
-3.2619686926923e-05
-2.29897688172877e-05
-1.73664554732997e-05
1.28021965024245e-05
-2.29417021551379e-05
-3.28938037102732e-05
-2.90201381282616e-05
-2.4270518563391e-05
-3.48242533296837e-05
-1.94169441178112e-05
-1.22717193562032e-05
-3.1245031532219e-05
-1.58482016220586e-05
-4.18714112273758e-05
-1.97644368961479e-05
-1.76304349880369e-05
-4.20238489369496e-05
-2.02911640807137e-05
-9.66005611297454e-06
-1.627717227045e-05
-2.73075144911289e-05
-1.37080798848043e-05
-8.89435805186794e-06
-1.28994744246417e-05
-1.87173988839889e-05
-1.40643564880817e-05
-3.22625363702147e-05
-2.79547038416527e-05
-3.36055699866294e-05
-3.77791840471072e-05
-4.29570305398667e-05
-4.44061001982057e-05
-1.63060078092613e-05
-3.86233130601315e-05
-2.44101619072901e-05
-2.24883598201355e-05
-3.62522950220031e-06
-2.74547513854388e-05
-2.5010648083686e-05
-3.09902542225585e-05
-5.05133098426711e-05
-1.76572864938603e-05
-2.53330072639448e-05
-3.25151271818605e-06
-3.9286936008012e-05
-5.31913187977149e-05
-1.89324218522618e-05
-2.26496938896299e-05
-2.6162933688668e-05
-1.52883950517229e-05
-4.54794255476409e-06
-7.8166740874715e-06
-3.01898985461716e-05
-2.13805325193859e-05
-1.18305540183497e-05
-7.92002216950521e-06
-2.23276648757415e-05
-3.14747871583298e-05
-3.38145543883711e-05
-1.53647663427106e-05
-1.62375774576093e-05
-2.86930251701304e-05
-2.20674207516757e-05
-3.26793786319735e-05
-2.81663768435822e-05
-3.22932618169607e-05
-1.78746844321142e-05
-3.22246165822279e-05
-2.24114036989072e-05
-6.01106672623553e-05
-3.12784173097176e-05
-2.35696424248303e-05
-2.84534844642416e-05
-3.38170291782519e-05
-1.18367509882693e-05
-4.24457544488707e-05
-1.82389051127925e-05
-1.36817868606433e-05
-1.60439939225403e-05
-1.71670506275659e-05
-2.35758661912841e-05
-1.97446014253747e-05
-4.7631669528637e-05
-3.39713682108143e-05
-6.78298558645434e-06
-3.60670187100722e-05
-2.59429856988992e-05
-3.49174321709807e-05
-3.67056564534877e-05
-2.42384513414494e-05
6.45058941925742e-06
-2.92268149394613e-05
-1.89772418320332e-05
-3.07667749227093e-05
-4.34587181968757e-06
-2.85813587783351e-05
-2.16296752148347e-05
-2.36217128698603e-05
-1.29365577580278e-05
-2.60578385444094e-05
-3.2533777595202e-05
-3.04348148225146e-05
-6.60247585069089e-06
-5.59580940175456e-05
-1.49853341845743e-05
-2.89353238934123e-05
-3.58740108668159e-05
-2.738151817065e-05
-2.67301725379897e-05
-5.84289418110309e-06
-1.54752308599657e-05
-1.41322822024017e-05
-2.52856777880723e-05
-4.24348766303634e-05
-1.44843017500303e-05
-1.24158395463638e-05
1.10285731446706e-06
-3.79697749173228e-05
7.80682587499183e-06
-1.70024975150928e-05
-3.16987664868624e-06
-8.18750677005876e-06
-2.51732217419205e-05
-1.69219105362243e-05
-4.85149676999304e-05
-1.38394820321898e-05
-4.96668433544064e-05
-2.3988640471391e-05
-1.41349557091688e-05
-2.84826216412226e-05
-2.09661063504464e-05
-1.39579087855413e-05
-3.2210565917172e-05
-3.9098315927997e-05
-2.8557279627651e-05
-3.54706370711911e-05
-2.731765746794e-05
-2.39093593105193e-05
-1.23750464304955e-05
-2.07142413288028e-05
-7.39673316256463e-06
-2.86735087373069e-05
-1.3888766103465e-05
-1.28337047176537e-05
-3.91105672524911e-05
-3.45320299190364e-05
-2.03594433634137e-05
-3.71175205237585e-05
-3.11901816169245e-05
-3.4765720838121e-05
-1.82054590173371e-05
5.51268688635477e-06
-1.56373121061301e-05
-1.90549900882102e-05
-2.03185348469227e-05
-9.90077904179025e-06
-2.95995796676266e-05
-1.4616694975819e-05
-3.27590422086577e-05
-1.99325366589317e-05
-3.48626117929918e-06
-2.54663786525966e-05
-2.49632844113823e-05
-3.55897588524694e-05
-5.36615410815106e-06
-2.30560095010309e-05
-3.13454485388183e-05
-1.08524769424994e-05
-2.88088996810159e-05
-3.43255191020991e-05
-1.53191925888261e-05
-2.41798496474992e-05
-6.27452265833153e-06
-1.27687188408047e-05
-2.1510064131082e-05
-1.9269040199753e-05
-4.15906604872759e-06
-2.28825984098076e-05
-1.33585991574237e-05
-3.91069549179321e-05
-7.71590858835109e-06
-1.92752264837235e-05
-2.59937422988494e-05
-1.84960428614198e-05
-2.75111084413746e-05
-1.36891022007217e-05
-1.80772190561626e-05
-2.77709120955897e-05
-4.12312021109752e-05
-7.18831373753711e-06
-1.11506553667389e-05
-2.09850898780626e-05
-2.25514773412559e-05
-7.22517716219947e-06
-2.87828357978371e-05
-1.59501087569114e-05
-3.55495433180652e-05
-3.30474023866903e-05
-3.97304461496429e-05
-1.80758032429869e-05
-7.28474415140085e-06
-2.44702353025634e-05
-1.8985424641715e-05
1.60278072010662e-06
-2.24955616756278e-05
-2.60441360793536e-05
-1.77358819756854e-05
-3.63066539801452e-05
-1.5658977220555e-05
-4.25508865176089e-05
-2.24520076166149e-06
-9.68829267781447e-06
-2.51752255549546e-05
-1.84302730123635e-05
-3.33076567490169e-05
4.8232292557234e-07
-9.78143993075033e-06
-2.26206464633103e-05
-1.01330391794706e-05
-5.69363030499837e-06
-2.43817952941506e-05
-3.64887275723585e-06
-4.19561492893504e-05
-1.67402103600185e-05
-1.91606603220332e-05
-1.61650089610492e-05
-1.27802021852562e-05
-5.19251417570813e-05
-1.42460515257361e-05
-3.80011931515723e-05
-1.60552775856953e-05
-3.59617741171319e-05
-3.47889337190236e-05
-2.29387236071112e-05
-3.11298966272268e-05
-2.15620821226905e-05
-1.74340472646211e-05
-1.2877647166365e-05
-1.49729295629352e-05
-3.6675879493662e-05
-2.49434410962368e-05
-1.22713084220504e-05
-2.22529204175045e-05
-2.05258089347156e-05
-4.49518134275477e-05
-1.61192368255542e-05
-1.0224194633608e-05
-3.25997373243981e-05
-1.79270678900328e-05
-1.15036223141039e-05
-2.66751326789349e-05
-1.17390571358431e-05
-1.20149384970983e-05
-1.51515829115096e-05
-1.02439834615916e-05
-9.03305564261744e-06
-1.77859167231021e-05
-4.56734947836018e-06
-1.0038234093566e-05
-3.3103047728385e-05
-2.46276955932332e-05
-4.59379212542517e-05
-2.96074250151932e-05
-3.03025717069547e-05
-3.17132065736659e-05
-3.73321076354504e-05
-2.09971292984143e-06
-1.81528754019463e-05
-2.10647986906355e-05
-2.64150911034047e-05
2.3352138269899e-07
-2.28253645285835e-05
2.55506414242919e-06
-4.79079216779508e-05
-1.18934861175533e-05
-2.00879019704311e-05
-4.28876193320575e-05
-2.0492619158192e-05
-2.21629586487087e-05
-3.33970657342707e-05
-1.8195220900564e-05
-3.56261230391926e-05
-3.27437137644698e-05
-1.72868687751156e-05
-2.97423237525681e-05
-3.4455660978465e-05
-3.99213273197947e-05
-3.3849584527542e-05
-2.75441539070847e-05
-1.00442921302215e-05
-2.25045739357536e-05
-3.11823744307641e-05
-7.71660045609214e-06
-2.36853812585883e-05
-2.30184139507508e-05
-7.32541589051674e-06
-1.58886079376872e-05
-3.85379988089343e-05
-2.58328017266411e-05
-3.03479333283815e-05
-3.95721805630904e-05
-1.75142806983139e-05
-1.45947981127863e-05
-1.78950534209375e-05
-1.31570397833889e-05
-3.56281526879237e-05
-1.52810474608163e-05
-4.65502479197288e-06
-2.62632110059744e-05
-2.82872171579073e-05
-4.18957854103799e-05
-2.14071790715496e-05
-1.30507710084222e-05
-1.09343397268523e-05
-6.78556429382091e-06
-2.29032445567986e-05
-3.13169273788146e-05
-1.16055340767874e-06
-8.37743567722542e-06
-1.31411393800588e-05
-1.42837468631087e-05
-1.82332765429945e-05
-3.43162394311631e-05
-2.08032788503987e-05
1.18971624368816e-05
-7.32002200802336e-06
-1.56495618661229e-05
-6.2419803632742e-06
-2.04840128463474e-05
-1.44717109932009e-05
-4.58794084465307e-05
-2.04144351861611e-05
-1.7674150408778e-05
-1.62152804484616e-05
-2.51500446222962e-05
-3.31089259069809e-05
-1.86993972684061e-05
-1.35533534486811e-05
-5.01806807886412e-05
-1.86888284856126e-05
-2.4135616207912e-05
-1.93815215222189e-05
-2.97537551971077e-05
-3.55978274111329e-05
-4.20805743001889e-05
-3.18890953016849e-05
-8.22350803551612e-06
-3.05903040725419e-05
-3.20041469967546e-05
-4.1681861918113e-05
-3.17009427687308e-05
6.88243322340037e-06
-3.12748227378356e-05
-2.90720607500205e-05
-3.63978528790926e-05
1.40119846738046e-05
-1.25199156183413e-05
-1.11953044751259e-05
-8.50976457458486e-06
-2.68537466072813e-05
-7.44739624366313e-06
-1.58188482963323e-05
-4.03023809418257e-05
-1.71413368803061e-05
-3.1683733807391e-05
-3.92888705190795e-05
-1.71348027194321e-05
9.8204524056021e-06
-1.5261243306039e-05
-1.62903047268832e-05
-4.78414692947877e-06
-4.09235270727076e-05
-3.28846077969721e-05
-1.99140062063489e-05
-1.62233671296996e-05
-3.63091657266204e-05
-2.91170755443915e-05
-5.96763808378352e-06
-4.17454415931295e-05
-5.61531481759011e-05
-3.00319767070884e-05
-1.3360563175665e-05
-2.17618322663655e-05
-1.37368908674981e-05
-3.16139455004906e-05
-4.40776227679023e-06
-2.03917587849181e-05
-1.48112908494986e-05
-8.52185417742101e-06
-1.42922119298729e-05
-4.16608634503521e-05
-2.5912736126074e-05
-3.27008786143892e-05
-3.63286548820371e-06
-1.15524689113324e-05
-2.52895400739364e-05
-3.7195583592687e-06
-7.70413411049361e-06
4.76723109972074e-07
-9.20942418235694e-06
-9.67533742927059e-06
-1.94792273313072e-05
-6.92732100479118e-06
-2.04946063893421e-05
-8.61982596513653e-06
-2.67765625152189e-05
-3.05190785612135e-05
-3.74858048811699e-05
-2.24090652419586e-05
-3.23481239162514e-05
-5.52769048912089e-06
-2.13094466414202e-05
-3.22674953696071e-05
-2.83974605562977e-05
-2.75657112928439e-05
-3.6945248607088e-05
-1.84002357934547e-05
-2.93609186753529e-05
-2.57067876713299e-05
-1.79606219418484e-05
-2.14259465716328e-05
-5.20458667371513e-06
-2.96446629976197e-05
-1.71715243745314e-05
-1.70227991858563e-05
-1.0267938758367e-05
-2.18786026468113e-05
-1.59093335533712e-05
-5.4084767055412e-06
-3.34192873828464e-05
-3.99610341178507e-05
-1.22082566252444e-05
-2.12025368618065e-05
-3.38044669087216e-05
-4.41405341618417e-06
-4.12762294136619e-05
-2.90705142093407e-05
-1.49314751561647e-05
-1.883470583364e-05
-1.28795541702889e-05
-2.03253023997376e-05
-3.34327778071451e-05
-2.79187300288405e-05
-9.83401184636441e-06
-3.90050121072908e-05
-7.11929797545204e-06
-2.30680103840871e-05
-3.38424754476781e-05
-4.47389075465636e-06
-1.70363330307958e-05
-1.83065172791924e-05
-1.57804955439057e-05
-4.21575111917989e-05
-3.39994899260734e-06
-3.81153588253483e-05
-4.32466655274488e-05
-2.64364620249867e-05
-4.79365052466788e-06
-1.47661577799182e-05
-3.79650146800157e-05
-2.57094078526856e-05
-3.32770850581793e-05
-2.43349595967008e-05
-1.09155166837639e-05
-3.03414584191359e-06
-1.53421841750717e-05
-1.02329055555911e-05
-1.75856773041058e-05
-2.10898804237389e-05
-4.6137729979256e-05
-1.50177060922201e-05
-1.47283914176755e-05
-2.53564861412115e-05
-7.90152998241769e-06
-5.42016059434563e-05
-1.9183481649409e-05
8.20003457130531e-06
-9.79803221658206e-06
-2.64307841549931e-05
-4.36849259945434e-05
-4.56347560611691e-05
-1.79280666842082e-05
-4.4337841053459e-05
-5.07426661180815e-05
-1.54169379568646e-05
-3.55133426862182e-05
-1.67778934476433e-06
-1.37238861769622e-05
-3.07163154111068e-05
-2.89375421293592e-05
-2.86053636173643e-05
-1.64589833311287e-05
-4.93421996688201e-05
-2.43575701912449e-05
-2.72304799217036e-05
-2.6837320142634e-05
-4.56558467091678e-05
-4.08670397268544e-05
-1.86532906664362e-05
7.88863114978003e-06
-2.37644026617072e-05
-4.24615381251103e-06
-1.94542637072678e-06
-2.3436324409721e-05
-2.59156073345085e-05
-2.26239544759161e-05
-2.75098959614854e-05
-1.40089240785987e-05
-4.34312994981079e-05
-1.67393545672567e-05
-2.99002094545958e-05
-2.59544382993628e-05
-3.11667850024899e-05
-4.70305054586833e-06
-3.43259308140781e-05
-4.08804234543717e-05
-1.90131456795129e-05
-3.17665684767103e-05
-2.55497830110363e-05
-1.79614580235395e-05
-2.52075341940176e-05
-3.13194850433158e-05
-2.93421573460117e-05
-2.56297368669801e-05
-2.96522489666848e-05
-4.61370709121253e-05
2.86139474251232e-06
-3.7341392437531e-05
-5.89849609198874e-06
-4.79539048104703e-05
-2.93829599061961e-05
-2.05750002160359e-05
-2.74971007696399e-05
-1.70848009443639e-06
-1.5003726889015e-05
-3.61969309099015e-05
-2.3570855090866e-05
-1.5068486788902e-05
-2.08664730342283e-05
-4.06608835735472e-05
-1.88801586000481e-05
-1.64187474720875e-05
-1.08117274113367e-05
-2.10080742202925e-05
-2.95229586852724e-05
-1.94189567265304e-05
-1.37130865353867e-05
6.20720102148111e-06
-3.37952661695995e-05
-1.66293151917034e-05
-3.78354153672896e-05
-3.54244967931229e-05
-1.63924313251087e-05
-1.43210671373366e-05
-2.50023929663617e-05
-3.54093104935713e-05
-2.45398507743514e-05
-1.08679147736802e-05
-1.08204080322649e-05
-9.92938239331602e-06
-2.18846775294206e-05
-3.18903539377785e-05
-2.36757596074259e-05
-9.8128093546157e-06
-1.17363442827792e-05
-9.51766344503193e-06
-2.21843350428035e-05
-1.70931268844573e-05
-1.70295435074759e-05
-4.5977377682147e-05
-3.09261655319963e-05
-2.21623960324202e-05
-1.42470503412346e-05
-1.1844524094496e-05
-2.99324192691601e-05
-8.88613506878985e-06
-1.8661398240434e-06
8.95969668760419e-06
-3.40597145645987e-05
-1.784414225148e-05
-3.28965616162622e-05
3.19024041851069e-06
-1.28620650623941e-05
-2.43025455706325e-05
4.59788223770414e-06
-3.72581901403422e-05
-7.35951680350909e-06
-6.1905993149403e-05
-1.4227529805908e-05
-3.95226707225945e-05
-4.03744625464286e-05
-1.9838670147491e-05
-1.21536478521115e-05
-3.74213289569774e-05
-2.9340713090894e-05
-1.76044987443697e-05
-8.46567170144062e-06
-1.92881490721356e-05
-9.70600660057677e-06
-3.20541381853345e-05
-1.26415033368193e-05
-3.67819188134922e-05
-1.02016314242061e-05
-9.83230824203905e-06
-4.20085804930953e-05
-3.3068428743031e-05
-2.17975194888296e-06
-2.72368237047287e-05
-2.94879357735175e-05
-3.71471950501479e-05
-3.45281368096666e-05
-2.5309754620688e-05
-1.94518783889485e-05
2.18629203060271e-06
-2.01917851072453e-05
-1.00118128991164e-05
-4.05178208095243e-05
-9.43316062638436e-06
7.61464559350683e-06
-2.47909764873492e-06
-2.8188231173599e-05
2.42709982668157e-06
1.92496615599071e-06
-4.44737249900312e-05
-3.4474326396277e-05
-5.36577975387754e-06
-2.7458904678131e-05
3.16461123665028e-06
-1.61667907833512e-05
-1.57435083205311e-05
-3.45274013634311e-05
-1.98168792043814e-05
-8.79942190530667e-06
-4.68014415348381e-06
2.1411818938556e-06
-2.93325229671979e-05
-3.90850256191285e-05
-1.32992448821927e-05
-2.17456286912095e-05
-4.96204999696624e-05
1.44233560824028e-06
-2.71344303261454e-05
-8.30871259755304e-06
-8.63368289259366e-06
-2.05048140752166e-06
-2.47202853427034e-05
-2.16662370582152e-05
7.81671414427143e-07
-1.74128670659772e-05
-2.01519545024099e-05
-1.49790787283183e-05
-1.49695041320505e-05
-1.26017297573696e-05
-2.71530881473799e-05
-3.14168787735432e-05
-2.15031754619265e-05
-2.18441092220122e-05
-3.64452207361538e-06
-4.75425502396567e-06
-1.26921795610376e-05
-1.25859532124739e-05
-2.03739414582057e-05
-3.36412374950027e-05
-2.5539039075627e-05
-1.85964000351485e-05
-1.54131783213067e-05
-2.78400583129358e-05
-1.77774706362872e-05
-2.87791944785813e-05
-3.14667074330244e-05
-3.06564694903003e-05
-3.77662738724534e-05
-3.52575197744546e-05
-2.30079631299883e-05
-4.03410142937606e-06
-2.08309160756147e-05
-3.98707415812451e-05
-1.94434047361694e-05
-2.06785890498406e-05
-1.55042734091419e-05
-2.9922895049266e-05
-9.87922018672717e-06
-1.6169597771697e-05
1.84112320052942e-05
-2.57895600569022e-05
-2.75694217794287e-05
4.52914962329113e-06
-2.36061571830543e-05
-1.46379640213361e-05
-3.43990210618998e-05
5.27514073556043e-06
-7.42773193703566e-06
-3.76703379036881e-05
-3.17565020549325e-05
-2.14588900291851e-05
-3.60033041144014e-05
-2.3686794813995e-05
-2.10204850958315e-05
-1.0017560556468e-06
-3.42681483071417e-05
-2.53363429480301e-05
-3.13109413113939e-05
-8.98382537514063e-06
-1.87434931682739e-05
-3.35235361345052e-05
-2.28503986752054e-05
-1.11755099871736e-05
-1.05389192497467e-05
-1.0676162724956e-05
-1.6450016435716e-05
-2.40367327374784e-05
-3.63691982945563e-05
-3.09742134852328e-05
-6.50395704501053e-06
-1.28225645451411e-05
-8.39794131933071e-06
-9.82505724651415e-06
-3.67571052139632e-05
-1.88941260590726e-05
-1.24722274882432e-05
-2.11336870857298e-05
-2.75422660380572e-05
-6.51507869499104e-06
-4.04341242534668e-07
-2.77988928593501e-05
-1.32253961997418e-05
-2.47388857820889e-05
-4.33761475111376e-06
-7.37181782269747e-06
-2.91866458945354e-05
-1.7881516862026e-05
-2.00435091164045e-05
-2.14838754392931e-06
-2.71571789191638e-05
-4.99373075528859e-06
-1.13588665428545e-05
-3.59053272646484e-05
-2.20012002522602e-05
-1.05282905102973e-05
-1.83651098593227e-05
-1.95416612458619e-05
-1.43532084577637e-05
-1.81712118669919e-05
-4.0871829356526e-05
-1.94079810020427e-05
-3.12340137444223e-05
-2.87697178753587e-05
-9.75141948115855e-06
-2.49621566910254e-05
-2.1843883655597e-05
-2.80751627771678e-05
-1.95954445235095e-05
-3.48188942129042e-05
-2.21711786941293e-05
-2.0040033479262e-05
-2.4715282548068e-05
-2.17675731463225e-05
-1.6839825202356e-05
-2.89478274544723e-05
6.11589328609531e-07
2.66479084236599e-06
-2.87301246890801e-05
-3.36356243786003e-05
-8.21397939977979e-06
2.35265242218621e-06
-9.09001928679159e-06
-2.64473583364271e-05
-6.29829951197166e-06
3.96072385065154e-06
-3.67616680632826e-05
-2.05374544194208e-05
-2.21447027181146e-05
-2.01605350156386e-05
-6.49595424029528e-06
-1.24108330752284e-05
-3.79700747312564e-05
-2.95713299511728e-05
-2.62928877780648e-05
-6.06097678971309e-06
-8.68753484250676e-06
1.03227970336625e-05
1.02908275508916e-05
-4.04902215642396e-05
-7.23061177972803e-06
-9.32775689006376e-06
-1.62957318061189e-05
-4.00812112186618e-05
-2.99358175664941e-05
-1.13036083341397e-05
-3.03461757807856e-05
-4.39709762952859e-05
-3.06354109697488e-05
-3.37071654782327e-05
-1.37844816148398e-05
-2.90231857084431e-06
-3.60463687481095e-05
-2.56832475972485e-05
-4.49779538371227e-05
-2.48411107396171e-05
-1.69588329075344e-05
-6.28480663878e-06
-1.95082678399356e-05
-4.08500820231491e-06
-1.69737982372539e-05
-1.4644686722703e-05
-1.84267449914311e-05
-1.93757684024098e-05
-2.08819312388254e-05
-4.30399555549357e-05
-9.78685423647165e-06
-2.46298219224006e-05
-1.98361659547867e-05
-4.41630520096054e-05
-1.02315865427567e-05
-2.35386064347174e-05
-2.56114155289962e-05
-1.78976006965391e-05
-2.01532884978864e-05
-1.10301104274232e-05
-1.29512275240552e-05
-2.61511902870627e-05
-2.54621096275142e-05
-3.32638407206092e-05
-2.01420890461401e-05
-1.23214034468611e-05
1.17609512528438e-06
-1.60384954798221e-05
-2.2300687958147e-05
-1.93906726321803e-05
-3.73246934585917e-05
-3.01218981612885e-05
-1.30779622428923e-05
-2.35975229957129e-05
-4.19471063220583e-05
-4.54939077536183e-05
-6.49609691833191e-06
-3.52617433032518e-05
-1.89569098914279e-05
-2.97482807832036e-05
-1.81301496534083e-06
-2.70807994501443e-05
-4.09149173920847e-05
-3.35257793622201e-05
9.38324642925873e-06
-3.00449813863367e-05
-2.416018429336e-05
-2.67669955854021e-05
-4.69990477581172e-05
-2.69581988458289e-05
-2.58253532369854e-05
-7.77237802193673e-06
-3.20866768802359e-05
-8.60017310846812e-07
-2.154278671651e-05
-2.42575492009363e-05
-1.83215714715516e-05
-1.91578600439073e-05
-1.23903856027145e-05
-2.65861561274927e-05
-2.43733870291641e-05
-3.88944785208924e-05
-3.40519174970951e-05
-1.69181196770204e-05
-1.00319546197964e-05
-2.48238711107325e-05
-1.90381121707228e-05
-1.02716540045439e-05
-1.21846280577334e-05
-6.92224328537586e-06
-8.10235246728951e-06
-1.18807520252323e-05
-3.67595194183488e-05
-2.30621694050797e-05
-6.18549440387523e-06
-3.44891056497511e-05
-4.07970608094894e-05
-1.96077903765981e-05
-3.82451635953177e-05
-1.21775926092912e-06
-3.65058954039674e-05
-9.17552198769295e-06
-1.95886775569671e-05
-3.73050491217088e-06
-2.80718749231089e-05
-5.39348579446098e-05
-2.67949143735887e-05
-1.9847907798968e-05
-3.13732107775232e-05
-1.68353501111352e-05
