# Supplementary material for: Research on computational propagation and identification of mine microseismic signals based on deep learning
Source: PLoS One. 2025 Oct 22;20(10):e0334641. doi: 10.1371/journal.pone.0334641 (PMC12543183; doi:10.1371/journal.pone.0334641)
Supplement: S3 Data — (ZIP) [file pone.0334641.s003.zip › 000100500002915.xlsx_0.txt_24.txt.txt]

-3.89030226522282e-05
-5.04775987162139e-05
-2.8197249542606e-05
-2.31916724127583e-05
-1.58882297426798e-05
2.0144094502006e-06
-2.33593195265047e-05
-3.23354259953965e-05
-3.48621914230935e-05
-5.0573182767586e-05
-1.02577685681229e-05
-2.15421999594718e-05
-2.16335886785249e-05
-1.42983993633504e-05
-1.89535681459303e-05
-2.7683481425274e-06
-2.76951422195492e-05
-2.13410516543213e-05
-3.26610268508061e-05
-4.17441619867408e-05
-1.15022170067737e-05
-2.53181692737968e-05
-1.61461579839382e-05
-3.65007038891724e-05
-5.85343102254303e-06
-2.32584361639966e-05
-1.6606592014868e-05
-2.09915102650687e-05
-1.13431148619834e-05
-3.05439456288181e-05
-3.74242963747481e-05
-2.29974177862418e-05
8.69847363155566e-06
-1.67415247021609e-05
-2.7926683684685e-05
-2.4431083682628e-05
-2.34815195127207e-05
-2.47119934900809e-05
-1.92279477187212e-05
-2.58083417083997e-05
-3.33319878194987e-05
-4.09272607976132e-05
-8.52201623552673e-07
-5.15607419336912e-06
-3.05893779420148e-05
-9.48315448220276e-06
-3.50596936418927e-05
-3.96000627880686e-05
-2.01401082092077e-05
-1.27000779245014e-05
-4.40044003223193e-05
-2.05492711543946e-05
-2.57235550504277e-05
7.01964994137829e-07
-1.48718965647916e-06
-1.18467275282204e-05
-2.6676594645488e-05
-3.70296893514693e-05
-4.79309732918835e-05
-2.54475542177233e-05
-4.69930101611091e-06
-5.05107649548146e-06
-1.6289258807552e-05
-1.33990501767904e-05
-2.51921412511173e-05
-2.40491405632673e-05
-1.2062177794913e-05
-2.58369932203206e-05
-2.94445037257856e-05
-1.99139333575679e-05
-2.85216605449367e-05
-1.04594167613902e-05
-2.88673707409709e-05
-3.18067542070358e-05
-3.07726019180417e-05
-3.51491332691848e-05
-3.44314418241247e-05
-3.48745617376587e-05
-1.48693318162161e-05
-1.73991934210012e-05
-3.7808213242564e-05
-1.06910064932669e-05
-4.27857261349682e-05
1.80748357788208e-06
-1.76471086916064e-05
-7.66007303117102e-06
-1.78567133096806e-05
-8.85784391597569e-06
-1.93720597417474e-05
-1.06549441018198e-05
-4.32360586255922e-05
-5.17080838816401e-06
-1.15438376118984e-05
-9.60015222706829e-06
1.36168134093127e-06
-3.10488329154807e-06
1.00878015419295e-05
-1.72615930940768e-05
-6.5649057800101e-06
-2.07494949172411e-05
-1.80173037617903e-05
-2.30365857811078e-05
-9.78291709011507e-06
-3.40930338778893e-05
-2.85250199093903e-05
-8.13508860198321e-06
-2.57988969043053e-05
-2.79129682236434e-05
-1.61572899664292e-05
2.05494650893106e-06
-2.13226852240322e-05
-2.459475959134e-05
-3.81480476095653e-05
-2.40509770641401e-05
-5.36430142144185e-05
-5.39753001557869e-05
-2.68298796335767e-05
-3.15965915215606e-05
-3.58476688667885e-05
-1.79527510869386e-05
-2.31539693135693e-05
-1.26027713753849e-06
-3.75195109284735e-05
-1.98288506274692e-05
-2.17035153864145e-05
-1.10515430545448e-05
-4.44226162809487e-05
-2.01626967206504e-05
-3.48189053473099e-05
-3.07081819643442e-05
-4.16795562049034e-05
-3.6824122779103e-05
-3.77805481630059e-05
-2.30459100056823e-06
-4.17087670146898e-05
-4.59394309606834e-07
-1.35838369254174e-05
4.98230610148024e-06
-2.50903644148516e-05
-2.44675054727469e-05
-1.70164542281016e-06
-7.86096155224232e-06
-1.83019084067471e-05
-3.0469197655238e-05
-1.52923570624395e-05
-1.4788018230944e-05
-3.95727396881306e-05
-8.97170727760237e-06
-4.01001396362715e-05
-3.24436630914531e-06
-2.794551070927e-05
-6.18931225158698e-06
-1.39198993183642e-05
-3.06912483713387e-05
-1.4963975911432e-05
-9.57422640078654e-06
-2.74924922819755e-05
-1.73398014972827e-05
-5.16269705689854e-05
-1.92760093706033e-05
-1.57313240585207e-05
-3.00716939626818e-05
-4.23696191936116e-05
-2.78407992779789e-05
-1.55816308952188e-05
-1.55964906896125e-05
-4.02700707052026e-05
-1.4600977034986e-05
-3.24557924181937e-05
-4.68992502413623e-05
-4.98473496349701e-05
-1.99896807850159e-05
-1.73047684325778e-05
-1.68870377426974e-05
-1.45708620994831e-05
-3.11437325720865e-05
-2.63257144157612e-05
-4.86021567746843e-05
-1.8257321390649e-05
-4.69943732316117e-06
-2.71735406330807e-05
-2.8895525094943e-05
-1.99545972520975e-05
-2.36289624640669e-05
-3.24454841644379e-05
-2.53227113303406e-05
-2.61949127616058e-05
-2.70202183369156e-05
-3.99090638126932e-05
-3.28804998888814e-05
-1.33253997460957e-05
-2.1859711379522e-05
-3.31293585099561e-05
-2.55829680995788e-05
-3.89262058910225e-05
-1.34280626624654e-05
-1.49274149748265e-05
-3.43640646917068e-05
-3.02670946794972e-05
-2.95544642317373e-05
-1.84081647857589e-05
-1.42817014666357e-05
-1.55764575662582e-05
-3.34444571488538e-05
-3.84157342262134e-05
-7.93548250736588e-06
-1.1714731817285e-05
-3.41876593980489e-05
-4.77618241173333e-06
-3.14323744835673e-05
-3.7333250202438e-05
-2.73438690208635e-05
-1.14107698505993e-05
-1.32904390009264e-05
-1.50870110861638e-05
-7.02618713422405e-07
1.85214153931908e-06
-2.00116489333228e-05
-3.98101610327756e-05
-1.63092233041241e-05
-3.2397657469929e-05
1.09244581133919e-06
-1.4950473250973e-06
-3.08965581334056e-05
-2.8205057237801e-05
-3.33593410759824e-05
-3.62020705378575e-07
-4.81475986822788e-06
-3.39693543876403e-05
-3.53750341447537e-05
-2.6935599001265e-05
-3.73068284911659e-05
-3.37688989731135e-05
-2.05682857320089e-05
-7.19338714164415e-06
4.91526137917442e-06
-2.39929037418e-05
-2.56684926473639e-05
-1.46067392626418e-05
-5.22882578878756e-05
-1.55482808866971e-05
-3.03619182938962e-05
-1.9317827309409e-05
1.6654612028029e-07
-2.68021781454088e-05
-4.31030092643022e-05
-1.9563240784459e-05
-3.087509474682e-05
-1.40825919706632e-05
-9.00433931743123e-06
-2.28122831712743e-05
-3.50321312188321e-05
-3.72877488424176e-05
-3.69840173364387e-05
-2.4202443209372e-05
-2.69651715424734e-05
-1.17132782120136e-05
-2.71670625158059e-05
-7.08689542542425e-06
7.40141889394335e-06
-2.29540712254413e-05
-2.73930402170125e-05
-9.67280976112093e-06
-2.50630886523463e-05
-1.96275412482032e-05
-2.25826951660553e-05
-3.51053705636506e-07
-7.18835343666723e-06
-2.78887091119052e-05
-1.59102352523547e-05
-8.00625886219062e-06
-3.30734227653349e-05
-1.37918034930684e-05
1.93643267430538e-05
-4.2937218095199e-05
-3.85082008945121e-05
-2.40975061056096e-05
-3.49555397555852e-05
2.08967602166162e-07
-4.761723216127e-06
-3.2788430920778e-05
-2.03939137912625e-05
-2.47785370485161e-05
-1.01175312681444e-05
-3.13611189099488e-05
-1.12748540601536e-05
-1.42937488142619e-05
-1.30849164078735e-05
-2.45430598522387e-05
-1.63806256522155e-05
-1.30516646047333e-06
-2.5441105745467e-05
-1.24033573924239e-05
-1.88323482971843e-05
-3.2329790962172e-05
-2.32453492242523e-05
-3.94507869500909e-05
-2.08023136342851e-05
-3.07572482736494e-05
-5.30080048282262e-05
-1.174596642448e-05
-1.49506951010069e-05
-1.06627002741112e-05
-4.67016561710932e-05
-2.89528110178953e-05
-1.07972841279877e-05
-3.16396035636974e-05
-1.09728697339425e-05
-1.14718745763678e-05
-2.14188430694215e-05
-9.02860578601681e-06
-2.01374111747204e-05
-2.44859285082471e-05
-1.45147161568031e-05
-3.9188589179517e-05
-1.12264518577838e-05
-3.60859204130913e-06
-1.82889298201224e-05
-2.98522304340539e-05
-1.95246056306747e-05
-3.70069306117874e-05
-3.07204289334595e-05
-1.89052834380737e-05
-4.37384422413122e-05
-4.28769805283777e-05
-1.73217581929976e-05
-3.28252738505392e-05
-2.13085366003785e-05
-2.60729460406901e-05
-2.75490198032437e-05
-4.08539859088328e-05
-3.4204957291466e-05
-7.8175657234886e-06
-2.03021711706334e-05
-2.59700249914168e-05
-3.28695267074194e-05
1.71399692764574e-05
-2.58215597346757e-05
-3.57268453150305e-05
-1.68611912250875e-05
6.96837053037044e-07
-5.40489751826e-05
8.57408430058e-07
-3.71621374904067e-05
-3.67040885636043e-05
-3.77209427570708e-06
-1.97276500873248e-05
-3.73241594159585e-06
-2.97013070417119e-05
-4.27123865742519e-05
-2.58083908295118e-05
-3.18048085059188e-05
-8.62030704868531e-06
-3.79964113085602e-05
-4.93799537853755e-06
-2.25188755760366e-05
-1.80654092855336e-05
-2.39844378456446e-05
-1.70400557537733e-05
-1.50251089789578e-05
-1.66059741127476e-05
-9.68207204616365e-06
-3.51692872346316e-05
-9.52895207661173e-06
-6.98967309293174e-06
-3.55144685598056e-05
-3.14309229546158e-05
-1.61618273727981e-05
-1.22992000324756e-05
-3.30532592024429e-05
-2.85991679977664e-05
-1.83503420083497e-05
-1.39183495077499e-05
-1.48394012859413e-05
4.06365360863145e-06
-1.4828184703931e-07
-3.5235921978968e-05
-2.60716613463373e-05
-2.43705622462291e-05
-4.62244356328309e-05
-1.51111697062479e-05
-4.44784826575014e-05
-3.28662159661845e-05
-1.44307165773833e-05
-2.45946496263379e-05
-1.57847052594161e-05
-3.38576243019641e-05
-3.5548394735069e-05
-2.92580263612647e-05
-1.79540339809395e-05
-4.12222211456625e-06
-2.11578706479596e-05
-1.72375575926196e-05
-2.80176036378969e-05
-3.4709157019816e-05
-6.55836404777514e-06
-4.9538483853739e-06
-4.57973359437371e-05
-2.1300747058684e-05
-2.26103768304835e-05
-2.94093180348521e-05
-4.30867726835814e-05
-2.95613685584358e-05
-2.26929208289704e-05
-3.28571494408944e-05
-1.38016302069812e-05
-2.96056181039786e-05
-4.58072311186715e-05
-2.21064144097345e-05
-2.84111680396551e-05
-3.58170432692109e-05
-3.50968181163537e-05
-3.81796794199899e-05
-1.08773458025413e-05
-2.03982456006703e-05
-2.62777013521155e-05
-4.05183920625364e-05
-1.93513847471905e-05
-1.49014879463933e-05
-1.87530261628924e-05
-4.15077877086358e-05
-2.25981360407889e-05
-3.74109365351641e-05
-3.79201550902184e-05
-2.50198022298163e-05
2.39493967687887e-06
-2.56839284863585e-05
-2.05553665255824e-05
9.10565497753191e-07
-3.02140384050138e-05
-4.66768381261089e-05
-4.81458461239377e-05
-2.77006895355782e-05
-2.45930439177533e-05
-4.81046405139078e-05
-3.83274082933092e-05
-1.14366474418987e-05
-1.52195486086072e-05
-1.13554462262703e-05
-9.5832594791874e-06
-2.76251887810857e-05
-2.66010446372891e-05
-3.12999835074261e-05
-2.85607731812544e-05
-1.20689045710283e-05
-2.95438340578582e-05
-3.38925622301456e-05
-1.94156827885071e-05
-7.39397823792166e-06
-5.13554573856493e-05
-5.22175592037957e-05
-2.54037851486118e-05
-5.77365982016487e-05
-2.79596915328152e-05
-2.03194228208642e-05
-2.33304362630172e-05
-2.78207415661619e-05
5.67395754752191e-07
-1.90967869281415e-05
-3.4686274840725e-05
-4.09497112698648e-06
-7.81364381314799e-06
-2.26882942996516e-05
-2.91792555643304e-05
-1.70533555733444e-05
-1.27991963198538e-05
-2.21713182458483e-05
-2.01757228905195e-05
-2.21174495513332e-05
-1.64964648492054e-05
-4.98852116511525e-06
-4.40621581345189e-05
-1.18063234743714e-05
-1.45193342510455e-05
-1.53817471064681e-05
-4.02322492786109e-05
-3.08972954537333e-05
-2.37262074157653e-05
-3.02156901916949e-05
-1.25729789896738e-05
-2.26521064724452e-05
-1.6554875682659e-05
-4.59333868910692e-05
-2.21471186524112e-05
-2.88628753041905e-05
-5.54685956753943e-06
-3.66343720680503e-06
-1.37589507151985e-05
-2.77908151033884e-05
-1.49742130067647e-05
-2.86042065350935e-05
-3.2427114662726e-05
-1.59867862298259e-05
-1.62383492662292e-05
-1.64985927449548e-05
-5.22644292253541e-05
1.63863277479224e-05
-1.22102841148581e-05
-8.04325487973631e-06
-1.88462195693461e-05
-2.94702995911069e-05
-2.02120252483981e-05
-3.17668018043994e-05
-3.1686486536964e-05
-1.32621732011703e-05
-1.45267233999551e-05
-1.11979212495626e-05
-2.31814154034238e-05
-2.81969460834314e-05
-3.6795002556514e-05
-4.33106600547328e-05
-3.40004626877348e-05
-6.88691236206557e-06
-3.08407454700616e-05
-2.27380064679431e-05
-3.12905714580574e-05
-2.86465678833183e-05
-7.72450383212655e-06
-4.76108709679678e-05
-1.25083102836929e-05
-2.61571563116496e-05
-4.68395340661867e-05
-2.99275221122716e-05
-2.68501403788907e-05
-1.87087250818135e-05
-1.66053345758408e-05
-2.12176200918094e-05
-1.47411207911069e-05
-2.871166735726e-05
-4.3536027767694e-06
-2.36505735243182e-05
-2.44748985772331e-05
-1.23796099797134e-05
-3.96517367602422e-06
-2.90685482189117e-05
-1.31110510919254e-05
-5.8917641371738e-06
-2.15593830134111e-05
-3.84813605512547e-05
-3.62888236709181e-05
-2.94246921902944e-05
-9.39712447669279e-06
-1.49013544554851e-05
-1.90145723190265e-05
-2.58197424835564e-05
-1.5778497824564e-05
-2.82626093452511e-05
-1.26539204637892e-05
-2.0228675161763e-05
-1.08922439977027e-05
-1.37211280963505e-05
-1.54289785202949e-05
-1.14095696494919e-05
-3.01308292146757e-05
-3.39813792532468e-05
-2.30195178634762e-05
-1.31467370545177e-05
-1.83197382361322e-05
-2.96899523624534e-05
-2.19271808991411e-05
-3.73637108266698e-05
-4.93572356859841e-05
-4.11696321793005e-05
-3.37368743162105e-05
-2.53905977335455e-05
-1.66486664316995e-05
-2.5599366266958e-05
3.05957095637629e-06
-3.45911402308372e-05
-4.20052005046462e-05
-2.75084944543513e-05
-2.42789553843329e-05
-9.46816500588232e-06
-2.14338848128896e-05
-4.58305697894777e-06
-2.09100293663716e-05
-1.80606235374147e-05
-2.3918330130748e-05
-1.08043836970553e-05
-2.13138200429267e-05
-4.17352882127667e-05
-2.42067069027984e-05
-1.82295765757919e-05
-3.70354022155762e-05
-1.15639453915029e-05
-5.31163307310844e-06
-1.48054467994977e-05
-8.80062999336141e-06
-3.73471579503032e-05
-4.70562274891911e-05
-3.23688530092583e-05
-4.31003768955861e-05
-5.99941528356478e-05
-4.89077197839797e-06
-9.56911144513509e-06
-8.18440340964387e-06
-1.9706176820763e-05
-2.96496004702828e-05
-1.40882203368465e-05
-8.29503763202949e-06
-3.67560285643268e-05
-3.17019682489477e-05
-4.13928121177297e-05
-2.05118835273345e-05
-1.49953563343535e-05
-4.91740765928627e-05
-2.53644583818297e-05
-3.35519760716401e-05
-3.64994942308161e-05
-3.36954832964333e-05
-2.55157136472106e-05
-1.85466666174476e-05
-2.12090480823652e-05
-1.23494405164171e-05
-5.57235221926474e-05
-3.92981995989473e-05
-2.00263717046142e-05
-5.66517292143265e-07
-3.51668103290466e-05
-2.28107522794585e-05
-1.04482567552011e-05
-3.03834565264306e-05
-2.60771608035259e-05
-5.03664089614373e-07
-3.16409308726586e-06
-6.62420837709751e-05
-1.31607391860681e-05
-2.4914946989397e-05
-5.16542130360808e-05
-3.57089031534031e-05
-2.36032291748873e-05
-1.23008498445178e-05
-2.4886843117967e-05
-4.36983478052633e-05
-6.4294368337841e-06
-1.89644051333297e-05
-2.2137032441718e-05
-3.96251950146711e-05
-4.0905349049738e-05
-1.6460508783669e-05
-2.18590568309939e-06
-4.91947696880091e-06
-3.47954463091969e-05
-2.0352068679007e-05
-2.03111962763368e-05
-1.3857750065552e-05
-1.61396361998764e-05
-1.45859513749002e-05
-2.23376711675153e-05
-3.90399711369361e-06
-1.99781057909862e-05
-2.42490440809526e-05
-2.40253970412621e-05
-2.14833040565475e-05
-3.59633405763118e-05
-1.69837073602161e-05
-2.30872054910842e-05
-3.79904726323602e-05
-1.26573241900172e-05
-4.70880340498171e-05
-2.59606516635e-05
2.2078506608048e-06
-3.00177946137715e-05
-7.29426033599619e-06
-3.12763002361902e-05
-3.02549417115451e-05
-9.42322106280252e-06
-5.48611863491062e-06
-2.79879992376649e-05
-8.25711803115259e-06
-2.2372647304253e-05
-8.08250388469926e-06
-2.39617674669865e-05
-3.56224071280326e-05
-2.1647350438876e-05
-3.98393335946545e-05
-3.02852761758305e-05
-2.09862679881623e-05
-2.89129172894151e-05
-1.97095120909096e-05
-5.59504011707389e-06
-1.35368502171484e-05
-5.93220418162943e-06
-1.04167896059561e-05
-5.04304071732185e-06
-3.07651701789514e-05
-3.04984178585734e-05
-1.6001941150649e-05
-5.01290217345027e-05
-2.13563510113219e-05
-3.30701217561665e-05
-2.61467613369542e-05
9.01009075447063e-06
-1.52131924727492e-05
-1.22423076264113e-05
-3.19082902794889e-05
-1.02238586137416e-05
-3.05623184664328e-05
-1.43489522060011e-05
-2.74381832535286e-05
-4.84383526450457e-05
-4.37063960994585e-05
-3.52557924824051e-05
-9.25447261847517e-06
-5.20159597701668e-06
-5.24440736021588e-06
-1.30301164067514e-05
-5.06252908246904e-05
-2.75011401879171e-05
-2.68487554587779e-05
-3.71940048331131e-05
-3.32382979586542e-05
1.46569194610186e-06
-4.97798336397256e-06
-4.33745893196151e-05
-1.87515050965892e-05
-2.18064600727655e-05
1.49543749802719e-06
-8.16128736954465e-06
-1.08634376025973e-05
-3.75801465402584e-05
-1.35761985062814e-05
-4.98928200674727e-05
-2.67553741903475e-05
-1.55760206044703e-05
-1.31461391727507e-05
-1.70849694085124e-05
-3.5141711646873e-05
-1.70233493324567e-05
5.53586778166292e-06
-9.37575048953506e-06
-3.27642131118487e-05
-1.8191766666661e-05
-4.09132547447035e-05
-2.27315855035925e-05
-2.70091153778489e-05
-2.56230912405852e-05
-2.92194877754241e-05
-3.31503483336662e-05
-1.77209405276138e-05
-3.07327253789833e-05
-2.9444444465878e-05
-1.90506992506921e-05
-1.63347546739274e-05
-8.68167100410934e-08
-2.90045170302551e-05
-9.11125083055301e-06
-3.02422796430606e-05
4.77742389842126e-06
-2.16446838882313e-05
-1.62225221088767e-05
-2.49759673365667e-05
-3.05735772315109e-05
1.11822897274932e-05
-2.54152852440189e-05
-2.33278482177394e-05
-4.53166004242148e-05
-2.38953842684674e-05
-3.70862858064634e-05
-3.70570391448718e-05
-1.44953186570476e-05
-3.56389958776883e-05
-2.26744148279132e-05
-5.88449377346263e-07
-1.33966444530403e-06
1.44232527738293e-05
-6.50416011825832e-06
-9.23885634966292e-06
-8.64036136801177e-06
-7.35155693479193e-06
-3.43097612717895e-05
-3.04899257152795e-05
-4.37726169892623e-06
-5.32276078557522e-06
-3.26965100643806e-05
-3.18731252499485e-05
-1.05356432771439e-05
-2.81089722875346e-05
-2.66346243642881e-05
-3.88661558409351e-05
-3.59991916256787e-06
-4.26127389845684e-05
-4.18772420403753e-05
-3.40653467247768e-05
9.48279470710945e-07
-1.39095672498049e-05
-2.98012832850702e-05
-1.97842478498691e-05
-6.50181450157119e-06
-2.44393846353841e-05
-2.02958727110903e-05
-1.50167539862521e-05
-2.60390638216657e-05
-1.23973223934359e-05
-3.83471833251665e-05
-3.59843849919341e-05
-5.72342847261207e-06
-7.5932022711505e-06
-3.7115888737893e-05
-2.4346129586633e-05
-9.13119016389568e-07
-4.32448763687096e-05
-3.44175978512327e-05
-7.64535445854375e-06
-3.38014908446518e-05
-1.43889184090367e-05
-1.09908010786164e-05
-4.60675529854456e-05
-2.89512012681829e-05
-2.67256699104252e-05
-6.99348503727969e-06
-1.1778852604383e-05
8.57561555190193e-06
-1.78241539824689e-05
-3.05436498926768e-05
-2.95331151551375e-05
-1.33087319207825e-05
-1.93810337904256e-05
-1.64447647855175e-05
-3.12531355303862e-05
-1.55098025271178e-05
-1.50923163489873e-05
-1.80964217362258e-05
-3.94677637730828e-05
-4.28338145958959e-05
-1.44505981907201e-05
-1.77945970290549e-05
-7.25449941011797e-07
2.85653994081873e-07
-2.60926430460304e-05
-3.11959643824504e-05
-2.55087915156301e-05
-1.69886013263691e-05
-1.15372736882035e-05
-2.48667783097883e-05
-1.9233088439021e-05
-3.03652267491302e-05
-9.7603541198575e-06
-2.67167063443186e-05
-2.00027325352947e-05
-3.01413320032523e-05
-3.11396542065718e-06
-7.28236468275326e-06
-2.75245107151258e-05
-3.26137810108066e-05
-2.09481437211715e-05
-3.15451445480744e-05
-1.67182212754786e-05
-1.45367824478984e-05
2.70443505201411e-06
-1.97073216928143e-05
-3.90683781023361e-06
-2.61944589421395e-05
-1.74697065854266e-05
-3.61686513518022e-05
1.06455421956314e-05
-1.88344645613434e-05
-2.53056100792131e-05
-3.03925846384505e-05
-2.58466144221205e-05
-1.42804739146409e-05
-3.06030871438116e-05
-1.4642713029997e-05
-3.43513798547324e-05
-3.63284531365265e-05
-3.29630769171916e-05
-3.00711372370612e-05
-3.27695571463519e-05
-1.28806342002622e-05
-4.98787409805315e-05
-1.82064175647495e-05
-1.16263609407026e-05
-1.78135008121152e-05
-1.15958538382279e-05
-1.69017136165034e-05
-1.94817314481108e-05
-1.3744740483289e-05
-1.61678493944091e-05
-8.84995381587653e-06
-1.29741136722309e-05
-4.89785074150855e-06
-2.5088248926608e-05
-1.06376405071971e-05
-1.80923528264124e-05
-1.82373656215304e-05
-1.02146054228837e-05
-8.8337161477055e-06
-2.6208986591541e-05
-3.03289917761362e-05
-5.87320070354105e-06
-6.76162049611827e-06
-1.79882905970715e-05
-3.63246797200505e-05
-3.02842781471906e-05
-3.14717291109479e-05
-2.05831505181663e-05
-2.28250371442215e-05
-4.49636445069539e-05
-2.20043052513133e-05
-2.98531465436179e-05
-2.64201763021779e-05
-3.14662701045116e-05
-2.85413944676214e-05
-9.42372430716091e-06
-2.67428390798593e-05
-4.18214719277401e-05
-3.42767668291541e-05
-2.36880755416862e-05
-4.7676740699971e-05
-2.99246056730853e-05
-3.38939660655242e-05
-2.68817363900887e-05
-4.687435047926e-05
-8.37984245858379e-06
-2.4065702697195e-05
-8.14638580766489e-06
-9.99350386166549e-06
-2.33641531374511e-05
-9.46282721590423e-06
-3.42586298813219e-05
-2.10729343560865e-05
-3.76498573612004e-05
-2.65379491621638e-05
-3.87516290198035e-05
-2.35210440549015e-05
-3.37194903819421e-05
-1.22640556396171e-05
-1.73703615347507e-05
-6.95965581148708e-06
-2.58867590082083e-05
-9.10288739685132e-06
-2.88058613619848e-05
-2.56477577475156e-05
-2.4475878824988e-05
-1.1334145152537e-05
-3.08880986091377e-05
-4.89148135699534e-05
-1.69861934128538e-05
-1.83711315573917e-05
-1.49432915286058e-05
-2.10214232553326e-05
-1.83464285977292e-05
-5.88868521966622e-06
-2.67893011851928e-05
-2.22252282110916e-05
-4.00906256272096e-05
-2.45692075585438e-05
-1.34826436839112e-05
-4.22609819215885e-06
-1.01415674495924e-05
-1.75552361711502e-05
-1.98727125933061e-05
-2.23019962871339e-05
-1.85959856904549e-05
-1.32663906002118e-05
-2.11715090333775e-05
-4.54716739448752e-05
-1.25350187726521e-05
-4.69021732090524e-06
-1.17638839588651e-05
-2.76357494144348e-05
-1.47606157862596e-05
-3.6830419694285e-05
-1.52017186473966e-05
-2.22705260182244e-05
-2.54637599882331e-05
-3.72321800451383e-06
-4.26996982875478e-05
-4.31780850242051e-06
-4.86349140816254e-05
-3.78950518254432e-05
-7.29086252092291e-06
-1.75084157498505e-05
-1.04850924828706e-05
-1.70047924069541e-05
-1.7089393266718e-05
-7.96355383141958e-06
-5.79174741950201e-06
-2.00185715634271e-05
-2.37198487217101e-05
-2.358985087867e-05
-2.98837200360108e-05
-2.12805049500937e-05
-4.16227679728127e-05
-4.20620353257822e-05
-1.28593619165041e-05
-1.89013844643805e-05
-1.51102777108834e-07
-2.95952115606895e-05
-3.99620455898333e-05
-3.58187973299548e-05
-1.52887491345599e-05
-4.70918938105133e-05
-1.85322087189168e-05
-3.88027312927071e-05
-3.66016762447752e-05
-5.28268457474899e-05
-1.6192680228287e-06
-4.32129436263008e-05
-2.82888297592565e-05
-4.57789714532276e-05
-2.15958669788793e-05
5.20823933437057e-06
-1.71621119397705e-05
-7.02107300036977e-06
-8.8789965180619e-06
-5.13240595086643e-06
-3.9932457530316e-05
-2.34586797373665e-05
-4.9458480847833e-05
-3.31126027067262e-05
-1.40913402122106e-05
-1.33614241289625e-05
-2.94242602152358e-05
-9.86126793965208e-06
-2.02669393126854e-05
-3.75591936371971e-05
-2.53023823247713e-05
-4.82973381590459e-05
-4.86021732430565e-05
-2.90438559823424e-05
1.07787129394999e-05
-2.11913218036329e-05
-1.45073526886699e-05
-2.72624849236135e-05
-3.03682205794027e-05
-3.53125403119119e-05
-4.79444183228583e-05
-3.43700363336901e-05
-6.71554253605156e-06
-2.3650069724287e-05
4.24994529336197e-06
-1.30236275424609e-05
-2.20637372721727e-05
-2.75576108026297e-05
-2.06260498021696e-05
-3.83554506631624e-05
-4.63738118742044e-05
-1.06464061751561e-05
-1.53338926029488e-05
-3.0997782541217e-05
-1.4285350937863e-05
-2.15935744939197e-05
-5.2157237130928e-05
-1.11853527188118e-05
-3.86822399017059e-05
-2.87664870831184e-05
-3.04113434066716e-05
-2.41150283268238e-05
-1.19345472801434e-05
-9.67279933349873e-06
-9.08093940874858e-06
-1.67440368553551e-05
-2.15688649497734e-05
-3.69000199348051e-06
-1.76683058548058e-05
-2.27624767035844e-05
-1.27036919474532e-05
-4.00858601213805e-05
-4.40658146122344e-05
-5.19699786707616e-05
-2.25536339639604e-05
-2.49151485039889e-05
-1.34810703786719e-05
-2.26358394645124e-05
-1.69769111443489e-05
-3.8577615675206e-06
-3.05699315040976e-05
-3.33705446927711e-05
-3.55062923842969e-05
-1.60513752684736e-06
2.53266504221872e-06
-2.63993015495092e-05
-2.33820846400373e-05
-4.3584548583584e-05
-1.83593382346751e-05
-7.49916213611405e-06
-1.21712845295821e-06
-3.05295334861518e-05
-1.80424062624693e-05
-2.58549435786107e-06
-7.01320423623321e-06
-1.70742272028981e-05
-8.24483704594718e-06
-2.52223618187763e-05
-3.29106572500392e-05
-3.44251998019532e-05
-1.46272891953097e-05
-3.64998212838189e-05
-3.37237803478121e-05
-2.71517835304963e-05
-3.58864927834107e-05
-3.74608156018765e-05
-3.11758085842667e-05
-1.19501202420082e-05
-1.56228227721823e-05
-2.99558977806938e-05
-4.12530614679478e-05
-4.8834710952764e-06
-4.77533213754951e-05
-3.13489471695245e-05
-3.36531529018146e-05
-1.97137933996299e-05
-4.838579533321e-05
-2.30104837785445e-05
-1.7254445851546e-05
-3.81802735588898e-05
-2.48476255821732e-05
-3.54328563988944e-05
-7.9733817730877e-06
-8.07473488322748e-06
-2.8388169736809e-05
-5.92622115653624e-06
-6.98627060638622e-06
-2.43623042217583e-05
-2.58274173056718e-05
-1.62881807943115e-05
-2.11304148167032e-05
-3.25010992735038e-05
-1.8030397214008e-05
-2.66814518109362e-05
-2.17716018484808e-05
-2.45291798002469e-05
-2.41988271487365e-05
-2.25520278699513e-05
-3.13064137160279e-05
-3.55647693499359e-05
-3.37764134796635e-05
-3.39262271996335e-05
-3.12379652517787e-05
-2.43039565752005e-05
-1.75763048492188e-05
-2.37108890374002e-05
-1.10999593033126e-05
-2.16268662381621e-05
-1.64179209146572e-05
-1.22419311532026e-05
-3.00930516923654e-05
-1.1659399270021e-05
-4.9466002779202e-05
-3.58256315560088e-05
-5.99241167924566e-06
-3.13920179315825e-05
-2.64319797927336e-05
-1.57009360237708e-05
-3.40653693700852e-05
-1.39418079251894e-05
-8.0876014984307e-06
-2.31410801082236e-05
-3.11292699963257e-05
-4.13306899536042e-05
-3.52684340763135e-05
-9.16343966669485e-06
-7.09480175339479e-06
-1.81724145896643e-05
-3.68338582104274e-05
-3.3813080404099e-05
-2.63997437757935e-05
-4.08533577425638e-06
-3.47694753267209e-05
-2.7323830526697e-05
-1.89064823303603e-05
-4.3970928097519e-05
-1.24456868275694e-05
-3.19569454677675e-05
-2.82768697240156e-05
-2.9474699910828e-05
-3.43125556890227e-05
-2.80188680090262e-05
-7.82546351771237e-06
-2.87626192498245e-05
-5.78222175264842e-06
-4.40771744231921e-05
1.0131340079236e-05
-1.39431547471369e-05
-4.14535484446743e-05
-1.58564362414768e-05
-4.77447727980752e-05
-2.37796316834607e-05
-1.98658119034823e-05
-1.74727137181306e-05
3.93276052523073e-06
3.85667070804841e-06
-1.22822104780332e-05
-1.86695983655037e-06
-1.01735165442687e-05
-1.49830404889377e-05
-3.59545696402746e-05
-3.65527103838935e-05
-4.10952234718062e-05
-2.78664225237631e-05
-4.23718836604464e-05
-8.89374346235935e-06
-2.73787587007032e-05
-1.99901025927524e-05
-2.76069013793312e-05
-1.9004360628793e-05
-2.44931612649319e-05
-3.26952308679488e-05
-4.52359878942858e-05
-1.98839640092968e-05
-3.44224621983373e-05
-3.4011142155691e-05
-1.36526553935916e-06
-2.42669239595921e-05
-1.5886805896526e-05
1.17105636087001e-05
-3.79551078074029e-05
-4.88678864695755e-06
-3.59655481471826e-05
-2.94859032522409e-05
-2.46289249001811e-05
-4.30553161297804e-05
-2.07818962705437e-06
-1.80891411140688e-05
1.15574930391992e-05
-2.06571098881965e-05
-1.90700508193873e-05
-1.53880053429773e-05
-1.24490981858505e-05
-2.78226833584749e-05
-2.08977977527205e-05
-1.17531775274671e-05
-7.16139227551562e-06
-2.33275706151077e-05
-3.85841803765143e-05
-2.31035359015953e-05
-1.33725222427829e-05
-9.27797564633384e-06
-2.21157675356927e-05
-5.17927706348591e-05
-2.33834247908737e-05
-5.04592666444679e-06
-3.44465671920433e-05
-2.02220779922889e-05
-2.46051266392969e-05
-2.52683866333477e-05
-1.32010419414302e-05
-1.71811932925641e-05
-3.05485710156296e-05
7.65505231209858e-06
-2.5391027031938e-05
-7.1675370120962e-06
-1.66682313823317e-05
-3.09532203033846e-05
-1.91228645636711e-05
-2.44566907256486e-05
-2.72793947003757e-05
-4.07299180401733e-05
-3.94491723447478e-05
-3.59875775356365e-05
-5.74944908620165e-06
-1.53759687920771e-05
-1.27739482540017e-05
-3.09078301273679e-05
-1.26866619800935e-05
-2.31829886550108e-05
-2.75436557653676e-05
-2.125809279538e-05
-2.14072955642362e-05
-2.00239113001326e-05
-3.19160174556055e-05
-1.60899151980608e-05
-3.06583078868693e-05
-8.02869846336042e-06
1.93299215793006e-06
-7.8201292430142e-07
-2.88535693787889e-05
5.3595883522409e-06
-2.19481521128948e-05
-4.28515073237936e-05
-8.21773042517346e-06
-1.45978822835369e-05
-2.48618235685122e-05
-1.12138853587592e-05
-3.39212167867607e-05
-5.09989630259867e-05
-1.02693799482881e-05
-2.4537844241339e-05
-1.9538043879116e-05
-2.93985660380751e-05
-3.05398402676398e-05
-2.58722699960397e-05
-1.90581780545118e-05
-5.13161242928862e-06
-5.26189636239628e-05
-1.02808190239181e-05
-4.27964652396368e-05
-2.98424112574439e-05
-3.13967355052248e-05
-1.30274301983325e-05
-3.09487900945272e-05
-2.40251512794335e-05
-2.46435147384469e-05
-3.06414171391503e-05
-3.2226848502901e-05
-6.65094228939995e-05
-2.42764421977249e-05
-2.38978586742004e-05
-1.06484705138415e-05
-2.80854648031845e-05
-3.10547464137319e-05
-2.7624601395356e-05
-3.67100132217075e-05
-3.51391847958602e-05
-1.84155976923288e-05
-1.56115302761038e-05
-2.26030723368713e-05
-2.3090718843705e-05
-7.35375937572495e-06
-3.53285232364417e-05
-2.93771460903368e-05
-2.09760132687838e-05
-1.69309666051663e-05
-2.54482114522008e-05
-2.13310713356437e-05
-2.87571089404337e-05
1.11550421999004e-05
-3.38676853845568e-05
-1.37495649013277e-05
-2.87515491762844e-05
-3.71136541641357e-05
-2.90021390626799e-05
-7.42338282861936e-06
-6.28775403306926e-06
-2.16736464652335e-05
-8.2833132756561e-06
-2.92198704322724e-05
-2.87041624324396e-05
-1.1388380935717e-05
-2.80496185368156e-05
-2.5189463742617e-05
4.06939004526774e-06
-4.85024765207737e-05
-2.07591093094135e-05
-1.94533645827935e-05
-2.75617936389818e-05
-9.41436775077015e-06
-1.68416895256418e-05
-3.06814859911852e-05
-2.09682641787126e-05
-2.1121299849366e-05
-8.36485547291668e-06
-2.20380332380464e-05
-3.21671320378099e-05
-1.70290574184336e-05
-7.53823970104118e-06
-1.96068593470483e-05
-3.11101724366822e-05
-2.70989610929337e-05
-1.60819574382187e-05
-2.85122330128019e-05
-2.08467275749664e-05
-4.28579333232835e-06
-2.66907541573782e-05
-1.33767026683723e-05
-3.88273567636401e-05
-3.97872900060846e-05
-4.56612104333879e-06
-2.70712759708961e-05
-2.93070952855552e-05
-1.9094002162595e-05
-2.05495729132737e-05
-3.60157006819495e-05
-3.33593719489166e-05
-4.1465145943488e-05
-3.71643381382586e-05
-2.59458330336593e-06
-1.70873303684346e-05
-2.48370806779229e-05
-1.21076440632724e-05
-2.25265111432127e-06
-1.69790610746551e-05
-1.2229345990261e-05
-4.96115875084606e-05
-2.98322973436465e-05
-1.23181632035224e-05
-1.27177055476369e-05
-4.12852647577495e-05
-3.3237789835199e-05
-4.21364959244341e-05
-2.49712174879867e-05
-2.4523109813478e-05
-3.9267813213633e-05
-3.64000050295934e-05
-3.62249038400613e-05
-2.78263557578579e-05
-2.33326275667851e-05
-1.83109608204709e-05
-2.50210838701454e-05
-3.51288016157578e-05
-2.06437506463601e-05
-2.82103067569823e-05
-2.54786154860879e-05
-1.82552878689548e-05
-2.32830356256164e-05
-2.40567236107366e-05
-1.18977220012451e-05
-2.47203480256292e-05
-4.44674134559286e-05
-3.45215053679249e-05
-2.89760825309531e-05
-3.12745427312632e-05
-4.56408691005664e-05
-2.53616650411966e-05
-8.37088257442172e-06
-2.15853572164676e-05
-2.31484594596085e-05
-3.16461744840392e-05
-8.70287489508802e-06
-3.57678719173989e-05
-1.56375695099044e-05
2.3065114262939e-06
-2.11204275052105e-05
-2.05545621330595e-05
-3.61991290882899e-05
-1.69861654223175e-05
-3.58250638208269e-05
-7.37563599519418e-06
4.41071784679241e-06
-1.38395138669811e-05
-1.70288352842583e-05
-1.06209382254099e-05
-2.17833531400828e-05
-1.61950068106513e-05
6.80234945555351e-06
-5.57402954969971e-05
-4.37038305653958e-05
-4.26326051265774e-05
-1.09609425233986e-05
-1.66847475179178e-05
-4.24631996114509e-05
-2.80800286754964e-05
-3.28630178664599e-05
-4.70834896324695e-05
-1.06506139322805e-05
-1.74065465787383e-05
-4.10353968741803e-06
-4.34147633864422e-05
-3.40054547697265e-05
-1.44453716771578e-05
-2.2174054277535e-05
-1.37013810097651e-05
-2.89672233212741e-05
-2.58192212354581e-05
-3.33939794208494e-05
-3.60361874841474e-05
-1.91694626550827e-05
-1.43881238063795e-05
-1.59318046214126e-05
-9.95601385284335e-06
-5.79050195454597e-05
-3.62577912033017e-05
-3.8747715700782e-05
-3.2697085757939e-05
-1.67179459142738e-05
-2.55243431440156e-05
-1.25965531929509e-05
-3.69279071395031e-05
-2.128645933245e-05
1.24985684028708e-05
-4.23146848904278e-05
-3.74907374175018e-05
-2.07549160826647e-05
-1.79702668602417e-05
-2.66372291946727e-05
-2.14169853683536e-05
-3.27899419591525e-05
-1.38229441320948e-05
-3.50686302693496e-05
-3.5958057767099e-05
-1.70367993892623e-05
-3.28341816578778e-05
-3.95646799786096e-05
-1.30979956347433e-05
-2.6932544906811e-05
6.83474784833115e-06
-2.58438621695603e-06
-2.49462852692657e-05
-1.91433824497005e-05
-1.49306283328513e-05
-3.94506110139764e-05
-2.66907761757116e-05
-3.35295133104723e-06
-3.26048320047492e-05
-3.84913295477171e-05
-2.81536688120738e-05
-8.19626371139191e-06
-2.06253656373647e-05
-3.32894656904706e-05
-2.63802420825257e-05
-2.46105000247432e-05
-1.91309533452692e-06
-9.28928459137215e-06
-2.75703662013633e-05
-4.83174330126564e-05
-1.97625580497062e-05
-2.00166630236794e-05
-3.6027424105673e-05
-2.25930916292873e-05
-1.2053910229914e-05
-1.83180167416505e-05
-1.22585425991363e-05
-3.21300667355862e-05
-2.09584252077485e-05
-2.69530109265602e-05
-3.84648459491077e-05
-3.1300834025655e-05
1.58840585226354e-05
-2.84645678093849e-05
-2.97105629848574e-06
-2.86206933754058e-05
-3.32426790518899e-05
-4.02485130421516e-05
-2.00620471000169e-05
-3.23993094156459e-05
-3.30505783005434e-05
-6.56487287520404e-05
-1.49157305037174e-05
-2.15008557814069e-05
-2.69929515506078e-05
-3.56680972656079e-05
-5.33652930722963e-06
-2.62678956347849e-05
-2.3169817810281e-05
-6.08926928018991e-06
-2.70894650443185e-05
-3.48862099404604e-05
-3.30058029676728e-05
-1.48212737989492e-05
-5.94486779505732e-06
-2.88279099700923e-05
-1.64092091056972e-05
-2.20834757456853e-05
-2.52731889724447e-05
-4.59401845344547e-05
-1.81752413548943e-05
-3.15254238417313e-05
-3.33733577056685e-05
2.77465088842994e-06
-6.26599722735851e-05
-2.21248542724098e-05
-5.97791208975533e-06
-1.34612157764882e-05
-1.99515056011892e-05
-1.32055054574416e-05
-3.10331343870349e-05
-2.36515861558205e-05
-2.00484990303357e-05
-3.47284148263437e-05
-2.36002592579956e-06
-2.409958195137e-05
-3.45138140315542e-05
-1.821834249073e-05
-8.34748725930296e-06
-2.11282377316798e-05
1.4826597844895e-06
-2.56419283646206e-05
-2.94441364389774e-05
-2.41189869344605e-05
-2.96335513020689e-05
-2.95491232662101e-05
-2.57116309057336e-05
-3.0579400542011e-05
-4.24089710119285e-05
-2.48575733577612e-05
-8.01809742959452e-06
-2.45519236903563e-05
-3.38090737257147e-05
-9.79185686493802e-06
-4.78066683560342e-05
-3.1265573650926e-05
-1.61244158419015e-05
-3.27662143089237e-05
-1.61960825435387e-05
-3.0710786476977e-05
-2.32703154789848e-05
-3.70814207132579e-05
-3.48852938252903e-05
-1.16771856240907e-05
-1.3363286706997e-05
-5.6929007107535e-06
3.08259088694297e-07
-3.72069481352141e-06
-4.58684263818299e-06
-5.75843917385009e-06
-2.88514086257141e-05
-7.5360586347033e-06
-2.93002288322955e-05
-2.70687517337121e-07
-3.45688639290917e-05
-3.59095601503584e-05
-2.83117672909935e-05
-1.64765977750405e-05
-1.59996480877548e-05
-8.20052034350908e-06
-3.65313290115711e-05
-1.25638721059841e-05
-1.85144425240667e-05
-3.33589982771062e-05
-4.89744705027327e-06
-2.123265538198e-05
-2.84914724770714e-05
5.83991202331352e-07
-9.59957511963869e-06
-2.87420709112552e-05
-2.45683187689534e-05
-2.02620293011387e-05
-3.70940718831614e-05
-4.29921908329561e-06
-8.55404496586644e-06
-2.47617157257103e-05
-2.99910624317594e-05
-3.87674833238123e-06
9.05186966531448e-06
-4.36528795994309e-05
-6.85866071546635e-06
-6.77857076248087e-05
-2.41994774430846e-05
-3.18369189607854e-05
-3.98287801453777e-05
-3.31582766149217e-05
-1.65596809698085e-05
-3.23416034132007e-07
-1.77699323850415e-05
-2.21389101895755e-05
-1.90805209420757e-05
-3.050832889107e-05
-9.21125248870457e-06
7.19480829297274e-06
-7.74595779946187e-06
-2.33203378164142e-05
-3.62955859642228e-05
-4.23284862410702e-05
-1.47125988299974e-05
-9.54537833140744e-06
-1.68529412496004e-05
-1.21155147729415e-05
-1.93982611940469e-05
-3.84376471472227e-05
-3.95597566042885e-05
-6.14646837258581e-06
-5.47034687452874e-05
-1.58097113752525e-05
-1.65906705564426e-05
-2.45614749223479e-05
-3.84813910957991e-07
-3.78738011882963e-05
1.36333089459884e-05
-3.04973465689686e-05
-1.84671451813442e-05
-1.96213692284368e-05
-2.15475126311377e-05
-3.35319609013355e-05
-1.63305798958103e-05
6.28569846554873e-06
-4.86268215081537e-05
-1.95763388484841e-05
-2.03454132071487e-05
-1.41693417782201e-05
-2.47817418970878e-05
-1.79094933465614e-05
-3.7272475173292e-05
-3.10927111699281e-05
-1.85754732648625e-05
-2.71684510060387e-05
-2.20392621485324e-05
-1.14570115448567e-06
-1.86631671142253e-05
-3.41135464271107e-06
-2.02577592339016e-05
-1.58260563962765e-06
-1.72088548037592e-05
-2.71913976323022e-05
-2.82979531529021e-05
-3.32702452685219e-05
-1.80254554590888e-05
-8.00132719791053e-06
-1.894766408421e-05
-2.28172768697367e-05
-1.48843945063777e-05
-3.27642158320965e-05
-1.53637702186509e-05
-2.25979225277065e-05
-2.7821238700157e-05
-3.49378112262104e-05
-2.0561308724724e-05
-2.13093830749264e-05
-3.17059671763877e-05
-2.25620252944454e-05
6.96562762942301e-06
-1.1082130608829e-05
-1.85743974801459e-06
-4.14833663281163e-05
-2.31860758841263e-05
-1.78816908473413e-05
-2.34791802880193e-05
-2.14313934325355e-05
-2.94459664371384e-05
-2.11159388871836e-05
1.31551344434907e-05
-3.78207051770577e-05
-1.88952482710976e-05
-1.64138243431636e-05
-2.73657849304994e-06
-9.02991873242608e-06
-1.74076468306361e-05
-5.28696831674692e-06
-3.48370221909258e-05
-4.13958274202687e-05
-4.37478618787309e-05
-2.67197629376899e-05
-3.41711023127713e-05
-2.13430590483005e-05
-9.8069447513653e-06
5.81821382991059e-07
2.6977119266472e-06
-2.74659187551324e-05
-2.74059836700314e-05
-1.18205655928712e-05
-3.99610037524821e-05
-3.9241568094053e-05
-2.45990558110177e-05
-1.10825030888353e-05
-1.97529317204934e-05
-1.04063849874661e-05
4.32770918948087e-06
1.58933268709572e-06
-1.51645673551598e-05
4.02029064143441e-06
-5.15154001477629e-05
-7.01162107147117e-06
-3.28184540854479e-05
-3.43388551303604e-05
-2.81178246992772e-05
-2.00274704932265e-05
-2.54116246410359e-05
-3.32961159142105e-05
-1.1402124977743e-05
-4.39953129013049e-06
-3.50959758634561e-05
-2.38365265031039e-05
-1.10386442730965e-05
-3.97337030654279e-05
-1.43868220356409e-05
-7.16377422842175e-06
-3.42277274781212e-05
6.69431780471068e-07
-2.30017284526846e-05
-1.18498962028368e-05
-3.05412269515709e-05
-4.01053159268065e-05
-1.32175338689323e-05
-3.7890009326892e-05
-4.3981664647548e-05
2.41881027369271e-07
-1.71559856507393e-05
-1.43260338590045e-05
-2.44153041194572e-05
-2.63369379287297e-05
-3.16779464731023e-05
-1.86821820630344e-05
-1.37802278206082e-05
-5.64158583990819e-06
-3.54767027339083e-06
-4.78632703373726e-05
-4.98141220414927e-05
-4.5029362752431e-05
-3.70553257154348e-05
-3.22632186266637e-05
-1.63225827600443e-05
-1.39922498780385e-05
-1.80360531477749e-05
-1.94719384848801e-06
-1.94383213628149e-05
-2.30121736732538e-05
-2.74124171379043e-05
-2.54643393601733e-05
-1.72061173722498e-05
-3.30906797592253e-05
-3.72956083861419e-05
-1.43740315315822e-05
-4.3528764055212e-06
-2.05091280269297e-05
-2.88274180822594e-05
-4.33071394820341e-05
-2.00135151261239e-05
-2.82876630643228e-05
-1.57673824376526e-05
-4.28560806019167e-05
-2.73873666278735e-05
-5.10713716777793e-06
-1.31037800231936e-05
-8.91981023155741e-06
-1.99648546065092e-05
-2.69407951229242e-05
-2.51672863137422e-05
-2.75038276157826e-05
-4.347718999298e-06
-2.73244890832076e-05
-2.85420599200716e-05
-1.73204532664849e-05
-2.18521677038468e-05
-1.47704543547689e-05
-1.00381139471873e-05
-1.69062695260265e-05
-7.89952894596596e-06
-2.04502958863201e-05
-2.95485977354151e-05
-2.81326948738134e-05
-1.90821191171879e-05
4.76732285790366e-07
-2.1559781646501e-05
-2.79623249263968e-05
-1.51192549964538e-05
-2.36957341295929e-05
-3.92595600006635e-05
-1.71661147439595e-05
-2.59254387900969e-05
-1.09344669251575e-05
-5.6305312044888e-06
-3.21440366874203e-05
-2.40893011783697e-05
-2.15032193346034e-05
-1.95561521512918e-05
-4.25261481553959e-05
-4.39857786175505e-05
-1.42992675186999e-05
-1.08170297004056e-05
-2.39607458710616e-05
-9.84127227064643e-06
-4.60292613321942e-05
-3.73769992248148e-05
-2.62115505671255e-05
-2.02081374028807e-05
-1.70735631037771e-05
-2.60200847807861e-05
-2.41004981433785e-05
-5.15476244232072e-05
-2.32127459595458e-05
-4.29831632585828e-05
-3.95924865564048e-05
1.08688044696008e-05
-1.04720792153995e-05
-7.83179345321402e-06
-1.35619305115022e-05
-2.8750828261837e-05
-2.10549252884149e-05
-2.76970265120498e-05
-2.1184999467901e-05
-1.00491502986058e-05
-7.65435646660863e-06
-1.34168565667301e-05
8.39928062777914e-06
-1.87749946077675e-05
-3.71077075418096e-05
-6.01646019232176e-06
-2.07282194379266e-05
-2.84629528568181e-05
-3.97654365848006e-05
-3.548801576728e-05
-3.06660598154194e-05
-2.84911643869653e-05
-3.61501545371028e-05
-2.7124472719197e-05
-2.0041276904079e-05
-4.24183882307207e-05
-2.78298296536463e-05
-6.43037772013297e-06
-3.34753767089201e-05
-2.42898407119086e-05
-7.55824127235794e-06
-2.53343846341266e-05
-1.75484230223883e-05
-1.99605623475913e-05
-2.4938547022724e-05
-1.61103726612483e-05
-2.10401912822651e-05
-4.26866276083863e-05
-2.44222086652673e-05
-7.49251429232147e-06
-6.19307039186652e-06
-1.6157145455864e-05
-3.88901513220039e-05
-3.14317589713786e-05
-2.02669297114712e-05
-4.06817493697334e-05
-2.07605608464051e-05
-3.41453678705385e-05
-9.76817815629927e-06
-1.96203958505269e-05
-2.75133619090258e-05
-4.57904330188467e-05
-4.58974339243661e-05
-2.29466980189618e-05
-3.1115131343849e-05
-2.47262328212956e-05
-1.48637268612255e-05
-2.51950681246114e-05
-2.86259563624643e-05
-2.40594653301888e-05
-1.88403485880684e-05
-1.58107983363532e-05
-1.88282313223151e-05
-1.84445662869922e-05
-2.48068627741302e-05
4.52445832909202e-06
-9.72595048272175e-06
-2.42952969800233e-05
-4.01847694207084e-05
-3.453712299852e-05
4.53046963596634e-06
-4.62210910422303e-05
-3.02542080849876e-05
-4.41919057118308e-05
-2.58759051076766e-05
-3.42746030333215e-05
-2.92568261911273e-05
-1.88362174921614e-05
-4.53524008472974e-06
-2.47789722864318e-05
-1.59115343341266e-05
-2.14038678913646e-05
1.17441227651555e-07
-4.64386299297445e-05
-4.55604012648931e-05
-1.91398633141456e-05
-3.38483361225526e-05
-2.0753999117232e-05
-3.46979966549662e-05
-3.71108294444928e-05
-3.27973985469187e-05
-2.24984137173957e-05
-2.74135332684521e-06
-1.57951989961685e-05
-8.40143574253549e-06
-2.27052698517438e-05
-3.11738432496656e-06
-5.31565479457785e-06
-4.59418159796056e-05
-3.2152408955125e-05
-4.53286677184044e-05
-2.56207349809538e-05
-4.02022131675004e-05
-1.53809599152887e-05
-4.63300597846345e-05
-1.4068486697553e-05
-4.40625039290525e-05
-2.56545992384695e-05
-2.77292331312142e-05
-1.90046265884057e-05
-1.5669506745385e-05
-6.55145952447512e-06
-1.34938004824285e-05
-3.65370264507278e-05
-1.41377775246073e-05
-2.1820219390082e-05
-5.07523006519927e-06
-1.00876862103917e-05
-4.00108109715221e-05
-2.69111589245866e-05
-3.67287474697903e-05
1.31376897661953e-05
-3.22449128475879e-05
-1.51524389977889e-05
-2.0207873076423e-05
-7.32535764607152e-06
-1.35160883270585e-05
-6.81449551742564e-06
-1.91138215852663e-05
-3.04928472838588e-05
-2.01278300941066e-05
-1.83908767922048e-05
-2.34775695023878e-05
-2.46228471260326e-05
-2.39427648231584e-05
-1.86028532976569e-05
-5.13372422913431e-06
-2.82974109524061e-05
-1.98169007737267e-05
-3.57932614062954e-05
-1.3368437474284e-05
-2.84759330800402e-05
-2.11258502072102e-05
-3.30512538316197e-05
-2.51745476156698e-05
-4.93130160044127e-05
-7.59202379977109e-06
-4.09260056925554e-05
-3.70107101313337e-05
-1.64627698770299e-05
-3.04363109261969e-05
-1.93843709169385e-05
-1.84216940232832e-05
-1.30422701060619e-05
-2.80687716622088e-05
-1.28102257774134e-05
-1.74522337679738e-05
-9.65663276701095e-06
-2.57987902759575e-05
-4.81624910712893e-06
-1.69908962322812e-05
-3.55010203555057e-05
-1.0512783226534e-06
-3.6314370273446e-05
-3.66256497668955e-05
-6.95663675810743e-06
-3.69959067325812e-05
-8.46763329708102e-06
-2.5543773779849e-05
-3.86996384688534e-05
-2.21392889124251e-05
-4.43568728912656e-05
-2.1197513221361e-05
3.57086808960146e-06
-1.09991014805224e-05
-1.27160968899017e-05
-1.04295554173216e-05
-1.01366217596379e-05
-3.93603560627723e-05
-3.70483422386718e-05
-1.67336632861703e-05
-2.67652554742809e-05
-8.98103406103417e-06
-2.96919882489918e-05
-3.54218274126181e-05
-9.20799351889712e-06
-3.4250994088407e-05
5.81374052614317e-06
-1.41341901527162e-05
-3.54895095806799e-05
-6.72921585090309e-06
1.94164851002942e-06
-4.34306982728704e-05
-5.7158070162207e-05
2.34893426725473e-05
-2.67603330887154e-05
-3.3011854694241e-05
-3.3734164427617e-05
-2.14579111442615e-05
-1.8379155410538e-05
-1.49599759129651e-05
-4.05301989997396e-06
-1.85433218263756e-05
-1.95312521753075e-05
-1.6277283266687e-05
-3.31177230475168e-05
-3.38115300969216e-05
-2.88822611227573e-05
-2.8750917647405e-05
-1.54357885550427e-05
-2.37961736863088e-05
-1.25305049386875e-05
-2.51831740547057e-05
-2.3654677869778e-05
-2.08400699969783e-05
-1.744336238241e-06
-2.58705732746729e-05
-1.1783130179965e-05
-3.37272028896656e-05
-2.3287097483874e-05
-4.84148632190703e-05
5.01455457174715e-06
-2.57545350589326e-05
-1.84288223438879e-05
-2.6986633664283e-05
-3.85459492367894e-05
-1.0805028996811e-05
-1.78909296264261e-05
-2.98306883399221e-05
-9.5020379656093e-06
-4.12728421365826e-05
-1.16001786106218e-05
-4.02167396061211e-05
-3.42693457592577e-05
-2.45940008284963e-05
-3.32473789026576e-05
-3.18213106154997e-05
-1.77455873136308e-05
-2.1725754589716e-05
-2.2632361055134e-05
-3.94287720459991e-05
-2.99848818998385e-05
2.06406143295218e-05
-3.48166196023253e-05
-1.87524501002406e-05
-2.18346735046199e-05
-3.21289984715715e-05
1.95990562310766e-06
7.69683486435225e-06
-4.3669346008634e-05
-3.4261449871659e-05
-1.97616508516141e-05
-2.70641064763223e-05
-2.77151717800884e-05
-2.40635311283024e-05
-2.16037908786081e-05
-2.98178928733037e-05
-1.40526294217038e-05
-6.32386570551951e-06
-5.00030062899454e-05
-3.80395738822033e-05
-2.24412250314926e-05
-1.5147495251047e-05
-2.87898147707503e-05
-8.01509485431018e-06
-1.6818756456988e-05
2.57146866060501e-06
-1.74887961611059e-05
-4.56539223316118e-05
-2.42457861921995e-06
-1.15582981184267e-05
-3.09915483397841e-05
-9.69986875699405e-06
-3.26623404236765e-05
-1.51213014344005e-05
-3.75861574957138e-05
-2.39576929547071e-05
-3.13306918097278e-05
-1.52993930072178e-05
-4.27332256429544e-05
-2.31640046529207e-05
-3.41997386364301e-05
-1.55778401121481e-05
-2.08214629963397e-05
-2.39369371674421e-05
-1.84209587661485e-05
-4.72647325550761e-05
-1.84749694565316e-05
-1.72464316076961e-05
-1.28590291985504e-05
-1.56509481374203e-05
-2.4924195867739e-05
-8.35259229071894e-06
-1.34054990772201e-05
-1.3053476464804e-05
-4.48336409631616e-05
-7.09545172745778e-06
-3.17330756762347e-05
-3.71891816382874e-05
-9.70105975109391e-06
-2.88786052536765e-05
-3.08094517676974e-05
-1.18731518747653e-05
-2.00850732554193e-05
-1.87138993789226e-05
-3.15945102475918e-05
-3.84993676910723e-05
-4.53687197067848e-05
-3.79614219855631e-05
-3.40203471055119e-05
-2.90916472107958e-05
-2.47545711111068e-05
-4.2475394970233e-07
-2.44222897933086e-05
5.18586716508489e-06
-2.88554352511606e-05
-1.63912711431373e-05
6.77805572580834e-06
-2.06366583644783e-05
-4.70878009319673e-05
-1.47000747138517e-05
-2.14029120075166e-05
-2.35601966298655e-05
-4.01219809211377e-05
-3.28345443768874e-05
1.40052517080722e-06
-3.25617806951024e-05
-1.41037378221217e-05
-2.11127932673496e-05
-1.44291483981904e-05
-1.57374608578256e-06
-7.48848952326224e-06
-2.60057665742127e-05
-1.20579350400926e-05
-5.89901392518772e-06
-1.20520958656419e-05
-2.29853262474882e-05
-1.42198618060787e-05
-4.56547247423356e-05
-3.37161503635804e-05
-9.44896475172153e-06
-9.73586394277423e-06
-9.19739322500467e-06
-2.58133021407498e-05
-2.59186649657583e-05
-2.72598724631833e-05
-1.46712254374944e-05
-2.25010426046721e-05
-1.08196068915691e-05
-1.43634021413345e-05
-2.6017032223722e-05
-1.51512655640942e-05
-2.18617758546596e-05
-1.82696288698361e-05
-3.86509527833147e-05
-2.22599878648808e-05
-3.0462486836383e-05
-6.13545441842396e-06
-1.76744019497769e-05
-2.67409231505813e-05
-7.16624404432499e-06
-2.76751934401329e-05
-2.54915277099305e-05
-1.99265605765675e-05
-2.06598283095082e-05
-1.6685961306633e-05
-2.83670339230581e-05
-2.19761153161392e-05
-2.27813520752772e-05
-3.52139115506895e-05
-1.91757052191663e-05
-4.75314470049449e-05
-1.6687323918149e-05
-2.75003289619713e-05
-2.98733965244981e-05
-1.62269278586837e-05
-1.43442048161991e-05
-3.06155426380353e-05
-2.08058374390374e-05
-2.05122109638202e-05
-3.07671015726869e-05
-1.67297970055439e-05
-3.74818025919982e-05
-4.1400693095436e-05
6.52261187372044e-07
-2.76666108997597e-05
-4.87358348600421e-05
-1.17369731828065e-05
-3.06442123229729e-05
-1.29109038399846e-05
-2.57374285885854e-05
-2.59673457831964e-05
-1.12102391155254e-05
-1.26423365096754e-05
-3.55767084895533e-05
-2.89050727371396e-05
-8.35682024641178e-06
-2.55356769370005e-05
-2.60818754318579e-05
-2.0521453708506e-05
-3.56741307610041e-05
-4.2571770499774e-05
-2.44891373543747e-05
-5.84889709367142e-06
-4.67456795052746e-05
-3.29288494902438e-05
-2.02711703120903e-05
-8.73841921714049e-06
-3.31274712454946e-05
-7.70925368219751e-06
-1.18026270686861e-05
-1.08917282052931e-05
-1.03008465701388e-05
-8.61681124565581e-06
-9.66063072699639e-06
-1.76413503712342e-05
-2.56538343233927e-05
-1.29683528518844e-05
-2.97557724045319e-05
-3.73335408952869e-05
-3.36141344832419e-05
-2.58326022680605e-06
-1.67259722198014e-05
-1.53055619747969e-05
-2.39931101567585e-05
-2.73858921847823e-05
-5.68170322292941e-06
-2.42145655914369e-05
7.58977628135787e-06
-2.54366435804867e-05
-2.23724065947881e-05
-2.20156073923324e-05
-2.4093289115942e-05
-3.29378306557653e-05
-1.57462467380708e-05
-1.63875693339975e-05
-4.46642736099256e-08
-2.05181816155416e-05
-3.49133508485016e-05
-1.08416954667613e-05
-4.36380012320021e-05
-1.76670201401087e-05
-1.32823593088496e-05
-2.92999211333553e-05
-2.59040456880617e-05
-3.60299350627534e-05
-2.38637952256841e-05
-2.72572340470943e-05
-1.9522617430326e-05
-3.77549018102896e-06
-1.81703471486657e-05
-1.10311392354978e-05
-5.88799532386788e-06
-7.75280019214041e-06
-3.23422281776536e-05
-1.79935413878595e-05
-2.93755742397859e-05
-2.4987049468484e-05
-2.26451894954526e-05
-4.68299088454157e-05
-5.66707214784386e-06
-4.45641844765696e-06
-7.24213541408319e-06
-1.63645623975526e-05
-7.72131979310012e-06
-1.16539942137804e-06
-3.98796949169451e-05
-2.3551466130238e-05
-8.72639929905571e-06
1.11254754142197e-05
-3.21337855786171e-05
-1.03914013775441e-05
-2.30925132149118e-05
-1.0486876531446e-06
-1.68014635659318e-05
-2.0410173272732e-05
-1.38415075615257e-05
-2.69581253707507e-05
6.11885600158203e-06
-1.40721281804695e-05
-2.97868250176376e-05
2.52676534306974e-06
-4.30668182719629e-05
-2.77077219225599e-05
-1.84587097265746e-05
-3.72375281684406e-05
-5.71884455784494e-06
-2.25216168881407e-05
-2.71394498038783e-05
-2.02570156496313e-05
-1.25392905958064e-05
-1.74560449535353e-05
-2.55307326087314e-05
-1.38969456738719e-05
-7.74117146665779e-06
-2.36939138626374e-05
-1.4005500464544e-05
-1.42258181885869e-05
-2.89340041808845e-05
-1.74092160395232e-05
-2.5706436897144e-05
-2.5034687701298e-05
-4.37137568946882e-06
-1.71666603289555e-05
-1.58495377628746e-05
-1.20737318484702e-05
-2.7372531020802e-05
-2.52023927670912e-05
-2.23843368769756e-05
-1.85093821789377e-05
-3.16334810938576e-05
-1.32254966134549e-05
-2.36499251342591e-07
2.8065177797178e-06
-2.22258822561015e-05
-2.25140893114078e-05
-1.05502435985367e-05
-1.56563876253363e-05
-3.99988375876681e-05
-3.14500174407931e-05
-6.23925497448109e-06
-3.55792654977273e-05
-2.96112593215247e-05
-1.07980578492197e-05
-1.98005302831775e-05
-2.14189991623666e-05
-2.65040590469922e-05
-3.97542515732079e-05
-3.02660041609458e-05
-3.17844269902846e-05
-2.64291179705663e-05
-4.59002763195035e-05
-1.68483892720618e-05
-2.92834137668089e-05
-1.4027490089702e-05
-2.07255854131248e-05
-1.22869673613592e-05
-2.46568134425373e-05
-1.47509682236424e-05
8.775685058837e-06
-3.67016693642499e-05
-2.25175900743923e-05
-3.1351289398793e-05
-2.73234848255415e-05
-1.25778326378328e-05
-1.25416548401777e-05
-5.71102604633552e-05
-1.77265196420927e-05
-2.54303720822906e-05
-8.44113753648838e-06
7.06249709192384e-06
1.09738657532392e-05
1.55641146721203e-06
-2.32133822357201e-06
3.03039817039065e-06
-3.27778454374459e-05
-1.49456808744496e-05
-1.15930504540267e-05
-3.39715482229127e-05
-2.75321242306699e-05
-3.04063336572883e-05
-1.92074173176686e-05
-2.20316414461759e-05
-2.61136536714721e-05
-1.52248001278246e-05
-1.24046949606413e-05
-2.30701450851325e-05
-2.29090700456758e-05
-2.41845841280298e-05
-2.86088397736104e-05
-2.4082722824863e-05
-5.78925639674778e-05
-2.81367032693508e-05
-1.51254492379431e-05
-2.11330150009331e-05
-3.09739730276392e-05
-1.05162361729979e-05
-1.29555220588027e-05
-2.10706087342308e-05
-2.7231364311209e-05
-3.38809381368366e-05
-2.65898270765574e-05
-1.53504585243639e-05
-2.28346958795342e-05
-2.41443950832161e-05
-4.35719068842021e-05
-2.97273108296787e-05
-2.60465057529165e-05
-1.26142993808222e-05
-2.20602752292682e-05
-3.39195538102722e-05
-2.75509309696597e-05
-2.31009571621035e-05
-2.25167079142194e-05
-3.74716215395347e-05
-8.59799561559416e-06
-4.41641503256089e-05
-2.25279775296056e-05
-1.65414337787693e-05
-1.2593213212133e-05
-2.26628751530976e-05
-1.85992376323968e-05
-1.22491257077029e-05
3.63801572655357e-06
1.19975847609706e-05
-1.4703584605312e-05
-3.12639230503489e-05
-1.84283800782233e-05
-3.58187823622387e-05
-2.58611321714327e-05
-1.72202772712024e-05
-4.97153891526504e-06
-2.78119610772801e-05
-2.28284982113897e-05
-3.12565291312278e-05
-1.89452521018965e-05
-2.74982449522056e-05
-2.74826229210062e-05
-1.83486222372638e-05
-3.63344369975912e-05
3.3384997261103e-06
-2.44219293484664e-05
-1.82246535507347e-05
-2.64452484581592e-05
-1.01932137219499e-05
-2.73250966773827e-05
-9.30862488679965e-06
-2.81966907185863e-05
-2.79617795230213e-05
-2.71053628595477e-05
8.91370174702039e-07
-2.24479791474481e-05
4.02572129162816e-06
-3.9162696043008e-05
-3.110320377185e-05
-1.61164415336798e-05
-3.11653729771702e-05
-1.86257709840498e-05
-1.50496528259209e-05
-1.5833259736775e-05
-2.50149273422556e-05
-3.36751981721907e-05
-9.66967645355544e-06
-1.36334663122018e-05
-2.65337301154373e-06
-2.2173972976924e-05
-1.66748334621135e-05
-2.30372441383347e-05
-1.1398304758108e-05
-1.42237772835857e-05
-3.69105262729511e-05
-2.02728696286303e-05
-5.58387210216989e-05
-1.0741293575053e-05
-4.14538739255075e-05
-8.69877087597881e-06
-2.90951981856475e-05
-1.91707780387858e-05
-2.17126123771835e-05
-2.95257350073949e-05
-2.55967464217478e-05
-2.27698118968727e-05
-4.09683076128742e-05
4.42030325109008e-06
-2.85230440124854e-05
-1.71354121825102e-05
-3.4366447063595e-05
-4.57396700826634e-05
-3.21949327412176e-05
-1.95064954339616e-05
-4.19608286161048e-05
5.75268628908416e-07
-3.34175309964187e-06
-1.42957786181919e-05
-4.17238451431209e-05
-1.67490807706039e-05
-3.16821399819184e-05
-1.78977014977192e-05
-2.70560548817685e-05
-1.51235446198243e-05
-3.00533788782893e-05
-2.67971964152787e-05
-1.80918683235734e-05
-2.27237057160147e-05
-4.06697878190096e-05
-3.31514930708449e-05
-1.9113831036684e-05
-3.04592847712407e-05
-3.46941313715174e-05
-6.13209911183806e-06
-1.26122100964653e-05
-2.30664986976747e-05
-1.42555876747132e-05
-1.55640048745207e-05
-1.46093517563748e-05
-2.14174218685092e-05
-3.5036947905233e-05
-2.62895797428242e-05
-1.80235541938019e-05
-1.72790549566179e-05
4.25453926365597e-06
-2.23792713748138e-05
-1.45872105274639e-06
-3.47305935708682e-05
-2.24484280625665e-05
-3.08414075686125e-05
9.26894352070354e-06
-3.90432177825428e-05
-2.67424425999914e-05
-1.56421849942701e-05
-3.36859897737046e-06
-2.22274872820737e-05
-3.23614058915398e-05
-1.73837883605577e-05
-5.18943179578384e-05
-2.83248012336572e-05
-3.09238524637329e-05
-3.52784674277786e-05
-8.12255205836602e-06
-1.1457250330924e-06
-1.97538482025012e-05
-2.63477273010149e-05
-2.12229595379824e-05
-2.76408054152188e-05
-1.7873938864202e-05
-2.06901737452828e-05
-1.87223320179418e-05
-4.61195145396999e-06
-2.75925257151926e-05
-4.14344836901049e-05
5.65407495580239e-06
-4.03944572759564e-06
-3.5356617429616e-05
-2.09416509363397e-05
-2.45489759605913e-05
-2.06142186864977e-05
-5.27874880732515e-06
-2.40397002940766e-05
6.90006767766951e-06
-2.68870316033852e-05
-2.27657086581947e-05
-2.64159992590642e-05
-1.62745162903823e-05
-9.73373102235673e-06
-1.65950264169098e-05
-3.79538818570995e-05
-1.28932356103346e-05
-3.22842925488354e-05
-1.57172705480091e-05
-1.97394516802908e-05
-3.21148551668912e-05
-2.4907891526214e-05
-1.64995057415526e-05
7.99551420387935e-06
-4.4109062786902e-05
-2.83775269474826e-05
-1.84848651217862e-05
-1.69342453819048e-05
-2.18697258558796e-05
-2.13937438956182e-05
-1.13526215717823e-05
-1.06791845729538e-05
-1.00754373132373e-05
-2.16957779936057e-05
-6.46650311411038e-07
-3.63002414860643e-05
-2.41441594393233e-05
-1.75290650901882e-05
-2.52995770456216e-05
-1.45773197548096e-06
-2.9439141623476e-05
-1.65290518361521e-05
-2.88728386946901e-05
-8.07575524059667e-06
4.03963388221892e-06
-2.97703016935898e-05
-6.52690497732917e-06
-1.80405312149524e-05
-1.47097731416297e-05
-3.67118898432003e-05
-1.97531657630134e-05
-1.32908880763936e-05
-1.64757920970413e-05
-2.8105736622882e-05
-1.98959933779584e-05
-9.78581559752781e-06
-1.47317375753663e-05
-2.77962688803444e-05
4.98650873652308e-06
-2.35737350999732e-05
-3.68069815682354e-05
-2.74142361394215e-05
-2.36570656388541e-05
-2.29113248478394e-05
-2.23013178927107e-05
-2.02274265556874e-05
-1.77686012218517e-05
-4.06956347624092e-05
-1.16185869329687e-05
-1.99918345095184e-05
-2.74449914976692e-05
-1.98565954351288e-05
-2.48745892307643e-05
-3.37082481645435e-05
-6.07705896516476e-05
-2.59321833126587e-05
-2.61120934495315e-05
-2.53487078379676e-05
-3.06316288998631e-05
-1.84198943256505e-05
-8.97005161844274e-06
1.865543514976e-06
-3.98548899758268e-05
1.52927487464401e-06
-1.77157508720042e-06
-4.29261118824187e-05
-2.62162312387104e-05
9.9599242908562e-07
-1.25836735682216e-05
-1.80090173162646e-05
-1.45335996648987e-05
-1.94511155979802e-05
-2.82747431846276e-05
-2.51874743893124e-05
-2.52096385230063e-05
-2.91138596417466e-05
-3.94767372700661e-05
-1.83356944109747e-05
-2.34890817455908e-05
-3.21989502122546e-05
-4.09560277309504e-05
-3.06216920457268e-05
-3.22573666091229e-05
-2.05324351624864e-05
-4.86681457102755e-05
-2.71139467261448e-05
-2.69359218689937e-05
-2.08178979397082e-05
-4.19662845461198e-05
-2.34383479516867e-05
-1.62962789277736e-05
-2.02026875015695e-06
-1.99486505829092e-05
-1.32081182055101e-05
-1.51955300610545e-05
-2.1144830879401e-05
7.92963974964939e-06
-2.97248698486065e-05
-2.91788510998926e-05
-3.92243508933913e-05
-2.92162767754766e-05
-2.90384897870081e-05
-4.3699238345667e-05
-7.88122516289326e-06
1.33466063331522e-06
-1.56921880804259e-05
-8.70436197682642e-06
-3.60074031915114e-05
-5.72851827989778e-06
1.26373272869837e-05
-1.30756187201133e-05
-2.21944892745246e-05
-1.90815534137067e-05
-5.10275815917359e-05
-1.59586593048051e-05
-3.47025771202864e-05
-3.88300496735562e-05
-1.64614783026398e-06
-2.04657334301634e-05
-8.89227445660774e-06
-1.32670670896855e-05
-4.45852224885305e-05
-2.1404851121653e-05
-1.9835657844456e-05
-2.21097859903249e-05
-3.93488659482998e-05
-2.42844826306849e-05
1.7653501495921e-06
-7.46829547619627e-06
-2.12321978479126e-05
-1.42212742329299e-05
-4.87093245825574e-05
-1.83183905284096e-05
-8.87811593028414e-06
4.95597732799501e-06
-3.15614039851132e-05
-1.91452789197472e-05
-3.50225720038911e-05
-1.9536842176145e-05
-3.01905487239505e-05
-2.63499470431343e-05
-3.13458268245566e-05
-1.9844546774027e-05
-3.61003210667497e-05
-2.19249655230984e-05
-1.44570973338347e-05
-2.81671666480308e-05
-3.41009900505191e-05
-3.55320376865398e-05
-1.13105946232332e-05
-1.39512672852395e-05
-4.53452334640399e-05
-1.94261261917337e-05
-2.27396759025373e-05
-4.58470507492358e-06
-8.44224959749181e-06
-3.87567029710493e-05
-2.70332296753835e-05
-2.62373260031896e-05
-3.31585376586817e-05
-9.18707666659327e-06
-1.19642844875396e-05
-1.62875826434657e-05
-2.16990789987391e-05
-1.09750901925804e-05
-3.23666794821419e-05
-2.46941771842154e-05
-3.66852930468795e-06
-3.43992112702896e-05
-6.44968900131904e-06
-4.44861273110136e-05
-3.48994176899478e-05
-2.32062606088563e-05
-8.08029720961195e-06
-1.40964329545015e-05
-2.34392850374981e-05
-3.65544417104938e-06
-9.86517657641158e-06
-2.68963311743715e-05
-9.56390941342216e-06
-3.96166093703201e-05
-1.55854585250383e-05
-2.14221463023263e-05
-2.81484478238432e-05
-5.01997062627675e-05
-1.47793733141884e-05
-2.05746280240266e-05
-1.54810265639945e-05
-4.79385295810773e-05
-3.70494431618467e-05
-2.25342360851354e-05
-2.28794270434431e-05
-3.87332984455692e-05
-1.7065929868215e-05
-1.25556927174723e-05
-1.80134198720745e-05
-2.09398992484399e-06
-4.08268964182479e-05
-9.37087387758269e-06
-4.56765260600191e-05
-3.4912291416138e-05
-2.68438064645964e-07
-6.36798357752477e-06
-2.12300379248409e-05
-3.02873405415617e-05
-2.71527210432772e-05
-5.59501872763575e-06
-1.75765216248921e-05
-4.07271807614574e-05
-2.36500382879828e-05
-2.9225363970041e-05
-6.20533347200177e-06
-2.39063557520769e-05
-1.91806827142365e-05
-2.34305526712688e-05
-2.53586147714533e-06
-2.77797742332522e-05
-1.32246415389077e-05
-9.58243648231455e-06
-4.92553753154838e-05
-3.7983292186775e-05
-1.52402132699426e-05
-2.32771293211816e-05
-4.75735190105892e-05
-2.80470352651325e-07
-1.5998236194857e-05
-2.55933039225104e-05
-3.35603957134207e-05
-4.84769062873829e-05
-3.38465010753349e-05
-2.01987485924899e-05
-4.5511314534817e-05
-2.70116895915125e-05
-3.17570325098234e-05
-2.37676741119678e-05
-2.0581786583128e-05
2.98567279006045e-06
-1.58224828068613e-05
-3.39866090169902e-05
-4.25817527445619e-05
-2.85861883705296e-05
-3.87885796745966e-05
-2.06681143031973e-05
-2.19147896718548e-05
-7.30219459256374e-06
-1.8524966842756e-05
-3.14969550539291e-05
-1.04208821862153e-05
-2.79382812499226e-05
-4.14922278384546e-05
-3.89972192870231e-05
-2.17894386850124e-05
-1.69549766085962e-05
-4.34141447141939e-05
-1.75457835461748e-05
-1.40298342999224e-05
-1.36894258767305e-05
-2.64001869482704e-05
-3.0996182926044e-05
-1.98185752375404e-05
-7.04995777796042e-06
-2.70813333717528e-05
-5.75886438373732e-06
-4.5336360718248e-05
-1.80848652123736e-05
1.47017946645134e-05
-3.91594519266005e-05
-6.4219414561489e-06
-7.80100180363537e-06
-2.75292979951338e-05
-1.50904314379637e-05
-2.68747901032469e-05
-3.18329470736603e-06
-9.64295666486663e-06
-1.54816579758878e-05
-3.23734259287778e-05
-2.14390563972936e-05
-2.29164767499494e-05
-4.26933169884942e-05
-1.46867036902055e-05
-2.03363834160325e-05
2.72885918987957e-06
-4.12330014676565e-05
-4.50121623204921e-05
-2.73485429246426e-05
-7.59170189468792e-06
-2.59078771339417e-05
-7.26293042851971e-06
-2.68328385210318e-05
-5.96441971706643e-05
-2.96244877256606e-05
-3.41478151514683e-05
-1.93835278929899e-05
-2.33892813610487e-05
-2.29190800136316e-05
-3.37804550444175e-05
-2.9007700705391e-05
-2.55229620995069e-05
-1.84860228518571e-05
-1.75292485534632e-05
-2.25178669566212e-05
-1.57852277627863e-05
-3.81350416944258e-05
-4.32716868211055e-05
-4.31827869764468e-05
-4.4196494949599e-08
-4.4802128563779e-05
-2.17994308451052e-05
-2.06563185778719e-05
-2.80606731598269e-05
-1.27993823120788e-05
-3.06955057595581e-05
-6.29401143513645e-06
-1.97578964995194e-05
-3.68319029580759e-05
-1.26824152942545e-05
-2.29868395758639e-05
-2.42868136330619e-05
1.31010380334724e-06
1.22069881390992e-06
-1.64461020534549e-06
-3.1765556072902e-05
-2.54702257852105e-05
-4.96533388682283e-05
-2.89626060638175e-05
-3.57285992482604e-05
-3.77591317258548e-05
-3.45923296860567e-06
-1.10716179114152e-05
-2.71473304501887e-05
-3.22316934462354e-05
-4.66732749881015e-05
-1.47398565530807e-05
-1.75909665853378e-05
-3.98648115186799e-05
-9.05597644888283e-06
-2.32316990154019e-05
5.50324084983825e-06
-1.2484435869231e-05
-2.64022395116289e-05
-6.03371860453094e-06
-7.12513766471181e-06
-2.97170678985311e-05
6.23266583506447e-06
-1.91557535334257e-05
-2.93995600594908e-05
-2.43535429403117e-05
-3.45248930130421e-05
-1.2088176380736e-05
4.38173120721777e-06
-4.26032624183729e-05
-1.58519585192008e-05
-1.05737542599499e-05
-1.71476958349337e-05
-1.19039981277259e-05
-1.70019030657674e-05
-2.22980914706386e-05
-2.89092707472888e-05
-4.54091534689405e-06
-2.53008980361443e-05
-4.96863727656481e-06
-2.20185898931367e-05
-2.96253323932753e-05
-2.16184005274986e-05
-1.91105675895033e-05
-3.26013493293815e-05
-2.17121880712551e-05
-1.82488782965963e-05
-3.46783712825421e-05
-1.6781885481925e-05
-1.12254520202339e-05
-3.35133448508405e-05
-9.10938474944229e-06
-3.39714828656168e-05
-2.19592506601675e-05
1.11702633792e-05
-1.94571013158756e-05
-3.40202112585365e-05
-2.27734527769928e-05
-1.65663942339578e-05
-2.19215037193349e-05
-2.780564291084e-05
-2.61937331072322e-05
-1.09408910048396e-05
-3.44171097735034e-05
-4.21093043347992e-05
-3.33244762702618e-05
-1.49299738800699e-05
-1.03271177785099e-05
-1.20541825075185e-05
-3.07359304942906e-05
-7.03385475150137e-06
-2.08656961601253e-05
-1.22998357290734e-05
-5.96139925743768e-06
-2.9798410417362e-05
-2.69788753505741e-05
-3.5120814519724e-05
-2.38328537440978e-05
-1.70335559411071e-05
1.79364372821628e-05
-1.47219613665133e-05
-1.86541169780857e-05
-2.51693559947767e-05
-1.57851644660925e-05
-6.08687694643432e-06
-4.07715028736067e-05
-2.23921008936642e-05
-1.54954774184928e-05
-1.63259438380877e-05
-2.5544832455083e-05
-6.75452302686293e-06
-3.52565561983454e-05
-3.78041338245289e-05
-2.16249107366191e-05
-4.2896542642328e-05
-3.50625872112242e-05
-4.15675310619823e-05
-2.76985038415505e-05
-2.5797040492643e-05
-4.13323882462121e-06
-2.74164974682864e-05
-2.67955561838264e-05
-2.65287651914159e-05
-2.11885062881144e-05
3.64924119302207e-06
-2.0221090924847e-05
-5.02765133756246e-05
-3.05825114507171e-05
-1.6661602771018e-05
-2.62260796338611e-05
-3.61608443459207e-05
-4.77430961486494e-06
-7.01756789593489e-06
-1.10540411294056e-05
-1.5062203360541e-05
-1.91902798632468e-05
-2.38540687769678e-05
-3.08272446990891e-05
-6.1694974349268e-06
-1.97685041630475e-05
-3.36090661084373e-05
-2.90780551711947e-05
-1.49971708704452e-05
-3.19233105734531e-05
-1.2777600119947e-05
-1.71304945449857e-05
-1.727552333405e-05
-2.1848176584844e-05
-1.58813316117727e-05
-1.81988578383454e-05
-4.18554240747418e-05
-1.35966196591009e-05
-3.0248598570642e-05
-2.27171254663897e-05
-2.22960209081196e-05
-2.32883236779482e-05
-2.41259980960876e-05
-3.20350770074348e-05
-1.98886556513431e-05
-1.8577305720785e-05
-2.71244431781132e-05
-1.25711042731022e-05
1.40511576450699e-06
-4.17627603120153e-05
-2.62885855675929e-05
-3.93207671848075e-05
-2.85650219511409e-05
-4.54128491349111e-05
-1.34869311327994e-06
-3.45921466521955e-05
-1.2594744948091e-05
-1.40843763883696e-06
-1.60783095137527e-05
-3.05130889119636e-05
-3.58474013672057e-05
-1.19584531388978e-05
-6.19280197321366e-06
-3.81902047365598e-06
-1.70162572847316e-05
-1.69139544616213e-05
5.84215655181441e-06
-2.80915492836589e-05
-5.66440148043378e-05
-4.31270931923423e-06
-1.257614911502e-05
-1.05132851027274e-05
-2.26543503114422e-05
-3.03273672095001e-05
-2.29679647960531e-05
-2.96069562481217e-05
-1.9973548544936e-05
-3.04661369905779e-06
1.18600638375084e-08
-1.72119655240298e-05
-1.67909969063551e-05
-3.44517728106074e-05
-3.17285225389021e-05
-1.306881953284e-05
-5.87140511678142e-05
-2.27658547983516e-05
-3.57383420404425e-05
-3.41839103896671e-05
-9.76450194481722e-06
-3.08213932941139e-05
-2.56172302463159e-05
-2.21926769839607e-05
-4.59281030988971e-06
-4.29022785156275e-05
-2.44009176414216e-05
3.53181610305382e-06
-2.55802977162441e-05
-3.49709316845901e-06
-3.15993223238476e-05
-4.14655841658239e-05
-3.86985004899114e-05
-1.8592741120369e-05
-1.68886094418157e-05
-3.48159129598377e-05
-1.52338510208225e-05
-9.70828529850361e-06
-1.21686318428876e-05
6.13255252470364e-07
-3.80359789987845e-05
-4.21446942257007e-05
-3.50507717867365e-05
-4.19486939566304e-05
-1.37058437942184e-05
-2.08361176445332e-05
-3.83054203670402e-05
-3.48804982525939e-05
-2.40798630303613e-05
-3.774472895366e-05
-1.50715216522152e-05
-3.08985808477868e-05
-2.70297547545199e-05
-2.94019110249383e-05
-2.45954797377339e-05
5.26349462824361e-06
-4.12556953925527e-05
-4.29489807509644e-05
-3.29093992131544e-05
2.76009463267653e-06
-3.22999617761415e-05
-1.67990068692088e-05
-3.3197834447443e-05
-3.5005454155306e-05
-7.03325434817204e-06
-1.61505730935147e-05
-1.91520523363448e-05
-2.30251430405812e-05
-1.34054733358788e-05
-4.63269168354144e-05
-3.45825925486437e-06
-2.17293449750473e-05
-3.06255040053642e-05
-2.05777550299471e-05
-2.85314479630214e-05
-9.16482776401238e-06
-3.54008595870658e-05
-2.24416769842838e-05
-3.14629260351593e-05
-2.54448786432051e-05
-7.79488039881795e-06
-2.35483966070232e-05
-2.31664876713352e-05
-2.38907385158184e-05
-5.53843313489795e-06
-1.87110012915354e-05
-1.87290358280329e-05
-4.88898926385412e-05
-9.02381238938197e-06
-4.60462449534117e-05
-3.26575634982526e-05
-3.93923066460696e-05
-1.59818050561743e-05
-2.61752323586622e-05
-2.71389487281648e-05
-2.99313297979378e-05
-1.44990225680387e-05
-1.42376752104164e-05
-2.6973292979397e-05
-1.09475153497424e-05
-2.51865132062081e-05
-1.98983967914319e-05
-3.04407591936084e-05
-5.32241495055954e-06
-1.91802755379736e-05
-1.7393931997804e-05
-2.64628365883006e-05
-4.5346028822565e-05
-3.17907515116128e-05
-7.45850602515107e-06
-1.44594521422999e-05
-1.16189357858881e-05
-5.58320198009744e-05
-2.01519320427995e-05
-2.66830177371411e-05
-2.91576883006371e-05
-2.05032315315922e-05
-1.99966826149352e-05
-2.32567514115835e-05
-2.03869772995658e-05
-1.96436927606383e-05
-2.32091709673195e-05
-3.93070845735017e-05
-2.41719307834596e-05
-2.70336964571415e-05
-1.14106784033053e-05
-1.54372980463486e-05
-1.92959115022761e-05
-1.78207268132194e-05
-4.13940476738633e-05
-3.80509446880951e-06
-2.53784919907076e-05
7.3642331369719e-06
-3.31812895479189e-05
-1.38791874083326e-05
-3.59967671489339e-05
-3.64245884989553e-05
-2.48652488254755e-05
-3.03684150123717e-05
-2.69894957735817e-05
-4.589367608483e-05
-2.35917255712473e-05
-3.63439356055096e-05
5.32306839377356e-07
-3.80071393330728e-06
-2.87646823832295e-05
-2.9264068505674e-05
-1.51502519408797e-05
-1.45280146230007e-05
-1.46823579332289e-05
-2.22691941087388e-05
-2.76161110193135e-05
-3.85015558452645e-05
-3.58603461958527e-05
-4.56875660738737e-05
-2.30331684828301e-05
1.10583725570704e-05
-2.43380122550427e-05
-2.95885903533838e-06
-3.69290823060397e-05
-2.09141181047898e-05
-2.98388878473575e-05
-2.00214398577404e-05
-2.57763036625199e-06
-3.17573886944489e-05
-1.56197555852952e-05
-1.90329014140997e-05
-2.09707437640616e-05
-1.50738420164715e-05
1.94534598479805e-05
-1.92410728993718e-05
-1.76905706481009e-06
-3.10570641771258e-05
-2.43315299142219e-05
-1.61582590136219e-05
-2.35335418177674e-05
-3.79635152488998e-05
-1.67105511843492e-06
-1.72466695537826e-05
-3.14830219012437e-05
-4.40824073873084e-06
-1.91564871030372e-05
-1.05500771357578e-05
-5.09831968403216e-05
-2.53113767852297e-05
-3.60412926152906e-05
-3.00937360086931e-05
-1.40077845894732e-05
-1.91394828422816e-05
-3.59659867646041e-05
-1.31298272417193e-07
-1.34703559867878e-05
-2.55795679472217e-05
-1.23831622712367e-05
-2.80800033633529e-05
-2.77380454364965e-05
-4.29352845771318e-05
-1.8039825674529e-05
-1.44061477302776e-05
-4.62156803497574e-05
-2.4855964216927e-05
-3.16067722297545e-05
-2.62698875507475e-05
-2.28423069012619e-05
-2.34475359168045e-05
1.71640542858668e-06
-1.88371046425368e-05
-3.29508045989821e-05
1.75817308467012e-06
-1.68893915678964e-06
-1.55232283141379e-05
-2.83058625540741e-05
-2.24048551295787e-05
-3.28647632148861e-05
-1.75274062155242e-05
-4.88418269194701e-05
-5.4671665688365e-05
-1.10073568063842e-05
-2.42453871124081e-05
-1.67132945939417e-05
-4.38186272632671e-05
-2.6216016687514e-05
-3.81848247061965e-06
-2.90992044954069e-05
-2.9280577434644e-05
-1.93594160620712e-05
-4.19361138201871e-05
-1.26735717384735e-05
-1.53234626551365e-05
-2.383952792423e-05
-1.0069303655165e-05
-3.15202941288593e-05
-2.9843139826588e-06
-7.55465737864024e-06
-2.72542293753708e-05
-1.47447408309106e-05
-2.42153139922842e-05
-1.48309570545416e-05
-9.52132216524885e-06
-2.13428675069476e-05
-4.55425410462438e-06
-2.93369613635569e-05
-1.79898714948775e-05
7.41378989099852e-06
-2.02482457335712e-06
-5.26694987124361e-06
-2.14575433688311e-05
-2.65791062698547e-05
-9.0823759699136e-06
-4.48039381265337e-05
-2.12997199500507e-05
-1.65941361823817e-05
-6.37411343123775e-06
3.11655177040174e-06
-8.97358440811265e-06
-2.9237573094314e-05
-2.59523171067107e-05
-1.3173982683814e-05
-4.93393280505508e-05
-1.33743996224616e-05
-2.1474144688491e-05
-1.07603405832814e-05
-3.74021583283254e-05
-2.07829885982509e-05
-2.40696222775051e-05
-1.21371248700727e-05
-8.94204103753412e-06
-9.48204751731536e-06
-4.01037811264783e-05
-2.45507435007063e-05
-1.63095341706317e-05
-2.58794569923983e-05
-3.35511160975026e-05
-1.84690252122478e-05
-1.49122513173455e-05
-1.87742511175459e-05
-1.80857485370358e-05
-2.48034800112279e-05
-1.248190420573e-05
-8.65055202947504e-06
-9.67022542739305e-06
-1.0389824401744e-05
-3.75587587368865e-05
-3.14068339534125e-05
-9.60652015021639e-06
-2.61341951232761e-05
-7.17829866538728e-08
-3.89200110477288e-05
-1.46676372146657e-05
-8.8777934368037e-06
-2.26366342391451e-05
-1.98508435402075e-05
-3.33208909482458e-05
-3.61627361281929e-05
-2.86054635506968e-05
-1.59344849137022e-05
3.8899694256166e-07
-5.23669952562067e-05
-3.47362298366908e-05
-3.44897872832591e-05
-2.27381167366304e-05
-3.58087463808344e-05
-2.69013869436447e-05
-1.14902613873883e-05
-4.10782519590449e-05
-1.59330220330896e-05
-8.44634788771325e-06
-6.8225132419072e-06
-1.32816874464165e-05
-3.24689776555427e-05
-1.91689240882786e-05
-4.11456728827557e-05
-1.38716163825604e-05
-4.69734797963214e-05
-2.15335123027615e-05
-8.83987267292325e-06
-1.90152433988164e-05
-1.48129805257797e-05
-7.2866986187715e-06
-5.07198571261036e-05
-1.54910552720234e-05
-2.28970845809059e-05
6.30639021835857e-06
-5.69553224599905e-06
-1.87214165093049e-05
-7.08296061822806e-06
-2.18849739825346e-05
-2.06499233865875e-05
-4.97779059613293e-06
-4.55230435600026e-05
-6.25452270250266e-06
-1.27183737913713e-05
-3.41242678812755e-05
-1.85307621100642e-05
-1.88421817071827e-05
-2.04190888138361e-05
-1.88930055751679e-05
-2.43314560871979e-05
-1.31084700058085e-05
-3.02217537490849e-05
-4.24516136560889e-05
-1.66114015288813e-05
3.18965706685024e-06
-3.44879406322274e-05
-3.52597338005188e-06
-2.91191723525127e-05
-2.78493129541472e-05
-3.80954120826076e-05
-1.49495544922621e-05
-5.25698342915791e-06
-1.72206165733343e-05
-1.34805930919914e-05
-3.44732904323679e-05
-3.82238026125789e-05
-4.44750386023188e-06
5.66101284737214e-06
-2.14078383522093e-05
-4.0227293154804e-06
-2.14603911934466e-05
-3.88537394310653e-05
-2.37154881612031e-05
-3.57014104367665e-05
-2.88524644403221e-05
-3.6957666241293e-05
-1.00340483826035e-05
-3.57054969719407e-05
-2.70926723771449e-05
-3.73708397315932e-06
-3.108864135116e-05
-2.73247405850252e-05
-3.7641129612792e-05
9.08514948370839e-07
-8.5488080959812e-06
-3.92655805498231e-05
-2.78315659982975e-05
-1.15714974998168e-05
-4.32567327403174e-05
-3.28422404915327e-05
-2.19736153420156e-05
-1.70177236038023e-05
-2.04018065794573e-05
-3.77059421010764e-05
-1.92496199655105e-05
-2.76337527717613e-05
-2.36582152567826e-05
-1.13525207467228e-05
-1.77701904483833e-05
-2.61809995320119e-05
-1.89899987304538e-05
-3.70825970357836e-05
-3.94649868655676e-05
-3.87923562841116e-05
-2.78205312362849e-05
-9.39807250322618e-06
-3.94430092569424e-06
-2.90908080575375e-06
-1.37154268146452e-05
-1.78227991509389e-05
-4.98402365674331e-06
-3.17802744273368e-05
-5.70721901645599e-05
1.72424957505323e-05
-3.26633093375406e-05
-3.46607864387052e-05
-2.32236719105481e-05
-1.6691598083517e-05
-2.22040011310095e-05
-7.63216505529812e-06
-2.38619844157205e-05
-2.94989982256384e-05
-1.50376929915064e-05
-2.74781210620863e-05
-1.16851517356169e-06
-1.11599725036458e-05
-2.30069642631946e-05
-1.57415026430357e-05
-2.97646382670191e-05
-1.84187680947556e-05
-2.60402706268021e-05
-2.20296209525312e-05
-1.32142060230109e-05
-2.74626565606925e-05
-1.46205140087184e-05
-3.01083195524446e-05
-2.14215730984274e-05
-5.5137384729789e-05
1.56438907536029e-05
9.45713351596132e-06
-3.5970785616214e-06
-1.0052090616517e-05
-2.74421116680892e-05
2.92267749327402e-06
-1.20082964814892e-05
-1.67869583973917e-05
-1.96420403731523e-05
-2.03096254836279e-05
-2.9919670745959e-05
-1.12867151239125e-05
-1.46389609579637e-05
-1.75147708653027e-05
-5.8160849553792e-05
-7.57651451216589e-06
-2.08315618629875e-05
-2.69473620595181e-05
-2.94596122194265e-05
-2.0122187900017e-05
-2.73197570111919e-05
-1.98653206287211e-05
-3.10100987820733e-05
-1.47294364528194e-05
-1.98995647584034e-05
-3.97983573595146e-05
-1.65585868669762e-05
-3.56566695016831e-05
-1.89588189630821e-05
-2.19369071674972e-05
-3.6669746831895e-05
-2.53200974081018e-05
-3.08124644492302e-05
-2.20801209343331e-05
-2.20935856730945e-05
-1.73097974806398e-05
-1.35322951489951e-05
-3.46366244561474e-05
-1.20150981361023e-05
2.77402835704009e-06
-1.9624395043837e-05
-3.3686232034499e-05
-2.02527406699974e-05
-1.81016057106235e-05
-1.3352472449701e-05
-1.8856985613808e-05
-4.35046017469857e-06
-2.99998682724955e-05
-2.52154317731956e-06
-3.50222534066277e-05
-1.65094268458807e-05
-3.20845869454002e-05
-4.0533447383275e-05
-7.17329798230997e-06
-3.5228954325207e-05
-2.53223462199864e-05
-1.43054472314415e-05
-1.79665865209815e-05
-2.26751383815317e-05
-4.46024087274417e-05
-1.6394049275498e-05
-2.47155828623234e-05
-5.56577831343873e-05
-2.97309078670895e-05
-2.43539812876999e-05
-1.51064644506347e-05
-3.75743815711116e-06
-3.24588129484092e-05
-1.43977389683669e-05
-2.61609453313422e-05
-4.56557030045474e-05
-1.96669193720128e-05
-3.43366640987334e-05
-4.06910550526888e-05
-4.2118756090917e-05
-8.76497377354717e-06
-2.90766271659639e-05
-2.34771984409155e-05
-1.00664202711146e-05
-3.21270952311966e-05
-1.6832850456016e-05
-1.58210142480072e-05
-4.37749479884324e-05
-1.18207013676845e-05
-1.89756519702574e-05
-2.26629390841754e-05
4.62961758721809e-06
-1.42558800336328e-05
-3.03422743345566e-05
-1.43893559518194e-05
6.26493170422133e-06
-1.14476640036149e-05
-1.72843038602163e-05
-1.62727453847494e-05
-2.17196412852778e-05
-1.38834047310825e-05
-3.08666249899996e-05
-2.63238056579662e-05
-8.48581692352171e-06
-1.95629454750632e-05
3.01462903946678e-06
-6.22908968013141e-05
-1.75582368089363e-05
-1.02924235691165e-05
-3.39128372506041e-06
-6.81125516889383e-06
-7.34604677371523e-06
-3.03061249834249e-07
-1.0628530257313e-05
-8.90450383207679e-06
-2.18391971245435e-05
4.74337437728118e-06
-2.7335821070274e-05
-1.16299811035488e-05
-2.87836774769878e-05
-4.02441618918359e-05
-2.23613015567802e-05
-2.79514026960347e-05
-2.52510656582793e-05
-8.44849688752504e-06
-2.32360590966858e-05
-3.83249448117155e-05
-6.4422643315455e-06
-7.98403289262768e-06
-4.84285574179633e-06
-1.76848994561017e-05
-5.20986899681203e-05
-4.54987157392969e-05
-2.23973236620781e-05
-4.33379817607017e-05
-2.40299509088467e-05
-1.39764254485759e-05
-1.42169606585219e-05
-1.12551798483436e-05
-1.19595489472141e-05
-1.36825376905255e-05
-1.06879412801953e-05
2.69336019755894e-06
-1.64413019289367e-05
-2.07445740812909e-05
-2.47942211874497e-05
-3.03282223148795e-05
-2.45030018586716e-05
-4.61506045162171e-05
1.87127276445037e-05
-1.28011060908209e-05
-3.49233378658329e-05
-1.44976833196537e-05
-4.03998196652511e-05
-2.92696146119696e-05
-1.73371490047965e-05
-1.46139023189979e-05
-1.82727044780781e-05
-4.03956917776305e-06
-1.46800683886531e-05
2.29502692090424e-06
-2.65174352215082e-05
-4.82962693528787e-06
-2.86238554683108e-05
-2.61074116180264e-05
4.4400497512486e-06
-3.26412749813427e-05
-1.5555782350473e-05
-3.78932798666509e-05
-2.97407686816507e-05
-3.96156757245643e-05
-4.52580669811906e-05
-2.3403977018548e-05
-1.74420851505952e-05
-2.88037553321307e-05
-2.88205950849477e-05
-9.6381656011957e-06
-2.70782089935246e-05
-1.28713752032783e-05
-3.23300458902828e-05
-1.95538453129607e-05
-3.39352282059731e-05
-2.20450641368767e-05
-3.67777208851582e-05
-1.47111909011178e-05
-2.47493671577859e-05
-1.59530286170986e-05
-1.23921534029821e-05
-2.53859817930553e-05
-2.76602078591883e-05
-1.40436975578595e-05
-2.17839301282329e-05
-2.37797163733482e-05
-1.91910140743891e-05
-7.56390191362657e-06
-2.91953345387847e-05
-3.01933146072825e-05
-2.95695377088292e-05
-1.24948980165123e-05
-1.9242342575605e-05
-1.32199696486789e-05
-3.66863072547078e-05
-1.11706654435226e-05
-1.52285579511772e-05
-9.31287378712409e-06
-2.35339320160564e-05
-1.39189391714689e-05
-2.01870635758203e-05
-2.36850186050967e-05
-2.07610448928525e-05
-2.21302959224419e-05
-1.92554223528737e-05
-2.32726217665167e-05
-3.80896197096896e-05
-3.55598602285816e-05
-3.64611365541106e-05
-5.15586062276979e-06
-2.17680657064927e-05
3.30644761542902e-06
-2.90086352755454e-07
-1.01757590237535e-05
-2.77241893020928e-05
-2.94200583885398e-05
-3.02239278090062e-05
-1.47844741007722e-05
-1.49463310624605e-05
-2.65333051054379e-05
-1.04334335038103e-05
-8.98625403983671e-06
-1.67307111077405e-05
-1.64977355478725e-05
-2.18335343398284e-05
-2.94843520497142e-05
-3.58519905256957e-05
-3.1000697439943e-05
-3.23472074292447e-05
-1.55640791990279e-05
-8.36095015033916e-06
-3.80555934062901e-05
-5.98182995156425e-05
-1.16505672870636e-06
-2.03361878767397e-05
-3.91171661549895e-05
-1.40525599507807e-05
-2.32913480877831e-06
-2.18799335712884e-05
-1.34440458046422e-05
-8.17584118335351e-06
-3.78230558027624e-05
-3.78595057542867e-05
-1.33978799944179e-05
-2.92331055972417e-05
-2.33042593419903e-05
-3.08837363224667e-05
-3.07597613994769e-05
-9.935801563958e-06
-1.62382960341016e-05
-3.11440302514615e-05
-1.3565860812955e-05
-2.46075852439741e-05
-2.9977876358018e-05
-2.4062312736026e-05
6.56218589041725e-06
-2.35671527149953e-05
-3.24050873100763e-05
-3.01691633552203e-05
5.84391474959459e-06
-6.65235469497797e-06
-1.10231509584458e-05
-6.09672078250695e-06
-1.62559122777275e-05
-2.88643411686242e-05
-1.70878849944425e-05
-2.58419592587398e-06
-1.09347243919046e-05
-2.92425718257365e-05
7.90650813199471e-06
-3.53378844344368e-05
-3.31391038427688e-05
-2.51278447336017e-05
4.67470892177859e-06
-1.82571929932918e-05
-1.61836367360372e-05
-2.29209932348892e-05
-3.47473537685989e-05
-1.08302168984406e-05
-2.66248475096779e-05
-2.52513486670255e-05
-3.97464867492717e-05
-3.052728725835e-05
-1.53374903444981e-05
-4.68963928778332e-05
-3.83943805053656e-05
3.52486147843744e-06
-3.07363966860166e-05
-1.38202688395881e-05
-4.13447753934961e-05
-2.63931624210566e-05
-3.00132897085804e-05
-1.70317483779239e-05
-3.30631398518464e-05
-2.37977085090356e-05
-4.25392762786341e-05
-4.00896909807016e-05
-1.68761071129275e-05
-4.08894993700982e-05
-3.71755223643706e-05
-2.30706513271814e-05
-2.04616977900113e-05
-2.2386670735373e-05
-3.10573158537575e-05
-3.84176216408817e-05
-1.54169501724641e-05
-3.52367573415045e-05
-5.58828111047491e-05
-3.22385709144021e-05
-4.22468481341105e-05
-1.50327182932106e-05
-3.38192464726559e-05
-3.84637444437556e-05
-6.04160458286607e-06
-1.08840308842923e-05
-1.48461416409126e-05
-2.05187083079662e-05
-3.91754556201968e-05
-2.62541445568691e-05
-3.34448540268237e-05
-1.07206955208674e-05
-1.76711009308262e-05
-4.36128910197368e-05
-8.00582005504402e-06
-5.35034938257485e-06
-2.52748547939081e-05
-7.72586193913993e-06
-3.77490751816313e-05
6.72102538137744e-06
-3.24602775021467e-05
-2.34421226570962e-05
-2.24291119106785e-05
-2.30159613281921e-05
-5.62479999863743e-05
-3.09013361442197e-05
-2.74329288790588e-05
-3.43624700297565e-05
-4.53940202298633e-05
1.78264795984355e-06
-1.55280982038339e-05
-3.2482314387362e-05
-1.52351650936662e-05
-3.25484734831372e-05
-2.34665568967239e-05
-2.0448784686202e-05
-7.16712330085806e-06
-1.66515910095675e-05
-2.9357820060693e-05
-3.60870168729984e-06
1.16574946964543e-07
-3.64227234583228e-05
-2.24668155300385e-05
-2.03569674481026e-05
-3.40860635208821e-05
-8.83432677664954e-06
-1.56989339347108e-05
-1.00736222596073e-05
-4.25465713525206e-05
-4.30097418875007e-05
-6.12167908645021e-06
-2.94797665862616e-05
-9.79560016583232e-06
-3.21724407300773e-05
-1.186509982891e-05
-2.6329790587779e-05
-3.0245600772281e-05
-2.86364717508785e-05
-1.57947199590794e-05
-4.13195665867889e-05
-9.92795915392259e-06
-1.71599963998143e-05
-2.79982138164638e-05
-3.75354498455103e-05
-5.22456565160789e-05
-1.87030152189194e-05
6.22444872336945e-06
-4.88070128951194e-05
-1.21082564403055e-05
-9.94628310756218e-06
-5.07246220274786e-06
-2.68608470365908e-05
-2.67645464208985e-05
-6.35786306271788e-06
-2.21552776425213e-05
-1.78930761976311e-05
-3.00305828206036e-05
-2.12039881785295e-05
-8.98976669288358e-06
-2.84568031974445e-05
-2.68019704361852e-05
-2.28907890394849e-05
-1.91723822512346e-05
-2.59704714763252e-05
-2.91335381478812e-05
-3.67597922018053e-05
-3.43908162708889e-05
-4.24183338504142e-06
-2.90139573978356e-05
-3.37012352469117e-05
-2.09804883415635e-05
-1.33165350025424e-05
-9.34268335976094e-06
-2.21018128449404e-05
-4.0625286053764e-05
-1.43513117767546e-05
-3.76427560005868e-05
-3.50480366855619e-05
-2.03223170381274e-06
-4.37965400011751e-05
-9.40865438466873e-06
-1.49151520055889e-05
-6.27571233657134e-06
-1.35100831922581e-05
-1.34953888608037e-05
-1.87560870914524e-05
-2.6890796174651e-05
-2.04825286116549e-05
-2.61208760854413e-05
-1.72278500695372e-05
-3.2498386399896e-05
-1.08836782217061e-05
-3.15491419761926e-05
-2.86093875116631e-05
-3.27422966216286e-05
-2.35819045682572e-05
8.74564167018626e-06
-3.15812760517617e-05
-3.79702335130925e-05
-1.01423917749331e-05
-5.68047415123279e-06
-4.4951037488715e-06
-2.07860164336097e-06
-4.31336588779759e-06
-3.07278618840811e-05
-1.35446837636542e-05
-4.86783340700126e-05
-5.69993800072282e-06
-6.40599542577514e-06
-2.04055349633291e-05
7.34758379927741e-06
-1.22884200801423e-05
-4.72996178789202e-05
-3.01118681843823e-05
-4.46098443249692e-05
-3.43633411601139e-05
-1.91350522157568e-05
-1.90917900355801e-05
-2.35980616751334e-05
-1.37469784034987e-05
-1.46578268972694e-05
-1.05687024553199e-05
-1.03687633366867e-05
-1.65445525610257e-05
-1.73349297539736e-05
-9.59100620124786e-06
-2.43684011151781e-05
-2.19381498561243e-05
-1.73641708366253e-05
-1.57713610605327e-05
-3.42029599937902e-05
3.17023701000165e-06
-4.16720504817422e-05
-1.90025971811793e-05
-3.51267028747737e-05
-4.20519545761781e-05
-2.63187646536527e-05
-7.89692046273444e-06
-4.2697559463796e-05
-1.32160447456311e-05
-1.08871622059722e-05
-2.63513449371087e-05
-1.36557579051095e-05
-1.29217982605246e-05
-2.1892191291915e-05
-2.49996691560809e-05
-2.48249451008781e-05
-1.90345934284895e-05
-2.86249980607772e-05
-2.05405111220283e-05
-3.97284417772992e-05
5.28120515840931e-06
-2.3779845392821e-05
-2.49169218616949e-06
-2.26408744621997e-05
-2.74780100911725e-05
-1.43362474462132e-06
-2.45590846363069e-05
-5.25954226297856e-05
-2.61443134012421e-05
3.45168827468546e-06
3.42837006419368e-06
-2.63016606906213e-05
-1.74137564940616e-05
-1.52415554814636e-05
-2.66980170498302e-05
-2.3457607026236e-05
-2.51926833921521e-05
-1.03573752602898e-05
-1.70946965222742e-05
-2.06249265146084e-05
-4.18022925484392e-05
-8.60088628193646e-06
-3.2883995988241e-05
-5.70905039542825e-06
-8.77331231021082e-06
-2.92691926479313e-05
-1.17181925281319e-05
-8.76895261856685e-06
-4.34600404917256e-06
-2.43095176979776e-05
5.44979854686332e-06
-8.91522655934628e-06
-1.06320120842145e-05
-2.53810590357735e-05
-2.12970557807636e-05
-1.36969697337764e-05
-1.00823374324315e-05
-1.22544667283089e-05
-2.10933840028833e-05
-1.86974367085956e-05
-8.19845481941024e-06
-1.18466444469644e-05
-1.92887355031878e-05
-1.50298603317472e-05
-2.56450462701816e-05
-3.21246225485526e-05
-2.9041825831354e-05
-7.12205466014233e-06
-3.37698399933406e-05
-1.1274773243714e-05
2.73820349974246e-06
-3.48590487494035e-05
-4.02831239431768e-05
-1.89087909407048e-05
-2.30778517239048e-05
-1.83346792980238e-05
-1.4649446924213e-05
-2.21738693834695e-05
-2.20627691694307e-05
-2.54820555610132e-05
-9.22378082941326e-06
-2.49435133857499e-05
1.47121108740167e-06
-3.4489128167023e-05
-2.99403643402807e-05
-9.92958819716682e-06
-9.36095413916118e-06
-1.04109688775455e-05
-1.77351355272499e-05
-7.49990601326411e-06
-1.43680577178339e-05
-1.27387987100831e-05
-2.87898396417526e-05
-3.40436121381566e-05
-3.74877337825653e-05
-3.32151937844963e-05
-1.82166831576676e-05
-3.36593089226307e-05
-2.04920105176362e-07
-1.92579860967186e-05
-5.4021837735587e-05
-1.21167225610798e-06
-2.55154341810913e-06
-3.0874471880561e-05
-4.22784108471018e-06
-3.55151447335947e-05
-4.45132906126432e-05
-3.10099990356396e-05
-2.72271358271913e-05
-4.58044715563523e-05
-1.46668640758265e-05
-6.36119553067231e-06
-3.82071707411883e-05
6.82531320964867e-07
-1.933086776175e-05
-5.41135428453139e-06
-1.09805450928383e-05
-2.26595869476286e-05
-3.07391437090888e-05
-1.95592303645143e-05
-2.5061467087433e-05
-1.31352789427142e-05
-1.7269016337826e-05
-1.50112664697268e-05
-2.40352674821963e-05
-3.35269843146002e-06
-3.05984207880743e-05
-4.1508397800029e-05
-1.75252748038673e-05
-7.17752153585285e-06
-1.20279825004728e-05
-1.0079205014413e-06
-1.63512142981246e-05
-2.33103062743402e-05
9.77045378985814e-07
-4.04968167593492e-06
1.43824517628698e-06
-1.26756696956885e-05
1.25035308649091e-06
-9.20278326195352e-06
-4.22869439844937e-05
-2.33932757675337e-05
-4.04765100953548e-05
-2.30593448694688e-05
-1.21473984436227e-05
-1.83636328220163e-05
-1.37943571938648e-05
-3.10553015876502e-05
-1.18276297552659e-05
-4.49224222070137e-06
-5.61897271973388e-05
-2.32951586772544e-05
-3.34051211678912e-05
-1.71412268148836e-05
2.02791759824894e-06
7.70968610936434e-07
-4.60238806888586e-05
-3.12279071551342e-05
-9.4026602386229e-06
-1.91537101991334e-05
-7.17272002586197e-06
-4.4074576744088e-05
-2.72668832478361e-05
-2.01571065907222e-05
-3.34066896549266e-05
-2.32146605176004e-05
-6.10936466308467e-06
-4.12181043458413e-05
-2.42293826869816e-05
-2.70490302196065e-05
-3.46642777843538e-05
-2.72558165149026e-05
-3.44581390998781e-05
-3.96350012254031e-05
-1.17137516979923e-05
-3.07751601871843e-05
-4.25037365371592e-05
-1.58733421974294e-05
-2.51499691520171e-05
-1.45991829180588e-05
-2.13636050724363e-05
-3.49926332182527e-05
-4.74332351839673e-05
-1.5044988569834e-05
-3.07542086307113e-05
-3.19853854693549e-05
-3.205209518577e-05
-1.85197823972897e-05
-2.23919578214977e-05
-4.19527738190936e-05
-2.41496706933787e-05
-2.3423742684557e-05
-1.79414705717799e-05
-7.92471081305036e-06
-9.96010545463618e-06
-3.67271794321601e-05
-2.84661591445326e-05
-1.64375043999604e-05
-1.128565950693e-05
-1.14586225919736e-05
-1.34636182450966e-05
-3.75463446795284e-05
-1.41148405704884e-05
-2.31111059259016e-05
-4.98363311606464e-07
-2.12170794549858e-05
-2.06014248712086e-05
-2.53087367580406e-05
-2.55689493671431e-05
-2.8389220273184e-05
-2.41768923948386e-05
-1.06730616210282e-05
-2.89713162864088e-05
-9.18530592204018e-06
-1.09654647625066e-05
-1.48075860350335e-05
-1.08476326752561e-05
-1.02161823044013e-05
-1.09582029640998e-05
-7.87054390658733e-06
-5.46831984124773e-05
-8.66033634610821e-07
-1.78602056643582e-05
-2.38687645360363e-05
-2.33216822151543e-05
-4.00271354274254e-05
-1.3020496766852e-05
-1.57343410794552e-05
-2.18576517347568e-05
-8.63376684773959e-06
-2.09703458662368e-05
-3.95541215797817e-05
-3.0796679545876e-05
-5.21759133786301e-05
-1.60407987528774e-05
-3.69961521454793e-05
-2.35502785237648e-05
-2.06096847660165e-05
-2.35345188539562e-05
-6.19407803323835e-05
-1.99240927964126e-05
-1.56967346631001e-05
-1.23382939604163e-05
-2.90606987171527e-05
2.49198959744336e-06
-2.79780313635779e-05
-2.71524344630928e-05
-8.43333047320589e-07
-2.54061689968676e-05
-4.03727226428936e-05
-1.92206821303261e-05
-2.16235270845547e-05
-4.47611855978656e-06
-3.01819990425506e-05
2.4252773465012e-06
-1.6440641973944e-05
-2.62381199151066e-05
-4.16205956363947e-05
-3.17622338475406e-05
-5.09376830404283e-06
-1.36677183302229e-05
-1.74202272842824e-05
-2.06060337912724e-05
-3.55625793183331e-05
-3.0481162826359e-05
-2.79113536816396e-05
-1.38660416138323e-05
-4.11155086826479e-05
-3.56599948299056e-05
-2.76952423040291e-05
-3.76637151754978e-05
-2.43040178350875e-05
-6.26717592070864e-06
-1.43698519680893e-05
-1.00868650332072e-05
-1.2099593797761e-05
-2.77874251074271e-05
-1.35914173133732e-06
6.73246374201359e-06
-1.82688856429411e-05
-3.66173948615055e-05
-1.27323019931569e-05
-4.56241341972041e-05
-3.06091261955244e-05
-3.9413960691984e-05
-3.55099876230207e-05
-3.57532975393359e-05
-1.47370416964899e-05
-1.95000823858808e-05
-3.08806775565926e-05
-8.18009646221618e-06
-1.11949481714133e-05
-4.79938695738137e-06
6.53852745157125e-06
-1.81982396141746e-05
-2.37355359198439e-05
-2.11689708275924e-06
-5.88945571602312e-06
-4.15282108376425e-05
-2.28092580410648e-05
-1.35880266250233e-05
-3.32003704320752e-05
-2.6384620725723e-05
-1.71931242285374e-05
-2.12521756897475e-05
-4.73364977650684e-06
-2.53249488355075e-05
-1.88551592039026e-05
-1.36450801289448e-05
-1.35804323919374e-05
-3.57812851879823e-05
-2.08315356034687e-05
-1.25195840219726e-05
-3.20965581212454e-05
-1.7479745481652e-05
-4.95011170098524e-05
-3.32067902707524e-05
-1.85740878069434e-05
-2.09132189015729e-05
-9.73835904126256e-06
-3.54233299582686e-05
-1.6376795271069e-05
-3.12718701239381e-05
-2.76873106818447e-05
-2.98556861763573e-05
-1.29390109234396e-05
-2.48621156024239e-06
-2.64685309811106e-05
-1.60902241941775e-05
-5.06423374897066e-05
-4.39718213232739e-05
-2.43959110499991e-06
-4.73048668187949e-06
-1.63973244197713e-05
-1.90214412273406e-05
-8.29132482120108e-06
-1.94003091804461e-05
-3.59219599832039e-05
-1.13729365327353e-05
-1.49757799802917e-05
-2.8843329855296e-05
-1.24339672065705e-05
-2.44060158832249e-05
1.46089350354747e-05
1.37711645256318e-05
-6.86535569901809e-06
-2.74118461418208e-05
-2.1612146483451e-05
-1.74104455681639e-05
1.23012904391561e-05
2.8649203516114e-08
-1.38442430518439e-05
-1.04534087487882e-05
6.03788154160729e-06
-2.74737150416316e-05
-1.22653540801012e-05
-2.42397195245895e-05
-4.23481116263525e-05
-2.85229972637168e-05
-2.87833332059341e-05
-1.52952456060223e-05
-2.61356508711348e-05
-3.48875276849274e-05
-3.18018825143176e-05
-4.65941390029413e-05
1.30227826541882e-06
-3.5224386363825e-05
-1.8835456907169e-05
-3.02268276664831e-05
-1.69026412648397e-05
-2.0986006481334e-05
-2.05603162964808e-05
1.03884799789398e-05
-3.53208345394951e-05
-3.44067528355701e-05
-8.24355458737024e-06
-1.45039115286692e-05
-5.84797033882614e-06
-1.24073076305387e-05
-2.75226746650686e-05
-1.54588185453118e-05
-9.00461469084818e-06
-1.81336771881138e-05
-2.77363830509128e-05
-3.37008843073716e-05
-3.88066683536536e-05
-2.7994903102235e-05
-1.80108608369245e-05
-5.11687676780389e-05
-2.03899826282026e-05
-2.58318812402294e-05
-7.34203002622341e-06
-2.9066699371049e-05
-2.20367431445396e-05
-4.92795770202842e-05
-2.17177314385565e-05
-1.25176266337734e-05
-4.32190265581592e-05
-1.3692619707317e-05
-3.91926508598754e-05
-3.78428656232836e-05
-1.1330602888752e-05
-1.50273360039781e-05
-4.02962987461706e-05
-8.17363503306062e-06
-4.916382834823e-06
-4.90490632052483e-05
-2.29803061360272e-05
-1.95287885604733e-06
-1.08848817790821e-05
-2.12945305286344e-05
-2.07041569259239e-06
-3.78042799459517e-05
-1.75845474578299e-05
-1.77636416392467e-05
-3.19928118359843e-05
-5.03140197196129e-05
-2.79040409673658e-05
-2.13475903565498e-05
-1.3065486593593e-05
-4.92099297434792e-05
-9.03890996897245e-06
-5.54873026363415e-05
-1.76747599002137e-05
-5.76948762739599e-05
-8.52559256757472e-07
-3.41995363931195e-05
-1.14701368028749e-05
-2.72528782990321e-05
-7.24607457284365e-06
-1.15101373549172e-05
-2.88515267455419e-05
-1.79586587503152e-05
-1.86873077072204e-05
3.33005285703513e-06
-1.28625869968132e-05
-4.78569521896195e-05
-4.01087756413571e-05
-4.27014341697789e-05
-2.68034047193432e-05
-2.1080664716579e-05
-1.21984866361929e-06
-2.82369266498301e-05
9.34970252717228e-08
-8.5157996638958e-06
-1.98832859167716e-05
-2.46471835198304e-05
-1.69667049179982e-05
-6.91328626271511e-06
-2.07100723736632e-05
-2.59022779316543e-05
-1.90760374472083e-05
-6.87916238264118e-06
-1.46119814933237e-05
-7.08376072794125e-06
-4.38223441887439e-05
-1.62859018218398e-05
-2.50094430092593e-05
-9.28818774427216e-06
-4.32643897849258e-05
-2.26907490451498e-05
-1.3127235508498e-05
-1.49745221658579e-05
-1.88298489440036e-05
-2.32753084286937e-05
-2.94154243249653e-05
-1.57818446894373e-05
-1.75233673777128e-05
-2.21916549299617e-05
-2.42114779662497e-05
-2.24323608638769e-05
-1.87915444997838e-05
-2.03635179851781e-05
-3.65337990692812e-05
-7.79222676146406e-06
-1.67000980429814e-05
-1.38623389986803e-05
-1.95643796267085e-05
-3.781765074271e-05
-3.28210700936665e-05
-3.73195549477728e-05
-2.82982422670694e-05
-1.65010516862964e-05
6.91322147087807e-06
-3.11922934161981e-05
-2.76646576636066e-05
-4.95077669016426e-05
-3.16218343853729e-05
-2.42738221495119e-05
-2.67535458956244e-05
-2.19219522817992e-05
-2.53636503145741e-05
-3.29340499462525e-05
-2.58334273330904e-05
-8.98771257503659e-06
-3.22088688010024e-05
-1.04241012294216e-05
-2.77425297474592e-05
-4.25551020987826e-05
-1.48912702255851e-05
-3.38652794248413e-05
-2.5375359730457e-05
1.2079364167305e-05
-3.96169988053688e-05
-3.10812957658224e-05
-1.6062647214754e-05
-1.54910730574013e-05
-2.40384529425915e-05
-2.82907156802396e-05
3.52377379275207e-06
-1.86030086728517e-05
-1.62869218767668e-05
-4.0410260176675e-05
-2.3369232936061e-05
-1.24948031465605e-05
-2.96293945972769e-05
-1.24413564757242e-05
-3.23862216579692e-05
-4.15855940885728e-05
-3.37215410958891e-05
-4.72587412523448e-06
-2.60951647581119e-05
-1.26223752152004e-05
-2.54131063877614e-05
-2.13673422516428e-05
-4.83784150362224e-06
-8.26509521090852e-06
-2.0386431352688e-05
-2.90631607800706e-05
-4.4189699755374e-06
-1.54542042356814e-05
-1.79915086662924e-05
-1.59112534187487e-05
-1.28093804716601e-05
-2.69676629267652e-05
-2.52197759597876e-05
-2.60364468323709e-05
-2.15399343767667e-05
-2.17667779736524e-05
-1.66017485503715e-05
-2.50998339847402e-05
-1.2409951261519e-05
-4.02810760477557e-05
-2.69958505795074e-05
-3.73234058215967e-05
-2.0282957702466e-05
-2.45523202940041e-05
-2.48566833032622e-05
1.38611529528522e-05
-1.4748069084739e-05
6.25223327538332e-07
-1.64433187605091e-05
-2.7659103052081e-05
-1.76168362113022e-05
-2.70589966721413e-05
-9.23722111809313e-06
-1.89513602615273e-05
-8.70295275898528e-06
-1.33490125327884e-05
-2.15039170280449e-05
-2.08519454370678e-05
-8.06195058689043e-06
-4.2108558056184e-05
-3.16251487688403e-05
-2.0937552404698e-05
-1.155443587455e-05
-2.96182840394366e-05
-2.68599800917525e-05
-3.75140907459407e-05
-1.81089547755105e-05
-3.18184527332735e-05
-3.97181961743598e-05
-2.45669654650646e-05
-2.49899729393433e-05
-2.91179528487306e-05
-3.86163211445361e-05
-4.47371750250496e-05
-3.04687480651565e-05
-3.12248467211246e-05
-3.37430588332181e-05
-2.40355869988641e-05
-8.59999492771128e-06
-2.30906622037454e-05
-1.03914379451897e-06
-2.01856123379976e-05
-2.29568490114573e-05
-1.52591050310562e-05
-1.11102115629912e-05
1.04795729927556e-05
-2.08890310918769e-05
-9.79380304499083e-06
-1.44588964801821e-05
-2.73345745564147e-05
-1.66663748079076e-05
-2.75988949400733e-05
-4.00784905483041e-05
-3.53696289167449e-05
-3.04329726856873e-05
-1.75008380877479e-05
-1.94679835068381e-05
-4.15727558329225e-05
-2.6417616534598e-05
-2.04101371356236e-05
-3.54368386473099e-05
-2.93507569707943e-05
-3.05583377209939e-05
-4.25661097558866e-05
-2.43188844137192e-05
-3.65310344510572e-05
-2.05181264703168e-05
-2.3405755103645e-05
-5.55587703713628e-05
-1.89398869185768e-05
-2.14677064782878e-05
-2.11626148227246e-06
-3.66699107135093e-05
-3.07509203383295e-05
-5.11654689953388e-05
-4.68249363877666e-06
-3.05836985057729e-05
-2.92038990603442e-05
-1.19717884964008e-05
-1.07781917086068e-06
-3.67186650306664e-05
-1.27119846467723e-05
-3.85090417574382e-05
-8.81349473498699e-06
-2.74133374310554e-05
-3.9036257547391e-05
-1.09606796761978e-05
-3.26089126389266e-05
-3.06052933802682e-05
4.15919854812897e-06
-2.43982314621465e-05
-1.56914672937748e-05
-2.09054410118181e-05
-1.34919670496793e-05
-2.41193818903507e-05
-3.92042217012752e-05
-1.53321310462417e-05
-2.24878592274542e-05
-3.44018181649727e-05
-7.64797887298516e-06
-2.02112100154097e-05
-4.05137851523423e-05
-3.25012220165023e-06
-5.10886733698043e-05
-1.48118129721946e-05
-3.05134552003573e-05
-1.08141930866764e-05
-2.39002784478811e-05
-5.73522773049583e-06
-2.58115343580042e-06
-1.36891128982016e-05
-2.8557633748046e-05
-1.81001279967476e-05
-5.62205025350796e-06
-1.56016288562721e-05
-3.31844967042359e-05
-3.6024760378054e-05
-2.27315994512508e-05
-3.78635459403732e-06
-1.73753059433128e-05
-1.7952347457971e-05
-1.17585621227494e-05
-2.56085854904253e-05
-1.62766109925258e-05
-2.41185335201747e-05
-2.31348686728045e-06
-2.72912213436142e-05
-1.55038610250419e-05
-3.72721875092747e-05
-1.9099235590272e-05
-2.35922108474714e-05
-1.75574626728491e-07
-3.75968816668073e-05
-2.93076833670168e-05
-3.3006523308516e-05
-4.12320457842307e-05
-2.3644671267116e-05
-4.72233202789445e-05
-3.50068609033773e-05
3.64926274000844e-06
-1.68776288940948e-05
-3.03153254012058e-05
-2.09969267964738e-05
-5.55910636229177e-06
-1.109618576888e-05
-3.59580897515573e-05
-1.41235699534305e-05
-2.66499933226647e-05
-1.96876786383395e-05
-3.81703872498053e-05
-1.34980399778763e-05
-1.1378660868018e-05
-4.58482161388349e-05
-1.78539304076037e-05
-2.5986237656634e-05
-1.81277511802624e-06
-3.05049768927103e-05
-1.56156680547061e-05
-1.47016596880133e-05
-1.71120159160723e-06
-5.76531218042691e-07
-3.63420394369834e-05
-2.0495708127918e-05
-1.30149254742638e-05
-7.54573652772924e-06
-2.991044183149e-05
-1.94833103779822e-05
-1.96281226031864e-05
-1.83715097234499e-05
-3.60730981359319e-05
-3.35025297354881e-07
-3.32882639100392e-05
-2.78564075717526e-05
4.07724024147309e-07
-7.0118365472045e-06
-3.29565718914567e-05
-5.41540561233141e-05
-2.8390223710661e-05
-3.4646392115923e-05
-1.49393895890355e-05
-1.92642172055944e-05
-1.74826385267901e-05
-1.33987546605155e-05
-1.23966267138948e-05
-2.00185014220805e-05
-5.62258727910228e-06
-1.55769006730906e-05
-3.14317934655856e-05
-4.67115105043762e-05
-1.79965408316822e-05
-4.17228254190977e-05
-1.23647948657691e-06
-1.76441531820075e-05
-5.13359778671464e-06
-2.81616434315939e-05
-2.71000226368301e-05
-3.43230104083363e-05
-2.54695763801044e-05
-1.87970439901629e-05
-2.48277655417158e-05
-1.82050497777148e-05
-1.13721354947731e-05
-2.13855311765666e-05
-2.28291408623727e-05
-4.05899119348481e-05
-5.92808691985764e-06
-2.73514879940966e-05
-4.79886710210797e-06
-3.68989347835716e-05
-1.8338184675263e-05
-6.42020802741738e-06
-4.95833504334419e-06
-1.84645788150524e-05
-3.77126918441631e-05
-3.30804009156329e-06
-2.50185098855973e-05
-1.6590909953128e-05
-7.57844310805904e-06
-2.39133651716876e-05
-2.92492922386342e-05
-3.8324650851482e-05
-1.84021907998713e-05
-2.20996268111424e-05
-3.39224300892983e-05
-3.05362955933527e-05
-9.41216346673426e-06
-7.68432913457546e-06
-1.41881750384575e-05
-3.2913861699784e-05
-2.56202984276275e-05
-1.70280688874256e-05
-3.70727215066071e-05
-3.24658315341724e-05
-2.17860227798705e-05
-2.85997336644206e-05
-1.33858753181742e-05
-4.26124802038514e-05
-1.23665168232617e-05
-5.06497799157572e-05
-1.42548666397585e-05
-2.28879926348811e-05
-3.59966856938099e-05
-3.28901644413074e-05
-8.90283495099977e-06
-1.79833845342939e-05
-1.43628748470654e-06
-4.98575466499109e-05
-1.65204617361428e-05
-4.07477349822329e-05
-3.97017840488976e-05
-2.08096073297334e-05
-2.1967623189412e-05
-8.59404746030587e-06
-5.8249597662253e-06
-2.90207088016225e-05
-2.34272216523617e-05
-2.61823588184621e-05
-1.99404994649327e-05
-2.29323686086107e-05
-2.57701637233751e-05
-8.31349392651504e-06
-3.57289968112592e-05
-8.97386189064898e-06
-9.1360871987755e-06
-1.87424024517755e-05
-1.39579258355393e-05
-1.81410276382592e-06
-2.89567450699107e-05
-3.39360252321526e-05
-9.18679431432994e-06
-1.41581981779711e-05
-1.57651865863662e-05
-2.17348932183318e-05
-1.9543665161058e-05
-2.50155425324495e-05
-4.35797307330872e-05
-1.88328224077927e-05
-2.09053165994145e-05
-2.26575526985674e-05
-2.92781154025592e-05
-3.39607355680326e-05
-1.25887932251902e-05
-2.61395083048965e-05
-2.88477067592873e-06
-4.45719675260693e-05
9.08828269059705e-06
-9.77109785788611e-06
-2.28725500816694e-05
-2.6408062151351e-05
-3.24546633696862e-05
-1.72891312275293e-05
-1.39438582187348e-05
-3.19983251845594e-05
-2.11824667843093e-05
-3.5164761156059e-05
-4.22485603680466e-05
-4.14029899798134e-05
-2.9191212264389e-05
-4.28151832092119e-05
-3.24503673531632e-05
-2.143888489974e-05
-5.77789513108251e-05
-4.43942066399359e-05
-3.44881941549658e-05
-3.73686910630334e-05
-1.39886519741947e-05
-2.48261135284733e-05
-1.68164306235433e-05
-2.27658862207653e-05
-2.18611337196434e-05
-3.71558393134544e-06
-8.56943413790037e-06
-2.74758207628959e-05
-3.2069979204087e-06
-2.08064580140853e-05
-3.65023673453758e-05
-1.80092212278246e-06
-2.61742405039154e-05
-2.36180476365351e-05
-1.40847531371518e-05
-7.22767035743567e-06
-5.96891638538964e-06
-3.99999768616663e-05
-9.40861993758972e-08
-1.40039065502097e-05
-1.67821147647199e-05
-2.36151563013094e-05
-2.11770655639815e-05
-4.34099424415887e-05
-1.76517527878491e-05
-4.23827592167829e-05
-2.79780181450763e-05
-3.09884587486169e-05
-2.13099409812626e-05
-2.22571557735949e-05
-1.5414977111573e-05
-3.6258567361874e-05
-2.99974158010229e-05
-2.3534036401599e-05
-2.34797891091561e-05
-3.4508166992372e-05
7.64860817458983e-06
-1.5609226588095e-05
-2.08679824752239e-05
-2.8118934149895e-05
-2.62471015399169e-05
-4.42691502942787e-05
-4.12344276274741e-05
-3.87904881618953e-05
-2.39007982699207e-05
1.07577512285896e-06
-1.9989142876409e-06
-4.35617565476013e-05
-3.52887528885006e-05
-3.8845063822613e-05
-9.03824178006199e-06
-2.30347340476315e-05
-2.88238547796198e-05
-4.70840887947616e-05
-1.05614491783099e-05
-1.12465922088718e-05
-2.42868037982832e-05
-4.27874456824272e-05
-3.77919372569481e-05
-1.29676347493927e-05
-1.65841925340333e-05
-3.106611806753e-05
-3.91548211807668e-05
-2.38964398376318e-05
-3.63302381294083e-05
-2.06403605060621e-05
-1.91760751201807e-05
-3.18530215324694e-05
-2.08858369239362e-05
-1.77437813281962e-05
-3.38867658433509e-05
-1.71665801625609e-05
-2.09081969016775e-05
-2.7389205392018e-05
-2.1444099968761e-05
-1.98342970976912e-06
-1.76960132185969e-05
-2.48473421946962e-05
-2.97458517650565e-05
-5.1502724080694e-06
-2.41441686974191e-05
-1.04930059234214e-06
-2.89686975863213e-05
-1.14732893954437e-05
-3.48404682449872e-05
-2.16007171276464e-06
-2.00894908043603e-05
-1.1023175484129e-05
-1.96694836749318e-05
-3.02386540447266e-05
5.92091383901937e-06
-1.45299709906719e-05
-2.56852798699773e-05
-2.54503771570913e-05
-3.20825367856528e-05
-2.19168810464927e-05
-8.38706862207618e-06
-2.00951679399596e-05
-3.16805271072544e-05
-1.15653749879717e-05
-1.51873278011495e-05
-2.26121358321866e-05
-3.41498132176965e-05
-7.4418188479497e-06
-3.36378645325272e-05
1.32224507127114e-06
-2.98910512980937e-05
-2.06974072950606e-05
-5.30838901198709e-06
-8.21723900972315e-06
-2.31649894383326e-05
-6.40792599829086e-06
-1.28064914836185e-05
-3.36921520148768e-05
-1.86524129236026e-05
-1.16421839021906e-05
-1.10306052362871e-05
-2.59644554537157e-05
-3.53892283334155e-05
3.0628952876746e-06
-2.12638303829121e-05
-9.8631767939494e-06
4.44958966930791e-07
-1.66477059107308e-05
-3.29898630339748e-05
-1.73297576509917e-05
-1.13326747536077e-05
-1.17108561893092e-05
-1.35371891278056e-05
-2.42304094588537e-05
-3.87427430165605e-05
-4.28749608104022e-06
-2.75679774675341e-05
-2.55655846163535e-05
-1.34866667677357e-05
-2.07457988050063e-05
-4.37795701976349e-05
-2.76648583042062e-06
-2.45262668820952e-05
-1.98985339549523e-05
-1.14380215703075e-05
-3.14785212641484e-05
-1.55703620038781e-06
-1.40877124834317e-05
-2.73733945528285e-05
-2.60120975622815e-05
-6.39631685397415e-06
-5.6566163688722e-06
-1.61235776308054e-05
-3.79755950515463e-05
-1.72113473815627e-05
-3.87642889257223e-05
1.00486313831259e-07
-9.36040688594783e-07
-1.04718840839988e-05
-2.8913962582786e-05
-2.69413282380797e-05
-2.61922785431816e-05
-1.45415756288224e-05
-2.61827842343692e-06
-2.46831221462196e-05
-1.28607799748847e-05
5.34167493461959e-06
-3.92446059982798e-06
-3.14636865044044e-05
-3.13631619728728e-05
-2.20651943276238e-05
-4.59086023721569e-06
-2.94787703597743e-05
-2.44687289543916e-05
-3.81545759833384e-05
-2.84932839187495e-05
-1.29091496692204e-05
-2.83433733775794e-05
-3.05465456522602e-05
-1.03974993229973e-05
-1.06251344041911e-05
-2.17034668671155e-05
-2.86970818200433e-05
-1.77923863280041e-05
-2.38664882228709e-05
-2.79258905234093e-05
-1.87709349753881e-05
-3.46171242342902e-05
-1.04525421593748e-05
-4.15707767581792e-05
-3.87595896212532e-05
-3.89676883424486e-05
-1.16707046682542e-05
-3.00778910565803e-05
