# Supplementary material for: Research on computational propagation and identification of mine microseismic signals based on deep learning
Source: PLoS One. 2025 Oct 22;20(10):e0334641. doi: 10.1371/journal.pone.0334641 (PMC12543183; doi:10.1371/journal.pone.0334641)
Supplement: S3 Data — (ZIP) [file pone.0334641.s003.zip › 000100500002916.xlsx_0.txt_24.txt.txt]

-3.29170956047859e-05
-2.79131868431406e-05
-2.36383501246325e-05
-3.80873957840738e-05
-1.36892502207635e-05
-3.76592253418304e-05
-9.87136165119244e-06
-2.63327859680071e-05
-2.00129083426516e-05
-1.60234638837984e-05
-2.53364054253534e-05
-2.65591323042165e-05
-2.46602864573267e-05
2.48268044472715e-06
2.29377876111555e-06
-1.65239042751672e-05
-2.63236093633311e-05
-1.63083216497619e-05
-3.36523872363161e-05
-1.16757787962476e-05
-2.3802419407785e-05
-2.27703379664107e-05
-1.04078694567226e-05
-2.54341990967906e-05
-2.98826193413648e-05
-2.62936413406556e-05
-2.01078064088707e-05
-2.64600389218394e-05
-7.64230921170345e-06
-1.72653734733849e-05
-2.11637914306604e-05
-2.65477404479619e-05
-3.53922468065985e-05
-2.33724742967225e-05
-2.9124017112277e-05
-3.02704396416297e-05
-2.25621347843762e-05
-5.2535772793495e-07
-2.45974075261149e-05
-1.72275994049596e-05
-1.72411712905162e-05
-1.8771973511526e-05
-3.0688538148701e-05
-1.86774237865767e-05
-1.94986147699297e-05
-2.83768423671198e-06
-2.18686179475357e-05
1.8578018365004e-06
-4.02546626158634e-05
-3.38820066424482e-05
-1.4945495858467e-05
-2.19912517364799e-05
-3.07230386317653e-05
-1.46353112196631e-05
-2.17332563631462e-05
-3.425517514966e-05
-3.75210255675973e-05
-1.21447449981237e-05
-2.49567500703514e-05
-3.47860531383626e-05
-8.68616217091215e-06
-2.22259791694216e-05
-5.02852850933395e-06
-3.0711014470039e-05
-1.47476135066498e-05
-1.86611487387789e-05
-3.27439762770238e-05
-6.61831517255669e-06
1.79833547897325e-06
-1.99580438642634e-05
-3.44991662683318e-05
-2.70286087327608e-05
-2.92392291392193e-05
-3.74163764475053e-05
-9.88913444485184e-06
-9.82648530928398e-06
-3.26956050186386e-06
-2.06511085634264e-05
-2.91795943556712e-05
-1.64250760423576e-05
-3.64537217958101e-05
-1.15568554189459e-05
-2.28358695653991e-05
-2.88677677495767e-05
-1.72234099487443e-05
-4.93794885473924e-05
9.44178755455051e-06
1.61731701546476e-05
-1.79231722391771e-05
-3.26315528269678e-05
-3.99180299437e-05
-4.13422041617894e-05
-2.77211084408923e-05
-3.13990281740402e-05
-2.03485989940107e-05
-2.40520925571248e-05
-1.16256667501828e-05
-2.49330510440573e-05
-7.54705971083386e-06
-2.03939314849695e-05
-4.04159983783578e-05
-1.17716281972923e-05
-2.98410349353331e-05
-2.50668399141148e-05
-1.46793476221305e-05
-1.37604035908042e-05
-3.11539991941452e-05
-2.90337403356765e-05
-2.13178114836174e-05
-1.96163975690353e-05
-5.75957643420195e-06
-2.32496157933584e-05
-2.05466333707989e-05
-2.04656956628922e-05
-1.15974959626821e-06
-3.22666161957454e-05
-2.18007493513904e-05
-9.15794261956866e-06
-6.93198916965982e-06
-3.34154917137e-06
-1.64162175600013e-05
-1.24407594103836e-05
-5.41437966618198e-06
-2.0100651688819e-05
-6.88469744405042e-06
-4.51871281763252e-05
-2.37750663087541e-05
-2.29877633183222e-05
-1.57063818332811e-05
-4.64272749071816e-06
2.92222236559175e-06
-1.90713612774979e-05
-2.09946055315127e-05
-1.89528321448038e-05
-2.31018674447794e-05
-5.8387192545789e-06
-1.87611293898149e-05
-4.12086451518202e-05
-2.871591426941e-05
-1.8079575871518e-05
-1.65541589602628e-05
-2.28080836188266e-05
-2.36962370989592e-05
-4.25887092616579e-05
-3.22328458762105e-05
-2.40357217874798e-05
-2.00105119109407e-05
-3.14827254666922e-05
-7.91738237146476e-06
-2.09394178078601e-05
-1.43749186802824e-05
-2.44887129035773e-05
-3.33714607360767e-05
-2.90416762980226e-05
-1.9740802834846e-05
-3.91871950513394e-05
-4.20758247010613e-05
-2.64513770441945e-05
-2.68468789058989e-05
-1.33830823122249e-05
-2.93523434043584e-05
-3.49738725766342e-05
-1.44428926984353e-05
-4.18775804515749e-05
5.14106812003119e-06
-2.18970545894297e-05
-2.29076301146862e-05
-4.12135436090325e-05
-2.05504775891861e-05
-2.63874808632259e-05
-1.83853052789239e-06
-3.58333751022231e-05
-3.36589346917394e-05
-1.47077708302556e-05
-3.79584292309179e-05
-3.25295969474407e-05
-2.66276197633141e-05
-5.9655941826662e-06
-1.31616835144607e-05
-1.62641058662362e-05
-1.15319551686262e-05
-1.33823953998118e-05
-1.74896037957894e-05
-2.4640575319188e-05
-1.12241932614333e-05
-7.95689537392881e-06
-1.95916372528039e-05
-1.73314377139109e-05
-3.67843754282045e-05
-1.72114257220261e-05
-2.55527967179548e-05
-1.40058037924712e-05
3.59306589315122e-06
-3.81538558591088e-05
-1.04585237700674e-05
-1.88224677331346e-05
-1.41919379022941e-05
-2.4703275210191e-05
-2.06148888233975e-05
-2.29079108581212e-05
-3.11216991512924e-06
-1.75803835629774e-05
-1.33612968261534e-05
-1.03361134558182e-05
5.0464936574783e-06
-4.07475828653915e-05
-9.92524331181134e-06
-1.14605945083756e-05
-1.02256797094629e-05
8.10434260972014e-07
-6.54944761568488e-08
-2.56958039128862e-05
-9.10588268776007e-06
-2.02120969708474e-05
-1.18995719385929e-05
-2.48494600296267e-05
-5.76240897443531e-06
-3.10044866333721e-05
-8.98181876467792e-06
-5.9367455754318e-05
-1.08634744392626e-05
7.11994196155838e-06
-3.41084056523685e-05
-2.26307421554459e-05
-3.5532422710519e-05
-2.83867284841242e-05
-4.44336592831519e-05
-2.70683822309381e-05
-2.80347010417652e-05
-2.6745077455157e-05
-2.89743657732625e-05
-1.60257261900655e-05
-2.03512085552391e-05
-1.14873772646316e-05
-1.19482929700136e-05
-2.21439115840154e-05
-1.22545693028635e-05
-4.37018385976289e-05
-1.72762966902854e-05
-4.19329955143114e-05
-2.97769581184452e-05
-3.26208948445044e-05
-2.29683890774365e-05
-3.33276487620724e-05
-6.18746043781412e-06
-4.8579927846671e-06
-2.40997763407014e-05
-1.68189932541466e-05
-5.20380714607655e-05
-2.79022242723888e-05
-3.01712823305702e-05
-3.45170202008022e-05
-3.74812168149074e-05
-1.53211446987218e-05
-2.59642544355883e-05
-3.91941434340291e-05
-3.29687355707455e-05
-2.40336314305141e-05
-2.4516842274566e-05
-7.9373159699268e-06
-4.60617973276789e-05
-3.45350323832499e-05
-2.6921361917507e-05
-3.41912224344993e-05
-2.20420985022632e-05
-2.87003293529431e-05
-1.86242020003702e-05
-9.67608247914834e-06
-2.4357439427877e-05
-2.72847851810583e-05
-3.97545011882992e-05
-1.9941776837631e-05
-2.71767143444709e-05
2.15932342120195e-05
-1.45401057171029e-05
-2.37305176657074e-05
-8.79831926375111e-06
-1.44029563040756e-05
-3.00423924385218e-05
-7.85280406127572e-06
-2.00400429308505e-05
-1.23634890234777e-05
-2.34521293630219e-05
1.11894197208651e-06
-4.1992565975794e-05
-4.52965550727117e-05
-4.19766795705151e-05
-5.73821926367132e-06
-3.81363915103846e-06
-1.38353066716308e-05
-3.62327282533297e-05
-9.55123517997204e-06
-2.57420070850804e-05
-3.16407449548468e-05
-2.74893385453866e-05
-1.85453040556178e-05
-7.70440464720468e-06
-9.23429447021661e-06
-1.5022307528921e-05
-2.74570258885585e-05
-1.15967636230496e-05
-4.35775151878483e-05
-1.49366634399997e-05
-9.81948728150911e-06
-4.51013815467545e-05
-4.62805845962029e-05
-2.33697295316241e-05
-3.01804500027821e-05
-7.07300368540627e-06
-1.6464307232064e-05
-9.25925092397739e-06
-6.97830150948194e-06
-2.90711224533877e-05
-1.77338197787217e-05
-1.25436098197816e-05
-1.18487045512346e-05
-2.0543772283181e-05
-2.02822682792916e-05
-4.39344856717427e-05
-1.96353969298478e-05
-1.22043430853959e-05
-2.46191464058272e-05
-1.21814014550736e-05
-1.64165431990355e-05
-2.67437442719027e-05
-3.04882484103597e-05
-2.4775083660567e-05
-2.77848276265785e-05
-2.57827008244988e-05
-7.90422116840037e-06
-3.14590536925375e-05
-1.84263616778823e-05
-1.91935476577225e-05
-3.01630710681375e-05
-4.09042185202002e-05
-6.45098671136419e-06
-1.79738831871549e-05
-2.52385663486441e-05
-2.59470903827866e-05
-7.5514781522856e-06
-3.76355587739052e-05
-2.77491441428746e-05
-1.7006642680199e-05
-1.60797993780504e-05
-1.39009914742327e-05
-4.35057913958789e-06
-2.8369328379936e-05
-3.7298438509323e-06
-3.16802068284982e-05
-3.41999140828529e-05
-3.08934885098341e-05
-3.93589079144011e-05
-9.75971628922729e-06
-5.17655481279763e-05
-3.86947954201858e-05
-1.18138321265992e-05
-3.7480862411913e-05
-1.25484380408199e-05
-1.85166473731677e-05
-1.97189695163375e-05
-2.09327166953365e-05
-7.77052690292062e-06
-4.24279237772686e-05
-7.22289353345869e-06
-2.94818544572291e-05
-1.95613297960843e-05
-3.51635100376475e-05
-1.94148171984655e-05
-1.88697616651491e-05
-3.41264452274081e-05
-5.38367806433982e-06
-2.36926327704216e-05
-1.97250067536181e-05
-3.76692044901188e-07
-2.47478150649067e-05
-2.85614701769228e-05
-2.83408028394757e-05
-2.52597014829618e-05
-4.0990385682557e-05
-1.33199192458445e-05
-3.65981220541699e-05
-2.34685900532879e-05
-2.55210344419274e-06
-2.38600996078457e-05
-2.28912910425894e-05
-3.791192452622e-05
-1.85077167553649e-05
-8.23636655801543e-07
-2.46117552446037e-05
-1.75598253107234e-05
-3.57132336321108e-07
-2.37970735249222e-05
-2.59018601633046e-05
-2.43817685374272e-05
-4.83718555116318e-05
-2.84390753476521e-05
-3.93029356228677e-05
-2.97420860308655e-05
-2.79316550390696e-05
-2.58277987139923e-05
-1.44444864272603e-05
-1.46919448898773e-05
-3.33564205921129e-05
-3.68822687637444e-05
-1.59151521187611e-05
-3.68795480986593e-05
-1.52324006653722e-05
-3.17182191596895e-05
-5.00838860880869e-06
-2.91829816335595e-05
-2.14718118177922e-05
-2.10452448460192e-05
2.6330279981598e-07
-1.12872782840162e-05
8.10122478859974e-07
-2.02070912438167e-05
-2.10638201027568e-05
-8.59831950615759e-06
-1.23343519769232e-05
-4.24173205863883e-05
-2.44121622981019e-05
-3.06579621589029e-05
-1.00230118106067e-05
-1.26642202115087e-05
-2.20344049980161e-05
-2.9536306734154e-05
-5.72059826720588e-05
-2.00878425159398e-05
-2.78656327049623e-05
-2.20533553090269e-05
-1.75419574917622e-05
-1.53575093161153e-05
-2.55164693566826e-05
-3.93456260198141e-05
-3.49805719455197e-05
-4.03316597018551e-05
-2.83483848352249e-05
-2.07454271172461e-05
-3.67112589123045e-05
-5.14579890723138e-05
-1.73961942266755e-05
-1.16419776258271e-05
-1.44942385167141e-05
-2.0557455762326e-05
-9.88855941692857e-06
-2.65164309100273e-05
-1.25057273563135e-05
-2.20914754718019e-05
-3.72880457996889e-05
-2.69920775492833e-05
-4.58089433122971e-05
2.55640767316084e-06
-2.9584026352292e-05
-2.54194942854052e-05
-1.85699151554739e-05
-2.94189000371607e-05
-1.60920972260291e-05
-2.4011117763528e-05
-1.04783648329459e-05
-6.86742772327547e-06
-3.16328906746714e-05
-2.02896305652349e-05
-2.1695759013701e-06
-1.9124303816602e-05
-2.14862206058624e-05
-3.82894822872761e-05
-1.25945510985568e-05
-1.88324234046382e-05
-2.09445711674753e-05
-3.0962573827396e-05
-1.44123662257764e-05
-7.55779703467699e-06
-2.37189930302201e-05
-3.7512137888428e-05
-1.42002679073893e-05
-2.31128937153754e-05
-2.84875517532643e-05
-1.36263050049449e-05
-2.09768980216524e-05
-4.24014692264876e-05
-8.84217271007458e-06
-1.630343582608e-06
-3.14210391322057e-05
-4.7355993271749e-05
-2.1284397598679e-05
-4.80443848915787e-05
-2.77442328883114e-05
-4.47557738290009e-05
-1.22686904977203e-05
-1.26372000312155e-05
-2.09605787217252e-05
-2.02954659048193e-05
-1.15097484364937e-05
-2.42313280503591e-05
-2.94516177500033e-05
-3.17743738668531e-05
-1.75736405982024e-05
-3.51289732405793e-05
-2.74116515333362e-05
-3.3317666717411e-05
-6.07457129285595e-06
-1.80104124100589e-05
-3.13012312954309e-05
-8.60387027511656e-06
-9.42842246617336e-06
6.08331531189733e-06
-1.46457312611568e-05
-1.1337327747772e-05
-1.33501070988208e-05
-2.45793649527724e-05
-2.68687405692187e-05
-1.44430272572067e-05
-1.85047331933866e-05
-1.83865640616797e-06
-1.92916664588753e-05
-2.63308281607302e-05
-1.44017362485559e-05
-2.4873017550384e-05
-7.63269189832749e-06
-2.52887750275443e-05
-3.02526513956778e-05
-1.32819705677487e-05
-1.96398461021571e-05
-1.95657494258663e-05
-2.58043548552401e-05
-9.32896653860925e-06
-1.80480256139722e-05
-6.18583382928027e-05
-3.24483203952734e-05
-3.98520637662287e-06
-3.16492647169187e-05
-1.58371316615184e-05
-3.6726785919203e-05
-3.09907535653469e-05
-1.74171711017274e-05
-1.06738508249697e-05
-2.69063621168345e-05
-1.31954654214988e-05
-2.13373855614974e-05
-3.52619517623604e-05
-3.06524753372882e-05
-2.62703587032842e-05
-2.01815896330843e-05
-1.52224379330159e-05
-2.39955358644999e-05
-1.35396581517993e-05
-4.55476541478802e-07
-1.29619606121015e-05
-1.62716318014524e-05
-6.23088101146548e-06
-3.45437759542639e-05
-9.18432827433943e-06
-2.24482722697957e-05
-1.67414153103988e-05
8.79006295410475e-07
-1.94569018858923e-05
-3.83730114712663e-05
-2.99248679403779e-07
-1.4010702606811e-05
-1.52324162433287e-05
-1.97704653512089e-05
-1.5311702867836e-05
-2.55949356880011e-05
-8.30616676412169e-06
-1.92892547648411e-05
-1.30730259938731e-05
-1.48092188336343e-05
-7.39939809415307e-06
-2.11715255339822e-05
-2.56675912045829e-05
-1.07366907447767e-05
-5.81719634868087e-06
-4.49916091993338e-05
-4.01540885430131e-05
-2.42196846988292e-05
-4.54890110325771e-05
-5.92852343013344e-06
-1.73750775622203e-05
-3.58588346100432e-05
-8.77723915728913e-06
-2.65775992233034e-05
-1.22218912989067e-05
-2.80821130371588e-06
-3.05650051128501e-05
-3.647451865243e-05
-3.68470830372132e-05
-7.55861152539895e-06
-1.6748066355968e-05
-2.06567396606967e-05
-5.47331756080445e-05
-2.19507773792416e-05
-3.14407787721044e-05
-1.57528252006754e-05
-2.60360206775362e-05
-7.01269121417648e-06
-6.36220658427113e-06
-2.77473620277017e-05
-2.3613570444267e-05
-3.82835446719834e-05
-3.41260566198027e-05
-1.20895656519655e-05
-7.26240994091329e-06
-1.12286734811655e-05
-2.63019960558516e-05
-2.99118440468113e-06
-2.46667731415014e-05
-1.15190771271886e-05
-2.90072219177411e-05
-3.39220193798922e-05
-1.98737831798049e-05
-3.78382797819166e-05
-1.81802257028951e-05
1.36854187126725e-05
-2.83537346113335e-05
-2.35266412327978e-05
1.55728954823578e-06
-3.97361475889578e-05
-3.21259183768977e-05
-1.73416853413031e-05
-3.77350363962786e-05
-2.54398187104138e-05
-3.73281497648197e-05
-7.35743453383837e-06
-1.05991908422265e-05
-1.28834431126475e-05
-1.58644346389011e-05
-3.91036291911094e-05
-4.25134370340241e-05
-3.24621755182234e-05
-2.46764334894055e-05
-1.59448407200637e-05
-3.97327540165817e-05
-2.63265644185319e-05
-3.79907590480506e-05
-3.95187396688039e-05
-3.57245346130434e-05
-2.26890388437324e-05
-4.6122817911341e-05
-2.29528372358066e-05
-2.99037860392256e-05
-2.46536107783744e-05
-1.03135323186797e-05
-1.41197423630519e-05
-2.35552464280925e-05
-2.5246782712948e-05
-6.54003276555282e-06
-8.97511726171878e-06
1.80080827243388e-07
-6.29954505767166e-06
-3.56247512955293e-05
-3.34145186040412e-05
-2.19010874533588e-05
-2.64606759719017e-05
-2.5432049169737e-05
-1.98638029601615e-05
5.4638563138268e-07
-3.92466513442645e-05
-1.80085728446595e-05
-3.46867195272761e-05
-1.4532746205375e-05
-2.18941715696204e-05
-9.31122449879116e-06
-3.03163641373366e-05
-4.63356994115512e-05
-1.44214376379815e-05
-9.38282595507783e-06
-5.95335108398289e-06
-1.29029378877933e-05
-1.496368153944e-05
-2.92896935753617e-05
-2.08114172487223e-05
-6.76329252388149e-07
8.86084324104361e-07
-1.25879178479772e-05
-1.63827787416378e-05
-2.72107945341789e-05
-2.44756239473465e-05
-3.44372490076304e-05
-2.68760308280499e-05
-1.33175315176453e-05
-1.40867916242739e-05
-3.09400936791308e-05
-2.60892060041773e-05
-1.27715768977651e-05
-1.93375296841363e-05
-3.02599458525022e-05
-3.33400678319834e-05
-8.28432569566898e-06
-3.37069296260182e-05
-2.46899335288566e-05
-1.45559061874241e-05
-2.84555273353431e-05
-1.45244955439838e-05
-3.04242299298741e-05
5.40124888541784e-06
-2.28662859472676e-05
-1.2291561164835e-05
-2.64400806055404e-05
-2.67250301498126e-05
-1.22616688272879e-05
-3.25434393030865e-05
-2.79715917155344e-05
-8.77110777260018e-06
-3.0282177933299e-05
-2.20849732454076e-05
-2.04560397287627e-05
2.8395517637104e-06
-2.68806559677872e-05
-2.42368543283788e-05
-1.85755230741921e-05
-1.4249733193438e-05
-2.07980209671103e-05
-3.37336674775219e-05
-1.51678119739871e-05
-2.18602228882659e-05
-1.67716750144126e-05
-4.04033721655684e-05
-1.14999591862586e-05
-2.90047222383408e-05
-3.64249495659616e-05
-6.65252893854458e-06
-3.22582137511769e-05
-1.85409875036378e-05
-3.80018085693621e-05
-6.53493379214561e-06
-5.35354247292227e-05
-2.3221479893142e-06
-2.64186678746507e-05
-5.98392915248391e-06
-2.27741749630443e-05
-1.94251578235041e-05
-2.13332647252286e-05
-1.72883630603562e-05
-4.22087968944831e-05
-3.46731661309029e-05
-1.89852651454184e-05
-1.26615108187466e-05
-2.88615920507432e-05
-2.89819241687334e-05
-2.13722818915066e-05
-1.05893588073522e-05
-1.03715506637747e-05
-2.38602795278694e-05
-3.86383026264325e-05
6.93809022727961e-06
-5.4332330925959e-06
-5.83613508966759e-06
-3.59195303460275e-05
-2.57340553973111e-05
-3.33499485511589e-05
-4.19240384545715e-05
-2.68099977749175e-05
-4.415050079456e-05
-1.40556579046365e-05
-1.92829507685603e-05
-2.47868980382944e-05
-3.02222892639485e-05
1.92894769187232e-06
-2.63010324715803e-05
-2.25375310380598e-05
-4.10760560423816e-05
-2.43832241676354e-05
-3.0694276927511e-05
-1.59003894586633e-05
-2.76272076836204e-05
-1.58125999707006e-05
-4.0188791771552e-05
-2.69739681879214e-05
-2.15412772615563e-05
-3.33544064260869e-07
-1.35711370171392e-05
-2.20772561237542e-05
-3.62919544977607e-05
-2.41098191271966e-05
-1.11154690652178e-05
-2.35345649690089e-05
-2.98180737854271e-05
-2.96101611361682e-05
-2.553482028654e-05
-2.12451054681817e-05
1.55178817939097e-05
-2.54655384717108e-05
-3.2218787157285e-05
-1.33768359893527e-05
-2.02159901816588e-05
-1.69271036474251e-05
-7.1928550313344e-06
-2.9235485504804e-05
-4.0793070002864e-05
-3.25017620589153e-05
-1.42778720421152e-05
-2.52822832550694e-05
-6.55882862393083e-06
-2.31327170899157e-05
-1.24559250442792e-05
-3.14798401547705e-05
-3.72628966582232e-05
-1.29784133981456e-05
-1.40783900305374e-05
-3.84751770864859e-05
-1.76623030408679e-05
-2.80701745277003e-05
-1.58679026374503e-05
-1.0314046678992e-05
-1.6116120697652e-05
-6.74556650832851e-06
-3.26000352004749e-05
-4.00028831388463e-05
-2.10943560213904e-05
-4.87092023444213e-05
-2.01650295645307e-05
3.02977197544706e-07
-3.34075354452196e-05
-3.28150969866753e-05
-2.98392002068505e-05
-2.08543927645633e-05
-7.85516516317974e-06
-3.85651701772044e-05
-1.52034353315208e-05
-1.2463640543062e-05
-4.31745543317006e-05
-2.31533611453383e-05
-4.17448040865444e-05
-2.20126514949288e-05
-1.19067945230647e-05
-8.52831505431966e-06
-1.84859254752346e-05
-2.4465354931358e-05
-3.25890694395017e-05
-4.66758611367355e-05
-1.51035488802e-05
-1.31969352363955e-05
-2.55131554950305e-05
-1.88631722791136e-05
7.96241828455746e-06
-3.81537451570822e-05
-1.47534811344397e-05
-4.74146969513645e-06
-2.35490852691916e-05
-2.18232074230764e-05
-2.94513913598547e-05
-1.66307512902421e-05
-1.76413800503138e-05
-3.79215052940086e-05
-2.16593937739648e-05
-1.24960468219016e-05
-1.91820899574112e-05
-1.87502797660985e-05
-2.14613528138383e-05
-3.40719634581707e-05
-2.29704432158272e-05
-1.39509147853788e-06
-3.23390852746214e-05
-3.23432354144878e-05
-1.63112437401308e-05
-1.59718895933268e-05
-1.7076238103e-05
-1.22959807544143e-05
-1.46749579678908e-05
-1.21252291632352e-05
-2.64439386819182e-05
-9.71180415180864e-06
-7.250130414138e-06
-8.55679106039846e-06
-2.19229367319894e-05
-9.23377352016587e-06
-3.59909919884482e-05
-1.21820208168733e-05
-1.33830451287877e-05
-4.7838852094513e-05
-4.74249643994602e-05
-1.80153109784721e-05
-3.6270096634535e-05
-7.30532895673465e-06
-9.3435380880534e-06
-1.91233274475489e-05
-1.60504436428694e-05
-2.52730944176089e-05
-3.74937842603449e-05
-1.44258395291919e-05
-2.06768429600381e-05
3.09706529780259e-06
-1.07358368219111e-06
-7.80490774104862e-06
-2.27802909507951e-05
-1.77652159801862e-05
-1.89665288540224e-05
-1.20532453725613e-05
-1.14231515128025e-05
-4.18014235774726e-05
-2.248696672255e-05
-4.25738584918209e-05
-3.59096064397861e-05
-2.39359409035772e-05
-1.96567844477898e-05
-2.31810853241721e-05
-1.38068236517565e-05
-2.1788655858371e-05
-1.07298297951355e-05
-2.75085943179405e-05
-4.04586919275988e-05
-1.83401295161195e-05
-2.59394503199112e-05
-2.10697003876493e-05
1.28332600857399e-06
-2.99934884283085e-05
-4.1780932703764e-06
-3.62440430751372e-05
-1.51566982296373e-05
-3.51012023770589e-05
-3.87551217698415e-05
-1.1447709168394e-05
-3.37778580913926e-05
-3.94754785265259e-05
-1.13821933774156e-05
-3.13936496136933e-05
-1.77684580137113e-05
-4.32217516515489e-05
-2.92191515939197e-05
-1.17503975601736e-05
-1.56520550872379e-05
-2.55532399205914e-05
-4.15290906355219e-05
-1.45990948958241e-05
-2.42591930237127e-05
-1.85596561878272e-05
-3.79950673853106e-05
-1.53241668876641e-05
-3.4319868228534e-05
-1.2182813998845e-05
-4.32412045263416e-05
-2.29708332028797e-06
-5.75285362457399e-06
-2.20149064449596e-05
-2.31921300921667e-05
-2.21082157302698e-05
-3.20229028437357e-05
-1.63283632045969e-05
-2.08726492276868e-05
-1.41826453304871e-05
-3.11481629399009e-05
-2.82382062533553e-05
-1.38643342967328e-05
-3.43016069204445e-05
-3.65786971526935e-05
-9.00635372400145e-06
-2.42259961778508e-05
-1.69793599402281e-05
-2.02220347627025e-05
-1.55329544399617e-05
-4.38415631959137e-05
-2.03325338034001e-05
5.92400748913415e-06
-1.329092201925e-05
-3.18051161995575e-05
-2.72760678083724e-05
-1.95225063592958e-05
-3.13573378944283e-05
-1.28102805455791e-05
-1.87689752713008e-05
-2.84141566773643e-05
-5.66417837165938e-06
-2.37825586150771e-05
-3.14013420746618e-06
-8.19053904637615e-06
-4.27355569917165e-05
-2.2760654609946e-05
-1.86593448869841e-05
-2.05765549433953e-05
-4.40159738975035e-05
-1.20562298339765e-05
-2.94054003762723e-05
-7.48166894942564e-06
-4.03681791117762e-05
-3.50717714408191e-05
2.84371260286517e-07
-2.59820935594019e-05
-1.74532922458793e-05
-1.06742415303554e-05
-2.02261790530319e-05
-2.0221399056407e-05
-2.61897261386227e-05
-4.33124603910064e-05
-3.419037504789e-05
-2.90238365939263e-05
-1.20942599149499e-05
-3.01856973706028e-05
-1.25276804636726e-05
-3.20983391457452e-05
-2.26294788342427e-05
-1.38117735394742e-05
-2.95268739590923e-05
-7.48489881728276e-06
-2.66839301410864e-05
-3.45284838845039e-05
-1.03257911668228e-05
-2.14244438613646e-05
-1.52855669014326e-05
-8.9376765934836e-06
3.47051093362628e-06
-2.36628843938716e-05
-3.55843545866947e-05
-1.31756967359143e-05
-1.56029510560951e-05
-1.73117521655731e-05
-3.00784519816254e-05
-1.48670997362019e-05
-9.30002262708919e-06
-8.60194294158784e-06
-8.90385944115355e-06
-2.52773252768005e-05
-3.70287736078891e-05
-1.84556851693782e-05
-2.48272245905819e-05
-3.03354774511197e-05
-4.15272586923802e-05
-2.44838098631779e-05
-2.64475518855468e-05
-2.33474617116576e-05
-1.36727086486671e-05
-2.33681474170727e-05
-3.77572082989817e-05
-3.79596377294552e-05
-1.1909527129753e-05
-2.26292556691626e-05
-2.77262213399137e-05
-1.88146435436129e-05
-3.15573182941943e-05
-1.73700271842202e-05
-2.71328608108062e-05
-1.00679129480312e-05
-2.30108110013463e-05
-2.73495568164065e-05
-3.99086258219453e-05
-4.62536609319173e-05
-2.04674683557598e-05
-1.15673396103667e-05
-2.22265313632246e-05
-1.19262090439045e-05
-4.29478601165464e-05
-1.74823926030391e-09
-1.76892575614383e-05
-9.83810214551691e-06
-3.05308673141265e-05
1.78112123186796e-05
-3.47230169146844e-05
-4.93794387283692e-05
-1.41768180719831e-05
-2.3755586725816e-05
-2.64920782543231e-06
-2.24275502201538e-05
-4.8631720985157e-05
-3.05509804338555e-05
6.11710661372153e-06
-2.63933433860308e-05
-2.09496862884906e-05
-2.67489754484923e-05
-2.65286746300485e-05
-1.90975212374141e-05
-2.13467446371888e-05
-2.66856406817835e-05
-3.86463321842551e-05
-3.50620204512654e-05
-2.1119548999627e-05
-3.14420789822039e-05
-3.17338203895176e-06
-2.34613654517513e-05
-1.92443515388541e-05
-9.19061263833242e-06
-3.35067247629018e-05
-3.22406897587309e-05
-3.99364521719221e-05
-5.21107984435131e-05
-2.63179648637728e-05
-2.93626493683567e-05
-4.40459210492975e-05
2.49862967359611e-05
-2.99071088499965e-05
-4.0426258520829e-05
-8.78227423260225e-06
-2.52378804784365e-05
-2.58134424566981e-05
-2.83272587988647e-07
-1.7157818193191e-05
-4.90257215049267e-06
-2.95621557718163e-05
-3.42449002907288e-05
-2.31530148673694e-05
-2.2187418920166e-05
-7.85535540839014e-06
-3.09248844118315e-05
-1.19822171529259e-05
-1.72917305793098e-05
-3.41414517040994e-05
-2.16401998690461e-05
-3.74847906164697e-05
-2.84273224633594e-05
-2.63633611328694e-05
-2.94228977530757e-05
-2.73574915590144e-05
-3.28407318544244e-05
-6.06721473259472e-06
-2.21377781375692e-05
-2.04486403912407e-05
-5.28604034272668e-05
-2.56061701216765e-05
-3.50867289387824e-05
-3.66228825533144e-05
-2.67489724247467e-05
-2.07173259420104e-05
-2.51103969640021e-05
-3.15089088217101e-05
-1.0099195371229e-05
-4.71275778318452e-05
-1.80482828478202e-05
-2.41845964153858e-07
-1.87385792052878e-05
-1.03728054820411e-05
-1.54443684461814e-05
-2.53939340591481e-05
-2.6811769516716e-05
-2.51158700874336e-05
-2.96776014109606e-05
-1.67672099773779e-05
-4.10577661107151e-05
-4.63184109516474e-05
4.0932853572061e-08
-3.30827165606178e-05
-2.20057635030867e-05
-4.66245906486741e-05
-1.82125602811067e-05
-3.3223797760676e-05
-1.95243478360608e-05
-2.23142809800151e-05
-2.33856228388344e-05
-8.01978303577747e-06
-3.68580725451693e-05
-1.61307287692265e-05
-1.96326643794632e-05
-1.19055946756119e-05
-2.04714279316532e-05
-3.29164850199782e-05
-3.17845359412159e-05
-4.23268617705692e-05
-1.72560491337178e-05
-1.73461418707496e-05
-6.86287707830666e-06
-3.20181143753942e-05
-3.22339656133407e-05
-3.63546400801188e-06
-3.34780986456859e-05
-1.97489004673827e-05
-1.07050101013462e-05
-3.6958804447385e-05
-2.69600608215579e-05
-9.94435499917039e-06
-4.69018387091969e-05
-2.34613665808136e-05
-2.3083908679736e-05
-1.44265660135202e-05
-2.18404726875015e-05
-1.30403057220009e-06
-1.91352177505571e-05
-3.27316454470674e-05
-3.03219778273998e-05
-7.54793891570002e-06
-2.36454690436904e-05
-3.26918367440514e-05
-2.44691391151512e-05
-2.31378553244819e-05
-1.73918795484186e-05
-2.55070319441924e-05
-2.19266286928135e-05
-2.26331105211085e-05
-3.01517281078499e-05
-1.51003343114869e-05
-1.55304652787016e-05
-2.84909885451646e-05
-2.21235413460652e-05
-8.14216766027395e-06
-1.95582248054745e-05
-2.81893392183502e-05
-1.24407705839367e-05
-1.4267397343993e-05
-4.47291255646869e-05
-1.38442014498847e-05
-2.42904075405911e-05
-2.1415807847466e-05
-2.26096093803008e-05
-3.90467807497061e-05
-2.73485249946522e-05
-3.15354066101648e-05
-1.74555845646616e-05
-2.52363053279261e-05
-2.80552058543877e-05
-1.82724247860225e-05
-4.02798642541415e-05
-3.93712949719238e-05
-2.42355078128598e-05
-2.90783077867051e-05
-9.68954110203987e-06
-3.972054330905e-05
-1.45251764156952e-05
-1.87517003541848e-05
-3.36346030013573e-05
-1.82477026406635e-06
-2.38493299420957e-05
-4.99867439112032e-05
-2.39635010093783e-05
-5.53046710105589e-06
-1.78534047361075e-05
-2.20855080819583e-05
-2.58657798325186e-05
-3.64225977952629e-05
-4.34308138509718e-05
-2.54637949484638e-05
-4.00268854920113e-05
-1.16169127626757e-05
-3.51518488849838e-05
-1.80932722413965e-05
-4.02778274481182e-05
-5.41556096960377e-06
-2.80235232610142e-05
-2.64774997551998e-05
-2.70757723129959e-05
1.33803083593307e-05
-3.45008309527465e-05
-1.01551646397731e-05
-3.24305596599687e-05
-5.21006059342254e-05
-2.64861110286955e-05
-3.99268611856558e-05
-5.82778913553745e-06
-1.34478199140516e-05
-1.64784860778022e-05
-4.63504813283867e-05
-6.57660146299695e-06
-2.16708748941612e-05
-1.9714631170708e-05
-1.69235306498033e-05
-1.02831659246257e-05
1.55091609445952e-07
-2.04749477636465e-05
-2.56082209016681e-05
-1.38664509907089e-05
-3.10895055477332e-05
-1.75425940692211e-05
-1.48442886882557e-05
-2.06229964942842e-05
3.99684412356861e-06
-1.38254837207947e-05
-2.32526811753086e-05
-4.7674837236211e-05
-2.06679101287368e-05
-2.46375689576161e-05
-1.64813330329714e-05
-7.79194957972778e-06
-2.7102642101403e-05
-3.29157037926322e-05
-2.51215954163233e-05
-2.79450905074816e-05
-1.09949908595407e-05
-2.83193992172544e-05
-2.82132230487597e-06
-1.20068768246748e-05
-2.47716196089032e-05
-3.08001231441494e-05
-1.97107376662169e-05
-5.80510185360575e-06
-1.04493572344358e-05
-4.72496296128082e-05
-3.79402332956534e-05
-6.5437290266767e-05
-2.91352804265963e-05
-1.92618612419963e-05
-3.15061341657706e-05
-1.20786118759036e-05
-2.71662230963615e-05
-1.65466648466405e-05
-1.29474732137961e-05
-2.3702404823191e-05
-1.98871160527966e-05
-2.33334179077221e-05
-1.43271810708158e-05
-3.17908312810593e-05
-2.27728990412887e-05
-1.8102341836773e-05
-4.66891765323627e-05
-3.34143378403961e-05
-4.69383014809838e-05
-3.27401050451618e-05
-4.00955368018757e-05
-3.48248785442081e-05
1.50669552493436e-06
-2.2563893096285e-05
-3.87309141505521e-06
-2.43650297721967e-05
-1.07286202387754e-05
-3.02268801399754e-05
-3.7759672127904e-06
-2.14648200718276e-05
-8.33937541110216e-06
-3.0222558436598e-05
-6.56082332234178e-06
-2.40207502007856e-05
-1.58899713074739e-05
-3.58104652850806e-05
-1.25719556656089e-05
-1.9574910297148e-05
-1.15178505603548e-05
-2.58294502618575e-05
-3.06149938738388e-05
-1.4843200719197e-05
-1.35242429175407e-05
-4.08685405259848e-05
-3.4510292860571e-05
-9.84926080184535e-06
-3.7496659527347e-05
-1.70698717018174e-05
-2.35510760719677e-05
-2.87985961365543e-05
-1.32067852203317e-05
-8.66565103141053e-06
-1.32725638990566e-05
-3.68105906630841e-06
-3.19480971006422e-05
-2.63119176463316e-05
-2.50233827608489e-05
2.55834908473142e-06
-2.82134188223764e-05
-3.1976767744248e-05
-2.35885145963734e-05
-2.92966173240774e-05
-2.76085878664082e-05
-7.04032967339223e-06
-2.98474212221799e-05
-1.09436601966439e-05
-1.49127386353149e-05
7.58368344998933e-06
-2.10055319569342e-05
-1.13867109249082e-05
-1.15356242111069e-05
-2.46949312916017e-05
-1.9126027568184e-05
-1.5750167082037e-05
-3.08020718600298e-05
-3.23257649405266e-05
-2.20674872562089e-05
-8.74393275342172e-06
-6.91163229171498e-06
-2.66009669457439e-05
-7.25893685890972e-06
1.62107190961388e-06
-2.2531421728192e-05
-2.35160398703407e-05
-1.68633854042833e-05
-1.6904025651661e-05
-1.96214522233639e-05
-1.33146404211889e-05
-3.89560434168839e-06
-3.86641728192988e-07
-2.65709457835051e-05
-2.39062466120524e-05
-1.71428610496999e-05
-3.67448091018861e-05
-3.94883339712498e-05
-2.31074545006203e-05
-6.46820340269293e-06
-2.63007119702903e-05
-2.52427859205423e-05
-2.19955018582517e-05
-1.85571196710857e-05
-2.15087025459704e-05
-2.11308644429235e-05
-3.993822963349e-05
-1.71928208945935e-05
-1.9295397376267e-05
-3.69773027647713e-05
-1.24428240144609e-05
-3.23771446945095e-05
-5.93890054133191e-06
-1.19962587699614e-06
-4.03487550853153e-05
-2.12005583567603e-05
-2.92311588003595e-05
-9.6131957725551e-06
-1.37693269667048e-05
-2.5387849342153e-05
-2.96748880413848e-05
-3.83570833572261e-05
-4.48581750180405e-05
-1.70141487140568e-05
-1.44913476888046e-05
-3.88501302407593e-05
-1.2278006857877e-05
-1.53424479997447e-05
2.62478566123509e-06
-2.27107479997813e-05
-3.32481876951872e-05
-1.91450208645277e-05
-3.8210128629282e-05
-2.71925468138704e-05
-2.44189601454853e-05
-1.45062357580885e-05
-2.35215105326393e-05
-1.7703319187682e-05
-3.84716999817685e-05
-4.22517703003469e-05
-1.69719610507194e-05
-1.24516197187239e-05
-2.99213402847712e-05
-1.3658797670145e-05
-2.17742988694066e-05
-2.42972060511301e-05
-1.78113186760321e-05
-2.68333743861242e-05
-2.58340718529343e-05
-2.71248323505541e-05
-1.95485129552437e-05
-2.57267133330617e-05
-3.13206360383171e-05
-2.70564052151489e-05
-3.43377818843443e-06
-2.01217271349397e-05
-6.84596939492204e-06
-3.32020673955998e-05
-5.83414173324081e-06
-3.39324697343993e-05
-1.84622258447811e-05
-1.09485100749933e-05
-2.29172632226709e-05
-3.55153698436764e-05
-3.55323976491875e-05
-1.9561713368724e-05
-1.18658849700993e-05
-2.24204318354214e-05
-9.18856674432201e-06
-5.26419077964204e-05
-1.01587115667338e-05
-1.51137159153926e-05
-3.2354213621161e-05
-2.6926279930459e-05
-9.86203716408828e-06
-7.948800037852e-06
-2.1591618582821e-05
-4.13804971062153e-05
-2.88100321583257e-05
-2.8028092769072e-05
-9.63720497550667e-07
-2.41537584793151e-05
-1.23303545536568e-05
-1.80505009677676e-05
-1.6664838141143e-05
-2.62658427291892e-05
1.14739729267452e-06
-1.1034659036906e-05
-3.48981984525976e-05
-1.68622981381162e-05
-3.08085934309994e-05
-8.19053601511182e-06
-1.27951459385704e-05
-3.49783940192806e-05
-2.03064175900739e-05
-2.3676533215672e-05
-2.43978596507126e-05
-4.3682042594716e-05
-1.76735497632104e-05
-1.58850426299459e-05
-3.00538578096007e-05
-8.56765895793532e-06
-1.86650672551326e-05
-3.95274897164317e-05
-8.00695289557174e-06
-2.10184820510827e-05
-3.77580736288644e-05
-3.07821905932405e-05
-3.57632917101677e-05
-4.48195415083708e-05
-2.18709989997042e-05
-5.84708460010784e-06
-8.93556116576042e-06
-2.49182165385294e-05
-3.27532921012504e-05
-4.72938666997153e-05
-3.51142410933029e-05
-2.6680826596907e-05
-1.1169579073517e-05
-2.51154087489055e-05
-2.4506664381595e-05
-4.20552286919993e-05
-2.63315979915196e-05
-6.64730600736912e-06
-3.42971798793168e-05
-1.21695707853498e-05
-1.49894939335462e-06
-1.44226538470379e-05
-3.53039564811179e-05
-2.31316265884311e-05
-2.14907687252398e-05
-2.32738452803964e-05
-1.51278365118408e-06
-3.23910210471635e-05
-1.9544050407912e-05
-4.08451792646682e-05
-2.65935219616559e-05
-2.11684318330535e-05
-1.66835078316984e-05
-1.57566755223133e-05
-1.37648910608877e-05
-4.43888367824568e-05
-5.58714878351135e-06
-2.04444983223823e-05
-1.78305300799966e-05
-1.24096658219764e-05
-1.78397580429259e-05
-1.87978135076323e-05
-1.86246932496907e-05
-1.17143325157474e-05
-5.05153679606295e-05
-3.13118637229945e-05
5.21626722545606e-06
-4.74674821705722e-05
-2.6428328019857e-05
-1.82875879772059e-05
-1.68514310489399e-05
-2.03782557285051e-05
-1.93140723577368e-05
-2.85550114467665e-05
-3.86739860482655e-05
-3.31912751699643e-05
-1.57778504977583e-05
-3.1916265085038e-05
-2.50855667205126e-06
-2.89823505693324e-05
-3.2905743164886e-05
-1.88665385433549e-05
-3.01582408482235e-05
-3.77509431789357e-05
-2.49137862421007e-05
-9.35608271231876e-06
-6.74852471712816e-07
-3.19563544437447e-05
-3.34557669172074e-05
-3.05582039919724e-05
-2.48600878053496e-05
-7.18665178710316e-06
-3.02363975657342e-05
-3.03839147432153e-05
-2.54354184229087e-05
-8.78352854313917e-06
-4.24942235015379e-06
-1.35700576828602e-05
-2.58343632342846e-05
-2.45660735390422e-05
-7.4863776276564e-06
-2.64975030232922e-05
-2.06108868967749e-05
-6.64538947758866e-06
-2.65973752656849e-05
-1.61051811136079e-05
-1.21772493417901e-05
-1.31456568871792e-05
-1.5661258419088e-05
-1.85054846324729e-05
-1.69176553433098e-05
-2.0443957223908e-05
-3.59457879700391e-05
-1.5318891919464e-05
-1.27950942236574e-05
-2.65957980712012e-05
-2.73447813454553e-05
-3.38044697631634e-05
-2.09646457876233e-05
-4.15644871625032e-05
-2.08247582339515e-05
-3.4727157529705e-05
-2.71812950476309e-05
-3.21660144625061e-05
5.47190074312021e-06
-3.58720676966092e-05
-3.80236247980991e-05
-1.880278278638e-05
-2.12128052403353e-05
-5.59312263908331e-06
-1.09153626063975e-05
-6.14220080890006e-06
-9.18659653023655e-06
-1.84151252559212e-06
-5.21472667907507e-05
-3.43488021922732e-05
-9.3299558554063e-06
-2.4426285707872e-05
-2.35860015771717e-05
-1.82985319571317e-05
-1.10449401762182e-05
-1.55095572099009e-05
-1.65343105028091e-05
-3.14484366751479e-05
-8.45343657691849e-06
-2.79351762768632e-05
-1.71229322432975e-05
-4.84515531045802e-05
-1.54738126729334e-05
-1.90311844518844e-05
-2.0470929805276e-05
-2.18206471867056e-05
-3.27562875793088e-05
-2.50492070161254e-05
-1.25977835185554e-05
-3.81131846404602e-05
-2.974897657012e-05
-3.42317620842294e-05
-2.79187847891151e-05
-1.98257913138272e-05
-2.69809205291733e-05
-1.70310490357138e-05
-7.95944052388946e-06
-1.64551629375998e-05
-4.24173356183093e-05
-2.78763667865661e-05
-3.05761410132634e-05
-2.06723596578497e-05
-1.13959290533826e-05
-2.15179160454047e-05
-1.67221099431479e-06
-9.77374565316844e-07
-2.1447218592246e-05
-6.09175651982265e-06
-3.80503680642418e-05
-2.31383978455125e-05
-1.82254459339487e-05
-1.5139976134514e-05
-2.12678950577571e-05
-1.4816603856696e-05
-1.89959470579999e-05
-4.68237040307341e-05
7.26064277994248e-06
-3.91900214162574e-05
-2.38312584671792e-05
-1.06887297439252e-05
-1.72558573135642e-05
-1.87165157539971e-05
-3.09411395334893e-05
-2.47429890269601e-05
-2.71635812295721e-05
-1.70331948227169e-05
-2.93097460830983e-05
-8.44161384691211e-06
-1.74454482929353e-05
-3.23117587666745e-05
-3.42059291648173e-05
-1.74192836681544e-05
-8.67723657692376e-06
-1.37017125739257e-05
-1.82449691615521e-05
-3.83339355029296e-05
-3.73004728750795e-05
-1.47820232808958e-05
-2.83037086426348e-05
-3.18699076055136e-05
-1.30740631353351e-05
-3.67968106736885e-05
-3.13019942644096e-05
-1.8256502177145e-05
-1.6165546128108e-05
-4.1289884429056e-05
-6.40074205480851e-06
-1.31097317635373e-05
-1.92850616638274e-05
4.07210703758031e-06
-3.10817989225951e-05
-1.14903114735628e-05
-1.86298521794972e-05
-2.66959785611037e-05
-4.25606477516618e-05
-3.49669383335671e-05
-2.4372091651974e-06
-2.30806678556448e-05
-7.20492678208786e-06
3.24652796726548e-06
-2.50839644369103e-05
-3.14160026350664e-05
-2.8613649893244e-05
-2.82847870251224e-05
-2.05962422997628e-05
-2.8113239344479e-05
-3.56015961900032e-05
-4.54919318554523e-05
-3.15106966418911e-05
-1.36367837539298e-05
-1.58813558618829e-05
-3.00818588272952e-05
-1.5469078097798e-05
-1.52196748133963e-05
-2.26616281063605e-05
-8.8884867912031e-06
-4.23456816994424e-05
-2.82981016082016e-05
-2.79643241198407e-05
-2.40631156636974e-05
-8.27093763106426e-06
-2.27370640119185e-05
-1.0728064095076e-05
-1.75100840018242e-05
-3.03205183572728e-05
-2.08657779467655e-05
-1.18106846725185e-05
-8.83445275525679e-06
-5.17402125917114e-06
-1.86369474778945e-05
-2.37040981887648e-05
-2.3264146096358e-05
-2.46032936690043e-05
-8.92977006373675e-06
-5.87745643944128e-06
-2.41339977774521e-05
-2.86819156247985e-05
-1.75992486935457e-05
-2.49299806925103e-05
-1.01575894513246e-05
-1.93036416481281e-05
-5.10746245228872e-05
-2.10392459504244e-05
-3.37509769511693e-05
-2.27424417350318e-05
-6.77175877408437e-06
-7.66372414346232e-06
-4.49480269553794e-06
-3.34595973894607e-05
-1.36388164363129e-05
-3.7916347317476e-05
-3.76419693730858e-05
-1.98174969841476e-05
-3.0280259667471e-05
-1.98570537994063e-05
-3.16518645150753e-05
-5.71944142336459e-06
-3.46328209048478e-05
-4.12874921752532e-05
-4.24516107219584e-05
-1.92477771034145e-05
-3.11901364525321e-05
-1.58065299149195e-05
-1.81877182058311e-05
-1.76133663773997e-05
-1.27109832130954e-05
-1.70870523013936e-05
-4.75353711219302e-05
-4.19661741907884e-06
-5.68305739598648e-06
-1.44095092549484e-05
-2.03618747292584e-05
-2.50567176868195e-05
-4.065278647175e-05
-1.98493372146133e-06
-3.94695780700074e-06
-2.11275600040371e-05
-3.89004066422111e-05
-9.06181287932687e-06
-1.26349462060124e-05
-2.40651403490128e-05
-3.14427122600203e-06
-3.74296251635748e-06
2.72616873582212e-06
-1.23967541559359e-05
-1.66191711375521e-05
-2.08548592704934e-05
-5.50073772311893e-05
-5.35689599783693e-05
-2.71642962429097e-05
-2.55130037833388e-05
-2.84084004806922e-05
-3.66804336058209e-05
-1.39966591218817e-05
-4.10271470279635e-05
-2.48128301172526e-05
-1.7663230175631e-05
-1.54974276549049e-05
-8.95932421172666e-06
-2.59985527478015e-05
-2.16484670820956e-05
-2.01598707582897e-05
-6.65078025951312e-06
-2.28148960052381e-05
-2.87140103295429e-05
-3.68439367887003e-05
-2.51619480445791e-05
-2.07842821540511e-05
-3.60155120755492e-05
-1.21333922695937e-05
4.57904703074701e-06
-1.9469218479441e-05
-1.18582172897976e-05
-9.40932872610721e-06
-1.47027090088168e-05
-3.63682226375521e-05
1.56377855749181e-06
-1.36609955850873e-05
-1.85204495019113e-05
-5.90157427692738e-06
-9.65355020154016e-06
-9.61461577823569e-06
-2.46741597577545e-05
-3.25252232348322e-05
-2.87990194730024e-05
-1.04467284334457e-05
-2.53280798281852e-06
-1.25852958138933e-05
-1.5655445293349e-05
-2.27959750001168e-05
-1.09723453139477e-05
-1.81150713446044e-05
-2.89363656491014e-05
-9.49695236105878e-06
-3.76712007343551e-05
-3.0196982608149e-06
-9.90802009972458e-06
-7.64518520045472e-08
-2.03311689866794e-05
-9.21310927799926e-06
-1.92790513971452e-05
2.09823969939778e-07
-1.63509262104019e-06
-2.19894785694272e-05
-3.40717292890345e-05
-3.1251782499935e-05
-2.36407865085089e-05
-3.15860070797879e-05
-1.84855890990774e-05
-3.69428868405035e-05
-9.41204138532566e-06
-1.00020961116803e-05
-2.06455980047624e-05
-2.58797309755399e-05
-3.48243421208802e-05
-1.54508680583173e-05
-2.30291482738279e-05
-5.26359432440119e-06
-6.32771444409801e-06
-2.54715138972683e-05
-3.93965003294979e-05
-2.19904442232605e-05
-2.38819988149535e-05
-6.71612635939515e-06
-3.37573945687416e-05
-1.50012776336635e-05
-2.46073369317128e-05
-9.2922391093847e-06
-2.35185557667683e-05
-1.42670927183934e-05
-1.37331878422768e-05
-2.19644002280324e-05
-2.59801522406899e-05
-3.07536782340251e-05
-1.28619640075425e-05
-3.2639779467513e-05
-3.73681649000371e-05
-5.22418124621607e-05
-1.64073424863759e-05
-1.34483732962357e-05
-1.31632856699522e-05
-4.03834930205084e-05
-4.23520026223699e-05
-2.19358803182495e-05
1.13575440057782e-06
-2.09874108136784e-05
-1.04347733450512e-05
-3.70705453187832e-05
-2.51849331134491e-05
-1.75627736553479e-05
-1.2580000190216e-05
-2.89894990500583e-05
-2.27044380660893e-05
-1.3542326378041e-05
-5.50367320445044e-06
-3.54626945633313e-05
-3.75798002092139e-06
-3.65412320238048e-05
-1.77865325149957e-05
-2.0742987006784e-05
-1.63787606809372e-05
-1.94344126468124e-05
4.46320704977348e-06
-3.3881934061446e-05
-3.03427617387287e-05
-1.88353209136327e-05
-3.71002871454121e-05
-3.73798254995654e-05
-3.30822981054905e-05
-2.42390725667378e-05
-3.06985451600363e-05
2.35317599944083e-06
-2.2301314738566e-05
-1.87638200437224e-05
-2.13225595046544e-05
-2.29556348493986e-05
-1.44495600846263e-05
-1.55199699531007e-05
-1.8977304763848e-05
-3.4789028720531e-05
-9.30676516726533e-06
-3.65327053445991e-05
-1.74574185262219e-05
-3.14841381319576e-05
-7.01876485922216e-06
-2.64715273051143e-05
-1.35379001914075e-05
-1.6112194342058e-05
-1.84907924354832e-05
-4.07988794490779e-05
-4.3640766489851e-05
-6.84405042421679e-06
-7.82592717463515e-06
-1.13285808506542e-05
-9.47040570112245e-06
-3.69519060031074e-05
-3.29201327103723e-06
-3.25810758946384e-05
-2.37127315310849e-05
-3.62218853808126e-05
-8.33175874218739e-06
-3.47570456455569e-05
-3.38690591087351e-05
-4.27321964774165e-05
-3.35583178554277e-05
-2.21287985200988e-05
-1.17917199581533e-05
-3.04921145775252e-05
-4.36550052323918e-06
-2.54035131950022e-05
-1.49749024664172e-05
-2.94068086537307e-05
-3.60452253894626e-05
-2.05204715453902e-05
-1.10336269274926e-05
-2.6482556506977e-05
-3.31936805192963e-05
-2.45709003603494e-05
-2.20777006132088e-05
-8.89025686634355e-06
-2.22365658808634e-05
-2.73664714641441e-05
-2.46659200945747e-05
-4.71028580870206e-05
-3.57439978061278e-05
-2.81642918972593e-05
-2.55859943945524e-05
-1.30502362269311e-05
-6.32720566867579e-06
-1.48921047152286e-05
-2.24904543968834e-05
-1.7715554182272e-05
-1.72417379657529e-05
-3.36568149784514e-05
-2.19822729482436e-05
-2.24608867917246e-05
-2.63882718356876e-05
-1.38609496708039e-05
-4.92465898664455e-06
-3.04421484316828e-05
-3.47492442740658e-05
-2.23258840984543e-05
-3.48983485513983e-05
-2.02585644479166e-05
-1.5306699054229e-05
-3.40056422808108e-05
-1.81277564865081e-05
-7.51083300157992e-06
-1.98860691693923e-05
-3.00012862625349e-05
-2.55803075779536e-05
-1.78572889832807e-05
-2.58859676236752e-05
-3.04444361548819e-05
-2.03791050684086e-05
-3.33593144465082e-05
-9.71715109361537e-06
-1.40540122641862e-05
-5.63309173955342e-05
-1.84798336764848e-05
-1.12561375161452e-05
-3.63070660156155e-05
-1.21256934208359e-05
-2.32953763943086e-05
-3.58252274880662e-05
-9.2865691794396e-06
-1.50851302736861e-05
-4.10000358246748e-05
-2.08020948376112e-05
-3.75678930921945e-05
-7.67739832127721e-06
-5.67830483644919e-05
-7.79610745177523e-06
-3.09482688335416e-05
-1.30375317863512e-05
-2.73724056118376e-05
-1.27836397127536e-05
-5.81583076684815e-06
-1.98278226556718e-05
-5.40620937161106e-07
-2.62754092060016e-05
-3.60278924607121e-05
-1.64468570597229e-05
-2.30796760638516e-05
6.11184080163171e-06
-1.78433986707188e-05
-1.04710062146924e-05
-3.38121757888681e-05
-3.95897525730764e-06
1.76270804675311e-05
-7.34730254542923e-06
-3.51363951373755e-05
-2.67998548912749e-05
-3.33331601329126e-05
-2.45965407542478e-05
-4.22866101925633e-06
-1.09227655400327e-05
-1.2520233940326e-05
-3.92954366830462e-05
-2.81120838604099e-05
-1.80639964441033e-05
-1.23887922625413e-05
-8.21531236481551e-06
-1.9805742353257e-05
-4.35705514511836e-05
-8.23361020347189e-06
-5.47976534862856e-05
-2.55139944205835e-05
-2.30527376573145e-05
-3.49962813150686e-05
-1.42547290699072e-05
-2.42861432517727e-05
-2.46290717261201e-05
-1.54431526313088e-05
-1.94694782082248e-05
-4.55556720224847e-05
-2.52460130021542e-05
-1.85128787604111e-06
-3.8390361352042e-05
-3.20418689947715e-05
-6.32272351950686e-06
1.0283824169893e-06
-2.40713439962227e-05
-1.90541877222156e-05
-2.0527291984155e-05
-3.35673120568549e-05
-2.82723229852227e-05
-3.55832865795559e-05
-7.87083075715614e-06
-2.5712992622389e-05
-3.75740068330753e-05
-2.80425182817076e-05
-1.60408037325651e-05
-3.8120358430248e-05
-8.85528472658599e-06
-3.79275164316593e-05
-3.97636782012361e-06
-1.86523334158655e-05
-3.09703710470368e-05
-2.10450469214768e-05
-2.67355657647494e-05
-1.25597072146824e-05
-3.17528999110084e-05
-2.28711119787153e-05
-2.87947274442713e-05
-3.13917114084862e-05
-3.85997214425796e-05
-3.27589018513298e-05
-8.8095835369261e-06
-2.88244960096409e-05
-2.28779690598664e-05
-1.41370387452219e-05
-1.4734310317124e-05
2.13086110705989e-06
-2.70660398019915e-05
-3.93943604247338e-05
-1.44986425365931e-05
-1.63730975145738e-05
-8.67451874900728e-06
-1.15781855729633e-05
-1.88682787861629e-05
-2.43480338142011e-05
9.12169450554648e-06
-1.51282246429736e-05
-3.62753894364354e-05
-1.78442736399951e-05
-2.10906871303778e-05
-1.27752737136242e-05
-2.74283604505641e-05
-2.67617789909705e-05
-1.41122359832211e-05
-2.23715830825143e-05
-1.33087650056608e-05
-3.05285925383679e-05
-1.19381363399427e-05
-2.50991857265052e-05
-6.89071858997118e-06
-3.31903400623689e-05
-1.24462278930569e-05
-1.98729310807729e-05
-3.31062481245337e-05
-4.2461190528066e-05
-3.26195661010331e-05
-8.63463410964373e-06
-5.69220694949993e-06
-4.0184804208536e-05
-1.8181497842279e-05
-2.72254865102731e-05
8.16292893652937e-06
-1.00449272167153e-05
-2.15825279421306e-05
-3.57393120896263e-05
-4.25313199796048e-05
-2.68136449458494e-05
-2.19441396989512e-05
-2.99538397669457e-05
-3.50591605553538e-05
-2.29474388034192e-05
-3.29263921930001e-05
-5.42026027075052e-06
-2.96190474253817e-07
1.38946086192436e-05
-2.248725654138e-05
-4.68931255810836e-05
-3.76046882229905e-05
-3.77669137830896e-05
-1.82075173439302e-05
-1.9048555147493e-05
-3.10249057078814e-05
4.02470875060744e-06
-2.99892366631543e-05
-1.78287276394777e-05
-1.82998584825746e-05
6.43857890047012e-06
-1.61592358523293e-05
-1.11896130161538e-05
-4.3388608451736e-05
-6.32244619853024e-06
-1.34457964931744e-05
-2.87599579558227e-05
-3.01074312640726e-05
-1.94704576812956e-05
4.92332604582472e-06
-2.35372140723943e-05
-1.86374846745029e-05
-1.60166835378371e-05
-1.97261901363253e-05
-2.52976759291996e-05
-2.05218925573175e-05
-2.00945825258828e-05
-2.0542846395252e-05
-3.1701013961553e-05
-4.34510508604317e-06
-2.90856492598781e-05
-2.42058718996807e-05
-2.35913397273574e-05
-5.85284941634197e-05
-2.58586023159897e-05
-2.90118752320442e-05
-3.00665279037565e-05
-1.63268465964543e-05
-5.32086253373456e-05
-2.18371536653201e-05
-9.30483962070605e-06
-3.79511415251503e-06
-1.47298449849692e-05
-2.25476237498606e-05
-1.52610859347819e-05
-3.2369026149626e-05
-1.13182610496703e-05
-1.88085002071744e-05
-2.64817257309258e-05
-1.77388569343824e-05
-2.19392752442989e-05
-2.08539318035174e-05
-4.0812930082322e-06
-2.24722833703271e-05
-8.47264586550319e-06
-1.44458421816127e-05
-4.4728487556095e-05
-1.41770744219161e-05
-2.75179776431807e-05
-3.45720884041458e-05
-1.84368668130779e-05
-3.22155437891927e-05
-4.58641084359791e-05
-3.23262557152059e-05
-1.91838492143369e-05
-1.61639168804972e-05
-1.81761096649401e-05
-2.91555668855944e-07
-1.36443113359551e-05
-2.91471263754085e-05
-1.13314314343272e-05
-1.51977175302477e-05
-1.96483906426747e-05
-2.38998509528995e-05
-1.71925184453683e-05
-2.84389947332546e-05
-2.88498055492106e-05
6.28956987194174e-06
-1.85605363531522e-05
-2.69595648613968e-05
-3.94285802963442e-05
-4.06540010336924e-05
-1.06537819064244e-05
-1.42804554386261e-05
-1.75947718758448e-05
-2.3467541973523e-05
1.03869387072893e-05
-2.07257413361033e-05
-2.18181461630096e-05
-2.56848696447296e-05
9.9859325370703e-07
-1.03445615011461e-05
-1.65648362516803e-05
-1.67441137947237e-05
-1.56688685610034e-05
-5.93223599826231e-05
-1.56160536997065e-05
-2.21929862415137e-06
8.85156363462724e-06
-1.95130333904351e-05
-3.17149565325399e-05
-2.65233540869975e-05
-2.64252153721918e-05
-2.76801126978723e-05
-1.20830571631188e-05
-2.42755353614893e-05
-2.31426307190082e-05
-5.3959823632806e-06
-2.38663749118485e-05
-1.76512516792549e-05
-3.05700763490418e-05
-1.5612001875663e-05
-5.07330841516057e-06
-3.79492294441061e-05
-2.29015503227411e-05
-3.87315457464181e-05
-1.67895016201522e-05
-2.21208090268926e-05
-2.3443201646214e-05
-1.09859889092445e-05
-1.21823910982577e-06
-1.05242460613222e-05
-4.3214098534737e-06
-2.68580748402784e-05
-3.12969848914815e-05
-2.89573856723677e-05
-1.71765245012182e-06
-1.13652870076353e-05
-1.55164483017905e-06
-1.7741989996986e-06
-1.10078362128067e-05
-2.0456377691721e-05
-4.22215180830894e-05
-3.42103310872942e-05
-3.61405418182976e-05
-2.2897360813442e-05
-2.39508873058921e-05
-2.83621361684116e-05
-1.17303813657791e-05
-3.2390620492726e-05
-3.52486214374276e-05
-1.91095351573901e-05
-2.48054506273566e-05
-2.14329573204742e-05
-1.04005043847785e-05
-1.96579753060101e-05
-3.12486977331177e-05
-2.8215143739932e-05
1.5935543672711e-06
-3.14490171058817e-05
-1.36270016624365e-05
-1.53796328160115e-05
-5.53645964016414e-06
6.73113119184901e-06
-2.84379572247255e-05
-4.0253645027683e-05
3.39152390120673e-06
-2.32241762729147e-05
-2.94852678283556e-05
-3.91820938656348e-05
-1.78717672537633e-05
-9.13384832622376e-06
-1.25405917676494e-05
-1.52730845629003e-05
-1.04107087432054e-05
-2.55037615664811e-05
-3.5126027367208e-05
-2.59768791484465e-05
-1.96194395372967e-05
-1.18638380512174e-05
-3.32369198871171e-06
-4.14651059683111e-05
-1.01230396644556e-05
-1.49636885138367e-05
-6.21680529605969e-05
-4.34517697664177e-06
-2.81906537841524e-05
-4.09303448028252e-06
-1.37098380754395e-05
-1.43953172548409e-05
5.71489441431141e-06
-4.34967652890339e-06
-1.93163900152205e-05
-1.38633632685342e-05
-2.89706754284906e-05
-9.69810279506943e-06
-1.10269742474685e-05
-4.1483511828304e-05
-2.58597782618786e-05
-3.15088065815692e-05
-5.05998559068352e-05
-2.07961507818792e-05
-3.99800600695855e-05
-2.62513602973159e-05
-1.80952069828774e-05
-1.08784994372451e-05
-1.77666946003309e-05
-2.06259028601325e-05
-7.24329174375153e-06
-2.8504159835474e-05
-2.84087680401832e-05
-2.93332287465086e-05
-1.55548892845151e-05
-5.59796919711815e-06
-2.71349741766014e-05
-1.45840241452772e-05
-7.00677031391121e-06
-2.11337766725753e-05
-1.59414334549298e-05
-2.10051363554687e-05
-3.2108195049915e-05
-6.79144251989752e-06
-2.99575988115343e-05
-2.02037109260351e-05
-4.40879522202374e-05
-5.02117841020408e-05
-2.58184712839206e-05
4.1971961442037e-06
-1.00446791002519e-05
-1.40609987193692e-05
-1.08604728469417e-05
-5.37026638078378e-06
-2.04241601747474e-05
-2.53892442098469e-06
-4.85207673915835e-06
-3.01968078028264e-05
-3.84497292255464e-05
-5.2714211378251e-06
-2.02103565020699e-05
-1.5245514618832e-05
-9.16476113416486e-06
-3.312428955912e-05
-2.85730043049272e-05
1.07251090651407e-05
-6.47724697448521e-06
-1.20912074830474e-05
-1.80699399082374e-05
-3.19956676075508e-05
2.9005583292688e-06
-3.85450684715106e-06
-2.01814244934156e-05
-2.66308555044085e-06
-2.59081266849642e-05
-2.35229317728222e-05
-2.51986567820312e-05
-2.03483027704315e-05
-2.29405061187353e-05
-1.67785204016396e-06
-2.26942285804028e-05
-2.59739990381351e-05
-1.57705292978022e-05
-2.90723074628072e-05
-2.14361154147568e-05
-1.23828782773419e-05
-2.38030084270631e-05
-2.73702636091957e-05
-2.15485603676855e-05
-3.05696050026365e-05
-1.93202701048378e-05
-1.69225722560931e-05
-3.04398635995636e-05
-9.4605029195678e-06
1.02116360780134e-06
-2.42790188877894e-05
-2.28265827528591e-05
-7.47197761425685e-06
-9.2760168906308e-06
-1.10896833610392e-06
-1.82405664776495e-05
-3.57434087853162e-05
-2.37660296292389e-05
-5.69077765358155e-05
-2.32228050447786e-05
-3.75140390437684e-05
-1.93625303668864e-05
-2.46527082987228e-05
-2.73057538641324e-05
-2.78150483786317e-05
-5.45547133817095e-06
-3.07673746837502e-05
-2.66352095395822e-05
-3.36066119684034e-05
-4.52405322871418e-06
-4.06966565012606e-05
-4.0720569744133e-05
-2.15090313886983e-06
-5.44792589992356e-06
-2.96626706731625e-05
-3.22345785473991e-05
-2.00432307061032e-05
-8.84535389137034e-06
-8.74229508333016e-06
-1.20337718929015e-05
-1.22372750814664e-05
-1.83283076015875e-05
-2.1276277745588e-05
-2.37238351971484e-05
-3.32530845371638e-05
-3.0284071094796e-05
-2.21225681326162e-06
-1.7640858137623e-05
-2.29112685827283e-05
-1.18060773485653e-05
3.90325081052713e-06
-2.40581007593923e-05
-3.72120715674032e-05
-2.36351032848678e-05
-6.71491035915667e-06
-3.96623492203718e-05
-1.63298581111081e-05
-5.79659281612545e-06
-3.06965430482846e-05
-7.97470342036544e-06
-2.94525328108466e-05
-2.98145113218522e-05
-4.15964162588356e-07
1.35070471212303e-05
-4.39690003407683e-05
-3.1638806747304e-05
-2.63933231119282e-05
-2.68842899413196e-05
-3.46541203610026e-05
-1.63994405407663e-05
-2.65172118040508e-05
-3.01913873804633e-05
-2.23615105123708e-05
-1.51921462470805e-05
-1.64969082735729e-05
-2.84670167806747e-05
-1.19927890316632e-05
-7.53979667827473e-06
-4.21688090562738e-05
-2.45067371698739e-05
-2.46027359197517e-05
-2.70192351963321e-05
-4.37197309797116e-05
-1.91141284847098e-05
-1.04870317583868e-05
-2.87391662390519e-05
-1.86208579963518e-05
-2.87595757471611e-05
-8.32048851161667e-06
-2.38445664842663e-05
-1.37281661552669e-05
-3.05776844554005e-05
-3.29290740890822e-05
-2.40950377944502e-05
-3.59748336893454e-05
1.39480008334634e-06
3.38635044048038e-06
-2.42027889438191e-05
-1.20449646554299e-05
-2.10866108436062e-05
-2.43307997907003e-05
-1.51361667018869e-05
-2.70871633067938e-05
-2.86903181452264e-05
-3.10600361662179e-05
-1.54613201801952e-05
-4.13029434419611e-05
-1.7710301638937e-06
-2.35861023761874e-06
-2.24597731185688e-05
-2.2834145746638e-05
-1.42767108451379e-05
-1.16367556860208e-05
-6.73497865567956e-06
-2.34467209633289e-05
-3.21352785641022e-05
-1.34414828192102e-05
-1.56439192251472e-05
-1.91227948301839e-05
-1.09136091496256e-05
-1.99195746945997e-05
-2.61697956987668e-05
-3.56276894295639e-05
-1.46023057214984e-05
-8.65549332983753e-06
-2.60029530666104e-05
-3.25506647811219e-05
-7.05439725065433e-06
-4.2982069889636e-05
-2.63989960403266e-05
-7.82570410397476e-06
-3.46484276989005e-06
-7.17379902613057e-06
7.25081973859431e-06
-1.87721367744685e-05
-1.79458063439292e-05
-1.98030901394594e-05
2.8762165995054e-07
-2.33293040769282e-05
-1.90112283890936e-05
-4.67409720358438e-05
-2.8605252304166e-05
-2.52989856818269e-05
-5.32062577934729e-05
-3.53948748233035e-05
-2.90304544966429e-05
-2.40864592281686e-05
-2.39845362446984e-05
-1.78319291732909e-05
-1.56363571767485e-05
-2.02478872630818e-05
-6.13180748723855e-06
-2.98024670452976e-05
-8.69998777394391e-06
-1.46232248435039e-05
-3.37158496028779e-05
-2.86704543733706e-05
-1.17939993276953e-05
-2.10622461304298e-05
-2.73107943901376e-06
-4.12396180568476e-05
-4.0787905436004e-05
-1.55777305030209e-05
-9.64969627142587e-06
-2.33764925695776e-05
-3.8532378481895e-05
-2.25500211535964e-05
-1.37833163311282e-05
-4.02160369575807e-05
-3.032571413616e-05
1.14410652047576e-06
-3.33055431268808e-05
-1.28562333360439e-05
-3.38532536902056e-05
-2.12872405814647e-05
-9.14516659709799e-06
-3.08340252815681e-05
-1.23832968981537e-05
-1.12769815242175e-06
-3.14745482887712e-05
1.27897879170629e-06
-2.57123515564172e-05
-9.36289386813921e-06
-4.06402240572751e-05
-2.06174162472596e-05
-3.07077234957758e-05
-3.64814466179711e-05
-1.66641944227707e-05
-3.57390222121049e-05
-2.06279962280158e-05
-4.83331472008907e-06
-2.0638967836943e-05
2.39746518767266e-06
-2.2632578010628e-05
-4.28349727163756e-06
-3.25386792167084e-05
-4.34126980769459e-07
-1.17631205151219e-05
-2.64653372183856e-05
-1.35206029799876e-05
-1.14474105537715e-05
-2.70614514792745e-05
-7.20595801496473e-06
-3.98188083321108e-05
1.90772069911862e-06
-4.11610645616494e-05
-3.96231517914399e-05
-1.76188642777259e-05
-1.80225842551813e-05
-3.53567680910289e-05
-2.68156853259705e-05
-2.748509835464e-05
-1.33839296353899e-05
-1.92784595694743e-05
-2.51167029773125e-05
-4.15711736006478e-05
-1.33734496314592e-05
-2.6230543436502e-05
-1.33528798003589e-05
-2.5507173627292e-05
-6.82158438752529e-06
-6.28499155597362e-06
-8.6918196768046e-06
-1.2247287321074e-05
2.53566688709065e-06
-4.21465247448634e-06
-3.99171810335449e-05
-2.46039780263747e-05
-2.96348037810625e-05
-2.01960691714602e-05
8.08798359857826e-06
-6.61189524409008e-06
-2.59182658215953e-05
-1.14987435247829e-05
-4.08451245750662e-05
-4.7620384518698e-05
-8.65197839487855e-06
-6.38328190493491e-06
-3.33329385447539e-05
-2.66446950171251e-05
-1.88425364863548e-05
-2.62274205370351e-05
-1.51471939188486e-05
-3.82247525052047e-05
-2.32222973087187e-05
-2.09986294595303e-05
-2.09275228084051e-05
-3.02764630762127e-05
-1.82196501180581e-05
-1.25309379762269e-05
-2.37152231785999e-05
-6.71554392313459e-06
-2.8020327369087e-05
-1.56166031739223e-05
-2.90861726397678e-05
-1.26781051555997e-05
-2.3887063894505e-05
-1.15614397032501e-05
-2.09832841214586e-05
-3.45157580913256e-05
-2.58892186412261e-05
-3.68798479591084e-05
-2.08465398551476e-05
-3.16986168727616e-05
-2.97296802664722e-05
-1.00532883138524e-05
-2.10461480353246e-05
-2.83528218608458e-05
-1.89303501813248e-05
-3.55502735672299e-05
-2.08131598626219e-05
-3.67031658359463e-05
-3.04413337497253e-05
-2.94873717677844e-05
-3.18689700436334e-05
-3.40777579221579e-05
-1.47320109698648e-05
-1.50955614738293e-05
-3.91077308226595e-05
-1.89404169754545e-05
-3.18907437949967e-05
-2.28087910760367e-05
-1.22995471105718e-05
-8.85036223602623e-06
-1.67869547848438e-05
-4.8317843113809e-05
7.39924796655546e-06
-1.65979607675926e-05
-1.36311175451508e-05
-4.20399326797646e-05
-2.01091358884605e-05
-1.90446203018509e-05
-1.38812736345904e-05
-6.09802973073967e-05
-3.52822130036751e-05
-2.52125230328337e-05
-3.63285256462613e-05
-3.46603089022317e-05
-2.17034164168247e-05
1.684590961426e-06
-1.35945119654796e-05
-5.30177400512853e-05
-3.08042490948645e-05
-1.16755438778698e-05
-2.48058224451844e-05
-3.52820457034197e-05
-1.61978100908884e-05
-2.5196486393728e-05
-2.02728761226587e-05
-9.52107751144873e-06
-4.8558080672035e-06
-4.53146535935359e-05
-1.44292381086198e-05
-5.68195981213679e-06
-1.45937074511986e-05
-3.18950181294981e-05
-3.62607388294534e-05
-9.96813439648593e-06
-1.18190935689728e-05
-3.93950116709627e-05
-1.42911781034243e-05
-1.10161854664267e-05
-1.54685853474485e-05
-2.28120240683248e-05
-6.32318003983176e-06
-4.22828315877436e-05
-3.98330609625051e-06
-3.45055408911646e-05
-1.26203312969881e-05
-8.46913069686562e-06
-2.83671702315788e-05
-5.83976635350512e-06
-3.65489245913392e-06
-2.14585239043829e-05
-1.39112099818897e-05
-1.96300468569598e-05
-9.79709358634239e-06
-3.24392191631444e-05
-3.5733310076236e-05
-8.22231472285746e-06
-4.86318150469698e-06
-2.03910429909954e-05
-1.58230146498226e-05
-3.83956824805325e-05
2.38526650151423e-06
-3.80608778350419e-05
-1.51014228743052e-05
-4.31653244586553e-05
-4.60733276049346e-05
-2.97492465100162e-05
4.37806056071425e-06
-2.63578022415046e-05
-9.72486442238596e-06
-1.93586295534865e-05
-1.21594306720325e-05
-9.72448973277696e-06
-2.58096522884137e-05
4.41078786663321e-07
-3.37607253923436e-05
-1.343310249024e-05
-1.31043443945528e-05
-2.23468464781381e-05
-3.60785491443028e-07
-3.57424375643265e-05
-4.301929367846e-05
-3.82061380359825e-05
-2.36590266538377e-05
-4.57352959719424e-06
-2.34087489683942e-05
-2.9135041582147e-05
-2.58559679649597e-05
-1.88539719850078e-05
-1.21780071410926e-05
-1.49699442026642e-05
-2.18649931810586e-05
-1.40026133063464e-05
-4.05747069365146e-05
-8.87125856810122e-06
-3.63669848431755e-05
-3.75463454517852e-05
-3.41016849091574e-05
-2.4745029952031e-05
-3.34464993870631e-05
1.76299820916327e-06
-1.19273859374474e-05
-2.6677420943006e-05
-3.45553935761265e-05
-2.60764029197258e-05
-2.8564471938669e-05
-3.63455237665034e-05
-3.29246823337723e-05
-1.59678154334097e-05
-5.20971856264293e-06
-1.60777022658934e-05
-2.10950963388686e-05
-3.25506221167307e-05
-1.47621492851557e-05
-3.98539870759289e-05
-1.7074254387981e-05
-1.90870397766255e-05
-1.41016096818073e-05
-3.20813370147194e-05
-2.26504493431752e-05
7.28361683749114e-06
-3.03420117724482e-05
-1.72056964787978e-05
-2.10636539073684e-05
-1.28762178557645e-05
-3.56200289429252e-05
-1.64183358922129e-06
-1.49012193523441e-05
-2.87526464374264e-05
-6.67076105541001e-06
-2.87528924289807e-05
-1.60954592272988e-05
-1.49707290173542e-05
-3.54445529615656e-05
-1.74480288807842e-05
-1.38283028907772e-05
-3.47412725652762e-05
-3.92979202774484e-05
-1.45419303394807e-05
-2.04459778342133e-05
-2.7287495343524e-05
-2.47103815479802e-05
-3.33730305879181e-05
-1.54024501827087e-05
-2.05321034820243e-05
-3.38610098014269e-05
-2.91789774424248e-05
-7.5738681487054e-06
-1.03245323357027e-05
-6.65970318914682e-07
-3.14877166414504e-05
-2.66881655051113e-05
-4.21102627216147e-05
-7.62913295350896e-06
-1.63340630604114e-05
-2.50642136815021e-05
-1.68671905038024e-05
-2.54235362404649e-05
-2.67046442340725e-05
-4.22050059038504e-05
-2.00608292100868e-05
9.81344054088206e-06
-2.36651211974205e-05
-2.25514539117225e-05
-3.53924379680225e-05
-3.16707961463523e-05
-1.6917918669309e-05
-1.20026769895925e-05
-2.80007598211604e-05
-2.58641346554169e-05
-5.57817360079048e-06
-1.92198876438314e-05
-1.2301729729608e-05
-3.8250154949024e-05
-5.15216880251739e-05
-1.98844512295328e-05
-3.25856417622538e-05
-2.42567554155972e-05
-9.98255845699858e-06
-2.91238609183979e-05
-2.77521224838329e-05
-2.72631568538325e-06
-4.29193094730675e-05
-1.52258454294231e-05
-3.01502630729961e-05
-5.14367328356628e-06
-6.88793978685798e-07
-1.96419630254778e-06
-1.4849051649374e-06
1.5438046733134e-05
-9.35347628133399e-06
-2.38440628240368e-05
-3.37539216292943e-05
1.76914000439024e-06
-1.47613652591344e-05
-1.7028309426043e-05
-2.75829922177314e-05
-1.98891859352665e-05
1.44623819161934e-05
-2.06622446713076e-05
-2.75222595912328e-05
-1.435212977733e-05
-1.39266859046473e-05
-4.1067033498363e-05
-1.92447653228215e-05
-5.91793861805584e-06
-1.53112642814915e-06
-3.38895803771494e-05
4.61470398796951e-06
2.09735578058135e-06
-2.46758392635834e-05
-1.39267148521214e-05
-3.42248096371857e-05
-1.84147800368837e-05
-3.35537959532408e-05
-3.12758000248583e-05
-1.8487254980714e-05
-2.78866251543157e-05
-1.59505744694447e-05
-2.18092044644427e-05
-9.26769212098923e-06
-2.35795654895631e-05
-1.97034130615261e-05
-2.82351193960131e-05
-1.44030112970621e-05
-2.71104480583035e-05
-2.64853978235652e-05
-2.56844891590894e-05
-3.06551378266515e-05
-8.03053458979591e-06
-2.65442494285449e-05
-1.28041425524762e-05
-3.11601773723395e-05
-4.34262986909997e-06
-2.46965052118348e-05
-7.15012766862272e-06
-1.96702594637554e-05
-2.44152646776724e-06
-1.0494943744607e-05
-3.04400116249677e-05
-3.74316836103269e-05
-1.56594604505966e-05
-2.42034112819966e-05
-2.71506752741246e-05
-8.28560698334363e-07
-2.44311617480472e-05
-2.65963274338306e-05
-1.68566256165696e-05
-1.7796574214236e-05
-7.43067452912434e-06
-2.8335682521045e-05
-1.81349795690407e-05
-5.71044334931594e-06
-1.18329926352454e-05
-3.68389606850522e-05
-1.66061961405603e-05
-1.20870068202096e-05
-1.56838503459174e-05
-6.15941342982827e-06
1.76374467122058e-05
-7.97149383749287e-06
-1.77605505924442e-05
-1.55455580745939e-05
-4.684813185161e-05
-3.4082659562431e-05
-1.77472903356712e-05
-3.74034575876906e-05
-2.20902011739409e-05
-2.28463976007142e-05
-2.15980699595622e-05
-1.90703040324257e-05
-2.63963006251876e-05
-2.07787413820028e-05
-1.58303669890618e-05
2.70576106323571e-06
-2.1555625417706e-05
1.23222537346813e-07
-5.02242420140963e-05
-3.59456112862892e-05
-4.32693143880855e-05
-1.11498720989036e-05
-3.35657430138982e-05
-3.69588409794237e-05
-2.40844454506155e-05
-3.06203276596448e-05
-3.50214433553475e-05
-1.1651545341206e-05
-1.83884502560546e-05
-2.71415258061817e-06
-1.88807154278131e-05
-3.13265151798261e-05
-5.2796136792963e-06
-1.86282278070392e-05
-2.95759605088826e-05
-3.72075135447391e-05
2.2042205568023e-06
-1.92796421100333e-05
-4.44555577303355e-05
-3.07903784913182e-05
-3.34488985238802e-05
-2.43404611260677e-05
-3.39691326016459e-05
-1.02796799679841e-05
-1.46729369710809e-05
-2.36645614188557e-05
-4.67420975283557e-07
-1.60239905592834e-05
-2.45997179776654e-05
-3.02130419291351e-05
-3.69425171070616e-05
-1.0913596199635e-05
-2.66064179272114e-05
-3.08097846616482e-05
-2.60599425131608e-05
-7.28291598860852e-06
-1.72073267259837e-05
-4.61264569279866e-05
-9.46078398721354e-07
-5.27019803290232e-06
-1.64647454956351e-05
-1.78646879347293e-05
-1.47662323588245e-05
-1.52102804494422e-05
-1.64885146700834e-06
2.22029583148022e-06
-2.86549173075316e-05
-1.17121336219395e-05
-3.79730245600303e-05
3.25462310921893e-06
-1.30701384061067e-05
1.6200657356638e-06
-1.58846148991294e-05
-2.66913501367457e-05
-4.2562200404003e-05
-3.61655170486468e-05
-1.34692163301529e-05
-7.05376198504167e-06
-5.10443889734357e-05
-1.43346994634833e-05
-3.08509535251493e-05
-1.43414675789275e-05
-1.82917350851771e-05
-1.9240243515967e-05
-2.56158502267047e-06
-1.41519318812343e-05
-3.86510867236054e-05
-2.9965568094577e-05
-2.55319280235877e-05
-1.30275792032023e-05
-5.16697887243783e-06
-4.22130428086407e-05
-1.37872247520874e-05
-1.59587238711566e-05
-4.67455336798166e-05
-1.31469397797431e-05
-2.2855461530295e-05
1.20479952516057e-07
-2.21933442861731e-05
-1.64399351865252e-05
-2.83826077031092e-05
-4.37678643414097e-05
-1.66564171171462e-05
-3.08948857775048e-05
-2.98744001781703e-05
-3.81135988405634e-05
-2.78641053186645e-05
-3.00042086537519e-05
-2.13471192832594e-05
-3.9095508269832e-05
-2.47579713428985e-05
-4.18053063486967e-05
-3.55402024119611e-05
-2.57963203038605e-05
-1.70836624363285e-05
-1.54813809354224e-05
-8.75206542776324e-06
-2.22605848129275e-05
-1.29152915309371e-05
1.54857268364984e-07
-2.12866016312914e-05
-1.76176624586179e-05
-3.05858473413624e-05
-3.96070954009318e-05
-2.71429132389404e-05
-1.82176596990067e-05
-2.86476859876431e-05
-2.23640710241986e-05
-5.0551197618313e-05
-2.22317928325756e-05
-2.99428494358613e-05
-4.04261382111652e-05
-1.76440829418583e-05
-3.28001838233753e-06
-2.93645795190775e-05
1.18841657906992e-05
-1.35503729076075e-05
-8.62898489863164e-06
-2.38839116889645e-05
-1.09058921719709e-05
-9.17140694465654e-06
-2.93116361601263e-05
-4.97487234579281e-06
-1.78699184685979e-05
-2.72825972011589e-05
-2.95543404883028e-05
-3.29299895287781e-05
-2.62772485878502e-05
-2.79991143946694e-05
-3.77253328960626e-05
-9.19979195445728e-06
-2.78933832619844e-05
-3.17279562666165e-05
-4.62863832284402e-07
-3.52255284865679e-05
-3.50289402956084e-05
-1.40259723041745e-05
-1.38536502930412e-05
-3.68824170036543e-05
-3.26609941519187e-05
-3.0346056206162e-05
-2.06080747843095e-05
-4.10791539034476e-05
-3.52858449142253e-05
-2.2717412548565e-05
-3.75663502561835e-05
-3.64319312485694e-06
-2.49956654608895e-05
-2.54059485288275e-05
-8.83990069913929e-06
-4.45029965581567e-05
-1.20780881219291e-05
-3.66600572498141e-06
1.20162235467232e-05
-1.4427330906017e-05
-3.85252270646027e-05
-1.04040298467864e-06
-3.34758504722685e-05
-2.77137951402295e-05
-2.47208126525053e-05
-1.86749224213812e-05
-2.77939023179755e-06
-1.53787211859615e-06
-2.2917622805369e-05
-2.52365404514445e-05
-1.14931691750851e-05
-2.96756936208709e-06
-3.3037062800832e-05
-4.55412628480403e-05
-3.85050689175463e-05
-1.93777254353669e-05
-1.73390434836308e-05
-5.97300870290291e-06
-3.36915141155521e-05
-2.55379368482941e-05
-3.74973412960483e-05
3.25561841345634e-06
6.86460414167719e-06
4.8611479082903e-06
-1.37678395792313e-05
-1.33952382610713e-05
-2.61924355760469e-05
-1.81213943625648e-05
-1.96140428415006e-05
-2.07879478540743e-05
-2.57591429155359e-05
-1.58926161030488e-05
-1.30986772332136e-05
-1.10917352012386e-05
-1.36192560033048e-05
-1.09362402930153e-05
-2.4694434469363e-05
-1.350544600539e-05
-1.95678615582324e-05
-2.16733875833938e-05
-4.45801897887126e-05
-2.47489930564117e-05
-1.1128041727727e-05
3.02661978623138e-06
-1.05254535375177e-05
-9.04370186459752e-06
-3.68859399176705e-05
-1.37602560870905e-05
-1.25137903060382e-05
-6.87802746408227e-06
-9.44711664278351e-06
-2.22745487502612e-05
-2.49327702600667e-05
-4.61831398174629e-05
-7.0493754885426e-06
1.03179877811325e-05
-2.29647997460627e-05
-1.47638902834626e-05
-1.69539557162227e-05
-1.38580510459944e-05
-2.18207374681022e-05
-2.22785430474755e-05
-1.20601640925447e-05
-6.01238229958831e-06
-1.15830116105808e-05
-4.44109967947349e-05
-4.13804526925819e-05
-3.14303161953451e-05
-2.44884588957053e-05
-2.04675153589366e-05
-4.43223946499125e-06
-7.3005817284068e-06
-2.10787034399208e-05
-2.09356283045686e-05
-2.03391993102849e-05
-2.39017545840766e-05
-4.62725588079075e-05
-2.37766627013907e-05
-2.77575694427704e-05
-1.60834167451904e-05
-1.0766173565214e-05
-1.58862015012157e-05
-2.13898149108886e-05
-1.77364133632258e-05
-2.11038410980096e-05
-3.92099075204623e-05
-8.58063093377753e-06
-1.08894314554244e-05
-3.49811337729924e-05
-2.42888357176931e-05
-2.13189741850801e-05
-3.05006291289483e-05
1.59801495456739e-05
-1.62025630943914e-05
-2.88739135528745e-05
-2.28426426781467e-05
-3.60207818694899e-05
-2.08244083723707e-05
-2.33826776176949e-05
-2.2610815907432e-06
-4.92124590892735e-05
-4.22110872840981e-05
-3.39598499425205e-05
-4.29067029997052e-05
-3.14758886962818e-06
-2.0923082093036e-05
-3.32315055122177e-05
-1.76051390469018e-05
-3.92157087423923e-05
-1.18935817897361e-05
-3.5708799254571e-05
-5.23456663093194e-06
-1.09317871896145e-05
-3.13973714008556e-05
-1.37470317793232e-05
1.98749475493343e-06
-6.39312821098019e-06
-2.21225206650713e-05
-9.28997924918557e-06
-1.29755530391014e-05
-1.52842785550299e-05
-1.28899602556551e-05
-3.16762659128499e-05
-2.5429758715281e-05
-2.82571815900697e-05
-2.60139123973803e-05
-3.33892755653567e-05
-1.72035982512228e-05
-2.82193065283187e-05
-2.88692932376884e-05
-1.7624732503125e-05
-1.67235710179956e-05
-7.89937227070852e-06
-2.58812160277728e-05
-3.26016978677418e-05
-2.73618698635104e-05
-1.51240331688251e-05
-9.11301700123419e-06
-2.18998047176612e-05
-4.36510950141767e-05
-1.62400659914933e-05
-6.1928260665935e-06
-8.25744978268949e-06
-5.6390626035191e-06
-2.42637873790466e-05
-3.75787353155447e-05
-8.20503709440173e-06
-2.81129080485691e-05
-2.94061890819168e-05
-1.38583337771575e-05
-3.18980223898861e-05
-1.85047949496515e-05
-1.31954974477811e-05
-3.76684714896605e-05
-3.85700943977795e-05
-1.90676892288628e-05
-2.16684854408543e-05
-3.33329569603315e-05
-2.00073764360744e-05
-2.35349284357118e-05
-2.04938875935492e-05
-9.58452811003623e-06
-2.14140131110371e-05
-5.04279821764611e-05
-2.3008375950806e-05
-1.85871648600891e-05
-1.78541198700282e-05
-4.56914023302556e-05
-1.26193395672184e-05
-1.75397503715282e-05
-6.34891276388501e-06
-1.84337876701516e-05
-2.1040731817939e-05
-1.76426328493453e-05
-9.99794831121966e-06
-1.21859720263759e-05
-3.12282798966176e-05
-3.59187616854401e-05
-3.50647619156231e-05
-2.20256386599991e-05
-3.37176908051544e-05
-3.11835115680771e-05
-2.07797743306679e-05
-1.27343518286148e-05
-2.88957894696805e-05
-2.5751210301938e-05
-1.50303548357511e-05
-2.92107085309127e-05
-7.38782260985841e-06
-8.89801549931594e-06
-2.22934349046206e-05
-2.26807578712063e-05
-2.57091146098258e-05
-1.59192748589242e-05
-3.80505462095835e-05
-3.85130680185314e-05
-8.81348063028623e-06
-2.98672183538478e-05
-4.29622787075667e-05
1.15808758682151e-07
-3.95250655575397e-05
-8.13147750108827e-06
-1.20945911168245e-05
-1.36006585695844e-05
-2.2575450163804e-05
-2.43980215669324e-05
-1.99667811256328e-06
-3.50330783021129e-05
-3.44356730518565e-05
-1.57036303734534e-05
6.42624383315297e-06
-2.83996971654392e-05
-1.74277423523408e-05
-2.38637243433813e-05
-3.07224255477591e-05
1.71334146611847e-05
-3.57061153431479e-05
-1.98288159722494e-05
-2.6390172450744e-05
-3.46996226665929e-05
4.99771637506136e-07
-3.86111329097005e-05
-2.8995794816214e-05
-3.2421024433625e-05
-1.6367530853236e-05
-7.7606684200719e-06
-4.18540765166573e-05
-1.80809930695954e-05
-4.73281708832228e-05
-1.65602031789528e-05
-8.68716599488965e-06
-1.27885643562182e-05
-5.48864508411208e-05
-3.30742874777689e-05
-2.66431992629273e-05
-2.44286579451123e-05
-1.27250888920456e-05
-6.41645661073624e-06
-3.26287358851357e-05
1.25482150133815e-06
-1.37380801741836e-05
-2.3301570716806e-05
-1.23503278648563e-05
-1.45450049228239e-05
-2.84096353719777e-05
-2.83123527046894e-05
-1.26699468013801e-05
-1.31238954667396e-05
-2.32149294884376e-05
-7.67211743013942e-06
-8.34291822508668e-06
-1.31093069346999e-05
-2.02299739276017e-05
-2.77367302541594e-05
-2.88510536662978e-05
-3.75422652610998e-05
-1.7293310087807e-05
-3.40756470368336e-05
-3.02427709970091e-05
1.00102611399631e-05
-3.34451482485618e-05
-1.10378481476144e-05
-2.96319789781846e-05
-1.2164151238759e-05
-1.92228939473571e-05
-7.82056568226198e-07
-4.45221783610205e-05
-3.39034625529056e-05
-3.00950189439033e-05
-1.38288040757217e-05
-2.15011463192645e-05
-1.79280958772836e-05
-2.26692359986641e-05
-2.59695578026067e-05
-2.68950762616581e-05
-1.50731718474135e-05
-4.16107306584256e-06
-1.37511063726865e-05
4.77565375486061e-06
-6.52614636747398e-06
-1.45020266293038e-05
-3.86110753234676e-05
-1.15301318727449e-05
-1.15312561368909e-05
-6.8173246290587e-06
-2.07556351831799e-05
-3.00803125265147e-05
9.99629179397957e-06
-2.3738474283509e-05
-3.06853519843381e-05
-1.44713455668964e-05
-6.30749929146115e-06
-5.87855518201817e-06
-1.87483424595075e-05
-2.34752145399338e-05
-2.25720598744225e-05
-2.68016119899832e-05
-2.01512612372995e-05
-9.14155809202279e-06
-2.47099257062723e-05
-1.38820669246312e-05
-1.68306745750381e-05
-4.27672584873099e-05
-9.34662828171498e-06
-2.81223757027747e-05
-6.82308254027008e-06
-1.43951551731978e-05
-1.33626085716175e-05
-4.02627384969675e-05
-1.43972007460087e-05
-2.54043278779032e-05
-3.42627919684887e-05
-3.47228927904204e-05
-2.62384199841039e-05
-2.75913940701004e-05
-3.94761159145234e-05
-1.20153877046203e-05
-1.06474591250424e-05
-3.44540993734234e-05
6.05770874417079e-06
-3.40569266790194e-05
-1.81408973062038e-05
-2.93295886856851e-05
-2.54334138958794e-05
-1.01556690396017e-05
-3.08936270114374e-05
-2.12941384701473e-05
-3.35419131334266e-05
-1.00397005245537e-05
8.06681093620924e-06
-1.88388814559628e-05
-3.85187899241352e-05
-3.21066174369392e-05
-3.99610703758255e-05
-3.77649663181324e-05
-2.11123496682959e-05
-1.40955849155246e-05
-1.91214433244229e-05
-2.72603062040873e-05
-1.79953717838583e-05
-1.17147412402948e-05
3.6878468978796e-06
-1.23252772814605e-05
-3.57641195505058e-05
-1.6294745268264e-05
-1.01149826522582e-05
3.83296946152099e-06
-3.84917015383355e-05
-2.57229993039249e-05
-2.47703529311626e-05
-1.61131169540358e-05
-2.44356466957872e-05
-3.58005686108242e-05
6.88733360874696e-06
-5.628495121963e-06
-2.61107084481086e-05
-2.92159593579354e-05
-2.65646755433111e-05
-2.42885552566171e-05
-2.54796751386277e-05
-1.56681506132364e-05
-2.62397804403183e-06
-2.63010299515805e-05
-9.90989476470571e-06
-2.43916851786871e-05
-5.31484731125771e-06
-7.73630868232826e-06
-8.70540155706619e-06
-3.81123836643925e-05
-1.95521808765563e-06
-2.30654722311849e-05
-2.72193856419056e-05
-1.38759136317189e-05
-2.80235455168037e-05
-8.31116052524495e-06
-4.8252498604629e-05
-2.25768017340636e-05
-1.33789875780955e-05
-1.16903754639265e-06
-1.38233165386908e-05
-1.15237206240883e-05
-2.14573788991534e-05
-3.46078137675052e-05
-2.46334290702696e-05
-1.35276571700689e-05
-1.13869554684534e-05
-9.14934574690673e-06
-1.17400541594761e-05
-1.71067341258733e-05
-4.34467784730824e-05
-1.19182126132049e-05
-2.34813386495582e-05
-2.23467496620423e-05
-2.17648967697751e-05
-2.41161252652488e-05
-2.1982339867803e-05
-1.20607302317346e-05
-2.80661086996549e-05
-2.15647104962711e-05
-5.24200440424621e-05
-2.71153199962578e-05
-1.7840131906872e-05
-3.7943776408405e-05
-2.04505074178716e-05
-2.67860730187946e-05
-5.6869250715159e-07
-1.67508405484828e-06
-9.16994902683976e-08
-3.23218086783034e-05
-4.70976991416698e-05
-2.86238134713533e-05
-2.70122970326478e-05
-8.29830889105644e-06
-1.15027797356388e-05
-2.56526922987454e-05
-2.93126549539266e-05
-7.67203837713555e-06
-4.07610992673454e-06
-4.66984981714833e-05
1.0025737868164e-05
-1.87899861994657e-05
-3.69496957333506e-05
-2.5299585668667e-05
-1.82445364978658e-05
-8.60127628654754e-06
-2.01649997124925e-05
-7.61603000950575e-07
-1.52075596250371e-05
-2.57353136901021e-05
-2.16258905543086e-05
-2.29801439567072e-05
-2.90446625295871e-05
-3.24415291717491e-05
-3.98110356044282e-05
-1.81549233824536e-05
-4.23487370809853e-05
-2.20302662623518e-05
-3.47313446268188e-05
-3.15494040233163e-05
-4.66502908331289e-06
-4.357651933075e-05
-1.4543978716348e-05
-1.97135261859982e-05
-2.45285818820274e-05
-1.49072250822244e-05
-7.40334807790962e-06
-3.10476930788022e-05
-4.6190396234721e-05
-1.97325390733325e-06
-2.37012176724517e-05
-2.70105588453149e-05
-3.32051350591386e-05
-9.67665182208575e-06
-7.01411217925129e-06
-2.25827764096075e-05
-1.26339689029499e-05
1.14668572480457e-06
-2.78896784529084e-05
-1.9727731600848e-05
-6.08045736613695e-06
-2.64189012397582e-05
-7.38844079958158e-06
-3.92189743727612e-05
-1.61411927015878e-05
-2.41720246367836e-05
-3.69491141038869e-05
-1.88017711410839e-05
-1.36365066482072e-05
-2.94419965238978e-06
-3.73096186895188e-05
-1.11466355547636e-05
-5.1376060059288e-05
-3.68197610248232e-05
-5.33094412891411e-07
-1.61862377873007e-05
-1.64837435625791e-05
-1.63461090780454e-05
-6.25662768132443e-06
-2.03071158124846e-05
-1.83879028073526e-05
-4.41937450842475e-05
-1.11697071162093e-05
-2.56255841387119e-05
-3.25889291832569e-05
-1.61057947415499e-05
-7.40969740663939e-06
-2.74855018260353e-05
-2.00518379762094e-05
-2.68127630159974e-05
-2.06092513730764e-06
-9.084336810667e-06
-1.43899527053898e-05
-2.4914671391734e-05
-1.61887918181283e-05
6.65112159915995e-06
-1.89656261051358e-05
4.3232596854958e-06
-1.55562197839487e-05
-1.74230261831257e-05
2.13920564020682e-06
-4.06700744969343e-05
-3.64480840562217e-06
-1.16456891750372e-05
-1.62678942923355e-05
-1.25994153255781e-06
-2.12036929128347e-05
-3.61902298867493e-05
-3.14907294817185e-05
-1.22694233989121e-05
-2.30994052683524e-05
-3.2437295882499e-05
-4.33114896840781e-06
-1.35722124425146e-05
-2.42215320406534e-05
-1.74775401649441e-05
-3.18715165473342e-05
-2.8198151176054e-05
-1.79250468245104e-05
1.13846969190196e-06
-2.23751572343962e-05
6.00635022350933e-06
-2.89145303436791e-05
-4.06752815336337e-05
-1.60398687449334e-05
-1.72395713838482e-05
-2.61614643085122e-05
-3.69778046548025e-05
-4.28054881716236e-05
-1.06650621497803e-05
-2.92971998008361e-05
-3.08789170332136e-05
-2.35968020764342e-05
-6.0687805685342e-06
-2.49199186142203e-05
-1.02613792396029e-05
-1.68939485692129e-05
-1.18648978468141e-05
-1.79297895379449e-05
-9.89175346859669e-06
-4.8148418405013e-05
-1.47584590511301e-05
-3.66656933720729e-05
-3.43442740480297e-05
-2.55159902933695e-05
-1.43439530841945e-05
-3.39145700149474e-05
-3.56182447998082e-05
-1.89747257495257e-05
-3.96003689436906e-06
-1.92012206304542e-05
-2.55147772077009e-05
-2.63551712695822e-05
-1.27064428183019e-05
-2.20603466415659e-05
-1.4811010993369e-05
-2.52458404272018e-05
-3.14631293828003e-05
-3.03220688732625e-05
-1.62325484287921e-05
-4.06086755128027e-05
-2.89174799789989e-05
-2.18473877600092e-05
-3.52461028412708e-05
-1.45310737099475e-05
-4.06865911256484e-05
-1.53174483097106e-05
-2.99509181998399e-05
-1.51513173991677e-06
-1.30603191482102e-06
-4.2229903360084e-05
-2.3282436418538e-05
-1.74993668496342e-05
-5.63384217583753e-06
-1.36690822044293e-05
-3.93505351802429e-05
-2.78765824461387e-05
-2.91320811807305e-05
-2.51800619562291e-05
1.22886911207277e-05
-3.35979642412796e-05
-2.17866143704968e-05
-2.60347491996378e-05
-2.66972007655026e-05
-2.10664533736979e-05
-2.49648873099815e-05
-1.78480995242424e-05
-7.74141162126981e-06
-2.11174056930832e-05
-2.83135275674126e-05
-9.58843655529165e-06
-4.17742832641459e-05
-7.64117575863882e-06
-1.16910766950104e-05
-2.13992896101957e-05
-1.38798904229802e-05
-3.08043868570571e-06
-6.25687980378363e-06
-1.07122732796724e-05
-5.2908064510304e-06
-1.66534706557461e-05
-1.65652832044131e-05
-4.41143835540964e-05
-1.28385495621519e-05
-3.30912563115458e-06
-1.91556898119129e-05
-3.97184827062232e-05
-3.98003691640663e-05
-7.14708335196959e-06
-2.00190137313763e-05
-2.09184164425995e-05
-4.86993510223401e-05
-1.60672503432512e-05
-3.51439080263107e-05
-1.1465259431538e-06
-3.39124067290675e-05
-1.46789691719698e-05
-3.37835759514566e-05
-2.55812299986729e-05
-1.60670634977861e-05
-1.6779322669333e-05
-2.6935319725566e-05
-2.10249380052057e-05
-3.70928868646977e-05
-2.64738237586705e-05
-2.5669112389582e-07
-3.26609695098313e-05
-3.02330808952227e-05
-2.30541297199875e-05
-2.26490527222814e-06
-2.07965183849141e-05
-1.36406218596297e-05
-3.90223806394518e-05
-3.22880215840809e-05
-1.95768033750347e-05
-2.00649683219992e-05
-1.93282439412693e-05
-1.1081885239296e-05
-4.16909980281577e-05
-3.09051191276361e-05
-2.30031689640899e-05
-4.41730395343538e-05
-1.20664341593839e-05
-1.57734537974592e-05
-2.13340019654692e-05
-2.95187921603137e-05
-1.80262524337234e-05
-1.347216976258e-05
-1.34379215256456e-06
-6.36076736722248e-06
-1.67061844948568e-05
-2.90815015592664e-05
-2.29846994178542e-05
-2.58921355879537e-05
-4.27739347389318e-05
1.09291069236115e-05
-7.02598604290057e-06
-1.96886983216871e-05
-2.53037998263149e-05
-4.66706422173401e-05
-1.58667248826394e-05
3.24385829815069e-06
-1.94852726458392e-05
-1.59979711783591e-05
-2.14851262152892e-05
-4.07917556649799e-05
-1.80251448176347e-05
-1.25577701088442e-05
-1.75929437533978e-05
-5.88750167456027e-06
-1.91320227888171e-05
-3.11689016922101e-05
-3.10709066123589e-05
-2.81228807797382e-05
2.32058846369757e-06
-1.16548771365151e-05
-3.68117423691516e-05
-4.99546165865902e-05
-9.55514360877048e-06
-3.94912640483299e-05
-1.32885101400465e-05
1.03549714187375e-05
-3.09777889005538e-05
-2.08800758443836e-05
-1.74741392019089e-05
-3.79651917638125e-05
-4.00446537426928e-05
-9.98436523368498e-06
-1.82140368959889e-05
-3.07977176916425e-05
-3.85116094623092e-05
-1.93909718460326e-05
-1.89359171745689e-05
-2.85657937365691e-05
-2.16734408865899e-05
-3.75698135569542e-05
-3.03386645019478e-05
-9.88046932871698e-06
-1.51941490444838e-05
-1.29884966692534e-05
-8.81006909022972e-06
-4.96750979362319e-05
-1.32260667235347e-05
-1.00797305311994e-05
-1.42441742465501e-05
-2.76876903735241e-05
-2.15292127020412e-05
-5.63793856806485e-07
-3.62612157627504e-05
-4.43292491129476e-05
-3.42735637310637e-05
1.17826635558581e-05
-2.2247100582299e-05
-1.1418919680452e-05
-1.84506625374743e-05
-2.20182774114791e-05
-3.29757080230703e-05
4.17801555726423e-06
-3.32243081628719e-05
-3.52966171968817e-05
-2.456201511394e-05
-9.70802288414228e-06
-1.50692556952525e-05
-1.95233258433645e-05
-2.61536777287588e-05
-2.18951662755735e-05
-1.87673784907169e-05
-1.48771576186079e-05
-1.24025600902107e-05
-1.08329553644929e-05
-2.04170251362406e-05
-1.13518231621551e-05
-1.70024525084137e-05
-2.88959824380917e-05
-2.74194966936512e-05
-2.28485893685414e-05
-5.58286443599963e-05
-2.63025658447574e-05
-1.5646598899813e-05
-3.59204913257296e-05
-1.48151478759905e-05
-2.36667580233497e-05
-2.11190406540574e-05
-3.85766948011892e-05
-3.41749856475807e-05
-2.15278114993924e-05
-5.1159472080651e-06
-4.23031105359608e-06
-3.45200075848374e-05
-2.45611403566541e-05
-5.11644336002003e-05
-2.01952659659936e-05
-1.84490981961577e-05
-3.66744981627733e-06
-5.4440685661464e-06
-5.01089449768449e-06
-2.67021948979103e-05
-2.37872949758455e-05
-3.61861549284644e-05
-3.24836527143988e-05
-1.95570527916125e-05
-2.65067080727298e-05
-2.54393705302504e-05
-3.61090878204612e-05
-5.98092893098084e-07
-3.35219607081027e-05
-4.12263947125258e-05
-8.99827999785559e-06
-1.46654468185584e-05
-3.09290011406127e-05
-2.48983292285038e-05
-8.25711760111595e-06
-2.63467082025444e-05
-4.84264727126728e-05
-2.65840575052469e-05
-1.03954136164537e-05
-3.4249827253954e-05
-6.03523840452176e-06
-1.6981128923501e-05
-1.02262656868772e-05
-9.87787335592651e-06
-1.38785308543231e-05
-2.28798723491273e-05
-1.78475196193045e-05
-1.53341218013152e-05
-1.46536961108336e-05
-2.39003543241703e-05
-2.00712130653289e-05
-3.82786062302449e-05
-3.06246200930412e-05
-2.22271524981201e-05
-2.63256841954932e-05
-1.86566409734936e-05
-2.35765577644146e-05
-3.35822632724791e-05
-3.14180220302046e-05
-2.18687243161598e-05
-1.83523026994998e-05
-2.903323756332e-05
-2.22847523485773e-05
-4.84164658374774e-06
-1.31904456076666e-05
-2.20407131037272e-05
-1.71685344303825e-05
-2.01887264024919e-05
-1.62775587604575e-05
-3.1261592236861e-06
-3.1724408344516e-05
-3.61024229495134e-05
-2.29254399707351e-05
-1.78815976285283e-05
-3.35610290405038e-05
-1.31910410507056e-05
-2.03743581105251e-05
-1.97677393224308e-05
-2.30027638033193e-05
-2.51989832604491e-05
-1.45344765008251e-05
-1.19351267611034e-05
-9.15941624444754e-06
-4.05420228936482e-05
-2.96170442215716e-05
-1.23003491413098e-05
-1.37861799375381e-05
-3.84748641853549e-05
-2.84979101011243e-05
-2.37451548386899e-05
-3.34548452030754e-05
-2.32559996043918e-05
-6.7063203726305e-06
-1.04532548292812e-05
-3.8250907364788e-06
-2.20025389535656e-05
-7.55207654851376e-06
-1.29338391156619e-05
-1.70604398766756e-05
6.81724475021416e-06
-3.52630890943344e-05
-3.8268386695403e-05
-3.3954274059147e-05
-2.67127153925889e-05
-1.36092652773736e-05
1.07152219921172e-05
-2.35586013765408e-05
-8.60868559563478e-06
-4.18139049288785e-06
-3.01117065812241e-06
-3.10389817256505e-05
-2.46861395312117e-05
-2.10546112275084e-05
-2.95240309485152e-05
-8.98583435307707e-06
-2.22901597845076e-05
-2.60507694187486e-05
-3.04905529791855e-06
-1.23840993183403e-05
-1.68019548718902e-05
-4.87553538633126e-06
-3.32954700828578e-05
-3.39847902955133e-05
-1.35144216650719e-05
-2.87449328307284e-07
-3.02413083273945e-05
-2.65017157515748e-05
-1.6945953241979e-05
-2.90016774537161e-05
-2.59819172368266e-05
-2.19024975918837e-05
-1.51218211173193e-05
-2.73510149437434e-05
-5.17287874905945e-06
-4.70570410808558e-05
-2.52745985172179e-05
-9.35348063934411e-06
-1.33180834556176e-05
-4.10463442764568e-05
-1.79212557501465e-05
5.12091462630748e-07
2.82363026052001e-06
-3.41929323598359e-05
-1.78634177277214e-05
-2.51778557662979e-05
-1.24071255154166e-05
-1.56387416097865e-05
-3.85833940465081e-06
-3.18827422442386e-05
-1.30890011422961e-05
-1.55536196485506e-05
-4.3512780225124e-05
-7.35848484623065e-07
-3.3367513279115e-05
-7.91348091498992e-06
-1.55454677321768e-05
-3.04074373426988e-06
-1.20336813313472e-05
-2.60204255954325e-05
-5.23501275049533e-05
-4.11225383759279e-05
-1.23067013772284e-05
-3.80190992919958e-05
-3.94347056887316e-05
-3.36134280017385e-05
-1.30397379301431e-05
-1.36456219827984e-05
-2.26787491366055e-05
-3.65878920789654e-05
-3.14953130470339e-05
-4.79735665686839e-06
-3.05770755270883e-05
-3.34759302193226e-05
-5.03993850981685e-06
-1.54277588433758e-05
-1.88755872747078e-05
-3.32689153197659e-05
-5.79216999757288e-06
-3.29131215323139e-05
-3.92472198453168e-05
-1.19413578049973e-05
-2.42166185539394e-05
-2.45293308685148e-06
-3.45624097536484e-05
-1.51433969171339e-05
-4.94343477607489e-06
-2.86413480526366e-05
-3.60424724842218e-05
-1.92289478466513e-05
-2.35420057924922e-05
-4.72774882739737e-06
4.58322819030138e-07
-1.55840570348949e-05
-1.26694733296836e-05
-8.33654171856592e-06
-1.81748352349197e-05
-1.90306539785657e-05
-1.86956565547301e-06
-3.39735183600979e-05
-3.51226327865377e-05
-1.92388183858384e-05
-3.52352865379542e-05
-1.56213505274299e-06
-2.21618780547943e-05
2.98208514299984e-06
-6.43212439115579e-06
-2.84476609892689e-05
-1.61679379592285e-05
-1.57331203199403e-05
-2.17592459974944e-05
-2.12207603880773e-05
3.91967802820643e-06
-2.6747992203203e-05
-1.78240795816537e-05
-2.18009495300104e-05
-1.80217157725549e-05
-2.15247989448604e-06
-2.11390467647314e-05
-7.92494657393857e-06
-1.73356126461693e-05
-2.95945680869272e-05
-3.79123957355981e-05
-1.54735617164134e-05
-1.7408374250449e-05
-1.02693372174828e-06
-3.20867148260494e-05
-2.1174662733039e-05
-2.98281970939721e-05
-3.75066540672841e-05
-3.21979009195588e-05
-2.02461366941049e-05
-2.6480606870146e-05
-2.11776890918792e-05
-4.28080246169893e-05
-2.09022901466774e-05
-2.09431772389628e-05
-3.67420223726125e-05
-5.27598995563528e-06
-3.21291876470985e-05
-1.90037399799693e-05
-2.62107615548691e-05
-1.75342949282536e-05
-3.24048487319658e-05
-1.04128443627294e-05
-2.39250597852276e-05
-8.76935637577144e-06
-2.03820859555771e-05
-1.26923071270188e-05
-2.80441541622955e-05
-2.1010793384413e-05
-1.2966690835978e-05
-1.693505154004e-05
-2.88934318163931e-06
-1.93967087177827e-05
-2.96118122430847e-05
-4.31421800275668e-05
-4.62385154397474e-05
-1.10448599854594e-05
-3.94505332082435e-05
-2.34541235835329e-05
-3.02050451809907e-05
-1.8231539453107e-05
-1.3016362314971e-05
-1.95431055682456e-05
-1.98657154414979e-05
-4.36949256878163e-05
-2.95655443942971e-05
-4.83947161585371e-05
-1.22962736640847e-05
-3.33198289416138e-05
-2.48186578390201e-05
-3.18160913721396e-05
-1.48948452222202e-05
-3.25242295268495e-05
-8.9447714056427e-06
-1.25083958188389e-05
-6.79330036412659e-06
-1.74977402878576e-05
-3.7699541991396e-05
-3.99025602514888e-05
-3.32282647489483e-05
-3.77102364602676e-05
-3.31402682605441e-05
-3.08658710951399e-05
-2.03599906695892e-05
-6.83272112918111e-06
-1.4892462747958e-05
-2.62203182021096e-05
5.40384280411415e-06
-2.53531170693808e-05
-3.04092756055954e-05
-1.2870276703282e-05
5.46896056694578e-06
-1.67065510842473e-05
-1.97840914455373e-05
-2.72431351655183e-05
-4.33751413445427e-05
-3.44467386710882e-05
-2.16626232437431e-05
-3.68723707350323e-05
-1.70175057827332e-05
-3.23962908307177e-05
-4.19566400019286e-05
-2.42766885041573e-05
-1.59559482073363e-05
-2.60207228732206e-05
-2.32576642983941e-05
-1.44908283604675e-05
-2.64662065362591e-05
-3.017453372574e-05
-1.2152568399673e-05
-7.98454285345063e-06
-1.90232089632865e-05
-1.73454051552986e-05
-3.6989891547533e-06
-3.35414812576641e-05
-4.47882602099018e-05
-3.00895305264567e-05
2.46364743144194e-05
-2.92914946656702e-05
-4.11631413327788e-05
-1.22002240102887e-05
-2.19692108999938e-05
-2.38569469852765e-05
-1.38309413579614e-05
-2.50197412957985e-05
-2.31851092224228e-05
-2.28385351619133e-05
-3.13348001920794e-05
-8.5946372632215e-06
-2.08327403870584e-05
-4.29520213690387e-05
-2.74328878940138e-05
-2.92665389636255e-05
-1.49877443621648e-05
-3.89109128717617e-05
-2.96764815123847e-05
-3.68450298420954e-05
-2.44324970294098e-05
-1.65034080827452e-05
-4.73470430033397e-05
-2.13657941840696e-05
-5.02656471892673e-06
-1.18706825710549e-05
-1.61727321357086e-05
-1.02616870847429e-05
-3.69578378983214e-05
2.52600335086785e-06
-1.98010800325354e-05
-3.8274625220524e-05
-1.48320450867219e-05
-1.11826163386619e-06
-3.97276959604962e-05
-4.79754109633964e-05
-2.0712433499502e-05
1.62013938136271e-06
-1.76746162046481e-05
-4.47192876581187e-05
-3.8796284670129e-05
-3.26588408556372e-05
-1.10034174667607e-05
-2.17987387984326e-05
-3.28543922625908e-05
-1.30056200163864e-05
-2.81437753064864e-05
-5.26154066837248e-05
-1.04677844755449e-05
-2.74373980659165e-05
-1.59872416181341e-05
-4.57737200528592e-05
-2.53365435094758e-05
-2.2381998895968e-05
-7.84335666923058e-06
-2.7893672790024e-05
-6.17097325664546e-06
-2.75277436458608e-05
-1.97135463329669e-05
-6.9106526321279e-06
-1.83697781751765e-05
-7.99263127260765e-06
-5.53215731830814e-06
-1.00921684907924e-06
-1.19527351885912e-05
-2.06987740628042e-05
-1.47201977709983e-05
-5.06452200679751e-06
-3.19154004460732e-05
1.66476456332264e-06
-2.24058157616393e-05
-3.91319105229836e-05
-4.26661614273665e-05
-7.99401989515476e-06
6.17988463076055e-06
-1.02392699532159e-05
-2.7721611676692e-05
-6.3735355003075e-06
-3.22705399465145e-05
-3.31582166576681e-05
-4.42713579842992e-05
-2.56144449461651e-05
-1.62986619822985e-05
-2.47047551494814e-05
-1.91247873041845e-05
-1.80469188601751e-05
-1.75665688954751e-05
1.08718376764004e-06
-4.22280417084441e-05
1.1407172072259e-06
-3.44024070579593e-05
-4.42958786338475e-05
-9.40699225072297e-06
-3.53228528340238e-05
-1.37288113792863e-06
-1.08983334728239e-05
-2.10991275484004e-05
-3.99488585090038e-05
-2.61666401407097e-05
6.1513295284176e-06
-3.73330312796075e-05
-1.86460246495961e-05
-2.63633241430391e-05
-3.09419180240471e-05
-1.50638063001515e-05
-1.64192424458036e-05
-1.73719159760999e-05
-2.67356306868771e-05
-1.94483730065376e-05
-1.97242819318676e-06
-9.34942157562267e-06
-1.76886841543515e-05
-6.2554927525582e-06
-1.60782959362784e-06
-2.57590318442015e-05
-4.02175691502911e-06
6.39469770273864e-07
-1.59048478646912e-05
-2.31774618011849e-05
-1.90623463491024e-05
-2.50300161398503e-05
-1.06843637829896e-06
-2.86966868119006e-05
-2.43418165772592e-05
-1.69308607463044e-05
-1.64312840169626e-05
-1.37950432827899e-05
-2.11568719634274e-05
-1.61139026925843e-05
-1.2344541903697e-05
-1.22031193417494e-05
-2.42878874439542e-05
1.56086638102928e-07
-2.66467791208643e-05
-7.08631710945319e-06
-2.78786511121533e-05
-1.87458019953336e-05
-2.60257151324495e-05
-2.24735028412794e-05
-1.93871028812039e-05
-8.8465986689998e-06
-3.37530742401227e-05
-3.53802854406789e-05
-2.71182594275373e-05
-2.04859701116585e-05
-2.4284469392319e-05
1.91624968665449e-06
-5.17275817526254e-05
-3.10389022174311e-05
-1.12966007349792e-05
-2.92079452556241e-05
-3.92806437426208e-05
-2.42028164494e-05
-3.50177710761262e-05
-2.79937802378824e-05
-8.63104400290505e-06
-1.18417092803741e-05
-1.67511097055787e-05
-1.40672640280906e-05
-9.96536943152865e-06
-9.08152715896564e-06
-1.61909608437305e-05
-4.37943135595981e-05
-2.00514738818075e-05
-1.27301694643776e-05
-3.08956186846133e-06
-1.39349580625194e-05
-2.48262486660429e-05
-4.95890966828511e-06
-1.60968393317397e-05
-4.77854256718034e-05
-5.0903276691462e-05
-3.44588301020696e-05
-2.92553814519673e-05
-4.26495128141022e-05
-1.67089035647549e-05
-1.39014916012047e-05
-3.35703879681026e-05
-5.32097085065744e-05
-2.34710319434984e-05
-1.74386975451064e-05
-4.01685701324111e-05
-3.23859630951475e-05
-3.84998054931763e-05
-4.91707620363782e-05
-1.00213463443909e-05
-2.12066896354257e-05
-2.0216518656002e-05
-2.90169240612028e-06
-3.59961421932278e-05
-2.90993712450478e-05
-1.25980856752425e-05
-3.20641423261859e-05
-3.27886769689141e-05
-1.52425578014973e-05
-2.56509630104361e-05
-1.76120314873011e-05
-2.1011575336204e-05
-1.5893410854129e-05
-1.14193860414746e-05
-8.52829804159521e-06
-1.56623689807024e-05
-4.80376255110911e-05
-2.71171048839686e-05
2.34234770563996e-06
-4.31606025021615e-05
-1.0801636451365e-05
-1.52765810789161e-05
5.10067011715038e-06
-7.68187626772483e-06
-3.019269054574e-05
3.67912729354819e-07
-1.28331464955532e-05
-2.23087024007891e-05
-9.83764544231495e-06
-4.84143959737855e-05
-1.0914608871543e-05
-1.72308841711992e-05
-2.52228809391379e-05
-3.81852623151235e-05
-6.06808039716519e-06
-4.03061294320967e-05
-4.43188618585573e-05
-2.68536580054242e-05
-2.41925856839841e-05
-2.21796690054753e-05
-2.87896869233213e-05
-1.69648345814991e-05
-6.32965169787461e-06
-3.03417727659256e-05
-9.55289794751593e-06
-2.80619192360962e-05
-2.14229656887915e-05
-1.86226594055404e-05
-2.33419045843767e-05
-2.34907900588703e-05
-3.57210594420599e-05
-2.9530399943925e-05
-9.94197457705763e-06
-2.25135137572937e-05
-2.97310228236408e-05
-2.10762651588619e-05
-2.36494584695416e-05
-3.90229441391211e-05
-3.14693559119568e-05
-1.51970638133887e-05
-2.41188406609349e-05
-1.15766932987392e-05
-1.77510424172224e-05
-2.07926412206832e-05
-2.58127155541162e-05
-2.67608702887925e-05
-3.21747878740407e-05
-2.89594179097929e-05
-1.14822401101779e-05
-2.13944193030476e-05
-3.79587591253807e-05
-2.83518654275977e-05
-4.10957730749703e-05
-3.22658331355283e-05
-7.24016032742747e-06
-2.52138924514181e-05
-1.19706078193725e-06
-1.7037669086974e-05
-2.29521259387876e-05
-3.38497108880189e-05
-1.81931064853767e-05
-1.44361789925266e-05
-2.04493430317836e-05
-3.72607037079523e-05
-2.19239740650976e-05
-1.39493829559805e-05
-4.43101162970903e-06
-1.21346339394603e-07
-7.25165098177678e-06
-6.71937705789295e-06
-1.83127149707375e-05
-2.28102694356278e-05
-3.11443820556117e-05
-1.61638170524212e-05
-8.59916722312384e-06
-2.34059801517252e-05
-2.12022441434367e-05
-2.07451735065129e-05
-3.80318052941155e-05
-1.97227984806968e-05
-1.95007318708692e-05
-2.85930933863142e-05
-1.71817625969179e-05
-9.77603360474328e-06
-2.03383269570294e-05
-3.70224153683507e-05
-1.41688148126192e-05
-2.87659090964536e-05
-1.00933534757775e-05
-1.41251855023533e-05
-2.53390637099206e-06
-1.55713353198721e-05
-1.98221581111962e-05
-2.6328329564864e-05
-3.12931378547981e-05
-1.23953277997162e-05
-4.93548188734843e-05
-2.47908270453501e-05
-2.64229553110569e-05
-2.19117825584396e-05
-2.03130343101963e-06
-2.67885652935581e-05
-9.4415011772579e-06
-3.2501049398538e-05
-1.12280692975827e-05
-3.09429990152944e-05
-2.66318871630198e-05
-1.4004418223607e-05
-5.84085333223982e-05
-1.33084439933731e-05
-4.66422688892217e-06
-1.11951200816329e-05
-3.18758620044009e-05
-1.49922169649639e-05
-3.8919956691968e-05
-2.26562336071769e-05
-2.71593887415686e-05
-2.80282659246015e-05
-3.10053800166299e-05
-2.40714100376249e-05
-1.89453829495946e-05
-2.07091856464379e-05
-2.920116303375e-05
-1.26020927095377e-05
-2.10461827914382e-05
1.58312875420863e-06
-4.05952389552334e-06
-6.77626475498831e-06
-1.67905782120049e-05
-2.10767627917457e-05
-1.10194215481218e-05
-1.06518363204678e-05
-2.60357246819893e-05
-2.31112354137748e-05
-3.3361004709871e-05
-1.91748341961662e-06
-2.5740552572668e-05
-1.31270393129777e-05
-1.6259528942149e-05
-3.10371074275618e-05
-3.4047401986488e-05
-1.74089363832859e-05
-2.29589912891052e-05
3.92258535639525e-06
-1.62770861062198e-05
-1.89692069235704e-05
-5.45018603811046e-05
-2.98976981005477e-05
-1.05718051317409e-05
-2.90434756207724e-05
-1.90680980114316e-05
-1.47926147391977e-05
-3.49807857410351e-05
-7.45918554273802e-06
-2.33386150519675e-06
-2.51396414437227e-05
-1.04852639196413e-05
-2.03397215000565e-05
-6.63534502670057e-06
-1.55159365481925e-05
-2.86740672171248e-05
-1.73161786887543e-05
-3.2902542836987e-05
-1.30779150395876e-06
-1.34311924252551e-05
-1.84367319698979e-05
-1.39710475615561e-05
-2.22398636324031e-05
-1.44832769881923e-05
-4.38486478516607e-05
3.121453824902e-06
-2.2226632340352e-05
-1.96489479357945e-05
-2.26986425737023e-05
-2.35069007742854e-05
-7.85064420852941e-06
-1.50018496737795e-05
-3.56165614584977e-05
-1.20535119895666e-05
-4.41067573791774e-05
-1.07577479421675e-05
-4.60219179473342e-05
-2.56048850645862e-05
-3.09397655792102e-05
-1.66941154911769e-05
-4.90242670745267e-06
-3.54539945911266e-05
-1.76221451178014e-05
-2.35266702969061e-06
-1.54163355785831e-05
-1.39972955915033e-05
-2.75864892572725e-05
-7.10766779954816e-06
-2.95657874127627e-05
-4.32754850849172e-05
-3.68065715890669e-05
-1.25636715627357e-05
-1.08781244399053e-05
-1.55112582128549e-05
-2.51295369042455e-05
-2.99143422111966e-05
-2.02718840684346e-05
-1.79327504688316e-05
-1.40082477731189e-05
-3.08831373626553e-05
-3.65100745593085e-05
-1.28833710513622e-05
-3.53009290290169e-05
-2.45008172962429e-05
-3.97986266035856e-05
-1.77732912521268e-05
-2.03175866630345e-05
-4.23656916054996e-05
-3.50211364753246e-05
-1.93792816697451e-05
-2.04180859725109e-05
-3.34116742812421e-05
-1.56600756209856e-05
-2.63752100766866e-05
4.7306558877345e-06
-1.76039333890109e-05
-2.98966753470902e-05
2.13376092062176e-06
-2.16162679392752e-05
-2.17204371400997e-05
-3.94139716055722e-05
-8.6286761737932e-06
-1.19889962404906e-05
-1.78305870778492e-05
9.59703644789265e-06
-6.84454517937023e-06
-3.16565325860156e-05
-2.35182197919209e-05
-1.67508192515562e-05
-1.83998100976439e-05
-1.05153204780104e-05
-1.36228782565229e-05
-2.52126761220785e-05
-3.50005757029929e-05
-3.24845283126493e-05
-2.485179588814e-05
-4.45020663527118e-05
-2.69240088988558e-06
-3.22002179611552e-05
-3.34160740247345e-05
-5.7597428878877e-06
-2.9693979690788e-05
-2.15538311406089e-05
-2.26532948969706e-05
-1.37412197762379e-05
-2.21509240509794e-07
-8.49125421473514e-06
-2.21470248570248e-05
-7.05573836917945e-06
-2.25689817985069e-05
-1.09275184821296e-05
-2.29258418330171e-05
-2.66191442735761e-05
-2.19261487666182e-05
-8.04161192291785e-06
-1.8127067836221e-05
-1.84148974387501e-05
8.90915769212695e-06
-2.73511504395861e-05
-8.92739340447951e-06
-2.84002259493698e-05
-1.33302290607967e-05
-3.20373951422651e-05
-1.42934829213784e-05
-4.88344122185376e-05
-9.8718956522155e-06
-3.38524454090189e-05
-8.66407098751535e-06
-9.44041463560942e-06
-1.93789648885485e-05
-7.48109593489744e-06
6.55229093853438e-06
-3.00980255842438e-05
-4.18134236601563e-05
6.23029640201149e-07
-1.22907665906661e-05
-3.05751796704981e-05
-1.87157432290807e-05
-2.27767095768846e-05
-3.93273441075476e-05
-3.0873858130172e-05
-1.59281780199738e-05
-3.98067478758698e-05
-2.22744974263102e-05
-2.99653700675998e-05
-3.12325479988713e-05
-1.96689662638749e-05
-1.41913559492831e-05
-2.01923536885502e-05
-1.6742349109559e-05
-4.54045405026449e-06
-1.42180829698028e-05
-4.40616600886396e-06
-6.66671977072527e-06
9.48482539148137e-06
-2.99969911780362e-05
-2.94148047465795e-05
-1.82711389487747e-05
-4.06776510443065e-05
-4.56217303623805e-05
1.3051248560521e-05
-1.14602849725389e-05
-2.70658357607263e-05
-2.26552712351583e-05
-1.96366299906544e-05
-4.73647432926521e-05
-5.40845674741943e-06
-1.95678007151618e-05
-7.16861296186632e-06
-4.03376083438705e-05
-2.14769946205718e-06
-8.46832827739964e-07
-3.48271837147777e-05
-2.01844975482708e-05
-2.97202265167248e-05
-3.2562292784744e-05
-3.0205513489375e-05
-1.58678401795087e-05
-3.06271098288337e-05
-2.57944816301443e-05
-3.86359083955071e-06
-2.50027651682877e-05
-1.64496013949897e-05
-9.74442059051155e-06
-1.89837007749453e-06
-1.44403603109647e-05
-1.78564417968489e-05
6.21131382619685e-06
-1.61016356567764e-05
-1.14469872047019e-05
-4.04273159364748e-05
1.27398071860484e-06
-1.45711218930404e-06
-2.8423210629806e-05
-1.89778265798551e-05
-5.32121242956211e-05
-2.30328328528448e-05
-1.20936079007636e-05
-3.35870335797844e-05
-1.74385508173441e-05
-4.38282640692466e-05
-3.33309220990718e-05
-2.86691070878435e-05
-1.5200107031067e-05
2.29307918240109e-06
-2.68937967778554e-05
-3.13598578160401e-05
-1.48652629532908e-05
-2.40916044758032e-05
-4.52326290270097e-05
-2.39205892380625e-05
-6.27313862378415e-07
-2.65733297084056e-05
-6.90433574017525e-06
-2.27615812573183e-05
-8.94503991486349e-06
-1.91755776839046e-05
-1.40063566824824e-05
-1.69141378031575e-05
-4.57444628863601e-05
-2.72154184469199e-05
-2.51012713867221e-05
-7.72157759446324e-06
-1.43624291806011e-05
-2.48987966853528e-05
-2.78845746099495e-05
-1.20342209129441e-05
-3.49985246721133e-05
-1.65024437529442e-05
-2.14181146793921e-05
-3.22141744112965e-05
-1.21156432864876e-05
-1.34200643571223e-05
-2.58760279609714e-05
-1.54477852390546e-05
-1.61214308554288e-05
-2.36575862549384e-05
-3.19758023232415e-05
-1.42902104940111e-05
-1.27350108793739e-05
-2.04509087287933e-05
-1.09103810629609e-05
-2.3564872893111e-05
-3.38490551575109e-05
5.21346506214685e-06
-7.68858576392822e-06
-3.53462039217019e-05
-1.16620089640646e-05
-3.04665466708885e-05
-4.5298508586275e-07
-2.19751363938804e-05
-3.47091588183004e-06
-3.23447967021834e-06
-5.69790467155954e-06
-1.20205349793973e-05
-1.74649201490042e-05
-1.59345148729154e-05
-1.66072628410676e-05
-2.43515323051949e-06
-1.99478626359889e-05
-9.61398278374837e-06
-1.16589059173376e-05
-2.18998723586452e-05
-3.72858012660843e-05
-1.54285382303131e-05
-2.88288367897576e-05
-5.74214507099752e-06
-4.83437779878586e-06
-1.79924266765202e-05
-2.73007268765095e-05
2.01540864083338e-06
-2.20829044827365e-05
-2.52290999451195e-05
-3.69123285457026e-05
-1.5904637150588e-05
-3.74397117265424e-06
-1.45761934701328e-05
-1.49480240359936e-05
-9.09982652816433e-06
-2.02634140493138e-05
1.07922714642689e-05
-2.73735535568289e-06
8.41748213290542e-06
-1.53476851820289e-05
-3.3832657402781e-05
-1.14901120664763e-05
-3.98230903128534e-05
-2.14314877015708e-05
-1.79088348513014e-05
-2.11990319822608e-05
-2.19919043831046e-05
-1.66036046560749e-05
-1.76302761588615e-05
-2.15430665682211e-05
-3.34468154066822e-05
-3.38438647655207e-05
-4.02027418763176e-05
-2.58252732384189e-05
-4.73215033542162e-05
-1.39926727443313e-05
-2.37815342002204e-05
-1.90972615205223e-05
-1.73787662232427e-05
-4.82976838486191e-06
-8.27238067097242e-07
-1.7328349243253e-05
1.25989475768082e-05
-3.86179323350525e-05
-2.24448401488147e-05
-2.95963603624091e-05
-3.61827913284643e-06
-1.96195800320224e-05
-2.8148747205516e-05
-2.67526529117441e-05
-3.10719537029653e-06
-1.81734177133348e-05
-7.21403220930278e-06
-3.33578375320362e-05
-1.63870895734746e-05
-3.13206539715239e-05
-2.11160013120231e-05
-3.01552718445367e-05
-2.92515970827244e-05
-2.9812864032378e-05
-3.51113092235324e-06
-1.41510717382701e-06
-2.71623707605413e-05
-2.02067870974693e-05
3.71581375946677e-06
-2.85506400508445e-05
-1.29638360434815e-05
-3.2646616141136e-05
-2.80259392009527e-05
-1.58306570288019e-05
1.12020417937292e-06
-1.25633754848455e-05
-3.24501730141379e-05
-1.19072115971661e-05
-2.85350338407826e-05
-1.45900341793673e-05
-2.81880830764029e-05
-1.4865230282488e-05
-2.69051300071619e-05
-1.72170088872099e-05
-1.62491429812254e-05
-3.21131391023743e-05
-5.91770729188698e-05
-2.94019261654062e-05
-3.49478073881453e-05
-2.08420267189074e-05
-8.21972187993026e-06
-4.05368612720335e-06
-1.62531283793535e-05
-2.63574855852189e-05
-2.46364174250649e-05
-1.46350809368538e-05
-2.92458024013476e-05
-4.85435477519633e-06
-1.98526622177008e-05
-2.51353436439632e-05
-3.11705416405471e-05
3.05749940573825e-07
-3.37359128879046e-05
-2.52906242706594e-05
-2.7968055614106e-05
-5.22341906758813e-06
-2.0670905027535e-05
-2.42432981497653e-06
-1.47827365999485e-05
-9.647272226835e-06
-8.99722855765865e-06
-1.68330263989448e-05
-3.49569138359755e-05
-1.87558722216629e-05
-8.28235341102929e-06
-8.21143515353846e-06
-1.59177104420432e-05
-4.57295028652656e-05
-1.75079810856578e-05
-1.41531906607171e-05
-3.62570648072246e-05
-1.81897603353222e-05
-2.44017420930991e-05
-1.83157586335973e-05
-2.62156122408428e-05
-1.34955627474903e-05
-3.54349269618727e-05
-1.68919953481888e-05
-5.94622961901851e-06
-1.92996813382354e-05
6.58540318029718e-07
-8.91997747328126e-06
-4.21480957593176e-05
-1.16633878346083e-05
-1.64795222164118e-05
-1.49955905026681e-05
-4.15544879706135e-07
7.19693555785669e-06
-2.74687486243587e-05
-2.21967880320512e-05
-2.61817053909507e-06
-1.04882852464849e-05
-9.08044882584125e-06
-1.74910286497785e-05
-3.26190088335745e-05
-1.38106470317065e-05
-8.41950673370532e-07
-4.34591981291535e-06
-2.53224945333325e-05
1.06838939030811e-06
-2.91391195399946e-05
-1.04986314485924e-05
-1.07909456913096e-05
-2.59984351761722e-05
-3.94575799770517e-05
1.46023386452216e-05
-2.18569523864108e-05
-2.65265485395271e-05
-2.73500831214081e-05
-7.49676120575502e-06
-2.53574960385441e-05
-1.4100931272762e-05
-1.68516132203552e-05
-1.13982254202036e-05
-2.99852008927639e-05
-1.12458857557764e-05
-3.00913841308824e-05
-1.37821328158768e-05
-2.70620068899191e-05
-9.3456071852899e-06
-2.42728491921497e-05
-2.20701495861278e-05
-1.41967512636745e-05
-2.34413256950504e-05
-3.31974082919692e-05
-1.7749024236569e-05
-5.1178514038336e-05
-2.81874787191209e-05
-3.13569978335245e-05
-2.88556949372658e-05
-2.57212447227515e-05
-2.04468846669828e-05
-5.25119715833264e-05
-4.98346215293515e-05
-2.80971048130596e-05
-1.40915814749242e-05
-2.22571676254743e-06
-1.24048062459495e-05
-2.27633681144009e-05
-3.30448045134715e-05
-7.17775731618392e-06
-2.45534932518706e-05
1.72168888002051e-06
-1.36133211510838e-05
-1.28772592907202e-05
-3.25697102355116e-05
-2.22314062498178e-05
-3.55773851486129e-05
-1.75480870593362e-05
-2.23626204255654e-05
-1.36992979825873e-05
-1.61886992570118e-05
-3.00928130979536e-05
-4.96760271739564e-05
-1.19431759073099e-05
-2.59213919948479e-05
-7.55137302926339e-06
-3.32958357082683e-05
-1.15855006079612e-05
-1.2416576621717e-05
-2.20609848346108e-05
-1.11021667345958e-05
-5.17274054167407e-05
-8.22535442652563e-06
-1.84707001251703e-05
-5.15323932347123e-06
-1.20079496296772e-05
-1.98044261562995e-05
-2.89792365414367e-05
-2.0850062425433e-05
-1.69957331399632e-05
-2.62515242889861e-05
-2.08591454470806e-05
-2.75422500195456e-05
-5.0338454664817e-06
-2.85975959953802e-05
4.17420957435665e-06
-3.3638610145245e-05
-1.65291497753882e-05
-8.48187887200639e-06
-1.86209186838379e-05
-1.82090870015244e-05
5.54134403615533e-06
-1.31650583031251e-05
-4.1367792427584e-05
-2.62594121408216e-05
-1.77160134641867e-05
-2.15354568695865e-05
-3.54822418948196e-05
1.11092760602905e-05
-8.7122199503745e-06
-3.45510541466041e-05
