# Supplementary material for: Research on computational propagation and identification of mine microseismic signals based on deep learning
Source: PLoS One. 2025 Oct 22;20(10):e0334641. doi: 10.1371/journal.pone.0334641 (PMC12543183; doi:10.1371/journal.pone.0334641)
Supplement: S3 Data — (ZIP) [file pone.0334641.s003.zip › 000100500002917.xlsx_0.txt_24.txt.txt]

-1.46549496643701e-05
-2.66578069922886e-05
-1.83652356589043e-05
-1.93320821896153e-05
-3.03389300068884e-05
-1.01914344505669e-05
-4.09152748653478e-05
-2.48253120686549e-05
9.8013121615924e-07
-3.93959792137058e-05
-1.90116254781766e-05
-2.5930432494394e-05
-1.45829992069566e-05
-1.07639611720535e-05
-4.11279213838619e-05
-2.63645514240141e-05
-2.78065330993061e-05
-4.13238174439143e-05
-2.89573778596155e-05
-2.32289710167812e-05
-3.08874619375352e-05
-2.06746294281489e-05
-2.90979112694554e-05
-9.98611014189115e-06
-1.34461042614609e-05
-3.31836512941983e-05
-2.24874538544913e-05
-9.33991211260354e-06
1.42891462452189e-05
-2.13234756172838e-05
-3.44215818612882e-05
-1.93258738010137e-05
-3.9122333244036e-05
-6.41994420585539e-06
-2.77890716999708e-06
-9.68676442845097e-06
2.44305572290555e-06
-4.29917663971654e-05
-2.34609804082554e-05
-1.08921542610901e-05
-2.84563891836646e-05
-3.61771940972749e-05
-4.14541211670088e-05
-1.31284513231868e-05
-4.14336581882301e-06
-4.57887508692482e-05
-4.27376520514621e-06
3.55212681682175e-06
-2.09760618270948e-05
-4.32467600897914e-05
-2.03517136177585e-05
-3.38645681057894e-05
-2.60695888123945e-05
-3.30108300603532e-05
-2.24209214072832e-05
-1.45079133413326e-05
-3.90840424238416e-06
-2.75416883269563e-05
-1.91152761016282e-05
-2.83178788590833e-05
-3.4245279139188e-05
-4.2196978940594e-05
-3.63274694746523e-05
-3.07048756743523e-06
-5.30648879119759e-06
-2.13851587508597e-05
-2.8277534694973e-05
-1.01455575369045e-05
-2.66268069992435e-05
-2.96479458827514e-05
-2.51028703989317e-05
-2.45549908097641e-05
-1.58553602888456e-05
-2.05231102181808e-05
-3.28860700291322e-05
-2.68947311684942e-05
-3.10512136036383e-05
-3.99255255637624e-05
-2.41380947206759e-05
-1.77454861489763e-05
-3.81526450514384e-05
-9.52841335922406e-06
-1.18957208563399e-05
-1.61165427531197e-05
-2.03485275334856e-05
-2.04072488882065e-05
-2.21479834537874e-05
-2.06600537242667e-05
2.82426457490257e-07
-1.29544004003966e-05
-2.21341433106447e-05
-2.29916752553233e-05
-1.95885163085432e-05
-4.18044083747342e-05
-1.73686430682736e-05
-1.70689281068523e-05
-2.52657529298025e-05
-1.68751716604843e-05
-3.57140213350787e-05
-1.18458330731322e-05
-3.97166052064258e-05
-2.99287621706507e-05
-1.68905790464249e-05
-1.82535977623398e-05
-3.14889248558735e-05
-1.0958730010686e-05
-2.5664332484414e-05
-2.66574925155029e-05
-3.42163829047499e-05
-2.99986315691814e-05
-4.4861875856839e-05
-3.54891195575897e-05
-3.33809167509526e-05
-3.25903624050394e-05
-4.91114753535461e-06
-4.36356315942465e-05
-4.47015188429235e-05
-3.56239973278873e-05
-9.03848560479762e-06
-4.50370775847093e-05
-2.36439371170669e-05
-9.15896122620501e-06
-2.94189945624785e-05
-1.08069724051791e-05
-3.63654824159942e-05
-3.2484213093828e-05
-1.68566586585838e-05
-1.48586998613865e-05
-1.27729881914265e-05
-2.06078763074452e-05
-2.04599733216455e-05
-1.69284309764439e-05
-1.60555942353966e-05
-6.22293819612509e-06
-2.10577485258565e-05
-1.88536350377354e-05
-2.05400449999258e-05
-2.06768920782919e-05
-1.20451415100003e-05
-2.946332170165e-05
-6.13734254010802e-06
-3.95711191780626e-05
-1.51896404049254e-05
-3.66396767480412e-05
-2.93550925015251e-05
-8.3812530270617e-06
-1.59627972235743e-05
2.01200464054473e-06
-2.5370373648772e-05
-1.93901382820796e-05
-4.72081301238203e-05
-2.5731550362105e-05
-3.09640172849257e-05
-2.66427113146466e-05
-3.51726084807509e-05
-4.08431023289271e-05
-1.46451638867211e-05
-2.19476602946516e-05
-1.93125896501123e-05
-3.38731920926605e-06
-2.5057241282331e-05
-1.42906040461978e-05
-1.28169898995577e-05
-8.77045966145344e-06
-2.27823946992775e-05
-2.80736625176912e-05
-3.54394833892203e-05
-1.6408903262687e-05
-2.52943558746348e-05
-3.78950031888047e-05
-2.81840053804575e-05
-3.94288759221356e-05
-2.09403815045359e-05
-1.25451369980267e-05
-1.63092741171384e-06
-2.15805878718059e-05
-3.18015371687057e-05
-1.36984123155772e-05
-2.96586481438684e-05
-1.40969874264441e-05
-1.53056419489758e-05
-6.55465940494107e-06
-3.97610248851958e-05
-2.13413500611971e-05
-7.95132217423906e-06
-3.55547069993008e-06
-1.05557101464624e-05
-2.46961262369336e-05
-1.47725208608513e-05
-1.43715578234321e-05
2.86321693351833e-06
-1.70512370328589e-05
-2.14519659440741e-05
-1.86730582827245e-06
-2.43707515455707e-05
-3.23029658596429e-05
-3.08877156971889e-05
-1.64544406934198e-05
-1.75296254252408e-05
-1.5904064851087e-05
-2.37594183213808e-05
8.09531087993555e-07
-3.27978601454941e-05
-2.79691462180156e-05
-2.26190721639894e-05
-6.05334898928768e-06
-2.81580720438986e-05
-1.71538913558907e-05
-2.38475248488909e-05
-3.19234081746063e-05
-2.0254071252734e-06
-5.74838665020279e-06
-2.92697256011791e-05
-4.05380838069962e-05
-2.6109378247494e-05
-2.74540434273885e-05
-1.29011519922721e-05
-2.64396973712775e-05
-3.10326213147636e-05
-2.91817499931738e-05
-1.93075676286261e-05
-2.05658810798542e-05
-1.84930973683874e-05
-1.68897165924896e-05
-1.60278576627451e-05
-1.93012576475219e-05
-1.97289276971644e-05
-3.07149698728056e-05
-2.00608537321587e-05
-2.35467885105897e-05
-1.01135473062748e-05
-1.69224892005251e-05
-1.76838383843677e-05
-1.34670536427465e-05
-1.33824453359515e-05
-2.15040479895495e-05
-3.39504027808449e-05
7.92740973200622e-06
-1.79837044923634e-05
-2.58514183269721e-05
4.55497887121927e-07
2.63187790182587e-06
-1.9126624906279e-05
-1.63979508578913e-05
-1.60949046174417e-05
-2.99878882543867e-05
-1.1288173034693e-06
-1.84697586538005e-05
-2.59835725569269e-05
-1.34281926137153e-05
-2.55180393464368e-05
-2.59177592515164e-05
-1.7563292209391e-05
-1.84262689789741e-05
-4.74652760903419e-05
-1.36759653647791e-05
-2.8745284295055e-05
-3.4657854063899e-05
-2.24422503324668e-05
-3.59185939688257e-05
-3.05933082097288e-06
-1.91180877044326e-05
-1.45592324119565e-05
-1.9676974332067e-05
-2.94497480132203e-05
-4.34808372262101e-05
-1.961855513808e-05
-2.43280118017914e-05
-2.08826509474755e-05
-3.8485881011116e-05
-2.41818715696736e-05
-2.04529764665587e-05
-7.95100452435004e-06
-4.16801553961549e-05
-9.47980868636292e-06
-2.13472791990125e-05
-1.38844260266508e-05
-2.83344239371027e-05
-4.55493811023589e-05
-5.28440937169203e-06
-6.22528603623624e-06
-1.29618262082951e-05
-2.67003530811801e-05
-3.40012282035538e-05
-3.63996329600889e-05
-3.20557212985918e-05
-2.61347839548772e-05
-2.57262571267997e-05
-1.74312916732344e-05
-2.21959304107687e-05
-2.1611088074487e-06
-5.09548932497906e-06
-1.96452984097304e-05
-2.68438957278525e-05
-2.44879052271952e-05
-1.74534206304676e-05
-7.29093092588393e-06
-1.38379692669337e-05
-3.6229938601561e-05
-2.7753808733813e-05
-4.18641931964605e-06
-2.42569252709938e-05
9.37119431468435e-06
-2.27590238783788e-05
-4.75845709347052e-05
-2.50635721166515e-05
-1.56690979116675e-05
-2.57321076219462e-05
-5.02612994240502e-05
-3.56067818800729e-05
-3.43020967327842e-06
-3.43355209922088e-05
-2.41695376256957e-05
3.56077378195935e-06
-2.56028267676465e-05
5.04717263289449e-06
-2.62246860819918e-05
-3.05968717839683e-05
-2.75270053283809e-06
-5.14127857730595e-05
-3.28060585459126e-05
6.07935107413401e-06
-3.50998370506119e-05
-1.09688848978421e-05
-3.31106189535406e-05
-1.19257826558759e-05
-1.08792377223402e-05
-3.00415805029748e-06
-2.70368337781839e-05
-2.30777629831206e-05
-3.42701114559364e-05
-2.10158127941702e-05
-2.32789664441661e-05
-6.1394681470111e-06
-1.56973996938121e-05
-1.96081231451541e-05
-4.98220853340531e-06
-2.90266785765106e-05
-1.23593959327618e-05
-4.06176651510197e-05
-1.91773370877535e-05
-2.89958579493392e-05
-1.77536135581453e-05
4.16779005106532e-06
-1.7348403573549e-05
-4.64922622122676e-05
-3.75402464930258e-05
-3.20092274079203e-05
-6.97566254552946e-06
-3.01635290686762e-05
-2.21830135179294e-05
-9.10745969098517e-06
-2.14995634145559e-05
-2.42204730057038e-05
-4.11048895466179e-06
1.06409292240332e-05
-3.57954084152382e-05
-3.2398926413352e-05
6.36025813591646e-07
-8.17488549150563e-06
-2.3419054334052e-05
-1.32099523539521e-05
-2.24639642268784e-05
-1.14721222961751e-05
-1.27285084670789e-05
-2.31834456949511e-05
-5.79508632962941e-06
-1.44590394795644e-05
-1.88895114289889e-05
-2.38498342648679e-05
-1.58993660037327e-05
-1.05450244677029e-05
-4.56634956376859e-05
-1.7197268011217e-05
-1.78847507782155e-06
-5.87277399268547e-08
-1.63884810415427e-05
-1.81308258664088e-05
-1.7433491440895e-05
-3.37027129225526e-05
-2.52525310936767e-05
-1.61026243645813e-05
-2.19675882793796e-05
-2.92254895618384e-05
-2.32093522030035e-05
-2.11620935636001e-05
-2.5508960155162e-05
-5.89965145440632e-06
-1.43040521214697e-05
-4.28553612533512e-05
-3.5078105532498e-05
-1.29358001305055e-05
-1.23807411509197e-05
-1.05334786245729e-05
-9.57750731733179e-06
-1.37681946840309e-05
-1.91014665979971e-05
-3.91859702478635e-05
-2.51476627371203e-05
-3.79933179652558e-05
-2.68926529699759e-05
-2.16252310590334e-05
-1.63886735843909e-05
-2.10653483137412e-05
-6.46653268640592e-06
-1.96409598067233e-05
-1.91659354735628e-05
-8.97167096326613e-06
-2.70626522697172e-05
-6.60264714444163e-06
-1.90324197643011e-05
-2.84897135453696e-05
-1.91316216960872e-05
-2.91943619993786e-05
-2.09241826954757e-05
-2.14859329191931e-05
-1.77679680149204e-05
-3.26075241917052e-05
8.88754106321277e-06
-2.15709138243628e-05
-1.2717728894095e-05
2.2022109601206e-06
-1.16039203806362e-05
-2.25839977062453e-05
-1.89017986620294e-05
-2.20646460591509e-05
-2.3590332499826e-05
-4.19062474751249e-05
-1.7062230883739e-05
-9.4114699587092e-06
-2.98220672329315e-05
-1.87905871019563e-05
-3.21668619419636e-05
-2.80871153655088e-05
-2.66125517580552e-05
-3.49163601333847e-05
-4.6866684052258e-05
-2.6217148833401e-05
-1.43806775742512e-05
-1.6926343030003e-05
-4.28027322783503e-05
-3.73713359730226e-05
-1.09090570612215e-06
-1.1000881528628e-05
-2.75922261878914e-05
-2.76280983118906e-05
-2.64385633307269e-05
-4.13960279467572e-05
-2.5790810542731e-05
-1.36723638868234e-05
-1.85425583271471e-05
-1.7013367820205e-05
-1.27768456841847e-05
-1.67189023723967e-06
-3.82513022117043e-05
-3.05342791801576e-05
-4.51039965789169e-05
-2.80238559932148e-05
3.2180682978959e-06
-9.12708376179075e-06
-2.62841424545618e-05
-1.59306312971644e-05
-3.55244464649303e-05
-1.80459004846018e-05
-2.52937782189509e-05
-1.01094459332923e-05
-2.37209464354053e-05
-3.6246847163982e-05
-1.94334691871727e-05
-2.42430795259152e-05
-2.57933538375538e-05
-3.16925484983695e-05
-1.9058764024099e-05
-2.30058994751027e-05
-2.52926582386439e-05
-2.45949594162051e-05
-4.35897181240569e-05
-2.24163186166309e-05
-1.42821812961249e-05
-6.22198510685527e-06
-1.93913396605545e-05
-1.23260007230142e-05
-5.23003516997046e-05
-7.45076347938672e-06
-1.40572596228952e-05
-2.81112293962532e-05
-2.59939263227686e-05
-7.19636530469092e-08
-1.48596504070343e-05
-2.66351095208632e-05
-5.43468268487061e-06
-3.71607847607184e-06
-2.01799616926794e-05
-1.82433641848088e-05
-2.15627260075268e-05
-1.76033184692479e-05
-3.07466180789215e-05
-3.14184803308995e-05
-1.80489978055657e-05
-5.41675674240693e-05
-4.02553583310604e-05
-1.8624038454835e-05
-3.5029351407972e-05
-2.42020990024068e-05
7.44167693129415e-06
-3.68212891043167e-05
-1.94997706208393e-05
-1.00932573670705e-05
-2.9836727551522e-05
-1.20767809501553e-05
4.24003989961818e-06
-1.13139578597111e-05
-5.97564284829061e-06
-3.08481303478164e-05
-4.07019543023955e-05
-3.92754983451608e-05
-2.7548053845009e-05
-1.18467034564765e-05
-2.66541080742357e-05
-1.69616317802633e-05
-1.73952004592965e-05
2.61119299258558e-07
-2.12590459353636e-05
-1.65334922994781e-05
-3.10682451449956e-05
-1.82893498444826e-05
-1.9719328940227e-05
-1.66989589760513e-05
-1.29423648799317e-05
-8.50271393285711e-06
-2.74333525608274e-06
-3.03381486095529e-05
-2.32656208518312e-05
-1.63795667153742e-05
-3.43955830670017e-05
-1.59145122425873e-05
-4.91753990005673e-06
-1.98377125001088e-05
-2.86060833562252e-05
-3.96724907185057e-05
-1.86124574974642e-05
-1.92574838118321e-05
-2.8808902049817e-05
-1.04735109606646e-05
-5.23039144682337e-06
-7.99598961731888e-06
-5.31382816221201e-06
-6.12022274078578e-06
-3.91124429707615e-05
-2.10091357897919e-05
-2.30672704659007e-05
-1.1914458193277e-05
-1.97670831973073e-05
-6.84800465365712e-06
-3.30585727253796e-05
-1.66286467412917e-05
-2.04800644430369e-05
-1.23225890029999e-05
-2.24446954028539e-05
-3.54845825818281e-05
-2.40357183932834e-05
-3.15795346684425e-05
-1.4336803220366e-05
-3.02387577222518e-05
-1.74206561463067e-05
-3.18681092548655e-05
4.20447148092434e-06
-1.74466267557703e-05
-1.70378142794446e-05
-4.20363383303327e-06
-2.40741791952452e-05
-1.66060704425598e-05
-1.55284063413386e-05
-1.59834314945242e-05
-1.96010475860112e-05
-2.38566258694181e-05
-1.57732396606409e-05
-2.86257559892413e-05
-1.19835370458771e-05
-2.23734513590565e-05
-2.56151177748599e-05
-2.62501538030627e-05
-2.10233721997435e-05
-4.42451172830287e-05
-2.79552348793229e-05
-2.28838376747978e-05
-1.34499254733572e-05
-8.28997031786366e-06
-2.47013050158841e-05
3.16056991739928e-06
-9.37890554036132e-06
-2.06836850342292e-05
-3.9764047294992e-05
-1.15402701459256e-06
-1.96908527065698e-05
-1.93075369059143e-05
-1.27208857162885e-05
-2.3369802877207e-05
-1.59058653404901e-05
-3.88874076080661e-05
-2.32979781726157e-05
-2.47334546888392e-05
-3.2927934926741e-05
-2.7679900902661e-05
-1.95513515935182e-05
-3.48607521733749e-05
-1.28723865459662e-05
-9.58946002355267e-06
-2.62087186442011e-05
3.84783518933517e-06
-4.35555930574745e-05
-4.09562798568043e-05
-2.91301625882706e-05
-5.4542025778079e-05
-2.65512572157353e-05
-1.52855363964667e-05
-2.92960613946147e-05
-2.5304824453379e-05
-3.77780908627438e-05
-4.46106471253484e-06
-2.59092549741351e-05
-3.08964389120007e-05
-1.85563551733544e-05
-9.50501496871453e-06
-2.50105338265968e-05
-1.9138662690776e-05
-3.49540478187125e-05
2.19621304883787e-05
-4.1005760021266e-05
-2.51753555037954e-05
-2.18669821838972e-05
-3.64905218819834e-05
-4.47765615095173e-06
7.79119835806327e-06
-2.51898122165326e-05
-1.4387525579848e-05
-3.15321574019172e-05
-4.30899309531481e-05
-9.78966285337521e-06
-3.61257678646593e-05
-9.97392844490702e-06
-2.48746684184858e-05
-2.44666078984602e-05
-2.74779085673964e-05
-2.78005360116035e-05
-5.63105085549972e-06
-3.20728415899624e-05
-1.12555393199511e-05
-3.82185427099912e-05
-2.0084142135684e-05
-2.98798564970496e-05
-2.67491559732694e-05
-2.66781213141707e-05
-1.89894307451958e-05
-1.20094119916221e-05
-1.34446069085783e-05
-2.65039311612845e-05
-9.57031729859453e-06
-2.17340704416198e-05
-2.2218543029197e-05
-2.86507375029008e-05
-1.78013397313666e-05
-1.82034872143898e-05
-3.00626605272951e-05
-3.01176346357548e-05
-9.93771271669616e-06
-2.26798594383128e-05
-1.5328205656296e-05
-2.36719145864393e-05
-1.31713293189185e-05
-1.99028475277846e-05
-1.66637364438527e-05
-1.48253758346322e-05
-5.38628558835708e-06
-9.37300264225898e-06
-3.63975716089668e-05
-2.78523560085044e-05
-2.51596099155028e-05
-5.86624728463413e-06
-1.5973093476186e-05
-1.07802594299243e-05
-3.19670085354184e-06
-2.35831493412273e-05
-1.87153168347055e-05
3.8152023899522e-06
-3.26965706234705e-05
-2.01360537535823e-05
-2.3017265188904e-05
-3.00504069044393e-05
-2.56182785861474e-05
-3.71550157863891e-05
-3.05871284994905e-05
-2.33891941083069e-05
-5.55048739780906e-06
-3.65524918382611e-05
-1.5791989841831e-05
-4.62523760147008e-06
-4.54789335428159e-05
-2.1014713357537e-05
4.28971060750079e-06
-2.89451691309075e-05
-3.2392769865899e-05
-1.66066054950066e-05
-2.27839804304906e-05
-2.19709900744656e-05
-1.65451480891622e-05
-1.44413479326058e-05
-2.25529318443566e-05
-5.56321822133168e-06
-1.73487309476318e-05
-3.27878839000319e-05
2.01017258288014e-06
-2.39622704658415e-05
-7.93769756804848e-06
-2.96558475948923e-05
-2.2524612083963e-05
-1.86288827307449e-05
-1.85742873791884e-05
-1.90277695991157e-05
-3.26504502511632e-05
-4.36545887987675e-05
-4.76751776340961e-05
-4.45783755895129e-05
-3.33738053998424e-05
-1.87734452325071e-05
-1.14828867570218e-05
-1.46054518175608e-05
-1.4277086093121e-05
-2.53294064334407e-05
-3.25059156083439e-05
-2.22133563466686e-05
-2.39368394837135e-05
-2.20677840749982e-05
-8.46901819585459e-06
-3.14174842746321e-05
-8.74354248159192e-06
-3.5352270429982e-06
-2.60613945227196e-05
-2.79985278516687e-06
-2.88932438875766e-05
-1.53308037123138e-05
-1.39150546810432e-05
-4.1474173567391e-05
-1.902931068504e-05
-1.83435230713885e-05
-1.0848599299162e-06
-9.93873528954841e-06
-3.24448114080593e-05
-1.86907576001714e-05
-2.26782885520581e-05
-2.15142208428682e-05
-2.10933428965913e-05
-2.6928529878826e-05
-3.20134424940617e-05
-9.52233705186977e-06
-1.51399914408061e-05
-2.32976711534696e-05
-1.89527282081861e-05
-2.13422654305116e-05
5.26217252639836e-07
-1.20403022433949e-05
-4.41273007501778e-05
5.91560125881138e-07
-3.02640393863063e-05
-2.27805787791011e-05
-1.95184311640304e-05
-1.06963949692315e-06
-3.44737710788263e-06
1.64728239056407e-06
-1.98525163533278e-05
-3.75257735007738e-05
-1.3134781939331e-05
-6.96147259761887e-06
-1.21414331552336e-05
-9.19986311351619e-06
-9.9431161629003e-06
-2.48982324046874e-05
-2.72009119905167e-05
-1.49810564487634e-05
-2.04057999904552e-05
-3.21091669404689e-05
-1.14567479553627e-05
-2.83404885100352e-05
-2.57536762998945e-05
-2.30255728644444e-05
-1.58701515261585e-05
-1.09331193084951e-06
-9.44381443978099e-06
-1.16718800770125e-05
-2.04741693932595e-05
8.42630253100304e-06
-2.94899158008713e-05
-1.91071857216543e-05
-3.57370139137788e-05
-2.44355307759787e-05
8.56518069825083e-07
-4.39701981249855e-05
-1.96558601903833e-05
-2.74444158052531e-05
-3.63503696087012e-05
-1.3460607070282e-05
-1.70681637565651e-05
-3.40638232082508e-05
-2.72810818764321e-05
-2.27062146392496e-06
-2.05617000816402e-05
-1.66415769673119e-05
-3.02062141579111e-05
-3.35738653835409e-05
-7.08944679801182e-06
-1.2490444822925e-05
-2.91179389023783e-05
1.18166240192787e-05
-3.09273181786636e-05
-1.01375393334425e-05
-3.9428996332951e-06
-3.07568751890658e-05
-3.71808187642402e-05
-8.29556217203805e-06
-4.41238837648662e-06
-4.68114766396378e-05
-4.08131032044828e-05
3.95482123282745e-06
3.77664217685143e-07
-2.25049873461824e-05
-3.40772443362442e-05
-1.92870013937648e-05
-3.06652875195958e-05
-2.57847185178048e-05
-2.36977323273194e-05
-1.49340177730569e-05
-1.08994271276116e-05
-4.09711174408961e-05
-1.84806645302896e-05
-2.42447086600536e-05
-2.31345531929251e-05
-3.2135887259564e-05
-2.35408869594115e-05
-1.63675697390055e-05
-2.33378190197884e-05
-4.16259750606457e-05
-1.85485800029061e-05
-1.11716325309601e-05
-2.33088058327968e-05
-1.64149152864923e-05
-2.76704863206037e-05
-9.7380613244896e-06
-1.86078368253973e-05
-2.89553437367334e-05
-2.90612059783452e-05
-2.63695853744769e-05
-3.02039142046336e-05
5.13259900690836e-06
-2.18950964032721e-05
-2.71721953851838e-05
-2.68359695140702e-05
-3.52834501732968e-05
-2.77275500067399e-05
-2.23294983860132e-05
-5.57570348842868e-06
-3.45160357899979e-05
-2.30275742927303e-05
-4.65182293488782e-05
-1.42407175202021e-05
-4.28728107734305e-05
-2.15006497634665e-06
-2.40113181952528e-06
-2.62098710935825e-05
-1.85278156364965e-06
-3.77695313303929e-07
-3.02204657444562e-05
-2.48168483405715e-05
-2.29394994668442e-05
-2.54930421225239e-06
-3.2883697282907e-05
-3.26152295100369e-05
-3.69166795838585e-05
-1.01504463982716e-05
-2.49747895182769e-05
-3.97593207156923e-05
-1.05464235939461e-05
-2.85867550494884e-05
-2.00159361674142e-05
-1.10901289268482e-05
-2.28603858082817e-05
-2.75919142968394e-05
-3.50503747740939e-05
-1.59950346129371e-05
-2.29095230894512e-05
-1.20392331384068e-05
-1.0562624937856e-05
-3.99137685852744e-05
-2.11046517926308e-05
-7.73741020059387e-06
-1.20346490425251e-05
-3.94472321843172e-06
-2.12664579329582e-05
-2.06278143141878e-05
-2.81037304010187e-06
-3.72849754119255e-05
-3.44399538099176e-05
-1.51000187748848e-05
-2.1895056859679e-05
-1.18875910319303e-05
-2.42344548893927e-05
-2.23279208278448e-05
-1.49231320264372e-05
-3.65570543376795e-06
-3.13443205184034e-05
-3.25122164701653e-05
-2.05035161468455e-05
-1.84375767180631e-05
-1.85127379498468e-05
-2.9806909491372e-05
-1.32576824613341e-05
-3.90109274130813e-06
2.48985742924663e-06
-2.03834488722145e-05
-2.17730556979491e-05
-1.63198616189304e-05
-8.69326474201874e-06
4.26129598015571e-06
-3.65930261322986e-05
-3.11734313565567e-06
-6.52923270066583e-06
-1.00204211130279e-05
-5.81990411055754e-06
-3.33216982506368e-06
-2.6940850136575e-05
-7.35956989714841e-06
-2.14721144819444e-05
-1.83363173991352e-05
-4.6188881992784e-05
-2.8905655060635e-05
-2.91699026377405e-05
-2.23419238409258e-05
-1.96446761520002e-05
-2.59886250711979e-06
-4.35766182046377e-05
-2.4550502639262e-05
-3.16961367623137e-05
-1.993690096283e-05
5.14758130692189e-06
-3.18064635515108e-05
-8.77894718019751e-06
-1.60372622070412e-05
-3.20682687048898e-05
-1.35032749420981e-05
-1.52747422112751e-05
-2.18374302805933e-05
-6.32451326087329e-06
-3.1541589793817e-05
-2.29989950081418e-05
-9.58915222631323e-06
-6.41494410631368e-06
-2.86750449146226e-05
-1.3229990142397e-05
-3.19180840569132e-05
-5.06505918692482e-05
-7.85903303396645e-06
-1.80554296844664e-05
-2.26234465523375e-05
-1.64230910124724e-05
-2.44267038689057e-05
-2.84466597880541e-05
-1.57588512058119e-05
-2.21077492847929e-06
-3.22125688672198e-05
-2.64422782318885e-05
-1.46174408976343e-05
-1.15615904517076e-06
-8.65640770915479e-06
-2.36435385602553e-05
-1.77554715397603e-05
3.87062798545401e-06
4.44868681150835e-06
-2.17047018556298e-05
-3.7321338137914e-05
-9.59667367807423e-06
-2.75593344005609e-05
-1.89970983096128e-05
-2.88102635872938e-05
-1.18882856637551e-05
-4.9665428570789e-06
-5.11179018542906e-06
-2.02980646573879e-05
-2.54675785553622e-05
-2.73269014061382e-05
2.90956471023223e-06
-2.42217227826399e-05
-2.66823571861132e-05
-1.99884533573914e-05
-2.77729311191447e-05
-2.65528949510234e-05
-5.92124308651885e-06
-1.11983108036662e-05
-1.78569470150128e-05
-1.77258228447115e-05
-2.58865413560351e-05
-2.29512906026552e-05
-9.10578170296049e-06
-2.14481365572881e-05
-1.99254865308157e-05
-2.11524865700779e-05
-3.01644350782234e-05
-6.84979761071004e-06
-1.26124990421222e-05
-9.29250724193833e-06
-2.02506119586855e-05
-1.71653473128566e-05
-1.10155624491352e-05
-3.54491901977946e-05
-2.2260913676941e-05
-7.54488234783895e-06
-4.12053411739432e-05
-2.3654348569472e-05
-2.69313549815962e-06
-3.11227790555046e-05
-3.36844430082454e-05
-3.68865238485966e-05
-3.72581482226614e-05
-1.88261442807002e-05
-2.69612101679713e-05
-2.93815899851712e-05
-1.19756759641786e-05
-1.26421006622958e-05
-2.83561205798907e-05
-9.27022523726939e-07
-2.45185004634095e-05
-3.79559687363977e-06
-1.18798585197777e-05
-1.47074008915248e-05
1.85661702820906e-06
-2.22197772081965e-05
-2.33723635765495e-05
-4.53856846399179e-05
-1.37813439047551e-05
-2.03825059842959e-05
-2.22150099878175e-05
-3.30695594076551e-07
-2.29640833523768e-05
7.57565051624334e-06
-1.51101138489679e-05
-5.72137089072254e-06
-2.79215838532757e-05
-1.38070425708548e-05
-1.8954874566989e-05
-2.94252465275572e-05
-2.14592770769022e-06
-1.54722707854799e-05
-1.54150861457628e-05
-1.66268129567484e-05
-3.30398408631256e-05
-2.83331121555856e-05
-3.75630167843464e-05
-2.76065828058202e-05
-3.99713630198934e-05
-2.4869064956378e-05
-1.37476770540223e-05
-8.6458037858727e-06
2.56502025832325e-06
-2.36796660910434e-05
-3.37444722198753e-05
-8.31298561615474e-06
1.16212743497696e-05
-2.9103623428847e-05
-2.41471658398972e-05
-1.34252211850566e-05
-2.11894732650954e-05
9.22903399156825e-07
-3.60981467561655e-05
-2.13953966608179e-06
-4.15418091651445e-05
-2.53212478168907e-05
-1.10659759025713e-05
-4.41866100451184e-05
-2.03983793063221e-05
-1.1068246098228e-05
-2.02362067784426e-05
-2.3510178736809e-05
-3.23509936761996e-05
-2.57889471696086e-05
-2.20724913170916e-05
-9.98697890784715e-06
-2.49468269838281e-05
-2.51901477545158e-05
-2.84665701211297e-05
-2.26069659184371e-05
-4.94994741231881e-06
-2.385229047602e-05
-2.40958199344843e-05
-1.14523879670303e-05
-2.09628519561366e-05
-3.12506595685643e-05
-9.5393464119881e-06
-4.71148320388574e-06
-3.40759197988378e-05
-2.48952532131496e-05
-2.53714468307836e-05
-2.53844778934276e-05
-2.06158850720959e-05
-6.51486545394115e-06
-3.18369573706368e-05
-2.94628827111374e-05
-2.83893482962236e-05
-9.32447676611372e-06
-2.92152446263558e-05
-3.04405181952392e-05
6.91361761602379e-06
-2.20341253994704e-05
-1.21317220052009e-05
-5.17855545059498e-06
-2.53333207380584e-05
-2.74483997550211e-05
-2.0620837108476e-05
-2.0844381175616e-05
-2.70248494659481e-05
-1.8317297151505e-05
-2.18221334388833e-05
-4.59815835289671e-05
-1.33130851195874e-05
-1.23146516949213e-05
-1.1256771006116e-05
-1.53180865473973e-05
-2.2222027423992e-05
-1.02044775935942e-05
-1.53546053691131e-06
-8.778149671024e-06
-2.26027212513715e-05
-1.86545891133391e-05
-2.24110501687876e-05
-1.99560010248842e-05
-1.28119395061562e-05
-2.30137043001588e-05
-1.73238230517149e-05
-1.39392858998748e-05
-2.31015031210765e-05
-1.48529395811249e-05
-9.64765983368924e-06
-2.66907878218095e-05
-3.57333301459446e-05
-5.7504897318777e-06
-1.71238557475591e-05
-6.09646381530383e-05
-3.31146619363235e-05
-2.66050032455563e-05
-6.8511092985848e-07
-2.69829955545462e-05
-1.90289034871345e-05
-3.05706417830471e-05
-3.18301388599088e-05
-2.74317667803019e-05
-1.63659941031081e-05
-1.77044543946976e-05
-2.93975374255493e-05
-2.42639099176886e-05
-1.95452326641548e-05
-2.03948414233627e-05
-3.22289861761273e-05
-5.99118913965819e-05
-4.29608310478054e-05
-2.05151603945922e-05
-3.23000529548699e-05
-1.98142207298247e-05
-2.035497437178e-05
-4.48310942523503e-06
-4.16461142532023e-06
-4.82921224026491e-05
-2.10915631366015e-05
-3.5161362349594e-05
-3.70700920893127e-05
-3.52405696009019e-05
-8.58607408158548e-06
-9.43132166617092e-06
-2.59675023951755e-05
-1.96316274858929e-05
-1.88610989547639e-05
-1.57663360920136e-05
-3.40804388180157e-05
-2.81506955713819e-05
-3.34005583080923e-05
-7.28373987987463e-06
-1.29250948800948e-05
-1.06341627472882e-05
-2.53319825255172e-05
-4.00068462884233e-05
-3.01164307545454e-05
-1.08860088482513e-05
-1.89491421311711e-05
-3.83463755640953e-05
-1.953506787271e-05
-1.49194800930825e-05
-1.39849522108574e-05
-2.09665261156311e-05
-3.52617244677976e-05
-2.11366245070128e-05
-2.24789557079727e-05
-1.7848842457863e-05
-2.77621441897342e-05
-1.74409057544502e-05
-1.05422215764262e-05
-2.69573786178625e-05
-4.22482293551374e-06
-3.8468976072188e-05
-2.83875684057441e-05
-1.80521825492082e-05
-2.72095729875151e-05
-3.2767520267456e-05
-2.02211124939873e-05
-1.72821782964327e-05
-1.05345553074981e-05
-1.21670629319108e-05
-4.30464971613146e-06
-8.00762292057197e-06
-2.69903243211482e-05
-2.85091021858738e-05
-1.27626652510133e-06
-1.41778071625833e-05
-6.65623064661009e-06
-5.82498117900869e-06
-8.46240280544392e-06
4.28114132938242e-07
-2.74061981142953e-05
-2.51546844160747e-05
-1.3310748930349e-05
-3.88225500730751e-05
-4.51492394207887e-05
-4.06704872910738e-05
-1.75329459918401e-05
-7.14983796967408e-06
-1.8573351011079e-05
-2.764130329037e-05
-3.08404492018925e-05
-1.7171114880594e-05
-1.85874253985431e-05
-2.51097261784026e-05
-1.04796872712929e-05
-7.59515109380945e-06
-1.80989055886501e-05
-1.12486779131184e-05
-2.29558503023389e-05
-3.03941819516034e-05
3.87392100887984e-06
-1.24368486639027e-05
-3.23495050434918e-05
-1.61009427426199e-05
-2.63342141417679e-05
-3.01786075528331e-05
-3.05485092221915e-05
-3.62411729387623e-05
-2.98801708383738e-05
1.33236140936911e-06
-3.76978285113375e-05
-4.13290146559384e-05
-4.30991113476177e-05
-1.0043746946344e-05
2.31132944982332e-08
-2.95375272034653e-05
-2.44579484945639e-05
-2.09722130593283e-05
-3.01728679911534e-06
-2.49057767876633e-05
-1.28326200311978e-05
-2.77613486413009e-06
-2.2625973550226e-05
-4.47903494184708e-06
-9.49764812557357e-06
-2.64784539718969e-05
-3.05216398835532e-05
-1.51443809682061e-05
-2.57320768271783e-05
-2.51987598641805e-05
2.3032399274557e-06
-5.95410328954922e-06
-1.11152506674745e-05
-8.83027706747171e-06
-2.24985550652343e-05
-2.9053852227354e-05
-2.84077235510852e-05
4.81857508584028e-07
-1.36955159662752e-05
-1.89946785497655e-05
-3.31638929481177e-05
-2.73557179767112e-05
-2.35520179672438e-05
9.44884461609546e-06
-2.36233368971912e-05
-1.16250991225637e-05
-2.67279547488219e-05
-2.80731175103736e-05
-2.21355653636331e-05
-2.42633852895216e-05
-2.48172075301362e-05
3.03906226310875e-06
-1.55048832855553e-05
-3.73480410126992e-05
-1.41326424773395e-05
-1.37069680211772e-05
-3.46513692129371e-05
-2.23498235629179e-05
-2.20660406243798e-05
-3.41343075931321e-05
-1.9718511635666e-05
-2.00414598632848e-05
-3.24912318441332e-05
-2.90702506280914e-05
-1.49359721273914e-05
-2.303252775811e-05
-1.64598481970861e-05
-3.76906228997053e-05
-1.82317536182422e-05
-2.4622447505201e-05
-5.10733249382677e-06
-1.63169397544128e-05
-1.8283511802265e-05
-3.56360163029399e-05
-1.1022867428166e-05
-2.36255953717813e-05
-3.08129560362209e-05
-1.05877863399991e-05
-1.51069654778811e-05
-1.58993526481359e-06
-2.527172679208e-05
-2.27791100040703e-05
-1.46656778514093e-05
-2.20943026149966e-05
-2.94922240933281e-05
-2.49938132216572e-05
-2.29439024295026e-05
-5.77659545823893e-06
-5.01529026657489e-05
-1.58488082962015e-05
-2.20782725409662e-05
-2.78884421660284e-05
-4.46259014633394e-05
-6.77819355681177e-06
-3.75040612666019e-05
-3.72075981102036e-05
-4.29467190794404e-05
-1.95868026716644e-05
-2.60595319722098e-05
-1.67141545922538e-05
-1.35787417939866e-06
-1.66627699421219e-05
-3.10948077364138e-05
-2.82472740184203e-05
-1.65004885861733e-05
-1.50527109624258e-05
-1.51970388207797e-05
-4.30985428269475e-05
-2.84671555869134e-05
-2.25392411795155e-05
-2.4276633705689e-05
-2.61204989882355e-05
-3.13374884072677e-05
-2.36873131270622e-05
-2.64346561615182e-05
-4.84271742673547e-07
-1.75896480555321e-05
-2.09051043793403e-05
-8.43235988966666e-06
-2.1561773054089e-05
-3.44970127451564e-05
2.51521283579544e-06
-3.40612482500861e-05
-1.18601622953312e-05
-2.42686307112244e-05
-5.20483940634195e-06
-2.93465250928448e-06
-2.80478782726921e-05
-8.75427867442959e-06
-2.300107891785e-05
-5.80576529545755e-06
-1.99782550270882e-05
-1.91587884036222e-05
-2.3361743276724e-05
-2.83339000356653e-06
-2.966394476033e-05
-3.25203675582643e-05
-1.57490879485644e-05
-1.44501347421901e-05
-1.95968364568376e-06
-1.70427727756576e-05
-1.34081119902548e-05
7.92784256899818e-06
-9.35075919955727e-06
-3.51340702283877e-05
-2.4709638785037e-05
1.45647640683134e-06
-1.01737383270619e-05
-1.69819298990776e-05
-3.79349979728854e-06
-9.65821992565757e-06
-3.0504106853794e-05
-3.28433456186721e-05
-4.08285347132427e-05
-1.28117960193155e-05
-2.55743449615796e-05
-3.14372300018113e-05
-3.46701443011009e-05
-1.7200422100942e-05
-2.00026878398647e-05
-2.60555949586474e-05
-4.47500871300293e-05
-8.60564233454976e-06
-2.31764839602791e-05
-3.47022354847189e-05
-3.1389824925377e-05
-3.83443296101944e-05
-6.8869845257161e-06
-2.6337580338663e-07
-1.29902285096338e-05
-2.13178940228989e-05
-3.08534633994967e-05
-2.42056097415665e-05
-2.48504527963905e-05
-1.51953723201781e-05
-1.04850375343689e-05
-1.15371728296626e-05
-1.41881811970437e-05
-2.82290508270145e-05
-2.05094387342159e-05
-1.64716703757929e-05
-2.78396018067794e-05
-2.16641441542829e-05
-1.95459186143246e-05
2.44810207260856e-06
-6.6038351045425e-06
-2.29029255964162e-05
-3.17556833305145e-05
-2.89548653934922e-05
-2.00225436117381e-05
-1.78428577251295e-05
-2.8947299020036e-05
-3.73362265780825e-05
-2.87447794000496e-05
-7.44699914481221e-06
-4.29885573356785e-05
-1.75333276170383e-05
-2.33295612511383e-05
-1.4409886053594e-05
-7.91048340773267e-06
-2.85301687326945e-05
-2.89545109949418e-05
-1.43635880588476e-05
-3.98419960968279e-05
-1.42814595581127e-05
-2.16320231689203e-05
-3.85233016584122e-06
-3.68375496093344e-05
3.51657306327742e-06
-4.42978694893833e-06
-2.16064930476099e-05
-3.4679640934209e-05
-7.20065882880791e-06
-2.779682804975e-05
-1.62379219352118e-05
1.08084461728409e-05
-3.1758882022858e-05
-1.50643494828886e-05
-2.7326912394649e-05
-1.44353281649259e-05
-2.73407853160452e-05
-1.05195551509272e-05
-2.38890572260764e-06
-2.58068816793733e-05
-2.02836297372275e-05
-2.00544142962266e-05
-2.23538747993483e-05
-2.76670761068609e-05
-2.6108715994521e-05
-2.46182632808578e-05
-3.15065676966249e-05
2.56385440418548e-06
-1.73942027989123e-06
-4.77915818103854e-06
-2.28535301417566e-05
-2.65915476473519e-05
-2.92258568782515e-05
-1.85637688370098e-05
-2.55793348789398e-05
-2.86134783038541e-05
-8.4923183037449e-06
-3.18332372097546e-05
-1.86518229079456e-05
-3.56950738917503e-05
-2.83985211401869e-05
-4.40703023193933e-05
-3.524596825999e-05
-1.09553029623304e-05
-4.76452873493367e-05
-1.66454988233213e-05
-4.09592546432219e-05
-5.47706319368076e-06
-3.57736089439484e-06
-3.39283181920775e-05
-2.53044077688279e-05
-2.76353219855233e-05
-1.44902587334981e-05
-1.8689010401338e-05
-3.46426665197576e-05
-2.18067266230055e-05
-2.84271379635471e-05
-3.2137915836167e-05
-3.03616273331739e-06
-3.39053947557418e-05
-1.70656424138332e-05
-2.20564022612934e-05
-1.95187617231283e-05
-9.08878871378308e-06
-2.03241648068701e-05
-1.04813598082389e-05
-1.44571639196184e-05
-3.32471185844689e-05
-1.45829929651421e-05
-2.02740670788686e-05
-1.38428704806663e-05
-2.57795155143862e-05
-2.87788494622855e-05
-3.4969538958633e-06
-2.18243343806699e-05
-2.98349797001272e-05
-2.38877324203596e-05
-3.77643294896249e-05
-2.5845932710558e-05
-1.2694406016255e-06
-2.79254040186958e-05
-1.81500166939683e-05
-1.9154025094021e-05
-1.77485933592858e-05
-5.09892841187254e-06
-3.94538166935038e-05
-4.75905472316836e-05
-2.67216997392414e-05
-1.95605663317784e-05
-2.14758372154174e-05
-1.42688994153774e-05
-4.08697471853072e-05
-8.3782994557672e-07
1.90436497069051e-06
-1.61817066741341e-05
-2.03755019208298e-05
-2.56213667048932e-05
-2.00184696558651e-05
-3.32271097112664e-05
-4.07063229778018e-05
-4.98073940092386e-05
-2.59518787510257e-05
-2.9538139155252e-05
-6.51380654252383e-06
1.42135712646361e-05
-1.74140606382944e-05
-4.69674251918611e-05
-3.26809520469355e-05
-3.26240258251018e-05
-5.74735371955775e-06
-1.40693987240343e-05
-3.13749653088279e-05
-1.77323393055135e-05
-3.06500080321127e-05
-1.50143393059492e-05
-3.45100580294185e-05
-2.42178102687502e-05
-1.99217422530219e-05
-8.35695127253693e-06
-1.90564894552551e-05
-8.37390985048385e-06
-6.81585286506039e-06
-2.94035065452282e-05
1.44658760087333e-07
-2.41363745072675e-05
-2.4201617101026e-05
-3.02788482941158e-05
-2.33306218970358e-05
-2.45304282944354e-05
-4.32162089868641e-05
-2.70108920877061e-05
-6.73513077772906e-06
-3.00747236835457e-05
-1.16225388819536e-05
-2.22595647443148e-05
-2.28758740041584e-05
-2.73102757538682e-05
-1.94851005921933e-05
-2.56504139551344e-05
-6.2756537330518e-06
-2.83517627034307e-05
-2.30953163595913e-06
-5.03573981184208e-05
-4.90495263524429e-05
-3.51702733113815e-05
-1.73101940313316e-05
-2.68893255158327e-05
-3.18073869385211e-05
-9.16444382467434e-06
-3.04054238798772e-05
-2.8068507909881e-05
-9.4915829566748e-06
-2.7468330660798e-05
-6.90757079510978e-06
-1.59813365640132e-05
-7.57399835234642e-06
-4.89461156396305e-06
-4.39743754494817e-05
1.64083599602899e-06
-2.15290893928572e-05
-2.36152291635911e-05
-2.30099275079654e-05
-3.24178733071716e-05
-2.30648392523843e-05
-1.85022412929475e-05
-7.597011626585e-06
-1.13441109392528e-05
-3.07912770243457e-05
-2.09259058412586e-05
-3.04159538007913e-05
-1.10792205308786e-05
-1.51095839735382e-05
-1.89808049583647e-05
-1.54639967058834e-06
-1.1916257659577e-05
-4.20348272371537e-05
-7.66739509315881e-06
-9.51210643057584e-06
-1.05302125666031e-05
-2.26558031492823e-05
-8.26585664880938e-06
-2.32356433413214e-05
-1.4716448086519e-05
-2.70208815885281e-05
-1.4764289016849e-05
-1.88585720932026e-05
-2.16183935071608e-05
-1.83153574959933e-05
-3.24583663627381e-05
-8.49407926652579e-06
-3.96669721208586e-05
-1.10679156285552e-05
-1.10723612458062e-05
-3.06844374238101e-05
-2.66571998307093e-05
-6.54479068775373e-06
-3.22357270399146e-05
-7.03284146613663e-06
-9.25917270253599e-07
-2.98802338658808e-05
-1.9213060509477e-05
-3.35144319731033e-05
-1.88305585995484e-05
-1.19555036780325e-05
-1.04896999489583e-05
-3.18612413878134e-05
-1.28974765206433e-05
-3.31193662592066e-05
-3.37429497394713e-05
-2.45471834802772e-05
-9.59239494018031e-06
-3.16369474896799e-05
-3.11077340404336e-05
-2.09236677582096e-05
-5.08150267089295e-05
-2.78753711886002e-05
-2.50225641296969e-05
-2.12576645811095e-05
-2.61462811334464e-05
-1.52055691405101e-05
-2.23004314875449e-05
-1.78549687939962e-05
-3.12513414659836e-05
-1.23625994545478e-05
-3.76383057255796e-05
-1.77779409974247e-05
-7.21934115879992e-06
-1.81989517926412e-05
-1.67656849549903e-05
-4.51107439963236e-05
-3.79209813095312e-05
-1.74655638591514e-05
-5.66609994599111e-06
-1.72929714571925e-05
-3.2238051579555e-05
-2.56339361247672e-05
-5.61904463591675e-06
-8.31399277254597e-06
-2.75344711569261e-05
-1.24709692130366e-05
-2.51726354572051e-05
-1.38013645888016e-05
-1.06158065286272e-05
-9.48655785259348e-06
4.13700142658068e-06
-2.15364742487127e-05
-1.11840835421828e-05
-2.40988846522143e-05
-2.79191857263855e-05
-3.04179440533808e-05
-2.64668231045117e-05
-1.45260624577901e-05
-1.88753791529488e-05
-2.76903674802449e-05
-4.94921083789089e-05
-3.53267930763283e-05
-2.018053615356e-05
-1.90155285933467e-05
-2.99820873800706e-06
-1.87854078651106e-05
-4.02848425791603e-05
-2.95723383877169e-05
-2.19265068098065e-05
-2.7224384667446e-05
-2.95814526595714e-05
-1.98506311838202e-05
-2.3296651272849e-05
-2.95010081420337e-05
-2.04011681435822e-05
1.04292423072558e-06
-8.88711427858665e-06
-1.91649768051777e-05
-2.47343079521804e-05
-1.96829621931468e-05
-4.62748985470337e-05
-1.78977263416814e-05
-2.40356478899788e-05
-3.49550354830298e-05
-1.68854476231199e-05
-1.01537754131908e-05
-1.61506219195454e-05
-2.32915854886917e-05
-1.91349782023124e-05
-3.74689289501016e-05
-1.69893951972177e-05
-3.10224622303342e-05
-4.11156130975113e-05
-2.0557435223257e-05
-1.89460996412684e-05
-1.52658799058644e-05
-1.29578432857988e-05
-1.50205938691638e-05
-3.34865062368639e-05
8.58675064553563e-06
-2.65679754940861e-05
-1.0504137204627e-05
-2.07295272642004e-05
-9.06766841589074e-06
-3.01221247677098e-05
-1.35676995211241e-06
-1.79165172591848e-05
-4.24117166528821e-05
-1.53000328635019e-05
-4.25988651973421e-05
-4.12964294329621e-05
-1.37661556284317e-05
-9.92901721992621e-06
-2.32713674314128e-05
-1.90052897333257e-05
-7.55548536628729e-07
-2.66832752417648e-05
-2.3079133753454e-05
-2.86974778638751e-05
-1.93882231061441e-05
-2.01213248148171e-05
-2.20327762488381e-05
-1.67699887125258e-05
-7.07825910008011e-06
-3.83140807934573e-05
4.29500911645542e-07
-3.14517105747621e-05
-6.4208602460829e-06
-1.12442409553863e-05
-1.30716818555457e-05
-1.25110181596284e-05
-4.0313008158597e-05
-2.87229903829427e-06
-2.49623286840591e-05
-1.35139241675685e-05
-2.18681672859141e-05
-2.16744001445896e-05
-3.01895043856394e-05
-1.63600812472609e-05
-2.93901111181685e-05
-1.87892134997236e-05
-4.43732937496114e-05
-1.90608635276689e-05
-1.61264672190785e-05
-3.6112048237921e-06
-9.45858415195118e-06
-2.15886404939059e-05
-1.82823260169632e-05
3.75603154974274e-06
-2.53576621540278e-05
-2.98733356199727e-05
-2.31146116687464e-05
-2.69974161996374e-05
-2.09687502070026e-05
-3.43756934042754e-05
-1.39741707861254e-05
-1.76839922411028e-05
-2.81772895436244e-06
-3.28485057657665e-05
-3.35516799937087e-05
-1.31210425771873e-05
-1.79855364586985e-05
-2.64258400747427e-05
-1.83579565244763e-05
-2.79738714007964e-05
-3.03120153174628e-05
-4.61474084672352e-05
-2.91439588861682e-05
-1.14935458422325e-05
-9.49298325491807e-06
-1.36641143493462e-05
-1.04825892833998e-05
-1.83118283416239e-05
-2.24319249103798e-05
-1.86847237456287e-05
-3.97660727124415e-05
-2.33450730648759e-05
-3.10716571588631e-05
-6.55125376432638e-06
-1.0076395732596e-05
-1.83690206474216e-05
-2.45944283985669e-05
-2.57933388484613e-05
4.9621747500156e-06
-2.60301259606217e-05
-2.34289067450318e-05
-2.44246294457074e-05
-1.1972235865546e-05
1.60746940227111e-05
-3.96068311605761e-05
-2.59288201161526e-05
-2.36513886914673e-05
-1.89220412350161e-05
-2.98139516872389e-06
-2.80055206015973e-05
-3.68662865995144e-05
-1.52824836128658e-05
-2.77916298014257e-05
-4.59793025577659e-05
-1.47026121220427e-05
-2.28526193020131e-06
-3.59217755769515e-05
7.62580630832589e-06
-2.2843714936805e-05
-2.93031132683023e-05
-2.65915887593966e-05
-9.65774646232404e-06
-3.08101255704344e-05
-2.90629251215104e-05
-5.39100969209438e-06
-1.52407449819743e-05
-1.6334200955508e-05
-1.37015893335012e-05
-1.4635853375454e-05
-1.7781753919168e-05
-1.55597756780379e-05
-2.48318324272297e-05
-4.43713559335742e-05
-7.98186429768849e-06
-2.3201068832278e-05
-1.77627470899285e-05
-1.7694657102586e-05
-4.01137314899298e-05
-7.88946527062382e-06
-3.43434114336434e-05
-2.06113512661334e-05
-1.79346959246161e-05
-2.07086859181641e-05
-3.36827154710764e-05
-1.88567116424917e-05
-1.14302847786328e-05
-1.94577377829542e-05
-4.03189778358214e-05
-2.01447606120817e-05
-3.52204766752867e-05
-5.25961277885937e-06
-5.851895053797e-05
-2.54992049614581e-05
-1.65520354662474e-05
-1.83344597813089e-05
-3.05918977843033e-05
-1.59371634735999e-05
-2.94230899160083e-05
-6.18308483855826e-06
-2.62062016055403e-05
-1.34701778122753e-05
-3.42466562058631e-05
-6.16687483180108e-06
-2.80275580962798e-06
-3.28780451657623e-05
-1.93751853619263e-05
-2.74319970881069e-05
-3.33208102996321e-05
-4.00692862584381e-06
-4.99024898046473e-06
-1.89267011216875e-05
-3.10170400465756e-05
-1.50999782677032e-05
-2.48451824990003e-05
-2.6255177175912e-05
-1.62745343847519e-05
-1.74333695522385e-05
-3.10937622055988e-05
-6.19352396151788e-06
-2.66095617670683e-05
-7.71489513033241e-09
4.59089062698479e-06
-2.32352956896896e-05
-3.29041350704272e-05
-2.17915388687724e-05
-2.69198465478155e-05
-1.07378714954203e-06
-1.24363556201297e-05
-2.23084518010984e-05
-1.47455859290664e-05
-1.85340408645796e-05
-2.72466816677275e-05
-3.24781600355502e-05
-9.29282105888992e-06
-2.64242778107503e-05
-4.40059037334829e-06
-6.98428988011617e-06
-1.91297716005018e-05
-2.16320707937877e-05
-2.54305322248808e-05
3.44411062231308e-06
-2.51928259480882e-05
-2.1725611443773e-05
-7.29818818729503e-06
-2.43835109469998e-05
-2.74213968685693e-05
-1.16047130889241e-05
-1.46561005998836e-05
-2.78301572940342e-05
-2.02176766241087e-05
-2.41893183117282e-05
-2.66502475630877e-05
-1.37671103010014e-05
-1.72190843219816e-05
-8.1910969010894e-06
-2.10276729036311e-05
-1.09874301691913e-05
-1.51835676133096e-07
-5.47770567665405e-06
-5.30316474004542e-06
-1.65733153200128e-05
-2.36091608241117e-05
-2.12569757642208e-05
-2.89267045966893e-05
-2.63746698800442e-05
-5.33471966364848e-06
-1.71969600960272e-05
-3.80433511774422e-05
-1.33872120855999e-05
-3.06681226254978e-05
-2.59731637132837e-05
-2.10084721943574e-05
-1.54534855664481e-05
2.14305939710006e-07
-2.36747367229389e-05
7.66709062671602e-06
-2.40959394161539e-05
-3.87968593466521e-05
-1.63580585094246e-05
-4.69027134377305e-05
-3.42180416540345e-05
-2.40659852571257e-05
-5.21385766371265e-05
-1.45091027591989e-05
-2.77061468418286e-05
-4.31817977352497e-05
-2.76757444740526e-05
-8.00835971144564e-06
-1.60030827764854e-05
-9.78874181964771e-06
-4.51071850807706e-05
-1.80472730682503e-05
-2.98642817158744e-05
-2.91987963628589e-05
-2.1835932635409e-05
-7.91880192829327e-06
-2.14725571725763e-05
-3.61900959163396e-05
-1.75151817575938e-05
-8.26167003115983e-06
-1.29646899035894e-05
-1.48037387587992e-05
-4.76584552971537e-05
-2.19027467846528e-05
4.57701511427577e-07
-2.81527077255388e-06
-4.009417415971e-05
-1.20299267403554e-05
-1.48524486275777e-05
-6.14806722452731e-06
-1.38047617964878e-05
-8.40269930199806e-06
-2.2954071860946e-05
-6.15029800909787e-05
-1.2746756544094e-05
-7.22904265968585e-06
-2.22171358900791e-05
-1.76239639931153e-05
-1.82991309841088e-05
-3.13255371625698e-05
-3.66499940082686e-05
-2.25260015196756e-05
-2.2858044728682e-05
-1.80900600808696e-05
-2.98542689927876e-05
-1.46987076896913e-05
-1.48370680393125e-05
-1.39097802191822e-05
-7.6856313694038e-06
-1.23854237683266e-05
-1.83271862256907e-05
-4.33216422310224e-05
5.67970616253163e-07
-3.70373404613621e-05
-4.45864813057192e-05
-3.93923392807233e-06
-1.75198306468933e-05
-3.19188669008631e-05
-8.72064031571726e-06
-8.75097825815764e-06
6.75755150875764e-06
-2.71017009531547e-05
-2.94087866789534e-05
-1.54719000119165e-05
-2.22990460457065e-05
-1.7739386783638e-05
-2.7662038633786e-05
-2.42160771596506e-05
-3.81746808463279e-05
-9.65432710514278e-06
-9.943605910617e-06
-6.45506942079945e-06
-2.66674337970621e-05
6.03958259291137e-06
-2.89797144415014e-05
-8.4313159279749e-06
-3.28702092004879e-05
-4.10020590825084e-05
-1.04310474440312e-05
3.86958618533231e-07
-2.90216583854394e-05
-3.69742720838977e-05
-1.86591388555394e-05
-1.42133421953569e-05
-1.71461178174484e-05
3.92858024723654e-07
-2.20126991956144e-05
-1.78577936221948e-05
-1.73121028311801e-05
-7.66158075533832e-07
-4.73949773021546e-05
-4.58751641140524e-05
-2.84450266702586e-05
-1.34818198948533e-05
-1.10144198312748e-05
-3.16509237770721e-05
-4.90194665652132e-05
-3.73584058307602e-06
-2.655714337787e-05
-2.03022010970611e-05
-7.19261414980686e-06
-1.16079263857658e-05
-2.09735033107886e-05
-1.72667427609784e-05
-2.63694758498191e-05
-4.61060289883161e-06
-4.26277572404914e-05
-1.69882275895875e-05
-2.84325679243435e-05
-3.94274790333266e-05
-2.50002983266728e-05
-2.94265467322387e-06
-1.77669781541578e-05
-2.62516757000681e-05
-1.70674009399047e-05
-4.17822390735347e-05
-1.6514308506134e-05
-1.27911883742063e-05
-4.64254459409517e-05
-6.92774517021954e-06
-1.15694244324566e-06
-1.80317929431811e-05
-3.83090351442326e-05
-2.19421713841146e-05
-3.90146269928557e-05
-2.43397780885944e-05
-4.25950897985265e-05
-2.92385142351317e-05
-2.51827032818168e-05
-1.2506510225582e-05
-4.7181430514988e-05
-1.55277539955193e-05
-2.87483905741664e-05
-1.84117551754434e-05
-2.60048778438785e-05
-2.30374506260421e-05
-2.30200611670575e-05
-1.54224257079058e-05
-2.10199561312168e-05
-3.27057392848555e-05
-1.98994927603832e-05
-4.57951881169082e-05
-3.03462698956855e-05
-1.81656826852991e-05
-1.68911349033049e-05
-2.66795890537349e-05
-2.06322698205124e-05
-2.31150178423242e-05
-7.63509180012619e-07
-2.29292790468309e-05
-1.44776998335449e-05
-2.91238091258327e-05
-1.7872866078892e-05
-2.59323474765649e-05
-3.73522651945773e-05
-1.15824077550858e-05
-2.58192606121021e-05
-3.00005543294191e-05
-2.5822465490587e-06
-4.96383660872653e-05
-2.8151493244751e-05
-4.60608092058655e-05
-3.90882801488175e-05
-3.28200320762236e-05
-2.65834053979145e-05
-1.00320967028976e-05
-1.90839899397944e-05
-2.48616377738495e-05
-1.63886772002374e-05
-1.62789816206931e-05
-2.50873044172246e-05
-2.14137594009977e-05
-2.00908493735168e-05
-2.87329409193911e-05
-2.15598101938038e-05
-2.33156188816516e-05
-1.36902705802606e-05
-2.21694722499058e-05
-1.53856290621007e-05
-1.96006080421155e-05
-1.59267107961872e-05
-2.20280499595903e-05
-2.09435591751078e-05
-2.5457824482472e-06
-2.5701409993065e-05
-3.32040307529049e-05
-1.35285816679818e-05
-2.8310597610923e-05
-3.37839896948336e-05
-1.11238007192391e-05
-3.09626342227834e-05
-1.88133857020291e-05
-1.81244739518705e-05
-2.76858691584641e-05
-1.63395457117221e-05
-2.54168942398254e-05
-1.75160127912447e-05
-1.97846877526784e-05
-2.80536029541499e-05
1.45557262078282e-06
-3.97075698561845e-05
-1.98099233465607e-05
-6.51981539970405e-06
-1.37646299697944e-05
-1.96862172197972e-05
-4.5380084695139e-06
-4.55401940527749e-06
-1.332651515037e-05
-4.11951712975259e-05
-3.80936359366791e-05
-1.02267216433683e-05
-1.89865335434378e-05
-3.42091190483785e-05
-1.0891542549104e-05
-2.18880117583849e-05
-2.16818606115977e-05
-1.02153400133573e-05
-1.10594340224675e-05
-3.63217981215359e-05
-3.90579499712827e-05
-1.31702268501602e-06
-1.16097001239624e-05
-1.86993585272465e-05
-4.07494363245088e-05
-2.89068172148987e-05
-2.61921004458848e-05
-2.12285452084191e-05
-1.08836622184861e-05
-2.25954207556107e-05
-1.39026944156344e-05
-1.36008704148596e-05
-1.53506162616446e-05
-2.04754845768797e-05
-1.15051750765284e-05
-2.76367399482202e-05
-3.58620836727754e-05
-1.87537008174257e-05
-3.00195736938742e-05
-2.15748944410203e-06
-2.0963355644564e-05
-3.63728057194884e-05
-1.77185526272369e-05
-1.02549409103701e-05
-1.5558503470231e-05
-2.78783121352154e-05
-1.46923486153291e-05
-2.41573784955564e-05
-6.47865693285743e-06
-2.07951892329958e-05
-1.82220021947022e-05
-1.0864620467202e-05
-2.55179273684148e-05
-1.20657905582675e-05
-3.04045589364455e-05
-1.35347266676855e-05
-7.49740944258688e-06
-2.29148012016312e-05
-3.30109387971083e-05
-1.58340180295914e-05
-2.87675511021615e-05
-2.31072843056027e-05
-1.08167774797071e-05
-1.15867091223097e-05
-3.38687516955983e-05
-4.07883168188065e-05
-5.95489713733276e-06
-1.3437475488405e-05
-1.57475090070735e-05
-2.3467599275772e-05
-1.3053329966265e-05
-1.37272568002364e-05
-1.62349736820494e-05
-2.87197592511079e-05
-5.02762355944362e-06
-1.47990613618728e-05
-2.78237394137865e-05
-2.39719618674122e-05
-3.88448127511117e-05
-2.22356874497237e-05
-2.50900673713116e-05
-1.79301800023779e-05
-2.52429706055359e-05
-1.59020789056321e-05
-5.28272065309347e-07
-2.86896853189857e-05
3.43029553612302e-06
-9.54055814679435e-07
-4.83831537709477e-06
-2.00065168817241e-05
-2.61047057407464e-05
-2.10786344089774e-05
-9.8421109502507e-06
3.70310765143388e-06
-3.77142839844798e-05
1.37801917110725e-05
-4.09986957337402e-07
-1.42464606888384e-05
-5.94527651124074e-06
-3.25819923240182e-05
-2.81411026258922e-05
-1.90698703611315e-05
-3.53426409649799e-05
-4.44830129680978e-05
-3.28973712344088e-05
-8.31325783036601e-06
-2.02445073928096e-05
-1.83779316446308e-05
-3.40769352491594e-05
-3.19558634399953e-05
-4.56115439932944e-05
-2.86930153765246e-05
-1.37415071955286e-05
-4.4476275001509e-05
-1.08446619389373e-05
-1.62924409784183e-05
-5.06739343860911e-06
-2.06341961897677e-05
-2.2189177767474e-05
-1.81422817666154e-05
-2.74553228004348e-05
-1.89929777646825e-05
-3.10434505809189e-05
-3.47086835119917e-05
-3.06832759722774e-05
-3.09494135067758e-05
-1.9263492424123e-05
-1.89520718043648e-05
-2.61174448217529e-05
-4.98602042344682e-05
-7.32296366949578e-06
-3.35474854565361e-05
-2.4142551291361e-05
-1.95622269818916e-05
-1.24049288147882e-05
-2.05921174309048e-05
6.79130841385319e-06
-3.94410018103719e-05
-1.36384162086522e-05
-4.54454276599709e-05
-2.66467722415189e-05
-4.00395590665756e-05
-1.2025652272099e-05
-1.26604254849922e-05
-8.98759411102909e-06
-1.54105345749778e-05
-1.72718957596892e-05
-1.30447868966539e-05
-2.22423219449156e-05
-9.09916974885902e-06
-3.86078962005616e-06
-1.96724462186361e-05
-1.02312030756395e-05
-2.09138315797289e-06
-4.26440806720946e-05
-8.05055372576022e-06
-1.56524853793044e-05
-3.45080769845494e-05
-1.19503318155252e-06
-2.91310583911159e-05
-4.88740450652346e-05
-3.0509345744436e-05
-1.32002732241184e-05
-1.16631813055387e-05
-2.24735164511543e-05
-2.09754132032707e-05
-1.29490653139446e-05
-4.20307898263371e-05
-2.26858412104895e-05
-3.60619685592542e-05
-1.56770434451522e-05
-1.70947097155502e-05
-2.18964835712835e-05
-3.90620349514437e-05
-2.55941927387404e-05
-2.24865910613764e-05
-1.70105441970939e-05
-3.6684783011282e-05
-2.04663138394644e-05
-3.30504408709999e-07
-1.81282837622517e-05
-3.96673338631549e-05
-2.31027163593136e-05
2.31337789089022e-06
-4.76257404741869e-05
-1.80296670064007e-05
-3.6440522476918e-05
-3.36952010000783e-05
-2.12707780469515e-05
-4.03781311893713e-05
-1.9477040206278e-05
-2.51513610763564e-07
-4.14276921583227e-05
-8.98518769374826e-06
-1.11583313944758e-05
-1.32532426106946e-05
-1.66625885709633e-05
-3.19451872812333e-05
-2.71336105150805e-05
-4.23532434255315e-06
-2.9651598580754e-05
-8.6862947794731e-06
-1.93577570065773e-05
-2.42721653637525e-05
-4.72031242521733e-06
-2.69137798108079e-06
-2.65712476086864e-05
-7.84149790362253e-07
-4.3253180054106e-06
-9.59305326455239e-07
-2.28347297451615e-05
-2.33239259905474e-05
-4.85914054208358e-06
-1.32042423674969e-05
-3.37360694545775e-05
-2.9441500176369e-05
5.8316768577488e-07
-1.46014392196779e-05
-1.03713876223042e-05
-2.1446157251695e-05
-2.26838645527657e-05
-2.53478533702098e-05
-7.32654783793608e-07
-4.09454072114311e-06
-3.26323695065651e-05
-7.41489941497332e-06
9.74210459986452e-07
-1.77307949985929e-05
-1.44383221850166e-05
-2.31978035686002e-05
-2.02268493157587e-05
-3.71785472257376e-05
-3.3822077600677e-05
-2.1131504259909e-05
-1.22854963096058e-05
-7.8381412178628e-06
-7.33246403634617e-06
-1.72771467748712e-05
-1.37946582063021e-05
-2.17156917456445e-05
-3.03929238146058e-05
-4.72654130492794e-06
-1.45639257087024e-05
-3.1477210645882e-05
-3.07665136140066e-05
-2.30688795087369e-05
-3.42827772611641e-05
-2.75844644047674e-05
-1.03919312255284e-05
-1.87660304860578e-05
-2.56069161577741e-05
-4.75811336926287e-06
-3.12070097095129e-05
-2.92562089023797e-05
-3.01174724843181e-05
-3.47181611434194e-05
-1.86814687844673e-05
-3.54301502038181e-05
-1.38416139676685e-05
-5.03141766078222e-05
-1.84642165578726e-06
-1.88910810351725e-05
-1.61097348931809e-05
-2.03090262459047e-05
-1.6704591910905e-05
-5.04046023592631e-06
-1.41352022976141e-05
-1.37453239551904e-05
-2.87315561160417e-05
-1.15088081346275e-05
-2.16615921194655e-05
-1.8363089292785e-05
-1.59452681479779e-05
-3.74869114496731e-05
-2.99660901562392e-05
-1.52522583377593e-05
-2.29634573866183e-05
4.62164569630309e-06
-2.3654686556047e-05
-1.7613905913036e-05
-7.1122730180828e-06
-3.42959184395684e-05
-1.12869403816443e-05
-4.08285301908503e-05
-2.32002111511994e-05
-3.44617258743611e-05
-2.33020929954507e-05
4.0799899866367e-06
-2.28885975299948e-05
-2.02680927147455e-05
-1.12675916111965e-05
-1.906138524709e-05
-2.20462183159882e-06
-2.37163491901456e-05
-3.01173241567412e-05
-1.86146795983564e-05
-2.16715645725818e-05
-3.52525721518495e-05
-9.82716625088805e-06
-2.19228648830026e-05
-1.22679302608284e-05
-2.29005439121826e-05
-1.6832094380379e-05
-2.55694281025179e-05
-2.36319144494272e-05
-5.18966664647331e-06
-3.79248248995446e-05
-9.65425355626339e-06
-1.7382630126861e-05
-2.49016630394256e-05
-3.13471036358777e-05
-1.66430291730877e-05
-2.88318095196522e-06
-1.52610128303962e-06
-1.13077359850268e-05
-4.87310834846789e-06
-1.8640734894482e-05
-5.41149619169897e-06
-1.16095935089409e-05
-3.26237220200127e-05
-2.13774015336895e-05
-2.64197576827075e-05
-1.39256868192123e-05
-4.65635317795968e-06
-2.25666403860975e-05
-3.21444221385203e-05
-9.67703525769708e-06
6.40294417167693e-06
-3.12172289743518e-05
-3.1299050868067e-05
-2.55663435632442e-05
-8.7015059157208e-06
-2.18557065461829e-05
-3.1070435658664e-05
-2.58147515527215e-05
-1.07280525465259e-05
2.90643588603475e-06
-3.39328921143271e-05
-1.51197128510382e-05
-2.44790773796212e-05
5.2614855197636e-06
-8.44844080333296e-06
-2.40765912516014e-05
-1.87504453678283e-05
-3.99760481069876e-05
-1.63950143373396e-05
-4.44271887560281e-05
-1.95665785435093e-05
-2.65741618270183e-05
-2.7976359939027e-05
-1.43944406951519e-05
-1.46028514298969e-05
-1.47166577389144e-05
-2.22070808319757e-05
-1.74255043793135e-06
-1.13754595083119e-05
-2.65519022889795e-05
-4.17489611255971e-05
-5.25064008855228e-05
-1.81199531764052e-05
-7.87312637009246e-06
-1.46650817417864e-05
-3.58809345088281e-05
-2.36832507356219e-05
-1.61167151966925e-05
-1.98752665778291e-05
-3.09883197676078e-05
-3.71986711204743e-05
-2.85964745412372e-05
-3.69355049755437e-06
-3.44965639558887e-05
2.99139505686764e-06
-2.35430095062868e-05
-3.74602192139478e-05
-1.03373031760035e-05
-4.29717085331188e-05
-2.3741934779758e-05
-2.60797062427231e-05
-1.19361165117307e-05
-2.60064282049843e-05
-2.95153630237779e-05
-4.18935710826239e-05
-3.3509952055602e-05
-4.38680807116481e-05
-8.74789284883414e-06
-1.10261130419272e-05
-2.87582536322329e-05
-5.4428957130093e-06
-1.22282496951542e-05
3.56156033643083e-07
-1.78458234694342e-05
-2.77428661505921e-05
-1.44509433536688e-05
-4.26515371698644e-05
-5.31434873428568e-06
-1.44516542725351e-05
-6.90234658434978e-06
-1.95465552581254e-05
-2.53054754616739e-05
-8.34126782314247e-06
-2.42815123102125e-05
-1.06724753828162e-05
-2.21472245475245e-05
-2.38536406311145e-05
-3.08277361868755e-05
-2.74009531227446e-05
-3.02586873938176e-05
-2.89114024654659e-05
-1.60589398826073e-05
-2.41671429587637e-05
-2.43009809285334e-06
-2.9062832414617e-05
-3.28081116478737e-05
-2.5644218995202e-05
-1.58997994498023e-06
-1.64641711765053e-05
-7.63345742102363e-06
-2.09038382440634e-05
-1.9579032430409e-05
-1.91654447614151e-05
-1.57571850564778e-05
-1.78563178257242e-05
-3.8097239943709e-05
-2.18131470843312e-05
-4.36018497414231e-05
-2.31410995720622e-05
-2.43924332775719e-05
-2.82695454763152e-05
-9.73340104020996e-06
9.64913256683585e-06
-5.62295405260312e-06
-1.56896200848806e-05
7.35647477204861e-06
-1.28529561182712e-05
-3.76715040194999e-05
-2.35598248630853e-05
-3.10048258444728e-05
-2.97058313303303e-05
1.36863973511953e-05
-1.01168413543039e-05
-1.22345700616605e-05
-1.11772414537591e-05
-2.00925089914474e-05
-1.54808046146586e-05
6.0366797918634e-06
-1.83042902457336e-05
-1.16875839463444e-05
-1.13660674566878e-05
-1.0896483032778e-05
-2.00479472242937e-05
-2.80171612019266e-05
-2.59748499222688e-05
-2.91683727239214e-05
-1.49596455526785e-05
-2.20197759993905e-05
6.13183854615862e-06
-2.93771515341714e-06
-1.6033587391258e-05
-3.47706623356869e-05
-2.57978491167793e-05
-3.29332797726347e-05
-3.87415157563601e-05
-3.58460224365457e-05
-5.68128078176809e-06
-2.17548601845678e-05
-3.34707085654771e-05
-3.16822558397916e-05
-2.58095075553743e-05
-1.14251145082437e-05
-2.21381642285358e-05
-2.88898902818005e-05
-3.58067515144498e-05
-1.09580224023182e-05
-1.52790533372195e-05
-1.117880047157e-05
-2.39829293427681e-05
-3.02389044520351e-05
-1.45190528457439e-05
-3.03506156962216e-05
-7.87897520602454e-06
-2.63656850023653e-05
-1.99887464052319e-05
-1.81328930337228e-05
-1.0672217128005e-05
-1.36955613029018e-05
-2.88579576505449e-05
-3.89127525142879e-05
-3.41639458049138e-05
-1.50639487919391e-05
-4.99967359633966e-05
-6.58185967989274e-06
-2.47483270531933e-05
-2.90983621736524e-05
-2.73585311156329e-05
-2.6105174068107e-05
-7.78837743082071e-06
-7.52197308383785e-06
-2.22615327819282e-05
-1.77953415438767e-05
-1.03109319702374e-05
-3.23733242050909e-05
-2.14762209639024e-05
-7.39141389094112e-07
-2.51164942882176e-05
-2.04656849223775e-05
-1.12748316180772e-05
-6.38841010836511e-06
-1.29762090808051e-05
-2.3260777012228e-05
3.18953144053076e-06
-1.09451019416314e-05
-2.26731519324689e-05
-4.45568410016597e-06
-1.26491956352111e-05
-1.25928467418509e-05
-2.94911956799227e-05
-1.65335116458416e-05
-3.35746986439172e-05
-3.24549470120001e-05
-2.68395720724585e-05
-2.5234858359077e-05
-1.95975867209729e-05
-2.64407789074808e-05
-2.91936364678133e-05
-1.45119434861588e-05
-1.70456730476216e-05
-3.4636712877555e-05
-2.22475447047635e-05
-4.97287904525466e-06
-7.45464138686456e-06
-4.08280018855597e-07
-1.57533975225074e-05
-1.04566147570921e-05
-2.94403508389536e-06
-3.64686871173027e-06
3.27789721115996e-06
-1.0654487579308e-05
-1.3530755188662e-05
-2.06786908858316e-05
-1.77154268477948e-05
-2.58377179470905e-05
-4.12480603010997e-06
-1.27237313368354e-05
-1.88990329817391e-05
1.94532772849617e-06
-2.43062574118048e-05
-3.92161228769109e-06
-1.55885403372899e-05
-2.34101199385321e-05
2.61675757850531e-06
-9.46480503855784e-06
-2.14075031127468e-05
-3.05387137988911e-05
-9.32643987791778e-06
-1.84424776773994e-05
-2.41247626980589e-05
-9.13735365201302e-06
-8.91568446938558e-07
-2.64042899104844e-05
-1.21203592798089e-05
-2.14017880384054e-05
-2.45709557262317e-05
-4.85847491403256e-05
-2.40289928652174e-05
-2.99048733827639e-05
-3.29975743495661e-05
-1.97209217041516e-05
-3.11092040652242e-05
-3.0908554394078e-06
-1.67325911104631e-05
-1.88955554043256e-05
-6.41160672603656e-06
-2.33961057730368e-05
-1.27477663499908e-06
-2.14530698785519e-05
-1.10699700552291e-05
-1.94868296016202e-05
-3.15613315509399e-05
-2.08070568553486e-05
-3.39565608323047e-05
-4.5580785242757e-05
2.13910875399934e-06
-1.58083418229612e-05
-9.3025179494423e-06
-7.18232315952404e-07
-3.3885665197193e-05
-2.10400166639665e-05
-1.80039693613331e-05
-9.51300435612373e-06
-2.71942962517146e-05
-1.4592376350549e-05
-7.3374361828237e-06
-2.07846093613471e-05
-3.02357441742973e-05
-3.49775146763127e-05
-2.68103863578942e-05
-1.97272478739621e-05
-1.61312132029556e-05
-3.19707027823948e-05
-3.19108408371255e-05
-3.94905244495362e-05
-2.27640757458866e-05
-1.93717626728435e-05
-1.35818076105798e-05
-2.20279714900557e-05
-7.10089140762495e-06
1.4403130848882e-06
-2.94856655227372e-05
-3.55573958430547e-05
-2.33870390777094e-05
-3.58873345515439e-05
-2.80310628263569e-05
-3.22462708158738e-05
-3.13842548193155e-05
-8.3329428700323e-06
-1.34073234317501e-05
-2.1898087816004e-05
-2.71927971021741e-05
-5.82270468430764e-06
-1.56332087754586e-05
-9.09848155860555e-06
-2.44629405426513e-05
-1.88643087345286e-05
-2.77815796001053e-05
-2.01091034149111e-05
-1.17949360403231e-05
-4.20242889398848e-06
-9.31015603530697e-06
-1.8645944865642e-05
-2.73840830145247e-05
-1.56497331234949e-05
-2.29949574282864e-05
-1.71759286999735e-05
-2.97305739725743e-05
-1.59897895513987e-05
-2.54084616698209e-05
-4.5641189263087e-05
-2.96772582046977e-05
-2.90163135704934e-05
-4.62805057640638e-05
-8.87255102200614e-06
-2.46981638960026e-05
-3.43686367725335e-05
-1.40128908393046e-05
-3.87572066523563e-05
-3.36958555516438e-05
-2.51847018948576e-05
-1.4609674173577e-05
-4.01919515278543e-05
-1.96291467495849e-05
-1.90602783482173e-05
-3.24978638001721e-05
-1.21829332767799e-05
-2.77016262993643e-05
-9.63102890472349e-06
-2.19475285899584e-05
-1.66968391176343e-05
-1.81455015133429e-05
-9.17015453064647e-06
-1.56278240683559e-05
-1.11563384471364e-05
-3.30326379841178e-05
-4.10146732880093e-05
-1.8263335382915e-05
-3.63018544763312e-06
-1.25884875615431e-05
-1.72493577309434e-05
-2.73010527761361e-05
-2.33867195636732e-05
-1.40568429498794e-05
-3.2632160406611e-05
-2.16316189764094e-05
-1.31957925291721e-05
-1.4991314058425e-05
-1.10015591302407e-05
-1.91833526116494e-05
-3.33327212198595e-05
-9.66296398864639e-06
-1.05552330279518e-05
-1.81722360532037e-05
-2.39858990906075e-05
1.99101217889204e-05
-1.52546058344379e-05
-2.17183385152052e-05
-1.99608547229087e-05
-2.30320935035404e-06
-3.73867792795401e-05
-2.95749474321188e-05
-1.44555863632979e-05
-2.73065775303278e-05
-2.35308963797019e-05
-1.35254169312929e-05
-4.94528150027555e-06
-4.40295127316283e-06
-1.77210153885877e-05
-4.70487380392577e-05
-2.53615315288271e-05
6.61501669957782e-07
-1.81245428379733e-05
-4.39290624224265e-05
-3.09344342070654e-05
-2.84275157178675e-05
1.21120479973734e-05
-6.18843947120579e-06
-3.54125715908844e-05
-1.80458216618129e-05
-3.29787775469794e-05
-2.30421824832062e-05
-4.05695452535798e-05
-6.47593179574641e-06
-3.40404014833236e-05
-4.39669315534145e-05
-1.89293185873708e-05
-2.98180123566414e-05
-3.55902576881968e-05
-3.03951676302654e-05
-3.86456640760191e-05
-5.1566492249453e-05
-3.6338003394722e-05
-2.07512734618171e-06
-9.54807376529987e-06
-3.24221047770716e-05
-2.07108792075079e-05
2.03780867889156e-06
-1.91204327825231e-05
-3.55755101220053e-05
-3.90144863356213e-05
-2.29087577041573e-05
-4.80048057096029e-05
-2.56724519664569e-05
-2.1466108878993e-05
-1.74626145658319e-05
-2.38942204166792e-05
-1.3139100602858e-05
-2.20406638270469e-05
9.93828799885027e-07
-2.87285563077484e-05
-1.06929771352178e-05
-1.40986170329842e-05
-3.50394929974977e-05
-3.75213852334666e-05
-1.47022704059605e-05
-5.52018055059307e-05
-1.84423173418462e-05
-2.08535736173463e-05
-1.35068667319125e-05
-5.96182279736197e-06
-8.76667026753567e-07
-2.66528682698412e-05
-1.4101008276033e-05
-1.75184891812677e-05
-2.4425880249961e-05
-4.12176871392367e-05
-1.21718870143753e-05
-3.1532700767722e-05
2.17632063626577e-05
-3.84233723202542e-05
-1.99339768558253e-05
-3.90348288917538e-05
-4.09971880214944e-05
-1.11659566636272e-05
-2.56044779109687e-05
-2.41577063529831e-05
-7.49038148982059e-06
-2.94874544756682e-05
-3.03987456535599e-05
-1.93078587208355e-05
-2.5320657198994e-05
-9.28428782064943e-06
-2.8461812581563e-05
-1.14276839944715e-05
-2.54989249276297e-05
-2.31066832776288e-05
-2.73918414164504e-05
-2.55460407950944e-05
3.69462135324763e-06
-1.89813987064707e-05
-4.95523433981701e-05
-2.50188654336835e-05
-1.41170221618933e-05
-3.86286853630559e-06
-8.145995902088e-06
-2.53154927329186e-05
-1.87672898713949e-05
-2.2415344723965e-05
-7.72209135236882e-06
3.7208533147098e-06
-3.16579032445267e-05
-2.87688444202385e-05
-5.89602220779767e-06
-2.76658045692159e-05
-1.72681343572987e-05
-9.51337502399983e-06
-3.11291744405315e-05
-1.4797015252059e-05
-2.17514729696617e-05
-1.94641145203194e-05
-3.59028964307525e-05
-1.8480590272256e-05
1.52801364686372e-05
-1.94733726055992e-05
-8.41581873236463e-06
-2.85217322260381e-05
-1.20748291132825e-05
-3.31764607694752e-05
-2.19249071919089e-05
-3.15988429601938e-05
1.18156953317747e-06
-9.3864598102239e-06
-1.54481683602372e-05
-2.26106141898937e-05
-1.16906180620797e-05
-2.36763490416825e-05
-3.15778333298213e-05
-2.31726832433595e-05
-2.54099498649277e-05
-7.97141498191414e-06
-2.20330563521507e-05
-2.31031391161276e-05
-2.75854976882187e-05
-1.93643449495519e-05
-3.52305961309504e-05
4.57822837486403e-07
-2.60764290853355e-05
-2.98829500812136e-05
-2.76810913611868e-05
-2.40193339292398e-05
-1.27236588861395e-05
-1.87926193237009e-05
-3.49822973468e-05
-1.07498217718086e-05
-2.22170047949309e-05
-1.81468155356802e-05
-1.36260527358145e-05
-1.18129835489579e-06
-2.92521768653066e-05
-1.65659862284774e-05
-3.67278831421716e-05
-2.92159843966918e-05
-3.99109520846137e-05
-1.4448679637905e-05
-1.23604544034253e-05
-2.52227730155968e-05
-1.92018946131521e-05
-3.07782400592453e-05
-1.46349653929476e-05
-3.34157520633124e-05
-1.38529620077579e-05
-1.71818976873038e-05
-1.77066690560948e-05
-3.91262788048174e-05
-9.08397004504093e-06
-2.20149598873271e-05
-1.50371802175054e-05
-2.76837392078224e-05
-3.38343792128212e-05
-1.52958074918014e-06
-2.12708108158415e-05
1.91165739960165e-05
-2.06450093794947e-05
-3.78143280294946e-05
-2.94329010957223e-05
-6.52637974356441e-05
-2.17938119611289e-05
-3.02430297478342e-05
-1.72745881049099e-05
-2.03804720766473e-05
-3.31767187077295e-05
-2.58789890681021e-05
-2.17173009394983e-05
-3.21537794431976e-05
-1.15162996942698e-05
-1.89318089448917e-05
-3.43040588126082e-05
-5.38018651673093e-06
-1.26519457438004e-05
-1.08599220353882e-05
-2.02859496371151e-05
-2.14730997425071e-05
-2.08397410687049e-05
-2.35291606858961e-05
-4.44203228332899e-06
-2.70608291565914e-05
-1.69641989046036e-05
-4.23964632203337e-05
-2.23494791603217e-05
-4.55622267230848e-05
-4.21497302968895e-05
-1.93535363091505e-05
-3.05000845483689e-05
-3.66812366374155e-06
-1.32866297418048e-05
-4.16379495484438e-06
-2.70341807959368e-05
3.7543277241784e-06
-3.05035405063832e-05
-2.35322708086415e-05
-1.48578080186202e-05
-2.26018372590501e-05
-5.22482080186059e-06
-2.26871744099119e-05
-3.63796549740815e-05
-1.80591858405384e-05
-1.42615321963653e-05
-7.4961877797543e-07
-3.02275541758915e-05
-4.91543822021703e-05
-1.33205256421871e-05
-2.91449229267658e-05
-3.04407484846625e-05
-4.18633007123055e-05
-4.60198751712483e-06
-2.1295077512592e-05
-2.29676034378831e-05
-2.67809507655727e-05
-1.3617600950111e-05
-7.11128080591118e-06
-1.30823978880993e-05
-7.62199187804969e-06
-1.25227000471193e-05
-8.00366774878376e-06
-1.49887934596559e-05
-1.79405728417644e-05
-3.31996085754345e-05
-1.86611164392677e-05
-4.16661365940669e-05
-1.66475478695709e-05
-3.02998047608115e-05
1.91345191089111e-06
-1.48824005540939e-05
-3.45335274612294e-06
1.32432469652713e-05
-5.06592582565004e-06
-2.68804338770585e-05
-8.96852123966003e-07
-3.50585884681732e-05
-1.37785056996295e-05
-2.06090217639636e-05
-2.73933326308101e-05
-1.85547382857232e-05
-1.85066285726758e-05
-4.29835600610211e-05
-1.85361785442135e-05
-1.44399044131523e-05
-1.16732704656353e-05
-1.32490246577995e-05
-2.5265557724387e-05
-2.52530872408073e-05
-1.3891923270288e-05
-1.45257052733979e-05
-1.84584482679002e-05
-4.21085243994401e-05
-2.52475390135725e-05
-2.54811725058008e-05
-1.91587873329031e-05
-3.57578921358019e-05
-1.61462178955546e-05
-1.35936598775224e-05
-2.34475767525606e-05
-2.45379410423566e-05
-1.59863244281093e-05
-4.07553347404857e-05
-2.15636437680683e-05
-1.22550238186171e-05
-2.88585885192143e-05
-1.32153278723165e-05
-3.75189963004994e-05
-3.24106653849624e-05
-2.41450720820372e-05
-4.6879728967878e-05
-3.45839619361499e-05
-2.26776443444189e-05
-1.99206845799826e-05
-2.1283079612247e-05
-1.28962407971436e-05
-2.59842019327175e-06
-2.31672394844693e-05
-2.90776270110547e-05
-3.32729552558622e-05
-1.46138656655837e-07
-2.23255609397991e-05
-1.27349872631389e-05
-3.6422925531155e-05
-1.32912930638945e-05
-2.69756369774386e-05
-1.52629706962032e-05
-3.51092594736946e-05
-7.32111953993935e-06
-3.41551147079721e-05
-9.32857589527786e-06
-2.00697606141242e-05
-2.90586717341573e-05
-3.24462819507198e-05
-3.86416898646049e-05
-2.72053804195137e-05
-3.42792182343625e-06
-6.78466007286984e-06
-3.22396964094926e-05
-1.91253359943431e-05
-1.91017994959035e-05
-1.37019607537813e-05
-2.6009542096457e-05
-1.57412948070504e-05
-2.05737759724634e-05
-2.14121345993319e-05
-1.47257276703083e-05
-1.07663691292357e-05
-4.6179648672167e-06
2.25344199401437e-06
-4.72942663126053e-05
-3.06110908232856e-05
-1.2485748271466e-05
-2.74704705087735e-05
-3.26651556926947e-05
-2.15201636439153e-05
-3.67474641118805e-05
-1.67230701518263e-05
-2.90241258279574e-05
-1.09318227119461e-05
-1.53508956459403e-05
-4.45392638790023e-06
-9.27880688423519e-06
-2.08208133077367e-05
-5.50812335415075e-06
-1.04898761576582e-05
-2.51222155772133e-05
-2.06714016091147e-05
-3.02954158605942e-05
-8.26806400410355e-06
2.01243142844728e-06
-1.09983495665492e-05
-9.72980562009875e-06
-1.53050043673337e-05
-4.90001615282969e-05
-1.57517413089063e-05
6.02759513080956e-06
-2.42869789602535e-05
-1.80397744481852e-05
-6.56606813935571e-06
-3.48873574580776e-05
-3.36407523779125e-06
-1.35695523178228e-05
-1.81886654437382e-05
-2.40726935944331e-05
-1.57440015497334e-05
-4.38548020569568e-05
-2.82487452836599e-05
-2.16408162510078e-05
-7.65450369072821e-06
-4.02026376837578e-05
-1.77963908625609e-05
-1.87499462864014e-05
-9.62298023941531e-06
-1.60167091220733e-05
-2.37151832680548e-05
-2.05942314968086e-05
-9.23047143494909e-06
-2.47081468298818e-05
-2.00366121721444e-05
-3.47228199319239e-05
-4.48995547760452e-05
-1.75873611310082e-05
-3.60540129521335e-05
-1.64380597441955e-05
-1.59946600647745e-05
-2.30235696902222e-05
-3.52666762827855e-05
-1.29040601054579e-05
-1.40087040101578e-05
2.59967254559248e-06
-4.89616304384312e-05
-3.50200564927285e-05
-5.94479212042632e-06
-5.34528931230044e-06
-5.9425042588623e-07
-1.53949009870649e-05
-2.32114362989393e-05
-2.24721136450656e-05
-2.68765337672361e-05
-1.44392557863049e-05
-2.47359233224355e-05
-3.68972197953676e-05
-1.72679465939963e-05
-1.21963847220741e-05
-2.40332176011475e-05
-3.14499612570745e-05
-1.80633705404694e-05
-9.34949253698884e-06
-2.73609273642583e-05
-1.55172661701127e-05
-4.59383509818775e-06
-1.77562030106954e-05
-2.30256173522522e-05
-3.18895106432479e-05
-4.15996063114342e-05
-2.4501226303972e-05
-2.45355498410824e-05
-2.48789241702608e-05
-1.07030249894075e-05
-4.85174209376793e-05
-1.37830101358284e-05
-3.93370545965398e-06
-1.7060325842087e-05
-5.59709122404648e-06
-1.90659028994903e-05
-4.94795949593982e-06
-2.1925939541116e-05
-1.42254209383239e-05
-2.19983610076546e-05
-2.57390971197679e-05
-2.94007148698938e-05
-2.56662673043835e-05
-5.50410787722881e-06
-4.33532721198576e-05
-3.20312523933363e-05
-2.04434117590437e-05
1.46643857085759e-06
-2.48434303650403e-05
-2.19730401688121e-05
4.43301647662019e-07
-3.76554023634359e-05
-6.77788055552726e-06
-3.42624216374921e-05
-1.61469855807192e-05
-8.13353961840923e-06
-2.24884326506411e-05
-1.77185137694113e-05
-2.81173877897914e-06
-4.86136495542289e-06
-3.05351092073558e-05
1.14786979807318e-06
-1.58350769008761e-05
-3.20879244722438e-05
-1.80338455618915e-05
-2.16027663848367e-05
-4.05560499750758e-06
-2.09473109487593e-05
-2.0847846894794e-05
-2.52614984373561e-05
-2.31655869015526e-05
-2.68005040306434e-05
-7.10212733416409e-06
-8.13952765847319e-06
-3.77185692322447e-05
-1.12535618735771e-05
-2.68672748535467e-05
-3.14874655133813e-05
-3.08373493575942e-05
-8.93106487303523e-06
-3.18023501769184e-06
-2.27921313436103e-05
-2.73944854458224e-05
-3.29876073304129e-05
-2.98451382069256e-05
-2.32841483384749e-05
-1.22719697075867e-05
-1.01206176004896e-05
-1.76019995385146e-05
-6.1387817837182e-06
-1.66618440651933e-05
-1.59405455630599e-05
-2.61352416511874e-05
-1.75599499820085e-05
-2.79010573667568e-05
-2.43353484590948e-05
-1.20282831298118e-07
-1.97897903000789e-05
5.28488015518003e-07
-3.19309454852705e-05
-5.44973825289048e-06
6.54002956396984e-06
-3.33754536598148e-05
-3.34834429770749e-05
-2.93848145707636e-05
-1.90402025770702e-05
-1.37874450993991e-05
-2.27859851904204e-05
-1.81625311071678e-05
-2.38770293552444e-05
-4.10776784590405e-05
-1.94486581865017e-05
-6.71843261495613e-06
-1.57111560481931e-05
-3.59365501105789e-05
-2.62547890036806e-05
-4.05562853845967e-05
-3.20211034681594e-05
-1.46673042574018e-05
-1.58836090298129e-05
-8.86021649829437e-06
-4.73818761367075e-06
-3.43646071730718e-05
-2.02029109525314e-05
-1.95418975671444e-05
-2.16863783710153e-05
-2.1837187714153e-05
-2.29205821668429e-05
-3.21399638100778e-05
-2.75501556495446e-05
-1.94769713343088e-05
-1.60669310011294e-05
-2.3949059352787e-05
-1.78295535077709e-05
1.21379092664146e-05
-1.46583674804725e-05
-1.71891705201511e-05
-2.33728161944971e-05
-2.29230093138671e-05
-2.6946639053526e-05
-2.63998495082802e-06
-3.39041378914906e-05
-2.45656283189641e-05
-1.35224370925549e-05
-1.93403909759272e-05
-2.7183800826654e-05
-3.31078013339908e-06
-1.43298811476513e-05
-1.75228921328169e-05
-1.28525799314767e-05
-1.12798843509672e-05
-2.25223384682533e-05
-2.82232188730765e-05
-1.21513799818374e-05
6.41887029032998e-06
-3.67933510642471e-05
-1.37442449637395e-05
-2.9236605559275e-05
-2.89347004350224e-05
-4.58749785331104e-05
-1.7342305256359e-05
-2.07330721279592e-06
-2.78217305817709e-06
-1.7542688838593e-05
-5.51683800313866e-07
-2.06806507261897e-05
-3.31978131133688e-05
-2.65347043860824e-05
-1.38865608499196e-05
-1.19726046348994e-05
-8.08577864931701e-06
-3.79004278654512e-05
-1.11529041329108e-05
-3.68643792545818e-05
-9.84664871649328e-06
-2.90906649479545e-05
-2.3529341647387e-05
-1.50818515531465e-05
-1.99928649815064e-05
-3.87102477938779e-05
-1.02617515601462e-05
-1.72857621277447e-05
-2.16695402727409e-05
-9.57020362405233e-06
-2.79450845300535e-05
-6.53969483695282e-06
-2.45962509152609e-05
-1.21541596351863e-05
-1.0458430039639e-05
-2.26465856323954e-05
-1.45357315405227e-05
-8.23967324793714e-09
-2.7211822851658e-05
-1.19323914769487e-05
-2.33320050561816e-05
-3.29718109844932e-06
-5.20288907677878e-05
-1.30262285088134e-05
8.82556220897052e-07
-1.86078452001998e-05
-1.21830280824651e-05
-2.38903780810742e-05
-9.63384496499208e-06
1.39802868179308e-07
-2.47240719806434e-06
-2.34852770671862e-05
-6.49114042903208e-06
-1.67337926619995e-05
-1.75904385141795e-05
-2.20932807052626e-05
-3.2059530509281e-05
-4.29074138718841e-05
-1.1565089137828e-05
-1.9634671325899e-05
-2.39046589280743e-05
-1.74191164416635e-05
-2.04852499461069e-05
-9.08992336726276e-06
-2.56903008155119e-05
-8.72594695103004e-06
-2.54734087172711e-05
-3.16359257998668e-05
-1.82801117679525e-05
-1.76980591973293e-05
-8.8583767456753e-06
-2.94612386045853e-05
-2.99720673344473e-05
-3.03128374092567e-05
-2.78558609193212e-05
-9.07399731316466e-06
-3.07133311849713e-05
-2.66358280443545e-05
-3.53089151151244e-05
-3.17772209817063e-05
-1.6100840270917e-05
-4.84958804329306e-05
-2.29839196549079e-06
-1.86813071931666e-05
-2.3428752734056e-05
-1.6186931136767e-05
-2.4561870618588e-05
-2.97907489407188e-05
-2.15668472277411e-05
-1.0403618167097e-05
-3.3324856543283e-05
-9.44562691765926e-06
-1.72306086768904e-05
-3.74168704573816e-05
-1.33919341707293e-06
-2.17869385803859e-05
-4.36377969337164e-05
-2.54147337042771e-05
-4.23966301795937e-05
-1.24076053664628e-05
-3.30285526831891e-05
-2.46581344482861e-05
-5.70372170207408e-06
-3.15414174091014e-05
-2.7128425647786e-05
-2.65322758700954e-05
-3.29856889112879e-05
-3.51171640721388e-05
-3.2887772363485e-05
-2.05211386067894e-05
-2.34729815968255e-05
-3.39871129279676e-05
-1.21914248156784e-05
-1.12291115935522e-05
-3.36263067874926e-05
1.21221945502771e-05
-1.98899824656123e-05
2.5635608899539e-06
-2.02980946297086e-05
-2.45531711885484e-05
1.64315359564995e-06
-2.14261041928339e-05
-3.55056660759858e-05
-3.68620074943555e-05
-3.17182302001655e-05
-1.4423055911098e-05
-2.2985484976793e-05
-1.77477136965462e-05
-2.52917074193667e-05
-7.24115885380314e-06
-2.5296806902445e-05
-3.12984760962917e-05
-1.02154846734743e-05
-7.43511241297412e-06
-2.53821894116662e-05
-4.08972324518794e-05
-2.78343372408795e-06
-3.28061211635866e-05
-5.81272464820477e-06
-2.3623655615274e-05
-1.18990085036677e-05
-3.51777979636749e-05
-2.58681709289795e-05
-2.25511419728543e-05
-4.4146383093657e-06
-3.20148780848382e-05
-3.28454275477053e-05
-2.13555953886559e-05
-3.06959137759497e-05
-4.5574436108488e-05
-3.15545302575692e-05
-2.40878991523548e-05
-1.36258771930436e-05
-2.23046829411209e-05
-3.33771399284658e-05
-3.36065352096395e-05
-3.10144749427365e-05
-1.30439129088994e-05
-2.51867736556702e-05
-1.60856738953408e-05
-7.36298675657237e-06
-2.84852736559102e-05
-1.3719301646043e-05
-2.04269384198029e-05
-2.70430972277138e-05
-6.41326069329394e-06
-2.92228021547107e-05
-2.48616863906878e-05
-3.9246370695471e-05
-2.08273879217316e-05
-1.30822159497869e-05
-7.88968487356665e-06
-3.01796325209977e-05
-2.73361227055573e-05
-6.44007629166694e-06
-8.92883829096254e-06
-6.45670017807432e-06
-3.57092912095972e-05
-3.46694142724626e-05
-5.08213096127555e-06
-1.63717924009879e-05
-2.60976398220739e-05
-1.60887387164624e-05
-1.74489346024361e-05
-2.04509861684424e-05
-2.9099488604654e-05
-9.75648136178455e-06
-1.97446516367411e-05
-1.09417913330449e-05
-1.69529976270471e-06
-3.23251882017067e-05
-1.12157525457517e-05
-2.37467446028243e-05
-2.59167927090653e-05
-2.92839311253128e-05
-1.90345910868298e-05
-2.13601189374477e-05
-2.69952785415735e-05
-4.82193193290019e-06
-4.263636394007e-05
-1.59940612323988e-05
-2.27632367537269e-05
-2.25295888612631e-05
-2.50750151286158e-05
-1.63267882418207e-05
-3.32270652159542e-05
-3.15364009513505e-05
-2.30917709512277e-05
-1.38628702793536e-05
-1.18516223486946e-05
-1.80519300745605e-05
-1.95448548264836e-05
-1.02897027955392e-05
-5.14725060058457e-06
-2.41172722137972e-05
-3.39016638801758e-05
-1.71483669763255e-05
-1.64388452072861e-05
-2.78560566780021e-05
-2.28430564137078e-05
-3.62205142498583e-05
-4.38934589198631e-05
-3.77126182921216e-05
-4.724120820567e-06
-4.13032101612173e-06
-3.90182936608817e-05
-6.23374469824959e-06
-7.29900291450801e-06
-2.36539947022708e-05
-2.55812894837739e-05
-1.42015373893792e-05
-1.78273556450841e-05
-3.54205728004488e-05
-1.45073272138426e-05
-1.54875698436639e-05
-1.72590044184575e-06
-1.08012879935087e-05
-1.8433682525983e-05
-2.23735814348749e-05
-2.06456257912077e-05
-1.34516650715046e-05
-1.67839630825986e-05
-1.85540465755261e-05
-1.62780137798082e-05
-3.4599335887132e-05
-2.01364122167008e-05
-5.20247433138197e-06
-8.52061682131521e-06
-2.20366680622693e-05
-2.90251704986368e-05
-3.11286462361695e-05
-1.98913363169929e-05
-4.13227717224207e-05
-2.97496151045101e-05
-1.79949114612491e-05
-1.90597881055048e-05
-5.73058971173153e-06
-3.70482056222916e-05
-1.80571677934945e-05
-2.53378097918445e-06
1.67018685620247e-06
-3.2823566377478e-05
-2.6878340218548e-05
-4.30389623633054e-05
-3.06129441086353e-05
-3.91162386454866e-05
-2.51856558488254e-05
-1.66294394441437e-05
-1.75442886359215e-05
-2.60353493015296e-05
-2.30002174063836e-05
-6.40860600392112e-06
-3.85932381660184e-05
-4.25078418387174e-05
-2.572616538444e-05
-6.82470280800295e-06
-5.32655931539907e-06
-1.79107956987037e-05
-2.00238559619197e-05
-3.39011207956054e-05
-7.65853076378627e-06
-2.3128871370403e-05
-3.13059212907696e-05
-4.07201781872463e-05
-8.8023430643141e-06
-2.62834547861861e-05
-3.0383504147384e-05
-5.61940326507692e-06
-2.70044736319007e-05
-2.85209299269386e-05
-2.35979022077545e-05
-4.08812703110957e-05
-2.88979407355766e-05
-3.73797712404443e-05
-2.81581054927118e-05
-2.3208680023196e-05
-1.40263065310396e-05
-2.05317126579763e-05
-8.48743803831017e-06
-1.42171725754846e-05
-2.31047313823886e-05
-4.57080727945759e-05
-3.16263136697519e-07
-1.18102898218693e-06
-2.61377929402634e-05
-1.29672509231959e-05
-4.74030083050824e-05
-3.22383851727304e-05
-4.03264946081847e-05
-3.26161325797091e-05
-2.4353437142875e-05
-2.7889266103685e-05
-3.58945954837858e-05
-2.45948184221436e-05
-1.62886927623032e-05
-2.63043014289569e-05
-8.55632489918125e-06
-2.51551149405608e-05
-2.69054198336393e-05
-1.37157054038412e-05
-3.79667365941505e-05
-1.02851071424176e-05
5.46476929179907e-07
-1.82593068041817e-05
-2.16893680533174e-05
-1.72764862604615e-05
-2.90372435146108e-06
-3.22563991465205e-05
-1.50418889121815e-05
-2.37891827692476e-05
-2.11118131241569e-05
-2.94837088640463e-05
-8.27277190560896e-06
-1.33070036931747e-05
-4.31399242013971e-06
-2.36593518547428e-05
-1.8114569338723e-05
-1.52042491080586e-05
-3.55832375370659e-05
-1.56238040260929e-05
-1.59938872046168e-05
-1.45663818878119e-05
-3.11824962476408e-05
-9.68146039133235e-06
-1.83242509006751e-05
-2.0413397906285e-05
-3.07182908052092e-05
7.82536312254423e-07
-1.55323236519751e-05
-8.668470914736e-06
-3.33325278438453e-05
-3.94987526153264e-05
-2.39088255360145e-05
-1.77885925052653e-05
5.57036725928645e-06
2.83012857570427e-06
-2.25446267349771e-05
-1.36812576695277e-05
-3.59493011769449e-05
-3.27882560058911e-05
-2.03153415380703e-05
-4.07623202081779e-05
-1.74756690618304e-05
-4.44730267187485e-06
-1.85619834632888e-05
-9.60798983151491e-06
-3.69524023992247e-05
-1.34874444235899e-05
-2.71618160464211e-05
-1.69845137938168e-05
-6.99718157841603e-06
-4.17806356702921e-05
-2.96410204261397e-05
-2.39687823540175e-06
-3.69681464040757e-05
-2.91929116222926e-05
-2.62864756513607e-05
-2.63303812016521e-05
-2.17916460176166e-05
-1.96311422108225e-05
-3.32394093172462e-05
-1.64353857642858e-05
-1.59836372636265e-05
-2.09183324325245e-05
-6.89052434621532e-06
-8.99443462079325e-06
-9.12341238183647e-06
-3.75020744367991e-05
-7.63798479269984e-06
-1.29272614605091e-06
-4.51068874130182e-05
-1.96584130624642e-05
-4.33656409585503e-05
-2.95068166869027e-05
-2.43637631834838e-05
-7.36432333141788e-06
-1.14809617476129e-05
-1.62001041786107e-05
-2.69760241546507e-05
-2.20687907492108e-05
-3.17477352313858e-05
-2.35162347999115e-05
-7.06872598706235e-06
-1.12124678115392e-05
-1.53584968542548e-05
-3.42724497812998e-05
-3.09524797595284e-05
-1.04785428433022e-05
-3.46534454199852e-05
-1.47006391770764e-05
-2.66648315346625e-05
-3.68379402500355e-05
-2.34291423584239e-05
-1.88110278864051e-05
-2.37386670727117e-05
3.03569294236636e-06
-5.63621161189146e-06
-2.39368553664415e-05
-5.60133946391891e-06
-3.70038438412472e-05
-2.06489119880591e-05
-1.68007348212454e-05
-4.02327350428494e-05
-1.42679359498826e-05
-4.12044494879749e-06
-1.3067953757323e-05
-1.37549927744612e-05
-2.43518391484833e-05
-2.37951124497877e-05
-4.19434998883213e-05
-3.48886709316118e-05
-2.68243467364612e-05
-3.86518391391702e-05
-1.67852754341302e-05
-1.90989061125485e-05
-1.77640052935484e-05
-2.50942373419031e-05
6.05961223283763e-06
-2.1043535089196e-05
-2.8080534305597e-05
-3.5056476641942e-05
-2.03316692762416e-05
-3.39882459461233e-05
-2.92145865755106e-05
-1.34146346063656e-05
-1.63606544709549e-05
-2.7104910159846e-05
-1.67519598201027e-05
-8.91426043994867e-06
-3.6868470512487e-05
-6.61653507705156e-06
-2.23557394786739e-05
-1.62480700569429e-05
-3.3479039944471e-05
-1.59484729330055e-05
-4.66460317077016e-05
-4.02064112866589e-05
-3.90632941701049e-05
-3.80838498438251e-05
-2.64074673783532e-05
-2.9598899275752e-05
-1.76965645987279e-05
-3.32046941058037e-05
-3.45520805033853e-05
-3.2815438004766e-05
-1.45044884282978e-05
-1.0667475876057e-05
-1.58025102409661e-06
-5.85910556013303e-05
-1.8992219930895e-06
-3.79656645442209e-06
-2.32820159474431e-05
-1.16395846769014e-05
-1.31564539681402e-05
-1.39552751278821e-05
-2.45348530765172e-05
-2.80806148327355e-05
-1.71974651998534e-05
-2.71220675249863e-05
-2.24226251743143e-05
-6.30831159870914e-06
-3.05944665596036e-05
1.78787746722901e-06
-2.5657276542926e-05
-1.72435739917867e-05
-2.41816683042287e-05
-1.32053765042085e-05
-2.46707352661265e-05
-2.34884648675479e-05
-3.98224166244053e-05
-1.28335835371254e-05
-3.30837682591529e-06
-5.87964080716401e-06
-3.08914491901218e-05
-2.51025249881746e-05
-3.24970817457762e-06
-6.18596282498525e-06
-4.37246441402863e-05
-1.06806024038337e-05
-1.47666414402555e-05
-1.00093102837823e-05
-2.1308185322548e-05
-9.36553648718849e-06
-1.5445153740006e-05
-3.17815005282621e-05
-4.01716398897996e-05
-1.89046214494767e-05
-1.50323982372397e-05
-2.47013895759949e-05
-1.09749155734116e-05
-9.33994045042554e-09
-2.12198395733524e-05
-1.56694291265722e-05
-1.93841419641292e-05
-2.27039336031039e-05
-2.20100549373945e-05
-8.30536238780389e-07
-2.75110222763536e-05
-2.13742429793165e-05
-2.3690895712025e-05
-8.30547404954063e-06
-1.01165661764169e-05
-2.15288413148646e-05
-3.74998754912666e-05
-1.77090813079365e-05
-3.03063608790642e-05
-1.908087235332e-05
-8.60581751611455e-06
-2.3449732300306e-05
-2.73726064378711e-05
-1.52697531741971e-05
-6.53097670399748e-06
-2.15273950612664e-05
-3.08468099480616e-05
-3.24436123791719e-05
-1.84379819595479e-06
-2.43608212968075e-05
-1.02425277748974e-05
1.06479908072019e-05
-1.994652116271e-05
-3.58652539873064e-05
-1.71979670954109e-05
2.64182575989217e-06
-1.01437152586578e-05
-3.90727918153012e-06
-2.35364480093223e-05
-1.91066594843658e-05
-1.0073493469038e-05
-2.6388444705905e-05
-2.14903009991246e-05
-2.67464513188701e-05
-4.36166583866444e-05
-1.86941296592187e-05
-3.42777780106276e-05
-5.9914249156501e-06
-1.31716719701485e-05
-3.50012394851688e-06
-2.15068354076147e-05
-2.1515256924254e-05
-2.72117839270943e-05
-2.74331767310583e-05
-4.09131270875173e-06
-4.492559480499e-05
-3.41968024539016e-05
-2.75063297144344e-05
-1.14682579476478e-05
-3.13506187548728e-05
-3.39283680200565e-05
-3.16095264337108e-05
-6.67466287940018e-06
-6.70077249611279e-06
-1.58049748482701e-05
-2.44126222965968e-05
-2.53258146204397e-05
-1.28998371788485e-05
-1.39375251281789e-05
-1.09013819468564e-05
-2.78166464571993e-05
-1.94894568612255e-05
-1.06093330481987e-06
8.40336470875747e-07
-4.47634037695858e-05
-1.19862503770438e-05
-9.39208299235111e-06
-2.79528663632682e-05
6.81046706238077e-06
3.3546334255597e-06
-2.31303300523552e-05
-2.6385060317327e-05
-9.30507283189744e-06
-1.56914570635161e-05
-1.1358819155892e-05
-2.12875357959534e-05
-2.4382970861544e-05
-1.5533768678087e-05
-1.10213014023157e-05
-2.39648811738332e-05
-2.35062766920253e-05
-2.85125765594083e-05
-2.51275841327221e-05
-1.78012118230414e-05
4.69434225187883e-06
-3.39943736205362e-05
-6.49612321086998e-06
-1.2906730749508e-05
-4.39064236340416e-05
-2.5601667002619e-05
-3.27565707047237e-05
-2.24119323139728e-05
-3.14637428687514e-05
-2.67021982366466e-05
-3.38804608381337e-05
-1.34528531628887e-05
-3.22761645453413e-05
-3.80173751811701e-05
-9.47622211507107e-06
-2.5386802536983e-05
-2.75566850418088e-05
-2.69193632569446e-05
-2.370083917318e-05
-3.28551930683465e-05
-1.01048050863477e-05
-2.4804151183846e-05
-4.02059545758885e-05
-9.37608829514814e-06
-2.56699915248228e-06
-1.74089035877819e-06
-3.4248546546489e-05
-1.04102066568778e-05
-2.83139607050306e-05
-3.93057753538965e-05
-1.99327269898048e-05
-2.55177493296035e-05
-2.27039545697571e-05
-2.11928878247267e-05
-1.42906709314508e-05
-1.27315284641078e-05
-2.26276943105686e-05
-2.58582950254498e-05
-4.24183160836241e-05
-2.82735166501798e-05
-2.34671776242148e-05
-6.71429861673467e-06
-2.26434763452178e-05
-3.23880774553792e-05
-4.47956879797641e-05
-3.19216491093667e-05
-1.44509300028513e-05
-4.02371476926462e-05
-1.71456416909887e-05
-1.7933392495618e-05
-1.80741787095327e-05
-9.38873606968216e-07
-2.53267183412895e-05
-5.92381004071545e-06
-4.34075439475074e-07
-7.88694775552564e-06
-1.25145302634287e-05
-6.40415610697484e-06
-3.42565892969146e-05
-2.6389837295456e-05
-1.8304089054909e-06
-5.36534637259853e-06
-2.26993291565754e-05
5.37596773745931e-07
-2.3480615911118e-06
-2.57975277713278e-05
1.11858238357671e-05
-3.61436733658055e-05
-1.5760753570139e-05
-1.23917232645802e-05
9.13496958125379e-06
-3.74506035227092e-05
-3.06414156119243e-05
-2.62165861845092e-05
-6.75742285323526e-06
-1.80908768620231e-05
-1.23659164737714e-05
-2.12639968962609e-05
-6.43184811927274e-07
-2.23002589571086e-05
-2.11723820341072e-05
-3.24420003181088e-05
-4.12717792470958e-06
-1.10879010490596e-05
-1.64750402040249e-05
-4.61412082636805e-05
-6.20058944732303e-06
-2.5725322706529e-05
-2.03276484484259e-05
8.52862914670387e-06
-2.42534482192684e-05
-4.67903477317454e-05
4.71931118425557e-06
-1.74565246788302e-05
-1.47521410896609e-05
-2.0701596785975e-05
-2.13248511233158e-05
-1.328449727807e-05
-8.13123448765724e-06
-1.83271914225173e-05
-1.44796678082902e-05
-1.05871057632562e-05
-5.50682115241913e-06
-4.48352426802293e-05
-1.05572528744156e-05
-4.91426833341899e-05
-9.90035101444486e-06
-1.19249629266369e-05
-3.12232897872574e-05
-2.95504370379143e-05
-9.15586628958928e-06
-2.50244307260707e-05
-7.59542971864189e-06
-2.92986067058262e-05
-1.60099523080099e-05
6.69855721537397e-06
-2.01741102677344e-05
-2.80359010613255e-05
-4.56979169622753e-05
-3.17963319724444e-05
-1.69531112831248e-05
-2.97958930807313e-05
-2.51394158069784e-05
-1.17968257401121e-05
-2.95954459457662e-05
-2.40872738204471e-05
-3.48694805753414e-05
-2.1403109904411e-05
-1.37060916795285e-05
-2.08804460963073e-05
-2.59745924674554e-05
-1.44036012095918e-05
-2.65588016704967e-07
-7.38948703653507e-06
-2.23027713100159e-06
-2.14845375912918e-05
-1.36871692322198e-05
-1.50579336362083e-05
-2.4704251294997e-05
-1.76671569499361e-05
-2.58417309037803e-05
-2.10932521599352e-05
-1.48318467954333e-05
-1.47199646497378e-05
-3.33226148923705e-05
-1.42735856216959e-05
-3.06640153010497e-05
-3.69432224426159e-05
-1.33088578093527e-05
-3.39382828816063e-05
-9.41288572272496e-06
-7.89479581269371e-06
-1.54982999863874e-05
-2.39103191220372e-06
-2.54758831542001e-05
-7.64715669671111e-06
-2.00319777717904e-06
-1.48167437338426e-05
-2.77859356932687e-05
-2.13397676101688e-05
-1.59973116313231e-05
-2.42113021342539e-05
-2.72499916202903e-05
-1.29700802937837e-05
-4.41882856846213e-05
-9.58143480977067e-06
1.22797922887202e-06
-3.68154379617007e-05
-3.23402565639732e-06
-2.81796763549436e-05
-2.96902510432348e-05
-1.56179846280198e-05
-2.20755354803063e-05
-2.83849798622025e-05
-3.03589915993765e-05
-1.37038826091663e-05
-2.91316676773832e-05
-1.19151694178852e-05
-6.90921586940307e-06
-3.27562983015664e-05
-1.14608082624296e-05
-8.27057295915232e-06
-1.43044388945788e-05
-4.26595320434538e-05
-3.27672441687114e-05
-4.55148954229453e-05
-2.25166584763743e-05
-1.93340374870118e-05
-2.64340112464011e-06
-2.72620023482539e-05
-9.98943825600029e-06
9.10094833758721e-06
-2.1461479115676e-05
2.48959540229639e-06
-3.71344638290654e-05
3.6234971854187e-06
-1.10938013424641e-05
-2.71304859283576e-05
-1.8661204033189e-05
-3.48095243787335e-05
-1.02052218057588e-06
2.67733050675921e-06
-3.80605615790057e-05
-2.75824020218229e-05
1.49110043371125e-06
-2.54139794872741e-05
-2.82608765366372e-05
-1.07599053523043e-05
4.5010940578617e-06
-3.29623002585197e-05
-1.58236537569806e-05
-1.82142732203765e-05
-4.22551545330543e-06
-6.56842393559689e-06
2.28241346056012e-06
-1.23280074410638e-05
-7.7393085282475e-06
-1.04058377873702e-05
-2.36577711571708e-05
-2.39860882538013e-05
-2.094959348114e-05
-1.84509199954151e-05
-1.86506561043081e-05
-3.43716261730318e-05
-3.99047823361028e-05
-2.1660537926235e-05
-4.26157126003333e-05
-1.28156983727473e-05
-2.11720553625953e-05
-1.99820873150811e-05
-2.14011068084075e-05
-3.41768716647499e-05
-1.99807989429138e-05
-1.28495438738508e-05
-2.4288989091002e-05
-2.17677541210198e-05
-2.70060495989987e-05
-2.00512164100363e-05
-2.5791608344293e-05
-1.39566248971325e-06
-3.08468673983003e-05
-1.77632537936636e-05
-6.7844411433354e-06
-2.28995959710195e-05
-2.47166223258728e-05
-2.5730399259454e-05
-3.61547057850806e-05
-9.041739319529e-06
-2.1369289781889e-05
-2.83541573304313e-05
-4.40509422123405e-05
-1.30765601054312e-05
-3.1925921277088e-05
-1.27986068126666e-05
-1.00320505884666e-05
-1.29889800069682e-05
-2.05940519897825e-05
-1.37615904328212e-05
-1.81531731085749e-05
-1.51981115552155e-06
-2.54561548956202e-05
1.99535994802607e-06
-1.0510289783841e-05
-2.70898635913519e-05
-1.52367095689386e-05
-1.02799319839297e-05
-2.31511311698034e-05
-1.74446198266124e-05
-1.41243605264134e-05
-3.42745576203769e-05
-1.92628044088082e-05
-2.5748904541508e-05
1.34363437176992e-05
-5.87736942757783e-05
-2.42855530676241e-05
-7.94969665818906e-06
-2.36459731564861e-05
-1.09043091441643e-05
-1.33611851682042e-05
-3.12641789706636e-06
-1.76501024951484e-05
-1.1163041096146e-05
-2.19684334640672e-05
-1.69186310101124e-05
-1.87365908505346e-05
-2.85036229362797e-05
-1.24980885608265e-05
-1.84200182899093e-05
-5.96274898081007e-05
-2.42758870384855e-05
-2.48012623174777e-05
-6.03738100795946e-06
-2.11943022904963e-06
-2.76252990686076e-05
-2.07009738161734e-05
-1.44808065676196e-05
-3.57628770039187e-05
-3.84926196354681e-05
-2.53966669200615e-05
-2.47563587006544e-05
-3.49989050426972e-05
9.41071945602839e-06
-2.14092932253164e-05
-3.9349244809254e-05
-3.06164926014193e-05
-3.34695700689411e-05
-2.94661655066614e-05
-4.7146451530755e-06
-1.19201841701109e-05
-3.26887987703752e-05
-1.28641496969719e-05
-1.75302675809445e-05
-2.43119382029029e-05
-3.83156945252296e-05
-1.40273529904153e-05
-4.13363180431997e-05
-2.79955712365658e-05
-2.61739997756219e-05
-4.21275237125224e-05
-3.33410124337187e-05
-2.98589840256805e-05
-6.85915781009377e-06
-2.29177822762629e-05
-7.20646427477719e-06
-7.10679199972597e-06
-2.00888566288805e-05
-2.70869913190743e-05
-3.80235154103911e-06
-2.93700744301222e-05
-1.52455290057469e-05
-2.5716590639533e-05
-3.43084952439056e-05
-1.59083565389012e-05
-1.93732497888902e-05
-2.46416508893422e-05
-3.74142824982784e-05
-2.02318871876962e-05
-4.06944245748032e-05
7.29103650500954e-06
-2.23327333494978e-05
-2.23187189163757e-05
-1.50626957374255e-05
-1.4155682270155e-05
-2.95858970521093e-05
-1.94560585930195e-05
-1.81566376961557e-05
-3.59261776934313e-05
-3.02549629956867e-05
-2.18508208031286e-05
-3.751182472268e-06
-4.17658082002282e-05
-1.70847009306739e-05
-2.58711449272333e-05
-1.72511082980624e-05
-1.35421769418373e-05
-1.08033930113649e-05
-1.97599597861068e-05
-2.26261164916042e-05
-2.64517939349075e-05
-1.97678216289283e-05
-3.32641453223397e-05
-6.44548619277584e-07
1.78161236570738e-06
-1.35999781912192e-05
-3.94091750792418e-05
-2.55247479075576e-07
-3.1891411564686e-05
-2.33469539049823e-05
-1.65599386041906e-05
-1.06378365400746e-05
-3.09291108752834e-06
-2.73955722198633e-06
-1.12685761822606e-05
-2.19605724110075e-05
-2.25438603380207e-05
-3.71694271993339e-05
-9.17735397719838e-06
-2.0006339776489e-05
-1.34127918593533e-05
-1.79824331774056e-05
-3.55341931260611e-05
-1.77923415537695e-05
-1.35218519622013e-05
-2.57208282371196e-05
-4.5112799796926e-05
-2.22609650164908e-05
-1.06580442678782e-05
-2.53582794399685e-05
-2.39238008173912e-05
-3.07431455221467e-05
-2.66380104488443e-05
-1.34827032560204e-05
-8.20255613191854e-06
-2.48983603693639e-05
-1.69807997944337e-05
-1.29887118272556e-05
-1.01251534190216e-05
-2.6418485761872e-05
-4.07657139874775e-06
-2.38956289966895e-06
-4.40226951242787e-05
-2.59953977255449e-05
-2.29910494233818e-05
5.77675978856219e-06
-1.73468385455221e-05
-1.65930306124789e-05
-2.88028065731062e-05
-8.35862143638105e-06
-6.65064658018297e-06
-2.36487664640333e-05
-2.35100948991964e-05
-8.93985567515339e-06
-2.0691147635198e-05
-1.47271510769584e-05
-2.32936605698271e-05
-2.39309802241507e-05
-1.5840151577426e-05
-1.8760676235473e-05
-1.61669236522183e-05
-3.37586888002848e-05
-1.50020326719877e-05
-1.05906991220987e-05
-2.7074108722945e-05
-4.04375937220736e-05
-2.21684430958291e-05
-3.63286821717095e-05
-8.52595344735591e-06
-1.57083459101653e-05
-1.2278013308237e-05
-3.971075323976e-06
-2.51310078149055e-06
-1.45581770521135e-05
2.16913997300833e-06
-4.19970130850835e-05
-2.03620571650255e-05
-1.798726190083e-05
-2.0376886070808e-05
-3.2832569220775e-05
-3.466430312181e-05
-1.4752245870581e-05
-2.05663324449404e-05
-2.40277776693979e-05
-2.15451041193303e-05
-3.79546516283197e-06
1.37412352952623e-06
-1.38363122373819e-05
-4.1569366716674e-05
-3.0253724395999e-05
6.34570831007217e-06
-4.0148400697369e-05
-3.15968622397901e-05
-2.35224273516055e-05
-1.851594245354e-05
-2.21493522694021e-05
-9.8452354322622e-06
-1.23560054516516e-05
-2.92753266121164e-05
2.28868736203293e-06
-1.99509899480918e-05
2.16217577601224e-06
-9.17620388903189e-06
1.17264605532635e-05
-1.91153736706647e-05
-1.31747826789424e-05
-2.31132215755336e-05
-2.88482040634133e-05
-5.42349651287978e-06
-1.44898140768288e-05
-3.03436783178709e-05
-1.5113436329957e-05
-2.21674414872168e-05
-3.96023566101432e-05
-4.00528690196521e-05
-1.29824530801287e-05
-4.32652839276243e-05
-2.62055553775065e-05
-3.74686590414852e-05
-2.31224080342217e-05
-2.21444614699805e-05
-2.35796665070544e-05
-2.18689149293427e-05
-1.33468472921222e-05
-2.83822538756167e-05
-2.11602960998227e-05
-4.32492060454274e-05
-2.0488804902279e-05
-1.40266158853502e-05
-2.31470905527956e-05
-1.7461600399302e-05
-2.02823487862998e-05
-1.35184342743614e-05
-2.97759202074664e-05
-2.74441183522458e-05
-1.81944630865137e-05
2.1529799385468e-05
-2.67674442046308e-05
-1.16270729370539e-05
-1.40231470147873e-05
-1.77581706485137e-06
-1.77679822434773e-05
-2.05257285821271e-05
-2.30292404370624e-05
-2.07296086611873e-05
-2.66236184626371e-05
-5.32631860657354e-05
-4.24745130366049e-05
-9.1009782871075e-06
-1.12279099553801e-05
-2.0355274838698e-05
-8.58163725677065e-06
-1.7870794447684e-05
-1.48278021658698e-05
-3.18364949342077e-05
-1.34366737960614e-05
-4.20329523480811e-05
-2.27991520083629e-05
-2.72195140892096e-05
-1.20735947035917e-05
-3.98815800089699e-05
-1.12272049005824e-05
-4.87263084654749e-05
-1.81312716028088e-05
-1.0518932563183e-05
-7.33531373468676e-06
-1.58067612221343e-05
-3.8509323418055e-05
-3.43115747929274e-06
-1.80114707081528e-05
-2.84083816580369e-05
-1.15100033854147e-05
1.2174706035899e-05
-1.22449173701532e-05
-2.21509891743655e-05
-3.3001045052572e-05
-1.6151285978329e-05
-4.35451167845521e-05
-1.59587609010039e-05
-4.48852663850567e-05
-1.87648025145915e-05
-3.05462342929218e-05
-2.89229822486965e-05
-3.00545154005679e-05
-8.98595247480982e-06
-1.33419504124126e-05
3.37706958914017e-06
3.22625113034278e-06
-1.11741853276982e-05
-6.63276648619982e-06
-8.86382622222137e-06
-8.64431217680742e-07
-1.94516855621106e-05
-1.69679822401647e-05
-8.24913847288916e-06
-7.18140949282206e-06
-1.71021661340056e-05
-3.87576108050117e-05
-1.33736011778237e-05
-2.33308871363465e-05
-1.70258483777288e-05
-1.89290797044917e-05
-2.46189531294117e-05
-1.48592313461264e-05
-2.3884582102085e-05
-2.92966250391065e-05
-3.9896948096467e-05
-8.71394492516194e-06
-1.5252198372421e-05
-1.33783935885693e-05
-3.75246094208254e-05
-2.40150333441817e-05
-4.82978067783709e-06
-1.31580406658057e-05
-3.01518668505945e-06
-1.47035528992606e-05
-1.79496662517374e-05
-2.9866065842598e-05
-2.53321992375218e-05
-1.02443011982918e-05
-2.29032956345163e-05
-2.28594860075044e-05
-2.04706258342456e-05
-3.04374215788999e-05
-3.85373244057608e-05
-4.89970046010492e-06
-1.99107726101891e-05
-2.08430387718499e-05
-1.32024742571429e-05
-3.48541946355925e-05
-5.92664269161969e-05
-2.5942051401232e-05
-2.803405673166e-05
-2.23417965456272e-05
-1.64312307072432e-05
-2.68692208441874e-05
-3.75030637218174e-05
-1.68258526084091e-05
-2.13445481658634e-05
-2.75223393364464e-05
-3.17363987031515e-05
-6.56692254147122e-06
-2.42364931883771e-05
-2.35801216768548e-05
-2.14072240939101e-05
-2.05811313759195e-05
-1.46980467660742e-05
-1.55993439306983e-05
-7.42129714718376e-06
-2.18996333495259e-06
-2.29754945398674e-05
-3.09557812141621e-05
-1.59692800771438e-05
-5.96164064263208e-06
-4.76110050974529e-05
-9.79452403181836e-06
-2.0682831579569e-05
-3.49263539217403e-06
-2.49065445207713e-05
-1.85744927748008e-05
-2.81656433492537e-05
-2.70227537139013e-05
-2.75254086941947e-05
-1.66200157212449e-05
-2.54679463066211e-05
-2.23034057437997e-06
-3.17803850198342e-05
-1.35859740716083e-05
-1.40411244217735e-05
1.70378303914571e-05
-3.57418812019304e-05
-1.11413333363174e-05
-1.31048742584264e-05
-2.04948602863045e-05
-3.11672600616653e-05
-1.27111199798403e-05
-9.62627563890852e-06
-1.68202809122595e-05
-3.05244963489984e-05
-7.3704776687675e-06
-3.1292361404104e-05
-3.38539325610712e-05
-1.01178607654512e-05
-5.69337189292361e-06
-2.8295517885514e-05
-1.67070304482938e-05
-1.46083072517239e-05
-5.68234386960924e-07
-1.85290802118352e-05
-1.94762169370346e-05
-1.50328439254948e-05
7.06067744370717e-06
-2.3078605879163e-05
-2.5029859193338e-05
-4.03356042129616e-05
-3.77293874772465e-05
-2.51392958961029e-05
6.99875757618241e-06
-1.19011015265329e-05
-3.70612002678139e-05
-2.43124591627863e-05
-1.42086644042553e-05
-2.36863812273435e-05
-7.79783913048125e-06
-1.51344107686072e-05
2.51297099199884e-06
-2.08841725992053e-05
-1.96979791742052e-05
-1.80715694474868e-05
-4.19191429604364e-05
-2.15985713561664e-05
-4.98479436281602e-05
-3.64464264189903e-05
-2.50380724557349e-05
-2.6954795915741e-05
-3.14734295621234e-05
-2.36916733836569e-05
-2.13125066319014e-05
-1.27353666379941e-05
-1.90453052210047e-05
-9.66789127782807e-06
-7.43032459154713e-06
-3.72856652084899e-05
-1.49158783136869e-05
-9.31540467623956e-06
-1.74845461697774e-05
-2.59608106647667e-05
-1.50250984615771e-05
-3.07700093338594e-05
-2.19699570729122e-05
-1.36669217575063e-05
-2.70988920962334e-05
-4.47073063287112e-05
-1.77703299629622e-05
-2.26784354344074e-05
-1.27094036680647e-05
-2.30898856940978e-05
-3.72365923281503e-06
-2.09242215428034e-05
-1.51125495413265e-07
-1.20138084159441e-05
-2.65366680613147e-05
-2.17975161410722e-05
-2.28363126310093e-05
-2.16997690854787e-05
-1.48585882510871e-05
-2.75701763306877e-05
-1.05915628212884e-05
-5.05763706327965e-05
-2.0377060050087e-05
-2.31370148719178e-05
-4.65226756927026e-05
2.17975556228876e-07
-2.74727354532959e-05
-2.2561312390086e-05
-3.14575562349353e-05
1.03849400541699e-05
-2.84564555620791e-05
-2.6159268915658e-05
-1.70954265510725e-05
-1.9048666861717e-05
-2.11375003756673e-05
-2.42477278411114e-05
-2.46559611726103e-05
-1.69497589827259e-05
-1.09672649030729e-05
1.72531382566922e-05
-1.75306372225555e-05
-5.93359448757521e-07
-8.96475719169405e-06
-3.57169240099692e-05
-2.03864240353034e-05
-2.42507222560091e-05
-6.85618702784767e-06
-1.63751473541652e-05
-1.92348823199816e-05
-6.54441650060061e-06
-1.59202279470113e-05
-2.86459701275564e-05
-3.43471736202602e-06
-1.7245055268276e-06
-1.36491320854001e-05
-1.24961033577257e-06
-3.14127803199156e-05
-2.12131740462645e-05
-9.0483381006623e-06
-1.66165617577199e-05
-2.12755214443239e-05
1.73609618379671e-05
-9.48554337687287e-06
-1.74391160860648e-05
-3.07968867393826e-06
5.8278891421103e-07
-2.62536884851012e-05
-8.67777205060717e-06
-1.86218744896022e-05
-3.58420068838173e-05
-3.53853563623379e-05
-4.06178149614773e-05
-3.69815822711299e-05
-2.72146174646019e-05
-3.7613678925489e-05
-3.73258394357301e-05
-1.44414737417616e-05
-3.46731178999609e-06
-8.54635207859936e-06
-2.80048552002262e-05
-3.13568476796912e-05
-2.17733688810919e-05
-2.80594865367491e-05
-2.17905048837838e-05
-3.01820557560925e-05
-3.93416153711587e-05
-3.40582545663085e-05
-6.40442923983234e-06
-2.50372506126945e-05
-4.36794284894904e-05
-2.10459959817704e-05
8.9013587816534e-06
7.90837476386322e-06
-3.19723280867454e-05
-2.99411520087682e-05
-1.52602771156624e-05
-2.07965315688558e-05
-5.41154976527916e-06
-2.46129209651366e-05
-1.45727591465233e-06
-1.1972039380675e-06
-1.53371281515771e-05
-4.3776244607035e-06
-1.88690092450511e-05
-1.4764537820836e-05
-2.0766083324175e-06
-1.22870686060238e-05
-3.34162631334135e-05
-2.03385102318991e-05
-2.47574811268102e-05
-1.62339598636221e-05
-1.83613963469633e-05
-3.7533447021007e-05
-4.895617558115e-05
-1.86357009668935e-05
-1.56927507417781e-05
-1.55598211725249e-05
-3.92367112397776e-05
-1.12378520920975e-05
-1.57052429319357e-05
-7.04808958844983e-06
-2.00489070042994e-05
-2.6237361644433e-05
-5.26297383939525e-06
-1.82691948710983e-05
-1.77921122475877e-05
-1.5505669062952e-05
-1.63652621555797e-05
3.80718423604202e-06
-1.727429853302e-05
-3.93233494148337e-05
-3.01528821884758e-05
-1.71133029404254e-05
-3.33142616050801e-05
4.80916734147595e-06
-1.5995250611132e-05
-4.25847634109121e-06
-1.90741221994515e-05
-4.184417770697e-05
-1.393087141095e-05
-1.37158210842073e-05
-6.56609588622008e-06
-2.19643019565986e-05
-2.94727821269578e-05
-1.50713141268446e-05
-1.79580479580256e-05
-3.77738729386161e-05
-1.28866233198695e-05
-3.82303196756942e-05
-2.06263350880031e-05
-3.334342025094e-05
-1.95938259496556e-05
-2.06496753836982e-05
-2.26648045991129e-05
-4.16523721499486e-05
-3.72405204724957e-06
-2.14452862285266e-05
-1.92932351343834e-05
-2.81737136130105e-05
-1.13793405766858e-05
-2.97014343782259e-05
-1.13805942676814e-05
-8.42344361572643e-06
-9.47864834092901e-06
-8.1371001759766e-06
-1.11856337833916e-05
-1.3149970497873e-05
-3.73932709215836e-05
-2.6810340129502e-05
-5.25446254465364e-06
-2.99172854619551e-05
-2.1091262999726e-06
3.86613314633468e-06
-2.82653460172789e-05
-2.34129200482365e-05
-3.28192648256262e-05
-4.03841981600352e-05
-3.45360876062507e-05
-2.16466663099061e-05
-2.24029807554481e-05
-2.53841813276325e-05
-2.70719634406334e-05
1.35701082392089e-05
-2.88382554168651e-05
-1.93605215388768e-05
-3.33314452236365e-05
-2.57025407419027e-05
-2.83398865605247e-05
-1.3905199306445e-05
-2.75411688069113e-06
-2.81648166196561e-05
-2.51632003610028e-05
-7.52178331156512e-06
-4.21199426264128e-06
-3.04637271268403e-05
-1.49423835479414e-05
-1.75510804757185e-05
-1.98348836184746e-05
-1.30384902579821e-05
-4.64733814252261e-05
-2.63742519177728e-05
-1.66549383624602e-05
-2.00420862911543e-05
3.31873157642354e-06
-8.44737848437185e-06
-2.72435806175352e-05
-2.89340666984403e-05
-2.2548872672885e-06
-1.88901484675051e-06
-2.66529112372206e-05
-3.13181620479196e-05
-5.28819712525214e-05
-2.32598206697003e-05
-1.5129940349844e-05
-2.20739625013418e-05
-8.83119284086989e-06
-9.02947265524962e-06
-4.01768416624587e-05
-3.23421921280231e-05
7.18148782176631e-07
-2.45715998583501e-05
-2.37108335646679e-05
6.08936009685763e-06
-2.29014682571453e-05
-4.32565304388619e-05
-2.07598567512846e-05
-2.98010713648287e-05
-2.88572203698657e-05
-2.39850683067279e-05
-1.05954743845927e-05
1.55173520097947e-06
-2.01356595255084e-05
-2.15080251356263e-05
-1.34648944273414e-05
-8.10130066922789e-06
-1.92261258405548e-05
-1.0352538771587e-05
-1.01806559069494e-05
-1.95284079439355e-05
4.13352747739171e-06
-1.50379056823087e-05
-4.22375954349127e-06
-2.96380344092156e-05
-3.91950306929796e-05
-2.27834290403698e-05
-3.03897044003163e-05
-4.47606196363696e-05
-2.52735478254696e-05
-2.69553689937595e-05
-1.57293536915977e-05
3.62147063396524e-06
-2.01517331245396e-05
-1.99830859914994e-05
-1.61961119769884e-05
-3.88518816604529e-05
-2.00936298910186e-05
1.68543822560935e-06
-2.15137379263558e-05
-7.53251097564932e-06
-1.65899439930198e-05
-1.0150141083206e-05
-2.78176108449311e-05
-1.89308421390347e-05
-4.16721778351436e-05
-3.84510969511685e-05
-3.25965963922407e-05
-3.5463035908561e-05
-1.05367937899948e-05
-3.23382922371055e-05
-1.08478956098571e-05
-1.54857809859258e-05
8.11523973727453e-06
-1.47769368255943e-07
-2.96807791444975e-05
-5.34067897517881e-06
-2.47185901947644e-05
-1.13873962195362e-05
-1.14725964016694e-05
-1.27513493631602e-05
-1.1852214266146e-05
-2.66456311146254e-05
-2.60435288168542e-05
-2.81990204063406e-05
-3.15687001904756e-05
-1.90342849751998e-05
-1.19217365942956e-05
-2.19962761797767e-05
-1.21312049696029e-05
-2.6527360500479e-05
-1.67854292013113e-05
-2.36076415413546e-05
-2.56639093388584e-05
-1.60814557132998e-05
-3.12649524728182e-05
-1.0157854840636e-05
-1.28971029259229e-05
-1.78824169388178e-05
-8.36100149051146e-06
-4.1565901992581e-05
9.18897469019859e-06
-1.54860541987935e-05
-2.8794042399864e-06
-1.83854036263056e-05
-1.85239856771901e-05
-3.77484182453128e-05
-5.75305439373157e-06
-2.25930077385968e-05
1.03413763256215e-06
-2.9256844650577e-05
-2.63002563593775e-05
9.38827569219965e-06
-1.62377818665032e-05
-1.45563590442309e-05
-2.74049622320829e-05
-2.1376577017607e-07
-3.15987723690101e-05
-3.49373886917709e-05
-2.00127849846174e-05
-3.87862338499629e-05
-2.92025094907615e-05
-1.17691790418283e-05
-8.11729176452511e-06
-1.90217335290011e-05
-7.61487541148194e-06
-2.36722420739138e-05
-7.47034539167271e-06
-3.39701634095947e-05
