# Supplementary material for: Research on computational propagation and identification of mine microseismic signals based on deep learning
Source: PLoS One. 2025 Oct 22;20(10):e0334641. doi: 10.1371/journal.pone.0334641 (PMC12543183; doi:10.1371/journal.pone.0334641)
Supplement: S3 Data — (ZIP) [file pone.0334641.s003.zip › 000100500002918.xlsx_0.txt_24.txt.txt]

-1.74997042776048e-06
-2.20885399788009e-05
-2.44787119218568e-06
-1.63586673252104e-05
-3.08959112188305e-05
-2.87696048292053e-05
-1.54695684917139e-05
-2.69160871907961e-05
-1.50513392537044e-05
-2.2725497590387e-05
-1.111591273494e-05
-1.45442430048472e-05
-2.37612020871564e-05
-1.09517720524378e-05
-7.80524105669635e-06
-3.53736919566642e-05
-2.6908535430041e-05
-2.18373774613168e-05
-2.53034995811121e-05
-1.97120338747067e-05
-2.69468174975332e-05
-1.2051640533586e-05
-2.19864708695187e-05
3.46955783072384e-07
-1.48874070691683e-05
-3.93752035520839e-05
-5.51012691556786e-06
-2.30153584346904e-05
-3.04180499334317e-05
-2.01985830012472e-05
-2.39869980398718e-05
-8.40331791760452e-06
-1.39548609679061e-05
-5.62824948187438e-06
-2.15401247977318e-05
-2.85585188456505e-05
-1.45379761905274e-05
-6.08665182101523e-06
-2.24352718040491e-05
-2.14063457529617e-05
-1.29239748289843e-05
-2.19985492581564e-05
-1.7128180890056e-05
-1.64408335962214e-05
-2.33280127288611e-05
-1.99005503550548e-05
-3.99683136839794e-05
-3.58434994792834e-05
-2.7669444711283e-05
-3.7634308554934e-05
-8.02268825143305e-06
-2.84783645549088e-05
-8.43981968990647e-06
-1.63660009498453e-05
-1.75093569182369e-05
-3.26464965462133e-05
-2.92450115490961e-05
-2.5391803168217e-05
-2.15333904129795e-05
-4.72019833114521e-05
-1.99888011999477e-05
-2.9910907802701e-05
1.30936860090221e-06
-2.36655391914873e-05
-1.33523920543998e-05
-4.05193558585138e-06
-2.59718388691288e-05
-3.00978546243361e-05
-2.95016838252914e-05
-5.40284027109879e-06
-1.33921907177232e-05
-1.57123720692802e-05
-4.18558418216066e-05
-3.63909690126576e-05
-1.55301416764113e-06
-3.75060865506248e-05
-4.40647646203242e-05
-2.05632255499468e-05
-3.24150808326506e-05
-2.22486313596063e-05
-1.85205571687494e-05
-1.37537208551759e-05
-1.96003549641204e-05
-4.93577024753998e-05
-1.94458672284983e-05
-1.11220853178821e-05
-3.04466127674446e-06
-2.19203389800324e-05
-2.81674330860274e-05
-2.50108573620091e-05
-9.88371858285682e-06
-6.8899616688673e-06
-2.30985524629027e-05
-2.77973447330861e-05
-2.00809131842225e-05
-2.14030124025464e-05
2.80141727211753e-06
-2.18052531346357e-05
2.78216571728597e-06
-1.17565734012003e-05
-2.47016583691051e-05
-1.09821514873105e-05
-1.99209274098223e-05
2.49658830309027e-06
-1.60192877605344e-05
-8.82096533729382e-06
-2.24449886895146e-05
-4.24122090378985e-05
-2.75937398512382e-05
-1.11811759067187e-05
-3.01639060309163e-05
-2.61925402129983e-05
-2.35610018350109e-05
-4.42630711132056e-05
7.12086529205715e-06
-2.0981239279507e-05
-2.29758436359089e-05
-1.83343047543673e-06
-2.46205089598219e-05
-2.20878054867722e-05
-1.1394173338967e-05
-1.87977793140911e-05
-2.82855296641192e-05
-2.0162969541985e-06
-1.49800135464799e-05
-2.25233636635617e-05
-2.29387703183445e-05
-1.88805843332607e-05
-9.71963000968492e-06
-1.97599253046656e-05
-2.66403578610064e-05
-1.48915612066405e-05
-3.68602416142922e-05
-4.40318568645147e-05
-1.90082538660687e-05
-1.49771996414279e-05
-1.3914907462429e-05
-2.57818775640365e-05
-2.14388313239414e-05
-2.62746944091213e-05
-1.90599459128803e-05
-3.24979441521831e-05
-3.95120466999068e-05
-2.18593983829084e-05
-2.90458662957645e-05
-3.20013453987675e-05
-1.26964833719381e-05
1.17124390194336e-05
-1.99021325087411e-05
-2.36076514706845e-05
-2.1555799185242e-05
-3.36082412228862e-05
-6.29575905557632e-06
-1.83505184098078e-05
-4.18337181386041e-05
-5.15082525944352e-06
-1.53204468212195e-05
-1.15437337558931e-05
-1.68781059874706e-05
-1.44059409339493e-05
-1.9246352487982e-05
-1.5393387562806e-05
-3.17465538778675e-05
-9.48057307885158e-06
-1.58164666175323e-05
-3.14564465887594e-05
-3.03517041352485e-05
-1.48809807496377e-05
-9.76408960627176e-06
-1.55386330206893e-05
-1.42942803968276e-05
-1.66941590340135e-05
-1.30807266966494e-05
-3.4745495916854e-05
-2.32960425055345e-05
-1.82609670331162e-05
-4.41615401127599e-05
-2.72930083911633e-05
-1.79827569430316e-05
-2.45995928635276e-05
-7.87605248190791e-06
-1.46395785170889e-05
-3.65162179757838e-05
-2.06565061622515e-05
-2.08720466805675e-05
-2.53424197405641e-05
-1.97800265134332e-05
-4.364109645702e-05
-3.53036869404636e-05
-2.19390553650126e-05
-1.78627812506897e-05
-4.56349372649414e-05
-3.28066713821428e-06
-2.95238903777603e-05
-2.02289136832478e-05
-2.14771743182634e-05
-1.96501785788502e-05
-1.62102333536521e-05
-3.02656944949619e-05
-7.36785455561398e-06
-1.85767168962453e-05
-1.07589642528613e-06
-2.03196012123141e-05
-2.93468805862842e-05
-1.94208500495429e-05
-2.19514934686829e-05
-7.47049362373483e-06
-1.99955799415867e-05
-1.35635571954471e-05
-3.24291484197326e-05
-1.38481683726539e-05
-3.66055633274392e-05
-2.18629853211424e-05
-2.5463010863347e-05
-2.08850280321072e-05
-3.82399749829152e-05
-1.32189432605549e-05
-6.70291074950785e-06
-1.13824508974168e-05
-1.69874125646649e-05
-3.18545747099033e-05
-2.67484223958183e-05
-1.4116252257648e-05
-2.13515694450601e-05
-8.94710587405771e-06
-1.89708401116366e-05
-9.27081714114858e-06
-6.1752460749036e-06
-1.64346637821238e-05
-1.86145755357668e-05
-9.47187732520368e-06
-1.88875296176526e-05
-4.29053151812857e-05
-9.90156510220185e-06
-3.65821931255372e-05
-2.19116834441473e-05
-4.80772480469788e-05
-1.79214056174533e-05
-2.26400779792706e-05
-1.70111223570558e-05
-2.0474562353015e-05
-6.67844560507745e-06
-1.23216605448583e-05
-1.33532662107428e-05
-1.45406101494413e-05
-2.82663926729092e-05
-1.29214063987227e-05
-2.31174338508875e-05
1.05903421897277e-06
-2.92894777709666e-07
-2.64153943811891e-05
-2.84244394326247e-05
-5.51226091851676e-06
-2.9357983138308e-05
-2.33473113424063e-05
-2.63818722953755e-05
-4.08872799779111e-06
-2.54729553672824e-06
-3.4431633510457e-05
-2.63432781959685e-05
-4.77370774367564e-06
-1.84749079355364e-05
-2.5233481912257e-05
-2.19807584453626e-05
-1.85129272347443e-05
-2.34619170287512e-05
-2.8936418873803e-05
-1.96481414295089e-05
-3.22610253125565e-05
-3.14996283334953e-05
-3.89381514818642e-05
-3.7710202846243e-05
-1.60447487614637e-05
-2.08512919688825e-05
-3.58637386766978e-05
-1.94724755871614e-05
-1.96859355171677e-05
-7.40362458771676e-06
-8.50090409389791e-06
-2.56220054473746e-05
-1.44126826905931e-05
-1.70798494456758e-05
-1.68938170209323e-05
-1.51297261166713e-05
-2.23298397437331e-05
-1.48233925964446e-05
-1.58207789729663e-05
-2.86179562858454e-05
-2.30706771441683e-05
-2.29941204083592e-05
-4.67242890095672e-05
-1.3794424814774e-05
-3.10402733549839e-05
-1.342638993746e-05
-1.28622447122686e-05
2.1190641059269e-06
-1.92275565343818e-05
-4.37000869702967e-05
-2.63251562015691e-05
-2.50304666546527e-05
5.49356475733855e-06
-3.4100313455749e-06
-4.64263208938156e-05
-2.29243925128296e-05
-1.13095161500711e-05
-1.32945678723253e-05
-2.21267497037434e-05
-2.32327433076811e-05
-1.72247154717377e-05
-3.57482925089277e-05
-3.13895027369897e-05
-2.35992583968138e-05
4.5970800174045e-06
-1.50573062346392e-05
-3.22894512371229e-05
-3.74016153754592e-05
-2.86257600476477e-05
-2.71749641464485e-05
-2.49469319079881e-05
-3.16155238844546e-05
-1.78096646445322e-05
-1.98655905927729e-05
-2.64261662865123e-05
-3.22672862399066e-05
-1.67386611907565e-05
-1.85901573517857e-05
-1.69448524680388e-05
-1.02699137946256e-05
-2.66577391276589e-05
-2.71953397764804e-05
2.98817669970151e-06
-2.68766330076397e-05
-2.27292589642425e-05
-2.50401149636084e-05
-1.55471284475667e-05
-1.22162992995271e-05
-3.13647478443897e-05
-2.62580264053424e-05
-1.82312377075074e-05
-1.16329853846065e-05
-1.55971866880848e-05
-4.65969866955795e-05
-3.62539107504016e-05
-1.18296852532379e-05
-3.39362553932672e-05
-2.65849347037866e-05
-1.14600386692372e-05
-1.10032711925281e-05
-2.06858085580747e-05
-3.2962969187531e-05
-2.54147354292386e-05
-1.81831180016212e-05
-8.38320340342725e-06
-8.29010596294912e-06
-4.75597693556576e-05
-3.99671207582088e-05
-1.69617533562186e-05
-4.31622761411546e-05
-1.30201824310527e-05
2.93435488160598e-06
-3.21483021425161e-05
-1.268745134973e-05
-2.27706247051576e-05
-3.83173037597723e-05
-3.35866709507657e-05
-1.10967037530738e-05
-2.90803627823411e-05
-3.72337235180329e-05
-1.44688616183683e-05
-1.72449786697987e-05
-2.55320785179316e-05
-1.22898999932174e-05
-2.18582291017638e-05
-1.70890526260871e-05
1.39479056145774e-06
-2.46952177688119e-05
-2.54557678650627e-05
-5.13825542097209e-05
-1.56528282340915e-05
-9.12577082887401e-06
-1.31707589268264e-05
-1.84049890168318e-05
-9.40302104779097e-06
3.59693885917281e-06
-3.17304482474114e-05
-8.8341666356455e-06
-2.36651836092078e-05
-3.26733346835195e-05
-2.28027954720521e-05
-2.69246323666447e-05
-3.26696724434116e-05
-1.65810124594478e-05
-1.25502061196321e-05
-2.01646415932965e-05
-3.76157546697974e-05
-2.34032951372847e-05
-8.91963587601124e-06
-1.60832976081909e-05
-1.63592155796085e-05
-2.98968109785768e-05
-3.44945976073377e-05
-1.40774825329965e-05
-9.73890169816257e-06
-2.42188312113253e-05
-3.14477351238007e-05
-1.25528980765081e-05
-2.34758593889269e-05
-1.1447691189825e-05
-2.9214627576623e-05
-2.78894153002656e-06
-7.47386245953329e-06
-4.00466959151077e-05
-3.43188944396221e-05
-2.91212338524322e-05
-1.09141612480926e-05
-2.77849467379151e-05
-1.01367936061818e-05
-3.52209867837082e-06
-3.15861875187915e-05
-1.37997614090495e-05
-2.61389572632387e-05
-3.59525060539507e-05
-2.7363650070959e-05
-8.07325460679636e-06
-3.37247936777039e-05
-1.50136936538511e-05
-3.56656254611995e-05
-3.03916364426793e-05
-1.72287089910385e-07
-1.01469517450314e-05
-1.64129076354624e-05
-2.36881870955527e-05
-3.84196145257281e-05
-9.57883049293773e-06
-1.90907178578297e-05
-6.40499347240695e-06
-1.59303655762369e-05
-2.45708701852735e-05
-4.51240867108423e-05
-2.24715224904673e-05
-1.36218136764576e-05
-1.10092138721479e-05
-2.71397396962321e-05
-3.46968443689378e-05
-2.37559849546729e-05
-3.46339217748294e-05
-2.34286654910814e-05
-1.05245013573194e-05
-1.00161048484515e-05
-2.28668751251757e-06
-2.58303935873261e-05
-2.10368142574079e-05
-2.13576378690565e-05
-1.07079593981435e-05
-1.49815886416512e-05
-3.43592180349829e-05
-2.42377075285161e-05
-1.14375445515867e-05
-2.19982458508948e-05
-3.99500200554995e-05
-2.98669554366948e-05
-2.78665272902118e-06
-1.84293035610972e-05
-3.26267171419299e-05
-2.37691029320287e-05
-2.67304639711106e-05
-5.82537748449746e-06
-1.20415095560254e-05
-2.25599468692558e-05
-1.57919628485401e-05
-2.0734256107395e-05
-2.31799107520527e-05
6.65983481663037e-06
-2.14181841575609e-05
-2.00506693266572e-05
-2.92763157747014e-05
-3.30544072445266e-05
-1.5134185847136e-05
-2.77562996449645e-05
-1.72373164551861e-05
-1.32628049523649e-05
-3.76145471939006e-05
-1.26381886076849e-05
-3.26069500490521e-05
-2.82425233468794e-05
-1.88774082804008e-05
-2.22318181335788e-05
-1.68546251332596e-05
-1.34861789443518e-05
-1.03138298288992e-05
-3.06595620039884e-05
-6.83684462582271e-06
-6.07176256242251e-06
-1.39823789687782e-05
-3.29300780268611e-05
-2.2640224318494e-06
-1.58950219704488e-05
-1.6286196955978e-05
-3.91148442732813e-06
-2.13811045941477e-05
-1.51101179447793e-05
-2.84977636512966e-05
-3.08841871320536e-05
-1.78386871593778e-05
-2.21498432783735e-05
-1.84962357651171e-05
-2.31987857341922e-05
-6.75414311034136e-06
-2.29493957767986e-05
-3.00239051637272e-05
-1.58435272447777e-05
-2.96452095044705e-06
-1.49506133336092e-05
-3.44560938547943e-05
9.07125153113774e-07
-1.67519677254697e-05
-1.57662259499058e-05
-1.98690611442211e-05
5.96012288532187e-06
-7.34778912259135e-06
-2.41203265240824e-05
-1.44316163253254e-05
-1.45497063486232e-05
-1.85439275617528e-05
-3.89120152269864e-06
-2.10816626821974e-05
-2.15829139791711e-05
-3.19850714348265e-05
-2.92580531051604e-05
-1.66162257583176e-05
-2.47290874953745e-06
-1.04737642739504e-05
-1.40110729149808e-05
-2.18412887916251e-05
-3.08507203086923e-05
-2.24426748927738e-05
-2.99419763780443e-05
-4.32458647410697e-06
-2.60109728174114e-05
7.00689316260996e-06
-4.41875105208146e-06
-2.19860443865102e-05
-3.17121166039444e-05
-1.09705056432333e-05
-2.86354486501048e-05
-1.14000988358325e-05
-1.19091516469053e-05
-3.4200203096714e-05
-2.02884983171234e-05
-1.3227761044499e-05
-1.08484136181775e-05
-1.00325123105434e-05
-2.46245707732355e-05
-9.81365904228585e-06
-1.96016349512189e-05
-2.16116501786145e-05
-2.38466350920972e-05
-3.5580623231783e-06
-2.42020165584349e-05
-3.85699576773022e-05
-2.1730082873698e-05
-3.69481475981433e-06
5.19685615927431e-07
-4.85929724617954e-06
-3.58936617212547e-05
-1.90319163762538e-06
-1.37714197373095e-05
-2.75705734020985e-05
-4.74017152851187e-06
-5.43420694332737e-05
-1.22558059471383e-05
-1.32774310750337e-05
-3.46180382469642e-05
-2.16865678871208e-05
-8.48203001718158e-06
-3.30792154160342e-05
-5.050761364659e-05
-1.21395662194714e-05
-2.57779206455987e-05
-4.03738812025147e-06
-1.88084124061423e-05
-3.4633103516348e-06
-2.87256449028191e-05
-1.85328021678329e-05
-2.03741493748433e-05
-2.24714950997797e-05
-1.88991555497751e-05
-2.64007780431067e-05
-1.6404311175804e-05
-2.33290724137024e-05
-1.49691115596833e-05
-1.0540131254964e-05
-8.03907996197636e-06
-3.55503557102546e-05
4.72432182823975e-06
-2.40525608747382e-05
-1.22048504241627e-05
-7.74192887414361e-06
-3.18672950432167e-05
-6.38556414557852e-06
-1.33820132676232e-05
-2.11612817612683e-05
-3.13344158235169e-05
-1.64477902986208e-05
-2.17778884918195e-05
-3.18969682432255e-05
-2.31268852227851e-05
-8.62337530722116e-06
-1.65537972702803e-05
-2.50221930275762e-05
-4.1039412309182e-05
-1.00372233030971e-05
-3.88281397261078e-05
-3.16547601514069e-05
-4.73466151942719e-05
-6.47294683516965e-06
-2.77224584638004e-05
-2.7388148231499e-05
-2.41399955983279e-05
-3.67269487136124e-05
5.01715040420209e-07
-5.49787248236405e-05
-3.32017890436271e-05
-1.48848946202352e-05
3.24924511093128e-06
-3.3014269089558e-05
-2.00758786456502e-05
-2.19298739881557e-05
-1.14773218242404e-05
-3.39980760313609e-05
-2.51981426565288e-05
-3.02960827733278e-05
-2.63810839994314e-06
-1.07276930213155e-05
-1.31312166504479e-05
1.41187434865914e-06
-2.41480112995098e-05
-1.39033447361356e-05
3.69430982033606e-08
-1.22521936623966e-06
-3.53769862179557e-05
-1.41604928296508e-05
-3.26817024077956e-05
-3.36961209259441e-05
-1.78121361474576e-05
-3.11382497579506e-05
-1.49396266142752e-05
-2.75629896715808e-05
-1.07882240957848e-05
-2.84531303777398e-05
-9.56016851122579e-06
-1.11419026448653e-06
-1.98764482235816e-05
-2.84374172459195e-05
-1.50801781251992e-05
-1.80776044530094e-05
-7.19783533091096e-06
-1.79627386600824e-05
-1.87739686169652e-05
9.97853872774178e-07
-1.3688052441321e-05
-4.19814213947879e-06
-1.94306626645116e-05
-2.5845502628979e-05
-1.74060657338797e-05
-2.06277295897343e-05
-2.06027368923272e-05
-3.18135278543059e-05
-2.16059660983956e-05
-3.00428283212969e-05
8.97325081541179e-07
-2.36124614106739e-05
-2.1898906636849e-06
-3.12668970057951e-05
-1.74678293974734e-05
-2.15834473685276e-05
-2.57092877177403e-05
-6.37770628190278e-06
-3.33147613789981e-05
-2.76418220739844e-05
-3.8371362230434e-06
-2.78747678292319e-05
-2.47878359500531e-05
3.31717149454291e-06
8.45743995635737e-06
-2.02109876099592e-05
-1.64052234960293e-05
-3.34618944893579e-05
-2.54294618811049e-05
-2.43416729778875e-05
-3.65792309294058e-06
-2.24119160934108e-05
-2.40133418062663e-05
-1.7487657499582e-05
-1.02059856028728e-05
-2.54997997699082e-06
2.33972892079834e-06
-2.39518170976928e-05
-2.06184610749352e-05
-1.87608074094947e-05
-4.17105257477389e-05
9.51692592391776e-06
5.46856219424875e-06
-3.39100514110579e-05
-9.6292780926974e-06
-2.0969137261442e-05
-2.21966718886678e-05
-2.42862118481244e-05
-2.61236527096487e-05
-2.367163286563e-05
-4.19154128581464e-05
-2.63973308643099e-05
-1.93033748869268e-05
-3.9517910877639e-05
-4.15422515893704e-05
-3.09742439923859e-05
-1.99540458162844e-05
-2.1402694595081e-05
-3.72299404100409e-05
-4.11589904810345e-05
-2.23694374993049e-05
-1.58218336331164e-05
-2.49924129673633e-05
-6.42347989627846e-06
-1.70524214976811e-05
-2.16488503059593e-05
-2.31686882426472e-05
-2.74270371360537e-05
-6.79954366666813e-06
-5.05882305518253e-06
-3.54372563871442e-05
-1.83962838721912e-06
-1.41680837748719e-05
-5.94224113091244e-06
5.44388024878797e-06
-1.06535948749351e-05
-2.22084907357314e-05
-4.25545595987977e-05
-2.96185717467287e-05
-2.79116946810041e-05
-7.18778203262994e-06
-1.41064734505331e-05
-3.12224158056128e-05
-2.76699119219605e-05
-1.64666289073474e-05
-2.6398253216525e-05
-7.428094127499e-06
-1.90937325005463e-05
-2.69552703765588e-05
-3.16061121919772e-05
-2.65545198015525e-05
-2.09498075031845e-05
-1.6612248264166e-05
-1.44220975632817e-05
-2.43711597615893e-05
-2.34000322041388e-05
-1.66204977880319e-05
-3.23564255549031e-05
-2.66592280130922e-05
-3.18415730285864e-05
-2.97400336929199e-05
-1.94437953553587e-05
-2.94998068526711e-06
-2.65438118479999e-05
-2.47896930785665e-05
-2.92447049708928e-05
-1.86929537359032e-05
-8.61477678663981e-06
-3.03047415267473e-05
-2.09026227044258e-05
-3.06961256976174e-05
-2.00023863119888e-05
-3.65578412150201e-05
-2.31281851101828e-05
-2.44028862485273e-05
-2.26472975665746e-05
-1.74003268184135e-05
-1.96469107852702e-05
-2.90538734387376e-05
-1.85700707675431e-05
-2.68841196788452e-05
-1.19039739494623e-05
-1.31604630764765e-05
-5.11715436832952e-06
-3.51598132964422e-05
-8.17732962348564e-06
-1.91655942975453e-05
-3.13740288619239e-05
6.04497593947003e-07
-3.24589941005561e-05
-2.56753242307913e-05
-2.46140991256318e-05
-7.06854630578661e-06
-1.69706365166815e-05
-1.57241305639278e-05
-1.90585247516692e-05
-1.6784708596466e-05
-2.4841010430984e-05
-2.85363644887875e-05
-3.42928854249428e-05
-3.55401583110898e-05
-4.17405217290713e-05
-3.68155483283607e-05
-1.98204941464633e-05
-1.19810208430873e-05
-2.00624641855405e-05
-2.49591999976811e-05
-1.40386324787485e-05
-3.03136812934714e-05
-2.18386626134066e-05
-1.01830304952423e-05
-1.25352556977329e-05
1.55247718184298e-06
-2.84823319491741e-05
-3.58742834257515e-05
-1.21020295087881e-05
-2.11245205419439e-06
-1.10535373862798e-05
-1.13564840157684e-05
-1.96666403312842e-05
-2.198165166381e-05
-3.57795196662448e-05
-2.16701827787791e-05
-1.77471245168892e-05
-9.01268510464557e-06
-1.58597412244104e-05
-3.28447447719407e-05
-2.98121124251633e-05
-2.36335036417331e-05
-1.99555666373597e-05
-2.5847244674128e-05
-3.8685869389649e-05
-2.25995598969232e-05
-1.46908486161291e-05
-2.78027005649811e-05
-9.62972689415108e-06
-3.52060365461328e-05
-2.36748572217057e-05
2.59004389288284e-05
-2.3760930400691e-05
-3.14230278351078e-05
-1.45201221940111e-05
-2.96884265458816e-05
-7.48691075624599e-06
-1.38041227868718e-05
-7.4179267804657e-06
-1.80098647847819e-05
-3.59945548893825e-05
-3.38185250196305e-05
-2.12168825516584e-05
-1.10653303168863e-05
-1.01627440647911e-05
-2.14751086759384e-05
-5.56305149547757e-05
-2.53272763799456e-05
-2.31070097281294e-05
-2.70391183819416e-05
-2.83055266497232e-05
-1.43753398517576e-05
-3.79683579578452e-05
-2.68413173861766e-05
-3.67847420788218e-05
-9.21143588248632e-06
-3.88283919227118e-05
-4.20230300040238e-05
9.65985328777041e-07
-1.15835458733189e-05
-1.31025482818003e-05
-3.35702489426693e-05
-1.81076405886001e-05
-2.94392246182238e-05
-1.51124927521262e-05
3.99926461973437e-07
-4.11240665002107e-05
-6.16827211027637e-06
1.40972808975024e-05
-1.69112519700813e-05
-1.24702328140605e-05
-9.66851051479722e-06
-1.51535818738716e-05
2.76280806128189e-06
-2.4776725147415e-05
-2.6616294063254e-05
-2.78406542686324e-05
-2.21686774001303e-05
-2.7116410729115e-05
-2.5883545078707e-05
-2.13433718065251e-05
-3.31423646486001e-05
-2.83987947546455e-05
-4.03659693338948e-05
-2.05802159985831e-05
-2.75933849976486e-05
-1.18931599132353e-05
-5.56677009089109e-06
-3.42792078761554e-05
-4.19427828376094e-06
-7.78352124226248e-06
-3.21551046880081e-05
-2.41348586493527e-05
-2.09752945397864e-05
-1.56676052145528e-05
-1.71422419223409e-05
-4.01007248772175e-05
-1.57792300572441e-05
-4.16673507900866e-05
-9.43612261400387e-06
-1.08526998719853e-05
-2.90413425406635e-05
-4.07310719787272e-06
-1.45389418230874e-05
-4.20832834177213e-06
-6.7434395845945e-06
-1.53813081207381e-05
-1.29012021598014e-05
-2.19349707774191e-05
-3.09975802882793e-06
-1.59027389498108e-05
-1.83736041551407e-05
-4.12845055916977e-06
-1.99460025633466e-05
-2.45179040995977e-05
-1.26839441431267e-05
1.85679110794283e-05
-1.41050950959324e-05
-1.57045904988226e-05
-3.27032792844826e-05
-4.03196353797255e-05
-3.19917276658996e-05
-8.27187088417429e-06
-2.58950294175752e-05
4.44376696275964e-06
-1.768772875786e-05
-1.94697453183533e-05
-1.09654506405641e-05
-1.37002991363661e-05
-1.95667015694249e-05
-1.92788937027661e-05
-6.49794853175209e-06
-1.89645659210493e-05
8.60872208100078e-06
-2.50462625285112e-05
-9.43260261415424e-07
-1.04644405834556e-05
4.95680942847825e-06
-6.60222931064266e-06
-1.5237877724797e-05
-1.75158937935077e-05
-2.52579585744274e-05
-1.6936084637902e-05
-1.59112828154e-05
-2.53623710824407e-05
-8.92811202338692e-06
-2.91603481167242e-05
-4.25985620217989e-05
-3.40658532160457e-05
-2.00351018085643e-05
-1.48710845384851e-05
-3.17186569260184e-05
-2.21407496201059e-05
-2.91802715718548e-05
-1.54520182018202e-05
-2.37686320462071e-05
1.36270871003184e-06
-1.18544430254943e-05
-3.35123526579612e-05
-3.39230277836226e-05
-3.00225683676968e-05
-2.83445027920883e-05
-1.94264091057152e-05
-1.39681531876309e-05
-3.91545377083349e-05
-1.43373852742915e-05
-2.11437177216521e-05
-2.04061939109815e-05
-3.55748138771342e-05
-3.98216533280676e-05
-1.76538219174471e-05
-2.64774156313686e-05
-1.39172100256805e-05
-2.09359734596869e-05
-3.26687691487215e-05
-1.23505792745448e-05
-1.72110492805675e-05
-1.00840201040857e-05
-3.64042809280647e-05
3.75864239010019e-06
-3.74975144688626e-05
-3.2624105245071e-05
-2.5906183659197e-05
-1.04541195206675e-05
-1.13685654144205e-05
-1.02639207534762e-05
-2.8747799193958e-05
-1.53219029412507e-05
5.64761550435533e-06
-1.795834476655e-05
-3.03655790017145e-05
-1.93844533945613e-05
-3.00317119791705e-06
-2.70615800964903e-05
-2.22657600826733e-05
-3.35332861927665e-05
-1.15319598942158e-05
-1.671124673629e-05
-2.28332937630127e-05
-2.01607662056371e-05
1.882431996593e-06
-1.27135173865308e-05
-2.7255171059779e-05
-3.8282043293996e-05
-4.66794154875742e-05
-3.07099770404459e-05
-3.23521420215872e-05
-3.17259910798586e-05
-7.67748244127145e-06
-2.05112291205822e-05
-4.19348566859529e-05
-3.41243135261459e-05
2.21136805382354e-07
1.6359604419732e-06
-3.95226511117155e-05
-2.20531811635096e-05
-4.89202724901508e-05
-1.90094851190354e-05
-3.20655011160764e-05
-9.58071291023252e-06
-1.91071657940925e-05
-7.57494016019021e-06
-3.00955268323091e-05
-9.76539787478593e-06
-3.86621622501549e-05
-2.75350382848389e-05
-1.75234391791682e-05
-6.1944023248679e-06
-2.01503014459135e-05
-2.92682247829872e-05
-1.94225109624045e-05
-3.64703063198232e-05
-2.54103285024561e-06
-2.29371551907349e-05
-1.01854272788733e-05
7.2705068778862e-06
-2.74033358282722e-05
-1.9238831128534e-05
-3.72341720737727e-05
-3.53531310677563e-05
-3.0760817246376e-05
-2.77300935333303e-06
-6.29979820463666e-06
-2.05059414624249e-05
7.58713205021747e-06
-2.9924533616465e-05
-3.20622390983673e-05
-1.73494792375382e-05
-1.46748441002263e-05
-2.52740529564038e-05
-6.21224054870746e-06
-3.58507222299758e-05
-2.05238175007387e-05
-7.11826394647357e-06
-2.43723360105149e-05
-1.80915050643633e-05
-8.07195679871999e-06
-1.09789636064134e-05
-1.28790808911386e-05
-2.46790969715367e-05
-1.12417633247154e-05
-5.74550446137041e-06
-1.8009979253126e-05
-2.56554929694634e-05
-3.14747230635313e-05
-1.99560866355553e-05
-8.45209544898967e-06
-1.84560840143587e-05
-2.42139918700365e-05
-5.2539296332944e-06
-1.0284167054704e-05
5.51583504016662e-07
-1.56771657202771e-05
-3.49932111867988e-05
-2.21703082012407e-05
-2.4011758545553e-05
-1.88537478058374e-05
-2.2054008998584e-05
-1.08661608202857e-05
-3.61147618423766e-05
-3.96545108845255e-05
-3.66648322759335e-05
-1.0966852218507e-05
-5.93048554457708e-06
-2.98719114583914e-05
-1.13890105949204e-07
-6.80548594204296e-06
-3.74625240888012e-05
-2.01980090383036e-05
-2.78296870525058e-05
-3.64516328875917e-05
-2.91423173708776e-05
-1.06013724278472e-05
-2.52982966336145e-05
-2.40111954488155e-05
-3.3240081575515e-05
-3.89053000183807e-06
-1.76103408002598e-05
-2.91256557565918e-05
2.30987507832032e-05
-4.36259707007048e-05
-2.35839335037316e-05
-3.27097453816155e-05
-2.89256901612335e-05
-1.46564330558074e-05
-3.08714997830161e-05
-3.27478359074664e-05
-2.10406241976947e-05
-6.66884867964185e-06
-2.25164472639324e-05
-8.55786293361078e-06
-1.60051454190471e-05
-3.55746239962135e-05
-1.7581326614395e-05
-1.13170599764149e-05
-2.51216650109312e-05
-4.55103261629989e-05
-1.93211809749907e-05
-3.96511884816992e-05
-3.11766976349303e-05
-8.62639158751697e-06
-1.46864954939894e-05
-2.55126253680905e-05
-1.84380474873187e-05
-8.10008032967016e-06
-1.98133273211858e-05
-2.12890631113746e-05
-8.88119247794016e-06
-7.46495780630199e-06
-1.66696179681938e-05
-9.17734436936657e-06
1.91228994814538e-05
-4.78521923282694e-06
-2.68670567023e-05
-2.30586446555869e-05
-1.52067103685557e-05
-1.99831675197407e-05
1.54387507118006e-05
-2.20051191934199e-05
5.77950164142846e-06
-4.75118390785961e-07
-1.53277178124862e-05
-1.48068066596518e-05
-2.85575455536041e-05
-2.87387269599365e-05
-3.79134125219265e-05
-3.88631025786591e-05
-7.20314518880755e-06
-4.25563981940132e-05
-2.35372274495091e-05
-4.42082349917453e-05
-7.14081507292989e-06
-3.26806550091738e-05
-3.7025234277382e-05
-1.06122514747723e-05
1.36436586037296e-05
-1.49571118199955e-05
-2.3897115797272e-06
-7.80828268352243e-06
-1.30621310170284e-05
-4.78426642457522e-06
-1.32330161777164e-05
-2.14460936596142e-05
-2.25397221669169e-06
-6.68163055267714e-07
-3.23906244884938e-05
-9.00473891762005e-06
-3.47400745658046e-05
-1.34996014442267e-05
-1.02117838473585e-05
-3.24903978493302e-05
-1.91094525972547e-05
-4.96071200162342e-05
-2.84761501749139e-05
-2.90340084309534e-05
-2.03211761493193e-05
-3.91647341177595e-05
-1.96114062340529e-05
-4.67519577440431e-05
-3.69712639116e-05
-3.93647493157191e-05
-2.79989864144327e-05
-4.91355476030628e-05
-3.18632806682069e-05
-2.84981681572276e-05
-4.35828228493941e-06
-6.57198655643043e-06
-1.51260638294507e-05
-2.0079175073831e-05
-2.31298934767558e-05
-2.05338452763892e-05
-2.68704173172438e-05
-3.29071238959679e-05
-1.99493705057997e-05
-2.68829240845792e-05
-2.56140307931104e-05
-3.04669288434176e-05
-1.66932855254348e-05
5.06696335928887e-06
-1.92545183037652e-05
-2.02409237759076e-05
-2.20837956321013e-05
-1.08599832966252e-05
-2.33888210281824e-05
-2.49001169566126e-05
-2.61365088462744e-05
-1.79347108236858e-05
-3.39242527347029e-05
-2.26701186436968e-05
-4.63840876988196e-05
-9.8616531390494e-06
-3.3056928588811e-05
-1.72031627123998e-05
-1.9263221147859e-05
-2.63753118001632e-05
-2.923894950662e-05
-3.24958955233947e-05
-1.59674575166573e-05
-5.95897236471702e-06
-1.61366457122481e-05
-1.80138041196524e-05
-5.6478749289571e-05
-1.41075127708294e-05
-2.97921195429432e-06
-1.73777340163378e-05
-1.9820199418707e-05
-1.1429219683615e-05
-3.52076318713496e-05
-3.39828904781212e-05
-9.50788632723592e-06
-7.65367119119218e-06
-2.28729667586171e-05
-6.2976779994016e-06
-3.16365782674344e-05
-2.39459698798431e-06
-1.12874631483627e-05
-2.48716875054911e-05
-2.50362724417769e-05
-1.35306623621443e-05
-2.75848718233276e-05
1.67585989600962e-06
-2.90164268044824e-05
-2.00940713735371e-05
-1.57736611407002e-05
-2.09186397658969e-05
-2.07407933068746e-05
-1.89599053554684e-05
-9.51273843053516e-06
-1.96829740833075e-05
-1.74727723050016e-05
8.87359485347364e-06
-3.81360692489844e-05
-3.39459184327457e-05
-2.92277735920913e-05
-2.44355651667257e-05
-1.75829984385966e-05
-2.51233254723619e-05
-1.39524991198627e-05
-1.65623431750922e-05
-7.67629712264318e-06
-2.34074063450685e-05
-2.77744451731668e-05
-2.94823447287425e-05
-2.51348936641369e-05
-1.38392416277586e-05
-3.1234020968361e-05
-3.3344556825587e-05
-2.53402897199825e-05
-2.83606442824839e-06
-1.84670988734468e-05
-1.34639181319965e-05
-3.13965555883228e-06
-2.03258727802964e-05
-3.94402654899584e-05
-2.97749856779136e-05
3.57965998241332e-06
-2.29521363230691e-05
-2.11966336806974e-05
-3.74196462401218e-05
-1.65055735177288e-05
-1.13601687282275e-05
-9.26079188522036e-06
-1.1265238727668e-05
-8.957152676385e-06
-3.13476051747128e-05
-1.6248176878342e-05
-4.24101047269634e-06
-1.22685253621314e-05
-3.71913842989071e-05
-7.25500527060092e-06
-2.77683881090236e-05
-2.09034918876817e-05
-2.59926889249646e-05
-1.56923669725973e-05
-3.7655779299559e-05
-8.02571088742355e-06
-2.46641749919673e-05
-1.16914298722843e-05
-1.93456571764914e-05
-1.54908532840426e-05
-9.96479672971875e-06
-2.86023822323226e-05
-1.54576247371507e-05
-2.67407764492104e-05
-1.25732932395852e-05
-6.57278568915321e-06
-1.98979934961102e-05
-3.73833287508208e-05
-1.65372112021526e-05
-3.18493344940814e-05
-3.40979660846445e-05
-1.94669674916518e-05
-1.00092472646337e-05
-6.52721230568779e-06
-2.32513810005395e-05
-3.37785270402143e-05
-1.63474863031697e-05
-1.26410687806116e-05
-1.07288144362527e-05
-1.7181674622161e-05
-1.87599194856747e-05
5.1782569139834e-07
-3.96842061136549e-05
-1.50855684437651e-05
-1.71252103398692e-05
-1.13683237177008e-05
-1.12678363277692e-05
-4.28823526542828e-06
-2.58302030994482e-05
-2.87732120877117e-05
-4.98056088732501e-06
-3.0322767478399e-05
-2.35197280691004e-05
-1.36843659812956e-05
-3.18969838456003e-05
-3.57731821555014e-05
-1.76075002194285e-05
-1.495109266208e-05
-4.23667350780445e-05
-2.04705705423799e-05
-1.68904420202213e-05
-2.84969000591445e-05
-1.42746886202585e-05
1.27964870788423e-05
-2.26871336278511e-06
-3.94138306967145e-05
-9.83092488739658e-06
9.96580382192183e-06
-1.25219208707399e-05
-2.0626380456481e-05
8.0357322953404e-06
-3.52461356520549e-05
-1.94549032632431e-05
-2.85357409531284e-05
-3.28996993814679e-05
-2.59407373185406e-05
-2.05781353358381e-05
-8.02896526272745e-06
-2.87172067548779e-05
-4.5662639590203e-05
-6.42638321579924e-07
-2.99792016368262e-05
-4.13559234321329e-06
-3.07331433121559e-06
-1.32634196047366e-06
-1.62457545558618e-05
-7.72986551622385e-06
-1.80954540092624e-05
-2.08604095732295e-05
-4.48688244602828e-06
-1.84550342609823e-05
4.02748672564335e-06
-4.18295761606908e-06
-3.50918003616056e-05
-2.34199233998377e-05
-2.10259515240012e-05
-2.73019703779385e-05
-2.60884116894629e-05
-1.85635830950283e-05
-1.7130907361246e-05
-3.00724411774254e-05
-2.04834577515863e-05
-3.1317705144105e-05
-2.16440710889021e-05
-3.37205014907636e-05
-1.86782285288228e-05
-1.30004553866006e-05
-1.59808757967349e-05
-2.86746931935908e-05
-3.09911168116613e-05
-8.99729158323859e-06
-2.03186716893755e-05
-3.64048068321752e-05
-3.00028786265593e-06
-1.22887824677423e-05
-2.12109074216697e-05
-3.9467053572653e-05
-2.7624588711082e-05
-3.64798298912334e-06
-2.67126239496118e-05
-3.78329046534167e-05
-8.39100921951998e-06
-3.88660130686181e-05
-8.8836329828028e-06
-2.85476684975507e-05
-3.35812427802796e-05
5.89652327455336e-06
-2.03272196201853e-05
-2.73985664722896e-05
-1.99342891941761e-05
-7.51658415459306e-06
-4.1884588641476e-05
-8.11784671245177e-06
-1.20930222930103e-05
-2.68203379143196e-05
-8.81941598274057e-06
-1.01589261713582e-05
-4.3641765530791e-06
-2.05433621175502e-05
-2.11195771442307e-05
-1.95863504815184e-05
-3.03996122587465e-05
-2.44927892111455e-05
9.50656311943969e-06
-3.35109286423797e-05
-2.47588458880852e-05
-1.18717070457402e-05
-1.16625100047401e-05
-3.87362814881352e-05
-3.17962428759392e-05
-2.76110427625786e-05
-1.44788314263195e-05
-1.5538761271074e-05
-1.62847869755621e-05
-4.31139692235787e-06
-2.2134563970407e-05
-7.29763340860909e-06
-1.88585225637701e-05
-3.70440333929661e-05
-1.9874685759918e-05
-1.67480874009462e-05
-2.20251693357106e-05
-9.01867074257234e-06
-1.9878382020133e-05
-2.95067618888768e-05
-1.50129963965965e-05
-4.79811078081092e-05
-1.62943514700185e-05
-1.6633007491422e-05
-1.38526929862355e-05
-3.07816820759327e-05
-3.44905548706385e-05
-1.85623067888196e-05
-4.88080545783461e-06
-3.34323151117464e-05
-4.87130583279338e-06
-3.22702748743164e-05
-2.62174315610893e-05
-3.47193855195615e-05
-2.62198165098798e-05
-3.6214539742078e-05
-1.80998954955141e-05
-2.82459540640553e-05
-6.22605343416265e-06
-4.08370466704765e-05
-1.46944258913955e-05
-5.22493172800978e-06
-2.28236125964401e-05
-7.36484420303898e-06
-1.1911309687395e-05
-1.21048889943541e-05
-2.49636194799837e-05
-3.25597573967323e-05
-1.33895228410402e-05
6.8120042805186e-07
-1.2289370591061e-05
-1.34372759200313e-06
-5.24464231289347e-06
-5.11923115418659e-06
-3.04480834415443e-05
-1.66635051799684e-05
-1.49691173806031e-05
-1.25165972953222e-05
-4.17262440579061e-06
-2.67369368498638e-05
-5.31748369996644e-06
-1.98004855148847e-05
-1.91188843446058e-05
-3.12757054661015e-05
-2.33803015617469e-05
-3.81681077379807e-05
9.34559409682974e-06
-2.40076373718814e-05
-1.94616674728742e-05
-3.29254692634251e-05
-2.4636948388005e-05
-1.45042628787835e-05
-1.3215282110183e-05
-3.86564903807245e-05
-2.91874692709876e-05
-2.00949678857579e-05
-3.13512623191746e-05
-2.69980610795408e-05
-1.80840639907e-05
-3.40930628581952e-05
-3.36513034644195e-05
-2.428455130672e-05
-1.9619046488075e-05
-1.85906851173179e-05
-1.94477545044951e-05
4.54664948673061e-07
-9.6812404784228e-06
-3.12964001701226e-05
-2.34400567439093e-06
-3.02897119536868e-05
-3.76470595800678e-05
-1.49915215027166e-05
-3.27641973088017e-05
-2.50063791127646e-05
-2.26175791697573e-05
-2.12036786113824e-05
-3.28836906414124e-05
-1.51757295178028e-05
-1.50519701406186e-05
-4.26410334073882e-05
-8.6481236640605e-06
-2.38650111772452e-05
-2.73220452211004e-05
-2.60204326127992e-05
-6.69785537389826e-06
-3.08817121519935e-05
-3.74202356825652e-05
3.60790951212553e-07
-3.54965796746182e-05
-6.11487937648179e-06
-1.89201529971846e-05
-1.29680364556183e-05
-3.02847096719758e-05
-1.55939035907046e-05
-2.0259876202092e-05
-2.72446348691858e-05
-2.2498869172494e-05
-3.10107185826608e-05
-2.41916661606149e-05
-3.50533835082827e-05
-8.31644162786884e-06
-8.68929000564541e-06
-2.21763172177184e-05
-2.52303030068734e-05
-1.0173255171154e-05
-2.05959482368247e-05
-2.78031502105181e-05
-2.54172924570176e-05
-2.12017829708282e-05
-1.99574301843865e-05
-2.49986701077381e-05
6.53863339827566e-06
-1.34569698677947e-05
-2.4933183467055e-05
-1.02296861684888e-05
-2.75498214215096e-05
-3.05156180694362e-05
-3.00293969770808e-05
-8.56794235925724e-06
-2.69625938805674e-05
-2.92665519404764e-05
-5.51052651967509e-05
7.35682589917786e-07
-1.87750909451384e-05
-9.91391192677025e-06
-2.61686903964021e-05
-9.56862842606289e-06
-8.08957743684723e-06
-1.51337461660968e-05
-1.80004552100555e-05
-1.96419978563316e-05
-2.24119037464027e-05
-3.08597426202378e-05
-2.96438530972085e-05
-2.88482598780609e-05
-1.93122285716056e-05
-4.04160923366211e-05
-8.55896062149721e-06
-8.47589501197707e-06
-1.1729197799105e-05
-1.31945153916983e-05
-3.41296027788982e-05
-1.41227834070431e-05
-2.07079430271116e-05
-4.48658100448364e-06
-2.67703330669397e-05
-3.28986161780987e-05
-1.95826718464824e-05
-3.68346446542407e-05
-1.58126696154965e-05
-1.29881012880337e-05
-1.36419613131754e-05
-1.92366072078253e-05
-3.42634176703181e-06
-2.23473393305559e-05
-3.25771450876402e-05
-2.88685703994833e-05
-1.56988855273925e-05
-4.21054696807438e-05
-1.38006928878659e-05
-1.7003273212298e-05
-1.68485528017859e-05
-2.77601923762325e-05
-1.99654930129537e-05
3.93197827065782e-06
-1.35991256171145e-05
-2.16017398858865e-05
-3.34568037664241e-05
-1.84291403114672e-05
-2.77681025638475e-05
-1.17606474549034e-05
-1.41598656991839e-05
-2.10325928150987e-05
-2.18775807910816e-05
-2.94428774053282e-05
-2.9219762715906e-05
-1.80134377186661e-05
-6.66099887463236e-06
-2.33019357129206e-05
-1.84719409766093e-05
-2.14587467595199e-05
-1.110340894207e-05
-1.3840081817117e-05
-1.95192454297838e-05
-8.89513543391843e-06
-1.52229341068141e-05
-3.0038854185067e-05
-8.08707038365902e-06
-2.8010633447939e-05
-1.25128079471168e-05
-1.84514540738668e-06
-2.70679446573784e-05
-2.19320410398637e-05
-9.66136715059423e-06
-1.61358672789708e-06
-1.77332456489302e-05
-3.72675227498289e-05
-2.15717238851738e-05
-2.18354922000832e-05
-1.80598544555962e-05
1.13267750588242e-06
-1.23508884260779e-05
-3.22506469966245e-05
-2.80311141681302e-05
-1.3424725825313e-05
-3.47364076740709e-05
-1.73346180734589e-05
2.54082209642222e-07
-5.59711499126058e-06
-3.03323556467129e-05
-7.51387787144013e-06
-1.48439173463953e-05
-9.73360278919887e-06
8.73407176079032e-06
-2.97114701619516e-05
-1.84431495599991e-05
-1.60705967947389e-05
-5.94099617590398e-06
-2.20111625142121e-05
-2.0823377068393e-06
-8.50277226168471e-06
-1.92685874201987e-05
-2.77504362895405e-05
-1.29507864433483e-05
-1.5479290925054e-05
-3.05835953250606e-05
-2.90835150974004e-05
-5.59776055368954e-06
-1.6858950493837e-05
-1.92769858481317e-05
-3.53043560671111e-05
-3.50878785631144e-05
-3.31353919678287e-06
-1.98521564446967e-05
-2.31231556925364e-05
-2.76997404645383e-05
-1.71970817363277e-05
-1.57698565655018e-05
-6.75256525670455e-06
-3.18326247859513e-05
-2.57632729913999e-05
-3.86887537908169e-05
-2.26407544819471e-05
-3.51191319927896e-05
-4.88636114760852e-05
-2.22306853148065e-05
-8.92227436679573e-06
-1.90584346029639e-05
-3.09007406143137e-05
-3.14325119189392e-05
-1.8407336585578e-05
-4.26076682523811e-05
-5.17700759551548e-05
-6.23919083449823e-06
-2.20656766992853e-05
-2.48273654098065e-05
-4.72729572187861e-05
-2.60646177801765e-05
-4.0480244912248e-05
-2.71949653719437e-05
-1.57092388002799e-05
-1.68509038485497e-05
-2.02591192543646e-05
-6.00189337781343e-06
-1.81732658895508e-05
-1.41610399821867e-05
-9.91176748188299e-06
-2.88464148354749e-05
-3.45554331033355e-05
-2.87373340253402e-05
-2.17565902960172e-05
-2.01134467500331e-05
-1.37461869928832e-05
4.77009246795695e-06
-1.19428550109001e-05
-1.04119464545173e-05
-1.68541267417016e-05
-2.79529398112365e-05
-8.75446782078934e-06
-1.95903592036009e-05
-4.21507024997443e-05
-1.95082706560581e-05
-3.06195975370298e-05
-4.65434746107995e-06
-1.45427104297551e-05
-4.43340815096606e-05
-4.18100799170719e-05
-1.0816934413042e-05
-1.45425298732851e-05
-1.45019546904117e-05
-3.4060935146916e-05
-4.09244018921126e-05
-2.49526372941526e-05
-1.77013293080278e-05
-1.52018852172776e-05
-3.28407560729825e-05
-1.75571621220963e-05
-2.88770329278536e-05
2.22378467081513e-06
-2.10555100604538e-05
-2.39862628246731e-05
-2.88430623896366e-05
-1.97667295128378e-05
-1.20244362858822e-05
-5.72086052725563e-06
-3.18226613637281e-05
-2.10840617774758e-06
-4.96470596752329e-06
-1.55129929461367e-05
-2.27906273654772e-05
-4.29140578773733e-05
-1.64612430860262e-05
-1.48738031048298e-05
-2.31615726873338e-05
-1.74337047599187e-05
-7.88036541971302e-06
-2.31948075096852e-05
-3.57502301974455e-05
-5.33019028166218e-06
-1.1198399464077e-05
-4.52854140207487e-05
-2.07405098549042e-05
-1.65329428013654e-05
-4.45371009992247e-05
-1.75599435148791e-05
-1.65844210820557e-05
-1.18924665478617e-05
-3.14805322835501e-05
-3.22035478466731e-05
-1.41500326799855e-06
-3.17718717717113e-05
-1.96240509168774e-05
-2.38621100874177e-05
-2.44557629534213e-05
-3.24344183415077e-05
-3.58368930889153e-06
-3.93029884776724e-05
-3.39990861723426e-05
-3.0490520395792e-05
-2.47587460560694e-05
-1.96810446670554e-05
-3.76362478466736e-05
-9.61205986436668e-06
-2.1214235697094e-05
-3.14821865568237e-05
-2.29382043401596e-05
-1.91881512701503e-06
-2.99185239547368e-05
-1.24818539916692e-05
-2.4363104027757e-05
-2.30601653184257e-05
-2.31976788665827e-05
-1.7315755147217e-05
-1.38826995099882e-05
-3.03951275470962e-05
-1.15363856537187e-05
-1.00351954386926e-05
-1.45288135005629e-05
-3.9645215412529e-06
-1.90547822135355e-05
-1.71303983559344e-05
-3.78541700572969e-05
-2.60574618087612e-05
-1.9160104703911e-05
-1.51851577343278e-05
-2.7623318029337e-05
-3.9801690474013e-05
-3.32080665190188e-05
-4.18017809453378e-05
-1.50302700355133e-05
-1.34164137674843e-05
-2.50589732294869e-05
-1.10749631469206e-05
-2.66794936963243e-05
-1.44915785355218e-05
-3.74290644772472e-05
-1.38311778023769e-05
-2.25635340750319e-05
-1.85413179871822e-05
-1.81152467677493e-05
-9.84352844329672e-06
4.03457723372315e-06
-3.20402817946206e-05
1.23140130115563e-06
-4.96654392382288e-05
-3.04125549402491e-05
-2.92173056179737e-05
-3.22790185805031e-05
-2.53036918234632e-05
-3.78367334570617e-05
-3.55729519163452e-05
-1.21772203951379e-05
-2.7832784252457e-06
-2.22125541262216e-05
-6.23559889342841e-06
-3.13205877526601e-05
-2.94951544425634e-05
-7.59219934481674e-06
-3.15363508342518e-05
-1.5398912590964e-05
-3.47370508744824e-05
-2.57232349797758e-05
-1.0163393210979e-05
-2.15225692699153e-05
-3.22196289834831e-05
-4.74197381502014e-06
-1.69582779361974e-05
-2.04977637686286e-05
-2.49271338918249e-05
-9.92231001439755e-06
-6.41154596758364e-06
-1.25624848841514e-05
-3.10059423730721e-05
-1.5102779244211e-05
-2.06974601396436e-05
-1.10092172511079e-05
-2.40001578207883e-05
-1.9892588323386e-05
-2.10583373015674e-05
-1.63312551059648e-05
-1.42452088088491e-05
-2.75074741714005e-05
-8.045244391686e-06
-1.55790584568418e-05
-7.70345869830711e-06
-2.23611179813591e-05
-9.40751714849816e-06
-1.35157898813431e-05
-4.8310194234831e-06
-2.11650766305799e-06
-1.44634369471798e-05
-2.33122309397374e-05
-6.27479389860221e-06
-9.37678429635196e-06
-4.0260173417302e-05
-3.70973407195763e-05
-3.21144325809901e-05
-2.63311940228824e-05
-3.16401625646596e-05
-9.26005633222677e-06
-2.79165044088823e-05
-3.50816815284586e-05
-4.82322950756658e-05
-2.21837973320551e-05
-2.44844827769572e-06
-1.62133880893242e-05
-2.84783199296782e-05
-4.07391838472918e-05
-3.61745944838654e-05
-1.68470319284694e-05
2.3125527902706e-06
-8.95161752229474e-06
-2.21248831221811e-05
-5.09183550260455e-05
-3.37567043315311e-05
-6.93664907534853e-06
-8.77206409408578e-06
-3.55308036325791e-06
-3.06420328544637e-05
-1.53201527637028e-05
-4.56637523508474e-05
-2.48823955511344e-05
-1.60807639071694e-05
-1.20771078561863e-05
-2.26147355837596e-05
-1.11964730588319e-05
-2.28110191737533e-05
-1.23329614780709e-05
-2.86369305729356e-05
-1.76224479986184e-05
-3.97766976255308e-05
-2.87752374390482e-05
-2.11011776292571e-05
-3.93651735721941e-05
-1.08952928504494e-05
-2.27640944255748e-05
-3.22355058333603e-06
-7.62626395053587e-06
-1.65540871470955e-05
-1.96220846360091e-05
1.76125721529751e-05
-2.37709991735872e-05
-2.4933226213314e-05
-2.18465428592252e-05
-1.63209034749861e-05
-3.76515711297776e-05
-7.448625639887e-06
-1.65550063141108e-05
-1.82515898074235e-05
-2.51757186095439e-06
-2.81108568739937e-05
-1.39911159182176e-05
-1.99416330229342e-05
-4.65813852698774e-06
-4.65825878367805e-05
-1.29034662599624e-05
-2.35902930943675e-05
5.36221304340077e-06
-4.72711344612598e-06
-1.63304897225139e-05
-1.38019154297114e-05
-2.16511367080822e-05
-1.96948061826021e-05
4.41374713623524e-06
-1.24079418853831e-06
-1.9683853593645e-07
-3.79523959799951e-05
-5.22896015890443e-06
-2.87940137944237e-05
-3.43969833261162e-05
-1.48187046829622e-05
-3.76589345434903e-05
-2.67055702747034e-05
-1.5201093014301e-05
-3.37687627143987e-06
-1.9934498647814e-05
-1.8135083893648e-05
-4.4991274063581e-05
-2.65217188167849e-05
-4.45810865015357e-06
-2.35666206804667e-05
-1.73196874256859e-05
-2.46466862832743e-05
1.70979183589231e-06
-1.53585802509265e-05
-4.25619154994038e-05
-4.01718614573898e-05
-1.03383460817705e-05
-3.1239651441071e-05
-2.43586596444894e-05
-1.68655859452299e-05
-2.56880244926464e-06
-2.95483660018169e-05
-2.76446854625666e-05
-2.66669122912033e-05
-1.15363728293778e-05
-2.83957170633667e-05
-2.36942891586663e-06
-2.37021935708379e-05
-2.13506730330895e-05
-3.54727668314613e-05
-4.17880540439628e-05
-1.58261123764418e-05
-2.87329257539588e-05
-2.01373956946709e-05
-2.42131072055508e-05
-1.07528685825059e-05
-6.97183285434753e-06
-1.9942028208154e-05
-1.28835975957271e-05
-2.54469852739177e-05
-3.1034594716845e-05
-1.99954797560339e-05
-1.16376831030049e-06
-1.92469972568308e-05
-1.76161644055629e-05
-1.89303380152049e-05
-1.74495448124399e-05
-1.09101907725193e-05
-1.39064388529219e-05
-2.30014219560507e-05
-2.38156125091657e-05
-1.00756221079452e-05
-7.55460861299701e-06
-7.24438341117025e-06
-1.97908012308622e-05
-1.58618211951358e-05
-2.72588620824472e-05
-2.98729580254061e-05
-2.1201541528846e-05
-1.81470763736341e-05
-4.288016051337e-06
-1.04158489850371e-05
4.59285691999254e-06
-2.03549543970713e-05
-3.01714221415923e-05
-2.14218014447002e-05
-2.56185740195299e-05
-6.3858035467387e-06
-2.64312162883026e-05
-4.12206483385238e-05
-4.00246939396637e-05
-1.48504849622752e-05
-2.33540134165667e-05
1.18386872831752e-05
-1.30612839550654e-05
-2.21472275658805e-05
-8.56029335128759e-06
-2.65799491362764e-05
-3.46425668213858e-05
-2.12261415582686e-05
-9.55246558165275e-06
-2.73277543576106e-05
-4.5543047112308e-05
-2.50700708850049e-05
-2.75244262229797e-05
-2.67573928962748e-05
-2.22011271676845e-05
-1.51162377198242e-05
-9.05247646517353e-06
-2.21097627912079e-05
-1.05571259990967e-05
-6.69806017556187e-06
-2.9452611434956e-05
-1.59941691146939e-05
-5.94898677982851e-08
-1.8282264610012e-05
-2.79784719107386e-05
-7.80463371208441e-06
-2.31899571279608e-05
-2.43464589697458e-05
-1.67285847571978e-05
-1.10037377782547e-05
-2.49016817878397e-05
-1.89083513566104e-06
3.32857275693118e-07
-8.61263395039491e-06
-1.23754968125685e-05
-1.44058816345387e-05
-2.95238352399144e-06
-2.22203235343135e-05
-5.89891524187812e-06
-2.29791257282724e-05
-1.89787546059021e-05
-1.8853567232997e-05
-1.59689346464122e-05
-2.51810812349265e-05
-3.84072120473607e-05
-3.34076261323125e-06
-4.49699713901947e-05
-1.56036801337114e-05
-2.19034127484626e-05
-1.08408067949976e-05
-1.69303162548545e-05
-2.76998201695323e-05
-2.89412072240505e-06
-1.21055971355114e-05
-5.48244265817707e-06
-1.14225843394857e-05
-2.50919750993001e-05
-1.53416115562812e-05
-9.51266265598176e-06
3.06809759929625e-06
-3.48431890094537e-05
-3.68507533988021e-05
-4.00727867907687e-05
-2.48758633121257e-05
-1.55369165975292e-05
-1.7716393673016e-05
9.90701640258235e-07
1.78358145619999e-05
-2.08488645396135e-05
-1.2128194280262e-05
-3.0279144202941e-05
-1.01274540505084e-05
-3.26227685107841e-05
-2.35740798035173e-05
-1.6004273763008e-05
-4.22027773363291e-05
-2.95933681574021e-05
-1.98342777324865e-05
-1.93903425515504e-05
-1.24241714712347e-05
-1.22372442497363e-05
-1.83694497824871e-06
-1.08038095844335e-05
-3.65360446036007e-05
-1.19262668769143e-05
-1.84100065925408e-05
-1.95214207433146e-06
-5.84937564429096e-06
-6.62051840765083e-06
-2.51499501853812e-05
-3.01020018378708e-05
-1.47476651185443e-05
-8.7753792664737e-06
-1.51704308075592e-05
-3.0983525185634e-05
-2.08035286350063e-05
-1.01782614860484e-05
-1.60617336789108e-05
-3.89418015384833e-05
-2.69058101181793e-05
-1.34926474588191e-05
-4.03115671660907e-06
-2.20899422730707e-05
-8.69787947374768e-06
-3.35984255773435e-05
-3.20278284756127e-05
-3.01238008689693e-05
-2.08036875436096e-05
-1.60527271656811e-05
-3.90874361514139e-05
-2.15903619007121e-05
-1.34413472169162e-05
-8.90155086237273e-06
3.09443532746079e-06
-2.58374113658752e-06
-2.76036294497345e-05
-3.73394685034326e-05
-4.64713865085479e-05
-1.72889591678894e-05
-1.11334938700532e-05
-3.50056252829168e-05
-2.74320186970702e-05
-2.64871927863063e-05
-2.10478221897312e-05
-2.01476873940788e-05
-1.93150488378192e-05
-2.99665521327067e-05
-4.16659344847192e-05
-4.48778879805533e-05
-2.91374795704534e-06
-7.0451903862141e-06
-1.91436535965806e-05
-4.41960394299342e-05
-1.97293850092567e-05
-2.4354181743698e-05
-2.87269812641506e-05
-7.14197802040702e-06
-3.06900921647842e-05
-3.39555222435855e-05
-1.7632382081596e-05
-2.42392140813147e-05
-3.28103047021885e-05
-2.38898977497952e-06
5.34756756632748e-06
-1.55763240149773e-05
-3.57574853442714e-05
-2.10173850942017e-05
-4.48893571156013e-06
-2.43457712536569e-05
-2.61750484139553e-05
-4.47778609627344e-05
-1.78062509981969e-05
-2.36027392262012e-05
-4.40989697022945e-05
-2.87988340253692e-05
-1.81456723643337e-05
3.11256722215102e-07
3.81580938873377e-07
-1.55012553822936e-05
-3.54082876082818e-05
-2.14794809960739e-05
-3.23641462535842e-05
-2.51706241530416e-05
-2.16830281703849e-05
-1.82399820613122e-05
-4.7249280204456e-05
-1.6672526500965e-05
-1.81679405969758e-05
-2.13546687993253e-05
-1.56943139157384e-05
-4.37947980235167e-05
-2.3048303975964e-05
-2.50366194543999e-05
-2.41777068075695e-05
-3.40022123551563e-05
-2.73171005312263e-05
-1.54733024436594e-05
-1.39728363052261e-05
-1.54759246904314e-05
-1.7234702473325e-05
-4.3971763794368e-05
-2.45261488412592e-05
-1.16814191188311e-05
-3.61250757425611e-05
-5.95095580317559e-06
-2.83669629412136e-05
-2.27578986477597e-05
-3.78552278475997e-05
-3.30084971744188e-05
-3.29036015002562e-05
4.08436030855948e-06
-3.09844282730925e-06
-3.94579833827592e-05
-2.20941101580633e-05
-1.23772126867394e-05
-2.52971166116578e-05
-1.56778838438955e-05
-9.04447273016681e-06
-2.30071055947576e-05
-1.41417240104777e-05
-1.72821238831083e-05
-1.79525315184481e-05
-7.54118617333076e-06
-2.34329646642289e-05
-3.5061187009839e-05
-6.14862290875282e-06
-2.90920860208992e-05
-4.77450933651727e-05
-4.76602993372846e-05
-2.56566902055982e-05
-2.09214382171489e-05
-5.06853384550146e-05
-2.73653233048421e-06
-1.54594798874732e-05
-5.90775541065927e-07
-8.46579388522943e-06
-1.20892312258399e-05
-1.35944973756691e-05
-1.85318764704976e-05
-1.86642673315444e-05
-3.09116884401834e-05
-2.57605451472531e-05
-2.41594647993581e-05
-2.53849370711011e-06
-2.57752503211585e-05
-8.10059942019404e-06
-4.40002051666221e-05
-1.49889739067928e-05
-1.54766284762942e-05
-4.01721377115209e-05
-1.66398723324935e-05
-1.5451076516756e-05
-2.32841723222133e-05
-3.94509628100307e-06
-1.53290549819068e-05
-3.94123681190851e-05
-1.20074467942706e-05
-1.24080518990728e-05
-2.44093565926961e-05
-1.80315289775223e-05
-2.21859901440502e-05
-1.94989440202061e-05
-2.44016891778921e-05
-4.143912434015e-05
-2.21555149907773e-05
-2.41338120985218e-05
-3.28201704470098e-05
8.65108236137708e-06
-1.10325165050218e-05
-1.86479269704049e-05
5.35628690451949e-06
-1.08330017503409e-05
-3.57981008221636e-05
-2.83157726013506e-05
-2.23733509644399e-06
-1.96037869262246e-05
-5.90399081124609e-06
-2.58411978177837e-05
-7.9573368691863e-06
-2.05516161685997e-06
-1.12256841672369e-05
-2.34231080513637e-05
-7.0897219692548e-06
-2.99467689682074e-05
-3.26301850797949e-05
-3.15861579367494e-05
-2.29479961389647e-05
-2.63677163789686e-05
-3.24468682714307e-05
-2.55511076263799e-05
-2.25379777209737e-05
-3.64820651390015e-05
-2.09910129507139e-05
-3.03358609273858e-05
-9.33701901620979e-06
-2.92037958021599e-05
8.17459323297756e-07
-1.14690826716064e-05
-3.2315990901836e-05
-1.24184443835295e-05
-3.41125202898959e-05
-1.14020211431035e-05
-1.97740620073656e-05
-2.7418589416098e-05
-1.71968113219246e-05
-5.10709355939253e-06
-1.50501198104886e-05
-3.80916702345525e-05
-1.59286968222485e-05
-1.75583774808863e-05
-1.22277306286237e-05
-3.2875458636927e-05
-1.73281411222458e-05
-6.96947134177242e-06
-1.4558480019443e-05
7.76553683003741e-06
-6.17502204818735e-06
-2.21423768253291e-05
-1.35607646384481e-05
4.26392841325793e-07
-1.8471411868874e-05
-2.88145684891583e-05
-9.24834696973699e-06
-7.87124602015569e-06
-2.36762221396193e-05
-8.16798753844305e-06
-3.65488108235822e-05
-4.98187413713352e-06
-1.49635790286808e-05
-7.70981652356353e-06
-5.42486288487769e-06
-2.97419645532028e-05
-3.03251365365547e-05
-2.51800625891714e-05
-1.79517921126712e-05
-1.49787316048197e-05
-2.64004916280837e-05
4.68575797074812e-06
-3.53693660137468e-06
-3.41575657243336e-05
-3.42376739719194e-05
-3.22725097439816e-05
-2.48148383100631e-05
-1.43573650511821e-05
-2.61360321189163e-05
-2.33434015740074e-05
-8.78425424256535e-06
-1.99793852124075e-05
-2.25715437899489e-05
-4.79904225515736e-05
-3.03239795543333e-05
-3.14867984272502e-05
-4.53158808952187e-05
-1.0935725806235e-05
-4.45434023801352e-06
-4.0543486944427e-05
-2.81332736541223e-05
-2.65784911417602e-05
-1.00567698680046e-05
-2.78933790920918e-05
-2.59995256644062e-05
-2.70060886441501e-05
-2.8123608932494e-05
-9.40124087486967e-06
-6.5940005127684e-06
-4.32459105061379e-05
-2.19842714802465e-05
-1.28696707895556e-05
-2.16030545661982e-05
-1.52214289841236e-05
-2.04479456744965e-05
-4.02451399580337e-05
-3.42325444582288e-05
-3.23195132703314e-05
-4.15032026295737e-05
-3.54980383741062e-05
-4.25107499438155e-06
7.1302203876996e-07
-1.3368330977683e-05
-1.64177628425309e-05
-1.23859025001938e-05
-4.09879812904043e-05
-1.17362567943004e-05
-1.50795593869276e-05
-1.31534101810186e-05
-2.44242554357496e-05
-1.72116168647943e-05
-3.42309484788553e-06
-3.56190991531113e-05
-4.41105315839647e-05
-1.12598206595382e-05
-2.1216385162295e-05
-3.11838466839018e-05
-5.40541314044415e-06
-2.24385826011255e-05
5.31171289291887e-06
-1.19575028072671e-05
-2.4238779304963e-05
-2.91340915484917e-05
-3.3147314728042e-05
-1.01705862287008e-05
-1.68861003731349e-05
-2.31029661243694e-05
-7.25630738498066e-06
-8.12320427243267e-07
-2.40246214196684e-05
-2.47890443564865e-05
-1.69230911221566e-05
-2.96468961848724e-05
-1.60878427266312e-05
-4.70815745434401e-05
-5.55611717277131e-05
-9.60711653589807e-06
-1.92962810259878e-07
-1.89145276590608e-05
-3.4439945538058e-05
-1.04642516439712e-05
4.81454503239548e-06
-9.66356655488679e-06
-8.7835034419163e-06
-1.21074467891671e-05
-1.99344347737754e-05
-1.13803091057082e-05
-2.49999279729971e-05
-3.58996782959103e-06
-1.96535608545022e-05
-2.88386901998311e-05
1.57908463479389e-05
-2.23180672432509e-05
-2.75018802030921e-05
-4.73268863797917e-05
-3.43606996312141e-05
-3.71215986375235e-05
-1.59246064258761e-05
-3.42777457760499e-05
-6.0226764658468e-06
-4.40862098449149e-06
-2.60955558417726e-05
-2.69122299346757e-05
-2.27612256116624e-05
-1.48305657012898e-05
-1.48148385494253e-05
-2.01395104141137e-05
-2.64618779451619e-05
-7.83534748093088e-06
-2.09046365123142e-05
-1.07637123703636e-05
-1.61525927823671e-05
-2.5546262927884e-05
-2.21616064820671e-05
-9.94278183664145e-06
-1.54334230235691e-05
-1.74829092431923e-05
-1.98539291921893e-05
-2.11910447746277e-05
-3.17311949395354e-05
-2.20210391233177e-05
-2.31557030373403e-05
-1.75037004291126e-05
-1.37954425749115e-05
-1.19816400900019e-05
-6.97974158212362e-06
-2.60662104065349e-06
-1.53690219472046e-05
-2.64429314918179e-06
-4.14982318626238e-05
-2.69184069857282e-05
-2.12180791079898e-05
-3.29443256177998e-05
-1.90424904313935e-05
-1.12258599175382e-05
-4.04319505227148e-06
-4.41575136096222e-05
-1.85355542682397e-05
-1.78047020536415e-05
-2.38509723292428e-05
-1.41857079161754e-06
5.24457494848019e-06
-1.07569153725036e-05
-2.59212151232633e-05
-2.40054780967996e-05
-1.75700738267524e-05
-1.33427954252172e-05
-2.66492237977837e-05
-2.13836442908956e-05
-1.38312926718767e-05
-3.27202189435669e-05
-4.3700919589966e-06
-2.09801653733796e-05
-2.51670552066761e-05
-1.91642437095548e-05
-3.38714103085653e-05
-2.69111524997124e-05
-1.69907385536264e-05
5.58798520856887e-06
-2.05107548388897e-05
-1.33257339303844e-05
-7.32995823506961e-06
-1.51103258987234e-05
-2.65141023218741e-05
-6.53171480022348e-06
-2.01667211029233e-05
-1.65093340432624e-05
-2.59904547283092e-05
-2.6238115251397e-05
-1.14386443558862e-05
-2.3359553915712e-05
-3.37285673560438e-05
-2.47557188678822e-05
9.86728042343745e-08
-1.60356513061182e-05
-3.03051496337169e-06
-1.4612357617021e-05
-1.5363622220593e-05
-7.81959658742542e-06
-3.41952516555457e-05
-2.02176749862265e-05
-2.77138494288481e-05
-9.27805859481195e-06
-2.41366856209669e-05
-2.97907217431455e-05
-3.49119732888934e-05
-2.84256784407948e-05
-1.77156800641444e-05
-2.03580851106355e-05
-4.04197065886509e-05
-1.20478020085322e-05
-1.73210252826368e-05
-2.92930615762756e-05
-2.47281908740489e-05
-2.09266360687315e-05
-2.35962222536849e-05
-2.28075326964662e-05
-3.23263897803037e-05
-2.4621598327783e-05
-1.83038033066737e-05
-1.9893201764196e-05
-3.21339855907687e-05
-5.68106285103452e-06
-3.38967532374972e-05
-2.54543390984232e-05
-9.09658067879426e-08
-2.7665135580587e-05
-1.90287095165763e-05
-1.25304337986496e-05
-2.62528433983682e-05
-1.43277428867001e-05
-1.22643078483599e-06
-2.67024643257714e-05
-3.93143988043033e-05
-2.55565881956958e-05
-1.30387827399877e-05
-2.04395908730119e-05
-2.85197894559713e-05
-1.20109933979556e-05
-2.60957710086466e-05
-1.03406597340435e-05
-2.27158534539604e-05
-2.96538595108847e-05
-1.94549873928886e-05
-7.02923769102006e-06
-2.38316381758015e-05
-6.44443283458737e-06
-2.72507859443156e-05
-2.5898460801134e-05
-1.40746163343631e-05
-1.67520184734897e-05
-8.94556937275099e-06
-2.04955275668295e-05
-1.84926638069861e-05
-3.34695817431036e-05
-5.1159160349029e-06
2.44718394034954e-06
-2.13159207392774e-05
-1.14892316742273e-06
-6.65584738373854e-06
-3.2668523203024e-05
-1.27943272352708e-05
-3.16173762114298e-05
-1.88409146782258e-05
-1.82749812643384e-05
-2.42324546645919e-05
-2.89397049599382e-06
-1.59335941707485e-05
-4.65712397681307e-05
-6.45192821126597e-06
-8.03419153425137e-06
-2.91669447505323e-05
-4.483630623483e-05
-4.90077922320935e-05
-1.85684490725249e-05
-8.09211188574082e-06
-1.51823831882374e-05
-8.67423873605996e-06
-2.11580119535016e-05
-2.5069375788163e-05
-2.63455923651324e-05
-7.18960277256647e-06
-1.87305213353102e-05
-2.14319134828006e-05
-2.9406507569544e-05
-1.61114252152178e-05
-2.29240143355348e-05
-3.18029678050242e-05
-1.85537818098828e-05
-1.162862782873e-05
-1.83503629425596e-05
-2.01681859326178e-05
-2.61591812653041e-05
-1.89795043359797e-05
-1.67387697062101e-05
-2.52788296366769e-05
-2.17796676822671e-05
-4.05347368290313e-05
-1.89848652891203e-06
-2.22101805433294e-05
-4.52183220912833e-05
-3.0892090424473e-05
-2.09041278213764e-05
-8.31220881728181e-06
-1.92766928798719e-05
-1.54101097557194e-05
-8.47592972212474e-06
-3.32789864720842e-05
-1.8833234374345e-05
-2.17592078831826e-05
-3.92805779126642e-06
-2.7367089168881e-05
-1.69512987957147e-05
-7.69452401169968e-06
-1.03220555268093e-05
3.36958057066019e-06
-1.12551900603558e-05
-2.50642218229268e-05
-6.56400557316779e-06
-2.49546898246536e-05
3.63663442636754e-06
-4.20156776187777e-05
-2.88175951430983e-05
-1.97826750592734e-05
-1.59197569312896e-05
-4.29402112587764e-06
-1.59155812722112e-05
-1.83162428126245e-05
-1.34858905649778e-05
-2.3043074213749e-05
-2.70338574181715e-05
-1.98877910072427e-05
-2.92448651282971e-05
-2.31562067576857e-05
-3.92384920254018e-05
-2.5298880469091e-05
-2.62611726516288e-05
-1.43324339886405e-05
-2.59256579588332e-05
-8.68674459977556e-06
-1.39120648599796e-05
-1.76908052117865e-05
-2.27072597911884e-05
-1.36520520930867e-05
-3.60659263514732e-05
-1.99580870182291e-05
-2.81485138039124e-05
-6.83109155123441e-06
-1.81321390908003e-05
-2.31322824186646e-05
-4.12379363856201e-06
-3.5414870280981e-05
-8.96484165675455e-06
-8.25918384830147e-06
-2.45828805232761e-05
-3.08544815797752e-05
-5.09443568075689e-06
-3.00055997879975e-05
-2.07481565629262e-05
-1.90881984403516e-05
-3.51533957006698e-05
-5.00527024012927e-07
-1.73040721649734e-05
-2.87165821496545e-05
-1.11662170851877e-05
-3.94797334978358e-05
-2.48800996097988e-05
-2.5348439284851e-05
-2.62997016218372e-05
-1.7212375255529e-05
-1.21596786284731e-05
-6.75372538680346e-06
-1.15380018879961e-05
-3.55479595076462e-05
-2.46871151180005e-05
-2.95766270155381e-05
-2.15890934285967e-05
-3.43383838376667e-05
-3.38559487440182e-05
-4.31206497830507e-05
-2.06970389795569e-05
-1.76003224630509e-05
-1.2784988249166e-05
-1.84198085175731e-05
-1.93086596507275e-05
-2.90545131637465e-05
-2.51191958594999e-05
-8.10133529935775e-06
-3.38866832416029e-05
-3.43636988798825e-06
-2.86828678011692e-05
-4.06782662618323e-05
-4.35252720649768e-05
-3.10349431048344e-05
-1.61382870575219e-05
-3.05394212995249e-05
-2.06370386092008e-05
-2.70876191802057e-05
-1.35653680151058e-05
3.61039803125552e-06
-2.11946922793158e-05
-2.69096413163285e-05
-1.21432821656884e-05
-7.1033536132598e-06
-3.81067035093929e-05
6.05129350143476e-08
-2.31318373203395e-05
-4.09629694592954e-05
-3.59395539115959e-05
-3.54563235198905e-05
-2.64437806791801e-05
-2.10311772156324e-05
-1.7967296299004e-05
-2.82433896487961e-05
-3.25985131887762e-05
-1.3680307447545e-05
-1.45464745062516e-05
-1.65617829197368e-05
-1.25349230234217e-05
-3.33655057374767e-05
-3.29232547774626e-05
-3.55050383460421e-05
-3.02384972058614e-05
-2.12957227958545e-05
-3.86361860808016e-05
-3.29349481818057e-05
-8.99972206914126e-06
-8.06980328738644e-06
-4.18627224340749e-05
-2.20332881178422e-05
-2.69252553373938e-05
-3.90570442750586e-05
-3.7154093056017e-05
-4.08041131315138e-05
-2.48344142962887e-05
-1.09644656684493e-05
-2.75501438162433e-05
-1.35885470226148e-05
-2.28944566664827e-05
-2.10316440074376e-05
-4.27045909947673e-06
-2.58125843551289e-05
-2.2219293381503e-05
-1.83686458545669e-05
-6.01700487172031e-05
-3.87035737588845e-05
-1.40768483267392e-05
-1.53527399490812e-05
-1.20660417681122e-05
-2.00487138839363e-05
-1.54482807075867e-05
-1.90629544526629e-05
-4.3993011152573e-05
-1.10675983793571e-05
-4.02519821584666e-05
-2.74696693196011e-05
-2.17385281942285e-05
-1.69500432117494e-05
-7.42985308005319e-06
-2.25853071433662e-05
-3.25133294206635e-05
-9.93914284370939e-06
-5.48931151872546e-06
-1.57811028203769e-05
-2.02592859017365e-05
-2.70089406323394e-05
-1.29383699504848e-06
-2.30494943150403e-05
-1.65987477507545e-05
-1.56676054270454e-05
-1.96065369308751e-05
8.08941403514727e-06
7.60941949629076e-06
-2.76859747410093e-05
-2.70237164747733e-05
-3.04279017696971e-05
-1.19104374468877e-05
-3.48579124667704e-05
-2.68352917195762e-05
-1.97030802569251e-05
-1.92629993670847e-05
-1.46701629192808e-05
-4.36875671431478e-05
-2.32010532989467e-05
-4.21664681862084e-05
-1.84293599477375e-05
-2.47005214434951e-05
-2.77009352005779e-05
-3.95834021447196e-05
-4.39594109834013e-05
-1.90419414352507e-05
-2.7344163997838e-05
-4.33210886944124e-06
-2.55228132739537e-05
-2.85844751490778e-05
-9.06455413233514e-06
-1.45713627299963e-05
-4.73441465996743e-05
-5.88882523533015e-06
-3.87489639510893e-05
-3.05528534774505e-05
-1.28513649085886e-05
-8.44381399932494e-08
-4.30083134721687e-05
-1.37867894350863e-05
-3.74727294248093e-06
4.70130384202547e-07
-1.16822270077861e-05
-1.02496660548501e-05
-2.82729773988808e-05
-2.69030150370147e-05
-1.11060258062318e-05
-3.06017966915605e-05
-9.29265572186346e-06
-1.57300897529655e-05
-4.05994535857471e-05
-1.63493043273108e-05
-2.54054984597555e-05
-1.54957843352964e-05
-4.34169021216426e-05
-2.95940725873198e-05
1.07196056692403e-08
-4.29285640633458e-05
-3.25401139905326e-05
-7.47078950615171e-06
-7.77943733897997e-06
-1.76345158079678e-05
-2.53684810820603e-05
-1.50478534006369e-05
-1.90445272877169e-05
-3.12305183837087e-05
-1.82015327283489e-05
-8.46493564934326e-06
-3.34604345877357e-05
-3.79994075409495e-05
-1.91534363210676e-05
-2.58103741154584e-05
-3.39369424617877e-05
-1.42242276899479e-05
-3.4148175886867e-05
-1.03854281054292e-05
-1.42881435335285e-05
-2.11340282469913e-07
1.0994187309265e-07
-1.18277970864847e-05
-1.20349714489293e-05
-1.78512724879285e-05
5.88969865713797e-07
-1.77054614413582e-05
-2.83344589952914e-05
-3.64559987383699e-05
-3.53813655586818e-05
-1.70071096756711e-05
-2.67892630050317e-05
-2.95513058966856e-05
-1.20784767163832e-05
-1.23621921202886e-05
-3.17052557139431e-06
-8.61541255845305e-06
-2.61266442028448e-05
-1.43186532370047e-05
-1.78732401667547e-05
-2.94337882649515e-05
-1.80863982714875e-05
-1.72422956020452e-05
-2.35176695650612e-05
-1.79133831926514e-05
-1.50538242169999e-05
-2.0298984981217e-05
-3.62304873620404e-06
-3.19147426701553e-05
-3.49847129462124e-05
-2.91246070893944e-05
-2.30526379942559e-05
-1.85304249705021e-05
-2.57465802526072e-05
-2.17888314808598e-05
-2.94669101646863e-05
-4.02837895904907e-05
-1.18719916572452e-05
-1.23853307714874e-05
-1.55145373711332e-05
-1.58972123554098e-05
-2.02403759695136e-05
-3.63807925670265e-06
-6.35815117384369e-06
-3.70768568889949e-05
-1.45858708353351e-05
-2.37407643202513e-05
-3.05965446153037e-05
-2.76387981146259e-05
-2.3596438939437e-05
-3.54750247973785e-05
-2.33326249491502e-05
-2.80243762943206e-05
-3.70196051714122e-05
-2.8127024255536e-05
-1.86390821859518e-05
-2.43013135476341e-05
-1.72778098944341e-05
-7.88378895056355e-06
-3.07266656098023e-05
-1.4927309891037e-05
-2.60673920679173e-05
-2.49453360305711e-05
-1.89001455510484e-05
-2.25600947163504e-05
-2.17972429065964e-05
-1.50214171891804e-05
-1.30025538567754e-05
-2.40493073277315e-05
-2.19164825629597e-05
-2.60956041491085e-05
-2.66848842817005e-05
-3.21246853961715e-05
-4.00217072104588e-05
-3.31900807735818e-05
-2.40705611147938e-05
-2.19983857756385e-05
-9.53377204858859e-06
-1.2228086307158e-05
-7.22060987436503e-06
-1.44485520043695e-05
-4.92438528860021e-05
-2.67640432989489e-05
-4.66580348909492e-06
-1.17500750974573e-05
-2.11522565502087e-05
-2.58406955349897e-05
-1.89410555673193e-09
-2.53303630771832e-05
-2.42813556896245e-05
-1.58555804833892e-05
-8.31924785128352e-06
-4.08573450667108e-05
-1.40566437746131e-05
-1.9069005044925e-05
-1.55760365417895e-05
-1.72780159827093e-05
-2.08512868108111e-05
-3.37430640983279e-05
-1.29269276850792e-05
-2.89566242088205e-05
-3.62868196748759e-05
-3.91176458611194e-06
-3.77587373706707e-05
-2.73188159573107e-05
-9.47971279958374e-06
-1.45612721731322e-05
-9.1540980767313e-06
-1.13877429750886e-05
-3.53379148597643e-05
-2.67031802615791e-05
-7.24498899522204e-06
-3.4099974414195e-05
-2.98275767135553e-05
-2.49915593165947e-05
-3.16411801477686e-05
-2.45045421460168e-05
-1.44096687543222e-05
-1.96829847961566e-05
-1.91830006086194e-05
-1.34795238259981e-05
-3.39608139718375e-05
-3.31981315077326e-05
-2.89638951808793e-05
8.94849410174925e-06
-9.01657921335488e-07
-3.32295142144297e-05
-3.38165919058392e-05
-2.90219440857939e-05
-1.42705809053502e-05
-9.15102361484464e-06
-1.26208091015441e-05
-2.02971889798398e-05
-1.81957893087305e-05
-1.32817564984773e-05
-1.27713424122394e-05
-2.34863750300333e-05
-3.22377085447092e-05
-2.46786295382994e-05
1.25514793832251e-06
-1.8095620028739e-05
-2.56569761600787e-05
-2.41084356833585e-05
-2.97480880382386e-05
-2.71930992833111e-05
-2.23462448111719e-05
-5.4688873107249e-08
-6.3846149350006e-06
-2.64236888003663e-05
-2.17897183386212e-05
-2.3205265038658e-05
-2.44340107170001e-05
-2.25313687520892e-05
-2.60281209483749e-05
-2.20503782775357e-05
-2.62752428024796e-05
-1.27905808481789e-05
-2.04395466631318e-05
-3.89272665890184e-05
-2.05659823084298e-05
-3.82982752650234e-05
-2.81490241693786e-05
-2.4608030113933e-05
-2.19307536621144e-05
-1.13157109372531e-05
-2.53741528688957e-06
-1.47259592520455e-05
-9.74185112453693e-06
-1.79873369085624e-05
-4.81732157069611e-05
-1.30999965723128e-05
-2.33803670666656e-05
-3.16046069919887e-05
-2.63274061316912e-05
-1.25442452221155e-05
-7.83344396714052e-06
-2.71976018042433e-05
-3.15823035132383e-05
-2.13325178843911e-05
-1.04935610710554e-05
-2.99092429479456e-05
-2.00160202012548e-05
-1.62713857266598e-05
-2.6538479057187e-05
-4.00265131747482e-06
-3.71926508439183e-06
-7.99217361749678e-06
-2.64072025396217e-05
-4.46984670467037e-06
-2.56269586784218e-05
-4.17029212820058e-05
-1.65802871256877e-05
-4.11746387903452e-05
-1.99977455471682e-05
-2.42644848829166e-05
-2.9701146551825e-05
-7.83792809559643e-06
-1.57773092557584e-05
-4.43140202284282e-05
-1.65922229691835e-05
-1.45779229758602e-05
-3.55222254225966e-05
2.05148752137613e-06
-3.36573143403885e-05
-3.03821303873383e-05
-3.2970012512498e-05
-2.68198936116291e-05
-2.4762013981559e-05
5.42162387359121e-06
-3.09674901830566e-05
-2.30508244196194e-05
1.32688768166242e-06
-2.22355056182408e-05
-1.55856181286013e-05
-2.36046325678831e-05
-2.14600165676482e-05
-1.22412596296737e-05
-2.95063350425579e-05
-9.90487490788828e-06
-3.94787420024232e-06
-2.36017892175291e-05
-3.24851534183826e-05
-8.7125485073832e-06
-2.4592665149795e-05
-2.27623278230251e-05
-2.74642254122538e-05
-1.20517972475248e-05
-1.14331888358466e-05
-2.07612221554102e-05
-8.35267264523418e-06
-9.66579131818746e-06
-3.93669980268268e-05
-1.31430434739493e-05
-3.1730039606507e-05
-2.01109586508914e-05
-2.20119300872404e-05
-3.54329888128005e-05
-1.83643625317649e-05
-3.17180364676134e-05
-3.78245685346669e-05
-7.92086085362675e-06
-2.18142940439715e-05
-1.09249329911735e-05
-2.8028521159404e-05
-2.73750725444285e-05
-2.559874824168e-05
-4.51278690681715e-05
2.93734194019975e-06
-2.49550016706566e-05
-2.66756176301298e-05
-3.45170732234044e-05
-3.03687537335617e-05
-2.04041633372773e-05
-3.05397329764394e-05
-3.2399381304283e-05
-1.2518962019356e-05
-3.97400896866921e-05
-1.45624776434312e-05
-1.89724274771182e-05
-2.50137106554883e-05
4.18061084654637e-06
-4.6691174302256e-05
-8.38600106229062e-06
-2.82836013805332e-05
-1.93592671854521e-05
-2.53978829131364e-06
-2.741858335051e-05
-1.12063824126527e-05
-1.5717565724571e-05
-2.07635335242596e-05
-1.65545416271602e-05
-3.30443333902038e-05
-4.19179895517485e-06
-1.67011644839148e-05
-3.05152366111239e-05
-2.85899262749627e-05
-3.1427306125843e-05
-8.97842168575394e-06
-4.64994807575206e-05
-3.20221342033812e-05
-1.9427814335776e-05
-1.61284198238044e-05
-5.06065450358149e-05
-1.65725392613084e-05
-1.22881468402493e-05
-3.22166920952472e-05
-2.58170085014945e-05
-3.33494879753123e-05
-1.82983636683318e-05
-2.08648372580475e-05
-4.61993805110393e-05
-1.90990580014115e-05
-2.90474050252099e-05
-3.07050299413146e-05
-3.02930819403157e-05
-3.02571526907457e-05
-2.72938976974594e-05
-1.05259239784745e-05
-2.06862440194546e-05
-3.83641378218204e-05
-1.72170123134073e-05
-3.61603869029542e-05
-2.73541250306746e-05
-2.10803604891381e-05
-8.98258846129459e-06
-3.56255993365277e-06
-1.98179600500341e-05
-3.09730736418152e-05
-2.4267593346863e-05
3.74966561092382e-06
-2.47255219044845e-07
-2.06053043769294e-05
-3.22073581185312e-05
-2.62960833303524e-05
-4.7462901862996e-06
-3.11604834783467e-05
-1.86538665640041e-05
-2.71312132958391e-05
-3.73290727932986e-05
-3.46445737383885e-05
-1.48316002330388e-05
-3.1315236614454e-05
-9.57113499697486e-06
-1.03454290789216e-05
-9.56353799329371e-06
-2.00843810569023e-05
-1.71707386620948e-05
-1.34866769065155e-05
-2.39536644256839e-05
-2.92286337835803e-05
-1.08494885752751e-05
-1.76415184684863e-05
-3.87296239081234e-06
-9.05879865465993e-06
-1.78920890583432e-05
-2.9023465943098e-05
-2.99202633073066e-06
-3.07460437356609e-05
2.3461742929744e-06
-1.84035140513086e-05
-2.09427917570412e-05
-1.9384400037819e-05
-1.31865469397722e-05
-2.40326143220385e-05
-3.89921079398385e-06
-3.10155444330759e-05
-9.8757771461619e-06
-1.58479668392212e-05
-8.51768635374443e-06
-2.34602505014301e-05
4.04738801302032e-07
-1.09161704357678e-05
-1.4386741276351e-05
-2.1710982972639e-05
-2.03728900034331e-05
-3.14830049868524e-05
-1.17445112484906e-05
-9.67849467370624e-06
-2.71111661208072e-05
-1.0431653745716e-05
-3.40439077340661e-05
-6.04307181824578e-06
-9.00016232256505e-06
-3.4418380002654e-05
-2.44414572624792e-06
-2.49088026535692e-05
-3.58554869285427e-05
-1.91168159224167e-05
-1.36115993741695e-05
-1.43646471059567e-05
-1.33685070071223e-05
-1.64378292361648e-05
-4.09216040267416e-05
-1.82618126365298e-05
-3.98765621810039e-05
-1.74973880011495e-05
2.49935864791659e-07
-7.34851202341912e-06
-3.15459791627611e-05
-3.1406893617689e-05
-8.99162132094391e-06
4.26094357574663e-06
-1.87889215577703e-05
-3.14379784261735e-05
-3.30277149339088e-05
-1.90705105251475e-05
-3.46801987190671e-05
-1.8410031669316e-05
-1.28639616442609e-05
-1.79010719917328e-05
-6.46762552800849e-06
5.01617054929829e-06
-1.51767093610012e-05
-2.02058691662191e-05
-2.47212822734724e-05
-3.21931244392144e-05
-1.76334811751746e-05
-1.72101594903921e-05
-2.05385796814981e-05
-4.67193299042208e-06
-1.3775479199515e-05
-2.55561942443819e-05
-2.56081479419591e-05
-6.37115550997909e-06
-9.40000412420224e-06
-1.62038353667601e-05
-2.54347617844929e-05
-2.52774065142362e-05
-1.07574633714981e-05
-2.35415888620088e-05
-1.24700617483976e-05
-2.52389101224427e-05
-2.04591980005199e-05
-1.41590856745387e-05
-3.34753082411751e-05
-3.12433637114925e-05
-2.46250445210238e-05
-9.87137888033797e-06
-1.26766776787433e-05
-1.91870140196327e-05
-5.34375445552003e-05
-2.83034009577155e-05
-2.71334473780808e-05
-6.75092244135135e-06
-1.00926220925354e-05
-1.16982625650591e-05
-3.12893597888457e-05
-3.1068432060223e-05
-2.76962936037737e-05
-2.77910788326587e-05
-2.72504619233508e-05
-2.0454563413902e-06
-2.62134318315459e-05
-2.10330628319671e-05
1.16263717209702e-06
-2.99767312059647e-05
-1.47041950780413e-05
-1.67580260217584e-05
-2.58844852870237e-05
-3.28200659201355e-05
-1.40598932495963e-05
-2.299068232547e-05
-3.26076767317626e-05
-1.71555630260654e-05
-3.62492704709818e-05
-8.58606571645183e-06
-2.18006167869086e-05
-1.27762559059363e-05
8.84254702083558e-07
-2.50820069432893e-05
-3.53181864877172e-05
-4.49278540039714e-05
-9.67423143169604e-06
-2.15563613502789e-05
-2.91722441434924e-05
-1.43238034581402e-05
-2.48727805595455e-05
-1.05070223591294e-05
-2.67178468075327e-05
-2.02634001948009e-05
-3.76544330095776e-05
-2.63510954063953e-05
-2.30126159674245e-05
-9.19610294740674e-06
-1.42782033781805e-05
-4.2403578216019e-05
9.69952192768762e-08
-2.60442872272965e-05
-3.17710660195045e-05
5.89160835709238e-07
-1.49983318930188e-05
-1.91368190772295e-05
-2.98470361650609e-05
1.02097577101771e-05
-2.28788921524852e-05
-1.99565151491648e-05
-2.43630791107562e-05
-5.09669490994968e-05
-2.46620902218213e-05
-2.68097001194435e-05
-2.08733398680262e-05
-3.52991140816751e-05
3.20293699764989e-06
-1.72597531001826e-05
-1.33604691301602e-05
-1.19531329560464e-05
-2.66423931409215e-05
-2.75512639871284e-05
-2.55365812815122e-05
-2.03090168692414e-05
-3.85477892359894e-05
-3.26147921555648e-05
5.84059712272795e-07
-9.35724662703502e-06
-9.7715520599876e-07
-1.00728413178894e-05
-2.28165437865224e-05
-1.89713123785294e-05
-2.70109407837163e-05
-2.09760160978977e-05
-8.71988414296546e-06
-3.85197819352846e-05
-2.64860522805168e-05
-2.65892886321326e-05
-3.38412257633446e-05
-1.83673277366437e-05
-1.8648254731058e-05
-2.17186446760404e-05
-8.90056474264509e-06
-3.75135663789437e-05
-3.75045431796446e-05
-2.03793879900852e-05
-1.1598862499139e-05
-8.25763818493665e-06
-1.6836387134753e-05
-3.07348816306174e-05
-5.20702599584002e-06
8.00140160819609e-06
-1.48487529476176e-05
-5.56899513242841e-05
-5.28844815617526e-06
-1.31121531424262e-05
-2.8726911628929e-05
-4.60310475738254e-05
-2.50544922753274e-05
-1.03321088582709e-05
-2.34504282805133e-05
-3.61098500109293e-05
-2.92308155251612e-05
-3.36650257125693e-05
-9.19889560264286e-06
-4.31447163570209e-05
-3.90781265261864e-05
-5.6531836200944e-06
3.26414170783888e-06
-2.17322358193695e-05
-1.78780159662634e-05
-1.96952713772185e-05
-2.26626605876526e-05
-2.3688708708643e-05
-1.01506762042581e-05
-2.89456303266765e-05
-5.53124069821357e-06
-1.87763175103365e-05
-2.37136915633381e-05
-1.74438588755922e-05
-5.82054613591952e-06
-1.46340638590335e-05
-5.84613890120765e-06
-2.02684601767805e-05
-1.18840147675741e-05
-2.76725368411978e-05
1.06647435323591e-05
-1.25375901285746e-05
-2.84688276030512e-05
-4.56346128831697e-05
-2.36593296536363e-07
-5.05134963246126e-06
-2.24818403995004e-05
-1.14939702466791e-05
-2.63207055177873e-05
-1.27246685166019e-05
-4.31108697414449e-05
-7.86543640173513e-06
3.65078215901956e-06
-8.96063985364994e-06
-3.76397322211705e-05
-3.29262103592525e-05
-4.12616613595719e-05
-2.3517001734256e-05
-1.15736483538142e-05
-4.0037699440759e-05
-4.49059586405324e-05
-1.60375234035501e-05
-9.06064387014634e-06
-1.78895356695823e-05
-2.50978526717413e-05
-4.58746755471505e-05
-4.13117895566912e-05
-1.66608510887527e-05
-2.2337157432195e-05
-2.64499213022146e-05
6.52575875504158e-06
-1.87750567713511e-05
-3.45976577669789e-05
-1.39747711236472e-05
-2.92249599394082e-06
-1.48348347719145e-05
-2.14471114423078e-05
3.62852880317241e-06
-1.67114717290512e-05
-1.59046185036381e-05
-3.26324942972967e-05
-1.52180844038985e-05
-3.63700804935795e-05
-4.49874775683778e-06
2.76300274485223e-06
-2.02969555954432e-05
-1.04169713004966e-05
-2.51715330564042e-05
-7.79517168742416e-06
-5.30175009603045e-07
-1.60989912278542e-05
-1.18650535017158e-05
-2.17595658118177e-05
-1.63833684438513e-05
-2.83529419302462e-05
-3.67983102354736e-05
-1.1886755375877e-05
-3.69971347711812e-06
-1.79052310495924e-05
-2.05879982051856e-05
-2.05374800415256e-05
1.56332806416053e-06
-2.3989345634022e-07
-2.22059506089153e-05
-4.07576585229123e-05
-2.45515500544019e-05
-2.09710528879468e-05
1.09749370717174e-05
-2.57796964602188e-05
-3.45436952280596e-05
-1.99293589857845e-05
-1.56304063787893e-05
-2.1514122641351e-06
-2.47890860509884e-06
-1.93593060268685e-05
-4.08375960447331e-05
-1.84650656781696e-05
-4.84591518808762e-05
-1.7075063689553e-05
-1.0119346312928e-05
-6.61702978802705e-06
-2.92920757074024e-05
-2.91999361552965e-05
3.05757368733647e-07
-1.98461450036822e-05
-1.29341004939169e-05
-3.58397484661065e-05
-2.2551074628925e-05
-2.07716929696156e-05
-3.10751441650902e-05
-1.84490649879835e-05
-4.42877456478672e-05
-3.79017048367118e-05
-2.330142034196e-05
-1.06300793319472e-05
-2.10137200127601e-05
-2.08583033620925e-05
-2.44733248872621e-05
-2.52774549841236e-05
-1.8209983958767e-05
-3.53872757127221e-05
-2.2605594521452e-05
-1.73664434668456e-05
-2.90819129595929e-05
-4.02880439452859e-05
-2.23340221897816e-05
-2.16968287047776e-05
-5.1768201954395e-06
-2.37386947749779e-05
-5.41910645762696e-06
-2.99763733074359e-05
-2.88766465126815e-05
-1.62146322527526e-05
-8.43802117223065e-06
-2.92764548503737e-05
-3.16452574267835e-05
-9.44335342810425e-06
-2.86259609001769e-05
-2.3368136833281e-05
-2.1302796948565e-05
-2.39246370861914e-05
-1.73970296965666e-05
-1.35232246240881e-05
-3.92130376502945e-06
-2.18241032806831e-05
-3.71708151091328e-05
-7.35232578251384e-06
-2.92450677518838e-05
-1.10970669006763e-05
-6.04756858340058e-06
2.32321248166499e-06
-2.6430001615872e-05
1.53173066507279e-05
9.48273623760245e-06
-5.30109996411819e-05
-1.21244799176426e-05
-2.19652610462048e-05
-3.52320062496009e-05
-2.63555800354215e-05
1.7793703869829e-06
-3.32033703041939e-05
-2.71663696437934e-05
-2.70092560043834e-05
-2.8951048919779e-05
-1.75627917979228e-05
-3.39741858033512e-05
-3.77976155366961e-05
3.87647502696622e-06
-4.12341759849653e-05
-1.14651739458795e-05
-3.38095108264074e-05
-1.68166274552656e-06
-3.3411267321221e-05
-4.60737180758343e-05
-2.5986846208954e-05
-1.70753648742508e-05
-4.14737262701523e-05
-2.38076952286136e-05
-2.0390958591173e-05
-1.99171447723991e-05
-3.93649620812878e-05
-1.59942789793431e-05
-3.96336032455749e-05
-1.7821525518993e-05
-2.20555983796915e-05
-1.30097235002625e-05
-8.99275681390409e-06
-6.39153237602739e-06
-9.16615256819745e-06
-2.64890420048255e-05
-1.38594274612944e-05
-2.47534513646116e-05
-2.05751643554487e-05
-3.87071524156752e-05
-7.11852890087051e-06
-2.38444113288827e-05
-1.82179483292106e-05
-2.38981414457643e-05
-4.56022319009266e-07
-2.34097332512864e-05
-5.30221960634608e-06
-1.3792970050373e-05
-2.00610149006074e-05
-9.72141417907582e-06
-1.04880450595673e-05
-2.06275451719984e-05
-3.75008024990502e-05
-1.69644326056946e-05
-2.04415704695842e-05
2.60566100107693e-07
-1.12166073047721e-05
-1.35337918968946e-06
-2.90058871567392e-05
-2.91266496757871e-05
-4.44082376853482e-06
-9.11110516718319e-06
-6.14915916092875e-06
-1.91599264026243e-05
-2.56654706296148e-05
-1.57825850492461e-05
-2.97864907706737e-05
-5.30910472834545e-06
-2.27351776565564e-05
-2.27733641138629e-05
-1.45500079068577e-05
-2.34234636211783e-05
-3.67888411538039e-05
-2.03918565311182e-05
-2.69604896888272e-05
-1.83491571360902e-06
-1.10724665376006e-05
-1.89554117764831e-05
-2.55582993074032e-05
-1.57953684355269e-05
3.59305880357728e-06
-9.03384049169617e-07
-3.35850182761051e-05
-1.77283110300979e-05
-3.08310851646802e-06
-2.55023796649547e-05
-2.05041914163096e-05
-2.67040577003364e-05
-1.7519965388974e-05
-2.38628139454678e-05
-3.00065275184947e-05
-1.50430538996325e-05
-2.86411787255479e-05
-3.43304735515436e-05
-2.07959037530295e-05
-2.98366452982598e-05
-2.97316291254532e-05
-7.41477183252857e-06
4.75567936413712e-06
-1.1467386354002e-05
-9.85477640229422e-06
6.5864500857459e-07
-1.45281293128846e-05
-3.46638133930827e-06
-3.57479278555091e-05
-2.19757718804604e-05
-2.96035762876204e-05
-2.77791233767978e-05
-2.05034738597285e-05
-2.87403655857179e-05
-2.03374076865937e-05
-2.1494699748003e-05
-4.37376011112141e-05
-3.17551734461494e-05
-3.35650477278496e-05
-2.06170931013451e-05
-1.44343135506946e-05
-1.64212356183348e-06
-1.97529007509428e-05
-2.13462955992038e-05
-2.7880108591254e-05
-1.13691511901961e-05
-2.88413301281113e-05
-5.37537824341619e-05
-1.53493789997054e-05
-1.87807824510509e-05
-6.81994245084638e-06
1.14313347144874e-05
-2.48816056590564e-05
-2.04416691485582e-05
-2.37059342018419e-05
-3.76616372227989e-05
-3.08861731541465e-05
-2.44831282364229e-05
-1.73528997028037e-05
-2.65270733841219e-05
-3.49871775207592e-05
-1.51367759638166e-07
-1.45688053336351e-05
-3.85104955692867e-05
-1.1685758205052e-05
-2.51702670123715e-05
-8.98195089527531e-06
-2.74889409435889e-05
-1.67180122894709e-05
-3.76029347154141e-05
-3.53196543075794e-05
-1.81356885140611e-05
-1.35086918792422e-05
5.59068036050747e-06
-2.72621608920013e-05
-3.15786035437693e-05
-2.21329711410486e-05
-1.67455420661887e-05
1.07088407738599e-05
-1.9807020026998e-05
-1.66661036531247e-05
-3.33505259200212e-05
-5.20924816197078e-07
-2.83442364396215e-05
-4.06793380083905e-05
-1.49162426340751e-05
-3.61897231348849e-05
-1.20588775966251e-05
-3.38857462140568e-05
-4.43330773642816e-05
5.5260790077827e-06
-1.09225975909194e-05
-2.54616545494162e-05
-2.61149645697488e-05
-2.01082602659107e-06
-2.90794100702382e-05
2.84364580588783e-06
-3.66085569309584e-05
-3.23234071328047e-05
-3.7267701332475e-05
-4.43698160126701e-05
-6.76874275968196e-06
-1.59085058802867e-05
-6.56086927195927e-06
-3.58664522564164e-05
-3.30488397514067e-05
-2.69857000047744e-05
-2.44620983701781e-05
-3.13133880594909e-05
-1.71886276640864e-05
-1.52265080628635e-05
-3.88820566981849e-05
-1.91795286033028e-05
-2.52498645513118e-05
-1.98665807036054e-05
-9.42326388027221e-06
-1.66700340625844e-05
-3.23738790262453e-05
-3.75490179613407e-05
-1.50350154249515e-05
-1.37153889985775e-05
-7.5687484104826e-06
-2.45010974781202e-05
-2.72075237694837e-05
-2.02582196142729e-05
-7.59429882273892e-06
-1.39828977584107e-05
-2.60574900035574e-05
-2.21148948534622e-05
-1.23232756701069e-05
-2.17061669558687e-05
-2.60431577423967e-05
4.82364664912063e-06
-2.75222619813115e-05
-4.68255595738957e-06
-9.64218453243412e-06
-2.64796009457776e-05
-3.13697090338467e-05
7.44563152035627e-06
-8.98948526062883e-06
-2.79137739887634e-05
-1.12194833193633e-05
-2.8168109870098e-05
-2.90557175491425e-05
3.0633675453596e-06
-3.0237831771401e-05
-3.69610302331885e-06
-5.13782015861376e-06
3.2070213268988e-07
-1.55944368295758e-05
-3.88382678110919e-05
-1.17873087029112e-05
-1.22089564730498e-05
-3.03695057678334e-05
-2.48733496246776e-06
-3.28716326841302e-05
-2.99845666350882e-05
-2.70246043023081e-05
-2.42590383786996e-05
-1.22867969881527e-05
-2.9341106196812e-05
-4.03999562390593e-05
-8.62052751679643e-06
-1.52035246714154e-05
-3.3119543365275e-05
-2.01670070127885e-05
-2.41786357178484e-05
-2.13823375554254e-05
1.15204475387537e-06
-1.22237487570031e-05
-2.82237665285095e-05
9.36248770674829e-08
-1.04094575712495e-05
-1.35216333044114e-05
-2.5191831266307e-05
-1.69401452602561e-05
-2.50051570810244e-05
-2.13384092954599e-05
-2.05728061597079e-05
-8.28550874915408e-06
-2.2390262675605e-05
-2.11118948428145e-05
-7.71125748300166e-06
-1.91179447207213e-05
-8.09755761805209e-06
-3.27896414449315e-05
-2.06356265968539e-05
1.22601006823886e-05
-2.29381898943808e-05
-1.11611995420582e-06
-2.9339989297551e-05
-4.00452226608668e-05
-3.45369814307712e-05
-1.88925019138145e-05
-2.02069042640764e-05
-1.18331801900526e-05
-5.27608237780905e-06
-1.25191986031121e-05
-4.1507551803432e-05
-1.9219983509654e-05
-1.15944156154606e-05
-2.90364528414012e-05
-4.07620619538215e-05
-3.68998527146869e-05
-1.33370456552177e-05
-1.47764884404779e-05
-2.89225787896538e-05
-6.93569884564468e-06
-1.8934041578012e-05
-3.68034352535102e-05
-3.07801493316513e-05
-4.18934164830573e-05
-2.16203180158342e-05
-2.43721211290742e-05
-2.54736751227352e-05
1.16275068934617e-07
-1.43564199333648e-06
-2.25934917871645e-05
-6.73560151349821e-06
-2.21912795009864e-05
-1.5941592942348e-05
-7.25115618703455e-06
-2.67160201011981e-05
-1.81178640402791e-05
-5.50603655719724e-06
-3.01373220018963e-07
-2.16950874808059e-05
-8.53712927546191e-06
-2.57338203118761e-05
-2.2604782051491e-05
-2.99867118659161e-05
-2.21781467706017e-05
-2.20914153856431e-05
-2.82449686288892e-05
-3.32687685941226e-05
-1.89814100988575e-05
-1.10053180366399e-05
-1.75020337587285e-05
-1.2312511405299e-05
-4.15618886300639e-05
-1.55694524427504e-05
-2.50083946216865e-05
-6.67579198533596e-06
-3.39038412333484e-05
-8.39684331442738e-06
-3.59942989152665e-05
-1.72572880380956e-05
-1.44005435800497e-05
-2.74109710965156e-05
-1.43101400444519e-05
-6.33490563812154e-06
-3.66207624367255e-05
-3.40294435907435e-05
-1.12470146340485e-05
-8.75140190175928e-06
-8.57671069170301e-06
-1.02223745949433e-05
-2.16702833583352e-05
-4.27229050242508e-06
-1.43922089154448e-05
-4.50823893609832e-05
-2.25151712257255e-05
-1.30648531721931e-05
-3.31788758145661e-05
-1.7521797793804e-05
-2.55847767086544e-05
-1.53282932388204e-05
-1.89664976400388e-05
-1.06226269968827e-05
-3.67025638216341e-05
-1.05689009566584e-05
-1.22960537076631e-05
-1.13498538356799e-05
-2.23766415810857e-05
-2.74526772285318e-05
-1.93388110238771e-05
-3.46161395233913e-05
-2.01458354552993e-05
-2.72839307522848e-05
-1.90311717091673e-05
-2.65911189774026e-05
-6.90160324493398e-06
-1.99388162931621e-05
-1.997514601967e-05
-1.2769476700244e-06
-1.45848487891608e-05
-4.4092988493615e-05
-2.45360597362019e-05
-2.57976986875232e-05
-5.87270632756137e-06
7.27003910886351e-06
-2.8224399876515e-05
-3.10677154346478e-06
-1.61654422564021e-05
-2.93627218893784e-05
-2.69397586815091e-05
2.70968655037326e-06
-1.47325087984136e-06
-2.95065355751892e-05
-2.28470110410866e-05
-2.43019744346254e-05
-2.01143222254293e-05
-2.56023975440316e-05
-2.59227971474747e-05
-6.94734232092507e-06
-3.20214465190415e-05
-1.32921637962216e-05
-1.44638278875877e-05
-3.89006048528571e-05
-2.34343732985291e-05
-2.03263375699165e-05
-6.99596805190508e-06
-1.30087894500845e-05
-5.0968554676718e-06
-5.10685164260992e-06
-3.49182586550109e-05
-1.10568951168533e-05
-4.50987248172193e-05
-9.33024041867059e-06
-1.19723097849833e-05
-3.34729144221806e-06
-1.25298227855025e-05
-1.04464959567739e-06
-2.64950759199753e-06
-2.6615653948584e-05
-2.71440681191652e-05
-6.1357130514483e-06
-2.60395192057077e-05
-3.82743288730104e-06
-1.73855455379668e-05
-2.5515370306027e-05
-2.52879845051933e-05
-6.83674407116544e-06
-1.003478831626e-05
-1.16531579673481e-05
-1.42740816964991e-05
-6.73428590467395e-07
-1.9226655215434e-05
-2.22540139380424e-05
3.45841568512719e-06
-8.74695827798203e-06
-3.59005506170339e-05
-1.37220314732472e-05
2.58008050819419e-06
-2.41603774551558e-05
-2.19894124996354e-05
-1.36337851085667e-05
-1.73151212093731e-05
-3.10426244686099e-05
-3.00892910222486e-05
-4.19451679258773e-06
-2.95232961738354e-05
-5.14898181970153e-06
-1.12070022601645e-05
-2.72101474988065e-05
-3.59160796073534e-05
1.36156861259892e-05
-3.09260253662887e-05
-2.36185346630564e-05
-2.29751136286072e-05
-2.16386215829018e-05
-1.82548935812609e-05
-3.52878591009268e-05
-2.42858117509042e-05
-1.52760122081289e-05
-4.21829083900862e-05
-3.94068625795456e-05
-3.4517905050617e-05
-2.34849164695846e-05
-1.80606656356705e-05
-2.13723244532005e-05
-1.9053409060764e-05
-2.80287299571064e-05
1.09175051856334e-06
-4.13910036858807e-05
-3.08428582313062e-05
-1.79243991832881e-05
-2.04504160332368e-05
-3.57320708708815e-05
-2.53816286902223e-05
-2.6134853638717e-05
-1.80047557561406e-05
-1.34552609514983e-05
-4.48583334273328e-05
-1.31154604990014e-05
-1.68460263580118e-05
-6.3014872526276e-07
-1.27100116354564e-05
-4.73074185510599e-06
-2.70594281307673e-05
-1.73937312643546e-05
-2.15038353655305e-05
-3.29444362549268e-05
-1.78653159824315e-05
-2.90352405037889e-05
-1.62674671202008e-05
-2.58305622437968e-05
-3.24911541244157e-05
-1.9959362194278e-05
-1.10518701886262e-05
-4.57464692097201e-06
-2.35377314782501e-05
-8.68396729438113e-06
-4.73121069777434e-07
-2.54999507767268e-05
-4.75493245433612e-06
-3.48516567352062e-05
-5.11574380260945e-05
-4.51647461070215e-05
8.2775883527046e-06
-2.31980929667432e-05
-2.04698338702756e-05
-2.64689874123616e-05
-2.01121409942016e-05
-3.59963286631078e-05
-2.53541589789365e-05
-2.10636908619191e-05
-3.4407890329491e-05
-2.70328044485905e-05
4.14205390267505e-06
-1.08141174286736e-05
-1.90855365593186e-05
-2.22458445939796e-05
-3.33198498604895e-05
-2.77489586716786e-05
-1.41528645048141e-05
-2.85566312318418e-05
-1.17953089624852e-05
-5.127822627558e-05
-6.37669093556411e-06
-4.13355749617081e-05
-6.98557491687443e-06
-3.35573544656518e-05
-2.67877828173782e-05
-2.50064507646809e-05
-2.45306802312763e-05
-1.67684819229413e-05
-2.55552028464474e-05
-3.00481716527565e-05
-4.74881647347764e-05
-2.76579833189328e-05
-1.56101313830859e-05
-8.75410999563863e-06
-3.0733630373896e-05
-4.24284522206442e-05
-1.92649675110897e-05
-2.13320018373849e-05
-3.37020317410514e-05
-1.05102464068199e-05
-2.7377094689033e-05
-9.46150987023585e-06
-1.38561218442743e-05
-2.95223778417754e-05
6.87162428811292e-06
-3.47365237244873e-05
-3.60928830658673e-05
-1.80108203644082e-05
-2.6902738087326e-05
-2.37225121399423e-05
-1.32505279963241e-05
-2.05366014130987e-05
-2.16550110865112e-05
-1.39718554986875e-05
-7.58307380215589e-06
-1.43155362770323e-05
-2.71706670070458e-05
-9.04290825612201e-06
-9.09347866238566e-06
-3.38262038927958e-05
-2.01051449146028e-05
-2.65646346073978e-05
-2.22424623749264e-05
-1.39656592301172e-05
1.02004645204174e-05
-3.0855473575131e-05
-3.34332844297832e-05
-1.93757884331494e-05
-2.56727520784785e-05
-8.91040618485303e-06
-8.67654723664057e-06
-2.39305896931781e-05
-2.78602879481473e-05
-4.807098045099e-06
-1.18869039427701e-05
-3.31390003737257e-05
-2.48450454245397e-05
5.86228457712129e-06
-1.11235939677757e-05
-2.23842459589244e-05
-1.83129829094417e-06
-2.0158649122819e-05
-2.24955534470828e-05
-3.14297951936818e-05
-2.3113437012083e-05
-9.72654037084683e-06
-1.33384828928522e-05
-7.20249034808364e-06
-2.41584417785237e-05
-1.59764681680718e-05
-1.91008002588559e-05
-3.85692445513194e-06
-1.9750385046986e-05
-2.17658090663924e-05
-6.65073003590183e-06
-2.35039364687813e-05
1.94614491830244e-06
-1.12641534227673e-05
-2.00338988743232e-05
-2.94911132526532e-05
-7.93683889782229e-06
-2.67939600337545e-05
-4.46047506087302e-06
-2.00586840177193e-05
-9.39387209067475e-06
-2.46850631251204e-05
-2.04654345077639e-05
-3.78576726409036e-05
-3.16829040792106e-05
-4.81840057280388e-06
-2.03919838762709e-05
1.12847540682809e-05
-1.57284577571727e-05
-1.00995018403184e-05
-1.53039142704607e-05
-3.998353870934e-05
-4.47944414873768e-05
-3.42699921756887e-05
2.89117147912143e-06
-3.21309621829609e-05
-1.27621667209837e-05
-2.635450422097e-06
-2.14091333581435e-05
-1.71577290919283e-05
-2.52000189545501e-05
-4.87185016132931e-05
-1.91744445826692e-05
-2.31240472959202e-05
1.10627588138291e-05
-2.37116703135832e-05
-1.88384327108173e-05
-1.37795678756331e-05
-1.7793113395611e-05
4.19495374577959e-06
-1.83646162280379e-05
-2.72929127608595e-05
-4.18559444180926e-05
-1.24733380148095e-05
-2.5567889191374e-05
-1.98004557765092e-06
2.14955717963703e-06
-2.73173920181452e-05
-9.6341311650615e-06
-1.32026515406357e-05
-2.55801060639939e-05
-3.82285995377159e-05
-1.08690763649493e-05
2.69377191007385e-06
-3.05544576213184e-05
-1.75348347355436e-05
-8.01548022344614e-06
-2.24886088276612e-05
-1.87960621884218e-06
-1.32336618116736e-05
-1.40754302296768e-06
-1.9801881826755e-05
-1.81139753869648e-05
-1.72789088432023e-05
-1.24078117439753e-05
-1.23345008367661e-05
-1.63983647899084e-05
-1.05941428730463e-05
-1.60455643573054e-05
-6.30984169693398e-06
-2.75768176570626e-05
-3.60351495442063e-05
-2.66071507179892e-05
-1.26264030145531e-05
1.26504538763406e-06
-6.37592202987822e-06
-9.88627277316676e-06
-4.00562721771822e-05
-1.60999730621534e-05
-2.60601844954621e-05
-1.62741596024342e-05
-2.42311152410557e-05
-1.99229938032171e-05
-3.08391575405989e-05
-2.26035649392334e-06
-1.46424937596921e-05
-4.4463580778283e-05
-4.8579156626993e-06
-1.64192418606962e-05
-1.78344755390499e-05
-4.18077732932513e-05
-2.75132395638946e-05
-5.78202606936495e-06
9.01566405498918e-07
-1.39688954546971e-05
-2.72044955359372e-05
-1.9924092276808e-05
-1.43399840249081e-05
-5.05317075806625e-05
-1.72325686861084e-05
1.13212261146117e-06
-3.93252171648434e-05
1.04372432736728e-05
-3.55709835610879e-05
-2.61999574572638e-05
-2.25809054364721e-05
-2.35050360040477e-05
-3.6673891407057e-05
-3.47856316132002e-05
-2.81288845115302e-05
-3.69472314486798e-05
-1.31592926534417e-05
-2.26934130730977e-05
-1.77201472949495e-05
-2.69926573627036e-05
-2.12266908283347e-05
-1.44685448018639e-05
-6.29379723146559e-06
-6.28875382311293e-06
-3.06280611071978e-05
-3.05453567694636e-05
4.40281537010291e-06
-2.88150782874194e-05
-4.43075540161934e-05
-1.37553750494321e-05
-1.60719723025701e-05
-9.98629540103368e-06
-1.93421170955808e-05
-2.55607627809965e-05
-1.27752467146056e-05
-2.72705005866605e-06
-2.34439717326704e-05
-4.06640445306249e-05
-2.65603240070042e-05
-1.29014129184843e-05
-3.6446733402072e-05
-1.99796657935009e-05
3.92375469053776e-06
-1.23804947673419e-05
-2.87126354084371e-05
-6.0679448263237e-06
-2.04423574787243e-05
-5.1736057060533e-06
-2.09108302614633e-05
-1.90315040834459e-05
-1.57885549256589e-06
-1.77182223569864e-05
-9.90700416952742e-06
-4.11363343954886e-05
-2.39042429479245e-05
-2.20000267287058e-05
-4.23674488690081e-05
-2.38252827420103e-05
-1.08222044462851e-05
-3.43580977798595e-05
-3.24488251637275e-05
-5.35611540970472e-08
1.38225997429277e-06
-1.44051985411762e-05
-1.13869548078161e-05
-2.62059497123204e-05
-1.55438209115261e-05
-3.37212449510229e-05
-2.07118321654277e-05
-2.64868529512562e-05
-2.19053542864383e-05
-6.37655062785746e-06
-2.97403356372335e-05
-3.49426883829785e-05
-1.35229699488303e-05
-2.16227037200847e-05
-3.99384049479475e-05
-2.26423450487019e-05
-6.16033114765703e-06
-1.34127171072543e-05
-1.41670839452286e-05
-2.73156938299976e-05
-2.69550712114114e-05
-4.31313018231793e-05
-2.69051223556237e-05
-2.49314224176862e-05
-1.62994011982223e-05
-2.00214086740999e-05
-3.85415244275906e-05
-3.55163083684772e-05
-3.14813814516824e-05
-9.92213227749252e-06
1.5338865569525e-07
-1.6796044136188e-05
-1.77274635215962e-05
-3.99312481856119e-05
-4.87631458208614e-05
-1.44946581660774e-05
6.42590945443498e-06
-1.63643785225993e-05
-2.6213153502261e-05
-1.78727946550792e-05
-1.93221725070792e-05
-1.58868992563122e-05
-1.39033900387531e-05
-2.4300849084755e-05
-3.15122949741491e-05
-2.08845684000335e-05
-2.65174352821573e-05
-2.1127663157298e-05
-5.67413687503897e-07
-4.23526062829496e-06
-1.24561224019608e-05
-5.2136979428581e-06
-1.02036728444411e-05
-1.24241034277082e-05
-1.40193899242282e-05
-1.11903471828065e-05
-1.69918573881678e-05
-1.77342786445039e-05
-1.03673379583634e-05
-1.40921341598267e-05
-2.14155064589681e-05
-3.19277646935332e-05
-3.59997739112851e-05
-3.52431245126724e-05
-2.91557118418486e-05
-3.41736805504999e-05
-3.65547111747798e-05
-1.01841553572794e-05
-1.5928062809657e-05
-2.74802858639993e-05
-1.43176915990437e-05
-2.36486871839509e-05
-2.96189098234079e-06
-2.64655714877243e-05
7.67656127638783e-06
-8.88146191232099e-06
-3.81591177344694e-05
-2.86404570248413e-05
-2.24656823122715e-05
-8.53450733348009e-06
-1.28274627080293e-05
-2.8184775757423e-05
-1.83047880853911e-05
-4.64501305325705e-05
-2.33503405240766e-05
-3.71713855795604e-06
-3.35226829598902e-05
-4.41797371120497e-05
-5.38950534936542e-06
-3.52078883765824e-05
-3.74497527413323e-05
-1.49064641858331e-05
-2.85718621473609e-05
-1.45778054012556e-06
-3.37380046455943e-05
1.88530308648694e-06
-2.61995740940861e-05
-3.16764840045159e-05
-2.37922114146334e-05
-2.00825972299079e-05
-4.16677953629938e-05
-2.16306141660348e-05
-1.74988907325828e-05
-3.97214767812127e-05
-2.58825526074871e-05
-1.55170720404679e-05
-4.12406905485034e-05
-2.19969212373216e-05
-3.17936990273821e-05
-1.34899571537056e-05
-2.28499678043575e-05
-3.12114130788686e-05
-1.94268184909744e-05
-4.54537757974732e-05
-2.02112369094926e-05
-2.55973819881802e-05
-1.91295553866242e-05
2.1952102645825e-06
-2.7099128742504e-05
-2.26263359877389e-05
-4.88438885841692e-05
-2.03794000612543e-06
-3.65129291460122e-05
-2.27189561944251e-05
-2.46306439380242e-05
-2.35027586724966e-05
-1.33451982533772e-05
-9.48742375582199e-06
-2.74846416839126e-05
-2.94137856888922e-05
-2.2577774081334e-05
-1.96709610800773e-05
-1.25572033932732e-05
-2.75797153858417e-05
-2.82242952344729e-05
-4.19859089025073e-05
-1.67560827517821e-05
-1.98884510798339e-05
-6.52055878177613e-06
-8.72002892321711e-06
-2.10261689975154e-05
1.29353060479489e-06
-1.75971807794535e-05
-1.04032849502985e-05
-2.6673365306873e-05
-2.98161295815019e-05
-8.12149155298054e-06
-1.87677473434949e-05
-1.44233726377192e-05
-1.37309221700638e-05
-3.2524079463525e-05
-1.91044099473184e-05
-1.61371489283599e-05
1.79920676066729e-06
9.31296928563894e-06
-1.55061292906223e-05
-5.73738059605971e-06
-1.18281670391593e-05
-4.41461743908697e-06
-4.03378072114392e-06
-3.4330483783222e-05
-2.9486777720739e-05
-2.14935806512138e-05
-2.83513168779021e-05
-2.18534234977706e-05
-1.40993697659479e-05
-1.26534980787847e-05
-2.46252381220943e-05
-1.36486323608904e-06
-5.02786335707335e-05
-3.92756648684949e-05
-2.36848062005643e-05
-5.3409272517556e-06
-2.17064567833676e-05
-1.93262027009831e-05
-3.55231951062342e-05
-2.77550578014963e-05
-1.40336693078009e-06
-2.75582966506597e-05
-4.01208790401625e-05
-1.90128512640598e-05
-3.51519513650485e-05
-1.3997283278584e-05
-8.92951354112659e-06
-7.32109518681214e-06
-2.08332105472659e-05
-9.90681717281214e-06
-2.31138194803742e-05
-1.59839557496557e-05
-2.57647459261429e-05
-1.91832368501243e-05
-3.26462158449219e-05
-1.25907814727379e-05
-2.72896232619587e-05
-1.75846547843794e-05
-2.7961084397318e-05
-2.33967278936845e-05
-2.85112025929151e-06
-2.11864787080283e-05
-3.16658390282618e-05
-2.42687736981492e-05
-1.20744232731252e-05
-2.62991569954301e-05
-1.15123412360157e-05
-7.67190999337816e-06
-2.05857089129446e-05
6.30868712632848e-06
-2.28388075065289e-05
-2.01739311358063e-05
-2.07587042326809e-05
-2.70658390177111e-05
-8.24723164544472e-06
2.68975243339388e-06
-2.2955392730425e-05
-2.43870870156688e-05
-2.44710850894337e-05
-2.01037317100248e-05
-1.43449219577571e-05
-2.16689776262613e-05
-2.78337422699173e-05
-2.47225037357599e-05
-3.16487015540336e-05
-2.70935502605438e-05
-3.34291398275217e-05
-2.69912072313843e-05
-3.48004541995728e-05
-4.3015934725953e-05
-1.21650301373348e-05
-2.02756944268165e-05
-1.95412074314095e-05
-4.01890742727686e-06
-2.46103794761287e-05
-2.81087888638163e-05
-4.25898839967547e-06
-2.01202677233526e-05
-4.57777318004672e-06
-1.07807134632943e-05
-4.24349363436304e-05
-2.06066215668857e-05
-3.05837775398201e-05
-2.98233467726758e-05
-2.14888302692809e-05
-2.00864199250157e-05
-3.40332498906387e-05
-3.12681642651875e-05
-2.83956446925659e-05
-1.51671681030318e-06
-4.01137826382619e-05
-3.59822437152468e-05
-1.4481445919058e-05
-2.20083688109969e-05
-2.847745907238e-07
-1.84094091630524e-05
1.09327175860903e-05
-4.5221217964095e-05
-3.24290627810709e-05
-3.97635146085014e-05
-3.1416368082006e-05
-2.73044526635183e-05
-4.13597688775754e-05
1.08328663932826e-06
-7.02566023057827e-06
-2.47697341572426e-05
-3.40124472364296e-05
-2.8972976346763e-05
-1.52795294598515e-05
-2.68667273709669e-05
-2.10084931715636e-05
-2.40697894737908e-05
-1.45856592727079e-05
-2.23572259964149e-05
-1.35078398453853e-05
-5.70157941390868e-06
-1.63294569090829e-05
-2.37941717089145e-05
-3.97542200437886e-05
-8.84272599885605e-06
-2.72122278254507e-05
-3.54112644579074e-05
-1.89040432905961e-05
-1.16124008765716e-05
-2.47482325680459e-05
-1.72824482721895e-05
-1.43203740561676e-05
-9.3330508488159e-06
-2.03859626665313e-05
-2.63727717877605e-05
-2.12542816446297e-05
-4.07563418799907e-05
-2.94868169536934e-05
-3.05039226197008e-05
-1.029994743728e-05
-3.50252004907221e-05
-7.6370812589914e-06
-1.97093855483907e-05
-2.3296952713196e-06
-2.35280802665797e-05
-1.50760801323089e-05
-1.34136424644332e-05
-2.5136788790141e-05
-5.80079554308587e-06
-7.67116297300444e-06
-4.74014932395069e-05
-2.18264906671339e-05
-1.55469749926055e-06
-1.78535776633677e-05
6.93307554033741e-06
-1.72869477421371e-05
-1.56439901245957e-05
-2.74219988720711e-05
-1.13815558400984e-05
-2.00435181430586e-05
-2.12370546377064e-05
-9.51689797484345e-06
1.28726922368119e-06
-2.08299928596585e-05
-1.07928632149107e-05
-1.85393653870651e-05
-3.25139434483246e-05
-1.43656705114043e-05
-2.05227428213096e-05
-1.55582913897243e-05
-1.17440206036544e-05
-2.24178415573577e-05
-2.93650527136599e-05
-2.51808162699714e-05
-1.06133745132153e-05
-2.30968576868447e-05
3.24659222071917e-06
-4.37405470736079e-05
-2.89063597390864e-05
-2.46528689856214e-05
-1.34628483253855e-05
-1.81468644565708e-05
-1.80562283848473e-05
-2.17461281371541e-05
-1.7791017289738e-05
-2.84555110077492e-05
-1.7933857651406e-05
-9.95029626915455e-06
-2.4903321979266e-05
-1.3567158210553e-05
-1.79758341616252e-05
-1.90953166983808e-05
-1.39859240933034e-05
-9.7651357209384e-06
-2.13306921874272e-05
-2.68004009483493e-06
-2.22627331081802e-05
-3.07331591660608e-05
-2.09986868407173e-05
-1.52988649991771e-05
-2.89073661962743e-05
-9.29020601172804e-06
-1.44587518940348e-05
-8.91523086629246e-06
-2.29724412360261e-05
-2.16442480852258e-05
-2.06404804770159e-05
-1.17971930341689e-05
-2.30369761472137e-05
-2.69475515956141e-05
-2.60492220784665e-05
-1.46753455643466e-05
-2.1440099742982e-05
-5.01130685840101e-06
-3.06174504663543e-05
-6.71601369662227e-06
-1.78064392968367e-05
-3.32356259835604e-05
-2.13511918940239e-05
2.91671327837719e-06
-1.49717060470561e-05
-2.66659664299339e-05
3.83806044381547e-06
-4.43774427983559e-06
-2.63824758094553e-05
-6.51227718483025e-06
-1.32791912342066e-05
-2.39489528218973e-05
-1.97667674545805e-05
-2.80441778633324e-06
-6.833185037805e-06
-2.89105263320721e-06
-3.00481311019715e-05
-7.14276343239126e-06
-2.16635177043932e-05
-2.29804498312506e-05
-2.96579946853129e-05
-2.51028678610565e-05
-1.94341867287217e-05
-1.81484225470092e-05
-2.5466976717559e-05
-2.12965589177693e-05
-2.88630443867313e-05
-2.21527408453836e-06
-4.18343179708105e-05
-1.59112123597765e-05
-1.93306750901199e-05
-2.60034370928086e-05
-1.1488916798107e-06
-9.01638188593905e-06
-2.76250905345838e-05
-2.52756057044951e-05
-1.36196556666546e-05
-2.79413697911909e-06
-2.27043188946992e-05
-2.32942633621304e-06
-5.26233678729206e-06
-2.96596156068822e-05
-3.38133625876278e-05
-3.92812589879202e-06
-3.02898938000653e-05
-1.5987149333477e-05
-2.21479054515647e-05
-1.55223954410963e-05
-4.19060572760665e-05
6.32859028727281e-06
-4.75329909130128e-06
-3.4917370593323e-05
-3.86567841265906e-05
-3.62235842594395e-05
-2.82050686126106e-05
-1.26917170439672e-05
-2.57435043519325e-05
-2.11422993131926e-05
-8.56637924435828e-06
-8.47249523699376e-06
-1.82557307816928e-05
-3.85659821590102e-06
1.68098936956117e-07
-8.68086754587908e-06
-2.86041911539493e-05
-1.68738528905302e-05
-2.15147337191781e-05
-1.25222077916985e-05
-3.0651715282664e-05
-3.62016823767829e-05
-2.66263028346181e-05
-3.2058655746217e-05
-1.05175506942976e-05
-3.90420515968336e-05
-2.87507746010879e-05
-2.19336038340668e-05
-6.41006168833873e-06
-2.77198816207922e-05
-2.42413157682283e-05
-3.05508442829973e-05
-1.50463975923701e-05
-1.30577656753142e-05
-2.11423647335764e-05
-3.69081432105137e-05
-1.77298308197694e-05
-2.20640095724104e-05
-5.25869520788379e-06
1.17404807010971e-05
-2.1215336261786e-05
-1.14656224849863e-05
-1.87084800452497e-05
-2.29942170277784e-05
-3.12464506038323e-05
-3.43238355980574e-05
-1.92801477324731e-05
-3.09024162548856e-05
-1.27287305767085e-05
-1.46815294022962e-05
-1.10518235555839e-05
-3.71304398570903e-05
-1.851726971352e-05
-2.82325537778982e-05
-4.36626110933013e-05
-2.15715102536157e-05
-7.16081620017915e-06
-1.61346284252393e-05
5.019766922054e-06
-2.07501347579175e-05
-6.47782266579513e-06
-2.90287959067477e-05
-7.44090454123561e-06
-1.54049048776054e-05
-3.23435151308523e-05
-2.08622407831152e-05
-1.60482712874492e-05
-3.85750906052148e-05
-1.52059680326187e-05
-1.40085361544177e-05
-2.04902775818334e-05
-4.57614343540169e-05
-2.66545463815027e-05
-7.4069842107426e-06
-2.49998288600314e-06
-2.98112507028722e-05
-2.10893616035018e-05
-7.79750963388409e-06
-2.82109404115323e-06
-1.18174408499059e-05
-7.75573319102541e-06
-2.11907493164274e-05
-2.37155338117714e-05
-8.5428856330164e-06
-3.74118640880179e-05
-2.8488544748767e-05
-1.3716759027913e-05
-1.60957730975454e-05
-2.52618729831979e-05
-3.6835405357366e-05
-1.77803573189465e-05
-3.8832596811299e-05
-1.47114556936985e-05
-1.49822977925207e-05
-2.15299468222546e-05
-1.68677894781228e-05
-2.08806097384273e-05
-3.67706809510078e-05
-1.15288026135468e-05
-1.54057367241295e-05
-2.22227858909399e-05
-2.27351109822079e-05
-1.09550983608232e-05
-2.35930890831599e-05
-3.07163422378909e-05
-2.69550515071375e-05
-2.49984224111015e-05
-3.53655535120478e-05
-1.21570594772207e-05
-1.43549343183455e-05
-1.27543968745752e-05
-2.97992805978704e-05
-2.44655470308423e-05
-1.70382571210127e-05
-2.76041791633109e-05
-2.30293060356848e-05
-6.54072895676485e-06
-1.93200866576671e-05
-2.73880659063629e-05
-2.24300317902583e-06
-2.96209705333308e-05
-4.93698095221799e-05
-3.03327908590833e-05
-2.04373893969796e-05
-1.47075468975694e-05
-1.90346367186637e-05
-8.19670977762437e-06
-1.80175535088786e-05
-2.09420199362438e-05
-2.79258078338128e-05
-1.15567827725951e-05
-1.47100163019821e-05
-1.37764126548353e-05
-2.02369403652499e-05
-3.58821929032049e-05
1.85612026245595e-05
-2.6028358394632e-05
-9.69134644799656e-06
-1.72402507716143e-05
-3.25411169723162e-05
-3.15927175603947e-05
-3.48387776738381e-05
-1.43490922804504e-05
-3.49217825568994e-05
-1.55398652914893e-05
-2.35078904505474e-05
-1.63441030850606e-05
-1.1986730579307e-05
-3.43367545798246e-05
-2.35200067377019e-05
-4.13512659570331e-05
-1.41659787985656e-05
-1.83068223032254e-05
-2.19967416179149e-06
-2.81636279675308e-05
-3.68444467527829e-05
-1.86482085440055e-05
-4.42103926098605e-05
-2.79973166396186e-06
1.96737689022329e-05
-2.16204625846301e-05
-3.26862319903623e-05
-2.65447587131556e-05
-1.90133552243269e-05
-6.38252545478017e-06
-2.94140743556325e-05
-1.63747558873611e-05
-1.48185991447437e-05
-1.65147314344001e-05
-3.69789377189214e-05
1.71057199144593e-06
-1.11769932682678e-05
-9.83700154521357e-06
-1.64664564839511e-05
-2.01275680867584e-05
-2.53818610630841e-05
-3.08816132069628e-05
-1.61873149400534e-05
-7.70828538245013e-06
-1.12582474977828e-05
-1.67525833745432e-05
-2.76715785561036e-05
-2.14993105534536e-05
-1.33550379340702e-05
-1.88076511123103e-06
-1.67441858675177e-05
-1.03052396905883e-05
-1.31488789395785e-05
4.53428464694398e-06
-2.14976713690152e-05
-5.76392612737285e-06
-1.36570029918936e-05
-9.68845933597654e-06
-1.59299564294542e-05
-1.85417984862161e-05
-1.37441925999894e-05
-2.7524380999227e-05
-2.12214447207922e-05
-2.43209385005252e-05
-1.72953111539676e-05
-2.26679729404243e-05
-3.9852530230839e-05
-2.31648530883183e-05
1.992954091202e-06
-1.62914516578334e-05
-3.57545037366993e-05
-4.96999248844779e-06
-1.57167209755011e-05
-1.74382547349155e-05
-1.06584675907157e-05
-9.16063796060984e-06
-2.73406789349465e-05
-1.32555802007663e-05
-1.97038594793703e-05
-2.41377414785237e-05
-1.24917452964087e-05
-1.99966634076177e-05
-1.93068912939443e-05
-3.48142062707961e-05
-3.58273723997849e-05
-5.86948119506847e-06
-3.36424347083125e-05
1.40680338471518e-06
4.9328315309466e-07
-1.00839529988923e-05
-2.9087482030999e-05
-2.90369360650196e-05
-3.02531438366029e-05
-1.43255992020918e-05
-3.77232444938557e-06
-1.77985383059303e-05
-2.9389600085148e-05
-2.39052636563588e-05
-8.18694041032622e-06
-2.37600009557596e-05
-9.7137138326389e-07
-2.04959247265707e-05
-3.41957248593009e-05
-9.82254747826758e-06
-2.21455617290365e-05
-2.32524993027999e-05
-4.48430700083198e-05
-3.95529887095119e-05
-8.04745166913764e-06
-8.85482868748388e-06
-3.85808356141897e-05
-3.92771710083868e-05
-3.03249341846771e-05
-2.73607755206236e-05
-2.72693643188654e-05
-1.48607430235994e-05
-1.7993162493779e-05
-2.72488808312168e-05
-3.55302909965173e-06
-1.66875774485377e-05
-1.38449152244128e-05
-9.13314852741115e-06
-2.51617591960288e-05
-1.00033101470535e-05
3.84354849203767e-06
-1.75314239240062e-05
-3.13971483708404e-05
-2.0811112592513e-05
-1.919011036766e-05
-1.51647510754323e-05
-3.09180477538568e-05
-6.86145990660945e-06
-1.67916794364306e-05
-2.39975987011783e-05
-4.21824538449489e-05
-2.35134998776738e-05
-1.23676393116017e-05
-1.42052409643985e-05
-2.79415689922269e-05
-2.84596887134406e-05
-2.57854016561585e-05
-7.42817663637374e-06
-2.65320721528725e-05
-2.38260091180515e-05
-2.46179121245837e-05
-2.79936830696543e-05
-8.16637583232599e-06
-2.22844443762483e-05
-1.06651230578926e-05
-1.67289570510898e-06
-1.04606548147382e-05
-1.38890970260537e-05
-3.48092999089354e-05
-6.948966057627e-06
