# Supplementary material for: Research on computational propagation and identification of mine microseismic signals based on deep learning
Source: PLoS One. 2025 Oct 22;20(10):e0334641. doi: 10.1371/journal.pone.0334641 (PMC12543183; doi:10.1371/journal.pone.0334641)
Supplement: S3 Data — (ZIP) [file pone.0334641.s003.zip › 000100500002919.xlsx_0.txt_24.txt.txt]

-2.07865488235082e-05
-1.49851626850183e-05
-1.46223733002304e-05
-2.30937403711097e-05
-1.85080821126195e-05
-2.57875849572189e-05
-4.16590390389416e-06
-6.52574639557404e-06
-7.84855501643384e-06
-2.6044728211148e-05
-2.69920946893301e-05
-2.44547207866005e-05
-3.06753867179614e-05
-4.27633486534269e-05
-1.52754454644726e-05
-1.23529422153098e-05
-3.1904087318468e-05
-3.71888834825512e-05
-1.04617133048081e-05
-1.29897303812213e-05
-2.74413706199186e-05
-1.40569559417348e-05
-2.90106126700437e-05
-3.47569996075091e-05
-3.10876090327874e-05
-1.43551443551312e-05
2.58032452034868e-06
-1.91839751289888e-05
-3.01835726406003e-08
-1.65319937851798e-06
-1.96909823864627e-05
-1.24925542807835e-05
-1.11213377917864e-05
-1.55925077134403e-05
-2.42015664500764e-05
-2.44534175205064e-05
-2.82973269285724e-05
-4.32277113550556e-05
-3.56054813009715e-05
5.26194868653735e-06
-2.35433547922072e-05
-2.25414721639001e-05
-1.91372468264805e-05
-1.73039699748861e-05
-1.54809523599454e-06
-1.53049507430675e-05
-1.13075186783026e-05
-2.69346569177813e-05
-1.33034481997223e-06
-2.68749921117416e-05
-2.62649033004698e-05
-2.35894169391905e-05
-3.3397527871122e-05
-3.17377925246736e-05
-1.34180069201834e-05
8.56510482782302e-06
-1.77695010414173e-06
-1.39198856209105e-05
-1.04273083026954e-05
-2.95408450714508e-05
-2.95243829485236e-05
-1.64981580452408e-05
-2.81939613092404e-05
-5.62629022323126e-06
-2.11626002538993e-05
-1.96331095997252e-05
-1.20511549624598e-05
-4.9081861665135e-06
-3.40729558652245e-06
-3.45681410220005e-05
-3.54797848668888e-05
-1.69016655253692e-05
-1.06266648204233e-05
-2.3572421774788e-05
-3.42084763108303e-05
-1.21139479505049e-05
-3.39161070805222e-05
-2.21993657150781e-05
-2.02115172302016e-05
2.19328932214477e-06
-4.07458226844954e-05
-3.78644983761841e-05
-3.3420669158726e-05
-3.21788736288469e-05
-5.90367939648556e-06
-1.28997467989065e-06
-4.06844956934724e-05
-2.13458078429399e-05
-7.05919488502862e-06
-2.68382384878435e-05
-3.23414356399184e-05
-1.02846625258867e-05
-1.76300249516599e-05
-2.18040739453443e-05
-3.48698548787533e-05
-1.88180620949157e-05
-1.14549351362961e-06
-1.9704277656998e-05
-1.48382236392193e-05
-3.98566069438369e-07
-2.88701612431853e-05
-2.36359388205598e-05
-1.48255189338831e-05
-3.90387961725844e-05
-1.4733509280538e-05
5.76713078899386e-06
-3.23468585575794e-05
-2.05965826768827e-05
-1.58777602290983e-05
-2.39261340160844e-05
-2.93454123095939e-05
-1.35490581323981e-05
-1.13225011949991e-05
1.16295299437044e-07
-1.29998515014143e-05
-3.09208299222332e-05
-3.09923983798696e-05
-3.51750283076529e-05
-2.5025357165086e-05
-2.76414137305175e-05
-3.81454365936201e-05
-2.2714267892581e-05
1.70973502812146e-05
-2.41721840551355e-05
-2.09374122185252e-05
-3.01553964727556e-05
-2.09528187709151e-05
-3.38406877412366e-05
-1.66555868155327e-06
-3.33925723219771e-06
-3.03984409317475e-05
1.46676435463719e-05
-2.94344925882213e-05
-2.24813380311699e-05
-4.08924521704564e-05
-2.86136907810601e-05
-1.02670438744706e-05
-1.73176059380332e-05
5.18962608037768e-06
-3.04286916443661e-05
-2.90146933630609e-06
-2.88416848359357e-05
-8.6936859023865e-06
-3.12060202382276e-05
-2.46146094281516e-05
-3.87623755114022e-07
-2.8448971831294e-05
-3.37713408728634e-05
-2.17658981284899e-05
-1.55533140034613e-05
-9.21417805155954e-06
-3.66710233006999e-05
-1.11511815865405e-05
-2.05478631127411e-05
-5.64575607173039e-06
-1.56505133498139e-05
-3.26219229730484e-05
-1.5793886592075e-05
-1.09134271534973e-05
-3.28461497731292e-05
-3.16617727706469e-05
-3.24381793478495e-05
-1.15157829676516e-05
-4.35416845026001e-05
6.28198332885713e-08
-2.32931261761656e-05
-1.06793717642025e-05
-2.011185848406e-05
-2.05307512643501e-05
-2.95915440672406e-06
-5.61813297176248e-06
-6.80289994393994e-06
-3.20455090642849e-05
-2.23759304412556e-05
-2.00050380250055e-05
-1.74008615647482e-05
-2.29564579920172e-05
-8.82036116990033e-06
-3.46443568468735e-05
-9.66365103787115e-06
-8.41926238773441e-06
-1.94339874944302e-05
-1.61721074980501e-05
-1.02282152122051e-05
-1.29112956534648e-05
-3.16074340319052e-05
-1.28599919449018e-05
-1.4335630606851e-05
-2.73027843222589e-05
-8.69693164718703e-06
-2.55203474614875e-05
-2.44563146271155e-05
-1.88628126912401e-06
-2.22223924877707e-05
-1.37959888592439e-05
-2.48166514446462e-05
-2.38970695686829e-05
-2.55966601499382e-05
-4.37894055018116e-05
-2.14805830770168e-05
-3.1130946485751e-05
-1.19463197905916e-05
-1.60269458861915e-05
-2.04707946140063e-05
-1.68396606629166e-05
-2.79687236653963e-05
-1.75946502527982e-05
-1.53851696474572e-05
-2.42953439803841e-05
-1.82066305234269e-05
4.93293357383117e-06
1.54935119771791e-05
-1.1103187186212e-05
-2.28751262498306e-05
-9.57736617262067e-06
-1.75946961771346e-05
-3.32405205808953e-05
-1.70719223817555e-05
-1.70476216282074e-05
-4.75871840224584e-06
-1.56460533198637e-05
-1.17944997367823e-05
-1.34754093872391e-05
-1.53794820532784e-05
-2.70073128502465e-05
-2.81383854251765e-05
-1.21496385610821e-05
-1.72903159639333e-05
2.28673228088909e-06
-2.78302610352463e-05
-8.48868337537281e-06
-1.78720677520845e-05
-2.30027198571799e-05
-6.60539178591609e-06
-1.73525583874936e-05
9.85553910033208e-06
-2.62932570173039e-05
-2.95818755649118e-05
-1.84679005063085e-05
4.84286326257672e-06
-1.62062367786748e-05
-9.31185890692918e-06
-2.31182001398994e-05
-2.19198287568464e-05
-2.07710400008208e-05
-2.01067340429315e-05
-3.46033399583423e-05
-2.98528538453394e-05
-1.81935428722199e-05
-3.11516164934335e-05
-4.62609655934662e-05
-6.8156270180804e-06
-2.50154207189057e-05
-4.00686489503153e-05
-3.81919803295869e-05
-2.76329519535039e-05
-1.51181954148509e-05
-1.37275784979489e-05
-2.85753737991437e-05
-1.21969658507959e-05
-2.29879715570095e-05
-2.96318793868924e-05
-2.53517126782627e-05
-3.30474296471122e-05
-2.68101625460191e-05
-3.39184064605891e-05
-3.16853128847011e-05
-1.97274333472823e-05
-3.22675418190826e-05
-3.80194183093088e-05
-3.17047971347019e-05
-6.46679381714192e-06
-9.87455086272557e-06
5.21332700215186e-06
-2.32480162291379e-05
2.23468542796291e-06
-1.77958948414438e-05
-2.28995482259103e-05
-4.78216245979026e-06
1.43893554676654e-05
-2.08444215668506e-05
-2.24610702309588e-05
-6.21173280151278e-06
-1.76414375898096e-05
-6.5613306147043e-07
-3.34806903686859e-05
-2.65739940580913e-05
-9.7799358808618e-06
-1.25423782838427e-05
-3.19011781178458e-06
-1.55547027510822e-05
-4.74151892841979e-06
-6.71947145104026e-08
-2.85205589514252e-05
-1.6326669998986e-05
-2.67964370288314e-05
-1.31841841410339e-05
-2.93282427844353e-05
-1.41093607474388e-05
-2.46011981441562e-05
-1.59582174759055e-05
-1.57825729103866e-05
-1.56166116161389e-05
-3.83831475259409e-05
-1.26915546391452e-05
-1.93474203037869e-05
4.25688216285932e-06
-2.1365646524886e-05
3.11512795638249e-07
-2.16728685026007e-05
-1.66970107007837e-05
-1.66426211515881e-05
-1.41045695933983e-05
-4.67238390074257e-05
-3.09085905810206e-05
-2.12451149469486e-05
-2.48142906027596e-05
-2.1298400961808e-05
3.2211860399181e-06
-1.98460425052054e-05
-3.33933873573563e-05
-5.01630274915569e-05
-6.32316843683617e-06
-3.7726638827166e-05
-3.15473215584639e-05
-2.42978604398194e-05
-1.07713637809883e-05
-2.60329707766635e-05
-4.26916737427923e-05
-3.15682703862531e-05
3.54111849802307e-06
-4.21521172648036e-06
-4.13736141777126e-05
-5.20389865419124e-06
-1.57426179017012e-05
-1.84245638186742e-05
-1.3020899336033e-05
-1.44791529062995e-05
-2.37485141045442e-05
-2.61520391696669e-05
2.11573910791867e-06
-3.65946480185946e-05
-2.56246617305377e-05
1.0948858702087e-05
-3.18343135605186e-05
-1.61361472027652e-05
-6.71533536809978e-06
-1.64701374948363e-05
-2.38513561574102e-05
-9.98508030812988e-06
-2.26719744258841e-05
-4.25867513970109e-05
-1.02385750819191e-05
-2.90882137424902e-05
-1.23267044698091e-05
-3.09668021269597e-05
-2.71574411575216e-05
-2.15660027057102e-05
-2.73884454419377e-05
-3.30677186421572e-05
-2.50291584691115e-05
1.31309566627089e-06
-2.36544853293467e-05
-4.08799589395199e-05
-9.67322242093633e-06
-4.1038053957989e-05
-2.31906695617986e-05
-5.67923383430183e-06
-6.73123281091852e-06
-2.64240643970305e-05
2.1264623333149e-06
-2.19466307511909e-05
-9.33539875737282e-06
-1.84424432928699e-05
-1.52579235201255e-05
-3.26674126873691e-05
-2.81262719886023e-05
-1.42563234624175e-05
-2.7015948637335e-05
-1.02338817042519e-05
-1.49640894913075e-05
-3.05624979905669e-05
-2.22277882089717e-05
-2.55450566213982e-05
-2.55482578157255e-05
-2.73017460321563e-05
-2.04536877769424e-05
-1.43020237057606e-05
-1.70984879832186e-05
-1.25437126587547e-05
-3.92421386363921e-05
-1.92189874884001e-05
-2.97503491641294e-05
-2.15402839900584e-05
-1.75182503854049e-05
-8.46075404801246e-06
-8.10877874244494e-06
-3.72961036927895e-05
-2.42816851497545e-05
-1.49955301870578e-05
-3.67802555717642e-05
-3.33090487412394e-05
-1.98694901343238e-05
-2.58330084327866e-06
-2.94156541904412e-05
-8.08537103298924e-06
-1.68488825008146e-05
-3.82882013152933e-05
-1.68306576399252e-05
-1.77302685613212e-05
-3.16590216050594e-05
-2.12630430220546e-05
-7.42796071140555e-06
-2.31506062454415e-05
-2.80690393140834e-05
-1.43364438779806e-05
-2.77189908047539e-05
-2.14297838593794e-05
-3.41598080182855e-05
-3.85731271156624e-05
-2.32603665568519e-05
-3.25716778463857e-05
-1.35620697864139e-05
-2.27668434333092e-05
-1.20752107169405e-06
-2.02766865075767e-05
-2.35875640877839e-05
-4.16185378367555e-06
-2.05200061514631e-05
-2.99427373958415e-05
-1.851697141891e-05
-1.33272294431655e-05
-1.12761236757179e-05
-9.11706129570983e-06
-1.80736938784858e-05
-6.86958252943943e-06
-2.19514631060061e-05
-2.81813833091668e-05
-1.00277816784553e-05
-2.98580092173347e-05
-2.11043568768864e-05
-1.32007415208075e-05
-2.90634777705934e-05
-2.83761172548225e-05
-1.98073974841282e-05
-3.71104271828293e-06
-7.79439554931908e-06
-3.44530907581124e-05
-6.78399878034338e-06
-7.32199714144586e-06
-2.06088498350176e-05
-2.42786076121766e-05
-2.70989995361503e-05
-9.00741130039564e-06
-4.0356982452789e-05
-5.00184017767323e-05
-2.86231248811487e-05
-1.19908897209398e-05
-1.50230656856086e-07
-2.71419592421723e-05
-1.95201634084492e-05
-1.17417552899438e-05
-3.57713563371669e-05
-1.09696849886551e-05
-1.07486690384958e-05
-2.0971132783645e-05
-4.27646743750399e-06
-1.66251083639431e-05
-4.01488182126226e-05
-9.49866200609818e-06
-8.26514107702587e-06
-3.71592933188132e-05
-1.97705833383084e-05
-1.47737347820526e-05
-1.97757217492527e-05
-2.40285761623664e-05
-2.44249292763506e-05
-3.68957262935381e-05
-2.39279089515576e-05
-2.52648857210353e-05
-1.66806161250353e-05
-9.84674917780285e-06
1.01219985454071e-05
-2.33559529457239e-05
-3.47347311316576e-05
-2.05205494000567e-05
-2.25290095067277e-05
-1.70104859016108e-05
-2.34635966916021e-05
-2.99331935529407e-05
-5.91204571100109e-06
-2.30053288792761e-05
-1.82092683322762e-05
-1.09362038691168e-05
-6.60615842339185e-06
-1.93747240251908e-05
-2.54225332679363e-05
-4.52991154868981e-05
-1.67573122574105e-05
-3.07686644367386e-05
-7.76849822458581e-06
-1.22030709799964e-05
-2.90511334781942e-05
-2.68132586318564e-05
-2.37189186460015e-05
-1.93474036456058e-05
-3.33158970353829e-05
-1.12980577446551e-05
-3.86944596616671e-05
-4.46737966355539e-05
-2.22066840636569e-05
1.04229690016169e-05
-5.9173191583532e-06
-5.11222217867685e-05
-2.99778464196726e-05
-1.85201660689924e-06
-2.30594004794368e-05
-1.50138845367173e-05
-3.05191976188074e-05
-1.40281607926856e-05
-5.68680757199736e-06
-2.50281388494257e-05
-1.35970204945945e-05
-2.81145140106651e-05
-3.40436955370418e-05
-3.3273740880306e-05
-1.72391902318442e-05
-2.43084219625968e-05
-3.07558430474993e-05
-6.80788852290135e-06
-1.67842003913412e-05
-1.51578056940827e-05
-2.09634695258823e-05
2.00155487230651e-06
-2.67944452133873e-05
-1.34529577330175e-05
-6.96633791591899e-06
-1.91118180146398e-05
-2.05865511705767e-05
-1.67536824184102e-05
-3.46652943722545e-05
-2.9809611159485e-06
-2.35153049395849e-05
7.30072200990843e-06
-1.07506328517572e-05
-6.99914775246856e-06
-6.80307214472675e-06
-1.81108855771338e-05
-7.16511595127218e-06
-1.39481615123801e-05
-2.31719830664269e-05
-2.87730961712442e-05
-3.87020568539364e-06
-4.50015278627709e-06
-2.68998556613791e-05
5.35247819387889e-07
6.6661071849476e-06
-1.63215360265334e-05
-3.61046777196832e-05
4.95800591619526e-06
-5.63037627096316e-06
-2.83239342351709e-05
-9.26904261363189e-06
-3.06545285557617e-05
-1.84039230021714e-05
-1.39926508505363e-05
-4.28456874667539e-05
-5.42211806833433e-05
-2.57882773859263e-05
-4.73990806864556e-05
-1.66106881826779e-05
-3.10231415466196e-05
-2.19628631730091e-05
-2.4780087555319e-05
-2.73844106874257e-05
6.06110389881056e-06
-1.30011010228663e-05
-2.88749452922325e-05
-1.79303128008811e-05
-1.14066235650484e-05
-1.86546518768462e-05
-2.90909532106635e-05
-2.13714145180113e-05
-4.03464214627195e-05
-4.20180384042961e-07
-1.13504433781309e-05
-2.18455789619131e-05
-2.86044645109354e-05
-1.69153360513307e-05
-3.5419592053386e-06
-2.8724328834615e-05
-4.46877679900068e-06
-2.6769646682688e-05
-3.61748032725148e-05
-1.79052204446155e-05
-2.67436696202806e-05
-2.20065159807049e-05
-6.72161633592444e-06
-7.55712322317385e-06
-2.0942069307282e-05
5.45363990007389e-06
-3.45008698254577e-05
-2.43086688883093e-05
-1.22436421822055e-05
-1.56127098370724e-05
-3.17165262527135e-05
-1.9745308014791e-05
-3.70522470531093e-05
-1.87279412818218e-05
-3.60991599354597e-05
-2.83250175463831e-05
-5.56369737605861e-06
-2.51387321736775e-05
-2.87937716534958e-05
-2.66233977496252e-05
-2.76207688253898e-05
-1.0521264271724e-05
-3.30394278662111e-06
-1.84940207352225e-05
-1.83415956072505e-05
-2.7266916843295e-05
-7.08951966330348e-06
-1.03436812847233e-05
-2.2525923700884e-05
-1.50712029527352e-05
-4.91392546839115e-05
-3.9587514688163e-05
-9.6669355458386e-06
-2.51837198614522e-05
-1.53036366106229e-05
-1.56641338255433e-05
-1.745063394598e-05
-2.48036108293811e-05
-1.23923125652032e-05
-4.52227962024529e-05
-3.08430570087724e-05
-3.25137878634775e-05
-1.21132859190259e-05
-3.31828775515457e-05
1.4973411844182e-05
-9.33722313703134e-06
-2.73854505628044e-05
-1.94804099661615e-05
-1.17205551887137e-05
-1.17363189529391e-05
-1.63076583016656e-05
-1.50732022443988e-05
-2.93644275787731e-05
-1.34673241085315e-05
-1.51206251105614e-05
-1.78720010114986e-05
-3.8747038339646e-05
-1.32900564237347e-05
-9.28708111828117e-06
-3.23319336051491e-05
-2.56078209585926e-05
-1.46753246920603e-05
-2.05599256236827e-05
-2.76954126455022e-05
-2.88459508214248e-05
-2.60979801034361e-05
-3.86000580100089e-05
-2.8035362723815e-05
-2.30993533279735e-05
-2.84599536549426e-06
-3.03769598992627e-05
-6.23297019458524e-06
-3.41648038359732e-08
-2.6112802988435e-05
-1.09799826714732e-05
-1.69986583703703e-05
-2.90315321189042e-05
-3.26755547714266e-05
-1.76859095480798e-05
-2.4249831011929e-05
-2.88213346748737e-05
-3.12092821407374e-05
-3.73580151721167e-05
-6.66448656715989e-06
-1.55868975866889e-05
-2.30169651835732e-05
-3.64782509963439e-05
-2.81305248375287e-06
-5.93600158839411e-06
-3.14215804223252e-05
-1.29569505065592e-05
-3.17562007480496e-05
-3.21279737060233e-05
-1.78411340319439e-05
-3.40426130163967e-05
-1.24210721755066e-05
-4.02177068018048e-05
-1.08128781425197e-05
-2.17843196138581e-05
-1.95414097503471e-05
-3.36670225316574e-05
-2.6456369258442e-05
-1.68004095218928e-05
-3.62139842174355e-05
-1.43488133951613e-05
-4.27589900552442e-06
-4.8359528685234e-05
-2.31255536338237e-05
-1.03414469584281e-05
-3.5662799012383e-05
-3.64572880846159e-05
-1.91486966947848e-05
-3.18455603317574e-05
-1.49307009015029e-05
-2.14795915872446e-05
-2.80691092760999e-05
-1.62718242969617e-05
-3.09453560711211e-05
-3.69433535721626e-05
-2.3807694532876e-05
-2.76817660610282e-05
-3.411291735989e-05
-7.64667767630209e-06
5.25544397218382e-06
-6.25714369666769e-06
-4.73538038066482e-05
1.07468343867569e-06
-3.90081199868999e-06
-3.34414386886366e-05
-3.83572089846364e-05
-1.04258088373078e-05
-2.76890873458788e-05
-3.95650703178091e-05
-2.45637436979343e-05
-2.57976983158009e-05
-2.17807034070357e-05
-1.57228092391747e-05
-1.52355281102429e-05
-2.10343726551139e-05
3.07113570204777e-06
-1.22493352855404e-05
-1.86005471248141e-05
-2.93459506110829e-05
-2.73977971122342e-05
-7.60597056478427e-06
-2.15589580475718e-05
-2.5813113027725e-05
-2.23864846485142e-05
-3.36956304689109e-05
-2.36908873758128e-05
-1.44969694028633e-06
-2.21560139381104e-05
-2.15069005111896e-05
-2.32967670681855e-05
-1.90875825051963e-05
-1.83807089509551e-05
-9.56268640237235e-06
-1.60386142394701e-05
-3.31853561902027e-05
-3.82663469829285e-05
-3.2240605194339e-05
-3.59097621786717e-05
-3.22268929867473e-05
-3.88892738176092e-06
-2.50302406623222e-05
-5.13779074126275e-05
7.86461768593596e-06
-4.52507094199422e-05
-2.1666478716376e-05
-1.78765005376384e-06
-2.63489918008752e-05
-1.13041697275229e-05
-1.38356568076233e-05
-1.15379330079505e-05
-3.1155357559092e-05
-9.13322934696997e-06
-2.04532980020258e-05
-1.97642756671678e-05
-3.75565399582006e-05
-1.71774900218241e-05
-2.17734362902862e-05
-2.29727461530095e-05
-1.7902309154377e-05
-2.68367080198405e-05
-2.04875713429473e-05
-2.92676118216046e-05
-3.05386471151161e-05
-5.48087406015764e-06
-4.26234781095335e-06
1.40213915551753e-06
-1.4244401451332e-05
-1.85112020205694e-05
-1.85814117442477e-05
-1.71271689345779e-05
-4.09692339885212e-05
-9.9837461177676e-06
-3.25228859835737e-05
-3.810951071178e-05
-1.83237189463274e-05
-2.45875678064926e-05
-3.09255450580053e-05
-2.89321970432471e-05
-7.21586056286462e-06
-2.79784103047793e-05
-3.21985648398014e-05
-2.43986719108626e-05
-2.17130668515681e-05
-2.17504860093221e-05
-9.73374307904934e-06
-2.25593360347879e-05
-2.17232287298483e-05
-1.11509423902377e-05
-1.12228954548883e-05
-2.84354709897499e-06
-1.78746811551922e-05
-1.79310483049657e-05
-1.6723168850485e-05
-2.05580829161665e-05
-1.8818512464558e-05
-5.28572867325665e-05
-2.42989897203299e-05
-3.16763271458846e-05
-2.53262601716396e-05
-2.04227825146384e-05
-1.95723237353265e-05
-9.44403824826614e-06
-2.65234984298105e-05
-2.53287386203741e-05
-1.33095712233658e-05
-2.48675398287224e-05
-2.27400538151529e-05
-2.42551024085735e-05
-2.43798733020289e-05
-1.88997972067906e-05
-1.87490239362348e-05
-1.46302685981093e-05
-1.39777173932974e-05
-4.03959954257042e-06
-1.82157930737972e-05
-1.26355864155324e-05
-1.02382728274173e-05
-9.67602124388009e-06
-7.44161744828978e-07
-1.25382092922542e-05
-2.14374311729726e-05
-3.25610640285063e-05
-1.87092942969593e-05
-1.37975137505102e-05
-9.61432500942738e-06
-2.34035357839023e-05
-2.42776709356228e-05
-1.88755879531054e-05
-2.14338800254561e-05
-3.07539221534829e-05
-7.65798753169555e-06
-2.19203172621019e-05
-2.15564512156116e-05
-3.24364671542702e-05
-1.53756722759367e-05
-1.55116539182125e-05
-1.01863305370431e-05
-2.1776932248626e-05
-1.34670860613502e-05
-5.70185881639369e-06
-2.47011550327152e-05
-9.33702602516354e-06
-9.91042586982196e-06
-3.42635044058547e-05
-3.15208768372126e-06
-1.5267326410734e-05
-3.19089855699826e-05
-2.19898027850037e-05
-1.42459319133052e-05
-2.85231465224847e-05
-1.14334877464246e-05
-3.04202768417425e-05
-3.02428134926165e-05
-2.23787338395492e-05
1.04324085888505e-06
-2.01361755881996e-05
-3.50377489783053e-05
-3.71542222659835e-05
-1.17750080933021e-05
-3.44368628172697e-05
-1.64075816993829e-05
-1.63878489854243e-05
1.6913966666818e-06
-2.32573432587752e-05
-9.69730404762518e-06
-4.09817990145637e-05
-7.3622586372354e-06
-3.20083971240895e-05
-3.10207695124243e-05
-8.92371255252726e-06
-1.44730968760036e-05
-2.09608401248346e-05
-3.46914400578322e-05
-1.24803379405052e-05
-7.48528945732742e-06
-2.22035579917985e-05
-4.03140610927818e-05
-2.5683271411544e-05
-1.89972943189181e-06
-2.32019083846484e-05
7.82933798531978e-06
-1.64338972120916e-05
-9.9883109622063e-06
-5.55957974156458e-05
-3.23777257524979e-05
-3.44790021100724e-05
-2.40319643973385e-05
-2.11796063818492e-05
-1.95722974985783e-05
-2.56275508561238e-05
-2.6319422243445e-05
-2.28737294773241e-05
-6.84852622978624e-07
-3.37928812576772e-05
-2.19156192411961e-05
-4.35584274942984e-07
-2.68131448003731e-05
-2.7387438201232e-05
-2.84401027672883e-05
-1.85254162058774e-05
-2.93376586661737e-05
-3.42527339364645e-05
-3.62199178835844e-05
-4.25919908267346e-05
-8.38897788897999e-06
-4.34532247849503e-05
-3.20239852242148e-05
-1.6185524096756e-05
-3.02651137809226e-05
-1.3498064903244e-05
-2.19061614006426e-05
-2.76574439076249e-05
-3.50289865584255e-05
-8.34954724968244e-06
-1.67458266405359e-05
-2.94707134682733e-05
-2.34789314436408e-05
-1.01393409921016e-05
-1.22354355753801e-05
-1.87137698902856e-05
-2.08597724049329e-05
-2.91105522767519e-05
-7.84545110179212e-07
-3.93087923658712e-05
-1.77634982192617e-05
-1.51983411646205e-05
-3.78866958665045e-05
-2.00227169818165e-05
-1.78836457234715e-05
-4.95928978196044e-05
-2.00027988058249e-05
-3.15487319673038e-05
-2.26534224021447e-05
-1.43993617810101e-05
-1.98956298002291e-05
-3.48454220069258e-05
-1.03600174763542e-05
-3.05343788335967e-05
-1.29784119505238e-05
-9.05232561980524e-06
-2.13418230964482e-05
-1.51515226147686e-05
-2.32141467608486e-05
-5.0165139945428e-06
-3.01258027462703e-05
-4.01425821596984e-06
-3.75376677373783e-06
-3.37609725064797e-05
-1.68149001684766e-05
-1.41296707926965e-05
1.65181594845092e-05
-1.45573400844872e-05
-1.66448297029733e-05
-1.49037771358971e-05
-9.43272741794003e-06
-2.99000972936164e-05
-3.28501185895264e-05
-1.18818667533397e-05
-1.36914124445851e-05
-8.54217840716736e-06
-2.76266267921961e-05
-2.6084556354286e-05
-2.38584129727409e-05
-2.93962238824911e-05
-3.80565735643088e-05
-9.46640548389773e-06
-2.07224815292215e-05
-2.88703349815188e-05
-2.08540169002011e-05
-3.2956239881787e-05
-3.09632612326422e-05
-2.37470663817876e-05
-3.02068519809789e-05
-2.44500956811397e-05
-2.76253388492304e-05
-4.48391924197595e-05
-1.95629337094078e-05
-2.17004399824949e-05
-1.00166241571791e-05
-2.08654927732506e-05
-2.07249953535372e-05
1.66513256820079e-06
-1.35343836298848e-05
-2.17472589483927e-05
-1.67508897551553e-05
-4.41251371674755e-05
-1.04487145464549e-05
-2.09549942792809e-05
-1.94717734123884e-05
-1.14532263099562e-05
-2.81945399486479e-05
1.82600793882614e-05
-9.63137630825174e-06
-1.2878310347864e-05
-3.38406509273438e-05
-7.79776178699814e-06
-6.54749159434868e-06
-2.69781049913085e-05
1.85029746306196e-06
-1.33802572395983e-05
-7.72789264276621e-07
-2.76362665020561e-05
-1.38917974077419e-05
-1.76006253141195e-05
-4.14971189058854e-05
-2.75333094460983e-05
-2.31409533094218e-05
-1.85444418309518e-05
-1.26959670949856e-06
-2.18592694041366e-05
-2.25631935576225e-05
8.85879884816282e-06
-4.39382024683013e-05
-2.31373485594788e-05
-2.07201652137389e-05
3.01601677166689e-06
-7.58125430813118e-06
-2.59107594791451e-05
-2.50371691714201e-05
-1.09020946687162e-05
-4.36062765131925e-05
-1.9025311585098e-05
-1.86764859887799e-05
4.65632075932115e-06
-3.29024632675874e-05
-3.0870246276468e-05
-2.33213322468795e-05
-3.31761880835696e-05
-2.29242639231716e-05
-3.43685029460992e-05
-4.55739529662959e-05
-1.07025922120796e-06
-1.56143262872602e-05
-3.47935786828002e-05
-2.39815477202005e-05
-3.07845017406574e-05
-2.54112139756294e-05
-3.84733163433728e-05
-3.63039689402427e-05
2.54436575540056e-06
-8.52925284572726e-06
-1.6104096581539e-05
-1.62185538773341e-05
-1.37745153732531e-05
-1.73841003582464e-05
-2.30425356181311e-05
-1.38903914243336e-05
-2.31185927251078e-05
-1.39076406020554e-05
6.7573421908664e-06
-1.61397238321368e-05
-2.03728485784701e-05
-7.40491059477241e-06
-2.51469858281806e-05
-2.93352746761806e-05
-2.77332566126346e-05
-2.11223138772872e-05
-1.73592009201853e-05
-2.27730844000333e-05
-1.97377301561669e-05
-2.33594352382346e-05
-4.22553929856773e-06
-1.78796916003534e-05
-4.65803822503926e-06
-2.00511275489378e-06
-1.99652134479246e-05
-2.15768013551157e-05
-1.98046319562809e-05
-1.80608765632222e-05
-2.04371567175364e-05
-1.42420259608787e-05
-3.53726500461722e-05
-6.27213900012463e-06
-2.80371031354863e-05
-2.46425412872048e-05
-2.74780178479227e-05
-1.38386095132492e-05
-3.75903625787382e-06
-2.81328960622179e-05
-1.92369827982932e-05
-2.71780714021848e-05
-1.8663586759067e-05
-1.25259128100265e-05
-1.62611176961377e-05
-8.22094932416658e-06
-2.63091325776649e-05
-1.08618481586958e-05
5.27811845402024e-06
-1.04736786902804e-05
-1.61695577204423e-05
-1.37897021184384e-05
-7.44233667886003e-06
1.08890893294779e-06
-3.49641462366392e-05
-4.06249266028082e-06
-4.97454535504627e-06
-2.91215335008688e-05
-5.01319239012348e-06
-2.77248401072204e-05
-2.08004600881935e-05
-1.94560768809075e-05
-2.91400226706841e-05
-3.25646061960834e-05
-1.79406006127931e-05
-1.95158691713173e-05
-3.33724110617156e-05
-1.4705681855164e-05
-2.30871372517168e-05
-1.31273436121458e-05
-5.79699796498837e-06
-1.54138194286769e-05
-2.8563839582497e-05
-3.19143673643551e-05
-2.51749078905771e-05
-3.56514216223728e-05
-4.07902178989643e-05
-1.24079925007095e-05
-2.33833152190684e-05
-1.96719108749607e-05
-3.53817896214148e-05
-3.35531823668491e-05
-2.8301809034049e-05
-2.41177005692417e-05
-3.85119418739627e-05
-1.31554670979958e-05
-1.33441784691856e-05
-3.5006825307786e-05
3.45918198663429e-06
-2.23891787353558e-05
-2.52567935898939e-05
-2.80092752078719e-05
-2.30318926947989e-05
-1.83876231053231e-05
-4.03294157195466e-05
-2.17856487016683e-05
-5.28775686797823e-06
-2.2112662225676e-05
-2.94342033106067e-05
-4.06263885172674e-05
-2.05838990982454e-05
-1.35805451767661e-05
-3.40585281475014e-05
-4.07164447486105e-06
-9.78959029635793e-06
-3.33305818376519e-05
-1.83533399031007e-05
-3.13176975550434e-05
-3.01140672629183e-05
-1.86708970390677e-05
-1.44055690154243e-05
-3.52256142558113e-05
-4.11153122064804e-05
-1.96799697677208e-05
6.15468573033233e-06
-4.4276182241716e-05
-1.47730785895802e-05
-1.73568595919531e-05
-2.97875949102931e-05
8.91837118227446e-06
-1.96270383087525e-05
-2.65878155285955e-05
3.36200405812293e-06
-1.49443954214952e-05
-1.29335443311531e-05
-3.11889222036121e-05
-9.13908766824483e-06
-3.02168918720754e-05
-4.26145537069041e-05
-1.07940083806989e-05
-4.19833007772033e-05
-1.55898394654663e-05
-1.16147738694307e-05
-2.45684945520821e-05
-1.16957370869228e-05
-3.58766937476564e-05
-1.53668100359453e-05
1.76467956945945e-06
-1.49024065418773e-05
-9.86402447000159e-06
-1.57557232765678e-05
-3.41703492161792e-05
-7.71585584773289e-06
-1.7863286330397e-05
-3.97059480452063e-05
-2.29979477015321e-05
-4.248737673647e-05
-2.18242356291334e-05
-2.09757101560023e-05
-2.05881055874353e-05
-1.21282919871414e-05
-3.44427972959648e-05
-2.19996283973225e-05
-1.94641349471954e-05
-1.66756164190398e-06
-8.99466332692723e-06
-1.64406381670676e-05
-2.9864171057522e-05
-2.51391949835826e-05
-2.00246666470803e-05
-3.04350426849834e-05
-2.90806881142714e-05
-8.87845387123621e-06
-2.77389017411372e-05
-2.9288883642193e-05
-1.07845463548871e-05
-4.71854492182933e-06
-4.37750337103283e-05
-1.02896488139392e-05
-1.50122953994158e-05
-2.74860853205242e-05
-2.73535677991976e-05
-2.81543745655976e-05
-7.05275477545392e-06
-1.72948548124716e-05
-5.64656755007063e-05
-5.02474163984028e-06
-2.80323921714499e-05
3.82341631238164e-06
-3.79736546883159e-05
-2.93157935521484e-05
2.82408923117561e-07
-5.0784788937968e-06
-2.97173412843381e-05
-2.89867343395449e-05
-4.37726386605717e-05
-7.33039801255674e-06
-2.47742691341849e-05
-1.6145565205704e-05
-2.00249368853142e-05
-2.35732153820438e-05
-2.11245719362734e-05
-8.62655988121587e-06
-9.22703796408819e-07
-2.72549587573569e-05
-3.7116839074842e-05
-1.13025126217392e-05
-1.7048565981783e-05
-1.9969328856809e-05
-9.58180301766839e-06
-4.30081191136676e-05
-2.74612805626792e-05
-3.83322342614963e-05
-2.18671387933637e-05
-2.62040406278046e-05
-2.27354964809453e-06
-3.75587907670564e-05
-2.51908138945471e-05
-2.66424065442039e-05
-1.88214680686508e-05
-9.49582894142976e-06
-2.67977623013849e-05
-1.21940765303163e-05
-6.46634544641271e-06
-2.81302509832886e-05
-2.92372690665747e-05
-2.91296308012242e-05
-2.66647546092957e-05
-2.88484574528258e-05
-1.64110452544999e-05
-1.20855997392532e-05
-3.26462385717679e-05
-2.68446782362972e-05
-1.80205999358665e-05
-2.17224854367544e-05
-1.60297591991571e-05
-2.02877390324067e-05
-3.10530825389365e-05
-1.14673530880047e-05
-2.78394447936244e-05
-1.02740089752659e-05
-1.23371591396457e-05
-1.67545844691578e-05
-1.67985974484496e-05
-1.42110532251599e-05
7.8001929910764e-07
-1.76537684495271e-05
-2.57794737182713e-05
-1.85931372704946e-05
-1.02308249300782e-05
-2.33933461200834e-05
-6.60025516020608e-06
-2.65741957048461e-05
-1.74158881342847e-05
-5.81526347407257e-06
-2.30311744978681e-05
-3.16678695839815e-05
2.96649187234103e-06
-1.64516198904897e-05
-2.59439164727526e-05
-1.55304372448634e-05
-2.09198393404129e-05
-1.95245394430699e-05
-2.11764280600862e-05
-3.3278104434533e-05
-2.32574870645452e-05
-3.57729316579776e-05
-2.02522987936077e-05
-3.40094628744951e-05
-1.21585525929564e-05
-4.14550187965642e-06
-3.68932281241456e-05
-2.57568120920296e-05
-1.5760060382063e-05
-1.62042203457014e-05
-1.25715262038169e-05
-1.07115697859543e-05
-2.05274171472932e-06
-2.33550338657795e-05
-2.6156670340701e-05
-1.49600380124349e-05
-2.01090741071818e-05
-3.76356769313858e-05
-3.69068952163162e-05
-5.25424523335044e-05
-1.15071725407558e-05
-2.56421129028352e-05
-3.31391403179338e-05
-3.13535669245398e-05
-2.3501900915527e-05
-1.97241046106766e-05
-5.33482854775835e-06
-3.98173710653899e-05
-3.64739426568975e-05
-1.35246847396319e-05
-2.59447757799767e-05
-3.98686041330055e-05
1.2059095953816e-06
-3.61387711246088e-05
-1.22753081309794e-05
-2.29653003610238e-05
-1.95835558111379e-05
-2.63209920286527e-05
-1.04860149003262e-05
-4.94341256329217e-06
-1.78023630326212e-05
-3.21110018676622e-06
-1.82159872294937e-05
-2.11431621985357e-05
-2.19988610362979e-05
-1.86078146714298e-05
-2.62496482036649e-05
-1.33273761267538e-06
-2.86851451924562e-05
-1.54746726698806e-05
-2.85559108690859e-05
-1.03954528452702e-06
-1.8849529988295e-05
-3.14097822210143e-05
-1.81232259973567e-05
-2.60760689715263e-05
-1.90820793427022e-05
-2.89165817659315e-05
-2.18319248461683e-05
-2.3325567364418e-05
-1.53690296634978e-05
-6.04323049699543e-06
-1.30923927725555e-05
-2.59901310952082e-05
-9.09367587042508e-06
9.62696486869203e-06
-4.6433815528455e-05
-2.61369404363516e-05
5.48884289520651e-06
-3.86255582773938e-06
-1.77396484854933e-05
-3.32694856339455e-05
-2.6819573204836e-05
-1.32670275092038e-05
-1.1394217544945e-05
-2.44597188366039e-05
-2.7786885315529e-05
-1.54988624494205e-05
-3.09364544466442e-05
-1.67161477180457e-05
-1.79527248668307e-05
-3.66737772340136e-05
-1.03335077959108e-05
-3.62717178278211e-05
-1.9288531084246e-05
-1.50955497534668e-05
-1.77860801566714e-05
-1.44427711907745e-05
-1.11722205689897e-05
-8.9321400277703e-06
-3.07522814519084e-05
-2.20921372912425e-05
-9.99664517583575e-06
-1.11582944846482e-05
-1.02610461671166e-05
-3.94471709815112e-05
-1.79581971320196e-05
-2.37228655558441e-05
-2.33739353672629e-05
-9.92378788057309e-06
-2.02625416307384e-06
-1.69692974143583e-05
-1.48988503637283e-05
-1.42233341230844e-05
-2.15697661749334e-05
-9.6551748244051e-06
-2.25589041013219e-05
-2.63673847328701e-06
-2.36723389364419e-05
-3.81726121268989e-05
-1.55539219728572e-05
-2.26229421219792e-05
-2.47336836674035e-05
-3.05310921748846e-05
-4.78558763772381e-06
-3.51882688517961e-05
-1.19607776803904e-05
-1.12755107279891e-05
-3.57443388046406e-06
-1.37463977802493e-05
-1.42023974804285e-05
-2.86221127500378e-05
-2.30236045323325e-05
-1.05375510432442e-05
-2.03641765092988e-05
-2.27719909890083e-06
-2.23031079722575e-05
-3.14784029505643e-06
-3.09932890808102e-05
-9.09526864274239e-06
-3.08062620468173e-05
-2.5946815928901e-05
-1.88021778962674e-05
-8.90889428535209e-06
-1.52243093659745e-05
-2.80794851452227e-05
-6.75165572166791e-05
-9.71509281620471e-06
-2.97544644875437e-05
-1.54321087999851e-05
-3.68225028392147e-05
-1.95889218192339e-05
-2.3730095049999e-05
-3.07008305403613e-05
-2.72051946217672e-05
-2.78909871596373e-05
-7.20232514507797e-07
-2.52224765526238e-05
-2.72495784404139e-05
-2.72573127978931e-05
-1.0462692594439e-05
-1.38915631532609e-05
2.21990705705406e-06
9.78719540546029e-06
-3.25222322153842e-07
-2.18965775980221e-05
-5.52584605119592e-06
-2.62541742700156e-05
-2.30042079739203e-05
-3.57675400708136e-05
-2.41581992349507e-05
-1.64059171304453e-05
-1.17241059788317e-05
-2.16537433073471e-05
-1.52541978648934e-05
-1.52034189389498e-05
-5.03307694461187e-05
-2.35068263842468e-05
-2.47608786075645e-05
-3.26635025651258e-05
-3.72663606482365e-05
1.23164697146281e-05
-3.34213693301702e-05
-3.81786112434245e-05
-3.61702601853429e-05
-2.94514895955867e-05
-1.63521878625403e-05
-2.74034910886396e-05
-2.40046868537905e-05
-3.08464957552509e-05
-1.13845343901854e-05
-7.44395331402958e-06
-1.31426220247358e-05
-1.97094607730971e-05
-2.26676749560684e-05
-1.12900452786611e-05
-2.7479828180667e-05
-4.17118153317254e-06
-2.45459008202992e-05
-2.80091710533064e-05
-7.95521178144063e-06
-2.21349394562761e-05
-2.48090891912586e-05
-1.99276686591011e-05
-2.40043746765093e-05
-1.59276152076673e-05
-1.15697890230599e-05
-3.72941180914167e-05
-3.55841220153872e-05
-1.66011716425209e-05
-2.9820045191081e-05
-1.61840883086577e-05
-4.00750969203382e-05
-1.98634288527439e-05
-3.00351094003834e-05
-4.82548998590033e-05
-3.52797343437206e-05
-3.05644457477531e-05
-2.33536961387077e-05
-7.89258723516254e-06
-7.12381865360998e-06
-1.81526772821676e-05
-7.01214298371341e-06
-1.11991241986581e-06
-6.75285833093303e-06
-3.96944998146797e-05
-2.89781663909531e-05
5.94633558532506e-06
-1.85607165153688e-05
-1.71326972889978e-06
7.37278038295946e-07
-2.39994154836068e-05
-1.93665957971801e-05
-1.24831452136653e-05
-2.05183567230329e-05
-1.99585055332919e-05
-4.42155322071952e-05
-1.55445893328357e-05
-3.08208794868718e-05
-3.53841294418422e-05
-3.54094916137804e-05
-1.67608352688698e-05
-1.80924104815819e-05
-1.91387964486947e-05
-2.20392987884785e-05
-3.8759529365705e-05
-2.32880535859825e-05
-2.56860329293452e-05
-2.90893918915563e-05
-2.36169439656831e-05
-1.93937893477388e-05
-3.29971105802263e-05
-6.45216166597489e-06
-1.4942540536994e-05
-2.26156892418893e-05
-1.24978414326905e-05
1.10778626474944e-05
-1.45560922860844e-05
-7.60088906959291e-06
-2.69014536554395e-05
-1.0514641863292e-05
-2.21542393868496e-05
-3.78187697914102e-05
-2.17103756723484e-05
-2.87678513925132e-06
-2.4203250204206e-05
-3.34725192275411e-05
3.30656927965044e-07
-1.30214630703985e-05
-2.07267757012997e-05
-3.51197215840579e-05
-4.08576531222566e-05
-2.21209057972445e-05
-2.57777223385925e-05
-1.67489659600265e-05
-3.79270658954482e-05
-2.09220482072886e-05
-3.78713852668422e-05
-2.46131954592155e-05
-1.80400756108091e-05
-2.22892606605954e-05
-2.79376946000561e-05
-1.45724326420197e-05
-2.14532245945879e-05
-7.49382248106796e-06
-2.43721107794932e-05
-6.85682747304246e-06
-4.8795275802792e-05
-2.34859093237756e-05
-2.88047290520613e-05
-2.35536294998319e-05
6.12636653701048e-07
-2.19662759441654e-05
-3.55836903993833e-05
-2.26100188072295e-05
-1.97579530906652e-05
-1.90173584036848e-05
-3.90919220746213e-05
-1.45203028780451e-05
-2.07221263354693e-05
-3.33768567117144e-06
-3.39725347252906e-05
-2.47113664749702e-05
-1.90241296143687e-05
-3.49304191903855e-05
-2.17508481983993e-05
-3.94948396033083e-05
-3.17133422468594e-05
-2.16319150708245e-05
-2.19761376111519e-05
-3.26375397760061e-05
-2.08844499463643e-05
1.31751025555902e-06
-8.98704886079247e-06
5.24177514683797e-07
-1.18280141758732e-05
-3.6293516034751e-05
-2.19544849966341e-05
-2.19233825054623e-05
-1.98933803585907e-05
-5.46946063977767e-05
-1.75171645786119e-05
-2.35301182929256e-05
-2.27757051236371e-05
-4.70297695837248e-06
-1.44229862956015e-05
-4.60138278502927e-05
-1.98424159328065e-06
-1.57455822418993e-05
5.50311449739506e-06
-2.43744991121612e-05
-2.65560791942234e-05
-2.35194093835498e-05
-3.55911554634254e-05
-2.35717587804932e-05
-2.19975458119749e-05
-2.52508725745144e-05
-2.84822811751404e-05
-2.93287490980264e-05
-4.4867492670005e-05
-2.89511119435953e-05
-2.59879674101006e-05
-2.51353058329411e-05
-5.07345657986069e-05
1.00695407825787e-05
-2.04724826840477e-05
-2.95493474619209e-05
-2.73828162092278e-05
-2.27966543969175e-05
-5.06106276261959e-06
2.31381797689105e-06
-3.10703013717357e-05
-2.83501680447282e-05
-2.18380788786424e-05
-2.87936965704745e-05
-1.47407338634407e-05
8.56658849307625e-06
-1.68489286528155e-05
-8.14040679014985e-06
-2.27493923058994e-05
-6.39720204103571e-07
-2.72612950277682e-05
-3.84829164559866e-05
-1.25762652531336e-05
-1.92145884476125e-05
-6.19973934748265e-06
-2.35070997130682e-05
-2.12457699916708e-05
-2.99953435584141e-05
-3.93562629913115e-05
-1.89563503542284e-05
-7.95043345810751e-06
-1.59311910737437e-05
-1.08760150079634e-05
-2.46225458326876e-05
-1.87563532086237e-05
-2.41061388732544e-05
-1.99702082733417e-05
-2.24370560612216e-05
-2.59022713751406e-05
-1.06576234781885e-05
-2.94094215622443e-05
-5.56694403844122e-06
-8.9709566662483e-06
-1.66734806296192e-05
-1.85531514806511e-05
-4.33203731884831e-05
-1.4361388124039e-05
-4.27367214741955e-05
-3.49453020690761e-05
-1.11568053886979e-05
-9.90828735814179e-06
-5.93855370815352e-06
-2.82184988679879e-05
-4.31652897492857e-05
-3.82989091686799e-05
-1.79555481182734e-05
-4.32741138684767e-05
-1.13630002963992e-05
-2.48838856339e-05
-3.14933263851932e-05
-8.75845321096188e-06
-8.98485056159874e-06
-1.85532276091989e-05
-8.1615237981035e-06
-2.34343426812905e-05
-2.36420948091197e-05
-9.21427704547476e-06
-2.49592597614133e-05
-4.2285574561556e-05
-9.12907886577129e-06
-2.4163965861495e-05
-3.32199020685506e-06
-2.74929388644629e-05
-8.56157731133645e-06
-1.38651509408878e-05
-2.46923717732826e-05
-2.00344012134602e-05
-7.69430952175227e-06
-2.14491164202538e-06
-3.71394814175543e-05
-2.31077871498956e-05
-3.20865361846347e-05
-9.7380874167506e-06
-1.83895501519095e-05
-1.13984368648894e-05
-9.89359765948163e-06
-1.84621490110073e-05
-2.62018122727802e-05
-2.71283814789711e-05
-3.71330781773415e-05
-3.37210644549571e-05
-3.73269719908391e-05
-1.73402314959205e-05
-2.58599508062964e-05
-2.47576374390851e-05
-1.75255102255106e-05
-6.02464964846163e-06
-1.78169726054249e-05
3.0270886262883e-06
-1.29692667047816e-05
-2.88254063936649e-05
1.12478438401445e-05
-3.08644820473468e-05
-2.24162704055441e-05
-1.99665563045063e-05
-4.32287953956251e-05
-3.67754081466997e-05
-2.00313685716576e-05
-1.95165915834853e-05
-2.98989930292627e-05
9.81822650565518e-06
-1.34119766395997e-05
-2.44731204822498e-05
-1.18988927833371e-05
-3.16267194761421e-05
-2.56697280507299e-05
-2.5474750996947e-05
-1.92058671194024e-05
-1.88635837185343e-05
-2.68406173883157e-05
-1.42726412740721e-05
-2.87483908093258e-05
-2.19128177643669e-05
-3.06579824485086e-05
-1.04561582401585e-05
-1.36372222493497e-05
-1.87294838363989e-05
-2.28107150139932e-07
-2.18548561312783e-05
1.28877077422764e-05
-1.47042484519575e-05
-2.24043599641084e-05
-2.88527467631855e-05
-1.18262122596989e-05
-2.33970767920166e-05
-1.48252108852276e-05
-1.25208066173913e-05
-2.51612862808226e-05
5.78982360788383e-06
2.66649034713741e-05
8.52861851486284e-07
-1.86200753753757e-05
-8.25313118353473e-06
-4.18179697808156e-05
-2.24377010479042e-05
-1.01549136815721e-05
-3.26136556470277e-05
-3.00652819490117e-05
-3.12243679299649e-05
-2.80944445129998e-05
-1.1139432991787e-05
-1.48349605848544e-05
-1.03952569941486e-05
-2.55016166372769e-05
-3.26883500655619e-05
-1.37770719115778e-05
-1.34482168404618e-05
-1.61763774307799e-05
-1.27609576073627e-05
-3.15637313463728e-06
-5.27129636599643e-06
-4.4342556186464e-06
-2.08186039186706e-05
-2.51396784446806e-05
-2.20772399681941e-05
-2.87490866730222e-05
-6.52328067283696e-06
-1.84838568362509e-05
-2.24806583662964e-05
-1.13602943382634e-05
-3.51141787273745e-05
-1.73743388002291e-05
-3.35655388742515e-05
-2.70523664367202e-05
-2.59471262412577e-05
-2.42019466286827e-05
-2.82322654876961e-05
-2.22328157965269e-05
-1.44149587993094e-05
-2.61222010253489e-05
-2.10560082999247e-05
-2.838956143424e-05
-3.0931565179848e-05
-1.6611110830896e-05
-3.1167282227525e-05
-2.11448083316699e-05
-1.96048937901611e-05
-7.61027634463089e-07
5.51748082797876e-06
-2.22418092323989e-05
-2.94337897607082e-05
-6.15613928179675e-06
-1.12849550526166e-05
-9.01024182187571e-06
-1.1457000919203e-05
-2.69307487384504e-05
-2.48831423459689e-05
-2.11118690608237e-05
-1.61742059465152e-05
-1.26254900140392e-05
-4.6378079211008e-05
3.19416088117897e-06
-3.81807543295578e-05
-1.56044936338599e-05
-1.60657125034569e-06
-2.77071780202016e-05
-5.75835701835241e-06
-1.64380850411818e-05
-5.01136681342766e-06
-2.30330205525057e-06
-4.3483565861194e-05
-2.79036092280276e-05
-1.35995260313929e-05
-1.16962855510245e-05
-4.8137484882672e-05
-2.2761830344256e-05
-2.65509558077535e-05
-2.60790476246431e-05
-4.54616540362054e-07
-1.84251068391752e-05
-2.9650458601415e-05
-2.19924701289358e-05
-2.43621713548025e-05
-2.01099401915136e-05
-6.64921887159466e-06
-2.00271159661686e-05
-2.50448701579397e-05
-1.59100127250965e-05
-2.5630140664791e-05
-5.26514129135403e-06
-2.583676179527e-05
-1.73465073839969e-05
-3.0821983802938e-05
-2.42443037779411e-05
-3.13722964497711e-05
-1.11724071858907e-05
-2.22632981793097e-05
-1.7443037574348e-06
-2.45878217814653e-05
-2.71938867730512e-05
-2.42199956123977e-05
-2.99553574539244e-05
-1.36567656643821e-05
-3.5755258065292e-05
-3.79873992610015e-05
-1.42472715434844e-05
4.71350627893648e-06
-9.38213778645546e-07
-2.7911500136621e-05
-1.8367926500125e-05
-4.09689920004332e-05
-2.64448648282428e-05
-2.88021897795438e-05
-5.37780936882028e-06
-4.65928199003276e-06
-1.1468818074894e-05
-2.28942605098867e-05
-1.73750101348434e-05
-2.8122243857823e-05
-2.45363122860277e-05
-2.90374751809517e-05
-3.17156336344625e-05
-2.2821999231414e-05
2.43598764427432e-06
-2.92629432789356e-05
-6.04209582387729e-06
-2.53844094550321e-05
-2.37964340560713e-05
-2.25717328658901e-05
-3.6296455632823e-05
-1.09805639352692e-05
-1.92335870414977e-05
-1.35193714797258e-05
-2.76492270924585e-05
-2.26985582709559e-05
-2.59186077347024e-05
-3.79721613873451e-05
-2.13350934752238e-05
-2.85773040440717e-05
-4.91665904686908e-06
-1.93588251231707e-05
-1.26682088578089e-05
-3.60759123752864e-05
-2.37912063215293e-05
-1.63065554511051e-06
-2.49252222778686e-05
-2.27359288906518e-05
-1.5823190821909e-05
-1.87651519047319e-05
-2.82115493958872e-05
-1.25626629409827e-05
-1.65142433948269e-05
7.17215817624839e-07
-3.10655603708806e-05
-1.98748271556429e-05
-3.15523339665693e-05
4.23133236875557e-06
-2.19664618142975e-05
-2.48931610742801e-05
-3.55547584442162e-05
-2.3469569608647e-05
-3.25065672857301e-05
-9.61538379992978e-06
-2.45963352170296e-05
-2.06745007926945e-05
-4.30010178212663e-06
-2.26958279965937e-05
-2.71312025139836e-05
-2.25792492723215e-05
-1.76603479025509e-05
1.39591670845125e-05
-2.55022206204153e-05
-2.71346420212918e-05
-2.29088147447397e-05
-5.06839988256443e-05
-2.74901248317091e-05
-2.23158313241891e-05
-2.07282521570932e-05
-7.28704377899328e-06
3.62583783148107e-06
-4.23938326315425e-05
-2.43306170816672e-05
-3.11453572926182e-05
-1.10238400786242e-05
-1.53073336780018e-05
-2.67593887858095e-05
-1.15180780471678e-05
-5.35530386802981e-06
-7.32760040642812e-06
-2.29624131934802e-05
-4.31836225958564e-06
-2.78529342150323e-05
-3.24602881764379e-06
1.32098263734874e-05
-2.38392892703251e-05
-3.01883856978709e-05
-3.44901635975802e-05
-3.08575539029e-05
-1.14246820319561e-05
-7.04801098999238e-06
7.69697241622535e-06
-2.27873837809078e-05
-4.80285706616418e-05
-4.72408572645432e-05
-1.81123721229883e-05
-2.26623649174337e-05
-1.69872455945247e-05
-1.8602610853897e-05
-2.39147610627876e-05
-8.09881032850889e-06
-4.02412280381178e-05
-1.29633764041676e-05
-1.71688507028553e-06
-2.03482432181353e-05
-1.97705534551809e-05
-1.71312498052937e-05
-1.15809912378062e-05
2.59969662603541e-06
-3.41335246472964e-05
-2.11660354336836e-05
1.04933248489487e-05
-5.56045641123162e-06
-2.43591581847218e-05
-4.38043869498944e-05
6.23430621679282e-06
-1.74119459174314e-05
-1.95936007816971e-05
-2.67828861649922e-05
-2.67512999840419e-05
-2.82466798123911e-05
-2.4757447728684e-05
-2.06562778076228e-05
-1.85851134293257e-05
-3.35045056382208e-05
-1.79106213913413e-05
-3.02830898697998e-05
-3.39030281403444e-05
-2.09067339463252e-05
-2.17009841505594e-05
-1.80823701715202e-05
-3.17342470848097e-05
-3.92195938986517e-05
-1.78833512265022e-05
9.99490311742237e-06
-3.06904725968045e-05
-3.1156288034575e-05
-8.31386564761918e-06
-1.47820273307776e-05
-3.01233483287952e-05
-3.81100246261381e-05
-1.61840188992397e-05
-2.10556244047094e-05
-4.49918488584225e-06
-2.72503328877504e-05
-2.5637424162938e-05
-1.04346588875338e-05
-3.13632521303226e-05
-2.93201879782806e-05
-1.48468679152868e-05
-2.17706654368842e-05
-2.92564802171191e-05
-1.45237267519312e-05
-8.61390702579217e-06
-9.10490196013824e-06
-1.49680240757861e-05
-2.55715951428366e-05
-3.4984700426079e-05
-3.15376262013273e-05
-9.53146861030449e-06
-3.51902217950158e-05
-3.31564258169729e-05
-2.31009054834137e-05
-1.62309651406381e-05
-1.62136342961859e-05
-2.70708319103995e-05
-4.17489963679508e-05
-4.15818691446809e-05
-2.91481337719301e-05
-2.56002575312822e-05
-3.39761316350921e-05
-2.85806457796525e-05
-4.95296049519314e-05
-1.83078876579721e-05
-2.18868435621976e-05
-9.51463493685305e-06
-1.36533330100996e-05
-3.49139844593153e-05
-3.67795308289982e-05
-1.22259671839615e-05
-2.74909111813309e-05
-1.56217029105285e-05
-1.80803311514371e-05
-8.5980287669962e-06
-3.16559409697896e-05
-4.36492931531703e-05
-1.25413186662802e-05
-2.86661612856897e-05
-2.2317186263927e-05
-4.03682335608939e-05
-2.38684585564176e-05
-4.42887774996956e-07
-1.61037984737746e-05
-1.93069622841809e-05
-2.64322188166304e-05
-4.33612151196041e-06
-1.44106983523144e-05
-2.57215298963204e-05
-2.12437889798836e-05
-2.57263322311955e-05
-3.83873160534751e-06
-1.22543611206979e-05
-6.32548064341883e-06
-2.2830104570668e-05
-1.95474450831379e-05
-1.80913083959174e-05
-1.2939360177193e-05
-1.00545420571109e-05
-2.1300651057368e-05
-2.58865634739064e-05
5.22492159251917e-06
-1.12787750390764e-05
-3.27672805598495e-05
-4.18330103033173e-05
-1.32653017472222e-05
-3.93529748750015e-05
-1.54530576036102e-05
-2.70327118713299e-05
-2.23624695461677e-05
-6.41068036282029e-06
-4.30396356872586e-05
-5.06731824117947e-05
-5.39380872216283e-06
-3.47244058748414e-05
-6.82397406207187e-06
-1.01080703751129e-05
-7.72798986676877e-06
-2.24723184400238e-05
3.4117236291195e-07
-1.00396826074343e-05
5.6897683593411e-06
-2.87537079894759e-05
-1.77982573975918e-05
-3.88106447928915e-05
-2.13802439854048e-05
-2.77201309061992e-05
-2.36513298762626e-05
-2.40172564437307e-05
-2.34909368169896e-05
-6.44771283604773e-06
-2.99779113582004e-05
-7.22831925795354e-07
-2.02430488330667e-05
-2.62573451659851e-05
1.59974715571983e-06
-8.45263063828168e-06
-1.28322437855566e-05
-1.78541065405978e-05
-1.15387407606363e-05
-1.31527181022129e-05
-9.44790530118138e-06
-6.60955797994724e-06
-2.63570698560578e-05
-5.12604918032538e-05
-9.71135123253469e-06
-1.8238841207154e-05
-3.391574836028e-05
-2.72251928575617e-05
-3.63405861330915e-05
-1.68453798597969e-05
-2.8951965367945e-05
-1.84297285569051e-05
-1.29530749375303e-05
-5.79393516738509e-06
-1.49700298937358e-05
-1.15685348246667e-05
9.45633978622605e-06
-7.24875654238651e-06
-4.14792610957087e-05
-6.17041642304096e-06
-3.57890773232249e-05
-3.95100769815274e-06
-1.58333930265341e-05
-1.86540921837595e-05
-2.70103917567338e-05
-8.61277031320446e-06
-4.40121480522466e-05
-1.58251066023393e-05
-4.87462674372133e-05
-2.7418790798131e-05
-1.69344254627618e-05
-1.05328748234306e-05
-3.52481603171784e-05
-3.22907588224872e-05
5.04391817497533e-06
-1.36924571380528e-05
-3.56630562734836e-05
-6.60053114380081e-06
6.02698401624197e-06
-1.91846890273155e-05
-2.57358100711787e-05
-2.5043276344801e-05
-1.34316754483832e-05
-1.36236466910956e-05
-3.04357532668729e-05
-3.5226892258995e-05
-4.68035746592391e-06
-1.50068454756903e-05
-2.39126418343494e-05
-2.2982384513064e-05
-3.25058356566485e-05
-9.58877271518665e-06
-3.05074511165474e-05
-2.33364306915831e-05
-3.65293225991714e-05
-3.8706150591521e-05
-1.73941807553612e-05
-2.41420354979103e-06
-2.55788301375575e-05
-2.55524018022467e-05
-9.03888029673364e-06
-2.58048301111807e-05
-1.37250889612465e-05
-2.67107038767742e-05
-2.89619042048167e-05
-4.24353440381397e-05
-1.65513844252102e-05
-2.9839508191565e-05
-3.23350364274812e-05
-3.11777070918735e-05
-2.77730266799831e-05
-8.40304951531874e-06
-2.0987917824668e-05
-1.35066970107356e-05
3.86763045552294e-06
-1.59065993046955e-05
-2.39073218387198e-05
4.55969295744046e-06
-3.65195465177237e-05
-1.90292064551931e-05
-1.85315042472377e-05
-1.76347625201904e-05
-4.24445072090734e-05
2.26965868275887e-07
-1.02652805995247e-05
-2.15082809485983e-05
-4.12450861120909e-05
-3.26970038738139e-05
-2.38925297422429e-05
-1.19726278225702e-05
-3.89467585799101e-05
-2.27147925755179e-05
-4.46421762083159e-06
-2.09582532385152e-05
-3.32485547990179e-05
-1.55987845443832e-05
-1.49606375930066e-05
-1.11004333827106e-05
-1.11619806965971e-05
-2.85269319263691e-05
-2.50732012496756e-05
-1.62525892127776e-05
-4.81167324066748e-06
-2.09901534287661e-05
-3.00374975905054e-05
-1.59042598053221e-05
-2.01294725542601e-05
-3.06303924620453e-05
-1.60475567646703e-05
-1.90065418477083e-05
-1.23474437276415e-05
1.72112133657428e-06
-4.21187207342263e-05
-2.55120681951529e-05
-3.36616780663617e-05
-1.38492417034769e-05
-2.91498400163379e-05
6.54844248692349e-06
-3.37058108969494e-05
-3.76279012451001e-05
1.44652525700818e-06
-9.81432276262825e-06
-3.01213833861542e-05
-2.52901742994747e-05
-1.72721062226989e-05
-4.40054797204966e-05
-1.66233786989305e-06
-2.50690572473472e-05
-3.26076985563202e-05
-2.42679465615762e-05
-2.27949060957088e-05
-2.47189026303872e-05
-2.1037984378183e-05
-1.39042758179323e-05
-2.42783097970905e-05
-2.32041568621873e-05
-1.74205614523854e-05
-1.72009637259509e-05
-2.00518562225464e-05
-4.02982282929813e-06
-1.50082565422519e-05
-7.35279081926581e-06
6.80982234008325e-07
-1.98616796374086e-05
-2.02494085792656e-05
-4.04600772513497e-05
-1.69658254330568e-05
-1.83094722488337e-05
-3.13423430015252e-05
-4.00394627909885e-05
-1.33269854673291e-05
-1.2556844535709e-05
-3.3574836403871e-05
-2.53568242656151e-05
-1.08016850174854e-05
-2.15336248554872e-05
-1.07819167408124e-05
-2.57648301225813e-05
-1.7574525985862e-05
-9.43631314429785e-06
-2.03408717470963e-05
-2.95984717327139e-05
-1.58773557162556e-05
-4.17606043065122e-05
-2.77168220884623e-05
-2.77981100994021e-05
-2.46686294385249e-05
-2.85312955296447e-05
-4.70692883030257e-05
-2.64627314167501e-05
-1.46325932095401e-05
-1.84937793884459e-05
-1.04981206887751e-05
-1.65306443300959e-05
-3.41719316581071e-05
-6.47939055539038e-06
-1.3515765410376e-05
-2.89170426466439e-05
-1.31090491608903e-05
-3.04938243269207e-05
-8.76451846915973e-06
-1.31465133061262e-05
-2.41484224742583e-05
-6.90067718199111e-06
-3.05222069758854e-05
-3.05545268805448e-05
-2.63565013514116e-05
-3.09436455418113e-05
2.41661597615833e-06
-1.39702696809115e-05
-2.78853988438428e-06
-1.94639505993009e-06
-2.48343041185242e-05
-2.51866642303341e-05
-4.40356628641133e-06
-3.09345537269134e-05
-2.25073208001064e-05
-4.99105984752357e-06
-1.82264258187948e-05
-4.43997060645077e-05
-2.25272118892473e-05
-1.65793180972711e-05
-1.30960815311364e-05
-3.16886957202879e-05
-2.46893971175251e-05
-4.15398375234374e-05
-2.34477048554107e-05
-8.40305582268794e-06
-2.56873274571991e-05
-1.69504949234933e-05
-2.82003405207077e-05
-5.70732299806804e-06
-1.42718236414919e-05
-2.32540385563816e-05
-2.1437625653527e-05
-3.24558669381559e-05
8.16804619368465e-07
-3.21487762834337e-05
-2.81741467710609e-05
-1.54810901211252e-05
-1.74358323586274e-05
-3.23663665070488e-05
-1.68780167271117e-05
-8.06346677845106e-06
-5.02023484448331e-06
3.21830927124506e-07
-2.01798086739339e-05
-1.70732867249805e-05
-3.48949058415236e-05
-1.6410385423344e-05
-3.57327889398394e-05
-2.08510562535106e-05
-1.82220784628279e-05
-8.90759267337976e-06
-1.3609600241903e-05
-1.35678567888676e-05
-1.39202857993623e-05
-4.62560078850796e-05
-1.99676662208541e-05
-1.86964144978289e-05
-3.15811578511969e-05
-2.27087025790187e-05
-2.65393638258503e-05
-5.84368326728367e-05
-2.1367130957515e-05
-4.94353137932535e-06
-2.09159536259824e-05
-3.19319149134836e-05
-1.437031614284e-05
-2.3551798110096e-05
-8.23763521753282e-06
-3.92061355127153e-05
-3.08236020864982e-05
-6.65299597057641e-06
-2.88603038679359e-05
-2.64586691721402e-05
-2.39652794265357e-05
-3.7115167702461e-05
-3.3480152560779e-05
-5.38606970099719e-05
-1.43084158101687e-05
-1.64207905792631e-05
-2.07884936203005e-05
-1.60466437657743e-05
1.63351155378083e-06
-1.31585762879733e-05
-2.13780271814185e-05
-3.26180189863092e-05
-2.07162280824237e-05
-1.01603864486431e-05
5.36198436240312e-06
-2.43811979849528e-05
-1.39493604997304e-05
-3.30287669606928e-05
-1.47535328958985e-05
-1.17758647668649e-05
-1.62993617633518e-05
-7.78714686243677e-06
-2.21019167983675e-05
-7.99106809069235e-06
-9.89386678937569e-06
-2.83910373439301e-05
-9.15078468932318e-06
-1.54291588461893e-05
-1.44393753789392e-05
-1.65693828188076e-05
-2.68113527963426e-05
-1.30878700909851e-05
-2.11036702880463e-05
2.03970411183046e-05
-1.56966070982949e-05
-3.28647940732398e-05
-3.25569208349116e-05
-3.64563621779725e-05
-5.12726920622606e-06
-4.4963205468292e-05
-2.57634289355221e-06
-1.65466021904933e-05
-1.89509138787612e-05
-1.3263304971211e-05
-4.01774085695641e-05
-2.0026457712156e-05
-1.70535837387753e-05
-5.64155694936742e-06
-1.99482151078307e-05
-1.45840381575953e-05
-1.17050774521811e-05
-3.8597344116341e-05
-1.14720076549097e-05
-8.603879196198e-06
-2.3946629964089e-05
-2.09872283160316e-05
-1.27558373684537e-05
-2.39360631961669e-05
-4.33892405682896e-05
-1.82645972437047e-05
-2.87953979647141e-05
-5.08352559576789e-05
-1.29154171944847e-05
-9.08208662779196e-06
-1.25442431058839e-05
-2.32646158318961e-05
-1.05248222766081e-05
-2.53362282483151e-05
-3.81357624760767e-05
-2.20761308091108e-05
-2.84618786621441e-05
-1.04072077620685e-05
-8.03173886762012e-06
-4.35775070177425e-05
-2.10590442785972e-05
-2.62622761291841e-05
-2.22238593754385e-05
-4.3138551466984e-05
-3.33905904666302e-06
-1.30877681311616e-05
-1.27990516283225e-05
-1.72753681110145e-05
-3.1304810682283e-05
-3.63624621083532e-06
-2.28938884549402e-05
-2.14332750618974e-05
-2.03047167135253e-05
-3.53205427422872e-05
5.23560044342399e-06
-2.17793716003399e-06
-3.569818427524e-06
-2.67849635469026e-05
-3.72344809278703e-05
-2.37184153329655e-05
-1.76382070775053e-05
-9.3458940722191e-06
-2.89490312394501e-05
-8.09960207399825e-06
4.06448265849414e-06
-2.63158168616098e-05
-4.48477186538838e-05
-6.69113987306348e-06
-2.63683740920867e-05
-1.16092809518886e-05
-7.42921301873062e-07
-2.3875665710293e-05
-1.65647218398313e-05
-2.92762795932137e-05
-1.97001083953724e-05
-7.28815266645829e-06
-7.04327838846243e-06
-2.49948797157462e-05
-3.03740378602012e-05
-2.48184552836328e-05
-3.51928772813784e-05
-1.93751338558754e-05
-8.85360019062004e-06
-2.47655350732295e-05
-1.63074324052204e-05
-3.96293373614825e-05
-2.99625508565184e-05
-1.2944069889781e-05
-1.9508946104961e-05
-1.12747429433717e-05
-2.62054621214758e-05
-1.35308916207779e-05
-2.65154655182985e-06
-2.01153962278725e-05
-9.52220725014792e-06
-1.85889205087318e-05
-1.96789363767505e-05
-2.47469691604863e-05
-4.77980180685046e-06
-2.34475817908848e-05
-2.64501399022244e-05
-2.49475815506891e-05
3.53769595308413e-06
-3.07433535036542e-06
-1.27833982911862e-05
-9.23938475322869e-06
-1.10619457811029e-05
-3.06387976300787e-05
-1.54060620205791e-05
-2.45931198490868e-05
-1.21840059638994e-05
-8.77292090338092e-06
-3.60961424015851e-06
-2.73589784073206e-05
-6.09154049539571e-06
6.10952634072422e-07
-3.3142986097745e-05
-2.44660796648445e-05
-2.29259716455996e-05
-3.93795414190878e-05
-2.89738532717917e-05
-1.18482973591857e-05
-2.17491332677782e-05
-3.41022266559015e-05
-2.19907311592693e-05
-3.84752429279996e-05
-1.05365520244761e-05
-2.48025808458096e-05
-2.26265691054944e-05
1.77079855340216e-06
-5.62447633408121e-06
-2.68895975438291e-06
-2.6694468939034e-05
-8.35600291425872e-06
-1.46973287769165e-05
-3.34022987065845e-05
-2.47716750735474e-05
-1.65235798838535e-05
-7.57462581860125e-06
3.18202818592821e-06
3.11070524065677e-06
-3.29795463271358e-05
-2.61781899649104e-05
-3.18995088335231e-05
-1.73744239139799e-05
-1.70685111092349e-05
-2.07537709187918e-05
-4.86240330868489e-06
-2.39530064803103e-05
1.08054766244713e-05
-3.34014568355735e-05
-3.1906695566005e-05
-2.19926133666521e-05
-5.60227366247473e-06
-1.96854474475826e-05
-2.55119619880186e-05
-2.99770142782452e-05
-3.05751253349038e-05
-3.67302543771425e-05
-7.9528929952265e-06
-8.47489036926767e-06
-2.44485433721718e-05
-2.55736414612923e-05
-1.29133228290694e-05
5.44149821440165e-07
-2.2909586707494e-05
-3.31587368145694e-05
-1.09744806049044e-05
-3.33887759949977e-05
-5.3688963504565e-05
-7.01809528218641e-06
-1.15920177186111e-05
-4.6516669802185e-06
-7.42401399822153e-06
-2.53903503308607e-05
-1.12085574672913e-05
-2.26485215366218e-05
-3.55053013719477e-05
-1.37087100649082e-05
-3.62719656832916e-05
-1.3219918820506e-05
-1.37157027405043e-05
-2.1359624128303e-05
-2.30568704030655e-05
-2.83065307079516e-05
-1.15175618421021e-05
-4.72803280881501e-06
-2.42181470112281e-05
-3.53798040039019e-05
-3.32896249247846e-05
-1.55970930677233e-05
-2.08356546144113e-05
7.62135532054988e-06
-4.11006010413497e-05
-2.71564695828204e-05
-4.19523555110655e-05
-3.12687677743979e-05
-4.95131853692566e-06
-2.60864426580689e-05
-3.77793513956827e-05
-2.60287717635041e-05
-2.68512200218541e-05
-6.52445624721212e-07
-2.76319154901728e-05
-1.30145095541034e-05
-3.01936791251979e-05
-2.45159982116927e-05
-3.37482162560994e-05
1.02148131167716e-05
-1.35622039682298e-05
-3.43409907825707e-05
-1.17841163229553e-05
-4.62902460507883e-06
-2.65551407703607e-05
-1.95871948184501e-05
-7.37697534723533e-06
-2.21743771885584e-05
-4.47111502286968e-05
-1.67098929922587e-05
-8.33035196957542e-06
-2.26399886851364e-05
-3.98002989901837e-05
5.77595182312209e-06
-1.30727396315209e-05
-3.44043544689466e-05
-2.14227935959451e-05
-1.12589550060358e-05
-3.52222672985563e-06
-2.08128277202361e-05
-1.54689225119628e-05
-2.18893401642782e-05
-1.13328891123639e-05
-2.84184293586971e-05
-1.73065453250467e-05
-1.11477095849398e-05
-9.12847506264297e-06
-2.54840123725253e-05
-2.5043038036946e-05
-8.0888008645232e-06
-8.32575852214483e-06
-7.29953933971684e-06
-2.95485429525761e-05
-3.01175088682614e-05
-1.68479571296758e-05
-1.67145813784418e-05
-3.14109303334097e-05
-6.46692195418672e-06
2.78591627797869e-06
-1.60465476529084e-05
-7.00997504317424e-06
-1.45570212306048e-05
-2.99083249644802e-05
-2.59667074056484e-05
-1.79894133600988e-06
-4.29031431470867e-06
-1.43297433339205e-05
-3.33235177073652e-05
-1.84078652355999e-05
-2.16441213422255e-05
-4.48879024504814e-06
-1.97026063130413e-05
-1.11560960801549e-05
-1.83722230092429e-05
-5.91547815877643e-06
-1.25815488436458e-05
-3.0745741580719e-05
-2.94121726134372e-06
-1.2552920639713e-05
-2.00689250697692e-05
-3.29308199661314e-05
-3.88943788271657e-05
-1.89877053560279e-05
-1.13562810755342e-05
-4.5534144560187e-06
-2.28785563218511e-05
-2.19540483721559e-05
-2.98980961641549e-05
-1.32967038321917e-05
-4.73428830140402e-06
-1.55118171615359e-05
-3.48859079502447e-05
-1.5268553784177e-05
-2.58285255408778e-05
-1.60156861821213e-05
-4.16001192595308e-05
-2.82963973806812e-05
-2.38778527500254e-05
-2.69228438601724e-05
7.90923157975756e-06
-2.25157207005063e-05
-3.29664048727878e-05
-1.2670353792869e-05
-5.60490460818949e-06
-2.80184408598476e-05
7.23621760826191e-08
-2.42670386502621e-05
-1.68501451283914e-05
-2.63262907657416e-05
-2.26366454158983e-05
-1.43337496583436e-06
-3.58231027838322e-05
-1.41370662426662e-05
-1.90058511214664e-05
-9.16060150587411e-06
-3.33942337777479e-05
-3.27274464994064e-05
-1.80942162497379e-05
-1.89576570175079e-05
-3.04138634076268e-05
-1.33001499786139e-05
-2.24426851458344e-05
-4.02197598031782e-05
-2.74939961242559e-05
-2.75742235100606e-05
-4.01778233053606e-05
-2.3752667096643e-05
-2.33103501166391e-05
-5.16499744609012e-06
-3.08976240739125e-05
-1.74789288968412e-05
-3.2408955850856e-05
-4.62315401939041e-05
-1.81303941905303e-05
-2.04398614604312e-05
-2.86475119354259e-05
-3.56999412742235e-05
-1.98240279178341e-05
-2.55864472184004e-05
-1.84213332260315e-05
-2.34988044561967e-05
5.88765322388082e-06
-1.49359961236354e-05
7.97703184026551e-06
3.15220846164739e-06
-2.43367079415232e-05
-4.33657564568164e-05
-2.74167483882535e-05
-3.77165211032749e-05
-2.81003144792936e-05
-1.1339268384454e-05
-1.86748234196303e-05
7.84425469842528e-06
-6.09118592005373e-06
-3.24752972008866e-05
-4.52707587920048e-06
-2.13907368265062e-05
-2.13725615051605e-05
-4.88408359095355e-06
-4.05416921380904e-05
-1.18632677827617e-05
-2.27309720824742e-05
-2.65119499595601e-05
-4.81406715530206e-06
-2.08575390810493e-05
-1.47174557165515e-05
-9.97381333673627e-08
-1.519891755837e-05
-6.51152456918519e-06
-3.22459435975116e-05
-2.61637204802203e-05
-1.44267310000766e-05
-1.73609143657361e-05
-2.9317310273839e-05
-3.16295243507495e-05
-7.54682778928087e-06
-2.74793020657146e-05
-1.09325701148981e-05
-2.67702753266245e-05
-2.35935400869454e-05
-3.33100281073736e-05
-9.33702791419308e-06
-2.07684259733255e-05
-1.75159764671696e-05
-6.62691735154865e-06
-1.05197245132472e-05
1.16153909371936e-06
-2.05224380727009e-05
-2.63679798292258e-06
-2.14015158937281e-05
-4.49356836410976e-05
-1.39623297863504e-05
-1.60505748365525e-05
-1.84142853356165e-05
-1.91276163648776e-05
-3.85751362043047e-05
-3.10110668047498e-05
-2.58111761928272e-05
-2.04851318076349e-05
-3.05038770092702e-05
-8.60364327267375e-06
-2.67182598169449e-05
-2.85216318641073e-05
-9.28464591491893e-06
-2.70259299971183e-05
-3.51212423294856e-05
-2.66022122319685e-05
-1.4211587781791e-05
-1.57722799517903e-05
-1.94974825069716e-05
-1.54512592701609e-05
-1.22927849256126e-05
-2.49339567247445e-05
-1.35469641339879e-05
-1.48525845172597e-05
-2.39999735969212e-05
1.3548483647055e-08
-4.24123409944004e-05
-2.63308321249547e-05
-1.73790068434228e-05
-1.17647239335696e-05
-2.25152412477821e-05
-2.11126726498752e-05
-4.42627652094835e-05
-1.76246887434123e-05
-3.55579761101994e-05
-1.63883399919224e-05
-2.2759661148388e-05
-2.99603783521477e-05
-1.88964686055507e-05
-4.62599641783133e-05
-1.32673182150719e-05
-3.2516468029594e-05
-1.86748464198395e-05
-1.84988208261134e-05
-6.14719927717754e-06
-2.00822814290226e-05
-1.91102411437047e-05
-3.49224014764537e-06
-1.82067147695678e-05
-2.39624702347109e-05
-3.27606179805379e-05
-1.05581752718922e-05
-2.50097916638926e-05
-3.23858345500266e-05
-2.87531719339676e-05
-2.55269664611832e-05
-3.14142119109419e-05
-2.41757706150236e-05
-4.67493020803362e-06
-3.71960042444031e-05
-2.80365042912006e-05
-1.83074645522138e-05
1.453630725492e-06
-9.59756304794718e-06
-1.21038001032812e-05
-1.15283063571717e-06
-2.35933848627918e-05
-3.97744015713577e-05
-2.17343913005876e-05
-1.86769380903548e-05
-3.63718439355792e-05
-2.35717258018332e-05
-1.52734197965862e-05
-3.63793650232476e-05
-1.21624403958627e-06
-2.84626845063932e-05
-2.58242913417002e-05
-1.60416990240074e-05
-3.65429378116855e-05
-3.02651250833841e-05
-1.17542156502602e-05
-4.55811933550462e-05
-1.81972287709414e-05
-1.20213142150552e-05
-2.28739426076841e-05
-6.26829018723969e-06
-1.3776131591766e-05
-4.64280031309104e-06
-3.21069014437354e-05
-1.26917027039385e-05
2.06056901809991e-06
-5.20677545395851e-06
-9.32358457544843e-06
-2.2757801214224e-05
-1.46968147294381e-05
-2.05670361480747e-05
-1.8783239453224e-05
-2.60199794107551e-05
-1.78103448790083e-05
-3.37478650602797e-05
-3.88428737793971e-05
-1.24213125672895e-05
-9.46509230803652e-06
-1.59441134538531e-05
-2.08017616583671e-05
-1.6973294603579e-05
-3.68153031489594e-05
-1.41852309382179e-05
-2.14384588161151e-05
-6.91714167409487e-06
1.14152562670207e-05
-1.3554493839928e-05
-1.24483207906908e-05
-1.68149151878656e-05
-2.26060384222314e-05
-2.07361875095056e-05
-2.77495176898251e-05
-1.98218192283649e-05
-2.70482890106224e-05
-2.4016175938379e-05
-2.98945983884896e-05
-1.81320911230047e-05
-1.68336454025108e-07
-3.52800566029007e-05
-4.21191991205377e-05
-6.1934359649432e-07
-4.01878236005163e-06
-2.52636841326504e-05
-1.94957822601721e-05
-1.5187932324548e-05
4.90541167019134e-06
-5.64706295969145e-05
-1.62606541435496e-05
-3.16786978857631e-05
-1.76530410453306e-05
-2.95800770785568e-05
1.1960045246941e-07
-2.89145908568661e-05
-2.63437170510949e-05
-4.82253206524604e-05
-3.66338599219944e-05
-3.63178420636064e-06
-9.3362465382301e-07
-8.17820043514317e-06
-2.1367149258547e-05
-2.7070825648688e-05
-3.49469410636287e-05
9.64076835859408e-07
-1.24574839409897e-05
-2.12909706315641e-05
-2.30166793028816e-05
-1.35739116463458e-05
-6.2883951025042e-06
-2.05107618789081e-05
-1.90168591228179e-05
-7.05909676581274e-06
1.47870591851641e-06
-1.98983091366341e-05
-3.99336511714385e-05
-1.57873867886175e-05
-1.20753774303573e-05
-2.98966403277514e-05
-1.98479326935066e-05
-9.63505125065781e-06
-6.45874602866025e-06
-1.41373324772431e-05
-4.32143115375634e-06
-2.57049170114165e-05
-2.66188397950526e-05
-2.25931012984391e-05
-1.89429868179155e-05
-2.31013862721361e-05
-2.64424324027825e-05
-5.89877069783463e-06
-2.48543559307774e-05
-3.04600453395485e-05
-1.67424770102147e-05
-1.84479324804224e-05
-2.59096257534456e-05
-1.17682037984277e-05
-2.945781151409e-05
-3.15049210953276e-05
-3.76235590162791e-05
-1.34695094433239e-05
-2.32347434320291e-05
-3.99981583773387e-05
-1.7631775596356e-05
-2.50841798550623e-05
-2.04747769150757e-05
-2.21920890988212e-05
-2.09416616567863e-06
-1.44500362162239e-05
-7.3462559945324e-08
-2.93206438229164e-05
-2.3096711267935e-05
-4.05257944493253e-05
-3.08601866240993e-05
-1.59005284914693e-05
1.13436789081132e-06
-3.2199569264767e-05
-1.62877008043341e-05
-3.91195355519357e-05
-4.46727898598772e-05
-9.42774895139791e-06
-2.12558152874641e-05
-2.18511848320345e-06
-2.8564342657391e-05
-2.54299459033745e-05
-1.97745598848907e-07
-1.75437605345324e-05
-6.0632896722603e-06
4.10526788914396e-06
-3.70370375965577e-05
-2.65102337256662e-05
-6.0457987929455e-06
-1.61723149845007e-05
-1.65769939213602e-05
4.65935905566763e-06
-1.47659379116885e-05
-6.04906967906041e-07
-1.20033555054687e-05
-1.24820851643604e-05
-7.52086472227978e-06
-2.20601439299792e-05
-3.29131444238593e-05
-2.99943541092015e-05
-1.20275738965925e-05
3.56867251004712e-06
-1.98543225685763e-05
-1.6985258588081e-05
3.39146227557163e-06
-5.93726796663537e-06
-1.18341776914097e-05
1.11328564669487e-05
-1.65341191655943e-05
-1.08622995342272e-05
-1.98456608285161e-05
-2.96841902970842e-05
-3.41562238143737e-05
-3.1960195802572e-05
-3.01938017261248e-05
-2.20531905809647e-05
-1.38640384902606e-05
-4.15900006666038e-05
-2.05718629209959e-05
-1.72708787878444e-05
-1.58433514349492e-05
-2.29119944875002e-05
-3.33473866019311e-05
-1.36160661092481e-05
-2.26604285419018e-05
-1.13554057452847e-05
-1.56720867194429e-06
-7.07710750403089e-06
-1.47073902477067e-05
-1.19156312705253e-05
-2.57698560967852e-05
-1.56508623614294e-05
-1.67906206845087e-06
-4.91002267331888e-05
-1.72900405971533e-05
-1.74245897382606e-05
-6.78596235269684e-06
-2.43843070052915e-05
-3.01123750119739e-05
-8.3984603766042e-06
-2.21838551876036e-05
-1.88331729034076e-05
-2.77922604030316e-05
-1.02228622161287e-05
-1.79569601099742e-05
3.71998370711568e-06
-3.58577224990307e-05
-1.96844064450272e-05
-3.53142511733334e-05
-3.5655686204486e-05
-3.32231468597703e-05
-2.01725402895085e-05
-3.3399533778551e-05
-1.5285697092595e-05
-4.10021177676459e-05
-2.24267285602576e-05
-1.22266558746153e-06
-2.0364250110477e-05
-2.398967708873e-06
-3.7715564179388e-05
-2.92345736103695e-05
-1.95859831612061e-05
-3.26230110904026e-05
-1.1348608634255e-05
-1.70568459719585e-05
-2.67567711320785e-05
-4.05759580831742e-05
-2.31475985356266e-05
-1.91136528893341e-05
-2.13818688089184e-05
-4.59745552030856e-05
-3.12225230343524e-05
-2.61164684119676e-05
-2.94638368552943e-05
-4.42718040268067e-05
-1.99454199509535e-05
-2.46200013171046e-05
-3.79881369925046e-05
-3.53505442418315e-05
-6.87602678439062e-06
-2.40747290271781e-05
-9.5617590185163e-06
-9.69748441590766e-06
-2.16266140972128e-05
-1.30235689996656e-05
-2.53753443401052e-05
-1.75025527916451e-05
-3.23454132847212e-05
-3.08570464474232e-06
-1.21050409945954e-05
-1.99382423191544e-05
6.18658618425744e-06
-4.23008870638054e-05
-4.95800168884384e-05
-3.7928258684091e-05
-1.30913063433845e-05
-2.66067007565739e-05
-2.37211332750306e-05
-2.44410896664692e-05
-3.58158529491331e-05
-1.80527627590257e-05
-7.85525143468502e-06
-1.90992612834707e-05
-1.41348647683965e-05
-2.27983184996265e-05
-4.60992410100192e-06
-1.98235900591906e-05
-1.30699553648505e-05
-5.77745315370312e-06
-2.03715396486338e-05
-2.40371008108936e-05
-1.29691885719525e-05
-2.01496553048788e-05
-3.59157754781087e-05
-2.44177209589922e-05
5.85342742243709e-06
-2.17985083451832e-05
-4.32694176085599e-05
-4.27625256760556e-05
-2.08508075510395e-05
-2.81900004515247e-05
-1.57885278465074e-05
-1.41421147647637e-05
-2.66149285601087e-05
-1.07914535680448e-05
-2.58856340983027e-05
-2.71639976839009e-05
-4.33959016201074e-05
-3.22083978813107e-05
-1.4265389683379e-05
-8.25822100975156e-06
-2.27159975687434e-05
-1.72236088467588e-05
-3.08853600528791e-05
-1.96117905084638e-06
-3.36198174600165e-05
-1.83598261677829e-05
-1.68372501150602e-05
9.43485178029059e-06
-3.75553131747499e-05
-3.39464025682533e-05
-3.08197826768311e-05
-2.58117461384512e-05
-3.63099309008176e-05
-9.67558461067821e-06
-2.35426356920266e-05
-3.91485213235448e-05
7.42981562030419e-06
-3.47319078585274e-05
2.79883085532445e-06
-1.21961506482648e-05
-9.64177511653932e-06
-1.11650147838429e-05
-4.34807818004703e-05
-3.70299200200731e-05
-1.74705010118349e-05
-1.74401282052317e-05
-2.65959165608219e-05
-2.79204063291649e-05
-6.63846987189322e-06
-1.09288974528531e-05
-6.49701745842362e-06
-3.65823135496916e-05
1.57284215463028e-06
-2.97784605331267e-05
-8.48211517130261e-06
-5.00191244698327e-06
-2.68541942474412e-05
-2.22691130887223e-05
-3.78666252973228e-05
-2.02782345284883e-05
-8.00485526985987e-06
-3.38609063500735e-05
-1.46476711497176e-05
-1.56049179315089e-05
-2.97588148660949e-05
-9.95541692544102e-07
-2.53655805822504e-05
-9.83338242254535e-06
-1.0766471653776e-05
-5.04288609066671e-05
-2.38919684145805e-05
-9.47055058907032e-06
-2.77969092692895e-05
5.08003643729599e-06
-4.18451136101238e-06
-7.66586184385826e-06
-2.247809358886e-05
-3.15404936704365e-05
-1.67290624333562e-05
-3.96350322572775e-05
-1.7177565701873e-05
-1.41313040856711e-05
-1.27717779113696e-05
-7.13528737564505e-06
-7.69031553415187e-06
-2.32752485217732e-05
-5.82735441621603e-06
-2.4104953540969e-05
-1.35056098822509e-05
-3.21782365531166e-05
-1.89361093495777e-05
-1.16492678883095e-06
-1.50056003319061e-05
-3.24446750426411e-05
-3.83520209211367e-05
-2.25064425379013e-05
-1.83364920164177e-05
-1.02050960860733e-05
-1.53301315764172e-05
-7.1914135292676e-07
-2.34508489300278e-05
-2.53002179595151e-05
-1.53216584861598e-05
-2.21762573542834e-05
-1.21905069026282e-05
-2.11510950575432e-05
-1.3209363483344e-05
-1.71720174086009e-05
2.13369411412175e-07
-4.27048071117469e-06
-1.58672127524286e-05
-4.12115968191857e-05
-4.29557406555897e-06
1.1292784471668e-05
-9.14533444099061e-06
-2.8980509949365e-05
-1.5046680200624e-05
-1.94377436599072e-05
-7.74654799642636e-06
-3.46831170040288e-05
-4.27654158195705e-05
2.70049098821301e-07
-1.4976640614839e-05
-1.83549331882493e-05
-1.71027978499343e-05
-2.33162063750423e-05
2.1487158557863e-06
-1.9758380690536e-05
-3.29336719973753e-05
-2.99507708190792e-05
-2.44498927581459e-05
-2.89642302632264e-05
-1.88345640969117e-05
-2.19479316199858e-06
-1.81180091665708e-05
-4.16484639098454e-05
-9.95309028480809e-06
-1.83970677141027e-05
-2.60862842940216e-05
-1.47323734673137e-05
-1.24076209458285e-05
-1.93165784222725e-05
-2.28548132894887e-05
-2.08904884278301e-05
-2.48995647628453e-05
-1.8596322750593e-05
-2.11997438800539e-05
-1.181185845669e-05
-1.70320071775759e-05
-2.18875606093111e-05
-1.13737170266169e-05
-1.83587350605193e-05
-2.77455026847965e-05
-1.68931340914787e-05
-2.2853597211419e-05
-1.90943170431431e-05
-1.87999802936231e-05
-6.61496159636162e-06
-1.64260875598523e-05
-2.23795650897257e-05
-2.06784364946713e-05
-2.44266197265638e-05
-1.40811517296122e-05
-1.5376367179063e-05
-1.99134723116776e-05
1.68712682906702e-05
-2.663011613779e-05
-1.96088722252975e-05
-7.96187693266923e-06
-1.222734805314e-05
-2.06441295565135e-05
-1.73601547839141e-05
-3.73427421718528e-05
-2.08081720376775e-05
-9.46814824382401e-06
1.10310552445202e-06
-3.05447552258674e-05
-3.68478728723912e-05
-3.3029339173716e-06
-1.59530275755921e-05
-3.76252724838294e-05
-5.88683881164509e-05
-3.63956072301787e-05
-9.08422940426173e-06
-2.2000389031583e-06
-1.76205205713715e-05
-2.78990486881413e-05
-9.60450882350639e-06
-2.68074560403242e-05
1.77501754081174e-07
-3.53828969779917e-05
-2.41989984125887e-05
-4.83301940520996e-05
-3.89889446979068e-05
-1.28524162571938e-05
-3.02351564731378e-05
-2.57695863319644e-05
-2.24616843769784e-05
-4.13903701757392e-05
-1.9995508950318e-05
-2.64111412232296e-05
-7.13148025947366e-06
-2.30107784827614e-05
-1.1144867654658e-05
-7.66361212789934e-06
-1.39010538680359e-05
-3.53943402836086e-05
-2.96913144219161e-05
-9.76576948735841e-06
-1.28764181781336e-05
-1.00298381455769e-05
-4.65397190619678e-05
-2.00551864364401e-05
-2.32872653395165e-05
-4.24632181263938e-05
-1.48355135557434e-05
-1.60664918486322e-05
-1.88355359635487e-05
-1.69128421253495e-05
-3.28813624155896e-05
-1.65432339372945e-05
-7.5622999364634e-06
-2.77641852779278e-05
-2.16420517195935e-05
-2.65152482190384e-05
-9.97470208904598e-06
-1.69017870411312e-05
-4.13946663577083e-05
-6.81823343776629e-06
-5.17321919140482e-05
-8.01254725533552e-06
-2.19200368828873e-05
-2.14518771370687e-05
-1.10476571561529e-05
2.11985355141809e-06
-1.52447456739331e-05
-3.21891754878674e-05
-3.06507393070194e-05
-3.18812460145071e-05
-2.93229573020216e-05
-4.25949318490811e-05
-1.72724240575522e-05
-2.55905558664987e-05
-7.02627389900907e-06
-3.70185755191585e-05
-1.2929486931204e-05
-1.9438501048252e-05
-2.21366199920211e-05
-1.07714026540759e-05
-2.01607509436274e-05
-2.89606426179341e-05
-9.53914869887293e-06
-2.81033686849978e-05
-1.50263566324529e-05
-4.66271596962007e-05
-3.96544497228248e-05
-1.69027003570397e-05
-1.14615553070646e-05
-3.62695682473584e-06
-1.88618308685691e-05
-1.90544566321716e-05
-2.84374149223925e-05
-2.96864820563624e-05
-3.38674673783078e-05
-1.07380885488406e-06
1.58190067160083e-06
-2.13490132043894e-05
-1.15482726819545e-05
-2.56338439216124e-05
-3.05245127229446e-05
-1.96817226498602e-05
-2.6957719421441e-05
-1.16645297980517e-05
-3.50687850421547e-05
-3.33730139096979e-05
-1.22541596910474e-05
-1.67258421424661e-05
-3.5385562840928e-05
-2.43871620660356e-05
-1.59358730671657e-05
-4.00679763504903e-05
-2.49725788139054e-05
-6.95631498226342e-06
-3.70068411916514e-05
-2.01512901903628e-05
-9.13025324276386e-06
-2.04802555300146e-05
-2.4288725046579e-05
-2.42599548594498e-05
-2.11663246674409e-05
-6.16039124013418e-06
-2.28311353510022e-05
-1.39810683895992e-05
-5.42640060574836e-07
-2.6826753828385e-05
-2.90797553466022e-05
-2.73472142600229e-05
-3.76599732212808e-05
-1.95320821409999e-05
-3.33110830562747e-05
-2.59436362340619e-05
-2.59123365419789e-05
-1.17088155073568e-05
1.19208573330186e-05
-2.77636990497544e-05
-1.01110727110372e-05
-1.00461086929441e-05
-3.03290272720398e-05
-1.94699282548204e-05
-3.5600135746521e-05
-7.94513127054366e-06
-1.3172613665718e-05
-2.32610428505586e-05
-1.22297169048501e-05
-2.93735337055528e-05
-1.08084074127302e-05
-1.76395769219929e-05
-2.01367661923125e-05
-1.83129628432004e-05
-5.30900542576189e-06
-1.66483577666146e-05
-3.69088381113028e-06
-1.62331919154655e-05
-4.30120114539958e-05
-2.05151100850422e-05
7.18335977220904e-07
-3.67685931404623e-05
-1.27521645290988e-05
-3.43110218943392e-05
-1.74704155150854e-05
-3.07489300812827e-05
-1.70476478539396e-05
-1.93458156518521e-05
-4.21061613207095e-05
-9.46086616470315e-06
6.75646035824014e-06
-1.36702306543194e-05
-5.57751284355004e-05
-2.0372633062067e-07
-2.45450611140753e-05
-1.30856238593929e-05
-1.26753216744364e-05
-5.13381242930609e-06
-2.26542453167725e-05
-3.50034391816862e-05
8.070045584286e-07
-3.59863591638879e-05
-1.88086497291771e-05
-3.48214846992169e-05
-2.79218940847697e-05
-8.1269639047776e-06
-3.11741056133707e-05
-1.18745549852366e-05
-1.22242850032049e-05
-3.59764516552346e-05
-1.17217108760871e-06
-3.25275588135862e-05
-2.01685102144742e-05
-1.30946431027838e-07
-8.20656955256987e-06
-1.37257601424602e-05
-3.73871329851048e-05
-7.02625130009915e-06
-1.10715438250364e-05
-9.35250528810319e-06
-9.77334482644106e-06
-3.06040672982348e-05
-3.46036053400684e-05
-3.09037252156956e-05
-1.79428452403691e-05
-1.31660100794235e-05
-2.77197660175587e-05
-3.22522927099696e-05
-1.02642932207571e-05
1.85802501280326e-06
-8.26924987389698e-06
-2.30404286866019e-05
-3.07772512856324e-05
-3.1474626886701e-05
-1.45073642890069e-05
-3.83810943874198e-05
-3.22793342913962e-06
-2.34580598273455e-05
-1.07614658395434e-05
-3.27318343644216e-05
-1.85196977366999e-05
-1.83681424806384e-05
-1.73170182157631e-05
-1.47997662196898e-05
-4.4422038723435e-05
-1.98481010291521e-05
-1.58688145392064e-05
-3.1801125026437e-05
-2.29037238566694e-05
-3.65838908536095e-05
-2.5613106029499e-05
-1.68408258699644e-05
-1.73363549528307e-05
-3.46261918140559e-05
-4.11092888323038e-05
-7.91313506412422e-06
-2.48518241587992e-05
-3.04445063710794e-05
-2.5663730933452e-05
-3.30761347236428e-05
1.48761262206712e-06
-1.57670617431307e-05
-3.04407004637717e-05
-1.7360264815616e-05
-2.14516034892403e-05
-3.12079821163838e-05
-1.37058905391699e-05
3.60634741883084e-06
-1.26975683504463e-05
-5.66725741005813e-06
-2.95192026471717e-05
-2.50994725159299e-05
1.59356191557348e-05
-2.61488199368187e-05
-2.90172151669388e-05
-9.08497777967398e-06
-4.00846580800766e-05
-2.76985447312735e-05
-1.45207538594856e-05
-1.66137165350823e-05
-3.09628811307189e-05
-6.46855829075828e-06
-1.78996221112744e-05
-1.03912962538747e-05
-3.5673501406183e-05
-1.50690266520742e-05
-2.39653875478878e-05
-2.03278853196332e-05
-2.31751109719583e-05
-2.41980305469868e-05
1.60222703169927e-06
-3.78540284835164e-05
-3.51620351384803e-05
-1.56980401317891e-05
5.96779318913014e-07
-3.07817665940628e-05
-2.57296762093816e-05
-2.61137439484725e-05
-1.84409879464e-05
-2.62036638973618e-05
-1.37654913841149e-05
-1.95344422255529e-05
-1.52015953133144e-05
-1.14338844497269e-05
-1.08251640828534e-05
-8.77054018798766e-06
-1.77468090884549e-05
-6.38412284843339e-06
3.20255469237424e-06
-2.26246094405379e-05
-1.16216965560054e-05
-2.28953434563096e-05
-3.61674524746331e-05
-9.20018323367156e-07
-2.01769583224334e-05
-2.89479884539936e-05
-2.17932316124757e-05
-2.6467844537603e-05
-3.23727602220919e-05
-3.10545752575461e-05
-3.304569336699e-06
-1.43991520427387e-05
-2.06648115804517e-05
-1.71055397260417e-05
-2.08004820270036e-05
-3.3197679524369e-05
-2.2678354734271e-05
-2.33362519300455e-05
-2.44740766248891e-05
-2.60259253106856e-05
-2.68648834087094e-05
-1.14994880617622e-05
-2.73879404267655e-05
-1.84076767146552e-05
-5.78948969344066e-06
-3.71708909245618e-05
-3.34946780127666e-05
-3.30972588079464e-05
-1.22572705282589e-05
-3.6713381727912e-05
-9.81750842062445e-06
-1.74031872505371e-05
-2.5984800537505e-05
-2.65910360440239e-05
-3.96711135157542e-05
-3.72956388522557e-05
-9.93346898068913e-06
-2.65615065232015e-05
-1.72672747777088e-05
-1.00798793677158e-05
-4.43878641918866e-05
-2.89713519099397e-05
-2.45199510930278e-05
-2.07371934299836e-06
-2.74113005054412e-05
-2.60633238731922e-06
-2.18562522925476e-05
-9.60699623802862e-06
-2.02309069783334e-05
-3.07238963616255e-05
-1.27253041410527e-05
-1.83071217765664e-05
-1.41137820954004e-05
-1.47471410189382e-05
-3.22521884974271e-05
-6.18864903516309e-05
-2.39588399284797e-05
-1.61286807625476e-05
-2.37555533524687e-05
-3.21030211383384e-05
-1.83566418850243e-05
-1.71080356598854e-05
-2.39935527368438e-05
-2.05820820896027e-05
-4.52192148164493e-05
-7.95569496847581e-06
-3.38804496084407e-05
-2.57135747993216e-05
-1.12910534197961e-05
-3.60738646770139e-05
-2.65342135208905e-05
-1.57795402229309e-05
-2.39098379118114e-05
-2.528417976767e-05
4.780971505691e-06
-3.26015416439585e-05
-4.58666901975384e-05
-3.37737588454311e-05
-2.45245612379595e-05
-2.5924664212632e-05
-1.19773382209427e-06
-1.98819670378517e-05
-2.81307577917625e-05
-2.96677299420593e-05
-4.35348325932553e-05
-2.46054261949164e-05
-3.02930966154751e-05
-1.4705865748855e-06
-2.82094764643053e-05
-2.2754464459047e-05
-2.20965106542352e-05
-9.07669893107107e-06
-2.7888726896924e-05
-3.67206164125329e-05
-1.31812761547325e-05
-2.22436882831661e-05
-3.25558045288229e-05
-2.74276940275675e-05
-4.3534404440289e-05
-5.59008472501687e-05
-1.39853296534624e-05
-2.90701905674347e-05
8.58122332867853e-06
-1.94055580393289e-05
-3.15909616056159e-05
-1.9402507833281e-05
-2.79002033375051e-05
-1.94437572046189e-05
-1.64952952976167e-05
-2.55248919856082e-05
-3.30927774198029e-05
-3.44523817678071e-05
-9.63406083982819e-06
-1.0803796414948e-05
-3.05632367074369e-05
-6.41386934063243e-07
-1.85619824603447e-06
-1.85156250597772e-05
-2.60253449252813e-05
-2.58717299982226e-05
-2.41508373242171e-05
-8.75336169725411e-06
-1.0924903003642e-05
-9.71266894230056e-06
-1.06492793827567e-05
-3.14514541096801e-05
-3.73111814557478e-05
-3.95958831221634e-05
-2.09017451732981e-05
-2.77999465677681e-05
-1.10618722395849e-05
-8.18203022176648e-06
-1.82797043721811e-05
-1.98523162279714e-05
-1.30302693376371e-05
-2.32733728537238e-05
-1.21852011950552e-05
-1.35480186991278e-05
-2.62078929483351e-05
-1.03129086207675e-05
-8.64146846366786e-06
-5.14288930947902e-06
-1.04075059900943e-05
-2.16001409086225e-05
7.25686537336818e-08
-2.15141087178061e-05
-1.40422415298739e-05
-1.09481215005418e-05
-1.47351867676631e-05
-2.49870451015416e-05
-1.82792254449022e-07
-2.07154139497093e-05
9.63099159254147e-06
-1.19364778282007e-05
-1.96159878470868e-05
-1.86128313941063e-05
-8.43410551005538e-06
-1.614191749327e-05
-1.73370513909321e-05
-3.80089244644937e-06
-1.83632524737083e-05
-3.07355211538394e-05
-7.51791740809783e-06
-5.44894493786508e-06
-1.82516795387994e-05
-1.14265551484369e-05
-1.18947015728984e-05
-9.64454286005764e-06
-2.97385018252951e-05
-2.16417613777095e-05
-1.62994992800753e-05
-2.83785369743889e-05
-6.0402705809968e-06
-3.07229723748385e-05
-3.49608434301921e-05
-1.63676663000951e-05
-2.66535091919695e-05
-2.00696688753481e-05
-8.81845725135421e-06
-1.96112466455478e-05
-2.93438580930563e-05
-2.08465118082857e-05
-1.721224635586e-05
-2.36179324464509e-05
-2.28564673992989e-05
-2.98169623462576e-05
-5.82836247041762e-06
-3.47659231087328e-06
-2.16038220300461e-05
-4.41432633677673e-05
-8.51000768448279e-06
2.18321654701885e-06
-3.95614127905149e-06
-2.52193386180889e-05
-1.8341680590932e-05
1.28326392888352e-05
-1.69870731797495e-05
-4.54382797366504e-06
-1.23023161601353e-05
-2.04004491937543e-05
2.31482095284315e-07
-2.12834770329099e-05
-1.77104153460942e-05
-6.05082470764069e-06
-4.64089560818334e-06
-2.05124284746577e-05
-2.68558245985074e-05
-4.22201955854783e-05
-2.10395037048583e-05
-1.14568554714963e-05
-2.74276092691801e-05
-4.08860001372863e-05
-2.89467182583562e-05
-2.73510160109161e-05
-2.1434503993096e-05
-2.62554490990978e-05
-1.9039747727637e-05
-2.47642800959376e-05
-3.76223750640447e-05
-3.7544062759461e-06
-2.22775618150074e-05
-1.87625749871689e-05
-7.29341945724309e-06
-1.47245264415324e-05
-3.17686450008021e-05
-1.59419514019184e-05
-2.61116095225972e-05
-2.51839215240672e-05
-2.23174145948917e-05
-2.29209269427095e-05
-4.5551854276254e-06
-3.14787552570055e-05
-3.29081324526448e-05
-1.88691928640649e-05
-4.22279722766405e-05
-1.20078102694454e-05
-1.34390609095101e-05
-9.10303704470195e-06
-1.97840614203286e-05
-3.08812733406646e-05
-2.71690909056781e-05
-2.35760673508427e-05
-2.99644311853298e-05
-5.45097511103376e-05
-1.45325520565914e-05
-2.70770569321813e-05
-1.88773734106598e-05
-6.44558058100324e-06
-1.21952706696567e-05
-2.82596297688402e-05
-1.7699038913922e-06
-7.16545900831436e-06
-1.16790828121786e-05
-1.35001166715246e-05
-1.14749368477749e-06
-1.79046380254472e-05
-1.70429722079969e-05
2.73536706584539e-06
-4.12573638211026e-05
-1.61609825695857e-05
-1.05836254847108e-05
-7.58908793411027e-06
-1.88478481571067e-05
-3.25122476295914e-05
-3.74176957738825e-05
-3.27433008774914e-05
-1.67291422413379e-05
6.57227271878085e-06
-3.0526496577731e-05
-1.6313460256237e-05
-3.45467681307676e-05
-2.14339356941365e-05
-9.34365429278046e-06
-3.31718014737643e-05
-1.36968939812667e-05
-1.25286395811688e-05
-1.50406944904641e-05
-3.17381076383515e-05
-5.59218189867855e-06
-1.89286679976838e-05
-1.22397601618991e-05
-2.24617767766714e-05
-2.86406692435088e-05
-5.51588806130995e-06
-3.42819006618925e-05
-1.03925633462818e-05
6.84821230709137e-06
-9.98930847754604e-06
-1.70275409739161e-05
-4.98085211514375e-06
-3.27092156534878e-05
-2.59660838427073e-05
-3.15315280398209e-05
-2.00206058633969e-05
-1.86993309670162e-05
-4.11681480213098e-05
-7.51995114431461e-06
3.71067108463083e-06
-3.44242098002106e-05
-2.86174645451948e-05
-1.84217684888652e-05
-3.15870249875274e-05
-9.06678420678186e-06
-1.89695539343725e-05
-3.82262577395964e-06
-4.59608350809319e-05
-4.8277678193638e-05
-1.28516786264354e-05
-1.61799727389374e-05
-7.67543690771638e-06
-2.73849339831711e-05
-3.83072564085793e-05
-2.8653443622405e-05
-4.87071469552693e-06
-4.10464956143948e-05
-1.97490171812772e-05
-7.18678981759432e-06
-2.79204239180867e-05
-1.68733946514452e-05
-3.4212695047826e-05
-1.88774784264516e-05
-9.20609876530311e-06
-1.98390947513121e-05
-2.88413304804095e-05
-4.62988676894911e-05
-5.94216825122658e-06
-2.30611882824524e-05
-1.61470363878859e-05
-4.64389545747009e-06
-1.18922348296807e-05
-2.71233544110605e-05
-3.30038429362657e-05
-4.0872654806797e-05
-1.61461854163716e-05
-2.40152989743205e-05
-1.83477285284429e-05
-2.72449110070932e-05
-1.05204780318599e-05
-2.38709393580551e-05
-1.07095118554417e-05
-3.2166362328242e-05
-2.97854723486135e-05
-2.72287174887644e-05
-2.96190241566632e-05
-1.50734102960838e-05
-3.38842370525827e-05
-1.88824522394248e-05
-3.6620037058307e-05
-9.66743793674531e-06
-2.04705358037481e-05
-2.38861067615114e-05
-3.85771185910188e-05
-2.56093220310437e-05
-1.7662257387149e-05
-1.73088504725574e-05
-1.08086908513102e-05
-2.27949879633029e-05
-1.09029267949284e-05
-3.16269043619245e-06
-3.47450745799108e-05
-3.68101200343089e-05
-2.34546304501133e-05
4.26846176449197e-06
-3.67236162713405e-05
-2.3856831689341e-05
-4.29765746761297e-05
-8.49724727416845e-06
-2.80752396553478e-05
-2.08980433574346e-05
-2.55250113189368e-05
-2.45074934188317e-05
-1.70980571341935e-05
-6.21913648624527e-06
-1.1478323380882e-05
-2.70008025928844e-05
-1.59182297288024e-05
-9.97512707660395e-06
-2.19439455823529e-05
-5.13405764647934e-06
-1.75111628183021e-05
-2.82317317967246e-05
-2.72208885813405e-05
-1.51858711631743e-05
-4.88451971116039e-05
-1.05295167269834e-05
-9.82557607978768e-06
-2.71037395185287e-05
-3.71333224312151e-05
-2.05614831543804e-05
-2.13053824442493e-05
-1.91964712072371e-05
-2.19543617716513e-05
-3.22646306413671e-05
-9.70831422057835e-06
-2.57038117618705e-05
-6.96979128402584e-06
-2.38479697229744e-05
-1.78443606029621e-05
-3.34177095412914e-05
-1.53809589049819e-05
-2.46194954826714e-05
-3.23002698096151e-05
-1.45356018593645e-05
-2.84084615796724e-05
-2.42562848190653e-05
-1.95719610377528e-05
-4.68901580093562e-05
-1.45917465054621e-05
-2.58698891514523e-05
-3.18899050574626e-05
-8.78906962660834e-06
-1.84704031746048e-05
2.06000461689745e-06
-4.64071961589487e-06
-8.76969923927566e-06
-2.37470389966143e-05
-2.16173153919718e-05
-2.07791114547974e-05
-3.58833537088026e-05
-2.1658438336745e-05
-3.34599518426066e-05
-2.41442697650066e-05
-3.14210003877261e-05
-5.07725530640601e-06
-1.30128025907444e-05
-2.6504719762127e-05
-1.93493079508184e-05
-1.81980051806027e-05
-3.68065580854421e-05
-1.33537892988216e-05
-2.05438463578435e-05
-2.69151506477354e-05
-1.76266776448283e-05
-2.46395389843669e-05
-1.00578570364394e-05
-1.5168605715664e-05
-2.56079644934427e-05
-3.46629512255972e-05
-3.03122862218259e-05
-3.0451345972109e-05
-2.1607296906497e-05
7.93271293946196e-06
-1.27805481280208e-05
-1.84536527806867e-05
-1.2535713752491e-05
-2.22615539725467e-05
-2.58621176348202e-05
-1.63237449315738e-05
-2.33062739340421e-05
-2.04701017506652e-05
-2.12354007117129e-05
3.26526933458597e-06
-2.38045330044643e-05
-1.7765279019317e-05
-1.03345641523746e-05
-2.55720062845939e-05
-3.32933353850239e-05
-1.94391302542232e-05
-2.26689854199692e-05
-7.40374022413779e-06
-2.05345595563323e-05
-3.12871827904785e-05
-2.50688024273186e-05
-2.65157322684443e-05
-2.09491981453279e-05
-3.14834958253312e-05
-3.06063289954776e-05
-4.01317295085105e-05
-7.09903416014623e-06
-2.18746142996765e-05
-1.16511311640355e-05
-1.93059733235568e-05
-8.07005780706927e-06
-2.22670523693143e-05
-7.82588527847489e-06
-2.790018157126e-05
-2.97041466434203e-05
-2.1691021787961e-05
-6.70985453440476e-06
-6.0246875241179e-06
-1.85693019075043e-05
-3.41852869072601e-05
-2.08836117857011e-05
-3.391519878203e-05
-2.48950312899353e-05
-3.0847448641296e-05
-2.04959714035321e-05
-2.90583605612914e-05
-1.12131055872298e-05
-1.72922861775167e-05
-1.94340570899122e-05
-8.08180590804432e-06
-2.01709487873249e-05
-3.3888583529388e-05
-2.49311618283783e-05
-1.58179884750264e-05
-2.19682573791833e-05
-1.93309212939189e-05
-2.73919627889246e-05
-1.9454371423392e-05
-3.31128616674203e-05
-1.60142995841148e-05
-2.65841706266458e-05
-2.71326850126488e-05
-3.10978896534771e-05
-5.61895892811609e-06
-2.67510685813111e-05
-1.11356203357955e-05
-2.09687310365045e-05
-2.43591217650038e-05
-2.94329503679429e-05
-3.59666547829053e-06
-8.55792298677184e-06
-4.58301082946144e-06
2.78406927350609e-06
-3.34966191881766e-05
-3.78309317820025e-05
-9.56654677987042e-06
-8.17394348219901e-06
-2.68902718941173e-05
-2.63886445433806e-05
5.7378305652903e-06
-2.42398161531011e-05
-4.08503434639044e-05
-3.05386374749791e-05
-4.01903798785641e-05
-1.59362236894045e-05
-2.31639597811302e-05
-2.21081799025319e-05
-1.03609603212859e-05
-8.0196569489612e-06
-2.2503072316654e-05
-2.72793034881127e-05
-1.6728515734226e-05
-3.04832273326458e-05
-7.62366626018786e-06
-1.04989130061458e-05
-2.75931853906255e-05
-2.2951671591692e-05
-1.03915134789885e-05
-2.39881148571195e-05
-1.79297847565896e-05
-2.43798605262758e-05
-2.42814371404513e-05
-2.44548829782528e-05
-1.92543894630738e-05
-4.40255719243309e-06
-1.84242106143289e-05
-1.91045312622461e-05
-3.29752364220607e-05
-2.81533591466918e-05
-1.7573262327133e-05
1.14467553194399e-06
-2.04524734929181e-05
-1.46433760360985e-05
-2.13822465907021e-06
-1.8515098687122e-05
-4.52359500404126e-06
-2.48007283799418e-06
-1.19320055249428e-05
3.49957437972682e-06
-8.1057137369547e-06
-2.17779345861494e-05
1.56315233622002e-06
-2.94501317051465e-05
-1.62419583657094e-05
-1.84995844041889e-06
-2.39262625666828e-05
-1.91063057255007e-05
-1.50883043870917e-05
-1.46877939506026e-05
-2.94247371451892e-05
-3.30999839144906e-05
-1.94426059144545e-05
-1.862802181957e-05
-1.56348024080316e-05
-3.11773858372964e-05
-1.50447932558129e-05
-2.37964741954305e-05
-4.14794224911283e-06
-3.39617089498148e-05
-1.66389390461637e-05
-3.19806102373685e-05
-2.12235710886841e-05
-2.80594365492433e-05
-2.48839748680262e-06
-3.05941238633729e-05
-3.05199882249414e-05
-1.1732849296306e-05
-1.22759225021658e-05
-1.80224176472101e-05
-4.51590544442677e-05
-3.14684731153799e-05
4.96319851667693e-06
-1.66478891602246e-05
-3.66584727944573e-05
-2.17870972209746e-05
-1.21529861950141e-05
-1.56289629221594e-05
6.13653201351707e-08
3.6377859556635e-06
-1.26114278653171e-05
-2.16751856506969e-05
-4.06208927220088e-05
-4.18996968145255e-05
-6.40371328117306e-06
-5.016143256177e-06
6.25288570909311e-06
-2.11832741822264e-05
-1.23314485770232e-05
-1.24426717683393e-05
-9.20524142202825e-06
-2.13279453275584e-05
-3.34204580212209e-05
-4.09307743420211e-06
-1.90051333112819e-05
-2.17152678387227e-05
-2.20327058281741e-05
-2.37350396241543e-05
-4.89798762608301e-05
7.29620753142179e-06
-2.60140264613745e-05
-1.82364811144543e-05
-6.08325607400538e-06
-3.28051900937033e-05
-2.12757004979098e-05
-2.15654778213904e-05
-3.09617795703189e-05
-2.59026335830824e-05
-3.32629585360159e-05
-1.31807576259971e-05
-2.08839744873578e-05
-3.81430554739734e-05
-1.31426840796391e-05
-2.34947887135242e-05
-3.39633031053279e-05
-1.69363798979422e-05
-2.14004823386264e-05
-1.78076191504683e-05
-3.13009403218784e-05
-3.35369364093981e-05
-4.19053247455833e-05
-2.44150919625912e-05
-2.57638681495014e-05
-2.58467340500632e-05
-9.36113273569612e-06
-2.90075779155749e-05
-1.00731478548821e-05
-3.70393340127532e-05
-3.46520314332387e-05
4.61243849687043e-06
-1.12941713905204e-05
-1.25949246248449e-05
-2.67861044487592e-05
-1.86846190551721e-05
-3.67058530828556e-05
-2.34908634006503e-05
-1.26401164719952e-05
-1.41140261759617e-05
-1.02084076272503e-05
-3.00954448569001e-05
-3.34366878437962e-05
-2.18504267928232e-05
-3.48734483191497e-05
-3.29531430568349e-05
-3.57090024383616e-05
-2.86618296412884e-05
-1.96663740609812e-05
-1.71852830321838e-05
-3.3036239518578e-05
-3.4175654050095e-05
-1.80308016585982e-05
-2.32495604908688e-05
-2.40406999444238e-05
-2.36024089935011e-05
1.49008813812692e-06
-2.63007927167235e-05
-2.19880371132167e-05
-3.41356992413578e-05
-4.62042091811374e-05
4.27863313782101e-06
-2.91741627136733e-05
-4.03809377488609e-05
-7.88011359244986e-06
-9.48310332915163e-06
-2.71191356840353e-05
-2.14868195693755e-05
-6.25702829669522e-06
-8.47591010507334e-06
-3.26164290137884e-05
-1.88330435923894e-05
-2.57690619342295e-05
-2.19572994920939e-05
-4.74977015819071e-06
-2.24738580763306e-05
-2.19407836026893e-05
6.78222239519483e-06
-3.30199251603438e-05
-1.9540195798108e-05
-1.93738898883662e-05
-1.53852733063965e-05
-1.23816820344739e-05
8.03314884477627e-06
-2.72330495938173e-05
-2.01464401178635e-05
1.32759692111534e-07
-2.12422408799767e-05
-3.71939183739738e-05
-1.81750535472469e-05
-2.70257384839825e-05
-1.97420628454419e-05
-4.17731337040811e-05
-3.78527968154145e-05
-2.70582448596594e-05
-1.03633036006821e-05
-8.12687504628072e-06
-1.97751099265488e-05
-1.14674715774548e-05
-2.02628545982704e-05
-1.54731664242681e-05
-4.05120315031113e-06
-2.36787691936337e-05
-1.32233634398921e-05
-1.3876566275096e-05
-2.68922832829542e-05
-2.32153132643347e-05
-2.38611105918561e-05
-1.19519291903763e-05
-2.55838622544757e-05
-4.32578901883331e-07
-2.27536086304404e-05
-2.63059573807137e-05
-3.77687297209929e-06
-2.74981082089697e-05
-2.02747035452565e-05
-2.26967872192507e-05
-4.63535137706206e-05
-2.61768269848791e-05
-6.88685693669805e-06
-3.02742631184129e-05
-1.93364258568657e-05
-9.94581031582316e-06
-1.49779280103519e-05
-1.14899072600341e-05
-2.63909602040952e-05
-2.97362804202765e-05
-2.90498593201517e-05
-1.97479940971901e-05
-1.45318776258027e-05
-3.78425071299349e-05
-2.50589465838316e-05
-3.28883959312206e-05
-1.31482708436301e-05
-3.52308771909971e-05
-2.54576628508394e-05
-2.88534829565282e-05
-2.77089287858814e-05
-2.24144232890311e-05
-3.14229720689117e-05
-1.68448144269215e-05
-9.73291954228814e-07
-1.52054713009933e-05
-8.39954909090935e-06
7.92510568120353e-06
-1.84402770977615e-05
-2.26377202172569e-06
-4.69480064136209e-05
-1.9284845578582e-05
-8.20967799562461e-06
-3.29053119156708e-05
-1.48394207807541e-05
-3.56436180616049e-05
-2.96245060149194e-05
-2.28286906497993e-05
-2.21464505847417e-05
-1.38161803880991e-05
-1.3946054793106e-05
-1.89631095529508e-05
-1.44155242334799e-05
-7.7653546502484e-06
-1.49864455789172e-05
-3.62014159716991e-05
-8.65665151153239e-06
-2.41575452152022e-05
-1.36894821814925e-05
-2.5495881045455e-05
-9.70542576038944e-06
-2.11551845318769e-05
1.64683439520307e-06
-1.21478544070018e-05
-2.33862145138258e-05
-1.38401855770163e-05
-1.23524656887111e-05
-8.71539307999673e-06
-1.73212891368063e-06
-2.42990326841535e-05
-2.50985472314826e-05
-3.94935124190099e-05
-1.41261770672854e-05
1.19137384204237e-05
-1.4800474786644e-05
-2.8414509249578e-05
-3.3828886852815e-05
-2.1271165499754e-05
-2.75565124984808e-05
-1.78478177647575e-05
-2.66620413975474e-05
-3.42345122006532e-05
-2.83570795608883e-05
-1.72021854149624e-05
-2.19296127228474e-05
-6.53794580056168e-06
-3.48892596028434e-05
-2.42644074641228e-05
-1.74512662101726e-05
-3.13560563067919e-05
-4.18290082528752e-06
-7.69154156304964e-06
-1.85373737587649e-05
-2.72685030428791e-05
-2.80944423659386e-05
-1.74881324334562e-05
-2.31417550544829e-05
-2.325784003367e-05
-2.55355781349095e-05
-5.37136605504856e-05
-3.53850330522939e-06
-8.60899228798147e-06
-2.52079788370719e-05
-4.42993763631246e-05
-2.84723843100651e-05
-3.51685766848851e-05
-3.5972766195698e-05
-1.45498836123534e-05
-8.78878397585607e-06
-3.8126565615105e-05
-4.61416972977644e-05
-2.54395500114842e-05
-8.90247442052018e-06
-1.28194136682779e-05
-3.15519902945896e-05
-9.51680771774479e-06
-1.95634659204167e-05
-1.3859550858969e-05
1.68335186742009e-05
-2.66267676293148e-05
-1.88695696990086e-05
-2.23011354458816e-05
-4.06770566514961e-05
-1.49128012160818e-05
-1.61681330275283e-05
-2.18438243214309e-05
-2.13797526680651e-05
-1.85313917546037e-05
-6.50570194649277e-06
-3.18442450418917e-05
-1.38586313504593e-05
-1.45575301988295e-05
-3.73377928639201e-05
-2.65833610683224e-05
-2.17938860964105e-05
-3.09145113901504e-05
-6.74189675594926e-06
-8.04694622230163e-06
-5.67824593461658e-05
-1.42536053247576e-05
-2.17619629064598e-05
-2.95811425022961e-05
-3.04557598772998e-06
-2.17699324595057e-05
-2.74565529465921e-05
-2.03790009501752e-07
1.01902501021838e-05
-2.04552026155794e-05
-2.02757173832968e-05
-3.15314300226549e-05
-2.19768332723427e-05
-3.11156762232693e-05
-2.5002886751523e-05
-2.26434130374224e-05
-1.35155059891756e-05
-2.71876232991869e-05
-5.18164240829501e-07
-2.91989270520232e-05
-9.59852025064027e-06
-2.53616508089624e-05
-1.85724204664687e-06
3.41620893242905e-06
-3.59448530084196e-05
-1.43463173099169e-05
-1.50171368564469e-05
-3.45457192764986e-06
-1.32634618038672e-05
-2.21673239597932e-05
-2.88528748607014e-05
-2.25959281370735e-05
-1.72975255922538e-05
-3.9523918487037e-05
-2.11449355033703e-05
-1.62446545270846e-05
-1.90586162685426e-05
-4.76282025171446e-05
-1.18144680250418e-05
-2.46971012658529e-05
-1.8606040232859e-05
-4.22892454532597e-05
-2.540762790117e-05
-3.94766568220198e-05
-2.71293353091823e-05
-1.950009309186e-05
-4.28770435072792e-06
-2.14857474872543e-05
-1.89919307861476e-05
-2.74244403360252e-05
-3.10092263967957e-05
-1.42410777228493e-05
-6.05211278328876e-07
-2.78352992795298e-05
-3.28152799799727e-05
-2.94057604746886e-05
-1.72138786873316e-05
-6.16619880860671e-06
-1.0696181192852e-05
-2.95600037298668e-05
-2.28930204065107e-05
-2.66796463817842e-05
-1.63171378206979e-05
6.43171420700361e-06
-1.61919253086865e-05
-2.08214873303295e-05
-1.86528753928111e-06
-1.40030282011569e-06
-2.72262962267029e-06
-1.70716845336273e-05
-3.48213431623683e-05
-2.45738554765821e-05
-2.00972815570366e-05
-8.88234012832042e-06
-3.34882829580563e-05
-2.73022583885726e-05
-9.73682085310666e-06
-3.7152988881688e-05
-2.6635491958815e-05
-2.31267030928134e-05
-2.81369169777804e-05
-2.13152095258981e-05
-2.42792652191524e-05
-7.19963877912664e-06
-3.4555213543372e-05
-1.54875947070796e-05
-2.65042826050514e-05
-2.65132678194408e-05
1.58935932549762e-06
-1.11363398964706e-05
-1.79028571009321e-05
-3.53428053896155e-05
-1.33972574669802e-05
-4.86632818694578e-06
-2.88234047808373e-05
-1.30282526571162e-05
-3.18666103935068e-05
-8.31286676634929e-06
-7.65402880580279e-06
-2.2969133253121e-05
-2.42842613915365e-05
-2.1328242183652e-05
-2.7330877990462e-05
-2.82746065133198e-05
-2.07818177441722e-06
-1.25302183688419e-05
-2.10963079264523e-05
-4.23206994712071e-06
-3.43590973324877e-05
-1.1126500699007e-05
-7.90964109508963e-06
-3.09877934824329e-05
-1.74017391643566e-05
-2.16065486120387e-05
-3.70626198253158e-06
-3.59634723070016e-05
-3.90694980606405e-05
-6.48144556719801e-06
-7.71742129976202e-06
-2.15270265645897e-05
-1.25076563180295e-05
5.49781898371926e-06
-2.86073030548283e-05
-1.08190021085802e-05
-1.8952457310972e-05
-1.64747753172616e-05
-3.23525219170506e-05
-1.89192201687963e-05
-1.58524421783952e-05
-2.56019694375223e-05
6.20390828361915e-06
-2.95392860876074e-05
-1.67797152645196e-05
-1.98810435399e-05
-1.06709264177027e-05
-1.47142227120224e-05
-3.31701577524889e-05
-4.30330005475188e-05
-1.66750298215059e-05
6.17727482935411e-06
-6.5605037614422e-06
-2.47321061549036e-05
-3.75914886100449e-05
-4.82451332514792e-06
-3.25505253055491e-05
-2.98822222602271e-05
-2.42356107773857e-05
-1.931043821684e-05
-3.51084042986825e-05
-1.70308559542322e-05
-9.1787293005808e-06
-2.78721032474214e-05
-2.55208538711947e-05
-6.01840493025117e-05
-1.27826557633467e-05
3.89207789131368e-06
-1.07181610070829e-05
-2.65777342124658e-05
-1.25553147027306e-05
-1.26292511645118e-06
-1.14910892556226e-05
3.22207945310991e-06
-3.13202560306338e-05
-2.1488857197631e-05
-6.10637906085982e-06
-1.84886766375604e-05
-2.20682318633932e-05
-9.85364573667934e-06
-1.32133593095535e-05
-1.31765171269801e-05
-1.48219546141115e-05
-3.22782843770575e-05
-2.18294230264043e-05
-1.28424124711424e-05
-1.8444711810379e-05
-1.84979166695045e-05
-4.78252260167529e-06
-2.08193388372252e-05
-1.62271252275581e-05
-3.37248320306964e-05
-1.3601873629776e-05
-1.29649145682026e-05
-1.48109749347684e-05
4.32629373374177e-06
-3.59862550848604e-05
-4.48859721772802e-05
-2.56859618500662e-05
-1.06222079722855e-05
-1.12948210675553e-05
-2.46384806578841e-05
7.47830278995863e-08
1.1983632349942e-06
-8.29066833229457e-06
-2.08168036462945e-05
-1.48789415915065e-05
-3.28596032759112e-05
-1.75948570615625e-05
-1.90569465481054e-05
-3.36154134369538e-05
-2.22173549518766e-05
-2.00155514634073e-05
-1.46230831564145e-05
-2.30744785915802e-05
-8.43164334909573e-06
-1.16175325658365e-05
-4.1727826456505e-05
-1.35864644978498e-05
-1.7624549143782e-05
-9.19328074238728e-06
2.10838986341228e-06
-3.13847704070383e-05
-3.81194749121431e-05
1.19382571102553e-06
-8.75440679194101e-06
-4.73736296754919e-06
-2.17442733205566e-05
-3.03439169131683e-05
-6.57566980111396e-06
-6.09362743491301e-06
-1.41412327988533e-05
-9.91617948447593e-06
-1.65493703702961e-05
-2.583970490881e-05
2.49295500613746e-06
-1.77335115045026e-05
-2.10235196302503e-05
-2.31345914000088e-05
-2.8003136404045e-05
-2.39510799957992e-05
-3.1560375377357e-05
-2.99664629100255e-05
-2.62633407275201e-05
-1.47025746361951e-05
-1.80647568690464e-05
-2.67615422400311e-05
-9.977348047847e-06
-3.03969421647653e-05
-9.47196343171436e-06
-2.49152194886173e-05
-1.49877106540734e-05
-2.14788542671614e-05
-2.86678479303029e-05
-1.88206660733126e-05
-2.01062512944195e-05
-2.5751763842256e-05
-2.00123958045055e-05
-2.47513278194611e-05
-1.41333144528909e-05
-1.82290352976932e-05
-2.32668000076388e-05
-3.13595044801458e-05
-9.43603191700171e-06
-6.08542096978454e-06
-1.41426431339331e-05
-2.47950141560722e-05
-1.58014495208916e-05
-9.20129229609455e-06
-7.98334016574075e-06
-1.61439228754943e-05
-1.0565607871255e-05
-3.00245016301478e-07
-1.9384566441576e-05
-1.46763310334513e-05
-2.14164748402534e-05
1.70841363542452e-06
-2.52877484789953e-05
-3.39879284708222e-05
-2.39094918563851e-05
-3.78366267048614e-05
-4.56610959232038e-05
-1.55194267093718e-05
-4.68321972116524e-06
-2.59220473777088e-05
-2.73032721675201e-05
-1.79691932097589e-05
-2.42108741235099e-05
-2.96098005013992e-05
-1.84151607885727e-05
-1.39195644839824e-05
-2.78027435183011e-05
-3.122888298777e-05
-2.45975141660798e-06
-1.61459493156825e-05
-2.12861798897616e-05
-2.08322803210871e-05
-2.08865656848152e-05
-1.19973903471166e-05
-2.23848184718893e-05
-2.9751205337577e-05
-4.11788332177396e-06
-1.6638323727984e-05
-1.86103576092153e-05
-7.44798561548734e-06
-1.83164184608469e-05
-1.69740340562884e-05
-1.07100214237496e-05
-1.97515635416125e-05
-1.28667659826568e-05
-1.10502927479432e-05
-1.05375370395026e-05
-2.13808802689051e-05
-2.43500229652921e-05
-1.75042779557765e-05
-3.53501943903918e-05
-7.24066383968374e-06
-3.392984709411e-05
-2.19592829613341e-05
-1.98663737425523e-05
-4.32824718978602e-06
-3.51598540746153e-05
-1.13500360668744e-06
-2.05106151240992e-05
-3.47008239013862e-05
-3.05498768903243e-05
-1.54252088956428e-05
-1.40656933060933e-05
-4.26582322631635e-05
-2.84811389030997e-05
-2.43778035696718e-05
-1.61129841460804e-05
-1.0198384146991e-05
-2.39933969471348e-05
-1.52362853325699e-05
6.97698241345877e-07
-1.86294966908963e-05
-1.3484813826908e-05
-3.14031994425608e-05
-2.4132681469799e-05
-2.87728095174479e-05
-2.04611768966809e-05
-1.06401677188389e-05
-5.74141637682514e-05
-1.3469084769764e-05
-2.35573285029036e-05
-2.88010780780587e-05
-1.97823686711512e-05
-2.87539910404003e-05
-2.82128036876065e-05
-2.7025120531141e-05
-1.91421357967324e-05
-1.82920854006401e-05
-2.10094302378912e-05
-3.77090714443929e-05
-1.91857254018899e-05
-6.25034224623222e-06
-9.85557112320189e-06
-1.78655141926356e-05
-4.2299877199693e-05
-2.65555875879147e-05
-1.69952956327936e-05
-4.66184364495784e-06
-1.32763957869409e-05
-3.05188859194538e-05
-4.04864657146734e-06
-1.89784451330229e-05
2.52745690969232e-06
-2.50010004710102e-05
-3.43693252135312e-05
-1.36320772050722e-05
-3.34367352630364e-05
-2.65948851631596e-05
-4.26387847794812e-05
-1.34511353555291e-05
-3.12601279844138e-05
-1.5797567493403e-05
-1.37294676196472e-05
-2.20578386757376e-05
-3.14646160445543e-06
-4.69063941738717e-05
-1.62749953101635e-05
-1.89414325923458e-05
-3.14689138366642e-05
-2.03465701897739e-05
-2.3389464551283e-05
-2.48593367334498e-05
-2.29929468293734e-05
-1.29111185766897e-05
-1.86713259457271e-05
-5.55350257260089e-05
-1.42977739613769e-05
-1.51678003283832e-05
-2.76422068841884e-05
2.80408892789169e-07
-7.19142526957038e-06
-2.80530657643251e-05
-3.97155793315652e-05
-1.67816527516708e-05
-2.96326974605693e-05
-2.49878100820175e-05
-2.58229903044978e-05
-1.39622510553828e-05
-2.15713327062825e-05
-8.91575169594381e-06
-1.06793653614238e-05
-1.80611358442216e-05
-1.13510919073159e-05
-9.25003909001866e-06
-2.71188836437734e-05
-1.42549169468624e-05
-1.69508388269748e-05
5.69474030473623e-06
-1.81054577479164e-05
-2.48648234434096e-05
-2.24216503688727e-05
-2.011168220516e-05
-2.22956707957796e-05
-2.93479228610455e-05
-3.28547220787714e-05
-1.7294886895494e-05
-3.06876121363505e-05
-2.80529397112626e-05
-1.2193205165138e-05
-3.57157786250832e-05
-8.84015555854905e-06
-5.09082332071241e-05
-2.29609857874887e-05
-4.33221023820688e-05
-2.22551042650334e-05
-3.13399296117784e-05
-1.61237145021844e-05
-3.92965080893838e-05
-1.20171829814973e-05
-2.96132896513987e-05
-1.79170100343453e-05
-1.0685964556272e-05
-1.08889161804165e-05
-2.17243448949364e-05
-3.70723999432952e-06
-5.48975091460398e-06
3.95548712862114e-06
-2.73059748316774e-05
-2.69941315954656e-05
-3.09495379373423e-05
-2.79643009000955e-05
-2.49328449567819e-05
-4.13866066425656e-05
3.97182270288267e-06
-2.39589456695791e-06
-2.14726822254899e-05
-2.42398510997614e-05
-5.9735783250104e-06
-2.01480630469634e-05
-1.19157238283407e-05
-1.56719780343491e-05
-3.16476675985077e-05
-2.44260608402418e-05
-1.68439516683918e-05
-2.79005926014047e-05
-1.25588246444446e-05
-8.24746266994574e-06
-1.11123527239847e-05
-2.06163149766558e-05
-1.04512150799048e-05
-2.68331621014549e-05
-2.15706396366495e-05
-1.1530063084754e-05
-1.16385141609503e-05
-2.0632374607279e-05
-3.85348053790903e-05
-3.08115763199282e-05
-1.71372696688321e-05
-1.18059171980238e-05
-1.91006971043226e-05
-2.54093350761303e-05
1.11877324668049e-05
-3.68301437434655e-06
-9.38486873615618e-06
-1.99199048887421e-05
-2.29251053863563e-05
-2.59398190347798e-05
-1.63728328630909e-05
-1.96018478772763e-05
-7.75867258835948e-06
-5.4315132990088e-06
2.38010520392998e-07
-1.84463541594905e-05
-1.22273261649965e-05
-2.96392336874999e-05
-2.92658225683001e-05
-1.79246783865334e-05
-5.71070032480955e-06
-9.96575276915192e-06
7.61615450083558e-06
-2.59140726634866e-05
-3.34519858181573e-05
-3.2941259178349e-05
-2.94007250538537e-05
-5.60257428667562e-06
-8.35054208289943e-06
-1.58983329257805e-05
-1.32297775140532e-05
-2.14911348361995e-05
-3.18299109769678e-05
-1.8545553433696e-05
-2.08394666921916e-05
-2.30311664862754e-05
-1.71623344049428e-05
-1.16633740740507e-05
-1.48499040942412e-05
-2.59855443299972e-05
-1.65100040354803e-05
-4.13225177816856e-05
-3.11290509580398e-05
-1.00887200624594e-05
-1.56007391674225e-05
7.46340924173853e-07
-1.11220819683873e-05
-1.12265774783083e-05
-1.87530575591882e-05
6.72813180422568e-06
-2.39512117041566e-05
-4.76590417478254e-05
-9.31231996793819e-06
-8.13738780338666e-06
-3.92089719197994e-05
-2.77638595312015e-05
-2.11788177517337e-05
-7.59054706709133e-06
-3.43586128270709e-05
-1.78589249620428e-05
-2.77961137018812e-05
-3.18622577732808e-05
-3.47538376227054e-06
-3.59842969096809e-05
-5.43202514466874e-05
-1.36157718036556e-05
-3.69718017437389e-05
-2.79185831002236e-05
-2.56235912097667e-05
-1.30246982512844e-05
-4.06776842966935e-05
