# Supplementary material for: Research on computational propagation and identification of mine microseismic signals based on deep learning
Source: PLoS One. 2025 Oct 22;20(10):e0334641. doi: 10.1371/journal.pone.0334641 (PMC12543183; doi:10.1371/journal.pone.0334641)
Supplement: S3 Data — (ZIP) [file pone.0334641.s003.zip › 000100500002920.xlsx_0.txt_24.txt.txt]

-3.44272104177012e-05
-3.97237827759893e-05
-3.66195394858758e-05
-1.94531570515698e-05
-2.22112790142815e-05
-2.32511221291914e-05
-4.91557734756969e-05
-2.82304266139649e-06
-3.96450102756003e-05
-1.00906259751809e-05
-1.55354903167403e-05
-9.88375792026213e-06
-1.18918896781866e-05
-1.46180528374101e-05
-2.50368506776166e-05
-1.64904982894822e-05
-1.43730058786538e-05
-1.331519279521e-05
-2.02894252010227e-05
-2.62439965683178e-05
-9.47896738337647e-06
-8.55723285603223e-06
-2.05817404978076e-05
-8.59210454294984e-06
-3.89344352035703e-05
-3.04518184298824e-05
-1.04501803066822e-05
-2.00814555196781e-06
-2.73952131966236e-05
-2.30832199005787e-05
-1.86246597726652e-05
-3.81736336276101e-05
-1.18719764117878e-05
7.9122632208851e-06
-1.80133467640905e-05
-3.25892393591524e-06
-1.85362590791564e-05
-2.45578491789486e-05
-1.43347916485668e-05
-3.41589983883503e-05
-1.76248707041407e-05
-3.03117711391465e-05
-3.00164645244638e-05
-2.03840288961665e-05
-2.78216573616178e-05
-1.62930016266649e-05
-9.69908507319534e-06
-2.57272308768136e-05
5.48436221095229e-06
-1.04035061260111e-05
-1.43655436598364e-05
-1.66250924852038e-05
-2.76174261780577e-05
-8.23809082457978e-06
-2.16059475294126e-05
-4.03048348940104e-05
-1.67882015538687e-05
-9.1300896289926e-06
-2.7148420455001e-05
-1.74750158247157e-05
-8.77946532287411e-06
-7.77423061497833e-06
1.34652058772461e-05
-1.50472065648975e-05
-5.35367181803696e-05
-1.42152887044369e-05
-2.24733884274862e-05
-4.25797130159456e-05
-5.06562370377838e-05
-3.91137156909289e-05
-1.39364416129381e-05
-2.61129265852676e-05
-2.10426432463732e-05
-2.22350514334294e-05
-1.96924352982069e-05
-2.1605298690253e-05
-1.30502602809449e-05
-1.09103249780935e-05
-1.82842100081694e-05
-1.54037411196425e-05
-9.08643889875957e-06
-4.56393000998254e-05
-2.89382683531338e-05
-3.45614948274986e-05
-3.11475978957981e-06
-2.57131221633879e-05
-1.06859732133516e-06
-3.19764553971687e-05
-1.56435224578778e-05
-4.66728930077766e-05
1.05376950404719e-05
-2.53510561621993e-05
-6.58621669780914e-06
-1.66822452327821e-05
-1.90146858267407e-05
-2.65238053913239e-05
1.4506860109615e-06
-2.83853159335042e-05
-7.44078032380503e-06
-1.47941200026007e-05
-4.0188243381273e-05
-2.74786430516683e-05
-2.66552203907743e-05
-1.20759628381088e-05
-2.58941327746085e-05
-3.67445991876708e-05
-1.72371352842132e-05
-2.54629308144838e-05
-1.41692974012625e-05
-2.19899683643623e-05
-8.7310840462093e-06
-2.37972095692829e-05
-2.72754262992392e-05
-1.99440928330967e-05
-1.34855314497258e-05
-2.79150976718188e-05
-2.10584401105499e-05
-2.53735075876267e-05
-1.97496333139036e-05
-2.88334031096796e-05
-1.51271917073155e-05
-2.28879069937523e-05
-2.22760811347668e-05
-3.06462864646516e-05
-1.61326694263112e-05
-2.24544383650061e-05
-1.77794070041463e-05
-2.38226476955516e-05
-7.15863217366189e-06
-1.13451715402917e-05
-7.77183958129842e-06
-4.12498942424927e-05
-1.70842145723487e-05
-1.81681101403454e-05
-1.84919655180024e-05
-3.69408339817311e-05
-5.30301529736791e-06
-2.42973292927924e-05
-2.57074046088122e-05
-1.96321515612426e-05
-1.53937892742936e-05
-1.87517077146028e-05
-2.67090156239656e-05
-4.12300251568298e-05
-2.80534224606629e-05
-8.92907248080958e-06
-1.72172982582369e-05
-3.20575482449828e-05
-3.4698735649726e-05
-2.08774697392632e-05
-3.12177127418386e-05
-2.00840197903513e-05
-3.09188130874259e-05
-2.2615409007977e-05
-9.52397978114106e-06
-1.45607517496521e-05
-1.28484791241462e-05
-2.44996229103085e-05
-6.7369586118458e-06
-1.9411473098969e-05
3.91254672897354e-07
-2.660668177544e-05
-4.06204640621042e-05
-4.12315749431889e-06
-8.72326125752423e-06
-2.07979015046162e-05
-3.64902479306009e-05
-3.16164452507882e-05
-1.5962951378921e-05
-2.72405798245593e-05
-2.96860520515219e-05
-2.07912627266683e-05
-2.72316359088064e-05
-3.87973471127475e-05
-3.48582891221496e-05
-2.3854220673005e-05
-3.16550195999441e-05
-2.52395344005154e-05
-1.37284030718978e-05
-4.80180397660969e-05
-2.28274176331595e-05
5.03947989400113e-07
-2.23792084155359e-06
-2.42627323352439e-06
-2.09203596391704e-05
-3.39112889646813e-05
-2.2759997863823e-05
-2.77001997844919e-05
-1.43618977430457e-05
-3.11842177865416e-05
-4.19612486675607e-05
-1.75673881164761e-05
-1.46912108528436e-05
-3.98615147665825e-05
-2.40557214107926e-05
-1.99011829288634e-05
-2.34802922668912e-07
-1.79325986636828e-05
-1.3946269417004e-05
-2.63772398865984e-05
-3.73452067912849e-05
-2.13945792620518e-05
-1.3429124243024e-05
-2.81586969884102e-05
-1.97672153756364e-05
-5.16533063585765e-06
-1.74782754998569e-05
-8.56995512321367e-06
-1.2522986941214e-05
-1.05127881434278e-05
-9.69882511605815e-06
-1.93098017847421e-05
-2.15734274797662e-05
-2.93146651994537e-05
-1.48017028924777e-05
-1.05995972127808e-05
-1.43895407523859e-05
-2.24437129196831e-05
-9.84733069082516e-06
-2.58430135542599e-05
-3.6810502212197e-05
-2.52642649861327e-05
-4.35048270200538e-05
-1.65072205601803e-05
-3.46188297033292e-05
-3.15223865638385e-05
-7.87366514953038e-06
-3.88741152758876e-05
-3.21304387953128e-05
-2.21303973195288e-05
-3.21694556785175e-05
-8.16039078210361e-06
-2.51063648586993e-05
-2.31128238226326e-05
-2.33001177404136e-05
-1.94087113143855e-05
-3.77939883578291e-05
-1.416482337398e-05
-4.66685170444941e-05
-1.96987364890236e-05
-1.53191859856326e-05
-4.41640355406076e-05
-2.01807968219148e-05
-3.10397308280516e-05
-8.58573121720067e-06
-1.89550921500109e-05
-1.21403076061273e-05
-2.7342185573721e-05
-1.27053679848588e-05
-2.00234179906986e-05
-1.73333986823116e-05
-9.06045934977206e-06
-2.33632410368168e-05
7.50170728710027e-06
-4.2660713387032e-05
-1.15764677093616e-05
-1.74911141239658e-05
-1.38295207031086e-05
-9.56243983742687e-06
-2.21308029947721e-05
-2.59886425133515e-05
-1.86853013487672e-05
-3.4685568387675e-05
-1.43362080234954e-05
-3.07903237606505e-05
-3.04193182667647e-05
-3.07690567779544e-05
-1.98054883972661e-05
-2.09286072831311e-05
-1.73801570136794e-05
-2.15632437592907e-05
-9.76709631195405e-06
-1.33087316828015e-05
-1.01058820134321e-05
-3.9981363440474e-05
-1.3292494934907e-05
-3.17895487948251e-05
-1.75418755135707e-05
-1.46035735560756e-05
-3.36784647859223e-05
-1.40866024323264e-05
-1.90736459683533e-05
-5.86679641337702e-06
-2.35150521490913e-05
-2.14415702739311e-05
-4.85210091065608e-06
-2.39075583182202e-05
1.60918467080849e-05
-3.34932342330029e-05
-2.6373554224313e-05
-2.70471272872963e-05
-1.68872720780271e-05
-1.48463190899445e-05
-7.8442363756895e-06
-3.53618759196635e-05
-1.09378465628293e-05
-2.91160156419015e-05
-1.49677107340332e-05
-2.37095006464653e-05
-3.47966235263486e-05
-2.2545166507451e-05
-1.83916893542058e-05
-1.66547164185937e-05
-1.56754487831052e-05
-1.07337534949382e-05
-3.21270417085731e-05
-2.87417097454035e-05
-1.03145918955867e-05
-3.86026773944436e-05
-2.85938495179721e-05
-3.24098843915084e-05
-7.05935142359102e-06
-2.83449010602556e-05
-2.16167176187877e-05
-1.06644826222719e-05
-2.18742413632837e-05
-1.1356821727366e-05
-2.31718367366377e-05
-2.1850241854564e-05
-2.65889450724769e-05
-3.09600256776847e-05
-2.65058212013584e-05
-1.37288005119662e-05
-1.99644939292213e-05
-4.43852376221949e-05
-1.97831033395737e-05
-2.28745736046618e-05
-2.14335628180331e-05
-1.20386010500352e-05
3.1009742941613e-06
-2.95460976587019e-06
-1.46822147405017e-05
-5.30716525190469e-06
-1.57743442628532e-05
-1.11670210980672e-05
-1.33842417994571e-05
-1.61958205082626e-05
-1.50100864573447e-05
-1.42628196427845e-05
-2.08161855240847e-05
-2.39123336630434e-05
-1.40398798908682e-05
-3.3221486688406e-07
-1.04370427120389e-05
-1.14657035734396e-05
-3.07198897698079e-05
-7.72396440453761e-06
-3.26122159113139e-05
-1.76955310786824e-05
-2.93699671770544e-05
-1.19782036349205e-06
-3.80125422423867e-05
-2.60878874841897e-06
-2.02774411882887e-05
-5.036815548398e-05
-2.14349274984004e-05
-4.45414385662161e-05
-1.73568847986289e-05
-1.66326352756277e-05
-8.56805507751104e-06
-1.29107371222876e-05
-2.48949065822007e-05
-1.61880844750546e-05
-2.15215182539439e-05
-2.50157637201514e-05
-1.03605791721984e-05
-1.18760710667317e-05
-2.86258061536774e-05
-3.50928962168619e-06
-1.65684974528243e-05
-9.44049264103569e-07
-2.99194859087175e-05
-2.92904558774426e-05
-2.43880872198904e-05
-2.67583412619042e-05
2.61340617916347e-06
-7.79136223358021e-06
-1.68477248882006e-05
-3.17907989382273e-05
-4.20474714993635e-05
-3.43099667970456e-05
-2.66009184776848e-05
-1.11498180391374e-05
-1.71566939957004e-05
-3.3764351546207e-05
-4.63617502039393e-05
-1.14220981732879e-05
-2.22730329384519e-05
-2.00666851829688e-05
-3.26875498376782e-05
-1.01517489937053e-05
-1.31633866583465e-05
-1.3085662324113e-05
-3.26167072706392e-05
-2.06683895587513e-05
-7.09977170540727e-06
1.53598001360972e-06
-7.75212913328741e-06
-1.90341099193189e-05
-6.8328145357379e-06
-2.19331517685093e-05
-1.49090419344314e-05
-1.59215309388998e-05
-3.3225671720301e-06
-2.77724739835641e-05
-8.76931242989158e-06
-2.0121759144265e-05
-1.311499866202e-05
-3.05154348502229e-07
-1.60581746689882e-05
-3.27344041260192e-05
-1.43441381839251e-05
-1.54004307292532e-05
-1.97995905195504e-05
-2.98909209877332e-05
-3.90794754599612e-05
-2.4715801146442e-05
-2.76408553733406e-05
-2.4185906560993e-05
1.67953879145976e-06
-1.92136345237357e-05
-4.40149599525687e-05
-4.0409296322586e-05
-1.25032968560044e-05
-2.47334561339532e-06
-1.90322413823038e-05
-2.81913441198213e-05
-2.92616020287284e-06
-1.1815093423556e-05
-1.28949049907488e-05
-1.79817741573295e-05
-1.63771890608515e-05
-2.08561594108324e-05
-1.01453208088408e-05
1.55861475698353e-05
-2.51111014739841e-05
-2.00090963025987e-05
-1.93088814980318e-05
-2.62936014046511e-05
-2.04215573549379e-05
-4.0838013457719e-05
-1.49052289230178e-05
-2.40745592521709e-05
-4.53081175575498e-05
-1.30359082391189e-05
-3.99178924985057e-05
-8.7924083701122e-06
-7.73863778885767e-06
-2.58976640603708e-05
-4.37189584556023e-06
-3.99603013863472e-07
-2.56948883411017e-05
-1.63715995196165e-05
-4.73840000343076e-05
-2.26782481664914e-05
-3.84106274191064e-06
-3.00875504964558e-05
9.10823368885869e-06
-2.65269798870531e-05
-1.81918611456221e-05
-1.86084056460059e-05
-1.57919296108964e-05
-3.13765149418374e-05
-3.80960558959088e-05
-7.79377096985325e-06
-2.54301249224386e-05
-1.68638662238273e-06
-1.10032744990005e-05
-1.72673731008824e-05
-2.91711426776926e-07
-6.12576612978824e-06
1.27966590524259e-05
-2.9748758809882e-05
-2.0234254146637e-05
-6.88440952298216e-06
-3.69054453662279e-05
-1.42069233027804e-05
-2.01037594508359e-05
-1.66246368067116e-05
-2.47277761443422e-05
-1.65156725059091e-05
-2.69508482587343e-05
-1.79761198099118e-05
-3.41161803569001e-05
-2.57166873913401e-05
-2.94711826455704e-05
-1.99637344019885e-05
5.30678002578986e-07
-3.18323186358704e-05
1.26491621523994e-05
1.32317663130706e-05
-1.93828651915301e-05
-2.30510215412024e-05
-3.70383417033378e-05
-1.7820468995926e-05
-9.30421691009495e-06
-2.2050314329378e-05
-3.63654398379142e-05
-1.3875830132506e-05
7.17584606382688e-06
-1.62020717443365e-05
-1.21220549975897e-05
-2.88352503029892e-05
-2.63121013210333e-05
-2.33467336592671e-05
-5.56740998854117e-06
-1.25040791479233e-05
-3.89605042992103e-05
-3.23438977179425e-05
-1.56746115956238e-05
-1.96826170906134e-05
-3.21950940397966e-05
-1.02920157144849e-05
-8.74554550428214e-06
-7.27569421046201e-06
-5.92104835021478e-06
-2.75818768849206e-05
-2.26479200483818e-05
-9.56475984661499e-06
-9.53339907587356e-06
-5.91504573907558e-06
-2.74215831633122e-05
-2.56389837895942e-05
-5.99282714505127e-06
-3.64097599141946e-05
-1.82703056453598e-05
-1.84087330379138e-05
-1.57358390338647e-05
-2.06128651036425e-05
-1.43797838988406e-05
-7.5501420153807e-06
-1.43670136862738e-05
-2.88770087413953e-05
-3.26839523480784e-05
-1.67870315393852e-05
-1.0381066478993e-05
-2.71272019362701e-05
-1.77272703876384e-05
-3.03846766658161e-05
-1.11408522341162e-05
3.1358177026701e-06
-2.29195741574355e-05
-2.5660055612666e-05
1.21722741647705e-06
-1.27045018234555e-05
-6.83889061718549e-06
-1.28889554068803e-05
-2.96099393573263e-05
-2.49513178024724e-06
5.83274567214106e-06
-1.62385387315906e-05
-1.17338962814616e-05
2.95777206118524e-06
-4.56254263581117e-06
-1.37346580095017e-05
-1.16107777576508e-05
-2.04968814260995e-05
-1.00445606746033e-05
-9.03384445431753e-06
-1.7414231312351e-05
-2.65226614829257e-05
-1.9289019476758e-06
-2.51228637159716e-05
-1.92019162402733e-05
-2.84719886745756e-05
-1.50128188013238e-05
-1.47887089329593e-05
-1.96958594118828e-05
-1.56580268394303e-05
-3.03469983681454e-05
-1.23223472203016e-05
-3.44856591378279e-05
-2.30681514133536e-05
-1.73450200163833e-05
-5.47247267146893e-06
-3.56097040271981e-05
-2.61257833110806e-05
-2.73872607879369e-05
-3.08725918529465e-05
-2.46502719501336e-05
-1.24375894022824e-05
-1.50837946218743e-05
-2.31759895863308e-05
-3.10716671335364e-05
-2.92963088894051e-05
-8.75860442323696e-06
-1.42732073342683e-05
-5.67738136083364e-06
-2.84261766497472e-05
-1.91880852840053e-05
-2.47338891439081e-05
-1.48405594031414e-05
-1.89592894404836e-05
-2.22707320612943e-05
-1.41215201554552e-05
-7.68927386137006e-06
-1.80935056172913e-05
-1.91822398383716e-05
-2.70892284894945e-05
-2.59796367103088e-05
-3.0903037652491e-05
7.39625315626901e-06
-1.42427602570055e-05
-3.38726501950102e-05
-2.83820924911706e-05
-1.23016331873391e-05
-8.86009534202561e-06
-8.68057165987723e-06
-1.29529163943476e-08
-1.15714184741749e-05
-2.3752534778877e-05
-1.94534911202301e-05
-1.25000331921687e-05
-1.8706512777629e-05
-2.88046934236683e-05
-1.93985548190129e-05
-1.02538178830253e-05
-5.29672580176185e-06
-3.61147059113794e-05
-3.95413854425666e-05
-1.54751131213762e-05
-8.95164552287265e-06
-2.82651676187288e-05
-9.59843507635114e-06
-8.43653138176347e-06
-1.21365018341058e-05
-2.04193733687832e-05
-2.92741491416766e-05
-2.72462886284655e-05
-2.33640395543261e-05
-2.71514931404598e-06
-1.84836033257503e-05
-1.86466007499611e-05
-2.24975895516107e-05
-3.77240114494325e-05
-1.41172507878994e-05
-2.44161235576245e-05
-1.57472840754625e-05
-1.29740873805996e-05
-3.24630121095844e-05
-1.76762302248756e-05
-3.21155499306591e-05
-1.7234566070005e-05
-8.91384464746533e-06
-3.65028551261421e-05
-4.16336819793771e-05
-3.40117337163089e-05
-7.74336594349082e-06
-1.3415299852931e-05
-2.20710215336824e-05
-1.51593857120104e-05
-1.91772933953815e-05
-2.39405083119152e-06
-1.08447247248906e-05
-3.34929269669205e-05
-1.60309465855678e-05
-2.32511556285093e-05
-1.83571208323188e-05
-3.85882157715434e-05
-2.78110269037761e-05
-2.49976573703547e-05
6.46023923254921e-07
-1.41079126931273e-05
-1.39230428176669e-06
4.30401578118521e-06
-3.4666429218778e-06
-3.64852065927066e-05
-1.6590982404716e-05
-1.86511728270945e-05
7.78795118113024e-06
-1.98021945678417e-05
-1.11465762580082e-05
-2.8874724991811e-05
-1.46457237414749e-05
-3.69737729256211e-05
2.0940476422302e-06
-2.74527254616835e-05
-3.63788549580449e-05
1.38306031233683e-05
-1.45202427311366e-05
-1.88012005520801e-05
-2.92223539170881e-05
-1.93862424106488e-05
1.09760621899301e-05
-3.73688976896543e-05
-3.3603814376748e-05
-2.73568582318871e-05
5.17700615029729e-07
-2.26787341835818e-05
1.35787311041194e-05
-7.17757763388971e-06
-8.41406705744234e-06
-2.31235235729449e-05
-2.40439365418054e-05
-1.78001519047009e-05
-2.92369045962325e-05
-2.94016627993608e-05
-5.28981166755684e-07
-1.29037987011565e-05
-2.45108121006562e-05
-1.89983113736347e-05
-1.24098992217323e-05
-3.06478276834722e-05
-3.86426443040929e-06
-1.45238278230889e-05
-1.96475529179782e-05
-1.0741757011948e-05
-2.47153064003091e-05
-1.81543351197177e-05
-2.56176031058362e-05
-1.55328175319657e-05
-7.44711707570082e-06
-2.46259479575148e-05
-2.71132543179806e-05
-2.65625865807028e-05
-4.27710808565998e-05
-1.99472419389861e-05
-3.15155186004017e-05
-3.42090883860686e-05
-2.04426035266896e-05
-2.61242003775124e-05
-1.80423436605928e-05
-3.30568757065152e-05
-7.39356071735372e-06
-1.06797302997151e-05
-1.0959561421436e-07
-3.90164828106306e-06
-3.04470694821029e-05
-1.70289545650803e-05
-2.50807001042406e-05
-6.08566642025422e-06
-1.42072124647161e-05
-2.41556402726084e-05
-1.69614244301367e-05
-2.00900534610391e-05
-6.22214669540451e-06
-8.40141876946464e-06
3.55659560623804e-06
-2.36075246951067e-05
-2.88146505438585e-05
-2.6738678457229e-05
-1.85908532378739e-05
1.2385746329387e-06
-2.36628648624887e-05
-1.66878580060783e-05
-3.47207853828351e-05
-1.38617002003154e-05
-1.40235588186613e-05
-3.15925398673675e-05
-2.0034569398641e-05
-1.89213641994856e-05
-3.11036981119353e-05
-3.5861798635363e-05
-4.40313236032319e-05
-1.84016735541507e-05
-2.9590740312855e-05
-2.805381862289e-05
-1.81576615618103e-05
-2.52401794294078e-05
-5.65822444314784e-06
-4.68815641971147e-06
-3.4376247690468e-05
-1.35449564505492e-05
-3.03060630689065e-05
-2.23314834209498e-05
-2.09051842076893e-05
-1.86993501251041e-05
-6.74871142554693e-06
-6.87226483745618e-06
-3.6510630541252e-05
-2.94517548964579e-05
-1.49810005712143e-05
-5.52621924791125e-06
-3.48130666303765e-05
-2.22550178255998e-05
-4.02709954501882e-05
-2.22447833482414e-05
-2.14277260891331e-05
-5.05094942723957e-05
-1.63714559944402e-05
-2.38190704803852e-05
-8.10583912428977e-06
-3.77969633014354e-05
-3.35856557107942e-05
-1.31598028820005e-05
-4.40299973252432e-05
-2.4185044289441e-05
-6.77082667834016e-06
-1.72806031699661e-05
-2.30471005069256e-05
-1.21896307936181e-05
-3.05855153124249e-05
-5.67862383090875e-05
-2.4636525036655e-05
-1.0273293432892e-05
-1.18994086368908e-05
-1.52639316162434e-05
-1.82443076413687e-05
-3.02919396472068e-05
-1.41035857051619e-05
-7.8164660995982e-06
-3.52042720202578e-05
-1.40728967209141e-05
-1.35355668589416e-07
-1.98462209303743e-05
-1.60950970057115e-05
-2.55279144976519e-05
-1.67293956196665e-05
1.51626636937098e-06
-1.79784306729155e-05
-2.1351230410794e-05
-1.02923118110689e-05
-4.06509408756061e-05
-2.30858719862916e-05
-5.65742384324623e-06
-1.8516722447445e-05
-4.50827895507125e-05
-5.74311428986779e-06
-2.52195152209356e-05
-6.5873632775294e-06
-1.49643295140075e-05
-1.00200690137175e-05
-6.35507288237523e-06
-2.47345856406739e-05
-2.25496214537894e-05
-1.44592063815191e-05
-1.05890786553452e-05
-1.43574085488893e-05
-2.16917105198638e-05
-2.5549350636764e-05
-4.14443301481625e-05
-2.2631496438574e-05
-6.55781808857889e-06
-1.45482254280271e-05
-2.86414353935857e-05
-4.66790513337994e-05
-7.05361717862672e-06
-9.18378734278017e-06
-1.36418419723379e-05
-1.16732716755314e-05
-2.03965129722339e-05
-2.34252175501575e-05
-3.28813152095535e-05
-4.67486125378068e-06
-2.91491828076785e-05
-2.46112154016014e-05
-2.76843566166557e-05
5.26570769721439e-06
-3.22877343081364e-05
-5.95679409164671e-06
-5.19478537929784e-06
-1.22407830145339e-05
-1.52168594549958e-05
-4.21334277802806e-06
-1.34838056879671e-05
-1.19868908313778e-05
-3.09512337432335e-05
-1.04752307102367e-05
-2.25147346895932e-05
-4.9021628040107e-05
-1.95481151187642e-05
-2.18780974387146e-05
-2.45248075211535e-06
-2.57959248544967e-05
-1.60781503031429e-05
-2.63151964632503e-05
-2.47634875704448e-05
-4.27834113830832e-05
1.18139462743713e-05
-1.48471891843269e-05
-2.8090247803052e-05
-1.52723089562683e-05
-3.49484473256318e-05
-1.25529590550236e-05
-5.29354254395505e-06
-2.19285138267968e-05
-2.17149457542122e-05
-2.36989374167837e-05
-3.14299036223283e-05
-3.20887164418933e-05
-2.41860744120716e-06
-1.83483733877437e-05
-2.09420437940044e-05
-1.71463516770075e-05
-6.5857366818183e-06
-2.6257121835707e-05
-1.48091899995544e-05
-1.55235350366357e-05
1.82371427517903e-05
-2.51773220237056e-05
-7.23849305141623e-06
-1.72558484691506e-05
-3.37779148004782e-05
-6.65847326975173e-06
-2.80411809826585e-05
-2.16733839948948e-05
-2.48180309514509e-05
-1.8769253395448e-05
-4.07853857630504e-05
-3.56573667901484e-05
-2.09653496059019e-05
-2.70017660915701e-05
-1.64052816031871e-05
-2.04656528668506e-05
-1.76204432803313e-05
-1.51152388267031e-05
-1.16875964679707e-05
-1.237607206553e-05
-1.65601223517365e-05
-1.64974960659204e-05
-1.83844050923907e-05
-2.01907585009554e-05
-1.14830209482624e-05
-3.43315282783293e-05
-3.10122672171335e-05
-3.31529632939125e-05
-7.45292446702729e-06
-6.53403340196374e-06
-3.58249143856587e-05
-3.33641733242567e-05
-3.76701039641079e-05
-3.04493143900222e-05
-1.25342483989644e-05
-3.4124740648533e-05
-6.44172655198236e-06
-2.08949985549971e-05
-2.74448822928008e-05
-1.91401399875966e-05
-2.111808867022e-05
-2.50578776586635e-05
-1.04185869132947e-05
4.62698673907374e-06
-7.27311448295404e-06
-1.62399449819782e-05
-2.92257053894516e-05
-1.69688769897683e-05
-1.18222250188993e-05
-8.80044377471569e-06
-9.54940939968115e-06
-2.4829969576293e-05
4.34453703137867e-07
-2.2127925943004e-05
-1.26311899697708e-05
3.47227519633567e-06
-2.24833967798333e-05
-8.10810033557503e-06
-2.16621730640537e-05
-1.99390868251163e-05
-3.07311091328781e-05
-2.08943721180451e-05
-2.12576486074643e-05
-2.04437035834557e-05
-1.92208259876864e-05
-3.24029396678843e-05
-1.49266235693728e-06
-4.45778206002061e-05
-1.77695334425853e-05
-6.9324700082583e-06
-1.491660352045e-05
-2.5882842314067e-05
-3.53826679432213e-06
-1.9876018903981e-05
-2.48913687178431e-05
-3.35912273289759e-05
-2.76642352325997e-05
-2.38519182617254e-05
-9.72504999846006e-06
-1.63119111559022e-05
-1.20371484146377e-05
-2.73398661219083e-05
-2.23812510404291e-05
-1.14126893298104e-05
-3.4825572278508e-05
-2.2461945059818e-05
-3.3781533796528e-05
7.34082484363259e-07
-4.10872484867055e-05
-1.77856865015901e-05
-2.23485336011182e-06
-3.65823585151684e-07
-2.77548093787417e-05
-1.10665393222487e-05
-1.79132666356984e-05
-1.52226091866511e-05
-3.54326897537298e-05
-2.32314300057227e-05
-2.28613827707059e-05
-3.35302222884661e-05
-5.56579279287428e-06
-1.27169491517406e-06
-1.85821846431178e-05
-2.56982413229357e-05
-1.63058498257659e-05
-1.71593336640664e-06
-1.27693701813565e-05
2.14639320692603e-06
-3.127401314206e-05
-2.71283773459228e-05
-4.04418422456507e-05
-1.75933028926239e-05
3.41928146363838e-07
-3.18784124113097e-05
-8.33758899263104e-06
-1.71458629558307e-05
-2.70201810171861e-05
-8.79860628709901e-06
-2.14115664682101e-05
-1.70263769659902e-05
-2.94915444431273e-05
-1.46771477600928e-05
-8.03078297891587e-06
-1.10250106816779e-05
-2.67587096033306e-05
-1.2978874832568e-05
-2.29358692478499e-05
-2.08593830350465e-05
-5.42271188671666e-06
-1.41309751519414e-05
-2.93220304843934e-05
-3.26405487926896e-05
-3.00975912049283e-05
-4.54076427969994e-06
-2.54014037472794e-05
-2.89371606796028e-05
-3.59001286258928e-05
-2.15843919682709e-05
-1.0722523671772e-05
-1.53707585496912e-05
-9.18295090091479e-06
-2.07562406298625e-05
-4.08977553597272e-06
-1.22618610991041e-05
-1.13796134776806e-05
-4.13089807647748e-06
-5.90965637743886e-06
-8.6334693059551e-06
-3.3627799895101e-05
-2.40588789095581e-05
-3.74349417719221e-06
-1.19884567472751e-05
-1.69202635571246e-05
-4.25355249277828e-05
-3.39502136025413e-05
-1.57584751494871e-05
-2.83431775710432e-05
-1.50374781830119e-05
-2.26683605250522e-05
-1.77107906891559e-05
-1.60529554620922e-05
-3.19636359054487e-05
-3.29151913606957e-05
-3.10555504643062e-05
-2.09374117562934e-05
-2.1415459982464e-05
-1.56334617435146e-05
-3.38311982654609e-06
-3.61507458548331e-06
-3.48445188194313e-05
-1.9659379003199e-05
-1.25960348513502e-05
-2.67981382954187e-05
-6.43733108304964e-06
-3.93840316982002e-05
-2.16131308469407e-05
-9.81240950922177e-06
-1.88776651196477e-05
-9.74589248668832e-06
-8.0841924226365e-06
-1.70637605399731e-05
-1.83863199262376e-05
-3.2339127289868e-05
-3.73798537780505e-05
-3.19684705029055e-05
-2.33173794154026e-05
-3.76824525478099e-05
-1.61366903814422e-05
-1.94732265204239e-05
-2.02366214918845e-05
-1.29681114947742e-05
-2.91534009586088e-05
-1.55957405462661e-05
-1.31588208986272e-05
-1.17614319051637e-05
-1.71864458701622e-05
-4.07153634385115e-05
-1.32251538169146e-05
-2.52901945024552e-05
-2.47132800164009e-05
-2.13120113364944e-05
-3.66546016746803e-05
-7.51810854256881e-06
-6.99481849268919e-06
-1.99624642624118e-05
1.48369198221373e-06
-8.24528290135931e-06
-2.75295462315721e-05
-3.69862933621504e-05
-1.81195604640092e-05
-2.57064111121995e-05
-5.24836284977936e-06
-4.39774401515973e-05
-5.59419190990178e-06
-1.96034952244111e-05
-2.52003456742774e-05
-1.81805134590168e-05
-1.55560445397706e-05
-2.77595640333896e-05
-1.03992375726186e-05
-1.974408329067e-05
-1.92898243199135e-05
-5.77483478142379e-06
-1.13343903033442e-05
-2.19922711588796e-05
-3.2287761624832e-05
-3.91743222977773e-05
-1.30957907458506e-05
-2.148667569879e-05
-2.68912643151074e-05
-3.44487984075088e-05
-2.10626402135036e-05
-9.53364085289133e-06
-2.35782465750283e-05
1.90287881257647e-05
-1.42770199725097e-05
-5.47504232008394e-06
-2.09824319296529e-05
-1.53587996108885e-05
-4.49195205027174e-06
-2.92466407778799e-05
-3.31859565753131e-05
-6.85377403641312e-06
-1.97064535792244e-05
-2.28967376577506e-05
-1.71473947925309e-05
-6.9092641242082e-06
-2.8994339789289e-05
-2.65664052162715e-05
-2.81341804091314e-05
-2.85249774341905e-05
-1.65934008226685e-05
-8.48553529259756e-06
-2.91057490084289e-05
-1.36934375638625e-05
-2.76973834213178e-05
-2.99602507828609e-05
-2.10881551914759e-05
-8.86335610035234e-06
-2.04191669833399e-05
5.64970148202885e-06
-2.93584490232142e-05
-1.94558227731277e-05
-1.96571960485418e-05
-2.09680604374461e-05
-1.16800803137353e-06
-2.30060454281933e-05
-2.14030301746697e-05
-1.71520279337305e-05
-8.9350370830853e-06
-2.15035838814717e-05
-1.90130723599953e-05
-2.20920398097951e-05
-1.33369350411445e-05
1.86440399223367e-07
-3.29786616628073e-05
-1.97109568479305e-05
-1.92447801757975e-05
-2.61387592594975e-06
-2.15656780532615e-05
-9.52958977171525e-06
-2.34435165020119e-05
-2.52920344772601e-05
-1.5953290088704e-05
-2.60813481668784e-05
-2.70449512767283e-05
-3.15684235004538e-05
-3.96888111017925e-05
7.61973584355439e-06
-2.46915847487825e-05
-2.93779185258398e-05
-1.30261484328408e-05
-1.36294125163785e-05
-3.82430706612005e-07
-1.9477023907764e-05
1.4372718221507e-06
-2.55529061951261e-05
-1.36938946990748e-05
-3.0413375652734e-05
-2.88361987474199e-05
-2.99105459073953e-05
-2.10864608224749e-05
-2.09975713104203e-05
-2.25017892139682e-05
-6.81222178316254e-06
-9.59978693113968e-06
-2.04876716758068e-05
-2.06380650363575e-05
-3.03395371810961e-05
-8.65146964820794e-06
-2.0634684892157e-05
-3.49794190327002e-05
-3.19586692023199e-05
-9.13261642355134e-07
-1.96429940598902e-06
2.3828427246558e-06
-1.20650530719886e-05
-9.38700934652646e-06
-5.24102471464067e-06
-2.19594949416843e-05
-3.12624558055479e-05
-6.34796723232006e-06
-6.29203339782743e-06
-1.34063306460345e-05
-4.59606158538906e-05
-3.62974493689664e-05
-3.00203150429648e-05
-1.55691153926412e-05
-1.29912417530902e-05
-1.8460922876805e-05
-1.19847045589455e-05
-1.99813524603499e-05
-2.89504780903668e-05
-1.94062592502878e-05
-1.06812883037882e-05
-2.32871110256515e-05
-7.15912469737822e-06
-2.46960657142585e-05
-1.23560100751933e-05
-3.16921267691441e-05
-1.51778615185506e-05
-4.73328253011247e-05
-2.68931301273281e-05
-1.19233199973382e-05
-1.68811213279817e-05
-2.50540624257367e-05
2.25533388830697e-06
-3.50028533808502e-05
-2.85261922919881e-05
-9.14727572720303e-06
-2.95109514251162e-05
-2.85019700893629e-05
-1.60860107388727e-05
-1.33494812578703e-05
-2.32421178841657e-05
-2.88323627247021e-05
-4.46285167786767e-06
-1.20565548574456e-05
-1.37455460269493e-05
-2.51630420155998e-05
-1.09455544376115e-05
-3.24355339929738e-05
-1.73331913660752e-05
1.26943696821979e-06
-2.01586730341277e-05
-1.40418224824311e-05
-5.74556488454733e-06
-3.09761288652786e-05
-2.892457235277e-05
-1.23885561527283e-06
-4.03144531472702e-05
-5.59838320218262e-06
-3.6747287764121e-05
-3.68097793211013e-05
-1.56330520157749e-05
7.68247595206381e-06
-2.08040558860318e-05
-1.68093122667618e-05
-2.60433917016277e-05
-1.08283651204512e-05
-3.82471044444366e-06
-1.95838440427259e-05
-2.30565962913496e-05
-2.70965624809401e-05
-1.7726071270392e-05
-1.27453124627828e-05
-3.53649947206559e-06
-1.83049485372678e-05
-1.67476533299594e-05
-1.83732939641232e-05
-1.84756367013515e-05
-5.22375770835198e-06
-2.67412840645527e-05
-2.03930183158741e-05
-3.41971325610846e-05
-3.26414735917735e-05
-1.94221711480532e-05
-4.77171466583369e-06
-2.72093328459207e-05
-4.22300883494007e-06
-2.74715359976529e-05
-7.86768399014416e-06
-1.62355187132028e-05
-9.64491921080892e-06
-1.50566112459681e-05
-3.85519020243614e-05
-2.05102160710123e-05
-1.14009395862338e-05
-3.84967969292902e-05
-1.40979740221611e-05
-1.27258294380794e-05
-4.53294195936154e-06
4.07068284878838e-06
-3.88581065816665e-05
-2.10475208422329e-05
-1.4131014132765e-05
-2.62219529578793e-05
-8.32504382389832e-06
-2.46764708502726e-05
-2.04132243976874e-05
-6.40263615920613e-06
1.86467329917123e-06
9.32320363495084e-06
-1.94396332430544e-05
-5.9954840640273e-06
-3.75167388021892e-05
-1.24894983126308e-05
-6.38512488910602e-06
-2.65313611299877e-05
-1.9855747537746e-05
-8.12336810485952e-06
-1.38441141748821e-05
-4.86599160584242e-05
3.49632140017393e-06
-8.7972007418723e-06
-3.63477980480454e-05
-2.23672315605197e-05
-1.27434147676292e-05
-1.56188186705739e-05
-1.24652958045283e-05
-2.69115558868114e-05
-1.88540847439693e-05
-2.41781163818934e-05
-2.20576636045637e-05
-2.45987945489619e-05
-2.21930376441667e-05
-3.10633198719959e-05
-1.3385427968969e-05
-1.09211278839851e-05
-2.59404593659702e-05
-1.8759867559354e-05
-3.65030478200508e-05
-8.0218094780844e-06
-1.66582718047125e-05
-2.33839750265703e-05
-1.7611028894347e-05
-1.04224798294063e-05
-2.80637438768096e-05
-2.286009526275e-05
-1.64738809474093e-05
-2.58394556403654e-05
-1.54486688334434e-05
-3.40043982963914e-05
-1.9705884924452e-05
-1.76410128103098e-05
-2.00385915925678e-05
-2.95883191034893e-05
8.75943526208004e-07
-1.77402984320051e-05
-2.2681190239859e-05
-1.02079576736557e-05
-3.09751734226356e-05
-2.79637303304807e-05
-2.86195927077762e-05
-1.18208659516472e-05
1.65131723166336e-05
-1.51928685888777e-05
-3.13734665878494e-05
-2.34823706791013e-05
-1.03268112722716e-05
-2.86144286627587e-05
-2.8721659717911e-06
-2.87464293607588e-05
-4.81527188642712e-06
-2.23343203512585e-05
-2.96078663658965e-05
-2.55229834328402e-05
-2.16042061156949e-05
-2.43184519933027e-05
-3.07279210911522e-05
-2.12759809774087e-05
-2.67062323660776e-05
-1.37173512333786e-06
-2.59021216962707e-05
-1.24320018591687e-05
-1.99216044977714e-05
-8.74498902702189e-06
-2.52738087742203e-05
-9.96345586551309e-06
-1.70294801898303e-05
-2.65421086152852e-05
-1.72758616738996e-05
-4.92351920051523e-06
-1.3623632459527e-05
-2.65896009495305e-05
-2.61218609729791e-05
-9.90048433610849e-06
-1.00319727578812e-05
-3.49911846760245e-05
-6.8891426378495e-06
-2.15163475373997e-05
-2.77069336351792e-05
-3.21200533017276e-05
-7.29395801741315e-06
-2.89900403830018e-05
-1.67926010751714e-05
-3.32725014475191e-05
-7.64508862230603e-06
-2.74509702338183e-05
-4.65820055430053e-05
-1.15388497627585e-05
-1.03515989738283e-05
-1.71486627129165e-05
-2.88284800262857e-06
5.24511522959155e-06
-1.77484529651539e-05
-2.68367901921438e-05
-1.99240662413546e-05
-5.35598455711693e-06
-8.327088147085e-06
-2.35652875652216e-05
-1.82149237706899e-05
-2.1884116667723e-05
-3.98264756380977e-05
-2.83833501091497e-05
-2.11078308110312e-05
-3.89208025472743e-06
-3.73324786730202e-05
1.13334469036483e-05
-2.24082576644871e-05
-2.11506598000835e-05
-5.68481233510745e-06
-2.29956833858179e-05
-2.62613102421581e-05
-1.01171587004201e-05
1.04197547114062e-05
-1.84487640445747e-05
-1.00952454411913e-05
-1.8039207541839e-05
-2.60753142477424e-05
-4.62974062481263e-05
-1.83877602378866e-05
-2.76530195963483e-05
-4.20969913830882e-05
5.32401108217407e-06
-4.41215751606136e-05
-3.61938462505876e-05
-3.28451576377662e-06
-1.64007244832895e-05
-1.38860983010678e-05
-4.42758522187107e-05
-1.89075098705818e-05
-2.4007499550043e-05
-2.08938450348632e-05
-2.59379106748818e-05
-9.33609821374901e-06
-1.11973077695843e-05
-3.53454365857247e-05
-6.01206498857497e-06
-2.42123655724754e-05
-3.15982419346874e-05
-2.70297867321085e-05
-3.5882060558386e-05
-2.47835725123274e-05
-1.26474044951983e-05
-1.44190160516635e-05
-5.55786328310749e-06
-1.75218986674302e-05
-2.41286158676694e-05
-2.8823504120108e-05
-3.14687499606037e-05
-4.81847252959136e-06
-1.11811939089833e-05
-1.38576576994461e-05
-1.8796775625084e-05
-1.43910169893639e-05
-4.12375075186474e-05
-1.11601058890792e-05
-9.39601740872031e-06
-3.43361060372185e-05
-2.11487677904824e-05
-1.35320875660987e-05
-4.29518139189162e-05
-3.18503356110054e-05
-8.66839788698892e-06
-1.2672619423725e-05
-6.93385111294292e-06
-2.49315078469472e-05
-8.40480363088083e-06
-2.07399847056213e-05
-2.69828877168983e-05
-1.00889240721944e-05
-2.11536676763938e-05
-3.0839360516774e-05
-1.9790644329305e-05
-4.93449301188392e-05
-1.22606420511322e-05
-4.58371901498827e-05
-2.65691447149419e-05
-1.81515898880194e-05
-3.41135708960256e-05
-2.97227407184359e-05
-1.60428905235714e-05
-3.92346118970168e-06
-3.71579963623584e-06
-3.81266695071404e-05
-4.54765798639192e-05
-2.08866727696018e-05
-2.21741769973524e-06
-2.27639679593684e-05
-1.2276345256825e-05
-1.70411281225882e-05
-3.7961349778816e-05
-3.26241805869187e-05
-3.94889584599561e-05
-3.10956083239862e-05
-1.7937396212125e-05
-1.42156491559391e-05
-3.88965871774419e-05
-3.31422170288324e-05
-2.56065801320705e-05
-2.70485563170121e-05
-3.31790572634951e-05
-1.80180280806056e-05
-3.30070815564447e-05
-7.60904318841861e-06
-2.36512357791039e-05
-2.70210878425137e-05
-2.87033884530994e-05
-2.32061095511867e-05
-2.72468422389579e-05
-2.54616341810327e-05
-2.66672953017648e-05
-2.99805320130366e-05
-1.88267346995008e-05
-1.79758058876532e-05
-3.05692242764075e-05
-1.84671376841714e-05
-1.33321333864206e-05
-1.56961877670562e-05
-4.59099147153709e-06
3.77698444263506e-06
-3.43378239296666e-05
-3.42851086851383e-05
-2.25604581406314e-05
-1.24140519146574e-05
-9.04636977202242e-06
-1.53431784579365e-05
-3.93790468385878e-05
-1.81292932158955e-05
-2.08762762739495e-05
-1.27732169772269e-05
-1.38271222203697e-05
-1.84181583162862e-05
-1.932026788754e-05
-3.98264038213323e-05
-3.25524517017011e-06
-7.25158587033661e-06
-1.24145464141107e-05
-2.83353745800992e-05
-1.55462873945538e-05
-2.25874901200787e-05
-1.72470971855783e-05
-2.03513357722945e-05
-3.14337389287848e-05
2.5913980949862e-06
-1.32479341281028e-05
-2.13263329533381e-05
-5.67875546935119e-06
9.22017331166862e-06
1.11436102972078e-06
-1.46784607057893e-05
-2.38360543997263e-05
-3.04335753501796e-05
-2.99739243836163e-06
-2.26760755998669e-05
-1.46876821299639e-05
-1.70711340872356e-05
-2.55651423673376e-06
-9.64662781775739e-06
-1.28848941598428e-05
-1.18799982043703e-05
-3.69211044230069e-05
-1.64399542871884e-05
-2.6383746992387e-05
-6.41434158258593e-06
-1.2801235994198e-05
-1.07205428056506e-05
-1.93718709727451e-05
-2.27437194992254e-05
-4.48125171799003e-05
-7.37495037374696e-06
-2.21125693234025e-05
-1.63496876327791e-05
-4.3579236655496e-05
-2.74811948911445e-05
-7.13199695083153e-06
-2.86080127358244e-05
-2.10734541766543e-05
-2.56164221330657e-05
-2.22914863559048e-05
-2.69658304827493e-05
2.72663930416895e-06
-1.16179961779385e-05
-8.98353312800504e-06
-2.21393629603978e-05
-1.89522329857578e-05
-1.32142689378435e-05
-2.1865473352185e-05
-1.19957069929032e-05
-1.90167699890013e-05
1.7362391715e-06
-1.70448875732589e-05
-8.5783247311776e-06
7.97802759003615e-07
-2.48598183819727e-05
-3.58195063934916e-05
-7.22227995364213e-06
-1.93432821204039e-05
-7.9752385899257e-06
-3.05114666110216e-05
-3.06561127154892e-05
-2.54882442132051e-05
-3.02059121205221e-05
-8.94074559871536e-06
-3.17876297960788e-05
-3.07007197685518e-05
-1.68393947955405e-06
-1.54580032860402e-05
-2.08675272307996e-05
-3.27171890714258e-05
-1.93712640574673e-05
-1.89227463740736e-05
-3.09687176904287e-05
-4.22595907077527e-05
-1.56658773762569e-05
-2.88520328455824e-05
-1.87410071989999e-05
-1.44341841155954e-05
-2.01922828617299e-05
-2.29218763890138e-05
-1.09610366792877e-05
-3.91874008589049e-05
-1.72125360264057e-05
-1.1054557857196e-05
-4.2468976695864e-06
-2.08507478469838e-05
-2.67804816875761e-05
-7.38109708335629e-06
-2.81057709582707e-05
-2.90516604109147e-05
-3.54008736252092e-05
-1.88291243833377e-05
-4.25033188369223e-06
-9.84536792218143e-06
-1.69577143519995e-06
-1.16040315830825e-05
-1.91303351434213e-05
-2.25485508295219e-05
-1.241432146915e-05
-1.24687962284955e-05
-2.17680661734947e-05
-1.2623390717704e-05
-2.02950049059253e-05
-1.14585841925018e-05
-1.89064077811444e-05
-1.71933349147002e-05
-3.14726419691147e-05
-2.54110642495751e-05
-1.32821283431752e-05
-3.17212451388546e-05
-2.93909838331028e-05
-3.21730352931754e-05
-1.23791907974324e-05
-1.45181591019684e-05
-1.33176676656632e-05
-3.80351204733454e-05
-2.62748474906081e-05
-2.02594864770979e-05
2.49662471916924e-07
-1.53242337639202e-05
-2.11815282294403e-05
-4.03869413418665e-05
-4.02526357669021e-05
5.01906691444724e-07
-1.60732352770855e-05
-8.65510819958319e-06
-3.18509362485542e-05
-1.52155423215172e-05
1.71752340287869e-06
-2.13581461932497e-05
-8.1392663141104e-06
-2.19547529955448e-05
-1.53946697338242e-05
-5.33978323695394e-05
-3.62355215722533e-05
-2.13177010930881e-05
6.5550288283543e-07
-2.37831641075123e-05
-2.85715756146644e-05
-8.01556760831433e-06
-3.20073207522619e-06
-1.73854050039011e-05
-2.02363505994212e-05
-1.32820642781442e-05
-2.27271660292923e-05
-2.06494064696333e-05
-2.38112852868646e-05
-2.10919644881925e-05
-3.85073545931783e-05
-1.95451846697614e-05
-4.15243697911524e-05
1.0444649847809e-05
-2.69984438419885e-05
-1.30654163561452e-05
-8.18876171764618e-06
-1.40679473193992e-05
-6.0832712952807e-06
-8.39468266459699e-06
8.75275212393252e-06
-2.4830429727134e-05
-7.13041471206445e-06
-2.42539815962507e-05
-2.62966166278521e-05
1.35192283454597e-05
1.17219163532874e-06
-1.08648629949533e-05
-1.3282613406835e-05
-6.78833074870799e-06
-7.13205980966505e-06
-1.62212261928026e-05
-2.87818320375555e-05
-3.47703584408837e-05
-1.70728844226906e-05
-2.73178629385235e-05
-7.59100596904372e-06
-3.22183839574468e-05
-1.64116158260898e-05
-1.68914545403194e-05
-8.76539997209202e-06
-8.08418311932104e-07
-3.33215452242028e-05
-3.2281354672265e-05
-2.33723854176155e-05
-1.85806110933232e-05
-3.28012740367869e-05
-2.07322558735355e-05
-8.89804638481012e-06
-1.24101461136899e-05
-2.09281813163693e-05
-1.29243399544085e-05
-2.12834804787386e-05
-3.292886126576e-07
-1.77855712731392e-05
-2.47595871579382e-05
-2.21285665626799e-05
-2.35404545697661e-05
-1.74142941952645e-05
-4.59585264127982e-06
-9.43345366124753e-06
-1.45998700505629e-05
-1.92900647961091e-05
1.84618968808388e-06
-1.17790335543962e-05
-2.61912741118323e-05
-1.60951320299856e-05
-3.07523955902473e-05
-2.70762356397646e-05
-1.20037942260147e-05
-2.49672776888257e-05
-1.57327529836914e-05
-1.92127506641635e-05
-2.29053011417602e-05
-3.76089013030422e-05
-1.13645655214355e-05
-2.75871634561102e-05
-2.06257089383775e-05
-9.53540821979919e-06
-2.1937426442939e-05
-2.60703765950537e-05
-2.39416006640278e-05
-4.05187085305689e-05
-2.83064133730011e-07
-6.17942441560528e-06
-1.35574525147172e-05
-2.25353739463199e-05
-1.32272114113551e-05
-2.02347390548321e-05
-5.80627848488225e-05
-2.82840466456999e-05
-3.73739520937818e-05
-2.2873539670473e-05
-3.12324450909762e-05
-4.46768822236018e-06
-1.69703340260679e-05
-3.92377872744279e-05
5.35013905993585e-06
-1.83996455722973e-05
-2.70518907835652e-05
-1.92571830509609e-05
9.65897933332822e-06
-1.77990035882622e-05
-3.832172843729e-05
-1.14048799347493e-05
-3.01953950546126e-05
-3.07606313071612e-05
-1.81669627168529e-05
-3.14824449529991e-05
-3.66947538226474e-05
-1.94199120687028e-05
-3.662204755407e-05
-3.92750686114649e-05
-3.51818757262255e-05
-1.22146920204199e-05
-2.75503703723513e-05
-1.84165806589844e-05
-3.68037744225766e-05
-3.8996564903793e-05
3.6130128180358e-06
-3.12512695135322e-05
-2.67877143858134e-05
-2.98708263749195e-05
-1.65957583025494e-05
-1.16531077467636e-05
-1.56395411379762e-05
-3.968690112582e-05
-3.94875483404853e-05
-2.54919563935355e-05
-1.78413550838047e-05
-2.28496560663801e-05
-2.1057052674052e-05
-9.87331179052877e-06
-3.89436546596994e-05
-1.80909769834973e-05
-3.08783215987538e-05
-3.14514999136468e-05
5.56424013090433e-08
-1.87504993024458e-06
-3.08248323492177e-05
-3.20720705267602e-05
-2.28030369079151e-05
-4.51364279451355e-05
-1.53710467674133e-05
-3.05570317757472e-05
-2.61750592215762e-05
-4.0441762078419e-05
-2.75723707746689e-05
-1.88752468888495e-05
-3.28734422140956e-05
-2.51946661517259e-05
-2.66087442175615e-05
-2.71632579419636e-05
-3.42413209878381e-05
-3.991378405773e-05
-2.16075154099448e-05
-4.33559114311711e-06
-4.98696141098606e-05
-2.91418385968072e-05
4.20995225563267e-06
-1.49139791614207e-05
-2.1996451137726e-05
-2.63851714776886e-07
-1.48994494938393e-05
-7.5887234200717e-06
-1.56759531525811e-05
-2.12226699890307e-05
-2.83899493077134e-05
1.39747408218793e-05
-2.63531751477565e-05
-1.6401535694541e-05
-1.96083266969637e-05
-8.00760569582095e-06
-2.44306936385511e-05
-2.91094566547678e-05
-1.82066992177758e-05
-5.21918195114632e-05
-2.2613338874428e-05
-2.38625711195342e-05
-1.73119050211247e-05
-1.7407464962949e-05
-4.03563156029898e-05
-5.67198150425533e-06
-1.06466302016792e-05
-1.87623287457371e-05
-3.01423067047364e-05
-3.03753748540786e-05
-2.55828063528995e-05
-2.24965559358675e-05
-1.65259802985312e-05
-2.4596369102085e-05
-2.36343096397129e-05
-1.96505706115651e-06
-2.42805689519461e-05
-1.51413318690157e-05
-3.16186875074802e-05
-2.87400098431314e-05
-2.18565683420221e-05
-2.42489932083501e-05
-1.30788289318309e-05
-1.42179449821254e-05
-1.19800196395751e-05
-1.55480139447178e-05
-2.59135786591802e-05
-6.57794505425075e-06
-2.27616933227439e-05
-1.73593131114369e-05
4.787820277855e-06
-1.583458750963e-05
-1.65295559983083e-05
-1.53566478418549e-05
-2.94152392984003e-05
-2.64197397636702e-05
-2.29278226847066e-05
-1.99828983760785e-05
-2.36187917708215e-05
-2.53468765023551e-05
-1.67817038604981e-05
-7.74688893091198e-06
-3.02417998363283e-06
-7.36142202896697e-06
1.04389825210996e-06
-3.64658210930209e-05
-1.70024842894862e-07
-2.32102821391861e-05
-4.74847485939587e-05
-1.9386233857485e-05
-3.93032546387765e-05
-1.85893495652215e-05
9.43147764504997e-06
-5.80294980731282e-06
-2.04755299996742e-06
-6.02605406217837e-06
-3.24097565320047e-05
-2.58422423731558e-05
-2.37646565313692e-05
-2.62948109438116e-05
-1.21258808954486e-05
-1.25485063920249e-05
-3.14220008645555e-05
-2.88288410992693e-05
-1.25580075858425e-05
-2.77154689455229e-05
-2.00387541736663e-05
-6.30077658130503e-06
-3.25355182735433e-05
-3.73328984259145e-05
-4.81998966907563e-05
-2.33134392191026e-05
-1.1361406410611e-05
-2.63173830876748e-05
-5.75520010685713e-06
-1.17395401124896e-05
-1.35624933429658e-05
-1.45055720667343e-05
-1.46278688028898e-05
-1.95528535274627e-05
-3.10557071539382e-05
-1.96729635048068e-05
-7.76733822676775e-06
-1.70701777876821e-05
-2.30895408376841e-05
-2.16776071178683e-05
-7.32515745495929e-06
-1.85618421404591e-05
-3.04390515813763e-05
-5.54465995193598e-06
-1.79351866671799e-05
-4.00764100985412e-05
-2.21131703560085e-05
-3.08908166903191e-05
-1.08155340141608e-05
-2.32150018300315e-05
-4.06518913383395e-05
-2.05173658620511e-05
-1.19987221254583e-05
-1.54621837989498e-05
1.54745536256556e-06
-1.03661905545213e-05
-1.49957829439891e-05
-3.7111460357232e-05
-1.97760793051733e-05
-2.57326627107246e-05
-3.90779234712638e-05
-1.91037562079791e-05
-2.40081321219915e-05
-2.26378368314902e-05
-1.34059542384601e-05
-3.05948185146805e-05
-2.33992382164033e-05
-3.57749107840984e-05
-1.81477084735976e-05
9.58803717486312e-07
-2.45387605482211e-05
-2.62060500301096e-05
-3.14402881512387e-05
-2.64841182454764e-05
-1.86665630643479e-05
-1.92271084463533e-05
-1.68808879587078e-05
-3.37811525547749e-05
-1.17020289407409e-05
-2.4309782783109e-05
-4.36466205793295e-05
-2.16427094934708e-05
-1.30164531161991e-05
-2.6691983743286e-05
-2.90200121041663e-05
-2.74477760349757e-05
-7.54897466982918e-06
-1.94772574168017e-05
-2.69357676897421e-05
-9.01262613286618e-06
-1.12860926776901e-05
-1.09894128817505e-05
-3.97834331338817e-05
-4.02767182841704e-05
-1.42929644789597e-05
-2.93354535515686e-05
-4.30368998847654e-05
-1.2324780877882e-06
-4.38283259106013e-05
-4.13488017257131e-06
-2.68076382396404e-05
-2.38115932551678e-05
-3.29906472755633e-05
-2.44615315290587e-05
-3.78405161259756e-05
-1.784719773543e-05
-2.24240759143691e-05
-1.66458756267969e-05
-3.12120368143552e-05
-3.94991028509354e-05
-5.59952095786434e-06
-1.73472319937293e-05
-2.36352685037869e-05
-1.17988689450405e-05
-1.61100898539162e-05
-2.36333600928319e-06
-2.30825155743732e-05
-2.85359000700432e-05
-1.21909000106166e-05
-4.02971025935553e-05
-1.82626257885507e-05
-1.95364780313405e-05
-1.44210978351926e-05
-2.04751173107029e-05
-1.2016236964799e-05
7.32948476653023e-06
-2.51152276866117e-05
-1.76086576179137e-05
-1.77917946197526e-05
-2.11531043610514e-05
-9.39866611030841e-06
-9.93939709952947e-06
-2.46580726309513e-05
-3.72532720553105e-05
-4.30561394834549e-05
-3.28268345370806e-05
-1.77078335562318e-05
-4.0599197796442e-05
-1.73150330130986e-05
-3.20692660338126e-06
-7.76568502987466e-06
-1.08694345300963e-05
-2.78082236317971e-05
-3.27580032232457e-06
6.56803943026856e-06
-2.4190099034379e-05
-4.74460427311774e-05
-3.402071368948e-05
-2.44349908527089e-05
-2.19179180062228e-05
-2.30827170870167e-05
-2.15824069298656e-05
-1.14303258322787e-05
-1.37444424012578e-05
-3.12265669048958e-05
-1.06430278461818e-05
2.0255683931185e-06
-1.96151287331437e-05
-2.92288984410138e-05
-5.18378744711187e-06
-2.01283691124861e-05
-4.72324526050423e-06
-1.48057259349586e-05
-2.48949305874251e-05
-3.2616796588454e-05
-1.49708150187952e-05
-2.78877037376373e-06
-2.88222724569997e-05
-1.24669169620452e-05
-2.37120761377411e-05
-9.04395332973965e-07
-2.82578029891268e-06
-1.4444367864931e-05
-2.44815493311616e-05
-4.91917339122615e-07
-2.97193442554233e-05
-3.28855639916426e-05
-4.21613485876424e-05
-5.02302965717872e-06
-2.45641345401696e-05
-2.78831095398442e-05
-1.23784511916306e-05
-3.87473878893932e-05
-2.12221646884439e-05
-3.96928091074569e-05
-2.75370345556332e-05
-7.66093719321496e-06
-4.1600346393819e-06
-1.2927073798095e-05
-2.05214425757197e-05
-1.06801674897365e-05
-2.04622302367066e-05
-2.66481015743709e-05
-1.6757304311369e-05
-1.94543506549567e-05
-2.92920801214145e-05
-3.14675547808753e-05
-2.73493582960658e-05
-2.09554720703465e-05
-3.23699732605867e-05
-1.30768652144098e-05
-2.69356055939588e-05
-1.01140978521695e-05
-3.8822579115067e-05
-9.25977290317145e-06
-1.00658298670158e-05
-3.07406420418112e-05
-1.34284761705267e-06
-1.90016141134136e-05
-3.63190850367703e-05
-1.76069046234232e-05
-7.87814611689722e-06
-1.96069480578337e-05
-2.06049417236474e-05
-1.01947561575461e-05
-1.04138235703765e-05
-3.68595276006729e-05
-1.14431684387833e-05
-3.65839780655522e-05
-6.72801675819567e-06
-1.06765160992242e-05
-9.87074815961322e-06
-3.31900582820589e-05
-1.48884355206178e-05
-2.70565406547182e-05
-2.04483494507327e-05
-3.36817104543258e-05
-2.03496602636206e-05
-1.60801424725929e-05
-1.91434263455393e-05
-2.802902848691e-05
-2.17676887428968e-05
-2.22200516371407e-06
-3.70000048105656e-05
-2.00766034677079e-05
-4.16116555308013e-05
-3.06720632182402e-05
-9.82114352808353e-06
-1.27339696527346e-05
-2.13034544859297e-05
-1.71057301965743e-05
-8.84851450665454e-06
-1.2035171398313e-05
-1.33556158564898e-05
-4.97210446279371e-05
-1.80221342644541e-05
-2.14552955212018e-05
-1.46333915608797e-05
-2.82632861109955e-05
-2.14299740922466e-05
-4.63029972063854e-06
1.51033910802365e-06
-2.81542625105698e-05
-1.29480470475232e-05
-1.81489764803156e-05
-4.93384180235763e-05
-3.91385285357652e-05
-7.59393777638692e-06
-9.75873241821665e-06
-3.74533435552424e-06
-2.01201027051466e-05
-1.83496328623134e-05
-2.62482137682611e-05
-2.49619967412158e-05
-2.90352939211798e-05
-3.12437989160557e-05
-2.85017562171189e-05
8.09070657461014e-07
-2.5886858566541e-05
-2.05597435337352e-05
-1.8207419084595e-05
-2.2970089452652e-05
-1.07765478551755e-05
4.11282433818706e-06
-1.17543680559318e-05
-1.94592727002751e-05
-2.94907253787954e-05
-2.72974884993779e-05
8.60270142774661e-07
-1.24784462058189e-05
-2.50965093054366e-05
-3.04173621289048e-05
-1.27677083791029e-05
-1.65369470493223e-05
-2.09544865144486e-05
-3.65132275523554e-05
-2.73700776838628e-05
-1.78443222342595e-05
-2.67107067577371e-05
-1.76783830470007e-05
-7.97530864131367e-07
-2.10655042288547e-05
-2.01322956648285e-05
-3.87916994239005e-05
-1.26083716850524e-05
-1.49748722612922e-05
-2.47956805559648e-05
-1.79176191816156e-05
-2.8294011596229e-05
-1.73822110089412e-05
-2.22052201700008e-05
-5.84757366547587e-05
-2.73637788688346e-05
3.4153557164636e-07
-1.9729276144541e-05
-2.14359986972861e-05
-2.07951109506039e-05
-2.71812491110338e-05
1.43153494375427e-06
-3.20426235964043e-05
-1.68641026430243e-05
-1.035220969816e-05
-1.66672437380921e-05
-3.0782587567087e-05
-2.8119785513669e-05
-3.41385404235134e-05
-1.65533452493338e-05
-5.04616836100689e-06
-1.89303228780431e-05
-1.96139750760996e-05
-2.36453620058253e-05
-1.56263591312427e-05
-1.46245714402345e-05
-3.08755713841134e-05
-2.1998515155046e-05
7.49711587423267e-07
-7.94630558908279e-06
-1.25581019047378e-05
-4.92856240546404e-05
-2.58653338132714e-05
-3.59605466024282e-05
-3.28642728871721e-05
-2.06449811051161e-05
-3.05293423878836e-05
-9.70312650919718e-06
-3.03623408131772e-05
-5.43887087888672e-06
-2.9092813878857e-05
-5.50121783364931e-05
-1.30251141055484e-05
-2.26699866016045e-05
-1.40949627953434e-05
-2.23322766307527e-05
-3.09948440909625e-05
-1.16854252586728e-05
-1.57532526079437e-05
-2.75654682372166e-05
-3.27078098581975e-05
-4.20814748440394e-05
-3.01025944492079e-05
-1.88331640302244e-05
-3.25283772841652e-05
-8.64421575472975e-06
-4.94882030770314e-05
-4.61849006858018e-05
-3.27629859555419e-05
-4.31713173834728e-05
-1.5511908105036e-05
-2.93098909243029e-05
-4.12739569072581e-05
-2.24129319991752e-05
-4.04444573859429e-05
-2.64307739365992e-05
-6.20716919011213e-05
-1.29901818397518e-05
-7.22645208444203e-06
4.18691010549353e-06
-7.25047834970895e-06
-1.37838711183494e-05
-2.42227379754746e-05
-3.64828812056495e-05
-3.70400087129305e-05
-2.90374551695197e-05
-2.10265448922113e-05
-2.63335710400724e-05
-2.8321071787923e-05
-3.27093371678458e-05
-3.82275868258562e-05
-5.89432823863191e-06
-2.51538498050487e-05
-1.78236904159778e-05
-1.01680077519575e-05
-7.08262279171781e-06
-1.52327198943246e-05
-2.76356597642416e-05
-8.98694257693162e-06
-1.8076923909134e-05
-9.47624034661543e-06
-5.88896585148756e-06
-7.75396384667421e-06
-1.45173062691967e-05
-2.07863090856335e-05
-2.42123695425121e-05
-3.73905646734269e-05
-1.78662284441374e-05
-2.77988276200637e-05
-1.90951798000299e-05
-3.07759135258743e-05
-2.89255559695429e-05
-3.08735124567828e-05
-2.32616536212023e-05
-2.0369398733972e-05
-4.0431758506358e-05
-1.23018604800096e-05
-3.57638682827437e-05
-2.68729475136944e-05
-3.73566295773547e-05
-3.14747967722622e-05
-1.79471194257131e-05
-2.16948832837193e-05
-2.07818778428153e-05
-6.20483766412194e-06
-3.61222500107408e-06
-3.39589140397492e-05
-2.22061486543474e-05
-3.21147953980269e-05
-1.9896682359002e-05
-2.3657009125203e-05
-2.0258164260873e-07
-2.44134119112583e-05
4.59295174637851e-06
-2.98763817972083e-05
-2.77519503666841e-05
-2.10972756185387e-05
-3.8719224124852e-05
-3.80840185950375e-05
-1.42452312316834e-05
-2.54749294076251e-05
-2.28657646595327e-05
-2.68863088983733e-06
-3.15457641064502e-05
3.98355012224959e-07
-2.048505896503e-05
-1.60317664351382e-05
-1.02286450611436e-05
-2.78583955868831e-05
-1.86624677648634e-05
-9.27029796816694e-06
-3.69673006643328e-05
-1.24985894461635e-05
-1.988119446055e-05
-2.94392374269928e-05
-1.63280712983994e-05
-2.58564223958128e-05
-1.94576152171289e-05
-6.48222177226764e-06
-1.72832550286669e-05
-2.9220028584049e-05
-2.88973490479233e-05
1.0511922408412e-06
-7.24524648008177e-07
-1.05315044192384e-05
-2.9108349473784e-05
-1.95637780527994e-05
-2.94272578393904e-05
-2.77512810975336e-05
-3.94736381558673e-05
-2.40214272035181e-05
-1.38992105240065e-05
-2.76364894944186e-05
-2.09890830245488e-05
7.58750890783455e-06
-3.62313442816775e-06
-2.33662412441953e-05
-9.36966743138006e-06
-3.91920248040281e-05
-1.70527489479625e-05
-1.7372543948393e-06
-3.71675699208681e-05
-4.07157645271853e-06
-1.85231527945609e-05
-3.467028166936e-05
-1.59982410137424e-05
-1.93407210283349e-05
1.19982147048462e-06
-6.08646304869131e-06
-1.68495195406024e-05
-2.59669446925747e-05
-1.16457506022098e-05
-1.03835045272751e-05
-2.72048149072684e-05
-2.57345178630691e-05
-3.58065342747549e-05
-1.94609978344973e-05
-3.68001865461306e-05
-3.27648933037643e-05
-2.07513019177749e-05
-1.14280422328514e-05
-2.01754446290111e-05
-1.85495673130525e-05
-1.82101510388214e-05
4.3977030760031e-07
-2.0637065319478e-05
-2.16209532321392e-05
-2.06259834867423e-05
-1.38669855030769e-05
1.11727263554678e-05
9.76973332591787e-06
-1.47751599503189e-05
-1.53514441500888e-05
-4.1073127506915e-06
-2.06534753664273e-05
-3.00965781501557e-05
-2.67646684768112e-05
-3.23399308838309e-05
-4.60507134105469e-06
-3.93472803632223e-05
-1.23961943421643e-05
-2.28602482347203e-05
-2.52909800877204e-05
-9.36041489081152e-07
-3.48309977624138e-05
-2.22692029956748e-05
-1.64149359508663e-05
-1.34985642828275e-05
-1.40000331105883e-05
-3.57427578995906e-05
-2.72202788856263e-05
-1.21164077398704e-05
-2.5216596507323e-05
-1.06136645482388e-05
-3.40916376314712e-05
-1.58000012143331e-05
-1.95103023686099e-05
1.58102488823321e-06
-3.70206982568298e-05
-2.09927172939741e-05
-4.08862650287328e-05
-3.93333484298678e-05
-2.0180326163427e-05
-1.1494347747745e-05
-1.88071708027977e-05
-1.57659800340112e-05
-1.89908681969643e-05
-5.42099321673692e-05
-6.88457416624143e-06
-1.49637940677716e-05
-1.21349200634668e-05
-2.25755131062427e-05
-2.07463760116578e-05
-3.78707355657821e-06
-1.54320288439354e-05
-1.71120763250335e-05
-3.82040902890357e-05
-3.34753837705963e-05
-3.92057937774682e-05
-2.60089033447186e-05
-1.38471508812629e-05
-8.92342552755854e-06
-1.14198907520111e-05
-8.54771313566233e-06
-1.60886781244294e-05
-3.31623497264455e-05
-3.28940149695983e-06
-3.20411814240754e-05
-1.96419218520746e-05
-2.16711269037728e-05
-2.52325844737015e-05
-1.53129884304511e-07
-9.8789317131501e-06
-2.17300578846094e-05
-2.39094433129686e-05
-2.51894728150793e-05
-2.12351551709519e-05
-2.62241271740615e-05
-6.53010226431286e-06
-5.39040751307336e-06
-6.91469785223708e-06
-1.16356617372015e-05
-1.94986555802025e-05
-4.09951293932116e-05
-2.05066566337344e-05
-9.38971103429114e-06
-1.51449595892108e-05
-1.67022654147846e-05
-3.32750847637465e-05
-1.67958264459806e-05
-5.07554523019099e-05
-2.32073403212924e-05
-1.04136751010329e-05
-2.15292616996574e-05
-7.65964497114809e-06
-2.21748371479924e-05
-2.97270931086102e-05
-3.82213384565056e-05
-1.01153754965189e-05
-1.98162205277606e-05
-2.16188219862558e-05
-2.12574034905179e-05
-3.74351300887482e-05
-1.31535831907797e-06
-1.18098501015042e-05
-9.62655705174402e-06
-6.37025586511057e-07
-3.37934686669438e-05
-2.86026521170862e-05
-2.9014260568929e-05
-1.09686959906924e-05
-2.70642098982947e-05
-2.7410526696827e-05
-1.04295485897425e-05
-1.45255015273618e-05
-5.27573641450537e-05
-2.15226005151765e-05
-1.3252972573124e-05
-2.8190253691702e-05
-1.21959691352536e-05
-1.9589534359575e-05
-1.05253501533644e-05
8.68640411151415e-07
-4.71657332016917e-06
-6.75067384158743e-06
-1.05567849280824e-05
3.123267916331e-06
-2.14535535607336e-05
-2.41918957165462e-05
-1.53865998720485e-05
-1.90389876197953e-05
-2.87997282451128e-05
-4.29939131815237e-05
-5.34230696944555e-05
-1.12173914302498e-05
-2.09757034263239e-05
-2.19379075057153e-05
-3.50677928444583e-05
-1.14792963229603e-05
-1.36483546384391e-05
-1.17665521368292e-05
-1.21097585420615e-05
-1.36940900039621e-05
-2.02178798353975e-07
-2.1904336010857e-05
-2.08338148029891e-05
-1.09258821619922e-05
-1.90524201783193e-05
-1.56743531350286e-05
-2.37623326857537e-05
-3.23039080074658e-05
-6.33941817625117e-06
-2.02690726853998e-05
-3.3504077768825e-05
-2.22376742615787e-05
3.21087957372218e-06
-1.7460454751326e-05
-2.25990026295099e-05
-8.04246688310159e-06
-3.91022055923654e-06
-2.6463538473965e-05
1.97560771037897e-06
-3.07349554714033e-05
-3.18784308466093e-05
-9.14856617483186e-06
-3.59938012338422e-05
-3.42132894221446e-05
-1.33337053708364e-05
-9.89093893852191e-06
-2.62613193264912e-05
-1.75221559472733e-05
-8.06399564081492e-06
-8.14694769897682e-06
-2.50697557010936e-05
-4.34148904407124e-05
-2.89096215505769e-06
-9.10565219246603e-06
-1.50686876349994e-05
2.29167540751238e-06
-1.54703891128845e-05
-1.77005698517886e-05
-4.07495164144077e-05
7.72734722938863e-06
-1.94962370232768e-06
-2.34215963005891e-05
-2.25245712787002e-05
-1.61671718097674e-05
-2.00759161923155e-05
-1.79675328890702e-05
-2.8209383952767e-05
-2.23447797821816e-05
-2.42347819734692e-05
-4.70832459942241e-07
-4.45008702339286e-06
-1.27722718330298e-05
-1.48037049905033e-05
-1.10464205770285e-05
-5.21795946300021e-06
-7.72447040728891e-06
-1.39598867093558e-05
-1.86428550966162e-05
-2.1845400857264e-05
-1.8140608103834e-05
1.87796861519911e-06
-2.96886321753407e-05
-1.89121641854363e-05
-1.19116282223253e-05
2.01740136181637e-06
-3.33905378816034e-05
-1.90418526312753e-05
-2.57429677991031e-05
-2.81996280577433e-05
-2.62333702425651e-05
-1.23042048596011e-05
-2.26721323621601e-05
-3.50273402959201e-05
-2.71766562547958e-05
-8.54476870275139e-06
-4.13896105024874e-05
-1.54379394612094e-05
-1.55576045065119e-05
-4.23425451923092e-05
-1.34450109612818e-05
-7.9474350839521e-06
-1.78207756010428e-06
-2.02183695450021e-05
-2.83281146556349e-05
-1.63752393899808e-05
-1.40409506052163e-05
-3.73791914002794e-05
-1.9163953529313e-05
-2.19629671526397e-05
-2.95620373837661e-05
-2.62755855668671e-05
-1.96154056058471e-05
-2.1814390572246e-05
-7.86463494956192e-06
-8.41113593297942e-06
8.08850361170403e-06
-2.96459503792241e-05
-2.6528228808229e-05
-1.92561235147408e-05
-1.4035265613009e-05
-1.27982654669506e-05
-1.47898617519059e-05
-2.21439654776076e-05
-2.79297296390867e-05
1.72971369266112e-05
-1.19211098312409e-05
-2.97590949686166e-05
-2.33352038488542e-05
-2.80974312664039e-05
-2.18048153789352e-05
-2.13138300323635e-05
-1.08235712212534e-05
-1.29973042649855e-05
-1.95020006442825e-05
-2.70393286538476e-05
-1.18858953943592e-05
-1.17147679760758e-06
-3.81324445015259e-05
-3.20298906116475e-05
-2.97758097758418e-05
1.61014405471301e-05
-2.44085897829048e-05
1.08583592378499e-06
-3.31859291608793e-06
-3.06827552856987e-05
-1.79076710268153e-05
1.88146836148562e-06
-2.07558886558999e-05
-9.68161221884282e-06
8.2626416546613e-06
-2.89532509110163e-05
-1.39152186644604e-05
-1.59657980141401e-05
-2.44020924040166e-05
-6.16340257440945e-06
-1.84497472458762e-05
-2.81133537010545e-05
-3.45220412170557e-05
-1.96193369514578e-05
-2.60858101293272e-05
-1.80083711210726e-05
-8.20385031745976e-06
4.15615089994111e-07
-1.45198031809066e-05
-1.03534599863998e-05
-1.98408660617829e-05
-1.57284586982649e-05
-2.6918680224091e-05
-1.51032363154026e-05
-8.36479277250056e-07
-2.07178405278749e-05
-2.51942617376329e-05
-1.33098140804036e-05
-1.77449582273964e-05
-2.36556888738324e-05
-3.86648585396809e-05
-2.16822581158117e-05
-2.50052832213387e-05
-1.65459771435437e-05
-2.26861325483956e-05
-4.13365163345607e-06
-3.85486711523622e-06
-8.72236835515116e-06
-2.5305512537912e-05
-1.40334539153811e-05
-1.83675072728089e-05
-1.50849025881833e-05
-2.21194723945692e-05
-1.29484647202963e-05
-8.77928430219309e-06
-3.14059050844459e-05
-1.9093311705302e-05
-1.85860877925129e-05
-3.60504836224824e-05
-1.92359740398224e-05
-2.30149000101134e-05
-2.45562561078095e-05
-4.20891137947573e-05
-2.53065951735222e-05
-1.58685361573334e-05
-1.1188851953264e-05
-1.97275940421406e-05
-5.42126110171773e-06
-5.22601391355628e-06
-2.13176242018733e-05
-1.38967373588604e-05
-1.15789819600737e-05
-2.74900436935142e-05
-2.89230450758411e-05
-3.90231485102125e-05
-5.88004259557425e-06
-2.76768101434666e-05
-2.82901317729368e-05
-6.75443013440974e-06
-5.83010151162672e-06
-4.8076052515651e-06
-1.22437320621383e-05
-2.66012215697366e-05
-2.91151426043697e-05
-2.1388546387758e-05
-1.66323858720714e-05
-2.49536361210854e-05
-3.25193591902491e-05
-1.84823295307522e-05
-1.47295322883507e-05
-2.78153301930209e-05
-8.30064870502876e-06
-2.56694706960565e-05
-1.5127146557621e-05
-1.26359115886415e-05
-1.98620862556169e-05
-1.19019699537357e-05
-6.71840185355917e-06
-1.2812571235486e-05
-2.47205313119422e-05
-2.77065228383983e-05
-2.28478821785328e-05
-4.0804007278215e-06
-4.20121423349584e-05
-1.59092344914043e-05
-1.213962824655e-05
-3.10706062165954e-05
-8.41453981405722e-06
9.64698828217281e-06
-2.52352836409609e-05
-3.72644042584254e-05
-2.01109303306168e-05
-2.88879726672893e-05
-1.4934416829601e-05
-2.6158742703417e-05
-7.4248551831039e-06
-3.05078565895645e-05
-1.04627189511971e-05
-8.39833219336582e-06
-1.75578288292951e-05
-1.67840642525088e-05
-1.72998854942251e-05
-1.18587084423589e-05
-1.60022923868664e-05
-2.98113389498463e-05
-1.16019191161176e-05
-1.00548945378641e-06
-2.84191068228121e-05
-1.5217387048231e-06
-2.84415553608325e-05
-3.56383157536247e-05
-1.54611867332356e-05
-1.16150159253067e-05
-1.6865912161135e-05
-1.8792057391749e-05
-1.01701911483463e-05
-2.90734711903268e-05
-1.63748071746284e-06
-3.03633210368001e-05
-3.43736173166294e-05
-2.09965754192699e-05
-1.54665263198688e-05
-2.93128936538384e-05
-1.10370319100009e-05
-2.52864532399092e-05
-1.50126824896483e-05
-8.55331235100958e-06
-1.60874425564967e-05
-2.83275377000805e-05
-2.50828215310958e-05
-2.21817299286175e-05
-2.31971965856352e-05
-3.00840674739124e-05
-1.66466304782087e-05
8.63231939462821e-06
-1.41636011197637e-05
-3.17880647712744e-05
-3.8065919825219e-05
-3.52603711941188e-06
-3.01953037996827e-05
-3.17142830224936e-07
-4.98949056867268e-05
-9.28413677065344e-06
-2.05742839057726e-05
-5.25235147413197e-06
3.61315293751968e-07
-5.7500244342507e-06
-1.76662503314735e-05
-3.10216454524363e-05
-1.99671726223102e-05
-2.63781881350192e-05
-1.70073859521719e-05
-4.16133269003385e-05
-3.10955724744656e-05
-4.04720248951395e-05
-2.88810025644795e-05
-4.09395057695246e-05
-1.73557247721042e-05
-7.37431626975451e-06
-3.64031980958721e-06
-2.1998464945596e-05
-1.56592645685653e-05
-3.008694190247e-05
-2.90990547899614e-05
-1.90385296065013e-05
-1.23824312759992e-05
-9.06688859227112e-06
-1.00409972626528e-05
-1.32329451397e-05
-2.84685108582371e-05
-1.89628241943152e-05
-5.01835093279864e-06
-2.57604593313551e-05
-1.91724112398984e-06
7.42850746662968e-07
-1.152227788637e-05
4.16416101795621e-06
6.41146099383078e-06
-2.06433958418259e-05
-4.7101548239242e-05
2.62310981688626e-06
-1.67915251231336e-05
-1.63911865261358e-05
-1.85709666848237e-05
-3.4242636135364e-05
-6.40161936280336e-06
-2.78608938243625e-05
-2.49129662567429e-05
-7.3592114296936e-06
-2.08349819318885e-05
-2.87812119345105e-05
-1.88348183390417e-05
-1.52911389982567e-05
-2.15993869609283e-05
-5.18744703759148e-06
-3.03436486466252e-05
-7.62486963839363e-06
-1.0710512392579e-05
-1.12754991396268e-05
5.96823376173409e-06
-4.96686675157691e-06
-2.4088349795849e-05
-2.09776123609237e-05
-1.149556258838e-05
3.3277551823892e-06
-2.19784106628596e-05
-1.08330402855846e-05
-2.48488382442926e-05
-1.458562307121e-05
-4.84641937814755e-05
-8.19718143067998e-06
-5.74508842937242e-06
-4.02497572544381e-05
-2.89868056397557e-05
-4.18971230948719e-05
-4.69717023158002e-06
-2.37650340398135e-05
-2.38673712403764e-05
-2.3384579200493e-05
-4.36564997035862e-06
-2.14188703847049e-05
-4.23123611780206e-05
-2.31345713389846e-05
-3.0098849251042e-05
-1.30980415359181e-05
-1.60206799641445e-05
-7.40897115550946e-06
-1.99319311343773e-05
-2.48591739049776e-05
-2.59654975111918e-05
-6.08985647523851e-06
-1.64302114029557e-05
-1.94497389766952e-05
-2.53839227202468e-05
-1.7044125255586e-05
-2.21946520823623e-05
-3.16187048354455e-05
-3.73800526701402e-05
-1.3754922574303e-05
-6.89926808254082e-06
-1.14805912284769e-05
-3.23550121180155e-05
-2.02053604168498e-05
7.51679981316772e-06
-5.28287578020063e-05
-1.56842425803211e-05
-2.88625032129019e-05
-2.70351070715221e-05
-1.87427570957492e-05
-2.86880805693842e-05
-7.45481173172082e-06
-1.95527606270252e-05
-1.04268727125371e-05
-3.5358794521704e-05
-2.19049544208838e-05
-6.19419159896725e-06
-2.63851276772248e-05
-3.90941186085175e-05
-4.18637949448293e-06
-2.29831291125493e-05
-2.34757961390545e-05
-4.120192714876e-05
-4.36840300578574e-05
-1.60567542147149e-05
-3.53350639773929e-05
-2.17442266226947e-05
-1.72389329750617e-05
-1.85474787828154e-05
-8.18311720092411e-07
-3.24806243435422e-05
-1.72549684970733e-05
-2.3127692653496e-05
-3.82238164336011e-05
-1.53867489980069e-05
-2.11414889701471e-05
-7.80788205446487e-06
-3.00574717977858e-05
-3.00599617831157e-05
-6.50903656589276e-06
-2.06703363533081e-05
-1.59091332584726e-05
-2.66185343379896e-05
-2.2590908537051e-05
-2.46767565605809e-05
-2.46612822913261e-05
-6.53670190434177e-06
-2.34458275399218e-05
-2.06929453070967e-05
-3.55651842474055e-05
-8.18462885050823e-06
-4.3193217838721e-05
-1.029012095915e-05
-4.81503427793378e-05
-2.49134194947939e-05
-6.38566564280045e-06
-1.9340377652077e-05
-7.12801831885569e-07
-7.88970824181344e-06
-1.92016538471294e-05
-3.5273641937135e-05
-2.79129481470294e-05
-2.59044611614895e-05
-1.29296257880381e-05
9.90156246288757e-07
-2.53487562705582e-05
-4.73570784491967e-05
-2.15635232858516e-05
-1.72354611149542e-05
-7.54256771443462e-06
2.32931959264215e-06
-1.64191906663202e-05
-2.56134871498852e-05
-2.02878286347622e-05
-3.29968189873209e-05
-1.35155408518944e-05
-9.18686697549562e-07
5.30537544463889e-06
-4.43263541924646e-06
-1.71062528703508e-05
-3.26027883647176e-05
-1.25732452911074e-05
-1.60517902951112e-05
-2.85878305166386e-05
-2.42663536973093e-05
3.26058595753845e-06
-2.98072000757024e-05
-2.75366199757306e-05
-2.94631342959651e-05
-1.37309250685895e-05
-2.6114419051075e-05
-6.87463592116687e-06
-4.11910261265867e-05
-2.3735207066183e-05
-2.43713789191264e-05
-7.30221746190985e-06
-3.62301798317136e-05
-1.68607293727085e-05
2.20647883881572e-06
-1.67183686849123e-05
-2.67927675493773e-05
-3.5738475395695e-05
-2.43806871563442e-05
-3.39281433404837e-05
-2.29930246567341e-05
-2.36000324974144e-05
-2.73012638279536e-05
-1.64359419621538e-05
-9.71081094601286e-06
-4.24994950176515e-06
-2.66771889523999e-05
-1.67433287219024e-05
-1.58371366594761e-05
-1.5618140958022e-05
-1.55868277608677e-05
-2.45468628158137e-05
-1.80408263722457e-05
2.15011469906068e-06
-7.2310635897538e-06
-2.32778761807953e-05
-1.87615059356829e-05
-2.05734517846882e-05
-2.02935198158177e-05
-1.16925857373197e-05
-3.75473204926429e-05
-2.10083370591973e-05
-1.60599394855532e-06
-5.27382689670722e-06
-2.44441542186492e-05
-4.16155029431116e-06
-1.80235727853245e-05
-1.23110589527986e-05
-7.52529629462644e-06
-1.82607467717011e-05
-2.90575410379664e-05
-2.0349774521436e-05
-5.24802695355611e-06
-1.76727636711281e-05
-1.98311706078372e-05
-2.56270115011292e-05
-7.21426349681852e-06
-2.70090123045557e-05
-1.60376440789145e-05
-2.32146807542163e-05
1.65953979606188e-06
-2.72050580716101e-05
-2.31587527467336e-05
-1.45196159268566e-05
-8.22567236726553e-07
-2.79904679713895e-05
-2.17866452973098e-05
-1.12487049843023e-05
-2.02739879989306e-05
-1.18253049042192e-05
-4.45581356300133e-06
-2.82059887135712e-05
-3.53823870024797e-05
-8.80564622259095e-06
-1.52771195720939e-05
-1.78347246537727e-05
-1.29824141078868e-05
-1.84316679414395e-05
-3.26110731378539e-05
-1.07886467174998e-05
-2.94764199706024e-05
-1.42878138733996e-05
-2.16996626456024e-05
-2.59809552852333e-05
-3.11122036032196e-05
-3.8895417690691e-06
-1.37164279046237e-05
-1.46958682538698e-05
-1.2143004393432e-05
-1.73982858626663e-05
-7.90145034515395e-06
-2.41156654601085e-05
-2.65755415160915e-05
-4.51360853700366e-05
-3.44332331485144e-05
-2.2531101767853e-05
-1.91235606647902e-05
-3.30248998714699e-06
-4.06572298538777e-05
-2.26879415068231e-05
-2.2723722845671e-05
-5.70997912895309e-06
-1.1869695341107e-05
-4.50056861725894e-05
-1.84689235935375e-05
-3.09156517647911e-05
-6.56805393369787e-06
-1.32363852833709e-05
-3.00426518668994e-05
-2.40987799970612e-05
-2.38111863970106e-05
-1.79163897532069e-05
-3.85671790227886e-06
-1.63979771940778e-05
-4.30695098108049e-05
-6.73496412381425e-06
-2.77926001622322e-05
-2.18956804165816e-05
-1.64839814558349e-05
-1.7966350475531e-05
-1.92130324109713e-05
-1.03961418048917e-05
-4.15762808134868e-05
-9.17499040096248e-06
-1.6281515767319e-05
4.68460488647789e-06
-1.65732859543847e-05
5.68977968181325e-06
-1.46716222709366e-05
-5.00409867237352e-05
-3.17824678289358e-05
-5.50098349324962e-06
-9.85540996362618e-06
-3.11461121217637e-05
4.14997356992164e-06
-2.81675609326323e-05
-1.3122454268682e-05
-2.07661081819568e-05
-1.53587498393922e-05
-1.74029859593668e-05
-3.12036126800029e-05
-2.86024671603092e-05
-1.09506161307431e-05
-1.16632860675276e-05
-2.47701447041487e-05
-1.63497029794965e-05
-1.65849889976304e-05
-2.16318178839466e-05
-9.26096297394145e-06
-2.79240569809782e-05
-1.22043638823774e-05
-2.36353265926098e-05
-1.75141096590519e-05
-4.36461331779532e-06
-3.07541827700439e-05
-2.40012616789195e-05
2.00969445463392e-06
-2.72357731241614e-05
-8.50128119523214e-07
-1.80785798578132e-05
-2.31368654877636e-05
-2.06342652451984e-05
-2.64042474541721e-05
-1.29101427218247e-05
-1.83274387740561e-05
-4.58892557925468e-06
-2.01952097280434e-05
-5.29365170746165e-06
-2.89033659163371e-05
-1.76470143961674e-05
-3.04895632766883e-05
7.68282084324871e-06
-2.17689756827569e-05
-1.64299095941503e-05
-7.23595396817606e-06
-3.21969872665331e-05
-2.19636794684281e-05
-2.85411574771153e-05
-2.7716938928721e-05
-3.29377539090245e-05
-4.93472309565317e-06
-1.15682136604761e-05
-3.0897818559652e-06
-2.06223885084391e-05
-1.85082656773391e-05
-2.46345083657996e-05
-1.98310521049709e-05
-2.66191804439829e-05
-2.1329700531269e-05
-2.4374438358109e-05
-1.2376119426589e-05
-1.93681925076459e-05
-8.4424427906739e-06
-1.8423707164856e-05
-1.82224667232411e-05
-5.47783403194498e-06
-1.77873041393478e-05
-1.02895225022919e-05
-2.92794671933665e-05
-2.31251065335499e-05
-3.15006727864022e-05
-2.25515533677875e-05
-2.67320570739522e-05
-8.78275994101724e-06
-1.18307161663262e-05
-1.95713918416566e-05
-1.69027856406747e-05
-2.42037891225165e-05
-2.85701246664881e-05
-2.91151973193902e-05
-1.96100191076211e-05
-2.22839565003523e-05
-1.04656300591598e-05
-2.12885184743722e-05
-3.39745498824081e-05
-8.06535039379338e-06
-6.64437497480849e-06
-2.54626490057532e-05
-3.00106393259853e-05
-2.60272939727516e-05
-1.13928316112812e-05
-2.37331807354481e-05
-2.30031716857183e-06
-2.25334676357054e-05
-1.35042816700652e-05
-2.42301728310958e-05
-2.41016089742363e-05
5.65884240424964e-06
-4.17404555760665e-06
-1.18693731263681e-05
1.73073214427576e-06
-7.14683916077592e-06
-2.62612311959851e-05
-2.68194804617851e-05
-3.46238871842084e-05
-1.70458016322633e-05
-1.65483447704615e-05
8.90525631720766e-07
-3.83486038169459e-05
-8.89884177435924e-06
-1.85097177604227e-05
-3.34090276945444e-06
-2.06658882149013e-05
-2.20803761648136e-05
-8.00270681761268e-06
-1.55668662055642e-05
-1.39050108468099e-05
-2.17665719810928e-05
-5.79692608004345e-06
-1.06511452465784e-05
-1.71236295498521e-05
-2.08082291395433e-05
-2.0215693179895e-05
5.77689031287313e-06
-2.25301989298477e-05
-2.0879430333405e-05
-1.41288797909554e-05
-4.70729524837307e-05
-2.91771582481751e-05
-1.59927651689494e-05
-3.82564869386701e-05
-4.86491689187793e-06
-5.22774224674218e-06
-1.29298396496512e-05
-1.71364560610766e-05
-3.18212409744624e-05
-6.72990467740436e-06
-1.39650359604033e-05
-2.1576258243864e-05
-2.53264782354917e-05
-1.84271074507151e-05
-2.79309299011645e-05
-1.62449671794909e-05
-1.4973919282827e-05
-2.24392667298835e-05
-2.48384711214959e-05
-7.12212154349074e-06
-3.64565574409499e-06
-1.64324184268753e-05
-2.11804362937445e-05
-2.75329344900276e-05
-6.2599260455578e-06
-2.11533497133277e-05
-2.36703249636755e-05
1.00805490395511e-06
-1.12931722440339e-05
-1.92486253305974e-05
-3.05855717815604e-05
-2.10107965625803e-05
-2.02825245674973e-05
-1.31046203586682e-05
-9.19249915550931e-06
-9.66956295059362e-06
-1.21811451455834e-05
-1.45748224385438e-05
-1.48110460037256e-05
-2.74696490662145e-05
-1.48910806842236e-05
-1.28324175442504e-05
-1.44218339906397e-06
-3.19636973842723e-05
-1.15057887791921e-05
-1.11793216731827e-08
-8.18898973878135e-07
-2.28868757117997e-05
-7.75834377775384e-06
-1.55785229716108e-05
-9.25099979477509e-06
-1.42316710427491e-05
-1.92487258639986e-05
-1.65252534524941e-05
-5.46773545718836e-06
-1.87129275643427e-05
-1.91160107673105e-05
-3.24247012897965e-05
-3.17222469709697e-05
-5.72451543386308e-06
-2.07540016864256e-05
-7.19292948485783e-06
-2.8391021399513e-05
-2.21782476624966e-05
-2.07569396122391e-05
-2.33637207871013e-05
-9.71583469107197e-06
2.80687490326145e-06
-2.71801405730799e-05
-6.58980565011349e-06
-1.50741722355581e-05
-8.06621896621529e-06
-2.10884597055419e-05
-1.98360885704286e-05
-7.15654440077501e-06
-2.56543945135116e-05
-3.69691413751396e-07
-2.04268535470676e-05
-4.34015979339166e-05
-1.32977796579786e-05
-1.78951408521322e-05
-9.01698994464624e-06
-2.25634603991489e-05
-1.39112460632093e-05
-9.78113614498248e-06
-1.10747709306276e-05
-3.50872531465524e-05
-1.16241704668738e-05
-2.57585830899771e-05
-1.63153157028233e-05
-9.58549436374661e-06
-1.94489323192869e-05
-2.74934095181556e-05
-3.30606259176187e-05
-1.95518014629386e-05
-4.61600859625105e-05
-2.23900287447919e-05
-1.32980926072084e-05
-1.57036949229017e-05
-2.57588052585806e-05
-4.93465131567883e-06
-1.62099405748877e-05
-3.01232184590453e-05
-2.01397260052069e-05
-9.76611537210261e-06
-2.11784922598417e-05
-1.99708055972193e-05
-2.48115824168965e-05
-1.60984491849687e-05
-1.0181601002728e-05
-1.50804268175332e-05
-2.69732090662672e-05
-1.82563902454326e-05
-4.83991687988512e-05
-2.98875273810545e-05
-1.76785488199458e-05
-2.27469591808283e-05
-3.81779921303194e-05
-4.20392037919302e-05
-1.43804154687624e-05
-2.06776200481217e-05
-3.93597745275559e-05
-3.3494471436378e-05
-4.30156855804312e-05
-6.77318247798783e-06
-1.0058303655569e-05
-5.17145836051745e-06
-1.9824490006474e-05
1.09702081435681e-06
-1.06191305079271e-05
-1.6505424601414e-05
-1.82978111631449e-05
-3.55665468702895e-05
-1.1019340904191e-05
-1.46745512928095e-05
-2.709504837285e-05
-7.5824221954125e-06
-1.61635364623875e-05
-2.07058996904152e-05
-1.06410083754792e-05
-2.36713016861506e-05
-2.926386873626e-07
-6.7466088544467e-06
-2.83249258730494e-05
-1.35697604769652e-05
-3.63723421489928e-05
-1.72739674159804e-05
-2.63260648576864e-05
-9.43217166786397e-06
-7.49386546967041e-06
-2.50056953475347e-05
-8.19397122925971e-06
-2.72947879741654e-05
-2.490392782774e-05
-2.05920878919352e-05
-3.1359203432689e-05
-2.50921835352179e-05
6.56954762772688e-06
-2.34626470928432e-05
-2.19391837951272e-05
-1.04228299638858e-06
-3.72015052598822e-05
-1.34084766084307e-05
-1.84715957157118e-05
-3.59523016907055e-05
-3.48388216636516e-05
-8.17734266427296e-06
-1.84846896154329e-05
-1.59581767119358e-05
-2.54482731705325e-05
-1.37678504972073e-05
-2.41796557400971e-06
-2.51736463771987e-05
-2.34668257792046e-05
-5.17836384145485e-06
-2.11757886923055e-05
-1.76025966831406e-05
-3.22014664775321e-05
-4.1385401994945e-05
-2.23907739631642e-05
-1.03390889623994e-05
-1.15553467327581e-05
-1.28716121734414e-05
-2.07981605900007e-05
-2.71943082976291e-05
-5.10085618428752e-05
-2.05951733087254e-05
-9.32383303439994e-07
-3.68030578434942e-06
-2.59851976182478e-05
-1.66748822271641e-05
-1.98848617870524e-05
-1.75957640007529e-05
-1.72507111049104e-05
-6.70987815383883e-06
-2.73040514966694e-05
5.45647055014162e-06
-1.10351019743959e-05
-9.12559178730876e-06
-2.25510639796684e-05
-2.86305854599211e-05
-3.01158118205193e-05
-2.21855237151943e-05
-2.89450140493195e-05
-2.54443501148836e-05
-2.18823150859287e-05
-1.95340396241598e-05
-3.0288105786118e-05
-2.61569710053921e-05
-1.78791401017015e-05
-3.20088606213035e-05
-1.40340261817899e-05
-3.33849999739079e-05
-9.54135865376732e-06
-1.02064477880683e-05
-3.75088014862197e-06
-2.07380540504657e-05
-3.71546108053577e-05
-8.0292116627114e-06
-2.40107729651779e-05
-2.15872091286786e-05
-1.57485198385479e-05
-3.0818491259864e-05
2.28752282012919e-06
-3.49078275788987e-05
-2.98097103716658e-05
-2.36817980123656e-05
-1.14563396468389e-05
-1.33789594903022e-05
-2.62846062081849e-05
-2.97325405580565e-05
-1.39241866999083e-05
-2.51008749810162e-05
-1.58781919512749e-05
6.09200464086156e-06
-1.48970054564027e-05
1.18639884279718e-06
-2.18057764578065e-05
-9.29781108449129e-06
-4.89357843359322e-05
-1.96944465925936e-05
-1.36935613102902e-05
-2.01157167623591e-05
4.64312483611716e-06
-1.9938378742689e-05
-3.18423610491329e-05
-2.3096503890665e-05
-1.66227921383304e-05
-1.87006964940691e-05
-2.76023192603663e-05
-2.43735596793635e-05
-3.18868518848432e-05
-4.04388136181254e-05
-1.44814706206688e-05
-2.03577007354433e-05
-2.54697683190185e-05
-2.27593495687433e-05
-2.29909499287024e-05
-1.6033368167016e-05
-2.22398949921107e-05
-3.61955021899439e-05
-3.14229185681599e-05
-1.58363339098576e-05
-9.45201057013538e-06
-3.03298544216479e-05
-3.65518204239991e-05
-2.97690301579018e-05
-3.99390886429289e-05
-2.83088446752938e-05
-4.68598933133498e-05
3.57529535571052e-07
-2.22474490669213e-05
-9.398919796432e-06
-1.44398041043344e-05
-1.72197924647442e-05
-1.67387939035793e-05
-4.74708463195584e-06
-1.77630241456186e-05
-4.18248394692945e-06
-9.94576751161765e-06
-2.51507755281246e-05
6.36354554552967e-06
-1.99568169123103e-05
-4.5967202087046e-06
-1.3314948586355e-05
-1.42163514341599e-05
-1.19349463029611e-05
-2.0084289359407e-06
-2.53758405982002e-05
-2.57017478055011e-05
-3.07921350455682e-05
-3.8556858257987e-05
-2.46573245315559e-05
-4.19233958974981e-06
-3.54006198675922e-05
-1.38500016652384e-05
-3.32430288827461e-05
-3.42266539696226e-05
-2.07123757846289e-05
-6.74025764652342e-06
-1.03037430941993e-05
-2.41632249966595e-05
-2.4137259313285e-05
-1.79445614249805e-05
-3.9743565358401e-05
-1.97188781226603e-05
-3.26333011772964e-05
-1.53336364073594e-05
-2.53055901278867e-05
-7.4659638147539e-06
-2.6354647226694e-05
-3.12000332727975e-05
-3.28506025000413e-05
-1.04877577499101e-05
-1.75225987124377e-05
-2.06967027313263e-05
-1.61069416467049e-05
-2.54933707769023e-05
-1.96089341923092e-05
-2.04842229161228e-05
-8.58720419754425e-07
-2.39007527283276e-05
2.57979299402175e-06
-1.65177133226339e-05
-2.82098383952127e-05
-4.256418089049e-05
-3.4182273262776e-05
-3.22537717727158e-05
-3.24234897254841e-05
-3.39541367285003e-05
-2.18481558904556e-05
-2.67869176192077e-05
-8.83763522999241e-06
-2.76969341596305e-05
-2.78244089266447e-05
-3.47626905764583e-05
-2.02204373021671e-05
-4.06583543198603e-05
-2.89822942617531e-05
-2.2953726891287e-05
-1.04375522066275e-05
-1.26452964231285e-05
-2.16295936687978e-05
-2.98328301634499e-05
-2.79086597035914e-05
-2.71086067894733e-05
-1.14020818936005e-06
-3.34098915112567e-05
-1.26421380529774e-05
-1.21902557567139e-05
-3.13585609597843e-05
-1.21501086403959e-05
-7.45026431312227e-06
4.7501215900377e-06
-2.57768724261845e-05
-2.08864953795576e-05
-1.6720749835448e-05
-1.31049633321885e-05
-7.53171789846763e-06
-4.17041656652566e-05
-2.7250201261403e-05
-2.07555704846671e-05
-2.35220212111957e-05
-8.83862856936978e-06
-1.67923784260314e-05
-1.2363601749341e-05
-4.09982316496248e-05
-1.65878536682116e-05
4.59746852239988e-06
-9.54087746688701e-06
-1.16399556207282e-05
-5.00817884185223e-05
-2.02189921494812e-05
-2.68056261598443e-05
-3.0270161804886e-05
-6.44949141942122e-06
-2.50743194509386e-05
-4.6398377344217e-05
-4.62959577209461e-05
-2.7182500332775e-05
-3.74602334509933e-05
-4.86253648065509e-05
-2.08823765377558e-05
-2.16657511610148e-05
-2.45208318610782e-05
-9.84291263591562e-06
-2.00064837848763e-05
-3.54013131091145e-05
-6.0736015489271e-06
-1.84866191230774e-05
-9.42754671737845e-06
-1.5108901277191e-05
-9.56664451086918e-06
-2.76453214509483e-05
-6.14370277988746e-06
-4.16283836926369e-06
-2.96557463318188e-05
-9.28830232658879e-06
-1.79057000882391e-05
-2.83067894640939e-05
-1.01432768862138e-05
9.03522738713002e-06
-1.3983449591562e-05
-3.09453384667956e-05
-3.35586079441672e-05
-1.91454348860732e-05
-3.40273775897919e-05
-3.08459013596301e-05
-2.46251972204844e-05
-1.97411684252364e-05
-2.9718480482014e-05
1.32269693986808e-05
-1.38075564581664e-05
-3.36750641786056e-05
-1.72277503760995e-05
-1.68170672328201e-05
-3.85997119341695e-05
-2.84906899400051e-05
-2.20728401552867e-05
-2.70029019070883e-05
-4.92661901067274e-06
-1.27826681556487e-05
-2.15146312459166e-05
-2.42173078619433e-05
-2.70431592054436e-05
-1.71489974071788e-05
-2.61546224827825e-05
-9.38153818766075e-06
-2.1640757508417e-05
-2.83387921489666e-05
-1.4331827631322e-05
-1.75209578398944e-05
2.30155753259193e-06
-2.16346951000045e-05
-1.54050907700665e-05
-1.26815956752765e-05
-4.39963882242299e-05
-2.87708311400584e-05
-1.53917313827475e-05
-1.60630122094045e-05
-2.49764983079832e-05
-1.25656097817765e-05
-1.53881038431154e-05
-7.65834868781697e-06
-9.5226669804401e-06
-1.44354572926905e-05
-1.5360598475357e-05
-3.30176385297383e-05
-2.47917217780392e-05
-5.21110666521011e-06
-5.17950106859937e-05
-1.44243300076109e-05
-1.79273540763641e-05
-2.27433646786952e-05
-1.52705843543438e-05
-4.10209637036664e-05
-2.19613567256872e-05
-1.36009606321576e-05
-2.92354988372561e-05
-2.14459850102136e-05
-6.96916445449177e-06
-1.66913895130399e-05
-4.93469879136257e-05
-2.63445761108291e-05
-1.41862576207987e-05
-4.36892151461534e-06
-1.31902587583106e-05
-1.46858745964307e-05
-2.65448768496049e-05
-1.9802234526809e-05
-2.22379989193383e-05
-3.54671884038348e-05
1.73067237392719e-06
-3.17897908434354e-05
-3.1123382831492e-05
-1.6909036090696e-05
-2.17207514935348e-05
-1.28945405570826e-05
-2.95497114958889e-05
-3.48343515533043e-05
-2.19425156736413e-05
-8.48273022234484e-06
-2.49158030006533e-05
-1.19728259640926e-05
-6.29177343214471e-06
-9.01816011979547e-06
-8.76906920497739e-06
-1.06485484397207e-05
-1.87455196379106e-05
-3.36009749026108e-05
-1.98624146269824e-05
-2.58555844311384e-05
-1.86941917654485e-05
-2.31173270728339e-05
1.30329848670145e-06
-2.44463892464817e-05
-7.64048305052791e-06
-1.01629877528125e-05
-3.02625223668027e-05
-3.18135007488071e-05
-1.41529795617113e-05
-3.0442265610079e-05
-2.75597820964669e-05
-2.28560051025498e-05
-3.87751448394826e-05
-3.19808495113558e-05
4.39222609142773e-06
-3.38817485882102e-05
-2.36749828451666e-05
-2.4077883889279e-05
-3.60439436526199e-05
-2.77208043233527e-05
-3.64895203738391e-05
-2.28735769094956e-05
-2.43512779059839e-05
-2.48517138962264e-05
-1.81270983228792e-06
9.16208123711876e-07
7.41181220718714e-06
-2.44357017789796e-05
-3.16612789263544e-05
-9.69290683125357e-06
-1.67933277768834e-05
6.4885216803541e-06
-1.73129838049335e-05
-4.14586435353952e-05
-3.47111380531201e-05
-1.09509471090212e-05
-1.27071810989564e-05
-2.3166028947526e-05
-2.7685250912864e-05
-1.01152274354593e-05
-4.54123073213576e-05
-5.18273200995469e-05
-2.23982999778733e-05
-3.15253165105829e-05
-1.33148839322339e-05
-1.03942650501725e-05
-1.9712181440305e-05
1.12581459683405e-06
-1.6680143024049e-05
-1.100708900445e-05
-2.30374993640306e-05
-1.92711172187796e-05
-1.05106991832905e-05
-1.52169955506745e-05
-8.51553126233613e-06
-2.56775877449459e-05
-2.12427040433582e-05
-6.96836685811068e-06
-2.50873071377729e-05
-2.92817949588397e-05
-1.62320173980066e-05
-3.56774765878683e-06
-2.74195851710744e-05
-1.24923173477343e-05
-2.40404047044876e-05
-2.67703434930622e-05
-1.98321681454073e-05
-2.02345351807983e-05
-3.60183788591356e-05
-9.61132568364869e-06
-1.43752096704058e-05
-1.14492645716065e-05
-1.55938553396071e-05
-3.93459496484742e-05
-3.13559310839546e-05
-4.96957379742914e-05
-2.94659379642393e-05
-2.28191875898469e-06
-5.57376801715016e-06
-2.36699105287814e-05
-6.81303586135504e-06
-4.68015617776986e-05
-2.99398747803827e-05
-4.12424878824616e-06
-8.68971718851587e-06
-3.72345694446768e-06
-1.64797399686085e-05
-6.55695900651516e-07
-1.18990363215686e-05
-9.26276078468606e-06
-1.93528340111921e-05
-8.50830163453245e-06
-1.56523420366424e-05
-4.00745596127237e-05
-2.67230921691278e-05
-1.49270188406501e-05
-2.24097169008712e-05
-1.36473163752198e-05
-1.2727019236382e-05
-3.25467753246656e-05
-1.62798867614494e-05
-2.94838651078058e-05
-1.04654013047409e-05
-1.0589101802884e-05
-2.56962995946476e-05
-3.51904404205862e-05
-8.20588321145302e-07
6.92145522473823e-06
-1.77496963983301e-05
-2.95279678968263e-05
-3.27819810940819e-05
-1.74347113034682e-05
-1.75114753528963e-05
-1.682221239781e-05
-2.08734344620203e-05
-2.94846243293636e-05
-1.69780182238382e-05
-1.45087286499041e-07
-3.36297651696315e-05
-2.27183112138787e-05
-2.65812323836974e-05
-2.09036313142544e-05
-1.86788419280647e-05
-1.28027613752143e-05
-2.91908446947431e-05
8.54103125038733e-06
-1.14493412680633e-05
-2.21703289364953e-05
-2.57236048779541e-05
-2.90557628793666e-05
-3.59145543668615e-05
-1.44613943093865e-05
-2.13397480305301e-05
-9.27592139356167e-06
-1.33190424945839e-05
-3.93258451897269e-06
-1.21107380851097e-05
-2.95974489747565e-05
-2.80225032526175e-05
-8.47911475031808e-06
-1.18403126780474e-05
-2.45657854841425e-05
-1.47346740502402e-05
1.93492768892925e-06
-8.10595405238655e-06
-2.5395122621182e-05
-3.18841354280388e-06
-2.75459911429418e-05
4.21079065662182e-06
-3.79630655158245e-05
-2.13305358088976e-05
-1.06230447375716e-05
-2.72845027321929e-05
-2.10579554569123e-05
-3.91623715771196e-05
-3.31408372435623e-05
-2.24620110504767e-05
-9.69028528778092e-06
-3.09148702811925e-05
-1.11467897465233e-05
-2.29402297480931e-05
-1.20038104356157e-05
-1.78773130658235e-05
-5.77083255103691e-06
1.85694790370213e-06
-8.31291391166328e-06
-3.40500729710704e-05
-2.25094054307356e-05
-1.966488506334e-05
-2.05479022173031e-05
-3.7459443336695e-05
-5.62124771135749e-06
-2.32376536617775e-05
-1.32532692390369e-05
1.10304585504544e-06
-2.74549514260805e-05
-2.21616864192552e-05
-3.44159661697512e-05
-2.52048575343563e-05
-2.50514640570315e-05
-1.39037550993383e-05
-1.60936988998724e-05
-2.68536009309888e-05
-1.75055725210249e-05
-1.26233072339621e-05
-3.51787579345151e-05
-3.57012894159016e-05
-2.91493789015346e-05
-1.84367172606692e-05
-1.92197176471624e-05
-7.18449473560863e-06
-9.64365290191981e-06
-6.55625625292134e-06
-1.96267424826358e-05
-1.81960873253872e-05
-1.77659347365937e-05
-3.59190028674411e-05
-2.18018366976979e-05
-3.28264112874531e-05
-1.82347639663352e-05
-2.96505003848173e-05
-4.48535472049407e-05
-9.63291257281986e-06
2.94880242201098e-06
-2.77601107454594e-05
-4.85976339236875e-06
-3.24552110389292e-05
-2.34071169136801e-05
-2.17268605126209e-05
-2.64897444016645e-05
-7.1316619912538e-06
-3.82843870538479e-05
-1.63382039612098e-05
-2.8514843978179e-05
-1.19423326981674e-05
-4.36437991720383e-05
-4.38616309823554e-05
-2.57586088256055e-05
-3.27601336817748e-05
-3.03527551783028e-05
-3.48935066433556e-05
-8.17282997180205e-06
-1.02771157997278e-05
-1.63327519314315e-05
-1.15921368108181e-05
-3.07204818856687e-05
-1.87600761589586e-05
-2.34903222788738e-05
-2.80643395258475e-05
-1.67516935350462e-05
-3.01986484460655e-05
-3.19454778963037e-05
-1.15632399206311e-05
-2.68567401507555e-05
-1.907857740397e-05
-1.26909440375021e-05
-2.2485022058891e-05
-8.90516812680985e-06
-1.37578110486442e-05
-1.4289953999017e-06
-2.67310294619123e-05
-2.36557368963101e-05
-3.93486368506571e-05
-3.71901605169674e-06
-2.17631680113333e-05
-1.52235404840364e-05
-3.61597359398955e-05
-1.66245990449031e-05
-3.04789849844406e-05
-1.64101040627719e-06
-1.1683300969475e-05
-5.47865608062635e-06
-1.73501343142153e-05
-1.99899327803841e-05
-3.05114486179268e-05
-3.64802337834889e-05
-1.31978421448061e-05
-2.02965061171568e-05
-2.58708500985499e-05
-1.7796028839875e-05
-3.310913111142e-05
-1.85391603981686e-05
-7.68801413802414e-06
-1.77976244928288e-05
-2.20693352253799e-05
-3.67549323215442e-05
-2.12319006742593e-05
-1.07648356047473e-05
-1.36304613143706e-05
-9.3543241342193e-07
-3.52420241011257e-05
7.3743830978011e-07
-3.46733458877966e-05
-8.48881164433081e-06
-1.042503480019e-05
-3.89306989955283e-06
-2.79372405060007e-05
-2.86629135692726e-05
-8.92628589289595e-06
-2.6980057017138e-05
-2.17707815347943e-05
-3.30622494200201e-05
-2.06149003053205e-05
-1.75721985785542e-05
4.13872731448871e-07
-8.46674567289165e-07
-1.74656605584476e-05
-2.93726966045622e-05
-1.94381367689012e-05
-3.63911883628926e-05
-7.20749867032698e-06
-1.24405274414127e-05
-2.42355336165973e-05
-2.84539964264153e-05
-7.77280838449647e-06
1.49175671682587e-05
-3.62227176388658e-05
-3.3425824961013e-05
-1.6630232188426e-05
-1.63866563119306e-05
-9.56387188230041e-06
-2.32509771053602e-05
-3.04167904269978e-05
-1.38024481334302e-05
-1.9107906175566e-05
-3.28514924549395e-05
-2.64650896383623e-05
-3.17767313097373e-05
-1.28461456006503e-05
-4.29387530194718e-07
-2.78579399957802e-05
-2.46552474286775e-05
-1.66722504371113e-05
-1.62814530618139e-05
-2.88397550761632e-05
-4.18745138396095e-06
-1.98154038692126e-05
-1.40380855260222e-05
-8.50221560985191e-06
-4.2869485143136e-06
-6.12169610760066e-06
-2.75762883234816e-05
-2.29450754414689e-05
-3.72639719761237e-05
-1.57796367100665e-05
-3.69976993916399e-05
-2.95429984102806e-05
-1.57154281039744e-05
-6.37960223690731e-06
-2.71703042758199e-05
-1.57292199076357e-05
1.74334163663699e-06
-3.1289703422927e-05
-1.456492001841e-05
-2.85930317939057e-05
-3.94498773686135e-06
-1.09779434570234e-06
-3.19682338574791e-05
-2.92575801920891e-05
-1.10197518410923e-05
-5.17347310717054e-05
-7.14258389818033e-06
-9.69370509550643e-06
-1.63886538276259e-05
-5.24675826238295e-06
-2.31839684594578e-05
-1.71430032001063e-06
-3.37179089994699e-05
-3.2680201339747e-05
-1.01130975462869e-05
-2.01044567875621e-05
-1.48371835218631e-05
-4.9333523663453e-06
-5.06019677364004e-06
-2.00030653841086e-05
-1.76795803681105e-05
-4.91568378623307e-06
-4.08107538850823e-05
-1.12691879519471e-05
-3.68257724980292e-05
-2.49217750461408e-05
-3.74936613811982e-06
-2.53368739700752e-05
-8.66643186217342e-06
-2.33257762895301e-05
-2.5143630221485e-05
-1.84541955132303e-05
-1.91168526356784e-05
-6.49066635104263e-06
-8.00062908627547e-06
-3.94797962400084e-05
-1.43980182915433e-05
-8.71814074471177e-06
-2.15301069017432e-05
-1.32799704669682e-05
-4.66316755464344e-06
-2.50717176664198e-05
-1.75926541937288e-06
-2.64520671610002e-05
-2.64126957080503e-05
-1.32746848047946e-05
-1.7330988191067e-05
-1.86345482103678e-05
-8.90048506892846e-06
-3.38419338844304e-05
-1.95881155874831e-05
-2.05288915412322e-05
-9.10356252652535e-06
3.51649487060658e-07
-2.24255609174155e-05
-1.80334213893342e-05
-2.72950786189154e-05
-1.75884094070906e-05
-3.28073843793874e-05
-1.34255672210313e-05
-1.28667267282967e-05
-1.57505179543774e-05
-1.357553039756e-05
-1.57105317873917e-05
-4.69757138614864e-05
-3.56221044553331e-05
-2.63511326912242e-05
-1.23936574919374e-05
-2.49374649745799e-05
-2.27592047872418e-05
-1.86744568891416e-05
-1.07568038936026e-05
-1.23112989250453e-05
-1.69322580923063e-05
-2.48905919984518e-05
-2.15515428421403e-05
-9.88604410272532e-06
-1.21881451411589e-05
-2.92583259484138e-05
-4.02071187782686e-05
-2.2968496625076e-05
-2.31356193020712e-05
-2.18474721464665e-05
-7.30377584613786e-06
-2.15884698576473e-05
-1.86865284171483e-05
-2.44589073746265e-05
-3.49626179029971e-05
-5.38144386600588e-06
-1.00398197069645e-05
-1.24203368602802e-05
-1.35834673873049e-05
-4.11344236045754e-05
-2.2302972902127e-05
-2.42038801077571e-05
-2.18804920622156e-05
-1.95660601333688e-05
-2.52484597270715e-05
-4.23916869104393e-05
1.97843683448011e-06
-2.55139645593739e-05
-2.25892327042329e-05
-2.32983856248655e-05
-6.04785248649587e-06
-2.32867183256045e-05
-2.10444773922732e-05
-1.48647705465362e-05
-2.9516590192332e-05
-3.1599994869968e-05
-3.32690237828878e-05
-2.38463051311748e-05
-2.87764920871111e-05
-2.91319952351414e-05
-2.84994818061091e-05
-2.62198982727952e-05
-2.47177848910508e-05
-1.43329216961109e-05
-1.83150275539212e-05
-7.78274554335932e-06
-6.78320168068147e-06
-1.35203780846356e-06
-2.08116810997485e-05
-2.9003253212035e-05
-1.76772775088482e-05
-8.15582712203718e-06
-1.84666612485891e-05
-1.64286401340013e-05
-2.94087829837e-05
-1.08649900422488e-05
-1.31451807670696e-05
-2.59077118014943e-06
6.76643743442592e-07
-2.64409693147931e-05
-2.05421506875565e-05
-2.25670590335219e-05
-2.03160793958941e-05
-1.90560857680446e-05
2.39544122323162e-07
-3.92054196030934e-05
-2.9670883471837e-05
-1.60703251258452e-05
-2.49636582929829e-05
-2.0764315348772e-05
-9.94679182467054e-06
-4.43051371644201e-05
-1.45007187997829e-05
-1.52989279402232e-05
-1.42365881701308e-05
-2.00232126563404e-05
-9.36803114168848e-06
-2.86658841017996e-05
-2.91939850373476e-05
-2.88840047267355e-05
-2.23648867897246e-05
-1.47115133438982e-05
-1.42706237832035e-05
-2.43175759113457e-05
-3.34959099600162e-05
-4.60663929046753e-05
-8.99965888547306e-06
-1.20376009442493e-05
-1.83857794981562e-05
-3.97036333667057e-05
-1.42925298670625e-05
-1.58789601907477e-05
-5.70683803160403e-07
-2.31489778557173e-05
-1.87764766310497e-05
-3.42440337140657e-05
-2.54651517341267e-05
-1.67267246837525e-05
-3.37064126288345e-05
-1.06001802672444e-05
-3.4730366426395e-05
-3.87530840556336e-05
-4.15299188391233e-05
-2.84060846612159e-05
-3.11863070523198e-05
1.77903805093669e-05
-2.27901872786151e-05
-2.9200803566295e-05
-7.48137815255717e-06
-6.12398297353169e-06
-1.14978287554437e-05
-2.6230735900616e-05
-6.06424553451901e-05
-3.51298903353963e-05
-2.59871402223062e-06
-1.81522313684915e-05
-2.36978419832558e-05
-4.40894360698098e-06
-3.20403608031646e-05
-4.16170517888393e-05
-1.59312340606928e-05
-1.77941764090164e-05
-3.32461044891505e-05
-1.02699449111044e-05
-1.17288603068526e-05
-1.62118050464833e-05
-3.43976899642445e-05
-2.71913633193025e-05
-2.13181971586766e-05
-2.92737742278328e-05
-6.99266978601062e-06
-2.51189050839761e-05
-1.41309911197181e-06
-4.42575566309346e-05
-3.72956946058105e-06
-3.24755907513523e-05
-7.84924467772295e-06
-1.88644466522996e-05
-2.82757921719373e-05
-1.56582629835594e-05
-2.93954232650616e-05
-1.55094320408162e-05
-2.6975417979255e-05
-2.94885599643773e-05
-2.28171460234759e-05
-2.99179312702395e-05
-8.98764299928301e-07
-2.38139328855005e-05
-3.00602008199107e-05
-7.26034873899955e-06
-2.84824440302961e-05
5.44768158161994e-06
-1.95899134055542e-05
-7.5049225659072e-06
-2.33333683140083e-05
-8.20893371430731e-06
-1.05714111594694e-05
-1.77033403549954e-05
-5.62433639962839e-06
-2.48544780732575e-05
-1.18149673300113e-05
-4.41381645133659e-05
-2.61221659305195e-05
-2.11752080730271e-05
8.85503813284602e-06
-2.00114102760333e-05
-1.77992689485313e-05
-1.50955375242756e-05
-2.65527136948713e-05
-1.66290276796161e-05
-2.27932636245185e-05
-2.11743970951553e-05
-1.33707316475915e-05
-2.2228274567421e-05
-1.14961109869785e-05
-1.66602458694883e-05
-2.3374618863862e-05
-4.92280942926121e-06
-2.1795843598125e-05
-1.07586204001276e-05
-1.60581554176621e-05
9.48242189595107e-07
-1.15425680252057e-05
-4.20115091965805e-05
-3.0989330989825e-05
-1.0732362402813e-05
-9.705934223793e-06
-1.26716381924964e-05
-2.83209241179147e-05
-1.56977208268176e-05
-2.23881207306219e-05
-2.04753080853409e-05
-1.78408509686137e-05
-2.57636386954168e-05
-2.43118211099149e-05
-1.05413611887947e-05
-1.54257563490862e-05
-2.57752132866286e-05
-2.27016554595437e-05
-2.08984564974056e-05
-2.92227562455274e-05
-2.38351684733949e-05
-1.8444935848945e-05
-2.88660602753915e-05
-9.47680247718732e-06
-1.17503704443976e-05
-1.49108985342921e-05
-5.52803976015102e-06
-1.21876410387121e-05
-1.33563361041255e-05
-2.01123757605031e-05
-3.29474367594785e-05
-1.37218157838769e-05
-5.68493058103018e-06
-3.99075461608891e-05
-2.72968645306179e-05
-6.46565124556202e-06
-1.5805155856684e-05
-3.97060587902192e-05
-2.35270935156143e-05
5.15979417666961e-07
1.0806697968425e-05
-2.13790888392009e-05
-1.19229287933679e-06
9.18226083723414e-06
-2.41247481664838e-05
-2.79452822865911e-05
-1.90561347912178e-05
-2.44690963721996e-05
-7.38533001467563e-06
-3.02743841696359e-05
-2.06594116675772e-05
-2.21101441594292e-05
-2.19680833060115e-05
-2.0743202986684e-05
-2.26339568893121e-05
-2.26113921155618e-05
-1.21523145814029e-05
-3.14903540793505e-05
-1.07664598013496e-05
-2.62046371657266e-05
-1.54007467219652e-05
-3.5617353438355e-05
-5.73717138558689e-06
1.12763851556907e-05
-1.69612020100243e-05
-4.74687580031379e-06
-2.10975479138488e-05
-2.86542071882509e-05
-1.18267238310335e-05
-1.99887864125302e-05
-5.40310220469825e-06
-2.94637273744138e-05
-3.02263887080078e-05
-1.32626101963598e-05
-1.1956864483173e-05
-3.84788593787873e-05
-1.99532532622657e-05
-1.56711795137436e-05
-6.98437912724961e-06
-1.56354606332764e-05
-6.33169642924377e-06
-4.80556038012006e-05
-1.75863718142108e-05
-2.17762534713267e-05
-3.62287136440266e-05
-1.21662074710713e-05
-3.63787277015579e-05
-2.51294355929543e-05
-1.12342432903363e-05
-9.71592738297419e-06
-2.07970263552962e-05
-1.89411000563552e-05
7.64916681038773e-06
-3.0027194081348e-05
-1.73562085651241e-05
-8.13325654583325e-06
-1.86389547519416e-05
-2.83745979734612e-05
-2.65624518632432e-05
-1.68998436314201e-05
-2.11865255356785e-05
-3.11538807428465e-05
-1.51935135329432e-05
-3.50024353146972e-05
-3.05411067732855e-05
-2.1417897355777e-05
-1.35480037445475e-05
-3.47978439561116e-05
-2.26153655240742e-05
-3.79269288495315e-05
-1.27387317043725e-05
-3.90212995056139e-06
-2.91719354614575e-05
-1.59491036968919e-05
-2.09931650037831e-05
-1.92146747919892e-05
-2.28448353515619e-05
-3.99915764237417e-06
-1.00466332721186e-05
-2.25023986118007e-05
-1.56047557234595e-06
-1.45226122832654e-05
-4.78482498062573e-05
-2.09571018063777e-05
-1.11630142244461e-05
-6.15122686665494e-07
-1.9486821869513e-05
-9.78686823300236e-06
-2.79748800011547e-05
-1.82483711712267e-05
-3.45135779416518e-05
-9.38914328098277e-07
-1.43152606817103e-05
-3.72366792588713e-05
-3.47796472768577e-05
-2.19200584598987e-05
-4.40266934793119e-05
-1.94701533766774e-05
-2.08812859700626e-05
-2.18725206136668e-05
-2.29788698508043e-05
-3.10539066103246e-05
-1.54354622934789e-05
-2.61186678625753e-05
-2.31957385426767e-05
-2.22586470374968e-05
-7.16692672086641e-07
-1.92355981963731e-05
-1.37076328137333e-05
-1.91841871261297e-05
-4.52860004343586e-07
-2.93700267177411e-06
-2.20034961172021e-05
-2.06300161978737e-05
-1.43191463639097e-05
-3.09619040879294e-05
-4.80429338035689e-06
-2.90047833959797e-05
-2.65375480474672e-05
-7.33831669362548e-06
-4.08687648801702e-06
-1.82044785024555e-05
-1.82739922741461e-05
7.82444725537227e-06
-3.09040453943616e-05
-5.33302822499237e-06
-2.39314252414153e-05
-3.39073052775969e-06
-1.84461443999223e-05
-2.81003540018586e-05
-2.10694906174393e-05
-3.55431303914094e-05
-2.2081419422914e-05
-8.07448318315892e-06
1.01511249448118e-05
-2.03591709540666e-05
-1.00655747050723e-05
-2.7499404197439e-05
-2.60965615936223e-05
-1.77290607355826e-05
-4.23247879199486e-05
-1.70232156422898e-05
-3.31095820428201e-05
-2.80181566618857e-05
-1.45629295211927e-05
-2.14524091269822e-05
-2.4593148743236e-05
-2.71265136705224e-05
-1.18263112004369e-05
-6.27417845406602e-06
-3.03399609078412e-05
-2.6010020947476e-05
-2.16029462847096e-05
-1.80306106428871e-05
-9.97013267516645e-06
-3.04961599445081e-05
-2.87174887005602e-05
-4.10511467649369e-06
-3.89414974436769e-05
-2.23367759386733e-05
-8.72131847398031e-06
-3.0940538187666e-05
-2.36054251894077e-05
-1.48552263342621e-05
-1.46505971926268e-05
7.1817400126329e-07
-2.16067701494678e-05
-3.62603338423294e-05
-1.78779045903302e-05
-1.8416203203487e-05
-5.29464939673527e-06
-2.5760267774436e-05
-1.00990617520603e-06
-1.69326133474729e-05
-2.49511447972279e-05
-2.27760265320118e-05
-2.36386931407983e-05
-2.63566711900986e-05
-2.84378093054795e-05
-4.09772480258218e-05
-1.18382539611509e-05
-2.05874751968805e-05
-1.42025171891256e-05
-4.53476684774128e-05
-2.25570317442478e-05
5.05828147311811e-06
3.79939192699004e-06
-3.77332015823635e-05
-1.44407496347504e-05
-1.78118534625018e-05
-2.86286921272874e-05
-3.71514333327708e-05
-5.08611483393782e-06
-3.17806705800551e-05
-3.29946408193102e-05
-3.28555809165129e-07
-1.48897701791736e-05
-1.88666942161503e-05
-7.60836953192517e-06
-2.02018476038205e-05
-2.04155161656775e-05
-9.15884990817096e-06
-5.14586400431739e-05
-2.40337769252076e-05
-2.91290934157156e-05
-5.39338279876794e-05
-3.78798540723683e-05
-1.65896472765639e-05
-4.33403917734093e-06
-1.32302117327908e-05
-1.12949938718693e-05
-2.6504488999695e-05
-2.11150167341326e-05
7.06267087993704e-06
-1.84339036512509e-05
-2.56812942294522e-05
-1.86754073187903e-05
-1.34681095986315e-05
-1.65443549348937e-05
-2.27458804532058e-05
-2.38694777041052e-05
6.90718713735703e-06
-3.19953148950629e-05
-2.69135925348481e-05
-2.79775373949185e-05
-2.9644243198488e-05
-2.97138288843437e-05
-2.67504447121425e-05
-9.48585428786352e-06
-6.01915654590026e-06
-1.93892797823185e-05
-2.82824263884543e-05
-7.46043334724486e-06
-7.33660930863567e-06
-3.46836790395758e-06
-3.51823990494509e-05
-1.17813100816544e-05
-3.2489047996486e-05
-1.2820136108143e-05
-6.63574893022689e-06
-4.16208706313154e-06
-1.3037330141411e-05
-1.80611229211631e-05
-1.08688600998946e-05
-3.35878827149581e-05
-2.99129167304305e-05
-1.25965819687081e-05
-3.01102997405599e-06
-4.124731532421e-05
-1.02542349927315e-05
-1.61727910645026e-05
-1.60144342410313e-05
5.17050824048867e-06
-2.88561613899725e-05
3.48296057666095e-07
-4.19775266891779e-05
-2.51159500289394e-05
-4.88808732483489e-06
-2.08453288271159e-05
-1.37696565885885e-05
-1.34071296596412e-05
-2.75689723289089e-05
-1.08191158930531e-05
-2.12525890244254e-05
-3.31730294205098e-05
-2.34929121583893e-05
-3.87151150307136e-05
-3.16033448483718e-05
-1.93744088438293e-05
-2.14381700421195e-05
-2.80997181106253e-05
-2.76744184623716e-05
-2.36430610048934e-05
8.63797982036572e-07
-4.21487517289054e-05
-1.76155932003572e-05
-8.39575024934629e-06
-2.63750100800137e-05
-2.35066778633004e-05
-1.4841530920832e-05
7.13630951646822e-06
-2.98618235045553e-05
-1.5008701289928e-05
-3.03447245483633e-05
-1.77090390597644e-05
-2.85328822294637e-06
9.98666688145413e-06
-1.77541106951966e-05
-2.99384109009935e-05
-3.20628506140973e-06
-1.14847485057296e-05
-1.58091365956266e-05
-1.97667130996305e-05
-2.46028321206716e-05
-1.10020435919944e-05
-3.61221756787362e-05
-1.93428315744785e-05
-1.59398777986582e-05
-2.22153722467264e-05
-2.23843440498934e-05
-3.52866842400359e-06
-3.85957897199985e-06
-2.32648254139741e-05
-2.17725729986045e-05
-1.57928287993007e-05
-1.39379755179293e-05
-2.72670509942167e-05
-2.79850231587753e-05
-2.11459990229675e-06
-8.49820359214471e-06
-1.73134647960088e-05
-2.46737731191988e-05
-2.09383835492739e-05
-9.26234383598807e-07
-1.59222395137476e-05
-2.05417913884795e-05
-3.24319860659342e-05
-1.95746828483568e-05
4.08393411905127e-06
-2.89521283322301e-05
-3.70196443535477e-05
-3.67063368352289e-05
-1.47354383475308e-05
-1.51989481106981e-05
-2.69763639168683e-05
-3.46688283364389e-05
-3.24202639255063e-05
-1.67465127022142e-06
7.58335041340224e-07
-2.77592575493224e-05
-2.94574739495685e-05
-2.84551470074576e-05
-4.32449405408034e-06
-3.74554581050406e-05
-1.62622577484355e-05
-2.75988384096213e-05
-2.99788259010052e-05
-3.06214273810724e-05
-2.77476655994948e-05
-3.28994101375405e-05
-1.84912341456648e-05
-3.7363937964981e-05
-2.89140603483052e-05
-1.69973704355264e-05
-3.41102643542948e-05
-2.64673466120384e-05
-1.96951967243104e-05
-1.32866396341945e-05
-1.79757865188762e-05
-2.29956511031057e-05
-3.18917077706869e-05
-1.14264122194717e-05
-3.70355607732266e-05
-2.71221050180324e-05
-2.21854375451509e-05
-2.25268378317352e-05
-3.86783508190288e-05
-1.17812092486836e-06
-2.60410223385029e-05
-1.99217760670392e-05
-1.77552977836181e-05
-2.25737802652831e-06
-1.94512915470379e-05
-9.01421158161048e-06
-2.20942827686885e-05
-1.93335902706658e-05
-1.83660397866331e-05
-1.18730148103286e-05
-1.50520620347847e-05
-1.35779697930749e-05
-1.11597630261622e-05
-1.85270105799623e-05
-2.7411881375733e-05
-1.82161597412305e-05
-2.15091637679689e-05
-2.6207089593861e-05
-2.74352517668734e-05
-2.1683535476872e-05
-2.67867589804859e-05
-2.71655929800943e-05
-1.77504799781375e-05
-3.01562198560809e-05
-3.82513877991962e-05
-1.84882359549149e-06
-2.13062701127633e-05
-2.20199992327344e-05
-2.18404134183333e-05
-2.02127690063897e-05
-4.69938979799508e-06
-2.45701310766624e-05
-1.53650419888898e-05
-1.01044005163623e-05
-2.13801754382728e-05
-1.56068733540633e-05
-2.04647318756557e-05
-2.85558602565767e-05
-1.61677343021484e-05
-8.95041028651624e-06
-2.01783773799152e-05
-7.89830317225278e-06
-1.78377221438012e-05
-2.35130084234261e-05
-1.90123526326145e-05
-1.46740903242153e-05
-1.03497445831233e-05
-4.05914386111058e-05
-1.61107369792391e-05
-3.14374014448656e-05
-2.05845250596858e-05
-1.2515189652521e-05
-2.66006593800346e-05
-9.84093743554045e-06
-3.02247430502298e-05
-4.37478770771997e-06
-4.13324180772222e-05
-5.13105337297168e-05
-3.80703977097041e-05
-3.42755334889926e-05
-5.6698388710603e-06
-1.1553910855167e-05
-1.99640370432564e-05
-2.05806109055741e-05
-9.24379135923118e-06
-2.72688768237182e-05
-2.0451883162399e-05
-1.34753442041754e-05
-7.9591252608949e-06
-9.92997839264399e-06
-4.37628479266499e-05
-4.34960326543887e-05
-3.33625859457019e-05
-2.42783486010117e-05
-2.72531930548749e-05
-9.0200805530853e-06
-7.55175217372186e-06
-1.26732139254281e-05
-1.31724624517923e-05
-2.72177012297943e-06
-1.08588262574905e-05
-8.21306718476753e-06
-7.27391233165204e-06
-3.17159955513719e-05
-1.7868098272363e-05
-1.23345837710222e-05
-2.68985613710038e-06
-5.18386671509196e-06
-2.83805446979518e-05
-4.4382479560989e-05
-2.11770634913505e-05
-7.06281309632778e-06
-2.57745599416712e-06
-2.96759162996032e-05
-4.27715213422799e-05
-2.74492763652308e-06
-1.97893077161481e-05
-1.54222537188038e-05
-5.72327555943046e-06
-7.22843750199188e-06
-1.24426915904565e-05
-3.1929748140039e-05
-3.28265844313443e-05
-2.33499076310034e-05
-1.71731393057916e-05
-1.03923198550337e-05
-3.07247793090064e-05
-1.94600848529982e-05
-2.42298016998029e-05
-3.76164979161963e-05
-1.26130964956754e-05
-2.24665591604021e-05
-3.41882108443954e-05
-2.55460162091169e-05
-1.40591418482731e-05
-1.22772967959742e-06
-3.61219163337199e-06
-1.31569063082193e-05
-1.87140757993324e-05
-3.98793217287563e-05
-2.07016615356884e-05
-1.84509476080716e-05
1.36247628046249e-05
-2.99988077240044e-05
-1.16674228731192e-05
-1.47652522509721e-05
-2.74519728094399e-05
-2.31126889560798e-05
-3.44897652648719e-05
-3.30761409749012e-05
-2.82080494529768e-05
-2.31659594375796e-05
-1.86332203320072e-05
-1.38949515316437e-05
-1.28035551982769e-05
-1.50998606232938e-05
1.08732986065286e-05
-2.65267105803626e-05
-3.02227089280849e-05
-1.20349350807983e-05
-2.94852974164736e-05
-2.21169146140648e-05
-2.20871113530948e-05
-1.25519369628322e-05
-7.34044063289059e-06
-2.15668360429694e-05
-3.42610469953729e-05
-2.66030580971724e-05
-1.76184619566633e-05
-1.51601923830337e-05
-2.29160906327297e-05
-9.77575146984184e-06
-2.08521828628006e-05
-1.18819817608777e-05
-2.16040143764715e-05
-1.53220751835881e-05
-2.09080938699568e-05
-3.44581208626487e-05
-1.65419483535433e-05
-4.11275393177036e-05
-3.26676611459783e-05
-1.42375572060394e-05
-2.67788166321467e-05
-1.3465143941126e-05
-1.96317791038899e-05
-4.10363474145098e-05
-2.34808614073775e-05
-3.55884751425929e-05
-1.36049411285515e-05
9.5459511561716e-07
4.20695018986956e-06
-8.62630662602265e-06
-9.57122070399874e-06
-2.17518704673573e-05
-2.02606729003441e-05
-2.63449377611538e-05
-3.06908696763077e-05
-3.04649231724019e-05
-2.06915038247659e-05
-1.59875062437242e-05
-3.56366377607689e-05
-6.07587988542183e-05
-2.09169641214734e-05
-9.15875209913413e-06
-3.3485301875246e-05
-2.21834988368145e-05
-1.43777019362102e-05
-5.99717209175631e-06
-5.42530722967006e-06
-1.19708082899832e-05
-1.42719252782064e-05
-2.47358985179568e-05
-1.83506492360777e-05
-3.28476240113896e-05
-4.78747765994496e-06
-2.46094747780793e-05
-7.83326309051398e-06
-1.34591733765582e-05
-6.51519818461475e-06
-3.57367929983928e-06
-9.72413949004934e-06
-1.16535628497657e-05
-2.11700669843338e-06
-2.58872798176601e-05
-1.63990114869013e-05
-1.53046005882344e-05
-2.27176261804518e-05
-6.34255131107511e-06
-2.33943942392444e-05
-3.02406092064192e-05
-2.64708707943155e-05
-2.43140435286798e-05
1.3738361422845e-05
-2.46292943543379e-05
-2.83910218220025e-05
-2.13945421138594e-05
-1.72117729826987e-05
-2.03528964356213e-05
-1.71649782110787e-05
-1.72281049204956e-05
-1.0625841153138e-05
-1.78635360425495e-05
-9.55860075612399e-06
-1.47714272354961e-05
-2.4338589762051e-05
-1.8193503512446e-05
-3.43055189944755e-05
-2.14706025228389e-05
-1.53586887302038e-05
-1.45582723525538e-05
-3.26783045891443e-05
-2.36648105566421e-05
-3.30374424402776e-05
-3.04048367003589e-05
-4.21581939784959e-06
-4.63942781140019e-06
-1.96530201902394e-05
-3.98742894467092e-05
-1.28809443646317e-05
-1.60033797352877e-05
1.69564653665839e-05
-1.32417177218319e-05
-1.35319389767246e-05
-2.27720032009635e-05
-1.32402532935978e-05
-2.63530753239387e-05
-2.7333631386092e-05
-2.09185247008492e-05
-1.22505406550679e-05
-1.03097590165614e-05
-2.01550240225293e-05
-2.21835561565686e-05
1.14848182179732e-05
-6.36186450855946e-06
-1.07822614767159e-05
-1.3176283152409e-05
