# Supplementary material for: Research on computational propagation and identification of mine microseismic signals based on deep learning
Source: PLoS One. 2025 Oct 22;20(10):e0334641. doi: 10.1371/journal.pone.0334641 (PMC12543183; doi:10.1371/journal.pone.0334641)
Supplement: S3 Data — (ZIP) [file pone.0334641.s003.zip › 000100500002921.xlsx_0.txt_24.txt.txt]

-4.64659531450765e-05
-1.29341398105934e-05
-1.25864370302585e-05
-1.97045765907169e-05
-1.72028794692645e-05
-2.21230768274248e-05
-1.22007948184072e-05
-1.50973335121172e-05
-3.7863124985021e-05
-2.67791820526345e-05
-6.60200064344177e-05
-2.66364011609527e-05
-1.97797167134326e-05
-3.65837491018095e-05
-1.28446703533433e-06
-9.74473563660012e-06
-2.25597844308571e-05
-7.0052505751764e-06
-1.9220775897289e-05
-5.77587658557648e-05
-4.88862358128391e-05
-1.19596689021928e-05
-5.37296297047222e-06
-3.45282375799564e-05
-1.52786532389927e-05
-9.33716473177459e-06
-3.67736245281886e-05
-1.96571457746977e-05
-3.20992147585573e-05
-2.89835174732331e-05
-1.45801527224438e-05
-1.99047500324655e-05
-1.66500899753933e-05
-4.46125361848807e-06
-1.24861397074287e-05
-2.59025656353281e-05
-1.56672301892772e-05
-1.41457409797035e-05
-5.02502985110651e-05
-2.09109817829137e-05
-3.48154806518502e-05
-1.6272937659123e-05
-2.68762737086358e-05
-2.7868145570537e-05
-1.74115100926178e-05
-1.92389549336412e-05
-1.04335723427003e-05
-1.8439832427088e-05
-2.73445324917025e-05
-6.88851272174935e-06
-1.63211283975859e-05
-1.86427761805013e-05
-4.05268357509479e-05
-1.81039592403311e-05
-1.89710602630126e-06
-3.51684141973881e-05
-3.23552157314508e-05
-2.34484394470648e-05
-1.5544656262435e-05
-3.57095342127428e-05
-3.90126031616482e-05
-1.60246722126414e-05
-3.25836259860333e-05
-1.84399264502367e-05
-2.0677654352186e-05
-2.94295093865635e-05
-7.96763628126739e-06
-1.19687222737924e-05
-3.38026054369352e-05
-1.81473915594773e-05
-3.32101726465447e-05
-2.40862616631065e-05
-1.28945835693114e-05
-2.41231414467557e-05
-2.39018989938362e-05
-2.47587595146903e-05
-8.16140505312005e-06
-3.23366659837367e-05
-3.76513239142961e-05
-2.85708537581907e-05
-6.40740514093738e-06
-3.76659985618203e-05
-1.11548063885108e-05
-2.25995356726274e-05
6.58968904683518e-06
-3.51197810950485e-05
-3.35116989159076e-05
-4.09495054498081e-05
-2.45542038365097e-05
-2.98545455915144e-05
-2.06327949503491e-05
-5.14043259321781e-06
-9.56967433018154e-06
-1.58946895029129e-05
-3.59101325900107e-05
-2.86734167396472e-05
-1.85657630300386e-05
-3.44773113396185e-05
-2.64269473093814e-05
-3.88719924760579e-06
-3.34613024397949e-05
-3.23314346153532e-05
-9.67493897403726e-06
-1.01190492492432e-05
-4.82615482117176e-05
-7.55638137216675e-06
-1.01896242848444e-05
-1.43988652762862e-05
-4.95594232901692e-05
-2.30101218488883e-05
7.45125921013508e-06
-1.22234198061429e-05
-8.58242951549268e-06
-2.27972227223069e-05
-2.41268729779926e-05
-3.81669137475574e-05
-2.53273292075123e-05
-1.16537519818944e-05
-1.50475693078631e-05
-2.28186605533178e-05
-8.40981575837881e-06
-3.23819263403078e-05
-2.23396243679915e-05
-2.20418199890186e-05
-1.40251113619413e-05
-5.22701676385245e-06
-2.7720358191002e-05
-1.12289635275362e-05
-2.25230726453445e-05
-3.15096281603367e-05
-1.64768929849854e-05
-2.20606998128944e-06
-2.89420523128933e-05
-2.47512987141345e-05
-1.78800806148486e-05
-1.54120109008399e-05
-1.4421561592536e-05
-1.93182208612152e-05
-3.21354843240069e-06
-3.85652444197553e-06
-2.30948393995799e-05
-3.24535336100739e-05
-6.37493933715275e-06
-4.0911685156291e-05
-1.47859797157092e-05
-1.71189730041025e-05
-3.8789645339194e-05
-4.30556742942661e-05
-4.02043182358379e-05
-2.97429258156146e-05
-3.52368271045353e-05
-1.84927825802416e-05
-1.65796563426564e-05
-3.84328510400189e-05
-1.77455781200378e-05
-2.64532311338096e-05
-5.1247253771607e-05
-1.17077927989873e-05
-2.57484977094609e-05
4.40998503704892e-07
-1.21318455620108e-05
-4.12281726735569e-05
-4.04545904105082e-05
-2.7492858158337e-05
-3.01520964720801e-05
-1.48448561696262e-05
-1.40300274891106e-05
-2.1551769050516e-05
-3.86481482800485e-05
-1.68454292095379e-05
-1.41080599880784e-05
-4.74506577595295e-05
-3.97175573347286e-08
-1.32463655362731e-05
5.43191520873601e-07
-1.24318276597452e-05
-3.16124770533701e-05
-7.1399514263776e-06
-3.84411077279193e-06
-1.33697978931627e-05
-2.91495720525777e-05
-4.71370609406973e-05
-2.15256495596548e-05
-2.05069648511134e-05
-2.22884260281249e-05
-2.21207197496276e-05
-2.10647057796621e-05
-2.17332778979314e-05
-2.60898135539e-05
-3.23886014947185e-05
-2.28602343634568e-06
-6.01363390940827e-06
-3.91191087343948e-05
-3.24335536044688e-05
-1.97209087936566e-05
-3.20142425511162e-05
-1.88362082327726e-05
-3.77685567490074e-05
-1.94579029571137e-05
-2.47675450835412e-05
-6.2025847567997e-06
-1.98178197117697e-05
-3.31131934640299e-05
-1.94891108719371e-05
-1.91019315867514e-05
-2.15059880798961e-05
-4.16908315966999e-05
-3.94197371482648e-05
-3.10382360435891e-06
-2.27853414354365e-05
-1.08852348466387e-05
-1.04105563420761e-05
-2.53689066020027e-06
-3.80590844678213e-05
-2.39258040643455e-05
-6.03440709257398e-06
-2.23640553068482e-05
-4.55951548996948e-05
-1.71851947676959e-06
-3.41433885915578e-05
-7.55864441708191e-06
-1.94466062159734e-05
-1.59917666750499e-05
-8.07193604693845e-07
-1.6164577132485e-05
-1.38912656897593e-05
-3.51422077457984e-05
-1.69595616668441e-05
-1.42564452477504e-05
-8.5972149075155e-06
-1.55929776473188e-05
-1.50936301047294e-05
-9.11975331209589e-06
-2.00128078694612e-05
-2.01778834236302e-05
-2.89603150037801e-05
-2.98238417059151e-06
-2.67158222308311e-05
-1.60167275689074e-05
-1.84377648900751e-05
-9.01490652924664e-06
-4.37441517604849e-06
-3.18462649838299e-06
-4.97253430345527e-06
-1.62703044235604e-05
-2.05067011124356e-05
-5.1716737007735e-07
-1.28370799180337e-05
-2.09838374535912e-05
-1.04576965147914e-05
-1.45275437413692e-05
-2.7696561920508e-05
-1.6785362375121e-05
-2.84761167554416e-05
-4.77564082583322e-05
-2.77941175674341e-05
-2.57048099397561e-05
-2.25243586760212e-05
-2.6264876970198e-05
-1.30945948459416e-05
-1.55570919770338e-05
-2.56162929199217e-05
-2.84070895225687e-05
-1.10437517787499e-05
-2.94192088398155e-05
-1.77494072788797e-05
-1.75840344764312e-05
-1.86696235891506e-05
-1.3926153908933e-05
8.79729065742595e-07
-2.60549118619056e-05
-4.66348908188872e-05
-1.57384088152164e-05
-1.80776905296227e-05
-2.35092360460052e-05
2.51523377231783e-07
-1.8213958124709e-05
-2.69063097563116e-05
-3.11278962858306e-05
-2.49262300345245e-05
-3.4260953114447e-05
-3.69854923888335e-05
-3.28967705422788e-05
-1.20379645735612e-05
-3.61948824420332e-05
-2.11947735635577e-05
1.48364330329615e-06
-2.58946780470785e-05
-2.09044600532818e-05
-1.58728299002891e-05
-3.02375445501163e-05
-1.45698656053119e-05
-2.79205155116304e-05
-2.66143171842137e-05
-2.74108422559957e-05
-2.54352229055597e-05
-1.97125015640263e-05
-6.61191866634937e-05
-3.34207282054044e-05
4.93193653690169e-06
-1.88299685135668e-05
-4.46522658091496e-05
-1.6656232788305e-05
-1.62278580074713e-05
-2.4429203158411e-05
-1.28899667186293e-05
-2.68190799198952e-05
-1.89717861326561e-05
-1.74924166103702e-05
-6.26589406099685e-06
-2.40396222135591e-05
-5.35964518847642e-05
-2.06129881914576e-05
-1.42786035900173e-05
-1.81212606121332e-05
-2.71070437910201e-05
-5.91677478057157e-06
-3.43711563667573e-05
-3.83963301370609e-06
-1.51785942656134e-05
-1.15922571561301e-05
-3.87927182214339e-05
-1.06907522007702e-05
-1.58891716029276e-05
-3.37194791061729e-05
-2.2091496688553e-05
-1.63080356267964e-05
-3.12989769666165e-05
-4.77741524785096e-06
-1.6771277545913e-06
1.76090403571081e-06
5.06963886634143e-06
-2.67051629864591e-05
-4.62073605151633e-06
-2.38306692377236e-05
-3.31154698315664e-05
-2.02672931750356e-05
-2.65727125662662e-05
-2.63733029598329e-05
-1.93747903191728e-05
-2.9496198878264e-05
-3.96329182174399e-06
-2.08228685481047e-05
-1.50616637018781e-06
-8.14261751258583e-06
-3.76873705863624e-05
-3.21969125091733e-06
-2.97512351938029e-05
-2.29030727365344e-05
-1.84726781747038e-05
-2.34101711272424e-05
-2.45945538883749e-05
-1.81146122932516e-05
-1.06666504527201e-05
-9.96893703798928e-06
-2.42383577002254e-05
-2.77253792502185e-05
-1.53545990118063e-05
-1.77335821170657e-05
-3.45728866459746e-05
-1.16963154114224e-05
-3.89798088957076e-05
-2.6197022181086e-05
-1.04044912532918e-05
-3.91222717223525e-05
-1.036138053058e-05
-2.56597309453439e-05
-2.50924621650248e-05
-3.49775748142007e-05
-1.70536974180024e-05
-9.70120109738309e-06
-3.9180075445966e-05
-2.1107001463779e-05
-2.05364631007702e-05
-1.60320810762369e-05
-3.18287643777026e-06
-2.17726541182845e-05
-2.05494354775991e-05
-1.33284451353792e-05
-1.92893106785658e-05
-2.15400131578399e-05
-1.71459587372628e-05
-1.19841799015024e-05
-1.17030053862037e-05
-2.83000577293444e-05
-1.3182401500336e-05
-4.34163265739167e-06
-4.18028045773462e-05
-3.90768172700477e-05
-3.48295090132919e-05
-4.52181124575761e-06
-1.77064971932953e-05
-1.83329766627036e-05
-2.85220221213763e-06
-2.96985971744274e-05
-2.07252644860831e-05
-4.64009601701705e-05
-3.14458231664751e-05
-2.68362849646801e-05
-2.95516492128002e-05
-2.4028945847198e-05
-2.92994837033737e-05
-7.08750588565184e-06
-1.99993854006603e-05
-1.55430434258397e-05
-3.29676264315294e-05
-4.54533061143999e-05
-3.71694099936759e-05
-2.83601919090435e-05
-7.71707415736318e-06
-3.2616113615922e-05
-2.18472523775418e-05
-1.22824554898356e-05
-2.74843320263465e-05
-1.03980247722543e-05
-3.37990362340689e-06
-1.58764944884557e-05
-1.95762182460466e-05
-2.17958520081289e-05
-1.36488694227832e-05
-4.26763948500611e-05
-1.25577664621215e-05
-2.18004320096753e-05
-3.21240899950614e-05
-8.62750695575647e-06
-2.0343425722771e-05
-1.60067548728945e-05
-4.56409824892043e-05
-2.44293624845486e-05
-2.05783732751855e-05
-1.52726568897018e-05
-1.84546981566421e-05
-3.27635108417837e-05
-1.63571569060671e-05
-1.55323779594548e-06
-1.54316508024501e-05
-1.03350710742483e-05
-2.19240941963698e-05
-4.3679047208369e-05
-2.98861721492915e-05
-2.55339443392149e-05
-4.00823005545397e-06
-1.46256179049237e-05
-2.5642045720054e-05
-1.34793213568972e-05
-1.08594824768473e-05
-2.31313136143687e-05
-1.11723438596331e-05
-2.59226815853053e-05
-2.68487405633245e-05
-2.42855393247853e-05
-1.48269381858697e-05
-1.11769510493788e-05
-1.83361249982101e-05
-1.82331423350951e-05
-1.26599785702295e-05
-2.03970425074498e-05
-7.97127367102106e-06
-4.80312491957962e-05
-2.68999905309189e-05
-4.75106841663055e-06
-3.04999215193021e-05
-6.34954811044713e-06
-3.35210522222566e-05
-9.76429906221049e-06
-2.1664400230519e-05
-4.01961707634325e-05
-1.91760607553073e-05
-2.88067599535357e-05
3.03989539154505e-06
-4.06136381659785e-05
-2.70410778569281e-05
-1.43783550077285e-05
-1.3096804493477e-05
6.19420787859548e-08
-1.01252124881942e-05
-2.50397793524088e-05
-1.48328447937152e-05
-4.20971093492213e-05
-2.33088821380467e-05
-3.18084057819294e-05
-1.81848540328651e-05
-2.23559861006003e-05
-1.73272819321923e-05
-1.13250435879016e-05
-3.20701949483241e-05
-7.81143078236925e-06
-1.67166638584233e-05
-7.15750231581059e-06
-3.00553905407894e-05
-1.84275563499894e-05
-2.35421949297286e-05
-2.74454628278637e-05
-8.91793358863226e-06
-1.01909025150341e-05
-2.94970069127976e-05
-2.24929153896797e-05
-1.81078400973872e-05
-1.85070506601486e-05
-4.09031639359326e-06
-1.95073232776945e-05
-1.53799785206462e-05
-2.47308102684837e-05
-1.26791228087799e-05
-8.62678761117606e-06
-1.1304622706655e-05
-2.24067744526939e-05
-6.69491228373003e-06
-7.36084718219505e-07
-2.12516646031331e-05
-1.7714080590007e-05
-1.74537967818006e-05
-3.81486862941314e-05
-8.71095647200948e-06
-1.37702104587087e-05
-2.38628871131699e-05
-2.24582750009864e-05
-4.20770144252721e-05
-1.07717307925289e-05
-6.17682177458648e-06
-2.14264213279397e-05
-4.06475582265978e-05
-3.64717652505675e-05
-1.68289590743258e-05
-1.50104818427901e-05
-1.82578658680913e-05
-1.91293846038362e-05
-4.9417903272175e-05
-2.1914065431185e-05
-2.98642175256752e-05
-2.38180318286082e-05
-1.22489097149468e-05
-2.61366968359475e-05
-1.55306528866273e-05
-2.59277161877639e-05
-2.22266970067532e-05
-1.03981921407016e-05
-1.24872064762521e-05
-1.50673508229736e-05
-1.31892248470991e-05
-1.61606738141166e-05
-3.09155364134889e-05
-1.9213310402709e-05
-2.57718887250017e-05
-2.0468427321399e-05
-2.42866214287271e-05
-4.12410917029009e-05
-2.2178606809448e-05
-1.85879956393013e-05
-3.26346282261122e-05
-2.82423562668463e-05
-1.73668538095052e-05
-5.08116703078416e-05
-1.38244798224825e-05
-1.81217791159898e-05
-3.6499912841972e-06
-7.9185126747428e-06
-2.49259294030501e-05
-1.7912433783686e-05
-8.27191359931678e-06
-9.32982541679237e-06
-1.14873063458866e-05
-5.91752840997685e-06
-2.50077204416275e-05
-3.41222697226265e-05
-3.21448667462844e-05
-2.18190551595901e-05
-8.62819032733404e-06
-1.73891172396345e-05
-4.01247022001233e-05
-2.09369917642184e-05
-2.03237003728965e-05
-1.76694829337436e-05
-2.97496378278926e-06
-1.97154375235467e-05
-1.32095539810719e-05
-1.4480136340071e-05
-1.13901112560466e-05
-4.05533837599013e-05
-3.62269176793059e-05
-2.37264606008873e-05
-4.81290012414773e-06
-2.36961051631061e-05
-3.71781615917839e-05
-2.61729005895569e-05
-8.3666915083814e-06
-2.71110923659321e-05
-1.63711481238323e-05
-2.64295775187209e-07
-1.11057136622251e-05
-6.17872768208561e-06
-3.09436296170728e-05
9.40777767008077e-06
-2.45560672570554e-05
-3.3714601444628e-05
-3.1523693517147e-05
-2.88391794654423e-05
-1.10422265237972e-05
-1.31759046004018e-05
8.1364998886867e-06
-2.09127674312448e-05
-4.22876790412641e-05
-1.57885311766865e-05
-1.00780526884451e-06
-1.87449103121665e-05
-7.69498693704139e-06
-8.17262765957721e-06
-2.38230415897093e-05
-2.15410928222392e-05
-1.91661223430299e-05
-2.83766487201106e-05
-2.22553713821197e-05
-2.4643971160802e-05
-1.84525173370229e-05
-2.65090063818079e-05
-7.76027644608019e-06
-3.26649774661744e-05
-1.08075471904975e-05
-2.27510426103308e-05
-3.17078656044599e-05
5.63415832030679e-06
-9.86332898434622e-06
-2.72236968593744e-06
-1.83837641752785e-05
-1.58270792625138e-05
-2.48378424564394e-05
-3.16947740209318e-05
-7.17243432630856e-06
-7.34545762628431e-06
-7.06238305267951e-06
-2.60120475617397e-05
-4.03248545649047e-05
9.44703616510274e-06
-2.43417143640827e-06
-1.72591712993623e-05
-1.85528464562541e-05
-1.098228666383e-05
-7.23033517109472e-06
-2.34852292296878e-05
-2.88924743616397e-05
-1.68970779003461e-05
-3.29366926145286e-05
-2.12818237765817e-05
-5.37373578351543e-06
-1.33634453350532e-05
-2.57869823321006e-05
-4.58983584756007e-06
-3.33659304044178e-05
-2.48930299967486e-05
6.16153350915034e-06
-1.15541827197326e-05
-2.75849682904706e-06
-9.00722169706472e-06
-4.63895408373552e-06
-4.91406788532287e-06
1.31549123062291e-07
-1.80147541175326e-05
-1.52436069329676e-05
4.69324541462865e-06
-1.71875135453556e-05
-5.9454001283362e-06
-1.93206694870391e-05
-1.55572830681044e-05
-1.71049108005607e-05
-3.89974130915144e-05
-2.06102482770107e-05
-6.57215873590002e-06
-2.4771199428021e-05
-3.02257687975932e-05
-3.01692325047256e-05
-1.23398808044468e-05
-1.21464085457534e-05
-3.55070455623659e-05
-3.03641824050653e-05
-1.42889553571299e-05
-5.90196766896009e-06
-1.93069491727063e-05
-2.59541822005914e-06
-3.26986526866636e-05
-1.64317733655595e-05
7.43675993425983e-06
7.3782806080868e-07
-3.05010558653757e-05
-1.73140252677473e-05
-1.79693538497152e-05
-9.62886111971777e-06
-7.62704177364548e-06
-1.98314970210543e-05
-1.98304120205341e-05
-6.3471458211648e-06
-4.40173524699398e-05
-1.96014021775146e-05
-2.60951425379953e-05
-1.28733348084186e-05
-1.17674181141374e-06
-3.89644611799921e-05
-2.6482798688148e-05
-1.4868490851739e-05
-2.3954226227634e-05
-2.5488397746829e-05
-1.49160301666758e-05
-2.67810877856506e-05
-4.5752081210091e-05
-3.30175796229385e-05
-1.21652861369463e-05
-2.28567421693653e-05
-1.21145031862278e-05
-2.00680007062825e-05
-1.70762050571329e-05
-1.34751841278107e-05
-1.54890691832887e-05
-1.44722660396488e-05
-3.28443243929617e-05
-4.14851239346479e-05
-2.14968348381917e-05
-3.656394789762e-05
-1.36872977702608e-05
-1.71805682428066e-05
-6.72243788702617e-06
-2.22043349018335e-05
-2.19527055748829e-05
-2.15306735868387e-05
-2.66328009780568e-05
-2.43014437054045e-05
-3.98324302365258e-05
-3.84503035539641e-05
-2.53791875757516e-05
-4.00763410922851e-05
-4.12725975248341e-06
-1.09221351890416e-05
-1.17136197541971e-05
-2.34038926309423e-05
-3.23125921516075e-05
-1.42467693740419e-05
-1.39112507353331e-05
-1.9883425309501e-05
-1.67675894160642e-06
-8.91797203548896e-06
-7.94595615104362e-06
-1.1217713123318e-05
-1.02463055604605e-05
-1.5436458856673e-05
-1.27948615399336e-05
-6.29485582083301e-06
-1.61089098167208e-05
-9.77067604282583e-06
-1.75636469997923e-05
-3.04365938322131e-05
-2.38105173002725e-05
-2.20137668567911e-05
-3.35223198511115e-05
-3.16947301969145e-05
-1.24304471107023e-05
-1.18004294932922e-05
-1.57595370270291e-05
-7.98041001731725e-06
-1.24029619247e-05
-3.59858115663638e-05
-3.92691076004137e-05
-1.98096046962552e-05
-3.22858119979663e-05
-4.29190173409741e-06
-4.31292115323612e-05
-1.45484388618333e-05
-3.14296585249737e-05
-1.59693972853976e-05
-4.34755011495358e-05
-1.7212281844747e-05
-6.76443461530027e-06
-4.61021264814551e-05
-1.75948148279589e-05
-2.41062609802613e-05
-3.89629685580623e-05
-1.93251708451902e-05
-2.72683196990604e-05
-1.60626571705914e-05
-1.68928149780968e-05
-2.09009360957384e-05
-7.65500803929312e-06
-1.75502362458585e-05
-1.81958600850417e-05
-6.68624993800696e-06
-1.67876850139329e-05
-2.12689319225811e-05
-2.82953866678757e-05
-4.42302078334444e-06
-1.44098507890148e-05
-2.43590998578854e-05
-3.05872576863865e-05
-2.45941608351956e-05
-9.69767858500857e-06
-1.56799288122618e-05
-2.00922445995109e-05
-4.49832339074039e-05
-9.5583953492134e-06
-4.14111421182169e-06
-2.74354559580445e-05
-1.36259099589649e-05
-1.63651329185604e-05
-3.44546010633829e-05
-8.93885185578281e-06
-2.20195609982874e-05
-2.02392185851256e-05
-3.46111065341547e-05
-1.24663133234617e-05
-1.66867193609227e-05
-1.23126617761218e-05
-4.03099098191611e-05
-1.13738001876712e-05
-1.35970270952252e-05
-1.24270612357899e-05
-3.73132969064157e-05
-1.99245543756387e-05
-2.59035718509651e-05
-2.772023625357e-05
-3.20239811962691e-05
-1.68017907259253e-05
-2.05354805361438e-05
-2.24866990183946e-05
1.31267309226578e-05
-2.46992662506254e-05
-2.75743487776805e-05
-2.11812723290261e-05
-1.36693802702095e-05
-2.54850768014341e-05
-2.78345693543434e-05
-1.2436018317687e-05
-2.05880215887147e-05
-1.65127695654352e-05
-2.62942885385133e-05
-2.51501938393852e-05
-2.56673078674009e-05
-4.74902113858846e-05
-1.62092278498003e-05
4.45783973026914e-06
-2.72022601861658e-05
-1.35279571650099e-05
-1.33714163508516e-05
-5.26780915245152e-05
-3.24372630817419e-05
-2.02302762683563e-05
-2.21878296928213e-05
-1.41713625716521e-05
-9.45119177655616e-06
-4.87971181623501e-05
-2.92066535854952e-05
-1.96050571334519e-05
-1.30723942224328e-05
-5.16431758857186e-06
-1.57935750087784e-05
-2.17017103968821e-06
-2.53968494584302e-05
-1.18012141363123e-05
-1.39519015289198e-05
-2.89971325791455e-05
-2.82325891199123e-05
-3.95268914981322e-05
-5.69561547333601e-06
-2.10605654395454e-05
-1.58915770906442e-05
-2.42032474275534e-05
-1.42299800813048e-05
-2.14455672642686e-05
-4.06580603535289e-05
-2.40829650345983e-05
-1.50807854148696e-05
-3.01481571371244e-05
-1.44536761807296e-05
-2.59999849351979e-05
-1.52372116037019e-05
-1.62013962432922e-05
-2.16821170569488e-05
-2.07986882545823e-05
-2.4451343812186e-05
-8.16129144087766e-06
-4.17069075588401e-05
-2.54700125423284e-05
1.61186992940589e-06
-3.01080252752077e-05
-4.97776548172045e-06
-1.13833268666841e-05
-2.15712757064864e-05
-2.9977785498178e-05
-3.20640946916126e-05
-4.36429415401444e-05
-3.62446235246998e-05
-1.36727590142331e-08
-1.87067703740848e-05
-4.38162766887079e-05
-1.23448563787881e-05
-2.28221836713326e-05
-1.92361729851524e-05
-2.81456082280412e-05
-2.92404936324327e-05
-1.5251139844731e-05
-2.75601019335065e-05
-3.88109457986541e-05
-1.68659033376577e-05
-2.98290428609273e-05
-2.95521380717474e-05
-6.64562382126006e-06
-1.0725769415566e-05
-3.10155585503926e-05
-1.69130414620336e-05
-1.79706024827657e-05
-1.25252600871494e-05
-2.13763582237504e-05
-3.21547758449044e-05
-4.16296054006921e-05
-1.93872079949516e-05
-3.14343780047038e-05
-3.33884773204389e-05
-1.83742342028647e-05
-1.84908589443826e-05
-1.06226969952272e-05
-3.39240409063538e-05
-1.80048277686326e-05
-2.0566701115861e-05
-3.74961097130283e-06
-1.87297225456375e-05
-2.40934182073112e-05
-1.27073547957814e-05
-3.95229834127457e-05
-1.27031719983129e-05
-1.64658371157277e-05
-1.26759213894623e-05
-1.21278646176529e-05
-1.91053778525472e-05
-1.36945907706936e-05
-5.36245313143193e-06
-6.29090656770145e-06
-2.0873095340861e-05
-2.39827154679211e-05
-1.66327208854378e-05
-2.84962907423285e-05
-8.33251706770103e-06
-8.44740121566067e-06
-9.0315454352561e-06
-1.37212863605699e-05
-3.07292268375716e-05
-4.27210596235136e-05
-1.97096023282337e-05
-1.75048513231237e-05
-2.97342845817881e-05
-1.56823757853876e-05
-4.97368490381018e-05
-2.24419065910498e-05
-2.28925262269936e-05
-1.12125129170781e-05
-3.83819781177369e-05
-3.36387955330806e-05
-9.66808260749515e-06
-3.18921361120015e-05
-3.26294605929407e-05
-2.29837466393611e-05
-8.71086196756848e-06
-1.77365558132715e-05
-1.69422170164596e-05
-2.98252529884131e-05
-4.10390084650965e-05
-3.34379463129889e-05
-3.14246734436979e-05
-1.33419029096127e-05
-1.09442171865535e-05
-2.89881800977014e-05
1.48043768178291e-06
-4.70904155441333e-06
-5.88120449357216e-06
-1.61961196630508e-05
-1.9409148454629e-05
-2.77085694344062e-05
-2.92723611996968e-06
-6.60432100158568e-06
-1.21224278662467e-05
-2.80905062644622e-05
-2.75616237394195e-05
-1.30356004899689e-05
-1.59545168308922e-05
-2.57980839163591e-05
-3.34195218237174e-05
-1.30912797234235e-05
-2.47762498432204e-05
-4.91245617442394e-06
-2.72612251818397e-05
-2.91812473089378e-05
-2.58489284371026e-05
-2.76275626234927e-06
-2.28219995258936e-05
-3.44090961655233e-05
-1.27175980073877e-05
-4.80308253931796e-05
-2.41253743560478e-05
-2.14139101571042e-05
-3.08846563839372e-05
-1.66647210048345e-05
-4.38381363483324e-05
-2.53511667113175e-05
-1.72941829447526e-05
-2.66615407702191e-05
-1.35921300067514e-05
-1.30626646400689e-05
-8.51729477224535e-06
-1.68669230699515e-05
-1.66867741798282e-05
-7.09560569135928e-06
1.42434589180433e-06
-2.07551961419582e-05
-2.07634635926303e-05
-3.14290003388064e-05
-2.51712078289273e-05
-1.85523352247705e-05
-3.03953872096068e-06
8.12991433526313e-06
-3.10309025619085e-05
-8.42803209416226e-06
-1.2479945442638e-05
-2.89279013918411e-05
1.21404429146841e-06
-2.43818692800795e-05
-1.76374546696146e-05
-3.81982489697276e-05
7.93175228769035e-06
-1.73038703525237e-05
-3.14939994475223e-05
-2.12630995380228e-05
-7.88398396637045e-06
-7.43318265015538e-06
-2.71938753797999e-06
-2.9893452756473e-05
-1.21336912226741e-05
-1.93208597972661e-05
-8.63342832875941e-06
-1.46922897004702e-05
-1.71079544017755e-05
-1.32454678764151e-05
-1.3033874674939e-05
-1.26484100538219e-05
-6.51713619665462e-06
-5.48717008445396e-08
-2.53084532959288e-05
-2.72389690515e-05
-3.0197230257454e-05
-1.24503971817368e-05
-3.04176203371821e-05
-1.61612360478393e-05
-1.58010657280188e-05
-2.21549388380658e-05
-8.88896193346113e-06
-1.6188528971107e-06
-1.18932908508681e-05
-1.47487546401965e-05
-2.36819539659655e-05
-1.62486277722544e-05
5.90030008611664e-07
-3.29731766394907e-05
-3.20782408656066e-05
-2.7767953878386e-05
-1.7399535538449e-05
-7.84963580892656e-06
-2.18894960940881e-05
-1.99779560942193e-05
-2.96123123722278e-05
-1.73928593012517e-05
-1.68853727778523e-05
-1.07902148468196e-05
-6.90829287833373e-06
-3.09111013349618e-05
-1.7165514999407e-05
-4.36352425251138e-05
-4.83354470467215e-05
-4.91626356362129e-05
-1.68183378257566e-05
9.50681654421708e-06
4.22117204690694e-06
-3.24857563213624e-06
-1.83042890954856e-05
-2.27637975087569e-05
-4.46401578441667e-05
-3.25472107091399e-05
-3.35462373569948e-05
-1.05070034313085e-05
-2.40966980096514e-05
-8.33596367430329e-06
-5.10965958578132e-06
-2.42338052198797e-05
-7.67623101290135e-06
-3.40473568916014e-05
-4.75054555220882e-05
-2.69797368863377e-05
-2.19492115113716e-06
-1.57054691340315e-05
-2.31398172180112e-05
-1.62136719795026e-05
-1.15652248949799e-05
-3.99655136265762e-05
-4.24976575885981e-05
-3.94721111679047e-05
-7.16083801047531e-06
1.89622232828129e-06
-3.46078048975761e-05
-2.58185804875038e-05
-1.85591242064489e-06
-1.40840035630845e-05
-1.48639446159056e-05
-1.93638780558155e-05
-1.36756763840441e-05
-6.20874208976371e-06
-2.03695559727286e-05
-1.56688026631147e-05
-6.92872331021245e-06
-2.18274643396729e-05
-2.74680791702547e-05
-2.08939692019509e-05
-1.1498201321466e-05
-2.76127757959077e-05
-8.61950062295848e-06
-3.29123088091709e-05
-9.95527648073749e-06
-7.09902978213091e-06
-3.41149535853031e-05
-4.95859155667758e-06
5.21870936308873e-06
-2.4326556049553e-05
-2.10790467578646e-05
-2.97196517559477e-05
-2.98973942227251e-05
-3.10391285697273e-05
-1.90317454327622e-05
-2.47807938394414e-05
-1.95906236963972e-05
-2.10975559694871e-05
-2.00436006258129e-05
-2.27332256396402e-05
-1.75684525218029e-05
-6.37476751500657e-06
-3.2998360347785e-05
-3.12859506018942e-05
-3.84024700164349e-05
-1.81897623542976e-05
-2.26481463882478e-05
-3.13503304550428e-05
-2.40843007961724e-05
-3.14140660641722e-05
-4.1333852086131e-05
-2.10413958113619e-05
-1.23594018499992e-05
-2.07379063614765e-06
-4.00336142010722e-05
-3.18475319674075e-05
-2.95174697453005e-05
-3.29256766647634e-05
-1.58436986765254e-05
-3.59664804530203e-05
-3.72397176379838e-05
-2.584159186169e-05
-2.90426490403021e-05
-4.61675773104868e-06
-2.67522286640169e-05
-7.21218097277943e-06
1.05949938068157e-05
-1.52902740290056e-05
-2.7323833478454e-05
-3.38584358396283e-05
-6.7481564189958e-05
-2.99342875914136e-05
-1.4582841886989e-06
-6.1047576356083e-06
-1.19223240058694e-05
-4.42425756611292e-05
-1.26425422697371e-05
2.21051897778508e-06
-1.88759979769516e-05
-2.24156699872833e-05
-3.03815326847476e-05
-3.16665598197246e-05
-3.38180011762858e-05
-2.01855848150459e-06
-8.60386916926198e-06
-5.13022002629673e-06
-1.84191416381997e-05
-2.13280201579637e-05
-1.85268433677568e-05
-3.4043725702522e-05
-4.45254158271332e-05
-9.17714165328758e-06
-3.4418674794782e-05
6.58559129171354e-06
-1.6653231528068e-05
-2.34874808786614e-05
-2.12474007066747e-05
4.04231346752219e-06
-2.77183703607496e-05
-1.52944023694884e-05
1.72139158150959e-06
-1.76500377209535e-05
-2.32674284052065e-05
-1.6251732790963e-05
-2.31814115086919e-05
-2.3172798472846e-05
-1.85748351187919e-05
-3.96594792701409e-05
-1.75830038573808e-05
-1.95687865151694e-05
-2.52097324851886e-05
-3.82201857205082e-05
-2.80503022240329e-05
-2.8787645645982e-05
-4.85444745909671e-05
-1.26529254664659e-05
-7.50138045069303e-06
-4.39268343203015e-05
-1.72614612545983e-05
-3.53884197247801e-05
-3.26895005995479e-05
-8.6015941548315e-06
-2.63121024070167e-05
1.27735183459306e-05
-2.74534659276936e-05
-5.05741952035769e-05
-2.563159167208e-05
-2.6792026002826e-05
-2.58895025745764e-05
-1.66893445549059e-05
-2.56586703266019e-05
-1.33704091012958e-05
-2.25774350148334e-05
-9.98720259163546e-06
-1.00802265369587e-05
-2.79780316749034e-05
-2.12270042094922e-05
-2.77401685122781e-05
-2.53490076423719e-05
-2.1492330672023e-05
-1.9009453112566e-05
-2.66117526880408e-05
-3.19899632628247e-05
-1.26834199195098e-05
-1.20522521449574e-05
-1.91511345494969e-05
-7.80970221940812e-06
-1.3758653905657e-05
-2.60249910642797e-05
-2.45486141199332e-05
-2.40732414682345e-05
-1.2417416624379e-05
-1.46530774837754e-05
-1.74945671363173e-05
-2.15204217989359e-05
-9.06853621913121e-06
-1.6455284873801e-05
-1.06715706230035e-05
-1.72897547990371e-05
-2.77818183097278e-05
-1.21886013493757e-05
-8.71490838332861e-06
-1.61236309218387e-05
-1.13768175598732e-05
-1.15478867082698e-05
-2.76767037392523e-05
-2.51338433399674e-05
-3.32000748215617e-05
-2.88129731800172e-05
-1.83297226608988e-05
-4.79658902607194e-06
-9.07499431528383e-06
-3.12327973142848e-05
-1.98499447237985e-05
-2.71150528485814e-05
-2.52246023863825e-05
-1.7165197501994e-05
-1.90828133088608e-05
-3.47435650970143e-05
-1.52023325761268e-05
-2.77464054547105e-05
-2.74730184722823e-05
8.78913962547657e-07
-5.54541338048829e-06
-1.96235454623425e-05
-1.85390655123424e-05
-3.4850055131801e-05
-8.55350347193537e-06
-1.72678401973388e-05
-4.88036623145773e-05
-1.58016553907959e-05
-4.37220096848068e-05
-3.08856777454811e-05
-8.61495091158577e-06
-2.65470530552668e-05
-1.42767616181663e-05
-1.68463744287555e-05
-2.00437123014542e-05
-8.38367444861306e-06
-1.78331329584753e-05
-1.92088110503307e-05
-1.84313852245556e-05
-9.26957936822656e-06
-2.83014822935224e-05
-2.56947206042194e-05
-1.45220623572449e-05
-3.34917382620881e-05
-3.308936532252e-05
-3.801412126722e-05
-2.24235612297572e-05
-7.65972594871859e-06
-3.51224672264559e-05
-1.25344637798099e-05
-6.47175093491478e-06
-7.11773925047984e-06
-1.30413251130214e-05
-2.49445602790101e-06
-1.92474502707473e-05
4.71127614849105e-06
-2.13172470906756e-05
-1.32268176843598e-05
1.77822856187013e-06
-1.01247527531201e-05
-9.40246403637761e-06
-2.19177642624468e-05
-1.60270021039617e-05
-1.59633394898421e-05
-3.56894787056053e-05
-2.79442643729885e-05
-4.78356801970362e-07
-1.83491346450813e-05
-2.33147901162749e-05
-2.78623857310001e-05
-3.05156385983583e-05
-3.08347637826762e-05
-1.08661479609593e-06
-1.09466495268732e-05
-1.3147065788677e-05
6.18683062765e-06
-3.92215959770584e-05
-1.45422779313775e-05
-1.8324022781737e-05
-1.19446739921375e-05
-4.39861889674525e-05
-2.5166500430163e-05
-3.82434260336589e-05
-1.03954743967663e-05
-1.46289065984016e-05
-6.37029447891895e-06
-1.77049678154126e-05
-2.29054146641326e-05
-4.42748082097198e-06
1.54425447187895e-06
-9.71279537462831e-06
-9.60255480983607e-06
-2.24203272233872e-05
-1.97999165731901e-05
-1.74948039249497e-05
-5.06845170324159e-05
-2.58944647857652e-05
-3.69918883144697e-07
-3.32594979598281e-05
-2.1995199424473e-05
-2.03741590826078e-05
-8.06554082950067e-06
-1.14488744632499e-05
-2.13104529960018e-05
-1.69612671731086e-05
-2.57392440970532e-05
-2.37848528544428e-05
-1.01882607406442e-05
-8.95014717169679e-06
-3.32372234696016e-06
-1.95055157809883e-05
-2.95145323549021e-05
2.83433706379691e-06
-2.3375227187157e-05
-1.32930827125719e-05
-3.81774036648132e-06
-2.29714275315515e-05
-3.80842489513594e-05
-8.71949335688949e-06
-2.25204527184216e-05
-1.81381610226685e-05
-2.13554643115651e-05
-3.51241489046829e-05
-1.51389869292911e-05
-2.32934900885093e-06
-3.68271076627964e-05
-1.41264149259971e-05
-2.01330041060337e-05
-2.8856695190083e-05
-2.48792481960547e-05
-4.88909546271677e-06
-2.64565721251927e-05
-2.00301480262953e-05
-3.00219827613995e-05
-1.40532539729827e-05
-5.44669213046906e-06
-5.49265798100872e-06
-3.82811319117625e-05
-2.88966682519501e-05
-3.15971792057247e-05
-4.10552941229281e-06
-3.07166007440801e-05
-4.10189731208601e-05
-3.4877120800746e-05
-2.72053907756382e-05
-2.68108503001651e-05
-1.1563906402424e-05
-1.71192660787738e-05
-1.69060252454804e-05
-8.52286116622462e-06
-1.38837677599393e-05
-1.5738561387834e-05
-7.61143583257057e-06
-3.49847246487404e-05
-8.31742880866308e-06
-2.19074257657681e-05
-4.33957173594283e-05
-1.01198391595526e-06
3.58901849262674e-06
-2.05971035314093e-05
-8.29629725266674e-06
-3.02124918491838e-05
-1.10814390653615e-05
-2.8484983524661e-05
-2.80866215613431e-05
-1.27898731462375e-05
-3.09584741816114e-05
-6.39842147331133e-06
5.54546070169722e-06
-3.14734154062858e-05
-2.43223117778394e-05
-1.53744850583378e-05
1.01021271316057e-05
-1.12187494269922e-05
-2.08746479222898e-05
-2.68085312881928e-05
-1.90234058484402e-05
-1.60415681184603e-05
-2.96999978484008e-05
-2.21068582950608e-05
-1.2844226382909e-05
-1.46336878656989e-05
5.33642242890209e-06
-2.3312459502533e-05
-2.75187407722261e-05
-1.39453608572542e-05
-3.27588438934379e-05
-2.17435516247434e-05
-2.34235004121097e-05
-3.64281068495669e-05
-3.4402771906177e-06
3.85207699941878e-06
-2.79157470617765e-05
-2.76947056883774e-05
-1.67979704373647e-05
-1.82557688822876e-05
-4.0432209701803e-05
-3.5805167737507e-05
-2.45300507836344e-05
-3.71412290114664e-06
-1.30292517512044e-05
-4.37298042783358e-06
-4.3502259005302e-05
4.50204358457311e-06
-1.400611577648e-05
-1.67795166100275e-05
-9.50625214472688e-06
-1.29723449408414e-05
-2.71486438443641e-05
-3.42249097847451e-05
-5.25348841603918e-06
-9.52941455882574e-06
-3.49410385258726e-05
-4.35698308704017e-05
-1.63916726291935e-05
-1.36042575337267e-05
-3.41864810965827e-05
-1.45770069465503e-05
-2.24901701326035e-05
8.05190399920111e-07
-1.45059521563379e-05
-1.71562887845847e-05
5.20538526781002e-06
-1.50669537699233e-06
-1.11911957234811e-05
-2.91283160852991e-05
-1.16171484818642e-06
-1.81408641141341e-05
-5.60407010010076e-06
-1.9996707370402e-05
-1.1241661338638e-05
-2.0700516603864e-05
-1.66843612576179e-05
-1.75895636208887e-05
-1.79694453711909e-05
1.1244558633111e-05
-1.4252153369567e-05
-2.4713773059616e-05
1.01985476085284e-06
-1.28734586868655e-05
-1.24832867526822e-05
-2.51864922808471e-05
-2.79311508958084e-05
-1.96288476030039e-05
-1.14992883546073e-05
-8.12797192490348e-06
-3.00356868641575e-05
-2.50274826630342e-05
-2.68178477717369e-05
3.3843534578374e-06
-1.04021827626702e-05
-2.69047157276884e-05
-2.07477687784462e-05
-3.08531168925104e-07
-8.71458562715617e-06
-6.31175960537063e-06
-1.14083270486008e-05
-2.83416262765744e-05
9.63953435637709e-08
-1.83664193175571e-06
-2.36927046504285e-05
-1.13923218241112e-05
-2.26254794551458e-05
-3.55447276136348e-07
-3.68403518042448e-05
-2.44476416859432e-05
-3.90850596921781e-05
-1.53512376297182e-05
-6.08449439836123e-05
-1.1731945702096e-05
-2.86838101195062e-06
-2.94946566025372e-05
-6.48768745682907e-06
-2.42650751347283e-05
-7.7373213022278e-06
-3.71835632071409e-06
-1.11203888641492e-05
-2.57588640566882e-05
-1.61139210444513e-05
-2.37688098496242e-05
-1.48348763392174e-05
-2.05386526666078e-05
-1.95540921023576e-05
-8.19123245912179e-06
-2.09664939077347e-05
-2.0207159892258e-05
-1.52519045475807e-05
-2.30227722066814e-05
-2.13212396088834e-05
-2.73208577399972e-05
-4.10857150313831e-06
-1.0519815254912e-05
-2.85768546265966e-05
-1.07282761842408e-05
-3.94033965631388e-05
-3.12038610653916e-05
-2.21490555792163e-05
-2.36508368217199e-05
-4.99498442086407e-06
-7.85726617815384e-06
2.9747738229501e-06
-1.09779182551537e-06
-7.41737813278269e-06
7.16873633983356e-07
-2.39974842456537e-05
-3.18614307782862e-05
-2.14438318693424e-05
-2.09199366128846e-05
-3.49143434961427e-05
-1.64569971911245e-05
-1.86292841861856e-05
-1.76013114260389e-05
-4.25438483442341e-06
-6.32752901217333e-06
-3.30705038457404e-05
-6.58151929913805e-06
-2.0289331560216e-05
-2.13363658037061e-05
-3.48278487272624e-05
-2.39773489611608e-05
-1.51985929588742e-05
-3.28279471432789e-05
-4.27960233592811e-05
-2.23262109194803e-05
-2.39959481220707e-05
1.49304432463815e-06
-3.5800117652281e-05
-3.01660820601611e-05
-2.43855537447959e-05
-1.70978898597138e-05
-2.4481067456033e-06
-1.47899453174216e-05
-3.02782600590266e-05
5.43751242827579e-06
-3.41310329402024e-05
-3.62435068988315e-07
-9.47933556029981e-06
-4.07654227312676e-05
-3.26488623125397e-05
-2.44023810387171e-05
-1.9413763663182e-05
-2.86686228566308e-05
-1.40376325550786e-05
-1.33187920583353e-05
-1.13913248476104e-05
-2.2844679867766e-05
-1.51978654352729e-05
-2.57335707214821e-05
-2.02463557652301e-05
-1.93141050884857e-06
-9.12462547481432e-06
-1.8995866099525e-05
-3.27791811196429e-05
-2.56877577913019e-05
-1.02888865781726e-05
-1.92701906646962e-05
-4.13561544809703e-05
-2.97468977552032e-05
-2.57707448610065e-05
-1.69544466072339e-05
-2.31832332178934e-05
-1.34520081548603e-05
-1.83400736863193e-05
-2.43450854542732e-05
-2.02050935645585e-05
-2.93532296614779e-05
-4.51623773532926e-06
-9.2167382382119e-06
-8.612686438033e-06
-1.41058110683708e-05
-2.46673815971169e-05
-1.73043372817783e-05
-1.31062660993313e-05
-1.63771762825141e-05
-5.29871695498389e-07
-1.81125225210353e-05
1.15898109888794e-06
-1.63795437063212e-05
-3.51722733126563e-05
-2.45358012452121e-05
-1.90259843268503e-05
-1.44943997877524e-05
-1.63627026335129e-05
-9.99890642369183e-06
-1.48592905216751e-05
-5.45485630312921e-06
-2.33044332954404e-05
-1.51536899876552e-05
-2.80921877235067e-05
-2.62954761847813e-05
-2.53157681991672e-05
-3.65280872633125e-05
-2.38349429278445e-05
-2.25847982899158e-05
-2.7682020929931e-05
-4.50132605210045e-06
-8.12834765306563e-06
-4.0117112576684e-06
-2.77361646764243e-05
-2.31009169217638e-05
-2.89995466059135e-05
-3.1655340099207e-06
-2.56991538272245e-06
-1.07906233912815e-05
-2.17475876688081e-05
-1.12813456550601e-05
-1.55570177705331e-05
-2.50286776719978e-05
-1.5984845094886e-05
-1.23796832217098e-05
-1.88489775363444e-05
-2.38872777235149e-05
-2.36534043782015e-05
-2.67823391821174e-05
-1.62112658685975e-05
-2.37106663218146e-05
-1.76152046245056e-06
-1.63621680659917e-05
-1.58313373729286e-05
-1.00337781347683e-05
-4.01494859879492e-05
-2.70727861910534e-05
-7.04519875783413e-06
-1.92606104819105e-05
-7.13501778460001e-06
-1.39744888206076e-05
-3.24137007276856e-05
5.58574335629923e-06
-2.66820487932563e-05
-1.8462294415388e-05
-2.60574864853789e-05
-1.3860583718468e-05
-1.61483406381195e-05
-1.85432677227826e-05
2.73766118017891e-07
-4.18307881227004e-05
-3.57506298088568e-05
-5.81316515309776e-06
-2.9745818532883e-05
-2.42294416388525e-05
-1.4625411551248e-05
-2.27081068676817e-05
-2.13574134831127e-05
-3.38083945941618e-05
-2.39281638580798e-05
-1.34901491195373e-05
-7.45212393015075e-06
1.173088981134e-05
-1.31185770194374e-05
-2.72319285773705e-05
-2.76081386928967e-05
-1.57022209639004e-05
-1.94222848792043e-05
-3.56339610424231e-05
-1.48231578776489e-05
-1.58316651600437e-05
-2.09033645112617e-05
-2.52240314223213e-05
-3.52772944791551e-05
-2.67347155019303e-05
-2.48683091113519e-05
-1.54868585314397e-05
-3.16418058060193e-05
-6.68875385163923e-06
6.35241097452783e-06
-1.53780362029575e-05
-2.04852084111194e-05
-1.98417375048832e-05
-2.07459442827486e-05
-3.13498210526002e-05
-3.80387706180465e-06
-1.04551884231123e-05
-3.00754415254028e-05
-2.14079752017461e-05
-1.51115673336253e-05
-3.52858916174415e-05
-4.79464647146599e-05
-1.39790695930429e-05
-2.08517955056563e-05
-5.8513447694686e-07
-2.25203731344161e-05
-1.22806080989135e-05
-1.73450755705812e-05
-3.45739719639751e-05
-2.7185625185198e-05
-2.36536374312346e-05
1.83674992851922e-06
-8.29461985375726e-06
-5.20110959113548e-06
-2.05286640352203e-05
-7.05126727449452e-06
-1.67029147885893e-05
-2.21842060671275e-05
-2.5276068299827e-05
-1.82545651028885e-05
-2.73965190189841e-06
-2.87111941892043e-05
-3.07682158285378e-05
3.5754488906913e-06
-3.42074365367982e-05
-1.21198632387185e-05
-1.12903619133521e-05
-2.93772600243017e-05
-2.88471775687295e-05
-9.62905861161814e-06
3.09192524510189e-07
-7.41865179989446e-06
-1.31920962387544e-05
-1.65099429420472e-05
-1.55918702062918e-05
-2.4925078648829e-05
5.00959657095368e-06
-2.56112677356435e-06
-4.23972264980594e-05
-1.10745768239724e-05
-2.27589731455511e-05
-2.69086029901943e-05
-2.64415723507181e-05
-2.49218445711732e-05
-3.86696935535032e-05
-1.67255091593234e-05
-7.99077702953456e-06
-4.88863531805154e-07
-2.75843066750288e-05
-1.26792521980834e-05
-8.00980480529203e-06
-3.08504541223403e-06
-3.51138515603973e-05
-3.03965008649489e-05
-2.25561001282073e-05
1.21548276465892e-05
-3.52786237890666e-05
-2.74273641191092e-05
-2.36039433674372e-05
-1.41411611295512e-05
-3.37004429409151e-05
-8.19682205396047e-06
-3.99125057516142e-06
-3.64389576274868e-05
-9.40055086782141e-06
-2.81483769315208e-05
-1.78127358341761e-05
-1.90537998431236e-05
-2.22289593284722e-05
-5.28016043674835e-06
-1.74742971305643e-05
-2.23770657784757e-05
-1.33679647357296e-05
-2.14983241376551e-05
-8.43620229051162e-06
-2.46155611535191e-05
-2.25070301621629e-05
-1.24351124362174e-05
-1.88547380255936e-05
-1.93199650769093e-05
-5.08337429286291e-05
-3.49481175006029e-05
-3.08442333737218e-05
-2.89430436673254e-05
-1.49435959233764e-05
-3.92275536391746e-05
-2.10999852601883e-05
-8.90570809006327e-06
-3.00554212929736e-05
-1.83419255806018e-05
-3.14024815089127e-05
-1.85067484126448e-05
-7.13913870819064e-06
-1.91627119960313e-05
-1.67924150302184e-05
-2.79873326807332e-05
-3.41964891360611e-05
-2.31983249898715e-05
-6.89838051595622e-06
-1.00625116178682e-05
-2.4270851771478e-05
-3.42902031154515e-05
-1.74690339413807e-05
-1.51424548911069e-05
-2.31998217711195e-05
-9.16118265323908e-07
-2.25039206992453e-05
-4.43221496550222e-05
-9.56115814142434e-06
-2.76455603503388e-05
-2.55527485674892e-05
9.28816664000678e-07
-1.42041900631071e-05
-3.67104752784188e-05
-8.42074369394193e-06
2.06219101131419e-06
-1.00278077366277e-05
-1.62489295631852e-05
-1.27608474839007e-05
-2.55788112062901e-05
-1.14550829833128e-05
-2.61436967231061e-05
2.81291535113599e-06
-2.84140420829733e-05
-8.98024222372582e-06
-4.65542654975601e-05
-1.47525764180054e-05
-1.90936458649572e-05
-3.42698384303947e-05
-4.83880313861533e-05
-2.70659044987161e-05
-1.82372731870603e-05
-4.39198939971308e-05
-1.99940587784872e-05
-5.15400846259432e-06
-2.7567894041988e-05
-2.34219786371348e-05
-3.70021142360621e-05
-2.63719366609573e-05
-1.70124032999504e-05
-1.60971209351889e-05
-2.81262293465436e-05
-1.7356787244572e-05
-3.17315193331594e-05
-1.94445460759539e-05
-2.48275056141212e-05
-4.02663094830727e-06
3.57318513660641e-06
2.63956092728495e-06
7.47466397833833e-07
-1.90154712031743e-05
-2.01208811720697e-05
-9.33738550436515e-06
-1.40859646329699e-05
-3.59014301922285e-06
-2.6102674335392e-05
-1.6401801274257e-06
-3.08426055640002e-05
-1.90084768105185e-05
-1.71684551693021e-05
-1.49292185016989e-05
-1.63539136999367e-05
-2.13371507812129e-05
-2.0792434865886e-05
-1.89747642269384e-05
-1.38443261798585e-05
-6.70469115759214e-06
-2.35180916205935e-05
-1.82997051076599e-05
-3.24481429767493e-05
-6.40060995970931e-07
-2.10520108855932e-05
-8.63423230251779e-06
-9.58846667230502e-06
-2.39393081841537e-05
-2.5050116027092e-05
-1.64501847514332e-05
-2.30217984147057e-05
-4.02127281000904e-05
-9.03503421296846e-06
-2.91892037301804e-05
-2.11585351601701e-05
-1.53528817510763e-06
-9.2225983384855e-06
-2.43852523692264e-05
-2.39045985017154e-05
-3.18893103553679e-05
-2.46631996362893e-05
-1.53923056493793e-05
-2.07196824008718e-05
-9.11570255103428e-06
-3.54478380760622e-07
-2.22742052093634e-05
-3.45789897728978e-05
-2.30250144992431e-05
-2.98046599848464e-05
-2.96391291920808e-05
-2.10679581920675e-05
-4.08080301811278e-05
-2.96465024330976e-05
4.37202766061599e-06
-1.92666446836954e-05
-4.03789141731505e-05
-2.46655212499574e-05
-3.54105449705838e-05
-1.21506626275081e-05
-3.07349929887506e-05
-1.46727968919768e-05
-2.03564847575552e-06
-6.75396084581346e-06
-1.79343119408029e-05
-2.86696281627906e-05
-2.34693300319579e-05
-3.85635281253648e-05
-6.48687627896686e-06
-4.11434279978318e-05
-2.18117894721051e-05
-2.85343436887413e-05
1.00755679515237e-06
-1.03739155787866e-05
-3.70556513007067e-05
-3.64680078979248e-05
-1.96141705838248e-06
-7.25526603113385e-06
-8.7237775456364e-06
-2.6025663917511e-05
-1.85280766492516e-05
-1.81679851397201e-05
3.44609175037172e-06
-1.74660135650867e-05
-5.74399478024325e-06
-1.34041431833038e-05
-3.34947198569723e-05
-2.38324352355787e-05
-2.44524516195961e-05
-2.37648619908294e-05
-4.37869772973179e-05
-8.20879872777562e-06
-5.09732828397427e-05
-2.70009538837917e-05
-1.77676373202632e-05
-1.75756290519594e-05
2.12334454725396e-05
-1.85476045560823e-05
-1.27320512602852e-05
-1.46370112045272e-05
-3.48561400609283e-06
-2.23182009116571e-05
-1.45745732770327e-05
-2.11491359050398e-05
-3.36489317766939e-06
-1.54363768630666e-05
-2.45696528335689e-05
-2.33312682702956e-05
-3.10636021249808e-05
-1.85578555341169e-05
8.57932116767912e-06
-1.67481983748838e-05
-1.76652351330606e-05
-8.33200334183035e-06
-2.90863021078557e-05
-2.77151150293138e-05
-3.05214855491376e-05
-2.02727025037904e-05
-1.19301436980565e-05
3.51757297062411e-07
-2.49107569697697e-05
-3.2813667702601e-05
2.31516636242252e-07
-5.05761802240743e-06
-3.37235145350762e-05
-6.71528719165017e-06
-2.3392640114964e-05
-3.88063590768448e-07
-3.22966375158019e-05
-1.58262387261096e-05
-8.08680929955471e-06
-1.43125021153821e-05
-2.10560768954775e-05
-2.89624497608494e-05
-1.00119262549142e-05
-1.1556782023033e-05
-7.53778078660131e-06
-3.79194274682343e-05
-7.74530086799314e-06
-3.64713473133588e-05
-1.11276613978214e-06
-3.38302527335e-05
-9.45644007945797e-06
-3.11077083339052e-05
-1.5106390578844e-05
6.77989246313207e-06
-1.95876711755828e-05
-2.81634855283481e-05
-8.27117949074005e-06
-3.53069207211411e-06
-4.37977195795576e-05
-3.05649675894888e-05
-4.81711990697045e-05
-4.5243036831223e-05
-7.07521189977676e-06
-6.97746489916377e-06
-1.17147006793078e-05
-2.21274377964396e-05
-2.25476206707464e-05
-2.91310009086664e-06
-2.90849368271027e-05
-1.70293795181847e-05
-1.40250023741089e-05
-1.30365669293825e-05
-1.08221716940003e-05
-1.97889632120566e-05
-1.96025649354502e-05
-3.62277965877162e-05
-2.95685918869314e-05
-3.3906079554049e-05
-1.98318843373934e-05
2.56514822283007e-06
-1.94359024269809e-05
-1.16290740619045e-05
-4.04825211504587e-06
-1.66303161108494e-05
-4.21058401197015e-06
-3.20030799282667e-05
-2.68142080820627e-05
-2.0958160635838e-05
-2.22404540317413e-05
-2.06282343633697e-05
-2.60543196687768e-05
-1.81944382380324e-05
-1.05100273963164e-05
-2.93263851029113e-05
-3.57668594729678e-05
-2.53750329781328e-05
-2.67635256124303e-05
-2.5704031907521e-05
-2.00512734003439e-05
-1.31402864663403e-05
-7.46077120310609e-06
-1.56789512815027e-05
-1.13903482041982e-05
-3.97605996958891e-05
-2.92717273799643e-05
-1.64381226049479e-05
-6.78038722504451e-06
-2.0004050791036e-05
4.91624410236624e-06
-2.49023401893953e-05
-1.23340494664062e-05
-5.26450651335118e-05
-2.20893676050192e-05
-2.9887642452686e-05
-2.12869232639172e-05
-3.94593963213107e-05
-3.11451055740806e-05
-2.65353162205667e-05
-1.47664932403759e-05
-1.51490093065303e-05
-3.25950732474989e-05
-1.51553585581444e-05
-1.05855602081065e-05
-1.28257979677521e-05
-1.87139503996238e-05
-3.08842863467157e-05
-9.82575228278776e-07
-1.94476717972357e-05
-3.57903370245456e-05
-3.2884330830843e-05
-2.56565971939928e-05
-3.72533727953292e-05
-3.93669240157281e-05
-1.32019805944144e-05
-2.87595476692796e-05
-1.77432850001292e-05
-4.93909014009341e-05
-8.41091052604296e-06
-2.79764234221686e-05
-3.49869555786825e-05
-3.57414787865912e-05
-2.88557117611422e-05
-1.72265948421486e-05
-6.40113282729643e-06
-3.6089545496366e-05
-2.97464444476792e-05
-2.09238774476389e-05
-2.40375655238648e-05
-4.62241174410937e-07
-1.88612404267297e-05
-1.28477755933829e-05
-6.09540017139832e-06
-1.63436462840489e-05
-1.14965287944297e-05
-1.50374188269572e-05
-4.12641999952126e-05
-2.45533983964792e-05
-5.14471808080752e-07
-2.22078203510375e-05
-2.90449479655503e-05
-1.44512514946209e-05
-1.96510068235657e-05
-3.70555837401379e-05
-3.40893351049976e-05
-1.4463421484e-05
-2.05713661556939e-05
-2.55573417746337e-05
-1.23809168602828e-06
-4.14200409877902e-05
-2.13632800068337e-05
-1.19853595421425e-05
-7.71557527870199e-06
-2.72327449938329e-05
-2.48610744446072e-05
-3.64912122686454e-05
-3.17380734295996e-05
-2.78714767337263e-05
-3.5681633611235e-05
-1.43281306382763e-05
-3.21675829898667e-05
-1.44173865574883e-05
-1.71703028705558e-05
-1.9851849198145e-05
-1.77346251042438e-05
-3.06070731022129e-05
5.29354274240764e-07
6.01841749786459e-06
-1.35166164462107e-05
-3.50318128194431e-05
-5.71117608379744e-06
-1.98884389806898e-05
-1.13120747457131e-05
-3.06555990074315e-05
-2.45125945672257e-05
-1.39571038550915e-05
-2.26035076485586e-05
-1.39960204403631e-05
-1.84994578220989e-05
-7.8045830010102e-06
-1.44686385449314e-05
-3.45670254568623e-05
-8.15029265608533e-06
-3.07255664593235e-05
-3.00255944119133e-05
-2.92612100902824e-06
-1.84750014687137e-05
-1.81556024931918e-05
-2.13603438119596e-05
-3.56361340789964e-05
-3.73989554457078e-05
-1.5067219203271e-05
-1.48042164650809e-05
-3.26569194489331e-05
-1.84402690488024e-05
-2.60700788538061e-05
-2.09541381174257e-05
-1.8497984322089e-05
-2.34117441533951e-05
-1.62057441381959e-05
-2.31922137598028e-05
-1.17152948603539e-05
-2.28709779055378e-05
-2.76310647182109e-05
-2.79632264544681e-05
-2.54730058037616e-05
-9.96056060186425e-06
-2.6844614874045e-05
-7.79380352044012e-06
-1.28167113354273e-05
-1.4188428100585e-05
-1.58673602497366e-05
-2.2631581158337e-05
-2.5736597648538e-05
-3.05717705319649e-05
-2.55030837818342e-05
-1.5219518882678e-05
-1.94799431258739e-05
-3.38858704933197e-05
-2.0471034915535e-05
-3.61227913630515e-05
-7.92247845929243e-06
-2.53499556614927e-05
-1.18291913703683e-05
-1.35519973549315e-05
-5.43144162328395e-06
1.46011020715933e-06
-1.54718437814623e-05
-1.65358891237764e-05
-2.25526845636687e-05
-3.52816367340232e-05
-3.6738974136097e-05
-2.46314070053763e-05
-9.53211313280232e-06
-2.42613130914592e-05
4.71768384096912e-07
-1.72518896649406e-05
-2.45426811116563e-05
-1.20570357014888e-05
-3.46525810792308e-05
-2.52769007300028e-05
-2.1071910996449e-05
-1.36767419367477e-05
-2.69492884737532e-05
-2.59178597251294e-05
-1.11640931361697e-05
-1.68005733332972e-05
-2.99373462687274e-05
-2.68675115293311e-05
-4.98760509850549e-06
-4.52762996047056e-05
-2.124309932802e-05
-2.69321226199534e-06
-3.54631285161801e-05
-1.50683131244232e-05
-7.30089938962299e-06
-1.42064879410177e-05
-2.07649095681268e-05
-4.42604010531363e-06
-1.35263752917131e-05
-2.0204920005197e-05
-2.83472979442055e-05
-1.64259815276246e-05
-2.15447966813706e-06
-1.24554620518256e-05
-2.24964573972496e-05
-2.93500371875595e-05
-2.73928562586218e-05
-1.45894587853046e-05
-1.40785948924596e-05
-1.85826098170673e-05
-2.00228964966746e-05
-3.44031082605355e-06
-3.73516802242831e-05
-2.40572518794735e-05
-3.02021769187654e-05
-1.53790691393569e-05
-1.94804418054008e-05
-9.11868094503835e-06
-3.62877309276188e-05
-1.25783340183165e-05
-2.87113393637471e-05
-1.13417274340503e-05
-2.26222560174762e-05
3.79405488270666e-06
-1.17599724357119e-05
-2.10659112537758e-05
-1.94856908296607e-05
-1.33996920332735e-05
-1.14969306805792e-05
-2.89983417445246e-05
-2.99012225791842e-05
-2.64347519453361e-05
-3.15087590852993e-05
-2.15890334236517e-05
2.35460858506624e-06
-2.66406453155851e-05
-1.86356385269634e-05
3.30399214841059e-06
-8.31213391835855e-06
-1.66096772162905e-05
-1.71189898365387e-05
6.35883691170488e-07
-2.40756801374477e-05
-1.46800192274417e-05
-2.20339971139726e-05
-1.43168875258249e-05
-2.36760936813706e-05
-2.54930539131475e-05
-2.15550525384553e-05
-4.84361051721013e-05
-1.8179212800079e-05
-1.65999762269917e-05
-1.86178517947441e-05
-1.1210148596552e-05
-1.98941610766583e-05
-1.20596369359337e-05
-1.69008143225553e-05
-1.42608994553836e-05
-1.20491078884059e-05
-1.332402702946e-05
-2.04965442606377e-05
-8.23803342848891e-06
-1.51274853664342e-05
-2.28386355303739e-05
-1.72069431296577e-05
-5.33073038548892e-06
-2.84609789197506e-05
-2.9178725409972e-05
-1.24108660029067e-06
-2.1388981022929e-05
3.87653165048755e-06
-3.91134968325848e-06
-2.69687169295074e-05
-1.9422129090817e-05
-7.79274782064076e-06
-1.2874971806407e-05
-1.65356119878788e-05
-2.53165337339319e-05
-2.31096912546076e-05
-1.67053331510959e-05
-8.22709192046728e-06
-3.30877818821292e-05
2.23332988530453e-06
-1.21770516567255e-07
-2.17256125694333e-05
-2.48579402692722e-05
-1.02004127043118e-05
-4.58995467218289e-05
-1.09839309168871e-05
-1.4083764492651e-05
-2.79885579397179e-05
-1.49760573466748e-05
-2.04683727025569e-06
-2.996343851724e-05
-3.50394129455805e-05
-1.24155515468184e-05
-9.79134942929841e-06
-2.73514351996126e-05
-3.02969831463303e-05
-2.38714264421267e-05
-1.28810504568303e-05
-1.77366150248885e-05
-1.68818450955916e-05
1.23634504277369e-06
-2.75722765568234e-05
-5.56257451065288e-06
-2.36784249102108e-05
-2.01660457712548e-05
-1.77321828443022e-05
-1.61404481254943e-05
-3.6866506752375e-05
-1.61200849317649e-05
-1.75435994376959e-05
-2.04813281336963e-05
-2.64328146264803e-05
-1.01487671509242e-05
-1.24974693195501e-05
-6.20106010210742e-06
-1.79943206471806e-05
-7.50492091830651e-06
-2.43687676269955e-05
-3.89199098381406e-05
-3.29942722723633e-05
-1.13019645050562e-05
-3.37964477541841e-05
-3.70300860262837e-05
-2.57695159750194e-05
-2.19236708965287e-05
4.97270304700666e-09
-1.77544975018684e-05
-3.72545225021046e-06
-1.43646757066302e-05
-2.25346620155437e-05
6.68370875172585e-06
-2.62849338872261e-05
-2.99847321445444e-05
-2.12510462414112e-05
-1.53965216955905e-05
-2.65204935168515e-05
-3.1475099906217e-05
-2.91939821792802e-05
-3.0495296133017e-06
-2.4324792576626e-05
-1.08126445238267e-05
-2.16257733872606e-05
-1.88104674855738e-05
-1.29647095572417e-05
-2.21732296422796e-05
-1.76239565752663e-05
-2.94415338806592e-05
-3.57832767006298e-05
-3.2647578624478e-05
-1.51251067689719e-05
-1.50831434541503e-05
-3.47470133995394e-06
-4.25043375557326e-06
-3.47604186457142e-05
-2.63354980460219e-05
-1.66243853316714e-05
-7.07304154799778e-06
-3.16256587644061e-05
-8.0120848108955e-06
-2.354573435768e-06
-4.33476587723253e-05
-3.75792149604473e-05
-2.56979629705876e-05
-3.10325770050122e-05
-1.34041850665283e-05
-1.69981397430099e-05
-3.92209419189284e-05
-2.71788997581268e-05
-3.00493654700747e-05
-2.50971353611531e-05
-1.33998184709249e-05
-1.20988599547697e-05
-1.28526019102282e-05
-3.33138102606649e-05
-4.67365567343517e-05
-3.23767500147035e-05
-1.9400357609012e-05
-1.92407392198768e-05
-2.06904492468585e-05
-4.50565700784207e-06
-5.20861762294142e-05
-9.03133921269317e-06
-1.40539844464648e-05
-1.22173157834447e-05
-1.35611953949835e-05
-1.62957424841327e-05
-1.31727515344418e-05
1.03080602366568e-06
-1.85375006021651e-05
-1.66759154119296e-05
-2.62617312835608e-05
-2.64512453072993e-05
-1.78069698709233e-05
5.94291857080888e-06
-1.42584724467901e-05
-5.84154775841473e-06
-2.30210843509496e-05
-1.16473352333846e-05
-9.7411293517335e-07
-3.1106679164557e-05
-2.12366676030892e-05
-2.62831948103682e-05
-2.03534848948043e-05
-2.38958943188427e-05
-2.77699404268245e-05
-2.3874615721228e-05
-2.42229170550366e-05
-2.09691638656255e-05
-1.45241236508234e-05
-4.47925553698444e-05
-1.54678579658765e-05
-2.68255145930258e-05
-2.71769890425725e-05
-2.68479381389524e-05
-2.78421455648473e-05
-1.92365170082979e-05
-7.51377928866385e-06
-1.68351181881541e-05
-3.00015548065044e-05
-1.70680412827299e-05
-2.63906248108675e-05
-1.4673924039409e-05
-1.03100093614992e-05
-1.30022027687306e-05
-1.09522082093186e-05
-4.05020483787026e-05
-1.46266831314137e-05
-2.87964652929255e-05
-2.07989264138422e-05
7.85768211555223e-06
-2.76097616596584e-05
5.05246117163268e-06
-2.24184822604422e-05
-2.0561996045446e-05
-1.67883103251957e-05
-3.11827080142146e-05
-3.42255450227274e-05
-2.50171791414197e-05
-3.79409305361159e-05
-7.65664810575698e-06
-8.3808275383544e-06
-2.64864055746555e-05
-3.13253342294667e-05
-3.36051488961897e-05
-4.06726479947373e-06
-1.91998904753032e-05
-1.59543233705289e-05
-1.88719431550075e-05
-1.84593191936152e-05
-1.55650316422684e-05
-2.07668433097308e-05
-2.6953055227797e-05
-1.71232038495281e-05
-2.01954062733568e-05
-1.28810227658227e-05
-9.40901199707026e-06
-2.88815118489455e-05
-2.24415003803176e-05
-4.31123406515155e-05
-3.21914388780037e-05
-1.62809250686364e-05
-3.6484319752138e-05
-2.58624395005286e-05
-2.00785093022229e-05
-3.82994686751075e-05
-1.12077932674163e-05
-1.11820608884807e-05
-3.22318306561876e-05
-1.96575111652612e-05
-4.07326247040587e-05
-1.68387460028426e-06
-3.22052800535608e-05
-1.56215187712832e-05
-2.63944433317328e-05
-3.30348320544505e-05
-2.47190311137458e-05
-1.46509136675641e-05
-1.624004360084e-05
-1.03159622455679e-05
-1.62679721388745e-05
-2.76943441735346e-05
-1.24878177185067e-05
-1.24266508458959e-05
8.68928655205883e-07
-5.48623487074116e-06
-3.4689757381153e-05
-2.77264993816635e-05
-1.95699804092219e-05
-1.40557877422377e-05
-2.5621942184996e-05
-1.2886148425313e-05
-1.03032736345296e-05
-3.17827662158555e-05
-1.67718406175987e-05
-1.66453979871888e-05
-4.04277530242911e-05
-1.04135436930282e-05
-2.88791556188307e-05
-2.25571579122641e-05
-1.6193124621205e-05
-1.54886647643437e-05
-2.36955235829325e-05
-2.74871733547226e-05
-3.35134557503265e-05
-1.14153384230134e-05
-2.43679794178235e-05
-1.29986523872047e-05
-2.5517877623931e-05
-1.57389636542162e-05
-1.85884856426255e-05
-2.93085003850758e-05
-2.41480182935534e-05
-1.60386158911225e-05
-9.49453786400228e-06
-1.86259138978009e-05
-1.41063100894325e-05
-9.72398807967851e-06
-3.80588573366899e-05
-2.69441098514818e-05
-2.5085613414118e-05
-2.19368739877301e-05
-1.88041152787522e-05
-4.240506472556e-05
-2.41223572619575e-05
-1.12865676780696e-05
-4.0705603962978e-05
-5.52433296088151e-06
-2.95395725647089e-05
-2.20888495842305e-05
-1.49014161906987e-05
-1.6619899523451e-05
-1.47779337450021e-05
-2.04240171509751e-05
-2.25734933045604e-05
-1.1482674707956e-05
-3.18129046543515e-05
1.02461876451421e-05
-6.59395338406568e-06
-1.74567128468882e-05
-4.37368145158193e-05
-2.88126146501982e-05
-2.10511390195271e-05
-7.17943613267887e-06
-4.0767008457814e-06
5.51616765788712e-07
-1.77433053459035e-05
-2.70516177046218e-05
-2.97791647469196e-05
-2.38599044556126e-05
-1.12588878920109e-05
-7.20806220170023e-06
-1.64772635692072e-05
-1.17905788624367e-05
-2.30009770252671e-05
-1.37607395240087e-05
-1.3721787743352e-05
-4.79022439820458e-06
-2.90574899154569e-05
-2.30056893545373e-05
-2.21967847387215e-05
-1.38820026873378e-05
-2.38600859437677e-05
-1.25250074736844e-05
-3.16917281419647e-06
-1.81198818380418e-05
-2.21878958311017e-05
-3.88062534567556e-05
-5.13231970873099e-06
-2.50801149566355e-05
-1.45142321288649e-05
9.4136399142535e-06
-3.41044984181131e-05
-2.34735586449783e-05
3.32659296844253e-06
-2.93979601515031e-05
-2.65580121193859e-05
-1.83205498885335e-05
-6.62063120441427e-06
-1.14311188088085e-05
-1.69066874786037e-05
5.84796171023999e-07
-2.36973875517483e-05
-1.69042748154779e-06
-1.8502746633566e-05
-2.90827579305158e-05
-3.90305696021923e-05
-7.96585945896247e-06
-1.97171964998559e-05
-1.27245767202737e-05
-8.13306890836161e-06
-2.49128557846696e-05
-4.0903707822545e-05
-1.65021796914375e-05
-2.85758944147659e-05
-3.23116131831782e-05
-1.77283932627019e-05
-8.74444292773393e-06
-2.24832102145978e-05
-1.90829939887457e-05
-1.17918396617216e-05
-1.32696910891176e-05
-9.06501603814553e-06
-3.05833348889409e-05
-3.82556013249994e-05
-1.70641507533453e-05
-4.59235911166571e-05
-1.79072054086464e-05
-2.45423471028636e-05
-2.39248494376715e-05
-1.48420367271094e-05
-7.96519735476745e-06
-2.15685733861259e-05
-2.43819901780303e-05
-1.5716182002646e-05
-1.98801168583244e-05
-2.35319031252846e-05
-3.58151937636623e-05
-1.88918094358682e-05
-2.63778873228367e-05
-2.02466892979717e-05
-2.54873827658524e-05
-2.09900655994835e-05
-3.55503317954593e-05
-2.32270973614223e-05
-1.63344631369444e-05
-3.04762956073446e-05
-2.15652660587828e-06
-4.09923025615432e-05
-2.77305683510401e-05
-3.97656130691875e-05
-2.1540524457458e-05
-5.41736259199504e-05
-4.30564972192881e-06
-5.06567528848743e-05
-4.35384645517777e-05
-3.25019432409555e-05
-3.35866028707623e-05
-1.17144164222959e-05
-1.99546621623721e-05
-2.50809625936347e-05
-2.68784221022179e-05
-3.56475870392391e-05
-3.6109195290759e-05
-2.79628985415386e-05
-1.15216655730403e-05
-1.47194574156014e-06
-7.4363658544702e-06
-1.5683014909038e-05
-2.20057689687939e-05
-7.00423635962641e-06
-3.48068776878425e-05
-8.23276615540169e-06
-2.64969817383098e-05
-2.25256367582879e-05
-1.92933469236405e-05
-1.97495958423586e-05
-4.61559961878131e-05
-2.72459075014816e-05
-1.69949710960184e-05
-1.54038920808679e-05
-2.63510725495025e-05
-3.92668800925353e-05
-1.5528934429272e-05
-1.16266594306658e-05
-2.39924588328709e-05
-3.59744629084769e-05
-2.77964837436821e-06
-1.93657043121612e-05
-2.51471937886339e-05
-2.224032036826e-05
-2.87120109715882e-05
-2.53907301231932e-05
-4.98235896799432e-05
-1.07640475739764e-06
-2.87393424301859e-05
-2.48520506513125e-05
-1.94296594770244e-05
-2.507780191171e-05
-1.35312267368619e-05
-2.19664248035755e-05
-2.62055932275437e-05
-3.83565350702775e-05
-1.17087056969484e-05
-2.94773260396323e-05
-2.39242272574778e-05
-8.50060422664717e-06
-1.65804728166391e-05
-2.72059707875003e-05
3.30063516111231e-06
-2.46881834851149e-05
-1.69752411107697e-05
-2.28982681093712e-05
-1.44343552213902e-05
-2.95250672368852e-05
-3.29570633132454e-05
-5.65814235341501e-06
-1.91384111676387e-05
-2.55510606326963e-05
-2.49996891829562e-05
-4.51996538029017e-05
-3.11773515242709e-05
-2.79172210125426e-05
-9.1118607984674e-06
-1.98372292040496e-06
-1.01372459971345e-05
-1.98209850153266e-05
-2.47598412947449e-05
-2.79797457839252e-05
-2.8368612621703e-05
-2.75489064222554e-05
-2.23201514075136e-05
-1.19981739643022e-05
-3.03628849169295e-05
4.42750538685773e-06
-1.70818193037938e-05
-7.56140868745015e-06
-2.85656749034056e-05
-2.27969085746877e-05
-2.0657133030713e-05
-5.78601192369307e-06
-1.63610693857334e-05
-3.78512462760105e-05
-2.60489418641426e-05
-1.14071396452984e-05
-3.6655391534002e-05
-2.17253137200984e-05
-3.89346610505478e-05
-1.1403991175119e-05
-7.81863929082938e-06
-3.0884668947898e-05
-2.48536337369698e-05
-2.98978464818064e-05
-3.11660871732345e-05
-2.16054344580474e-05
-2.57514919775542e-05
-1.99492433838367e-05
-3.04465455041545e-05
-3.81175764629951e-05
6.11671764506503e-06
-4.38193493797333e-06
-2.4754316177357e-05
-5.67868166822461e-06
-2.23105403504486e-05
-1.24426147351298e-05
-3.67905727612525e-06
-1.30552336369274e-05
-1.08328250759599e-05
-3.47924340389217e-05
-2.59971322742739e-05
-2.14158992296255e-05
-2.83558863963124e-05
-2.75227284059207e-05
-1.85565743979596e-05
-8.63094878082113e-06
-1.6633158592028e-05
-2.57653924835216e-05
-1.95240932366922e-05
-3.27736505821328e-05
-1.66732907390063e-05
-8.22869622822526e-06
-3.11270480691084e-05
-1.23504268784476e-05
-1.46923900918774e-05
-2.83640042281231e-05
-1.75941380475182e-05
-1.089531576915e-05
-1.54629910522456e-05
6.90215095302454e-06
-3.87090331211806e-05
-1.82783857383382e-05
-3.09757570267548e-05
-2.30352177044669e-05
-2.52651748827155e-05
-5.3862862023803e-06
-1.37574745162761e-05
-1.65740624125047e-05
-1.27506673401287e-05
-1.50977935559196e-05
-2.47657987148028e-05
-1.89277590664453e-05
-1.35206725521112e-05
-4.47750767026402e-06
-2.97179110402012e-05
-3.19401413299959e-05
-1.24617317098584e-05
-1.89117017146738e-05
-2.18999694515373e-05
-1.86834935929782e-05
-3.42982218446748e-05
-1.30387071280936e-05
-2.86234512908151e-05
-1.69576643279495e-05
-2.21290351675592e-06
-3.31109297598115e-05
-8.0933338107713e-06
-8.32536921647725e-07
1.15078018405506e-05
-1.36014103270277e-05
-1.19225975478986e-05
-1.23480392295229e-05
-5.90205438974522e-06
-4.12778798545114e-05
-2.87676442491173e-05
-1.55474839989017e-05
-1.86107043750851e-05
-1.30918764683288e-07
-2.70838044223926e-05
-2.51850946962554e-05
-1.25248151647434e-05
-2.31194928861141e-05
-2.64714703827749e-05
-1.98093376864715e-05
-2.04590941346498e-05
-4.12261969513442e-05
-2.13225185552697e-05
-2.75902446060777e-05
-2.19990129515556e-05
-1.89413096100695e-05
-1.51209240261873e-05
-2.59828789302701e-05
-3.09999508417544e-05
-2.93138752652997e-05
-7.67952371533791e-06
-1.4129624334494e-05
-1.74272537248899e-05
-8.32072467327091e-06
-1.60386514297824e-05
7.47200394028386e-08
-3.069659036174e-05
-6.35883870431948e-06
-8.78189500529717e-06
-2.62391759021999e-05
-1.13143295204425e-05
-4.13944252029988e-06
-3.62812666996389e-05
-1.81420010467131e-05
-1.11836158496472e-05
-4.11822129003442e-05
-2.11725302563438e-05
-2.80909192682986e-05
-2.54426263960293e-05
-2.29524357407296e-05
-2.34777291227681e-05
-3.24027504452827e-05
-3.36712987352759e-05
-2.183453183317e-05
1.0129627502708e-05
-3.51775194531165e-05
-2.30347756776899e-05
-3.73958499180422e-05
-2.21089945667111e-05
-2.1016542794305e-05
-2.02107508558254e-05
-2.69187041539729e-05
-2.09107104135896e-05
-2.81032818778326e-06
-2.48199265206566e-05
-2.12878463620347e-05
-1.20094372099726e-05
-2.26368912562636e-07
-1.60045282639052e-05
3.92336153308664e-06
-1.42494602526998e-05
-2.1728812170153e-05
-2.98331504389407e-05
-2.28823772007168e-05
-8.53003753629721e-06
-9.20600504238156e-06
-1.40771812206352e-05
-1.59680401829629e-05
-6.43463388370544e-06
-1.49658530747309e-05
-2.94847217777197e-05
-1.15832418291275e-05
-3.39255056749739e-05
2.99029670428393e-06
-6.13071336038907e-06
-1.03006101133936e-05
-1.60589390042404e-05
-1.94292943449538e-05
-9.0287420213487e-06
-2.04865312002874e-05
-4.44166946030278e-05
-6.64072252546487e-06
-2.52770212226325e-05
-7.2303133518468e-06
-2.04904493430317e-05
-2.31656827740554e-05
-1.18465708179921e-05
-2.85825433547199e-05
-1.50524903807054e-05
-2.39939219138531e-05
-2.23057510502691e-05
-2.25767849206311e-05
-1.63260838026481e-05
-2.1271853298001e-05
-2.30845820491483e-05
-1.04155074741472e-05
-1.45986468581462e-05
2.1524544357372e-05
-2.76332688829939e-05
-8.40280679244123e-06
-3.41293879592331e-05
-1.96565472836998e-05
-3.19013572729522e-06
-3.21814748831459e-05
-2.52837415274419e-05
-1.93466207946382e-05
-1.2366481672591e-07
-9.98755823829872e-06
-3.81613770409235e-05
-1.96172362201317e-05
-6.10340361719612e-06
-3.09337267331542e-05
-2.93918582048913e-05
-1.33811474019462e-05
-2.95696788797409e-06
5.1645175782669e-06
-1.45102745075986e-05
-1.40661715435651e-05
-2.23266100478656e-05
-3.06377308350443e-05
-1.90176377021105e-05
-3.5874917504468e-05
-4.3011179804913e-05
-1.3955908197916e-05
-7.46629267380918e-06
-2.62326860510046e-06
-5.64085878045759e-06
-1.40677951696354e-05
-2.11476323583264e-05
-3.08148578759295e-05
-1.82100041124405e-05
-2.46231111819721e-05
-1.47121530116443e-05
-3.09335703755895e-05
-2.14688642811805e-05
-2.70726170927724e-05
-2.04568125832224e-05
7.61602686743442e-06
-3.71947337258253e-05
-2.15231877856836e-05
-3.37313869415454e-05
-1.80503736822357e-05
-2.57251053762247e-05
-2.44280749317211e-05
-2.43726900904373e-05
-1.78549342738825e-05
-1.62091674405294e-05
-8.01901543119123e-06
-3.71264072994843e-06
-2.92600726738678e-05
-2.04006700293417e-05
-1.38105829931392e-05
-2.89919745857258e-05
-3.04191227843497e-05
-1.53265313436388e-05
-1.93256326809455e-05
1.96524924042739e-06
-1.71840984955055e-05
-5.39193246901272e-05
4.15328616900668e-08
-2.52084856661848e-07
-4.69513564045029e-06
1.12580900559993e-05
-3.71096463752266e-06
-3.12708131292391e-05
-1.2346360326989e-05
-3.77980646459745e-05
-2.96715973451348e-05
-1.46641575104609e-05
-3.75185361212173e-05
-2.37543036243569e-05
-2.62068645809209e-05
-2.80493568036954e-05
-2.08068827452601e-05
-5.48700750231426e-06
-1.2400498723546e-05
-2.02882809462018e-05
-2.04946510463293e-05
-3.8512744490398e-05
-2.62730051756459e-05
2.03066736062897e-06
-2.4801364007636e-05
-9.37861250588803e-06
-2.07310302899098e-05
-2.68716984104979e-05
-3.16043680069167e-05
-2.9708115115159e-05
-1.03731717651024e-05
-8.40124304921152e-06
-2.88881821646879e-05
-1.40652241137646e-05
-8.20685617459952e-06
-5.71388196875025e-06
-6.99299775076662e-06
-1.57588704337446e-05
-5.28361815122736e-06
-2.47386006499749e-05
-1.53241680861488e-06
-1.99673021207919e-05
-9.90429763932869e-06
-3.17557264586455e-05
-3.00032140959118e-05
-1.29424476819809e-05
-1.2792498021885e-05
-1.57406904906992e-05
-2.35332384324995e-05
-3.71612001270499e-05
-5.53190428873084e-06
-3.51446466124007e-05
-3.34386497207879e-05
-2.75864200141065e-05
-2.08235666860177e-05
-2.29782069005789e-05
-1.36337129891348e-05
-2.90394678429228e-05
-2.48831698530909e-05
-2.36326259855017e-05
-2.17727565523618e-05
-3.03258839264603e-05
-1.14523964557587e-05
-3.12656960442127e-05
-1.77530511449618e-05
-1.48082769888269e-05
-2.45716565737336e-05
-1.70021137052648e-05
-2.04440455523705e-05
-1.18749311698225e-05
-3.46648377871153e-05
-2.49102230227201e-05
-2.42251426546508e-05
-1.84388043964834e-05
-3.45512693987669e-05
-1.49036162957172e-05
1.33222963912725e-05
-8.01738337635752e-06
-4.30280246254702e-05
-8.13635763944078e-06
-1.57802440388955e-05
-1.86274713038878e-05
-3.9102476126829e-05
-8.29374021296923e-06
-3.60302452875216e-05
-2.85483112624199e-05
-1.92523026410899e-05
-3.82671569560369e-05
1.4441505832826e-05
-2.62772833156428e-05
-2.25566697790404e-05
-1.98426764158343e-05
-1.20674435694072e-05
3.9395030473108e-06
-1.48455578764175e-05
-3.26817581636336e-05
-2.14856959237349e-05
-2.67288168559168e-05
-2.23392637042085e-05
-2.02110280883249e-05
-8.64933729936274e-06
-1.92969795080076e-05
-2.5835696917112e-05
-7.74516385806191e-06
-7.81139357303957e-06
-2.43955117898783e-05
-3.00308655444023e-05
-2.98109324226379e-05
-4.09927434709286e-05
-5.70437255310457e-06
-1.70136149288207e-05
-2.76629478150866e-05
-1.9751713204793e-05
-1.23550198179697e-05
-1.80397253071655e-05
-1.83505209480632e-05
-4.6221006626695e-05
-3.23036152903815e-05
-1.85689058248774e-05
-5.98378087373586e-06
-1.91318532667531e-05
-1.41736409680309e-05
-1.44012314157261e-05
-2.68262793371005e-05
-3.76326904465708e-05
-1.85672869734101e-05
-1.75416637268571e-05
-2.12674656577208e-05
-2.00827718885125e-05
-1.83894059033172e-05
-1.58869045892709e-05
-1.72063781410409e-05
-1.45174189258855e-05
-3.59719093447893e-05
-2.91884482680943e-05
-3.31297979525194e-05
-7.67729923632309e-06
-1.41812253384003e-05
-2.75056595452306e-05
-3.79207730618019e-05
-2.09708771700611e-05
-3.9585006029182e-05
-3.96523239064631e-05
-1.03999027443333e-05
-3.03779557464919e-05
-1.30148099396646e-05
-2.41747021915631e-05
-2.41125024387689e-05
-3.55998855064613e-05
-2.34197018630066e-05
-3.31367287679905e-05
9.24793864179164e-06
-1.55777100006054e-05
-3.31552128513971e-05
-6.74262115939419e-06
-1.47484486649834e-05
-1.85764266573979e-05
-9.35099852256348e-06
-2.05818043615278e-05
-1.35499986530723e-05
-7.13390672963541e-06
-3.16675909344209e-05
-4.48023361577822e-06
-1.14073306332424e-05
-3.55328894181998e-05
-3.2745648703573e-05
-2.13972828808719e-05
-2.82645356558961e-05
-1.43027837471876e-05
-3.16106785103295e-05
-1.54696950385885e-05
-3.54391373080804e-05
-1.42799850715633e-05
-1.8182110334497e-05
-1.54800391931134e-05
-2.29412567757321e-05
-1.82639680543699e-05
-1.83671972786876e-05
-2.30686643953633e-05
-1.61562970263591e-05
6.72316129057201e-06
-4.7657327399936e-05
-2.23319492085681e-05
-5.14661180469121e-06
-2.711243015833e-05
-3.46484380290147e-05
-2.56533470269006e-05
-4.83502745462626e-05
4.79320735291068e-06
-1.41702208339294e-05
-3.34809195061935e-05
-8.35189723522183e-06
-2.50385296795559e-05
-1.78540300571568e-05
-1.44298087480275e-05
-3.67341910113768e-06
-9.64728015972276e-06
-3.68065798581053e-05
-6.33909539434087e-06
-1.61588187073423e-05
3.75405156886643e-07
-3.23907345924386e-05
-2.7657872425988e-05
-1.97844810460198e-05
-3.72485573293971e-05
-3.44268663541008e-05
-2.62131248699442e-05
-4.75002294392365e-05
-2.67930445183716e-05
-3.2969310001812e-05
2.01702070904575e-06
-1.99520652293477e-05
-3.70979416791106e-05
-1.66883598029389e-05
-2.79710169037607e-06
-1.21757263654205e-05
-1.26481169497741e-05
-2.8056525326057e-05
-5.06594370696433e-06
-2.19556677782866e-05
-2.37011739993035e-05
-2.93151867960528e-05
-1.25707833836426e-06
-1.87467981622379e-05
-4.03981722542812e-05
-9.64411046033371e-07
-2.79376109480531e-05
-2.72459627509616e-05
-2.92243648052065e-05
-1.95019765571202e-05
-2.74998015543315e-05
-2.39683794655393e-05
-1.56937190641209e-05
-2.37356194280112e-05
-1.70687436459607e-05
-1.91631758154827e-05
-7.57673954390867e-06
-9.61752361517956e-06
-1.52823094845098e-05
-2.55768659733585e-05
-2.82049168166371e-05
3.19508849167061e-06
-1.76646393454161e-05
-1.91463099078257e-05
-2.33616367900638e-05
-1.39480155181396e-05
-3.43383358481413e-05
-2.63366933193437e-05
-1.91169334382865e-05
-1.82755353930825e-05
-1.54910791600632e-05
-3.63715026962534e-05
1.04358063094347e-05
-3.44881115911651e-05
1.41886100523177e-05
1.2609584740444e-05
-2.383593292308e-05
-1.56402641274115e-05
-2.75415076508468e-05
-1.00699438525733e-05
-1.79625291236624e-05
-3.26365432594381e-05
-3.61729444160875e-05
-2.25164053603906e-05
-6.76227031091615e-06
-1.68430300122042e-05
-4.05380163717261e-05
-2.62883518859817e-05
-6.1428725520624e-06
-2.75189221449789e-05
-1.73254033645375e-05
-2.56668327652673e-05
-2.66840043895729e-05
-2.7521595898219e-05
-2.88365699418682e-05
-4.41042561190102e-05
3.43542304669418e-06
-2.16632315154163e-05
1.80475174344203e-06
-2.03848213878902e-05
-6.07835604015609e-06
-1.22019313267318e-05
-3.07160749987368e-05
-3.07069741655953e-05
-1.20921550824297e-05
-9.77258000260869e-06
-3.40382144772923e-05
-3.17021612221502e-05
-3.71250272407905e-05
-5.00292616125163e-06
-6.74299662190543e-06
-2.78001343961215e-05
-3.70840313568667e-05
-1.5976843516579e-05
-1.38520071347555e-05
-2.26673925583458e-05
-3.03578540355941e-05
-2.15818332694631e-05
-3.82398560905559e-05
-4.31189569450836e-05
-3.92604314616976e-06
-1.24320765926842e-05
-1.39148708634483e-05
-2.26433884675339e-05
-1.12697543897335e-05
-1.3697688027242e-05
-2.76142196055784e-05
-1.02798093556496e-05
-6.5743777448653e-06
-5.73130706625645e-07
-2.03576796486904e-05
-1.86212260987415e-05
-2.88769136566662e-05
-2.98278326480207e-05
-3.45558898918236e-05
-1.70481853265752e-05
-2.54055959344046e-06
-1.74823035738201e-05
-2.2501462213766e-05
-2.04350835114887e-05
-1.83221343887661e-05
-3.17397496807485e-05
-8.56095699732873e-06
-1.44169484119661e-05
-4.10247235099333e-05
-2.97219912528153e-05
-1.98234594422381e-05
-2.01786901349521e-05
-7.97470867613015e-06
-1.10752863816883e-05
-2.87009042656548e-05
-2.88220805498915e-05
-8.17566853314289e-06
-1.62360918994289e-05
-3.26603733135073e-05
-4.03502879040062e-05
-2.54602023513568e-05
-2.10251554450629e-06
-3.44288153905558e-06
-8.7429267450885e-06
-1.5178197500139e-05
-9.37060406733469e-06
-4.11870131354988e-06
-3.98639296016383e-05
-3.20910235523401e-05
-2.5568349406761e-05
-3.93061178769871e-05
-4.83722253687647e-05
-1.4658294138744e-05
-3.75288294127926e-05
-3.01966895155577e-05
-1.17236670957264e-05
-1.83912490814789e-05
-2.87341516454419e-05
-2.82872252060265e-05
-1.88215380041121e-06
-2.05654031956088e-06
-1.96391357449789e-05
-1.98542853517948e-05
-1.89300942626258e-07
-1.99177343636879e-05
-2.38241521307344e-05
-3.03109843864118e-06
-2.58063743680572e-06
-7.18217527353497e-06
-2.40593941132993e-05
-3.87774169672495e-05
-2.52129473153022e-06
-1.12649435419204e-05
-3.0328441692488e-05
-2.60145566423134e-05
-2.66401699175219e-05
-2.10457380269272e-05
-2.93213649022103e-05
-7.97966493617e-06
-7.85086220228001e-06
-2.64348509377285e-05
-3.24880626435625e-05
-5.72052606523601e-06
-3.45773198646844e-05
-1.46398343075671e-05
-3.26143004506421e-05
-2.52491257684976e-05
-2.29391822784929e-05
-1.78476608243604e-05
-1.48372945605224e-05
-1.69038925370847e-05
-1.98004826630398e-05
-1.49688571594881e-05
-2.52819601530187e-05
-3.1338682058658e-05
-3.76811212492824e-05
-3.25078036748177e-05
-3.2818093038707e-05
-6.85794327283393e-06
-1.38267920925421e-05
-1.5146443351266e-05
-2.19895798549747e-05
-2.19992949351986e-05
-1.46456041577632e-05
-5.02602806429331e-06
-2.79152134381328e-05
-1.85828966030246e-05
-3.04378931547302e-05
-2.13242044847486e-05
-2.65974850801828e-06
-6.44780787150433e-06
-2.8217343433822e-05
-1.99391856405979e-05
-7.41483326045802e-06
-6.40830456614372e-06
-1.79556671885679e-05
-5.02559929804325e-05
-1.9439380238151e-05
-2.8319365430162e-05
-2.97284237280408e-05
-1.18345612653517e-05
-1.50719740714883e-05
-3.20683669541168e-05
-3.09722025222078e-06
-2.92485088812197e-05
-1.0931801277748e-05
-1.38369917638413e-05
-3.01831715428251e-05
-2.74960209531773e-05
-3.49609484781075e-05
-8.58543934273009e-06
-2.55836278846997e-05
-2.59217779105691e-05
-3.76632291818894e-06
-3.44658690337437e-05
-1.00043434014152e-05
-9.9055889740188e-06
-1.48085486193577e-05
-1.61441582234182e-05
-3.74210325794989e-05
-7.92344955170425e-06
-4.0985719383645e-05
-2.18466800696164e-05
-1.96893466438208e-05
-2.38685313579231e-05
-2.53612810115305e-05
-2.25699234054121e-05
-1.76440120832071e-05
-1.41327766839875e-05
-4.37515070885959e-05
-2.39905581125947e-05
-2.1147379440212e-05
-5.58562774647185e-06
-7.9627030058149e-06
-2.31544203424997e-05
-1.272807391263e-05
7.48627831542885e-07
-3.76226802818771e-05
-2.16778197950145e-05
-1.79101098532163e-05
-2.61394097173808e-05
-2.38651228909787e-05
8.06800953755136e-06
-9.3302858064887e-06
-2.96091001588312e-05
-1.48468776786782e-05
-2.28487619367704e-05
-3.27411054831996e-05
-2.24159446127409e-05
-3.65709877976917e-06
-2.31167012109815e-05
-1.64004928000528e-05
-2.31896663552592e-05
-5.57264386728889e-06
-2.34732368989098e-05
-3.88032167823983e-05
-2.06278323716193e-05
-2.52349529204126e-05
-1.3153667831183e-05
-1.78236747467252e-05
-2.70766528977166e-05
-1.83959184519059e-05
-3.63097173934438e-05
-3.05317003493618e-05
-3.4185254642923e-05
-1.93723380201464e-05
-3.41850625299701e-05
-2.88001310006471e-05
-1.94009136244693e-05
-2.84717223906176e-05
-1.96897173115693e-05
-3.04268944159668e-05
-3.52446651144875e-05
5.78260162638177e-06
-5.92215176549852e-06
-3.00586124288904e-05
-2.9070175761572e-05
-3.26160085065648e-05
-2.05872449117122e-05
-3.00555482326302e-05
-3.31939979836108e-05
-2.63276001458924e-05
-3.49781143440164e-05
3.24438748633709e-06
-3.66618595950093e-05
-1.65418338042338e-05
-2.08814105612323e-05
-2.57696381959631e-05
-3.32831301281694e-07
-1.12465685147523e-05
-1.10570515465363e-05
-3.5528215306998e-05
-1.40986950487847e-05
-3.03399337328816e-05
-2.14352373155911e-05
-2.78164484355971e-05
-2.25658208118133e-05
-1.50912654487336e-05
-3.57247056662608e-05
-1.46293704858676e-05
-1.77098033799724e-05
-3.67968446318879e-05
-2.37629324218709e-05
-3.42605108232589e-06
-9.57805341100122e-06
-4.12680240060412e-05
-2.88641766081337e-05
-2.65783396377739e-05
-2.94616352272852e-05
-1.99414549422404e-05
-1.51588303550128e-05
-4.14801067556712e-06
-9.40981966245495e-06
-3.63212187303118e-05
-3.82105683808935e-05
-1.26283904996405e-05
8.14219597122823e-06
-3.65672982522228e-05
-1.48863566559964e-05
-2.47200476966166e-05
-1.78198331156106e-05
5.75848612558444e-06
-1.31046783785484e-05
-1.03100223736439e-05
-4.53456898336761e-05
-1.87658694900574e-05
-1.65422351721753e-05
-3.31602248742465e-05
-2.31927342059932e-05
-2.76567643145142e-05
-1.24512626250942e-05
-2.01296347915987e-05
-4.28671844895396e-05
-1.880653494857e-05
4.04905434915118e-07
-3.04412287556294e-05
8.59170756703228e-06
-2.1935438938883e-05
-4.25206150507483e-05
-2.62813159684917e-05
-6.80801417335184e-06
-1.38965730739598e-05
-2.78328356216112e-05
-3.30345234133945e-06
-1.18089243008402e-05
-1.77602399255178e-05
-1.27674633972056e-05
-2.54401367010029e-05
-3.22109715418184e-06
-1.09423726431116e-05
-7.43288177966091e-06
-2.14636925230429e-05
-1.69532691497527e-05
-8.68383698437656e-06
-1.0724032998877e-06
-1.35826334859687e-05
-2.6747816036426e-05
-1.58184964307785e-05
-4.38727301686873e-06
4.89161605674916e-07
-2.37108696439761e-05
-3.41490605657439e-05
-2.83904710443588e-05
-2.2993592267365e-05
-2.42213319876581e-05
-3.34515278607011e-05
-3.64422796918164e-05
-2.39082955518832e-05
-2.30049650386438e-05
-9.46794528571721e-06
-2.41354995223392e-05
-2.02544642950539e-05
-1.8076230756454e-05
-3.37718136322201e-05
-1.56037792443651e-05
-1.41259840694001e-05
-3.3178541957544e-05
-3.18443697744714e-06
-1.92405524470797e-05
-3.02331540733472e-05
-1.23326495767228e-05
2.68654913935035e-06
-4.3031904686546e-05
-2.00551539128453e-05
-1.71427300576569e-05
-2.19042306261264e-05
-3.10163856983602e-05
-1.59020429386565e-06
-1.51772447372e-05
-3.43456453982987e-05
-1.52181834423232e-05
-7.66341546063183e-06
-2.21096815447533e-05
-1.84348647954416e-05
-3.61488029425536e-06
6.22669343884507e-06
-2.67969365299875e-05
-1.26120723190643e-05
-3.55119294317074e-05
-1.96790248941223e-05
-2.4317537603225e-05
-2.27402570174169e-05
-3.50755959866368e-05
-3.14514482543337e-05
-1.59107964925066e-05
-1.08997324549606e-06
-2.03149767863518e-05
4.36037385480323e-06
-2.80308742661701e-05
-2.24637376642113e-05
-1.41492363198587e-05
-2.14909063470678e-05
-3.33597006630108e-05
-4.14905286163918e-05
-2.5958822323734e-05
-2.90948639875942e-05
-2.89856337655247e-05
-4.90279572738255e-06
-2.18294439633632e-05
-3.9993076545706e-05
-1.78408148725505e-05
-1.83282198112634e-05
-1.66075744246593e-05
3.13569623438475e-06
-6.85599696959634e-06
-1.75732041458838e-05
-4.62579905415356e-05
-2.95197267218696e-05
-7.0193895570463e-06
-1.57575261112037e-05
-9.32735075022146e-07
-2.02069222708564e-05
-2.8048518790195e-06
-5.85675176810014e-05
-3.41574060412452e-06
-7.59790405257048e-06
-1.80206267396343e-05
-7.22977926788574e-06
-1.66157112250762e-05
-2.99410084583346e-05
-1.42429737652298e-05
4.13444290250922e-06
-1.88345164274571e-05
-2.98842333595901e-05
-4.33350548354474e-05
-1.63278844754995e-05
-2.00647817600894e-06
-3.23061060400874e-05
-2.99782864963725e-05
-1.36220191415069e-05
-1.90180588800646e-05
-6.74400551295404e-06
-2.0613341174106e-05
-1.08010691626658e-05
-2.36779989084118e-05
-2.08834994979918e-05
-1.06533198819071e-05
-2.30081949045425e-05
-2.73370408512507e-05
-4.00878618249079e-05
-4.00106318729304e-06
-2.86249449105303e-05
-1.4584510892535e-05
-2.71572717541053e-05
-2.19446914868479e-05
-1.38759823257206e-05
-2.01793787867829e-05
-2.5203128702271e-05
-2.17145192482339e-05
-2.2128726620792e-05
-3.68597628618114e-05
-1.30374713773928e-05
-1.69108500622133e-05
-2.09531865275529e-05
4.15156806432288e-06
-1.39158046824101e-05
-3.344782071193e-05
-2.07067436509207e-05
-3.17123684690577e-05
-2.51927325724942e-05
-1.05809594175027e-05
-1.9566702866187e-05
-1.34225476982672e-05
-2.94363830506848e-05
1.99984641836844e-06
-1.79959663624791e-05
-2.61948563626597e-05
-1.79948626161483e-05
-1.53334502624982e-05
-2.20946497019708e-05
9.04539066833138e-06
-2.35755161249302e-05
-2.4945127296205e-05
-2.64026234398901e-05
-2.11588042720828e-05
-1.38852465599762e-05
9.32624226258477e-06
-2.97228415140798e-05
-1.47097818808467e-05
-9.95391070510664e-06
-3.69507917557833e-05
-2.8138008826799e-05
-1.80195984388217e-05
-2.82689450847328e-05
-3.07121938789679e-05
-4.24866458165729e-05
-2.89448623052277e-05
-1.27248546418889e-05
-2.9179357693556e-05
-3.50171260463218e-05
7.00306171390177e-06
-2.02617652169598e-05
-3.00460465302999e-05
-1.28664581171022e-05
-2.31534747864776e-05
-4.87379010660173e-06
-2.52527867552521e-05
-8.88105900436373e-06
-2.1844794163522e-05
-3.04137306863631e-05
-2.84350719459647e-05
-1.61672950125066e-05
-1.09579556617383e-05
-4.87058316628086e-06
-2.66038769210438e-05
-1.80906819340731e-05
-3.00024086762078e-05
-5.3927321917343e-06
-7.36991647034596e-06
-2.03263457687473e-05
-2.67374729493169e-05
-1.55794471569433e-05
-1.00994909321631e-05
-2.86688250677309e-05
-2.6623452540104e-05
-1.69766707681677e-06
-2.15269409107215e-05
-1.29107480054619e-05
-2.69592685208226e-05
-3.46450840637021e-05
-3.58492096805694e-05
-1.07801163136364e-05
-3.89254174202304e-05
-2.25203396644878e-05
-2.92246786251057e-05
-1.08470445340841e-05
-3.44989980191498e-06
-1.80812781129412e-05
2.97388733622876e-06
-3.4465613253339e-05
-4.08402016558876e-05
-1.18325061660152e-05
-1.44422184660928e-05
-1.33773417972137e-06
-2.38453467662307e-05
-7.23215944990423e-06
-2.24468970374918e-05
-2.67073475839215e-05
-2.96233163229097e-05
-1.65752524916689e-05
-2.29444294582775e-05
-9.23766228644392e-06
-1.27725338240321e-05
-1.45076291964158e-05
-2.28131119027317e-05
-1.6600710981365e-05
-4.68293899363739e-05
-1.88070479718639e-05
-8.5359565596767e-06
-4.05873035811726e-05
-1.5687232071724e-05
-6.52808201979118e-06
-2.38947561777659e-05
-3.63697544581023e-05
-1.73508621303883e-05
-2.33653499982965e-05
-3.26387291771595e-05
-3.0524414770239e-06
-8.07531964285777e-06
-1.14486960664809e-05
4.69835185391842e-06
-2.30789350836753e-05
-8.42512668762955e-06
-1.85543854976586e-05
-1.80026841356536e-06
-7.12459374583871e-06
-1.71957419940087e-05
-3.85481079901684e-05
-1.23719422398185e-05
-1.79517195949964e-05
-2.16820650388339e-05
-1.50196553239013e-06
-3.24846502213082e-05
2.80575193824626e-06
-1.57380244736306e-05
-4.25436614354558e-05
-2.97555357093392e-05
-2.84642748353593e-05
-2.87166586073133e-05
-2.01296421558257e-05
-2.51304981462112e-05
-3.5885393595883e-05
-3.35107916722454e-05
-1.45065007302329e-05
-2.29986068485935e-05
-2.39521751012127e-05
-2.85281626265709e-05
-2.74467459118371e-06
-6.24071218235276e-06
-1.49594649774743e-05
-1.19580222145746e-05
-1.2481967066209e-05
-1.71849737918262e-05
-2.92864335812797e-05
-8.25950617408358e-06
-2.61040045413661e-05
-1.25152117373049e-05
-2.01990295360038e-05
-1.48894089981655e-05
-1.89330325334838e-05
-2.44779069676743e-05
-1.54664210096712e-05
-2.73856712560591e-05
7.11495476807407e-06
-4.12945616675569e-05
-8.93199177426887e-06
1.85696357600998e-05
-3.19067725628975e-05
-5.20404231094892e-05
-5.7610851908404e-05
-1.01171792810424e-05
7.51229801593497e-06
-2.77709782180126e-05
-3.04401449554391e-07
-3.47867445348258e-05
-2.21045152628801e-05
-7.96513922815456e-06
-1.61618245763529e-05
-2.21062042464254e-05
-3.16705424343029e-05
-7.34742806973843e-06
-2.65612593844636e-05
-2.74791476288552e-05
-7.18475350571243e-06
-2.68590155593446e-05
-3.02576345422042e-06
-2.14324033222733e-05
-1.21803797892097e-05
-2.66483068494477e-05
-3.38940367171107e-05
-1.11496619618937e-05
-3.25476261004952e-05
-2.03788855848415e-05
-7.6071996908653e-06
-9.65833890544098e-06
-4.00484345576174e-05
-1.82951347166766e-05
-3.61645809983867e-05
-1.30251950212979e-05
-1.42364440014302e-05
-4.93152982792173e-06
-2.05976074388291e-05
-3.13409615629546e-05
-1.7922758619656e-05
-2.87013787602867e-05
-1.21077024405511e-05
-4.04538523572214e-06
7.56012502181522e-06
-1.43053580856368e-05
-2.03636774561795e-05
-3.10095190974202e-05
-1.5766562782227e-05
-1.07226079276409e-05
-2.64320920443663e-05
-2.39926719970955e-05
-1.69601136058003e-05
-2.43684093171586e-05
-1.19666810500503e-05
-1.4510179422367e-05
-2.978846963944e-05
-3.88407721290362e-05
-1.97462835560413e-05
-4.91257406992652e-05
-1.9208427126633e-05
-1.06484335760772e-05
-6.22412100633613e-06
-2.95165252569821e-05
-6.49715006585901e-06
-1.31980890007175e-05
-3.32062210424672e-05
-2.75344017738749e-05
-2.09685039107752e-05
-7.51185078110642e-06
-9.61320383417939e-06
-3.230450566764e-05
-3.97646099097253e-05
-3.54477480296954e-05
-7.90797470662808e-06
-1.86956343540834e-05
1.67110493607828e-05
-3.01257678012623e-05
-1.621267362097e-05
-5.92239115610858e-06
3.04416964529897e-06
-6.46408838078575e-06
-2.2880246862664e-05
-3.79162950533836e-05
-4.62746301609844e-06
-6.9258457800539e-06
-9.70811159171676e-06
-1.96241758901898e-05
-3.91654498415902e-06
-2.05452260377004e-05
-3.11902048104866e-05
-1.91520596320441e-05
-1.84551975115286e-05
-2.13841985343235e-05
-6.80451238683108e-06
-2.53397747049487e-05
-2.24294571438702e-05
-2.46418332971721e-05
-2.13358197448921e-05
-3.63440465363748e-05
-2.2503846781043e-05
-2.58957966140059e-05
-7.59678027087359e-06
-1.62560474685976e-05
-2.3175590878284e-05
-3.77160437714437e-06
-9.77814374181425e-06
-2.74772693738852e-05
-3.26255830600694e-05
-3.97543157257723e-05
-1.69506487368757e-05
-2.33400185531075e-05
-2.30887961353334e-05
-7.74107198597112e-06
-1.41210825363473e-05
-4.33172697067276e-05
-4.10313903056886e-05
-3.93152236909124e-05
-3.75587912935582e-05
-2.49714758670948e-05
-1.35218675024393e-05
-1.68080579539558e-05
-9.14670924251807e-06
-2.22877424609901e-05
-2.02646522503053e-05
-3.57554139819057e-05
-1.93696887026873e-05
-3.25854704276537e-05
-3.81182665726269e-05
-2.55239539294107e-05
-1.41830887143298e-05
-3.35319612994348e-05
-1.55738173164603e-05
-2.83033562773404e-05
-3.09437339405819e-05
-2.49801434914624e-05
-2.327182869921e-05
-2.15177256799584e-05
-3.18531788760933e-05
-1.9314410096419e-05
-1.61906146587156e-05
-2.00969752928914e-05
-2.60769919936796e-05
-3.47652590708836e-06
3.63170656537496e-06
-1.01908123156791e-05
-2.25389757260335e-05
-5.85713882583662e-06
-1.72199071262242e-05
-1.9613424363273e-05
-2.64761805176192e-05
-2.39103104033613e-05
-1.3115144899356e-05
-1.91564287548013e-05
-2.21033591846731e-05
-4.82768556396336e-05
-1.44069177451089e-05
-3.82967441600379e-05
-1.70023167926001e-05
-2.89352552901663e-05
-2.39220959173482e-05
-1.18619510851683e-05
-2.02662968185958e-05
-1.56178634871997e-05
-3.00991644196065e-05
-3.21980392504072e-05
-2.73333176440513e-06
-3.04287502488393e-05
-1.20317704712261e-05
-3.17486528967786e-05
-3.63935541222182e-05
-3.5593908978478e-05
-2.32923657827787e-05
-5.85492183368223e-06
-2.64839256785076e-05
-3.60727859835707e-06
-1.90316686240524e-05
-2.75451716325743e-05
-1.20755060663405e-05
-1.83171065992e-05
1.39790604387876e-05
-3.25936509176788e-05
-4.16171094703672e-05
-2.99774114447212e-05
-1.57905346905758e-05
-1.8453487984717e-05
-2.57583962010963e-05
-1.74763979388363e-05
-2.89032770617364e-05
-2.10665110611678e-05
-3.47690598345213e-05
-2.73637618735124e-05
-2.69005006966238e-05
-1.02878339030375e-05
-2.47109475953693e-05
-2.95616300107051e-05
-2.38324298262979e-05
-2.5168937268016e-05
1.07275286641925e-06
-1.03847500975476e-05
-2.51898336367162e-05
-1.29119761066758e-05
-1.03621696326574e-05
-2.16836518396117e-05
-2.99415520016727e-05
-2.61366110620852e-05
-1.43483730284504e-05
-5.9327028881892e-07
-3.08706476792118e-05
-2.34537640253616e-05
-2.04069671609974e-05
-3.63423286330945e-05
-2.86139751229314e-05
-1.37403055089373e-05
-7.80598305555482e-07
-2.6539472890967e-05
-2.68484352844439e-05
-3.81956486688909e-06
-1.40941418671658e-05
-9.87417314825593e-06
-1.84356286770451e-06
6.21622641102769e-07
-9.24820959066769e-06
-2.24952260224565e-05
-6.84537548558129e-06
-3.94493438160965e-05
-7.65271915169227e-06
-1.28978951237565e-05
-2.9096740251851e-05
-1.86617579427454e-05
-1.45376822792591e-05
-1.20170501971266e-05
-7.74950209404722e-06
-3.05255203987446e-05
2.84851868040481e-06
-6.81481736062114e-06
-2.078211784391e-05
-9.63769526190146e-06
-1.77655501039193e-05
-2.32630140312214e-05
-1.59756671897572e-05
-1.32952209816813e-05
-4.2702274125328e-05
-2.99061339846537e-05
-6.93743139018956e-06
-9.44287047969748e-06
-2.47940320604239e-05
-3.02400499167876e-05
-2.84890763313768e-05
-1.88059572618354e-05
-9.22068402965412e-06
-2.71986794881169e-05
-1.88801622630355e-05
-2.75052557964103e-05
-2.08556793743145e-05
-7.69621841057852e-06
-2.56378729315546e-05
-1.51480171315457e-05
5.57356150829607e-06
-4.33885956088179e-05
-4.87097661258507e-06
-2.91661158534313e-05
-1.87112459288836e-05
-3.03656449604615e-05
-2.38974500608598e-05
-1.57140267445267e-05
-1.57398389431696e-05
-3.1641576931084e-05
-5.60276495455717e-06
-3.26282609063699e-05
-3.93682811814108e-05
-9.7879362884782e-06
-4.96131557793329e-05
1.95355340056539e-06
-6.44597009695911e-06
-2.60426068082981e-05
-2.15141466364073e-05
-3.24169466256387e-05
-3.27750548210586e-05
-5.66567158463366e-06
-6.24237527845468e-06
-2.24372885336726e-05
-1.01289708789373e-05
-1.72874968678404e-05
-1.93769478260574e-05
3.1192951463324e-06
-3.87258109324964e-05
-1.12173369931578e-05
-1.57560357623922e-05
-2.95064631852178e-05
-3.35630704803675e-06
-3.05798328584997e-05
-3.2751666333408e-05
-1.42072368836465e-05
6.61959029720368e-06
-5.95986077305492e-06
-3.35230434240215e-06
-8.06937666268165e-06
3.49195491812851e-06
-9.85836017753327e-06
-1.80203933164897e-05
-3.23505873215597e-05
-1.72486744107386e-05
-2.13952298584978e-05
-1.49917921560468e-06
-3.23853219744224e-05
-3.34108732836328e-05
-2.77084052076593e-05
-1.78322408239453e-05
-3.86806037971323e-05
-3.59133524738829e-05
-9.45961282556549e-06
-2.17367960625947e-05
-3.16236218083943e-05
-3.27428788819545e-05
-4.98680448905332e-05
-3.79577962997719e-05
-4.17537666294259e-05
-3.67226671217673e-05
-1.33495039522408e-05
-5.55601493477625e-06
-4.47916748365554e-05
-1.7135744442963e-05
-2.49928670162964e-05
-1.39297961737734e-05
-3.13164546653205e-05
-3.599472123276e-06
-1.85347631575523e-05
-2.63726345103852e-05
-1.56603295250237e-05
2.8640737789326e-06
-3.93401578716215e-05
-6.65404777263851e-06
-2.41584870029547e-05
-2.07422684560875e-05
-1.32333961718165e-05
-2.43067673516637e-05
-1.35386295549101e-05
-3.03747472822993e-05
-2.65434784678686e-05
-4.44642885124317e-05
-2.86051461359647e-05
-1.18583804534209e-05
-1.90141195155754e-05
-1.29337614772243e-05
-2.43832628141336e-05
-8.30693885507862e-06
-8.68115729308e-06
-2.89846650062869e-05
-2.79734968498309e-05
-8.58599174519257e-06
-1.58353785910474e-05
-2.55275517673947e-05
-3.01719913431336e-06
-1.57034673738954e-05
-2.90405326903952e-05
-1.11775357384251e-05
-3.84725739639033e-05
-2.02168747234468e-05
-2.1615986046621e-05
-1.97705412069001e-05
-1.68757611098404e-05
-2.7344953338738e-05
-3.17183903566207e-05
-9.6795758803079e-06
-7.48563630068234e-06
-2.45394004087194e-05
-2.62490807036598e-05
-4.40717597355736e-07
-4.19792097193705e-05
-1.27114211043765e-05
-1.12541570691848e-05
-3.75651998145004e-05
-2.41899165866457e-05
-1.52921441042773e-05
-2.49607527582352e-05
-9.90666439232777e-06
-2.58210274035927e-05
-1.08824660002525e-05
-6.47181722749717e-06
-7.57048029731887e-06
-2.69232243073351e-05
-1.99650238529506e-05
-4.14958119795763e-05
-2.09046370900747e-05
-8.85194738841072e-06
-3.90931098180548e-05
-1.92112758327675e-05
-1.16186875400487e-05
-1.29127102208759e-05
-1.54061665369747e-05
-3.14400397869387e-05
-5.44245960529679e-06
-9.67616727464751e-06
1.14526336562756e-05
-2.47715568997128e-05
-9.93646761267302e-06
-2.74624464521724e-05
2.0241979634725e-05
-1.07698316262636e-05
-1.00093965271631e-05
-1.31673602837653e-05
-7.91352070375272e-06
-1.51309624943647e-05
-2.26608582001374e-05
-3.73358231879665e-05
-2.44520686619196e-05
-8.24091477972435e-06
-1.98500359513671e-05
-3.80625448557672e-05
-1.43942706892353e-05
-3.04926649552069e-05
-1.23364637269027e-05
8.76163041473397e-06
-1.30523689578797e-05
-5.03726107488118e-05
-5.4366744250878e-06
-4.30690430313048e-05
-8.67942226932602e-06
-1.4881265128848e-05
-4.10797531602678e-05
-2.76791277420296e-05
-1.44616576966941e-05
-8.03684333471839e-06
-1.43964712850088e-05
-2.85215845194124e-05
-3.60696437707427e-05
-3.74976256226689e-05
-1.98033942359052e-07
-3.77152286957476e-05
-2.0694302206146e-05
-1.01721053483079e-05
-1.70526655777883e-05
-1.30571907822414e-05
-2.44117005734388e-06
-2.58811674396872e-05
-3.72620032623429e-06
-1.27362881693656e-05
7.40197179964913e-06
-4.36512244142827e-05
-2.92552367527014e-05
-9.47501199000792e-06
-3.20272202945326e-05
-3.55245343070121e-05
-3.39789424155038e-05
-1.16151841697122e-05
-2.54344174551377e-05
-4.5135788658342e-05
-2.32129951793468e-05
-3.32393268312555e-05
-3.90144228513353e-06
-4.02354885780343e-05
-2.17975451453278e-05
-2.44296513546055e-05
-2.53414463090901e-07
-2.76707986093366e-05
-1.41113683559749e-05
-1.66384279073403e-05
-3.36115875165407e-05
-1.33550677388657e-05
-2.75076179630404e-05
-3.67952879533256e-05
-1.9245733674577e-05
-8.27597870466385e-06
-1.8145294334865e-05
-3.26359872875566e-05
-2.43435618884655e-05
-4.12441648292079e-05
-1.91672953604128e-05
-1.12271080230467e-05
-1.80969779959236e-05
-2.03111623339797e-05
-2.41551603155132e-05
-2.90213505364526e-05
-1.73103694948192e-05
-4.43456001842617e-05
-1.34856676472279e-05
-1.7639526936736e-05
-3.02796145117245e-05
-3.46716635291226e-05
-2.0057878922027e-05
-1.75186040641266e-05
-2.98783701826016e-05
-1.81868889011505e-05
-1.27028653770617e-05
-7.62156344234376e-06
-2.70293920609146e-05
-3.463068438392e-05
-5.17506530415699e-06
-1.883199509767e-05
-1.10395944099375e-05
-1.04149602929652e-05
-1.85209642739391e-05
-2.88063594083313e-05
-2.21505584389456e-05
-2.15891488693145e-05
-2.73461895883196e-06
-1.94885977209967e-05
1.46425103785768e-05
-5.15065355035506e-06
-1.39855689499351e-05
-1.71538508721158e-05
-2.27002713247594e-05
-2.19773550947985e-05
-1.58540005574703e-05
-3.50231454232955e-05
-1.31909688793673e-05
-4.05554083052458e-05
-2.68978535640386e-05
-1.43272665962449e-05
-2.1134730740433e-05
-2.05525427653878e-05
-2.14590236933127e-05
-4.85045083836953e-06
-3.96246058468377e-06
-2.16775023033049e-05
-1.61786265431416e-05
-2.33228512487538e-05
-3.77899584207799e-05
8.09111102718767e-06
-1.89086506533568e-05
-2.64026956104419e-05
-1.2301526514658e-06
-1.80649417380358e-05
2.77141507933897e-06
-3.08784406333137e-05
-2.16411132956136e-05
-1.85062053155393e-05
-3.14467855954026e-05
-2.87999020090512e-05
-2.16843842626832e-05
-5.83154597814128e-06
-3.87826466157821e-05
-2.84139580924618e-05
-2.96966247213342e-05
-3.0881425161285e-05
-4.60186193770849e-05
-3.03078108115015e-06
-1.29941582874719e-05
-3.14393938941665e-05
-2.27738259768257e-05
-8.57184562208284e-06
-5.49103565086986e-06
-1.39436832037261e-05
-3.89301156265457e-05
-1.40837036912831e-05
-3.24561757771571e-05
-2.639502384938e-05
-1.36224915186307e-05
-3.89259128482541e-05
-1.0419098795837e-05
-2.42319822924872e-05
-1.20679031465269e-05
9.48439651718957e-06
-3.15477886374566e-05
-6.98544039362824e-06
-3.84166167997227e-05
-1.92622570816702e-05
-1.13248283652951e-05
-2.6931247876735e-05
-3.40721372225807e-05
-2.5543588973385e-05
-1.14093897756002e-05
-9.69926878555927e-06
-1.71062876898726e-05
-2.12412164790962e-05
-8.76398843771978e-06
-3.26978894537517e-05
4.17004278670487e-06
-1.17969464696523e-05
-1.86134943889648e-05
2.37154439241428e-06
-1.10094595956768e-05
-1.23853860534048e-06
-7.71231837388361e-07
-8.53740629322141e-06
-1.62003526065811e-05
-1.17984516573972e-05
-3.66407451098188e-05
-3.90176732567088e-05
-2.60898064607717e-05
-2.34060751176906e-05
-6.20351782790647e-06
-9.17759382836919e-06
-1.62127287604448e-05
3.56265682878436e-06
-8.0782748575443e-06
-3.15185931789295e-05
-2.52177862612841e-05
-3.02989342688093e-05
-2.38541791838261e-05
-1.16258482252172e-05
-1.59295017221804e-05
-2.57916826863907e-05
-1.2800687944547e-05
-4.09329207320135e-05
-2.59496030951186e-05
-7.72260843067539e-06
-1.52448939971873e-05
-1.66970323890658e-05
-3.96750162488153e-05
-2.69649817670269e-05
-1.30675648975455e-05
-2.2920203862913e-05
-2.49046282691534e-05
-1.1240898104977e-05
-2.26420845892063e-05
-6.80912068990988e-06
-1.26604525419269e-05
-2.70629810580237e-05
-2.7993833647171e-05
-3.49411217915922e-05
-3.56196664143868e-05
-2.81938300100679e-05
-7.60281960513026e-06
2.34921377316486e-06
-2.82315062203601e-05
-1.21862030846699e-05
-2.72284297676941e-05
-1.82149915821383e-05
-4.04631767054304e-05
1.95463931439686e-06
-7.61056936185653e-06
-2.29166918275131e-05
1.24034671275836e-05
-3.35684205318341e-05
-1.37730030981088e-05
1.09908319726458e-06
-3.61179080193033e-05
-4.07772227719125e-06
-1.98174570313774e-05
-3.64331513848683e-06
-3.4154881058592e-05
-3.52810438443694e-05
-2.94492787372711e-05
-2.71762344832988e-05
-1.6884208805534e-05
-5.00537151456653e-06
-2.17911122423141e-05
-2.07423909918602e-05
-5.09241126294831e-05
8.8813864460498e-06
-3.48456708610667e-05
-2.17959635776894e-05
-3.51056581705416e-05
-1.66976304931825e-05
-2.14077355314119e-05
-3.98904555330248e-05
5.52598621387426e-06
-4.63552366804397e-06
-2.36571231843405e-06
-2.11168015574486e-05
-4.38140385372336e-06
3.01968900792333e-07
-1.10571806557801e-05
-3.65121714654599e-05
-1.57784563634754e-05
-2.24881298416403e-05
-3.05019057105003e-05
-4.49884075341731e-06
-1.93679813033761e-05
-2.0115219223615e-05
-8.51942196412669e-06
-2.45551601052817e-05
-1.76763190358753e-05
-1.50749522482477e-06
-2.55369132405912e-05
-8.9432722104617e-06
-1.52573582675858e-05
-1.3071560360918e-05
-1.07205143584975e-05
-1.91167899430948e-05
-2.53562297857332e-05
-1.75130761374541e-05
-4.54238683598398e-05
-2.47787152912019e-05
-4.85280135511728e-06
-1.86277962148289e-05
-7.10043529791771e-06
-6.35319965165802e-06
-3.84034638741784e-05
-2.54610604802458e-05
6.05451179723029e-07
-1.19702675891808e-05
-4.07907272511661e-05
-1.64023573719951e-06
-3.82663622407092e-06
-1.03259544653356e-05
-3.08438773395804e-05
-8.60149750497028e-06
-2.03593451059143e-05
-1.74417584340171e-05
-8.05230766193369e-07
-2.31827526845958e-05
-2.23160109793372e-05
-1.17397676324166e-05
-2.95535773811121e-05
-3.67783036040334e-05
2.93243920637455e-06
-3.86642113153929e-05
-1.90980851886115e-05
2.53007040932784e-06
-2.32458170956145e-05
-1.40780473263802e-05
-1.11190514412522e-05
-2.45170874701209e-06
-2.34255150075868e-05
-1.70174504034147e-05
-1.24736444493307e-05
-1.9476018666424e-05
-2.63528870242445e-05
-1.62608665240525e-05
-1.45402865098103e-05
-4.9184569067255e-06
-4.68218319491176e-05
-9.84483480674682e-06
-8.41457943108527e-06
-2.65016821375821e-05
-1.05128225328079e-05
-2.8946563722239e-05
-2.0101851265033e-05
-2.82779886962266e-05
-2.5329487063659e-05
-2.50531204606258e-05
-3.5801575616392e-05
-1.08526171700355e-05
-2.28987213674369e-05
-1.86570513660856e-05
-1.59945355441101e-05
-8.1780510964504e-06
-2.86319607654855e-05
-2.47554340718122e-05
-2.15478782973629e-05
-2.21640474829188e-05
-3.49077404905895e-05
-2.88796401443302e-05
-9.99999510192644e-06
-1.5698680201214e-05
-3.01154746966846e-05
-2.3131811951026e-05
-2.34981970066628e-05
-3.18955044904698e-05
-2.36683165507802e-05
-2.55423458156036e-05
-2.68525349581864e-05
-4.77053180910968e-05
-2.29131992368392e-05
3.96501095934066e-06
-2.56092317172746e-05
-2.24198913533144e-05
-1.12999701013514e-05
-1.83128192952513e-05
-2.09415599253584e-05
-2.77485617088075e-05
-6.54729447628528e-06
-3.07144081747877e-05
-1.05100162006148e-05
-1.54557510703786e-05
1.06638176062002e-06
-3.50892109581059e-05
-4.57618408351997e-05
-2.45357788600346e-05
-2.1606815326533e-05
-2.6020919783775e-06
-2.56002224090274e-05
-8.93448373142143e-06
-2.05822393249953e-05
-2.28386328609711e-05
-3.23223730721111e-05
-3.08071301156353e-05
-3.87906363768028e-05
-2.36910807309914e-05
-3.4426055386038e-05
-2.19118086914086e-05
-1.29689075469859e-05
-3.43717435430778e-05
-1.95226409008801e-05
-1.76575378320435e-06
-5.34682617336928e-06
-1.45249314479659e-05
-1.77016995209224e-05
-2.18271847131046e-05
-8.83037648291851e-06
-4.41407974596663e-05
6.26020019051542e-06
-3.47614876248348e-05
-4.4942470420903e-05
6.26938937769817e-08
-2.18506420413417e-05
-1.82835544940628e-05
-9.25061791559088e-06
-2.35616959366796e-05
-1.86343632306765e-05
-2.76422744215932e-05
-1.88082630871131e-05
-1.69704132030855e-05
-1.70505910994228e-05
-6.98825017705074e-06
4.06966399286225e-06
-3.77029191613191e-05
-2.79595039917173e-05
-2.05691955176736e-05
-1.94838346114137e-05
-4.59224340214648e-06
-8.98870505428911e-06
-2.47816212167815e-05
-5.98688712256424e-06
-8.48042757989905e-06
-2.27847744411748e-05
-2.74083514998558e-05
-3.43457339523413e-05
-2.97803555141004e-05
-2.25526775717553e-05
-2.23158989281314e-05
-2.70659495869285e-05
-2.33891200533244e-05
-2.26353745917424e-05
-2.08512158714812e-05
-1.90406188274446e-05
-1.89821831660267e-06
-1.78249970067129e-05
-2.95945376799925e-05
-2.20466943642641e-05
-2.78688222587329e-05
-1.96303826826875e-05
-1.61129282702035e-05
-2.65581753420653e-05
-1.4458061099249e-05
-2.09095012757986e-05
-1.63512254050577e-05
-4.07681991227861e-05
-3.07854552960803e-05
-1.45459129832735e-05
-4.8578614328984e-05
-1.58301501695522e-05
-1.25454972734975e-05
-1.49626757596714e-05
-2.91344035614963e-05
-3.49558584194884e-05
-1.8232453410687e-05
-1.8247435934791e-05
-4.99786823031711e-05
-5.20236505799832e-05
-2.13925928447651e-05
-4.79262687160064e-06
-2.87386441700973e-05
-1.69407281752851e-05
-5.16431410994765e-06
-2.4865775401888e-05
-1.96724303755159e-05
-1.72350359041106e-05
-1.7265985989384e-05
-5.20890270750552e-05
-2.60870596889505e-05
-2.84939905917604e-05
-2.24304486035099e-05
-1.13384653614965e-05
-2.04688664634581e-05
-3.63639624485463e-05
-2.47882604058736e-05
-1.84461823675778e-05
-2.01531346388717e-05
-2.08477405495242e-05
-3.8860236888342e-05
-1.23252574037905e-05
-3.3829824925833e-05
-2.52961705975677e-05
-1.14422920124191e-05
-1.47873522251838e-05
9.10367412596258e-07
-2.26908149876909e-05
-1.13341070582806e-05
-1.5241174894041e-05
-5.14127539693483e-06
-6.42680747777939e-06
-3.42486012418151e-05
-1.48119743461887e-05
-4.46007153606985e-06
-9.90306445163688e-06
-1.77493940128661e-05
-2.20303091322781e-05
-1.22896969975344e-05
-1.45586888206592e-05
-2.96855924897403e-05
-4.43773335792664e-05
-1.7486426544647e-05
-2.10966718805166e-05
-3.82527745516763e-05
-2.75185958896626e-05
-2.23961873757134e-05
-1.32545929104218e-05
1.6277500190303e-06
-2.01893444385669e-05
-2.10650168118456e-05
-5.48703095594836e-06
-1.826100755877e-05
-2.11891837813502e-05
-3.15444159572453e-05
-2.8618501694302e-05
-9.25962005424038e-06
-1.2879126379738e-05
-4.75376672104415e-05
-2.00927677161146e-05
-2.74258486979657e-05
-1.33810332271052e-05
-7.91121406443715e-06
-7.6051141401983e-06
-4.53995278657325e-06
-1.50223457622014e-05
-8.35179277591949e-06
-2.58781062464556e-05
-1.67965947253011e-06
-3.13655042514119e-05
-1.2214952467236e-05
-3.29326359724898e-05
-1.98660562982948e-05
-1.81391436087095e-05
-3.25097115576474e-05
-3.8312755787377e-05
-9.65974498518551e-06
-7.22139816082419e-06
-2.17059841115699e-05
-1.88888413526957e-05
-2.00869521192569e-05
-1.0805923455424e-05
-4.61390566709164e-05
-3.72001696649423e-05
-1.29037950994992e-05
-2.59492015724967e-05
-2.94590470136447e-05
-2.13557044955808e-05
-2.34354323917698e-05
-1.25567131694949e-05
-2.32259480606489e-05
-1.70604624751448e-05
-2.67987215325421e-05
-2.86127645085239e-05
-1.51469655153511e-05
-5.16607844430593e-06
-1.54800345969171e-05
-2.14536693878902e-05
-2.40097305624577e-05
-1.61764213892005e-05
-2.12149768134405e-05
-8.13021461385839e-06
-9.14299277952665e-06
-3.26980339241987e-05
-3.8490348609759e-05
-1.12007895082378e-05
-1.20656743657521e-06
-1.8360831651435e-05
3.01311695453943e-06
-1.40576197780252e-05
-6.59370714467698e-06
-2.25467659378153e-05
-3.29383806276228e-05
-2.52088660060758e-05
-1.22847196230936e-05
-1.01374419746353e-05
-1.67416415823262e-05
-1.9156454905851e-05
-1.15075536871097e-05
-2.38373410172053e-05
-7.80031185319629e-06
-3.45711796603622e-05
2.46555464628875e-06
-2.6435413799787e-05
-3.19587821848689e-05
-2.57982613412378e-05
-9.73010200724779e-06
-1.4817947404395e-05
-2.84668150527218e-05
-1.85481309822683e-05
-2.41902723133986e-05
-1.75453281599808e-05
-1.29312620070121e-05
-1.72099312443217e-05
-2.49860789027499e-05
-2.0321218274247e-05
-1.09489046469343e-05
-1.70899404059058e-05
-2.20577200590477e-05
-2.76792672358691e-05
-2.68426402152874e-05
-1.35564019535541e-05
-1.50864484077626e-05
-3.37012258152378e-05
-3.92775764477257e-06
-1.74018038343573e-05
-9.76765989860941e-06
-2.75354637001861e-05
-1.57751628967161e-05
-2.21112304951221e-05
-2.77524937639376e-05
-1.26704386470711e-05
-2.71621592947234e-05
6.88300307897632e-06
-4.16982436745976e-06
-8.6743156687129e-06
-1.80959656436871e-05
-4.74189169256791e-05
-2.52757025752092e-05
-2.90651808476238e-05
-3.0521691773128e-05
-9.23783963122756e-06
-1.69588250675746e-05
-2.56980526138726e-05
-2.47583191361042e-05
5.90504102448225e-06
-1.02230284701247e-05
-6.80657410562797e-06
-1.72687320553562e-05
-3.26412572245001e-05
-1.26015133795628e-05
-1.67396690010411e-05
-2.09734451251146e-05
1.35512239806083e-05
-3.42797399614549e-06
-3.59287073945288e-05
-2.99492542274356e-05
-1.00664454789172e-05
-3.23313599729428e-05
-1.74905692338513e-05
-2.52891718736496e-05
3.31592679646155e-07
-2.04082898418983e-05
-2.39663106245563e-05
-2.34640280004555e-05
-1.73607095269721e-05
-4.61937490165429e-05
-2.72050226965999e-05
-1.0873605757111e-05
-2.30762980073259e-05
-1.14098843601481e-05
-1.59484131374057e-05
-3.46799338971991e-05
-1.60797843901419e-05
-8.69053763493884e-06
-2.85666167816626e-05
5.22961204070394e-06
-2.34621456642797e-05
-2.30505892255415e-05
-3.3690472755313e-05
-1.56778881842325e-05
-2.11416345105639e-05
-2.1090278320639e-05
-2.88880115022212e-05
-1.04593181926797e-05
-2.09275141221079e-06
-2.54380330001836e-05
-3.04668232305585e-05
-1.70316101692759e-05
-7.39266955040622e-06
-1.32488688904859e-05
-2.01709038675537e-05
-3.49202287638322e-05
-2.02086365228315e-05
-4.9135336862414e-05
-2.73993864440664e-05
-4.30419642625655e-06
-1.07048557891644e-05
-1.67089833508423e-05
-1.02904829016325e-05
-7.65271284830121e-06
-2.27888556599683e-05
-2.41703335646316e-05
-1.98879602589073e-05
-6.02815285725724e-06
-2.19786554432368e-05
-2.68094561821273e-05
-9.62667911939384e-06
-1.89885895816206e-05
-3.55410157069311e-05
3.8467128445166e-06
-9.08536793592325e-06
-3.09799017974856e-05
-7.30621506464147e-06
1.09945192496151e-06
-1.80041278291237e-05
1.63198171710655e-05
-2.48577493588367e-05
-2.20079457944276e-05
-3.24941257049006e-05
-1.89253717653759e-05
-1.10965682769712e-05
-4.78076352281379e-05
-2.02467858478921e-05
-1.39335301279205e-05
3.34675227042108e-06
-8.45938409369965e-06
-3.02803780919486e-05
-1.3861039786308e-05
-2.98937894970013e-05
-4.74619814420268e-06
-3.79614832475342e-06
-3.41616618049759e-05
-3.06740157369291e-05
-1.98978762962078e-05
-2.08433259820724e-05
-2.92326715152847e-05
-2.65391956754384e-05
-3.4319015641521e-05
-4.879480613082e-06
-1.28041960135058e-05
-5.99163639118943e-06
-2.43855458419841e-05
-2.10735291463802e-05
-2.85691975444642e-05
-3.17737016769774e-05
-2.71234355943334e-05
-2.31877213231826e-05
-1.54064368616564e-05
-1.10915812668991e-05
-2.69771911852008e-05
-1.12669160470722e-05
-1.41255077789056e-05
-1.25745383426979e-05
-2.57241559669614e-05
-2.43748247120637e-06
-3.63613578913224e-05
-2.17027283789596e-05
-3.41903069331175e-05
-2.1059432226595e-05
-2.94380445096434e-05
-1.7239617419891e-05
-1.22718880809812e-05
-1.68403990196079e-05
-9.19493817397311e-06
-2.65520475059825e-05
-3.1606956971352e-05
-9.8936108985972e-06
-3.06709298415592e-05
-1.28494459244764e-05
-5.99627433982596e-07
-2.78098842741572e-05
-1.85174606000374e-05
-1.35112039643867e-05
-2.02631269569672e-05
-2.90127286494817e-05
-3.81051098514435e-05
1.97689634871956e-06
9.29448943491617e-06
-2.8722065854808e-05
-3.16987202621382e-05
-1.58786558053086e-05
-1.76120298105639e-05
-2.77701129376084e-05
-2.81449040553745e-05
-1.70233284863647e-05
-2.40818571558039e-05
