# Supplementary material for: Research on computational propagation and identification of mine microseismic signals based on deep learning
Source: PLoS One. 2025 Oct 22;20(10):e0334641. doi: 10.1371/journal.pone.0334641 (PMC12543183; doi:10.1371/journal.pone.0334641)
Supplement: S3 Data — (ZIP) [file pone.0334641.s003.zip › 000100500002922.xlsx_0.txt_24.txt.txt]

-1.92528113158769e-05
-2.67378221624703e-05
-1.96042555781588e-05
-3.32352900051333e-05
-9.69677850308642e-06
-1.30872208502794e-05
-3.60998552115024e-05
-2.52491873645862e-05
-2.13482602682302e-05
-2.26467895231704e-05
-1.3848215559912e-05
-2.73866113075156e-05
-1.14884614793536e-05
-1.748366553912e-05
-1.25809332739126e-05
-2.18202465128218e-05
-2.33681611703535e-05
-1.35215390493017e-05
-3.13450662745473e-05
-3.96382194480926e-05
-1.92850991300364e-05
-2.19811659968177e-05
-1.10515268052129e-05
-2.01295655817465e-05
-3.3138116241388e-05
-3.09498411777519e-05
-2.73241430939036e-05
-4.0231996288487e-05
-2.45248937260346e-05
-2.20046118825968e-05
-3.84116480496037e-05
-3.8746164401035e-05
-2.46954507152035e-05
-2.94440008207556e-05
-3.58395229281118e-05
-2.16550576500193e-05
-1.84882824522377e-05
-1.03240792936464e-05
-1.44788236198369e-05
-1.90855636162119e-05
-2.08935742573702e-05
-3.52722286312664e-06
-7.67447610367908e-06
-1.1197428408042e-05
-1.16872062515892e-05
-4.79025678548211e-06
-3.30812189397907e-05
-1.14909105117994e-05
-1.34699596233246e-05
-2.61581495609788e-05
-2.17821967056685e-05
-3.38851058880911e-05
-2.97451129705967e-05
-7.22343749604651e-06
-2.99220621620244e-05
-1.6604915685583e-05
-1.62138207268098e-05
-2.79337608951391e-05
-3.06631719943583e-05
-2.33344860592354e-05
-2.8136372837951e-05
-2.62130787098593e-05
-2.97200762079678e-05
-2.69864971482742e-05
-2.39764823507698e-05
-3.03467576755046e-06
-1.12293048657316e-05
-3.54743420857999e-05
-3.42367202782475e-05
-2.63309698267693e-05
-2.59927881157615e-05
-2.20997140129045e-05
-4.46478246304038e-05
-1.13147127795251e-05
-1.57519262747629e-05
-9.60243651520119e-06
1.37573837897144e-07
-3.52709216150017e-05
-2.92347466441487e-05
-1.42331886770364e-05
-3.74924600001194e-05
-1.55997177173852e-05
-1.95860366275201e-05
-1.15079980326832e-05
-1.03049788409442e-05
-1.59170710707828e-05
-1.99152202400443e-05
-2.05430148517568e-05
-2.13692983473455e-05
-1.54932334442287e-05
-2.7366965208437e-05
-1.41131899215272e-05
-2.36387157695538e-05
-2.40767460884104e-05
-1.05146954251023e-05
-1.83409903481709e-05
-2.13955572756878e-05
-4.38174256384674e-05
-8.74833193703593e-07
-3.0854046986394e-05
-2.81833884167934e-05
-4.46076762691052e-05
-1.49581788400491e-05
-1.26636539705099e-05
-2.09759965525974e-05
-3.14199919336396e-05
-3.75151516693243e-05
-1.76037519227034e-05
-3.12705032717553e-05
-3.3318697740632e-05
-2.75909290637872e-05
-8.15847454463314e-06
-2.5652126812734e-05
-2.46166488921556e-05
-2.60091896412199e-05
-2.96823016909477e-05
-4.41793550158928e-07
-2.59367089701637e-05
-2.49430473873027e-05
-2.65275272432265e-05
-2.27384999468273e-05
-3.78686415580704e-05
-3.54591913014859e-06
-2.47238821555587e-05
-1.71703209054689e-05
-3.94404587430393e-05
-2.58665696824518e-05
-1.83414051244635e-05
-1.83553002126798e-05
-1.3476147434846e-05
-2.07922245973908e-05
-3.12271557628085e-05
-1.98164737705971e-05
-4.66038306023181e-05
-2.28238679622891e-05
-1.02967242143258e-05
-1.24551647497127e-05
-1.83740325182037e-05
-1.32773984784522e-05
-3.199441431811e-05
-1.03261662898479e-05
-2.08788948950662e-05
-1.25092299043821e-05
-5.44583290276885e-06
-1.59741147554579e-05
-2.27145619914397e-05
-2.4733065895335e-05
-2.8663814129118e-05
-3.62045801291706e-05
-2.65019899411275e-05
-1.41219385498671e-05
-2.80017404943582e-05
-1.07697286328197e-05
-2.33715741595136e-05
-1.68457145108584e-05
-2.5566869928581e-05
-2.83782560494977e-05
-9.68598966064183e-06
-1.72215379085323e-05
-2.95379376100698e-05
-1.00543832866803e-05
-2.08228719898235e-05
-1.76863098199374e-05
-1.72209293505172e-05
-5.28606574603386e-06
-2.4492985286585e-05
-2.23394477075758e-05
-4.54320000093303e-05
-3.43486918025923e-05
-5.27381027017807e-05
-2.29385004141952e-05
-2.37991584761658e-05
-1.98539909260728e-05
-2.51008881432215e-05
-1.93859643485537e-05
-3.10694575764723e-06
2.91827878408671e-06
-9.27651245844809e-06
-3.1969491326828e-05
-1.06232451089869e-05
-1.0506611438309e-05
-1.02086468131759e-05
-3.58354529986062e-05
-2.33609202500117e-05
-1.60416803099945e-05
-2.99240727710157e-05
-1.81423473092529e-05
-4.90707195502771e-06
-3.40797125898573e-05
-1.4851598030008e-05
-1.98295204758413e-05
-2.61222898527092e-05
-3.08847614610167e-05
-3.29937723370868e-05
-5.14192824586906e-06
-2.79345067878466e-05
-1.75458469811069e-05
-3.89215483922919e-05
-3.47206965804804e-05
-1.72980260595996e-05
-1.25992904279372e-05
-2.18987077573052e-05
-1.05916289922769e-05
-1.5996860563939e-05
-2.87241809704196e-05
-4.06720238090219e-05
-5.40812826065927e-06
-1.98986790422726e-05
-1.06419047922118e-05
-1.2347446162091e-05
-1.34986863694148e-05
-3.08353393802106e-05
-2.45520304641107e-05
-2.31776271891817e-05
-2.46874164408645e-05
-1.7310373783892e-05
-4.12419613444323e-05
-2.20153841741362e-05
-2.24741548990131e-05
-2.62872738711746e-05
-2.09883738830163e-05
-3.77888839353793e-07
-2.70620014085968e-05
-1.08783098510999e-05
-1.44071478055754e-06
-3.62358681301495e-05
-3.27656725999168e-05
-1.69771740378288e-05
-1.37156199713948e-05
-2.62721744542517e-05
-2.35897575376487e-05
-2.88717556333788e-05
1.64160626354045e-06
-1.63161608427673e-05
-1.24227984797836e-05
-1.55786920646095e-05
-1.98137882813738e-05
-1.07327464211623e-05
1.26486209307213e-05
-2.53354351521966e-05
-2.06050894691084e-05
-1.43980896696508e-05
-2.52544722923732e-05
-1.82282094690522e-06
-2.26415451645528e-06
-2.79985821281586e-05
-1.36513763407259e-06
-1.94176042465127e-05
-2.25239224679264e-05
-2.52587963028822e-05
1.43631508156493e-05
-1.30664309963606e-06
-3.04838399050803e-06
-1.53401672180824e-05
-2.49678449523868e-05
-1.03250288154672e-05
-7.03645676848764e-06
7.10515876805804e-06
-3.34559536209955e-05
-6.02217943362128e-06
-1.48572584471397e-05
-2.92188551975039e-05
-1.00344871639389e-05
-2.22534254222149e-05
-2.20965906037091e-05
2.35303198607584e-06
-3.92093568903954e-05
-3.37374956128334e-05
-2.59792475621724e-05
-1.25233964334253e-05
-1.85146844655637e-05
-2.88100095776049e-06
-2.49627234402831e-05
-3.21323866368755e-05
-1.01955854886849e-05
-1.76335285726266e-05
-3.77261248735643e-05
-3.5704915961609e-06
-2.86430107190133e-05
-4.04828143597651e-05
-3.27045105477908e-05
-2.22409092928655e-05
-2.58551013794492e-05
-4.14974677075081e-05
-2.57923779304056e-05
5.29057563051257e-06
-3.8101737395869e-06
-2.11287135544836e-05
-1.06372471268274e-05
-4.54390163187809e-05
-6.09902122424586e-06
-5.26826899688047e-05
-1.23528105577645e-05
-2.91193656613338e-05
-3.74875237188105e-05
-4.31924124528227e-05
-4.16380024138998e-05
-2.62095367716148e-05
4.3497074427058e-06
-2.50129814368878e-05
-2.80993024016864e-05
-1.33588387845654e-05
-7.21236592417903e-06
-1.72116862387697e-05
-3.80011977379455e-05
-3.26280812819166e-05
-1.17237937066382e-05
-4.22698825975479e-05
-3.49523773946251e-05
-1.68092509553618e-05
-1.81168240499236e-05
-2.59381174180592e-05
-1.06623317394663e-05
-1.34148958144918e-05
-4.68749927380476e-06
-1.1778278758205e-05
-1.64901563111061e-05
-2.48863301132071e-05
-4.19366659346511e-05
4.14616679639963e-06
-4.53480763807985e-06
-1.55394380213743e-05
-1.2212603842412e-05
-1.81352701668516e-05
-2.64941094868365e-05
-1.12669251447683e-05
-4.59656570707549e-05
-2.36346336994353e-05
-1.23287432973361e-05
-3.34706670618524e-05
-8.18050635190273e-06
-2.96324748284571e-06
-7.0322666274954e-06
6.00168533026178e-06
-4.60205450278065e-05
-2.01378625577146e-05
-3.40433365519837e-05
-1.57496157166719e-05
-1.31298137098863e-05
-2.40058344818082e-05
-8.52321407817729e-06
-1.985917362884e-05
-3.46024974832925e-05
-3.10969686637428e-05
-4.74141659278075e-06
-1.417021463203e-05
-2.78591999107402e-05
-4.24022987753813e-05
-4.03622077174896e-05
-1.8556997271197e-05
-2.26999160745363e-05
-2.96376979009602e-05
-2.09572773250301e-05
-4.89769737870209e-05
-8.0926127880212e-07
-1.65189744470132e-05
-2.34320595981316e-05
-1.11261426013432e-05
-2.10061717949251e-05
-1.63146792663991e-05
-1.48849388787016e-05
-1.33227740786159e-06
-1.70084328367937e-05
-2.3937952854693e-05
-1.51272789884154e-05
-2.80040335461694e-05
-2.70539764836574e-05
-1.11514238254341e-05
-2.79072798731323e-05
-2.54835395814479e-05
-1.40659013721824e-05
-1.08858027491345e-05
-1.86860679476505e-05
-2.94752400800767e-06
-2.07569988889034e-05
-3.31836492728911e-06
3.76147250901245e-08
-3.40287919067194e-06
-1.7839729352983e-05
-3.25405198127015e-05
-3.27905316178193e-05
-1.11586210608512e-05
-1.25600516283738e-05
-1.40012400547922e-05
-1.6280668754661e-05
-1.40027751719025e-05
-3.72312477707279e-05
-1.27164331384516e-05
-3.40104538112491e-06
-2.20728271747039e-05
-4.65431352341914e-05
-2.57271367472729e-05
-1.47686720792882e-05
-4.21036248309837e-05
-9.09636031079929e-06
-2.42970851535685e-05
2.034504151543e-06
-3.34773158889829e-05
-2.78757123147294e-05
-2.66244412342606e-05
-2.71245993139754e-05
9.56241133104731e-07
-2.30635424878822e-05
-1.07806538049279e-05
-3.10992159924427e-05
-1.48953337460831e-05
-3.86452115835595e-05
-2.23500782626913e-05
-2.18269969965182e-05
-1.85889749629538e-05
-2.12196888779268e-05
-8.3994663249948e-06
-2.12792542640416e-05
-1.54308862965398e-05
-4.41572705507433e-05
-3.00626726046992e-05
-2.66692313617201e-05
-3.20125939739068e-05
-2.94970532790077e-05
-2.18892252797305e-05
-2.40587301078572e-05
-2.87843188281046e-05
-1.47967081131509e-05
-5.58032024939258e-05
-3.6652770485317e-05
-1.0333814989905e-05
-4.3013169571677e-05
-4.52671620383362e-06
-2.98310740279035e-05
-4.13943339526149e-05
-1.06507905788812e-05
-2.73784002461431e-05
-2.61338051598402e-05
-2.37178763088087e-05
-1.38267537930739e-05
-3.29609604858366e-05
-3.50272816871147e-05
-2.83110484565529e-05
-3.4929004178728e-05
-1.779067114728e-06
-2.54384254610503e-05
-4.9639979774874e-06
-1.34600343726909e-05
-1.1447739831805e-05
-3.68652359900699e-06
-1.25949798068685e-05
-1.81977765988864e-05
-9.11992222967724e-06
-5.36120360520792e-06
-3.14039951420806e-05
-1.07559391179845e-05
-3.54632448529835e-05
-2.44491175895572e-05
-9.91343142763302e-06
-2.46408896692044e-05
-1.59825035051446e-05
-2.62914600622244e-05
-2.55009823679175e-05
-2.06009785989848e-05
-2.49758660327981e-05
-1.18149130357244e-05
-1.96084845055798e-05
-1.79792712841894e-05
-3.04314662400079e-05
-1.26593180499353e-05
-1.77823700735966e-05
-2.54209082613786e-05
-1.20494976892718e-05
-4.33215831525387e-05
-2.43065166930477e-05
-1.75789764932978e-05
-2.27791124388878e-05
-1.63806661542526e-05
-3.76149599286351e-05
-3.14639676590699e-05
-3.03418472698738e-05
-3.06411498821464e-05
-1.81253985059365e-05
-1.25045058212132e-05
-2.53305548340222e-05
-1.39282230888848e-05
-2.05155522291979e-05
-2.88685847491655e-05
-7.63819780125247e-06
-1.76343361885174e-05
-3.71911361325244e-05
-3.36747227532599e-05
-2.53745131843605e-05
-3.75762690945004e-05
-2.55461122590228e-05
-1.70304700827907e-05
-2.6669954406783e-05
-1.0997888835488e-05
-1.86126106603916e-05
-1.34075120750372e-06
-3.28094396919206e-05
-2.63469350160034e-05
-1.89203328471554e-05
-2.49193763249472e-05
-3.39862046292516e-05
-3.37242887288215e-05
-3.67246768818111e-05
-2.84251588656252e-05
-3.48485543948242e-05
-2.01765141125885e-05
-2.22923161941393e-05
-2.67608478619404e-05
-2.77302148577129e-05
-5.6468514271125e-06
-1.60391474230292e-05
-2.49210637232435e-05
-2.54464988359724e-05
-1.88080890653411e-05
-2.76114489591604e-05
-2.8072640668275e-05
-2.59958750357064e-05
-9.55453695110859e-06
-1.68202092907816e-05
-1.6361152210172e-05
-3.93653588877936e-05
-1.62011480615078e-05
-1.85177512062894e-05
-3.93549415463371e-06
-1.39187579629904e-05
-1.13804196935826e-05
-8.96490845174875e-07
-4.65728485053149e-05
-5.38411478433669e-06
-1.31071306180916e-05
-2.36529316009906e-05
-2.48772042340479e-05
-2.3610616479134e-05
-2.92248151017028e-06
-4.38485459485063e-05
-1.32553958462053e-05
-3.57394546307017e-05
-1.1440503208223e-05
-2.30588276231455e-06
-1.84111090668686e-05
-4.30727092247358e-05
-4.09260210353419e-05
-1.44148065565888e-05
-1.38331247616758e-05
-2.63365497649569e-05
-2.36941960637181e-05
-2.02177716313876e-05
-1.41486702995888e-05
3.3873689271281e-07
-1.18098662874745e-05
-3.00962933178565e-05
1.00971758738858e-05
-2.06122858741135e-05
-6.12160216849442e-06
-1.22684055358483e-05
-2.65616112563656e-05
-2.61159837598805e-05
-9.66307356241171e-06
-3.73199151098717e-05
-1.54121282301809e-05
-4.76642488037266e-06
-4.85170745407928e-06
-1.26815762443842e-05
-1.72735197881159e-05
-9.05344145454469e-06
-1.06737252246747e-05
2.75884485319702e-06
-1.34407331260144e-05
-2.79335285216527e-05
-2.84699268136152e-05
-1.96958741937365e-05
-2.72543965531961e-05
-3.15119048188117e-05
-2.57751845589262e-05
-1.92834785940984e-05
-2.98340143591971e-05
-3.01230089633779e-05
-8.82965457165697e-06
-2.2568446491728e-05
-3.21731247859118e-05
-1.10963215816545e-05
-3.26088988908526e-06
-1.63503809057083e-05
-1.95780718750327e-05
-2.7972938759845e-05
-4.03825118181358e-05
-2.06775718023967e-05
-3.08094471215404e-05
-2.36188561636258e-05
-9.01092801371925e-06
-1.2289816472727e-06
-1.88352569168342e-05
-2.11112688440422e-05
-2.86034563524365e-05
-1.7518452128598e-05
-1.94708844240017e-05
-2.3476646239846e-05
-3.37880647977711e-05
-9.50799460580799e-06
-2.08270506757814e-05
-2.86221749160412e-05
-4.55691016139674e-05
-1.60319665956192e-05
-8.30057177175724e-06
-9.1114021562054e-06
-3.42284680291791e-05
-2.72226461500604e-05
-2.53539430731232e-05
-2.17209936943732e-05
-2.80561775443078e-05
-1.76463413831438e-05
-2.38077351925916e-05
-2.54720558243945e-05
-4.61335577906486e-06
-2.05035931617802e-05
-3.27024305450537e-05
-7.03007790416104e-06
-4.20118432997388e-06
-1.28501938032961e-05
-4.45604660035287e-06
-4.12061484523577e-05
-2.07986393259952e-05
-5.08443643515894e-06
-1.45868372144969e-05
-3.32743027356258e-06
-1.16978727693334e-05
-1.13658910762363e-05
-1.91449472747397e-05
-1.7890369114015e-05
-6.28680197467401e-06
-3.42252383776577e-06
-1.3340773289017e-05
-2.24597261086091e-05
-2.6973598956314e-05
-2.36076935013856e-05
8.01218256769989e-06
-4.20534901477533e-05
-1.43858375061689e-05
-3.23444401063481e-05
-1.37034890454948e-05
-1.16058836424386e-05
-1.36405437123297e-05
-1.40017851866997e-05
-2.63521114152568e-05
-8.79322958602098e-06
-1.63043301367494e-05
-2.27104301282335e-05
-1.95221762641417e-06
-2.54827805936684e-05
6.82910039987437e-07
-3.05776038237811e-06
-2.27792784101335e-05
-4.15564290952055e-06
-2.61008049255148e-05
-2.51831906471744e-06
-2.24162291929448e-05
-1.95508132977823e-05
-3.72907374083644e-06
-2.29949709814832e-05
-1.40625821477108e-05
-2.20254511197127e-05
-1.6034887816837e-05
-1.89406528845814e-05
-2.27030382143243e-05
-7.08729118416144e-06
-1.42756295819085e-05
-2.51101201973705e-05
-7.40841416586352e-06
-3.00997944391958e-05
-3.15512961371904e-05
-3.53785121038059e-05
-3.78829677080689e-05
-2.57740594643697e-05
-2.72480663702262e-05
-1.89445312081902e-05
-1.34434698261665e-05
-7.45182270667336e-06
1.85031418468048e-06
-2.77783752135321e-05
-4.25640827935286e-05
-2.49195657784664e-05
-2.05721492366425e-05
-1.83617591286957e-05
-1.92896150503656e-05
1.01732832376557e-07
-2.38898318597337e-05
-1.3451565946139e-05
-2.38853692768511e-05
-4.0312585696828e-05
-1.1738297182122e-05
-6.21390551073157e-06
-1.93844878573253e-05
-1.17881615062662e-05
-4.66059557451558e-05
-1.98029340623803e-05
-3.1360567296908e-05
-4.67174988049568e-06
-1.98618494322749e-05
-3.45115828124503e-05
-1.86902610986663e-05
-2.20672899011987e-05
-2.07152606351152e-05
-1.92603708253896e-05
-1.35351064860174e-05
-1.97023567578138e-05
-5.4967904776261e-06
-4.3381502704889e-05
7.54679166387257e-06
-2.27732810311512e-05
-1.54235301254994e-05
-1.76596967524983e-05
-1.69589238093965e-05
-3.4914770038684e-05
-3.70359138387475e-05
-1.10617042760629e-06
-9.13503200533201e-06
-3.02244278469299e-05
-5.31534060984018e-06
-2.33860704178606e-05
-1.97137167468213e-05
-3.6205253772544e-06
-1.81027340530558e-05
-9.45441445139547e-06
-2.26268861885159e-05
-1.21757616862715e-05
-7.02460190584002e-05
-2.61978673840525e-05
-3.50464440481448e-05
-2.51304786843772e-05
-1.53223577584897e-05
-1.70836151478831e-05
-1.99861777148475e-05
-1.50947079303924e-05
-1.79269264599232e-05
-3.04476453630356e-05
-1.21847542614217e-05
-2.23513500141901e-05
-3.00364868933124e-05
-3.72107399886886e-05
-2.22945356238514e-05
-1.76246694471421e-05
-2.97147163601457e-06
-3.81033823500129e-05
-3.80901706378978e-05
-4.63473061232484e-06
-1.38580117790604e-05
-3.48950377707792e-05
-4.848157529703e-06
-1.09201008529226e-05
-4.19726269019031e-05
-2.79620992681388e-05
-3.33444781135128e-05
-3.31888021111221e-05
-1.02696608276035e-05
-1.69506568277607e-05
-2.0599521030064e-05
-1.04610849054345e-05
-3.58803496425047e-05
-1.81579203438477e-05
-1.5734989112166e-05
-2.21842104466481e-05
-2.53422671567897e-05
-4.55592520904228e-06
-2.92175171210536e-05
-3.70079846047393e-05
-2.46000268751328e-05
-3.24445158390558e-05
-4.75703994289727e-05
-2.14170778921396e-05
-3.65204657562167e-06
-6.45487248910198e-06
-5.23039307027793e-05
-5.11644910379504e-05
-1.65724995940192e-05
-2.71759171021547e-05
-8.07450453086454e-06
-3.18772603467301e-05
-1.18234464478817e-05
-9.95760142994467e-06
-1.13687918345508e-05
-3.27544788413856e-05
-1.39826136067905e-05
-2.45496772575962e-05
-7.6102358073064e-06
-9.11612218270395e-06
-3.46208865115137e-05
-3.07011831939694e-05
-3.17777024469632e-05
2.78245790969242e-06
-7.9101926458838e-06
-4.14405976467515e-05
-2.71953564200727e-05
-2.00396772028093e-05
-7.58865038999335e-07
-4.13700682013376e-05
-1.20218262854016e-05
-1.56514013953134e-05
-3.38512355686684e-05
-1.77183660099914e-05
-2.60203269801383e-05
-8.60028445519482e-06
-2.37960867125247e-05
-1.44994669991385e-05
-1.1610820793552e-05
-3.00705675394604e-05
-1.9941592419399e-05
2.27332119352977e-06
-3.14397591086891e-05
-2.30487592349239e-05
-2.58912406222495e-05
-3.41147930265842e-05
-1.33393347734974e-05
-2.16551012295799e-05
-1.79791636710791e-05
-3.39002299458003e-05
-2.07181255327395e-05
-1.19925392764896e-05
-2.11511963133378e-05
-1.94374382749382e-05
-1.55945742118088e-05
-8.66814498060073e-06
-2.77165324350878e-05
-2.81232336961678e-05
-1.91329902924672e-05
-1.06339770742956e-05
-3.69730574916159e-05
-1.86197102589457e-05
-2.43668719353046e-05
-3.0609913600582e-05
-4.38408066555193e-06
-3.55420246560154e-05
-2.60075140294122e-05
-2.14269607321201e-05
-2.15625864787347e-05
-3.03647905402227e-05
-1.55106393997543e-05
-2.42856753955067e-05
-6.75355763216078e-06
-5.90466828184293e-06
-2.83287084637675e-05
-5.55564329323933e-06
-1.61101642648845e-05
-1.45653310659546e-05
-1.05562109872825e-05
-5.04175464184667e-05
-2.34922572394434e-05
-4.01508361082867e-05
-1.43126445057258e-05
-1.6689273874036e-05
-2.22856601917092e-05
-1.64683781311076e-05
-1.69683150352617e-05
-7.27808652882589e-06
-4.6590857176205e-06
-1.62292990333303e-05
-3.59793822586936e-05
-4.03696868694066e-05
-7.83706116748976e-06
-7.80016643181618e-06
-2.36063125258766e-05
-2.87870011172957e-05
-2.86484770082925e-05
-2.4861535447983e-06
-3.42144967552312e-06
-2.49379890290366e-05
-4.1724887845164e-06
-2.7889471982251e-05
-3.65420395753868e-05
-3.16330409521328e-05
-2.22619779732331e-05
-1.12617263881206e-05
-4.31328232608178e-06
-2.23814862868462e-05
-1.73099843016814e-05
-8.14970609330531e-06
-3.22944200824141e-05
-1.20990709238242e-05
-2.90592513341041e-05
-1.3070962672336e-05
-1.53551190320678e-05
-2.24097801923193e-05
-1.46288797044371e-05
-1.5512603888241e-05
-4.04307357526493e-05
-3.57550137489806e-05
-7.35488283220022e-06
-1.9306214288359e-05
-1.32249387277359e-05
-1.61817128769769e-06
-1.90123795883525e-05
-1.90056438599756e-05
-2.83385435635262e-05
-1.76280122685307e-05
-9.10126869154031e-06
-2.45396447908358e-05
-9.90510839054142e-06
-7.87700843291566e-06
-3.09313300242796e-05
-2.11674964322551e-05
-3.50443615374985e-05
-2.67852083251941e-05
-1.84837928399826e-05
-2.13825383166499e-05
-1.9899388109526e-05
-1.19733446023287e-05
-2.77093076179283e-05
-5.78536795615858e-06
-1.75400244400347e-05
-2.52501037103411e-05
-3.67181777674964e-05
-1.18539437967337e-05
-3.00716088576722e-05
-5.47781051171099e-06
-1.15315104839601e-05
-1.07648966059047e-05
-3.82347674054892e-05
-3.36899012343749e-05
-2.05926941614847e-05
3.85646931154556e-06
-1.99530229570518e-05
-4.48603979679196e-05
-3.057813499848e-06
-1.46537081189996e-07
-1.41627947763499e-05
-3.32426529672474e-05
-2.51521027512566e-05
-6.65347537542746e-06
-3.95806998140923e-05
-3.10777304919879e-05
-1.4880804716639e-05
-8.96627136589842e-06
-3.78210282026466e-05
-7.60098166656089e-06
-1.33183263723748e-05
-2.4336900593518e-05
-1.61301678280627e-05
-1.44897627039394e-05
-2.55969452352524e-05
-3.62086598398185e-05
-1.91506516003494e-05
-1.7004459319346e-05
-1.3961244726546e-05
-2.82359178905025e-06
-2.34605370790935e-06
-1.79413481295843e-05
2.77352071204488e-06
-1.96708597800507e-05
-4.39633081089843e-05
-2.05821042223567e-05
-1.00554431343069e-05
-1.18523444963006e-05
-6.2593780544449e-07
-3.84318193645432e-05
-2.98815951528642e-05
-2.11708791414114e-05
-7.32653399952497e-08
-4.81429658185655e-05
-3.84759973467034e-06
-1.57752988557959e-05
-1.24400905257247e-05
-2.95990967677611e-06
-2.69721415379606e-05
7.24588339580547e-06
-3.12197651819547e-06
-2.07540248390658e-05
-2.66564653608656e-05
-3.80087973900146e-05
-2.46565501983302e-05
-1.3227601345181e-05
-5.61839550872825e-06
-3.38931321022939e-05
-3.40386786789728e-05
-2.32219735050389e-05
-1.61982850539185e-05
-3.16459941933826e-05
-2.20027403726247e-05
-2.15032501086702e-05
-5.66260286255785e-06
-2.97800194561963e-05
-1.64580597154701e-05
-1.78870037888173e-05
-2.5604249413794e-05
-4.53045563798143e-05
-1.76707040668836e-05
-2.4291954064244e-05
-1.81094821121468e-05
-2.37136575462274e-05
-2.03721403134635e-05
-7.55173400877255e-07
-4.3800036138869e-05
-2.03570666401208e-05
-4.84397382948837e-07
-3.61624431356e-05
-1.88730994165558e-05
-2.20837958654956e-05
-4.1216352086292e-06
-3.41482066834098e-05
-1.32489558707424e-05
5.80031457083399e-06
-2.42265775520088e-05
-2.06355856275399e-05
-1.99342370598017e-05
-1.46285508765537e-05
-1.56635535472684e-05
-3.3800206687222e-05
-2.77369495132574e-05
-2.83445073565081e-05
-6.77970012518144e-06
-2.1553894919142e-05
-1.28094526725164e-05
-2.34940326448678e-05
-5.51161434920721e-06
-1.77987025024783e-05
-4.32562713994426e-05
-1.90150029899687e-05
-1.82302729671125e-05
-1.06891327483986e-05
4.68534758184617e-06
-1.09290129419209e-05
-2.89362234688883e-05
-3.32879053335549e-05
-3.60749236454579e-06
-8.3423939502068e-06
-2.52954718350495e-06
-3.78350663094411e-06
8.27565549955429e-06
-2.22160206378754e-05
1.19399410599902e-06
6.27176428670834e-06
-7.28367227907155e-06
-1.15346291045758e-05
-1.98402507705863e-05
-2.49408179775669e-05
-1.61900541181762e-05
-1.40474518162318e-05
-1.64252311858899e-05
2.91675735632263e-06
-1.00561440519474e-05
-3.54451903343314e-06
-2.85082996382827e-05
-2.89338187313312e-05
-8.86158252047108e-06
-2.21743489162919e-05
-3.69072420767857e-05
-2.13143656975259e-05
-3.45437493090929e-05
-2.46967929041845e-05
-9.24627497848735e-06
-1.08240424571352e-05
-2.654183441547e-05
2.23691452292116e-06
-2.18605821843308e-05
-2.09029556411685e-05
-2.87095562959218e-05
-2.56036778065981e-05
-3.24293587698085e-05
-1.62879479001319e-05
-1.97577640140977e-05
-1.44756277347366e-05
-7.84239009049431e-06
-2.76101683426663e-05
-2.73050165608727e-05
-3.8798132954567e-05
-3.54502893853309e-05
-8.31638282289609e-06
-1.95054800918743e-05
-1.81046270606784e-05
-2.18501625512559e-05
-4.08411463716936e-05
-4.93131252854727e-06
-2.66739643284846e-05
-3.26260205028585e-05
-1.75985225821332e-05
-1.88025710147191e-05
-1.88170235745939e-05
-1.33992302280476e-05
-1.19765913510552e-05
-2.06683852992513e-05
-3.7152120321678e-05
-1.79888392394148e-05
-1.9319408822733e-05
-2.02823785053807e-05
-2.83790392930582e-05
-2.59370910860454e-05
-2.01868127906695e-05
6.00904366208976e-06
-3.61068900456022e-05
-1.52097653249978e-05
-2.72521136609209e-05
-3.73686340798459e-05
-1.40720201284338e-05
-3.04792162792245e-05
-5.98888656056848e-06
-4.97111182997332e-06
-8.38221619563803e-06
-1.10998649304209e-05
-3.47257888476992e-06
-2.21147341488243e-05
-7.05744200605976e-06
-3.84931246645271e-05
-3.52951936290716e-05
-1.42059180235223e-05
-2.28306928367905e-05
-4.38497590738764e-05
-1.32489319926354e-05
-3.02320143304594e-05
-2.46532998989341e-05
-6.91515220216402e-06
-1.5151748075495e-05
-5.95850715987205e-06
-1.93304715459827e-05
-4.32725335526025e-05
-4.08486097239762e-05
-1.14969014946711e-06
-2.53364271727965e-05
-1.8592618042804e-05
1.09872260281448e-08
7.5894276952489e-06
-1.78499429991568e-05
-2.64972789028715e-05
-1.86922652989588e-05
-5.55656107374326e-06
-2.18162979573836e-05
-3.32284066723671e-05
-9.10516949606373e-06
-2.57760738547524e-05
-3.27703499501824e-05
-3.03074893165746e-05
-3.58031069302038e-05
-2.83089658566132e-05
-3.49191931507052e-05
-3.43317651158511e-05
-6.48931922536274e-06
-2.04063478778438e-06
-1.51524852870089e-05
-4.31558291378528e-06
-5.59236583305222e-06
-1.95042738167986e-05
-1.79679598406852e-05
-3.14701226504618e-06
-2.40180211051142e-05
-3.78216647588559e-05
-2.15124966022168e-05
-2.53931918491019e-05
-3.26320175283007e-05
-3.79961124231188e-05
-3.25657224349126e-05
-2.00033900739142e-05
-1.46379524359046e-05
-3.50328968267477e-05
-2.121298651392e-05
3.8141515585405e-06
-1.8652541021582e-05
-2.33866922473714e-05
1.09285956448455e-06
-3.21443902060676e-05
-2.77263255286467e-05
-1.29627420418603e-05
-3.22187372250999e-05
-2.25965449955317e-05
-1.69668994673064e-05
-7.38721160438066e-06
-2.17169606589692e-05
-5.26793356259689e-06
-3.36636822165302e-05
-2.28897149409354e-05
-2.57427519287621e-05
-1.61409099777481e-05
-1.88556733973978e-05
-2.31356118986485e-05
-2.29300254137327e-05
-3.34199509669621e-05
-1.99830875649937e-05
-2.43738576331789e-05
-1.53240291672748e-05
-4.10500498554672e-05
-1.30489464918645e-06
-1.1041537339385e-05
-3.46711125145618e-05
-2.08070978446794e-06
-2.50335581343753e-05
-2.84989042698853e-05
-1.49162738892636e-05
-4.05558170607078e-05
-2.71383424566817e-05
-1.75674008501909e-05
-2.01355659903077e-06
-1.16013261027011e-05
-3.48129398828932e-05
-8.55984886380426e-06
-1.08164745536719e-05
-1.73875873288821e-05
-1.78835449491842e-05
-2.80545272737095e-05
-1.06017045746539e-05
-2.25315903523179e-05
-4.44277784157248e-05
-1.14584057746113e-05
-1.09982491883972e-05
-1.41520838552048e-05
-2.55699741346917e-05
-1.62110090484651e-05
-1.25634884450188e-05
-1.5372944799532e-05
-1.08000990931228e-05
-4.82494856332056e-06
-1.98485934077439e-05
-1.15224654943436e-05
-2.4546774118947e-05
-1.36083081756292e-05
-1.5051531194076e-05
-2.3437676998186e-05
-2.42384807563065e-05
-1.94132571269398e-05
-1.12967932874969e-05
-5.4878133463297e-06
-3.37807943993564e-05
-2.1004722496157e-05
-2.15412581240686e-05
-3.01705047526727e-05
-3.01868964950529e-05
-1.62300974822346e-05
-1.87713087628523e-05
-3.83196232794802e-05
-2.11242298427658e-05
-8.07132072169114e-06
-2.7073941615632e-05
-1.43031966373858e-05
-6.35526933005783e-06
-1.4507367934458e-06
-1.47094540238918e-05
-1.94959992782464e-05
-1.93725415585127e-05
-2.43742426142901e-05
-1.71022364514094e-05
-4.89045506662325e-05
-1.91004401512285e-05
-2.90063696598926e-05
-7.47001950796391e-06
-2.30100343329128e-05
-5.60415128748365e-05
-3.70716909903447e-05
-2.69151924096443e-05
-1.36517346237727e-05
-3.19321041714456e-05
-9.19688675849391e-06
-2.40085772338273e-05
-1.88439439522007e-05
-1.26371959009633e-05
-8.40988500277794e-06
1.43428200006924e-06
6.96398186069417e-06
-2.00439957586905e-05
-2.12330338009644e-05
-3.13184371958342e-05
-3.5224011185717e-05
-3.67559540046558e-05
-2.66541833666924e-06
-1.93852994449197e-05
-1.03889020234311e-05
-1.86625964536108e-05
-9.06413571292349e-06
-2.10317282898407e-05
-3.25985878162749e-06
-3.97303262893455e-07
-1.90992227555781e-05
-2.36457262625099e-05
-1.36449061288914e-05
-8.48567968136669e-06
-8.77202456740658e-06
-1.06753192707782e-05
-2.50869723938447e-05
-6.8464470365458e-07
-1.44993206370735e-05
-3.31467590857375e-05
-8.5070009241643e-06
-1.2121116574498e-06
-1.17647793038933e-05
-4.2717987097928e-05
-3.05674841349343e-05
-3.06355103546721e-05
-2.54755714607053e-05
-2.95254708067993e-05
-2.65240827837576e-05
-4.63332622109623e-06
-4.09368618229295e-05
-2.70458327833096e-05
-1.45564402183648e-05
3.15545952313305e-06
-2.54982953687262e-05
-8.21817098876886e-06
-3.5999871250931e-05
-2.17422250620304e-05
-3.31795748137232e-05
-1.75051195951441e-05
-2.15709864119163e-05
-1.1215290392648e-05
-1.78991430950408e-05
9.0196903331664e-06
-1.63565025844593e-05
-1.86170781693775e-05
-2.04886817091778e-05
-2.1712318077503e-05
-1.96114779304479e-05
-3.69922201405463e-05
-4.10333392519291e-05
-1.69035045443382e-05
-3.94817305884153e-06
-3.10983184815592e-05
-1.14829355349054e-05
-2.65751434640262e-05
-1.28786281262623e-05
-2.19245783045761e-05
-2.31793592186207e-05
-3.31761740398816e-05
-1.23416343726396e-05
-1.19505889215215e-05
-1.21259492367663e-05
-3.10505209971397e-05
-1.52953045157259e-05
-7.10959299135273e-06
-1.52829799980069e-05
-2.48215546552013e-05
-2.25398621137691e-05
-1.5951266133743e-05
-3.76837315374684e-05
-2.67644969425368e-05
-6.35291005926537e-06
-4.80683698503221e-05
-1.4600601894917e-05
-1.31711781142237e-05
-1.45229423068003e-05
1.44772055149424e-06
-1.48450162366481e-05
-1.46691398923572e-05
-1.36886089422597e-05
-6.08798265694114e-06
-1.5948643267096e-05
-2.41254204099908e-05
-3.70961225727794e-05
-2.94365274482173e-05
-1.33253920205293e-05
-3.23603244309083e-05
-1.42591109042491e-05
-1.92163633971089e-05
-3.0282342956638e-05
-5.23337861624784e-06
-1.43627793202672e-05
-2.12434837235272e-05
-1.54976981476669e-05
-1.02820414663911e-05
-2.27336088209544e-05
-1.28024713867551e-05
-1.44450131617945e-05
-2.85218185683904e-05
-3.20569752806853e-05
-3.04790382145115e-05
-2.53985901681033e-05
-3.63833777853865e-05
-4.19549553959694e-06
-6.14155838013524e-06
-1.11604675081065e-05
-2.14867317698606e-05
-3.27996192724538e-05
-1.77888931551912e-05
-3.25878672340837e-05
-1.70652461883039e-05
-1.52780095445512e-05
-7.54202908543478e-06
-1.44590014730503e-05
-4.33571736459814e-05
-3.03274967765898e-05
-1.19839730546065e-05
-2.01188146750579e-05
-3.6332557768756e-05
-1.43052932346496e-05
-2.40352888634858e-05
-1.03109740714748e-05
-1.68478548386929e-05
-4.68096367636999e-05
-3.91134371339296e-05
-4.63409599714607e-05
-2.1795656457515e-05
-1.52106938836224e-05
-2.60842086236975e-05
-1.53435241732606e-05
-1.73408898977084e-05
-1.8999647210532e-05
-3.07102672217727e-06
-8.59142597268069e-06
-3.53465660899751e-05
-1.18371567133986e-05
-4.15940596343114e-05
-3.9392262877253e-05
-9.72096022289968e-06
-2.4054986363469e-05
-1.57742111597049e-05
-2.15457710737858e-05
-1.14421207121816e-05
-4.95202929453694e-05
-1.53149879541573e-05
-4.9844001241505e-05
-2.19345619342916e-05
-2.31364018370719e-05
-4.13809735736526e-05
-2.44190134775073e-05
-2.00211158456533e-05
-4.60575534522004e-05
-2.2443169994094e-05
1.82579065857039e-05
-2.83219197151462e-05
-1.92536630091642e-05
-1.31665465235792e-05
-3.21792817411861e-05
-8.20744455078599e-06
-2.40832052714e-05
-9.8665885855532e-06
-2.32929653327977e-05
-5.82517288990112e-06
-2.9025676199543e-05
-3.69708207860511e-05
-3.38680262912371e-05
-4.13291616025699e-05
-1.70969033079657e-05
-7.25564766981445e-06
-2.92263270029347e-05
8.8220742914893e-07
-4.00423270506513e-05
-1.23211533456791e-05
6.06043865860098e-07
-1.22731182191232e-05
-3.65935967338983e-05
-1.68517349045874e-05
-3.26247655680519e-05
-3.15215108710653e-05
-6.80935782927379e-06
-3.01759487731034e-05
-1.84555875235981e-05
-3.38596870625512e-05
-3.35073749386288e-05
-2.10214286208305e-05
-6.40883641852371e-06
-3.46389742932216e-05
-2.68727582573292e-05
-1.52385556483885e-05
-7.06846565435577e-07
-2.26118543439944e-05
-1.48784745889049e-05
-2.64876879904812e-05
-2.88459042321221e-05
-1.58025203055081e-05
-4.28558031129995e-05
-1.76408965919017e-05
-1.60815912873137e-05
-2.27396534377604e-05
3.4543883881351e-07
-4.58385342964379e-05
-4.11599500531659e-05
-7.06148483154727e-06
-2.1986010756274e-05
-3.25724847858245e-05
1.05951309562295e-05
-7.39126435282935e-06
-3.67948621741118e-05
-3.36531356742461e-05
-3.16213916419217e-05
-1.94943538366154e-05
-2.20563050530934e-05
-2.40557702179122e-05
-6.29223156484003e-06
-1.2843393907328e-05
-8.46478772874482e-06
-3.27636867670632e-05
-3.52952266903953e-05
-9.41547873920707e-06
-1.84736764871524e-05
-2.14209551056818e-05
-2.46468035235794e-05
-2.02722551784822e-05
-7.49346561930673e-06
-3.66471471269773e-05
-2.50295633447903e-05
-4.49659991762598e-05
-1.29566990497251e-05
-8.63466466002379e-06
3.76007362799593e-06
-1.53065009202978e-05
-7.9510075599678e-06
-2.55808414466195e-05
-1.66152028992044e-05
-2.70309461328283e-05
-2.33038000153915e-05
-3.74475158252004e-05
-1.58926876850743e-05
-2.66335809945079e-05
-8.08447559285682e-06
-1.33051259766526e-05
-6.13968423996491e-06
-4.06460336936138e-05
-2.58555340621174e-05
-2.16182731100307e-05
-1.45730232551991e-05
-2.40874313583749e-05
-1.90176999541544e-05
-1.09262135299687e-05
-2.56013380546725e-05
-2.14801476003777e-05
-2.25145754494181e-05
-4.72044574736807e-05
-1.83605413488823e-05
-1.501566679975e-05
-1.88515677176698e-05
-3.03859900750977e-05
-7.58790700036794e-06
-2.15129349311966e-05
-1.51487143968493e-05
-8.68195459412079e-06
-2.41372585965224e-05
-1.07392523089832e-05
-3.16648919870604e-05
-2.62233920157165e-05
-1.84540256882271e-05
-1.45405023164619e-05
-2.67154785047738e-05
-1.89948606653731e-05
-5.15934224031299e-06
-3.00046213385037e-05
-3.15851267793672e-05
5.18026275817735e-06
-9.24249300325303e-06
-1.41747367445059e-05
-2.81532269380945e-05
-2.61005616710587e-05
-6.97248162817823e-06
-1.42822411346784e-05
-3.18547905773723e-05
-1.78883100617208e-05
-3.68827820187099e-05
-2.87594699753748e-05
-1.64361482536676e-05
-2.55182170883142e-05
-4.86000002380985e-06
-2.24252330725931e-05
-2.69199888162548e-05
-3.69708159694997e-05
-1.1124446870186e-05
-1.88628503520916e-05
-3.06522285508151e-05
-3.6204627305058e-05
5.00057895597859e-06
-1.44187710048739e-05
-2.64712661369582e-05
-3.9630257736507e-05
-1.01460018571802e-05
-1.23061350004349e-05
-3.27275058574496e-05
-2.0755869630414e-05
-1.67303003079993e-05
-1.79275174928183e-05
-2.68058704313514e-05
-3.35362985870835e-05
-7.87353157368863e-06
-2.45102122118047e-05
-1.41136004658011e-05
-7.82499443071116e-06
-5.56042048290989e-06
-2.1554401146384e-05
-2.79885838457206e-05
-1.8891357081885e-05
1.36270323696513e-07
-4.15390058684016e-06
-5.73185408920656e-06
-1.79299914033918e-05
-8.58880929765292e-06
6.00403591373559e-07
-6.70699399866409e-06
-1.62766025451052e-05
-1.76849289939285e-05
-2.69727121065545e-05
-2.17389234928397e-05
-3.66205755051053e-06
-1.2359990887892e-05
-1.62513826662658e-05
-2.79813919208902e-05
-9.06283270591855e-06
-2.16352893156213e-05
-1.94909939559592e-05
-1.26120098105892e-05
-1.19776020592232e-05
-1.59902847074321e-05
-3.54354207998553e-05
-1.45762629018363e-05
-2.04117606148105e-05
-2.17383905644969e-05
-2.62337125785047e-05
-3.583430260664e-05
2.11526247017209e-06
-1.32860635875325e-06
-1.6612907296463e-05
-3.02132603125075e-05
-3.80798001986923e-05
-1.76563537277968e-05
-2.99629435887641e-05
-1.98172355126754e-05
-1.75746560053659e-05
-2.64407921296197e-05
-2.18609394332453e-05
-3.35998704794723e-05
4.86713936571168e-06
-5.01522556451434e-06
-3.3218882751547e-06
-1.08909020315183e-05
-3.32242667518981e-05
-3.66259025958191e-05
-2.24901614896482e-05
-1.68892489929453e-05
-2.57617045422061e-05
-9.04969800847356e-06
-1.80982496417132e-05
-1.01708764989113e-05
-4.36999530017439e-05
-7.1637992935407e-06
-1.54550437875264e-05
-1.55069483322807e-05
-1.64979941243504e-05
-2.4698915050038e-05
-3.85482113317082e-06
-2.94147059586223e-05
-2.72986702191684e-05
-2.72573936648102e-05
-3.66849016207467e-05
-5.99391993514698e-06
-3.86722703167567e-05
-3.58458511021737e-05
-1.93727750681478e-05
-2.4852865581733e-05
-1.82483317260234e-05
-1.23617273160645e-05
-1.84162290763433e-05
-3.136850984049e-06
-1.36809037754276e-05
-2.12506399014545e-05
-1.56384237615549e-05
4.16827354996863e-06
-7.62116512692682e-06
-7.8335214247334e-06
-2.35149195506318e-06
-1.83609586685919e-05
-4.38808540869862e-06
-1.11552129295731e-05
-3.94798655179663e-05
-3.82363766126553e-05
-3.31310653050676e-05
-1.88233790484729e-05
-3.81427361343739e-06
-9.00898648820353e-06
-1.06795176958305e-05
2.398891986504e-06
-1.46289659158184e-05
-1.66055977269538e-05
-2.96489102603991e-05
-1.57275232293445e-05
-1.31398432607555e-05
-2.53576634285e-05
-3.24764718599901e-05
-1.09839289133896e-05
-2.84637859257498e-05
-1.28297428394536e-05
-4.08874300225511e-05
-2.21420539297629e-05
-1.45516861512465e-05
-2.37784695038777e-05
-2.47310046864309e-05
-1.93262319504756e-05
-1.8926078851648e-05
-1.51194961468762e-05
-6.51137606747268e-06
-1.07637509562466e-05
-1.56391165581922e-05
-1.33206720496832e-05
-1.90217615059709e-05
-1.07460282740195e-05
-3.06674384961589e-05
-1.92244924439255e-05
-4.39344653206523e-05
-8.86058485114897e-07
-1.07563722888175e-05
-2.91771690775699e-05
-3.31451947452648e-05
5.56144115888393e-06
-1.92700819429927e-05
2.03652323736959e-06
-1.44446939565386e-05
-6.54386763863328e-06
-2.52967348806496e-05
-9.36793636034018e-06
8.24535165516741e-07
-2.22421111706831e-05
-2.2044035957667e-05
-2.73107255560384e-05
-1.88422649828533e-05
-1.81138306049912e-05
-4.39571120158846e-06
-1.8936431264035e-05
-1.17628385865591e-05
-3.37243643007885e-05
-4.79470589665181e-06
-5.1637732978809e-06
-3.34244663409215e-05
-1.33519730956744e-05
-2.17080609930809e-05
-1.15725822386092e-05
-3.68685002776978e-06
-4.86589181346253e-06
-2.88688196291635e-05
-1.80213680451445e-05
-2.67293241066228e-05
-3.2856792046043e-05
-1.37618905794883e-05
-3.53209701136505e-06
-2.16393016088359e-05
-3.8119457514639e-05
-1.87303244682501e-05
-1.62640860354512e-05
-2.4844151103245e-05
-3.3411047170478e-05
-4.13329447415858e-05
-2.94043677720502e-05
-6.10145251306664e-06
-5.85518645639074e-06
-2.22449895305162e-05
-3.32650820624288e-05
-2.84470126444711e-05
-1.62946046272272e-05
-1.40106261758415e-05
-3.38854755236326e-05
-2.54970545251753e-05
-2.33653321538038e-05
-2.92035596287655e-05
-2.21663097499678e-05
-5.40842017900801e-06
-1.98854242785629e-05
-1.33590595121584e-05
-2.04104497817341e-05
-3.02935835459201e-05
-3.18574534716069e-06
-1.13882335987864e-05
-3.47453127364936e-05
-2.2321818681846e-05
-1.50885123873828e-05
-2.84037185514095e-05
-3.96362884329959e-05
-4.18642056353849e-06
-2.8947739235416e-05
-2.83978102287037e-05
-5.02583508283816e-06
-1.76350110037221e-05
-3.5066320298093e-05
-2.95754301303184e-05
-2.01947303801823e-05
-1.47736480917372e-05
-7.20132978611421e-06
-1.70151007514849e-05
-1.386169325884e-05
-1.71418272649503e-05
-3.2103418323457e-05
-5.00735810313873e-05
-1.22708314687224e-05
1.181492320386e-05
-1.21725776623098e-05
-1.32007941879559e-05
-1.8749575615413e-05
-2.10756123609914e-05
-2.78875651712542e-05
-2.66752960389261e-05
-1.35094141186849e-05
-1.69790751016669e-05
-3.50386418351775e-05
-1.70265799616513e-05
8.7535370505839e-07
-7.70320845619524e-06
-6.23562207757907e-06
-3.36522842195037e-06
-9.63190996449047e-06
-1.85780550593935e-05
-4.59267162285055e-05
-2.18761490456833e-05
-3.84339463287933e-05
-8.16861143681758e-06
-8.25378833864154e-07
-1.57720214173997e-05
-1.75145997280089e-05
-2.49074591463896e-05
-2.82166046260598e-05
-1.34218616602077e-05
-4.37028340832804e-05
-2.51127167095247e-06
-1.77015699071123e-05
-3.36005918255434e-05
-2.66474390706231e-05
-1.22583701875854e-05
-7.7055069297853e-06
-2.1146970631826e-05
-1.56745510752576e-05
-1.43785335735852e-05
-1.20250982240454e-05
-1.90187787441819e-05
-2.13754403139025e-05
-4.07176286316706e-05
-2.91420529264033e-05
-1.98989985410121e-05
-2.65046404225442e-05
1.20470541582597e-05
-2.40102669736311e-05
-3.51435129333771e-05
-1.98746384592588e-05
-1.47029482929405e-05
-4.7884640967853e-06
-7.66345919175365e-06
-3.51846953699111e-05
-2.58181681839822e-05
-3.47679552369355e-05
-2.21373354778215e-05
-3.98359806375331e-05
-3.58111377113917e-05
-3.51263642441853e-05
-8.08062714715477e-06
-2.62169281362223e-05
-6.54866086121012e-06
-1.42174975080874e-05
-1.98258396591272e-05
-1.1063875587529e-05
-3.65831843307903e-05
-2.67085499456898e-05
-3.12348418922571e-05
-8.47601372331241e-06
-7.9456625925367e-06
-2.77554484693554e-05
-1.92580704078089e-05
-3.29957927838489e-05
-3.91871488050329e-05
-2.70741400147322e-05
-1.80108623174866e-05
-8.65985469022826e-06
-1.21338956670147e-05
-9.90521478417265e-06
-1.82627896980237e-05
-1.82066755876601e-05
-3.59713996740795e-05
-3.0980120671515e-05
9.7903080877645e-06
-1.48266638059004e-05
3.07373238661188e-06
-4.1644519147552e-05
-2.50056337550102e-05
-4.21257436155383e-05
-1.52053033308827e-05
-3.68152693736914e-05
-1.26631708838031e-05
-2.44420492643188e-05
-2.61662435692317e-05
-3.11527889780107e-05
-1.55123544423492e-05
4.3808130860396e-06
-1.83744277296697e-05
-3.42336674963057e-05
-2.52763823254163e-05
-3.86481334673314e-05
-2.44669706864898e-05
-2.01664826805839e-05
-3.05653150284884e-05
-4.16351669698415e-05
-3.35406626407881e-05
-3.16037804096737e-05
-4.26161747608126e-06
-3.66018452603439e-05
-1.14963159500144e-05
-2.54326856130651e-05
-2.45437026236959e-05
-1.34843416071493e-05
-1.46818585846431e-05
-1.66705438478495e-05
-3.00451772021382e-05
-2.46335333861683e-05
-1.98485029452728e-05
-2.78712059870019e-05
-1.21048018620375e-05
-1.84734858705412e-05
-1.18910479150506e-05
-1.67676009010132e-05
-1.12064665495981e-05
-3.69549089170665e-05
-1.48768490809418e-05
-4.57050994112354e-07
1.57816364151289e-06
-2.75596412940299e-05
-2.88563135388396e-05
-3.52610632708099e-05
-1.73340781544577e-05
-1.10043619516885e-05
-1.47902152828472e-05
-3.47749481958155e-05
-2.94563387097446e-05
4.47078160216178e-06
-1.82627336482364e-05
-9.08519281395114e-06
-5.25784409801222e-06
-9.6151603921847e-06
-3.21302521524126e-05
-1.63972638506178e-05
-9.75899818690791e-06
-1.39568746286022e-05
-1.56702862717676e-05
-2.88763269106615e-05
-2.68544158818656e-05
-9.61690004031098e-06
-4.65295676544726e-05
1.31901838179228e-06
2.84679566630355e-06
-2.90955652610316e-06
-1.14242480863014e-05
-2.28950824501409e-05
-3.10214844029475e-05
-1.14988454297277e-05
-2.06027907266105e-05
-1.89754155678074e-05
-1.22202953503523e-05
-5.26564104997686e-05
-1.73818217044865e-05
-4.6446316706787e-05
-2.01780023525892e-05
-3.8828081164782e-05
-2.02624349227155e-05
-1.04754245912333e-05
-3.04137963612873e-05
-1.14268112878746e-05
-2.14521239762635e-05
-1.92007823080354e-05
-2.47920039293503e-05
-6.70724385075855e-06
-1.7004235495273e-05
-2.55573042953672e-05
-1.92471457744554e-05
-1.21231051256362e-05
-1.43581230431553e-05
-1.9685225184805e-05
-9.07588878176714e-06
-2.53351312569705e-05
-3.54561859300192e-05
-1.96178287373913e-05
-2.89538943234644e-05
-8.80197512338992e-06
-7.72553175757846e-06
-1.00645576963989e-05
-4.11296123653144e-05
-3.93001563379689e-05
-2.63360737294246e-05
-2.47764172414861e-06
-2.0594299477523e-05
-3.11371130999459e-05
-2.53359253936363e-05
-1.65797542659481e-05
-1.15707125446831e-05
6.92661246045339e-06
-3.74347915390456e-05
-8.3959290696669e-06
-1.58111633936325e-05
-2.7580206734255e-05
-2.57412621011064e-05
-1.19315970358e-05
-1.640060984884e-05
-3.67930358906985e-05
-2.40759329196234e-05
-1.3586373556954e-05
-1.42973068973135e-05
-2.2404502560957e-05
-3.47586753722155e-05
-2.21363926821471e-05
-2.99660701716407e-05
-1.4628318391657e-05
-2.05067741963186e-05
-3.84880743917714e-05
-3.70816949347119e-05
-3.29231119995427e-05
-3.70549313236954e-06
-2.60760537874642e-05
6.77751973484683e-06
-2.84126143000715e-05
-1.98974425309117e-05
-2.9606120926539e-05
-4.9691512016342e-05
-3.19683137742592e-05
-3.42112961780414e-05
-3.10032658556471e-05
-1.94206841380622e-05
-3.88975707960553e-05
-3.43305556967015e-05
-2.1401077095914e-05
-2.1063574797199e-05
-3.36797887574044e-05
-1.9474796238608e-05
-3.03651435967251e-05
-2.46753579115173e-05
-1.22209629633874e-05
-2.40312828999856e-05
-1.53166391044779e-05
-2.75953664603372e-05
-2.59421941960535e-05
-1.52895424277573e-05
-6.94446480893989e-06
-2.19324433780535e-05
-4.2807491207306e-05
-7.37489743568075e-06
4.54707155197818e-07
-1.13976777697323e-05
-3.32694376594721e-05
-2.11856701864629e-05
-2.57751094241416e-05
-1.30856445517576e-05
-2.77933673863569e-05
-1.5866826312055e-05
-2.56122513126296e-05
-1.17615145793585e-05
-2.15557119841996e-05
-1.4630888218399e-05
-2.26808005631413e-05
1.53435827028926e-07
-8.46687105357108e-06
-2.75093109133229e-05
-1.59499662074606e-05
-2.54302392378244e-05
-1.26828135871984e-05
-2.27407154443577e-05
-1.83593596167396e-05
-1.27844401695695e-05
-1.85228645354777e-05
-6.05021858808271e-05
-1.66596891748752e-05
-2.36200428665016e-05
-5.56100749662475e-06
-5.57981617423661e-06
-2.65158511502115e-05
-1.78963010734335e-05
-2.19039243497719e-05
-1.20667416113466e-05
-9.0582158071672e-06
2.35252502960968e-06
-6.94430560492486e-06
1.39899075154643e-06
-2.76446809223772e-05
-1.51489456417502e-05
-3.90704478074666e-05
-1.90887756040391e-05
-9.07848850565417e-06
-2.54032993477706e-05
-7.5864328071362e-06
-2.83215307610999e-05
-2.34084660202365e-05
-2.88443422175367e-05
-1.58461613788283e-05
-1.55442062965586e-05
-2.8219420994869e-05
-3.04499985270613e-05
-2.92931686885016e-05
-6.68039479416881e-06
-1.82177731878096e-05
-1.59259880299707e-05
-6.68328830028552e-06
-3.68772021551275e-05
-3.08803656546017e-05
-4.64391291171605e-05
-1.93009508762698e-05
-1.31386309112791e-05
-2.87681782408717e-05
-9.63344630172976e-06
-1.24286876759742e-05
-3.71942724288512e-06
-2.96282906908495e-05
-3.04090310345605e-05
-1.39374931547929e-05
-1.21765668813305e-06
-2.03810279095219e-06
-2.92385534070695e-05
-2.76251704101527e-05
-2.14182825932681e-05
-2.46052509835526e-05
3.62466691608368e-06
-4.15710305054357e-05
3.39850062313037e-07
-2.04036802252162e-05
-2.11532149710188e-05
-3.62849649817825e-06
-2.29257064683238e-05
-9.86461888433881e-06
-1.29732663307506e-05
5.35981426975412e-06
-2.77996835877344e-05
-2.96659577812619e-05
-3.26027152457474e-05
-5.25519375256178e-05
-2.98726077158432e-05
-2.94627001447582e-05
-3.60746259029621e-05
5.54311175019222e-07
-1.98220681254713e-05
-1.84816155824943e-05
-2.34638371779485e-05
-4.89186022646524e-05
-2.2881320817288e-05
-2.14590619403732e-05
-5.27391390582958e-07
-3.05178205652539e-05
-2.68300309370575e-05
-4.00768326147523e-07
-1.67207622389761e-05
-2.32530191151776e-05
9.40173303802106e-07
-1.25025904191872e-05
-8.01569379814902e-06
-1.87412883977151e-05
-2.72566102415038e-06
-1.88329036687527e-05
-1.49696640626567e-05
7.98755712302938e-07
-1.01343970799468e-05
1.40991411995449e-06
2.87503312486251e-06
-1.68842962633762e-05
-2.56501044451829e-05
-2.31877086530513e-05
-2.08357198113197e-05
-3.19379207395196e-05
-2.8567728601186e-05
-1.2455068031206e-05
-3.75506940613072e-05
-1.03449571953874e-05
-1.87979948705994e-05
-2.70978490366595e-05
-3.22624640695033e-05
-3.09180424535269e-05
-2.41460287620242e-05
-3.08972885455131e-06
-1.02135733419792e-05
-2.12635184245675e-05
-2.8046239737719e-05
-5.84322785955291e-06
-3.0189891883446e-05
-2.3960448973502e-05
-3.2124847105508e-05
-1.97202674592815e-05
-2.47251729624546e-05
-2.29145120914601e-05
-1.81070767589283e-05
-1.6694537647262e-05
-2.77014643677893e-05
-1.72009457156279e-05
-1.38843657760856e-05
-2.65174713354389e-05
-1.1361437935972e-05
-9.17134390691801e-06
-1.3472021474754e-06
-5.48251180186219e-05
-2.45490293984362e-05
-2.36305655701292e-05
-2.6943446762586e-06
-2.74374489692872e-05
-4.39894445773029e-06
-4.4928742940658e-05
-1.83503548784609e-05
-5.32582187054547e-06
-5.12103022418562e-06
-2.31647100012035e-05
-2.36093550666408e-05
-3.84680251552609e-05
4.33669832669703e-06
-2.10830428935065e-05
-9.52219450044016e-06
-3.1498640702277e-05
-5.91022704599058e-06
-3.12844601574571e-05
-2.24014714343272e-05
-2.31366431514929e-05
-2.15962780200385e-05
-1.41009182016406e-05
-2.13240050252492e-05
-1.81480009723466e-05
-2.79728805598776e-05
-1.54043808943602e-06
-1.54494227333672e-05
-2.43827146623876e-06
-2.48659226205286e-05
-3.42649589460577e-05
-1.25497596221707e-05
-1.38336318460032e-05
-1.63729670743347e-05
-7.30292095480588e-06
-3.14989898841709e-05
-1.41750008954357e-05
-1.08535054789968e-05
-3.58502294343023e-05
-3.43051680682811e-05
-1.60580768752073e-05
-2.1287849147683e-05
-2.42144840863923e-05
2.90021683068441e-06
-1.14553454962749e-05
-2.6695050196476e-05
-2.40910518008501e-05
-1.47684779706378e-05
-3.95342012755569e-05
-2.81424108160872e-05
-1.43596001236166e-05
-1.88478109219006e-05
-1.71240112932069e-05
-3.22862551663806e-05
-1.63130967524494e-05
-1.64076744442862e-05
6.92233008925033e-06
-2.66193028685162e-05
-1.65709916192511e-05
-2.05573414561314e-05
-1.17798513659412e-05
-1.44718697713869e-05
-9.01864841366258e-06
-2.32498357475248e-05
-1.14144805891169e-05
-1.50728110554137e-05
-1.87399453270413e-05
-2.37057804365931e-05
-6.30876111020086e-06
-1.39403344119827e-05
-3.85280157970494e-05
-2.72815662143714e-06
-2.48402577808324e-05
-2.07889807650132e-05
-1.709788810951e-05
-2.37222300224629e-05
-8.42624194794585e-06
-2.15954830342024e-05
-8.09684135681731e-06
-2.46579378558335e-05
-2.31636622798075e-05
-2.12396365599361e-05
-2.77007267654301e-05
-4.26287016772519e-05
2.06149934107429e-06
1.03681431189805e-06
-1.71119291100596e-05
-1.90018415564588e-05
4.61432180508077e-09
-2.67038708315819e-05
-2.37444887156505e-05
-1.73229414202628e-05
-2.55299310025331e-05
-3.16217769566508e-05
-2.92994005832253e-05
-1.71001260650931e-05
-1.96090260645553e-05
-2.09761294952698e-05
-1.12832065226295e-05
-2.12267817202742e-05
-2.52329614100421e-05
-2.29742968050814e-05
-2.4013531877157e-05
-2.5470060875121e-05
-2.82481412541299e-05
-3.56282630417665e-05
-2.56503601628605e-05
-2.93441027777124e-06
-7.38665883061248e-06
-3.14314345059986e-05
-4.74360658883542e-05
-2.41128706732582e-05
-3.47882673269706e-05
-3.78314102497868e-05
-1.47093497614778e-05
-2.16136322580158e-05
-3.14078147815198e-05
-3.98679438157022e-05
-4.16159096763705e-05
-1.47743798463698e-05
2.46694115532671e-06
-2.50463525782925e-05
-2.01323357660066e-05
-3.32033879534867e-05
-2.18733052562623e-05
-1.60524138952024e-05
1.11191293961363e-07
-2.06380829170266e-05
-3.54894075881332e-05
-1.14804140848836e-05
-3.30428988202431e-05
-1.31868581758098e-05
-8.81395215534699e-06
-2.64838100346672e-05
-7.73494095823453e-06
-1.6473742990284e-05
-3.85711125366409e-05
-3.33397826684952e-05
-2.74756097259523e-05
-2.02700172632908e-05
-1.03832097390658e-05
5.10168321619847e-06
-2.52946923243194e-05
-8.56251556414979e-06
-1.25955557005032e-05
-2.63573518997218e-06
-8.89060275210474e-06
-3.00606650887609e-05
-3.64416252712538e-06
-4.07283713967947e-06
-1.43549162775157e-05
-1.05808732010172e-05
-2.68230717068742e-05
-2.58361070230064e-07
-1.88040078887096e-05
-2.19485830862229e-05
-2.11056505838221e-05
6.15169297619262e-06
-8.08985023543438e-06
-1.72300281991575e-06
-3.62740633295029e-05
3.10057117635918e-06
3.38144134693377e-07
-3.0390644172756e-05
-2.40384554060468e-05
-6.26414037823213e-06
-3.72592465539692e-05
-1.31347943103603e-05
-2.58324843354716e-05
-4.07677801664673e-05
-1.42902892689545e-05
-1.13092600521837e-05
-4.2585561471063e-05
-2.77782376223633e-05
-3.62223611511006e-05
-2.49702747346791e-05
-1.5571153498783e-05
-3.40176434696803e-05
-2.56178601932976e-05
-1.93851603702617e-05
-2.90416758399736e-05
-2.10610564013253e-05
-2.7351921166047e-05
-1.40661529855061e-05
-2.89286769057775e-05
-1.72413211068549e-05
-2.63229044535793e-05
-1.2081539125682e-05
-5.64273637271476e-06
-3.24664343518176e-05
-1.8882830008347e-05
1.66021330941159e-06
-1.64764926364225e-05
4.78029009042499e-06
-2.06511033526054e-05
-1.45553415155807e-05
-2.88742974988338e-05
-5.92371281628826e-06
-1.96057588133304e-06
-9.91046343356293e-06
-1.27407260407562e-05
-2.11329571592957e-05
-2.45236872303695e-05
-3.32839860307139e-05
-1.86825479119937e-05
-2.80155270308875e-05
-2.44818844796735e-05
-3.41638216201266e-05
-3.30918110826646e-06
-2.41376199005704e-05
-1.69690996739911e-05
-2.24330470135077e-05
-1.43535006216901e-05
-2.74169442457338e-05
-1.37183051302173e-05
-1.97446665971689e-05
-1.79224188518228e-05
3.60212931249065e-06
-2.17366263266226e-05
-3.4099478836142e-05
-2.62926985389996e-05
-1.71511408774705e-05
-1.2657592994111e-05
-1.35282881117699e-05
-2.54805940455877e-05
-1.07931747159868e-06
-3.51296022707113e-05
-7.02130693800619e-06
-6.01852785033937e-06
-7.26537054126121e-06
-6.29802654321879e-06
-1.52178979511893e-05
-2.52074176055558e-05
-3.09383343647025e-05
-1.97453593422641e-05
1.53470604683642e-06
-4.44865611085569e-05
-1.24067103356684e-05
-9.86888944211488e-06
-1.56457945106654e-05
-1.56158549016652e-05
-3.75947402181924e-06
-1.89896248954267e-05
-3.40544939919901e-05
-3.14852406173033e-05
-2.80835178177467e-05
-2.14947341540394e-05
-2.24263844803136e-05
-1.87521288194598e-05
-3.92047155204571e-05
-2.53856273693682e-05
-8.44469356404002e-06
-2.48069288375856e-05
-3.55797820216861e-05
7.92801550030529e-06
-2.56640510757051e-06
-1.82131863791294e-05
-5.65779361547238e-06
-2.48374420165643e-05
-2.80579976850627e-05
-1.80758659775577e-05
3.14589628982907e-06
3.28509098085556e-06
1.94938118256754e-06
-2.0032176647852e-05
-2.90199092566477e-05
-3.00293881857148e-05
-1.47920169353345e-05
-1.96071929072072e-05
-2.47573330459209e-05
-6.60060324202343e-06
4.53763498560679e-06
-3.94980806699118e-05
-1.2144010606334e-05
-2.50923928206937e-05
-1.86976165029306e-05
-2.14619029042764e-05
-1.9563626381451e-05
-9.98182275150791e-06
-4.6623663950827e-06
-1.05529883135103e-05
-2.43099324755804e-05
-2.05531497602718e-06
-2.5445043509763e-05
2.80435735869431e-07
-2.86889373301768e-05
-1.8112945130718e-05
-2.80802524008383e-05
-2.07502396703562e-05
-3.0024188839787e-05
-2.17718513211275e-05
-1.97385272185078e-05
1.1982462409343e-05
-1.78038414134225e-05
-1.24608263574564e-05
-3.21472775773598e-05
-3.18843785510916e-05
-9.5209475430219e-06
-3.27706414850092e-05
-4.67425335673313e-06
-1.74876426452248e-05
-2.2189969724957e-05
-1.61064779381585e-05
-3.38855363335231e-05
-2.35927381926046e-05
-3.9437361511581e-06
-9.79280908527851e-06
-1.17992824985113e-05
-3.21367327979322e-05
-1.31379492631091e-05
-3.23435491403269e-05
-2.67307668077656e-05
-7.19030245734335e-06
-3.89288061575568e-05
-1.45791966276195e-05
-3.50325842328316e-05
-2.05719441882279e-05
-2.0931842739153e-05
-2.30918873998197e-05
-1.24136074192985e-05
-2.15478855900727e-05
-1.07824322861096e-05
-1.03807793999441e-05
-2.38485788682617e-05
-2.98982417242494e-05
5.90797814001322e-07
-1.99693305096236e-05
-2.49667272306185e-05
-2.3918223805112e-05
-2.12673341608296e-05
-4.3700804387945e-05
-2.30076077569676e-05
-3.1813277960107e-05
-1.70851610328537e-05
-2.41339428568168e-05
-2.4137606361909e-05
-1.39647431600102e-05
-2.44404050067088e-05
-1.20010931054603e-05
-1.98243209685011e-05
-1.64366673128377e-05
-1.28758077024368e-05
-1.1346371966572e-05
-1.88555748000923e-05
-2.21608690231055e-05
-3.0778729809434e-05
-4.28087620743351e-05
-1.26882422947017e-05
-3.49589491307555e-05
-1.83268505532575e-05
-2.63603146594675e-05
-3.75118297327137e-06
-8.53533255615471e-06
-1.7013709803026e-05
-1.61210243412153e-05
-4.22695490303636e-05
-2.19020313448095e-05
1.41360078600595e-06
-4.22893814785496e-05
-2.68881819276755e-06
-3.30255845533401e-05
-3.66505100173171e-06
3.87988577811149e-06
9.53816421507989e-06
-2.89896729226686e-05
-2.99710889676173e-05
-2.12081222998558e-05
-4.97814036679796e-05
-3.00272419467817e-05
-1.70883896289747e-05
-2.86024736772675e-05
-6.33769434119267e-06
-3.12115518390608e-05
-2.06616374652599e-06
-1.16891938293714e-05
-1.36281952396415e-05
-2.65542881188919e-05
-1.97044726004022e-05
-1.85380937480382e-05
-2.00706246035941e-05
-3.30634139513849e-05
-2.10663820710036e-05
-2.23635813326527e-05
-2.21030045252955e-06
-2.62187648142848e-05
-1.19702334202161e-05
-8.63841890738124e-06
-1.82959567246449e-05
-1.41951546242419e-05
-3.55709526989829e-05
-2.96727063041087e-05
-2.53167354524459e-05
-2.86864836280458e-05
-4.05677032212885e-05
-1.50535357288993e-05
-1.16885154628478e-05
-3.01385944920051e-05
-5.87410786131245e-06
-1.2546947576903e-05
-2.54394859333196e-05
-2.18301364133494e-05
-2.49961351518366e-05
-4.15561394421622e-06
-2.0633889035618e-05
5.64177926603762e-07
-3.10530599400193e-05
-2.75070904704807e-05
-9.19656519242242e-07
-1.88978522443052e-05
-1.52157291888467e-05
-4.29417120171752e-06
-1.25327764949317e-05
-3.19631189809118e-05
-1.23779304640201e-05
-1.84840286304826e-05
-1.8016694409485e-05
-1.53940213459668e-05
-2.96774322586755e-05
-1.30412407041341e-05
-2.40040208710968e-05
-3.30141286009105e-05
-2.86148151789601e-05
-2.04922840010042e-05
-8.4685522564163e-06
-1.81251484669324e-05
-5.04438861020834e-05
-3.5999707832859e-05
-2.67897938330238e-05
-2.2855164452653e-05
-4.00416881940914e-05
-4.15170826499271e-06
-1.00460712427943e-05
-3.2491402575521e-05
-9.45530269386639e-06
-1.91309945738043e-05
-1.796873560517e-05
-2.78654949917483e-05
-3.08417003936594e-05
-4.26134791348714e-05
-2.3465074363396e-05
-2.88688592515457e-05
-2.90307037011473e-05
4.2484605399633e-07
-3.0112318791354e-05
-2.56988371978405e-05
-1.12131530182129e-05
-1.37323481987706e-05
-2.88538392873615e-05
-2.12388792464393e-05
-4.62390394575655e-05
-3.40131642663731e-05
-1.58158508272142e-05
-3.19862972630176e-05
-2.49564422849495e-05
-1.65534780646419e-05
-2.64722889157614e-05
-1.646578303284e-05
-1.3388905428908e-05
-7.0916878955566e-06
-1.75672305194944e-05
-1.34526932946297e-06
-2.63828721093797e-05
-1.77200821052096e-05
-2.96508783679425e-05
-2.30555239967101e-05
-1.52479962480875e-05
-1.3644011400034e-05
-4.5063369926043e-06
-7.73344629796464e-06
-2.1865047059664e-07
-6.77952636912203e-06
-4.16987101592006e-05
-1.66825861904654e-05
-2.8199296088288e-05
-4.64653576424003e-06
-8.81141743065238e-06
-3.78313934014278e-06
-3.10773641938014e-05
-2.53686573349017e-05
-2.55014435424007e-05
-5.5925488381e-06
-2.16966125115968e-05
-1.92178733214476e-05
-1.46261794966916e-05
-2.38501704867711e-05
-1.61649673617967e-05
-6.16783683349376e-06
-1.71274384253491e-05
-1.06550763051486e-05
-2.0158442310068e-05
-2.05173278556355e-05
-1.75983789442453e-05
-2.46969141148617e-05
-7.1615420674115e-06
-3.88081448446754e-06
-4.28188739209524e-05
-2.93369153566349e-05
-3.01737986061436e-05
-1.64216299924962e-05
-2.6415699624578e-05
-1.49771738456744e-05
-1.0464108259571e-05
-1.37841096809606e-05
-1.10725431201962e-05
-1.28717976893989e-05
-2.32238366805548e-05
-3.10375293457465e-05
-2.07364685862792e-05
-3.08807555980563e-05
-3.13029611751418e-05
-2.34507094665096e-05
-3.17024022813374e-05
-3.26618666311948e-05
-2.6363785014167e-05
-2.81110154283797e-05
-1.32880783601149e-05
-7.72610886047422e-06
-2.25572295433075e-05
-1.81093309520647e-05
-2.92212622149017e-05
-1.14320529524768e-05
-2.70614672518044e-05
-2.627418606414e-05
-2.39264860211143e-05
-2.56354482849528e-05
-1.63487474956435e-05
-2.1856947300128e-05
-1.51563031983694e-05
-1.46291724007947e-05
-1.12798075452336e-05
-1.35470931750069e-05
-1.71934425036844e-05
-1.33347942470095e-05
2.8314332631127e-06
-1.70896374096211e-05
-1.59668717947445e-05
-1.5458645442644e-05
-1.99876785438464e-05
-3.94077353234587e-05
-1.09242333221886e-05
-2.11011218002627e-05
-2.0539008159437e-05
-1.86163742533103e-05
-2.04284793403676e-05
-2.18459005527923e-05
-2.24094972082312e-05
-4.2131175997194e-05
-2.86343127886624e-05
-2.94323627655856e-05
7.1548689134191e-06
-2.0600777789616e-05
-2.54928099426961e-05
-1.16269652025549e-05
-4.46031219265203e-05
-3.54030597036229e-05
-1.24177979379672e-05
-8.57743532814369e-06
-3.4351044392638e-05
-9.880317309063e-06
-3.1019028869662e-06
-4.88611410435336e-05
-4.84013012588539e-05
-1.82015685700808e-05
-3.49898253626951e-06
-2.74314739861505e-05
-2.58159557531481e-05
-2.04294263072138e-05
7.0972367071524e-07
-1.47850518029514e-05
-3.13120912019047e-05
-2.29195923056944e-05
-1.33982349764386e-05
-1.40974831572868e-05
-2.93050204319981e-05
-3.03206745208054e-05
-4.56956735927293e-06
-2.22845355043345e-05
1.50832957833395e-06
-1.48458081833421e-05
-1.22598695149972e-05
-1.31849305820737e-05
-3.10309013166384e-05
-1.20771909608167e-05
-3.14215960000067e-05
-3.22716773858923e-05
-9.7298718642912e-06
-1.40919105654352e-05
-3.95481786919389e-05
-2.40187569788743e-05
-2.0104108493776e-05
-1.35011118349292e-05
-2.49217582369613e-05
-1.69454101675041e-05
-3.86880177356194e-05
-3.56869528282997e-05
-3.23702905231072e-05
-3.11180810859935e-05
-3.94292747940602e-05
-1.60115393438836e-05
-4.19235019688829e-05
-1.21322021823065e-05
-1.13746617047007e-05
-1.47844289035421e-05
-1.10412715409883e-05
-4.62075803133004e-06
-3.76061893948525e-05
-6.59023409697463e-06
3.37019669338659e-06
-3.33344641741928e-05
-3.73588421036221e-05
-2.46984846098387e-05
-1.52677575760283e-05
-1.20440884217756e-05
-3.78667658992326e-05
-2.51760088713174e-05
-1.85324714518046e-05
-4.93144909711854e-06
-2.61755126223383e-05
-1.41438217139152e-05
-2.02212336883522e-05
-1.78455021713245e-05
-2.43857755626003e-05
-3.47738078349032e-05
-1.59720564082059e-05
-3.23421776581923e-05
-3.64675354490341e-05
-3.59205840678562e-05
-2.99875878271409e-05
-1.28204318402891e-05
-1.47422086638263e-05
-2.25351252690766e-05
-1.21091118463128e-05
-3.07725981338562e-05
-1.05011153398651e-05
-1.49017987290018e-05
-1.87026910262789e-05
-8.21238953082058e-06
-1.94064507326408e-05
-2.56336096512144e-05
-2.05268765244975e-05
-1.55542720410052e-05
-1.28456368510122e-05
-2.53213829563898e-05
-3.18420514035189e-05
6.86085515405737e-08
-1.95336109641206e-05
-1.71759540861939e-05
-1.80255195542051e-05
-3.17901040273358e-06
-2.02731177450458e-05
-1.49126101339925e-05
-8.69238246258725e-06
-4.42903955615644e-06
-3.69636072327639e-05
-9.57032446180928e-06
-1.7773296155977e-05
-3.19234479952694e-05
-1.42731499360626e-05
-4.50490436706547e-06
-1.44662188292945e-05
-3.64649550880166e-05
-2.17549134501949e-05
-2.47212253229345e-05
-1.37117932148811e-05
-3.97542228505902e-05
-1.07152044440062e-05
-2.40135637608181e-05
-1.86734255530445e-05
-1.72917429462919e-05
-3.26803173012286e-05
-1.41040397555608e-05
-1.78803611907207e-05
-2.69448512683149e-05
-5.02033196719703e-05
-4.56993277656335e-05
-2.51821742276374e-05
-2.46367611977407e-05
2.70072266400163e-06
-2.42209381362183e-05
-3.64836370471444e-05
-2.45731617589343e-05
-3.19358203834775e-05
-1.21151818999421e-05
-1.2862654461917e-05
-4.9265736821603e-06
-7.14590799949319e-06
-9.5607176307469e-06
-6.81843612384816e-06
-2.05774273005764e-05
-1.02098410598517e-05
2.31482913034992e-06
-1.24630835221757e-05
-2.48577896214114e-05
-3.24824929816963e-05
-2.89510263095475e-06
-6.59290047672454e-06
-1.06599220002765e-07
-2.40153540648706e-05
-3.87874063915699e-05
-2.03901106239287e-05
-1.93432130579319e-05
-2.99960860743317e-05
-1.03191233834761e-05
-2.30774704783261e-05
-1.60921223824677e-05
-2.66452889130278e-05
-3.24376065748484e-06
-3.39824441972222e-05
-1.81854101704051e-05
-2.02346085907797e-05
-2.3399784237173e-05
1.01110508447927e-06
-1.79214189853984e-05
-1.37546271125665e-05
-7.37746066403735e-06
-4.15899423757479e-06
-4.10658968450366e-05
-2.12343564725049e-05
-3.66146681153589e-05
-6.74322005355189e-06
-1.99755594192043e-05
-3.15716533282898e-05
-2.70110937989284e-05
-1.71356941593156e-05
-4.32862255746916e-05
-2.30126025635973e-05
-4.3376433382415e-05
9.0924760840591e-07
4.65360875509331e-06
-1.21751025470446e-05
-5.6798585771271e-06
-2.5266707676875e-05
-1.59400841405382e-05
-1.5093722916709e-05
-2.04092398829368e-05
8.97071986342138e-07
-2.11571796081016e-05
-1.91701346423574e-06
-1.47302066559289e-05
-3.03465306256257e-05
-1.80611878877126e-05
-9.76860755415476e-06
-3.88629774947883e-05
-2.65107446252082e-05
-1.56430087771141e-05
-3.81168431405793e-05
-2.82651360057748e-05
-2.27363738285089e-05
-2.23701083155335e-05
-4.77937799519745e-06
-1.40228803293553e-05
5.69085978329553e-07
-1.75079578259664e-05
-3.4323308301833e-05
-2.87021968670668e-05
-1.75337723818076e-05
-4.68938391953853e-05
-1.11621399360107e-05
-3.43079076258788e-05
-3.12647832642715e-05
-1.89684570036085e-05
-4.4026371622513e-05
-2.66893105194456e-05
-3.09947419067812e-06
2.57152863067015e-06
-3.66202665002744e-06
-1.36315514581287e-05
6.1927671708362e-06
-1.74014410612168e-05
-1.75231081309538e-05
-6.06500810563149e-07
-1.95496669037719e-05
-1.15199934507601e-05
-2.76491272158087e-05
-3.77316878719433e-05
-1.34501946168447e-05
7.65234574945949e-06
-2.06168668233368e-05
-6.98731072898517e-07
-7.18714288993531e-06
-4.1187755384984e-05
-2.04222497551476e-05
-1.94803132521363e-05
-2.25019873037134e-05
-1.26531791855474e-05
-5.2395261441423e-06
-2.67203379179359e-05
2.31838005180447e-06
-1.98668409382258e-05
-2.52594296907871e-05
-1.6078773813955e-05
-4.64699143979496e-06
-3.41587835118437e-05
-2.91189223570544e-05
-1.845077115159e-05
-3.37735849310196e-05
-2.83921205097961e-05
-3.52226834687507e-05
-1.47589833300998e-05
-2.10751390036496e-05
-8.45858359076264e-07
-3.56699565014128e-05
-1.00327583532741e-05
-1.32766227001281e-05
-6.04748796180214e-06
-3.07636882682814e-06
-2.46813399472522e-05
-1.82067820084148e-05
-2.54630557439556e-05
-1.17386674661865e-05
-8.25111958087785e-06
-2.27579473244506e-05
-3.61184260609283e-05
-4.62315631800097e-05
-1.5677447002018e-05
-2.6852201467588e-05
-2.44741028869832e-05
1.04550605388923e-06
-3.17814071884336e-05
-5.49941734405591e-06
6.64453844316335e-06
-1.5567600778148e-05
-3.29737483519548e-05
-3.00831763557661e-05
-2.24431008788059e-05
-9.80305423715539e-06
-5.72584001792369e-06
-3.44764738388894e-05
-1.22877667842636e-05
-1.24309046861763e-05
-3.00965757529432e-06
-2.46207355194795e-05
-2.98247848857776e-05
-3.79359895413047e-05
-2.82879729966265e-05
-4.03802406516973e-05
-3.79704308115245e-05
-2.34957518522513e-05
-2.49760558853701e-06
-4.42971411190842e-05
-2.69468396051056e-05
-1.00175582595468e-05
-1.40991003274275e-05
-2.82746001449139e-05
-1.2290105536874e-05
-2.23857764810843e-05
-3.33666225465493e-05
-2.18737086578098e-05
-1.8800665939743e-05
-9.50545844172258e-06
-1.14005291453663e-05
-4.04770280106878e-05
-3.11441625035618e-05
-3.18782787653461e-06
-9.8294619343026e-06
-2.75966448575182e-05
-1.78583159451227e-05
-1.71994396325259e-05
-2.00414336764416e-05
-4.70681996883526e-06
-7.62426728081808e-06
-1.68654533766238e-05
-2.4554433734975e-05
-3.72633177888519e-05
-4.32941446087651e-05
-2.32513456777298e-05
-1.86981158864526e-05
-1.77695818122682e-05
-1.83858032059904e-05
3.07524722478584e-07
-1.10649331151691e-05
-9.56699620060194e-07
-3.49506928598526e-05
-1.37327832426718e-05
-3.26799675516131e-05
-2.56735011238539e-05
-2.08239902470114e-05
-2.15165680127226e-05
-1.02207408987726e-05
-2.32616021314503e-05
-2.29013886916261e-05
-1.46162687743279e-05
-1.33393441300354e-05
-2.20906272917269e-05
-2.13733693866283e-05
-2.2115144063425e-05
-1.54138758428119e-05
-2.26336255268002e-05
-1.95358208050309e-05
-1.77636903387811e-05
-1.52944065640645e-05
-3.29490190168922e-07
-8.07166569665901e-06
-3.63331790650036e-05
-1.16631185277591e-05
-5.48072763321027e-06
-1.93344775025732e-05
-1.37535821108082e-05
-1.17073188977422e-05
-2.00724734163259e-05
-3.03190018244163e-05
-2.30617321815633e-05
-3.07380429194478e-05
-7.56580489827927e-06
-1.97965946299085e-05
-2.54309081849645e-05
-1.04082904086997e-05
-1.41055604474272e-05
-4.48445572892621e-06
-1.41704691613665e-05
-2.66014464464095e-05
-1.80639662894989e-05
-1.79994108904843e-05
-2.08709656595724e-05
-1.14527839815688e-05
-1.40357643126146e-05
-1.36002941647044e-05
-2.69057402125023e-05
-7.48375313411881e-06
-2.84108100908714e-05
-3.47284491948166e-05
-6.84273073327892e-06
-3.79283752759778e-05
-3.20097285014856e-05
-1.57306508270048e-05
-2.04105519271228e-05
-8.94803545770794e-06
-2.62158709881348e-05
-5.12765127939679e-05
-3.76019689206201e-05
9.0397343134386e-06
-2.02774418779563e-05
-1.56489361626417e-05
-3.37231418561264e-05
-1.99664087177207e-05
-2.77438607277578e-05
-1.87581530115807e-05
-9.24323481194576e-06
-1.49390065169421e-05
-2.00106710325081e-05
-1.83598037081754e-05
-3.00747259747153e-05
-2.48966740998895e-05
-4.13344870461561e-05
-6.61719846543639e-06
-8.02994828001071e-06
-8.30760294631061e-06
-2.53147706636731e-05
-4.12637995287222e-05
-1.99276532239751e-05
-1.14693238190952e-05
-2.76804700524786e-05
-1.51360860501232e-05
-1.83678406104786e-05
-6.60358512691047e-06
-3.32277720686217e-05
-2.52452928937766e-05
-1.8008423350005e-05
-1.73916583104873e-05
-2.23916937079593e-05
-7.47476918255562e-06
-4.17985013532435e-06
-3.21423515072862e-05
-1.59806322974763e-05
-4.66609702204214e-06
-6.01947150807268e-06
-2.10296317248108e-05
-1.46095781685925e-06
-2.06576209856499e-05
-1.40063327409736e-05
-1.70864765296418e-05
-1.31314588545016e-05
2.57461382439852e-06
-5.27980798130019e-06
-2.31288800100658e-05
-1.99395512370843e-05
-2.81110298383923e-05
-9.26853141850252e-06
-2.68504827062572e-05
-1.61427817939304e-05
-1.80732799478676e-05
-1.31273994266879e-05
-2.05107776252835e-05
-3.05322581106414e-05
-3.24748466793378e-05
-3.91284638181728e-05
-1.43007589402048e-05
-1.98828192054753e-05
-1.54661323762993e-05
-1.20926115805097e-05
-1.49751941870511e-05
3.61963370320459e-06
-2.21075842521534e-05
-2.43156707268817e-05
-6.51161654013403e-06
-2.92760320692924e-05
-2.98374616243385e-05
-4.18235045847968e-05
-2.51885065235484e-05
-3.37720401279539e-05
-3.50955210212586e-05
-2.45441203878269e-05
-1.98992397832472e-05
-2.34978609169691e-05
-1.34302097674734e-05
-1.3465611841701e-05
-1.8859405157509e-05
1.22563272604961e-06
-3.47200965997988e-05
-1.72867319519551e-05
-2.29572510183661e-05
-1.34537447808415e-05
-2.48595116534531e-05
-2.37887719312541e-05
-1.56424106351454e-05
-3.59711918205685e-05
-3.23369285865636e-05
-3.57636795167368e-05
-3.48549432772056e-05
-1.76694496549749e-05
-4.95288187409944e-05
-3.39439485759774e-05
-2.16022127681422e-05
-3.37073977351236e-05
-3.16463474842701e-05
-2.53809748852202e-05
-2.10712713169918e-05
-2.58659234295987e-05
-1.6417845213348e-05
-3.98250589329695e-05
-3.16954211324985e-05
-1.84032816233284e-05
-2.02540425444306e-05
4.77694970205829e-06
-2.52414144231065e-05
-2.04283629871907e-05
-1.78310458517086e-05
-3.05974178445156e-05
-3.49928919306515e-06
-8.53257070788912e-07
-2.0931614224432e-05
-2.44547402494203e-05
-1.42163118932557e-05
-7.90471887593176e-06
-2.61110390709952e-05
-4.63223525387534e-06
-1.52537934469812e-05
-1.60137215431183e-05
-2.4499984114206e-05
-1.27182753470308e-05
-1.11915463179415e-05
-3.01401459958594e-05
-2.51761605843262e-05
-3.31195736022869e-05
-9.43919503812741e-06
4.48412650449683e-06
-6.15766986203306e-06
-1.90876512478067e-05
-1.9703569205112e-05
-2.60585727807645e-05
-2.06075825346959e-05
-1.75717720558762e-05
-3.90809566647082e-05
-1.83638251211531e-05
-2.81044505311239e-05
-2.16899245453488e-05
-4.80558727529575e-06
-1.47006863718726e-05
-3.63561196973112e-05
-2.78033461886305e-05
-2.21266696868809e-05
-4.33921692756302e-05
-2.21401469494058e-05
-2.81584275534556e-05
-1.86999223304171e-05
-1.07289432837237e-05
-2.42933770653668e-05
-2.21740968999432e-05
-2.7990580340242e-05
-2.48436150874344e-05
-2.09439216191357e-05
-1.8471268563542e-05
-2.77763816228719e-05
-2.5048635730238e-05
-2.56660362300561e-05
-9.35755063145214e-06
-1.6722230849531e-05
-4.62461654412976e-06
-6.73888009936663e-06
-3.68792117739943e-05
-1.82733698239778e-05
-5.98039426315033e-06
-2.79302274867927e-05
-5.27068817005172e-05
4.70039301060562e-06
-4.19743252293234e-05
-1.68854529853607e-05
-1.37918765847165e-05
-2.79874812557704e-05
-1.18907873346019e-05
-1.90164095877338e-05
-1.55631387922626e-05
-3.80966051801993e-06
-3.5766908706688e-05
-1.92915876539306e-05
-1.55217499008264e-05
2.42005709142928e-06
-1.37775975254723e-05
2.51279226171567e-06
8.47364681842392e-06
-4.45714954881407e-06
-8.75377345875933e-06
-2.91922022726976e-05
-2.89172633572423e-05
-1.219518617989e-05
-2.85697156322915e-05
-3.29404659311979e-05
-1.08827939948474e-05
-2.04443161663799e-05
-3.0554351866186e-05
-3.02708295726367e-05
-3.34268161511362e-05
-1.60428759329652e-05
-1.13209336334424e-05
-1.71006603638069e-05
-2.56077409261206e-05
4.24137737903059e-06
-3.5778915649293e-05
-9.39922304358962e-06
-3.94349801545804e-06
-1.84379299054216e-05
-1.34483910865826e-05
-3.98954106426718e-05
-1.31853012557585e-05
-2.54261487365226e-05
-1.87099567743375e-05
-5.00665808732055e-06
-1.38624382469863e-05
-2.87752562623497e-05
-1.7842350783485e-05
-3.44325001250113e-05
-2.44025177635455e-05
1.48232006141148e-05
-4.09117822360916e-05
-1.06668002855042e-05
-1.89746906463879e-05
-1.18094204489658e-05
-4.78242713054482e-05
-1.09312595491502e-05
-3.26511999352678e-05
-2.51151125460194e-05
-2.3882901073608e-05
-5.40963928809898e-06
-1.797622693724e-05
-1.09434189197239e-05
-1.09546593421828e-05
-2.47017110502079e-05
-8.42968520831416e-06
-3.37520064926537e-05
-1.73959237950722e-05
-1.68035781622661e-05
-4.59989947991798e-05
-3.30115173667938e-05
-2.87669083169839e-07
-3.01084814420323e-05
-1.80181382101902e-05
-1.14610731219185e-05
-2.39200263603738e-05
-2.5174729057705e-05
-7.66907508271682e-06
-7.41776035093757e-06
-2.55501002278877e-06
-4.31702697834996e-05
-2.12290019066374e-05
-2.89504425840292e-06
-8.74893470694087e-06
-1.03018792416456e-05
-1.95077124771531e-05
-3.26261962738862e-05
-3.12686043967303e-05
-2.36579438280214e-05
-3.08140281784839e-05
-1.96113578005261e-05
-1.66077069055431e-05
-2.87118789179223e-05
-8.55739407963297e-06
-1.51015956943157e-05
-2.71505182136339e-05
-3.33484095024985e-05
-1.26828425696659e-07
-1.09614377598153e-05
-1.8428069050532e-05
-2.36033035436692e-05
-1.6752471302997e-05
-2.70302861784844e-05
-1.55470419036963e-05
-3.59828018665292e-05
-1.73319777304585e-05
-1.85668377678528e-05
-9.79863304120393e-07
-2.03223326067265e-05
-2.81168487473166e-05
-7.18114039563281e-06
-8.62801557026584e-06
-7.68063106492014e-06
-2.08637668190488e-05
-1.18978977528299e-05
-3.33315827414704e-05
-2.36615841653419e-05
-3.0443951245595e-05
-2.16208965648296e-05
-2.54155498333917e-05
-6.94240228543301e-06
-3.9957101752661e-05
-2.36370215844244e-05
-3.34136642090394e-05
-2.0398986308253e-05
-2.02941250902571e-05
-5.08305907197998e-06
-1.11603777972457e-06
-1.84249904532263e-05
-1.73477985361479e-05
3.16122268149346e-06
-3.47749144136501e-05
-1.06412182004298e-05
-1.94449255719337e-05
-2.97933842885715e-05
-1.4209664928712e-05
-1.63577090628287e-05
-3.01800733664739e-05
-2.75438118162633e-05
-7.96173366361086e-06
-1.27526046391916e-05
-5.11688874673733e-06
-6.93442796552754e-06
-2.75428136359225e-05
-4.34554493482516e-05
-3.76531428633438e-05
-3.38823217910447e-05
-8.57146819989027e-06
-2.72544016414613e-05
-1.66253049871208e-06
-3.14005803302672e-05
2.54269832464981e-07
2.65242806436869e-06
-1.4505029080002e-05
-5.70572832915449e-06
-1.06407120417571e-05
-1.37565564266971e-05
-1.30583072891164e-05
6.1260881127338e-07
-1.9518512910914e-05
-8.70534715260305e-06
-3.16394891895825e-05
-1.55723865279669e-05
-3.82274759856238e-05
-3.08484848492449e-05
-2.83443430949903e-05
-7.59934800442808e-06
-1.43900011047466e-05
-2.38750370011693e-05
-1.93423797131666e-05
-2.72669622071831e-05
-1.23600773768184e-05
-3.7350813421438e-06
-2.69743164116122e-05
-2.45382968364116e-05
-1.48739623962055e-05
-3.76173779818136e-05
-2.69959152804966e-05
-7.46376292795751e-06
-4.35550743788799e-06
-1.38735300928828e-05
-6.89897424157919e-06
-2.02171059825013e-05
-1.82615910284342e-05
-1.35537477064794e-05
-2.2633776956897e-05
-2.4200195167835e-05
-2.70741771804973e-06
-2.6166660154425e-05
-9.40520641447064e-06
-7.67688178046583e-06
6.5317817047687e-06
-2.21722097540017e-05
-1.06541242067517e-05
-2.11043023971587e-05
-2.1806934030937e-05
-5.82579145947244e-06
-1.12864113453393e-06
-6.83087175972562e-06
-4.35229662148328e-07
-2.33082831150931e-05
-2.28144991053147e-05
-7.77391441985606e-06
-2.08365286168136e-05
-1.73939188507546e-05
-2.70043642849767e-05
-1.2868069326219e-05
8.09099880432838e-07
-1.0743571000027e-05
-2.04753033692903e-05
-3.33740493103479e-05
-1.03299043064305e-05
-3.10622134233382e-06
-3.20523544598049e-05
-1.64622216991956e-05
-1.62489232136555e-05
6.20913129253644e-06
-4.06063547305743e-05
-1.18661099923694e-05
-1.34632103418806e-05
-4.97158832264598e-05
-2.45648349527813e-05
-1.52432803686436e-05
7.82648185480686e-06
-1.19370658723406e-05
-3.3229585967971e-05
-3.85393667738788e-05
-3.14336285774483e-05
-8.39272761317225e-08
-1.95259254573052e-05
-2.55103063634721e-05
-2.21055802154977e-05
-3.59026148790825e-05
-2.29531362675381e-05
-6.60283322045135e-06
-2.08372148705235e-05
-1.70362495315503e-05
-2.32967936597374e-05
-4.4479043536772e-06
7.24985614094675e-06
-4.34567330540709e-05
-1.32034741311311e-05
-3.87479568535999e-05
-8.42789349731575e-06
-1.43916040746737e-06
-2.44091456766292e-05
-3.67124960128261e-05
-1.9178678422898e-05
-2.98725664782281e-05
-2.1409243492706e-05
-1.38010645517627e-05
-2.44508822917632e-05
-2.02746099493395e-05
-2.25770082202017e-05
-2.06706445037606e-05
-1.7548523454443e-05
-3.79201850372804e-05
-1.37945947870298e-05
-1.44629605930171e-05
-3.61748773796715e-05
-3.33984760095681e-05
-1.40237288322603e-06
-2.44252270345226e-05
-3.44865099058488e-05
-3.65659131997242e-05
-3.36695823474644e-05
-4.95919691271948e-05
-2.66902054312876e-05
3.84167128909991e-06
-1.9695094360082e-05
-2.259014143948e-05
-2.9563014204684e-05
-1.61148064738271e-05
-1.18670131859666e-05
-4.24151776129712e-05
-3.92601096773308e-05
-1.1900002405187e-05
-4.23140210122188e-05
-1.64779719154457e-05
-2.645884445969e-05
-2.08475863037844e-05
4.43556317322942e-06
-8.53132860186864e-06
-2.87651389962042e-05
-1.13563691093242e-05
-1.54177571894535e-05
-2.33578929190687e-05
-1.76584100043059e-05
-6.40713823339959e-06
-3.00973567182212e-05
-1.9951908028592e-05
-2.82861803894419e-05
-1.64204989134376e-05
-3.88548290983332e-05
-1.95862941571261e-05
-1.81959494751164e-05
-2.33467440887836e-05
-3.66093952497182e-05
-3.21033619349952e-05
-1.50970016931068e-05
-1.06971344854637e-06
-3.09562673617796e-05
-1.07985807872537e-05
-5.14808719151683e-06
-5.70494100825231e-06
-2.26624106755906e-05
1.49198530370141e-05
-2.83967889535969e-05
-1.85847227387535e-05
-1.77053426860485e-05
-1.11136958569095e-05
-2.10874456458873e-05
-1.2585102285622e-05
-2.99795835968409e-05
-1.72147165487556e-05
-4.46448428065998e-06
-1.90271903656852e-05
-1.82165157003047e-05
-1.09539242684539e-05
-2.28551591497871e-05
-2.28392749492752e-05
-1.10720057767188e-05
-3.11272017759798e-05
-2.53662164322853e-05
-4.33590085870302e-05
-1.61220426982901e-05
-3.43216156303178e-05
-3.11019853006329e-05
-5.64857683065447e-05
-1.40218152712123e-05
-1.18727041490817e-05
1.16256066531822e-05
-2.20884023395956e-05
-1.0206851826844e-05
-1.29463406719479e-05
-3.05115736250114e-05
-2.98381211586841e-05
-1.1773535824753e-05
8.67474704143419e-07
-2.45030185819738e-05
-2.79094581919042e-05
-3.10685181579576e-05
-3.44332062884747e-06
-1.75224800103886e-05
-5.62211915268642e-05
-3.3433836337441e-05
-1.24487822280867e-05
-3.70224802173029e-05
-1.7765411449726e-05
-3.60774664898731e-05
-1.36933524554055e-05
-7.52016753558851e-06
-2.08610431349993e-05
-2.97180533915149e-05
-2.14289221727486e-05
-2.43568969834912e-05
-1.72094538436213e-05
-1.22202913895203e-05
-1.30409831716352e-05
-2.45730566546231e-05
-3.31630107864187e-05
-3.92203241990754e-05
-2.10110664264265e-05
-1.68419264498957e-05
-2.43119339121424e-05
-3.41615281470183e-05
-2.45482336422918e-05
-1.55553563767377e-05
2.12963309945202e-06
-1.62901720409661e-05
-2.62004492062175e-05
8.41972346691454e-06
-2.69533060926452e-05
-4.04812705529888e-05
-3.0595356908769e-05
-1.4196782832873e-05
-1.20070736486821e-05
-1.3773361029877e-05
-4.04521464793169e-05
-2.57525770124819e-05
-3.32277048256828e-05
-2.28702604553686e-06
-1.6787462506264e-05
-1.77062964933476e-05
-7.73833004825311e-06
-1.88538140538366e-05
-2.16299939051732e-05
-2.36656951259818e-05
-1.19372535797347e-05
-2.73205561814729e-05
-4.98645019823545e-06
1.63732775458446e-06
-1.9729123057275e-05
4.76513885629531e-06
-3.61857455473403e-05
-3.06022744063796e-05
-1.25462052287833e-05
-2.25884347754524e-05
-8.29079130671863e-06
-1.73381038952662e-05
-1.69837743237714e-05
-1.8611139274441e-05
-4.65549291127478e-05
-1.25055127056098e-05
-2.41350612922466e-05
-2.17615095348794e-05
-2.25233589973121e-05
-1.29593384458166e-05
-1.6110249441655e-05
-3.39628352965139e-05
-1.84836281381681e-05
-3.86107309658271e-05
-3.12202901667909e-05
-1.54926470499243e-05
-3.00122566232873e-05
-5.11972319495357e-06
2.5468707324349e-06
-3.1650204340915e-05
-1.04896079690023e-05
-6.30358671590582e-05
-2.11378411465704e-05
-2.64357629983138e-05
-1.69081068349514e-05
-2.75364128503359e-05
-1.65257537572754e-05
-9.40741049122261e-06
-1.76030772754827e-05
-1.92207665881402e-05
-1.34705432394776e-05
-3.62888479334185e-05
-2.44050636677875e-05
-2.05938789364563e-05
6.38378420573466e-07
-2.03125287636215e-05
-1.96092471703749e-05
-3.00900243471635e-05
-2.08880754816283e-05
-1.75747457308985e-05
-2.41714836174519e-05
-1.73610144544599e-05
5.5630477480075e-06
-7.05919507144543e-06
-2.22341479497373e-05
-1.14550201413223e-05
-1.66407680874025e-05
-2.8448314590621e-05
-3.61526036005324e-05
-2.24402244193303e-05
-8.63705641705029e-06
-8.95824868237175e-07
-3.11325676739862e-05
-2.41752076155936e-05
-1.45675009894747e-05
-2.87131051634354e-05
-4.28640366731087e-05
-8.37961145036005e-06
-1.97387341196908e-05
-1.85414007105635e-05
-1.30989035936086e-05
3.08954420433333e-06
-1.72825392826377e-05
-4.09044024677041e-06
-2.76965887563737e-05
-3.63897311196566e-05
-1.44400696032428e-05
-3.89979590976605e-05
-2.33715799739597e-05
-2.84733270349982e-05
-1.92418131254113e-05
-1.7458138933138e-05
-1.35609659009502e-05
-2.565487511527e-05
-3.45554585631824e-05
-6.23568936832514e-06
-2.3288388861327e-05
-3.51361867995961e-05
-1.98482771968759e-05
-3.00528933195751e-05
-1.79833082468936e-05
5.66066797876937e-06
-2.29590577399173e-06
-2.58349875730856e-05
-2.5508836433359e-05
-3.81814036650107e-05
2.38706948057112e-05
-3.5515668124508e-05
-2.01928331120853e-05
-1.13360600914564e-05
-2.91700973666676e-05
-2.20221070927091e-05
-2.08585300640558e-05
-4.57356393988312e-05
-3.16875062223492e-05
-6.38417045922429e-06
-1.9774779666483e-05
-2.18459821732545e-05
-1.19656949601368e-05
-3.60263109061512e-05
-2.13447287321397e-05
-1.4959867342931e-06
-2.25471172759036e-05
-3.20512957984398e-05
-3.93975842724078e-05
-1.69977105810885e-05
-1.9487490789526e-05
-1.80206912298636e-05
-1.95068285957597e-05
-1.12130926275757e-05
-2.72252387698961e-05
-1.01786006414091e-05
1.1413535547701e-06
-1.06594240475916e-05
-1.27132896810445e-05
-2.48542208093759e-05
-2.09434934466235e-05
-2.66278644678405e-05
-1.23009096724873e-05
-3.82779497467502e-06
-9.69481106945455e-06
-1.03371666632698e-05
-1.82573441172808e-05
-2.62890427454306e-06
-9.99530381186735e-06
-8.53149650900548e-06
-4.07591553565879e-06
-2.72520739465693e-05
-2.34479915064502e-05
-2.12985393886958e-06
-3.52182974657213e-06
-3.91708397368518e-05
-2.00363227869679e-05
-2.44969694045709e-05
-2.01541208229132e-05
-2.92477191959875e-05
-1.42759913854039e-05
-4.48443388357438e-05
-1.79130880339876e-05
-1.18438763372052e-05
-4.26352252818655e-05
7.06645553524539e-06
-1.56952240034355e-05
-1.02086362290862e-05
-8.73688794778501e-06
-2.75612917285226e-05
-2.08595014297019e-05
-9.1461812133012e-06
-1.33111773861392e-05
-1.86355509869052e-05
-1.79140207020665e-06
-4.34021145636256e-05
-2.85943406052928e-05
-1.90334942079248e-05
-3.39762036219343e-05
-6.87857423082434e-06
-2.3352821851416e-05
-3.23584607215401e-05
-2.01318815199142e-05
-2.36710762916676e-05
-2.76185794434425e-05
-3.42056850055831e-05
-2.31080764433801e-06
-9.47556508572482e-06
-2.57514770439346e-05
-1.79818491106236e-05
-2.48616686968214e-05
-1.74910792060096e-05
-9.31949531076411e-06
-1.1364446603389e-05
-2.61474679132309e-05
-1.4919308085265e-05
-5.1003715987319e-06
-2.66336196497433e-05
-2.69885897796647e-05
-1.7096037900845e-05
-2.12100718451133e-05
-3.08487175986202e-05
-3.50499746666685e-05
-1.93909287695981e-05
-1.92171631114881e-05
-3.72509377880034e-05
-1.68900268001035e-06
-1.19038366073683e-05
-2.74456561943376e-05
-3.15585923079469e-05
-1.60067452246889e-05
-2.63811897451806e-05
-1.64419173654516e-05
-2.20894950161151e-05
-1.98696369716523e-05
-2.68782461108461e-05
-1.48746904924715e-05
-2.44675409931327e-05
-1.47192786626316e-05
-7.56395587409936e-06
-3.18568727469005e-05
-2.25016184166898e-05
-2.09951985424672e-05
-1.2658736289771e-05
-2.11998395286849e-05
-7.91292606935604e-06
-2.57638058465616e-05
-4.29550734290012e-06
-1.95351654752201e-05
-2.30795555626549e-05
-3.44052205884092e-05
3.12684574580532e-06
-3.22870989082029e-05
-3.9668018524864e-05
-1.29821052018151e-05
-2.56121300990034e-06
-2.85027574116076e-05
-1.11300813151334e-05
-1.8927575171901e-05
-1.85413893667343e-05
-3.4781210938558e-05
-2.30539889222403e-05
-8.75926884933721e-06
-1.4997844840038e-05
-2.62685894020512e-05
2.67471231358511e-06
-6.29237376937295e-06
-4.45706581062486e-05
-3.50407253347625e-05
-1.61732092685049e-05
-3.16648016062523e-05
-7.88377918057905e-06
-1.20286771201425e-05
-2.81553600229721e-06
-2.27644695382525e-05
-2.48051104346013e-05
-1.64353702823436e-05
-8.31933583450141e-06
-4.15210394522479e-05
-1.98474882788668e-05
-1.9918143928891e-05
3.30066884608825e-06
-2.50607909129221e-05
-1.49341255439663e-05
-1.43942510871567e-05
-1.34359549704385e-05
-1.58134892500419e-05
-7.21179638561063e-06
-5.04962449081977e-05
-2.18377422495051e-05
-1.72672670541446e-05
-3.83050294667442e-05
-6.6104601308302e-06
-7.33346769815097e-06
-4.24517562743099e-05
-3.10517819242007e-06
-2.54694376115846e-05
-5.32323402565642e-06
-1.66580217846007e-05
-3.27382825121826e-05
-1.45167427943972e-05
-4.41811086029373e-05
-5.79698892160442e-07
-4.58652272034439e-06
-3.18693247226718e-05
-1.56653496448521e-05
-2.52004063267619e-05
-3.65331998634071e-05
-2.43945444788692e-05
-2.15631851721106e-05
-1.91706118133147e-05
-3.07462779043369e-05
-3.75110147354528e-05
-2.19865516342585e-05
-4.17042233766656e-05
-2.53990499598577e-05
-2.28061129876339e-05
-1.17022668690488e-05
-2.1252988190337e-07
-2.38407193350242e-05
-3.47198591612728e-05
-1.30652748122895e-05
-1.42356635623173e-05
-1.81288933935798e-05
-1.55746922229314e-05
-3.2781005438866e-05
-1.8529908283432e-05
-2.90112707729275e-05
-1.49873471886213e-05
-4.70894342359746e-06
-2.29067878197985e-05
-2.76563282168271e-05
-2.94828704679108e-05
-1.92549934692704e-05
-3.86382563841683e-05
-3.25535477384626e-05
-3.57718235306791e-05
3.07853181802819e-06
-3.83640064739305e-05
-2.35410298998673e-05
-4.09138331569113e-05
-1.76651577363419e-05
-2.68298861218493e-05
-1.8827227298667e-06
-1.6603042662548e-05
-6.2608145583811e-06
-2.41409801798714e-05
-9.63718811382728e-06
-9.2894375062559e-06
-1.68600488004631e-05
-1.30348584237621e-05
2.77203438224294e-06
-4.02660736861779e-05
-2.70479753341315e-05
-2.75950840190013e-05
-4.86766770548972e-06
-2.09127671582795e-05
-1.55466386195163e-05
-3.12709952934524e-05
-1.37164045630896e-05
-1.49122423205655e-05
-1.38180378398212e-05
-1.56119080641919e-05
-3.14647294846976e-05
-2.39748597615718e-05
-3.75813879214474e-05
-2.30541062687858e-05
-1.71487669627277e-05
-3.27899532428101e-05
-1.76813512900898e-05
-2.69973516082727e-05
-9.08909755837493e-06
-1.32949618154715e-05
-1.55953500554988e-05
2.45088775733674e-06
-5.79257759087272e-06
-3.17345823955091e-05
-2.23316361744945e-05
-1.60242657089651e-05
-2.50843688354289e-05
-7.73105549988082e-06
-3.22700487949283e-05
-2.28417107131697e-05
-1.73079578738859e-05
-3.23125316662425e-05
-6.88422119769581e-06
-1.19053404410472e-05
-2.00318933004788e-05
-3.16425869979091e-05
-3.00216127706887e-05
-1.68236725719257e-05
-2.2467948321473e-05
-2.1664610513216e-05
-1.25957883667588e-05
-1.38966730927598e-05
-3.6118125938684e-05
-9.53950201936516e-06
-2.08486520870633e-06
-2.81410652592195e-05
-1.74296883982935e-05
-3.37991649574259e-05
-1.05192147171606e-05
-1.33998069043164e-05
-4.954113254242e-06
-2.73707773396148e-05
-2.3926393398993e-05
-1.84659846494327e-05
-7.32916995003844e-06
-8.63833867895038e-06
-3.98990082138093e-05
-7.66443764342983e-06
-2.460082403501e-05
-2.03350541176075e-05
-2.26482177859654e-05
-4.31256699024277e-07
-2.64060862947849e-05
-2.99063404254847e-05
-3.17861744832937e-05
-1.16190594802527e-05
-3.19933968072936e-05
-4.17940043817765e-05
-2.41552217344796e-05
-6.0388488995472e-06
-4.23243946783917e-05
-8.87298824380446e-06
-3.15084696803762e-05
1.1398468719711e-05
-2.59738764380035e-05
-2.46883798313926e-05
-2.38840812746714e-05
-9.77233295308936e-06
-2.36246446762781e-05
3.50935008055912e-06
-7.90243143201951e-06
-1.87105481122973e-05
-9.60510405395475e-06
-9.62096005321635e-06
-1.75261817253118e-05
-2.86692437509617e-05
-7.3718478261056e-06
-1.95661475944337e-05
-1.93358945190237e-05
-1.41276000110586e-05
-1.14243535984636e-05
-3.64009048438111e-05
-2.42008816251271e-05
-1.88478812476344e-05
-5.54435037553977e-06
-1.85398380723178e-05
-1.39660885258536e-05
6.2216967887177e-06
-1.87719322835247e-05
-2.48835417300508e-05
-2.57590551503181e-05
-1.15460935656286e-05
4.91637063339419e-06
-3.25905346571806e-05
-7.89947771447121e-06
-3.73039131181712e-05
-9.23086142263087e-06
-1.13288125770671e-05
-1.72375139528294e-05
-1.43915668568792e-05
-1.91936486584214e-05
-1.23795282856876e-05
-8.04220424862784e-06
-5.51888817885444e-06
-2.59896775928624e-05
-1.32728776095082e-05
-2.59600821694771e-05
-1.97246518050406e-05
-3.51012212368067e-05
-2.83375137715294e-05
-3.49500868862951e-05
-2.80695435295346e-05
-4.52172732971755e-05
-3.21182924654742e-05
-3.07052626617801e-05
-1.6650549042453e-05
-1.90764685182366e-05
-6.90964319208583e-06
-1.18960941135256e-05
-2.0537431530658e-05
-5.56836743197616e-06
-2.26805983777612e-05
-6.32671358105444e-06
-3.78233294188646e-05
-4.60040658904465e-05
-7.03175246433835e-06
-1.71374270560615e-05
-1.14863162727477e-05
-1.79668752075146e-05
-2.20660248582311e-05
-7.68822303211108e-06
-2.05314779228021e-05
-2.7413674447281e-05
-2.10363897157695e-05
-3.99631406756822e-05
-3.49786512628713e-05
-2.90545237184488e-05
-2.93362695399453e-05
-3.40999596408079e-05
-8.42581654937028e-06
-5.27353375453388e-05
-1.66805196546685e-05
-3.77960572359652e-05
-1.94104181979484e-05
-2.40128817029883e-05
-1.93188899811248e-05
-4.46506784766862e-05
-2.66747574695043e-05
-1.51072394900701e-05
-3.85191545863188e-05
-1.77278723494599e-05
-3.14627227184751e-05
-4.24292033768654e-05
-1.7101254128161e-05
-3.12307539086438e-05
-3.70724049566452e-05
1.19707036941231e-05
-1.5492297949747e-05
-2.46003191929438e-05
-3.00312308798013e-05
-1.3840915024299e-05
-3.77976117656713e-05
-2.6610750327924e-05
-4.21332086484216e-05
-3.25308342065621e-05
-3.05084581713402e-05
-1.32554452835705e-05
-8.85625831336857e-06
-2.96804799358238e-05
-1.61393447692548e-05
-2.10139674355436e-05
-1.78068056414371e-05
-4.72457771445101e-05
-1.92780527723317e-05
-2.07224073859258e-05
-2.83880385175068e-05
-3.45577248310557e-05
-1.59376952633695e-05
-3.2448709276404e-05
-1.70644261616036e-05
-3.87547806040337e-05
-8.34624434952744e-06
4.84502719292355e-06
-2.01418658546278e-05
-2.01494116137323e-05
-1.74584758824156e-05
-1.23494563286874e-05
-3.34700487884554e-05
-3.21936277107276e-05
-3.78197063265908e-05
-4.57215874688441e-06
-4.078494425323e-05
-8.10560340142566e-06
-2.62315902569657e-05
-1.23022667654247e-05
-1.61615816415418e-05
-1.98571677892047e-05
-3.5973808652369e-05
-1.09179479766378e-05
-1.07310661127148e-05
-3.66401886146508e-05
6.23013621207529e-07
-1.36014061946711e-05
-2.91010172796461e-05
-3.42142935062039e-05
-2.1553289780208e-05
-2.24784927475407e-05
-4.57112106195478e-06
-1.16528884039179e-05
-3.52476007887037e-05
-3.22598040982867e-06
-7.17263943717089e-06
-4.3377621858219e-05
-6.12578618631405e-06
-5.10005857464663e-05
-2.80964732085851e-05
-3.11782988163481e-05
4.90086510248123e-06
-2.98080879421507e-05
-2.77610793770902e-05
-1.37228411372557e-05
-3.44232428809414e-05
-1.19997074255907e-05
-2.06755387887403e-05
-7.53027667912179e-06
-7.750888956503e-06
-2.8106105520984e-05
-1.52738565080306e-05
-3.04708869372365e-05
-2.2667615016247e-05
-2.93769699087454e-05
-1.2040747327883e-05
-5.0895564957805e-05
-2.55899036587224e-05
-1.42961280177197e-05
-3.59949620309006e-05
-3.87293344654401e-06
-5.41991106572213e-06
-3.4576435020151e-06
-1.1307391384536e-05
-1.37861134666424e-05
-1.9642258122122e-05
-6.21271694936245e-05
-2.21067107831322e-05
-6.65179113323294e-06
-1.44954312094553e-05
-3.69927901749643e-05
-4.32717873292689e-05
-2.45722417931025e-05
-1.63030235871097e-05
-2.78978464008136e-05
-1.31131950906626e-05
-5.95689868469489e-06
-1.89009838761319e-05
-2.83770280251073e-05
-1.7910656513672e-05
-2.63818811392096e-05
-2.42970262134138e-05
-2.01147286922117e-05
-3.21294834453027e-05
-3.81267666669279e-05
8.46411629725207e-07
-3.63084788517403e-05
-2.45121138594494e-06
-6.76701117044719e-06
-1.19306641710361e-05
4.59889667988501e-07
-2.18500102470096e-05
-2.18674378159215e-05
-2.35263320809499e-05
-2.05330266656872e-05
-2.49513033860279e-05
-9.65134738147258e-06
-2.47886767199213e-05
1.0755901737312e-05
-2.84116044939228e-07
-4.76870061722134e-05
-3.02853664956779e-05
-8.46011409089317e-06
-2.34684278618559e-05
-2.74934589095088e-05
-1.75736126423288e-05
-2.61641093607767e-05
-4.51312177087426e-06
-4.98266713564487e-07
-1.18391716766174e-05
-9.15536389207482e-07
-3.62048560557712e-05
-3.77806049107418e-05
-2.29931404150694e-05
-1.46453611622139e-05
-2.61645923168157e-05
-2.16765251754735e-05
-1.09506499274679e-05
5.90928484508533e-06
-3.33572918561815e-05
-1.12531558414225e-05
-3.37296136172766e-05
-1.77551340707549e-05
-2.5176477594722e-05
-3.76497790173545e-06
-1.60270472954504e-05
-2.44332783146912e-05
-4.88319473261449e-05
-2.20163783127991e-05
-1.35075588131957e-05
-1.61505152660712e-05
-2.98542801109117e-05
-1.19320587642861e-05
-1.21841095891174e-05
-3.45738868081061e-05
-1.08918586144855e-05
-3.51615476854678e-05
-2.13899881977086e-05
-9.41810771336437e-06
-2.08120661620918e-05
-3.06920460159821e-05
-3.94389871680323e-05
-2.77098967945841e-05
-4.49898970174192e-07
-2.22472347185454e-05
-2.7520066679272e-05
-2.72121524861865e-05
-2.1426889413806e-05
-3.49346113814719e-05
-9.04254437661115e-06
-2.83884478712816e-05
-3.37704480449397e-05
-1.74103840834478e-05
-2.753478999386e-05
-2.07518233115937e-05
-3.06662155920392e-05
-2.39042487058263e-05
-3.68680449708465e-05
-1.31326242213905e-05
-2.23448617245531e-05
-2.5283354437917e-05
-9.91998866024047e-06
-2.54396151961214e-05
-3.38000627688623e-05
-1.19072656548202e-05
-3.16792267659495e-05
-5.43377723436679e-06
-4.3480747150874e-06
-3.08757066531326e-05
-2.51505383403515e-05
-2.61307396815542e-05
-8.26143766171805e-06
-2.4293942517725e-05
-2.17401462395844e-05
-2.3574294926415e-05
-8.41446571878318e-06
-1.71552637734062e-05
-1.18050009953761e-05
-1.94473223851647e-05
-2.39289235204038e-05
-9.0408600124688e-06
-9.92961131159537e-06
-3.22209015123979e-05
-2.02307278781403e-05
-8.0764239417791e-06
-1.49130732248287e-05
-5.35233212510317e-05
-4.4137468005267e-05
-3.13335087010779e-06
-2.9195721851645e-05
-1.84249424517897e-05
-1.64625897327903e-05
-4.08224663736231e-05
-2.97654157806622e-05
-2.2986669336243e-05
-1.79318233362902e-07
-2.48158681176073e-05
-2.51298710186236e-05
-2.13225363045983e-05
-3.23310748758167e-05
-2.19755119660298e-05
-3.65945358013303e-05
-1.80128620767888e-05
-1.59855748097495e-05
-3.26872485284088e-05
-1.13292133492722e-05
-7.50508278272319e-06
-1.66403596134603e-06
-2.09711048794038e-05
3.45902927542645e-06
-3.01653996941556e-05
-1.21832023843334e-05
-2.27443870722441e-05
-2.48119935812856e-05
-1.51947275682023e-05
-1.29037256952143e-05
-2.17885022499384e-05
1.33012877827163e-05
-3.7731600588994e-05
-1.41863520871023e-05
-4.27792641987308e-06
2.73262716520187e-06
-2.2477134972523e-06
-3.24922440929188e-05
1.04557413807406e-05
7.5145255418476e-06
-4.11748035146688e-05
-2.7624802807819e-05
-4.55572206452119e-05
-3.11718622418284e-06
-2.85861446527984e-05
-2.6840650775219e-05
-2.42138393954771e-05
-1.06665960861246e-05
8.11859302947151e-06
-1.05692273850146e-05
-1.91532028445152e-05
-8.44835375168459e-06
-1.7703966214429e-05
-2.02066129077243e-05
-1.41608263093434e-05
-3.0556116906635e-05
1.21140898594293e-06
-1.84520975889478e-05
-1.55440859714077e-05
-1.17289873809335e-05
-4.01864433562167e-05
-1.80109270220937e-05
-3.84228713129487e-07
-2.14441284142236e-05
-2.90082136895151e-05
-1.68016899224804e-05
-5.52353563622095e-06
-2.87609791272792e-05
-4.50807038873465e-06
-3.76392571196082e-05
-2.38923983405769e-05
-2.24461461594512e-06
-3.37260432794669e-05
-3.60954013068338e-05
-1.26148738041586e-05
-3.98186441094823e-06
-1.69542089329419e-05
-2.78773583670039e-05
-3.21026445652002e-05
-3.55544175899658e-05
-1.94172694194657e-05
-1.13127141902792e-05
-7.54898434175753e-06
-1.30377134036371e-05
-1.90428685358416e-05
-1.4943148565484e-05
-3.526563726385e-05
-3.06185023027269e-05
-3.05220190116086e-06
-3.95709401527647e-05
-3.75166194983437e-05
-1.08617699485506e-05
-1.24642051840267e-06
-1.94084667843598e-05
-6.13625345333119e-06
-6.65459944499888e-06
-3.7668923408553e-05
-2.47287669448279e-05
-2.10688810955057e-05
-1.33658884384294e-05
-9.55169710547574e-06
-2.16651060083055e-05
-2.55914625838165e-05
-1.4347710932334e-05
-3.87339097038267e-05
-1.31686425632051e-05
-2.7329997641477e-05
-1.72202708518275e-05
-8.94192323309948e-06
-2.38442818144517e-05
-2.05122172062717e-05
-2.55773528858491e-06
-8.16928333837036e-06
-7.52111491740149e-06
-4.55335270943719e-06
-2.34981787677209e-05
-7.73862326012877e-06
-2.35337254088672e-05
-3.31645027103534e-05
-3.72730173033981e-05
-3.44529233284782e-05
-1.68867780159625e-05
-4.2689562650817e-05
-1.81959541443309e-05
-9.49573141136395e-06
-4.084110071951e-06
-1.95927752369431e-05
-8.27485997341176e-06
-8.66460802099894e-06
-4.50904107139027e-06
-1.32053362114014e-05
-1.39729650647665e-05
-5.1304633678861e-05
-3.09066812294883e-05
-3.7987985172524e-05
-2.48955530323218e-05
-1.22531949171771e-05
-4.44847481069334e-05
-9.36889271585204e-06
-1.5254391182011e-05
-1.03891048144305e-05
-1.93173133017407e-05
-1.54830031815935e-05
-1.72736525358191e-05
-1.62132497381466e-05
-9.43321091399885e-06
-2.80411741241756e-05
-9.83342933635762e-06
-3.01790286770524e-05
-1.91647466887171e-05
-3.21261039825914e-05
-7.45173232104426e-06
-2.45923953341678e-05
-2.8915866229977e-05
-2.06276005852685e-05
-2.01756751360281e-05
-1.18673930865968e-05
-1.60708218037848e-05
-2.2390091938507e-05
-1.31219508293664e-05
-1.8418115092556e-05
-1.24473212739782e-05
-1.73422848369959e-05
-2.18555531316892e-05
-1.67829814536406e-06
-6.56738252468733e-06
-3.30013248865594e-05
-1.67578759179141e-05
-3.03749169369959e-05
-2.65752141656508e-05
-3.25681805204495e-05
-1.36097663786054e-05
-3.76501563750333e-05
9.90410216265221e-06
-9.64424018339158e-06
-1.82682694625183e-05
-4.24312918350578e-05
6.30785131847471e-06
-2.47297292124152e-05
-3.43781808046484e-05
-2.60913289094618e-05
-9.66708439156785e-06
-1.28775568081071e-05
-2.68851144331244e-05
-2.96654027598071e-05
-3.79422807524039e-05
-1.57040904640638e-05
-2.08947236444343e-05
-3.62457471247695e-05
-1.52100387971541e-05
-1.41072117933769e-05
-1.47447989160998e-05
-4.93662090212202e-06
-3.01420666612851e-05
-1.01518803065329e-05
-1.84724013142801e-05
-1.16204136361819e-05
-1.82101999162138e-05
-7.67267700307845e-06
-2.55124970193916e-05
-1.87798482012431e-05
-3.77071476040515e-05
-2.27516487721292e-05
-3.332679882257e-05
-2.54527667101882e-05
-2.08752660802068e-05
-3.83723202258255e-05
-4.10460307717812e-06
-2.32180441646575e-05
-2.90765329781715e-07
-2.84359724717481e-05
-2.57483928762272e-05
-1.52235747941551e-05
-2.95444270439939e-05
-3.68509645079354e-05
-2.02563206607509e-05
-5.45039587785692e-06
-4.34665907349944e-05
-1.35828767993159e-05
-9.09451709186642e-06
-2.67301427944189e-05
-1.22268691180954e-05
-1.94793876344999e-05
-1.85703740600861e-05
-2.79799190273659e-05
-1.25134654601116e-05
-2.63415164439747e-05
-2.78904050832267e-05
-1.71530071095287e-05
-2.64742684482308e-05
-1.21982241951114e-05
-3.61254293632261e-05
-2.65957498680088e-05
-1.278655726985e-05
-2.35132239694538e-05
-2.82171760706416e-05
-2.41794843772004e-05
-9.69985345444099e-06
-2.06357846672161e-05
-3.51730666171515e-05
-8.3184037308243e-06
-3.68462655381538e-05
-4.96123971901683e-06
-1.61174844331688e-05
-2.25719810113876e-05
-3.77989059084538e-06
-6.66091743746193e-06
-1.24075754483176e-05
-2.43100969366296e-05
-1.4361757101888e-05
-1.3614907565007e-05
-1.68770305552323e-05
-1.49019757408159e-05
-2.40114875041544e-05
-7.87931980212135e-06
-1.72909095158732e-05
-1.28433090787094e-05
-3.65816550634501e-05
-5.88522390545447e-06
2.90823752949292e-06
-3.24334487799805e-05
-1.48252283635892e-05
-6.59329792582017e-06
-7.43873556603067e-06
-1.3914146871456e-05
-1.40683908424363e-05
-3.71997457131132e-05
-4.07354916063466e-05
-4.3779418210459e-05
-2.83175956938011e-05
-1.87518637994198e-05
-1.21111068374009e-05
-4.7758775802763e-06
-1.28632063828108e-05
3.36777057513325e-06
-1.83248298907423e-05
-3.3952171502301e-05
-1.60355302943809e-05
-9.62288749156624e-06
-3.02341111125647e-05
-2.57669959728227e-05
-3.53786855832649e-05
-4.14877792805178e-05
-3.3130016886649e-05
-1.62295672871205e-05
-1.89148287229648e-05
-1.86875165035793e-05
-2.13810981488374e-05
-1.75822147147112e-05
-2.05931569867501e-05
-1.17659180709481e-05
-1.7897196199575e-05
-3.35259217195407e-05
-1.68233399668269e-05
-3.25980747698034e-05
-3.66392769470213e-05
-1.03496933553945e-05
-3.66111906911011e-05
-4.12073342314747e-05
-1.52658521448127e-05
-3.041035449389e-05
-2.92557367538595e-05
-1.48256173914816e-05
-2.7065296100292e-05
-2.41836834706391e-05
-2.17752335190867e-05
-1.12820193738714e-05
-2.60753650963232e-05
-2.95444005272787e-05
-1.22515550014832e-06
-1.90209128673838e-05
-1.72879743113072e-05
-1.72426601463056e-05
-3.23785449627468e-05
-1.89382960883143e-05
-2.77986838817145e-05
-7.23718926974065e-06
-1.74098110343517e-06
-2.19201915630323e-05
2.90478708838527e-06
-1.31323094625981e-05
-3.931179716697e-05
-1.64413519547763e-05
-6.43391754325099e-06
-1.48327037918939e-05
2.50232533900247e-06
-3.88945775853331e-05
-2.08971581544168e-05
-1.83104415664975e-06
-2.25389118949242e-05
-2.28503921993653e-05
-1.38675353081315e-06
-2.79978400774512e-05
-1.84259326112469e-05
-3.05941187809631e-05
-1.54245681982291e-05
-1.23091834502341e-05
-1.17026957817297e-05
-1.08788254929728e-05
-1.12516754486409e-05
-2.83920528952343e-05
-1.91575648343945e-05
-2.71103329622285e-05
-2.16588805827224e-05
-1.53505465051116e-05
-1.51931113036348e-05
-2.78673132608305e-05
-2.18316288998057e-05
-1.95176272626062e-05
-1.54286210236483e-06
-2.68336336087443e-05
-3.30546121657282e-05
-3.20803623819294e-05
-1.98354260921044e-05
-2.00420357043823e-05
8.62268215867157e-06
-3.11091728160795e-05
-7.1462557867276e-06
-2.1556598178545e-05
-3.46035080650874e-05
-1.88879193837279e-05
-2.14146559397809e-05
-8.07419162292413e-06
-4.11212614297782e-05
-3.64723407042274e-05
-5.47673891207537e-06
-1.00185027054789e-05
-1.62073933444985e-05
-2.75492650303662e-05
-4.47479700184022e-07
-2.48955890547373e-05
-2.12514130871358e-05
-1.43815764563365e-05
-2.33823466554046e-05
7.31185000546339e-07
-3.09177951529327e-05
-3.37068522853062e-05
-2.1777771810644e-05
-9.50387152748008e-06
-1.23340020549945e-05
-2.68600203094278e-05
-3.77797861020562e-05
-4.21673328091906e-05
-1.19346100220726e-05
-3.15685996742552e-05
-1.39604249323882e-05
-3.75513260637663e-05
-3.36666884227597e-05
-1.79832488615295e-05
-4.12056998415659e-05
-4.34328291047053e-06
-2.74251563600674e-05
-3.30820188548065e-05
-2.70219493912354e-05
-2.37296229811417e-05
-2.73321316283458e-05
-3.59413581341317e-05
-2.27436406977187e-05
-4.2210133052652e-06
-3.03901805928686e-05
-1.94722950432655e-05
-3.41126835440235e-05
-1.86819541677172e-05
-9.63898138952145e-06
-1.48217670123202e-05
-1.11709574696238e-06
-4.32081296058886e-05
-3.01451959455644e-05
-1.41391319536713e-05
-8.40765382622914e-06
-8.99932888451974e-06
-4.26491620712385e-05
-2.78242264955656e-05
-7.31817911617238e-06
-2.36439685978054e-05
-1.38571808044685e-05
-3.59148117503939e-05
-7.32801399496419e-06
-2.19807018058631e-05
-1.3586645843824e-05
-1.97133518800195e-05
-1.52487289052668e-05
-1.59029843148279e-05
-1.35878994594201e-05
-2.3872376422954e-05
-2.33485569748237e-05
-2.32214735695446e-05
-2.50799426904873e-05
-2.45009936614751e-05
-2.69175528126917e-05
-2.91137842893149e-05
-1.43079925113255e-05
-2.20139577169773e-05
5.3271100309098e-06
-1.61457495022203e-05
7.49540119658118e-08
-9.98691781823643e-06
-1.9934086224835e-05
-2.47052047358785e-05
-2.03696325781396e-05
-1.57093512466596e-05
3.39158815439704e-06
-2.17055915840154e-05
-1.70474175820163e-05
-7.79770141174485e-06
-2.38042935866368e-05
-2.50564242654512e-05
-1.4723251433385e-05
-9.72239542445139e-06
-8.19440576625077e-06
-3.07398428556831e-05
-3.03158575298945e-06
-2.7238826077351e-05
-2.27556860376167e-05
-1.75777453639704e-06
-2.66696389146512e-05
-3.67969919951002e-05
-2.49404355835311e-05
1.47775192367951e-06
-2.94481594206346e-05
-3.78088093658066e-05
-1.25442944310854e-05
-3.04744423304886e-05
-9.02648349106106e-06
-3.23266583584803e-05
-2.79838685969208e-05
-5.60066818229659e-06
-1.14733702706299e-05
-1.8208694098066e-05
-2.69186880625246e-05
-1.80242122491992e-05
-1.06761084178354e-05
-1.85425757666717e-05
-1.40536767642445e-05
-1.20340236932347e-05
1.56636803801559e-05
-3.25171015126814e-05
-1.55960859569745e-05
-3.74397226934704e-05
-1.69713466806502e-05
-3.27824504134255e-05
-1.50102200956082e-05
-5.32102316738691e-06
-1.0103404152579e-05
-2.71787085152832e-05
-2.88523896320283e-05
-1.55642693462892e-05
-1.25083462902959e-05
-1.53966292740479e-05
-3.02344939683847e-05
-1.15648396757024e-05
-2.23874802138446e-05
-4.39333404667672e-06
-3.93780932375166e-05
-1.23994433111651e-05
-3.84049292573901e-06
-1.73560189379013e-05
-3.1607794041481e-05
-2.00622080206795e-05
-2.33642652525148e-05
-3.50614233561503e-05
-1.56275635489732e-05
-2.04607450087026e-05
-2.43253060877886e-05
-1.90420536725261e-05
3.80848200805577e-06
-4.89451095658432e-05
-3.43915659755596e-05
-1.65296928330908e-05
-2.38936688149175e-05
-2.19387895050962e-05
-7.43441166081496e-06
-2.58099432554172e-05
-1.65158972434092e-05
-2.80391841393015e-05
-2.39184257021051e-05
-1.10003409242922e-05
-7.13549852048587e-06
-2.0427075305527e-05
-1.94910341942372e-05
-2.12102716502358e-05
-3.17328096622625e-05
-2.58998832224871e-05
-3.04683932268792e-05
-2.50238008805915e-05
-1.3172269104054e-05
-3.7429142512381e-05
-4.71477699030678e-05
-2.36876246830074e-05
-1.74327953807552e-05
-1.67546303990563e-05
-1.6810350523781e-05
-1.23355299873006e-05
-3.451238293665e-05
-2.8040166081605e-05
-1.1677855779531e-05
-2.1424562541417e-05
-2.16560125616762e-05
-1.27181827604918e-05
-2.77110953609976e-05
-1.1189991737432e-05
-1.76587121615051e-05
-3.58593977908177e-05
-6.29427585530746e-06
-2.28442876396881e-05
-2.36439648527072e-05
-4.79723993172505e-05
-1.85212526954787e-05
-1.9560465652381e-05
-3.6664879651336e-05
-3.94436585962042e-06
-2.22596028991137e-06
-3.38972621504064e-05
-1.27504981602464e-05
-1.30695165297745e-05
-1.04957807407184e-05
-1.18308567715643e-05
-1.69409212933541e-05
-1.93189009554219e-05
-6.36225050824377e-06
-2.04641302228129e-05
-1.17250245517413e-05
-2.36222837522633e-05
-1.56437893126679e-05
2.30971151534218e-06
-3.22813780195654e-05
-4.6270998070312e-07
-1.84307033008821e-05
-3.09078432193738e-05
-2.34827542647891e-05
-3.58564587100422e-05
-1.94372642991122e-05
-2.96150077913749e-05
-2.49616587585132e-05
-3.2968417110403e-05
-4.16726488439137e-05
-4.02541766159252e-05
-4.97575337505344e-05
-2.6252510550338e-05
-1.73243820970975e-05
-2.13606252885021e-05
4.58114333181293e-06
-4.15804536211325e-05
-8.1817037719524e-06
-1.37332458667847e-05
-2.00749224047126e-05
-1.48292232354903e-05
-3.23477307673689e-06
-6.78145879536924e-06
-2.27202347103861e-05
-1.2016843128788e-05
-4.15875075968713e-05
-2.14272810070161e-05
-3.01911396522612e-05
-3.70469143166962e-05
-1.18864889035016e-05
-5.36108275427382e-06
-8.38464091634541e-06
-1.00643183547598e-05
-1.19318267210081e-05
-3.54820224670237e-05
-1.59152598266799e-05
-5.38498804389581e-06
-1.89105143462116e-05
-2.51657226691919e-05
-1.64871825603641e-05
-3.92032748050052e-05
4.35521242927004e-06
-1.31200113804237e-05
-1.97680964195525e-05
-2.75414500481442e-05
-2.48877708815429e-05
-3.41174169786538e-05
-2.02219083440549e-05
1.57570647568304e-06
-2.64402510137639e-05
-1.1119649626361e-05
-2.01476280793673e-05
-1.23034100145793e-05
-2.19991855850278e-05
-1.12571083323179e-05
-1.05255652084227e-06
-3.39150943910545e-05
-1.33137631774914e-05
5.25590964914587e-06
-1.57961126744641e-05
-2.17497224250464e-05
-1.80380756895925e-05
-4.0943187122189e-05
-3.67441199912438e-05
-2.09673357283433e-05
-1.18868379953537e-05
-2.42831672473457e-05
-1.43327605189712e-05
-1.54199113192436e-05
-2.81850471706473e-05
1.24347699540117e-06
-1.79600446980169e-05
-1.17891257879059e-05
-2.12008925653633e-05
-2.65142927677216e-05
-1.43610036024587e-05
-3.16893120239669e-05
-1.27713669449674e-05
5.79891999861716e-07
-2.64716939083751e-05
-2.17691153533402e-05
-1.89086734897761e-05
1.59494370707667e-06
-2.17730709247298e-05
-3.98301002088589e-05
-1.40988488766393e-05
-1.5585647045846e-05
-1.31837231353799e-05
-1.32149235474637e-05
-1.12662447023176e-05
-3.47195569052131e-05
-3.40882183833104e-05
-7.83336093547388e-06
-2.28703342335105e-05
-2.54512228459683e-05
-7.00530600682035e-06
-2.28958393090783e-05
-2.38260387147754e-05
-2.81408342243175e-05
-3.63332261800685e-05
-3.00910574012801e-05
-2.07029392461012e-05
-1.8859104708876e-05
