# Supplementary material for: Research on computational propagation and identification of mine microseismic signals based on deep learning
Source: PLoS One. 2025 Oct 22;20(10):e0334641. doi: 10.1371/journal.pone.0334641 (PMC12543183; doi:10.1371/journal.pone.0334641)
Supplement: S3 Data — (ZIP) [file pone.0334641.s003.zip › 000100500002923.xlsx_0.txt_24.txt.txt]

-1.73142727683835e-05
-1.71726119137849e-05
-2.51651247355117e-05
-9.7311202116309e-06
-1.2868169403354e-05
-2.15686991362562e-05
-4.43754908452318e-05
-9.63617951730033e-07
-3.71624213935359e-05
-3.39870318564534e-06
1.53471498914727e-05
-1.80874402949195e-05
-1.60405820632326e-05
-1.94605283224287e-05
-3.54648779113956e-05
-2.22246009971082e-05
-4.34217527921506e-05
-4.70250443440877e-05
-2.16158638491087e-05
-3.58432962550319e-05
-2.79208916082851e-05
-1.70810462356374e-05
-3.16318689716142e-05
-1.4847407446097e-05
-1.21661958836134e-05
-3.2545920517107e-05
-1.20834702460224e-06
-2.55671232283235e-05
-2.19663402170671e-05
-4.2911673958528e-05
-3.48472993060642e-05
-1.44924222436675e-06
-3.04697611928102e-05
-2.46285452413304e-05
-3.14175891625653e-05
-2.38465370394651e-05
-1.06888958787662e-05
-3.50584261904092e-05
-2.10193678694927e-05
-1.08780848996052e-05
9.98577317612551e-06
-2.03747576370475e-05
-1.18201194516513e-05
-3.72229036215792e-05
-1.03842876410301e-05
1.36244849292601e-05
-1.00574786210218e-05
-1.73931676932119e-05
-2.87421378814077e-05
-2.00086418550931e-05
-2.38768607149243e-05
-5.8125008309353e-06
-2.36799747055132e-05
-3.30001284127947e-05
-1.53583724645103e-05
-2.81273341530126e-05
-1.56649288422919e-05
-2.03567152820554e-05
-4.29109220101705e-05
-1.19203957364043e-05
-1.98169794660877e-05
-1.90565910009919e-05
-2.02851869757365e-05
-2.31325903620317e-05
-2.26534768064958e-05
-2.46106171666179e-05
-2.57720310995464e-05
-2.90228825533306e-05
-1.71213318638405e-05
-2.66824695046212e-05
-2.38413154509907e-05
-1.80110951772264e-05
-1.39878340765307e-06
-1.62315983465795e-05
-1.36218708750282e-05
-1.93093424409622e-05
-9.38083413946893e-06
-3.79706152763089e-05
-2.48756169512906e-05
-2.19547746525263e-05
-2.40292949440869e-05
2.45399194396998e-05
-1.11114530772444e-05
9.0323417316532e-07
-3.95286835416932e-05
-1.64905281971055e-05
-2.56302890405343e-05
-2.1724684218651e-05
-1.87576093211139e-05
-1.14114150602328e-05
-2.31530371691481e-05
-1.31439764492507e-05
-3.93222616275048e-05
-1.28169607260143e-05
-3.7472773544858e-05
-3.5998628024955e-05
-2.12286597438753e-05
-1.92947175072686e-05
5.67844150500083e-06
-2.21539645961885e-05
-1.47340193120701e-05
-1.6692807340332e-05
-1.89568749319557e-05
-8.87766283937873e-06
-2.07117985042478e-05
-2.65189305724375e-05
-2.13065109507301e-05
-4.18804802797274e-05
-1.50508424316039e-05
-2.1163121662738e-05
-3.42112237128561e-05
-1.32504698354143e-05
-3.78099074573801e-05
-1.05866810716625e-05
-3.71564673054728e-05
-1.5136551366236e-05
-7.9785140863665e-06
-1.71186700166452e-05
-2.75083148336686e-05
-6.91903877212668e-06
-7.48646659455545e-06
-2.04540664474006e-05
-7.02618202717661e-06
-2.90565152267393e-05
-4.57371116017669e-05
-2.08279549894978e-05
-2.14923122739557e-05
-3.27547705882175e-05
5.49208903434302e-06
-1.09380330355503e-05
-3.21424535305364e-05
-1.91568032645738e-05
-3.42065114476462e-05
8.30793396069545e-06
-1.49328586969813e-05
8.26047976565913e-07
-2.86783088770142e-05
-9.30582148010527e-06
-1.27505352975461e-05
-6.30676306787429e-06
-1.7356153596451e-05
-4.21677278237292e-05
-2.48193425904357e-05
-2.68915616389893e-05
-1.26661470136254e-05
-2.61101931617704e-05
-1.86504363323175e-05
-2.43011228613445e-05
-1.84651141857002e-05
-4.00190619786028e-05
-1.9620776860111e-05
-3.28489541314966e-05
-2.09700690870927e-05
-4.50794792808067e-05
-1.34876750146292e-05
-1.27330654203265e-05
-2.097377324548e-05
-3.2675567513424e-05
-2.99973304904011e-05
-1.62407022711874e-05
-1.68944543926117e-05
-1.83351882118232e-05
-2.99822940818458e-05
-2.47722641282857e-05
-2.86629590476355e-05
-1.91183751732792e-05
-2.53167060251898e-05
-1.28161498444467e-05
-3.71116963058984e-05
-9.87866703024278e-06
2.66024895220834e-06
-2.1657328681889e-05
-1.03893890324939e-05
-1.27778601758903e-05
-4.52373218832332e-05
-8.09827987607661e-06
-2.61600410536533e-05
-3.07723129690922e-05
-4.96511283512954e-06
-8.71920547211547e-06
-2.4522917075836e-05
-1.58589775605647e-05
-1.93765708020501e-05
-8.59080680208523e-06
-4.38308544055085e-05
-2.37693558157486e-05
-3.05278117361542e-05
-2.0338978357695e-05
-1.49418299653104e-05
-3.09612736484874e-06
-4.53381337421129e-05
-3.11115795520345e-05
-7.23131524106408e-06
-2.29212861360394e-05
-3.17719678281967e-05
-1.62004000776516e-06
-1.92130884834038e-05
-3.1835336059605e-05
-2.48039548137367e-05
-1.83531280526858e-05
-2.17382075488665e-05
-1.37353494389547e-05
-2.4540936479884e-05
4.22682131763643e-06
-4.07557783223855e-05
-8.17483033946509e-07
-2.60965114425872e-05
-2.0873039414996e-05
-2.13698974952187e-05
-4.28407355974717e-05
-1.84155379519756e-05
-1.01921157738526e-05
-1.68190814204369e-05
-2.15588318992864e-05
-2.4313148706723e-05
-3.577947453084e-05
8.45852370397337e-07
-1.02472077944403e-05
-8.45536459152429e-06
-1.88550733934275e-05
-9.57030443971998e-06
-2.15455346338209e-05
-2.95973811815395e-05
-2.05541586237719e-07
-2.8093620600105e-05
-3.00937993906545e-05
-2.92450060930389e-05
-2.88867266825415e-05
-2.81474137046153e-05
-6.7529674885224e-06
-2.15158903937537e-05
-1.31163782290069e-05
-4.80453648333178e-07
-1.39851188650467e-05
-2.53629919938996e-05
-2.60939613219661e-05
-2.42316353426626e-05
-2.29232546307392e-05
-9.7940565969582e-06
-1.36975890397635e-05
-4.72338049765354e-06
-3.947030811811e-05
-2.78915656993586e-05
-1.6413427772346e-05
-1.82698547796052e-05
-1.73397867957648e-05
-3.75094957544377e-05
-2.39170036678272e-05
-6.94669464044973e-06
-1.01411511288908e-05
-2.58990739410474e-05
-1.27101517479294e-06
-6.45632071181308e-06
-2.38031976429492e-05
-2.18669560223703e-05
-1.11201625825387e-05
-1.00929140308184e-05
-2.5476035011238e-05
-9.23313412261264e-06
-2.27141418447067e-05
-1.55961023143548e-05
-1.42562363904621e-05
-1.35568211316527e-05
-5.26105079920389e-05
-3.42071145807855e-05
-4.36343176185165e-06
-2.40275041923241e-05
9.70297824143104e-06
-1.34759864299063e-05
-5.00384678284407e-06
-3.34427301550199e-06
-9.39168616826259e-06
-3.52642139421337e-05
-3.75874357597326e-05
-2.40938384623377e-05
2.98536057034027e-06
-3.50892769642628e-06
-1.56235456121264e-05
-1.6301023202955e-05
-1.04110182087288e-05
-2.21247242653435e-05
-1.72036954458543e-05
-4.94858869112322e-05
-4.59198006401911e-05
-7.42578523403844e-06
8.58903274616214e-07
-1.55910509041401e-05
-2.5994671260067e-05
-3.02269664627033e-05
-4.35886393953292e-05
-1.86987658264808e-05
-1.89389035998547e-05
-2.50112132354481e-05
-5.66905038130351e-06
-1.09705269785848e-05
-2.04017622119463e-05
-2.41771469207753e-05
-5.52911014819277e-06
-3.27204430887376e-05
-1.9128884015544e-06
1.19947031066751e-05
-3.68158648542072e-05
-2.0635346245186e-06
-2.40859655724032e-05
-3.78449378122392e-05
-2.93623733400726e-05
-1.99980847965124e-05
-1.50898306686165e-05
-3.25693270959569e-05
-3.17802809376086e-05
-1.19321288815374e-05
1.3229771840193e-06
-2.9983076973514e-05
-1.56787934554764e-05
-1.6265847263157e-05
-2.14836212231911e-05
-1.86931093665722e-05
-2.61721562858397e-05
-1.01730823803633e-05
-3.71128729777881e-05
-2.42072596473152e-05
-3.43985911312298e-06
-5.42897110633399e-07
-1.87072049762784e-05
-3.35897389503668e-05
-2.55838255268608e-06
-4.47766561905547e-05
-2.32528862031894e-05
-2.04579764582457e-05
-3.07819709348791e-05
-1.89921607741733e-05
-1.30342994459648e-05
-2.76747231004419e-05
-2.58680335354412e-05
-1.0351967553537e-05
-2.44518462240038e-05
-2.41295326473513e-05
-2.47762888888801e-05
-1.61653376199193e-05
-2.16911314168244e-06
-9.07886756402568e-06
-3.54732009660405e-06
-6.36319316383881e-06
-2.65439401346929e-05
-2.57917604140772e-05
-2.75443143324465e-05
-2.88014091406064e-05
-1.81756681663331e-05
-3.30650675959407e-05
-1.24972811768292e-05
-1.12818370003414e-05
6.00977513551231e-06
-4.55971238942613e-05
-1.94618078740114e-05
-1.5343766349898e-05
-1.71147495918938e-05
-3.62771240416958e-05
-2.42801319600927e-05
-2.6833175389725e-05
-2.0921440321037e-05
-1.42922063350463e-05
-3.02190767076878e-05
-3.71043919908008e-05
-1.80992464483302e-05
-1.7392996849245e-05
-1.3813878887788e-05
-4.2589888320896e-05
-3.49342762993358e-05
-2.11210208716929e-05
-3.15121753505148e-05
-1.04013116909817e-05
-2.05903334086166e-05
-3.24606697556221e-05
-1.45370187296733e-05
-1.45098708852634e-05
-3.14229022731953e-05
-1.53707098676308e-06
-1.62466272839558e-05
-1.38140505250625e-05
-2.93417554684048e-05
-2.92425953126818e-05
-1.52490988386688e-05
-3.07846595179722e-05
-2.02429204792184e-05
-2.7957472529481e-05
-3.32759875670212e-06
-1.30400049463154e-05
-3.11491553902631e-05
-1.39847110400421e-05
-1.1855411988464e-05
-2.07717714410501e-05
-5.78183274185263e-06
-1.49999090955484e-05
-3.43512243307535e-06
-3.64937608825882e-05
-2.63229611175047e-05
-7.55369949169145e-06
-3.59473731216589e-05
3.73620930713987e-06
-3.9077379772487e-05
-3.54065855721603e-06
-1.66920440444051e-05
-1.12441139466458e-05
-3.5222565483521e-05
-1.86109713467147e-05
-2.0320814917936e-05
-3.76404486934079e-05
-2.79211393461152e-05
-1.51193981887372e-05
1.12048179169703e-05
-2.89079299737516e-06
-8.65286847587087e-06
1.00903315622803e-05
-1.16216353512351e-05
-2.1358877109656e-05
-1.52640797235404e-05
-2.36718755231739e-05
-1.26312870833769e-05
-1.62116705390904e-05
-4.22097763329261e-05
-1.07228076538823e-05
-1.29472033822829e-05
-7.81357228482697e-07
-1.97513512171337e-05
-2.51765938956975e-05
-1.614243015953e-05
-2.65452575798111e-05
-1.53093143036417e-05
-8.85683280632113e-06
7.99511882114613e-06
-4.19101011247588e-05
-2.15631626212183e-05
-2.44525736715064e-05
-1.08644075872336e-05
-1.10077325086973e-05
-2.06726074771261e-05
-2.73703367624838e-05
-3.5673532908664e-05
1.210854940696e-05
-3.10790729903453e-05
-1.92911660412327e-05
-2.99931275664283e-05
-2.33975925051984e-05
-2.67487757183371e-05
-2.58332437191274e-05
-2.62365994983156e-05
-2.50887008852066e-05
-3.34046736486024e-05
-3.58647416046128e-05
-1.55280471659389e-05
-2.74257421822866e-05
-6.44236000730393e-06
-1.09587205104182e-05
-4.50246087972832e-06
-1.97893936325862e-05
-1.71679075721335e-05
-7.30423324089432e-06
-2.62631358268242e-05
-2.77980415607513e-05
-3.09817678939058e-05
-2.29659766885851e-05
-5.27735853314511e-05
-3.72119218251273e-05
-4.73948740602309e-05
-8.34194003384816e-06
-1.84437784612681e-05
-1.11513846767397e-05
-2.91217492311719e-05
-3.09020777213252e-05
-1.80300401083814e-05
-3.37836219582302e-05
-1.85044706501851e-05
-1.30166402372542e-05
-2.04546433898422e-05
-4.17862455656073e-05
-1.1952401103109e-05
-3.24504299533484e-05
-4.23356760200916e-05
-1.83114119721172e-05
-5.41827442100287e-06
-1.36255312411045e-05
-2.16894301470699e-05
-2.58400717006374e-05
3.04080340950683e-06
-1.71053589159798e-05
-3.98950815869699e-06
-2.49082116558043e-05
-2.64175612718083e-05
-3.15387194372232e-05
-3.84350926783264e-05
-7.65824262301294e-06
-2.21574330238128e-05
-3.47321218923828e-05
1.47782623754265e-06
-1.99680503465211e-05
-1.03361732084487e-05
-9.89552746843279e-06
-2.02144061355968e-06
-1.50917954687525e-05
-3.24252709936844e-05
-8.15595616936918e-06
-2.8007509547183e-05
-1.61793287803635e-05
-2.10991831411271e-05
-1.67777686672569e-05
-1.77204361846526e-05
-1.5537636948488e-05
-1.40904800729694e-06
-2.24447085914924e-05
-1.19139383088677e-05
-1.5596680728771e-05
-3.24784360971983e-05
-2.75995440561962e-05
4.53457016419558e-07
7.48434600639327e-07
-2.32836311040826e-05
-1.67283525930519e-05
-2.37228530850258e-05
-2.30438662759374e-05
-1.13490370445651e-06
-1.37255770893413e-06
-1.15470591518946e-05
4.43926460055849e-06
-2.32302941972134e-05
1.03727159900843e-06
-1.96027017682779e-05
2.63973015314999e-06
1.72424425632443e-06
-2.24388907144741e-05
-1.69484496266138e-05
-3.3836246328422e-05
-2.92272406504409e-05
-1.62840798791117e-05
-2.41271647232269e-05
-2.29921744120669e-05
-1.77064022773993e-05
-1.76412295115207e-05
-3.01788124730682e-05
-2.63209752756546e-06
-1.17762529089462e-05
-2.60955582847991e-05
-3.10814083023156e-05
-1.10474497558016e-05
-4.39518192831626e-05
-3.58841359438082e-05
-2.13635378742226e-05
1.91758231427821e-07
-1.7520930185005e-05
-2.17037600828525e-05
-9.55857555795151e-06
-1.11978015721621e-05
-2.36244957543701e-05
-1.93559126541153e-05
-2.1012782872608e-05
-2.81061387090389e-05
-1.70802148767253e-05
-3.2151811353035e-05
-1.06458958512813e-05
-2.61854226625008e-05
-1.63754797312038e-05
-4.2310318580678e-06
-1.35415184453973e-05
-2.90878652926912e-05
-2.45341091964294e-05
-3.09677442555207e-05
-3.88143217743049e-05
-6.90633613804811e-06
-1.50424094710385e-05
-9.32309163025245e-06
-2.87633084254656e-05
-2.28764805229137e-05
-2.75520810082902e-05
-2.79756852837751e-06
1.1547076088157e-05
-2.41003805448221e-05
-2.17472130758754e-05
-1.13643999373277e-05
-3.76288021037361e-05
1.98847360535794e-07
-1.66348912166765e-05
-2.4114510635393e-05
-8.61343893756123e-06
-2.1645234691683e-05
-3.44964013339041e-05
-3.09271488542702e-05
-4.94707554560148e-06
-1.59927237649129e-05
-2.00077260926273e-05
-2.22667016140351e-05
-1.9245092388766e-05
-1.97891560930809e-05
-9.15819351138335e-06
-1.64969483074282e-05
-2.50454792485875e-05
-1.76213177625439e-05
-1.71462033712715e-05
-3.22131215018276e-05
-2.84660496932284e-05
-3.16234463465212e-05
-1.65485734149028e-05
-1.37801242706574e-05
-2.67000091571e-05
-2.46155473352406e-07
-2.70730850391717e-05
-2.83460113171421e-05
-2.38010046592895e-06
-2.23068265742605e-05
-2.26781327599839e-05
-2.32070458471006e-05
-3.78996999265428e-05
-3.53290539971383e-05
-2.63373762688713e-05
-1.50817351352673e-05
-2.588016075938e-05
-3.85773981851578e-05
-3.11626930494182e-05
-2.16708586441037e-05
-2.62413731408659e-05
-2.81547118983663e-05
-2.20950881167191e-05
-1.5527435015952e-05
-3.88816121132718e-05
-3.24186586599095e-05
-9.69775842472636e-06
1.2192482223328e-06
-2.6498730544276e-05
-2.8434394671765e-05
-2.6566549812282e-05
-2.07142473743077e-05
-2.01902208073187e-05
-2.4920469012293e-05
-1.69666956493243e-07
-1.24378360481835e-05
-7.4075604233816e-06
-3.86497728911945e-06
-1.83674622176803e-05
-4.02965108455551e-05
-9.60049584432938e-06
-1.22788886197822e-05
-1.80767034029006e-05
-2.09194596866025e-05
-2.23012068294959e-05
-1.25019801464576e-05
-1.01694765735153e-05
-2.05798388245343e-05
-1.80015982934866e-05
-1.58207740146889e-05
3.11915796034544e-07
-1.24162153719027e-05
-2.40637692285629e-05
-1.37140306024818e-05
-1.36746397667994e-05
-1.90509462175298e-05
-2.50859444671204e-05
-2.37844991209371e-05
-6.51726623385395e-06
-1.64566759227629e-05
-2.50228590322082e-05
-2.61462853389387e-05
-2.77928450638682e-05
-3.36428912069057e-05
-4.78466038651338e-06
-2.99154718573842e-05
-3.16269481529674e-05
-1.0305405549083e-05
-2.54992348407951e-05
-3.20088480018401e-05
-4.18364754407705e-05
-2.08131505696178e-05
3.72343407806992e-06
1.49756481427588e-06
-1.4330381827156e-05
-1.62318265899421e-05
-1.38828455125089e-05
-3.73265656985137e-05
-3.10099315421099e-05
-1.01384868725304e-06
-2.87277314432815e-05
-1.70759629446425e-05
-2.25857692257846e-05
-2.30635274140042e-05
-1.50996911732883e-05
-4.214536796712e-05
-1.43410588190725e-05
-1.77421656240844e-05
-4.60010260752638e-05
-1.88250641714815e-05
-2.64397769494636e-05
-2.00189743655974e-05
-3.62222283315842e-05
-1.85667397456295e-05
-1.79551405185168e-05
-1.73830275733687e-05
-4.40760124954777e-05
-5.89380919499496e-06
-3.55144132741357e-05
-1.41234676070934e-05
-2.34725856701067e-06
-3.03210368181374e-05
-2.02736457519246e-06
-1.33975011664625e-05
-2.35004648406057e-05
-2.92893990741554e-05
-1.54519151210347e-05
-2.00296149471487e-05
-1.88191243919296e-05
-3.23034909930222e-05
-2.16022927435032e-05
-2.82900375449445e-05
-2.16775764152801e-05
-1.10633621132014e-05
-2.32989419162024e-05
-1.54123858316756e-05
-1.8413861354677e-05
-1.54061510485372e-05
-2.59644898081963e-05
-3.31100454145173e-05
-2.14123093534459e-05
-8.44441734079911e-06
-3.33274271984787e-05
-3.85720293258488e-06
-7.34929069474372e-06
-3.2948048311871e-05
-2.263177633307e-05
-1.43346198148058e-05
-3.90909363211258e-05
-2.88038185521031e-05
-1.88040168897191e-05
-2.26111158847633e-05
-2.5759545384554e-05
-1.22072502234494e-05
-1.78828003735573e-05
-6.06134768411154e-06
-9.85151880521508e-06
-4.53305628319988e-06
-5.63900181103266e-06
-2.44370499003427e-05
2.64244639047426e-06
-9.34301674867527e-06
-2.40778320656845e-05
-1.83749789665583e-05
-1.98911033144485e-06
-1.13817606068888e-05
-4.84930612412135e-05
-1.71157247877698e-05
-1.82267854885151e-05
-6.72055978020725e-06
-4.05870428639461e-07
-2.53693046097774e-05
-2.21612345798546e-05
-4.45872530635088e-05
-3.72858708425935e-05
-2.91680030574383e-06
-1.64810767320119e-05
-3.68453971176722e-05
-2.12396308324028e-05
7.82626716439375e-07
-1.52471097902242e-05
-2.98870821087511e-05
-1.56692295228295e-05
-9.73146654859237e-06
-2.56153004553653e-05
-1.83585735506663e-05
-1.32187878267832e-05
-1.54399007513174e-05
-4.54966288968123e-05
-2.72196805143705e-05
-2.44169592526974e-05
-2.76472060624455e-05
3.8638629224448e-06
-2.53066958358363e-05
-1.39439078589228e-05
-3.05448418371927e-05
6.12390483304206e-06
-1.96156451282459e-05
-2.18260940440369e-05
-2.01691886991257e-05
-1.0451060303946e-05
-1.21658190641359e-05
-1.8963979295258e-05
-2.30184263224418e-05
-1.77350527935286e-05
-3.92897853528244e-05
-2.75252352718131e-05
-3.32049715405119e-05
-7.18854122638231e-06
-4.6226883303602e-05
-1.42079662351141e-05
-1.66459395221003e-05
-1.03651292963318e-05
-3.26241644340234e-05
-4.80517826578035e-05
-2.67676014517692e-05
-3.22453803794951e-05
-2.81105274364854e-05
-1.85191410161841e-05
-3.83758881004036e-05
-2.17492999217346e-05
-2.86893432633968e-05
-2.21993597993019e-05
-1.08498773327298e-05
8.71591779481665e-07
5.95614812801839e-06
8.89522776839498e-06
-2.23784365350294e-05
-2.4515462943684e-05
-1.92944937312487e-05
-6.5125673073373e-06
-2.39206721255899e-05
-3.05664128502529e-05
-1.82488782037754e-05
5.95511716822865e-06
-1.04321761428844e-05
-1.04958907252212e-05
-9.69245899203852e-06
-2.34017749069669e-05
-8.90695590968617e-06
6.19966835445431e-06
-1.3061982084817e-05
-1.19473029911671e-05
-1.82858668088883e-05
-3.74991931605818e-05
-9.64972863075401e-06
-2.36512122567594e-05
-2.45768549585555e-06
-1.11117666321851e-05
-2.32984461779528e-05
-2.94454609655976e-05
-2.08724760665242e-05
-1.9308225785426e-05
-2.6228327973257e-05
-2.84724031932841e-05
-1.79474952207089e-05
-3.69644643297958e-05
-1.97397991038941e-05
-6.53996477911858e-06
-2.43130336782455e-05
-2.49444832678378e-05
-1.65085351689039e-05
-1.93694378692905e-05
-1.2797638650305e-05
-1.42171669609992e-05
-1.58487206053254e-05
-3.83274438303098e-05
-3.34746894290016e-06
1.11032914613004e-05
-8.78242059580305e-06
-1.64464933776872e-05
-2.10518925077844e-05
-2.52755785853968e-05
-4.66528686660805e-06
-1.81997845117979e-05
-8.21264536203717e-06
-2.16705669290296e-05
-3.06828739266418e-06
-2.85893069242433e-05
-8.58499404832872e-06
-1.87877218595952e-05
-7.30885876636019e-06
1.25187953027817e-05
-1.20538230099867e-05
-1.45033378028984e-05
-2.18576457089928e-05
-4.47279762494394e-06
-3.61933180980331e-05
-3.84229536766236e-05
-1.49843030770831e-05
-1.3608377963784e-05
-1.06518388112433e-05
-2.12667221484088e-05
-1.77060868185552e-05
8.6386471784972e-06
-2.29095739519699e-05
-2.29801661213974e-05
-1.68084931086448e-05
-3.47648064352139e-05
-1.43491205223839e-05
-6.57913179179299e-06
-2.98994035814378e-05
-2.21413127763113e-05
-2.61121687572284e-05
-3.69467897391811e-05
-4.41884065322166e-05
-3.18011395981257e-05
-2.30590491874179e-05
-8.13813735616784e-06
-2.6632139728595e-05
-2.59038292171087e-05
-3.3112902475754e-05
-2.79682188632655e-05
-1.40332220960949e-05
-2.36105097084353e-05
-1.7175481569722e-05
-2.86462831661419e-05
-2.32645071338067e-05
-1.18717162809979e-05
-1.09302354998839e-05
-4.16543340385944e-05
-3.7578155151201e-05
-5.77943270944216e-06
-3.78128434603597e-05
3.98489957010356e-06
-2.33609010566114e-05
-2.33050721365747e-05
-3.48568020514907e-05
-4.20233953244863e-05
1.10904396107616e-06
-7.87638071473463e-06
-9.54832987361125e-06
-1.67534777718998e-05
-2.01828823880382e-05
-1.70504844210328e-06
-9.30917993283156e-06
-1.2716919963598e-05
-3.13129059867447e-05
-2.91798191323033e-05
-2.78288144589273e-05
-2.58873428342541e-05
-4.63400082846541e-05
-4.45705393154923e-05
-1.60495908047349e-05
-1.09069590619088e-05
-2.85951481894365e-05
-1.99529716801851e-05
-2.17846491558585e-05
-2.14899786164708e-05
-1.36715084680674e-05
-3.87939677365594e-05
-1.58900786350799e-05
-5.29649383879183e-06
-1.41916274578014e-05
-4.14077756426567e-05
-1.28108445256659e-05
-1.00826908450921e-05
-5.42828951297469e-05
-2.63073185264338e-05
-2.61255014767909e-05
-2.48785813193129e-05
-2.19727357569192e-05
-9.21522118732016e-06
-1.47066663269899e-06
-1.67290699430569e-05
-3.47535231038689e-05
-3.88219092696435e-05
-3.67265061724988e-06
-2.46912526205583e-05
-1.93645444465488e-05
-3.82014291422496e-05
-4.09226173988512e-05
-2.97874559422923e-05
-2.55091033837788e-05
-1.47391020910932e-05
-2.57820861777662e-05
-1.334731791611e-05
-7.47756740387656e-06
-1.27848801804745e-05
-2.20899200638054e-05
-3.76331213506648e-06
-2.05341544470155e-05
-2.43520038181504e-05
-3.25520818703705e-05
-4.29984186372633e-06
-2.83648816766012e-05
-1.03328123952361e-05
-2.53129743735023e-05
-2.6081063681514e-05
-1.93590606537835e-05
-2.15736742811711e-05
-9.46488348689027e-06
-7.51069088397619e-06
-2.84219044102171e-05
-3.16749637552251e-05
-1.27809672338013e-05
-1.6168770410934e-05
-3.38706821961999e-05
5.8529411440176e-06
-2.25900173426809e-05
-3.2620483884796e-05
-2.81770630520718e-05
-2.20072962389739e-05
8.65568204539983e-06
-1.32719605942329e-05
-2.68930608604699e-05
-2.5767638063739e-05
-2.03414073526537e-05
-1.34627510620549e-05
-1.16327557014778e-05
-1.54493209473755e-05
-1.17925996396931e-05
-2.34649973229305e-05
-2.00126435064115e-05
-1.49203384728043e-05
-2.31287671722586e-05
-2.30345966366487e-05
-2.56476246069962e-05
-1.07790441877732e-05
1.52590243316802e-06
-2.44678774743031e-05
-1.85540113744206e-05
-1.60486388315666e-05
-2.4043625541929e-05
-2.16544616813172e-05
-3.76160436997291e-05
-1.97776864301518e-05
-1.03535679321996e-05
-2.08458264837338e-05
-1.99012352007415e-05
-9.10685091812188e-06
-6.26862385516951e-05
-3.5650055289353e-05
-3.22774245048907e-05
-1.74835924186164e-05
-2.07984325732196e-05
-1.43057688438145e-05
-8.26244180090991e-06
-3.83035319695168e-05
-1.64441167365835e-05
-1.78238686803217e-05
-1.44742204654667e-05
-3.37789015279841e-05
-1.41232750031827e-05
-1.2110504036776e-06
-2.63085208423629e-05
-2.28412591806415e-05
4.48877190290362e-06
-2.10741554168176e-05
-2.65330588529314e-05
-2.09484310244494e-05
-2.71740435314697e-05
-9.17512268109461e-07
-2.95019988884526e-05
-9.90996606167558e-06
-3.09753618723159e-05
-3.93738419707077e-05
-7.21412637447364e-06
-2.20955198819508e-05
-1.73259592392598e-05
-1.95042720179887e-05
-4.29208979070928e-05
-2.87355419490304e-05
-2.13227253728951e-05
-3.02106975163289e-05
-1.91617942835379e-05
9.19384966025152e-07
-9.81087806197702e-06
-3.07024437768934e-05
-1.24528673462604e-05
-4.12363202670404e-05
-3.01454981784414e-05
-3.14195648136852e-05
3.36092632923138e-06
-2.83568007829137e-05
1.31909258890797e-05
-2.57993796594728e-05
-2.05300961102736e-05
-2.82359659053909e-05
-7.9494508399527e-06
-4.61049722090081e-05
-3.55992842792474e-05
-2.5456811289549e-05
-4.72823252197617e-06
-3.36223825842749e-05
-6.54827164122359e-06
-2.37973557222323e-05
-8.00529426809877e-06
-3.44831003022772e-05
-4.38944042397931e-05
-2.3151290611622e-05
-5.41977055564114e-06
-1.04071101087489e-05
-2.11800244307631e-05
-4.12099275039626e-05
-5.08808146299073e-06
1.14988135427491e-05
-2.97189430374e-05
-2.75462459492675e-05
-9.86875332958657e-06
3.16336833981902e-07
-2.41823405866263e-05
-1.10290401141983e-05
-4.31993851888372e-05
-2.60787668405562e-05
-1.93500028297552e-06
3.8288411254723e-06
-2.72262401550473e-05
-2.98627073059958e-05
-1.59566170597772e-05
-1.35168439904096e-05
-4.59182361046843e-06
-8.09695702332842e-06
-3.21075329834174e-06
-6.98053719853365e-06
-3.9938193912496e-05
-7.02438133926921e-06
-2.24063944304975e-05
2.85161356619272e-06
-2.60324509060635e-05
-1.25474052277471e-05
-1.87148990358345e-05
-3.48074617968629e-05
-9.34700110241191e-06
-8.95692808961634e-06
-2.11589415415138e-05
-1.39097440956819e-05
-4.53285756847036e-06
-2.21953916600247e-05
-3.67443925360786e-05
-1.31210862598176e-05
-2.88646550226315e-05
-2.05331565862052e-05
-1.15889763486909e-05
-7.41057016357347e-06
-2.64423356864657e-05
-6.53464573090105e-06
-3.04597400640388e-05
-1.24707166606606e-05
-3.15366211391628e-05
-2.09283617226374e-05
-7.06614104521118e-06
-2.55412880155063e-05
-3.48066430417467e-05
-2.18225574031482e-05
-1.65039391862251e-05
-1.58040609496013e-05
-1.57809491191997e-05
-1.03369088175451e-05
-1.27653160338324e-05
-1.8554206508806e-05
-3.0669198126204e-05
-9.03220636171809e-06
-8.48972381987193e-06
-1.23070273230002e-05
-3.92187621459538e-06
-8.63452072262681e-06
-2.811562184582e-05
-1.67104094497312e-05
-6.25493685805685e-06
-1.70349627617452e-05
-6.31490752945094e-06
-3.89537344015837e-05
-2.16199118922985e-05
-2.31279729743413e-05
-2.7302568990864e-06
-2.59983628518391e-05
-1.76331495482024e-05
-2.99554053393947e-05
-2.03751153806463e-05
-1.25105392548485e-05
-2.50045686078568e-05
-2.33727706312644e-05
-2.06136876650347e-05
-3.84235609889921e-05
-3.33600581016941e-05
-2.06645065568923e-05
-3.75153102578391e-06
6.64703876618635e-07
-4.29850442219495e-05
-2.05102741908635e-05
-3.38374768387234e-05
3.76585478739874e-06
-3.46661380185739e-06
-1.70362775125305e-05
-7.57482227527124e-06
-3.75131594537424e-05
-1.50029164135223e-05
-1.48055942218723e-05
-2.07415447086192e-05
-8.72458413867169e-06
-1.69313577906954e-05
-1.06567016662706e-05
-3.43797603065957e-05
-3.33320966287433e-05
-2.35820050420915e-05
-3.16945361673915e-05
-4.16666551848194e-05
-2.53419742923539e-05
-1.81009278043133e-05
-2.29435642945423e-05
-1.71405907111377e-05
-1.03148089858899e-05
-1.92409954232785e-05
-1.03816500867576e-05
-3.03586378348691e-06
2.23241574856396e-06
-7.26922102205117e-06
-2.52930036379314e-05
-1.90704927079768e-05
-9.03165394182671e-06
-8.65892024414131e-06
-2.67846067123432e-05
-2.44466913003441e-05
-1.90273695715419e-05
-3.20106505849461e-05
-1.163937311982e-05
-2.00424372330673e-05
-1.12672092394093e-05
-3.1433269125062e-05
-3.96609946755115e-06
-2.37569280041217e-05
-2.40160614605127e-05
-2.56062884150995e-05
-1.14119924206004e-05
-1.86850584132461e-05
6.35179201771139e-06
-2.52217578874094e-05
6.64535578960395e-07
-3.22314090923842e-05
-1.96128230181915e-05
-1.76821549695811e-05
-2.43013803416225e-05
-2.13736038953723e-05
-2.9296266423417e-05
-2.96452416594187e-06
-2.97914439471497e-05
-2.27190856617673e-05
-1.68905309902904e-05
-1.82392967387498e-05
-2.7853650660031e-05
-8.96300810064708e-06
-3.31596979282855e-05
-4.26456641913418e-05
1.85394289235662e-06
-8.79637965871886e-06
-2.74723306954633e-05
-1.74719497341031e-05
-2.53232391541856e-05
-8.85743403035307e-06
-1.7828901550036e-05
-2.10275298674659e-05
-2.97097016333732e-05
-3.1521802514608e-05
-2.78670871996175e-05
-1.58454217223768e-05
-3.19852722733942e-05
-9.88150306509863e-06
-3.23501537874761e-06
-3.47594528648058e-05
-2.7393965544418e-05
-1.13924423237134e-05
-4.85067515778561e-05
-2.57432023904325e-05
-1.84477226212334e-05
-9.90174844446974e-06
-3.03460183679795e-05
-2.23097391307142e-05
-2.92941366377973e-05
-3.10385838014649e-05
-3.01259299606316e-05
-1.1733223695152e-05
-2.71735487080811e-05
-3.15736121459938e-05
-2.03804093761768e-05
-1.36436889074931e-05
-2.55283747776413e-05
-3.05237332414275e-05
-1.5520366215871e-05
-2.81835743814302e-05
-1.42397724259642e-05
-2.056793403853e-05
-4.97308845897259e-05
-3.27053050738489e-05
1.6685834533654e-06
-1.09835437981112e-05
-1.58562218127729e-05
-1.20928064721778e-05
-5.73017089455054e-06
4.70364552744822e-06
-1.04448300462493e-05
-3.43186906535388e-05
-2.28376359117941e-05
-1.57768212451574e-05
-7.12572707268053e-07
-1.47525975694165e-05
-1.45618566209926e-05
-2.43799657114214e-05
-2.58249211494274e-05
-3.19592890825926e-05
-1.33500642458991e-05
-8.43849907909725e-07
-2.01968698052387e-05
-2.48146359055709e-05
-3.17881452378706e-05
-1.89533694346444e-05
-1.40005191345258e-05
-8.33952664261434e-06
-2.89968666506622e-05
-2.1821561862846e-05
-1.67420052242723e-05
1.04534361852278e-05
-2.52100686322415e-05
-3.00075420156342e-05
-1.45260901844134e-05
-5.29727755230708e-06
-1.86874375300703e-05
-2.7483584279282e-06
-1.92233356126915e-05
-2.93193084247085e-05
3.63748263863805e-06
-1.33841059766961e-05
-1.07478755096976e-05
-2.17360828247248e-05
-1.31873262834855e-05
-2.45182727263779e-05
-4.47308828065603e-05
-3.03943094763997e-05
-1.08909344108961e-05
-1.15666793497729e-05
-1.96393307565293e-05
-1.85700016648389e-05
-2.24743597017126e-06
-1.46090338861751e-05
-1.6848179575367e-05
-1.76773116877528e-05
2.75070373197505e-06
-2.45011005571658e-06
-6.47662578974078e-06
-1.50170928712298e-05
-1.14077321591366e-05
-1.74903199431551e-05
-1.75878173006139e-05
-3.62936021092791e-05
-7.44155665700769e-06
-2.64994370618528e-05
-1.51632407402255e-05
-3.81010894080171e-06
-1.69463274080866e-05
-2.80137668408436e-05
-2.15260415962914e-05
-1.55275259546527e-05
-2.17825815996668e-05
-1.69303526919469e-05
-7.77594084733751e-06
-4.35062574210549e-05
-3.11040000642856e-05
-2.26123577649912e-05
-2.89435723111633e-05
-1.96803398326675e-05
-9.62990998736098e-06
-7.53576507906164e-06
-1.90279180577707e-05
2.54032015173555e-06
-4.01931425155445e-05
-1.81399380784056e-05
-2.56168548575486e-05
-2.33142453428986e-05
-1.09109528600828e-05
-3.75914174746184e-05
-3.56532259352624e-06
-1.03482094838975e-05
-2.32399323247025e-05
-2.5811728119718e-05
-3.04042583683366e-05
-2.57920263776571e-05
-6.40520400638429e-06
-1.28576173247874e-05
-2.00241635037688e-05
-8.62208050177426e-06
-1.0310668734778e-05
-3.99019836650122e-05
-3.74975505124876e-05
-2.24454538774462e-05
-2.36019637301276e-05
-2.99372507725518e-05
-2.40715259027473e-05
-4.03846766511545e-05
-2.40880989330354e-05
-2.28034412659185e-06
-3.81643490004548e-05
-2.32920332288708e-05
-1.30185102303418e-05
-1.60809572566213e-05
-1.85098235400912e-05
-2.19391919674889e-05
-5.09174845619839e-05
-9.23909377122763e-06
-9.53252406264096e-06
-3.33553918444666e-05
-2.82097617482772e-05
-1.9813061500214e-06
-2.77037599570899e-05
-2.58059235053107e-06
-2.67281984185866e-05
-1.41531490410177e-05
3.65792389544586e-06
-2.56850176301766e-05
-1.3416731866189e-05
-1.93858886698774e-05
4.71885403655987e-07
-2.77647712989821e-05
-1.77117692671424e-05
-2.77413055894767e-05
-3.22397065636221e-05
-2.30592016886732e-06
-2.95632387344008e-05
-2.01015686130598e-05
-1.04196541728801e-05
-2.68996121512747e-05
8.34880437144634e-07
-2.23426505090869e-05
-2.81696879874034e-05
-1.22585472471511e-05
9.33320457601113e-07
-3.58746629871544e-05
-1.26588629067616e-05
-2.99979952219206e-05
1.10588952196856e-05
-1.48758180312467e-05
-3.09473192166515e-06
-3.0442644207958e-05
-3.2311609916627e-06
-2.24678531096973e-05
-1.66718502763861e-05
-2.20763368689716e-05
-1.49841149201305e-05
-1.18035888695971e-07
-2.5985860139044e-05
-1.0415328553595e-05
-1.29314673810757e-05
-1.29947040803601e-05
-1.95520916411734e-05
-1.30484558943572e-05
-1.82970608977231e-05
-1.98646964505503e-05
-1.8606608195966e-05
-2.6388990871591e-05
-2.5587101229203e-05
-3.47951115910418e-05
-1.81583375759194e-05
-1.10964236322949e-05
-6.49456627336074e-08
-1.57892697617549e-05
-2.81298110386393e-05
-1.81445135256536e-05
-2.81487712580022e-05
-1.05335293885276e-05
-1.39436968999866e-05
-1.85139580783734e-05
-1.15573231087591e-05
-1.03476407634468e-05
-2.91397199322012e-05
1.68119077391871e-06
-8.74037146098447e-06
-3.4249260411285e-05
-8.18760813816838e-06
-3.48648513589292e-05
-5.25283767714853e-05
-1.17457286360701e-05
-3.31119714174184e-05
-1.29956427152887e-05
-2.29290306114148e-05
-2.12890718889531e-06
-2.64618126404733e-05
-3.41941685548927e-05
-2.25799061877254e-05
-1.12990802347152e-05
-1.58996657704724e-05
-1.06127405656566e-05
-1.91605114709309e-05
-1.25629333460097e-05
-2.18135993874336e-05
-2.47935645259811e-05
-2.34781130642363e-05
-6.19553972568065e-06
-4.71133521116644e-06
1.58380254725616e-06
-1.74839827297981e-05
-1.86124832900282e-05
-1.01857024369356e-05
-3.82083270931122e-05
-1.82451785003632e-05
-4.0584194901859e-06
-1.95817544132629e-05
-2.63804498230457e-05
-7.69943434275488e-06
1.19784516868653e-06
-1.36500748676765e-05
-1.5224736924373e-06
-3.01901276387252e-05
-3.35575348268712e-05
-1.05171704723785e-05
-1.42670298251135e-05
-2.59942140814762e-05
-3.18702522377903e-05
-2.37262801415634e-05
-1.29783333914313e-05
-3.35232433394353e-05
-1.64493758464648e-06
-2.23016730586175e-05
-3.06119844897942e-05
-1.98460962352085e-05
-2.46621084772884e-05
-4.09135997694073e-06
-3.20732354057399e-05
-4.8103569761e-06
-3.17368738100815e-05
-2.69030087253452e-05
-4.75463153915857e-05
-1.52797478005255e-05
-5.50796601267062e-06
-2.16811449495902e-05
-1.32153145510225e-05
-2.24403811702901e-05
-2.00776825894264e-05
-1.6184185778805e-05
-1.60860394495876e-05
-5.25760926422998e-05
-2.97616613187786e-05
-1.42756679738668e-05
-4.10273552780916e-05
-1.31099338976434e-05
-3.74820190370596e-05
-1.3003139406829e-05
-1.62754987799248e-05
-1.61193203198435e-05
-1.98532714077959e-05
-4.39923304388373e-05
-1.68201374441303e-05
-5.05341092037526e-06
-1.57315301517108e-05
-1.25440513610473e-05
-5.81519970936398e-06
-1.62532168713585e-05
-1.73346200064226e-05
-2.30806841580687e-05
-3.3759382283856e-05
6.95923816153071e-07
-3.08015666355322e-05
-7.63765372290341e-06
-1.70268832284036e-05
-3.23386157810496e-05
-4.45504612143141e-06
-1.04199453348369e-05
-2.71056279024374e-05
-2.25993649901412e-05
-2.88004706881482e-05
-2.98810687826029e-05
-1.8091526318537e-05
-2.15408722470528e-05
-4.24148511908527e-05
-6.76319331042378e-06
-3.96910850891832e-06
-1.23687855719122e-05
-1.95184158528975e-05
-3.3417734667325e-05
-1.79827646077998e-05
-1.75471550469303e-05
-4.9390577010855e-05
4.26247153589644e-06
2.53151647818169e-06
-4.15132095528219e-05
-1.93285888037561e-05
-1.96687256863841e-05
-4.26652308722723e-05
-4.44158346403384e-06
-1.45655172728979e-05
-1.20902925344383e-05
-2.22000150427433e-05
-7.55136020886201e-06
-4.88405587353527e-06
-1.76621947954734e-05
-2.21591631599224e-06
-1.95942007122983e-05
9.95804637705005e-06
-3.24688716679782e-05
-3.40481366276278e-05
-2.62962458339668e-05
-1.6193390278135e-06
-1.83993119565108e-05
-4.56125406681423e-06
-3.04274945194004e-05
-2.06954503335811e-05
-2.27781599716517e-05
-4.89329272021026e-06
-1.68513203517432e-05
-2.12577528333382e-05
-1.5106759645591e-05
-2.88180508102326e-05
-2.02567483975156e-06
-1.86726895072439e-05
2.25565580518993e-06
-3.96932546708566e-05
-2.50213194507386e-05
-3.99199318147935e-06
-2.01526907437048e-05
-2.35460409917157e-05
-1.18166725714276e-05
-1.52128223597362e-05
-4.56584857974453e-06
-2.44221186710826e-05
-1.67012006734118e-05
-2.3061806729366e-05
-2.28180518392216e-05
-2.64191859001863e-05
-1.16250052513309e-05
-2.75310482280937e-05
-2.5974600558106e-05
-2.27636931975593e-05
-3.87297352973857e-05
-2.05227216125807e-05
-3.0842895964798e-05
-3.09921185294058e-05
-1.34931059393078e-05
-1.28297521056162e-05
-3.30515862889885e-05
-3.60683599897892e-05
-1.94677399670726e-05
-6.2296091309542e-06
-2.3479737194875e-05
-3.20083532054914e-05
-4.01990710938085e-05
-4.30384508584228e-05
-1.67223594142698e-05
-1.82302279156814e-05
-3.13405917209054e-05
-3.23901756323186e-06
-3.87151457823669e-05
-1.89639492556813e-05
-1.6818820626973e-05
-1.16473184948095e-05
-3.31177779795355e-05
-4.27101523368651e-05
-1.77210344586378e-05
-1.15361255013431e-05
-2.49688120531765e-05
-2.10079452760713e-05
-4.06608451347257e-05
-2.59418772363112e-06
-2.02759213595891e-05
-2.07845051106452e-05
-1.40007731057297e-06
-2.74067105056262e-05
-1.87891433758679e-05
-2.00974349719132e-05
-9.59194671559508e-06
-2.16344294984815e-05
-3.00927202722296e-05
2.07359389892567e-06
-1.80869292250169e-06
-3.88840579185807e-06
-1.77401481440409e-05
-2.70028594385188e-05
-1.26023993630996e-05
-3.87736761840882e-06
-8.66288122913595e-06
-2.44700400127762e-06
-2.00848576260916e-05
-1.8727900289195e-05
-2.31992056929818e-05
-1.8348167228972e-05
-1.60610642363412e-05
-3.86717308676748e-05
-2.08078591796587e-05
-1.98274261467312e-05
-1.8132627415996e-05
1.44632707814257e-05
-3.80078594653675e-05
-1.21221971789891e-05
-1.98213087431046e-05
-3.52716404445963e-05
-1.41877754895484e-05
-1.65033911861563e-05
-2.1589468647551e-05
-1.45791661499882e-05
-4.37973629509994e-05
-1.84740851123493e-05
-1.35961529800089e-05
-2.98234885227226e-05
-5.20893465857097e-05
-1.70283119293388e-05
-2.39494003388411e-05
-2.3252717582883e-05
-1.07222361834238e-05
-2.01893502629342e-05
-4.63364487280698e-06
-1.89533899526668e-05
-3.73191984679442e-05
-6.651089867659e-06
-1.84303632574315e-05
-2.46365895221798e-05
-9.32291451765302e-06
1.35185434864508e-05
-1.10445959705724e-05
1.60781822695724e-06
-1.87118840781663e-05
-3.78243648095586e-05
-6.88720757046773e-06
-1.46721071286406e-05
-2.76535612978153e-05
-4.17923787920934e-05
-2.39299803289097e-05
-3.43732811235051e-05
-1.98161749653464e-05
-2.27048346010685e-05
-2.01226716578777e-06
-3.29406640432658e-05
-3.84557514194052e-05
-3.30566318930565e-05
-3.51010420588326e-06
3.11908712019351e-07
-2.20921584476419e-05
-1.72929590816204e-05
-3.06994265242692e-05
-7.88975680075789e-06
-9.24721921733981e-06
-8.16392031942094e-06
-6.84452129009659e-06
-4.9725100599658e-06
-2.49540412748842e-05
-1.79653317210518e-05
-3.25450670483413e-05
-3.36296422664107e-05
-3.46817962046272e-05
-3.05332811320284e-05
-3.5196664160114e-05
-1.92378348135707e-05
9.95504942323704e-06
-3.64244081699716e-05
-2.82526976546143e-05
-1.54258957626271e-05
-3.63653371710133e-05
-7.63332041988379e-06
-1.98025871812933e-05
-2.6010329548429e-05
-6.42154144536246e-06
-3.89043590541264e-05
-3.21399904275885e-07
-2.97668073999301e-05
-2.93140748875948e-05
-9.398182330871e-06
-2.60136220063618e-05
-1.66390288506631e-05
-8.33336481722149e-06
-2.66549319347379e-05
-2.24563301344319e-05
2.94784686587495e-06
-1.47895662593211e-05
-1.49733380151255e-05
-5.9518086064765e-06
-1.97657344808033e-05
-9.21070110429049e-06
-1.4307120833675e-05
-2.13498291719798e-05
-3.54462522737952e-05
-2.20268833050448e-05
-2.2967521699322e-05
-2.917426257323e-05
-3.39944218757525e-05
-4.14506383201804e-05
-5.24810059699019e-06
2.92226623817666e-06
-2.37356695245531e-05
2.87985182495957e-06
-2.8049170852944e-05
-3.96797353127987e-05
-9.83171518136576e-06
-2.40234152441802e-05
-1.72776966803408e-05
-3.19866025769288e-05
-2.41083083644275e-05
7.34590676702841e-06
-1.34804112716137e-05
-2.26166639736425e-05
-1.67089041490263e-05
-2.87448016210799e-05
-3.56920796504943e-05
-7.47844763471485e-06
-1.0832378038645e-05
-1.95023476225724e-05
-2.08911125335519e-05
-1.37583035589753e-05
-2.9007793550099e-05
-3.48823469331174e-05
-2.05008799753376e-05
-1.09513950024982e-05
-2.64276245031233e-05
-2.11949912052998e-05
-2.67674473044669e-05
-1.38931992053905e-05
-2.75247331405151e-05
-4.36381592286848e-06
-2.91801348726764e-05
-7.10002972443935e-06
-2.41963248153885e-05
-7.99231272569133e-07
-2.29931911064601e-05
-1.65088792582949e-05
-2.47595519619399e-05
-4.23057848967097e-05
-1.7521657445275e-05
-8.88474918807727e-06
-2.2735829970561e-05
-2.51692783904899e-05
-1.87788657835584e-05
-2.77378543027685e-05
-2.59542239157341e-05
-2.53508093501856e-05
-1.66624582667953e-05
-4.56816006778179e-05
-3.50626910734815e-05
-1.83737859277381e-05
-2.37113059619388e-05
-4.93843784820822e-06
-2.32799172890951e-05
-2.06213940354833e-05
-2.15291401451289e-05
-2.19881439346006e-05
-1.47828758588162e-05
-1.43250493187901e-05
-2.23675995141291e-05
-7.63359403914798e-06
-2.77493929902261e-05
-2.97966648359553e-05
-1.4764043054351e-05
-1.98021730117206e-05
-1.5789529924296e-05
-1.03124926450802e-05
-2.29654162688023e-06
-2.59372035818406e-05
-3.03745934676409e-05
-3.96633606095524e-05
-1.72975476163142e-05
-2.63607601342424e-05
-1.07354018731026e-05
-2.13796826979775e-05
-4.78250568717911e-06
-3.79731509902187e-05
-5.01003282936994e-05
-4.37016828138772e-05
-2.39646414519852e-05
-1.3786145338723e-05
-1.31927189272475e-05
-1.94227105159414e-05
-3.09404640245696e-05
-2.57683780199317e-05
-2.92179106157182e-05
-1.42841999605008e-05
-2.94575128690333e-05
-1.5377155037836e-05
-1.84658068179554e-05
-3.27942827940222e-05
-3.9355246524758e-05
-4.10232809518161e-05
-3.14043765346497e-05
-1.96577620866936e-05
-3.08148832809119e-05
-1.79894141856275e-05
-3.58640484397326e-05
-1.69727203113113e-05
-1.45941666231176e-05
3.76311044935435e-06
-4.1223502533121e-06
-1.31477199724189e-05
-1.79535734075999e-06
-2.33447979029096e-05
-4.37257867197102e-05
8.24782106596629e-06
-2.82866282327845e-05
-1.65239675124933e-05
-2.92372579612359e-05
-2.49754418806135e-05
1.62988458035187e-06
-3.93554627344666e-05
-3.35868710079167e-05
-3.58114576987843e-05
-3.90320217285843e-05
-3.20908229435466e-05
-2.49366043377497e-05
-1.4533952686352e-05
-4.77980623117534e-05
-6.63105037453176e-06
-1.44913997351524e-05
-1.60921532453277e-05
-3.89338380710572e-05
-2.83765188162674e-05
-2.91523761611367e-05
-3.53916869639523e-06
-1.65391610443347e-05
-2.42896562864225e-05
-1.17774615848559e-05
-2.06003276226839e-05
-4.51490586405764e-06
-3.79437551216742e-05
-1.34408124924292e-05
-2.98054934305427e-05
-5.00119027276005e-05
-1.13850475185916e-05
-1.64392842172051e-05
-2.79850975385094e-05
-1.79271683086233e-05
-2.49369504528751e-05
-1.11328305035259e-05
-2.35826590334812e-05
-1.81946976782631e-05
-1.75710019659572e-06
-1.32563746358771e-05
-2.69684369678274e-05
-1.46166336511088e-05
-1.83328946428624e-05
-2.06277453198572e-05
-7.21175893594233e-06
-2.62754971558121e-06
-2.61718376632868e-05
-1.71092576784074e-05
-1.84912572377638e-05
-3.233712412893e-05
-3.66224073145813e-05
-2.17796884755164e-05
-9.63077333381231e-06
-7.98744038744087e-06
-8.09377792127903e-06
-1.03025612135082e-06
-1.76007654452511e-05
-2.7868876848808e-05
-3.03170275379976e-05
-4.20014283331241e-06
-3.8071093479253e-05
-3.16427525917077e-05
-2.45433146565817e-05
-1.5691042136355e-05
-1.06806922400753e-05
-4.87787825294251e-05
-1.74931257027937e-05
-1.0482253769523e-05
-2.59088738713391e-05
-2.57729919487879e-05
-5.56751754345614e-06
-1.68496754222515e-05
-2.62492166086353e-05
-3.91209249858703e-05
-2.16188808457527e-05
-3.7043971991523e-05
-2.53607187786233e-05
-2.06520142459847e-05
-1.87389026256222e-05
-2.83520178571133e-05
-1.53469130792799e-05
-1.7155745725758e-05
-2.28993736224858e-05
-1.32769019347065e-05
-2.46870387265795e-05
-2.25066036137917e-05
-2.37402097890727e-05
-1.25000447583319e-05
-2.0425085253732e-05
-2.84638851827208e-05
-1.87198476416954e-05
-7.0161559201586e-06
-8.80755745783876e-06
-2.63495581468423e-05
-1.91785929691023e-05
-2.89738128614122e-05
-2.76336421097401e-05
-1.90894172676748e-05
-2.16252434895926e-05
-1.66686410560743e-05
-2.069615811803e-05
-2.59284957451615e-05
-2.37386071481849e-05
-3.43994242800107e-05
-3.59871655577892e-05
-2.63139833957506e-05
-3.47719386644749e-05
-3.38533487898941e-05
-4.2889707693625e-05
-1.76891469711467e-05
-1.60927275562592e-05
-3.50701689246455e-05
-6.27243545395369e-06
-2.42603273544304e-05
-2.79377066990249e-05
-4.25473120818138e-05
-3.11022837365822e-05
-2.32295626601447e-05
-2.66291925722729e-05
-3.59138832003976e-05
-6.65841202795707e-06
-2.35709219070871e-05
-2.88444724664544e-05
-1.1852603679467e-05
-1.91707624994993e-05
-2.49632536998836e-05
-2.25095106719485e-05
-1.63996854011899e-05
-2.12812549870722e-05
-1.71973427521583e-05
-3.1883395496788e-05
-2.52040998396991e-05
3.62903237158268e-06
-5.96104110506574e-06
-2.97117097099864e-05
-1.04630814940125e-05
-3.58088449985101e-05
-2.52194519990173e-05
-3.66977114518442e-05
-1.35198883224452e-05
-3.40255977189723e-05
-1.49006180800249e-06
-3.2345601784985e-06
-1.12096050723099e-05
-3.46418093035438e-05
-2.58279288237799e-05
-7.15318674116154e-06
-3.93079554103789e-06
-2.65560792179259e-05
4.82824076939374e-07
-1.80951487786106e-05
-3.05488623099008e-05
-1.74121789192754e-05
-2.97974693277538e-05
1.62222575410332e-06
-1.53920690000629e-05
-2.34866974316371e-05
-1.19106752718341e-05
-3.1631622046294e-05
-4.28418249840219e-05
-9.4665495048631e-06
-3.02940980734827e-05
-1.7394779585363e-05
-1.73638364764227e-05
6.20399179209513e-06
-1.23139656375063e-05
-3.50534017087411e-05
-1.44247044528535e-05
-2.56341487063116e-05
-2.74254270682803e-06
-4.03954159330106e-05
-3.76428942771378e-05
-6.07768081687681e-06
-2.81635177019427e-05
-1.6766929918022e-05
-1.59230656763418e-05
-2.07142604156348e-05
-1.37654819843609e-05
-8.29197268641288e-06
-3.12325690178703e-05
-1.82925091182008e-05
-2.77641375167523e-05
-3.02638305166721e-05
-1.37921972104323e-05
-1.51991903583703e-05
1.11821960296987e-05
-2.63335797804134e-05
-8.64905391791775e-06
-1.69809343889986e-05
-3.22045956103732e-05
-2.32461978705375e-05
-2.33277133839934e-05
-1.79956796393673e-05
-2.63339274186966e-05
-1.37372642058027e-05
-1.56248020062702e-05
-2.30463347294489e-05
-2.54606083391987e-05
-3.78092104324697e-05
-1.35808927602864e-05
-2.64635067329437e-05
-3.12926942610875e-05
-1.13477964656318e-05
-6.1076769057314e-06
-2.97926018026279e-05
-3.6302744542539e-05
-2.79116420966386e-05
-4.89302345884798e-06
-1.26401833039882e-05
-2.59831201046841e-05
-3.51633155097122e-05
-2.29451575682585e-05
-4.08257197488039e-05
-1.27842964773352e-05
-3.61960957318079e-05
-1.0222827590786e-05
1.03865781789445e-05
-3.11704267006029e-05
-1.21652270016012e-05
2.88300615487707e-06
-1.09443984792291e-05
-2.55180850046835e-05
-4.12938781694552e-05
-2.43770008611919e-06
-2.90988622059173e-05
-3.14574674095053e-05
-2.01773134345679e-05
9.4051218971795e-06
-1.0879259103156e-05
-2.57989842406573e-05
-2.68391130263232e-05
-2.27395739927605e-05
-2.33340834966411e-05
-2.28792822364012e-06
-2.70042169151419e-05
-3.13252227626051e-05
-3.79535679911345e-05
-2.82837055382047e-05
-2.47434208652416e-05
-3.19921369143275e-05
-1.88023736063608e-05
-1.78574445133046e-05
-1.98540353096513e-05
-2.62072745022939e-05
-3.0448234642639e-05
-2.71388470089172e-06
-2.26455328337662e-05
-4.25070379524505e-05
-1.71270152966435e-05
-4.02360707737248e-05
-8.06355772397198e-06
-1.72479828249415e-05
-3.29119426225223e-05
-4.09989731865152e-05
-2.74979647422903e-05
-2.31554977109125e-05
-3.20148800197418e-06
5.30472736075554e-06
-1.70922481868882e-05
-1.04831830361594e-05
-1.317575852619e-05
-2.24978225018518e-05
-4.74981001286069e-05
-2.34084664672587e-05
-1.58800096727312e-05
-8.27664749602066e-06
-2.3420515050617e-05
-2.00722454775269e-05
-2.98609086585106e-05
-2.35487222351007e-05
-2.60227448614957e-05
-1.69167192206984e-05
-3.21814593255363e-05
-4.32010359919372e-05
-2.00844989240485e-05
-2.93274755686189e-05
-3.13734188805603e-05
-3.16510092502398e-05
-2.88829502736205e-05
-1.77259682182858e-05
-1.77676697316202e-05
-1.10362365684972e-05
-2.76005638556419e-05
-4.73909270021085e-06
-2.66101372862919e-05
-3.15508618416617e-05
-1.29178095784856e-05
-3.20996616171046e-05
-2.56211943734026e-05
-1.27040655613206e-05
-1.11038374392453e-05
-3.13086587591764e-05
-3.02385881114249e-05
-3.71636422499666e-05
-1.16871852793452e-05
-3.66478860101388e-05
-1.11259084504783e-05
-2.73972567170429e-05
-1.8408136352285e-05
-3.38909834817703e-05
-1.82944331406764e-05
-6.27655679854491e-06
-2.73824663881626e-05
-2.66371653486756e-05
-2.47943234917655e-05
-1.64376222561879e-05
-1.51541157552492e-05
-2.51746490698663e-05
-6.36270247459335e-06
-2.46159577718895e-05
-1.13908433654168e-05
-9.44146344321584e-06
-2.51808362246857e-05
-1.05949221287016e-05
-2.44346194357676e-05
-2.02655249638763e-05
-2.66277918039258e-05
-1.64121429462011e-05
-3.53516818014533e-05
-2.47062093951151e-05
-2.81644651041192e-05
-1.76341836905659e-06
-8.82479961339348e-06
8.29368397784913e-06
4.77283946593076e-06
-2.36845470219088e-05
-4.22789208574424e-06
-3.91790221582548e-06
-2.30984829954164e-05
-2.31337954865119e-06
-6.93160969514509e-06
-2.08443969181332e-05
8.85512289229952e-06
-2.32279360300152e-05
-8.65372476800781e-06
-9.27730280070484e-06
-9.41936821227584e-06
-2.30684865350292e-05
-3.54048690838117e-05
-1.79285411186168e-05
-4.08825951945995e-05
-3.22504469453255e-05
-3.73735910335651e-05
-2.06225842420121e-05
-1.56272998494043e-05
-2.37451654011577e-05
-1.85672771192494e-05
-3.49901725426533e-05
-2.56363445902174e-07
-1.3792292984183e-05
-1.30846433682596e-05
-1.77693894012414e-05
-2.66838938531055e-05
-2.07563034050921e-05
-1.45943837267293e-05
2.93152112093834e-06
-1.79403709677565e-05
-2.83245924972417e-05
-7.57902459670589e-06
-3.01617350341291e-05
-2.5175433186304e-05
-2.85283039666433e-05
-1.53290239978823e-05
-9.80515370898904e-06
-5.28833459173456e-05
-2.5975509949252e-05
-2.91555634990941e-05
-2.64835894126444e-05
-4.98203296782636e-06
-3.29610295035011e-05
-2.66405354319467e-05
-1.50385138209356e-05
-3.23065677562077e-05
-5.01888913954565e-05
-1.91179094324711e-05
1.01976579864939e-05
-9.65504399136648e-06
-2.85692336609103e-05
-2.1427989439757e-06
-2.63637737583736e-06
-2.9900259412787e-05
-2.39026458034134e-05
-3.22958286204796e-05
-2.1357953782099e-05
-1.49044811223287e-06
-1.60034284786754e-05
-8.77681479849226e-06
-1.30641206735808e-05
-9.16429039122437e-06
-1.6610624682319e-05
-2.5483988302624e-05
-2.06034901564499e-05
-1.71390493944355e-05
-1.13021881356042e-05
-3.61298781543992e-05
-1.19180124209565e-05
-1.87643998835262e-05
-3.1880282468534e-05
-1.28611455239249e-05
3.07547171979086e-06
-2.61169729621106e-05
7.00115011696255e-06
-2.33262657916666e-05
-3.90216331602099e-05
-3.38403829601808e-05
-2.02359751157053e-05
-3.69971797208858e-05
-2.53168979463895e-05
-2.04221930420911e-05
-1.82889829930187e-05
-2.47144729359021e-05
-1.30362857862607e-05
-4.47494836678973e-05
-2.85196112993409e-05
2.57855072858061e-06
4.21658626686519e-06
-1.99258974747718e-05
-2.25305738365494e-05
-1.32646604545281e-05
-3.2228141301306e-05
-9.69002293026933e-06
-1.50216280808803e-05
-2.31389819209401e-05
-3.03434929658899e-05
-2.09533566597658e-05
-2.74089209472456e-05
5.42575861977238e-07
-1.79635830072839e-05
-1.43921024920635e-06
-5.95548986942184e-06
-2.71557535552473e-05
-2.37881569518005e-05
-2.22918144857955e-05
-1.76250568360538e-05
-1.0448190666416e-05
2.50414055761591e-06
-1.47562474584632e-05
-1.99203163319236e-05
-1.90443491960354e-05
-2.23913955865644e-05
-3.26417018514641e-05
-3.72328646707894e-05
-8.97241099599741e-06
-3.37803296412276e-05
-1.38770938754249e-05
-2.27768756130833e-05
-8.72098072973061e-06
-2.02082732929633e-05
-2.89769561339224e-05
-1.77870583790379e-05
-4.25100087278361e-05
-3.20939238252282e-05
2.49228060912381e-05
-1.26048814968995e-05
5.51784343152651e-07
-9.74589446508393e-06
-1.18923777558689e-05
-3.10032111924555e-05
-1.30224618605467e-05
-2.76142740777757e-05
-4.89697289393962e-05
-1.62694115518551e-05
5.56825238831392e-06
-3.56729934699001e-05
-2.64966696882254e-05
-1.67819012838584e-05
-4.21630840445953e-07
-2.63566979105277e-05
3.69003190121711e-06
-1.00650232061306e-05
-1.97953675788349e-05
-4.26966030780271e-06
7.52940574174648e-06
-2.98709057718637e-05
-2.79314583925644e-05
-9.11670422750811e-06
-2.23900445619973e-05
-1.82785602758713e-05
-2.35419560204998e-05
-2.04883490940862e-05
-1.7652894105538e-05
-3.15001903782922e-05
-2.48195224361011e-05
-2.34707761673747e-05
-1.69781330110448e-05
-1.6434415596895e-05
-2.08563480333059e-05
-1.2308890898264e-05
-1.80324482285221e-05
-1.18588061694936e-05
-3.74623513472095e-05
-2.34599904552353e-05
4.71180905589068e-06
-8.60642885690483e-06
-4.19557375136249e-05
-2.87453865566617e-05
-2.00121109320974e-05
-9.47400866407505e-06
-8.23329668356639e-06
-1.39801679448791e-05
-2.59812859979698e-05
-2.80850233761254e-05
-4.54916857752424e-05
-3.09995564951772e-05
-2.84741950307244e-05
-3.68802973184324e-05
-2.05152757673573e-05
-8.68653181406469e-06
-2.0326473425295e-05
-2.49753785314786e-05
-5.36143368293413e-06
-5.78849472808264e-06
-2.65429578590182e-05
-3.07150432326237e-05
-3.27051181647031e-06
-3.32352055795888e-05
-1.52243615195979e-05
-4.53376999469352e-05
-1.34632599754873e-05
-1.73539297472327e-05
-2.33218080491929e-05
-1.64165817249497e-05
-1.44696236868881e-05
-1.3181036755948e-05
-7.0056253669831e-06
-2.56323392069719e-05
-3.11864077445032e-05
-2.84008190511158e-05
-4.01125559357358e-05
-1.2430891645306e-05
-3.33442722501587e-06
-9.61035411550509e-07
-1.95929484763328e-05
-1.58948404893467e-05
-4.26762394053707e-05
-3.34238659035031e-05
-5.02165189478453e-05
-1.52098405605842e-05
-1.05549678185897e-05
-4.47941200093794e-05
-8.89630235970781e-06
-2.09795290219245e-05
-9.78262420787755e-06
-1.11631555439709e-05
-3.25649100389952e-05
-4.37495747911159e-05
-3.22900928053608e-05
-3.83769679039327e-05
-2.18936308714049e-05
-1.65472570649135e-05
-1.24787716038466e-05
-5.64549151703944e-06
-3.30945646840049e-05
-2.41603722928233e-05
-4.02782003089733e-05
-2.51239571552624e-05
-1.87404514915182e-05
-2.53707015663167e-05
-1.58490346229303e-06
-9.37088978336171e-06
-2.97937150164531e-05
-1.99517604856651e-05
-2.40146411004764e-05
-4.42687387118267e-05
-1.7245129866987e-05
-2.22002708970319e-05
-2.67887172541094e-05
-5.8959463489161e-06
-1.25501597838454e-05
-9.30532924144692e-06
-1.49099672899732e-05
-1.00369417174196e-05
-1.54093751399465e-05
-2.46878261217113e-05
-1.33670831884882e-05
-3.01658808351156e-05
-2.65374916803321e-06
-2.58838212853123e-05
-1.53673855503105e-05
-2.61195896557764e-05
-9.3197861076209e-06
-3.43192573049563e-05
-2.35783198992554e-05
-2.43525965245583e-06
-8.20250050499272e-06
-1.69732287407148e-05
-3.44057745586601e-05
-3.35646098453505e-05
-2.31664741214117e-05
-1.99600893512496e-05
3.68102662677158e-07
-2.12088830667541e-06
-3.84206940885211e-06
-1.40810803016651e-05
-2.91441027577278e-05
-1.47606963668823e-05
-2.90661134409661e-05
-1.64623065885513e-05
-2.25840880424225e-05
-1.27144714890697e-05
-3.43795011773094e-05
-2.1366224284653e-05
-1.99670045100613e-05
-1.09427602509051e-05
-2.532843249685e-05
-3.44301075351172e-05
-1.40769201024733e-05
-4.33128765536813e-06
-1.8226838922918e-05
-2.24645551147631e-05
-3.45813936654913e-05
-3.80184115606459e-05
-2.87426350726915e-05
-1.73940671488319e-05
-1.91567632594796e-05
-1.58669071718179e-05
1.71729081007699e-06
-9.89853330893597e-08
-2.24614608554165e-05
-2.6778535763102e-05
-1.20307535499836e-06
-3.04155458822553e-05
-2.90369134938769e-05
-2.49224195104282e-05
-2.44394122545222e-05
-2.81200124790089e-05
-4.28758329567364e-05
-1.02817656730863e-05
-3.01325816012608e-06
-2.89385179300024e-05
-1.62714242960831e-05
-1.2206969686565e-06
-1.5312442105745e-05
-1.90115092151406e-05
-1.55214288417122e-05
-8.57949511622492e-06
-2.87176258354492e-05
-1.2497934825529e-05
-3.305582950325e-06
-4.5255911303489e-05
-2.05171365080968e-05
-2.84170514125654e-05
-2.1848957126399e-05
-6.00862042428624e-06
-1.27944455843673e-05
-3.65775063355215e-05
-2.76817291847746e-05
-2.60672436282793e-05
-1.32442460579038e-05
-5.81591870234618e-06
-2.02281455597367e-05
-2.34725591122959e-05
-2.19331602681735e-05
-9.15578014430846e-06
-5.82606916248992e-06
-1.90147347933897e-05
-2.88990423194661e-05
-3.03267616487912e-05
-1.61068948017115e-05
1.90627576691715e-07
-1.21299726861716e-05
-3.36640832980949e-05
-2.39563261419185e-05
-1.24834067646724e-05
-2.28944390027348e-06
-1.17598853241885e-05
-1.08609051108083e-05
-1.59565021908085e-05
-1.65356864465473e-05
-2.96245831388332e-05
-4.33749320804753e-05
-2.75358557535438e-05
-3.69196812212169e-05
-4.24384553971772e-05
-3.7999540513536e-05
-1.98085093888537e-05
-1.46292573449252e-05
-2.59462952413768e-05
-1.1453083730943e-06
-1.2550826333874e-05
6.79468205275768e-06
-1.4957682079269e-05
-1.18803748692446e-05
-6.47093929866436e-06
-3.03877190090493e-05
-1.51570162949826e-05
-3.09305088624926e-05
-2.40422565292656e-05
-3.96833499594922e-06
-3.62327653201539e-05
-1.7396352583435e-05
-1.17237529686256e-05
-1.99317375156137e-05
-2.39467519339613e-05
-9.60259321521934e-06
-1.73436093853242e-05
-4.02675643809111e-05
-1.53533054105987e-05
-2.47577913058153e-05
-2.6928460926262e-05
-2.60863130898481e-05
-1.25838786028388e-05
-3.0164815397478e-05
-1.12038690541892e-05
-1.47460930273346e-05
-2.84758485357855e-06
-9.77119962739802e-06
-2.41389569799183e-05
-2.41413263400326e-05
-4.46705976496495e-05
-1.31620169158765e-05
-1.01400856456462e-05
-2.89488498014888e-05
-3.5159052881112e-05
-2.59753305658468e-05
-1.50105507335388e-05
-1.2502490329535e-05
-3.64251914747205e-05
-2.94950563420534e-05
-2.81261252746802e-05
-3.47529291450814e-05
-1.62922455073329e-05
-3.36053296158156e-05
-3.3161224006642e-05
-1.75472567783317e-05
-1.58406818378493e-05
-1.86147306884164e-05
-1.98553288599029e-05
-4.8187882871139e-05
-3.77686195283159e-05
-1.42134256787046e-05
-2.78943910809802e-05
-3.52574671293855e-05
-1.69090620031281e-05
-2.0214257568969e-05
-1.78898371624019e-05
-2.57955535003647e-05
-1.23952474998578e-05
-1.52497794716671e-05
-1.54576198628219e-05
-1.35899836430978e-05
-1.47478936538022e-05
-1.28143636065403e-05
-1.49707611790566e-05
-2.24422221639671e-05
-2.09558433143502e-05
-4.06856673669876e-05
-1.16613387355688e-05
4.38238542214374e-07
-4.43991985132093e-05
-1.77213503518858e-05
-3.02019651359334e-05
-2.72623483668669e-05
1.23198969404793e-05
-2.95917690958281e-05
-1.11339506325918e-05
-1.82992074732054e-05
-3.41507233708467e-05
-2.44820761692654e-05
-1.59668304355945e-05
-2.34598065862009e-05
-9.72293702135099e-06
-7.23087697848964e-06
-1.0238020049022e-06
-3.0031170155219e-05
-1.33611614242566e-05
-2.13065550367834e-05
-1.47923340014666e-05
-2.57539350487962e-05
-6.7263590918512e-06
-1.79209443481433e-05
-4.56889699550965e-05
-3.87093669990908e-05
-1.39713040663696e-05
-1.48372440072931e-05
-2.65916376762542e-05
-2.27938265852886e-05
-3.14691595061029e-05
-4.49401100130878e-05
-2.39449603801947e-05
-1.42602460117538e-05
-2.67023709415153e-05
-3.73861655021826e-05
-2.87111462168517e-05
-2.7764351594162e-05
-2.42114488889984e-05
-3.48289052233399e-05
-2.86321305967049e-05
-1.83351965746779e-05
-1.0785053402989e-05
-3.66810759259987e-05
-9.57527763940145e-06
-4.01396583788372e-05
-3.4329321886159e-05
-2.67929855778363e-05
-1.11214613825595e-05
-1.92963951648582e-05
-1.89596492581033e-05
6.81474939584849e-06
-2.25731798089259e-05
-2.52419300553493e-05
-1.15572031771568e-05
-1.17987259287398e-05
-1.95442108021644e-05
-4.30420803167149e-06
-3.05970894267498e-05
-1.81875723697583e-05
-1.85975642176666e-05
-1.86186260505748e-05
-1.88619321364217e-05
-1.69443823962374e-05
-2.71173395940371e-05
-1.69590400250531e-05
-3.0065935877625e-05
-1.67283920182123e-05
-8.16567626832873e-06
-2.5908233443392e-05
-1.09491989029507e-05
-2.82523385155462e-05
-1.11847931982673e-05
-8.97398400450318e-06
-1.00513893977901e-05
-1.44294908265891e-05
-7.03985443906526e-06
-1.76868796679769e-05
-8.10111598720578e-07
-3.8217952172095e-06
-1.15205958178776e-05
-2.9637218088146e-05
-2.1670809338923e-05
-2.97256933561956e-05
-3.15100598891981e-05
-7.10781105622992e-06
-3.18814078683007e-05
-1.25181043343423e-05
-1.06016209331982e-05
-2.47605602243808e-05
-2.51003188812926e-05
-1.87990664647414e-05
-2.85173876436538e-05
-4.31769126216448e-05
-3.84210677634881e-05
-1.9153703968232e-05
-1.34854032635481e-05
-2.74732074334879e-05
-2.84836618772086e-05
-2.35356322677493e-05
-2.35446161212519e-05
-2.09731204584995e-05
-1.85625449714995e-05
-3.08224405918301e-05
-2.27731838887408e-05
-3.75662840225964e-05
-1.48502948035593e-05
-2.25879544754815e-05
-3.7701423630642e-05
-2.17413954654644e-05
-1.32797381185333e-05
-3.18586278781331e-05
-1.33067570381099e-05
-6.72957948767162e-06
-9.48260635642967e-06
-1.51348882953236e-05
-3.49038528379737e-05
-1.97521350949016e-05
-4.15416134489714e-05
-8.57180474914361e-06
-8.13621668488154e-06
-3.20800762240578e-05
-3.30157965805339e-05
-2.23886298944592e-05
-3.30385132947694e-05
-4.21548735963673e-05
-1.47596727942743e-05
-7.8874282062597e-06
-3.34574205759656e-05
-3.3142401966919e-05
-2.70737493405404e-05
-1.49868187067837e-06
-2.42273896388063e-05
-3.56775223266718e-05
-1.96971344748552e-05
-1.66037932627755e-05
-4.16331991011492e-05
-1.52345594383072e-05
-2.89460157920248e-05
-1.72001269331946e-05
-1.81915401643833e-05
-2.84936199395815e-05
-5.01911869024792e-05
1.74423785997178e-06
-1.47576686756947e-05
-1.51970364753962e-05
-1.39397116775682e-05
-2.68692498835379e-05
-3.64558044067636e-05
-2.91243911001816e-05
6.12017935672658e-07
-4.33531671135589e-05
-4.72279555100331e-05
-2.21637253113721e-05
-1.78464754255491e-05
-2.76483115491232e-05
-1.00409036513416e-05
-1.95703237841256e-05
-1.89311256846743e-05
-3.10932718632099e-05
-3.14454302844884e-05
-6.76846570659676e-06
-4.13466562374063e-05
-2.19415866551476e-05
-1.80797064180844e-05
-2.66366147064474e-05
-3.90691023523579e-05
-2.14918880785659e-05
-3.09752438288811e-05
-1.66188270268796e-05
9.3408751913744e-07
-8.23263977199252e-06
-1.51597278171711e-05
-2.93804526239263e-05
-7.62078798753272e-06
-9.51194426568288e-06
-1.26568699868441e-05
-5.68528928294548e-06
-3.62941778793007e-05
-9.22741405183893e-06
-3.29056197047323e-05
-3.94475054101547e-05
-2.61089456505826e-05
-1.98071228809758e-05
-9.40672164587358e-06
-2.81086193528179e-06
-2.42964801517895e-05
-4.01394308080684e-05
-1.77797551370063e-05
-9.56348755740343e-06
-1.4429253374491e-05
-2.09822576795461e-05
-4.12996455258556e-05
-3.01786689380196e-05
-7.17317495692718e-06
-4.75296987957583e-05
-6.07782924110005e-06
-2.49403956056528e-05
-1.6738138587304e-05
-2.37468709848156e-05
-3.15671083367938e-05
-2.06273962819116e-05
-1.29071920353232e-05
-3.56893006876909e-05
-3.41677502444791e-05
-5.44973368911752e-06
-3.34973919208683e-05
-4.30037031008141e-05
-4.81226984181563e-06
-4.91599479162643e-05
-2.4840624112464e-05
-9.22090365569064e-07
-2.50859813628036e-05
-8.37940505653376e-06
-2.56573899914011e-05
-3.82028317749239e-05
-2.89375964625628e-05
-5.58821429445241e-05
-1.29358215773473e-05
-1.58770004942927e-05
-3.70336429330437e-05
-6.50940120228561e-06
-8.89502032230124e-06
-3.17862831750665e-05
-3.10159245279747e-05
-3.7095811401104e-05
-2.75466176197867e-05
-3.43457102221054e-05
-2.11383753475741e-05
-9.2640424223868e-06
-2.12666944934329e-05
-6.32236426636543e-06
-2.83830461532341e-05
-3.68171293168479e-05
-2.81151741415349e-05
-2.03054152954796e-05
-3.06939103635964e-05
-3.00204115267591e-05
-3.97545886378049e-05
-1.88798500666491e-05
-4.185139195887e-05
-3.33506688013251e-06
-1.19771156578515e-05
-2.73743279260704e-05
-1.8127629624345e-05
-2.33016846800676e-05
-2.66342662546134e-05
-3.60939377612873e-06
1.02610088250648e-06
-4.87089844863815e-05
-3.15612595284635e-05
-9.33611464031379e-06
-1.08747754128843e-05
-2.20217106039368e-05
2.16448536129055e-07
-9.52103757702553e-06
-4.42836949614492e-07
-2.58824134909777e-05
-2.77107511614149e-05
-2.13192625094085e-05
-5.94153457506103e-06
-1.37341639033449e-05
-2.02513507709478e-05
4.99607722595216e-06
-1.56579128475711e-05
-3.07046686602164e-05
-4.03775262582239e-05
-6.17845281578788e-06
-1.99976290994997e-05
-2.4770595744973e-05
-3.62283621390036e-05
-3.61962382585842e-05
-1.24344179475152e-05
-2.45315776019225e-05
-1.48266025905982e-05
-7.97289850579335e-07
-3.25237949635554e-05
-1.52265924222064e-05
-2.94165881640737e-05
-1.22293312213849e-05
-3.00251557574842e-05
-4.23175466119839e-05
-1.47716503252584e-05
-1.13118401616061e-05
-1.79649423946397e-05
-1.82065647901872e-05
-4.06068111511201e-05
9.34300698616312e-06
-1.24964016313705e-05
-3.36271361744949e-05
-1.59506447570345e-05
-2.22498937639874e-05
-3.07706550304239e-05
-2.37014297613425e-05
-1.12130217490167e-05
-1.67107209293731e-05
-2.61230675840892e-05
-2.36663598957963e-05
-3.87918043551007e-05
-2.44352181854339e-05
-2.63721331395005e-05
-1.18792640066118e-05
-2.42547005087452e-05
-1.5335200552248e-05
-1.773449377979e-05
-2.8413835715257e-05
-2.39146565625269e-05
-5.22723394592247e-05
-3.26376188558969e-05
-2.7091463959004e-05
-2.11192730038816e-05
-1.98223172933932e-05
-3.86724159599573e-05
-8.36004915250141e-06
-1.98489363337843e-05
-6.28328176667659e-06
-2.25134078708938e-05
-3.00432945770975e-05
-1.64686247905782e-05
-7.74184642540218e-06
-1.30261077177198e-05
-8.25261554363397e-06
-4.14789655712382e-05
-5.61160960515381e-06
-1.42268211957233e-05
-1.84818705944968e-05
-2.03704334039935e-05
-9.55283894515414e-06
-2.51718138917908e-05
-3.62753038332846e-05
-2.12526461697297e-05
-1.24756554824816e-05
-2.2098018276079e-05
-1.65386140000349e-05
-1.25125688946178e-05
-1.55551209570461e-05
-3.86870203737537e-05
-2.22718242701724e-05
-7.21483969203809e-06
-2.44297542817612e-05
-1.56688968232033e-05
-2.68430525938617e-05
-6.88501226743228e-06
-3.73481061005249e-05
-3.01640545731668e-05
-2.12297751409909e-05
-3.41958571684702e-05
-2.80824960859789e-05
-1.68686714651247e-05
1.39233114598545e-05
-1.04548938572677e-05
-1.34294019160932e-05
-1.96243023524631e-05
-2.17952313077879e-05
-3.63412273456305e-05
-4.29412974644035e-05
-3.26137362133463e-05
-9.25809687433295e-06
-1.55841179584862e-05
-2.53098716844386e-05
-3.22990802156895e-05
-3.14558568077552e-05
-3.10753389011348e-05
-2.99935269086481e-05
-3.58399119228882e-05
-3.04879411652474e-05
-2.66097420336934e-05
-1.76585792452869e-05
-2.00975654486981e-05
-2.42411715768465e-05
-5.52142933495923e-06
-7.09842999374294e-06
-2.80913379947901e-05
-2.56322520525182e-05
-1.2448012309322e-05
-2.10978350717153e-05
-1.6104251505348e-05
-1.21118556313309e-05
1.11140106451897e-06
-1.53213576320394e-05
-1.35274647378823e-05
-2.84912593099257e-05
-3.49504174857109e-05
-3.28282246429712e-06
-4.35311832945067e-06
-3.19931591555475e-05
-5.51424578948574e-06
-1.67133009126089e-05
-2.44106279050267e-05
-1.68535750932443e-05
-1.84846928730325e-05
-1.21725820747214e-05
-1.39505694057569e-05
-1.40283989435974e-05
-3.03957335513992e-05
-2.48928798534196e-05
-1.58576266700565e-05
-8.59072493667613e-06
-1.97796532631533e-05
-2.23109942030568e-05
-2.33714796313778e-05
-2.46892915635445e-05
-1.89438877463577e-05
-3.17746035162483e-05
-1.93397001819754e-05
-1.4469070127859e-05
-4.12326741675082e-05
-3.75891803896523e-05
-3.17959284432255e-05
-3.13169957312005e-06
-2.69161149588897e-05
-1.20690372773902e-05
-1.69256298242011e-05
-1.87070390248723e-05
-1.28483177348321e-05
-1.7843356258327e-05
-2.69260350341198e-05
-4.48157768886483e-05
-2.32414698996094e-05
-2.33817506191355e-05
-1.96018322748954e-05
-4.15207974120216e-05
-1.98280231238174e-05
-1.19576250757073e-05
-1.69389366730072e-05
-3.31387871140528e-05
-2.72891845448765e-05
-2.96649024934422e-05
-1.63890100063691e-05
-1.55671300180744e-05
-2.27434527170634e-05
-2.36003684935891e-05
-8.05593024053118e-06
-2.74903665804018e-05
-1.32101733394746e-05
-9.65416702893933e-06
-3.04971027953476e-06
-2.66740881734581e-05
-4.09865454777462e-06
-1.57812492206514e-05
-1.54698420945037e-05
-3.16108638319742e-05
-2.06907911361218e-05
-3.33023523216094e-05
-1.60981686461637e-05
-2.55616007553017e-05
-2.11756639680344e-05
-1.84158864728383e-05
-2.60144260592862e-05
-2.19241625750963e-05
-3.5564301852361e-05
-2.34341698827922e-05
7.08063861252549e-06
-1.34595767129537e-05
-1.62136126784359e-05
-2.94035170574623e-05
-1.96976804195079e-05
-2.31073130703492e-05
-1.35953213718821e-05
-7.14315389438734e-07
-3.23998124439487e-05
-3.01063118268592e-05
-2.06012935879981e-05
-1.24961532748738e-05
-2.5063673382309e-05
-2.08977585297538e-05
-3.12732686351824e-05
-2.2688570701646e-05
2.31141610176663e-06
-2.70114278018626e-05
-1.41549207131212e-05
-1.52107499481763e-05
-2.17308224785885e-05
-1.49391897354917e-05
-2.21907729357177e-05
-3.22810022169662e-05
-2.55241996789786e-05
-2.33972424181032e-05
-1.70425115298293e-05
-2.5435609713517e-05
-3.24821898799451e-05
-1.17518582119588e-05
-1.10987315032355e-05
-3.33845085407069e-05
-1.078054827097e-05
-1.54157289499494e-05
-3.44483155817633e-05
-2.16185182887926e-05
-2.97638539713118e-05
-1.78984916256241e-05
-7.02181007289216e-06
-1.01713583916456e-05
-1.29580262827247e-05
-2.29419089181241e-05
-1.82681356061448e-05
-3.19921341618733e-05
-2.05903657852213e-05
-1.5566154165208e-05
-2.96011674141537e-05
-3.2151765483043e-05
-3.10325777117405e-05
-2.32648577574842e-05
-2.14845868054323e-05
-2.37532293700817e-05
-2.11825710805773e-05
-2.83285351110597e-06
-1.13461671551583e-05
-6.37524307935379e-06
-1.62047202413598e-05
-2.75444117283851e-05
-1.73463894870981e-05
-3.48592674175659e-05
-1.20077702754221e-05
-2.21727888140836e-05
-3.03035883861266e-05
-1.54557416644695e-05
-1.96987709978724e-05
-2.13918203124751e-05
-4.41498726308039e-06
-3.95577100987887e-05
-7.26863576230098e-06
-1.56569168261768e-05
-1.75580858622009e-05
-2.56009649705966e-05
-1.2205018637185e-05
-2.38235333808931e-05
-5.13896707160978e-06
-1.2050217196663e-05
-2.51545158791084e-05
-4.04004044315104e-05
-2.16077848892983e-05
-1.61179215662335e-05
-7.37833998144341e-06
-3.79343833911414e-05
-2.43138992004873e-05
-1.03521244531109e-05
-2.12888509871725e-05
-2.49334573233664e-05
-8.88034645951704e-06
-3.69715912680139e-05
-1.28922524641526e-05
-1.76218173791785e-05
-1.99611117950553e-05
-2.49398069011966e-05
-1.31301569281375e-05
-4.52464223320319e-06
-4.37304984932883e-05
-2.51200174272096e-05
-2.48178278883328e-05
-1.33638337033977e-05
-1.88969001160995e-05
-1.89903187864772e-05
-2.72361929778238e-05
-3.49782765207219e-05
-2.43306329537926e-05
-2.68906014479906e-05
-2.17342606776587e-05
-1.34182504344882e-05
-2.09884740656769e-05
-2.053599088462e-05
-8.09335266259522e-06
-3.74061487555109e-05
-3.78604743689e-05
-1.86238250922589e-05
-2.44475949774072e-05
-1.14886663130365e-05
-8.64455731063666e-06
-2.50882568769583e-05
-3.40908787422211e-05
-1.38515566501792e-05
-2.76560440109762e-05
-2.04664085853049e-05
-7.82030254189716e-06
-2.48158760924917e-05
-7.52196715634734e-06
-3.20204350202404e-05
-1.43961835181726e-05
-2.07235254655548e-05
-1.94635940275815e-05
-2.20169167042919e-05
-1.1598065420573e-05
-3.15794060659959e-05
-2.32384745850803e-05
-3.96553338333038e-05
-1.75067513389004e-06
-1.81295775423203e-05
8.67404237842408e-06
-1.15550186658628e-05
-3.86825194039117e-05
-7.40488098354874e-06
-1.28156383188833e-05
-3.27805967080378e-05
-2.8784548773557e-07
-2.1918867818518e-05
-2.7635288033749e-05
-1.25288347877229e-05
-7.48736152066788e-06
-1.84335067479878e-05
-5.91472652291282e-06
-9.25257755221303e-06
-6.03548311439307e-07
-1.46999751824091e-06
-6.42360543950388e-06
-2.06428295066822e-05
-9.81524339478372e-06
-2.8908069647211e-05
-3.64316625239464e-05
-3.58812848192293e-05
-1.09421774319292e-05
-2.12866514080989e-05
-3.40550087425157e-05
-3.55989257356358e-05
-2.67717715131801e-05
-2.14312266071103e-05
-1.50639427245811e-05
-7.77174657308088e-06
-2.00867722346059e-05
4.36417977372345e-06
-2.20018608656121e-05
-1.77068060749251e-05
-2.32767254176038e-05
-2.55815387187866e-05
-1.33420180177908e-05
-3.13068090452793e-05
-3.37303800064045e-06
-4.46034606661622e-05
-1.96002469075973e-05
-1.55033420147938e-05
-1.46159469730407e-05
-3.95081068026144e-05
-2.68356186948822e-05
-1.33862300522719e-05
-1.67882425338676e-05
-1.4747518802428e-05
-3.17544967551603e-05
-1.00139774989905e-05
-2.60827341202748e-05
-2.33847357032759e-05
-3.16008555975353e-05
-2.04978873613553e-05
-2.7047557250586e-05
-1.10302252562935e-05
-3.252672752625e-05
-1.44475127177246e-05
-2.68271127204928e-06
-1.30405506985028e-05
-2.70254951933889e-05
-2.48426557785077e-05
-2.07790953055001e-05
-2.51300863960418e-05
-2.31753998390277e-05
-1.06426491500647e-05
-2.58688127020961e-05
-2.75506593364679e-05
-3.97109951471289e-05
-4.08792180728833e-06
-2.69336189774343e-05
-2.70884958603716e-05
-1.29971674328248e-05
-1.84262229774307e-05
-2.29754491904137e-05
-1.55255064000888e-05
-2.16734577851653e-05
-1.7790802145242e-05
-3.69728710758e-05
-2.48056554627896e-05
-8.8903828077502e-06
-8.23668911702647e-06
-2.74655645905411e-05
-3.35272489930435e-05
-2.20512716264665e-05
-9.18892471818608e-06
-1.69776313601723e-05
-1.9347816058316e-05
-2.78834767125895e-05
-1.3257000754076e-05
-3.66061338025413e-05
1.45628063507348e-06
-4.79558611708598e-06
-3.84023589516264e-06
-4.85809899961096e-05
-2.19438622904117e-05
-2.25947209745252e-05
-1.17452213556552e-05
-3.91016598240232e-05
-1.46902448658932e-05
-1.95011306909915e-05
-1.51260037873817e-05
-2.22052829258824e-05
-2.66910866369585e-05
-1.20409996202061e-05
-4.2505820247628e-05
-2.15808103196183e-05
7.23930641284307e-06
-1.06990562102383e-05
-1.17344389344253e-05
-3.63506081047537e-05
-2.32538916656128e-05
-1.41835439870257e-05
-1.79847908464987e-05
-2.74875657582364e-05
-2.35269589536859e-05
-2.62643188587261e-05
-4.84116077330671e-05
-2.96763249393889e-05
-2.82615245025158e-05
-2.05153303740679e-05
-2.98540039743291e-05
-1.2616698723784e-05
-2.34778928329178e-05
-1.17728964167498e-05
-2.09765534303876e-05
-7.53439951443992e-06
-2.70581250874515e-05
-2.70457916955758e-05
-1.46980189479167e-05
-4.86402450297555e-05
-3.76423763193012e-05
-1.77285492422303e-05
-8.32150912020359e-06
-1.80390873063871e-05
-1.84427702665461e-05
-3.43593688904917e-05
-2.82743859231447e-05
-9.85065674164703e-06
-2.42945740999722e-05
-1.50858017247685e-05
-1.41935370035676e-05
-1.61237872933917e-05
-2.62140543361275e-05
-3.76563640195791e-05
-1.60733436385099e-05
-3.66420559027526e-05
-3.31979334673787e-05
-4.26102272762931e-05
-3.33677033076368e-05
-1.48560110415459e-05
-3.43025002345045e-05
-1.41052536387123e-05
-7.97926402503702e-06
-1.07152022680889e-05
-2.23095438877231e-05
-2.37484492062436e-05
-2.39315989222813e-05
-1.99011880400125e-05
-4.23643151308322e-05
-6.48361178928615e-06
-2.36882239848577e-05
-3.36951099296723e-05
-1.73539604241296e-05
-2.01920549858729e-05
-3.13034381527994e-05
-3.23767978808922e-05
6.35363334065453e-06
-2.04256890156161e-05
-2.11552157432696e-05
-1.20575828153821e-05
-2.17207604300409e-05
-2.61868853245522e-05
-4.62577918563835e-05
-1.6900616651128e-05
-1.48514046356035e-05
-1.3798129131046e-05
-3.59127763691794e-05
-1.78811561452279e-05
-1.93951081229117e-05
-2.29002418527501e-05
-2.01466827291251e-05
-1.84740937527486e-05
-2.9656966710526e-05
-2.39919710389975e-05
-2.83081478354795e-05
-1.79335837790053e-05
-9.3110114779535e-06
-6.59323551655089e-06
1.69297713089116e-05
-2.53823185144706e-05
-3.45777971998922e-05
-2.69554588260436e-05
-3.59206252728772e-06
-1.8914571742845e-05
-3.57040876851145e-05
-1.05606986453495e-05
-1.7816346951536e-05
-5.59831599650079e-06
-2.85295751309979e-05
-1.16382814333439e-05
-2.63637919429276e-05
-8.46126560602624e-06
-2.18762610642901e-05
-1.12101606948319e-06
-3.49996968559727e-05
-4.3371454224665e-06
-1.44405290575285e-05
-3.08023108477124e-05
-2.04403122983706e-05
-2.38800651808328e-05
-1.41780101136538e-05
-2.98263795822899e-05
-2.6490553641306e-05
-2.53984398618069e-05
-2.72731357019679e-05
-2.86706416338086e-05
-3.90892311045386e-05
-5.80652962287179e-06
-1.93284010886027e-05
-1.17367321421887e-05
-2.4893655248357e-05
-2.23376929420447e-05
-1.93653182121225e-05
-3.2719442191019e-05
-2.57588036592046e-05
-2.43149335653645e-05
-3.19116957930435e-05
-1.90996743802676e-05
-2.06904958641368e-05
-1.27426866498883e-05
-1.80468663805475e-05
-1.76002508814674e-05
-2.72674719844358e-05
-2.06600275826799e-05
-1.58115799654515e-05
-1.48336163890085e-05
-4.68286472880199e-05
-2.47128915998336e-05
-2.27317442226414e-05
-5.09439278584696e-06
-2.8287883745842e-06
-3.0162418057632e-05
-1.34952552127108e-05
-2.54306070383139e-05
8.81761569749545e-06
-5.68299006723168e-06
-3.25109379249313e-05
-1.64815285483227e-05
-2.72839682233145e-05
-1.61472133089051e-05
-3.88238270585202e-05
-4.00220947670672e-05
-1.33022092893173e-05
-1.88582308648301e-05
-5.60783048390121e-06
1.3322685845532e-05
-3.10189809281458e-06
-1.53295517539686e-05
-2.58262451306712e-05
-8.83427457042847e-06
-1.55136483407106e-05
-6.79835068547417e-06
-6.14929715239662e-06
-7.0077448546067e-06
-2.988940255004e-05
-1.76231765501561e-05
-4.67543708690235e-05
-9.72997080175439e-06
-4.47833565160536e-05
-1.67421847961001e-05
-1.26973050875193e-05
-2.27817518016521e-05
-3.45678223974264e-05
-2.78762705274134e-05
5.95303634761011e-06
-3.62617205299424e-05
-2.39326715980437e-05
-3.1872375321383e-05
-2.01584173006016e-05
-2.68715120344449e-05
-3.01887634265835e-05
-3.00326683918744e-05
-2.48953070541078e-06
-1.75702187713951e-05
-2.49384206658928e-05
-5.17684928372087e-05
-1.22035789042362e-05
-3.09423635822016e-05
-4.25900907015805e-06
-4.05212473072286e-06
-3.21476295438667e-05
-6.05219771860004e-06
-3.31713968695562e-05
-2.67574510743627e-05
-1.76867391692903e-05
-1.90229244199415e-05
2.71683821661749e-06
-2.70409164254702e-05
-1.90010282936855e-05
6.76927884996037e-06
-2.17691528051261e-05
-5.03989901411153e-06
-1.89532943686805e-05
-2.81214902182127e-05
-3.50513239995788e-05
-1.64054320891632e-05
-4.5568241448955e-05
-2.56442193425188e-05
3.02749072543286e-06
-5.90371304734416e-06
-1.56435706323811e-05
-9.32093171712566e-06
-2.93833882418178e-05
-7.55205018620073e-06
-1.87935456494094e-05
-1.30049942635048e-05
-3.63326813894603e-05
-1.43680117900987e-05
-1.40206619835425e-05
-1.60755634666191e-05
-1.63146461504773e-05
-2.06730449137821e-05
-1.70102186458707e-05
-1.7584269197618e-05
-1.92797171875149e-05
-2.46957703967461e-05
-2.41990413911211e-05
-2.19183807460106e-05
-2.17251592245683e-05
-3.50781760217214e-05
-1.4416607105685e-05
-5.87543900698317e-06
-1.08390703943473e-05
-3.94663379862954e-05
-3.13750691662858e-05
-1.05623246626322e-05
-1.47595389125578e-05
-2.48007973900403e-05
-2.89640512579898e-05
-5.74677742768594e-05
-3.06141726259174e-05
-1.87084818388441e-05
-7.68441150264009e-06
-3.10111630420425e-05
-2.8456015396484e-05
-2.72515890133774e-06
1.943362733758e-05
-1.95203996622393e-05
-3.3669956671063e-06
-2.31497481676821e-05
-1.68863754713297e-05
-9.39536986428063e-06
-2.02627124514176e-05
-3.6195493063148e-05
4.45082212149628e-06
-1.43752160013291e-06
-2.54687128047701e-05
-1.41529342472059e-05
-1.56694751336448e-05
-4.18259734445652e-05
-2.37937281463856e-05
-2.85319744217935e-05
-2.44003222177945e-05
2.50666433677051e-06
-1.41726602544251e-05
-2.63224449724555e-05
-1.28496183770185e-05
-9.06482726779998e-06
-3.13421598489007e-05
-9.58316270740826e-06
-4.37196555740313e-05
-2.65006272342678e-05
-2.07531071632226e-05
-1.40416990142065e-05
-2.87971388558415e-05
-1.91295238294352e-05
-1.40269681000099e-05
-2.89404176996372e-05
1.12039628667375e-06
2.82970591797552e-06
-2.01172355690542e-05
-3.46170770733362e-05
-1.7543186320351e-05
-1.39736720525234e-05
-3.87861405543208e-06
-3.75924423622586e-05
-3.85326660499815e-06
-3.5954282057912e-05
-6.51371368556093e-06
-2.09465345853243e-05
-2.52443047845914e-05
-1.26869910564604e-05
-1.40233915103353e-05
-2.5018894788323e-05
-4.3870688636364e-05
-2.41695297110995e-05
-1.65906474091398e-05
-2.29667143605953e-05
-5.27411917676974e-06
-2.7177134418426e-05
-2.63179277940219e-05
-3.13248148159398e-05
-1.18359470034431e-05
-1.04454030252409e-05
-1.59361000049577e-05
-2.72248852233717e-05
-1.28615112114346e-05
5.61453933043895e-06
-2.07050711349873e-06
-2.51770878031903e-05
-3.92630000021661e-05
-3.0422459560418e-05
-2.82664688063993e-05
-1.86168002065962e-05
-1.12974280219736e-05
-4.46992254052685e-05
-1.74014963235749e-05
-2.08456320164749e-05
-8.62380637926435e-06
-1.23139135338366e-05
-6.0952081584692e-06
-2.70892427788335e-05
-2.73499882821817e-05
-2.36271703459818e-05
-1.01717305632112e-05
-2.5152896265711e-05
-1.40005563479065e-05
-2.98063402874465e-05
-6.67904936390593e-06
-9.63546906716594e-06
-7.37993135612588e-06
-1.75051089143808e-05
-3.81740016973582e-05
-2.49739370754555e-05
-5.70670526685448e-06
-4.14855263740787e-06
-1.41408395508222e-05
-1.72010373853284e-05
-2.5012749061739e-05
-3.59597729526241e-05
-2.71825531853104e-05
-1.59072633275702e-05
-1.49678984594851e-05
-3.94726156116594e-05
5.62938950749779e-08
-3.68371978002964e-06
-1.67198404652071e-05
-4.10918286296035e-05
-3.0825023461687e-05
-4.75006660586356e-05
-3.17296898041673e-05
-6.845560363972e-06
-2.83693702109847e-05
-5.93943062498884e-05
-2.70091524629244e-05
-2.07899124743091e-05
-1.93098076630747e-05
-3.47248362420993e-06
-7.08456438162732e-06
-1.38251710546416e-05
-3.47279361970697e-05
-2.07415529627675e-05
-1.57949889710651e-05
1.00479065108484e-05
-3.2647025888193e-05
-2.77768054101044e-05
-3.29281545872248e-05
-2.50466265359388e-05
-1.56932099914822e-05
-6.39537675527096e-07
-1.68859199268877e-05
1.05014380588957e-07
-2.46396913390425e-05
-2.70693993463622e-05
-2.75603106510018e-05
-6.90619268821027e-06
-2.15695885776481e-05
-3.90000590061159e-05
-4.16887889811311e-05
-1.40160511784633e-05
-8.53946707423842e-06
-4.08783114188898e-06
-1.84492247821785e-05
-1.10313773092856e-05
-3.45669887759124e-05
-2.57022475471425e-05
-2.34223640266685e-05
-3.39182608145029e-05
7.10940798712689e-06
2.83406014994463e-06
-4.48901311223757e-06
-2.75095852792638e-05
-1.9120941041358e-05
-2.48983541267265e-05
-1.26906427539457e-05
-3.21374900182198e-06
-1.81185288251624e-05
-1.26699869003699e-05
-1.2896357059438e-05
-4.83525324051749e-05
-3.78127814634099e-05
-1.54966352084249e-05
-2.50390559143284e-05
-2.70412082381747e-05
3.96451351453405e-06
-4.43317078878948e-06
-1.51683206568201e-05
-1.58461326974948e-05
-2.31607870918857e-05
-7.58548047319847e-06
-2.70265810920833e-05
-1.10334774177188e-05
-2.6207715848553e-06
-1.49233651419696e-05
-2.63473801943729e-05
-5.1801881649132e-05
-3.42996250956533e-06
-1.04751552502096e-05
-3.35585186406965e-05
-1.53416666291416e-05
-7.48451831479912e-07
-1.51517539755804e-05
3.95917369479543e-06
-3.08787426754014e-05
-3.09251696146941e-05
-3.03663379745957e-05
-1.0219540680359e-05
-2.15554761335617e-05
-2.68923063662162e-05
-1.77967397239201e-05
-4.42784396473423e-05
-1.55965400082863e-05
-1.71811641620191e-05
-2.5688619695314e-05
-4.226368001954e-05
-4.1522085721204e-05
-1.35170987488982e-05
-2.46901460193073e-05
-2.13404612668495e-05
-1.6643834177772e-05
-2.69964118386787e-05
-1.19790866865572e-05
-1.15419941497697e-05
-4.63699920148748e-05
-1.85498088311463e-05
-1.44524918583372e-05
-2.16533341259906e-05
-2.00672358474782e-05
-2.09293627186011e-05
-2.04579942658125e-05
-2.18647376100964e-05
-3.80370310348573e-05
-3.07001817038081e-05
-3.31397454146201e-05
-8.47099459209691e-06
-1.59586860862553e-05
-4.86984120206141e-06
-9.40302529040462e-06
-3.56570185857066e-05
-3.8843272776179e-05
-1.7454631396314e-05
-1.38916564123295e-05
-1.48723633063535e-05
-1.62722733255e-05
-9.86487484316587e-06
-1.78167301616072e-05
-4.63331526013661e-06
-3.21151140690798e-05
1.20094862119726e-06
-1.25791744444038e-05
-2.49509043279688e-05
-2.34040489338996e-05
-6.32836722704339e-06
-6.72747104684262e-06
-6.64362707527162e-06
-3.95623671565161e-05
-3.05264075567015e-05
-1.454478098443e-05
-1.73434733759121e-05
-2.25336402710681e-05
-1.67802874424489e-05
-1.1399991031404e-05
-1.6892270964435e-05
-1.98885431899219e-05
-1.99878556120225e-05
-4.09799151952471e-05
-3.59816396524324e-06
-2.52375436208135e-05
-4.39316191047492e-05
-1.7172635301552e-05
-1.13320703766481e-05
-4.11625524964053e-05
-2.38976263522815e-05
-5.72536559669086e-06
-3.22729964268755e-05
-6.06604990739191e-06
-3.41167863690483e-05
-2.19444156753079e-05
-3.13766942060708e-05
-2.07180448975824e-05
-3.68903630588529e-05
-1.66608267259054e-05
-2.91457526142567e-05
-3.63007600805553e-06
1.32713999572329e-07
-1.46004778368238e-05
-9.91268540243698e-06
-3.22808064239333e-05
-1.42640142269427e-05
-2.35833560573279e-05
-1.75774363229874e-05
-1.56876971401314e-05
-4.37855603657879e-05
-2.96429463496822e-05
-1.98697841017033e-05
9.88593369391616e-06
-1.46930637351675e-05
-1.75108432400471e-05
-2.31694561846354e-05
-1.9284044376566e-05
-1.48452008627657e-05
-2.89007262517615e-05
-1.46866908066496e-05
-2.34418906985502e-05
-3.5900677315819e-05
-3.49106621663516e-05
-1.66874190190437e-05
-2.94842095366624e-06
-1.9440936549407e-05
-9.4172521607287e-06
-1.38295232710276e-05
-2.08444153247755e-05
-2.69997514445532e-06
-3.34759500942415e-05
-1.16207032855746e-05
1.79557996341059e-05
-1.85332426902276e-05
-1.01662605390294e-05
-1.33252913277541e-05
-8.7415757788145e-06
-1.48690473029761e-05
1.19236197053479e-06
1.14240526028032e-05
-3.31552425430462e-05
-2.11307853036735e-05
-2.73482210399374e-05
-2.03559225722558e-05
-1.10802252674143e-05
-2.19659110829793e-05
-1.80861343239056e-05
-3.76024937891117e-05
-2.05623712843914e-05
-3.17210918975984e-06
-1.84403110291978e-05
-6.54742028664125e-06
-2.1826911534424e-05
-7.35898729919427e-06
-2.26904942418376e-05
-3.99861962829238e-05
-2.87871596369222e-05
-2.72104326446098e-05
-1.83666859746605e-05
-3.54362654616813e-05
-2.3005455554943e-05
-2.4462584474113e-05
-9.55786665169021e-06
-1.00106978240432e-05
-2.43832856488954e-05
-1.10393191931404e-05
-9.83294810238941e-06
-1.58154601628552e-05
-1.61277389757176e-05
-1.52455645360087e-05
-3.04392218627764e-06
-1.8052167008327e-05
-1.36005825528832e-05
-7.54109671896652e-07
-5.68408051639961e-06
6.00016025804603e-06
-1.95480395806953e-05
-3.74728432738715e-06
-2.87583147977391e-05
-7.02076030804472e-06
-1.37632951651242e-05
-1.38858122360666e-05
-1.83329090214689e-05
-2.64868684220742e-05
-2.36487372440332e-05
-3.20853682495607e-05
-3.11703150704001e-05
-2.10348079224991e-05
-1.04935239911411e-05
-2.21986186993102e-05
-2.86670377342176e-05
-1.6251900320874e-05
-3.40231429758181e-05
-6.29680981812231e-07
-2.36141915613754e-05
-1.3914267308741e-05
-2.24648046039608e-05
-3.13616543532736e-05
-1.09956700670835e-05
-1.10137993243285e-05
-1.34232716716831e-05
-2.82820185824839e-05
-3.92926518812381e-05
-1.78483859099022e-05
-2.64592126630949e-05
-2.87625858175399e-05
-1.22030475971425e-05
-1.87535697541087e-05
-3.0764805505155e-05
-8.01450663890589e-06
-1.94663104885542e-05
-2.7923309910335e-05
-1.95120742087296e-05
-3.39143069769615e-05
-2.35014826992096e-05
-2.61965289313893e-05
-2.12224984732128e-05
-4.02967321227818e-05
-2.76902328965754e-05
-1.88036571371533e-05
-1.80130567637059e-05
-7.63387757621e-06
-2.7372943249762e-05
-1.46332433216044e-05
-3.14629546013016e-05
-1.00742454664127e-05
-3.15120202659016e-05
-1.11560327017772e-05
-6.60582503026749e-06
-1.5752203515824e-05
-1.86540309402753e-05
-1.43255185098593e-05
-3.43674229947819e-05
-1.44094603838807e-05
-2.54138212755691e-05
-2.2636792379694e-05
-1.21267940642332e-05
-1.87473737717331e-05
-2.46055217821518e-05
-3.77527909748558e-05
-9.42377334191166e-06
-1.57214996995173e-05
-2.68878201208698e-05
-1.39150366509939e-05
-1.09831226991866e-05
-2.24922493108964e-05
-2.08670908743345e-05
-2.89739527320908e-05
-1.6708256981284e-05
-1.95980034129786e-05
-1.07569977211097e-05
-2.21355851212968e-05
-1.77763164457115e-05
-2.53589388163133e-05
-9.02835727070118e-06
-1.32665958531774e-05
-1.77600296302862e-05
-5.05601687449322e-05
-7.75969399462735e-06
-2.48822088699141e-05
-1.39314122238694e-05
-8.13451082958438e-06
-3.27782175098021e-05
-1.91090301096384e-05
-2.21757589674211e-05
-2.00857074464711e-06
-1.27506431794848e-05
-2.01421501301744e-05
-3.36730985697491e-05
-1.26818781305748e-05
-2.69252805701218e-05
-8.16265916467272e-06
-2.56901978070017e-05
-1.34308299109078e-05
-1.72156533684631e-05
-1.90782736352505e-05
-9.46399432431552e-06
-1.86376735261739e-05
-1.72680281505819e-05
-3.30028476192139e-05
-1.22745392803608e-05
-2.52985336711745e-05
-1.24181612330736e-05
-2.00455728788253e-05
-4.7042162578771e-05
-2.10405327631617e-05
-2.61526862932888e-05
-1.50331240086235e-05
-4.4884967009692e-05
-1.78729367043003e-05
-3.4969175058031e-05
-2.44711511732318e-05
-3.02112437714708e-05
-1.63098081945605e-05
-2.64629547477063e-05
-3.43829905386293e-05
-2.24404625498185e-05
-2.59452628673243e-05
-3.650363869845e-05
-2.34013125327242e-05
-1.92911330275996e-05
-2.60963736254817e-05
-2.09725754667898e-05
-3.45549447016257e-05
-7.02610832585685e-07
-2.12335380015258e-05
-2.16283102855799e-05
-1.96046011735944e-05
-3.360817716124e-05
1.60694686709889e-06
-2.60926878294904e-05
-1.74445105155674e-05
-1.39961513402702e-05
-1.38930308925538e-05
-2.7576214619297e-05
-3.25707266508035e-05
-9.24096072927513e-06
-2.72297195235402e-05
-1.26718685332656e-05
-2.46637067248048e-05
-1.68222239981122e-05
-2.71039223109717e-05
-8.18608415571873e-06
-2.72045952981989e-05
-2.17575806416994e-05
-1.83400547566936e-06
-1.33892613406672e-05
3.79800343249614e-06
-2.06777523359632e-05
-3.1663930913674e-05
-2.14760618463871e-05
-1.88975918268703e-05
-2.34470292712794e-05
-1.53060694816315e-05
-1.24121138971974e-05
-1.29112580336269e-05
-3.44849201604144e-06
-1.9235920658461e-05
-1.23738585947959e-05
-1.99150472678543e-05
-1.44337622294215e-05
-1.87085709725238e-05
-3.40871765516225e-05
-2.48135835475146e-05
-8.63629887353524e-06
-1.5745061441103e-05
-3.55904827435897e-06
1.96796226192851e-05
-1.42001465842013e-05
-2.13218321806162e-05
-1.98884524909216e-05
-4.5770071735943e-05
-1.50187241704876e-05
-1.46180559605402e-05
-2.23150347887485e-05
-3.8295731546952e-05
-1.24313814640923e-05
-2.39430943052511e-05
-3.70814998268835e-06
-2.55556142427729e-05
-2.93419025238536e-05
-7.99440138579792e-06
-1.98837104068512e-05
-1.79171364694575e-05
-3.35575395287492e-05
-2.3810881670972e-05
-4.40803691543218e-05
-4.0687153841485e-06
-2.1201900035564e-05
-3.48964422094409e-05
8.46448485141584e-07
-1.09944328554634e-05
-3.27873721688225e-05
-2.11703440816407e-05
-1.57027182917574e-05
-1.42031769724749e-05
-1.10115118304121e-05
-5.42703491827967e-06
-2.49592473871282e-05
-3.01601814760237e-05
-2.19169937946002e-05
-5.78351872577017e-06
-1.60081632270182e-05
-2.21751019128599e-05
-1.2875138128397e-05
-1.80002691975813e-05
-3.77213122390959e-05
-2.14467052147261e-05
-6.78289917204214e-06
-1.66083688913779e-05
-3.90320890471219e-05
-4.74573144220205e-06
-2.26047749697213e-05
-3.23343607364604e-05
-2.57859092830615e-05
-3.25205865860561e-05
-1.18393017997378e-05
-2.93304986812597e-05
-3.26614761225591e-05
-2.08184097274478e-05
-2.38369464937931e-05
-2.32661979516378e-05
-1.65226860189292e-05
-3.84509040704241e-05
-3.41301046035112e-05
-3.73821363939524e-05
-2.46357307824172e-05
2.01066288340829e-05
-7.46499071541429e-06
-3.57751505537334e-05
-1.58969362760956e-05
-1.14135924804444e-05
-1.54502256641856e-05
-2.5842768870746e-05
-2.10747172872901e-05
-3.89648482732827e-05
-1.85239856640798e-05
-1.0056090653116e-05
-1.0545491627036e-05
-2.21927421023695e-06
-1.75393500298326e-05
-1.37151855555164e-05
-2.11730271183935e-05
-7.52480144892041e-06
-6.99451502010382e-07
-2.25609398583456e-05
-3.75470559744083e-05
-4.20320848327791e-05
3.7257599633154e-06
-2.97367477421083e-05
-8.42781320988899e-06
-2.19578554910558e-05
-1.79996766628212e-05
-1.32528125727871e-05
-2.43698678285317e-05
-2.59640080527947e-05
-1.64780325258829e-05
-3.41215587340352e-05
-1.93876788589372e-05
-2.73323830222988e-05
-2.09453875971651e-05
-9.17989579438045e-06
-3.68244158212086e-05
-5.1053978110079e-05
-2.24926184822224e-05
-1.10357624216017e-05
-1.18483235618929e-05
-1.72950484976274e-05
-1.38095643906449e-05
-9.26622786370539e-06
-3.38837230777548e-05
-1.82197112376584e-05
-2.63896313579509e-05
-7.71956185168338e-06
-2.29772276312764e-05
-3.2880544278802e-05
-5.65602345772151e-06
-2.78828265904624e-05
-1.77713340391945e-05
-2.55764544156702e-05
-2.78187638018944e-05
-7.77847927587663e-06
-3.65405276696675e-05
-5.36710937155306e-06
-5.95738568688301e-06
-4.66242038729728e-05
-3.47040157095406e-05
-4.26390910538623e-05
-3.34486604559563e-05
-1.30595339127796e-05
-2.0269860816153e-05
-2.91849871960558e-05
-2.4726404042e-05
-1.88150027841985e-05
-5.19697873647289e-05
1.52456092666905e-06
-2.28465574495975e-05
-3.60774105524383e-05
-1.15790793963713e-05
-3.45603304655209e-05
-3.83829471346321e-06
-1.67038594423029e-05
-4.03844951725423e-05
-1.19167037543297e-05
-1.55106648332691e-05
-2.25222387106661e-05
-2.72840790287408e-05
-4.76002703618739e-05
-1.2407105907748e-05
-1.70561151908021e-05
-1.34295988138194e-05
1.64372168689888e-05
-3.55726157503658e-05
-2.33723510562663e-05
-9.59345182138701e-06
-1.72147133194424e-05
-1.30113705851992e-05
2.37803813580147e-06
-1.2940973769888e-05
-2.01489740363962e-05
-2.60596792020315e-05
-2.84157019351211e-05
-2.90964831315827e-05
-2.70704843509991e-05
-1.67127521821432e-05
-1.24780096684943e-05
-1.66039729264692e-05
-3.44664348583967e-05
-3.67106454219224e-05
-2.67481990711754e-05
-3.37148507497461e-05
-1.95689892871049e-05
-1.52476980584485e-05
-2.82447516199753e-05
-3.97672398212561e-05
-3.14316324652353e-06
-7.80782973171038e-06
-5.04463044205688e-05
-3.3067306980584e-05
-3.51693225785258e-05
-6.19875703001674e-06
-3.05406310834822e-05
-1.11020741386337e-05
-7.72268523527988e-06
-1.06436332475196e-05
-9.01173506070529e-06
-3.16186537616981e-05
-4.94383030158792e-06
-3.39136602527105e-05
-2.24271704191522e-05
-7.43353172975342e-06
-1.73390014174377e-05
-7.01299110473431e-06
-9.19186624749518e-06
-1.40257341275067e-05
-1.6563304254891e-05
-2.42025921033303e-05
-2.90531004734697e-05
-3.01321934434616e-05
-2.44951776640957e-06
-1.62485375968935e-05
-9.38977587987834e-06
-1.18036000108953e-05
-4.59719986633286e-06
-1.96919158037224e-05
-3.30076758597402e-05
-1.8295438242365e-05
-1.32080024540627e-05
-2.31460357850817e-05
-1.54697915568343e-06
-1.61416325520461e-05
-3.70929927070496e-05
-4.17146198019276e-05
-1.34923331759956e-05
-3.0711501812727e-05
-4.03291193562005e-05
-3.65194217970295e-05
-4.65672350290075e-05
3.40766769899154e-06
-2.08792207990657e-05
-1.36083875591641e-05
-4.05521035088252e-05
-2.40790579101822e-05
-1.70250170991676e-05
-3.52170948463147e-05
-1.15131953801078e-05
-2.60510384002277e-05
-2.40668339475321e-05
-7.86178435942453e-06
-1.09084718025692e-05
1.44407669644299e-06
-6.38165481555292e-06
-3.05176364986032e-05
-4.64112900178634e-06
-9.74044689324633e-06
-2.11170097415581e-05
-8.30937854083104e-06
-2.2588314666981e-05
-3.13672392104233e-05
-2.64299058524647e-05
-1.73033477043335e-05
-3.6598215998161e-05
-2.79838658306933e-05
-2.13962757806603e-05
-1.19607412811107e-05
4.40162186982647e-07
-2.91699676382958e-05
-2.2108666023767e-05
-2.39030403953422e-05
-8.99108642874869e-06
-2.74252991415526e-05
-2.29011061488257e-05
-2.00052472487487e-05
-2.67074907042397e-05
-2.82238627448147e-05
-4.37870379492232e-05
-1.1968255560492e-05
-1.93825167193922e-05
-1.54345264696178e-05
-1.47230203136232e-05
-1.83050693228547e-05
-1.04715759094042e-05
-3.03854459799297e-05
-1.34543629961983e-05
-4.02219280935055e-05
-2.2114672428262e-05
-1.8848961214356e-05
-3.38949130695463e-05
7.02686164872528e-06
-1.98719267016168e-05
-1.62728323883873e-05
-2.68795823253249e-05
-2.48080738691057e-05
-1.52596923439841e-05
-1.99763470012993e-05
-1.4007485826811e-05
-2.60736086623635e-05
-1.03190186947304e-05
-1.86856999035067e-05
-3.36192703390862e-05
1.86239753974338e-06
-2.87606560683379e-06
-3.64872842730344e-05
-1.58225875008516e-06
-2.51240924849193e-05
-2.66469182770837e-05
-2.22693690399481e-05
-2.25810090907688e-05
1.27253182002821e-06
-2.87746575903852e-05
-2.16223730402275e-05
-2.880273128694e-05
-9.91859075952372e-06
-1.43169630833405e-05
-2.44474121221508e-05
-2.0071978621998e-05
-2.19644070992939e-05
-3.74945886984933e-05
-1.84512988873347e-05
-2.0550885208631e-05
-3.87003627017345e-05
-1.23518626505672e-05
-2.23377255976476e-05
-3.35823285455949e-05
-1.33767210118375e-05
-2.91450051056604e-05
-9.58180192078343e-06
-1.73607777963292e-05
-4.74088772726517e-05
-2.20361881649851e-05
-5.96989964774738e-06
-2.6066772992459e-08
-4.53237561444462e-05
2.32453430236808e-06
-4.07740209486825e-06
-2.15558379970653e-05
-1.59782114806573e-05
-9.74193849033584e-06
-1.51843896437253e-05
-1.8176575016784e-05
-1.356998283694e-05
2.82377541386375e-06
-1.35645477546326e-05
-1.62532569776277e-05
-1.7494890599164e-05
-3.52812583102454e-05
-8.332919777509e-06
-1.19033880803921e-05
-5.22401453656208e-06
-2.9663200554361e-05
-2.78756621293646e-05
-3.0590621695003e-05
-2.03484628275233e-05
-3.73062076927547e-05
-2.4027123943505e-05
-2.05045124954422e-05
-1.87864019382183e-05
-1.27248713854818e-05
-2.67890950096842e-06
-5.84956398317204e-06
-1.16478229501188e-06
-3.93097271987779e-05
-1.34922328388872e-05
-2.25772289748349e-05
-1.13287346098354e-05
-1.07712288087058e-05
-2.07887649987995e-05
-1.46382410461659e-05
-4.10091436553962e-05
-3.55881918484396e-05
8.22287017460437e-07
-2.39377394275508e-05
-1.46737093342596e-05
-3.15951491288588e-05
-1.36177556409006e-05
-3.93355426450707e-05
-1.12908830064287e-05
-1.75054806949635e-05
-2.41416534376257e-05
-1.91754615023079e-05
-3.87613150074509e-05
-3.06175859629133e-05
-1.96402969814654e-05
-2.78708404580499e-05
-2.45606152720152e-06
-4.22638382369125e-05
-1.9072853604914e-05
-3.51744265009604e-05
-3.99304618749909e-05
-7.78683379575874e-06
-2.46037750342457e-05
-2.02374703703848e-05
-1.43851787985572e-05
-5.29242467849138e-05
-2.43308568025674e-05
-2.48748680477208e-05
-2.2244559010997e-05
-1.40914278356648e-05
-1.97385670309066e-05
-9.11491428828603e-06
1.64798047293984e-05
-2.91349353096156e-05
-1.93953530039372e-05
-4.41860619629337e-05
-4.45233789397608e-05
-2.20257075324812e-05
1.62170723773976e-05
-1.52239734922457e-05
-3.8213410078689e-05
-1.08765663399089e-05
-3.50456376318695e-05
-1.43981084496849e-05
5.91804439925373e-07
-2.44436286086375e-05
-2.75946896589757e-05
-1.74635611470052e-05
-1.74677456786708e-05
-2.238831239934e-05
-2.67325524204355e-05
3.17881861614458e-06
-2.85272066521077e-05
5.94305889358494e-06
-4.25354201819366e-05
-1.3521243889881e-05
-8.06348357544285e-06
-2.17809597232133e-05
-3.28758204923581e-05
-1.372537749275e-05
-9.76873717681282e-06
-2.7416791490184e-05
-2.69048837726631e-05
-3.5075502359736e-05
-1.42868344688439e-05
-3.01958425199155e-06
-1.69461291210077e-05
-1.76240462279513e-05
-1.33417768096957e-05
-1.02412083730999e-05
-2.12291468550928e-05
-1.70408694811347e-05
-2.19399416732657e-05
1.10114491169475e-06
-6.00373089340326e-06
1.28589058200336e-06
-2.83634608656046e-05
-1.61427082839142e-05
-3.44190144971302e-05
-6.41286957466596e-06
-1.60622394328747e-05
-3.42935942030555e-05
-3.58320211543725e-05
-8.74360996187438e-06
-2.86230939427145e-05
-2.7189717237728e-05
-2.40837112743994e-05
-1.65870070341588e-05
-1.91795181838012e-05
-3.4781929326896e-05
-2.70144489568483e-05
-2.0024080352165e-05
-2.82372412142063e-05
-1.71500776435195e-05
-1.25488286155264e-05
-3.33855105221807e-05
-1.4223674892826e-05
-1.33648209238789e-05
-4.54172221545209e-05
-3.16551347813392e-05
-2.11638703588045e-05
-3.5235495129398e-05
-2.63741062284742e-05
-1.68677311958335e-05
-2.46461404069399e-05
-2.5061483829962e-05
-2.42458308851753e-05
-1.15913528138645e-05
-1.0302672700817e-05
-1.27030746638164e-05
-2.04791658544504e-05
-2.50922652540403e-05
-7.35309008360999e-06
-2.61730611923632e-05
3.30392927949797e-06
-1.60787273131842e-05
-2.25413447024597e-05
-2.42337786069333e-05
-5.9449976430192e-06
-2.48836317342912e-05
-1.62166387204428e-05
-1.95542066253947e-05
-3.08244568505466e-05
-1.00412406678401e-05
-2.7376891299253e-05
-2.44265008427764e-05
-8.39540906219251e-06
-2.38225919292931e-05
-5.51208206147492e-06
-1.00151553323117e-05
-3.73526204349619e-05
-1.04821877661039e-05
-2.35021023411012e-05
-1.04863654459533e-05
-2.78356224723863e-05
-4.73563053212812e-05
-2.11359926384454e-05
-1.7952316140016e-05
-1.66717654112937e-05
-2.87858593954255e-05
-2.08867513682999e-05
-5.21577773975106e-06
-3.36747246223731e-05
-2.05314281693755e-05
-2.53100241214468e-05
-1.89024808643381e-05
-2.2451618401847e-05
-7.07529707905755e-06
-1.64711058011366e-05
-5.98368205891138e-06
-1.00593715860047e-09
-2.91260425165107e-05
-1.19236436610255e-05
-3.68911877934434e-05
-5.53304665070298e-06
-2.50709437005775e-06
-5.76048680185151e-05
-2.07600889820222e-05
-1.17980374676789e-05
-2.15263755711535e-06
-6.24140828596673e-06
-1.93152432981627e-05
-3.99665374750208e-05
-9.82127921901259e-06
-4.70363842511229e-06
-1.66506418546361e-05
-1.94705370471886e-05
-1.8994342410062e-05
-3.02425590165859e-05
-7.39731478087098e-06
-4.31537917212852e-05
-1.71127302624297e-05
-7.34033840312087e-06
-1.73622969968757e-05
-4.06400027268575e-05
-1.80073745316433e-05
-2.81108936519435e-05
-2.58391624413976e-05
-3.50676836133482e-05
-8.75805537725901e-06
-8.54027944095275e-06
-1.15700789395381e-05
5.60096921470236e-06
-7.02014142525058e-06
-8.39023734923191e-06
-2.61628633635539e-05
-1.74942703438438e-05
-1.28939719264003e-05
-3.22942113536331e-05
-2.64855993376671e-05
-2.03345780163663e-05
-2.90402472127351e-05
-3.1161672240384e-05
-2.25273053950839e-05
-2.44422755265153e-05
-1.71207362991967e-05
-2.07705467505446e-05
-1.1894017320076e-05
-2.10425765196138e-05
-2.56316115347214e-05
-2.31906475144751e-05
-1.54861571727613e-05
-3.76202118599004e-05
-1.06913416422078e-05
-4.20061450034804e-05
-2.46766229521189e-05
-8.48763886281626e-06
-1.2917069449358e-06
-1.85663299286015e-05
-2.47563654477251e-05
-2.04806040307598e-05
-2.24232839143197e-05
4.81380535604618e-06
-1.99503424331515e-05
-1.72569898512217e-05
-1.48662517000216e-05
-2.39676437170035e-05
-2.26853779975794e-05
1.14159388222451e-06
-3.20852100879193e-05
-4.02063140070914e-05
-1.85767904555697e-05
-3.92535908821741e-05
-2.23618781865502e-05
-2.35409945263253e-05
-3.61465760654469e-05
-9.38315724465378e-06
-1.66694764898756e-05
-3.4695288858637e-05
-3.18650939779168e-05
-1.3887723967936e-05
-2.08911706695741e-05
-1.67936377070948e-05
-2.11702839532081e-05
-2.78045105055154e-05
-2.61759340397865e-05
-6.06173581990134e-06
-5.46083901960289e-06
-1.8720936113109e-05
-9.92157131834565e-06
-2.82102216505993e-05
-2.10620296874495e-05
-1.48445305810116e-05
-2.48123151021179e-05
-1.57118267060493e-05
-4.97420863758139e-07
-2.7166918085531e-05
-1.78622441816675e-05
-4.17548386339885e-05
-1.57008542974623e-05
-2.00452669639134e-05
-3.21295071381077e-05
-3.20376108844041e-05
-2.04179980992853e-05
-1.83944112482947e-05
-8.32856773690933e-06
-2.54583228498934e-05
-3.96700616945116e-07
-4.07901616537817e-06
-3.11529706213795e-05
-1.37808852177869e-05
-3.34612645247991e-05
-1.4086211231182e-05
-2.20827099672524e-05
-1.61183058746901e-05
7.70090629180622e-06
-5.44577334539073e-06
-4.23603784832723e-05
-3.86127548779605e-05
-2.38486044669517e-05
-2.01501245653207e-05
-1.75828390259286e-05
-2.50462939423978e-05
-4.63958324181517e-05
-1.27013177251743e-05
-8.32679802573965e-06
-1.54338804830482e-05
-8.89887019322088e-06
4.02861946939158e-07
-2.97916877010149e-05
-9.55549110662052e-06
5.97573268212414e-06
-2.56658067323702e-05
6.88139908975861e-07
-1.46311656420013e-05
-9.95932794261579e-06
-2.59241823917267e-05
-2.13811179193626e-05
-3.83004362935283e-06
-2.42873433674441e-05
-2.178823514001e-05
-1.91594789922433e-05
-2.13390810096619e-05
-1.9879201391848e-05
-1.2298136876671e-05
-8.56270249243792e-06
-8.08234243317349e-06
-3.39544505313708e-05
-3.69024483496548e-05
3.45495599056664e-08
-2.09026713764247e-05
-2.23692969771789e-05
-2.59397464918289e-05
-3.86306222941403e-05
-3.34264770577989e-05
-1.58981981066425e-05
-2.98837611731509e-05
-1.78680700059888e-05
-2.20070950931648e-05
-2.78305570830006e-05
-4.72468161653466e-05
-2.34002239723127e-05
-8.33354713112964e-06
-8.39182181295365e-06
-2.37925165312495e-05
-1.92419790028203e-05
-1.77309186517865e-05
-9.66171330067248e-06
-2.45863735117564e-05
-1.38616392448418e-05
3.19503485651404e-06
-1.71858319571921e-05
-3.58956105015252e-05
-2.73119112665287e-05
-3.28903905442279e-05
-2.97660224976788e-05
-2.05755727474625e-05
-3.65127806815611e-05
-2.28407053425364e-05
-6.65847087094985e-06
-2.15203561651515e-05
-3.42118812599248e-05
-2.0661649421575e-05
-2.06592473098356e-05
-2.92855373846362e-05
-5.94585787860343e-05
-3.64503792274327e-05
-3.37576911503958e-05
-1.40556745376768e-05
-2.90408358344103e-05
-2.97321266938125e-05
-1.98890013533837e-05
-5.40340538379999e-05
-2.48265452191274e-05
-6.27589808948337e-06
-1.91045808549717e-05
-2.17893740107144e-05
-3.00396870337296e-05
-5.00468333731483e-05
-1.06516173433209e-05
-7.01114771200249e-06
-1.87105704603131e-05
-3.40590348332848e-05
-2.09240480202264e-07
-2.42619149875848e-05
-1.42980684725865e-05
-1.02466341270635e-05
-8.54772032434381e-06
-2.12897806416534e-05
-2.51520301982642e-05
-1.53020250632046e-05
-2.57243436833597e-05
-3.79964733317414e-05
-1.87335768145704e-05
-6.09631070765118e-06
-2.94446055461192e-05
-2.16422922021203e-05
-2.11535367593404e-05
-1.04704039525873e-06
-2.73996273979888e-06
-1.03730213754547e-05
-3.51404460275872e-05
-3.76363048149791e-05
-2.82606678335148e-05
-1.34710850413115e-05
-3.31216552559557e-05
-2.07019547563297e-05
-2.23948062680531e-05
-9.03926968680535e-06
-2.00705211338595e-05
-2.15499203649462e-05
-4.2217914149585e-06
-1.72547004129284e-05
-1.22156692641874e-05
2.59814105426832e-06
-2.4356112171379e-05
-1.29113869159578e-05
-1.72747631447755e-05
-3.47766532589648e-05
-1.28939127473264e-05
-1.8403167066789e-05
-1.08162046409089e-05
-8.75934727494866e-06
-1.49646050734665e-05
-5.17420033823015e-06
-2.03051913409033e-05
-3.77140311800417e-05
-2.28454815223463e-05
-2.66710795002827e-05
9.84994990067282e-06
-2.41899294693147e-05
-3.07507160532603e-05
-3.16702016068377e-05
-2.59593156218722e-06
6.75674291234142e-07
-3.02645976546924e-05
-1.73628062186559e-05
-5.09897000718487e-06
-1.29043635300889e-05
-1.46918588650734e-05
-3.262359476631e-05
-2.7866466680667e-05
-1.08718507681087e-05
-4.22920856074246e-05
-2.75998049717092e-05
-1.06705955156399e-05
-8.34299615698062e-06
-1.08633934847524e-05
-4.09279281149177e-05
-3.84223067598795e-06
3.22166839634233e-06
-3.132076447758e-05
-2.57219302957168e-05
-2.02509724555815e-05
-4.72788683856088e-05
-3.20302437137643e-05
-2.3034988134175e-05
-3.00041046882976e-05
-1.64495277858062e-05
-1.39985304971951e-06
-3.00150605364708e-05
-4.18749257887538e-05
-2.65225723731908e-05
1.8532257556673e-06
-3.39079874819961e-05
3.01046892566119e-06
-4.58683616816079e-05
-2.93065782619767e-05
-2.52916141453824e-05
-2.41039150514845e-05
-4.22245380002209e-05
-1.63973840054885e-05
-1.51121552437845e-05
-3.84000272435932e-05
-2.29851171968655e-05
-2.21679520331783e-05
-3.14232840318367e-05
-4.57198338710181e-05
-1.51790164261041e-05
-2.51162410133062e-05
-1.11549974219559e-05
1.6739240824822e-05
-2.10387230948907e-05
-1.75904042635973e-05
-1.69114027583474e-05
-1.33771104589694e-05
-2.83093315194409e-05
-1.4429694099297e-05
-2.55508356645867e-05
-1.23958825043858e-05
-9.15751331917544e-06
2.21063595822879e-07
-8.07956607322785e-06
-3.6260081472497e-06
-5.1067441184931e-05
9.13491194618355e-07
-1.53355036831627e-05
-2.11015235380236e-05
-3.40397113100537e-05
-6.28868603944999e-06
-1.20438918780384e-05
2.10774384960699e-06
-4.03659459097917e-06
-1.95649053094287e-05
-4.52067060603925e-05
-2.86553673816027e-05
-1.52986212862726e-05
1.84910635127233e-06
-1.68099452735656e-05
-2.82110102897242e-05
-2.07419484716854e-05
-2.89300960042536e-05
-1.6258906915643e-05
-1.60909397211722e-05
-2.4442707452247e-05
-3.05428920946709e-05
-1.26994821880728e-05
-3.43995922447818e-05
5.15112704096012e-06
-1.15709871156771e-06
-3.43119743258904e-05
-2.63684506299956e-05
-2.2753712636432e-05
-2.785535713501e-05
-7.62959201414252e-06
-5.32017597614478e-05
-1.58839408487982e-05
-3.08088278175654e-06
-2.06286083973294e-05
-2.86855739114243e-05
2.15744974800506e-06
-4.18216642709386e-05
-2.71384385323232e-05
-1.19289812059437e-05
1.24378544343515e-05
-3.39987303809016e-06
-2.1568776821308e-05
-7.58881911470655e-06
-3.27801985722595e-05
-2.12128719012052e-06
5.77661402594928e-06
-2.25767097409766e-06
-1.58385658299914e-06
-8.8481623884208e-06
-2.90306177624819e-05
-1.86161368833524e-05
-4.00361539253217e-05
-4.88330365295112e-06
-3.30413690004047e-05
-2.31720124177824e-05
-2.51615738456058e-05
-1.52408752192996e-05
-2.58811514563421e-05
-1.03003736346719e-05
-1.22229641563472e-05
-4.47116217963701e-06
-1.59172533126228e-05
-1.15166765442815e-05
-4.00660275549071e-05
-2.12606753113194e-05
-3.28797971052638e-06
-2.63346535000849e-05
-2.37753274633277e-05
-1.54572117866001e-05
-1.91563813793519e-05
-1.66683019638738e-05
-3.066621562456e-05
-3.07201741297947e-05
-2.97833866931319e-05
-2.48322339248288e-05
-1.50784947265036e-05
1.52389287171138e-05
-1.7837111297013e-05
2.2714017836719e-06
-2.88663417941283e-05
-3.52618482539262e-05
-2.37103904163888e-05
-3.4204588094269e-05
-3.01299725883439e-05
-4.80490427724504e-05
-3.18511166580179e-05
-4.71540239217757e-05
-1.64431266314519e-05
-2.84898105885442e-06
-1.20860884536914e-05
-1.96394276373127e-05
-1.41798394652056e-05
-4.91878814291591e-05
-1.27506168241375e-06
-2.94493169594105e-05
-1.57905880820219e-05
-2.78462074537297e-05
-1.68774985580808e-05
-1.10002899742019e-05
-3.15775875236904e-05
-2.18540419895822e-05
-2.76610087667096e-05
-1.34068576895061e-05
6.54805370425865e-06
-2.45920112158865e-05
-2.44714683799019e-05
-3.02242837010958e-05
-1.18031187371147e-05
-2.24715589631722e-05
-3.51310153765594e-05
-1.20775505633426e-05
-2.18823457648785e-05
-4.33599664205324e-05
-2.25043749466564e-05
-1.29355429922215e-05
-3.72158919380457e-05
-1.69189411011194e-05
-2.91206282896683e-05
-4.32829874167031e-05
-3.5568166932037e-05
-2.13731107886967e-05
6.06029966849043e-06
-1.53382890875842e-05
-1.54495136636536e-05
-3.94704690557138e-05
-1.94505532086852e-05
-2.0086591928528e-05
-3.35238980619717e-05
-2.18083034486821e-05
-2.78593687664183e-05
-1.04401683935034e-05
-9.73417626307105e-06
-2.78614596167249e-05
-3.35393675923293e-05
-6.13226808276807e-06
-5.08007570818883e-06
-8.74967931830468e-06
-3.27785734972366e-05
-3.99979429662782e-05
-2.68190358050243e-06
-2.65959886586195e-05
-3.11204112450812e-05
-2.53807406326321e-05
-9.03488654313285e-06
-1.75854596000628e-05
-1.60417471322903e-05
-1.70293760505017e-05
-2.41826948527274e-05
-3.6379635924791e-05
-1.6691544537698e-05
-1.09908145658259e-05
-2.29255017419804e-05
-2.22302240060928e-05
-3.31671148747386e-05
-1.93628969866516e-05
