# Supplementary material for: Research on computational propagation and identification of mine microseismic signals based on deep learning
Source: PLoS One. 2025 Oct 22;20(10):e0334641. doi: 10.1371/journal.pone.0334641 (PMC12543183; doi:10.1371/journal.pone.0334641)
Supplement: S3 Data — (ZIP) [file pone.0334641.s003.zip › 000100500002924.xlsx_0.txt_24.txt.txt]

-1.50290584230831e-05
-2.37307161958968e-05
-2.74658544676872e-05
-7.37071075263324e-06
-4.47513062064708e-06
-2.33157679095889e-05
-2.898568783731e-05
-1.22017657819079e-05
-3.68763327964684e-05
5.70519315294495e-06
-3.31007905988987e-05
-4.94993969770315e-05
-1.1847052245147e-05
-1.90352549296043e-05
-2.10609273593905e-05
-3.73082738386942e-05
-1.02761553907099e-05
-3.61925811652159e-05
-3.25470620765296e-05
-1.37536157494558e-05
-4.74056735753199e-05
-2.67873720525141e-05
-2.35698192563947e-05
-3.49878142272956e-05
-3.32825677157169e-05
-4.92607380911028e-05
-3.55919230201096e-05
-1.73089411585851e-05
-1.15173774097619e-05
-6.52551985694647e-06
-1.02988886842601e-05
-1.64115646668713e-05
-2.89162032073808e-05
-3.28119415579946e-05
-4.11322886249905e-06
-1.32171988175603e-05
-2.00861039361074e-05
-1.03099889828603e-06
-1.56892211468798e-05
-3.28195805856397e-05
-3.01886122041536e-05
-2.86802799259528e-05
-1.70993201605035e-05
-1.52309554759389e-05
-3.52279320461304e-06
-5.0838385055184e-05
-2.52996672410701e-05
-2.50136830681293e-05
-1.85222505141381e-05
-3.66025129843722e-05
-3.3239063508749e-05
-2.20545915108967e-05
-2.41783360241535e-05
-1.36367867886958e-05
-2.27579211520223e-05
-3.43526155972553e-05
-1.93718207570985e-05
-6.03678690966528e-07
-2.11889811152587e-05
-3.09042536463299e-05
-5.12665267353862e-06
-2.28989484397723e-05
-2.59238955989378e-05
-9.56091066100645e-06
-1.38330694749724e-05
-1.48189704907461e-06
-1.9678144672091e-05
-2.05297486131088e-05
-1.95787805373647e-05
-3.51272800092916e-05
-1.64379643862485e-05
-2.43766490793215e-05
-2.36122096298798e-05
-3.01893149948409e-05
1.75435318869524e-06
-4.79710229523273e-06
-1.98978547547673e-05
-1.15451527760612e-05
-1.90040035166168e-05
-1.75517984678287e-05
-2.3251283772418e-05
-2.56861088066803e-05
-3.24461871965649e-05
-3.98965527865656e-06
-3.65927887594348e-05
-2.78434592195466e-05
-1.12802669633277e-05
-1.21376842214882e-05
-2.63964618938812e-05
-1.79249862622508e-05
-3.72417206691974e-05
-9.20017040497452e-06
-1.13650751063675e-05
-3.05669390321408e-05
-2.16035189749309e-05
-3.17868310430089e-05
-2.70801367338402e-05
-1.63347679509558e-05
-9.38046978777793e-06
-1.54543415346576e-05
-2.07913320901705e-05
-2.45372863636268e-05
-1.59426092556729e-05
-7.16872872236283e-06
-5.32321621398779e-06
-6.20004330307296e-06
-1.24348062707422e-05
-3.19835037636091e-05
-2.34403550169925e-05
-2.89384620482436e-05
-2.6680830280527e-05
-1.82789141476434e-05
-1.81143542282455e-05
-4.24497919289724e-05
-2.1779527601187e-05
-3.69774636896549e-05
-2.83557130202496e-05
-3.17771755979289e-05
-9.74036023808372e-06
-3.89705796969619e-05
-9.74153661499899e-06
-1.92178050170716e-05
-2.28024355014104e-05
-2.55342211080436e-05
-8.09586303989741e-06
-1.06887586802926e-05
-1.68747315557033e-05
-3.47625469958067e-05
-8.47850616760826e-06
-2.62830420154774e-05
-2.3770740298392e-05
-2.40830832436133e-05
-1.26408157875081e-05
2.00109722626326e-06
-1.59999850301262e-05
-2.30516095108148e-05
-7.18871051809229e-06
-8.3420677268979e-06
-3.55046160861474e-05
-2.18183049872769e-05
-1.78666977298289e-05
-3.0123453067011e-05
-2.07564106054446e-05
-1.28025621882633e-05
-4.20293327411785e-05
-2.18272208260225e-05
-2.41265644803811e-05
-1.82077948647272e-05
-1.99169976504292e-05
-2.23098065128784e-05
-3.11107966381585e-05
-1.67155689057809e-05
-4.47436971016479e-05
-2.28105593373662e-05
-2.22867146641203e-05
-1.59628120065401e-05
-3.78750523376133e-05
-2.46940584543955e-05
-2.33335387151347e-05
-9.44417248515938e-06
7.23976633981213e-06
-1.12996943208223e-05
-3.3354998866592e-05
-3.59978271078101e-05
-9.49918684820313e-06
-2.53287371607978e-05
-1.69512743578853e-05
4.22270185414709e-06
-2.46279015980444e-05
-2.72325793631851e-05
-3.74683287100256e-05
-1.45559452335025e-05
-1.67373340552042e-05
-3.24697584714992e-05
-1.23121334776257e-05
-1.17798340377726e-05
-1.19981986562298e-05
-1.20340508256616e-05
-3.26567905920113e-05
-3.28335558567504e-05
-2.54988575286621e-05
-4.69660362133621e-05
-1.8902241029381e-05
-2.86752120990179e-05
-2.77759116438233e-05
-8.40251226280843e-06
-2.10522054193285e-05
-4.80524881006607e-05
-4.14259790604388e-05
-2.83437187189067e-05
-2.03322327917858e-05
-1.00770139015458e-05
-3.26728100478734e-05
-2.25860294191778e-05
-1.81561189514738e-05
-1.55192246003705e-05
-8.86304986468264e-06
-3.37089033175446e-05
-5.48143326171588e-06
-3.01133792700877e-05
5.81035641365851e-06
-2.86197111416376e-05
-2.55079966614635e-05
-1.07756178280445e-05
-1.99756890866031e-05
-1.23036433334045e-05
-4.07913268022493e-05
-1.49535810845972e-05
-4.57740650282424e-05
-1.47422503171285e-05
-1.88977617229569e-05
-3.31735744264959e-05
-1.62231021477564e-05
-2.89686043729651e-05
6.11090534152733e-06
-1.49785150449381e-05
-2.40311007161262e-05
-1.50589493124157e-05
-2.41053327483458e-06
-1.51308045989152e-05
-2.09697679211367e-05
-2.17137973828687e-05
-1.35957527973598e-05
-2.17054672354112e-05
-3.83462803256386e-06
-2.70193120579069e-05
-3.71580541953144e-05
-3.27181426288393e-05
-2.16763750388086e-05
-3.72705021733297e-05
-3.2862282626162e-05
-1.77306919383698e-05
4.89277329114075e-06
-2.56750538024092e-05
-1.60899795135462e-05
-1.67760046393051e-05
-1.10486901303811e-05
-2.2268855837309e-05
-4.1594004753507e-05
-2.85401306903383e-05
1.90062533921682e-06
-2.44054163297898e-05
-1.74422031859672e-05
-1.27816639648801e-05
-2.92958795133629e-05
-2.50834326557324e-06
-2.16158573743257e-05
-3.24433981492549e-05
-3.00424972694231e-05
-3.09401848447691e-05
-1.92643923795465e-05
-1.12917560480585e-05
-2.65161393785629e-05
-2.79290415544122e-05
-1.53923862551889e-05
-1.46712810648699e-05
-9.87252612235157e-06
-1.93555666449536e-05
-2.06179871051281e-05
-2.76457384577222e-06
-4.16482581447238e-05
-1.96730511441088e-05
-2.27617169684338e-05
-1.77566025114668e-05
-2.50514430461388e-05
-2.17042798154399e-05
-1.94408799212489e-05
-1.00598567770182e-05
-2.23147828104257e-05
-2.08495734007475e-05
-2.2377055345678e-05
-1.13062240003614e-05
-2.68832616110726e-05
-1.38208651420816e-05
-1.61653212094494e-05
-2.74383914779156e-05
-1.92693510843772e-06
-2.45745940237576e-05
-2.06908451538261e-05
-3.67187661074713e-05
-3.62004950143002e-05
-9.35987153083625e-06
-2.8499582144129e-05
-1.98425779495843e-05
-1.24855242473285e-05
-6.73775983429052e-06
-1.6018065237141e-06
-1.60798916520169e-05
-1.76190596605153e-05
-1.01989872044427e-05
-3.73893052701386e-05
-1.88522113097121e-05
-1.44600923770081e-05
-3.16233406099398e-05
-9.11243740337825e-06
-1.35021967597081e-05
-3.40382713495442e-05
-1.49117539237781e-05
-1.26562878575993e-05
-2.74101051271808e-05
-1.5639392113516e-05
-8.85778361871003e-06
-1.46716545228925e-05
-6.54653474212132e-06
-2.61947307306539e-05
-1.65487663251484e-05
-1.70104522984535e-05
-1.86260833367993e-05
-8.42124487411921e-06
-1.77782636899444e-05
-2.13215125429924e-05
-3.04236929082915e-05
-2.94372180062671e-05
-7.47418238512296e-06
-1.35572579789607e-05
-2.21923642783094e-05
-1.0004088133418e-06
-1.64428986694407e-05
-1.82716884410725e-06
-3.59537633913291e-05
-3.35783906619286e-05
-2.21757485802016e-05
-2.17321089641776e-05
-3.11630340851896e-05
-2.53480002572254e-05
6.95873693070088e-06
-2.80398921373435e-05
-1.62376257226045e-05
-1.05237911356257e-05
-2.62638328743666e-05
-1.90402664365049e-05
-2.84283699496674e-05
-2.84513491536866e-05
-3.46221782334406e-05
-2.19849645164128e-05
-1.38971339780135e-05
-3.25135062658652e-05
-1.36618144450715e-05
-3.86718731528888e-05
-2.00048934007375e-05
-3.59593586707992e-06
-1.7186166136234e-06
3.34951416382592e-06
-8.50666339283483e-06
-1.86670851443831e-05
-2.3281677971891e-05
-2.59757602831559e-05
-9.43019159993921e-06
-1.83121286619553e-05
-3.41162827906761e-05
-4.07664280502352e-06
-1.92328755231443e-05
-1.43559575138214e-05
-2.55556913356953e-05
-1.70971495807028e-05
-3.34053401299184e-05
-1.27407165091513e-05
-1.72037984258652e-05
-1.49011589538253e-05
-2.97158219797671e-05
-1.74266773258528e-05
-2.35362670597946e-05
-1.58123340603024e-05
-3.66191893487636e-05
-1.39865537691692e-06
-1.44208391169177e-05
-4.16632610439905e-05
-7.76964892890411e-06
-3.93563298365979e-05
-5.71262444600224e-06
-9.69702155689702e-06
-7.67486894931182e-06
-4.97944389977656e-05
-3.06348372330345e-05
-2.26172509709722e-05
-2.49092262370079e-05
-2.34925514308599e-05
-2.33618297593786e-05
-3.9488854186402e-05
-3.70379790386565e-05
3.63904342971585e-06
-2.33588032632528e-05
-1.32183367613154e-05
-1.43136601616543e-05
1.14471745823153e-06
-8.863011290632e-06
-3.0347474999655e-05
-1.45435301863409e-05
-9.8030615290498e-06
-1.70965090862386e-05
-9.52585216175211e-06
-1.9523562010645e-05
-2.47006208492323e-05
-2.21386411953041e-05
-1.22772049455044e-05
-2.20463379975853e-05
-7.51589712042214e-06
-3.70552822561955e-05
-1.00314411570156e-05
8.87319321985011e-06
-9.986154501038e-06
6.26936635864307e-06
-2.3074451660523e-05
-1.40538219325097e-05
-1.20990599588149e-05
-2.81604530862478e-05
-2.72933263806831e-05
-2.67851565651806e-05
-1.78032444832546e-05
-1.02229524035583e-05
-2.82481259370761e-05
-3.99769163994122e-05
-2.73219171955679e-05
-3.56638081939942e-05
-2.86117723992343e-05
-4.04737003785574e-05
-1.81547162668743e-05
-2.45696014251335e-05
-2.91247284351881e-05
-2.02891141788942e-05
-2.18661083748989e-05
-1.2542520186672e-05
-3.25965809944669e-05
-1.7754486081812e-05
-3.16033623041709e-05
-2.56647240303305e-05
-3.14523842519858e-06
-2.2780498421144e-05
-2.78070740699308e-05
-2.20674043229694e-05
-2.37404161295983e-05
-2.04842722112046e-05
-2.84082975769786e-05
-3.82300873103994e-05
-2.47778588309347e-05
-1.84361685081101e-05
-1.26290571154964e-05
-1.70975618796347e-05
-2.03553409686205e-05
-1.90866429671364e-05
-2.09765877386082e-05
-4.39631419700253e-05
-2.40194024002229e-05
-3.46021985576212e-05
-3.65748610653962e-05
-1.17956632114122e-05
5.69795028091511e-07
-9.60188490594035e-06
-2.67271448290554e-05
-3.44102150000262e-05
-3.11638937863086e-05
-3.22455696766703e-05
-1.87061172957998e-05
-8.77220007448676e-06
-6.65631950488742e-06
-3.65086678256433e-06
-3.31477232212916e-05
-3.37953425370537e-05
-5.76771211437996e-06
-2.96419858143198e-05
-1.9274750934946e-05
-5.17819247876556e-05
-1.10167470330172e-05
-3.23017322098415e-05
-3.04698810441548e-05
-3.79906605016373e-05
-1.53561729290694e-05
-2.17967995546132e-05
-2.74382736478454e-05
-2.16437862870697e-05
-2.44338104539512e-05
-1.05004329865994e-05
-1.27341826538851e-05
1.72975096832675e-06
2.51049357030488e-06
-1.22540716666821e-05
-2.79763435324349e-06
-3.05529958750776e-05
-1.18418238305126e-05
-6.54837581267732e-06
-3.43497595350517e-05
-2.64210003060596e-05
-2.54581580952858e-05
-2.85169689322919e-05
-7.23285087131388e-06
-3.01776908872525e-05
-1.54115929768734e-05
-3.24979471244373e-05
-9.73628494279053e-08
-3.57356176233358e-05
-2.19047237819392e-05
-2.54393123987177e-05
-1.52016716881195e-05
-3.11794899343595e-05
1.4291513523501e-05
-3.1903599613167e-05
-1.55216401357554e-05
-3.00551744068687e-05
-1.96390859655518e-05
-2.24548875338564e-05
-3.69105866512049e-05
-1.07630822095007e-05
-3.06889110932566e-05
-3.03398632475843e-05
-3.39874340290221e-05
-4.40267852615674e-05
-4.57182879107117e-05
-2.24585090794447e-05
5.93470771255173e-06
-2.79761778056458e-05
-4.23585049437592e-05
-2.55461778990945e-05
-2.03992212598705e-05
-1.4459894801446e-05
-1.51627502897918e-05
-7.19510582183507e-06
-1.61508230150836e-05
-3.46408611629802e-06
-9.83205995251862e-06
-2.52318018688346e-05
-2.65148935757427e-05
-1.71958380790074e-05
-2.78442518602711e-05
-3.12170261207399e-05
-2.90963467893465e-05
-1.0529645398965e-05
-1.78964391109057e-05
-1.72689929987258e-05
-9.03591962037402e-06
-5.27215236783134e-05
-2.2564509250917e-05
-3.77991041503897e-05
-3.41829198648875e-05
-2.07184081685329e-05
2.42903154087645e-06
-2.02194988923667e-06
-2.31229189312928e-05
-2.1825220137149e-05
-2.80006263097852e-05
-2.16252113585039e-05
-3.98165294291146e-05
-2.11010193275845e-05
-1.45737359386917e-05
-1.34560986185846e-05
-2.54180001311954e-05
-8.75340107853548e-06
-1.81616953305592e-05
-9.55033951581158e-06
-7.05363582338088e-06
-3.4552666201956e-05
-3.74761114179819e-05
-1.59643259414032e-05
-7.56475892132671e-06
-1.16140661385245e-05
-2.97925244133234e-05
-1.4267892787548e-05
2.81692784052915e-06
-2.74894507942806e-05
-1.66968768232683e-05
-1.72271499904137e-05
-3.38251695572018e-05
-2.61974592394556e-05
-1.30248811164864e-05
-2.87391277529803e-05
-2.81362053504084e-05
-5.74264131752193e-06
-3.11082470323339e-05
1.72823193824062e-06
-1.44968041850764e-05
-3.55761791194585e-05
-3.14003517786425e-05
-7.72957441645591e-06
-2.99206149855182e-05
-2.25915352107896e-05
-2.24881562638113e-05
-1.26578077187733e-05
-2.02543587606491e-05
-9.39552713692305e-06
-8.78488921060052e-06
-7.31946415741072e-06
-1.38274784116603e-05
-1.64758445437877e-05
-2.60352608481961e-06
-1.6399414592957e-05
-8.08004141490211e-06
-2.83931579085685e-05
-9.63409712909116e-06
-1.74116107731792e-05
-1.16548984645054e-05
-1.88245932972697e-05
-2.32698094995832e-05
-2.40040253266743e-05
-1.67457870413218e-05
-2.12074704087006e-05
-2.05556758807226e-05
-2.60397649982542e-05
-2.97285204778402e-05
-3.64809489839183e-05
-1.86360249674009e-05
1.91964052350537e-06
-1.93511678489517e-05
-1.78898884456737e-05
-3.08953460089679e-05
-1.48865884862185e-05
-2.88379814210748e-05
-2.86671478714979e-05
-1.0727486557183e-05
-3.24953671226666e-05
-5.10997501077091e-05
-3.61843959830767e-05
-2.89105510959014e-05
-3.22163611874715e-05
-8.62410235727664e-07
1.67929936019254e-06
-3.10404169730823e-05
-7.07128810424583e-06
-2.12169042641658e-05
-2.38541026739524e-05
-3.331039426757e-05
4.42442206016223e-06
-2.9792460509073e-05
-1.80675181926968e-05
-1.24335594827511e-05
-2.40765917850278e-05
-9.92713088789063e-06
-3.61533210548969e-05
-2.89164215240813e-05
-5.55830033889541e-06
-2.8741793617674e-05
-2.64498747346974e-06
-3.4018342110203e-06
-1.4746050941935e-05
-8.00016966892002e-06
-8.60447809414821e-06
-1.66990599744246e-05
-1.35187413631697e-05
-3.06973782842874e-05
-5.17652905988693e-05
-3.65812467831136e-05
-4.07886141125168e-05
-2.98634884157765e-05
-2.76563411887129e-05
-2.71790368774743e-05
-1.0822325077289e-05
-5.456488103292e-06
-2.85361431759777e-05
-1.63667396387832e-05
-1.03419567825318e-05
-5.61526364716288e-06
-9.36885718982398e-06
-1.55629189043739e-05
-2.52456824793743e-05
-3.06201023530805e-05
-7.43260920787685e-06
-1.43203048913574e-05
-2.18079590327958e-05
-3.2280374398664e-05
-2.64788447761695e-05
-8.35146995760602e-06
-9.29371227185223e-06
-3.05854215802337e-05
-1.56703864675961e-05
-1.66458129767771e-05
-2.75804808309885e-05
-3.26035174250675e-05
-3.31450909916e-05
-1.47148165634289e-05
-1.54887702166698e-05
-6.37901505590789e-06
-2.46811812417909e-05
-1.73756348164148e-05
-8.15401033058539e-06
-2.82171162854957e-05
-2.16518982179046e-05
-8.28977166142818e-06
-1.28879101557883e-05
-2.14551275525321e-05
-3.20557730305977e-05
-3.12487796308143e-05
-3.09455137015156e-06
-1.92009578692428e-05
-1.93968381846026e-05
-1.84205452077407e-05
-8.98048194322377e-06
-2.54238685320757e-05
-4.81025994493346e-05
-3.53659040594735e-05
-4.44018288011981e-05
-4.64972596970934e-05
-1.22035908654287e-06
-2.01097412391406e-05
-4.44869470931345e-05
-2.59397167192411e-05
-1.18038596707719e-05
-2.83957219938709e-05
-2.05290583224513e-05
-1.93074492917703e-05
-2.9871962382796e-05
-1.45300037082638e-05
-2.62472917766218e-05
-6.41961831016098e-06
-2.45925975944728e-05
-1.19037513345061e-05
-7.45210100034753e-06
-2.42486545688357e-05
-7.67988270146598e-06
-8.37188774555283e-06
-1.42295842078744e-05
-2.2690287964905e-05
-1.17562042219422e-05
-2.93615604461612e-05
-1.03090747124291e-05
-9.29108210798665e-06
-3.00108161257984e-05
-1.46082336113261e-05
-1.35284169288929e-05
-2.57376269249406e-05
-3.24177564300757e-05
-1.767650198918e-05
-4.4703505369676e-05
-1.82368862836627e-05
-4.71158835169918e-06
-9.72651813357227e-06
-2.22607190905354e-05
-3.86879039124493e-05
-1.7842320650875e-05
1.05714195778211e-05
-2.25677647359359e-05
3.78365433231e-07
-4.59845732468265e-06
-2.6931821042184e-05
-1.07896330383053e-06
-2.27587139238169e-05
-1.73934813614054e-05
-3.2138294856477e-05
-1.81920372302491e-05
-2.2651341772657e-05
-5.59449383813099e-06
-1.74758783866308e-05
-2.10229005248739e-05
-2.84300322974756e-05
-2.74163889473792e-05
-1.8500245853672e-05
-2.29358224226625e-05
-8.92993113100737e-06
-2.82155626133619e-05
-1.24774401243527e-05
7.25003025748198e-07
-1.85340891439798e-05
-2.10949871421612e-05
-1.33172737483888e-05
-2.58729294005487e-05
-4.65514871775641e-05
-1.73250719653839e-05
-3.59461689815807e-05
-1.39412837187305e-05
-2.48406373152329e-05
-1.72923365745226e-05
-3.09405944125343e-06
-3.58978768747155e-05
-2.48557308497475e-05
-1.84529337048963e-05
1.74502508917287e-06
-4.82102207737238e-06
-3.17820362448312e-05
-8.64850091351349e-06
-1.28826621704837e-05
-1.82674299601308e-05
-2.99073744522826e-05
-2.66600840263058e-05
-1.94448555247008e-05
-1.02729291457813e-05
-4.27747886835874e-05
-1.97367275050216e-05
-1.64562627458462e-05
-8.11783563371661e-06
-1.9978892999472e-05
-2.09410461377117e-05
-4.76019054000789e-06
-2.13069067508394e-05
-2.08952109227703e-06
-4.28037486994822e-05
-3.43765476973696e-05
-2.33184253523368e-05
-1.45262445445357e-05
-9.87900337648144e-06
-3.68095191661658e-05
-3.77362753540351e-05
-1.99323348933446e-05
-1.87316830047606e-05
-7.75409328883162e-06
-2.10946671364703e-05
-2.41653064741409e-05
-3.04083738695098e-05
-2.72375483282903e-05
-2.41800423444855e-05
-2.0821444191447e-05
-6.15324350446515e-06
-1.16942584646469e-05
-2.00888073097238e-05
-3.08069815267198e-05
-1.52454988025691e-05
-8.450468234581e-06
-2.70480268756513e-05
-1.97457425820973e-05
-2.81732433960477e-05
-8.07516988135705e-06
-2.29801919672816e-05
-2.52853164327794e-05
4.80774353663582e-06
-1.79893372715441e-05
-2.68678065018375e-05
-2.08665156933714e-05
-1.46301492182986e-05
-4.47315094186794e-05
-2.93634865654742e-05
-2.83723120109198e-05
-3.20010548322627e-05
-4.84247974379615e-06
-1.31282930990673e-05
-1.363853232862e-05
-1.39281966980114e-05
-2.18281863598565e-05
-1.43962271923335e-05
-5.58396422029207e-06
-1.77987032048868e-05
-1.61497718726085e-05
-2.21171400817903e-06
-1.33892293452757e-06
-3.40616335591856e-05
-1.96685579998828e-05
-2.5489470961683e-05
-1.83927533295338e-05
-5.03212756655902e-06
-2.52490439844698e-05
-1.91262102959176e-05
-2.2987964941497e-05
-1.96195321445897e-05
-2.59219670150162e-05
-3.11442009295433e-05
-2.23424907498048e-05
-3.00233174201009e-05
-2.23977462110382e-05
-2.44129909513246e-05
-5.56230708520403e-06
-3.3519292213638e-05
-6.24026178035453e-06
-2.60319046629637e-05
-1.65961874310763e-05
-1.27465350894423e-05
-9.06175758369077e-06
-3.20147257006139e-05
-9.96579201816051e-06
-1.09738060228737e-05
1.74685055336771e-05
-1.7301732273751e-05
-3.47119634811416e-05
-2.68041764862353e-05
-2.10184887341257e-05
-7.28390221232879e-06
-1.01675947362833e-05
-2.33172460579699e-05
-6.25761934766113e-06
5.06737398340133e-07
-6.21162151560786e-06
-1.10869333095381e-05
-9.38857206209392e-06
3.62882078117618e-06
-1.64558806906731e-05
-1.28352679875557e-05
-2.72673576581564e-05
-2.35112518726291e-05
-7.30065801853923e-06
-5.92705755966249e-06
-2.55166243239816e-05
-1.2001483793068e-05
-2.68294067456143e-05
-2.82726054018164e-05
-2.82509066392543e-05
-2.83305848640732e-05
-4.53020610566508e-05
-3.53605882907117e-05
-2.39558300755787e-05
-8.43860643308457e-06
-1.0350631465032e-05
-2.74126411974168e-05
-3.30994530191405e-05
-2.26947147636433e-05
-2.18035314460319e-05
-2.62091839624731e-05
-8.4431101115392e-06
-1.92313259485221e-05
-1.13396943901143e-05
-3.67557880342127e-05
-3.19127396258285e-05
-2.17245443274085e-05
-2.06083313781973e-05
-9.27208474160646e-06
-8.56803233627686e-06
-1.06647157850048e-05
9.33769960533393e-06
-2.31699543180526e-05
-2.43855248295075e-05
-3.72586109176391e-05
-1.4966840719878e-05
-2.54529857716521e-05
-3.38122548877766e-05
-2.3184883148119e-05
1.42331631278997e-07
-2.66853045575868e-05
-1.76566287248761e-05
-3.13131392801054e-05
-9.71722920143126e-06
-8.95967851658021e-06
-2.31337010745401e-05
-2.31043060766744e-05
-2.27716228378078e-05
-1.22441482912351e-05
-4.7622983000951e-06
-9.0005322099087e-06
-6.46667792107453e-06
-1.49587061679828e-05
-2.5978180749485e-05
-2.64592725497764e-05
-3.59030559868728e-05
-1.47457414923769e-05
-3.58445602016421e-05
-3.34988378265445e-05
-5.49790055523431e-06
-3.98084995241035e-05
-3.59895527711649e-05
-7.71372455062362e-06
-2.46567216820507e-05
-7.84275309621548e-06
-2.34201912555471e-05
-1.07004207779863e-05
-2.36605237833432e-05
1.25042986969048e-05
-3.54365649953941e-05
-1.78531782634039e-06
-3.5027820014281e-05
-2.56160770769282e-05
-2.37817314487619e-05
-2.01377554253645e-05
-8.73582244605028e-06
-1.89675321576032e-05
-1.70629388388184e-05
-2.28914537660144e-05
-2.23302246212943e-05
-1.95496184255725e-05
-1.4727050943104e-06
-1.88145755758933e-05
-2.34912147057555e-05
-2.1202271603272e-05
-2.0730469965701e-05
-3.72976147171346e-05
-2.00467487321383e-05
-2.84450555363619e-05
-2.26169244263396e-05
-1.14932561761503e-05
-3.56558611048755e-05
-2.26869248669642e-05
-7.09797146828379e-06
-1.74734906086688e-05
-2.5704304862423e-05
-4.36394382962458e-05
-2.87363506672347e-05
-1.28038275362603e-05
-1.60711645464798e-05
-1.91911731062723e-05
-1.52942428116729e-05
-7.27152909986781e-06
-5.11962641353886e-05
-7.17510936371347e-06
-1.93208504719345e-05
-2.56638719014271e-05
-2.38385665870669e-05
-3.18234904053453e-05
-1.92370616240296e-06
-2.74166482888431e-05
-6.57793786903407e-06
-1.10333212408716e-05
-1.47567639656295e-05
-3.65705565449187e-05
-2.98699289279017e-05
-1.907580677843e-05
-3.41006480692696e-05
-1.78081419178888e-05
-2.89290686280755e-06
-3.32477280269925e-05
-9.63741090513763e-06
-1.19335841460418e-05
-2.1563121702589e-05
-2.63579578063233e-05
-3.63834061440963e-05
-2.53584396127957e-05
-2.00925237882696e-05
-2.11404582068117e-05
-2.98201764044126e-05
-3.53532311381228e-05
-1.31936026953945e-05
4.13270964885059e-06
-4.47445854994285e-05
-2.74901972712285e-05
-2.40669773879276e-05
-2.09799905685425e-05
-2.63528947187023e-05
-3.12387294288447e-05
4.90710783742278e-06
-2.72749030277488e-05
-1.17378342866757e-05
-2.26926985692235e-05
-7.60651068760059e-06
-2.25618174831338e-05
-4.42645623937831e-05
-2.06026658006833e-05
-2.83493764270679e-05
-1.00218702149655e-05
-4.06684542655268e-06
-2.86744673494377e-05
-2.09479763320454e-05
-3.77534853508313e-05
-3.56084196778643e-05
-2.24158529832964e-05
-1.23039027541728e-05
-2.55690825087867e-05
-2.30576796340681e-05
-2.26805636402443e-05
-1.4660260005931e-05
-2.74593517937415e-05
-2.35397738955421e-06
-3.07648850466687e-05
-3.21266465734589e-05
-2.29279249723963e-05
-1.26279941834233e-05
-1.44595028137364e-05
-1.41886327802013e-05
-9.88918215824386e-06
-2.26443510757141e-05
-3.17999858496167e-05
-2.30671830396526e-05
-1.96177186926627e-05
-3.26637978339803e-05
-1.89931760694242e-05
-3.14582762499407e-05
-8.05661749024621e-06
1.69563478379505e-06
-4.53153661708809e-06
-3.46648122408745e-05
-2.08893660252394e-05
-3.09343089249883e-05
-1.76506173865623e-05
-2.69685348763269e-05
-3.74462525197363e-06
-3.86292272041485e-05
-7.54135330225406e-06
-2.77885679489357e-05
-3.99074864232371e-05
-3.04707478736911e-05
3.07598306670536e-06
-1.515774668124e-05
-2.22946631172807e-05
-2.50044405689817e-05
-1.8794138117689e-05
-2.30123870429371e-05
-1.6204493761874e-05
-2.0246705792803e-05
5.46813637727865e-06
-1.96794145884246e-05
-9.12150872980932e-06
-2.76365497863955e-05
-3.2131131133612e-05
-3.69211541492583e-05
-2.74687044947862e-05
-9.92571528941898e-06
-5.83682711274684e-06
-1.71200819378037e-05
-1.37240213762649e-05
-1.51348043507265e-06
-3.0672726018112e-05
-1.25203784654467e-05
-1.79453597866858e-05
-2.35662375799532e-05
-1.83012789193075e-05
-2.04417827808422e-05
-1.78009931079356e-05
-5.3282579807171e-06
-3.60505888901039e-05
-2.22251638927789e-05
-1.13570650330105e-05
-2.61312196140844e-05
-3.26201169015597e-05
2.23133414599078e-06
-1.62249263021031e-05
-2.78478947718484e-05
-8.25632227952105e-06
-4.46469746850769e-06
-3.63194748032701e-05
-1.43525404087784e-05
-2.82919994947218e-05
-2.53287183777791e-05
-7.68469336273129e-06
-3.91442366173704e-05
-1.19984343436466e-05
-2.0875611882377e-05
-7.84748938854373e-06
-1.58815103155979e-05
-2.55923291368398e-05
-2.25307935530631e-05
-2.0519643279717e-05
-1.00858411609279e-05
-2.28247025220121e-05
-3.09182983935413e-05
-2.61269905532762e-05
-3.01280179573524e-06
-4.15982070462566e-06
-3.68884584315087e-05
-1.6190598935912e-05
-3.71084805868495e-05
-7.00714056179052e-06
-1.05739476124288e-05
-2.14414924663565e-05
-3.54763378601728e-05
-1.31730329008681e-05
-1.57654290958309e-05
-3.4208951964168e-05
-7.10299300037852e-06
1.00597682706115e-06
-1.62412103329298e-05
-2.6178988492646e-05
-3.30848030369865e-05
-2.01179374126172e-05
-2.60097618489098e-05
-2.19875919323844e-05
3.50688135612372e-06
-2.67004165418017e-05
-1.99681417413653e-05
-1.7065685201491e-05
-3.2756866250373e-05
-1.49640766220176e-05
-1.21513032205064e-05
-8.25359134474828e-06
-1.72293700471854e-05
-1.2888964918967e-05
-3.893097651993e-06
-2.64602764652392e-05
-2.17216806103739e-05
-2.64862731985502e-05
-1.42742455894001e-05
-3.18083643835709e-05
-6.17503212391351e-06
-2.40092150687885e-05
-1.2264493585844e-05
-3.25330319323421e-05
-8.69371170553927e-06
-2.21023460457584e-05
-1.58549363991117e-05
-1.24470303554321e-05
-4.7745009368974e-05
-3.37056059242846e-05
-3.42104684273842e-05
-2.10496689413262e-05
-1.14572008601891e-05
-1.54958816824325e-05
-1.60837490148469e-05
-2.71486261145103e-05
-1.34289308176688e-05
-3.74007357956482e-05
-3.86580324875404e-05
-3.82710547615575e-05
-2.36622878290764e-05
-9.14072740301017e-06
-4.0889066386997e-05
-1.22306505803295e-05
-6.94169101205668e-06
-1.55422282360266e-05
-1.59401441807248e-05
-4.24156806079706e-05
-2.29491483873289e-05
-6.88369557890804e-06
-1.68942261972899e-05
-2.64116386976518e-05
-1.88310598404007e-05
-1.01366366643562e-05
-1.52725223630775e-05
-1.42442119338917e-05
-1.88010936647202e-05
8.22246712445534e-07
-1.8673057752308e-05
-3.677259576978e-06
-3.45006532350623e-05
-2.68159120278533e-05
9.19204404658803e-08
-5.33489807651775e-06
-2.59263898132688e-05
-2.8084203360862e-05
-3.92156608561838e-05
-1.75035352446858e-05
-7.2442591623379e-06
-1.28830245661275e-05
-3.48620966789218e-05
-2.43963505392444e-05
-1.24993306372484e-05
-1.91765968504453e-05
-1.59318322616393e-05
-1.14199688777821e-06
-1.46368359877523e-05
-1.47264545601986e-05
-1.3082914599228e-05
-2.16708069201385e-05
-2.4096905826953e-05
-1.57220532180791e-05
-1.1294189360757e-05
-2.97451927706304e-05
-1.7157267371564e-05
-1.55645992384107e-05
-1.33528080591542e-05
-1.43785067933015e-05
-3.2594760042608e-05
-3.7996412060742e-05
-1.73279428940654e-05
-1.82191569559039e-05
-2.48780759476626e-05
-1.04853350361274e-05
2.17014225852726e-06
-3.03413271941633e-05
-2.93727543411113e-05
-3.67234403277245e-05
-2.59958617751869e-05
-1.94844171806348e-05
-3.49683824328306e-05
-1.55925912684791e-05
-3.6698987953211e-05
-4.06755423529779e-05
-1.46566751844245e-05
-2.86721904726845e-05
-6.43588639643807e-06
-2.35254853980133e-05
-3.58223575566175e-05
-5.9362758407333e-06
-2.13394409298212e-05
-2.1622087786466e-05
-2.30537950738063e-05
-2.74821427961677e-05
-1.71843785940967e-05
2.06222007470269e-06
-1.86468593750518e-05
-1.70090523840037e-05
3.3278836348124e-06
-1.76550708902857e-05
-5.08196797801014e-05
5.39814304923966e-06
-2.69301035762172e-05
-4.69218417537762e-05
-3.3343532217229e-05
-1.05700576787577e-05
-2.06898177541078e-05
-1.25177828110674e-05
-1.81733332022936e-05
-3.75227492598271e-05
-1.00818082365311e-05
-3.44850596430207e-05
-2.10497322796783e-05
-2.58357912158537e-05
-2.06339453689753e-05
-8.96405672526786e-06
-1.70807055240648e-05
-1.69256818645228e-05
-1.30908866412948e-05
-2.1164996938183e-05
-3.17486403845077e-05
-2.74115615078184e-05
-2.37848971047029e-05
-9.46341926890458e-06
-1.64159640476145e-05
-2.22816850627176e-05
-8.76909625921271e-06
-2.69113294486704e-05
-1.77309016922406e-05
-1.35031344521212e-05
-2.45385375197746e-05
-2.79874591738987e-05
-2.41486598164415e-05
-1.49381663708859e-05
-1.24205042871079e-05
-1.46676458450909e-05
-3.06956736508625e-05
-1.57528171802941e-05
-1.3903701804944e-05
-2.08331780187096e-05
-4.47741784702172e-05
-1.83154131863126e-05
-2.90656568121606e-06
-1.47198506026071e-05
-3.01475986408688e-05
-2.4176043216473e-05
-4.13226243390829e-05
-5.86381269748328e-06
-3.07475016933615e-05
-2.50724863736362e-05
-4.26582301861626e-05
-5.38947339439945e-06
-1.97708841428896e-05
-1.89875110812486e-05
-2.80526164270244e-05
-4.48936771332266e-05
-2.51966749983733e-06
-8.96664760888671e-06
-3.1158034334392e-05
-4.56012117133512e-05
-3.35445862181232e-05
-2.93562299515976e-05
-3.72675136423657e-06
-7.58659148386863e-06
-3.66968853072677e-05
-2.18386051315136e-05
-1.54396133300043e-05
-2.50107160991435e-05
-1.13752533471023e-05
-2.93143323151961e-05
-5.91225792962519e-06
-3.15201553904392e-05
-2.19772497409002e-05
-1.51911489217756e-05
-3.41014248731918e-05
-2.38304926260262e-05
-2.91832766400123e-05
-1.13975373164138e-05
-2.90628433436616e-05
-8.21650714182351e-06
-2.49898863347957e-05
-3.92637427117749e-05
-1.82714522739392e-05
-1.8371235920164e-05
-3.08245030564711e-05
-1.08610718688069e-05
-1.5815672586266e-05
-7.90710401903122e-06
-2.04610966544894e-05
-2.71677653119038e-05
-1.78699011564813e-05
-5.63845309973899e-06
-2.32626088723632e-05
-1.35390716380179e-05
-1.89952708922606e-05
-1.30905901984542e-05
-2.6901027400566e-05
-2.92859852996498e-05
-7.5595619227643e-06
-3.24611288486059e-06
-2.22788417672978e-05
-1.31124585053094e-05
-2.79982886684005e-05
9.90232629997959e-06
-1.62101779033248e-05
-2.91086327378401e-05
-2.0858524446909e-05
-4.61274104833713e-05
-9.17827187260777e-06
-5.55500435278009e-06
-3.35351530380603e-05
-1.41416147857583e-05
-2.57220114472802e-05
-7.57596219457663e-06
-1.9415075937672e-05
-8.20465416654316e-06
-2.04684718509981e-05
-2.16817791807688e-05
-2.55825154245713e-05
-2.10237056037755e-05
-2.31182077417141e-05
-2.15946549202552e-05
-2.08043677006297e-05
-2.81649045759854e-05
-2.23216104410416e-07
-1.86062619946781e-05
-3.07992428020968e-05
-2.69002872814372e-05
-1.23069933355143e-05
-2.56244720205696e-05
-7.36986360077851e-06
-2.20672106410171e-05
-3.09628604886544e-05
-1.8074470441764e-05
-1.367148372593e-06
-3.83129720174219e-05
-2.6233909403698e-05
-3.80359373490681e-06
-3.51986988011989e-05
-4.34390677615887e-06
-5.69888299932719e-06
-1.73004952594033e-05
-1.4522175079948e-05
-2.30634394097764e-05
-3.73875131310625e-05
-1.2630259119697e-05
-1.25131702847587e-05
-4.70028698996416e-06
-3.84538698062218e-05
-1.70181545230776e-05
8.23925608694545e-06
-1.31632154192787e-05
-4.38928423828455e-05
-4.69513885156798e-06
-7.05863632145943e-06
-6.51997646191317e-06
-1.31745535058688e-05
-2.46861072836085e-05
-1.52690097081713e-05
5.04946280723674e-06
-2.24508154107029e-05
-2.67887737677363e-05
-2.63584163666262e-05
-2.90914518048878e-05
-7.14732405176658e-06
-5.98054147561934e-05
-2.30291966505957e-05
1.15572986071925e-05
-1.72272473165634e-05
-2.70561742956858e-05
-1.75051221077116e-05
-2.67623341896126e-05
-8.86491195943452e-06
-5.20980127448623e-06
-1.94561559172263e-05
-3.19412644329716e-05
8.07743814781505e-06
-1.41949292025315e-05
7.8153774044253e-06
-2.60262884857271e-05
-1.71054820142368e-05
-2.20388231563136e-05
-3.60547894768075e-05
-1.98130665315894e-05
-1.80665543113113e-05
-1.74320807895794e-05
-6.63579686445881e-06
-4.70992965615423e-05
-2.61244840295093e-05
-1.83384235659952e-05
-8.49097942333237e-06
-5.38775049382646e-06
-2.42181839925829e-05
-3.30790531019313e-05
-5.84223050320061e-06
-9.79445775964328e-06
-8.37880395345965e-06
-2.39398706781601e-05
-2.94146072096936e-06
-2.09173171271354e-05
3.63470390580199e-06
-1.83094169158414e-05
-1.9191389495298e-05
-4.69480411752988e-05
-1.72880015260883e-05
-1.26109786359703e-05
-3.48302158400298e-05
-2.17970405930438e-05
-1.56420334254859e-05
-2.62872164110585e-05
-2.17365533098913e-05
-1.30446323743325e-05
-1.80045156306081e-05
-1.165245275059e-05
-3.24464256085735e-05
-2.27172837378922e-05
-2.75756041406214e-05
-1.6863803857806e-05
-2.812666798988e-05
-2.68760422371644e-05
-3.61316464691648e-05
-3.26658247258379e-05
-3.41649583877639e-05
-3.67236592795036e-05
-2.43189332844162e-05
-3.9482515222411e-05
-2.95421943927482e-05
-4.8171355935702e-05
-4.09544248042018e-05
-2.985753877943e-05
-2.55167537574162e-05
-1.61660043633412e-05
-2.39361086722578e-05
-4.98984673137968e-05
-1.0351214017739e-05
-5.75607815605515e-06
-3.94090945730393e-05
-2.68922729246248e-05
-2.08086237827127e-05
-2.22409794802473e-05
-1.31118069493373e-05
-2.74560730598386e-06
-1.64728710748774e-05
-1.99797928517312e-05
-2.4747344382178e-05
-2.60208063014921e-05
-2.62785874160166e-05
-3.54041550738454e-05
-8.32439240205647e-06
-6.69156908221034e-06
-3.70743218081184e-05
-1.60385304283482e-05
-2.61039477512566e-05
-2.40619763757938e-05
-2.12774886625799e-06
-1.08763308133928e-05
-1.49246243779235e-05
-4.97821978940644e-06
4.19096956100583e-06
-2.46091820974545e-05
-2.57368373956306e-05
-1.09665714210436e-05
-2.9102146173745e-05
2.23926059300072e-06
-1.69491382659885e-05
-1.01016194057792e-05
-4.15136830696051e-05
-1.01912885914705e-05
-1.35161035076911e-05
-1.74983529547462e-05
-2.19964399359692e-05
-1.86199717622346e-05
-3.11165732257173e-05
-4.68121692021566e-05
-3.56426961843171e-05
-1.50782878181911e-05
-4.00204239928258e-05
-2.75291633792159e-05
-1.54779550233042e-05
-2.23432623796907e-05
-3.61260912169317e-06
-2.88175018294258e-05
-1.1671841882221e-06
-3.08773758199111e-05
-3.36609818672284e-05
-1.66445910805947e-06
-1.81895044225722e-05
-9.88698127622529e-06
-2.00352667093795e-05
-2.59012976347417e-05
-4.16333755721754e-06
-1.06380204276687e-05
-8.06627493753961e-06
-2.82450338915748e-05
-3.33150827735583e-05
1.02354850667393e-05
-1.41609266630176e-05
-1.91991060378199e-05
6.66223369087113e-06
-1.5261366767257e-05
-1.13578221876764e-05
-8.10768376598937e-07
-1.56122708300147e-05
-1.42562629620855e-05
-2.2304681841491e-05
-1.954239993627e-05
-1.26932767681534e-05
-1.21701431432902e-05
-2.73739089058179e-05
-4.14361521762572e-06
-4.79680336063569e-05
-2.32972605362578e-05
-3.19771672610316e-05
-1.8175882388848e-05
-4.0995116399756e-05
-5.21446935745273e-06
-1.13990124279081e-05
-2.50332400929115e-05
5.12400571058422e-06
-2.25945952150268e-05
-2.564939773279e-05
-1.75168303707135e-05
-3.83780223524377e-05
-1.79652319522703e-05
-3.05388815333648e-05
2.26789623012648e-05
-3.7014906086698e-05
-1.68512238004325e-05
-4.88295899004849e-05
-1.95316665366635e-05
-2.93606875622045e-05
-2.74616336405672e-05
-1.48269167618858e-05
-1.06188773543522e-05
-2.32835581569502e-05
-3.35067857790245e-05
-3.17771991699555e-05
-2.39821094653663e-05
-9.35536724372094e-06
-2.61827291246924e-05
-2.65082853159173e-05
-4.04146019315127e-05
-2.96867672909022e-05
-1.73442900256302e-05
-1.89588558124547e-05
-4.39877234677529e-05
-2.50452683455554e-05
-1.67229385898432e-05
-1.43315607299678e-05
7.9229388562225e-06
-3.97636736984114e-05
-3.52708084879422e-05
-2.42728961791931e-05
-1.2082077321734e-05
-1.87647423965163e-05
-3.79452243504631e-05
-3.46733162759779e-05
-2.56938037445041e-05
-2.35485761383411e-05
-4.59609285614499e-05
-2.11160237430344e-05
-8.40364664756237e-06
-6.19788848692752e-06
-2.48522993859402e-05
-1.67872800566563e-05
-9.60313456280707e-06
-9.22321502549523e-06
-2.09931175715982e-05
-3.69262316919743e-05
-1.76676613877059e-05
-4.35772051385153e-06
-2.47812079800196e-06
-3.04392457901071e-05
-4.3419943674026e-05
-2.68178643930584e-05
-3.12178871965899e-05
-1.76404720449915e-05
-2.21543225095777e-06
-1.40931861867339e-05
-2.45476633742561e-05
-2.25622044661604e-05
-1.79506510336385e-05
-3.37612425991077e-05
-1.4633477051029e-05
-1.38134844144312e-05
-2.1630551591312e-05
-4.2852186121283e-06
-2.23355738669819e-05
-1.0528203465266e-05
-9.81108996150429e-07
-3.05641882631784e-05
-2.55454882409052e-05
-2.892848925186e-07
-5.33088123525277e-05
-1.83825575473573e-05
-1.37982983396307e-05
-1.0751015336295e-05
-3.56610918321072e-05
-2.30260619541522e-05
-1.54450521511246e-05
-1.02726026724736e-05
-1.74937005460109e-05
-2.53549640331528e-05
-6.06543074163034e-06
-2.53870220304132e-05
-1.84033895672805e-05
-1.907330403723e-05
-1.41575943370695e-05
-2.011680941416e-05
-1.44771364337277e-05
9.60361007996729e-06
-2.71217248497769e-05
-3.1949255266512e-05
-3.30239967684222e-05
-1.57213047035901e-05
-8.92791324878156e-06
-2.2678018237777e-05
-2.03984375336387e-05
-1.33720261830668e-05
-7.42882960655752e-06
-3.50612282428747e-05
-7.94831794507663e-06
-2.67680588411037e-05
-2.9585908460745e-05
-4.82632561447543e-05
-3.45279691885475e-05
-2.25123929942639e-05
-3.58077579832447e-05
-2.01497736404382e-05
-2.75800777142936e-05
-2.94768887850191e-05
-1.85047959128037e-05
-2.31852413262804e-05
-3.9161227045909e-05
-1.04778997370172e-05
-9.74859069388238e-06
-2.98755939968874e-05
-4.51402093843432e-06
-2.51359283292866e-05
-1.61224442569753e-05
-1.50687325605142e-05
-3.16204017659488e-05
-2.4868506511726e-05
-9.22336033891093e-06
-1.43721454719401e-05
-2.23481363185847e-05
-3.59482991802623e-05
-3.09136225072424e-05
-3.7261058545281e-05
-1.22832896418686e-05
-3.33292070024368e-05
-3.24242194268596e-05
-3.71593422992601e-06
-3.8018995308769e-05
-4.59840245582597e-05
-1.52305824548935e-05
-2.31796136634513e-05
-2.6928731653261e-05
-1.78438205370035e-06
-3.65964804270226e-05
-1.53082872826719e-05
-2.85054336571326e-05
2.56550722888078e-06
-3.03323470665598e-05
-3.12247154178539e-05
-1.71607028898596e-05
-2.37893363675783e-05
-8.91479873101691e-06
-2.77809432494656e-05
-9.6299209008205e-06
-1.88519530418441e-05
-5.93079990976662e-05
-4.759314805858e-05
-8.48629385464322e-06
-4.01457491956406e-08
-7.76563988188893e-06
-1.2576632727728e-05
-2.49993740944888e-05
-1.06054674925679e-05
-2.95184914565395e-05
-5.34225744443849e-06
-1.33371549266083e-05
-3.6880749311862e-05
-9.34939945317798e-06
-3.67104308635544e-05
-3.30180872146688e-05
-2.4896997013618e-05
-5.36583977802831e-06
-7.66828040150511e-06
-2.35364779842772e-05
-1.95134445191092e-05
-1.5245543131345e-05
-2.77527179272735e-05
-2.17615660699116e-05
-3.78548688289558e-07
-6.1902691638712e-06
-2.8127824525439e-05
-2.45694977793384e-05
-3.92524889136954e-05
-1.52215627972995e-05
-3.4942605625709e-05
-2.57381465357153e-05
-3.60426508868015e-05
-2.21559354296522e-05
-2.60968455526888e-05
-1.09982777659759e-05
-8.755039760159e-06
-1.14925279559806e-05
-2.27111040396909e-05
-3.12492629404602e-05
-3.35282575748689e-05
4.19064652682724e-06
-2.42999023862859e-05
-4.40938251572144e-06
-1.80046876282734e-05
-1.78732326458611e-05
-4.51092617123017e-05
-2.0591557166766e-05
-1.2158710862208e-05
-1.73687124536111e-05
-1.33810696648345e-05
-1.07786481766114e-05
-1.05732359690542e-05
-1.55175171942045e-05
-1.68149596401425e-05
-3.29721087689323e-06
-1.05574588399569e-05
-3.25969120881896e-05
-2.51836235694287e-05
-3.18666794254501e-05
-2.75579668223916e-05
-3.29023730848226e-05
1.85096060541534e-06
6.37893642683263e-06
-1.40129591277514e-05
-2.37668362279912e-05
-2.09773879909639e-05
-2.32198789953356e-05
-1.32573076002724e-05
-2.71552477594237e-05
-1.92173214560084e-05
-8.97742908810706e-06
-2.1355402993018e-05
-2.32824135563197e-05
-1.75279227380207e-05
-1.29545328043177e-05
-2.78946617437351e-05
-5.25510494062275e-06
-2.37228983514741e-05
-3.3056161195574e-05
-1.88970638445376e-05
1.45172607843503e-06
-1.37747210000825e-05
-5.88202072172779e-06
5.66385958522485e-06
-1.06453769673586e-05
-3.48255203402939e-05
-4.04920121959055e-05
-3.73074514839263e-05
-4.31107255142863e-05
-4.69401464956377e-06
-2.99041509247191e-05
1.38033259529248e-06
-2.82750627010731e-05
-2.18919655011027e-05
-3.98004429095692e-05
-1.0874164414447e-05
-1.39963608705354e-05
-5.42797686028384e-06
-3.78186255886103e-05
-2.14970666361973e-05
-2.11688528383935e-05
-2.83692448461134e-05
-1.33498992360125e-05
-2.92344123448574e-05
-2.66878817005578e-05
-2.04198782746286e-05
-3.15611342758869e-05
-5.5776828364525e-06
-5.66184836900848e-06
-2.88677040224688e-06
-4.13133026455894e-05
-2.36561234763179e-05
-1.58474112083679e-05
-2.32213126011618e-05
-1.20239447279149e-05
-1.58712715121188e-05
5.03078470366291e-06
-2.57446341768861e-05
-3.0036259635844e-05
-1.69966740519768e-05
-8.39140002441131e-06
-1.45249674045632e-05
-2.20333776842026e-05
-1.9987719106933e-05
-2.57582999106353e-05
-1.57659292592761e-05
-9.76545681676723e-06
-2.83008407352861e-05
2.3962258591949e-06
-2.34845870153681e-05
-1.70058287472971e-05
-2.7525764365575e-05
-5.95295805123409e-06
-1.63859434853144e-05
-1.68861517726257e-05
-2.74307282553225e-05
-2.97998987196619e-05
-4.08716963979187e-05
-2.74547535968734e-05
-1.64432079927858e-05
-1.69805651455911e-05
-2.41705554978096e-05
5.4680578763199e-06
-4.2585214777453e-05
-3.60670942205832e-05
-1.51012625810194e-05
-3.30321436169877e-05
-3.05650606794827e-05
-2.56877995648913e-05
-3.74085818006118e-05
-2.40908644088005e-05
-1.39517266136502e-05
-2.01773367132678e-05
-1.54556658071136e-05
-4.63827497197817e-05
-8.74889076476299e-06
-2.21051812709694e-05
-1.01342633476305e-05
-1.90317586587311e-05
6.00446647467137e-06
-1.5583893322401e-05
1.16702142372493e-05
-1.10089587494026e-05
-2.39066747853121e-05
-1.2332138922908e-05
-1.61984821819399e-05
-2.28735598427516e-06
-1.68833583720991e-05
-1.07198698716395e-05
-2.45673805018362e-05
-2.98980616333572e-05
-2.39326213236408e-05
-3.01071874592652e-07
-3.08699408727883e-05
-3.60653050422643e-05
-1.72618494505319e-05
-5.15401866215989e-06
-2.30898901247355e-05
-2.66071495237394e-05
-2.75320198932834e-05
-2.00990498454404e-05
-1.63680116918728e-05
-1.12922673879295e-05
-2.66116451619874e-05
-3.03597122886788e-05
-3.82186194053241e-06
-4.90546360354398e-05
-1.6872676841653e-05
-1.87704073752074e-05
-2.00301076621632e-05
-1.94026706920747e-05
-1.62654605188922e-05
-1.30617404190702e-05
-4.42715104189931e-05
-3.88780979567056e-05
-2.23013693434212e-05
-2.06605986012617e-05
-3.51632838725504e-05
-3.38441889194771e-05
-3.37548099616352e-05
-1.93125311816795e-05
-1.58257449595723e-05
-2.09947045709298e-05
-2.02457545150425e-05
-2.72817339021127e-05
-1.67224091832951e-05
-2.63314079049122e-05
-1.62533366922605e-05
-1.55375322363836e-05
-3.72119243070969e-05
-2.16991837457013e-05
-1.94615829569584e-05
-1.80401712606706e-05
-2.18920462552273e-05
-2.4557592066208e-06
-2.47579869871306e-05
-1.48793985172815e-05
-3.34188027133817e-05
-1.53057989245022e-05
-2.81427257179433e-06
-1.62699918312198e-06
-2.625773105733e-05
-3.18809506395461e-05
-2.05841200334596e-05
-2.91786650871514e-05
-2.62007276361886e-05
2.58510169891425e-06
-2.87881995275412e-05
-1.3365158471467e-05
-2.1012755349616e-06
5.25052525474336e-07
-2.80861380906814e-05
-1.77039928887272e-05
-1.70145448986054e-05
-1.18315324252281e-05
-2.53212996954169e-05
-2.94094172146603e-05
-1.78558569988018e-05
-2.32232548201058e-05
-3.07075399331845e-05
-3.6732986986617e-05
-2.05561420399316e-05
-9.54104578806241e-06
-3.03665556196565e-05
-3.11099189369874e-05
-2.87213831085669e-05
-2.65437851989242e-05
-3.02843386288628e-06
-3.00155933712574e-05
-2.63136287231965e-06
-2.33373741445403e-05
-1.65426103988445e-05
-3.28890118194588e-05
-1.9941081242374e-05
-2.32828918687231e-05
-9.64240749292105e-06
-2.11150978439929e-05
-3.78740380811123e-05
-1.12285453531765e-05
1.91179611948888e-06
-3.88252659164998e-06
-1.07583107752904e-05
-2.76848471479569e-05
-2.95106518847582e-05
-3.9214528808943e-05
-1.94935016252017e-05
-1.7786643486316e-05
-2.99943308412899e-05
-8.29348576738648e-06
-2.16460165736995e-05
-1.61568839072968e-05
-1.57632542439848e-05
-2.48261177183298e-05
-6.65522314797905e-06
-2.46299959971359e-05
6.53456429869866e-06
-1.07482620211964e-05
-2.57515833721608e-06
-1.75870886452805e-05
-3.99281892949776e-05
-2.72025956004942e-05
-2.36471202986109e-05
-2.09293764469662e-05
-7.04848052023861e-06
-2.63332412841383e-05
1.12682981810166e-06
-2.36827839381977e-05
-6.37550413842762e-06
-5.2546084565936e-05
7.86713905980981e-06
-2.04729419632366e-05
-3.51093927635077e-05
-2.26195928139362e-05
-3.78872366403422e-05
-3.13357011858344e-05
-4.27717705162236e-05
-3.97359457325211e-05
-2.5431097910047e-05
-4.45351538580952e-06
-3.39388087442172e-05
-1.17345641849418e-05
-3.91165591600898e-05
-2.05573558723741e-05
-4.86766626416315e-06
-3.58897722369995e-05
-2.02970475386721e-05
-3.5055778076604e-05
-1.71096732006504e-05
-3.33959158116901e-05
-2.24789869296559e-05
-1.89992616310379e-05
-1.30902994904671e-05
-2.05314118158627e-05
-2.87076729924533e-05
-1.61988528391124e-05
-1.74186233697533e-05
-8.96728115056755e-06
-2.90322124341346e-05
-1.45162311640507e-05
-1.72442004472716e-05
-2.5167110582508e-05
-2.07009027942103e-05
-3.85436249666362e-05
-3.50624436514305e-05
-2.43908177031728e-05
-3.71180735492369e-05
-1.22962147574754e-05
-1.07468413511629e-05
-7.42607711119167e-06
-2.6831959610436e-07
-9.98206824613065e-06
-1.69050941996518e-05
-2.42904993328914e-05
-2.92860923917533e-05
-2.95611090345581e-06
-2.78989344242131e-05
-2.01024361997061e-05
-1.0814593600865e-05
-3.16386041083528e-05
-3.70718251368572e-05
-1.55252934035275e-05
-1.51381932485979e-05
-4.67835942990289e-05
-3.09833630832663e-05
-1.54537971205697e-05
-3.14619310250113e-05
-8.94139262961714e-06
-1.64916712399226e-05
-3.27849945563592e-05
-2.20447658804927e-05
-1.28190942583176e-05
1.02303321890266e-05
-1.91765065202051e-05
-2.50103977785735e-05
-2.85148442915125e-05
-3.75537090184786e-05
-2.28299819333531e-05
-1.97391659609859e-05
-3.12707230226887e-05
-1.84197724946352e-05
-4.55610382134077e-05
-2.36595439801806e-05
-2.85878636756238e-05
-6.7040817296986e-06
-1.15162711868662e-05
-1.71457591782555e-05
-1.51723461427145e-05
-1.13315829930235e-05
-3.53489438853565e-05
1.88575075537885e-06
-6.80724032656126e-06
-2.58860629584236e-05
-2.32706774989837e-05
-8.96587034381122e-06
-3.62783718473982e-05
-4.31536550419162e-05
-1.35217754591733e-05
-8.24199629597105e-06
-1.63095712545033e-05
-2.30741883810809e-05
-1.24099858959501e-05
-8.40170218182383e-06
-3.48025173599901e-05
-2.07572818962891e-05
-1.12579804739212e-06
-1.42870202875353e-05
-1.81543196537499e-05
-1.71003880552838e-05
-3.96860163590713e-05
-2.34673758639118e-05
-3.1324699535041e-05
-2.90678816719515e-07
-1.32847783931022e-05
-1.91567748512047e-05
-3.18636852429125e-05
-2.70138042815144e-05
-1.8497841385609e-05
-2.88881634729773e-05
-1.24999287594149e-05
-1.88351995568275e-05
-2.92172855109397e-05
-1.53692102335977e-05
-1.20695949454174e-05
-9.98628815027461e-06
-4.0183690395409e-05
-2.31616791721696e-05
-2.44066034084924e-05
-2.46261081321697e-05
-1.94053835821349e-05
-2.52636205658879e-05
-1.95010665255027e-05
-1.17479140418166e-05
-9.28637032293973e-06
-2.37079166876352e-05
-2.67506872817364e-05
-2.56601165992096e-05
-1.35543882061083e-05
-4.13764755185306e-06
-1.19197491157609e-05
-4.09074301533354e-05
-2.16369045207153e-05
1.7633775817691e-06
-2.26938117811991e-05
-3.02615281604254e-05
-1.76508933421937e-05
-1.54766887638047e-05
-1.28086923479399e-05
-7.5628816824325e-06
-1.44181349329851e-05
-2.44644237577102e-05
-1.17144235599734e-05
-3.43478867889876e-05
-2.47298186427023e-05
-1.27120604882107e-05
-1.76139577295117e-05
-1.105353606161e-05
-1.86092476348298e-05
-3.72450830231001e-05
-4.06429521204419e-06
-2.13944106392021e-05
-3.88918937362761e-05
-2.91539559339197e-05
-3.88957462606783e-05
-2.89536921783082e-05
8.36372117885248e-06
-4.64212812387051e-05
-1.61081075094729e-05
-2.20380795642542e-05
-3.1219516525535e-05
-3.9157024864377e-05
-2.66149296709983e-05
-3.14312995088352e-05
-1.28027914316795e-05
-3.84199118518981e-05
-1.25603117198435e-05
-2.27519505737581e-05
-1.61880299688946e-05
-1.9425753645012e-05
-2.60147468555008e-05
-1.96879869095147e-05
-3.48844442232167e-05
-1.70513224493606e-05
-4.37784123106508e-05
-1.05259915455144e-05
-2.60000801375364e-05
-2.99340097116021e-05
-2.69831361423586e-05
-3.63194601175417e-05
-1.95094132069888e-05
-2.88576862937815e-05
-9.21089525325823e-06
-1.50080912272303e-05
-2.98529334264668e-05
-1.45244005968579e-05
-2.80534251303652e-05
-1.63177737251142e-05
-1.64268440030832e-05
-2.12858530903237e-05
-2.12436255455514e-05
-1.18055888257753e-05
-3.68686808313362e-05
-3.96093363635575e-05
-3.19540285800251e-06
-1.8224726859025e-05
-2.27099544313267e-05
-1.69845600610778e-05
-2.57680412738459e-05
-2.56074906060664e-05
-3.22331340665714e-06
-1.58099286287283e-05
-3.31262235679631e-05
-2.82078681550785e-05
-1.59429792120689e-05
-1.51717875505937e-05
-2.44542344544455e-05
-1.87954274781091e-05
-1.70639262769328e-05
-1.83981468952516e-05
-1.53938650862412e-05
5.26251321338339e-06
-1.23950874549596e-05
-2.59302421522454e-05
-3.56566660728749e-05
-1.51741581226845e-05
-2.47023666024941e-05
-2.96260486142333e-05
-2.44537802903462e-05
-3.26157809870378e-05
-1.79412846366382e-05
-1.73390268375054e-06
-1.16489390395149e-07
-2.4133706321955e-05
-1.07059549620405e-05
-6.36844753447566e-06
-3.0836625239906e-05
-2.65760029675424e-05
-2.44864981967032e-05
-2.13294034120078e-05
-2.10169550276711e-05
-1.48480592967873e-05
-2.59170008520892e-05
-1.61161301162322e-05
-1.6200335470199e-05
-1.86001104349504e-05
-2.0398816634749e-05
-1.541670857803e-05
-1.78341633623234e-05
-1.74324853923905e-05
-2.15270190006238e-05
-1.45920623624191e-05
-2.09306596974904e-05
-6.90974285449264e-06
-3.78232911715122e-05
-1.85753889086113e-05
-2.40668366830255e-05
-3.06673382535492e-05
-1.94561522069181e-05
-1.81771783685457e-05
-2.28149233199759e-05
-2.04015867676991e-05
-2.04406453451341e-05
-1.31361119007226e-05
1.49636344116394e-05
-1.88013759567846e-05
-3.19995782985396e-05
-2.50293830896442e-05
-1.20317396653482e-05
-2.38386647448734e-05
-3.15097851774123e-05
-3.88345539615396e-05
-3.05580114230672e-05
-2.94308750321717e-05
-2.32992632388814e-05
-1.29413844494909e-05
-1.12369514381547e-05
-3.21538146228153e-05
-3.31937028656703e-05
-2.61530994448256e-05
-1.42710896301702e-05
-2.82189590114314e-05
-3.14219496642499e-05
-3.97656936487733e-05
-1.82888499106379e-05
-1.6230921495767e-05
-1.03397179748831e-05
-6.37617453136506e-06
-2.7079208663744e-05
-2.41793103274114e-05
-5.52970147944522e-06
-1.33333105075163e-05
-4.59812495014693e-05
-3.86568425617494e-05
-2.01711794951274e-05
-1.84262225527417e-05
-1.05641187368649e-05
-2.25800349203829e-05
-2.13004384738739e-05
-1.63677055541773e-05
-2.79655416328597e-06
-2.28555964449323e-05
-2.9026037040185e-06
-2.17113012766104e-05
-2.80299323236112e-05
-3.57162139480623e-05
-2.15771250276988e-05
-1.68843196916937e-05
-1.6921251863315e-05
-4.22751465976616e-05
-7.64669497497448e-06
-1.92306039221254e-05
-1.05157941988722e-05
-2.09309855924267e-05
-3.80531220697633e-05
-1.86484730516157e-05
-3.82425555913114e-05
3.59988090314384e-06
-2.41421010241667e-05
-4.50762986472816e-05
-9.05604267589014e-06
-1.83295821298322e-05
-3.44426333715812e-05
-3.44999075497252e-05
-3.9017153113263e-05
-2.40131941764117e-05
-1.45732326042088e-05
-3.0263767096893e-05
4.76088576160428e-06
-5.26060632131748e-06
-1.40017525906366e-05
-3.37225036884134e-05
-2.94729381516093e-05
-3.02976841733236e-05
-9.58944211922684e-06
-7.57640181500124e-06
-3.08328360625208e-05
-1.00287635106508e-06
-1.07958971360608e-05
-6.70306191666286e-07
-1.47909760916141e-05
-2.22393076403639e-05
-2.34190589586892e-05
-3.55159622850151e-05
2.0450570299568e-06
4.05281249250261e-06
-2.39676393942128e-05
-2.89315768360751e-06
-1.00975184467601e-05
-2.33260125616379e-05
-1.39823944469999e-05
-1.56438920344185e-05
-1.00920287220028e-05
-2.88619977321862e-05
-2.39642389042707e-05
-7.58996447260822e-06
-5.12680218783794e-06
-2.04540670481494e-05
-2.83312254790849e-05
-1.38124444620041e-05
-2.25724869815901e-05
-4.12685152313686e-06
-1.53445563884175e-05
-1.61564699350481e-06
-1.70088012343363e-05
-3.56693929084819e-05
-1.11795496470928e-05
-2.40402461789983e-05
-1.74330016172877e-05
-1.68054805296158e-05
-2.3765134634214e-05
-2.82164447703012e-05
-2.80571484995564e-05
-2.28147777809698e-05
-2.83215390770481e-05
-8.20905840719667e-06
-2.41119524468556e-05
-3.17274482721603e-05
-2.64918827795119e-05
-2.53486493767788e-05
-1.88474015881327e-06
-2.18429971944502e-05
-2.55069794785899e-05
-5.02676846836307e-06
-1.67562546023729e-05
-2.41432965478534e-05
-2.13538260390139e-05
-2.22976584596986e-05
-2.41341826598634e-05
-4.93078007583212e-06
-3.85716212135784e-05
-5.85723074206047e-06
-1.529011958015e-05
-3.04838204622294e-05
-8.74925248614855e-06
-3.74581033370881e-05
2.72757950654408e-06
-1.03803663079536e-05
-2.28516415556131e-05
-1.27099332548201e-05
-2.99067474990178e-05
-9.73310054347723e-06
-5.30860429719632e-06
-1.88589595783743e-05
-2.75651629264556e-05
-4.53180553141339e-05
-1.9570454296424e-05
-2.27908808299147e-05
-1.01891156754714e-05
-2.52772781658087e-05
-1.74428707880629e-05
-3.29858110406975e-05
1.93324240708172e-06
-6.49913561806941e-06
-2.88733214156215e-05
-1.77270089833617e-05
-3.20926212471512e-05
-3.35670081582224e-05
-1.7764343161259e-05
-1.59308132524501e-05
-1.52941126084965e-05
-2.50799197299933e-05
-3.65490787442907e-05
-1.79592124785737e-05
-1.24350843148963e-05
-3.73797098687388e-05
-2.55578232846498e-05
-2.95795760264859e-05
-1.9737238711429e-05
-1.97802790701133e-05
-5.88940583167782e-06
-2.78750033867254e-05
-2.1172829885055e-05
-2.7086920972092e-05
-2.60828748333802e-05
-2.26002311602113e-05
-3.0175658862605e-05
-1.69307803612824e-05
-7.2235344758626e-06
-8.49165307189064e-06
-3.01232879604885e-05
-1.93086639202927e-05
-8.11022601656146e-06
-1.38808601689608e-05
-1.14271365121995e-05
-2.73960022153947e-05
1.55960002844347e-05
-1.37600601140337e-05
-2.29008002143932e-05
-3.61405853529746e-05
-1.68288273116991e-05
-1.33834697644651e-05
-1.83660283117866e-05
-2.50511565363563e-05
-2.39712591216411e-05
-1.80115562480216e-05
-2.29234202689944e-05
-3.28234465506268e-05
-3.17631918212491e-05
-2.59616526732433e-05
-2.39862467500647e-05
-9.60401448132136e-06
-1.89362063600178e-05
-3.19960492689133e-05
-1.44127206247446e-06
-2.3118452261352e-05
-2.72879128232864e-05
-1.78056808162681e-05
-3.89273002973218e-05
-5.85291969950279e-06
-2.78506402483091e-06
-4.94119191461492e-05
-1.7176464767602e-05
-1.09222183382435e-05
-2.14869812321421e-05
-2.55784048133769e-05
-1.47580514703178e-05
-2.00020489166518e-05
-3.74752842268468e-05
-2.53797065408702e-05
-2.13988438588757e-05
-3.75331411291637e-05
-9.27901533500055e-06
-9.31949388617663e-06
-1.58496853252845e-05
-1.16722958126114e-05
-9.22172418777154e-07
-1.1502992044374e-05
-1.41983269623545e-05
-8.27138309716416e-06
-1.29490192893437e-05
-7.49189792256776e-06
-1.42907271375033e-05
-3.88205884048051e-05
-2.30163639595552e-06
-9.6990584638039e-06
-3.13913908774872e-05
-3.12559026915254e-05
-2.61429410242872e-05
-2.05724720943673e-05
-1.67013996616642e-05
-6.21254994759769e-06
-4.95443962320709e-05
-3.30731839084312e-05
-2.22057708149453e-05
-1.86267667847347e-05
6.87889900061062e-06
-2.05566420983748e-05
-2.5082117360721e-05
-2.72725077412186e-05
-1.85395668089373e-05
-1.73492483678143e-05
-1.48105814235203e-05
-2.85116581274129e-05
-5.95396801715904e-06
-2.36567833436315e-05
-3.25569176905762e-05
-2.44443542295184e-05
-3.03266165213238e-05
-1.55608600508816e-05
-7.29447528153791e-06
-2.77432506328135e-05
-1.67170521767567e-05
-2.12960708493037e-05
-3.38798824563098e-05
-3.41045441883521e-05
-1.56996637817034e-05
-1.92569976395272e-05
-1.48310995326825e-05
7.13823166771601e-06
-7.59303483154567e-07
-4.70352707595771e-06
-2.24084919792582e-05
-1.65078125696832e-07
-1.27490264571833e-05
-7.30165039978559e-08
-2.68624003835384e-05
-1.91843010707289e-05
-8.49736555945951e-06
-1.30128525546321e-05
-1.77575899880517e-05
-3.47399709652656e-05
-2.75867441575117e-05
-8.31097122896299e-06
-2.04871903291977e-05
-1.09875708204121e-05
-1.67520832039207e-05
8.76105651086152e-06
-1.18082251562713e-05
-2.8133309654259e-05
-1.63564420701518e-05
-2.27503732006479e-05
-1.79675439399642e-05
-1.375826371895e-05
-7.36025991644833e-06
-2.08663788238508e-05
-2.20135586788491e-05
9.2073781541255e-06
-1.48121014945185e-05
-1.82862818567894e-05
-1.58108575638634e-05
-2.96316259945294e-05
-2.70018950950874e-06
-1.53161305198896e-05
-2.06212348356446e-05
-1.65477041246245e-05
-8.59807860750016e-06
-9.12294047871474e-06
-2.83882530232065e-05
-1.2956061599165e-05
-1.70040282273154e-05
-2.19288836963855e-05
-3.13904233336568e-05
-3.63443091628515e-05
-1.14139651568848e-05
-2.19164462673253e-05
-1.82576824147835e-05
-2.09270950604874e-05
-2.4644000930626e-05
-1.48292012453449e-05
-2.55008275944169e-05
-6.78777801912338e-06
-1.60820360360173e-05
-2.4159097104161e-05
-5.65485100935787e-06
-3.80811055974174e-06
-9.53719053478115e-06
3.14825982163404e-06
-4.25681270355234e-05
-2.60463235903422e-05
-6.47592728913061e-06
-8.05399909827388e-06
-3.07932227791524e-05
-3.37122390095006e-05
-1.72202342588556e-05
-2.3442116594688e-05
-3.22025386678569e-05
-2.21620060946494e-05
-2.52466811497876e-05
-7.80717482167963e-06
-1.82595369033616e-05
-1.86707487936692e-05
-4.10049657301563e-05
-1.41359444087803e-05
-1.86981022642868e-05
-1.8156407082506e-05
-1.95666354586745e-05
-2.86719880338273e-05
-1.17973104541901e-05
-2.81041024933347e-05
9.14873012957883e-07
-1.41347414998984e-05
-1.69847426884125e-05
-1.84271821012477e-05
-2.84678572695827e-05
-2.85245672074768e-05
-1.73685571398467e-05
-3.6695185179908e-05
-2.17343095053009e-05
-3.55083727833712e-05
-1.32330273602416e-05
-3.88453089297347e-07
-1.62522476022616e-05
-1.60988320001215e-05
-3.54284307516292e-05
-3.33404926522802e-05
-1.41331950711502e-05
-3.45495460926901e-05
-2.77692857615088e-05
-4.53534442428112e-06
-1.25245181022887e-05
-8.72642135194513e-07
-1.05646981534658e-05
-3.11924023222484e-05
-3.41287715424586e-05
-2.1148200976703e-05
-3.51439422450622e-05
-1.62498453587008e-05
-1.39028563970044e-05
4.62985972683041e-07
-1.29574830304093e-05
-2.27371153123865e-05
3.37226593546232e-06
-1.66981914481933e-05
-3.79763920739677e-05
-2.98373007329707e-05
-1.03044420860429e-05
-2.95552231065714e-05
-1.17410525753563e-05
-3.09124352299478e-05
-1.69160837127751e-05
-2.35508707522863e-05
-2.62772307111967e-05
-7.73506642961713e-06
-3.63431083224214e-05
-2.39870331875768e-05
-2.97031914805748e-05
-2.50097460468791e-05
-1.43547278591175e-06
-2.99444921416534e-05
-4.55696627811875e-05
-2.40237054813945e-05
-1.54884460267095e-05
-5.32873304947354e-06
-6.03057775579934e-06
-9.08119291075496e-06
-2.0515331214232e-05
-2.19152317133312e-05
-1.53523705184216e-05
-2.21179916538624e-05
-1.47115576169594e-05
-3.76196771752846e-05
-1.86324324842261e-05
-2.08477034436261e-05
-3.05028181303468e-05
-1.63882114410618e-05
-2.38007937970705e-05
4.47164292162747e-06
-2.18801980348933e-05
-4.3524831907472e-05
-1.11875282571131e-05
-1.52548710089404e-05
-2.24568617393614e-05
-1.0986096579268e-05
-2.85684198468097e-05
-8.24839219301269e-06
-2.13227600399022e-05
-3.15639997293816e-05
-1.59639710143371e-06
-2.42624858814007e-05
-3.33024093248565e-05
-6.71514907042426e-06
-3.81649615816472e-05
-1.85400477589655e-05
-1.69014330558237e-05
-1.630747260037e-05
-4.20820674678777e-05
-1.40175121194475e-05
-1.27445161264455e-05
-6.78609912200172e-06
-2.03663754888564e-05
-8.60571872453853e-06
-1.10239429463432e-05
-1.60499332184956e-05
-2.81656585444315e-05
-2.75424285060299e-05
-2.90186050118949e-05
-8.44047657031515e-06
-1.94974319114606e-05
-7.10235774892868e-06
-2.91164106731545e-06
-3.12612586676697e-05
-2.33453900983816e-05
-1.71926274753931e-07
-3.53355098849474e-05
-2.38111298961697e-05
-3.99509322499527e-05
-3.29813867999784e-05
-3.03172568694671e-05
-1.55768254794046e-05
-5.1227139225158e-06
-3.19536742308567e-05
-4.35513453038651e-05
-1.67500588137471e-05
-4.22025709637014e-05
-1.69800077671453e-05
-3.33921508196152e-05
-4.30579125842481e-05
-2.20901505503075e-05
-1.94163766272101e-05
-6.24656192701827e-06
-1.04273386139523e-05
-2.39541855686438e-05
-3.64789703345325e-05
-7.43005733034049e-06
-2.17517014840215e-05
-1.42067354104654e-05
-2.41430442653375e-05
-1.26688964593883e-06
-3.74125457703751e-05
-2.28293298954757e-05
-2.60741992751576e-05
-2.81104395320538e-05
-3.87708914703982e-05
-2.99705920605801e-05
-6.70939309440242e-06
-1.145351834719e-05
-1.35250294093126e-05
-3.51228540340412e-05
-9.27132168484509e-06
-1.63074204337355e-05
-1.164960902358e-05
-2.7941518458549e-05
-1.94501776793508e-05
-1.39184898768114e-05
-2.27300231398975e-05
-1.44166335235342e-05
-1.07290298011807e-05
-1.56506885624845e-05
-5.06809934246207e-05
-3.64282263958724e-05
-3.14772864099009e-05
2.4338426194023e-06
-3.98714667460877e-05
-2.39112007350749e-05
-3.38362284852172e-06
-1.61593748577268e-05
-2.63389913449749e-05
-2.13002684317828e-05
1.66443400946916e-05
-3.40660725720248e-05
-1.59579799851894e-05
-3.75346551850121e-05
-3.41848674411495e-05
-1.99670219309053e-05
-3.62843098723944e-05
-2.72185612954556e-05
-3.2149869594929e-05
-3.32910379292236e-05
-1.86151878370228e-05
-7.55958775811007e-06
-3.27874093729964e-06
-2.61516591129319e-05
3.98452812490561e-06
-3.52721595841157e-05
-1.29772964830351e-05
-2.74559211629793e-05
-8.10332631852026e-06
-2.45831522641832e-05
-9.13039891658053e-06
-1.92966047405798e-05
-9.41244762605054e-06
-1.00300764954961e-05
-2.04654741342548e-05
-6.48862722816421e-06
-2.03176695406507e-05
-8.93551738902134e-06
-3.14440874633123e-06
-3.91245306028677e-05
-2.90324530839869e-05
-2.57110718160596e-05
-2.19706387419542e-05
-2.7721672258156e-05
3.23616344779389e-07
8.6367047875969e-06
-3.98253283481256e-06
-3.10016148514875e-05
-3.69677904726045e-05
-3.48475601789602e-06
-1.66636711315671e-05
-1.39941519891235e-05
-1.15272825255018e-05
-3.00314871866919e-05
-1.16640922444765e-06
-4.29105098888709e-05
-2.34104454132215e-05
2.06445642285048e-07
-2.96518960716665e-05
-4.36445054343017e-05
-1.63460394168733e-05
-2.08232573417451e-05
-3.03731700749971e-05
-2.08332835070168e-05
-1.91054717293844e-05
-2.67423369946898e-05
-2.38600048115379e-05
1.93486208989352e-06
-4.07835060922853e-05
-3.32761156170624e-05
-2.96480588764108e-05
-1.28397365881162e-05
-8.27642264458167e-06
-1.53113558857714e-05
-2.91065211209912e-05
-3.10927859874345e-05
-2.27221214606543e-05
-1.12303173322032e-05
-2.36679859790011e-05
-3.7083492771315e-06
-3.69932793524511e-06
-3.22500252194088e-05
-2.32458536291707e-05
-2.17798581019638e-06
-4.44012603937123e-05
-3.96340117897115e-05
-1.58275638049399e-05
-3.8904581509259e-05
-1.2763666476579e-05
-2.078197715329e-05
-8.84067424436469e-06
-1.26418829655637e-05
-3.88473561502109e-05
-2.93079022423016e-05
-3.73789181510316e-05
-1.56850016282505e-05
-2.86222742656887e-05
-2.47281698924233e-05
-2.03894982185502e-05
-1.42159099834402e-05
-1.53316617887467e-05
-4.80917717792212e-06
-5.00790060580699e-06
-1.88147762947675e-05
-1.31091839223485e-05
-1.60740859345524e-05
-5.03004252876469e-06
-2.42682626193735e-05
-1.08105744315981e-05
-5.40668158310545e-06
-1.19579166613227e-05
-8.05438219510426e-06
-1.42229990107622e-05
5.26412877163761e-07
-9.51770701122323e-06
-2.76448683617364e-05
-1.67502276466494e-05
-1.19514040919691e-05
-2.93957591361526e-05
-2.7643048345347e-05
-1.34442303878204e-05
-1.99364042246075e-05
7.23023685639709e-07
-1.3815453912154e-05
-2.16919441722131e-05
4.68286176176906e-06
-6.17390823295178e-06
-4.64601390752498e-05
-2.47279535687554e-05
-2.96645023395812e-05
-1.83112054337522e-05
-2.28175661120196e-05
-2.5725325641654e-05
-2.66231570024973e-05
-1.88340014708008e-05
-1.00714489917304e-05
-2.179899171692e-05
-5.72597224703595e-05
-2.54705269862033e-05
-2.81922900698315e-05
-2.35463535819673e-05
-4.42620059660925e-05
-2.35260415282063e-05
-4.42625941305503e-06
-2.24610390713845e-05
-1.53015696453436e-05
-1.2245216966113e-05
-3.76074087607739e-06
-1.78697789154645e-05
-2.3484627710551e-05
-2.11731050700998e-05
-1.61424337579469e-05
-1.05319725317226e-05
-2.47195321408206e-05
1.29533740012427e-05
-1.32116694349469e-05
-1.55617589103296e-05
-3.34796761016238e-05
2.29214387713601e-06
-3.3939571044778e-05
-3.06329049518462e-05
-1.02778573203131e-05
-2.20502738218392e-05
-3.76760981498212e-05
-4.05378770725873e-05
-2.9494655727877e-05
-1.43954472784614e-05
-1.5043267697272e-05
-3.21873411421488e-05
-1.94678601866502e-05
-2.72487465551217e-05
-2.13354721544041e-05
-2.18027166748896e-05
-1.02915449591275e-05
-1.36642514521898e-05
-3.20950459669413e-05
-2.30067808462819e-05
-1.82222931255919e-05
-8.70751625980417e-06
-2.02999868863753e-05
-3.00485252631942e-05
-1.79890793491078e-05
1.11212639813648e-06
8.87304075731913e-06
-2.10146585902836e-05
-2.30632098094271e-05
-6.53818321582075e-06
-1.16916641979174e-05
-2.46073950171715e-08
-1.2964211542829e-05
-3.14743139418269e-05
-4.04718272284602e-05
-2.40868143377675e-05
-9.27450929877597e-06
-2.17683708699824e-05
-2.69896423546782e-05
-8.09245263155859e-06
-1.84182208560388e-05
-3.89468575886796e-05
-2.69901967304909e-05
-2.44576991530545e-05
-3.16319794574571e-05
-2.06818335672447e-05
2.51521152811464e-06
-1.75974959636958e-05
-2.40424573035825e-05
-9.96518119117558e-06
-2.41471840714627e-05
-2.9182725328341e-05
-8.05667788563843e-06
-1.0362846852847e-05
-2.05350835407858e-05
-1.98440820286686e-05
-3.41824939624358e-05
-2.1696174865186e-05
-2.27279295191762e-05
-2.46071459080722e-07
-1.01898809327099e-05
-2.98335192134334e-06
-9.22906676459991e-06
-2.5549954752876e-05
-3.77408399164785e-05
-1.46653840822651e-05
-1.06115887447271e-05
-1.3726845340874e-05
-2.4436481729522e-05
-2.29897250632699e-05
-2.11670041304715e-05
-3.93749174958024e-05
-1.72843735401372e-05
-9.20857963057439e-06
-1.08958097236319e-05
-1.91927671255215e-05
-2.29695594339681e-05
-9.67006336819657e-06
-1.44255090060595e-05
-4.5392210289918e-05
-3.54052683748069e-05
-5.8062398166092e-06
-1.92614311251412e-05
-9.35542540284916e-06
-1.61948082862941e-05
-7.27476334588823e-06
-4.67106663041343e-06
-2.72669408013947e-05
-1.76385204473775e-05
-7.83201322655719e-06
-2.15014100699775e-05
-3.98479263779795e-05
-2.72132772487905e-05
-1.24652617556226e-05
5.2810895238505e-08
-2.49408087984895e-05
-2.06412712437348e-05
-9.96214480912063e-06
-1.11857264319425e-05
-1.09493994724857e-05
2.17677424494144e-06
-1.74269247022018e-05
-2.52746943013206e-05
-2.38191325188669e-05
-2.0045858787598e-05
-3.93260769435885e-05
-2.30007257953112e-05
-2.84281481071052e-05
-2.92556355294283e-05
-1.09560549542096e-05
-3.30972544394609e-05
-2.24655221422504e-05
-8.42783156473034e-06
-1.19848200662855e-05
-7.69506330261257e-06
-2.44277402525559e-05
-2.71879296269071e-05
-9.02397952071489e-07
-8.29045206622685e-06
1.35414192584363e-05
-2.52026760997736e-05
-3.37541446656823e-05
-3.20651071901824e-05
-1.89909354549397e-05
-1.50196744305308e-05
-2.21031535985871e-05
-1.53354778286676e-05
-1.64545344089097e-05
-1.47393978130879e-05
-2.74886948240637e-05
-2.69527257401218e-05
-4.13561119407102e-05
-2.4532669566789e-05
-1.89259697238003e-05
3.93212675178866e-06
-1.27169281961485e-05
-2.09111132016057e-05
-3.00041026946473e-05
3.09785145247319e-05
-3.09209630137776e-05
-1.52632767104559e-05
-1.17093069439085e-05
-1.88138513522121e-05
-1.58886788754296e-05
-1.4688737338254e-05
-4.35539788382122e-05
-3.22053678158934e-05
-2.5548255086623e-05
-2.6344772808774e-05
-1.01365817305639e-05
-1.43464045444402e-05
-1.71862625531543e-05
-1.30432392816716e-05
2.56121290153548e-05
-1.74025056896943e-05
-2.27312379625266e-05
9.44365233306984e-06
-1.73074856482547e-05
-3.85862874285651e-05
-1.77796116946957e-05
-3.8521685448967e-05
-2.69969982890252e-05
-2.17184895500708e-05
-3.35742089581113e-05
-2.04442960850085e-05
-3.65177207352198e-06
-2.12630745290854e-05
-1.0832427923012e-05
-2.61335937501315e-05
-3.71164560053358e-05
2.09728127454098e-06
-2.82458954283428e-05
-3.43604825979434e-07
-3.54959419548168e-05
-7.61788773733957e-06
-3.51381844505304e-05
1.38286253086218e-06
-1.702498143207e-05
-4.07017424916197e-05
-3.22483065373462e-05
-3.88002775588076e-05
-3.2752036119236e-05
-1.32458899547422e-05
-1.75938130742433e-05
-4.216884519439e-06
-1.75932892941739e-05
-3.09464314185643e-05
-3.23813387862456e-05
-3.05160438200702e-05
-2.59215492767529e-05
-8.24058539322105e-06
-2.25554736421642e-05
-9.3745603420224e-07
-3.80674178422108e-06
-1.89269590775872e-05
-1.18183862402053e-05
-2.88806324347133e-05
-3.5764304612911e-05
-3.41662689852632e-05
-2.88389755625255e-05
5.14263690312891e-06
-2.32704270389525e-05
-9.71856790098682e-06
-1.72210880568666e-05
-9.54587145352807e-06
-2.20761029935346e-05
-2.36006484227495e-05
-5.28793011282641e-06
-4.65735793938807e-06
-1.83218511454895e-05
-2.15280449911995e-05
-1.55860187140171e-05
-2.07626387173613e-05
-2.65223997858609e-05
-2.16235759965294e-05
-3.3629057818258e-05
-2.04111020247848e-05
-1.53453016928418e-05
-4.63828603075524e-06
-4.10690029491715e-05
-2.39625650364024e-05
-2.57186238584354e-05
-6.18395179903576e-06
-1.72682673154244e-05
-1.91752704565521e-05
-3.30121749670116e-06
-1.45382493198129e-05
-2.7888572818042e-05
-8.34691257908747e-06
-2.85315126522881e-05
-3.03511003949436e-05
-1.36423455567812e-05
-9.23702944705497e-06
-3.10278405205037e-05
-2.05840968208727e-05
-1.98675826416728e-05
-2.31499690198535e-05
-1.73478497527177e-05
-7.26180535513315e-06
-4.2646091160668e-05
-1.6087599172645e-05
-2.7589241714057e-05
-1.5941384751175e-05
4.00445195829542e-07
-2.71280329404566e-05
-3.6526814296318e-05
-8.22167207702526e-07
-1.10692980647188e-05
-9.99631266444801e-06
-1.68501164531175e-05
-3.15174247741602e-05
-3.17580011125883e-05
-7.99663701161102e-06
-6.14430971313288e-06
-3.74554591426031e-05
-2.10592698695015e-05
-1.98889815944156e-05
-2.65811957372798e-05
-1.90917888931204e-05
-3.41551017984837e-05
-2.56232116887579e-05
-2.22614731681613e-05
-2.59050482567698e-06
-3.30179551907454e-05
-5.11981714710539e-05
-4.06625616749611e-06
-2.05344543537874e-05
-1.36673316024132e-05
-1.1808207614934e-05
-5.96849728822586e-07
-1.56592102607725e-05
-4.86550878012989e-06
-2.04668642972868e-05
-2.15533840452791e-05
-2.9085881259018e-05
-4.01050793883353e-07
-2.299720965531e-05
-3.26784012510975e-05
-3.37632122437536e-05
3.04017346047976e-06
-2.88549197709238e-05
-3.25676945415903e-05
-1.53115923470795e-05
-1.72004643473455e-05
-1.88624642947189e-05
-3.52283745103879e-05
-2.27306106271086e-05
-1.2580042480704e-05
-3.79549672105766e-05
-1.53385251461636e-05
-2.33171937981333e-05
-2.71408703708782e-05
-2.10251567915192e-06
-1.89329788944768e-05
-2.80641074483849e-05
-8.41903324435055e-06
-4.28999173127835e-05
-1.55532588787865e-05
-3.61954793391337e-05
-6.27252392797605e-06
-2.61924369956196e-05
-1.51753540677868e-05
-6.20449287912787e-06
-3.44132355645218e-06
-3.17893981305022e-05
-2.91400561539677e-05
-1.26896591055681e-05
-2.69964976123935e-05
-4.68669054421128e-05
-2.29976552036558e-05
-7.89385862040713e-06
-2.29964386509047e-05
-1.92662337033345e-05
-1.02263015766426e-05
-1.76068544983538e-06
-2.38840007587936e-05
-2.51983157962622e-05
-2.84983992307033e-05
-3.13597879409423e-05
-2.26479338822562e-05
-2.76975675828385e-06
-7.98829444459961e-06
-1.88622340403135e-05
-2.23596203172188e-05
-2.6268125643536e-05
-2.87319669851136e-07
-5.80280934942192e-06
-1.27025905490411e-05
-2.44678426023905e-05
-3.69320350070633e-05
-2.69628545099186e-05
-2.42940616348719e-05
-2.28097705550947e-05
-3.15603404655086e-05
-3.74935483178844e-05
-9.55439481992673e-06
-1.64999316050806e-05
-6.19995444305727e-06
-1.36284010648701e-05
-1.9186138939218e-05
1.81268387496948e-06
-3.05494472267657e-05
-5.30452261756524e-06
-5.75423490340824e-06
-1.94516973251659e-05
-2.34171740574898e-05
-2.08437263027948e-05
-2.83135145726538e-05
-1.60214251283144e-05
1.49582678359146e-05
-2.37379797842893e-05
-4.42575242601586e-05
-4.02403543278577e-05
-1.57376938995776e-05
-2.04762266496954e-05
-2.02595646279321e-05
-3.6126476410475e-05
-1.29056041685796e-05
-1.50057932378389e-05
-6.51006593527463e-06
-2.10967231891734e-05
-2.41867010198564e-05
-2.25444574901295e-05
-7.42024815418632e-06
-2.75461629858324e-05
-2.59438152228175e-05
-1.1580137270703e-05
-2.07186254732744e-05
-1.64681295247043e-05
-1.98512846821036e-05
-1.2932344617535e-05
-1.88879139129681e-05
-1.65897412583296e-05
-1.23642447429319e-05
-1.15700790109069e-05
-4.0746180410832e-05
-1.95373992665083e-05
-1.49833075158913e-05
-2.81007173953839e-06
-2.33747113624403e-05
9.78978231651058e-07
1.15331063871695e-05
-2.6627603057666e-05
-4.76753096177842e-06
-1.5145444937256e-05
-1.38053151073078e-05
-9.21663762157515e-06
-4.3455002443323e-05
-1.60743988259631e-05
-4.57394022454964e-06
-2.03425197504303e-05
-1.82009739408317e-05
-1.13354978331713e-05
-3.58835000963829e-05
-5.19691364405541e-06
-2.40905817152317e-05
-6.10666909978864e-06
-2.7274225554127e-05
-2.76266941753392e-05
-9.8581545776351e-06
-2.99921166340545e-05
-9.45857477529921e-07
-2.02014832501439e-05
-3.22496346617552e-05
-2.50563661776009e-05
-2.51477301774942e-06
-1.07886791897946e-05
-4.44100649263829e-05
-9.94454031788522e-06
-2.2700796573047e-06
-3.41856741291996e-05
-3.57715118211626e-05
-3.47121086074141e-05
1.05920405118738e-06
-2.76042557893652e-05
-1.67679972477312e-05
-3.16445750944687e-05
-2.23432354637064e-05
-2.27088024472201e-05
-2.70874073718582e-05
-1.94407064923638e-05
-1.79091672029525e-05
-2.25767797676833e-05
-2.94308961440848e-05
-2.67641228793285e-05
-1.37360430467316e-05
-1.4065529128975e-05
-7.61647272903745e-06
-3.68551072217472e-05
-6.87331514838931e-06
-1.98177279819455e-05
-2.39734040381222e-05
-2.38504469842364e-06
-2.97009744026063e-05
-1.81681027409131e-05
6.21234764098196e-07
-2.7892982453824e-05
-1.48878723063674e-05
-2.85174642410845e-07
-2.07883777274096e-05
-3.34112347131246e-05
-1.19807410248064e-05
-2.44525473943129e-05
-9.46678302679869e-06
-4.85592126929349e-05
-3.11826652790054e-05
-2.43339103809549e-05
-2.19110038953799e-05
-2.53712801433183e-06
-1.69670103220398e-05
2.49196161761031e-06
-2.39225234081275e-05
-2.21716297800883e-05
-1.07271314313462e-05
-2.69823971281223e-05
-2.18182147174164e-05
-1.15477072997457e-05
-3.27712441799314e-05
-2.03568752658967e-05
-1.77701380763736e-05
-2.01785791261123e-05
-2.1399213403792e-05
-2.49586659445848e-05
-1.38469908716819e-05
-1.51131988553139e-05
-2.35196195262079e-05
-1.06498538539612e-05
-2.20491445056959e-05
-1.16189389098179e-05
-2.39372830883473e-05
-2.25835634730213e-05
-7.96626262015918e-06
-1.8268377167518e-05
-2.63747405638166e-05
-1.0218372085087e-05
-1.35489423705264e-05
-1.81512886462536e-05
5.31338948889089e-06
-2.0649161210271e-05
-3.11842547365981e-05
-3.90109431069945e-06
-1.07493492422172e-05
-3.10283357223518e-05
-2.20461346923075e-05
-1.08577218100869e-05
-4.32206804960246e-05
-2.5036192846426e-05
-1.77642997375104e-05
-2.11650479065834e-05
-2.27930874149012e-05
-1.6049994510503e-05
-4.8405076876797e-05
-3.01008441947076e-05
-6.85297830090124e-06
-2.5100297304217e-05
1.08041290026041e-05
-1.66414768652869e-05
-3.21163714702103e-05
-2.83613331764057e-05
-7.65872871303583e-06
-2.24210045950937e-05
-2.77537639414484e-05
-3.5192167164953e-05
-1.17063454355031e-05
-4.45680820325656e-05
-1.31310519326359e-05
-9.07176211180052e-06
-3.55317213514188e-05
-6.83178269542922e-06
-2.21931562934848e-05
-2.65216842643514e-05
-4.69764185852285e-05
-2.57369889756241e-05
-1.9148041892725e-05
-2.12229317395889e-05
-3.73324137231479e-05
-6.53275498443494e-06
-3.14981857629555e-05
-3.66285439711114e-05
-3.12104720617251e-05
-9.92843868774255e-06
1.02868587072773e-06
2.86944299002023e-07
-1.67326222750526e-05
8.20264754356184e-07
-2.59978677760841e-05
-2.09089714623252e-05
-2.91657160050642e-05
-2.30982587160003e-05
-1.88244464353859e-05
-2.16888506577556e-05
-3.90467589914685e-05
-5.21909221492151e-05
-7.12065671806864e-06
-1.62909664696723e-05
-1.96433608449424e-05
-2.36422849453851e-05
-1.94535237968455e-05
-3.01799307760917e-05
-7.42781239216684e-07
-1.64812194034577e-05
-7.84909125073954e-06
-1.81506381403138e-05
-1.70784647868811e-05
-2.18240635902423e-05
-3.61935175258639e-05
-1.97569260877053e-05
-6.45470290213112e-06
-2.13289975436306e-05
-1.70863365344591e-05
-3.45126373217331e-05
-1.56922354747549e-05
-1.62787288243188e-06
-2.17638571334431e-05
-1.68716979856395e-05
-1.77689724443499e-05
-1.19026425393051e-05
-1.4222629949272e-05
-6.54838514956526e-06
-2.20201888636006e-05
-1.75521244872298e-05
-1.88943710318263e-05
-1.93342295428142e-05
-1.79057664458558e-05
-1.70490766443624e-05
-1.91278032383862e-05
-2.4482120768757e-05
-2.97245054478557e-05
-2.09219033656075e-05
-1.50898393787201e-05
-4.65600325769601e-05
-9.51787359551129e-06
-3.9199073464761e-05
-1.3264742173904e-05
-2.03569236450357e-05
-1.46083737069521e-05
-7.19598870703854e-06
-2.83659114504506e-05
-3.73456358148701e-05
-1.07642117338096e-05
6.04863711719089e-06
-2.4959136564741e-05
-3.03746749695881e-05
-2.77885646200896e-05
-3.37668835690498e-05
-1.41752608072785e-05
-1.36304053361738e-05
6.35490491659372e-06
-1.98563186568221e-05
-1.96943831463762e-05
-1.97421236635027e-05
-1.59999739379384e-05
-3.31162809970029e-05
3.33101990253636e-06
-5.36396023478193e-05
-1.04932883385226e-05
-2.23059383926407e-05
-1.54292899235969e-05
-1.12802781218177e-05
-1.94735833812707e-05
5.2122496995885e-06
-1.78023235716019e-05
-1.80121941809245e-05
-4.44716524891031e-05
-1.64138213836481e-05
-1.54140176654014e-05
-2.27817945460305e-05
-9.02070311663468e-06
-1.8922902013246e-05
-2.9749026759176e-05
-2.75199547553145e-05
-7.32229964658647e-06
-2.0178511922164e-05
-5.80345744469471e-06
-1.79997840055503e-05
-4.25955940611459e-05
-2.55338185624013e-05
-5.02186867608829e-06
-2.41206637927046e-05
-3.52669888313376e-05
-2.29063699682924e-05
-8.9451523856927e-06
-2.7599819535889e-05
-4.93459608754962e-05
-1.87321253254438e-05
-5.46895892614838e-06
-1.58258879343819e-05
-1.19331550065984e-05
-1.91081106447502e-06
-1.09477642737472e-05
-2.735400795998e-05
6.69132017300537e-07
-1.89577563256742e-05
-2.57373971250677e-05
-3.5514807868033e-05
-4.25013243116906e-05
-2.76707416345922e-05
-2.28115313738535e-05
-2.1817571644804e-05
-2.52540449118747e-05
-2.71811183637999e-05
-3.30072725202979e-05
-8.99243692109129e-06
-2.73931461290895e-05
-1.559875847166e-05
-1.91361743332888e-05
-4.89320120174755e-05
-2.64221613547047e-06
-2.43896308625187e-06
-1.26928869470574e-05
-3.5187236841142e-05
-4.16191786872878e-05
-2.59594543185302e-05
-3.19030195039166e-05
-2.54090977421169e-05
-2.17270433241024e-05
-3.31065000805755e-05
-1.03134446518502e-05
-1.90433387444209e-05
-3.40958778077004e-05
-3.9137756752711e-05
-3.27803020764236e-05
-1.63435387736902e-05
-1.31707711772213e-05
-2.36857788696876e-05
-2.60978821815804e-05
-9.76040218323742e-06
-3.57392469923411e-05
8.92200446433746e-06
-3.81441509888306e-05
-1.87972759889167e-05
-2.42140177324156e-05
-2.20895138711244e-05
-3.25643935805278e-05
-3.95794945820263e-05
1.65267926663851e-05
-3.31369027176833e-05
-5.05016121708834e-06
-2.52245262615194e-05
7.09452234942895e-06
-9.24442045527538e-06
-5.50452664249425e-06
-8.18957927936509e-06
-1.60085363097554e-05
-1.40437430798437e-05
-9.50429660030067e-06
-4.77349752771008e-05
-1.99107598600785e-05
-2.03301544549176e-05
-4.46541066810488e-05
-4.2547973613988e-05
-1.24698991902571e-05
-3.31322022386889e-05
-2.72896130338733e-05
-3.69985344806461e-06
-2.38074532548948e-05
-1.80194649351448e-05
-1.91475092923312e-05
-2.04186410197684e-05
-2.2389203328781e-05
-3.26480179907417e-05
-1.58199741919709e-05
-1.06786280074205e-05
-2.80245833881631e-05
9.80138552549005e-07
-3.32749757077645e-05
-1.18119702166461e-05
-5.30049728901248e-06
-1.27088783913503e-05
-1.9812746264229e-05
-4.23975805824659e-05
-2.2645311267985e-05
8.15260564669448e-06
-7.18972338573931e-06
2.99545979050468e-06
-1.89676327083577e-05
-1.05669870186448e-05
-1.87783444626165e-05
1.33536950100855e-06
-2.6588006370123e-06
-3.88383279832378e-05
-1.92567883255446e-05
-2.84126701079199e-06
-1.68343994228385e-05
-2.68864626061754e-05
-2.81238569800172e-05
-3.38627644475902e-05
-7.95339651302783e-06
-3.05279024968638e-05
-1.92490278824037e-05
-3.30339865892046e-05
-1.23344368096781e-05
-8.33461800193369e-06
-4.02545369240137e-05
-1.2348352000503e-05
-1.89796873018518e-05
-2.10263468098991e-05
-2.06212594669788e-05
-2.56268573066298e-05
-1.03623685581115e-06
-3.09320178423214e-05
-1.67417749366943e-05
-9.5118502251382e-06
-1.44266084304494e-05
-4.66595105666455e-05
-1.36589266432084e-05
-2.10044704074268e-05
-8.92568403339078e-06
-1.95406068195062e-05
-1.92060398183255e-05
-1.757264163318e-06
-3.2259162368455e-05
-1.49878168045185e-05
-4.59615806250975e-06
-2.09198454197316e-05
9.37120120359973e-07
-3.12231098464672e-05
-2.86737862052553e-05
-1.00884188870284e-05
-1.5172420415439e-05
-1.55766760304197e-05
-3.56964803989254e-05
4.05345147174558e-06
-3.84857563701451e-05
-3.9913987065817e-05
-2.82917523468679e-05
-1.62223156562368e-05
-7.52167615077762e-06
-2.33736928258744e-05
-1.64033163533251e-05
-2.43756242785472e-05
-1.48037119944821e-05
-4.79613054217793e-06
-1.93676339607301e-05
-2.16742739051243e-05
-1.75673757122068e-05
-2.11747176755006e-05
-1.21867022632496e-05
-6.86173287540203e-06
-1.05515301704859e-05
-3.18244617556703e-05
-2.93441205521497e-05
-2.16981635014443e-05
-4.39827647292497e-05
-3.46159572598382e-05
-2.57298224345045e-05
-3.47952887661567e-05
-2.3564752799151e-05
-1.76295081859761e-06
-2.83206756884513e-05
-2.73714172655714e-05
-1.1098599941099e-05
-1.96485789463574e-05
-1.76755630988249e-05
-1.68781232181672e-05
-1.88681810710922e-05
-3.14675185866821e-05
5.62798587253164e-06
-2.09038296983384e-05
-1.54374006793124e-05
-2.37286443612016e-05
-2.28404688285986e-06
-2.16240993055312e-05
-1.57153024069471e-05
-1.97600535846627e-06
-3.42557601849444e-05
-2.38742241192683e-05
-6.06306642105524e-06
-2.21179131470921e-05
-1.87151714578808e-05
-1.11945872155234e-05
-2.13080723329406e-05
-9.98746389005616e-06
-3.625407342587e-05
-3.604419438402e-05
-1.15651921797288e-05
-2.23085920359353e-05
-2.40165979694953e-05
-1.6001848118501e-05
-3.03231473222432e-05
-2.47496374236662e-05
-1.05568400417827e-05
-2.04411992799655e-05
4.94294414413181e-06
-2.85546650853212e-05
-3.47724387762141e-05
-2.1613142658643e-05
-7.04102852465598e-06
-3.65267494151183e-05
-2.76598683331425e-05
-1.22373942420085e-05
-1.55868369766208e-05
-2.05678730969581e-05
-2.00921885113833e-05
-1.8862258047227e-05
1.2917086627173e-05
-1.47956317510756e-05
-3.08081459055273e-05
-3.32839651915344e-05
-2.51619805447668e-05
-3.72049504517078e-05
-3.35479333154107e-05
-1.69354770139504e-05
-4.49948305752024e-05
-3.88512261072101e-05
9.50449465813538e-06
-8.56632833736486e-06
-7.42561728349881e-06
-2.38173631828823e-05
-1.44230963372708e-05
-1.71420837164116e-05
-3.56712733070745e-05
-2.9522977139085e-05
-8.28550143392393e-06
-4.06334869413837e-05
-3.09464396311678e-05
1.83408797115421e-06
-2.07795219429532e-05
-2.96596436347801e-06
-4.46932983257008e-05
-3.15067613969835e-05
-1.54032141863607e-05
-2.21319440945726e-05
-2.88332170849224e-05
-1.65487684902051e-05
1.005562601822e-05
-2.94083646120789e-05
-3.78306049831324e-05
-1.58925840233709e-05
1.68849649546368e-06
-4.54728928905151e-05
-1.71318430079014e-06
-1.12070530161512e-05
4.02189564298849e-06
-1.7006920081778e-05
-3.69995061062451e-05
-1.82350004410459e-05
-3.79329888702253e-05
-1.60110698560493e-05
-1.85965986205872e-05
-1.75754150458402e-05
-1.74989259753884e-05
-1.66994044457275e-05
-1.63002876004239e-05
-3.12980330086876e-05
-1.52795669219844e-05
-1.08403159348693e-05
-3.60433062848942e-05
-3.20972561433899e-06
-2.09628413002371e-05
-1.42484926978913e-05
-2.75761380295625e-05
-1.98948216025738e-07
-2.05532623837267e-05
-2.84962324874668e-05
-1.94265688551348e-05
-7.20166621819859e-06
-3.012609008907e-05
-2.94081463593861e-05
-8.02904061637241e-06
-1.20634307377481e-06
-2.27235710090054e-05
-2.29880110920009e-05
-2.77906330411036e-05
-1.09695728284303e-05
-1.79467222980752e-05
-3.18050005434182e-05
-1.65870609774846e-05
-2.40417345444684e-05
-2.85321079387259e-05
-4.72432130624532e-06
-9.86299918528388e-06
-1.57149165389778e-05
-2.21411957976614e-05
-3.42415442730603e-05
-2.73526519588361e-05
-2.67735096602295e-05
-3.36152909664205e-05
-2.58182075409682e-05
-2.68525200990681e-06
-2.54179690352623e-05
-1.91962984400701e-05
-1.97367921920169e-05
-1.39059436531609e-05
-1.2032081947403e-05
-2.54432395953913e-05
-3.0793168666355e-05
-1.49922941678155e-05
-2.34621108503522e-05
-2.41658117166311e-05
-3.87206888247374e-05
-9.17468399051679e-06
-3.21868330150924e-05
-2.04555684273558e-05
-2.27253715909528e-05
-2.49844624952478e-05
-2.31571399346571e-05
-1.93554481444806e-05
-2.92208991954471e-06
-2.56785666796608e-05
-1.25404186530211e-05
-5.02225969410057e-05
-9.80151878777375e-06
-2.74403329507542e-05
1.04903728938793e-06
-2.0542865198815e-05
-2.60585225845941e-05
-3.19215054109124e-05
-4.86658644741611e-06
-2.59099570744113e-05
-1.8880094568182e-05
-4.16404611433442e-05
-1.7929453167028e-05
-2.58856648694677e-05
-2.03422096093398e-05
-7.61079258046365e-06
-3.5962638066317e-05
-2.13095860456768e-05
-2.47585407403848e-05
-1.71478614540394e-05
-6.0686149694518e-06
-2.61835260274238e-05
-4.40615308102531e-05
-1.43060287299047e-05
-1.68581452092147e-05
-3.23820129087333e-05
-1.33237054378614e-05
-2.37256136441525e-05
-1.69458647815541e-05
-1.85602702035793e-05
-8.48134314253479e-06
-2.3172368583268e-05
-8.47688658046664e-06
-3.88229553049403e-05
-2.62540493879878e-05
-2.0256193698856e-05
-1.81385205649906e-05
-2.20089169868857e-05
-3.54045902843275e-05
-3.24284041098597e-05
4.55688564243805e-06
-2.68250123485019e-05
-9.56466017313199e-06
-1.10379452031423e-05
-2.60941597419167e-05
-2.18742342463551e-05
-1.56868754843291e-05
-1.9864760515721e-05
-2.29201718171373e-05
-2.19785125399188e-05
-8.56466092169668e-06
-6.83310343649557e-06
-1.35264847101954e-05
-1.42486881313818e-05
-3.39113657528746e-05
-1.91475632235454e-05
-2.13258802682671e-05
-2.37358910478956e-05
-4.06804603400319e-05
-2.8508812818333e-05
-2.94331531144449e-05
-4.25708309150367e-07
-1.6876617859557e-05
-2.77111758058895e-05
-2.94515626371464e-05
4.00517108010436e-06
-1.70424066242671e-05
-1.04650267359454e-05
-2.62433033535097e-05
-3.72586580623863e-05
-6.68427660603782e-05
-2.86321172380403e-05
-3.7605228864037e-06
-1.48556668603426e-05
-1.86474083520604e-05
-2.16853667626181e-05
-6.16019552209345e-07
-1.20020026032446e-05
-8.68933107790782e-06
-3.92170244718018e-05
5.53408032946187e-06
-1.01822972829789e-05
-9.7045847852022e-06
-4.0436123637066e-05
-6.76151638117534e-06
-1.85507955149724e-05
-9.89821708284872e-06
-1.86235707360363e-05
-6.19384652746089e-06
-1.99651278211932e-05
-1.44659709505105e-05
8.16040608173324e-06
-1.57557115619799e-05
-3.17800915947846e-05
7.64672963498198e-07
-2.23471643923135e-05
-2.41303737658829e-05
-2.48731524290578e-05
-3.61424379874135e-05
-4.85296549492706e-05
-2.66429480536297e-05
4.28813906932031e-07
-1.29692075109198e-05
7.08247710265711e-06
1.31574900240213e-06
-1.06889250339464e-05
-3.15256321349764e-05
-3.28098083993641e-05
-1.87739484956739e-05
-1.06187551307584e-05
-2.23667392747713e-05
-1.92630611275269e-05
-2.99189103387802e-05
1.44161422638944e-06
-3.66127119628581e-05
-2.7573409398222e-05
-2.34422680931952e-05
-3.02782551310299e-05
-3.1410695961739e-05
-3.72041119286581e-05
-4.14151995954193e-05
-1.19199332082045e-05
-3.32975103717314e-05
-7.4627012894739e-06
-2.44306610379894e-05
-3.22717208401782e-05
-2.08558847233521e-05
-1.45895906702812e-05
-3.35976342035138e-05
-2.37396762082592e-05
-1.1838457380202e-05
-2.12623720952693e-05
-3.46163784009323e-05
-2.06024801179561e-05
-1.95840038507654e-05
-8.67128363893397e-06
-1.85734692428349e-05
-2.9405690924155e-06
-9.28079462704977e-06
-3.29896190196577e-05
-3.01203859723309e-05
-3.5576265534352e-06
-4.38536696762162e-05
-4.72786077032357e-06
-2.79554774113269e-05
-1.31599505018602e-05
-2.99300594294561e-05
6.20843753154385e-07
-2.53219571529844e-06
-1.95466901038232e-05
-2.972281309962e-05
-9.22147106919088e-06
-4.10150249218699e-05
-2.2288236172764e-05
-2.29121064691139e-05
-1.50946333879875e-05
-9.13021277762593e-06
-2.8667199447313e-05
-1.76545013823831e-05
-2.20453824516673e-05
4.4769293135602e-06
-3.17798863469998e-05
-4.20062432292944e-05
-8.32780789364303e-06
-3.97410083855367e-05
-2.05737356821879e-05
-7.85731574170328e-06
-2.08417751279029e-05
5.60036970475974e-06
-1.48860533958972e-05
-2.01191757857177e-05
-1.85800169414985e-05
-7.58796617452947e-06
3.76232435440313e-06
-2.83313480860449e-05
-1.33760419715466e-05
-2.05344042352745e-05
-1.71461342488621e-05
-9.93138168419349e-06
-3.23127269048044e-06
-3.24375495449723e-05
-3.35052781280705e-05
-4.13463019407059e-05
-2.20345450678949e-05
-1.37393168913501e-05
8.95212445070631e-06
-2.58541635090627e-05
-2.58065265723018e-05
-1.96219412323694e-05
-1.70006592866622e-05
-2.8078579970694e-05
-6.51727075298474e-06
-1.32997895026686e-05
-2.55043286046984e-05
-1.39771528022396e-05
-3.09246477590477e-05
-1.42391875691771e-05
2.50888786634251e-06
9.8210694846958e-06
-2.03544195587243e-05
2.36677998466201e-06
-2.12535437671469e-05
-1.99203074820996e-05
-3.05594172083664e-05
-1.39043907451085e-05
-9.6317001202876e-06
-5.99022370938361e-06
-2.63091237578268e-05
-1.6897219140925e-05
-2.31367853381169e-05
-2.33841315182415e-05
-3.41186462065553e-05
-2.06736392511031e-05
-2.17380705349321e-05
-2.11063236031281e-05
-7.92147067653606e-06
-1.97717672550707e-05
-2.39462561487482e-05
1.57924139486479e-06
-3.10572621103859e-05
-2.12922009230771e-05
-9.26693276044096e-06
-1.99840420593798e-05
-2.53131907245187e-05
-3.25041815651678e-05
-1.64626897794557e-05
-1.42525276080682e-05
-1.99802444935295e-05
8.87047352454968e-07
-2.54200061049581e-05
2.62319302443652e-06
-2.92470885010581e-05
-2.73884756922266e-05
-2.64027195774907e-05
-2.52585236350634e-05
-2.60365966146354e-05
-2.46009575710354e-05
-3.27973417102289e-05
-2.79124295967212e-06
-1.64066607208317e-05
-1.96127878230069e-05
-3.31472813598891e-05
-1.35427496370013e-05
-9.50516396825329e-06
-2.82030861837283e-05
-3.10230819941789e-05
-1.7131437473452e-05
-2.40112471783523e-05
-2.53588295890991e-05
-1.04130288179645e-05
-2.1935871260008e-05
-3.08240472536412e-05
-2.12691002839254e-05
-9.2964131219812e-06
-3.1386949385538e-05
-3.42034185443775e-05
-2.26350936896352e-05
-3.7813947267683e-06
-1.85575252308947e-05
-2.46975807161893e-05
-1.92999691522491e-05
-2.64396791739117e-05
-3.56231773533226e-05
-2.7942834262765e-05
-1.4343294752538e-05
-3.12499913086011e-05
-5.19652497227339e-06
-1.88840441084561e-05
-5.29127754292234e-06
2.89139916383727e-06
-2.7740404514756e-05
-2.49570899260081e-05
-3.73830826515841e-06
-8.35420077507678e-06
-2.03731395795016e-05
-1.39129064361132e-05
-3.79767369162418e-05
-8.02339627699042e-06
-2.73977610865662e-05
-2.08585475159333e-05
-1.76358785293383e-05
-3.39659432098027e-05
-1.73935623907757e-05
-3.58329281598994e-05
-3.53060719843057e-05
-3.07810187513447e-05
-2.90426102979648e-05
-1.92379664341914e-05
-1.2137532643495e-05
-1.54134086480693e-05
-2.11594403554318e-05
-9.7165579325875e-06
-2.17595415730261e-05
-7.31061489503503e-06
-5.04540077394388e-06
-1.74880270306822e-05
-1.75799535740392e-05
-4.23798159113113e-06
-3.203858772706e-05
-1.96910455470348e-05
-3.69123145674359e-05
-2.06845165159386e-05
-3.03946458290528e-05
-2.28426329948114e-05
-1.35546513049245e-05
-2.73972013189148e-05
-1.69547371875915e-05
-3.08648017122907e-05
-2.37822407036135e-05
-3.36240278900318e-05
-2.27351350849623e-05
-3.10983514149881e-05
-2.73450983056575e-05
-1.46476833792336e-05
-1.7437412555615e-05
-3.85624191246766e-07
-4.24075330980489e-06
-2.43019263236889e-05
-2.35725573596635e-05
-3.13282290575457e-05
-8.05275071719422e-06
-1.72365022990254e-05
-2.19006262019302e-05
-1.28517475010092e-05
-3.49776850775652e-05
-2.0458209153703e-05
-3.22174999553974e-06
-4.46921798822485e-05
-3.539108692106e-05
-1.72529889366288e-05
-1.63854619646389e-05
-2.49329310705714e-05
-4.55542759509354e-05
-2.05845183894628e-05
-3.09203181462488e-05
-1.09306896034717e-05
-3.55798356091919e-05
-2.30923882896427e-05
-1.4948859666824e-05
-1.41259223184355e-05
6.17172811817903e-06
-4.20031118604865e-06
-3.62330422630441e-05
-2.13657318007289e-05
-1.66265403674375e-05
-1.62913009400055e-05
-2.12192050835585e-05
-3.01400664713844e-05
2.31022282858387e-06
-2.58656005641874e-05
-3.09945193193666e-05
-1.57803681742879e-05
-5.26202022064222e-06
-7.79361067019012e-06
-1.26581685882329e-05
-1.37933566076889e-06
-1.43256982951618e-05
-4.86434956209718e-06
-3.07760411881989e-05
-1.7370063005575e-05
-2.4674808275926e-05
-2.73201341830284e-05
-3.47625903204581e-05
-2.30481417594254e-05
-2.89291559789933e-05
-2.12039010840958e-05
-3.09103574190225e-05
-2.15820173271714e-05
-1.42744066754258e-05
-6.54869329146025e-06
-2.87168274513923e-05
-3.89616892736898e-05
-2.75243397462588e-05
-1.07916793279043e-05
-3.68380570334163e-05
-9.11719334890727e-06
-1.51654374975831e-05
-1.71605207598203e-05
-3.28145823710654e-05
1.00851530906445e-05
1.06551553430707e-05
-2.54083924367037e-05
-3.05061872288193e-05
-2.01570668278275e-05
1.5740652670342e-05
-2.17867396138768e-05
-6.66948943306549e-06
-3.85899601303102e-05
-1.95126594411778e-05
-2.12615423427045e-05
-3.03719970054159e-05
-1.43471979548575e-05
-1.97574348261618e-05
-4.70110668983919e-06
1.87680279681487e-05
-9.37889321811895e-06
-2.1665822171009e-05
-1.78045772594296e-05
-1.92353581662358e-05
-6.04174546997854e-06
-2.33795394570548e-05
-3.59851256359749e-05
-1.86219437060954e-05
-1.40825032099556e-06
-1.25004090043679e-05
-4.09879054677997e-05
-6.24384821058497e-06
-4.21896950508848e-05
-2.31888601537525e-05
-3.81866484846817e-05
-4.3608626277007e-05
-3.98406213094205e-05
-1.4618574236153e-05
-3.23567928946333e-05
-3.1396510548278e-05
-2.89054378134451e-05
-1.56695334123005e-05
-3.13877921359077e-05
-6.54694116713509e-06
-1.34489571235165e-05
-2.38062047272547e-05
-2.50025285292236e-05
-2.18030326884453e-05
3.38996120073344e-06
-2.52838147067702e-05
-2.07086698773692e-05
-3.60700327436104e-05
-1.50705197844056e-05
-2.71410464435746e-05
-2.2155180668407e-05
-4.47889001445105e-05
-1.59009291311535e-05
-3.23549147909926e-05
-2.49107551274132e-05
-3.17498673096855e-05
-1.40558434221948e-05
-2.54470236363746e-05
-6.16853012298556e-06
-4.24753869302471e-05
-2.24610617999125e-05
-2.00727312575374e-05
-2.51958799315696e-05
-2.14423749214261e-05
-9.950886334256e-06
-2.51709386755883e-06
-1.53867242184814e-05
2.05204010431061e-06
-2.88211203710603e-05
-1.76164950676562e-05
-2.62434554909457e-05
-1.33937410897001e-05
-5.425037514513e-06
-2.47641202764795e-05
-3.31328702316507e-05
-1.00406178152879e-05
-3.87828836569083e-05
-1.34558606323561e-05
-1.76226316070671e-05
-1.57429045018608e-05
-4.72036786466029e-05
-2.2420482267718e-05
-3.90944042710687e-05
-2.06893616104979e-05
-3.27782497614397e-05
-7.23601077062831e-06
-2.60297454005585e-05
-1.30458950624596e-05
-2.68160260041798e-05
-1.46838926753336e-05
-2.4801863517528e-05
-3.85497746363374e-05
-9.97925442117978e-06
-1.91100705052959e-05
-3.24362955550833e-05
-2.78237396545419e-05
-2.08335799259196e-05
-4.33555747062487e-05
-1.83615615377273e-05
-2.13794507372243e-05
-1.27754498954965e-05
-2.82762882759345e-05
-4.06652095055631e-05
-9.19176179318073e-06
-3.02237901872664e-05
-1.62298617344536e-05
-1.84910799768126e-05
-2.56777396696914e-05
-2.1457508545467e-05
-3.70979371842878e-05
-3.21100757063937e-06
-2.31121546598087e-05
-2.95177406273137e-05
-2.01349592322043e-05
-2.24958766170242e-05
-9.61238206214612e-06
-1.20710987765262e-05
-3.95597032804631e-05
-3.54462332550356e-05
-1.35104245597704e-05
-1.24037654031106e-05
-7.96032505353715e-06
-2.24755747812502e-05
-5.28974492011225e-06
-1.58428389622548e-05
-2.82499484138562e-05
-1.84166511312833e-05
-1.90220594036006e-05
-1.18016781806148e-05
-3.33160273868766e-05
-4.55888577070227e-05
-1.67601656405739e-05
-2.37700074531245e-05
-2.62272993914431e-05
-1.48862292370571e-05
-1.31860241140637e-05
-1.21089723697452e-05
-9.84712022880741e-06
-1.52985807458784e-05
-2.02087853312957e-05
-6.94589534289646e-06
-2.10242921279578e-05
-3.88244463024958e-06
-2.07101661273744e-05
-2.44480498978691e-05
-1.39192326519699e-05
-1.05824027416947e-05
-3.36917748396401e-05
-2.42716194016968e-05
-2.32036656241446e-05
-9.48122553894196e-07
-7.75114296321058e-06
-3.32347760567649e-05
-6.8616728025495e-06
-2.1352408414493e-05
-3.66802563565498e-05
-2.54590050579027e-05
-9.93388077319816e-06
8.96961841477892e-06
-6.12167401028288e-06
-3.46141956938981e-05
-2.65519422002621e-05
-1.68638445124916e-05
-9.29411188861753e-06
-4.90581766732617e-05
-4.12721211740613e-05
-9.47995789619956e-06
-2.65190149958226e-06
-8.29420810726334e-06
-1.89016931786291e-05
-7.53618256688055e-06
-2.13439017281893e-05
-2.95721440861082e-05
-2.23875425466291e-05
-1.41755120630627e-05
-1.43564013305732e-05
-1.4580209151361e-05
-2.3042880531794e-05
-1.617130099483e-05
-1.26818771793187e-05
-3.26998794879128e-05
-2.23632296670807e-05
-3.22762972601625e-05
-2.02961828702736e-05
-3.37382166718451e-05
-1.03412573977101e-05
-1.88569206941866e-05
-3.29659123940019e-05
-1.11198610126945e-05
-2.39620363796265e-05
-1.33426649639649e-05
-1.80820557003822e-05
-3.6037563173014e-06
-2.42822198704135e-05
-1.28094250615769e-05
-2.08993470584852e-06
-2.71167225679006e-05
-2.07598088109718e-05
-2.38474511375188e-06
-1.61752073460694e-05
-3.16901646991756e-05
-1.32606491987241e-06
-2.00357044145214e-05
-4.85349577381211e-06
-3.26211846834916e-05
-5.99159557772991e-06
-1.49486410160423e-05
-2.8832951925654e-05
4.69785268405701e-06
-1.74637541831196e-05
-1.3293439317611e-05
-2.26635110288821e-05
-2.29818902676423e-05
-5.7846637981752e-06
-9.91467028235225e-06
-2.80279920226867e-05
-4.34446656411082e-05
-2.48931339109059e-05
-1.58213967053656e-05
-2.22354497044026e-05
-4.19317415267003e-05
-1.81333021867347e-05
-9.04008638010443e-06
-1.54817085400736e-05
-2.67634215976544e-05
-2.35842888571491e-05
-2.10563152361268e-05
-2.17970229602644e-05
-1.42438642913504e-05
-1.02768551882706e-05
-2.10769340407862e-05
-2.49520618237914e-05
-1.5954119656574e-05
-1.42197723201706e-05
-4.43230289070253e-05
-3.63506148589725e-05
-1.26703213940423e-05
-3.08216341537377e-05
-4.50737145005984e-05
-2.76540843904272e-05
-8.88447302967094e-06
-3.18226052013934e-05
-4.59092458127885e-06
-1.0896860635543e-05
-3.91283635637812e-05
-1.62576459888777e-05
-2.39073803495189e-05
-1.53406319415562e-05
-4.07918583522478e-05
-2.33470356642132e-05
-2.24958841486203e-05
-1.23604368492663e-05
-2.44920383669598e-05
-3.89101102537982e-05
-1.9151618376167e-05
-2.73159235845012e-05
-3.22096953163298e-05
-2.07040292028541e-05
-3.66313749191971e-05
-1.66062477768638e-05
-2.34621357121878e-05
-1.63912336901499e-05
-2.12819628217636e-05
-2.80131712487334e-05
-6.85394392020359e-06
4.24263099349616e-06
-2.85017778862582e-06
-3.24102710921908e-05
-2.03485300543044e-05
1.15565282973068e-05
-2.02604661877557e-05
1.94839874273752e-06
-1.74108430375249e-05
-7.3767332790718e-06
-2.00045620932435e-05
-2.85368776213338e-05
-2.91440410706655e-05
-1.43275081084443e-05
-3.02372502412813e-05
-3.15478043233847e-05
-2.40265732295139e-05
-3.19235774613525e-05
-2.74405734814859e-05
-1.60559570501149e-05
-2.61089904209432e-05
-3.11409359486271e-05
-1.80494800983542e-05
-2.47756039920574e-05
-1.36979544217162e-05
-3.84810830447417e-05
-5.14676358279836e-05
-1.75181842432994e-05
-1.77169258613897e-05
-2.97655226936999e-05
-2.25564160315673e-05
-2.16367990194e-05
-2.45205751962269e-05
-1.74749782912318e-05
-1.86148748016839e-05
-5.54379747045778e-06
-1.93087464864831e-05
4.90601581053149e-06
-2.82481725697053e-05
-1.23329366678156e-05
-2.48014036924025e-05
-1.36951550278623e-05
-2.98171015889862e-05
-1.19989104313014e-05
-3.2817614633077e-05
1.34719659044077e-05
-3.99881062060863e-05
-1.12211339169766e-05
-2.74040616667627e-05
-2.68910066657252e-05
-2.41666927108013e-05
-2.28431405055196e-05
-1.14248333934453e-05
-2.7661378596552e-05
-3.09166984879937e-05
-8.69412804621465e-06
-3.54539144758598e-05
-6.79128297381015e-06
-1.78623864194276e-06
-2.47668015172134e-05
-2.05493990228966e-05
-1.85532431218256e-05
-2.34388331814752e-05
-9.89247909179136e-06
-3.25725363465082e-05
-4.91172268692392e-05
-2.50748756800591e-05
-1.45448579636083e-05
-1.2140783183008e-05
-3.25992313513005e-05
-3.29771819346089e-05
-1.52290405989837e-05
-8.90533497189798e-06
-3.31581567164536e-05
-4.54323406266146e-05
-3.26159285882315e-05
-1.10961559174857e-05
-2.96067079258767e-05
-2.3001696621678e-05
-7.13183683060511e-06
-2.44597541297025e-05
-2.36800499181215e-05
-2.76777822320355e-05
-1.36848988984777e-05
-1.35607548142472e-05
-2.45124108545818e-05
-1.50747057828128e-05
-1.12156048380363e-05
-1.46765906764759e-05
1.22222978687369e-05
-1.56029642046037e-05
-1.1839368121455e-05
-2.30760141068166e-05
-1.03627961982455e-05
-2.43566084622201e-06
-2.9969202544934e-05
-1.41670144470742e-05
-2.3426218138074e-05
-2.70541776931304e-05
-1.22619759856609e-05
-3.64519605252444e-05
-2.92024115485891e-05
-1.52992764112001e-05
-4.91913612838638e-06
-3.32125906644021e-05
-5.49871140988527e-05
-6.76412432524273e-06
-1.77688250905586e-05
-5.7284754506586e-05
-2.01272165316547e-05
-2.25631696241206e-05
-9.30897741976375e-06
7.08907730266049e-06
-2.7186349274809e-05
1.7935812975553e-06
-1.50686895138151e-05
-3.64432382642537e-05
-2.37956468288751e-05
-1.24038274960852e-05
-1.64953179339191e-05
-3.70050498595012e-05
1.22033356784388e-05
-2.01172918421454e-05
-3.64522305818709e-05
-2.78043235774264e-05
-1.96694517083093e-06
-9.48849707092223e-06
-4.34749974092073e-05
-4.99755872663117e-06
-3.73760867232147e-06
-3.15214548765627e-05
-6.35969692297512e-06
-1.35245112549732e-05
-1.05151105766364e-05
-1.09942930162796e-05
-2.56833141255215e-05
-8.25374467501027e-06
-7.51562627679433e-06
-2.45334677932372e-05
-1.60313502046352e-05
-1.72553248742872e-05
-2.7665840819534e-05
-1.85596133188345e-05
-4.06408177951593e-06
-1.2988476591409e-05
-2.61533107864085e-05
-2.56256746377472e-05
-2.02883155818364e-05
-1.70170534410271e-05
-7.53602267811009e-06
-1.60689981467317e-05
-3.58904853332666e-05
-1.41619252958336e-05
-1.88977524245485e-05
-3.01936620533167e-05
-2.61301767932483e-05
-2.08965166210444e-05
-9.80402487395901e-06
-1.29581479882564e-05
-2.43711420326193e-05
-8.66709863774984e-06
-3.04881892458406e-05
-2.47333811419007e-05
-2.39784479278597e-05
-9.81248765278442e-06
-2.07960565685107e-05
-1.0855065188206e-05
-3.05326327888153e-05
-2.42747268152661e-06
-2.07734019318589e-05
-3.31772940184519e-05
-2.74955360388554e-05
-1.46554186259936e-05
-1.93591922931979e-05
-3.34261897234678e-05
-1.00037371002385e-05
-4.28697411648078e-05
-1.46493596845034e-05
-3.18980652258933e-05
-1.96669178257522e-05
-1.76820549955369e-05
-3.39324882354424e-05
2.6200667791155e-06
1.86917745355546e-07
-2.25322370458863e-05
-1.59651651379083e-05
-3.02682098728995e-05
-8.17409796392324e-06
-3.12068707099028e-05
-1.54959790658351e-05
-5.99777620079483e-06
-2.83768159832296e-05
-1.52398946813408e-05
-2.11040655375831e-05
-2.96619615814512e-05
-1.03161761383819e-05
-3.09893044396229e-05
-2.3772726424193e-05
-1.82327750099233e-05
-9.23849870609766e-06
-5.42806473460298e-06
6.75906353630209e-06
4.79654856440125e-06
-2.66591014461435e-07
4.66842708780982e-06
-9.76394574981302e-06
-1.900474194523e-05
-1.45134099145062e-05
-2.86246280215579e-05
-2.94682947198382e-05
-1.52096336597307e-05
-2.29237998021475e-05
-2.68899265036176e-05
-1.82790747884037e-05
-2.38145358310538e-05
-1.64675100671726e-05
-1.47125481882881e-05
-3.02453336772894e-05
-3.20998922372925e-05
-2.7342803850861e-05
-4.70921919173262e-06
-2.10809127315935e-05
-2.1404669445508e-05
-2.71438385908974e-06
-5.94352596132261e-06
-3.17136956420797e-05
-3.44645700634688e-05
-1.86369137389332e-05
-2.05620710796918e-05
-1.25135536180357e-05
-3.18084986741056e-07
4.01993121681437e-06
-1.70348282888037e-05
-2.8762702211569e-05
-1.28785404099682e-05
-2.22765426060517e-05
-3.59730899891855e-05
1.56816483605526e-06
-9.72578253644361e-06
-2.62659466030469e-05
-1.96410802676371e-05
-2.34519255804711e-05
-2.20012870500593e-05
-2.55413940963806e-05
-3.0812520211248e-06
-1.74602901372822e-05
-3.29360591095392e-05
-2.69985514251503e-05
-1.99152309558205e-05
1.13735674181914e-05
-6.0571573694556e-08
-1.62448144989148e-05
-1.39160588279783e-05
-1.49082109324109e-05
-7.11736045000727e-06
-2.40423061605802e-05
-2.02251492122213e-05
-3.57372955985168e-05
-9.17265936447973e-06
-1.59335160456857e-05
5.87128012075086e-07
-1.79766222288906e-06
-2.03323542982497e-05
-1.09575301129399e-05
-2.28513347520205e-05
-3.45422198451936e-05
1.4786100370401e-06
-2.28193162446147e-05
-1.44094542872252e-05
-1.92289946236384e-05
-1.84926870691597e-05
-1.85291550813033e-05
-3.97145861621024e-05
-8.34943188247407e-06
1.51851454621902e-06
-2.45700487269878e-05
-1.4298010989583e-05
-3.73520888717069e-05
-1.66925794409838e-05
-1.70089519547408e-05
-8.11726338364429e-06
-1.31137499500824e-05
-1.98616982172942e-05
-3.21318948087159e-06
-7.55697370323422e-06
-2.46853785984546e-05
-1.60064658856257e-05
1.15290189030311e-06
-2.04405285881234e-05
-2.17764431419412e-05
-1.75849122609983e-05
-2.44721606228165e-05
-1.63030940205122e-05
-2.37474490263958e-05
-3.4099281788913e-05
2.82993962406134e-05
-8.00414939154799e-06
-2.14600766405231e-05
-2.5301541534844e-05
-3.13611389322459e-05
-3.09654172452327e-05
-4.4825646424551e-05
-2.53472467790388e-05
-2.09500074958726e-05
-3.23212878335593e-05
-1.78173582069937e-05
-2.37708152369861e-05
-1.49380212873354e-05
-1.19698195656603e-05
-6.93082710372538e-06
-3.54774631236094e-05
-1.892122900917e-06
-3.48330322397105e-05
-1.35898913580513e-05
-2.24233984660148e-05
-2.95049741340173e-05
-2.65505815206416e-05
-2.49761735417238e-05
-1.24661888675067e-05
-9.27637993636925e-06
-2.89998020034895e-05
-3.03129763838737e-05
-2.06316860085392e-05
-2.6852395036402e-05
-1.90766350084991e-05
-1.89951510799402e-05
-1.00341889466645e-05
-1.0098084463804e-05
-1.09273859852526e-05
-2.03603470013484e-05
-1.93697084405542e-05
-1.51763853801895e-05
-2.94057200219177e-05
-1.89821943846952e-05
-3.65431701375832e-06
-2.19208092504929e-05
-1.00310627588596e-05
-2.76569638849509e-05
-3.07981992528819e-05
-1.17845432121161e-05
-2.27563519545988e-05
-4.3916903045808e-05
-2.79121556935371e-05
-2.80964910136764e-05
2.94014454363673e-06
-1.38620188812666e-05
-3.81034861567896e-05
-1.3047828673193e-05
-2.26547469910323e-05
-1.33688872970222e-06
-2.67884233756563e-05
-7.18034881209626e-06
-3.0126169035509e-05
-1.63064463964702e-05
-1.90404296847971e-05
-2.08129328775757e-05
-1.68332940026217e-05
-1.05278771081891e-05
-4.9979152470903e-06
-6.51125081182957e-06
-2.58844143056133e-05
-2.09441746223842e-05
-1.87954749190845e-05
-2.54768338305316e-05
-9.9974671999758e-06
-1.83506430742125e-05
-2.40226640340661e-05
-2.21578605177451e-05
-4.0117963490929e-05
-2.28865817270546e-05
-3.67663849009479e-05
-2.38117815181822e-05
-5.04760808550588e-05
-1.92273966562851e-05
-9.86331992030416e-06
-3.18491192867127e-05
-1.53735019274916e-05
-1.05206952109094e-05
-3.18397831205793e-05
-2.321947451349e-05
2.8313979040511e-06
-1.5780702824616e-07
-2.05920403515389e-05
-3.80435403447464e-05
-2.0139423925023e-05
-2.18863506662172e-05
-1.92542055890316e-05
-7.70618706479526e-06
-2.62848674573649e-05
-1.00070757425797e-05
-1.09006998792135e-05
-3.61989223551875e-05
-8.90190978859556e-06
-2.40361165885617e-05
4.35427356298208e-06
-2.60101753337888e-05
-3.28098307433243e-05
-2.68673595660903e-05
-2.70459566979554e-06
-9.2381090801714e-06
-1.33228200185991e-05
-1.55886078609356e-05
-2.10471842383382e-05
6.17028120807486e-06
-2.56268513519126e-05
-2.22004238906493e-05
-1.63564733777962e-05
-1.8421619717967e-05
-1.67025461535939e-05
-2.94699788578458e-05
3.7057139675878e-06
-8.94835062812253e-06
-3.00261664444112e-05
-1.75819248598828e-05
-6.83297412604678e-06
-2.03769244522555e-05
-2.24573669913644e-05
-1.15486480537297e-05
-8.14131912010047e-06
-1.2319137018891e-05
-1.88233673416585e-05
-2.0815247893606e-05
-6.04231484452066e-06
-9.42117314661948e-06
-2.84507547656088e-05
-2.56973330604743e-05
-1.2855739597052e-05
-6.22553536902161e-06
-2.03818937776935e-05
-2.11268708804188e-05
-2.70515722676666e-05
-3.18966481312375e-05
-2.45589352193962e-05
1.0108857397507e-05
-3.44279636485042e-05
-2.05057736259223e-06
-2.11195678903575e-05
-3.92842596988703e-06
-1.35442525292758e-05
-1.76855999114138e-05
-5.91606655244585e-06
-1.62352363452348e-05
-3.89875940582532e-05
-5.71133194687587e-05
-2.92361892065881e-05
-2.725159196448e-05
-3.84343428980654e-05
-3.47418229861127e-05
-1.96695496683031e-05
-1.7013987270224e-05
-1.51359346688291e-05
-3.52407036978189e-05
-3.30146776653907e-05
-1.05054528222655e-05
-2.77692183798431e-05
-1.93227676556489e-05
-1.94381333198756e-05
2.29858788706178e-06
-2.2570972310223e-05
-1.82214077754952e-05
-2.4400244438475e-05
-3.13450124002522e-05
-1.01937702945717e-05
-3.36407623381391e-05
-1.79527286303776e-05
-3.14091914757251e-05
-2.36359929422321e-05
-3.6931467019449e-05
-2.23980654026903e-05
-2.13350131852683e-05
-1.16256617120908e-06
-1.47822014964547e-05
-2.58607001094966e-05
-7.71279205788962e-06
-2.32753526184377e-05
-1.74878096869994e-05
2.76386761075533e-06
-1.03444022871107e-05
-2.18816810301607e-05
-4.21537439222921e-06
-4.96730981175909e-05
-2.42717947189878e-05
-1.2007281793589e-05
-7.35020946285231e-06
-8.89192235647388e-06
-2.27701478858451e-05
-2.56401116713527e-05
-9.89435224111336e-06
-3.02100064086995e-05
-1.04294197399861e-05
-2.99075911818894e-05
-1.93788024789993e-06
-2.13614297364887e-05
1.05648637225939e-05
-8.98642703194308e-06
-5.91842468756911e-07
-1.96881461787464e-06
-2.19356079657299e-05
-3.05817315771616e-05
-1.65964715566638e-05
-4.39251491813516e-06
5.9162764141902e-06
