# Supplementary material for: Research on computational propagation and identification of mine microseismic signals based on deep learning
Source: PLoS One. 2025 Oct 22;20(10):e0334641. doi: 10.1371/journal.pone.0334641 (PMC12543183; doi:10.1371/journal.pone.0334641)
Supplement: S3 Data — (ZIP) [file pone.0334641.s003.zip › 000100500002925.xlsx_0.txt_24.txt.txt]

-1.43582187439239e-05
-8.43863596818301e-06
-1.95728824033761e-05
-1.30972174532969e-05
-2.2156305983403e-05
-3.57758589014513e-05
-5.94661669374806e-06
-1.2932374095634e-05
-2.10428945801544e-05
-2.71052786860378e-05
-3.68801967955218e-06
-2.51180533279672e-05
-1.86639779679026e-05
-2.43867912284597e-05
-1.09161200869281e-05
-1.16199669300156e-05
2.01414832252437e-05
-2.22705192767448e-05
-1.72864922030119e-05
-3.08203420078674e-05
-2.53770436747718e-05
-1.5116255665248e-05
-3.10904307926339e-05
-7.09827033869746e-07
-1.86643457267335e-05
-4.7940560249566e-05
-1.82898530479007e-05
-8.68420810876163e-06
-2.50330983332751e-05
-1.41465579753795e-05
-2.9697561012058e-05
2.79315216392289e-06
-2.59487201223857e-05
-3.34314637771658e-05
-4.9744920715214e-05
-2.43094563366374e-05
-2.22128918003036e-05
-2.70213645500744e-05
-1.91094493479596e-05
-4.76532521052383e-06
-1.93534746767081e-05
-3.1116598292926e-05
-8.6528300215041e-06
-1.07445836026291e-05
-2.73281311755808e-05
4.90335759194008e-06
-2.81013071629449e-06
-1.11979261679923e-05
-1.93600927568829e-05
-1.55704137360538e-05
-3.39828372472432e-05
-2.94584038969805e-05
-1.54878333359539e-05
-1.49340763849468e-05
-2.77551898429943e-05
-9.35543642160239e-06
-2.80549912400692e-05
-4.04676653410712e-05
-1.1805198830405e-05
-3.25862483159416e-05
-2.78752783234324e-05
-1.40687082546117e-05
-3.34338141042726e-05
-3.03386814358723e-05
-2.4018219859205e-05
-1.5688821639275e-05
-1.3884227298823e-05
-2.3250112192735e-05
-3.01241985723288e-05
1.26753129671883e-06
-2.1185560367565e-05
-1.05628901977682e-05
-1.84415019984668e-05
-1.46654669278055e-05
-2.31639225302669e-05
-2.7448870208548e-05
-1.419563454928e-05
-1.98376378228834e-05
-1.19942608040196e-05
-1.76852001914299e-05
-3.51542068587227e-05
-2.97888242569892e-05
-1.15602725809628e-05
-1.11114010437948e-05
-2.86546745036004e-05
-2.92530290845453e-05
-8.16613181246957e-06
-1.87019470668432e-05
-1.6914554015982e-05
-1.05133466837313e-05
-3.25546106864987e-05
-3.11041357804746e-05
7.28178715531198e-06
-2.19391368000056e-05
-1.93808161449073e-05
-1.53195483503402e-05
-4.05269073859837e-05
-1.93559556203355e-05
-2.48331099944127e-05
-2.10791925565247e-05
-3.2778157488901e-05
-1.1885641423262e-05
-1.75367297908962e-05
-1.37902479475076e-05
-3.9202247998881e-05
-1.57290547497127e-05
-2.09242446847696e-05
-1.77498710851243e-05
-3.74156987959906e-05
-3.54800954727027e-05
-1.55208021450365e-05
-1.81127099118161e-05
-7.62346364179857e-06
-2.30239463146497e-05
-1.97448514944297e-05
-3.47440866774931e-05
-1.30816019960473e-05
-2.30982651241725e-05
-3.24145444708166e-05
-4.21041205228272e-05
-2.62173931967371e-05
-2.15982340276116e-05
-2.54430345634355e-05
-1.20144188003391e-05
-2.2170091708929e-05
-3.27811624324969e-05
-1.73760348343184e-05
-1.68846919646036e-05
-1.4959213856234e-05
-2.24810909000472e-05
-1.80292784513465e-05
-1.15739719595633e-05
-2.0440649870179e-05
-2.64363530079349e-05
-3.2007080638371e-05
-1.76007526276738e-05
-1.73610602221984e-05
-1.13673614403245e-05
-2.51995921627365e-05
-1.53408638236003e-05
-8.92280690706874e-08
-4.50789312135329e-05
-2.68599921462159e-05
5.24946443847473e-06
-1.71491138082668e-05
-2.59892877358738e-05
-1.12119171242485e-05
-3.82271897793269e-05
-3.76914459814555e-05
-2.5730294416034e-05
-2.91094378807346e-05
-4.26317576010639e-05
-1.73075551423124e-05
-2.86097296678724e-05
-2.62231355192293e-05
-4.04845743569791e-06
-1.72809933363398e-05
-2.64777367480717e-05
-1.82174986870747e-05
-1.87216443397792e-05
-3.48191880090374e-05
-5.01180954197386e-05
-2.5211047610415e-05
-4.41524232157593e-06
-4.9263172448322e-06
-2.41915087766231e-05
-2.03875674962159e-05
-1.68467842522274e-05
-2.00908850003997e-05
-4.07994741898596e-05
-1.00071262691859e-05
-2.11278980553805e-05
-1.30329051052556e-05
-2.5427715624645e-05
-8.37164410202851e-06
-2.65555724345381e-05
-3.07087585203307e-05
-5.0790918751118e-05
-3.92090122600064e-05
-4.34271204636498e-05
-3.18189956629903e-05
-1.64900720069287e-05
-1.06022504749714e-05
-2.80327348631557e-05
-8.01913624445462e-06
-1.94491460574899e-05
-1.1647878553938e-05
-2.74556563408637e-05
-2.28506947706946e-05
-1.75948960510489e-05
-2.05092827214047e-05
-2.70436378538807e-05
-1.80095176847169e-05
-3.17603061209535e-05
-1.13565028597012e-05
-3.09295135355725e-05
-9.70852443129623e-06
-1.81630005351065e-05
-3.36297206337829e-05
-1.73283108516275e-05
-2.84350798500245e-05
-1.83106123120036e-05
-3.49707281294932e-05
-4.41715974466404e-06
-2.02201401913728e-05
-4.85184608176986e-06
-1.89259114261195e-05
-1.61710723619809e-05
-3.84955110870706e-05
-2.56461174995352e-05
-2.27957878849292e-05
-2.1041006926378e-05
-1.93441905164684e-05
-1.50682732384509e-05
-1.13318194879606e-05
-5.64422080457628e-06
-2.66810359237911e-05
-9.58224625068493e-06
-2.23380422199947e-05
-3.20113695919999e-05
-4.58085973131762e-06
-2.40930124576392e-05
-1.75960083509637e-05
-1.88319064176849e-05
4.46378406185539e-06
-1.56344467234394e-05
-4.18585881401279e-05
-2.84202464326969e-05
-2.99259831984408e-05
-1.58920731589853e-05
-1.15852210838469e-05
-4.00349518896442e-05
-2.76245930082809e-05
-1.25600619012789e-06
-3.45947821797293e-05
-1.98467084515975e-05
-1.17005787286022e-05
-2.55854459221327e-05
-2.23703045811727e-05
-3.34903888200084e-05
-3.88395332209973e-05
3.20016202182441e-06
4.65065976423928e-06
-1.48110244684547e-05
-1.82567319541905e-05
-1.33679590881185e-05
-4.1926895975933e-05
-1.59920756763755e-06
-1.14820331072573e-05
-4.04179005452138e-05
-2.58476989336057e-05
-2.24154092369404e-05
-2.56621510496533e-05
-1.16683781954287e-05
-2.35772085478093e-05
-9.59443288546287e-06
-2.08573704561521e-05
-1.9171053982733e-05
-1.94298376773093e-05
-2.55663255803217e-05
-5.33633345809493e-06
-8.29462274043358e-06
-3.13568614566323e-05
-1.1864797105258e-05
-1.29457636313615e-05
-1.54593037377424e-08
-1.64402000001225e-06
-2.43073377606384e-05
-1.37673931841219e-05
-1.61459669016557e-05
-2.16481361411642e-05
-2.62827828230054e-05
-1.66746929293573e-06
-6.47093839337848e-06
-1.40584679977092e-05
-3.75005588111204e-05
-2.67230386867011e-05
-1.06724881516248e-05
-5.0294358222646e-06
4.97466038470537e-06
-1.33879194083779e-05
-3.12719523046642e-05
-2.15677074638111e-05
-4.72124308475373e-06
-3.30522283680228e-05
-2.26023123991916e-05
-1.28899598815557e-05
-4.76963297746315e-05
-3.40359312581228e-05
-9.94531755974686e-06
-1.70568079566447e-05
-1.3726479642457e-05
-1.46016223408319e-05
-4.97314180718651e-06
-1.90546912803036e-05
-3.79276576833871e-05
-3.63077371375719e-05
-3.24973643521949e-05
-1.27405594440239e-05
-3.72756140033578e-05
-7.63499877622898e-06
-2.21748147477198e-05
-2.37022501713487e-05
-1.11515974617421e-05
-3.87125056574375e-05
-2.59156762300767e-05
-2.91442328101425e-05
-3.05087187426056e-05
-2.85985540852861e-05
-2.40239956711328e-05
-2.94535032483294e-05
-3.37854836182125e-06
-2.00814357795353e-05
-1.03046755172178e-05
-3.35827542854347e-05
-1.35840075091679e-05
-3.07820230698367e-05
-2.05707029349412e-05
-2.11827283475557e-05
-1.25674778842015e-05
-4.0279717219451e-06
-2.53070879236579e-05
-2.94511081978515e-05
-1.79513462894901e-05
-2.26544012886075e-05
-1.75154759523156e-05
-7.45531054324829e-06
-1.14778545926599e-05
-1.41831768278904e-05
-2.91189995758046e-05
-4.13269631223466e-05
-2.97299361302934e-05
-3.46140104199076e-05
-1.04609724214527e-05
-3.56317368726582e-05
-1.95172004027678e-05
-2.02772603280228e-05
-2.56042475011466e-05
-2.33838027813332e-05
-3.09042216963556e-05
-1.14788899154753e-05
-3.19447150504871e-05
-2.52909042962344e-06
-1.37302598548831e-05
-1.9109891812269e-06
-6.97058954194385e-06
1.74728551805312e-05
-1.96021065675847e-05
-4.15179155070345e-05
-2.67278475358126e-05
-2.83272394525741e-06
-2.83921579750035e-05
-2.67698484264548e-05
-2.41260805711964e-05
-2.7116539465624e-05
-1.13359203630358e-05
-1.50172162235546e-05
-3.01670145452828e-05
-3.91626548257928e-05
-2.11167220872887e-05
-3.68513061078949e-05
-1.79119162282083e-05
-2.79918680397983e-05
-7.66300367713145e-06
-2.68916637891718e-05
-2.25573313912994e-05
-8.10545889599263e-06
-4.17387860253703e-05
-2.95998755982639e-05
-1.05210995812593e-05
-3.77939260387474e-05
-2.17283402575718e-05
-1.17088651924226e-05
-1.942711974422e-05
-8.67306995412936e-06
-3.00952376374613e-05
-3.82060322158582e-05
-3.99320964426124e-05
-2.82510575656445e-05
-1.30363186173007e-05
-3.84546765937656e-05
-3.89794323280584e-05
-2.4104368729996e-05
-3.10786030160925e-05
-2.71328635563399e-05
-1.44532195043381e-05
-1.87418067302903e-05
-2.82828192606125e-05
-2.43039089559505e-05
-2.412217948328e-05
-3.40609894687361e-05
-3.43425376451824e-05
-1.62170484788216e-05
-1.61506343175698e-05
-3.05300756868184e-05
-2.82755152616473e-05
-2.03715046595482e-06
-2.14429030161441e-05
-2.96019307010301e-05
-2.42506004534626e-06
-2.27491410115915e-05
1.23055341147171e-05
-3.23633938713429e-05
-2.98075252475464e-05
-8.61068332649499e-06
-2.15072449112718e-05
-2.53388201385315e-05
-8.53841087900201e-06
-2.94653686636968e-05
-4.15967595948956e-05
-6.44111058950406e-05
-1.58647309996492e-05
-2.71907217275738e-05
-2.72481313624274e-05
-2.14589290384465e-05
-3.5302396041157e-05
-3.28692090647858e-05
-1.45532439859774e-05
-2.4238893003845e-05
-1.01563264198048e-05
-3.79028534605328e-05
-6.83931384904182e-07
-1.04197909512061e-05
-1.44829989798645e-05
-1.59532905244549e-05
-2.35811863428882e-05
-3.64415328563939e-05
-1.25301178358332e-05
-3.70943203601824e-06
-7.7775018042582e-06
-3.84805513297333e-05
-1.54660394394801e-05
-1.78153404942395e-05
-2.45179862569541e-05
-1.62021817822709e-05
-6.42679974375953e-06
-1.02542516565932e-05
3.95865248131844e-06
-3.07334254951923e-05
-2.35855441781363e-05
-7.4553795601283e-06
-1.95408425232774e-05
-1.50910694702453e-05
-1.78193824670025e-05
-2.41481448282511e-05
-2.103428586497e-05
-5.81922802945301e-06
-1.9044401842769e-05
-2.17282728313382e-05
-4.02550234801121e-05
-5.15243941077834e-06
-3.08256702099812e-05
-3.5458965512681e-05
-5.71334246818523e-06
-2.35158364649578e-05
-8.7077893826327e-06
-3.21387603253101e-05
-1.45464920786684e-05
-1.80156898515768e-05
-1.36663976157129e-05
-2.57704065197036e-05
-3.02484523334167e-05
-2.9009412495225e-05
-9.20340198311802e-06
-2.38104716031237e-05
-1.8114686833853e-05
-1.17757473230977e-05
-2.1589591100534e-05
5.93456772374687e-06
-2.37252652990679e-05
-1.44841353481849e-05
-5.32096476975683e-06
-2.57260171243393e-05
-3.66282407536835e-06
-2.74672634139461e-05
-2.57239121975449e-05
-1.13603676958769e-05
-1.38561165348951e-05
-1.79260115312319e-05
-3.34564996401569e-05
-2.56127179408648e-05
1.47527021688859e-05
-1.22364480245531e-05
-1.93104829355256e-05
-1.55897554143231e-06
-3.24626448186445e-05
-2.39508932104711e-05
-2.64677865753444e-05
-2.66924965489515e-05
-3.20495528678073e-05
-1.25078958798068e-05
-2.19282050014427e-05
-4.28401244687314e-05
6.99297252292549e-06
-1.42971312996805e-05
-1.91902154328319e-05
-6.78076133692296e-06
-1.67202635684764e-05
-2.01113157083439e-05
-6.47552035978855e-06
-9.00742468090088e-06
-1.39179384713888e-05
-1.8522050244916e-05
-7.62392489224028e-06
-2.50075260736258e-05
-8.13026670451279e-06
-3.02205437570231e-05
-6.86685996147606e-06
-3.361045922128e-05
-1.57042938627747e-06
-2.1240241999736e-05
-2.18891837177489e-05
-1.76048032563276e-05
-1.48737593565861e-05
-2.0088029652038e-05
-1.36212918373268e-05
-4.7188635512225e-06
-2.90896178965704e-05
-2.27217851708127e-05
-9.45499956069391e-06
-3.54385107698119e-05
-3.32004332320263e-05
-9.81130528389034e-06
-2.91113246615094e-05
-3.00517330021781e-05
5.43328638989527e-06
-1.28595665885795e-05
-4.57601087984901e-06
-1.75168557110116e-05
-2.94177669771729e-05
2.25806636109402e-06
6.94285885123135e-06
-2.29155786085206e-05
-4.0867117783235e-06
-4.00220683259896e-05
-5.67996477567965e-06
-3.41850901118982e-05
-4.46967218274143e-05
-2.72520341891329e-05
-2.14698060513551e-05
-1.53670983802213e-05
-2.12941182505668e-05
-9.74232724217379e-06
-3.10426435928875e-05
-2.9916163321757e-05
-2.93834859908869e-05
-2.98176022333108e-05
-3.63743788604257e-05
-2.23487858329513e-05
-7.2715749035436e-06
-1.56885229118684e-05
-2.61614836177828e-05
-2.5250362890832e-05
-2.07044421944851e-05
-1.57551219496018e-05
-2.67961983849811e-05
4.9560549338057e-06
-1.1345596399801e-05
-1.84132688489163e-05
-1.34663835910771e-06
-3.15301173261907e-05
-3.33776555721543e-05
-2.02590078172728e-05
-3.08395512560056e-05
-2.62402480221571e-05
-3.11599475612735e-05
-3.3943537504121e-06
-5.17058738006139e-05
-1.06488468207833e-05
-1.93435484694781e-05
-3.80074280155776e-05
-3.0717964170236e-05
-8.47726735742874e-06
-1.78313398859523e-05
-2.82244916152728e-05
-2.53221489481757e-05
-2.95397491148131e-05
-2.36837024920326e-05
-4.1005544003695e-05
-2.53030209815986e-05
-1.57046532415364e-05
-2.11652614709257e-05
-1.77350667002052e-05
-6.66758631802621e-06
-1.26038138826281e-05
-1.53259110134795e-05
-1.65890527193921e-05
-1.05982774507418e-05
-2.82971192078577e-05
1.06362809650058e-05
-2.26815000322639e-05
-8.9946569447312e-06
-2.66234407536698e-05
-2.09485618906944e-05
-3.8551665001544e-05
-1.17544987944782e-05
3.49562713484797e-06
-7.9221318794969e-06
-2.65055281397989e-05
-6.36493272009096e-06
-1.61194237309142e-05
-1.94506281617457e-05
5.55705290693321e-06
-2.6049478052912e-05
-1.4525073156549e-05
-8.14898346703998e-07
-2.80744336353751e-05
-2.76313291183818e-05
-3.75599682804001e-05
-1.27939569104841e-05
-1.10499984676658e-05
-1.68480713436203e-05
3.38487397710532e-06
-2.91835766370638e-05
3.40634376115273e-06
-1.38370275416396e-05
-7.04662735985385e-06
-3.89881610290894e-05
-2.39086637179369e-05
-3.67498840206364e-05
-1.39916884852087e-05
-2.50972079075563e-05
-1.39514323104951e-05
-1.25507701339236e-05
-1.08896362672688e-05
-4.07844904089507e-06
-1.06037446564312e-05
-1.14030868503131e-05
-3.86098734085702e-05
-4.50218737016169e-05
-2.06273957643678e-05
-8.50935196515657e-06
-4.02850612330094e-05
-2.07271089832418e-05
-2.49341264623316e-05
-3.20589945815087e-06
-2.83573404323406e-05
-4.49520358566776e-06
-4.19381443597579e-06
-1.2752222417037e-05
-1.58412725719385e-05
-2.00583246105203e-05
-7.17909591511766e-06
-2.51735507979196e-05
-2.26486822526104e-06
-2.63300836912463e-05
-2.35632889314842e-05
-2.39510230656941e-05
-1.71834198688966e-05
-1.2894092436884e-05
-1.21331951949878e-05
-3.23140942127333e-05
-2.38009770505867e-05
-2.20609949796618e-05
-1.31380385976966e-05
-1.43930254108263e-05
-2.2628139726694e-05
-1.38800875471007e-05
5.36354057961656e-06
-8.31046883673172e-06
-1.7897277524749e-05
-1.869802619605e-05
-3.13181909517872e-05
-1.4747585740901e-05
-2.49115459838377e-05
-3.44263420355088e-05
-2.06264946733527e-05
6.88670311479697e-07
-3.24187919646424e-05
-1.94589868994146e-05
-1.264472041537e-05
-2.30653606944688e-05
-2.04176073642035e-05
-3.01005846069668e-05
-2.87444997957484e-05
-2.90385858355721e-05
-2.32657143124432e-05
5.49291011143035e-06
-2.46493839816124e-05
1.92589389720385e-05
-1.20896997998684e-05
-6.43180000713274e-06
-9.1323472777416e-06
-2.65681095359534e-05
6.75191135812848e-07
-7.94162137491376e-06
-1.79675238395471e-05
-4.54017605476163e-06
-2.95820025420136e-06
-3.09742046993611e-05
-3.66220947515575e-05
-1.4059407085269e-05
1.03423637417053e-05
-2.74493642533243e-05
-1.41686995509972e-05
-2.94372483769723e-05
-7.96978986962748e-06
-1.47650291411132e-05
-1.7941397533677e-05
-1.18502298278398e-05
-9.7925369033972e-06
-1.03744371735513e-05
2.01360655180705e-06
-3.48039667549571e-05
-1.51996239046959e-05
-1.90169907033913e-05
-3.21277051271664e-05
-1.81043748754428e-05
-3.75913174860352e-05
-3.02575266455324e-06
-3.59394669095852e-05
-2.52310583114232e-05
-1.24304377360918e-05
-2.71243864096234e-05
-1.34674224855333e-05
-7.87846763085539e-06
-1.47824900710046e-05
-1.21289006829733e-05
-4.47240549175618e-07
-4.78820569976171e-06
-3.79783312880838e-05
-4.91648276742235e-05
-3.27833154404169e-05
-1.82330944088932e-05
-1.58726848896271e-05
-2.55144296274928e-05
-1.15911798838217e-05
-2.79879020426759e-05
-6.24906948586855e-06
-1.21438258472552e-05
-2.45720824945518e-05
-3.30666857207022e-05
-4.55385862412254e-06
-3.97568495040284e-05
-2.99429760433978e-05
-1.9802768929105e-05
-2.16057816274565e-05
-3.5346713069228e-05
-3.03211289175131e-05
2.97171482521008e-06
-2.17212930257811e-05
-4.05420146234312e-06
-1.8661677351254e-05
-6.60518456364121e-06
-1.58173353493635e-05
-7.44865206787893e-06
-1.60312726043767e-05
-2.33089705461501e-05
-1.39417985576115e-05
-1.51669046614592e-05
-2.278913610437e-05
-2.23804109006774e-05
-1.34371390876978e-05
3.17527205790275e-06
-5.38012894487982e-07
-1.69211124487566e-05
-2.52401991561454e-05
-1.1261806034355e-05
-1.75653123899066e-05
-1.3115574521094e-05
-4.35797727912486e-05
-1.0500798248106e-05
-2.61092808256984e-05
-4.12289082842878e-05
-2.69597134271747e-05
-1.09145767582311e-05
-2.2815686109493e-05
-4.1784945828445e-06
-2.51787815583185e-06
-1.71852041354875e-05
-5.32664684298849e-06
-1.78545269609488e-05
-2.01519508299443e-05
-1.3310985638692e-05
-1.75444227464876e-05
-3.87622337208977e-05
-2.70497642870647e-05
-1.70459130937682e-06
-1.42914394370437e-05
-1.99732344998255e-05
-2.47405339295427e-05
-3.53743376296535e-05
-1.72880126869249e-05
-1.87131672092421e-05
1.64275415216695e-05
-1.63307859268882e-05
-1.05573933306572e-05
-4.04420850279037e-05
-1.99176011436382e-05
-2.12332820232971e-06
-2.48561136672469e-05
-3.64774786263249e-05
-2.49849508898665e-05
-1.70626296303263e-05
-2.90762795902204e-05
-9.4029702063695e-06
-1.24353241429125e-05
-1.22421926530368e-06
-2.70411667045015e-05
-2.78276023479209e-05
-2.95132605401933e-05
-5.19917538189503e-06
-3.88497388124028e-06
-2.39172546149542e-05
-3.66293092146487e-05
-2.58293286446225e-05
-2.7084258843654e-05
-2.14711281708645e-05
-1.01581486424086e-05
-1.3959781267357e-05
-2.52918141946547e-05
-1.79949709241374e-05
-1.51413306053643e-05
-8.69451957726379e-06
-1.75555162698525e-05
-1.56584774829882e-05
-2.19003818308984e-05
-8.51162963572303e-06
-7.61632822833671e-06
-4.30746496852712e-06
-1.82856682459437e-05
-7.91530801657751e-06
-3.74260096630615e-06
-3.3376015643484e-05
-1.72629736401906e-05
-3.03170610086899e-05
-1.51479139779377e-05
2.25785876459399e-06
-3.28150039577084e-05
-2.33780714964679e-05
-5.76897913365106e-05
-3.4929630656064e-06
-1.20484585912248e-05
-8.98212464916054e-06
-2.75102963504223e-05
-2.51180454914579e-05
-2.75296189367359e-05
-1.32068953892007e-05
-8.97888280721297e-06
-1.78461912895514e-05
-1.47665275115303e-05
-3.09633317350125e-05
-3.33640430206586e-06
-3.18410818651583e-05
-1.41710778112569e-05
-1.15069284740184e-05
-1.86787904914204e-05
-4.13821403402281e-06
-1.92929992380503e-05
-3.17029551011946e-05
-3.21216695750808e-05
-1.73622837513997e-05
-1.43737875513021e-05
8.74123037761401e-06
-5.64575040139166e-06
-9.90934096489233e-06
-2.8347860081443e-05
-2.00623752924286e-05
-1.00429364081931e-05
-2.18273317537045e-05
-1.64319719237268e-05
-1.94515287913142e-05
-1.5081520345474e-05
-9.14817074763574e-06
-2.17972573291182e-05
-4.4797673483208e-06
-1.3972711163776e-05
-2.39392445526893e-05
-1.84864153989253e-05
-1.13555899650289e-05
-1.30492853489156e-05
-1.36545912985824e-05
-3.12994774433677e-05
-3.95680984944432e-06
-1.08765914243784e-05
-2.52355319397674e-05
-4.30693365435746e-05
-1.63644219318217e-05
-1.2011636113947e-05
-2.10466637974458e-05
-5.87198545911809e-05
-1.45701667352601e-05
-6.74560887246631e-06
-2.16839915006566e-05
-1.8425293508033e-05
-3.92429766336549e-05
-1.89986929716487e-05
-9.33167317786204e-06
-2.48101918634832e-05
-1.80305909169071e-05
-1.32380651488011e-05
-4.28949970850029e-06
-3.54606276212087e-05
-2.86400039041936e-05
3.29712813297438e-06
-1.97747545725333e-05
-3.65712136851953e-05
-9.63326557225297e-06
-1.96747461777829e-05
-3.25311282860428e-05
-1.95447014246569e-05
-9.15771447591435e-06
-2.49128643319007e-05
-2.63384823741536e-05
-7.47796603799368e-06
-4.58261130924434e-05
-2.45461130808941e-05
-3.03179781619959e-05
-2.13365273549778e-05
-1.59609922376945e-05
-2.00883394349099e-05
-3.16935926732853e-05
-6.72923472843236e-06
-4.09390646820588e-05
5.52832658672571e-06
-8.88876619377727e-07
-2.08202727784397e-05
-2.08137414614609e-05
-5.33034036964957e-06
-3.02971973308754e-05
-2.74172082936069e-06
-1.7876598215722e-05
-2.32120673382237e-05
-2.34516855957755e-05
-9.99150303826228e-08
-1.85646840675165e-05
-2.42492513849361e-05
-1.67319442876252e-05
-3.92007276809497e-05
-2.30702192065818e-05
-4.22790629317667e-05
-2.3231079332647e-05
-8.98232080751768e-06
-1.86835658050472e-05
-1.57552346486583e-05
-3.22555573068847e-05
-3.067908591416e-05
-9.4171375107277e-06
-1.3339000341962e-05
-4.20283596516567e-05
-2.5210613568463e-05
-1.14608705689319e-05
-7.10161424180998e-06
-5.14917831472442e-05
-1.36888554346736e-05
-3.2712642226421e-05
-2.01407193084486e-05
-1.63464757893447e-06
-1.80291807696033e-06
-4.72748304503321e-05
-2.83752676044486e-05
-3.82816457695304e-05
-1.05394321784395e-05
-1.17745516383422e-05
-2.06019616701119e-05
-4.42793403572476e-05
-1.77291880898177e-05
-4.46169137423135e-05
-1.88101786799658e-05
-2.5656574880832e-05
-1.76018325632578e-05
-1.00915612637945e-05
-2.73037512916099e-05
-1.39120510664276e-05
-3.73676278336792e-05
-4.39821148258475e-05
-2.87470249482962e-05
1.97815204593223e-06
-3.57552301811289e-05
-1.58158690443623e-05
-2.81262167704289e-05
-2.39146119651908e-05
-1.5765449023202e-05
-1.37339823061911e-05
-9.78211677025592e-06
-2.53386744243205e-05
-1.69953370603689e-05
-1.9042479716065e-05
-2.41063191980399e-05
-4.09547476101372e-05
-2.42619525665271e-05
-1.58999531806785e-05
-2.89810866700286e-05
-2.13610845438469e-05
-3.26823299278513e-05
-3.33943488782533e-05
-1.22772169558336e-05
-1.91646443278097e-07
-2.80128964862042e-05
-3.70653041810347e-05
-2.47824635491812e-05
-1.24949228380892e-05
-2.91851026883137e-05
-3.43249182177035e-05
-2.5753856271963e-05
-2.26927908456238e-06
7.40625756452666e-07
-1.90768662002865e-05
-1.79642721072573e-05
-4.45766493598344e-06
-6.84103658611027e-06
-2.56712474734958e-05
-2.91865949247907e-05
-2.32976827906488e-05
-2.31030952968226e-05
-1.57249438446807e-05
-5.03978753581254e-05
-2.38769049857281e-06
-4.04858341265215e-05
-9.5218822447408e-06
-1.62531157415099e-05
-5.98880945549893e-06
-2.77949502041328e-05
-1.91246467316734e-06
-2.04763455199627e-05
-1.27309202438398e-05
-2.78261737304489e-05
-1.58229160635838e-05
-1.85454532363054e-05
-4.48674129840291e-05
-2.49578079800801e-05
-3.61728362770483e-05
-1.8346124581239e-05
-1.59746923628894e-05
-2.10883644803394e-05
-1.71206383861236e-05
-1.71592874370268e-05
-2.59267527057861e-05
-1.5548740617043e-06
-9.6178950461777e-06
-1.92101987851419e-05
-3.18771081302836e-05
-2.80213359682911e-05
-2.19049719673695e-05
-3.49856877659685e-05
-2.64901689935694e-05
-2.56267608776443e-05
-1.76921641714327e-05
-7.21766484896091e-06
6.84649715140637e-06
-3.98267178426278e-05
-2.89725427800785e-05
-2.6560765521897e-05
-2.68058895396953e-05
-2.51733523137077e-05
-3.62572116369869e-05
-2.87656129882646e-05
-1.33961812840218e-05
-2.37996368555823e-05
-2.42435280807719e-05
-2.88582849259667e-05
-3.15784929665959e-05
-2.21676580648768e-05
-1.24903240833835e-05
-4.29309881047155e-05
-1.82777247223582e-05
-1.66138970030083e-05
6.29315795330303e-06
-7.91528246769577e-06
-3.26900088824557e-05
-9.6821976776987e-06
-4.00291042901994e-05
-8.22049611766993e-06
-5.39221579611981e-06
-2.57826170633127e-05
-1.21454283919163e-05
-3.57555909549677e-05
-3.28935931535375e-05
-1.18103389208338e-05
-4.52969010592981e-05
-1.12570735795511e-05
-2.27338906323678e-05
-3.10916153008342e-05
-1.37111452041256e-05
-1.05669461489257e-05
-1.9725164914121e-05
-8.96411722377112e-06
-8.32646446033102e-06
-3.32636993611883e-05
-1.81563134189368e-05
-2.45921216460647e-05
-1.08955354052476e-05
-2.69612032535631e-05
-1.85190388007327e-05
-2.88107891730356e-05
-2.38660165690916e-05
-2.26168750340063e-05
-8.89730930232687e-06
7.99375637548187e-06
-3.5256593720632e-05
-2.38493048636778e-05
-4.01637451737735e-06
-2.71822237228265e-05
-2.69545652709657e-05
-3.16016731240868e-05
-1.16603236655991e-05
-4.37696550768814e-05
-2.17240256627882e-05
-8.5997947116428e-06
-6.29178865070495e-06
-1.79230572939305e-05
-1.81599577006331e-05
-2.03769671637589e-05
-3.34785692485941e-05
-1.72775207305542e-05
8.29121385306967e-06
-1.27655329624986e-05
-3.04825664368255e-05
-1.84255951722255e-05
-3.08167157951908e-05
-5.07256576455019e-06
-2.39823649861919e-05
-5.80042444442284e-06
-3.44138300643522e-05
-3.19752110413401e-05
-7.51226782552432e-06
-2.41021460491649e-05
-2.94988455811651e-05
-1.42881284055434e-05
-2.02881096123902e-05
-3.65258666036544e-05
-3.71223776950188e-05
-3.68842480744203e-05
-1.06457463404659e-05
-1.40626167803513e-05
-4.5246867429178e-05
-1.61370328746046e-06
-2.73300718292216e-05
-3.48939367635467e-05
-3.46597001508496e-05
-2.74157421657909e-05
-2.33840251748651e-05
-1.87792859448291e-05
-1.94901162060932e-05
-1.40115463655367e-05
-2.3873200062146e-05
-1.10411959623146e-05
-2.00875786004699e-05
-2.44551212365243e-05
-1.03450814492475e-05
-2.29379964841564e-05
-1.19570108703993e-05
-3.78397900145926e-05
-1.64938334805673e-05
-1.27219523531025e-05
-1.77568615075539e-05
-1.62647560647652e-05
-2.14594137114332e-05
-2.00959887927775e-05
-4.02170833145105e-05
-2.04692547916106e-05
-1.3286254777977e-05
-1.64945358890259e-05
-1.33727338346193e-05
-1.67526009075774e-05
-2.80504223823276e-05
-1.95308142236688e-05
-1.98232764937888e-05
-1.64949729005096e-05
-2.15089661333614e-05
-2.15497816500019e-05
-3.36366046148938e-05
-2.09604383607229e-05
-1.92320266150919e-05
-8.8287397868112e-06
-2.19031093289743e-06
-5.7807663076168e-07
-3.82487878573379e-05
-1.65706138234167e-05
-1.6875743976624e-05
-2.16918589812105e-05
-3.34109172661818e-05
-3.9184967000559e-05
-1.4845854250103e-05
-3.4208934205972e-05
-4.86901110022235e-06
-3.50618741114366e-05
-6.51283510871919e-06
-2.3746395081473e-05
-3.02291235744696e-05
-1.51265930618526e-05
-2.1685384304027e-05
-2.23179716407852e-05
-3.96816013845237e-05
-3.1330559655902e-05
-3.12320241208621e-05
-1.43880147080779e-05
-3.44842113358814e-05
-1.94320907560153e-05
-1.46086067837044e-05
-2.87407201143973e-05
-3.23313236136265e-05
-2.17807301220368e-05
-1.28853888121595e-05
-6.55333583985261e-06
-2.88898303227893e-05
-7.49328518182498e-06
-1.24694951382854e-05
-2.99223573092184e-06
-3.12438162664792e-05
-2.57370221069582e-05
-8.37485135532416e-06
-9.83967411048807e-06
-1.85649487871611e-05
-2.71682713118664e-05
-2.88438080955622e-05
-3.04873648726436e-05
-1.93193995870567e-05
-2.63131036388592e-05
-1.34242784137724e-05
-2.09722135757905e-05
-2.67517574853259e-05
-2.48621684253664e-05
-2.52073807235998e-05
-7.86101515551771e-06
-3.00328413231093e-05
-2.65791395743722e-05
-2.2940449247489e-05
-8.33157171219639e-06
-2.1559904299149e-05
-3.56911167290951e-05
-3.43376156759842e-05
-1.13712084655803e-05
-2.65562278016897e-05
-2.19017166114976e-05
2.92837441967113e-06
-2.80339825705805e-06
-8.58946618070651e-06
-4.27678295419656e-05
-1.62428198167742e-05
-2.47395809933797e-05
-2.37547946185686e-05
-3.38497262505383e-05
-3.77048119803838e-05
-1.65976136420652e-05
-3.03193157467329e-05
-4.53366692132159e-06
-8.00960223541031e-06
-1.17337241869481e-05
-3.69260336680758e-05
-1.7608362634261e-05
-2.74508114580508e-05
-2.0566241505746e-05
-7.49528445761981e-06
-1.98609680723325e-05
-2.31839041370112e-05
-2.10984116543158e-05
-2.26178876187176e-05
-1.5665917212133e-05
-2.21608287113508e-05
-2.08775129011425e-05
-3.63324454620638e-05
-6.00889647771323e-05
-3.42178332788413e-05
-2.7239556894118e-05
-2.16601423761157e-05
-3.5479708744816e-05
-2.47244824061605e-05
-3.38733626556936e-05
-2.93475563889569e-05
-1.30560817315051e-05
-2.57950434557999e-05
-2.02466095940886e-05
-2.70917037849276e-05
-1.49421411842104e-05
-2.07093920148976e-05
-2.6285870934153e-05
-3.78781721666966e-05
3.31683591175943e-06
-8.44275186851837e-06
-4.39925221984767e-05
-2.94393620693584e-05
-2.69112125751738e-05
-3.79258506398588e-06
-2.45961958491817e-05
-1.90384313204609e-05
-3.01774043955348e-05
-3.91710737394687e-05
-3.97344023306352e-05
-2.53170010263685e-05
-1.67066112142775e-05
-2.44320071990516e-05
-2.10477014730557e-05
-3.79388270601104e-05
-4.15833868285974e-05
-1.13116029130123e-05
-9.86422925481599e-06
-1.44383119018907e-05
-8.37650883947551e-06
-2.76317392152438e-05
-1.31074225797749e-05
-2.36899704673043e-05
-2.59784071469424e-05
-2.11301621579864e-05
-1.81539832851106e-05
-1.67755450868091e-05
9.29704031610718e-06
-1.72200773002517e-05
-3.42155182428759e-05
4.92009025870932e-06
-1.08979721138002e-05
-1.54374180818798e-05
-1.98016894886497e-05
-3.3086563382043e-05
-2.67914434198105e-05
-9.59120972217833e-06
-1.11210330736007e-06
5.26337470446411e-06
-6.4296801774353e-06
-2.12975059981081e-05
-2.39114640324978e-06
-2.2127462209602e-05
-3.12875837040064e-05
-2.95650229056795e-05
-1.44179139866268e-05
-2.73053188537884e-05
-2.66364333161324e-05
-3.31456486526445e-06
-1.67241569763972e-05
-1.95400910100904e-05
-3.22000466297511e-05
-9.72443367917746e-06
-1.9498825502405e-05
-1.37717645734331e-05
-2.96865770917647e-05
-2.78269626760829e-05
-1.89499263157063e-05
-1.66491809347011e-05
-1.87819302786506e-05
-2.78361632188945e-06
-2.35846595572924e-05
-1.45195178978943e-05
-5.91134262323017e-06
-2.87751579655554e-05
-2.09346718454624e-05
-2.57352398327799e-05
-1.5960584413196e-05
-3.8722983171352e-06
-2.05222854903353e-05
-2.54920821767643e-05
-1.0125347524908e-05
-2.22180207253784e-05
-3.72803797382047e-05
-1.30961226719979e-05
-2.5080149596739e-05
-3.88203644765991e-05
-1.8687203716707e-05
-1.18314154851744e-05
-1.68512164458349e-05
-2.02249105704053e-05
-3.66614033074878e-05
-4.81633819415758e-05
-1.52433445992531e-05
-9.45724684991834e-06
-2.27016250468973e-05
-9.20432334763807e-06
-4.66698380924871e-06
-3.14913981566915e-05
-2.41623991887671e-05
-6.24749292029489e-06
-3.55955317362425e-05
-2.49865968870115e-05
-1.07671518511542e-05
-8.52582473138193e-06
-2.79652779113548e-05
-2.13108144029948e-05
7.36390098758249e-07
-1.62438740554044e-05
-2.94842344874336e-05
-3.33975390863107e-05
-1.86408794879472e-05
-1.69773525959137e-05
-3.02341681168541e-05
-1.77995860913082e-05
-1.11632377031448e-05
-5.81561491842928e-06
-1.76506544627477e-05
-2.39160922747875e-05
-2.77977926884228e-05
-2.35334540613313e-05
-2.84170440054454e-05
-3.31370385231798e-05
-9.44930634617533e-06
-7.77759086936493e-06
-2.47568094287625e-05
-1.95396946320801e-05
-1.85033469424826e-05
-1.40019504474709e-05
-9.44780702521184e-06
-2.85898958329807e-05
-2.35301685924361e-05
-3.85848699528688e-05
-1.64249379351128e-05
-1.07165449590192e-05
-2.53175398806457e-05
-2.73029607892276e-05
-3.31799396504429e-06
-3.84804896963354e-05
-2.08760687799286e-05
-3.9004184155825e-05
-3.9921129153362e-05
-1.97099210252355e-05
-2.77319545888977e-05
4.02515327039896e-06
-2.800496442378e-05
-7.12265639720126e-06
-6.62450162156646e-06
-6.56714858028346e-06
-2.36185011726551e-05
-1.81322169930247e-06
-3.36028139056461e-05
-3.2370888503903e-06
-2.78396381724047e-05
-1.51339405607432e-05
-2.21784778079402e-05
-1.71126910357025e-05
-3.02652511497744e-06
-2.20031102746685e-05
-3.01718103858268e-05
-1.37177818318256e-05
-2.99121693670182e-05
-2.41100749950161e-05
-4.04062521562924e-05
-1.60283236324705e-05
7.11409409459651e-07
7.69430784797116e-06
-2.66957937652813e-05
-9.1366912838241e-06
-1.59620880389649e-05
-3.54455202321148e-05
-1.19421072503211e-05
-8.75732049489493e-06
-3.43435796457109e-05
-2.91107898969283e-05
-2.92196130667391e-05
-2.17403590153527e-05
3.1297009790301e-06
6.77173532854234e-06
-2.02208848033005e-05
-1.71314350549281e-05
-2.1366720444098e-05
-1.11365837064415e-05
-1.06652240365952e-05
-3.25528773864925e-06
-2.59260495587573e-05
-3.54290351131924e-05
-1.12765208569827e-05
-1.95807460255909e-05
-3.2892073742355e-05
-1.88175720554099e-05
-4.53800952738793e-05
-1.63385700752303e-05
-1.00782445100727e-05
-2.80577949369467e-06
-1.58715133760905e-05
-3.15590980905118e-06
-2.25818199590961e-05
-1.06345629838435e-05
-1.90472743677572e-05
-1.79092293649864e-05
-1.78006006548819e-05
-3.12440194471133e-05
-1.61748626981333e-05
2.66298158741402e-06
-1.76542867478267e-05
1.59281597898352e-06
-4.51123921397486e-06
-3.43622674588693e-05
-2.52887673522984e-05
4.37774400674444e-06
-4.86112801435351e-06
-2.41183550525024e-05
-1.60809943171162e-05
-8.04315909152347e-06
-3.83705505957486e-05
-1.59287500586753e-05
-1.49069606589408e-05
-1.84363891737961e-05
-2.35728380736632e-05
-3.77387319814922e-05
-1.97260392331402e-06
-2.6182913282406e-05
-1.98491059062091e-05
1.00141400126391e-06
-1.47419042695387e-05
-2.64612691067365e-05
-2.19688313224941e-05
-3.45276516408644e-05
-1.39154749484346e-05
-2.65279063957271e-05
-2.17845362209392e-05
-1.3731165451386e-05
-1.5797829249541e-05
-2.1458526685561e-05
-2.80433766918677e-05
-1.42224429547572e-05
-3.2071293948672e-05
-2.65484948712724e-05
-1.06825006152223e-05
-6.19621185164395e-06
-1.78929564942576e-05
3.0613834363792e-07
-2.66741180931842e-06
7.38944875040033e-06
-1.34749901101109e-05
-1.31731809878748e-05
-1.83310369138501e-05
-1.39729336632274e-05
-2.7200481310357e-05
-2.98080095077349e-05
-3.8159724834169e-05
-3.3216924290953e-05
-1.2437818366455e-05
-2.76143086278717e-05
-3.07615067657963e-05
-2.65030312852116e-05
-1.6202900763697e-05
-9.40271005742623e-06
-1.87620885517078e-05
-1.68614940098198e-05
-2.09805193355207e-05
-2.28893407513603e-05
-1.88109125392665e-05
-2.7320671537539e-07
-1.93121514894938e-05
-1.41150141989702e-05
-5.00099171864627e-05
-1.36096525992452e-05
-3.58601152968366e-05
-3.3275593695959e-05
-7.8842524163416e-06
-1.57906370143032e-05
-2.74079597349698e-05
-3.28194331337157e-05
-1.7399064905893e-05
-1.55762229106011e-05
-2.3628200697006e-05
1.37382786128922e-06
-2.58389570764188e-05
-1.48938047087347e-05
-3.41505176840357e-05
-1.84897038061222e-05
-1.9235357239106e-05
-2.42287807652352e-05
-2.33311026491617e-05
-1.36908605079893e-05
-5.45058539585062e-07
-1.82628034600972e-05
-2.68934566931236e-05
-4.14031711464968e-05
3.12209567763822e-06
-1.79816781192746e-05
-3.19011484606998e-05
-4.59988393433858e-06
-1.31174201353058e-05
1.77995404792257e-06
-3.10455385656381e-05
-1.45595733694891e-05
-3.15666682350007e-05
-6.46993837090202e-06
-1.76699834572593e-05
-1.64512867338963e-05
-1.99980497395081e-05
-3.15153903424697e-05
-2.11883352681497e-05
-2.67291682752139e-05
-6.27218083681164e-06
1.34836140773047e-07
-2.58944698968314e-05
-3.83778410194573e-05
-1.21896481923837e-05
-7.87840160974595e-06
-3.14935031434991e-05
-2.22964970705231e-05
-1.25041557449103e-05
-9.03749130304898e-06
-3.01179911499481e-05
-3.38329005438216e-05
-1.80666825443867e-05
-9.0558011946527e-06
-1.72315048639912e-05
-1.2308112336989e-05
-2.84972250671957e-05
-2.02071341883018e-05
8.9596920237385e-06
-3.71132216849378e-05
-3.05614314500871e-05
-3.21237603713145e-05
-1.81443684138165e-05
-2.81830901903533e-05
-2.83018482837178e-05
3.24183039825676e-06
-1.86406177483287e-05
-3.94568156163046e-05
-3.50831942835292e-05
-3.1144509152398e-05
-9.10521703020891e-06
-2.37033157198135e-05
-2.78953323949621e-05
-1.75721011151745e-05
-1.13241847262279e-05
-2.18130212293266e-05
-1.79946911679601e-05
-2.27140624288631e-05
-2.0185664738046e-05
-1.68919876493946e-05
-5.83199944869145e-06
-1.46888191935493e-05
-1.3244718101313e-05
1.86301903387352e-06
-3.93058513438582e-05
-9.22161703004065e-06
-8.60537587033715e-06
-3.78606956413742e-05
4.31083595009871e-06
-2.03040418137326e-05
-2.01853009944765e-05
-2.54279660304335e-05
-1.49198976722949e-05
-1.90839863641388e-05
2.40727133240466e-06
-1.2006039255973e-05
1.47884787056354e-06
-1.95976289755759e-05
-3.04165891204627e-05
-1.18104691966079e-05
-2.36621518528946e-05
-2.73193921253815e-05
-3.43013980248605e-05
-2.07206335179913e-05
-1.75997364248497e-05
-3.07179447792052e-05
-2.35385522321166e-05
-1.33847585263492e-05
-2.22658750051715e-05
-1.85100468987116e-05
-1.54083158418117e-05
2.64089977852409e-06
-3.69387446092383e-05
-3.45310323354388e-05
-1.23043396601284e-05
-1.52753800065102e-05
-2.2615898615831e-05
-2.79025535573947e-05
-3.01665450081879e-05
-6.88370855094336e-06
-2.48277621406249e-05
5.21267080754727e-06
-1.75839722979491e-05
2.73868837545932e-06
-2.87343606795284e-05
-3.98227311704126e-05
-2.99749394563264e-05
-2.51817304898272e-05
-2.20213663148423e-05
-3.88069128991869e-05
-1.76672071251292e-05
-8.83201340984686e-06
-1.18976730390714e-05
-3.70753377809529e-05
-3.59631479268316e-05
-8.14131210437501e-06
-1.77735682134386e-05
-2.90815108899732e-05
-1.80025294692457e-05
-1.45937715808231e-05
-1.63698689101946e-05
-4.07964441157928e-05
-2.6117660419336e-05
-2.01770371211305e-05
-4.1387779804192e-05
-1.00995775106779e-05
-3.17634859675515e-05
-3.07556921223945e-05
-2.57814833608892e-05
-3.11204645407867e-05
-3.57597582939893e-05
-1.68409009373471e-07
-2.63878220134636e-05
-2.80578438008296e-05
-1.03400045447754e-05
-1.0196224651124e-05
-4.94822840255213e-06
-1.53237368828176e-05
-3.93091841296914e-05
-2.13664060663454e-05
-2.45872431112216e-05
-3.38429270161714e-05
-2.26555959655006e-05
-4.40236374607925e-06
-3.63355571368643e-05
-1.72855042435836e-05
-3.03346993786652e-05
-6.05261781705256e-06
-3.19962185758161e-05
-1.64178438410445e-05
-1.25505583263427e-05
-3.13722115311911e-05
-5.67310247659195e-06
-5.02275220021937e-06
-3.18929599687843e-05
-3.37652217590097e-05
-9.02741969578282e-06
-4.01763651976334e-05
-1.73734629866506e-05
-2.38132552649352e-05
-2.86583503023121e-05
-3.96081117234408e-05
-1.3286753226577e-05
-2.52607933899445e-05
-6.77096634085429e-06
-7.74018965334307e-06
-4.60977965984802e-05
-4.96168674600871e-05
-2.45883326976172e-05
-9.41539215066328e-06
-1.82067780015494e-05
-2.28124814519831e-05
-3.23103999891229e-05
-2.44068207851852e-05
-2.78861430899044e-05
-3.27265007724001e-05
-3.35857640800191e-05
-2.72208398798777e-05
-3.39119120494277e-05
-1.91819234234467e-05
9.62237976873967e-07
-1.65282625479225e-05
-2.82688836173991e-06
-2.12894260144844e-05
-2.40715548494666e-05
-1.23948891587918e-05
-2.62908238444509e-05
1.02773758168923e-05
-4.09673356857293e-06
-2.47892091869629e-05
-1.81140994463212e-05
-2.44451410683107e-05
-8.10292609841652e-06
-1.2871272565214e-05
-9.74539194558762e-06
-2.86531413039046e-05
-2.82637179175693e-05
-7.18412980683073e-06
-1.81741046885707e-05
-2.97907938449865e-05
-1.65780599051891e-05
-3.51101574729773e-05
-3.39202234376616e-05
-2.75871052930644e-05
-2.28795166899155e-05
-2.66660606157026e-05
-1.78613988048672e-05
-2.28802047801285e-05
-3.40088862887141e-06
-1.87273732074072e-05
-2.77625444266636e-05
-2.7908836144282e-05
-1.98886408868822e-05
-1.29353936698441e-05
-2.37463445251588e-05
-3.45028285856191e-05
-9.4670594399973e-06
-1.33137687151933e-05
-2.2216648347808e-05
-3.55636296266266e-05
-2.84539671268803e-05
-2.86549992004404e-05
-7.70819359895033e-06
-2.89876879838411e-05
-1.60274631867285e-05
-1.10287327268247e-05
-3.67795517458516e-05
-1.80110986591247e-05
-3.22036816905508e-05
-3.55907634207206e-05
-5.60534745294023e-06
-3.87840938978585e-06
-3.5524737866266e-05
-2.80377756406175e-06
-1.03865803296791e-05
-1.36037157537928e-07
-8.87340197558156e-06
-3.92918565327258e-05
-3.62466147831893e-05
3.32047061407841e-06
-1.43109811238293e-05
-2.96040732490973e-05
-2.44740747106192e-05
-1.91213747278773e-05
-1.13651178918274e-05
-2.00445608890839e-05
2.03405019173782e-06
-3.4764065923766e-05
-2.45339539784238e-05
-2.00362840441621e-05
-2.82089142700363e-05
-2.20604675672125e-05
-2.67449647358444e-05
-2.88225538984731e-05
-1.97571776521113e-05
-2.71205011838749e-05
-2.29322621312696e-05
-9.14144858448308e-06
-4.25553946533066e-05
-6.98019736266728e-06
-1.5882145867167e-06
-2.96714648040642e-05
-1.52551041201967e-05
-9.13353308182907e-06
-9.14031416690645e-06
-2.19210641093061e-05
-2.07801080348479e-08
-1.18964563162917e-05
-2.9851920541482e-06
-2.31685278768403e-05
-2.5592898340469e-05
-2.14752995527341e-05
-1.24258973613042e-05
-2.95454804077996e-05
-1.82317215008749e-05
-2.19091134711328e-05
-2.32701142227055e-05
-2.08324584274729e-05
-3.53433292663272e-05
-2.00261627584214e-05
-8.10051159081875e-06
-3.66619274944928e-05
-2.82703268322133e-05
-2.78801252741742e-05
-1.10473179883269e-05
-2.41709809881702e-05
-1.3702329392538e-05
-4.18311235064369e-05
-2.16144081117229e-05
-8.6459595398095e-06
1.31016398511674e-07
-9.16285455512004e-06
-2.97444437418486e-05
-1.51808237044024e-05
-2.21130289205989e-05
-3.60504291610472e-05
-2.76566935674789e-05
-2.41442023424193e-05
-4.07451800013962e-05
-2.5001397140387e-05
-1.61361807603582e-06
-2.95288678616359e-05
-3.1159929247909e-05
-5.8013722722051e-06
-3.32164292792863e-05
-1.46489091760461e-05
2.23927709155026e-06
-2.07624344061863e-05
-1.16250385240825e-05
-2.7531897103286e-05
-4.39899457366108e-05
-2.44897413019621e-05
-2.15668807620426e-05
-2.51934715433228e-05
-2.43090775656969e-05
-2.09124418446967e-05
-4.23672340253217e-05
-1.02560591394366e-05
-2.16801062409301e-05
-3.69233531659265e-05
-1.27002641649806e-05
-1.87853869348079e-05
-1.9738524924614e-05
-2.39927541155765e-05
-2.45179703514867e-05
-1.32417150396018e-05
-2.12996647433342e-05
-1.05317693414527e-05
-9.66561236188629e-06
-3.61187366794396e-05
-7.5084166661658e-06
-2.38685115853351e-05
-1.15691195782894e-05
-1.50999654518759e-05
-2.81700499728198e-05
-1.74006413974806e-05
-2.56172922520505e-05
-4.8649769546072e-06
-2.43649060871077e-05
-3.80849277492577e-06
-2.19733606657461e-05
-3.47207620920816e-05
-2.48543735205357e-05
-2.07267942462964e-05
-3.32656285285198e-05
-8.44852770687569e-06
-2.0185647592497e-05
-8.85081185240826e-06
-3.45746661524292e-05
-2.25662434939051e-05
-2.67025459603789e-05
-3.23660005489182e-05
-3.83522754894964e-05
-4.05370155673425e-05
-2.70262014004209e-05
8.95337856116981e-06
-3.10023964334224e-05
-2.05984190023319e-05
-1.95088696090275e-05
-2.70300376910514e-05
-1.88506422535612e-06
-3.57205798417281e-05
-3.74312346012602e-05
-4.66475496655362e-06
-3.15790882090719e-05
-1.622986045157e-05
-3.04847478551523e-05
-3.13332837226164e-05
-6.1017495264582e-05
-1.87562884623786e-05
-3.65193984721759e-05
-1.94976822288098e-05
7.11163642441893e-06
-3.97933704041562e-05
-1.34832089382087e-05
1.95924384424095e-06
6.1407643645243e-06
-8.12619347657024e-07
-1.31640188655709e-05
1.5195567584705e-06
-1.03435498964526e-05
-1.92481179477345e-05
-3.74972620909356e-05
-3.21489028752977e-05
-2.23631665070384e-05
-3.11120782633402e-05
-6.11978755761543e-06
-7.96800816773108e-06
-3.73175279196458e-05
-2.76952647360042e-05
-3.79153168776804e-05
-8.35957549155416e-06
-2.76062886908582e-05
-1.0913130940391e-05
-2.64624785116838e-05
-1.37077309226053e-05
-1.17770876046479e-05
-1.30475918662785e-05
-4.2563147333864e-05
-1.67947841149646e-05
-3.36204202102338e-05
-1.42496647163463e-05
-2.58067260235328e-05
-8.98987820073366e-06
-1.61763083473119e-05
-2.52729408124863e-05
-4.43237785463833e-06
-1.17200287839024e-05
-1.17826661371312e-05
-2.12014671060222e-05
-2.53579368034732e-05
-2.28772185579897e-05
-1.57967076549159e-05
-6.7301684376288e-06
2.49126248951526e-06
-1.65592472785853e-05
-1.97805851362122e-05
-3.42260616713069e-05
-2.81126877846077e-05
-2.46680068208168e-05
-1.05221463892333e-05
-1.67466896791597e-05
-2.60119461037494e-05
-8.70197031936104e-06
-1.99783007540066e-05
-1.88565334554952e-05
-1.66272157420231e-05
-2.26405714514451e-05
-7.8033472736245e-06
-1.16813866570012e-05
-6.11156891591504e-06
-8.41127762436208e-06
-3.73138720544776e-05
-5.48359115485246e-06
2.47481063278696e-06
-2.26819596976561e-05
-2.38037345223541e-05
-4.46864138901444e-05
-1.41257003801342e-05
-3.51407693959055e-05
-1.85327598452897e-06
-2.33794529073815e-05
-2.4298576972272e-05
-2.19007149101603e-05
-3.16970975781374e-05
-1.45181051100713e-05
-3.35951471253189e-05
-2.64084244411359e-05
-1.73675191696133e-05
-3.09376702765372e-05
-9.27322111130157e-06
-2.58494823803439e-05
-1.25283487166644e-05
-2.76289138365723e-05
-3.18781285615e-05
-1.43232220729319e-05
-2.89306456667192e-05
-4.32386985358201e-05
-8.3827344769884e-06
-5.67326533298134e-06
-1.9307509935939e-05
-1.51782651962048e-05
-1.46655544783381e-05
-3.1216469949693e-05
-3.11129312033532e-05
-2.03089822380613e-05
-1.44850343402335e-05
-2.69260579939477e-05
-2.339575553452e-05
-3.30584501505434e-05
-2.02393905339909e-05
-7.84575632662571e-06
-2.04031856323284e-05
-5.44430896903045e-08
-2.40743388024876e-05
-1.82036532356614e-05
-6.89589600111646e-06
-2.27401395490558e-05
-1.58003341029805e-05
-3.61072495351514e-06
-2.00671636226672e-05
-3.07743108358335e-05
-4.6867676599306e-05
-2.68751595195898e-05
-2.50844989063952e-05
-3.27119510214661e-05
-2.23235265292552e-05
-1.82873010117283e-05
-2.62653090552364e-05
-2.40406677728223e-05
-3.0391954118796e-05
7.20083722893855e-07
-3.13016970977833e-05
-6.5194638507873e-06
-2.71366476499625e-05
-1.70278266087452e-05
-6.24605032102891e-06
-5.45110033615128e-05
-1.27839933732371e-05
-3.08626185872371e-05
-1.24271328383899e-05
-1.31780228448702e-05
-1.10026592777875e-05
-1.15589786789075e-05
-4.40970165956443e-05
-1.9144077223741e-05
-1.89183096582804e-05
-1.09597631996437e-05
-2.93036368375459e-05
-1.470042422848e-05
-4.00159386110749e-05
-6.48155477887527e-06
-1.22757294545921e-05
-6.82924002159075e-06
-3.92654491889195e-05
-2.90226190224909e-05
-1.44853648275377e-05
-1.27411866975298e-05
-1.57238738374635e-05
-3.28968201228407e-05
-1.88136434315256e-05
-2.81965251198254e-05
-2.38340205639727e-05
5.80677972502125e-07
-1.65418957519012e-05
-9.57597377807602e-06
-2.06742220128904e-05
-2.69177082463704e-05
-2.64557768866699e-05
-4.85935190750074e-06
-1.95637823942106e-05
-1.42013436343342e-05
-1.71020841598257e-05
-8.4446413007462e-06
-1.16537950096983e-05
-1.88739066131532e-05
-8.46116925946922e-06
-1.18537189901308e-05
1.83263979313834e-06
-1.39233641469905e-05
-2.88776469741279e-05
1.18673556285956e-06
-2.10908410910521e-05
-2.28286458033456e-05
-1.28661438205095e-05
-3.2758024255353e-05
-1.56019858250943e-05
-2.67621975388768e-05
-4.26538238722229e-06
-2.3039428137844e-05
-2.52899740623286e-05
-2.31149162775895e-05
-1.19456857987986e-05
7.93742746832762e-06
-2.814787197966e-05
-1.11108809888245e-05
-1.53924709723468e-05
-1.81579584141206e-05
-1.30587932446517e-05
-1.49198453799047e-05
-1.77024714265032e-05
-3.06027617541831e-05
2.73908962072164e-06
-1.95130166029705e-05
-3.89728283044091e-06
-4.08030203678199e-06
-1.15308415996875e-05
-2.73066870860805e-05
-9.94712790279088e-06
-1.93139117562725e-05
-1.16378636216545e-05
-3.73451158741748e-05
-2.32611678474555e-05
-3.69497394363579e-05
-1.89857415063929e-06
-8.93926724676181e-07
-7.0524819468111e-08
-3.35768577573653e-05
-3.07177013628338e-05
-1.80685443726655e-06
-4.26579350954704e-05
-2.6908835750106e-05
-2.99516551073496e-05
-1.08585468652613e-05
-2.42688841972696e-05
-1.14533262657679e-05
-1.6524645081723e-05
-1.48398402493315e-05
-1.34491942179768e-05
-3.21511842879471e-05
-2.08859858404943e-05
-3.21110741264005e-05
-3.51819540070575e-05
-2.67711350876166e-05
1.49881823792037e-06
-1.43426723217415e-05
-3.07188497736881e-06
-9.75598392400705e-06
-4.34215806415455e-06
-2.00511196846505e-05
-1.88254989497361e-05
-3.11666856836144e-05
-8.9669276099768e-06
-1.94826042059891e-05
-2.79886804405328e-05
1.82230310763091e-06
-1.94456704219753e-05
-9.05521645082681e-06
-3.39692539217146e-05
-4.04161364987015e-05
-3.36674250280143e-05
-3.72518611201205e-05
-3.20324965184083e-05
-1.45658010421804e-05
-1.48589501604463e-05
-1.70078816738604e-05
-2.38829155532923e-05
-2.62341886414532e-05
-2.18421013599235e-05
-2.57967516922254e-05
-4.24195380249084e-05
-4.05660447845541e-05
-2.86640306043725e-05
-1.26911816126174e-05
-2.53363829185617e-05
-2.33849991759716e-05
-2.08575016247099e-05
-2.69005923627217e-07
1.10695571004566e-06
-2.4231519038786e-05
-2.70524405080383e-05
-3.87885300675894e-05
-3.23514876414988e-05
-1.43402691861857e-05
-1.98471235315093e-05
-3.61267025832859e-05
-1.60750488359372e-05
-2.5193034009463e-05
-1.14101186860746e-05
-2.66048422202849e-05
-1.80167442084848e-05
-2.3364014908822e-05
-2.70968102720904e-05
-2.35799481949325e-05
-2.24180734431195e-05
-2.38550066047433e-05
-3.5987422110782e-05
-1.97806686030013e-05
-5.1249100009941e-06
-4.30533186218339e-07
-3.36811195309622e-05
-1.85287488538293e-05
-3.29662457723269e-05
3.15794697896652e-06
-2.00227808238305e-05
-7.098953336014e-06
-2.25439242064576e-05
-1.05107052944536e-05
-2.87109778237512e-06
-3.33938241653034e-06
-1.23787724471625e-05
-2.05128093085e-05
-2.23982534473928e-05
-3.3509917603338e-05
-1.90461764956872e-05
-3.35867429597093e-05
-1.49396818836445e-05
-2.3417718313353e-05
-2.02180891497521e-05
-2.23371641470118e-05
-1.91960387113643e-05
-3.56107257395598e-05
-3.77796432132332e-05
-2.54855213471941e-05
-9.15416292384532e-06
-3.39750499501293e-05
-7.37509016611639e-06
-4.91043378692783e-05
-1.45081674389844e-05
-2.22358118949851e-05
-3.43147117455284e-05
-2.70720431694563e-05
-1.22129613243356e-05
-1.19652251364466e-05
9.80240197373912e-06
-7.13303817255856e-06
-2.59057103583209e-05
-1.37438783986073e-05
-1.3439739258796e-05
-3.96891062447005e-05
-2.33477756327608e-05
-1.03918010433329e-05
-4.6031451082078e-05
-8.6834278479697e-06
-2.46164963810827e-05
-3.08501169492237e-05
-3.64587845202873e-05
-1.36397205646747e-05
-2.70201741854069e-05
3.01400918861504e-06
-2.05726135776076e-05
-2.30232604461635e-05
-2.58844510105072e-05
5.44401359880651e-06
-1.85770160009771e-05
5.26077389041492e-06
-1.34202584155593e-05
-2.78505637854095e-05
2.90824082013424e-06
-3.35650529212042e-05
-1.54298032431583e-05
-3.91020294547859e-05
-1.91723996280308e-05
-2.56779981339292e-05
-2.78592776472795e-05
-3.7559741893748e-05
-3.84569788895291e-05
-3.12684798686813e-05
-4.79752174267409e-05
-4.91653138902461e-05
-3.00334290995702e-05
-2.0642088094496e-05
-3.15899703634344e-05
1.54613872538386e-05
-1.51004453436535e-06
-2.54872983724654e-05
-2.03792670745277e-05
-2.20001342259816e-05
-2.7381020639388e-05
-2.69153830501171e-05
-3.21698297772121e-05
-1.07560900902801e-05
-2.97437514390877e-05
-1.72330977445758e-05
-1.40954898367639e-05
-2.37274213769032e-05
-1.26029952729265e-05
-2.90148388371235e-05
-2.79233328524442e-05
-1.99511061457482e-05
-2.5055610635401e-06
-1.91598009647251e-05
-8.12304142461985e-06
-2.1326954447415e-05
-2.18481029108833e-05
-3.35276765383135e-05
-3.40639474143595e-05
-2.97434000723503e-05
-1.97954980443694e-05
-5.45273383234913e-05
-3.98684484659559e-05
-3.0426713744557e-05
-1.76201629718334e-05
-2.13057324571962e-05
-1.6940871137758e-05
-1.1160632850532e-05
-2.37331097158502e-05
-6.70911458202023e-06
-1.9982446698292e-05
-3.49491237896879e-05
-2.10077856091747e-05
-2.27644289542357e-05
-2.0626457084406e-05
-3.20350095299381e-05
-2.95473604967323e-05
1.85570937301062e-06
-1.65286518297576e-05
-8.52277635255124e-06
-1.80928550873153e-05
-1.19229068880546e-05
1.45898594384962e-06
-7.80912600402375e-06
-2.85638591988922e-05
-2.12431650501999e-05
-2.14558936465007e-05
-2.13087281086066e-05
-2.43662833682442e-05
7.49892032863329e-07
-1.25467877032907e-05
-8.60053187909141e-06
-2.4322528123255e-05
-2.78668035403147e-05
-1.36979467751653e-05
-3.53278004965473e-05
-1.78131943830056e-05
-2.53907894508065e-05
-3.5308858453283e-05
-1.73389601263265e-05
-2.04326597020864e-05
-4.61437497717806e-05
-1.65356373565728e-05
-3.45054092205725e-05
-1.24547717516632e-05
-1.66090838465351e-05
-4.37770273644407e-06
-4.13146441470552e-05
-2.05501257071653e-05
-3.109948215623e-05
-2.48341563474821e-05
-2.6355517016293e-05
2.09956298841876e-07
-1.02284909552413e-05
-2.38141416894192e-05
-2.7587988456754e-05
-1.34744086457335e-05
-2.72331955511073e-05
-1.7467807041264e-05
-1.9343154550104e-05
-8.84176122169601e-06
-2.76921305584088e-05
-2.13050274692423e-05
-2.38231522503966e-05
-1.13174749292359e-05
-6.20944808613774e-06
-2.71424574299491e-05
-3.46371596269228e-05
-5.00285411322656e-05
-9.46175788651792e-06
-1.71019241060101e-05
-1.13232001721602e-05
-1.33315304964846e-05
-6.00884658183809e-06
-2.81067578768621e-05
-2.19897664604795e-05
-2.71672684798021e-05
-3.1509846240102e-05
-2.55077028390488e-05
-1.34357455881054e-05
-1.43540482103939e-05
-2.7176633094755e-05
-2.46296127747967e-05
-1.43385329123981e-05
-1.02370820019275e-05
-1.93838929120892e-05
-1.36661995851877e-05
-2.41731875591259e-05
-3.12142075703186e-05
-2.54861454698288e-05
-3.25918275454429e-05
-2.25245224802756e-05
-3.5504628844292e-05
-1.1291441547308e-05
-2.21786782570068e-05
-1.57714848953178e-05
4.33533035940778e-06
-4.76496865643892e-05
3.40791444321539e-06
3.03026020805803e-06
-4.0595386952602e-05
-1.39831646779813e-05
-3.12779103418354e-05
-2.93365620763717e-05
-1.92108159031048e-05
-2.02031972202971e-05
-2.24804444397076e-05
-3.59862637916724e-05
-7.30485649474835e-06
-1.42619873989708e-05
-2.94283208527944e-05
-1.31656451536951e-05
-2.47327094368132e-05
-9.16626955278725e-06
-1.48993248062734e-05
-2.23879845026923e-05
-2.17550623215021e-05
-3.26053091942831e-05
-3.42365086693773e-05
-3.18237822568348e-05
-3.35705568080442e-05
-1.75720655472819e-05
-1.8687456983147e-05
-2.46436843775587e-05
7.84440294205561e-06
-1.79965631862644e-05
-1.66681209207174e-05
-2.03704157617233e-05
-1.93028162053979e-05
-1.64074597427656e-05
-1.64436947067229e-05
-2.10508149121142e-05
-3.32607295895289e-05
-3.33477775889472e-05
-1.96184059187644e-05
-8.65937100012145e-06
-1.57230731477459e-05
-2.62066866524985e-05
-2.65966405416853e-05
-1.71064896638507e-05
-2.04471276449939e-05
-2.37632644138496e-05
-3.35263947814948e-05
-2.84133073766038e-05
-2.02615705909856e-05
-3.89312033865986e-05
-9.90912648758616e-06
-2.747621230345e-05
-9.47899703140354e-06
-4.243350281995e-06
-2.75520426000948e-05
-2.47564618895669e-05
-3.33387316958692e-05
-1.04872933856356e-05
-2.55900917641732e-05
-2.83177899418659e-05
-4.43088473294697e-05
-2.54202907353192e-05
-1.7119302963988e-05
-1.04029367147679e-05
-2.53027241063801e-05
-1.06155826410247e-05
-3.13909248897805e-05
-2.77296610960887e-05
-1.91062029460905e-05
2.03623478114952e-06
-1.08157364146021e-05
-4.16425266929189e-05
-7.32581146461457e-06
-1.558799106407e-05
1.45470040761985e-05
-9.9802415440304e-06
-2.16372340675701e-05
-8.34043412613884e-06
-9.38890302621054e-06
-1.20381476004294e-05
-3.49426494848702e-05
-4.29572815137192e-05
-4.0091146631332e-05
-3.71790534861442e-06
-2.51280301547014e-05
-2.4230202843136e-05
-4.16976379714214e-05
-2.28663068034108e-05
-2.61480971082255e-05
-2.82122846623128e-05
-2.47717119065347e-05
-1.25996081192616e-05
-1.94316429759678e-05
-4.20077442752039e-05
-2.97890765812928e-05
-2.02353912207003e-05
-3.19537480632017e-05
-2.80439307345366e-06
-1.23829415892863e-05
-2.81012172106169e-05
-2.18187139902966e-05
-3.00821895042156e-05
-2.36008163184882e-05
-1.43594256132567e-05
9.01663873767662e-07
-1.06998226063187e-05
-4.40193876232689e-05
-2.53362903305203e-05
-9.31638664121388e-06
-1.48364466773178e-05
-1.9624685845831e-05
-3.25484409115047e-05
-2.29643673141776e-05
-1.68544971702662e-05
-1.57381341835919e-05
-1.75232614619064e-05
-3.59965841787679e-05
-3.30402264332569e-05
-1.5886556958707e-05
-2.60682671055277e-05
-2.2951590042921e-05
-2.2700259678762e-05
2.72495363726616e-06
-7.89788910160953e-06
9.79618612812382e-06
-2.76482954386759e-05
-2.63926810733642e-05
-6.34437146817163e-06
-1.6074999970532e-05
-1.35898504763696e-05
-1.78770535731458e-05
-2.01894151221915e-05
1.11821903677597e-06
-1.97948848078282e-05
-9.78661290615476e-06
-1.1773085217329e-05
-1.09275843487685e-05
-1.61010404921599e-05
-1.29580921098982e-05
-2.57217498113419e-05
-3.57382566703475e-05
-2.54112209020796e-05
-1.70492066548912e-05
-3.24585512586224e-05
-1.89162549785069e-05
-1.63322243564643e-05
-1.24085544271373e-05
-2.53011608054746e-05
-7.46057209585871e-06
-6.82670707485435e-06
-8.95095840747948e-06
-3.14669086083455e-05
-5.91180634309169e-06
-1.21258070603816e-05
-3.28934170326529e-05
-1.69750183387772e-05
-1.75462258681407e-05
7.16381237834483e-06
-6.29209034135912e-06
-2.24033912386223e-05
-7.75814956582959e-06
-1.41793488699929e-05
-3.95411551272593e-06
-8.13229675429817e-06
-3.54546712009889e-05
-6.2226881730053e-06
-2.15751204579687e-05
-1.67825094750878e-05
-3.47137807269662e-05
-4.10735839531278e-05
-2.9767776512147e-05
-3.75758480768317e-05
-7.66299888878909e-06
-2.5125951207769e-06
-8.90368224105257e-06
-1.24001120469675e-05
-2.16523063027173e-05
-2.4750702253949e-05
-4.09345535788587e-06
-1.00277956684714e-05
-1.46685828540486e-05
-2.04561627967533e-05
-1.68027242107881e-05
-1.27827166900192e-05
-2.5435344072509e-05
-2.99485194841193e-05
3.94776240262198e-06
-9.29043963350766e-06
-2.67219198509605e-05
-2.12746769671325e-05
-1.82274927911264e-05
-3.18661210632418e-05
-9.02817958638445e-06
-1.04218560803979e-05
-1.29282072701592e-05
-2.88634049956305e-05
-2.34750861278884e-05
-1.15955945357852e-05
-8.68267090095945e-06
-2.27012447238983e-05
-1.96154693975776e-05
-3.58919325919661e-05
8.18923208119449e-06
-1.11582137376043e-05
-1.77400151167029e-05
-2.38678016049894e-05
-1.69037198775373e-05
-1.92466956766164e-05
-2.39928805073365e-05
-1.95198713542452e-05
-2.67482128085683e-05
-9.90635877994999e-06
5.33926985318194e-07
-9.40268232332526e-06
-1.59079476097591e-05
-4.26566013527857e-06
-2.81098822215928e-05
-3.50076222002614e-05
-2.34602992832125e-06
-1.45493479973195e-05
-4.79180310603042e-05
-6.45412447536593e-06
-2.79797433340767e-05
-1.08679916041316e-05
-2.43115476463292e-05
-3.01487903342875e-05
-1.83071772304777e-05
-1.95568170056454e-05
-2.9970819430499e-05
-1.52896091519656e-07
-1.81691489417682e-05
-9.77480952073548e-06
-3.26900156649721e-05
-2.7511880594852e-05
-1.97595197880762e-06
-2.97036876894133e-05
-1.52855349822006e-05
-7.95841702146491e-06
-1.79412772152357e-05
-3.97200316399395e-05
-2.47719471575778e-05
-2.42992356506239e-05
-2.91941193196913e-05
7.10012891544011e-06
-5.92578192791273e-06
-2.55785199934994e-05
-2.05301157168931e-05
8.57597054192071e-06
-3.38944493536656e-05
-9.26933415749645e-06
-5.73956392951092e-06
-2.91092099356964e-05
-8.04102254296851e-06
-7.06966190151008e-06
-1.96972706120659e-05
-1.64609064393376e-05
-4.61471069890149e-06
-1.33130036457151e-05
-1.41116147208102e-05
-2.24211488452832e-05
-2.04195351016311e-05
-2.76574178192977e-05
-1.81821284513084e-05
-1.56480107767624e-05
-2.19804905705711e-05
-1.58434840034064e-05
-1.78518067381037e-05
-2.28371648816561e-05
-9.53635193323365e-06
-3.07101916663282e-05
-5.62631100800575e-06
-1.75195044132156e-05
-1.76789734988902e-05
-2.85336064608521e-05
-2.7353120755355e-05
-3.20546207138173e-05
-3.1590029789672e-05
-1.93085575141733e-05
-1.75767306121091e-05
-2.54593265163426e-05
-1.50005883269256e-05
-8.71589419911613e-06
-2.68351317884323e-05
-2.19964250636088e-05
-2.72925966445749e-05
-3.61700610158409e-06
-2.59463683889001e-05
-3.15324194658119e-05
-6.60314080820563e-06
-1.43464688354384e-05
-2.68740467695916e-05
-1.62448398856339e-05
-3.00044153503897e-05
-1.92812523852547e-05
-3.6887339075632e-05
-3.45773109021876e-05
1.11645656961051e-06
-2.24891452390874e-05
-9.57580206358393e-06
-3.62984208000491e-06
-1.77152079876234e-05
-2.62408701754913e-05
-2.90758069766957e-05
-2.00941106207748e-05
-1.46590774831255e-05
-1.34559971556404e-05
2.68526262555818e-06
-4.64307786989767e-05
-1.20663982966761e-05
-2.76984884265319e-05
-1.12686461113417e-05
6.45817944948191e-06
-2.30481619821103e-05
-2.42891981641005e-05
-1.70980346737201e-05
2.05574794957724e-06
-2.66167165844002e-05
-7.55913955070752e-06
-1.39746176569383e-05
-1.74676714236273e-05
6.81082239167269e-06
-2.15534704281297e-05
-1.63502957887037e-05
-1.30478056774368e-05
-1.08714991206989e-05
-2.79615479468081e-05
-2.13541113710878e-05
8.26850725196504e-07
-1.3363350870615e-05
-1.59040664058335e-05
-5.38718389204761e-06
-1.78881044885486e-05
-1.24156386659069e-05
-2.54107967212723e-05
-1.33533589099143e-05
-1.19799177145043e-05
-2.6945341555761e-05
-2.80898663126013e-05
-8.65474244056778e-07
-1.41304455240112e-05
-3.45488229166392e-05
-1.21936653602946e-05
-2.27403433767472e-05
-3.38449352293103e-05
-1.64824154305877e-05
-2.5760197435599e-05
-1.35983930917038e-05
-2.05056349381697e-05
-6.23432982241568e-06
-7.04746756710041e-06
-1.86235352280658e-05
-1.99217505529612e-05
-7.12495073561966e-06
-3.54659964781358e-05
-4.00510666346719e-05
-2.60300359527654e-05
-1.46634986959917e-05
-2.94062635946171e-05
-3.11880374533941e-05
-1.00673128789882e-05
2.89366121573743e-06
-1.54185583812369e-05
-2.68860106244129e-05
-1.78850700277137e-05
-4.03851842785542e-05
-1.71878987113851e-05
2.55427256074191e-06
-1.43137507924665e-05
-2.44178733496449e-05
-1.63543835875954e-05
-1.72483236116289e-05
-4.14158022925363e-05
-3.10740702510567e-05
-3.29348043895217e-05
-1.67483115578859e-05
-2.79808954704392e-05
-1.82101031205414e-05
-2.31342790174686e-05
-2.62086039093514e-05
-1.86240679858107e-05
-7.1233755085242e-06
-3.81342733392587e-05
-1.94689509774674e-05
-1.52793039833791e-05
-1.23872256549665e-05
-2.81363129080595e-05
-2.58055886317446e-05
3.94902119712064e-06
-1.36237651370976e-05
-2.15443748318146e-05
-4.13243083361223e-06
-1.85679294206258e-05
-1.45543701332417e-05
7.90309396391703e-08
-1.25511411289364e-05
-2.61437634524186e-05
-2.0973147131864e-05
-2.24659459950773e-05
-5.74082135879192e-07
-2.53148666023698e-05
-1.77498055634659e-05
-8.42009779055935e-06
-9.59893825748436e-06
-3.61884727444534e-05
-1.84822780871427e-05
-3.35648932024445e-05
-1.046985318056e-05
-2.88099529950889e-05
-1.20447200092053e-05
-3.33891839899084e-05
-6.55005809037018e-06
-2.7627822235763e-05
-1.27318296714418e-05
-9.70524968117004e-06
-7.29734800787114e-06
-2.47039751955423e-05
-1.26098854754361e-05
-1.54066919353835e-05
-3.37997464952393e-05
-3.43250992667056e-05
3.04886384367413e-06
1.06862927966666e-06
-1.01149595158232e-05
-2.97289784027989e-05
-1.53615792133772e-05
-4.42629000762764e-05
-2.49231880770729e-06
-1.75966263103545e-05
-1.64232037715651e-05
-1.62731151842478e-05
-1.87056806030095e-05
-1.91394723817808e-05
-2.24947823118714e-05
-2.94091675727427e-05
-3.83401134587479e-05
1.03917670076474e-05
-1.24493689711776e-05
-2.78060955139129e-05
-2.28784235623349e-05
-1.38679561435137e-05
-8.97854470452243e-06
-3.14901461010519e-05
-1.61718952378063e-05
-2.93381978821145e-05
-1.97194252858206e-05
-3.08818337351372e-05
-2.28817594268556e-05
-3.46015191507702e-05
-1.53254327354302e-06
-2.88718642827036e-05
-1.78929602926184e-05
-2.42939440827736e-05
-2.42904828465355e-05
-1.72287397688873e-05
-7.55662253594393e-06
-4.89663054364796e-06
-1.04806792587247e-05
-3.33688881118763e-06
-1.27470296805888e-05
-2.7148213259802e-05
-1.68762401633531e-05
-1.66748836701724e-05
-1.85442052372666e-05
-2.21428936158704e-05
-2.10313802480427e-05
-6.30633515076403e-06
-6.26031099237509e-06
-3.33542013949094e-05
-2.28636553747082e-05
-1.3418159315797e-05
-1.76023345420841e-05
-1.20967436648864e-05
-6.57459808664627e-06
1.66876475579927e-06
-2.54946218723593e-05
-3.88289984515759e-05
-2.54608696724668e-05
-2.12039024922561e-06
-4.61398345302836e-05
-4.75014602960121e-06
-1.16296227463252e-05
-1.92029867653334e-05
-2.82901742449439e-05
-1.97247934801551e-05
-3.04077386246704e-05
-1.16322356003618e-05
-3.14575095365832e-05
-1.00630173223501e-05
-8.19244332232789e-06
-3.47709798486448e-05
-3.24470650555371e-05
-3.62197565752353e-05
-2.19240287272163e-05
-2.97550854665315e-05
-1.6509010637504e-05
-1.85920095928538e-05
-4.2573892049403e-05
-2.50690119118056e-05
-1.73398150862587e-05
-3.28549382893234e-05
-1.59650859729261e-05
-1.5374340436683e-05
-2.5651998649663e-05
-8.53278692437776e-07
-1.6005628374145e-05
-2.88025025087723e-05
6.84694232928506e-07
-2.78992160419159e-05
-3.99272717065033e-05
7.00916172619932e-06
-3.12992364729827e-05
-2.51491983176371e-05
-1.58666072208203e-05
-2.46502244890911e-05
-7.71441008473769e-06
-2.028376789002e-05
-2.85052259100137e-05
-1.66213450172904e-05
-2.31113386478167e-05
-1.00612658354468e-05
-8.30184100721454e-06
-2.41081448963716e-05
-3.2321812372957e-05
-2.76427643567509e-05
-1.6086360187293e-05
-1.22568497335037e-05
-4.14122876968312e-05
-5.60584095373874e-06
-1.81599733782994e-05
-3.27799433762598e-05
-2.70537753546517e-05
-2.96934393194133e-05
-2.1211646738836e-05
-5.72616123614241e-06
-1.45261997988521e-05
-1.20309275477686e-05
-7.75157544203347e-06
-1.81097837178793e-05
-3.13298655050784e-05
-2.61913403301947e-05
6.72476007639795e-06
-8.25668616641694e-06
-4.42387888616775e-05
-1.96465898850906e-05
-3.45910765376676e-05
-3.06195120673412e-05
-2.03124470247707e-05
-1.25391545131374e-05
-9.10904207932344e-06
-3.15470352467551e-05
-5.21201110997817e-06
1.12101585095805e-06
-3.09177180715443e-05
-1.48557213457617e-05
-2.5572750464751e-05
-1.25605214630148e-06
-1.77939203878443e-05
-2.24235259698458e-05
-9.45352505137388e-06
1.20473987824338e-06
-2.68332775529031e-05
-6.88403709778331e-06
-9.67310121377936e-06
-1.61168296282015e-05
-2.31376747297843e-05
-2.76796902454392e-05
-3.42910572575219e-05
-2.42016340821927e-05
-1.78541296954374e-05
-2.94855483830248e-05
-2.59232457891633e-05
-2.99828255571522e-05
-2.78862962191339e-05
-2.83498067555844e-05
2.78119576426019e-06
-1.48680485641563e-06
-1.11990930258402e-05
7.59211735010765e-06
-9.58469690201262e-06
-1.14631075360582e-05
-1.46822681111695e-05
-4.64570739059285e-05
-1.56989359667136e-05
-2.0199790233507e-05
-2.17958700100348e-05
-1.63993260786962e-05
-2.35605165950893e-05
-1.92851849294647e-05
-6.85909808580942e-07
-2.10293285692794e-05
-4.0881850135156e-06
-2.48672770847755e-05
-1.01711573104841e-05
-2.01984759243266e-05
-1.71660169513008e-05
-1.53617101238115e-05
-2.95998013539376e-05
-2.58484212406251e-05
4.07134590321348e-08
-1.20064178981916e-05
-2.11006263337925e-05
-2.39727354369455e-05
-2.6802648589966e-06
-2.30821721760948e-05
-2.44042525343009e-05
-1.22905371029185e-05
-3.85750378654292e-05
-2.10457450882309e-06
-1.12776494800591e-05
-2.80026187810712e-05
-3.16504070944123e-05
-1.38803617073888e-05
-1.74846135859184e-05
1.03981359776188e-05
-1.4349701442518e-05
-3.17417018863056e-05
-2.09858185045298e-05
-2.66233147805848e-06
-1.71587409878344e-05
-1.72765163074995e-05
-2.48744532179904e-05
-1.70498146783762e-05
-1.6958629895736e-05
-7.19490566801064e-06
-1.52423661520603e-05
-3.44138910023803e-05
-3.10967879874804e-06
-4.27201475411659e-05
-2.12450134265921e-05
-2.37179018954019e-05
-1.13034345668182e-06
-3.03200033882112e-05
-2.28008916417603e-05
-3.12391909633563e-05
-1.47742480477614e-05
-2.30342155326699e-05
-2.92926615138466e-05
-1.5682973697672e-05
-2.11069751449693e-05
-9.88887274779043e-06
-3.14738355218706e-05
-4.02703139980807e-05
-1.32705148459048e-05
-2.62566613507213e-05
-2.30180339654304e-05
-2.78117104089947e-05
-2.59174106152115e-05
-4.75216240611407e-06
-2.28748207042956e-05
-3.08828636006713e-05
-2.29242395675831e-05
-1.18268694343931e-05
-3.03094997449114e-05
-1.02094125404979e-05
-2.09171350435028e-05
-1.84931843159467e-05
-5.16521020287136e-05
-2.23815894232395e-05
-2.39997386071605e-05
-7.31625725109257e-06
-1.91940938075359e-05
-2.93842406812181e-05
-1.70826129242815e-05
-1.74804518025083e-05
-2.7437041446504e-05
-2.76591850566324e-05
-2.2727275102203e-05
-2.01428255412288e-05
6.17673899208295e-07
-3.01468851696791e-05
-2.11978006033117e-05
-1.59228074554684e-05
-2.32914019979276e-05
-3.08883055350519e-05
-2.43169980319041e-05
-2.10097215020168e-06
-3.79742453359064e-06
-3.91774096736817e-05
-2.12575685445949e-05
-2.66090114413011e-06
-1.41756969339105e-06
-2.49126421966661e-05
-2.92403346802829e-05
-2.27571079428324e-05
-2.49722906111925e-05
-1.80227434454883e-05
-6.60296783049097e-06
-4.28451584257235e-06
-3.73419553042085e-05
-2.72988457997903e-05
-2.79443495510309e-05
-2.61117281358423e-05
-1.67648700429074e-05
-3.65429001918343e-05
-1.33250056164381e-05
-1.27820449063041e-05
-7.98086632809614e-06
-9.25963282048069e-06
-2.18260141335228e-05
-1.1660585809158e-05
-1.62942244682388e-05
-1.84279959299315e-05
1.24250341018431e-06
-1.57401574433967e-05
-3.07837840817182e-05
-1.04658140758525e-05
-6.17689057507349e-06
-1.80353002098284e-05
-2.02670105508891e-05
-4.74825014954115e-07
-1.37435746664477e-05
-8.23089129655459e-06
2.10827552877125e-06
-1.08190990491122e-06
-1.96608049205725e-05
-2.74489728147346e-05
5.68373442759553e-06
-3.15169599660291e-05
-4.8330583433248e-05
-3.20167215045581e-05
-8.78267869848352e-06
-5.54254052619042e-06
-1.71998362059672e-05
-2.08986427367014e-05
-1.61637731392938e-05
-3.38863821557103e-05
-1.35268874581013e-05
-1.81920084664887e-05
-2.78697440232581e-05
-7.46322789674877e-06
1.04360670844202e-05
-1.8965577673151e-05
-1.18653597277015e-05
-7.06341619334461e-06
-1.60774858793365e-05
-5.08553932443277e-06
-3.42140769066702e-05
-2.35464333734699e-05
-9.23770961840476e-06
-2.22137740812352e-05
-2.82606091759098e-05
-2.20639281406279e-05
-1.6110215891678e-05
-2.64666674684244e-05
-3.06784877919099e-05
-2.54178331876367e-05
-1.50135323340415e-05
-8.97324831734666e-06
-1.79945604104716e-05
-8.19278189836383e-06
-2.22338818626416e-05
-2.96918220216856e-06
-3.75552039307758e-05
-2.44179671270002e-05
-2.65316537397296e-05
-2.26150233225413e-05
-3.04143608569662e-05
-3.41329054394604e-05
-4.48423533864918e-06
1.85514167758563e-05
-1.96387804665369e-05
-2.27109942505861e-05
-6.35388740558649e-06
-4.38563030735501e-06
-3.60386955150698e-05
-1.70111121665896e-05
-2.47543274925865e-05
-1.60248610939944e-05
-4.80986813198406e-05
-1.25090092856026e-05
-1.93454664957995e-05
-2.40269935485307e-05
1.13200171621633e-05
-1.29805653045313e-05
-3.22175946126496e-05
-3.22902151433883e-05
-1.39126317273994e-05
-4.59040602094752e-05
-2.41696297910768e-05
-8.94085206743056e-06
-3.51354557762498e-05
-1.06916366571838e-05
-1.03698365611583e-05
-1.90558379800683e-05
-1.70050400696279e-05
-1.99380614640377e-05
-3.88506364612748e-05
1.6343061314316e-06
-2.29425114544368e-05
-3.43478431181806e-05
-1.13130999991897e-05
-3.21114947726307e-05
-2.89604665884681e-05
-2.45862292700939e-05
-5.35298062318762e-06
-3.02881334390059e-05
-1.72061339532175e-05
-1.76660281600479e-05
-2.79987873837353e-05
-3.56398503396103e-05
-2.09902711529061e-05
-2.44355696385064e-05
-3.06327119111083e-05
-1.21153703930535e-05
-1.92842089414349e-05
-2.46134383488408e-05
-2.74917488224973e-05
-2.81742515569765e-05
-3.53579127354307e-05
-9.93897731078622e-06
-3.18282308209271e-05
-3.2332799366521e-05
-1.86925497496245e-05
-3.21347177482785e-05
-2.75302919291087e-05
-2.2593227400575e-05
-3.87290487024735e-07
-9.70133992465966e-06
-2.37834649972373e-05
-5.91886068771602e-06
-3.79759449098734e-05
-2.22976216186055e-05
-2.97965258998736e-05
-2.56671499527555e-05
-2.57335357172266e-05
-3.13903242292945e-05
-2.87127653830251e-05
-2.77804139247316e-05
-1.29325426945963e-05
-2.67124063908214e-05
-2.0057868457894e-05
-2.24279021371401e-05
-2.81358633574366e-05
-5.64122130950813e-07
-2.38547370354457e-05
-2.18812874678871e-05
-1.87408999012035e-05
-4.22158073119561e-06
-2.4425326466458e-05
-2.08810720406611e-05
-1.55516819919313e-05
-1.50550894434913e-05
-3.610763456061e-05
-3.56462294726862e-05
1.77273976144633e-07
-1.77279540593202e-05
-3.8281772905132e-05
-1.17355592914661e-05
-2.5658971756588e-05
-1.52970838278043e-05
-4.14803409976626e-05
-1.26255641116758e-05
-1.21586713616133e-05
-2.72519461635789e-05
-1.75342452737788e-05
-5.88636058139859e-06
-1.13203222708375e-05
-4.88683858930313e-06
-1.8305472646038e-05
-1.29780639316991e-05
-2.33603285984557e-05
-2.4356479761548e-05
-2.5543843286748e-05
-3.69357136862081e-06
-2.06730565326778e-06
-7.1517072196585e-07
-1.59289065647329e-05
-2.5691856245852e-05
-1.34141842553927e-05
-8.10255600855362e-06
-2.96268584093367e-05
-3.10043224617382e-05
-1.23145469192853e-05
-1.28189652872086e-05
-4.30346146597213e-05
-1.31894287959129e-05
-3.7555241777993e-05
-4.33774539494764e-05
-1.7468637724422e-05
-7.48701423591423e-06
-1.56707482477066e-05
-1.59420190006543e-05
-2.22056007658347e-05
-3.69435009033729e-05
-2.69860829695829e-05
1.25208262688963e-06
-2.23008775760628e-05
-1.27942156145109e-05
-1.33633855361216e-05
-1.75675526798242e-05
-2.4347904881336e-05
-1.64812862534389e-05
-2.78056489403018e-05
-7.82356986677168e-06
1.30373419827807e-06
-2.20718425114719e-05
-2.88369404012413e-05
-5.4661755090457e-06
-1.58681091534053e-05
-7.10940778529523e-06
-3.31644300814012e-05
-2.88070122207528e-05
-2.54633227499334e-06
-3.51365347525403e-05
-2.76240873578901e-05
-2.91492686236095e-05
-2.52980210585367e-05
-3.53962279267969e-05
-2.01977597143276e-05
-2.90347967387514e-05
-2.52003850566309e-05
-2.29920416215067e-05
-5.07159645595965e-05
-3.06484203452349e-05
2.14936645046568e-06
-4.10053175493734e-05
-1.91959818194416e-05
-3.06821690076993e-05
-1.58327914944814e-05
-1.59488774929382e-05
-2.97859027877848e-05
-1.9613869716087e-05
-2.02547660957167e-05
-2.10704253353432e-05
-2.35503476980536e-05
-2.23273751577055e-05
-2.76554628714688e-05
-1.91174397283888e-05
-3.90087910672194e-05
-1.4432346399431e-05
-3.02113526626851e-05
-5.95972078485987e-06
-2.23277396175934e-05
-1.5667209513358e-05
-2.04557185375747e-05
-1.69710405593166e-05
7.9590370985364e-06
-3.10651009356723e-05
-7.82722852039815e-06
-2.44536398742648e-05
-2.03208189651937e-05
-3.6908816993501e-05
-1.35271845201118e-05
-6.4830795370607e-06
-1.6494466108134e-05
-1.48682055323749e-05
-1.88160376475421e-05
-2.47554946349165e-05
-9.03357726939693e-06
-2.85855293124061e-05
-2.09609193027208e-05
-3.87176523723144e-05
-1.14341799305477e-05
-2.56893958249789e-05
-1.27861570294248e-06
1.8881016620511e-05
-3.60274395040293e-05
-2.31749123031722e-05
5.06045233494162e-07
-3.68220012863522e-06
-3.98393463885465e-05
-2.30666070707857e-05
-3.22207248039155e-05
-2.26741205570249e-05
-8.82262644111675e-06
-3.7268104439294e-05
-1.33913119036334e-05
-3.62219621492028e-05
-2.41499125194174e-05
-3.09114738614899e-05
-2.22747916854525e-05
2.74391420865698e-06
-1.35084822384669e-05
8.01479533316633e-07
-2.56080877101336e-05
-7.42200212562915e-06
-5.72483278336989e-06
-8.99491690188919e-06
-2.87589033176478e-05
-6.47360524072041e-06
-3.28114894005938e-05
-9.96247622924795e-06
-1.66055240982815e-05
-1.05945274799509e-05
-2.29011564564776e-05
-1.58000918570657e-05
-1.99659681934105e-05
-2.14743639392787e-05
1.56441260886188e-06
-1.76133095119628e-05
-2.86480859381734e-05
-1.99449374909175e-05
-6.88543701030736e-06
-2.20820600566987e-05
-3.52538261320996e-05
-1.33928426759415e-05
-2.28690058551353e-05
-2.2866273650281e-05
2.36847404545599e-05
-2.39538308522271e-05
-1.9330099922865e-05
-2.51803838114239e-05
-3.48882922495451e-05
-4.93794087372382e-06
7.17031341073271e-07
-9.03546695062944e-06
-2.9581253266974e-05
-2.33455520444349e-05
-3.6950660002998e-05
-1.72157544042359e-05
-2.91603104779489e-05
-1.43714647473444e-05
-1.58575876755528e-05
-2.46433592034907e-05
-1.56956157629364e-05
-9.67386582748257e-06
-2.02838053969042e-05
-3.09774864461788e-05
-1.50805591982278e-05
-3.06400832555685e-05
-3.98254009229288e-05
-9.27360865079582e-07
-3.31769866189818e-05
-1.78458496262939e-05
-8.44528893613565e-06
-3.43764796854668e-05
-7.82044824453713e-06
-2.26219457206858e-05
8.28398112880133e-06
-2.53830379747112e-05
4.56099643688585e-07
-2.49997128244202e-05
-3.01202942655198e-05
-3.54675333527247e-05
-1.79682263640417e-05
-9.28504333315467e-06
-3.04025409933035e-05
-2.38893822019009e-05
-3.81407227188515e-05
-3.79916270669647e-06
-2.4034300760611e-05
-7.38788306691002e-06
-1.1669966802147e-05
-3.19791543735922e-06
-1.15620890585317e-05
5.12667341675073e-06
-1.073762893615e-05
-6.44711214178533e-06
-1.36633937019864e-05
-1.14430207330574e-05
-1.81909545066323e-05
-1.18018907003666e-05
-2.61108883097705e-05
-2.62793793839263e-05
-1.98358076547362e-05
-2.8159633974153e-05
-1.63282786697306e-05
-2.03952737161204e-05
-2.42209959038932e-05
-3.94939338266806e-05
-2.79786429663547e-05
-2.50807592210488e-05
-3.1421448847825e-05
-2.34448482356019e-05
-3.30043629632913e-05
-3.20470512787142e-05
-1.74871028157734e-05
4.52494119883209e-06
-2.58171498738232e-05
-2.89878368320009e-05
-2.38913029052197e-05
-2.30644201747022e-05
-6.67818783917462e-06
1.24000170502794e-05
-1.24855861796745e-05
-3.64553519851478e-06
-1.73176170665003e-05
-1.73464176111839e-05
-1.27686200553085e-05
-2.39096509348019e-05
-5.67113539569505e-05
-2.80831836156755e-05
-1.61337307769131e-05
-3.19274260611978e-06
-3.33951171013649e-05
7.47099137784371e-06
-1.52776918889187e-05
-1.29684781384232e-05
-1.25334466392633e-05
-4.75225417118884e-05
-2.08283691027393e-05
-1.64986736564618e-05
-3.76286151053766e-06
-1.41603568516167e-05
-3.81854023993658e-05
-1.70460173033734e-05
-1.78858516547938e-05
-2.71087775129269e-05
-1.95725321276124e-05
-1.34808010422568e-05
-2.70364781231941e-05
-1.83328127890397e-05
-1.68686545286229e-05
-3.11410688274923e-06
-1.4040862144253e-06
-1.8133139910459e-05
-4.63657233552087e-06
-2.49553880569134e-05
-2.89657006122753e-05
-2.01084838673006e-05
-3.99819022877246e-06
-1.71899067098228e-05
-6.75784422423906e-06
-1.25315670298656e-05
-3.54457668479313e-05
-1.73285618716932e-05
-1.4022641604569e-05
-1.58188551555058e-05
-2.48717992736704e-05
-3.36968956240379e-05
-4.14332883685667e-05
-1.21576141041192e-05
-5.51673885349397e-06
-2.90882179555993e-05
-3.7958323273511e-06
-1.42220494021578e-05
-5.28797936776844e-06
-2.70974015935194e-05
4.80039698408049e-06
-2.53205080503388e-05
-2.07677680472188e-05
-2.89391686850137e-05
-2.47625900847142e-05
-3.14634703951936e-05
-3.07145863000175e-05
-1.80360444497558e-05
-8.4415287377965e-06
-1.8384779219467e-05
-1.1485899374761e-05
-2.75853425401346e-05
-2.77982714434945e-05
-2.67383701222098e-05
-3.98390306301695e-05
-8.34699013563131e-06
-3.83486114042231e-05
-3.00830988088479e-05
-3.65384295789654e-05
-2.38165254583259e-05
-3.61502875528959e-05
-2.15664198788758e-05
-2.32702005773599e-05
-2.07527070532289e-05
-4.43494643771059e-06
-1.58052059474687e-05
-2.2626379695701e-05
-6.88103334895594e-06
1.21325542099292e-05
3.14032366769072e-06
-2.66085768127566e-05
-2.6681688385966e-05
-1.10860940862245e-06
1.28173418806851e-06
-9.23993080130229e-06
-2.57269794968311e-05
-3.54061689325433e-05
-1.86400956142439e-05
-1.35221275752847e-05
-2.22644391487232e-05
-3.22684349339445e-05
-1.21791268106638e-05
-1.84784807282401e-05
-2.67740778420291e-05
-3.70644750260727e-05
-1.12552648704738e-05
-4.20920291544641e-05
-8.40165734165169e-06
-2.3904958370319e-05
-2.66885298388443e-05
-2.56481842120128e-05
-3.92064791704082e-05
-4.74977073510492e-05
-8.49269841577435e-06
-1.9635310455681e-05
-3.08641378610494e-05
-3.21945688868421e-05
-3.20133675908908e-05
-1.22303553052824e-05
-1.27421444926707e-05
1.34509035333196e-05
-2.9855944937099e-05
-6.5667220924918e-06
-1.3096219340923e-05
-3.72230994472957e-05
-4.38541071510921e-06
-1.53288289927085e-05
-7.40850514042633e-06
-1.6147709796718e-05
-1.84305245998429e-05
-4.37911882412225e-06
-3.41864883618969e-05
-1.21263244579589e-05
8.71162766974496e-06
-2.2271486789073e-05
-1.5488538107832e-05
-2.88244036034925e-05
-3.15068343326002e-05
-1.9517504896759e-05
-1.19179701206096e-05
-7.43229499915755e-06
-5.00347302095713e-05
-1.80159488438091e-05
-2.16631541714466e-05
-5.43362696254219e-06
-1.90510009177055e-05
1.47642544875654e-07
-2.18763426381493e-05
-2.86245484801078e-05
1.44015955674767e-05
-2.8859238577149e-05
-1.19161772942807e-05
-2.21654118825899e-05
-5.86811628209907e-06
-2.38190469259553e-05
-6.56010433649782e-06
-3.29433715995614e-05
-2.69164448537836e-05
-1.99492729075596e-05
-4.12428917946007e-05
-1.72845106224681e-05
-1.34575386407174e-05
-1.5938264410739e-05
-1.6586269104565e-05
-1.83646551122346e-05
-2.65437736102582e-05
-1.14955188952268e-05
-3.52111814607964e-05
-3.71147922401831e-05
-3.83198865220761e-05
-2.04734223373445e-05
-1.25405273837863e-05
-1.77914646866592e-05
-2.04064365724968e-05
-1.65356371498832e-05
-2.06182194185305e-05
-4.64004613051996e-06
-3.44057814779775e-05
-1.82297819779842e-05
-1.33178512386292e-05
-2.20894650950198e-05
-5.39278767791348e-05
-1.74312106302757e-05
6.43349781978835e-06
-1.2308504953224e-05
-1.88223814995485e-05
-1.3402117858514e-05
-2.38724728429203e-05
-1.55871556707528e-05
-2.56795427668418e-05
1.17507631648885e-06
-1.8073355610424e-05
-4.0843815204711e-05
-1.80459803369393e-05
-2.77202250595422e-05
-2.2500829631595e-05
-1.08615939697974e-05
-5.51988297441249e-06
-2.13604073252655e-05
-2.63640167417815e-05
-6.66847692914216e-06
-2.43244966521734e-05
-2.79438730322659e-05
-3.9228973596923e-05
-3.28429994164496e-05
-3.11725716965685e-05
-4.30137330203315e-05
-1.38000963663741e-05
-2.39608367286246e-05
-3.35393071353562e-05
-3.10919045727843e-05
-9.71729321536254e-06
-8.55986336300975e-06
-2.97675314553316e-06
-2.29113537714029e-05
-3.70138797346585e-05
-1.56216774064822e-05
-1.87637738979183e-05
-1.10040988310025e-05
-1.23536915631097e-06
-2.79439943393572e-05
-3.59688429530274e-05
-4.21010488215189e-05
-1.92924444631098e-05
-2.24912654180053e-05
-1.70273059629649e-05
-2.77562948005216e-05
-4.35518704477854e-05
-2.10434906143345e-05
-2.16527219839651e-05
-1.98558309105661e-05
-3.47204101130651e-05
-1.22462413420365e-05
-2.36769536683718e-05
-2.10542236361502e-05
-1.2211317234477e-05
-7.68813876136191e-06
-2.23692021895874e-05
-1.42571823381133e-05
-4.03598734828551e-05
-3.27470145266855e-05
-3.65258263407269e-05
-2.04072493485093e-05
-1.29111449464031e-05
-4.09605390455885e-06
-1.3414264382404e-05
-1.6199218629418e-05
-2.73028035486847e-05
-3.16978770020489e-05
3.94407964830872e-06
-1.31462214998312e-05
-2.55465483018348e-06
-2.1185978759132e-05
-1.12479376376806e-05
-1.39579825397012e-05
-2.93461843299353e-05
-2.4908813658361e-05
-2.00528361855871e-05
-3.4676730157845e-05
-1.24193791169801e-05
-2.81069548777033e-05
-1.24765642721983e-05
-5.27264735569856e-06
-5.36644753179197e-06
-2.02245881804283e-06
-9.49787854542407e-06
-2.97271705813112e-05
-1.81267900849419e-05
-1.01427603978529e-05
-3.40777211299246e-05
-2.22583775431354e-05
-9.34599457169883e-06
-1.57721310501073e-05
-2.0200760570547e-05
-9.70503249423916e-06
-1.6937972068301e-05
-4.87909761173715e-05
-1.97248490006196e-05
-7.57400132513469e-06
-2.17896338652919e-05
-1.8468222275976e-05
-9.32404894679042e-06
-3.19070128075425e-05
-3.00407727733778e-05
-2.5392551551276e-05
-3.44396805613633e-05
-2.37815792176971e-05
-1.83359742353711e-05
-3.62128758239386e-05
-2.07230019081264e-05
-1.27181395790824e-05
-2.00824188712375e-05
-2.21383226530885e-05
-1.60718282388766e-05
-4.10738033155957e-05
-3.61828441095675e-05
-1.43932238098942e-05
-1.75005149445099e-05
-1.70295196335588e-05
-3.34709180747562e-05
-2.46722292688002e-05
-2.11033874600818e-05
-2.06233314362968e-05
-1.16298424766634e-05
-1.98810483723036e-05
-3.35598094900427e-05
5.85223565732848e-06
-1.87110576491362e-05
-2.27976884428823e-05
-4.13790190372353e-05
-1.53547514674386e-05
-8.88606920343325e-06
-1.72597281655801e-05
-1.33642268063578e-05
-2.62908052680866e-05
-2.73308096715246e-06
-7.84394854307183e-06
-1.56656814112063e-05
-7.83342203280613e-06
-2.40375783188712e-06
-3.17401787687845e-05
-4.17145756878078e-05
-1.6276866777745e-05
-2.62354088055811e-05
-7.12021564873049e-06
-1.04143449082681e-05
-3.55785037255228e-05
-2.84526809771201e-05
-2.379115955701e-05
-3.06270307245989e-05
-1.50970232664061e-05
-4.01012175742831e-05
-4.09969839196976e-05
-1.21505893757014e-05
-2.13307217920404e-05
-2.82078568937814e-05
-1.02237116225446e-05
-1.28328033132684e-05
-9.095780684457e-06
-5.69632767064461e-06
-2.55963782236658e-05
-1.07863346833249e-05
-1.7462012374818e-05
-1.03007975431487e-05
-2.07431822358829e-05
-2.63281067307102e-05
-2.44342925776041e-05
-1.55767304331616e-05
1.80843535546529e-06
-3.54592422117046e-05
6.5478280581091e-06
-3.51819235600847e-05
-3.0089727848497e-05
-8.16631135845692e-06
-1.65609737013273e-05
-1.62070848602806e-05
-2.06952779746164e-05
-2.31610162707818e-05
-9.41830310295981e-06
-3.47765681243841e-06
-2.41505813549786e-05
-3.82578301970977e-05
-5.44802409971323e-05
-1.3989742690147e-05
-1.74141936082098e-05
-1.67973195163728e-05
-8.97435766478414e-06
-2.45269475276307e-05
-2.89530605855684e-05
-1.56048543765876e-05
-1.13221640953938e-05
-2.47201827698449e-05
-1.55706294988832e-05
-2.66284702125532e-05
-2.84252501079766e-05
-2.04364733153688e-05
-9.28844322799423e-06
-2.97006165720889e-05
-2.88707000966253e-05
-1.95886188012156e-06
-1.80763160938856e-05
-2.66684735331446e-05
-4.29046254261311e-05
-4.38111290381276e-06
-3.24065199747139e-05
4.45291011247863e-06
-1.55424214460039e-05
-1.81969580038267e-05
-9.31716952275521e-06
-7.23294611959726e-06
-1.56708357008022e-05
1.14128089688371e-05
-7.77655529149465e-06
-2.05197521971133e-05
1.70424746762162e-06
-1.37944587199867e-05
-1.30789244844738e-05
-3.17634380177719e-05
-2.27656860712777e-05
-2.13229874239112e-05
-3.04084018613924e-05
2.20517890868036e-06
-1.85696361622679e-05
-1.18919794809198e-05
-1.36345448388503e-05
-1.65400806378537e-05
-4.07637932497638e-05
3.54000804691129e-06
-3.51255816348036e-05
-1.44907172151458e-05
-2.34786558953637e-05
-1.69382766253465e-05
-9.49796766667003e-06
-2.11734277752819e-05
-1.13204695167383e-05
-3.11447331705408e-05
-1.55924174369826e-05
-2.77092486541487e-05
-3.35278443084771e-05
-2.88575738350953e-05
-1.16653372548914e-05
-1.39028822765759e-05
-1.95433748200652e-05
-1.630165506624e-05
-3.35413459743507e-05
-2.17310395013819e-05
-2.28227967471538e-05
-1.27824956141149e-05
-1.02504857652325e-05
-1.86165807866594e-05
-2.12686181263806e-05
-4.09050319629039e-05
-4.06853113105713e-05
-3.38764924893111e-05
-1.28575952545416e-05
-3.93741074524252e-05
-2.82862978813666e-05
-2.60821294911396e-05
-2.32094606423991e-06
-1.7339378652801e-06
-5.84539812905048e-06
-2.9532473782307e-05
-1.63723815981647e-05
-1.62458004646113e-05
3.170158099956e-06
-2.98634918250026e-05
-4.21377679659063e-06
-3.93201466321886e-05
-1.42854296407696e-06
-3.41676611788178e-05
-3.12469166861831e-05
2.80257053456605e-06
-9.40672487079871e-06
-2.62295863550437e-05
-3.31008379782805e-05
-2.07213220522053e-05
-2.10058608369924e-05
-4.05568649243965e-05
-3.03335420632166e-05
-3.36763519247719e-05
-3.91733546926861e-05
-2.3325265999247e-05
-2.29959012026785e-05
-2.79837423300605e-06
-9.66601590060575e-06
-1.63247288812585e-06
-1.36989651052087e-05
-1.41745733901084e-05
-1.30086816896081e-05
-6.620670424346e-06
-2.35343294973963e-05
-3.42242290022204e-05
-1.6856107120896e-05
-1.65345589308621e-05
-2.60106481868885e-05
-1.34846905761343e-05
-1.71125938090891e-05
1.83103878418538e-06
-7.13587407758218e-06
-2.29290325807551e-05
-2.17240057637178e-05
-2.91601829627304e-05
-8.31653317227849e-06
-2.71704785936523e-05
-2.60010236342497e-05
-2.40588810990444e-05
-1.45823412644453e-05
-3.9003819875396e-05
-8.1447903397369e-06
-1.97923426631571e-05
-1.92941086733335e-05
-3.84503012863913e-06
-2.07303097744385e-05
-2.13325383733352e-05
-1.4853606231275e-05
6.49205945656726e-06
-1.53872470887734e-05
-1.27863393132566e-05
-1.8976387873716e-05
1.33276360974278e-05
-2.8784174422786e-05
1.11518765075541e-05
-9.81516500320125e-06
-2.95586952345714e-05
-3.54722601334803e-05
-1.34821191344696e-05
-9.36389700493535e-06
-4.19558164247004e-05
-3.97037044477962e-05
-1.19838850148689e-05
-1.28963702318359e-05
-9.66145638768965e-06
-4.01130742892398e-05
-3.94090878577226e-05
-1.9982321796815e-05
-1.58172385207542e-05
-3.02868959650893e-05
-1.27628355039257e-05
-6.83706736378107e-06
-1.39428231590589e-05
-3.23339034335736e-05
-1.11126716964798e-05
-1.55260117803956e-05
-4.29642298944806e-06
-2.03165552506884e-05
-2.91610105358804e-05
-1.11915489147319e-05
-2.97733088721146e-05
-1.66856672461617e-05
-1.28470794595047e-05
-1.31259685276048e-05
-2.07144797632517e-05
-2.47812673823804e-05
-2.20576859578839e-05
-1.11891431935221e-05
-3.42871637442792e-05
-3.65844387110895e-05
-4.09498308725826e-05
3.82126512340769e-07
-1.36620404487444e-05
-1.75282495788909e-05
-2.86448133499778e-05
-2.27650720520677e-05
-1.92501225268437e-06
-2.75305629323843e-05
-2.16556506544241e-05
-3.40688498336827e-05
-1.35710081753099e-05
-2.97466736864833e-05
-2.09516523910308e-05
-2.90547734712477e-05
-4.10971663604217e-06
-2.58350187768861e-05
-1.86508650024822e-05
-5.24422908992727e-06
-1.82860983897322e-05
-2.01957094345325e-05
-2.27403368183587e-05
-2.27138006258306e-05
-2.04157833189113e-05
-3.04479848037445e-05
-1.31917634888556e-06
-2.65609141149735e-05
-2.00365139433237e-05
-1.48690866896684e-05
-1.32266978969757e-05
-3.08167317879287e-05
-2.37507184602395e-05
-1.87032923695265e-05
-2.6852758761084e-05
-2.24533409002529e-05
-7.71404463231537e-06
-1.89976322221988e-05
-3.03625337942002e-05
-3.68251523766698e-06
-8.24314789050267e-06
4.09562561691173e-06
-7.7886439413872e-06
-1.95176932627617e-05
-1.85785315040287e-05
-2.98513545783549e-05
-1.47419107578481e-05
-1.7770428652061e-05
-3.30309580440809e-05
-4.24590786783521e-05
-2.15778810919789e-05
-4.76395926454281e-06
-1.31410603643966e-05
-2.47763463711953e-05
-1.40014220336926e-05
-2.95625500701298e-05
-4.57141191514465e-06
-9.04226933720988e-06
-2.07115057754728e-05
-3.80922702089922e-05
-1.16731040552572e-05
-1.85754689166844e-05
-1.43368856547057e-06
-1.42248436284986e-05
-1.70537957684632e-05
-2.5199801401803e-05
-3.0500049129462e-05
-1.76582922792806e-05
-5.25831752205286e-06
-3.27005846730394e-05
-2.92377681180958e-05
-5.72394412142332e-06
-2.66740523700038e-05
-2.16448560922262e-05
-3.81984495675121e-05
-8.61923224743697e-06
-1.89155901024117e-05
-1.72262122333797e-05
-1.58184139264237e-05
-3.16065388955729e-05
-5.27319359985309e-05
-7.34406218023288e-06
-1.94278998473799e-05
-9.38378792843855e-06
-4.51427216483629e-05
-3.35592214796177e-05
-2.68536508731297e-05
-2.34280651757188e-05
-7.59177500567525e-06
-1.68956418712021e-06
-3.11169561591882e-05
-1.67871557098572e-05
-4.92624733706132e-05
-2.72251344868059e-05
-2.66941059482263e-05
-2.58941845202045e-05
-2.69912935603708e-05
-5.99503226984073e-06
-1.8282218629506e-06
-3.49617232250288e-05
-1.19004585595164e-05
-3.80394046197517e-05
-1.32709734492469e-05
-1.34424652628682e-05
-2.59649587882827e-05
-3.38901450713211e-05
-9.84901297745619e-06
-1.60874993946201e-05
-1.99608383061278e-05
-1.13467850136438e-05
-9.27811778998325e-06
-2.70641345499495e-05
-4.43042251944643e-05
-3.074588380211e-05
-2.9149921284677e-05
-4.71488488893715e-06
-1.24367513630174e-05
-7.28982275361846e-06
-2.62243659287488e-05
-1.61227147579526e-05
-2.149806824956e-05
-2.77486084963813e-05
-2.0126097151303e-05
-2.29001384392185e-05
-2.15235122611923e-05
-2.64186730970579e-05
-2.72127552435596e-05
-6.73717426214122e-06
-3.06459942054211e-05
-2.08613337359408e-05
-1.99029646628385e-05
-1.80267485438537e-05
-2.18501968469218e-05
-1.8661875437132e-05
-2.45668104049009e-05
-1.16058708877676e-05
-4.6275994851112e-05
-2.28136449335127e-05
-3.37452446159277e-05
2.64461962576063e-06
-1.36312996753694e-05
-1.3108785565258e-05
-1.46533041178337e-05
-3.44281551733743e-05
-3.68268632684961e-05
4.16309339013912e-06
-3.29512247402531e-05
-1.47377305602006e-05
-2.11506075670415e-05
-2.03978623937266e-05
-2.44816184863556e-05
-1.91937739549797e-05
-1.46357611247224e-05
-1.58221270474577e-05
-3.17666994334396e-05
-1.17202663014401e-05
-3.90606681268493e-06
-1.43820579826314e-05
-2.18716161560338e-05
1.89002821879662e-06
-1.466773296679e-05
-6.54289390420797e-07
-1.91416742298684e-05
-1.49657508250226e-06
-8.9917736635802e-06
-1.79064988534741e-05
-1.36630411009588e-05
-1.84989204496649e-05
-1.81054635848525e-05
-1.01939330836298e-05
-6.54367935352685e-06
-2.17283156345292e-05
-1.70272794219753e-05
-2.28160554377896e-05
-3.46790066442908e-05
-1.73284176541206e-05
-2.93202980093709e-05
-1.2770869112015e-05
3.00498396608742e-06
-2.7938980110264e-05
-2.06318050924361e-05
-1.79360825866191e-05
4.46956049009956e-06
-2.97864237483665e-05
-3.21928276163613e-05
-1.98055458969039e-05
-3.45771038855617e-05
2.15459030810846e-05
-1.25341516658388e-06
-1.31626600575412e-05
-1.72897160224447e-05
-3.55046909088311e-05
-1.56943627367823e-05
-1.38859915277597e-05
-4.14242130416073e-06
-1.58786471313748e-05
-2.21775783557765e-05
-2.06775870955381e-05
-2.14582306003333e-05
-2.61306626666292e-05
1.21138704463515e-06
-3.17451837479712e-06
-1.11864285389375e-05
-2.21081480271124e-05
-1.94423022993259e-05
-2.02454544186386e-05
-2.25826775658129e-05
-1.60471635880228e-05
-2.02111635918269e-05
-1.95002528318839e-05
-2.30655694788626e-06
-3.01574574299436e-05
-1.83431338656062e-05
-1.6730812237569e-05
-2.28213529488293e-05
-1.3020047416685e-05
-9.64504710868933e-06
-1.7889440450059e-05
1.24301019374314e-06
-1.31974109150358e-05
-2.8193992953829e-05
-2.11055321297571e-05
-2.59174035389111e-05
-2.88219021303449e-05
-3.1419759117357e-05
-3.68019682644437e-05
-3.65388265486055e-05
-1.10972816675872e-05
-2.72160102532993e-05
4.96355641121183e-06
-2.40433277606415e-05
-2.25326656323022e-05
-7.0804805965095e-06
-1.3766311105144e-05
3.12430065542951e-09
-1.94817149808994e-05
-2.40658334016651e-05
-4.76861286687893e-06
-3.03157886170283e-05
-2.45302499173622e-05
-2.85321888594815e-05
-9.49080123042352e-06
-1.38599643543384e-05
-9.01305997197759e-06
-7.65189388620101e-06
-2.1920531489189e-05
-6.7942510903319e-06
-5.21222608920228e-06
-2.01702310102447e-05
-5.72931777742266e-06
-3.61935399353384e-05
-2.94815636279389e-05
-9.29756537091898e-06
-2.21093781793249e-05
-1.54081268136534e-05
-4.74388947707247e-05
-3.2278732165127e-05
-1.76841947832451e-05
-1.18783996671016e-05
-5.46613514322444e-05
-2.09195866309505e-05
-1.50255082875481e-05
-4.04746334292252e-05
-1.14545410076708e-05
-3.30784122363323e-05
-1.67499465824353e-05
-1.5818953957554e-05
-4.21673015010429e-05
-1.9832625497605e-05
-1.52488716353109e-05
-3.17275357369023e-06
-2.59677488970259e-05
-2.29229099396096e-05
-2.06365535415435e-05
-1.71877815189372e-05
-8.51498185036975e-06
-1.42877346062851e-05
-1.38658715967076e-05
-1.09651328890185e-05
5.92626682970789e-06
-2.19629841252727e-05
-1.0433107240528e-06
-9.7790030357493e-06
-3.1957847843894e-05
-1.89378216861842e-05
-2.55618675069647e-05
-2.20694667673953e-05
-1.90201858817728e-05
-5.62652615937496e-06
-1.10296696208424e-05
-2.05936986995176e-05
-2.36014900997919e-05
-3.76738213866108e-06
-2.92297045200423e-05
-2.03715325887271e-05
-1.35720242750048e-05
-2.65092922317644e-05
1.12866178506619e-06
-1.92999161239413e-05
-3.09157517360233e-05
-2.40166048355935e-05
-2.27360113558861e-05
-2.08081051775083e-05
-6.86978806584091e-06
-6.80532193084429e-06
-1.78573992582737e-05
-1.55453663056807e-05
-1.22070848330242e-05
-2.68985286680624e-05
-9.37866436516336e-06
-3.31130651706483e-05
-2.78895358572938e-06
-1.98745613645302e-05
-1.14961324957908e-05
-2.79000954454097e-05
-3.1147659069317e-05
-4.26727728029617e-06
-6.82256912401549e-06
-8.86181348474891e-06
-2.40450584245233e-05
-2.15675698648178e-05
-3.24884813911674e-05
-8.22467287941665e-07
-1.62172946685044e-05
-2.74564622460257e-05
-2.08784186265904e-05
-1.85738720880667e-05
-3.32695881758414e-05
-2.10252212528566e-05
-2.63982751998903e-05
-3.30598015936736e-05
-3.17870715270298e-05
-3.05243449261733e-05
-1.70910976383392e-05
-3.40751118178732e-05
-8.04441579127131e-06
-1.47336887153574e-05
-3.74790331764416e-06
-3.61102045064454e-05
-1.24663817433446e-05
-1.24170320472664e-05
-4.25472103982643e-05
-1.66481054947511e-05
6.44632684396359e-06
-3.27315803485385e-05
-7.68089298470344e-06
-9.40879337403014e-06
-4.27876404735502e-05
7.14959651116665e-06
-1.33322172066944e-05
-1.16645392952965e-05
-2.88337262229576e-05
-2.17579183771766e-05
-2.31205700979152e-05
-1.53436759799098e-05
-1.15735110572051e-05
-2.31230043470329e-05
-1.01189432515428e-05
-1.05977141452511e-05
-2.38059119936011e-05
-1.14373254328587e-05
-1.18119787093402e-05
-2.46374491254178e-05
-2.7867293542116e-05
-3.29814590408318e-05
-1.5940902179626e-05
-3.04945749578001e-05
3.52291845600672e-06
-4.68236133172496e-05
-2.12397174755174e-05
-1.12280271791382e-05
-1.89581358688998e-05
5.51800313171637e-06
-1.89547358143738e-05
6.30960089225215e-06
-3.35436239093115e-05
-4.57532642238197e-06
-1.64008177222148e-05
-2.75809808030817e-05
-2.64032749249866e-05
-3.47155765260899e-05
-2.32173730036303e-05
-1.70744538365016e-05
-3.79015138958197e-05
-1.11243211800568e-05
-2.20241293717307e-05
-2.762724721294e-05
-2.88830225370196e-05
-1.91481998498238e-05
-2.26307968852191e-05
2.46770324525854e-07
-9.13259178316776e-06
-3.21532590883082e-05
1.07977859324141e-06
-2.68988187397938e-05
-3.08826827021969e-05
-3.28052097713157e-05
-9.02325220650473e-06
-3.01928171914466e-05
-1.71683143417907e-05
-2.63079438456335e-05
-8.36396603405351e-06
-3.31751019016181e-05
-1.84767535547056e-05
-2.1805814494684e-05
-2.55944127888358e-05
-5.49762283875322e-06
-2.32296886775745e-05
-4.24694991732645e-05
-1.8700683505318e-05
-3.83950060025032e-06
-9.79060327832454e-06
-4.00825230500646e-05
-3.29487722875754e-05
-9.04293109483098e-06
-4.30771401303464e-05
-1.92166962727182e-05
-2.06285117547736e-05
-2.92801532695259e-05
-3.30047702868614e-05
-1.89489261444682e-05
-5.71591480505756e-06
-1.6355132910719e-05
-2.58894613565812e-05
-3.87301998785421e-05
-5.90782045118228e-06
-3.10917359176887e-06
-4.7473393591323e-06
-2.22574887376892e-05
-2.56985045163278e-05
-1.42876150978589e-05
-2.04869335549988e-05
-1.62781236104385e-05
-3.75189426380472e-05
-3.67540340578319e-05
-1.8384971893161e-05
9.50991347915534e-07
-3.06961189809559e-05
-1.31816635290933e-06
-2.36399119274478e-05
-8.83382331446401e-06
-2.42453556193462e-05
-1.99545648690891e-05
-1.93359768495233e-05
-2.95868079459741e-05
-3.6022444772841e-05
-2.19696094282668e-05
-2.07644842368389e-05
-4.00000891340204e-05
-3.15033162618813e-05
-3.6360129849908e-05
-1.87615436550036e-05
-1.82747826644324e-05
-1.29538997811457e-05
-1.37990142618709e-05
-1.14162834034819e-05
-1.61651081756365e-05
-1.20542738732782e-05
-2.42254093957406e-05
-3.04673961159614e-05
-2.77806615503632e-05
-3.84843802086518e-05
-1.77257499565802e-05
-2.48997737050152e-05
-1.58544349118754e-05
-7.6221968953784e-06
-2.3052627096799e-05
-4.11074739737741e-05
-1.75806544616099e-05
-6.97146599931928e-06
-1.15212691268492e-05
-3.18511227718319e-05
-1.60319444692557e-05
-1.13183898702273e-05
-2.28798864266391e-05
-2.94591003603745e-05
-2.49199161074236e-05
-3.27448411561317e-05
-2.8497233246783e-05
-2.0463162752276e-05
-8.40358360362333e-06
-1.62290780150841e-05
-5.93576859002877e-06
-3.0473620707907e-05
-3.63956466030525e-06
-1.44823250983137e-05
-1.42385464840336e-05
-2.28082168187178e-05
-7.48699404481209e-06
-3.13151740335413e-06
-3.59170708030225e-05
-2.60424539451488e-05
-2.30691693445023e-05
-3.30835274857562e-05
-2.82514350436921e-05
-2.70892970690854e-06
-6.84641007433959e-06
-2.65331077646621e-05
-2.14131829675878e-05
-1.63255321419374e-05
-1.30231956219023e-05
-2.03953083163974e-05
-4.32673383445055e-05
-1.07943051015932e-05
-2.66021120585476e-05
-1.21506017014337e-05
-2.51148181605571e-05
-8.88074740358037e-06
-2.5056100329137e-05
7.26254192847822e-06
-1.58350877401491e-05
-1.24685811526257e-05
-2.88572374439216e-05
-2.28770501835789e-05
-2.12474143885386e-05
-1.14226913488268e-05
-2.52914028991383e-05
-1.26253829986829e-05
-8.77088831748151e-06
4.15827862076686e-06
-2.55210640562322e-05
-1.80748986528635e-05
-2.18538645913914e-05
-1.31438836337237e-06
-1.56073440311465e-05
-1.64765720431123e-05
-2.41175060056351e-05
-1.34769679698545e-05
5.38916485698554e-06
-2.78087487571609e-05
-2.73929941871011e-05
1.29867545817629e-05
-2.57550738770286e-05
-2.79874258014624e-07
-3.83141171512523e-05
-4.45535733032621e-05
-4.15772706565026e-05
-4.64619704797918e-05
-3.65013129110227e-05
-3.62039246884591e-05
-2.671932636008e-05
5.49137551729489e-06
-1.15338722081815e-05
-2.45475119873061e-05
-9.23994093218412e-06
-1.87723809135745e-05
-3.3727189763874e-05
7.34884853283706e-07
-9.20494337112831e-06
-1.664173697745e-05
-2.63198268843428e-05
-2.69554685409292e-05
-3.31292654789999e-05
-2.38638564962998e-05
-1.03535725877084e-06
-1.47148420115181e-05
-2.4862307435739e-05
-3.82192320086804e-05
-3.10986319715798e-05
-1.20695564805585e-05
-9.56330530572669e-06
-1.97331152222188e-05
-3.14168255259028e-05
-4.49945520461988e-06
-2.75142421187584e-05
-1.51621215548814e-05
-3.68314346564157e-06
-1.03990378184149e-05
-2.51493430510609e-05
-2.26187686353757e-05
-8.47542378561279e-06
-1.06917105136667e-05
-1.7063290135151e-05
-7.37355302092428e-06
-2.45306422069615e-05
-1.96649743229721e-05
-3.63763567751957e-05
-1.93242413948479e-05
-3.83047469033807e-05
-3.74791401889892e-05
-4.45845213896183e-05
-1.56524413858023e-05
-1.22934357782308e-05
-2.16418877900468e-05
-1.10087317097691e-05
-1.54847664712167e-05
-1.31774313795964e-05
-1.21654212565507e-05
-2.24567404942215e-05
-1.07521338011939e-05
-2.65411671719321e-05
-2.215690373506e-05
-1.54164973575631e-05
-3.42951288884177e-05
-1.35088576273798e-05
-2.07021133230305e-05
-1.64182181641998e-05
-2.74773586328054e-05
-8.91424579532741e-06
-1.5778637806103e-05
-1.88871795639276e-05
-3.98454457347098e-05
-2.32132299717921e-05
-1.04185291508442e-05
-5.65935163919861e-06
2.91658330020128e-06
-2.79181063939106e-05
-4.39809287517701e-05
-2.98256897727677e-05
-2.1774459836054e-05
-2.47570808058424e-05
-3.02256204176466e-05
-1.53130988993125e-05
-2.49498419688049e-05
-2.50989262575863e-05
-2.97881591043035e-05
-1.50668480815177e-05
-3.63334640168831e-05
-1.49647073464533e-05
-3.24371114507081e-05
-1.32193130955933e-05
-2.13000293007822e-05
-1.19757980019732e-05
-2.47267217792349e-05
-1.80923158035519e-05
-2.40347068063951e-05
3.55592510143801e-06
-3.10452850457496e-05
-2.3330731203719e-05
-1.39089484511267e-05
-1.90074748187388e-05
-1.40921858450967e-05
-7.3490810503316e-06
-2.33470348927318e-05
7.36893808886909e-07
-2.30003173078535e-05
-3.14713668939957e-05
-1.86121552682681e-05
1.04429342571052e-05
-2.64913755578917e-05
-1.79359647884916e-05
-1.15452301584135e-05
-2.29838012270354e-05
-3.11665617160067e-05
-9.22541936145673e-06
-1.52678102932973e-05
-1.26496657739494e-05
-1.82166021206246e-05
-2.02271899581952e-05
-2.16426135631269e-05
7.36270878368958e-08
-1.98596873393967e-05
-2.63137657234168e-05
-1.05109934014489e-05
-1.05900008379986e-05
-2.41538848723679e-05
-3.12543558885475e-05
-2.33172754177152e-05
1.7043687175978e-06
-2.59678616246081e-05
-1.47283008358347e-05
-5.20939981878735e-06
-5.83660783945877e-06
-3.7912555960177e-05
-3.25924586018571e-05
-2.00506903088837e-05
-3.83755547586482e-06
-4.27223123701112e-06
-5.1604887612699e-06
-1.7533897070547e-05
-2.65572633852439e-05
-1.09497472077059e-05
-2.98339989417915e-05
-3.50172136594588e-05
4.03313042944194e-06
-2.12573137720828e-05
-6.31548363012327e-06
-2.51705485796373e-05
-3.00000605325884e-05
-2.84526218525824e-05
-2.71314553433365e-05
-1.74956220387952e-05
-1.30449692389193e-05
-1.0780589921885e-05
-2.42806289180927e-05
-2.35824294264744e-05
-3.40822925513921e-05
-1.3776136663265e-05
-1.10672674427594e-05
-1.70142318053273e-05
-2.26323120694835e-05
-9.49647364290665e-06
-3.13886366071798e-05
-8.99882189522349e-06
-2.60100970675688e-05
-1.63001567232882e-05
-3.62660674250162e-05
-3.46580867459777e-05
-1.2915113688631e-05
-2.25528718335308e-05
-1.28693767810695e-05
-7.34021807513195e-06
-3.31168851807888e-05
-4.20611089275909e-05
-1.67743794938819e-05
-1.18338649272097e-05
-9.64106774562641e-06
-1.72784262131067e-05
-2.64929782274231e-05
-3.76353939042898e-05
-1.52184405911678e-05
-8.93174986601994e-06
-3.52296919627705e-05
1.52397135927074e-05
-4.01185483739818e-05
-3.16224386507786e-05
-8.32884675425854e-07
-5.1493039869281e-05
-2.9400748462754e-06
-2.99608252140092e-05
-1.26962489899518e-05
-4.19330592983673e-06
-2.9614938457639e-05
-8.35167589498773e-06
-1.20943483586513e-05
-1.33055437713435e-05
-2.28590533253082e-05
-1.61785397576405e-05
-1.17390312121824e-05
-5.4690226611407e-06
-6.49286361186746e-06
-2.97212891829195e-05
-4.98407038145493e-06
-3.16773337254172e-05
-3.69180256957235e-05
-2.80049592609038e-05
-1.27590475057539e-05
-2.55143112566887e-06
-4.13143808979645e-05
-6.88130575319196e-06
-1.99237434191978e-05
-3.53258667206054e-05
-3.69293176961587e-05
-3.54436884485445e-05
-5.25663999705234e-06
-1.5949614823832e-05
-1.44972704694317e-05
-1.78692109399434e-05
-1.77489041855544e-05
-2.6376840865232e-05
-1.58013144746399e-05
-3.09158005191166e-05
-4.07903506554524e-05
-3.98483417848088e-05
-2.78973204410563e-05
-2.05349464892374e-05
9.72345431952565e-06
-1.30350985558015e-05
-3.04770883685437e-05
-2.99045327534787e-05
-2.12240098343457e-05
-2.13063532434832e-05
-1.43871353785412e-05
-1.40334445777949e-05
-2.41229954167444e-05
-2.03071328994306e-05
-3.34798179587042e-05
-3.74303528250881e-05
-2.08037211128621e-05
-3.22140317534621e-05
-4.17937954526189e-05
-3.87491427308009e-05
-6.94056135735146e-07
-1.93978150257245e-05
-1.7733401214377e-05
-1.66744353707943e-05
-9.89177885724673e-06
-1.54338877852633e-05
-1.67584754892106e-05
-2.06304203665629e-05
-2.52342544604237e-05
-4.49288226703806e-06
-3.95200315600662e-05
-2.83424243280542e-05
3.09026902485362e-06
-1.48663665612409e-05
-2.4155258549014e-05
-1.55820356476645e-05
-1.66831357058392e-05
-4.23989955214768e-05
-7.62273781827556e-06
-3.15172394220139e-05
-3.12503521589537e-05
-1.00739816342651e-05
4.77556244299319e-06
-5.51822087817345e-06
-7.52906030003161e-06
-5.03301472272569e-06
-1.21995490181068e-05
-7.56960435142361e-06
-2.26218160361903e-05
-1.89692341205311e-05
-1.00769707383873e-05
-2.18535333611114e-05
-2.66343634021327e-05
-2.5952911769275e-05
-1.47526269975847e-05
-2.52965067752174e-05
-1.83674922075932e-05
-5.122047647232e-06
-1.4248814469753e-05
-2.38488916732344e-05
-2.43148829838873e-05
-1.53216612774116e-05
-2.35645941987218e-05
-2.27258554556624e-05
1.77084584257766e-06
-2.17333332606391e-05
-2.9099924676183e-05
-1.10341743384588e-05
-1.26612740594414e-05
-1.51553543152326e-05
-1.33120776805548e-05
-2.27321385360657e-05
-2.83576267788417e-05
-2.48301150896227e-05
-2.67265105535667e-05
-2.64077180254005e-05
-1.73230701341304e-05
-1.83783138587925e-05
-2.70261578375176e-05
-1.15586133182358e-05
-1.26115176634779e-05
-3.75358817071102e-06
-1.69668736352766e-05
-1.97711654540405e-05
-1.28065856005427e-05
-1.88046117048763e-05
-9.87263268080135e-06
-1.35343206065799e-05
-1.44248449035227e-05
-9.88392871024466e-06
-1.50875264907118e-05
-4.71190308947058e-06
-1.48878354932261e-05
-7.5328225103224e-06
-7.52800800209112e-08
-1.08130848714449e-05
-1.5259000819479e-05
-3.88932308438339e-05
-8.02370121294205e-06
-3.05157899194726e-05
-1.40107288685538e-05
-3.02570317413544e-05
-1.10272057721233e-05
-1.3843176006948e-05
-8.0170011960928e-06
-2.31809938551561e-05
-6.63344301264961e-06
-1.26444345911133e-05
-2.34095625336725e-05
-3.50517490284337e-05
-2.62296705306482e-05
-9.01233498130479e-06
-9.66408503199019e-06
-5.6273736332239e-06
-2.92064563683211e-05
-1.54949078621732e-05
-2.65210564659221e-05
-1.35498593096387e-05
-1.16599140714149e-06
-1.66606589115451e-05
-2.78719933134034e-05
-1.10887920769104e-05
-1.8516969534032e-05
-2.68963504944838e-05
-3.25335145662834e-05
-1.99147100221573e-05
-8.9639805310841e-06
-3.97628497322765e-05
-2.80796241403558e-05
-4.46213508365358e-06
-1.51903229836961e-05
-3.15570303017649e-05
-2.05190840542025e-05
-2.66345409370284e-05
-5.96287985774448e-06
-1.84421283521987e-05
-8.67697872626413e-06
-2.27316957059689e-05
-6.08290144828344e-06
-7.13031062047372e-06
-1.87155738881296e-05
-2.6687510290087e-05
-5.54911225464911e-06
-1.30123567455411e-05
-1.99777913504381e-05
-1.17848172132851e-05
-1.86231792381985e-05
-7.16587124028983e-06
-1.75018530945062e-05
8.25335036394827e-07
-2.07070188844256e-05
-1.09909490806104e-05
-2.98332940472166e-05
-1.33458270554302e-05
-2.19224961348832e-05
-2.46646024301724e-05
-3.86009912020866e-06
-8.4498359626705e-06
-2.62892148203513e-05
-2.45123979021364e-05
-2.17547479539313e-05
-2.40186965214009e-05
-1.92857632103617e-05
-2.40872742095629e-05
-4.81298561695585e-06
-2.08154839227342e-05
-2.4813738598767e-05
-1.48905535434187e-05
-1.3057893517608e-05
-2.06200367045264e-05
-1.82484928667944e-05
-1.55597579272209e-05
-1.5761939141682e-05
-1.53028437778235e-06
-1.79956286421272e-06
-2.9603626537429e-05
-2.96337275079161e-05
-9.98012105281947e-06
-1.24193575786562e-05
-3.98443648577285e-05
-7.69979531450868e-06
-3.55094081010227e-05
-1.3224923418904e-05
-4.20444532213606e-05
-2.75863984904068e-05
-3.17305814099755e-05
-2.32902943412345e-05
-4.28066045219013e-05
-2.09298773510987e-05
-3.32556825301448e-05
-3.16847654716571e-05
-2.93594802058421e-05
-6.27745385877936e-06
-1.51189918609067e-05
-4.63504832431864e-06
-3.22369265986329e-05
-3.48231016752254e-06
-3.55104075401467e-05
-1.38740907607458e-05
-1.90554427932144e-05
-9.59078066737274e-06
-1.35095539809353e-05
-2.64395857648427e-05
-1.92026260770917e-05
-2.47675553420225e-05
-5.0604516146678e-06
-2.39708980883631e-05
-2.56726547801084e-05
-2.13131696988265e-05
-3.59762796686684e-06
-7.13268873091642e-06
-4.43423579193254e-05
-1.28838048208786e-05
-2.70198220572804e-05
-2.27456172335083e-05
-2.48391480920955e-05
-1.89504310467512e-05
-3.22075767826862e-05
-1.81554155432497e-05
-2.67017362263714e-05
-4.99348238177773e-05
-2.70008852231072e-05
-2.91950446600048e-05
-2.99210584209652e-05
-3.90648339950683e-05
-2.75546261327158e-05
-4.15168386841083e-05
-2.58074535862479e-05
-4.18560855263832e-05
-2.30154156299432e-05
-1.26500528393905e-05
-1.15225144540239e-05
-2.2290784002011e-05
-2.00508804291411e-05
-1.58495797806311e-05
-3.41118882778873e-05
3.75627815227612e-06
-4.21429173140105e-06
1.86801564211793e-06
-4.77463509514625e-05
-3.88244822622736e-05
-3.2329028638756e-05
-9.63245704401445e-06
-9.30471689575512e-06
-2.29981221741878e-05
-4.70192980059329e-05
1.26883040923198e-05
5.90755639581856e-06
-2.75958449993263e-05
-1.86517878925626e-05
-1.24407270533629e-05
-3.86998062700801e-05
-2.60150343263371e-05
-2.98642633666265e-06
8.11537327815299e-06
