# Supplementary material for: Research on computational propagation and identification of mine microseismic signals based on deep learning
Source: PLoS One. 2025 Oct 22;20(10):e0334641. doi: 10.1371/journal.pone.0334641 (PMC12543183; doi:10.1371/journal.pone.0334641)
Supplement: S3 Data — (ZIP) [file pone.0334641.s003.zip › 000100500002926.xlsx_0.txt_24.txt.txt]

-1.98405171171497e-05
-2.22728977035647e-05
-2.11905287296337e-05
-2.54035283632163e-05
-3.26807641901334e-06
-2.23009256740031e-05
-1.56489473111493e-05
-1.41969027378372e-06
-2.52974064166363e-05
-1.88449408116511e-05
-4.08983895115343e-05
-1.66470425800757e-05
-1.6261339796684e-05
-7.58313100854377e-06
-7.856456046801e-06
-5.40856732090045e-06
-3.42090825321175e-05
-1.01270578526173e-05
-1.61914489023776e-05
-2.54765954126974e-05
-1.96649753007369e-05
-7.21123625649508e-07
-1.40419459433451e-05
-1.4160890251604e-05
-3.30765592670639e-05
-3.97918123276138e-06
3.74099655725704e-07
-3.11482566497861e-05
-2.89368033633619e-05
-9.37822780067776e-06
-9.22965478081737e-06
-7.55313974698533e-06
-1.65030349937077e-05
-9.67725730915084e-07
-1.66041427363983e-05
-2.74102708028079e-06
-2.55453390358171e-05
-4.75712871795199e-06
-1.87870515366723e-05
-2.88941128135183e-05
-2.63585153721051e-05
-1.76492289356711e-05
-7.90748756752219e-06
-2.17054910116652e-05
-4.98778618992227e-05
-2.36008801441596e-05
-6.00324933263317e-06
-2.8948960720317e-06
-4.33697332855834e-06
-2.37616191572633e-05
-4.45651357863379e-05
-6.86161907257095e-06
-3.81198216427806e-05
-2.42574126664353e-05
-3.09945509917351e-05
-5.21786295821042e-06
-8.700629402481e-07
-2.61889712880128e-05
-5.44525588924298e-06
-2.2925629270359e-05
1.78700024001119e-06
8.50966214745609e-06
-3.19819814052581e-05
-2.29297287982569e-05
-4.13242396231522e-05
-2.56524109004881e-05
-1.32204067665335e-05
-1.99130373453732e-05
-1.68561942291861e-05
-2.4924196390037e-05
-2.03043794744739e-05
-1.80722955170771e-05
-1.4417271745569e-05
-4.16485870994659e-05
-1.73305906633363e-05
-1.63375001585501e-05
-3.44152999883084e-05
9.31098474405757e-06
-2.55099874805287e-05
-2.77409236209845e-05
-2.7143354022008e-05
-1.95708603807764e-05
-1.52430797004374e-05
-1.5780277529357e-05
-2.40640331220669e-05
-1.67230979875187e-05
-2.94353724392526e-05
-3.41613497453579e-05
-1.79374332825255e-05
-1.1996384603986e-05
-2.51250048935916e-05
-7.25381985885441e-06
1.47494525510511e-06
-3.14900882005677e-05
-2.13687743216833e-05
-5.23354365230532e-06
-1.83312711991208e-05
-1.13030394591312e-05
-6.54037273518029e-06
-3.45968068241417e-05
-8.1533559510907e-06
-1.41388281612756e-05
1.58398043950032e-06
-2.83239039836515e-05
-2.18387814617993e-05
-2.17949463017961e-05
-1.42234651801834e-05
-2.17314211887647e-05
-2.31508568715676e-05
-2.83313072167654e-05
-2.04229294968524e-05
-2.25647496564177e-05
-2.19904211832735e-05
-2.85664155630766e-05
-2.03932323783303e-05
-1.84304521457138e-05
-1.7656989290931e-06
-2.85938421023133e-05
-2.2060235697519e-05
-1.831028633363e-05
-3.37041098700212e-05
-7.40630852086949e-06
-2.10386240739307e-05
-1.37149029818463e-05
-9.3146738350459e-06
-1.4671912994102e-05
-3.10484360227921e-05
-1.95895363723394e-05
-3.07011405154725e-05
-2.91048151872395e-05
-2.23839777801782e-05
-2.54739845860719e-05
-3.05153081570757e-05
-2.50454968413399e-05
-2.55839977237204e-05
-2.11026920846454e-05
-2.65947105636675e-05
-1.67590818829452e-05
-2.44153316837482e-05
-2.89591756123518e-05
-2.87574045920228e-05
-1.50535467142225e-05
-1.19131223364483e-05
-1.50023098001547e-06
-2.5914009718618e-06
-3.90408499305513e-05
-2.31046778774055e-05
-1.52035115220921e-05
-3.4753899542543e-06
-1.72039544826453e-05
-3.0593580699692e-05
-2.73265920601572e-05
-3.37730983040882e-05
-1.93491485828723e-05
-2.22656488512891e-05
-1.77142088466877e-05
-1.36545042399738e-05
-1.09274436127252e-05
-1.88010884358476e-05
-1.59203431312874e-05
-3.04743268575973e-05
-4.00383014955587e-05
-1.55364114564131e-05
-1.20565977880097e-05
-2.41149912156532e-05
-1.3166324014049e-05
-1.63557072438015e-05
-4.72250066063142e-05
-1.99547994356555e-05
-1.62616414307126e-05
-9.15626285902779e-06
-9.23179968148521e-06
-3.09769694178227e-05
-2.29370624597562e-05
-3.13810184849907e-05
-1.52794234165887e-05
-8.91130241070993e-06
-1.71646218645862e-05
-2.32356954620307e-05
-1.22439762453745e-06
-2.4782272049641e-05
-1.69976929940509e-05
-7.42029964920905e-06
-3.40641259615746e-05
-1.235725497779e-05
4.62919764866612e-06
-1.07382018064311e-05
-2.58653285675884e-05
-1.23902389269045e-05
-1.26745042906209e-05
-1.38153330501394e-05
-2.38063911039724e-05
-3.77815652548041e-05
-2.79659334420765e-05
-2.26681558547415e-05
-4.30936592256914e-05
-1.15361665426314e-05
-1.36761067535777e-05
-2.92851089385969e-05
-9.2287169903941e-06
-3.21811923456158e-05
-3.19456802097024e-05
-3.04961661465705e-05
-2.28107361142363e-05
-3.97104948900466e-06
-8.10776888827652e-06
-1.48546236270991e-05
-1.81186416418532e-05
3.96165407140046e-07
-3.08722394735893e-05
-1.27501988393407e-05
-2.45159397589181e-05
-2.67839917633076e-05
-1.96937323499577e-05
-1.32065054223377e-05
-2.66253048034489e-05
-1.58076808895053e-05
-2.0598004385915e-05
-2.21777742513614e-05
-1.52618474420977e-05
-1.41745468800195e-05
-9.96224445202429e-06
-7.81076510742462e-06
-9.99152887058357e-06
-3.20746401305731e-05
-3.62565486648177e-05
-2.84698341762396e-05
-3.75095457842904e-06
1.01451573046969e-06
-2.82139702673329e-05
-2.74626531059431e-05
-3.47161370022605e-05
-1.44214625150198e-05
-5.82183071687338e-06
-2.43903818834354e-05
-3.36912378849965e-06
-1.25705904868601e-05
-2.87243423685644e-05
-1.23534127841697e-05
-5.3952388802063e-06
-2.34342729245258e-05
-2.37868877180586e-05
-9.9859639101193e-06
-3.21955330890027e-05
-3.35950145020663e-06
-2.39208295146631e-05
-3.77008750785258e-05
-2.22987971158327e-05
-1.09521238934847e-05
-4.2019490751502e-05
-2.21989856433403e-05
-2.18217648967808e-05
-2.32034713390151e-05
-2.43737510985481e-05
-2.01602626704809e-05
-2.42771668925549e-05
-1.67526723521224e-05
-1.6711098953662e-05
-3.46271775452802e-05
-1.4494276375013e-05
-2.94309661507377e-05
-3.84177976927043e-05
-1.92073045660576e-05
-2.79880126165124e-05
-2.34559697793666e-05
-2.99064530593865e-05
-1.87899297332202e-05
-3.67920198430828e-05
-2.54570760230852e-05
-1.15029231453807e-05
-8.43482180871064e-06
-2.18650755365703e-05
4.20659761335502e-07
-4.06298001465547e-05
-1.29339634851839e-05
-2.61997153528996e-05
-1.41902576377171e-05
-2.5461534337908e-05
-2.47547275973399e-05
-3.28167309878113e-05
-2.14831880161338e-05
-1.13351829563283e-05
-2.63605681154574e-05
-3.60957573193052e-05
-3.35749487857474e-05
-1.34058905578612e-05
-3.78085140302452e-05
2.20298193064519e-06
-2.37158130453435e-05
-1.41099934628965e-05
-3.72985501181601e-05
-3.17749959207565e-05
-1.57687093596623e-05
-2.24745285642747e-05
-1.90457059948972e-05
-4.11559840981469e-05
-3.02042674468935e-05
-2.90236944474622e-05
-1.28961150151674e-05
-6.7780942137191e-06
-1.74023570285998e-05
-4.80040746010552e-06
-3.30750675363348e-05
-1.23691671703505e-05
-2.23048720860717e-06
-2.3979118134941e-05
-2.52725891889904e-05
-2.915902082196e-05
-1.39413647474547e-05
-1.95570571883827e-05
-1.83686570606983e-05
-2.27287113944741e-05
-1.15862353715803e-05
-8.28094005406294e-06
-1.60681632078512e-05
-9.28333834784326e-06
-8.38029558620898e-06
-1.43691389141256e-05
-1.66217437729052e-05
-1.55171468174868e-05
-1.72912326787136e-05
4.29868129290028e-06
-1.22081293156511e-05
-3.4566917787723e-05
-2.49893281143705e-05
1.07834021286337e-07
-3.67468788880759e-05
-2.60474072342975e-05
-2.84891382406106e-05
-3.90227133738958e-05
3.61393498978252e-06
-2.88387299428331e-05
-8.62791154202182e-06
-3.87213438148729e-05
-2.73015359747332e-05
-1.74666151396769e-05
-2.36692468573346e-05
-2.39985917185913e-05
-1.09194422681474e-05
-2.21125905869813e-05
-2.24846181597162e-05
-8.76604319993308e-06
-5.93667767856357e-07
-8.45098034519434e-06
-4.81711864325385e-06
-1.35604046367535e-05
-2.8474237694091e-05
-2.90354224309615e-05
-5.10007400296632e-06
-2.27334804241336e-05
-1.79607814094093e-05
-2.58914775766345e-05
-1.97981506759666e-05
-1.2633675845958e-05
-2.7949865060576e-05
-1.03083750018513e-05
-3.14396626967326e-05
-5.36404836673598e-06
-1.40223431003828e-05
-7.21925675982223e-06
-1.67245031362117e-05
-1.46621090980898e-05
-1.15831991006848e-05
-3.45630000123766e-05
-2.91410345868789e-05
-8.59420619056351e-06
-3.31634740617695e-05
-1.43382377909359e-05
-2.74746036762965e-05
-3.40957886515531e-05
-2.87904489258182e-05
-1.68969920425276e-05
-1.49237007026796e-05
-4.03791180163254e-06
-4.05029021351649e-06
-2.10934630214147e-06
4.6883115408617e-06
-2.83077661124782e-05
-4.60343699984666e-05
-1.74420042195019e-05
-2.90837615629523e-05
-2.0906039842908e-05
-3.96502277274522e-05
-1.52196137074331e-05
-1.99922959249517e-05
-1.70231886119019e-05
-1.18641818608487e-05
2.84083372640063e-09
-6.22408429965849e-06
-4.29654969072968e-07
-2.62673679289334e-05
-2.72165603500687e-05
-2.38110908324959e-05
-5.18602487812537e-05
-5.32371497395632e-06
-1.32220280202489e-05
-2.21604932537555e-05
-2.95530213671493e-05
-4.15253614432885e-06
-2.95608225063048e-05
-1.0425711761856e-05
-1.91542152846743e-05
-2.88162282055333e-05
-2.7582383723584e-05
-1.16970173455353e-05
-2.5955866928327e-06
-2.30689905478481e-05
-1.31270511900218e-05
-2.02141431353957e-05
-2.26605980997292e-05
-4.3049412624202e-05
-4.13774602067364e-05
-8.28749805825791e-06
5.81977080048793e-06
-5.07180671235099e-06
-4.32219552460408e-06
-2.12627822170733e-05
-9.68100900073445e-06
-1.09321139873601e-05
-1.89175985092142e-05
-2.21160665802963e-05
-2.63361008882482e-05
-1.71497382163489e-05
-2.18718311853288e-05
-1.19717924754336e-05
-2.36500681570963e-05
-1.84323071998424e-05
-2.82038491602871e-05
-1.67406267408781e-05
-3.3885478687543e-05
-2.09436002810637e-05
-1.55806374492532e-05
-1.33359378681108e-05
-3.27469297346668e-05
-2.12279024731001e-05
-1.6874896390866e-05
-1.05480432251744e-05
-1.59217932332877e-05
-2.06697000583604e-05
-3.28355614159501e-05
-3.82685933856712e-05
3.90793927588109e-06
-2.3033715556571e-05
-1.28990348955401e-05
-2.876516970831e-05
-7.19349813272108e-06
-1.45460283428682e-05
-2.45612282470163e-05
-4.71415602611586e-05
-3.67537798040623e-05
-2.48338548315781e-05
-3.46972687356317e-05
7.8603261803593e-07
-2.97036830750641e-05
-1.40347452400807e-05
-3.10280027498539e-05
-1.05487203159832e-05
-1.59998338453329e-05
-1.10174658331647e-05
-2.349902433116e-05
-2.61785977161323e-05
-4.12510217696128e-05
-3.14346106718417e-05
-2.2611694375513e-05
-2.4547742187614e-05
-2.69559217243525e-05
-3.83683053188574e-05
-1.3671068975126e-05
-2.02414433692856e-05
-5.35436423021549e-06
-1.98014809417217e-05
-3.39972764832008e-05
-1.09294795648753e-05
-1.03896464602624e-05
-2.00301468189079e-05
-1.01416665660164e-05
2.55023610206511e-06
-1.05857467552467e-05
-1.74807505798338e-05
-2.69655362279057e-05
-2.23317595608942e-05
-3.36660489285686e-05
-1.90760329325088e-05
-1.84303407740719e-05
-2.2586365397309e-05
-1.57521092807262e-05
-3.50952418989251e-05
-2.97237849262701e-05
-2.93261088143026e-05
-1.47290856477001e-05
5.99794374925842e-06
-4.24899185078859e-05
-1.54440932230603e-05
-7.12093317979502e-06
-2.46138794688488e-05
-2.80084115388672e-05
-2.76939060770341e-05
-1.54208087669304e-05
-2.52550213059717e-05
-2.27019553446366e-05
-3.89638511862252e-05
-2.2549911033084e-05
-2.80900480263513e-05
-1.64939098466552e-05
-2.53749505365095e-05
-2.22302812570167e-05
-1.84303863939998e-05
-2.0605620157483e-05
-1.59052636520551e-05
-1.6104441157522e-05
-2.44583136939389e-05
-1.79997566701173e-05
-8.63624433659017e-06
-1.95414885629852e-05
-3.14422864428517e-05
-2.4828751682654e-05
-3.87434449075754e-05
-1.31807706361431e-05
-4.32445960548379e-06
-1.64748474661655e-05
-3.1200373720624e-05
2.58919627334078e-06
-4.76825152171633e-05
-2.14322410077099e-05
-9.45755369350379e-06
-3.37758878524348e-05
-1.91953256771094e-05
-2.36335687701527e-05
-2.44096629974216e-05
-2.66618640161332e-05
-6.66662458515036e-06
-2.76457980424595e-05
-2.33369852082188e-05
1.69913472895619e-06
-2.27972574324613e-05
-3.13862125095289e-05
-1.62574934710974e-05
-3.13817234332213e-05
-1.18862098395248e-05
-2.03292671235256e-05
-1.2836198407421e-05
-4.01155652406454e-05
-1.54715994853279e-05
-2.81298942802337e-05
-3.63437276296821e-05
-4.37211701906338e-05
-2.39659834172209e-05
-6.0096688099052e-06
-8.84334186152932e-06
-2.27767026057844e-05
-8.46606959155249e-06
-1.90416762268318e-05
-3.55610218416786e-05
-3.78140910293372e-05
-2.75193318214641e-05
-2.07021730242657e-05
-2.84963079668002e-05
-1.83108907829794e-05
-9.64113777774501e-06
-1.87418674807615e-05
-2.10266971618879e-05
-7.23433448301031e-06
-2.35497300943689e-05
-2.56988517043754e-05
-2.74349273225848e-05
-1.99597303349248e-05
-1.50505178219762e-05
-2.00651077727244e-05
-3.24643988669371e-05
-2.90169089371429e-05
-3.21815586130165e-05
-1.10615928258409e-05
-7.66896226018637e-06
-2.66805650346793e-05
-4.48986913709885e-05
-1.55578892070969e-05
-2.89747643618416e-05
-1.46423327082215e-05
-2.62650112419589e-05
-1.31915044165625e-05
-2.83388853248009e-06
-4.35137279347329e-07
-3.54096541619052e-05
-1.56483304983682e-05
-2.68461153424131e-05
-1.42564169094222e-05
-2.90540618994034e-05
-2.81141517209879e-05
-1.9665515363257e-05
-2.06411047487861e-05
-2.81319785791653e-05
-1.61196206501566e-05
-2.40957356067705e-05
-1.74848059814317e-05
-1.18421618630295e-05
-2.16469735734606e-05
-3.44893470499528e-05
-9.08353381040894e-06
-2.07262414504474e-05
-3.17025276920512e-05
-1.70808011242717e-05
-1.95732954954004e-05
-3.66006707661077e-05
7.44659479572332e-07
-2.84271567454707e-05
-2.86258013363205e-05
-2.85678081228589e-05
-1.29137943432749e-05
-1.23501506419743e-05
-3.80447838021615e-06
-5.84079589462974e-06
-9.53453447859639e-06
-2.95894983760804e-05
-3.8760411326152e-05
-1.9275033136817e-05
-2.29393820617368e-06
-1.9061322051725e-06
-1.18482258364817e-05
-9.25303468322346e-06
-1.87237185679247e-05
-1.08926285850914e-05
-1.44068355161666e-05
-1.78260347237905e-05
-1.98231023990887e-05
-2.10188508634559e-05
-2.92794283427274e-05
-2.5691025533911e-05
-1.57741494042968e-05
-1.23922010475401e-05
-1.58996946540619e-05
-2.76303778666827e-05
-1.97978349802628e-05
-5.11149540345542e-06
-2.0914969463755e-05
-3.78112636703177e-05
-4.39922249601956e-06
-1.6785620239592e-05
-1.69707674223965e-05
-1.09238301818287e-05
-2.0262859017387e-05
-3.72221917475815e-05
-1.73257951141022e-05
-1.7164587233057e-05
-1.11813051823645e-05
-4.26989942909563e-07
1.286982685511e-06
-1.74005913997374e-05
-2.34193566640389e-05
-2.42173697917563e-05
-4.4121030123466e-05
-2.37719373516666e-05
-2.76291066889287e-05
-3.01993475597714e-05
-5.5587909640136e-06
-4.4156379251807e-06
5.81521069216124e-06
-2.76502181237067e-05
-2.33833556716846e-05
-3.11502870531627e-05
-2.42585302460649e-05
-1.21929559761271e-05
-1.85159666767038e-05
-1.66114252518071e-05
-1.27955599197371e-05
-1.36685638315531e-05
-1.1305217053351e-05
-2.25238830729942e-05
-3.38483132249869e-05
-1.41400094508214e-05
-2.37376301435224e-05
-2.23312273226906e-05
-1.47696712162625e-05
-1.05109562447131e-05
-1.77974250718529e-05
-1.64134903741492e-05
-2.47875584982886e-05
-1.934249859314e-05
-1.23848099361654e-05
-2.16836055846921e-05
-1.13886568944842e-05
-2.14734875814387e-05
-3.09743895116228e-05
-1.58478776436052e-05
-3.35066092164928e-05
-5.43741355451634e-06
-1.8084943250829e-05
-3.18990260704631e-05
-9.90658389243609e-06
-3.0831789713458e-06
-3.86881123287499e-05
-6.08942424902158e-06
-1.91071403073078e-05
-3.60991397496754e-05
-4.0322454823702e-05
-3.10059653729242e-06
-2.69429590482788e-05
-1.18596274162263e-05
-2.45113471476229e-05
-2.67211624667608e-05
-1.78120648469847e-05
-2.43725599883443e-05
4.62873787604948e-07
-2.09184384185734e-05
-2.51814977428894e-07
-2.93596282846223e-05
-2.96031635305287e-05
-1.35408669725704e-05
-2.32461047172052e-05
-3.42534439436161e-05
-1.63357230845564e-05
-7.14445926085988e-06
-1.44058970270121e-05
-4.16066807515358e-05
-2.24607492613141e-05
-4.05731032296538e-05
-3.21223474237764e-05
-1.18481025265317e-05
-1.57291234211321e-05
5.63543490805994e-06
-1.23518163456621e-05
-5.42622534563358e-05
-3.39029507537419e-05
-8.04346810535584e-06
-3.65988277942487e-05
-1.47271176023948e-05
-4.68155318624805e-06
-2.80436958236843e-05
-3.45769851053224e-05
-2.65495588855189e-05
-3.03597946753479e-05
-2.55016678015965e-05
-1.10756014212394e-05
-3.15290820967175e-05
-1.89427587271794e-06
-1.09465378980687e-05
-1.72963091256172e-05
-1.20846451398503e-05
-2.34577184269356e-05
-2.7578686807725e-05
-1.71908346092316e-05
1.11018536860871e-06
-3.57509266237765e-05
-3.34639928238926e-05
-3.62887780120273e-05
-1.70928292685519e-05
-1.28549387335033e-05
-2.43337663480538e-05
-1.7788867930168e-05
-2.3659524587136e-05
-2.52657570833118e-05
-1.95086605087794e-05
-8.08747641327761e-06
-2.83402464699283e-05
-7.34209465531472e-06
-6.27295540292731e-06
-3.667527155947e-05
-3.97152192052538e-06
-3.98572170082148e-05
-3.54323060070176e-05
-1.36104992983924e-05
-1.42677374047775e-05
-1.53125212957984e-05
-2.48156937368577e-05
-3.07088948799598e-05
-2.84862740665612e-05
-2.42539141600182e-05
-3.98231024891437e-05
-2.45585283542433e-05
-5.5554909268327e-06
-1.96452516015545e-06
-3.57914686002221e-05
2.18389261691432e-06
-1.34910751896261e-05
-3.4653980776592e-05
-1.71433024635848e-05
-3.57315735906555e-05
-3.68697044664104e-05
-1.41474896122276e-05
-6.83952445779493e-06
-5.91353226010055e-06
-1.65479202877862e-05
-2.11851461416159e-05
-1.95708049270614e-05
-2.67516385695643e-05
-3.26341444466771e-05
-2.88305945047407e-05
-2.39535711157967e-05
-2.51295765012307e-05
-1.3557213787043e-05
-2.79417397187059e-05
-1.74808617207102e-05
-1.58598155650291e-05
-1.2566042299361e-05
-4.08784685428366e-05
-4.63826791210066e-06
-1.60376391188037e-05
-2.1596006895462e-05
-2.74893543193957e-05
-6.97048238239764e-06
-1.80510063001535e-05
-1.20763269553202e-05
-5.10070424205455e-05
-1.57307371303096e-05
-8.89065563727022e-06
-2.7271949711362e-05
1.61581545417308e-06
-3.40017228825317e-05
-3.02729608951258e-05
-2.64871678981029e-05
-1.61641751055988e-05
-2.6156046602561e-05
-3.46798447209672e-05
-2.16361658079619e-05
-1.42950978373904e-05
-6.03747355359422e-06
-1.72252660914753e-05
-3.12829416277834e-05
-2.19562197036149e-05
-1.53832426145135e-05
-9.0211919280572e-06
-1.11384782673168e-05
-9.27261973256449e-06
-4.14653084169408e-06
-2.96270574267826e-05
-9.99588205122184e-06
4.93042102372421e-06
-2.91250482534449e-05
-2.72937085302908e-05
-1.21183449083711e-05
-2.6677616123104e-05
-1.65544132034077e-05
-9.55902381282626e-07
-8.26338398238052e-06
-1.82803438890678e-05
-1.40420942393054e-05
-2.2234544565981e-05
-2.31073833861224e-05
-2.796370776054e-05
-1.19665615398705e-05
-2.78426694353565e-05
-4.25677879143352e-08
-1.50454095657183e-05
-3.12048042120752e-05
-2.65605783933664e-05
-1.71877883057689e-05
-2.21683188181545e-05
2.66216521165821e-06
-3.59489900134451e-05
-1.44425403036373e-05
-1.60597775752978e-05
-2.37624169381011e-05
-1.18701874497652e-05
9.44858154019718e-08
-6.08782924571473e-06
-3.07693469752835e-05
-9.64411521393379e-06
-1.89387393292922e-05
-2.09910227944809e-05
-1.20806759652574e-05
-2.06753647163067e-05
-1.40834709876943e-05
-8.34793080090948e-07
-8.58282999457848e-06
-4.19429807448755e-05
-2.17074973694496e-05
-1.94131321895375e-05
-2.38742749184535e-05
-2.20379279962731e-05
-1.78949942664877e-05
-3.81489507723904e-05
-2.03047045475093e-05
-1.3385857513623e-05
-2.14180731598654e-05
-1.4347028166833e-05
-2.66512784874158e-05
-1.04831300021438e-05
-2.12160977614296e-05
-2.46956817471371e-05
-2.3403970675466e-05
-1.59280369888713e-05
1.57187860251442e-07
-2.33741136672888e-05
-3.04893585845188e-05
-2.05946495508573e-05
-1.62187038762255e-05
-2.28264140184343e-05
-2.54674293790032e-05
-1.89552036691805e-05
-8.22576646586509e-06
-6.71435462840232e-06
-4.17438308104214e-06
-1.9174911856474e-05
-9.14658058932567e-06
-1.41332694881668e-05
-2.14613208740701e-05
-1.11829168507491e-05
-2.05541379024819e-05
-2.77579617782691e-05
-2.63547365024061e-05
-8.83772355865733e-06
-1.73321105956383e-05
-2.21488096920035e-05
-3.11351393150322e-05
-2.94841098034485e-05
-2.13410977774086e-05
-2.69230395963207e-05
-2.71992160058201e-05
-2.17364528779485e-05
-6.42832903287646e-06
-4.23343099422123e-05
-2.02036453220528e-05
-4.55464272340123e-05
-3.20461960108799e-05
-3.24645888453806e-05
-1.64448384104457e-05
-2.42706867267655e-05
-3.78127778750367e-05
-8.44968536736742e-06
-1.06133857072296e-05
-1.40998729851575e-05
-1.77811880479633e-05
-2.67992772130503e-05
-2.26151095141176e-05
-1.05688145429835e-05
-2.47471629838427e-05
-1.38093749591613e-05
-1.08458123529268e-05
-1.03667686221539e-05
-4.18830699420303e-05
-5.92813110065584e-06
-4.2215137297047e-06
-2.03211211038867e-05
-9.09716380461831e-06
-2.37669969387121e-05
-1.52222163927382e-05
-2.03688847034294e-05
-7.7045056162677e-06
-1.36309475471661e-05
-2.76952779440036e-05
-2.06651572057368e-05
-3.34536480654811e-05
-3.15935846253864e-05
-2.76302643720939e-05
-3.42949589305741e-05
-1.95207698644888e-05
-3.31771858418616e-05
-2.24949156669207e-05
-1.87748328541604e-05
-2.57667561580595e-05
-2.91011941060671e-05
-2.45981324702638e-05
-2.32324781956151e-05
-1.67536217699795e-05
-2.36573587166101e-05
-2.46863150716589e-05
-2.3589836922512e-05
-2.5306236786518e-05
-2.89116407777454e-05
-4.20034955657886e-05
-2.09044588638264e-05
-2.2377480564015e-05
-2.68289829162438e-05
-2.33635217717398e-05
-1.18552169467727e-05
-3.22277554579109e-05
-8.2881895060824e-06
-2.99031106673102e-05
-1.85074074205932e-05
-1.85494767820721e-05
-2.66322819056332e-05
-4.70064626031816e-05
-2.35916536751194e-05
-1.60600919859205e-05
-1.67340325171377e-05
-4.62228019925748e-06
-3.24836824465883e-05
-2.22253218780112e-05
-2.37270453034073e-05
-1.68559672819847e-05
-5.01792015469851e-07
-2.0086552046611e-05
-2.53823015991325e-05
-6.22406803622844e-06
-2.68691083157583e-05
-2.67729997373301e-05
-4.79615443569546e-06
-2.64946996968028e-05
-2.36656984856212e-05
-2.28735535835501e-05
-1.7072501467384e-05
-1.81856297502234e-05
-1.9387451954701e-05
-3.62176681211681e-06
-2.23045870044535e-05
-1.7969605170751e-05
-1.76533490489322e-05
-1.35783919183972e-05
-2.48424484612789e-05
-1.73823326861421e-05
-1.26441665198998e-05
-3.41843858487978e-06
-6.70989491496106e-06
-2.48457992867502e-05
-3.07394489898902e-05
-1.77953148961287e-05
-2.05529768718679e-05
-3.65614024362164e-05
-5.41377797909062e-06
-1.95148480619466e-05
-1.58413908297913e-05
-1.25012985518647e-05
-3.56362947863819e-05
-1.01612628537187e-05
-1.70864345019895e-05
-5.16474614513025e-06
-1.03318857851459e-05
-1.16881360916855e-05
-2.43294874036485e-05
-1.50619677765323e-05
-3.07636723386728e-05
-2.53454437573917e-05
-1.90430022684971e-05
-1.49357123092371e-05
-2.98277104048483e-05
-2.26626775255804e-05
3.77181974280117e-06
-8.89833321244157e-06
-2.07929663054076e-05
-3.97266439409837e-05
-1.3901211572734e-05
-2.05743188247049e-05
-1.56683716685552e-05
-1.30720768702895e-05
-1.36212731744157e-05
-3.20311773910447e-05
-1.13347299052139e-05
-1.75894851068152e-05
-2.80433032417858e-05
-3.01447252333541e-05
-1.72809252677248e-05
-2.38920778465701e-05
-1.5032789797759e-05
-2.96296330692461e-05
-2.61022190226131e-05
-3.0011212173991e-05
-2.74569739138869e-05
-2.94275540235426e-05
-4.08028937463987e-05
-2.21131716652653e-05
-1.35557234809718e-05
-2.84123596808815e-05
-1.4789757605184e-05
-3.98509009883147e-05
-3.46440345928443e-05
-2.01719105110229e-05
-2.43663640844009e-06
-2.55847811838857e-05
-4.04086996287351e-05
-1.68316592890169e-05
-1.7201433270353e-05
-1.79161457451723e-06
-4.37674695522947e-06
-2.25943806773693e-05
-3.65332100785992e-05
-8.93296462869097e-06
-9.17779003498374e-06
-9.03846365333991e-06
8.13396251330945e-06
-1.43790940270124e-05
-2.65768078877519e-05
-7.88391252641159e-06
-1.36906575784586e-05
-2.67444560400371e-05
-2.14425134317595e-05
-9.51090194182658e-06
-2.67750763260701e-05
-1.58978505590818e-05
-2.03857333971831e-05
-2.00394543148322e-05
-5.9149246974356e-06
-2.84503037963397e-05
-1.74777171746131e-05
-3.23401277472878e-05
-1.423464965839e-05
-4.5250895236269e-06
-2.96954061577362e-05
-1.81316589470028e-05
-3.43139573703852e-05
-4.45512533920883e-05
-2.50933119034196e-05
-3.99354060850269e-05
-3.60882991862664e-05
-1.88614664285089e-05
-2.12395221026056e-05
-2.24944472677095e-05
-1.04860238006166e-05
-2.1969664232927e-05
5.62440874786069e-06
-1.37611549332082e-05
-1.77817141473477e-05
-9.37037166469606e-06
-4.6903442518122e-05
-8.76478458936523e-06
-2.78391700225568e-05
-2.71619120810602e-05
-4.21393562049767e-05
-2.17225174138436e-05
-2.10853226823293e-05
-2.32384688962033e-05
-1.67253235265706e-05
-7.44068257948516e-06
-2.88329137422109e-05
-2.19091324365638e-05
-2.24081107267065e-05
-1.16237883444838e-05
-2.83314187914402e-05
-2.89498912284456e-05
-1.14772258121386e-05
-1.56830715013722e-05
-2.03204905126175e-05
-6.93215109950758e-07
-3.13201496718692e-05
-1.86514296117189e-05
-1.06172881434502e-05
-3.08615438940682e-05
-1.59700067225476e-05
-6.12367538526469e-06
-1.56962467453691e-05
-2.82149901478936e-05
-2.4372282612798e-05
-9.84819851610964e-06
-3.22928313142202e-05
-1.12662768969853e-05
-2.09925269273157e-05
-3.54438584824467e-05
-3.40435243802179e-05
-2.4249638945781e-05
-1.02399733673591e-05
-7.58121822888171e-06
-2.83979489324911e-05
-2.48346957998371e-05
-8.97334146363731e-07
-5.25959536707055e-06
-1.03873012615492e-05
-2.22260437036121e-05
-7.70342439695364e-06
-3.43612951911476e-05
-1.17201766625405e-05
-1.45517167890493e-05
-1.6774986998678e-05
-3.92530192625172e-05
-1.51815280012956e-05
-1.86010533491663e-05
-3.26896904445164e-05
-5.72687153280622e-06
-3.37007717383814e-05
-1.89131389435475e-05
1.04246676218537e-05
-9.92457469516095e-06
-2.23367487927639e-05
-1.52394304178232e-06
-2.13729682780855e-05
-3.79422925522744e-06
-1.39423026993598e-05
-1.74457372203971e-05
-2.2633129709705e-07
-3.45967293452129e-05
-4.40859219674308e-05
-1.21260593604631e-05
-4.20163737943044e-06
-2.75701512514905e-05
-3.57150591591646e-05
-2.02007584115313e-05
-2.80537507712395e-07
-1.27061471059582e-05
-8.03450583301122e-06
-2.86387887054812e-05
2.47315732421965e-06
-3.20570430893398e-05
-9.87968973033656e-06
-3.52747223208944e-05
-2.36326463785353e-05
-1.85457469084203e-05
-1.19688537966696e-05
-3.907419803562e-05
1.69746840757159e-06
-2.2479457936929e-05
-2.06842923457764e-05
-1.20681863199387e-05
-2.45631490753381e-05
-1.55643949680125e-05
-2.61273428356077e-05
-2.78489839210303e-05
-4.00176597877118e-06
-2.82030433544373e-05
-2.19671983374158e-05
-1.77728815452214e-06
-2.80555928043613e-05
-2.92895143305603e-05
-3.39008253382484e-05
-2.97472712478084e-05
-2.09005959089567e-05
-3.38845873770049e-05
-2.7535531534514e-05
-1.23097356323059e-05
-2.83036305517573e-05
-7.96594074507395e-06
-2.87386236440122e-05
-2.32935858007192e-05
-7.0497503299381e-06
5.23695463434978e-06
-9.55932374405256e-06
-9.7378154576772e-06
-1.29291530130669e-05
-1.43242337984299e-05
-4.06251330889916e-05
-2.29281022117877e-05
-7.25094296333732e-06
-1.73980055327025e-05
-2.12274721206342e-05
-2.4478785317814e-05
-1.6300784926137e-05
-5.14697589908402e-05
-2.98707420092496e-05
-1.19311319957154e-05
8.38810866875673e-06
-1.38033135981746e-05
-2.00297398090966e-05
1.2589756798495e-06
-3.17553910244537e-05
-3.68094576436899e-05
-2.52957381353701e-05
-4.28420964887052e-05
-1.9826134158298e-05
-2.25911931524104e-05
-1.34199182210224e-05
-3.44615879374641e-05
-1.68119231930004e-05
-2.78918898282633e-05
-9.54693747466275e-06
-1.43992051560715e-05
-1.14843713167072e-05
-1.44926944083404e-05
-3.68753785546726e-05
-3.48484779413463e-05
-2.66047652385414e-05
-2.9648141621626e-05
-8.9668379461948e-06
-1.59102757292075e-05
-3.65315458188006e-05
-1.848014172057e-05
-2.83833050788306e-05
-3.42272652583121e-05
-7.62242257168329e-06
-3.32164956833489e-05
-3.39083509066032e-05
-1.14051053760751e-05
-8.78539012726044e-06
-2.04504782645505e-05
-1.58087960106094e-05
-1.97624023844985e-05
-3.61919116698864e-05
-7.14967239869818e-06
-2.88781887658647e-05
-1.47277330780138e-05
-2.31919315787934e-05
-1.14627654186188e-05
-2.00315353657358e-05
-1.30274765468996e-05
-3.35222262450914e-05
-2.52610168644072e-05
-3.49963363454697e-05
-4.54642690547757e-06
-2.75939544883011e-05
-5.50376456069181e-05
-1.56512220880004e-05
-7.81559668744518e-06
-4.31866717661873e-05
3.67851501263855e-06
-1.5177579613432e-05
-2.26370468955208e-05
-7.15111370101324e-06
4.79471401494461e-06
-5.42985465651927e-05
-2.17947057932536e-05
-1.02476154940909e-05
-5.90983996765288e-06
-3.30889241816563e-05
-3.65450173887142e-05
-2.05927957287365e-05
-2.93008711474971e-05
-2.72971233041994e-05
-2.45061603755797e-05
-3.09405991033074e-05
-1.62437979362264e-05
1.91472179973972e-06
-2.35924466741708e-05
-2.40386798747667e-05
2.19521674889311e-06
-7.30339468400153e-06
-2.06823280683057e-05
-3.87969143861564e-05
-3.13861834174932e-05
-2.24478499551266e-05
-2.59667921083203e-05
-1.80263105567833e-05
-4.27589864692533e-05
-9.57467375939927e-06
-3.14124612786957e-05
-2.85637340957323e-05
-4.09876967235313e-05
-1.97261862890113e-05
-3.45756358466351e-05
-2.65820598411767e-05
-2.73299553210554e-05
-2.93978124714435e-05
-6.28171595462272e-06
-2.71999541342364e-05
-1.18489958421108e-05
-8.43059017643342e-06
-2.44397790830746e-05
-6.73759693568281e-06
-8.65451122462134e-06
-3.05388919369219e-05
-2.55359390693102e-05
-8.55689718038059e-06
-1.08495327790193e-05
-8.60257981200704e-07
-6.46100154619865e-06
-4.19138973471589e-05
-2.59170062220269e-05
-3.13799884024166e-05
-2.56694109398099e-05
-1.52253480626106e-05
-2.23327810026607e-05
-1.03632522044468e-05
-3.05122756677782e-05
-2.23425086503567e-05
-2.02841968202264e-05
-1.78604818648676e-05
-2.64091873759635e-06
-2.38496631134308e-05
-2.18758129089084e-05
-1.34225019754233e-05
-1.60206096145281e-05
-6.26671190486952e-06
-2.01523264696051e-05
1.14637224558897e-05
-1.61488200702758e-05
-3.01079417229898e-05
-2.39668867299272e-05
-3.59245819862427e-05
-1.86992812882373e-06
-1.31866109993934e-05
-2.10332579362646e-05
-3.82304400429557e-05
-1.94594018507012e-05
-1.39316869482686e-05
-1.28329981175103e-05
-3.47601982026107e-05
-2.63889889135114e-05
-1.52596124572574e-05
-4.31024268549677e-05
-1.75038340543318e-05
-2.33850629396609e-05
-3.05738758200236e-05
-3.48759021572148e-05
-1.91230544564077e-05
-3.74682157332382e-05
-4.24218720699653e-05
-2.88348325911947e-05
-5.23417095860023e-05
-2.47921049009886e-05
-1.07099775703667e-05
-1.47532537294228e-05
-2.17526088027978e-05
-1.885208558707e-05
-1.94566519554747e-05
-3.00605853767597e-05
-2.46375727862387e-05
-2.9492963104759e-05
-4.0004342384848e-05
-1.99754307576995e-05
-1.24854015501543e-05
-2.73882047866376e-05
-1.75069976697429e-05
-6.04729397306989e-06
-2.93469079210095e-05
-1.52717264248064e-05
-7.33416336282905e-06
-2.6042611640032e-06
-1.12478333608394e-05
-4.41593307260399e-05
-2.1660654089666e-05
-1.54666634284802e-05
-3.69009861262278e-05
-2.28077564110757e-05
-4.00736735612385e-05
-1.4698703498988e-05
-3.84363282925649e-05
-3.42900592004479e-06
-2.47489754717381e-05
-3.34584858532582e-05
-2.3670316095379e-05
-1.33728299092539e-05
-1.87002335510148e-05
-4.47045319948718e-05
2.37712548458217e-07
-9.8795186977935e-08
-1.73302969532482e-05
-1.13722999625136e-05
-2.33863385607039e-05
-3.94989151185864e-06
-1.8875898661223e-05
-1.82653161762667e-05
6.51866628790773e-06
-2.6557073410808e-05
-1.98607927698837e-05
-2.56515190717817e-05
-2.31417430429683e-05
-1.88738663832972e-05
-2.77479684576584e-05
-2.74648758886437e-05
-2.49845748471694e-05
-1.6844325267424e-05
-2.9781513533045e-05
-8.1185135433702e-06
-1.05511711767237e-05
-2.75188533035824e-05
-2.85957887389559e-05
-2.00167403971048e-05
-1.74989868303021e-05
-8.49350385539363e-06
-1.206545268849e-05
-1.68690833266435e-05
-1.9371160120998e-05
-1.39832548439523e-05
-1.16408105166662e-05
-1.51594098683815e-05
-4.55025360610584e-06
-2.40805129395995e-05
-1.91038357428741e-05
-1.92088055020218e-05
-2.41981390753014e-05
-1.51724823543071e-05
-2.0315717570332e-05
-1.83981251828469e-05
-1.10161590062627e-05
-1.4765509539166e-05
-4.3388852168887e-05
-1.1161009867342e-05
1.0232089010499e-05
5.57843764306273e-07
-1.99102789139091e-05
-8.49835491989162e-06
-3.67791163933036e-05
-2.17165147623749e-05
-3.16322201672102e-05
-2.48805762203779e-05
-1.33388360486705e-05
-3.54557193656901e-05
-9.20947408744747e-06
-3.72615903912653e-05
-2.67352185774407e-05
-1.68207809281952e-05
-6.01158273236298e-06
6.80924252556447e-06
-3.33946662757079e-05
-8.16987895435078e-06
4.5314057689255e-06
-2.9489545037278e-05
-4.07608296432983e-05
-1.11924844921371e-05
-1.46693472063044e-05
-2.08190974239173e-05
-2.88966951154546e-05
-2.52811104321937e-05
-3.12910269222905e-05
-2.73682351989351e-05
-1.16767523776039e-05
-2.31372510876057e-05
-8.11805208856983e-06
-2.45757819207684e-05
-1.31729179800608e-05
-2.80835164663288e-05
-2.22497123120694e-05
-1.00694656979664e-06
-2.79277907939345e-05
-2.49825907619299e-05
-1.02189417918632e-05
-2.89486577068532e-05
-9.44500195145039e-06
-1.56881606678595e-05
-2.36217057222344e-05
-9.03015069055897e-06
-1.82855507237502e-05
-2.5832114898671e-05
-1.52783887687066e-07
-1.24288458557655e-05
-2.61204987958596e-05
-5.13374381155013e-06
-1.31658377878029e-05
-2.4666954370351e-05
-1.96918832068997e-05
-3.12825543248881e-05
-2.81853467827166e-05
-1.95448329109953e-05
-1.42919276073441e-05
-4.12125802463978e-05
-2.19000589831349e-05
-1.46510793140189e-05
-1.59866244309225e-05
-2.70569473115222e-05
-2.02723638302164e-05
-2.03649004292561e-05
-1.32819403208153e-05
-2.43900198105955e-05
-2.71881488508681e-05
-1.61372620663588e-05
-6.77411102377348e-06
-1.71136290842622e-05
-3.71516348339137e-05
-2.60168668324417e-05
-1.53884992588482e-05
-3.02740751740328e-06
-5.09011256884426e-05
-1.58980984501548e-05
-2.23232319886507e-05
-2.99877961756329e-05
-3.50002832411615e-05
-3.49643353311389e-05
-2.91258113469585e-05
-2.59457722035719e-05
-6.87014255782944e-06
1.93859638394136e-06
-1.81735745662867e-06
-2.43668935068385e-05
-5.92650278657491e-06
-2.98457996125251e-06
-4.37750516716588e-06
-2.19894406015074e-05
-5.75193657235255e-06
-1.51116503073043e-05
-2.92294143303756e-05
-3.50757695487747e-05
-1.17233852220083e-05
-2.80139330756288e-05
-2.57516547379486e-05
-1.95764614373605e-05
-1.03094193457598e-05
-1.43333770186616e-05
-1.91155400477738e-05
-2.22840488643064e-05
-6.84979795065881e-06
-2.59008422817869e-05
-3.3744157270305e-05
-2.05021975678416e-05
-1.78162933091128e-05
-1.94150838404804e-05
-4.15830441357487e-05
-1.09207675983628e-05
-8.29930464204783e-06
-3.15761348656086e-05
6.2535835755047e-06
-1.0349462847317e-05
-2.43529899124433e-05
-3.10323605388721e-05
-1.03427974643069e-05
-7.56426936854061e-06
-1.38879994128951e-05
-2.10996282605248e-05
-1.55848553618402e-05
-3.71378403007409e-05
-1.7595149624452e-05
-5.14366358504019e-06
-1.92493607261172e-05
-4.99718990316002e-05
-2.26570625687493e-06
-1.65707466285614e-05
-3.14620351240199e-05
-3.98149691188078e-06
-2.83586018050691e-06
5.97306347325948e-06
-6.1970746217108e-06
-1.05306460457823e-05
-2.14556798331698e-05
-3.61233679546274e-05
-2.93303811428064e-05
-2.37102539554801e-05
4.08706544666205e-06
-3.88005015095757e-06
-1.61655646150853e-05
-2.14905034361018e-05
-2.6442908158356e-05
-2.18424866578787e-05
-1.77757866750388e-05
-4.05118673492064e-05
-1.65753873441608e-05
-3.826540007571e-07
-1.51478185351714e-05
-1.04867233793737e-05
-3.35001918008189e-05
-2.03379163746014e-05
-3.08356762979131e-05
-4.01925099835348e-05
-2.76138065173168e-05
-2.10683039852971e-05
-9.49741397430446e-06
-3.05082038094582e-05
-3.55640862261747e-05
-9.76122144102894e-06
-3.37532027717651e-05
-2.87863046331037e-05
-3.32170264704629e-05
-1.33278272075258e-06
-1.98264444711787e-05
-1.31083394200397e-05
-2.10841180033466e-05
-2.09001717278927e-05
-2.97572630623765e-05
-1.62926843541089e-05
-2.39275461682573e-05
-2.3991764000018e-05
-1.03306181891126e-05
-7.4450331492011e-06
-2.53422862831124e-05
-2.9818395618976e-05
-1.70234304496155e-05
-1.39992108423872e-05
-3.50571861990084e-05
-2.33650015787381e-05
-1.42029993577172e-05
-3.70533428903958e-05
-8.4615804337961e-06
-2.96265769195203e-06
-3.43846758094102e-05
-2.51970834848461e-05
-3.12268983161418e-05
-1.98308132831175e-05
-4.17504800952433e-05
-2.04724696629741e-05
-8.77459656746971e-06
-7.55151611405225e-06
-4.31147193460674e-06
-2.48911206618006e-05
-5.81146251846843e-06
-3.82193802587477e-05
5.25365109223183e-06
-1.75573194608983e-05
-1.54424133510226e-05
-4.54244208445241e-06
-2.36717988406043e-05
-2.29913010170244e-05
-3.24573399762203e-05
-2.14817500117606e-05
-1.94651967420973e-05
1.78288103492739e-05
-3.95413683274777e-05
-2.84149614486873e-05
-2.31131000628092e-05
-2.50524187905608e-05
-4.18912419677514e-05
-3.3783569570331e-05
-1.20507291858474e-05
-9.83004585805656e-06
4.30674205713132e-06
-2.67250598349431e-05
-1.69419749140577e-05
-3.0900846932315e-05
-2.11942587402491e-05
-8.741078762391e-06
-1.22324295286692e-05
-3.81662762940246e-06
-2.92347463283258e-05
-2.39022882957276e-05
-1.74381546293904e-05
-1.71217021541785e-05
-7.31460393910763e-06
-3.3938772672652e-05
-2.48455150958802e-05
-3.67635591050337e-05
-2.60883044665557e-05
-1.08863434760392e-05
-2.01318679411265e-05
-2.42134786506125e-05
-1.60501787928738e-05
-2.20425595894914e-05
-1.48847197049665e-05
-2.30326818601727e-05
-3.10708313972662e-05
-9.01551692731684e-06
-2.63255684878125e-07
-4.48333678990806e-06
-1.03036492734586e-05
-2.53704098138455e-05
-9.71446461055958e-06
-1.79411282438864e-05
-2.3238154042522e-05
-2.0701388931461e-05
-1.32344062668241e-05
-3.55689181669406e-05
-4.15272491233628e-05
-1.90544949785067e-05
-2.68698494585071e-05
-2.84727524675756e-05
-5.61323355684748e-06
-2.36275293118641e-05
-5.78444506421199e-06
-1.58307710448805e-05
-2.13653727946163e-05
-2.77557071952081e-05
-1.79457261073754e-05
-2.70289179029757e-05
-2.59560459714461e-05
-2.71539111454231e-05
-1.69067558158208e-05
-2.2854366446903e-05
-2.00772413849083e-05
-2.45035169440529e-05
1.00554213324021e-05
-2.76028002158838e-05
-3.19297255267992e-05
-1.28287977747391e-05
-3.43483901848449e-05
-2.70471688303234e-05
-2.97288609442326e-05
-3.58859996529523e-05
-1.83187348120448e-05
-3.85286001097656e-06
-6.1288029835512e-06
-1.69922627276978e-05
-7.54399863686932e-06
-1.99609589448312e-05
-2.21815428728723e-05
-2.49922458088169e-05
-2.19244163610595e-05
-2.63576480412321e-05
-1.39128982584142e-05
-1.60774710307589e-05
-2.20654910359456e-05
-4.18146846344747e-05
1.65503265467517e-06
-2.81193548959347e-05
-7.49033084242701e-06
-7.13775063100651e-06
-2.69633881087135e-05
-1.6998604839485e-05
-3.99437542779433e-06
-1.67326972274501e-05
-2.52236544923144e-05
-1.07318798137534e-05
-3.19130506755853e-05
-2.26586631213323e-05
-2.11918514579818e-05
-2.55212097820638e-05
-1.67256207076998e-05
-3.41076421848714e-05
-1.21988574536813e-05
-4.22874490042385e-06
-2.76153606700116e-05
-1.51801401662383e-05
-3.05060937933013e-06
-2.29478578337513e-05
-1.88027356548929e-05
-1.72699364532527e-05
-1.82818391044191e-05
-2.86809142043901e-05
-1.0794901460023e-05
-4.10256144115588e-05
-3.60674066901801e-05
-1.4092350734353e-05
-1.58660824973178e-05
-2.13511523105286e-05
-7.32924396960346e-06
-3.18158322262429e-05
-1.96317659747623e-05
-1.78619850556972e-05
-2.96956778029698e-05
-1.10091498704799e-06
-2.96710400206916e-05
-8.11015148044618e-06
1.88271079378865e-06
-1.73751153542059e-05
-8.09036192813747e-06
-1.05550759615497e-05
-2.56940744839983e-05
-1.12038902287381e-05
-1.91903780277703e-05
-2.33463309919907e-05
-1.07598591845812e-05
-1.17234459272787e-05
-2.34685488023331e-05
-2.55377474898235e-05
-3.20102592667298e-05
-4.35603380877248e-05
-4.58904508655852e-08
-2.34280663373993e-05
-3.00743837191818e-05
-3.44727405668993e-06
-3.01263521169231e-06
-2.12900779424145e-05
-1.36182916070802e-05
-1.96328828239197e-05
-2.30474801561716e-05
-2.72698956461799e-05
-2.7891420052903e-05
-1.82129404870636e-05
-2.61823418558246e-05
-2.11132099851829e-05
-2.9901285236789e-05
-2.80540615260244e-05
-2.81810201202052e-05
-1.19070293741516e-05
-3.88834718240223e-05
-2.72740149325687e-05
-2.88894791967935e-05
-5.31071353184293e-06
-3.81218226653171e-06
-1.00678984806772e-05
-1.09784691339029e-05
-3.48029194854648e-05
-1.29480548377517e-05
-2.39858183284234e-05
-2.18087730004219e-05
1.61331556442288e-06
-2.6666873252895e-05
-1.99080359662859e-05
-1.29584086627164e-05
-3.47662123097459e-05
-3.12953354272452e-05
-1.58271380169949e-05
-2.80022888570151e-05
-3.53477186589891e-05
-1.93864486897493e-05
-4.84169304934073e-05
8.22214980316892e-06
-3.12585247431826e-05
-3.00888077626989e-05
-2.75943350830581e-05
-3.25294235976656e-05
-2.67162145443896e-05
-1.10879211321897e-05
-1.50597954355466e-05
-2.33846187295279e-05
-1.80850192708678e-05
-1.86656502208135e-05
-3.5264343173867e-05
-2.08390835879642e-05
-1.92680839548718e-05
-1.04704332333294e-05
3.68249660333549e-06
-5.90518975968606e-06
-2.57348992132035e-05
-3.82970120788426e-05
-2.78799338688891e-05
-3.98642535230596e-05
-2.84327758626958e-05
-1.20415165142879e-05
-9.35280794964178e-06
-3.82842682419899e-06
-1.48842757306524e-05
-1.91209885127454e-05
-6.46214149759765e-06
-1.3868773176806e-05
-1.90193182428641e-05
-9.12168495708829e-06
-1.62920854047981e-05
-2.87373575596303e-05
-3.18533320930538e-05
-7.7491580947542e-06
-1.96469362771387e-05
-2.75340375037012e-05
-3.09551284100527e-05
-1.63729871505366e-05
-5.90487163400733e-06
-2.71272802127423e-05
-2.44930444871274e-05
-4.01891837235728e-05
-2.01307795744824e-05
-1.22720160460129e-05
3.53224601039823e-06
-2.46253908944539e-05
-9.01615182732148e-06
-3.43361751175461e-05
-4.51078818624537e-05
-2.31837161689669e-05
-9.90382419108918e-07
-1.83075064805958e-05
-1.65751850792807e-05
-2.66085128316082e-05
-1.58503542550573e-05
-1.43922692232294e-05
-9.78834350032209e-06
-2.8984810660808e-05
-3.02827502994401e-05
-1.15600489090271e-05
-3.70190096267655e-05
-1.8353959959897e-05
-3.10342661474868e-05
-2.67031360908575e-05
-2.34506515931751e-05
-3.081262366926e-05
-9.52916202678877e-06
-4.16575783217444e-05
-3.74705281288914e-06
-2.85157506012669e-05
-3.74898011484914e-05
-1.61905097588525e-05
-8.79747628317476e-06
-2.66208199302167e-05
1.44570107317221e-06
-2.65445100035982e-05
-1.70813868992065e-05
-3.32258509963964e-05
-1.61927357568963e-05
-3.59392259574779e-05
-1.76235241911198e-05
-8.17936195026511e-06
-1.32096718736389e-05
-1.69294991007942e-05
-2.56727601648913e-05
-2.3470180507831e-05
-1.04827174750523e-05
-1.53797601343713e-05
-1.84656975397221e-05
-7.1059259476791e-06
-1.76339547026336e-05
1.01780292883945e-05
-1.35346438743098e-05
-1.53698220897587e-05
-1.06826536653949e-05
-3.46055137126815e-06
-2.3544650840949e-05
-3.22235853199691e-05
-1.19443706533075e-05
-2.33907151035028e-05
-5.10088724201348e-05
-2.00982616666777e-05
-2.66469861502521e-05
-3.24458780488259e-05
-3.74390348629088e-05
-2.59966240723051e-05
-8.84362694768537e-06
-6.00071707072464e-06
-2.47216312236337e-05
-2.96151159123152e-05
-2.02980786349838e-05
-2.14802314538903e-05
-1.85754653591313e-05
-2.19220028679999e-05
-1.38248402195617e-05
-2.66603969139233e-05
-1.6616002153001e-05
-5.54141021213503e-06
-5.67868202491145e-05
-2.03349698197859e-05
-3.1182877765899e-05
-1.78356971134513e-05
-1.29351927447948e-05
-1.60795036503556e-05
-2.78797718131363e-05
-4.40441593866178e-06
-3.00807569896733e-05
-3.24248260589514e-05
-2.6980846267425e-05
-2.56741101726882e-05
-1.77934829537304e-05
-3.85672270938626e-06
-3.4372161821071e-05
-2.13643435219672e-05
-2.52702507724103e-05
-9.45384810598264e-06
-4.35960081418515e-05
-3.06015451692269e-05
-3.35985374072254e-05
1.40702412304543e-06
-3.98365319004687e-05
-3.17109093857355e-05
-3.47066679053778e-05
-2.1243634399375e-05
-2.42224297783223e-05
-1.46373988579343e-05
-2.80639682620491e-05
-1.09773865242159e-05
-7.30055961209486e-06
-1.75944048211912e-05
-2.03729196564621e-05
-3.17523097077639e-05
-1.79647180204265e-05
2.6663029439304e-06
-9.41597574526352e-06
-2.04323756547736e-05
-1.2633026990166e-05
-8.7484666475362e-06
-2.91025872456747e-05
-3.14253783940038e-05
-1.6060947347148e-05
1.78176461491564e-06
-1.23567043073815e-05
-1.30947639636488e-05
-1.60957219271756e-06
-1.50293058841311e-05
-1.5905716889434e-05
-3.66557917831217e-06
-2.90784552288022e-06
3.25189463557366e-06
-2.18062455207172e-05
-1.87240501504535e-05
-2.13638698331716e-05
-1.38714374002462e-05
-1.5814625721249e-05
-2.85848547414868e-05
-2.51056182493759e-05
-4.36893609225939e-06
-2.81216511868198e-05
4.93221556842209e-07
-2.79741058101898e-05
-2.82235954035049e-05
-2.38593462914551e-05
-4.07775914569057e-06
-6.83712281620173e-06
-1.30130810697668e-05
-2.55395655228142e-06
-9.27537136633204e-06
-9.40737893290732e-06
-1.21807912789814e-05
-2.37233633555813e-05
-1.57878446858239e-05
-3.1048692763048e-05
-2.63937739262479e-05
-1.77526859073494e-05
-1.10082030124757e-05
-2.03282377677036e-05
-3.30074744844534e-05
-2.40735742818603e-06
-3.70896025030598e-06
-1.83972421992445e-05
-1.58255199401266e-05
-1.33511276203569e-05
-2.51395193245547e-05
-2.30083127641967e-05
-3.53867221590038e-05
-2.3189625902984e-05
-2.60859576301323e-05
-3.46980438790217e-05
6.62429676502935e-06
-6.70195677152554e-06
-1.43003997731007e-05
-2.55108065304296e-06
-9.78234795948284e-06
-1.21917734282454e-05
-8.24275025349273e-07
-1.61188678181902e-05
-3.03031080378785e-05
-2.36023032307394e-05
-1.45613827423153e-05
-9.20902399622182e-06
-4.15780391261601e-05
-8.7028939977004e-06
-9.84845380150434e-06
-3.81784934450443e-05
-3.24490530989994e-05
-2.16528547987722e-05
-2.66345253882189e-05
-3.31279570663193e-05
-1.80542668721355e-05
-1.85770218793112e-05
-2.8655552047295e-05
-1.52276465846588e-05
-1.00342350170464e-05
-3.40818950073465e-05
-3.17425979354842e-05
-2.50631770389328e-05
4.85890923398057e-06
4.77457603223858e-06
-2.26024693653155e-06
-1.31617804504272e-05
-3.05881269720745e-05
-1.36291654594289e-05
-1.79822099692241e-05
-2.6411384644822e-05
-8.2738154459999e-06
-2.83353643408809e-05
-1.91639222779848e-05
-6.2252908997477e-06
-6.15318277132723e-06
-2.61754796661156e-05
-1.73977804346226e-05
-3.32909874322585e-05
-1.18050786939519e-05
-2.49664485475739e-05
-1.53571360246673e-05
-2.26966943156306e-05
-2.3315013401851e-05
-1.70752611395505e-05
-1.27076591790812e-05
-6.82219151589747e-06
-5.62770911120508e-06
-1.45979355274924e-05
-2.51656186965285e-05
-1.41059775640154e-05
-2.03442294599289e-05
-2.63461697201568e-05
-2.00245482356338e-05
-2.9695134031165e-05
-8.74932645923761e-06
-1.32865619869037e-05
-2.63171154831445e-05
-2.12687031869111e-05
-2.57698127389788e-05
-2.49805411742483e-06
-4.77661911306442e-06
-1.28289251724877e-05
-2.67003327644826e-05
-3.27061621661811e-05
-2.20008814296488e-05
-2.88455574509192e-05
-3.43775533597243e-05
-2.70064444989885e-05
-9.27162894656767e-06
-2.47119441704408e-05
-3.92200375680735e-05
-2.3575308308405e-05
-1.68528836861323e-05
-1.55027896905628e-05
-3.14927809533234e-05
-2.04461836355417e-05
-3.31050938218466e-05
-4.29541136304969e-05
-2.03057181819535e-05
-4.62032011847496e-05
-3.25830893086443e-05
-1.57571806997542e-05
1.59888157245434e-05
-1.25410252646242e-05
-2.00786208577302e-05
-2.27248057142959e-05
-2.87142486123179e-05
-1.91622902051789e-05
-5.04493608255254e-06
-3.01249840500914e-05
-3.03259497612716e-05
-2.33383153711807e-05
-1.97436084552136e-05
-2.79817893773464e-05
-4.31291242776284e-08
-2.16964741864803e-05
-4.04603934487764e-05
-2.65566281400162e-05
-1.23803768377807e-05
-1.48474878995038e-05
-2.23374630201647e-05
-3.71626602704357e-05
-4.56042580281215e-06
-3.38428650069939e-05
-3.40632929506315e-05
-3.91452504171738e-05
-1.0841963452627e-05
-3.59891235550463e-05
-1.53905018008602e-05
-2.96589925951395e-05
-1.82084115672306e-05
-1.27132427538601e-05
-3.23602855453458e-05
-3.5536982224364e-05
-1.14665438903887e-05
-9.23262017174852e-06
-4.93791219340547e-06
-1.55319744647409e-05
-1.60744341073569e-05
-2.10337564857656e-05
-3.93073775810389e-06
-1.16319439961738e-05
-3.06403659217075e-05
-2.65089836270431e-05
-2.55461653775911e-05
-1.62044982193603e-05
-1.66482113183563e-05
-2.75080390893257e-05
2.64521113309532e-06
2.04493836313921e-06
-1.79381197077482e-05
-5.31031814001588e-05
-2.21212486156021e-05
-6.5314505520329e-06
-3.50159499153894e-05
-2.1253085300939e-05
-2.05507309059627e-05
-1.80388346365585e-05
-1.920181298999e-05
-2.59470991668817e-05
-2.01915962237877e-05
-2.17476238445785e-05
-1.85876118948284e-05
-2.01523987957295e-05
-3.59462494015755e-05
-2.51481270920061e-05
-1.96085582960173e-05
-3.91166481848718e-05
-6.90896720367146e-06
-2.35706887449218e-05
-3.7948763415614e-05
-1.60691649209366e-05
-1.61596148077332e-05
-2.56390606874951e-05
-2.89071958704476e-05
-6.11462305919082e-06
-1.03069176079865e-05
-2.38065791917692e-05
-3.00899179091816e-05
-7.21420019119505e-06
-4.6855773204617e-05
-1.77519116556735e-05
-3.59701029663335e-05
-1.89795257095625e-05
-1.87498785444701e-05
-2.92139364043791e-05
-4.81230693388085e-05
-2.54539734212326e-05
-2.3068359088564e-05
-1.70380626878489e-05
-2.99488426486432e-05
-3.93601021412999e-05
-2.69923157726656e-05
-1.62749597715961e-05
-1.97491324211103e-05
-2.42181712006645e-05
-3.73940703261601e-05
3.1674803868057e-06
-1.33236776047861e-05
-2.25626078664731e-05
-1.58896328262609e-05
-1.07900906707636e-05
-3.73942292030677e-05
-3.11332366702178e-05
-2.06471865161775e-05
-4.49192562068058e-06
-2.28446284377559e-05
-1.63812619176457e-05
-3.90668278599004e-06
-2.04481246832575e-05
-2.96056564880522e-05
-5.03963908641638e-05
-1.91966514646583e-05
-3.4451746922822e-05
-7.56728730526669e-06
-2.64648380901872e-05
-1.17055750691167e-05
-2.9222318330745e-05
-3.21155579263659e-05
-2.83543861836013e-05
-1.44443012288875e-06
-3.91696569516509e-05
-3.3260741534215e-05
-1.01804238377633e-05
-1.77741800173626e-05
-4.65343991869266e-05
-2.78824232913786e-05
-6.99386223013411e-06
-1.36229374502734e-05
-9.28754890115823e-06
-7.86747163964774e-06
-1.49689784865937e-06
9.84851881331494e-06
-1.46662832599893e-05
-4.99709230533213e-06
-4.56873594489374e-05
-2.44115561951958e-05
-1.43159108800261e-05
-2.60943793498807e-05
-1.8984828881771e-05
-2.63598568011894e-05
-3.51123698517729e-05
-2.53101539443483e-05
-3.99105556843894e-06
-3.77759550205637e-05
-2.72767475610563e-05
-5.53375929833672e-06
-1.5920540636661e-05
2.60765391769573e-05
-2.04638841457421e-05
-2.92133452139928e-05
-1.48541508277451e-05
-1.99268809746229e-05
-1.79245605548137e-05
-2.43133732122456e-05
-1.32041112740431e-05
-1.17830486821762e-05
-2.62354289103419e-06
-2.59659334301532e-05
-1.95722688823478e-05
-1.88607151842066e-05
-7.40169378717491e-06
-4.92200357489245e-05
-2.8835693977091e-05
7.11128561407907e-06
-7.46367536234147e-06
-1.8627369947327e-05
-3.34063634934833e-06
-4.05770990872131e-05
-2.29829072389183e-05
1.22496115524351e-06
-2.76147858669382e-05
-3.09298917955454e-05
-2.87750101842217e-05
-2.05555760695765e-05
-3.86293794316164e-07
-1.29332270207477e-05
-2.34808662767443e-05
-2.8245159481716e-05
-2.13146327690108e-05
-2.32943615511133e-05
-3.14179421754452e-06
-9.2747441717126e-06
-5.90309882396421e-06
-3.44093216383852e-05
-3.29010570993157e-05
-2.02726201858516e-05
-9.34184500020551e-06
1.5804662145257e-06
-1.49371892515106e-05
-1.60269329508184e-05
-1.03525213596284e-05
-1.42981009427228e-05
-2.81238260314995e-05
-1.73163146444384e-05
-2.39305681134417e-05
-2.96550737234301e-05
-3.67198167192339e-05
-2.39402581630112e-05
-3.50689470214394e-05
-6.60381935996041e-06
-2.2489137106702e-05
-2.10838211663072e-05
-3.24816181705049e-05
-2.2532536227899e-05
-2.48290164767791e-05
-2.4247392907148e-05
-1.18688356959439e-05
-3.44060314883133e-05
-1.77698456758085e-05
-1.91503415276903e-05
-1.76060146926514e-05
-2.49575858574301e-05
-3.82258300949741e-05
-3.44296053957334e-05
-2.39284193150624e-05
-8.52719535782002e-06
-1.01975851015386e-05
-1.71202922610793e-05
-7.52987253932137e-06
-2.8059803543763e-05
-1.37760278124275e-05
-1.80628756110411e-05
-4.71988325147376e-05
-2.9141869072267e-05
-1.91441528899614e-05
-2.59871871424423e-05
-3.58832966845192e-05
-2.44882262485458e-05
-3.21299265907278e-05
1.70716098523484e-06
-4.18844358703848e-06
-1.52515996126856e-05
-2.35187194703176e-05
-1.98944082359364e-05
-3.27564216382748e-05
-1.25109245871248e-05
-3.22343801108702e-05
-4.48914633157489e-06
-1.21014927259121e-05
-5.59603799186609e-06
-5.56521840816985e-06
-1.34314204843253e-05
-1.54611564680035e-05
-1.90756451914035e-05
-2.25931279942986e-05
-7.79677393526055e-06
-1.62049723587646e-05
-2.80624600181091e-05
-2.58195874694289e-05
-1.4492390152951e-05
-1.75694344940296e-05
-2.81114640891968e-05
-3.95112709971546e-05
-7.22037098388255e-06
-1.19548156093261e-05
-9.7765666498112e-06
-5.71264064172633e-06
-2.83601471366412e-05
-2.70536067437292e-05
-3.10000389986081e-05
-3.1750705960258e-05
-4.45231286452744e-05
-1.18831214398638e-05
-1.27616542980502e-05
-1.81262070607533e-05
-6.39806143006939e-06
-1.65852863400466e-05
-3.01375893805228e-05
-2.21549897415538e-06
-1.10479437225838e-05
-1.66237368878473e-05
-1.01789643514087e-05
-2.49421200169993e-06
-3.12275330327793e-05
-1.66198535376368e-05
-1.74882276721332e-05
-4.42992645552377e-06
-1.17210329293326e-05
-4.46101514245091e-05
-2.28034540114775e-05
-2.33232058413184e-05
-3.03581521460173e-05
-3.39956008683098e-05
-1.66575686081895e-05
-1.5288526553209e-05
-2.24906934623792e-05
-3.19903647706978e-05
-2.12647981455273e-05
-1.50962127876825e-05
-1.1904285690041e-05
-1.38262140287634e-05
-1.65056435077336e-05
1.29725659980176e-05
-1.90373774330836e-05
-2.37770248564824e-05
-1.74695856655209e-05
-3.14062905180024e-05
-3.32876283521872e-05
3.6627886391436e-06
-2.60306010284784e-05
2.39085304450821e-06
-1.81601211663549e-06
-2.45618906936754e-05
-3.55564419669889e-05
-2.93587432723815e-05
-1.63384740239701e-05
-1.08187720400607e-05
-2.76877705272955e-05
-2.19683438129069e-05
-2.59686900774954e-05
-2.31253255162953e-05
-1.46617823510167e-05
-1.63016208907932e-05
-2.91728445683366e-05
-3.21114672105419e-05
-2.35401094391974e-05
-2.79022993331616e-05
-2.36534301098498e-05
-1.81225476523882e-05
-2.44284511342671e-05
-3.57617592726477e-05
-1.38670435620664e-05
-1.45242463156821e-05
-1.48203788110781e-05
-2.73462686420869e-05
-1.86091446461689e-05
1.00010758775062e-05
-2.38562559419994e-06
-2.89241389655568e-05
2.2127739749123e-06
-9.07580509312761e-06
-1.93735292515013e-05
-1.14938204222518e-06
-2.26949016669056e-05
-2.85634431180374e-05
-2.00510756254378e-05
2.85126493332149e-06
-3.85875565337587e-05
-4.20955102893758e-05
-1.73777313005729e-05
-1.69021821086822e-05
-1.72022540668783e-05
-2.14231220098941e-05
-2.60505916116211e-05
-2.84575217263148e-05
-2.62212634176862e-05
-3.4004324591607e-05
-3.09124622680875e-05
-2.78042609104002e-05
-1.58307762874334e-05
-1.34929150422385e-05
-2.41775462894841e-05
-1.03271162657247e-05
-6.65426648913906e-06
-1.99465366821917e-05
-1.29097747373069e-05
-1.59085374748828e-05
-1.58082861044516e-05
-4.07587497989567e-06
-3.83725599590591e-05
-3.2135505631939e-05
-2.03015847708019e-05
-3.83312695571494e-05
-1.53267347922337e-05
-3.31649489508609e-05
-3.01416556307213e-05
-2.16484890446243e-05
-2.35671105929701e-05
-2.92345179538756e-05
-1.14700217368551e-05
-1.8137690177398e-05
-4.480040889974e-05
-9.76544400844839e-06
-2.13417918892263e-05
-6.67430131627541e-06
-2.47683870219871e-05
-4.4779365413579e-05
1.1937588500924e-06
-3.0788282508084e-05
-4.08738041226128e-05
-2.15765072981157e-05
-1.51977112383287e-05
-2.76870801491212e-05
-2.46646412824279e-05
-2.0926090359882e-05
1.82982097406605e-06
-1.50815562217581e-05
-4.19698502918114e-06
-2.87125882434239e-05
-1.00215682424401e-05
-2.39895346698285e-05
-8.79679166507498e-06
-2.26736276587934e-05
-1.86309234084866e-05
-2.50245155351567e-05
-2.64296295155908e-05
-1.93389352827996e-05
-1.53721156894475e-05
-1.64411199471447e-05
-8.06874680119813e-06
-2.417655435315e-05
-2.99313542445226e-06
-4.35491478926271e-05
-1.15722729870057e-05
-1.8210223388587e-05
-4.83850985842206e-05
-2.42224979126451e-05
3.74601116641147e-06
-2.13075451445778e-05
-2.32644993849307e-05
-1.37873931254391e-05
-6.82814394302175e-06
-1.72101547670076e-05
-6.40754987201743e-06
-1.2283908584327e-05
-2.46512468973463e-05
-3.21937864280371e-05
-2.2570551172907e-05
-2.3076997503782e-05
-5.06631731624094e-05
-2.24903248059876e-05
-1.98531891352261e-05
-3.58005140762189e-05
-4.07885346420756e-05
-3.01660990793204e-05
-9.17625863599468e-06
-2.46833260685152e-05
-3.26278000090999e-05
-1.10872417326369e-05
-3.47004951659197e-06
-8.90688776996471e-06
-2.80196338543374e-05
-1.58034847394563e-05
-1.24229328144108e-05
-2.83876669248455e-05
-1.40151483360512e-05
-1.87073406544437e-05
-3.17616555287882e-05
-1.32160476709158e-05
-1.53604249483805e-05
-1.91164066392667e-05
-1.69280245166617e-05
-3.00408683488185e-05
-2.11633710169261e-05
-3.99330532907396e-05
-2.39122617028676e-05
4.34017395061345e-06
-1.54762412177006e-05
-1.96548455900515e-05
-4.67029973918036e-06
-2.5439630702649e-05
-3.09585986085077e-05
-2.14167964199996e-05
-1.8810386831173e-05
-3.53012491705087e-05
-2.07256919807346e-05
-2.4477787409596e-05
1.85077695877685e-06
-3.8021133484961e-05
-2.296281082135e-05
7.06591628901499e-07
-5.21438169609214e-06
-3.26584689061313e-06
-1.81925002237168e-05
-2.17267457660248e-05
-2.03085248240608e-05
-1.84653932793683e-05
2.90162459653307e-06
-3.5383063555703e-05
-1.2294452912864e-05
-2.2288875377095e-05
-6.92964765956246e-06
-3.44957256351878e-05
-1.65350457905129e-05
3.35565848198508e-06
-2.75194221690753e-05
-2.41115255665848e-05
-6.28623744488323e-06
-3.82280259518141e-05
-2.15753818606826e-05
-1.85735351129189e-05
-1.62712165014713e-05
-9.55622457760656e-06
-2.23389799210369e-05
-2.34965045386813e-05
6.13435120835449e-07
-2.12469462787558e-05
-2.22582780108573e-05
-3.92362199634891e-05
-9.04159555172411e-06
-6.23240292014423e-07
-2.67800010329395e-05
-2.38125638839038e-05
-1.33050735188852e-06
-3.80350802434092e-05
-2.54383767117829e-05
-3.38413887519829e-05
-1.25116854369994e-05
-2.97579940420338e-06
-1.42786333327637e-05
-1.1246652556799e-05
-3.31263339802783e-05
-3.20405756147294e-05
-1.55726365742491e-05
-1.65370321096342e-05
-1.5121653781794e-05
-1.60575900842701e-05
9.7804954292184e-06
-1.79031403227739e-05
-8.5556788947982e-06
-1.60591970586783e-05
1.48662097743526e-05
-1.16981685015577e-05
-3.10652383564875e-05
-1.36198026986802e-05
-2.24708859764112e-05
2.22165719337905e-06
-2.19651955762307e-05
-3.2024653827988e-07
-1.85782216257693e-05
-3.35859133323253e-05
-4.03354052304305e-05
-3.09367406432258e-05
-5.31637670103342e-06
-1.10833011458629e-05
-2.03689997549775e-05
-2.20545646583781e-05
-8.89263876440507e-06
-2.13114252248978e-05
-6.22973737822332e-06
-3.64105457367604e-05
-3.22412723334157e-05
-5.56515644726644e-06
-4.47498637087808e-05
-2.74306537001017e-05
-2.63861471180474e-05
-2.15413150304573e-05
-2.52552820363042e-05
-2.46322215317608e-05
-2.09036774001922e-05
-2.26601637797402e-05
-2.54337958217625e-05
-3.34955883982486e-05
-2.7533263576764e-05
-1.12051277068547e-05
-1.9983792656016e-05
-2.74742203711856e-05
-2.16357827693169e-06
-2.78416684433759e-05
-2.22458971502884e-05
-9.04509158749575e-06
-2.96743908563652e-05
-4.08994675959891e-05
-2.36289546984293e-05
-1.4846620862803e-05
-1.55370909801677e-05
-2.5719936104703e-07
-3.58340865771718e-05
-3.20832117687039e-05
-1.35419920900602e-06
-1.33617507177175e-05
-3.24797013516712e-05
-2.90763703483224e-05
-1.14161336143753e-05
-2.04436173872846e-05
-5.32804151159525e-06
-1.47852653826552e-05
-1.65845289833082e-05
-1.64032874328258e-05
-2.78075268545075e-05
-3.3885342720916e-05
-1.30860945707602e-05
-8.55536779878933e-06
-3.12611672617093e-05
-2.42782057281348e-05
-8.6517292669017e-06
-6.59303914194036e-06
-2.24317655016939e-06
-4.02749730430789e-05
-9.94598972699437e-06
-2.53956347784271e-05
-1.92750555971308e-05
-1.27616039747168e-05
-9.51259245723561e-06
-7.01440624858665e-06
-1.6845824602314e-05
-2.45600438189761e-05
-1.28191872254439e-05
-3.10912583415113e-05
2.40220404706147e-06
6.88858929171917e-06
-4.51503318267234e-06
-2.07229917644451e-05
-9.10020481299608e-06
-1.96682673235653e-05
1.28188544309149e-05
-2.69733087729458e-05
-3.79869899387679e-05
-2.45604670149874e-05
-1.99180448152425e-05
-2.13390556747452e-05
-1.12531031211999e-05
-2.59527818225728e-05
-2.60219861031669e-05
-2.57381417088697e-05
-1.2189520860559e-05
-4.37851269392619e-05
-4.15387414969977e-05
-1.4011891083611e-05
-7.66325529924432e-06
-2.01405086273175e-05
7.63923554780137e-06
-2.36905945959844e-05
-2.28763964237479e-05
-3.99150057955344e-05
-2.90025706817203e-05
-4.34282125284676e-06
-1.70210030196156e-05
-2.74884526289389e-05
-1.65880237118626e-05
-3.57451927878054e-05
-1.58198889435183e-05
-2.25703050316161e-05
-1.75870952579938e-05
-1.32389298331174e-05
-2.75097335521897e-05
-4.44430688235517e-05
-6.12483883056002e-06
-8.1122187030478e-06
-3.20091119926469e-05
1.73322634850703e-06
-2.65006519260514e-05
-9.28518460925136e-06
-2.03747686215385e-05
-2.41227297694498e-05
-6.92962653438386e-06
-3.68334142888463e-05
-2.03895654424946e-05
-9.51429657204573e-06
-2.12344842208606e-05
-1.36367339559421e-05
-1.21619042803685e-05
-3.02781199130645e-06
-1.25782040315945e-05
-2.02004781007554e-05
-2.63998462555393e-05
-1.57386635676773e-05
-1.85969317370381e-05
-3.10728544086722e-05
-1.59898000835313e-05
-5.42177056408005e-06
1.12616046861666e-05
-3.42253321339013e-05
-1.34948797948481e-05
-4.23463969629036e-05
-2.46236299793413e-05
-1.10020402864839e-05
-3.89771484115027e-05
-2.98306091666904e-05
-3.34646529762655e-05
7.35786342147245e-07
-4.08985037074257e-05
-2.1582606334378e-05
-3.49761660483865e-05
-1.34808763222681e-05
-1.78386593045113e-05
-2.0587212552284e-05
-4.83965081568865e-06
-2.95307526324683e-05
-2.99983736827532e-05
-1.86183927251401e-05
-2.66385725399068e-05
-2.91584685236362e-05
-1.81793784915081e-05
-2.67387018462207e-05
-1.25655498136202e-05
-4.26432372993459e-05
-4.0425743437068e-05
-6.81903223791739e-06
-1.79996594599498e-05
-2.43467036592616e-05
-4.23681527679082e-05
-1.68029466745274e-05
-4.1530510204318e-05
-3.92839116111157e-05
-3.47655042007382e-05
-1.56022438490843e-05
-3.51635487480268e-05
8.2479889267072e-07
-1.60082585622799e-05
-1.41182283650706e-05
-2.71990760109183e-05
-4.85677074385208e-06
-3.14078758940431e-05
-3.01898112001251e-05
4.70116079052501e-06
-1.23064626494256e-05
-1.13145951419309e-06
-1.07340783169048e-05
-1.05170403964884e-05
-1.27794508928209e-05
-2.44083551381546e-05
-3.0741369859334e-05
-1.54195819171679e-05
-1.02465591432639e-05
-1.97755229312583e-05
-2.45302440848417e-05
-1.51844913388182e-05
-8.63377669098821e-06
-1.48935517545662e-05
-2.48145986474489e-05
-3.05894498492033e-05
-3.89601585715011e-05
-2.2303002424292e-05
-1.37343182923563e-05
-1.4539126822681e-05
-1.6389191278972e-05
-1.69750706919011e-05
-9.21666465987207e-06
-4.20034454995812e-05
-3.11856526448941e-05
-2.33481252819121e-05
-1.39775811100882e-05
-1.57416466682421e-05
-3.17469474129396e-05
-2.32912985642742e-05
-2.33850383042873e-05
-2.93860776223727e-05
-4.18414286520165e-05
-2.24822899726853e-05
-3.03698773784708e-05
-3.25172038869829e-05
-1.17035594583149e-05
-1.71862531596804e-05
2.74522426676836e-06
-1.74385697729e-05
-1.45073175342343e-05
-1.98559056668907e-05
-4.33850942431616e-05
-1.24165460699486e-05
-2.88287401546661e-05
-1.33777643232854e-05
1.40703192803382e-05
-2.85924560760953e-05
-1.2370430983702e-05
-2.50244027024208e-05
-2.98067020377465e-05
-1.94649180143847e-05
-1.74676259726347e-05
-1.01611628872279e-05
-3.60351964670703e-06
-2.12408507602834e-05
-1.0067398855556e-05
-1.62937322775495e-05
-3.14448406137592e-05
-1.34517658128479e-05
-3.37379150764074e-06
-3.65204106193556e-05
1.3903568500395e-05
-8.22753133866905e-06
-1.70173588828382e-05
-1.17468540683663e-05
-8.18046530958174e-06
-2.21541894043615e-05
-2.47292396503016e-05
-1.06591571460188e-05
-2.40109309703213e-05
-2.30779108205208e-05
-2.14682641768033e-05
-1.68664266219884e-05
-2.68562421114678e-05
-3.05613747753199e-06
-9.58042912013913e-06
-1.56245332391216e-05
-2.86214580812645e-06
-1.10359557257533e-05
-7.57704396482908e-06
-4.13669006752574e-05
-1.7429598854195e-05
-1.79853898744155e-05
-2.32254296472191e-05
-8.00609235084513e-06
-1.2493221874228e-05
-1.91237959562162e-05
-3.28528064714127e-05
-1.01005038820322e-05
-1.09176084581498e-05
-1.04325124392e-05
-1.66615892912018e-05
-1.02669440293052e-05
-1.16700170995134e-05
-4.03305455530656e-05
-1.45821530672437e-05
-2.26959433871695e-06
-1.2885326667608e-05
-2.36269937949882e-05
-2.3179495868903e-05
-3.53242812839881e-05
-2.19333892344308e-05
-1.90930777316595e-05
-2.10263645706527e-05
-1.20601852422351e-05
-2.8522818405652e-05
-4.41936139059016e-05
-5.09417816604555e-06
-1.54884346374759e-05
-6.51668708125444e-06
1.32079038428702e-05
-2.53787673522236e-05
-3.00164397224143e-05
1.12977704893113e-07
-1.97873446070791e-05
-1.57410901393702e-05
-9.35369625114191e-06
-1.61686651811971e-05
-1.14366275149939e-05
-1.01955339494842e-05
-3.28774471907044e-05
-3.91100064691553e-06
-3.15266517755119e-05
-1.95385400487548e-05
-6.2655473206774e-06
-5.04142185162733e-06
-2.25716270273474e-05
-2.09634048875097e-05
-9.90930764573976e-06
-3.51571073148287e-05
-7.71573470334217e-06
-3.67646305381769e-05
-7.86644903428431e-06
-6.17200263182636e-06
-2.21418439955073e-05
-8.83766600994136e-06
-4.95398195098727e-07
-3.72319081236784e-05
-8.75910304529842e-06
-2.08615022342186e-05
-5.56167285861418e-06
-1.34695267612098e-05
-4.8567562566419e-06
-2.67138925318832e-05
-1.82800656970706e-05
-2.66475447168755e-05
-1.75264111141063e-05
-3.67099273084792e-05
4.31621501386018e-06
-3.56427692780233e-05
-1.47731314444255e-05
-1.32922319964777e-05
-3.40827970594191e-05
-2.19357365331966e-05
-3.56974126292348e-05
-2.02561241023032e-06
-1.5641436006675e-05
-3.1220156466597e-06
-6.15767911453683e-06
8.56912562413317e-06
-1.60799494085645e-05
-1.80403682797435e-05
-6.14756277700624e-06
-1.6798023016042e-05
-8.6813053383589e-06
-1.71125516434064e-05
-9.8443209081499e-06
-1.21400146854612e-05
-1.31632334531468e-05
-3.02126340528996e-05
-1.52625146307273e-05
-1.75527159209604e-05
4.83965329119517e-06
-2.97713021118671e-05
-1.06670157810785e-05
-2.12599316563946e-05
-2.38003093439992e-05
-2.90306472408512e-05
-2.62703254541162e-05
-6.09007754512867e-06
-5.56706850191585e-06
-3.01697589101439e-05
-4.12845933898637e-05
-1.95815293696568e-05
-2.60265325411709e-05
-1.66383497003316e-05
-2.96225432986328e-05
-3.92327130607872e-05
-2.44488175562962e-05
5.63511124904776e-06
-3.53460459461714e-05
-1.88190504716515e-05
-3.21548818106755e-05
-3.61864811731499e-06
-1.83154060329365e-05
-1.18265171087884e-05
-2.11629927655955e-05
-2.6521748804045e-05
-1.88778546321971e-05
-1.72463803982878e-05
-3.77038721102802e-05
-2.37771162602705e-06
-2.14837782070346e-05
-2.59559104219669e-05
-3.80440674666725e-05
-2.56654809454759e-05
-1.90830272910034e-05
-3.62510329218163e-05
-1.04465711839189e-05
-3.87753880957369e-05
-3.74611467764321e-05
-1.6381657814684e-05
-4.71972259499537e-06
-1.79903537744734e-05
-4.47808462180281e-05
-1.32146596071391e-05
-3.82634276520418e-06
-3.44189716547742e-06
-2.697163339125e-05
-3.70594379204909e-05
-1.25378677619015e-05
9.9267547377911e-06
-2.22938471422561e-05
-4.43142450453476e-05
-2.01765889544521e-05
-1.89613645845584e-05
-1.70729537294834e-05
-2.26527364062127e-05
-6.71452610819473e-06
-2.245148474537e-05
-2.91236598257675e-05
-9.92966940530229e-06
-3.45393201965416e-05
-3.58789554900237e-05
3.96352348853923e-06
-1.78074485352654e-05
-2.84652267071179e-05
9.20420712440066e-07
-1.19205058654928e-05
-2.30013208551735e-05
-2.44640611309132e-05
-3.14265730869606e-05
-4.52195434827443e-05
3.57900482205238e-06
-2.36109710976076e-05
-2.50722343129584e-05
-1.95911448797406e-05
-2.44484091724197e-05
-2.33720936205726e-05
-2.46527374859175e-05
-8.77838009425635e-06
-3.2921797676537e-05
-1.52108706963681e-05
-3.63004711365866e-06
-2.71952994006748e-06
-1.2043173722288e-05
3.97314788394581e-06
-8.9823458592141e-06
-2.23576387018386e-05
-1.14213688754061e-05
-2.82208955759111e-05
-3.34998538821416e-06
-1.85502569773674e-05
-2.17941276495806e-05
-2.34855302589982e-05
-1.2357114622157e-06
-1.52510938776942e-05
-1.51442457282139e-05
-3.32186002178195e-05
-1.64285357534198e-05
-3.66083671326225e-05
-5.95472198223391e-06
-3.23308493208948e-05
-1.4723239593835e-05
-2.87652822782917e-05
-2.78286275470021e-05
-5.51466783924726e-06
-3.68989517916887e-06
-2.12708930638679e-05
-3.24657183419179e-05
-1.3417801558057e-05
-1.75810184027993e-05
-9.76161033604861e-06
-2.44157691997785e-05
-3.43797353957512e-05
1.42314464621654e-05
-2.23078271420062e-05
-3.17713161260419e-05
-2.0094459452819e-05
-1.43879295611737e-05
-1.75574268255975e-05
-2.03027057431688e-05
-3.02761640391976e-05
-1.59253759983372e-05
-2.31255366145919e-05
2.65988950641931e-06
-5.44433978958167e-06
-3.40703989120516e-05
-1.50549302071357e-05
-2.00623095843942e-05
-1.34344657465752e-06
-3.8010174939812e-05
-3.08544810593229e-05
-2.30658165342663e-05
-2.07923480104855e-05
-1.924139705633e-05
-6.78702148434653e-06
-9.07105902464522e-06
-2.85592935397302e-05
-2.50002889261438e-05
-1.21045241984944e-05
-2.85641021712465e-05
-1.78345969103331e-05
-7.29118567710544e-06
-1.22016071283767e-05
-3.31894828232327e-05
-1.96328787983574e-05
-8.58504822666291e-06
-9.00655917208952e-06
-1.72963820073067e-05
-2.27725443117142e-05
-2.34399617157788e-05
-2.32067763842625e-05
-3.05541811175037e-05
-1.40152146984041e-05
-1.38062621413528e-05
-2.26228978776458e-05
-3.38319216886544e-05
-2.58882044762435e-05
-2.78503691489199e-05
-2.91333321172408e-06
-1.53213321230899e-05
-1.55660791766005e-05
-4.37855187429442e-05
-3.33659343768036e-05
-3.70095077540811e-05
-3.15424856393569e-05
-1.47111298549084e-05
-3.12737499896218e-05
-3.09046096685984e-05
-1.93017633154435e-05
-3.08888982453173e-05
-2.77763231740439e-05
-2.50474094123545e-05
-6.82341486625136e-06
-2.70980665857168e-06
-4.04418534834046e-05
-1.90731010053109e-05
-2.9200075118414e-05
-1.2403391156808e-05
-2.20788253782037e-05
-2.8079622119068e-05
-1.51706312777813e-05
-2.63327868162283e-05
-2.72423921945843e-05
-1.28991599399136e-05
-3.1329923705864e-05
-2.5092277552897e-05
-3.01606028012043e-05
-1.65372951850508e-05
-3.65002534511888e-05
-3.45806211091272e-05
-1.66603368686001e-05
-3.09647979721121e-05
-1.51797924878707e-05
-2.78267426770115e-05
-4.05632815442494e-05
-2.99065797549434e-05
-1.93794379370494e-05
3.25227596573313e-06
-2.70944445133854e-05
-2.58672061813188e-05
-2.6078627975933e-05
-8.71093630453821e-06
-8.55607926880008e-06
-1.28995656788216e-05
-4.80752925127344e-06
-2.6206820687438e-05
-1.75062635956349e-05
-8.01863052562859e-06
-1.62829858100292e-05
-4.33484448700279e-06
1.13265999079751e-06
-1.44338294252789e-05
-3.91013153534825e-05
-3.09245397825606e-05
-1.10120819112627e-05
1.68928902135486e-06
-2.00561373365599e-05
-2.14678889113837e-05
-2.1697845680746e-05
-8.90260293559466e-06
-1.73789893088503e-05
-2.79399589265114e-05
-2.61485994974161e-06
-3.06359383267125e-05
-3.23028412588279e-05
-1.04870676598916e-05
-1.61738191675828e-05
-3.90007546882038e-05
-1.93021043768021e-05
-1.12617266711135e-05
-1.37807619153245e-05
-9.44829095616506e-06
-2.23189351213573e-05
-2.70113907619799e-05
-1.16965084089455e-05
-1.27451513871209e-05
-1.32225217662122e-05
-1.78496847872454e-05
-3.09280009791606e-05
-3.947851326549e-06
-3.55152334737579e-05
-2.61078983038252e-05
-1.56135671934229e-05
-2.55631595583744e-05
-1.43224950361733e-05
5.18508866193111e-06
-1.93510251647394e-05
-1.473163137109e-05
-1.4108069685943e-05
-7.59223758826702e-06
-2.30326908587703e-05
-2.32133612909868e-05
-2.16245411789306e-05
-1.07992249686577e-05
-1.99484484924338e-05
-1.32392851652185e-05
3.11299787685093e-06
-1.752988184979e-05
-3.1722388728341e-05
-2.34398192072754e-05
-1.19939641982063e-05
-2.08002628114349e-05
-1.78620727134042e-05
-3.17768831079018e-05
-9.66811607582707e-06
-2.16904885882847e-05
-2.31620068062571e-05
-2.91096747060009e-05
-1.78565063092683e-05
-1.34976441056778e-05
-2.36194383000022e-05
-2.51419355175766e-05
-1.98215792551029e-05
-7.61967633110808e-06
-6.23738403718365e-06
-2.59017709365402e-05
-2.35978092795785e-05
-1.79371285834369e-06
-1.77046604871839e-05
-1.33087301469484e-06
-5.65785280752537e-06
-3.71792070751335e-05
-2.35917227010161e-05
-1.67384772562345e-05
-1.40214976704572e-05
-1.9211257958884e-05
-1.70815143432695e-05
4.44057119325074e-06
-1.43652699198341e-05
-2.17075288038634e-05
-1.75917405045348e-05
-1.03034549905971e-06
-1.74254317246568e-05
-2.37315523816075e-05
-2.69020313804951e-05
-1.82038748835225e-05
-3.70757384507105e-05
-2.08103055902707e-05
-2.32118738835567e-05
-7.24632171011461e-06
-4.18456515769628e-05
-2.43731684669089e-05
-2.84520835462426e-05
-2.74693714130111e-05
-2.94920010580147e-05
-3.29742873354694e-05
-1.20917089029357e-05
-1.66264653387644e-05
-1.16927123130943e-05
-1.23175799621727e-05
-7.90038636689201e-06
-2.05690038495669e-05
-4.15634979634837e-05
-1.56371890734717e-05
-1.29890828259702e-05
-4.01814033086035e-05
-2.84217271752487e-05
-1.36639826656608e-05
-2.69162583457613e-06
-2.17305186896915e-05
-1.6672886176715e-05
-7.54605497928461e-06
-1.69201297411956e-05
-6.76399549415189e-06
-3.84213892904133e-05
-4.53686900602711e-06
2.02385238321947e-06
-1.14391878082537e-05
-1.87449846657841e-05
-1.67463600739927e-05
4.94218099479061e-07
-2.81613345467957e-05
-1.31391834902035e-05
-3.6774851108589e-05
-1.70534427172354e-05
-2.43346330825751e-05
-2.32889331366797e-05
-3.21875279571178e-05
3.66115062817631e-06
-3.15157797286224e-05
-4.12184351653478e-05
-1.76495247239744e-05
-2.64428109696133e-05
-1.77819998600515e-05
-3.03255024396818e-05
-3.20284048123325e-05
-5.90942527248705e-06
-3.30908590834589e-05
-2.82255373345704e-05
-2.8703406656273e-05
-5.76033751034607e-06
-1.34440465841596e-05
-6.07392898603935e-06
-1.59574586241538e-05
-7.34518515166366e-06
-1.44958810735183e-06
-3.16823843485956e-05
-1.4592459030628e-05
-3.31151097473594e-05
-2.73299728461611e-05
-5.38737983231843e-06
-7.0341449221105e-06
-1.43882360942458e-05
-1.91790056297046e-05
-1.88705380796767e-05
-1.51811837716699e-05
-2.24254619861256e-05
-1.59995752356429e-05
-2.72819285935644e-05
-9.34849996004378e-06
-2.60174454354586e-05
-2.81188130255807e-05
-8.12671049465139e-06
-2.00215227531619e-05
-5.68845306879319e-05
-2.3542121697431e-05
-2.70648256337402e-05
-1.44083004014913e-05
-2.15361538943805e-05
-9.19946858361695e-06
1.32290095748527e-05
-2.51593675714077e-05
-3.12782210050135e-05
-7.9588743361388e-06
-1.79938294031935e-05
-2.81564528316304e-05
-2.79659519917899e-05
-1.46356174240372e-05
-1.02674323429482e-05
-3.67293668686783e-05
-3.48837611366576e-05
6.35940804850919e-06
-1.82743963627045e-05
-1.68229145464126e-05
-2.20703830527927e-05
-2.21405495723197e-05
1.17242642213991e-06
-9.96574147377439e-06
-4.82606489246189e-05
-2.66328872558296e-05
-1.28258657139394e-05
-1.98672776548765e-05
-1.1804288049413e-05
-1.68699107485654e-05
-1.82415144306008e-05
-3.41003190538132e-05
-8.86189250085173e-06
1.01246153084446e-05
-2.23895313383603e-05
-3.04730920611312e-05
-5.91078020814117e-06
-4.89431578759756e-05
-1.01770859777421e-05
-2.09678971558632e-05
-4.58687433143485e-06
-1.43423531933176e-05
-3.65388670886017e-05
-2.74756582085089e-05
-2.8046268893032e-05
-3.13986904430253e-05
-7.72771527890222e-06
-2.6651054767742e-05
-2.23789440700346e-05
-5.28305087988394e-06
-3.17735391084557e-05
-1.15623670668562e-05
-1.14840782166103e-05
1.73524281018855e-06
-2.21265060823035e-05
6.34056919305224e-06
-7.82354548443014e-06
-1.71338290755568e-05
-1.81849239643748e-05
-4.06952518370718e-05
-3.50655380913491e-06
-2.31556580910873e-05
-3.17213532715488e-06
-1.76833996974793e-05
-1.03127088243877e-05
-1.85787688291788e-05
-1.89532489761365e-05
-5.68008137558556e-06
-2.16801278718009e-05
-3.03946202841566e-05
2.67672411197955e-06
-2.07642928469097e-05
-2.12393918870794e-06
-7.15012325734657e-06
-2.90074654312762e-05
-9.7938237185854e-06
-3.92822587007644e-05
-2.26641019255751e-05
-1.06081107720843e-05
-2.76258735832297e-05
-2.53982044561797e-05
-3.36986987146317e-05
-2.92588576513591e-05
-1.84347496309249e-05
-2.46048596666288e-05
-1.9498766863837e-05
-1.39197878533668e-05
-2.69370590619424e-05
-6.65644623838405e-06
1.81253777270694e-06
-2.7127294022118e-05
-6.20143063634724e-06
-1.33257056860467e-05
-2.46037719266259e-05
-8.34814328049777e-06
-1.61009370627286e-05
-1.39043708717146e-05
-4.10606303476661e-05
-2.58789228954068e-05
-4.62868956352051e-06
-3.71955585948381e-05
-2.60811407317001e-05
-1.35743812951749e-05
-1.35656119293711e-05
-1.76207520309711e-05
-3.39214474219253e-05
-3.09948504028939e-06
-5.04791306069616e-05
-6.39531326527319e-06
-2.2552723676597e-05
-3.19785856441542e-05
-2.33166889561373e-05
-1.27141521830519e-05
-7.32388878026918e-06
-1.79574739655059e-05
-1.47722039315815e-05
-2.46393169940389e-05
-5.26641429188203e-06
-3.39574908878835e-05
-1.9033741043417e-05
-1.89299668991469e-05
-2.85426345076421e-05
-5.96271958965365e-06
-1.46189251194661e-05
-2.12644683817409e-05
-2.00910586836147e-05
-1.83669731008003e-05
-1.89943402252456e-05
-4.52772718927279e-05
-1.7561570464589e-05
-3.26517232807053e-05
-2.11663178691861e-05
-2.7911821960862e-05
-1.47138833538585e-05
-3.11817410770257e-05
-1.10591793497302e-05
-4.16800200225616e-05
-1.61488501743143e-05
-2.35302646877838e-05
-8.5743498643133e-06
-2.48550108052714e-05
-2.74642000704209e-05
-4.22492122867019e-05
-2.98838024649981e-05
-2.41694982267871e-05
-2.20560393388621e-05
-2.05271298764689e-05
-5.30839880505319e-05
-2.12221502570872e-06
-3.94208271949156e-05
-4.43028777095602e-05
-1.128145232555e-06
-3.82139326852962e-05
-2.12255984978231e-05
-1.09790785788228e-05
-1.92156171686502e-05
-2.2974931365319e-05
-9.01203426077741e-06
-1.80386235975488e-05
-1.35180450644395e-05
1.03781889427558e-05
-1.14302578814436e-05
8.70706519621398e-06
-3.27864688901036e-05
-9.86419599437107e-06
-3.81814468363504e-06
-1.67839511577607e-05
-1.6329825515299e-05
-1.05865824299566e-05
-3.35322516806106e-05
-4.55343759051749e-05
-2.69688225595378e-05
-2.26192448938206e-05
-2.87767895188738e-05
-2.91901532600009e-05
-1.11948328241213e-05
-1.79944110191574e-05
-2.15761779089411e-05
-1.96623092637617e-06
-2.07809584963011e-05
-1.32656055723987e-05
-1.09382339011439e-05
-2.1631988745169e-05
-3.66811677053747e-05
-4.92949754994616e-05
-2.01566538674752e-05
-1.45386817463807e-05
-3.02978342219969e-05
-1.1257989175243e-05
-2.6366627802531e-05
-4.05160027192103e-06
-1.60171203193101e-05
-1.36708017948567e-05
-2.40510556499557e-05
-1.17078980795055e-05
-2.4851359378821e-05
-5.38507977363757e-05
-2.83901820865598e-05
-2.21345455505204e-05
-4.44655867303154e-05
-4.18656054928093e-05
-1.81126556832892e-05
-2.02637221298749e-05
-2.04940803885342e-05
-1.73913844824643e-05
-3.65228055378725e-05
-2.81336836830029e-05
-1.99023861838648e-05
-1.46877124421799e-05
-1.23052204704387e-05
-1.17461281728426e-05
2.95195950656632e-06
-2.87230370784414e-05
-3.42822347868206e-05
-3.09496964854666e-05
-3.23789265139983e-05
-1.26168431718642e-05
-2.2455512889514e-05
-3.49725463321607e-05
-1.7712570460648e-05
-3.62550203980342e-05
-7.46986235561219e-06
-1.75115445945329e-05
-3.64504220837494e-05
-3.77721132273911e-05
-2.22844143623072e-05
-3.91311693164286e-05
-1.5760785540187e-05
-3.63739203090976e-05
-1.77339493570025e-05
-1.61056742876875e-06
-2.50659844198029e-06
-5.74443934378281e-06
3.77934517143979e-06
-2.33730151209117e-05
-1.88732281212724e-05
1.5923049859515e-06
-3.3347805976641e-05
-1.7281418705029e-05
-1.11598854571906e-05
-3.39822559355574e-05
-2.9940617270147e-05
-1.55184895095997e-05
-9.59873516925286e-06
-1.89594354956377e-05
-2.04718199995092e-05
-1.31560672844834e-05
-3.25740678029839e-06
-2.17905442678181e-05
-2.26837805737035e-05
-1.15803408441703e-05
-2.16414574033903e-05
7.22102148551364e-06
-1.900490880529e-05
-2.17552859640023e-05
-2.52531187110298e-05
-2.02520316008241e-05
-1.07902121004289e-05
-2.00269262375595e-05
5.30884171261176e-06
-1.00200133420789e-05
-1.87576276547574e-05
-3.37527880051904e-05
-4.01016016321503e-05
-6.81781780508038e-06
4.93757236249752e-06
-4.54978965884712e-07
-6.97995315432922e-06
-8.59023743886185e-06
-2.36116810493239e-05
-1.22328664400785e-05
-4.23830278933797e-06
-2.43207627472984e-05
-3.39602469157352e-05
-9.74272578921997e-06
-1.34112441036294e-05
-2.0857060042569e-05
-3.52516430391489e-05
-2.19611302796072e-05
-4.71936525178114e-05
-1.70614549729478e-05
-2.11302562736036e-05
-1.71414199925355e-05
3.58266254247977e-06
-3.0464911669359e-05
-2.15776361038802e-05
-1.17105267705833e-05
-1.30453017734678e-05
-2.20710507300057e-05
-3.3356049130667e-05
-2.40795232492267e-05
-1.54860118154614e-05
-3.38144584249677e-05
-1.6434997695567e-05
-2.30128307983413e-05
-2.3799714370656e-05
-1.94937120382124e-05
-2.41757567392169e-05
-2.20432764644722e-05
-3.77069987657094e-05
-2.43582174545991e-05
-1.24063363157463e-05
-1.60372183383557e-05
-2.03766737909077e-05
-3.371613586689e-05
-8.441060497246e-06
-3.18903791177505e-05
-1.29791606163988e-05
-1.92815860427991e-05
-4.18384220576242e-05
-9.80080690383923e-06
-1.34874137309373e-05
-3.93448017655315e-05
-3.43094903448169e-05
-2.30823881874712e-05
-5.45872366919987e-06
-3.22780518691062e-05
-1.50990124860885e-05
-1.28610688533048e-05
-2.87318253490296e-05
-1.57243201234353e-06
-1.40202700944454e-05
2.78862790637227e-06
-2.44567375774458e-05
-2.84456196398471e-05
-2.57030357477377e-05
-5.81575464332426e-06
-1.7439268364519e-05
-3.45476595898744e-05
-7.66634525032741e-06
-2.20327842879507e-05
-1.04036145573422e-05
-3.0930769955679e-05
-1.75181604208626e-05
-2.72810517579281e-05
-7.69666469468667e-06
-3.54838555344805e-05
-3.10557990903941e-05
-1.54425741279332e-05
-2.26937162004963e-05
-6.4612556221675e-06
-2.21465665579708e-05
-3.32525650456013e-05
-1.04639705799649e-05
-6.68454914479439e-07
-9.65571787688608e-06
-1.0991568297423e-05
-2.49721959618993e-05
-1.63898412714491e-05
7.47693222843696e-07
-2.6348083450738e-05
-2.02129759046018e-05
-4.07567877490951e-06
-3.34847655136281e-05
-3.83890046500294e-05
-3.26239295019904e-05
-1.77734021571445e-05
-4.53612181481348e-06
-1.32668480798811e-05
-4.78137939652782e-05
-3.29309873968639e-07
-2.51579301757214e-05
-2.03031835247657e-05
-1.70473345108952e-05
-3.20468373814074e-05
-2.23471091417529e-05
-8.57205865468733e-06
-2.40122581586692e-05
2.69409932838612e-06
-2.04863430591537e-05
-7.15905564755449e-06
-3.10374327704694e-05
-2.50058490173631e-05
-5.21657530271032e-06
-1.31711579084039e-05
-2.52858248826505e-05
-4.13533607449359e-05
-2.69802759542736e-06
-1.96431951436649e-05
-3.1192094554845e-05
-2.12371082248071e-05
-4.12979295936075e-05
-2.0682675808258e-05
-4.84244032631546e-06
-7.81853015554094e-06
-5.76471026541144e-06
-1.93038021802983e-06
-1.53451239506257e-05
-9.38109625118069e-06
-1.70622194410903e-05
-1.1162056721772e-05
-1.33603013326952e-05
-2.15463802270137e-05
-4.84466894357134e-05
-4.05164327596332e-06
-2.06112672168674e-05
-2.77636150149818e-05
-2.98268697347487e-05
-4.38776911908201e-06
-5.98993970154774e-06
-6.05203117715203e-06
-1.54551554829478e-05
7.06831887313372e-07
-7.62786908084539e-06
-3.44463164434229e-06
-1.22581867432026e-05
-2.0465507084407e-05
-2.30455785021871e-06
-4.12009184337519e-06
-3.25297130100546e-05
-1.43965675527455e-05
-1.31705852730567e-05
-1.78527670184888e-05
-1.72917272815579e-05
-3.13060970724888e-05
-2.71773486549474e-05
-1.75121270101785e-05
-2.5833785888802e-05
-3.7603424438224e-05
-2.44275490487745e-05
-2.58240301547265e-06
-2.19451788371553e-05
-2.31991962224033e-05
-1.49588563349467e-05
-1.77677488212771e-05
-2.06759263298904e-05
-2.96520415379365e-05
-3.02067687236252e-05
-2.27279170135074e-05
1.87363179161314e-05
-8.73108008870725e-06
-1.8223810082361e-05
-1.16165627250315e-05
-2.02133451290169e-05
-1.35506545224904e-05
-2.54401478118945e-05
-2.61107053549952e-05
-2.68626386094337e-05
-8.3467888655577e-06
-1.66395780058411e-05
-1.70823353276193e-05
-2.31642363543521e-05
-1.5829267299567e-05
-1.75809184997324e-05
-3.84899332577324e-05
5.16596100932622e-07
-1.84119849107881e-05
-2.52836759667148e-05
-2.0492827304647e-05
3.9588024198865e-06
-1.89952053334238e-05
-3.09793453921653e-06
-3.68287661964396e-05
-2.32662618616454e-05
-1.85145771651372e-05
-9.73218101953374e-06
-2.463090548885e-05
-2.03766603079146e-05
-1.34402700599871e-05
-2.44857040142883e-05
-3.27974701139579e-05
-1.15300846055589e-05
-5.55136463525139e-06
-3.05603717419838e-05
-3.42649548891291e-06
-1.61982829001296e-05
-2.50344875971152e-05
-2.40496744948094e-05
-3.48589045011351e-05
-1.40788389828792e-05
-9.57730144942467e-06
-3.20784446963464e-06
-1.97316100593437e-05
-1.70682084623177e-05
-6.78861600770929e-06
-8.75629798494294e-06
-8.30696217824913e-06
-2.22005595877361e-05
-3.49018988932088e-05
-1.69781090325383e-05
6.72489818039159e-06
-5.36582876415784e-06
-3.01057534205273e-05
-2.73254802798547e-05
-2.4237644493968e-05
-8.29032969693895e-06
-8.52704151748549e-06
-1.30236474904231e-05
-1.96924172390356e-05
-1.5158005976679e-05
-1.3618659511406e-05
-4.03001380616632e-05
-1.93050899266959e-05
-1.38040304304266e-05
1.34921863016235e-05
-3.38680360480299e-05
-1.402828646966e-05
-2.4312023500548e-06
-1.30297777504534e-05
-1.97567789881575e-05
-1.73309505682271e-05
-2.11199459968033e-06
-1.87794341319306e-05
-1.94263388912031e-05
-3.03008320559946e-05
-1.74737869715927e-05
-3.00052718647868e-05
-2.22083057078651e-05
-3.81096992376199e-05
-1.66370446086524e-05
-2.5356011308674e-05
4.4311688853272e-06
7.8753056174536e-06
-1.9979982126275e-05
-1.91317009407008e-05
-2.18968840176164e-05
-2.45346966361339e-05
-1.68273420740158e-06
-4.25277839292976e-06
-2.68478323358529e-05
-1.12590152891645e-05
-1.88480507521374e-05
-2.96340515284128e-05
-1.60464514047731e-05
-9.42243050158454e-06
2.81016295090604e-06
-4.31295250291743e-05
-9.41325230423049e-06
-2.855224656152e-05
-1.34880968464355e-05
-1.52829754143745e-05
-2.10020994330441e-05
-1.79395477783429e-05
-7.04807773182563e-06
-2.26549196535332e-05
-1.49209876086256e-05
-1.4544078596218e-05
-4.42832371973635e-06
-4.07941013612269e-05
-1.06355151816368e-05
-2.41463201113703e-05
-1.78425211095416e-05
-3.24720731893665e-05
-7.19875223747536e-06
-3.97722597063686e-05
-1.86970921937413e-05
-2.2862830118396e-05
-3.79333526097137e-05
-1.96000119132128e-05
-2.40876188976189e-05
-1.13912867769138e-05
-3.2465934337732e-05
-2.7908079600685e-05
-1.15436991869868e-05
-2.19744141788223e-05
-1.12286020796176e-05
-5.05866017081928e-06
-5.71070912421058e-06
-6.57292525216594e-06
-1.18157884382517e-05
-4.2216383593566e-05
-1.43491728300251e-05
-2.77685435780127e-05
-1.45116232103151e-05
-3.26419920674054e-05
-1.36360116885536e-05
-1.71681197560613e-05
-1.48681383319579e-05
-2.85273144903105e-05
-1.38610772366331e-05
-7.06386107899287e-06
-1.47127287813953e-05
-1.53105710322292e-05
-3.53345653594022e-05
-2.46453116464335e-05
-1.88541961382371e-05
-1.29254226766661e-05
-1.88354606321749e-05
-7.88769685588027e-07
-2.5485614424503e-06
-1.69107845394737e-05
-1.61794259186321e-05
-2.46055925946427e-05
4.39460772979432e-07
-2.38311424553238e-05
8.14793879972925e-06
7.78285444421565e-06
-2.1447840228553e-05
-4.1979102593721e-06
5.74290179624969e-06
-1.61887465452397e-05
-4.63897044922666e-05
-1.20228689994673e-05
-2.84216967383608e-05
-2.25189469743497e-05
-8.06070160869927e-06
-1.38416886778361e-05
-1.63873415110734e-05
-2.16792037742084e-05
-1.14848067946431e-05
-3.08945999560936e-05
-1.24165967387088e-05
-1.64498626486543e-05
-1.81117688177868e-05
-1.64186238113249e-06
-2.44225265520891e-05
2.40948794734214e-06
-1.15903871747977e-05
1.62012873771957e-06
-3.06579316222551e-05
-2.20882416540031e-05
-3.88934521678359e-06
-2.37876894334772e-05
-1.57115196008432e-05
-2.94786600241971e-05
-1.15848936700631e-05
-3.51513142713509e-05
-1.34640733213786e-05
-2.52452993409388e-05
-3.56003415756569e-05
-2.23895063567618e-05
-2.22257951886712e-05
-3.53493001209529e-07
-2.26881551868461e-05
-3.03454954646835e-05
-3.21222922675555e-05
-1.95372481756152e-05
-2.42283018786993e-05
-1.06478539407144e-05
-1.73253539477435e-05
-2.17553264838191e-05
-1.61251377917518e-05
-1.87558498505717e-05
-3.70894352291035e-05
-6.96544318811844e-08
-1.59238004382593e-05
-2.14956745729922e-05
-1.25469382228264e-05
-6.92625894265776e-06
-1.82643919889396e-05
-1.21723772786844e-05
-2.56333878165198e-05
-3.27732486702945e-05
-1.09869848744169e-05
-2.67477351412057e-05
-3.26568170629419e-05
-1.98184239233118e-05
-2.56615714548165e-05
7.96835093422431e-06
-1.42568949292246e-05
-2.67380996428397e-05
-2.79476822346936e-05
-2.37643345850485e-05
-3.51325281873425e-06
-1.88125829834096e-05
-2.25321537760142e-05
-2.92284220209856e-05
-2.83692263893028e-06
-1.84610736473517e-05
-1.64093446482157e-05
-6.66110840420561e-06
-2.99587180715556e-05
-1.94027365038528e-05
-8.01738487726868e-06
-2.05483425748132e-05
-1.45166723750683e-05
-3.47603120022499e-05
-3.78725101704413e-05
-2.65093040870785e-05
-1.96034096366434e-05
-1.76642135876257e-05
-2.24917321623893e-05
-2.9636917402612e-05
-3.56093611959706e-05
-1.16534471093237e-05
-2.82182870425041e-05
-2.8477675484116e-05
-4.24697387894494e-05
-2.81211537175093e-05
-1.79690467018398e-05
-2.99511358666704e-05
-2.52401969242678e-05
-1.47815360398993e-05
-2.53577268723571e-05
-1.07809822427408e-05
-1.36101425485958e-05
-1.75510472147804e-05
-3.12424371555855e-05
-1.2175044546789e-05
-2.28526318588827e-05
-3.07383765498695e-05
-1.89568672546617e-05
-1.03261290635181e-05
-1.81429043284341e-05
-4.38179747058183e-05
-2.27914153559117e-05
-2.25527574255844e-05
-3.04569348215315e-05
-2.95329407024257e-05
-1.11740010246024e-05
9.9521691201956e-07
-1.71264265769174e-05
-1.3631208477543e-05
-4.90325191520345e-06
-2.40567276609225e-05
1.26203280668984e-06
-4.06387915297258e-05
-2.62806472304799e-05
-3.70149580819995e-05
-1.8754881371768e-05
-7.70181899444657e-06
-1.30958218761429e-05
-3.41728516318699e-05
-1.7549957707509e-05
1.60439304307389e-06
-2.39996188187653e-05
-2.02449168003595e-05
-3.2441501238309e-05
-2.91656852108791e-05
-2.18821681969418e-05
-1.79153560321408e-05
-1.83066341644333e-05
-2.23327133839031e-05
-1.85937915585755e-05
-3.03263737291308e-05
-1.48634850385028e-05
-1.59279200018183e-05
-2.49830762920259e-05
-1.54685644211574e-05
-4.76479773392214e-06
-1.87036570519645e-05
-2.01885381792141e-05
-2.63722929014062e-05
-4.76504962080488e-05
-2.27021078577048e-05
-1.06083264068483e-05
-1.89311944458852e-05
-1.91590236157423e-06
-3.3153801483729e-05
-6.92123378530222e-06
-1.70865316063096e-05
-1.68807761036418e-05
-7.38015798321987e-06
-3.396119238229e-05
-3.56703705960836e-05
-3.57758916759879e-05
-3.23952408471231e-05
-2.16546148901351e-05
-3.78116909156755e-05
-2.06045928768729e-05
-3.25302594498016e-05
-1.29317595552335e-05
-1.93495256207935e-05
-1.9240490379393e-05
-1.83019192665288e-05
-2.56272443094662e-05
-1.30479888507142e-05
-9.88468350381444e-06
-2.58740026047128e-05
-2.33501698466086e-05
-2.79994282687364e-05
-3.40150869843346e-05
-1.69666688027584e-05
-8.13098740179782e-06
-2.49290669447885e-05
-2.63030479751716e-05
-1.34100713237535e-05
2.40474759404941e-05
-2.47906307767294e-05
-1.88404093322767e-05
-2.85025808467936e-05
-2.47765134222946e-05
-1.66606543558793e-05
-1.00371666573439e-05
-1.58197876340092e-05
-2.18129106259097e-05
-7.19707045644787e-06
-2.85516294701004e-05
-8.87172341187893e-06
-3.66729158112386e-05
-3.39619905418235e-06
-9.06566613959354e-06
-7.04324985524008e-06
-1.46716205890699e-06
-2.5229042920471e-05
-2.54422516598893e-05
-2.17784514329343e-05
1.73044460492329e-06
-1.67766744256952e-05
-2.94221291261927e-05
-2.66781394811242e-05
-1.91410614236741e-05
-1.93787528326191e-05
-2.31683947766941e-05
-2.26181422288098e-05
-2.65139165298626e-05
-2.15267951859019e-05
-1.41192323929179e-06
-9.79772166409527e-06
-1.05751699082393e-05
-2.27639608177508e-05
-2.10880119012467e-05
-2.29313571150132e-05
-1.23085033998359e-05
-2.75789051886958e-05
-3.89860462734983e-05
-6.90216124696234e-06
-2.87329132228274e-05
-4.29943266607844e-05
-1.95308980553893e-05
-2.55113285944475e-05
-1.38443221594871e-05
-1.7240796680697e-06
-3.62188578251705e-05
8.16992202557858e-06
-2.56908763493345e-05
-5.84183494303833e-06
-3.52473257006095e-05
-1.94235270035332e-05
-2.83756841116111e-05
-1.5389609107035e-05
-2.54412332958316e-05
-2.68949396863805e-05
-7.50748308004812e-06
-1.55376319584921e-05
-2.75624091907096e-05
-1.71677357370733e-05
-2.27651537888551e-05
-1.56918623712208e-05
-1.26764422912604e-05
-1.57905684396295e-05
3.66744432374403e-07
-7.07267704618254e-06
-1.92846189209517e-05
-2.06255319731399e-05
-9.5860281726662e-06
-2.74966978629126e-05
-9.55176987537434e-06
-1.24492304405253e-05
-1.47251623900835e-05
-1.68220128790011e-05
-1.2592959807416e-05
2.56136548103019e-06
-1.45791679332754e-06
-2.47152853819091e-05
-4.92788352623128e-06
-1.25206003650703e-06
4.83081417721715e-06
-1.16901461187974e-05
-2.28190615420268e-05
-2.86029151623252e-05
-2.45196220785894e-05
-3.15740076686613e-05
-4.0040566413887e-05
-2.22664657331959e-05
-1.77701572843743e-05
-4.65938557930451e-05
-1.89141924834378e-05
-3.15717087398862e-05
-1.4218981133123e-05
-2.92900373232555e-05
-3.19568675089356e-05
-2.53405548748326e-05
-2.38950312986001e-05
-3.00575540684972e-05
-2.72481629282754e-05
-2.65809225769872e-05
-2.8711350043769e-05
-1.64542853660881e-05
-2.49426095248508e-05
-2.54411535152574e-05
-2.61777697102945e-05
-1.30673751469212e-05
-2.10477048625843e-05
-1.01967021171413e-05
6.48771743815939e-06
-3.12354647384431e-05
-1.53646866713559e-05
-2.04640080880443e-05
-2.00193091430923e-05
-2.79890319230707e-05
-1.01713924984206e-05
-1.11804554305927e-05
-1.21281974715416e-05
1.92306322767164e-06
-1.08085813332218e-05
-1.71111853040702e-05
-3.46331550705083e-05
-2.44516412119317e-05
-1.0068246194216e-05
-2.26174393884578e-05
5.85057094730827e-06
-3.14636842512691e-05
-3.50460797908244e-05
-1.53766443587673e-06
-3.39785833272033e-06
-2.68785366524596e-05
-2.95917176452741e-06
-2.28091659266713e-05
-2.14482989227969e-05
-1.32112107830334e-05
1.9515848058259e-06
-9.89102342435516e-06
-3.39611722182632e-05
-2.11583839093329e-05
-1.32254066481285e-05
-1.07480331355484e-05
-2.67760747545616e-05
-1.64325184772505e-05
-9.66354561703196e-06
-1.67637900940191e-05
-1.0481602361007e-05
-4.1149470426054e-05
8.77189577135486e-06
-5.01675105086199e-05
-2.20612758456898e-05
-6.97625269680945e-06
-2.20549671260789e-05
-1.68392562197027e-05
-3.01485143058001e-05
-1.54954929786717e-05
-2.47071516397051e-05
-2.2399193948788e-05
3.73941458073831e-06
-4.72544593983803e-06
-1.68899167879315e-05
-2.54676280097597e-05
-2.66516910464105e-05
-1.74395068251757e-05
-2.33680972729213e-05
-3.69990858501955e-05
-5.83832468900819e-06
8.95923144918197e-06
-4.35655555472437e-05
-1.66904851393451e-05
-1.66963961468396e-05
-1.99029736939249e-05
-3.48334495728908e-05
-3.14788441065272e-05
-2.72157001817115e-05
-3.39979055539454e-05
-4.57110682882446e-06
-2.06153988729271e-05
-2.39529885080386e-05
4.67869511952341e-06
-2.31519754857407e-05
-1.58983020745895e-05
-1.59940366834969e-05
-4.15082179916028e-07
-2.67735328418542e-06
-3.0310381526259e-05
-1.25458526685014e-05
-1.12803723343085e-05
-2.37489651689834e-05
-1.1878153502001e-05
-1.8348815779081e-05
-3.19646595323703e-05
-8.66271859577592e-06
-1.75416963362223e-05
-2.80747478395428e-05
-2.05087085939045e-05
-1.21926844247174e-05
-3.29475039921399e-05
-1.80754243259882e-05
-2.92035754062431e-05
2.88385124703709e-06
-6.642719847619e-06
-1.68245493607721e-05
-3.64297913857793e-05
-1.7685366913478e-05
-3.30315306084156e-05
-3.72038382134092e-05
-1.59474207539586e-05
-1.16653647686455e-06
-1.65861679473032e-06
-3.53962931756508e-06
-1.25616878196539e-05
-2.15620502140581e-06
5.79747763111052e-06
-2.90328226377161e-05
3.44828205050069e-06
-1.51283041566908e-05
-5.20368582430735e-06
-2.28876269541611e-05
-1.34052777174692e-05
-2.89062734803547e-05
-1.02530320799033e-05
-1.86215222248537e-05
-1.4045694029747e-05
-1.17582967245111e-05
-1.43107659080988e-05
-1.48976784947992e-05
-2.22198809535773e-05
-1.36639989125249e-05
3.24715387085789e-06
-2.42592136692572e-06
-2.7013273963575e-05
-2.93751027009472e-05
-1.88048522874509e-05
-1.49155975988583e-05
-2.85468039752576e-05
-4.33456741946412e-05
-2.64515011235083e-05
-1.23643335673012e-05
-2.13377755367537e-05
-2.91373524660996e-05
-6.90943974956375e-06
9.11638612266443e-07
-1.75099650574408e-05
-3.10798417617556e-05
-6.07214843327691e-06
-2.39692223385527e-05
-3.33075689625465e-05
-1.57188587843836e-05
-1.00844901246109e-05
-4.17405303381421e-05
-1.24537651807989e-05
-3.03711067326623e-05
-3.68066731170233e-05
-1.60140119341334e-05
-1.6595946264559e-05
-3.41556416421124e-05
-1.24951285672113e-05
-1.62272667237898e-05
-2.45991646194278e-05
-1.45548335647143e-05
-2.57295592084115e-05
-1.51697938601707e-05
-1.3519287405826e-05
-4.29110803421932e-05
-2.65087513432384e-05
-2.2734757353675e-05
-2.91053136348042e-05
-2.5060001086446e-05
-2.07513246834328e-05
-9.20599154484902e-06
-2.7614798313685e-05
-1.41314150171035e-05
-1.39980859600762e-05
-1.44466872182726e-05
-1.29582871861149e-05
-2.47809657555558e-05
-6.43651457975862e-06
-2.88287506753825e-05
-3.23021392659922e-05
-1.74307212738639e-05
6.68172970447701e-06
-1.01875769898765e-05
-2.34953440061349e-05
-1.125742841152e-05
-7.75266697563861e-06
-1.73139752751634e-05
-3.13902732148648e-05
-2.81250623252253e-07
-3.88800016970691e-05
-2.17881064902988e-05
-7.8043037933093e-06
-1.97642503529007e-05
-2.27621415294032e-05
-3.67000224149238e-05
-2.51090914786767e-05
-1.77170894209433e-05
3.41020362216842e-07
-3.79487226374206e-05
-2.69034370970167e-05
-9.07384506941308e-06
-2.06322590346915e-05
-2.21801144455722e-05
-9.3457732401366e-06
-3.66093840031367e-05
-6.9256672116701e-06
-2.65772918500628e-05
-3.2624036882434e-05
-2.45987752341007e-05
-2.97288028407934e-05
-5.55226567291313e-06
-1.32355559592279e-05
-1.50997908199632e-05
-3.26666631496574e-05
-1.40573383226396e-05
-1.0757095785125e-05
-2.79510393679368e-05
-1.63608431430794e-05
-1.2991022695442e-05
-1.36308396405916e-05
-2.63386776956529e-07
-1.37781386057713e-05
-6.28996953145102e-06
-1.72678376217642e-05
-2.31300845824246e-05
-1.35694097893336e-05
-1.81242309946374e-05
-3.23867590104056e-05
-1.31235181724166e-05
7.23460965156164e-06
-4.35821672051995e-05
-2.30928892234711e-05
-1.81767325200002e-05
-6.28956371070384e-06
-1.45728581910872e-05
-1.60509431433263e-05
-3.04843738156673e-05
-2.77626618189226e-05
-9.97529399673042e-06
-1.67593682714161e-05
-8.918198108795e-06
-1.79818631134571e-05
-1.76139820954473e-05
-2.135726546159e-05
-1.14030433829351e-05
-3.30677392566489e-05
-1.89418618743703e-06
-1.17938774345101e-05
-2.39876837306278e-05
-1.53611928288399e-05
-3.35199001356112e-05
-1.16768108866957e-05
-1.95974300642487e-05
-2.47367538489076e-05
1.04536925264043e-06
-1.79959806163395e-05
-3.40138313409087e-05
-2.54742950302912e-05
-3.15793834110962e-05
-1.7022539862068e-05
-1.21580263912717e-05
-2.74121880579916e-05
-4.91813283683429e-05
-2.86032503947628e-05
-6.96388701039604e-06
-1.4076169990162e-05
-1.35955575825355e-05
-8.60346948655668e-06
-1.14903720435182e-05
-1.31656624384264e-05
-1.27164594840044e-05
-1.18774316969352e-05
-3.39524954527193e-05
-1.26231034357505e-05
-2.44522209625545e-06
-1.21835972498224e-05
-2.1209885103629e-05
-1.66034185207826e-05
-2.43180586428171e-05
-1.77917083904274e-05
-9.13972940490559e-06
-3.00870145396547e-05
-2.76453199193861e-05
-1.00892948258822e-05
-1.35308458924358e-05
-2.13068411470276e-05
-1.55808440284648e-05
-1.586268976662e-05
-4.36976238204147e-05
-2.2343058757979e-05
-2.61419480727335e-05
-3.02610181347142e-05
-3.48723147237952e-05
-1.87011721548816e-05
-2.37127132083669e-05
-1.30264483404318e-05
-2.19250881677448e-05
-1.83199101498976e-05
-1.59022227711928e-05
-1.52769342325869e-05
-1.8876806369861e-05
-2.72869225132344e-05
-8.99118692028415e-06
-1.29025954812016e-05
-2.74940812680912e-05
-3.10854204684918e-05
-4.24416468534034e-05
-2.83713551221248e-05
-3.3605890975507e-05
1.09249391447615e-05
-2.13894685214579e-05
-3.41830376233025e-05
-3.30788441415968e-05
-3.34117429239554e-05
-2.27216791592657e-05
-2.20672645403115e-05
-4.48809086760209e-06
-1.26812966003409e-05
-7.41301214848001e-06
-2.45271061089976e-05
-1.51212703284981e-05
-2.39400181256059e-05
-2.6591156650663e-05
-8.4508991908221e-06
-1.37310916878352e-05
-2.29830357300669e-05
-1.64257279778708e-05
-2.17221656849448e-05
-2.7364538255715e-05
-2.46870390765016e-05
-2.53234412588462e-05
-3.47469054410303e-05
-1.09737401339432e-05
-1.74196976025634e-05
-7.90176981761339e-06
-1.47326871966724e-05
-2.70185008794623e-05
-1.66936353219793e-05
-2.04158168799138e-05
-1.68602491896163e-05
-1.15870373441088e-05
3.18634228280222e-06
-1.31311624398898e-05
-1.46552950726299e-05
-2.14869410081333e-05
-7.54590423896548e-06
-2.37585263351619e-05
-3.67636880785935e-05
-2.06021881481536e-05
-1.01928092848032e-05
-2.97494709182775e-05
-3.82752916507219e-06
-2.63603710515464e-05
-1.99429673654036e-05
-3.04517814574764e-05
-1.91457221723546e-05
-2.03850205771012e-05
3.92649397501799e-06
-2.0707805889192e-05
-1.65760399926412e-05
-4.55746582905247e-06
-2.2919111585764e-05
-1.17138659330964e-05
-1.50044933124728e-05
-3.04926305069413e-05
-3.58026924602086e-05
-2.27076486080259e-05
-3.62549097944868e-05
-3.20695128313613e-05
-2.08865339332768e-05
-3.69834255181807e-05
-2.66791115939872e-05
-3.33052700278967e-05
-7.10426817399787e-06
-2.46803743301548e-05
-2.48563786601163e-05
2.07159122955797e-06
-3.09407814847693e-05
-4.26828222028457e-05
-2.39285710106854e-05
-2.61264688910795e-05
-9.7943173198224e-06
-3.62183511534782e-05
-1.42339695716898e-05
-3.59894637941272e-05
-3.08034955334508e-05
-1.00754168730961e-05
-3.74835850140716e-05
-2.29789071420356e-05
-3.15873819228429e-05
-3.38429061074457e-05
-1.23754125409536e-05
-5.69460338609945e-06
-4.70975674331642e-05
1.68155560013077e-05
-1.54339715319178e-05
-2.3894562528377e-05
-1.58958056374945e-05
6.78261164932933e-06
-3.79045840986369e-05
-3.06262637142603e-05
7.75044763575929e-06
-5.97451671552096e-06
-2.33041490165961e-05
-1.14006699230777e-05
-1.07688036132082e-05
-2.57599972549395e-05
-3.34599278213577e-05
-2.88373658530554e-05
-1.40579842922742e-05
-2.52843170692862e-05
-7.71314476092416e-06
-1.77156409672153e-05
-2.50702299107205e-05
-2.86284632274909e-05
-3.55043027575992e-05
-1.79568455559363e-05
1.0318534735847e-05
-1.24122620043768e-05
-2.36712279990884e-05
-1.35652906303757e-05
-1.99338051194847e-05
-1.72156471162716e-05
-2.02729997692809e-05
-3.31441377712652e-05
-4.88430597359667e-06
-2.39614406044711e-05
-2.87834948898229e-05
-2.26064235072184e-05
-1.27515367050028e-05
-2.30844480563706e-05
-2.60672989243987e-05
-2.98223022161825e-05
-3.48631644246099e-05
-1.63293842002539e-05
-3.54905820669611e-06
-3.44429647493192e-05
-8.68084309397729e-08
-2.17129417972559e-05
-1.34206507772011e-06
-1.28421986937214e-06
9.0403339904014e-06
-8.696173532629e-06
-3.31721514002482e-05
-1.7154856742723e-05
-1.39376097923068e-05
-4.70453944518292e-06
-2.02773554727294e-05
-9.24846362274409e-06
-2.60473099024864e-05
-1.96983033796534e-05
-1.88322117004291e-05
-1.98730412418986e-05
-1.30797868098754e-05
-1.79956093707815e-05
2.83213327205673e-06
-8.74536571693831e-06
-1.63345096257088e-05
-2.27926450740122e-05
-1.77378744683253e-05
-1.29629342645043e-05
-3.80814785314787e-05
-4.31780684497684e-05
-2.71795944550366e-05
-2.6435958663895e-05
-2.92564731612455e-05
-1.0868988772849e-05
-3.19833722510264e-06
-1.06942991925419e-05
-2.18381067007649e-05
-2.11496068987375e-05
-1.62318166098449e-05
-1.54767368875066e-05
-3.47701283161274e-05
-3.2440629233331e-05
-2.27221575317355e-05
-2.14012816570983e-05
-3.42726224917501e-05
-9.62812045519752e-06
-2.27016305551575e-05
-2.69007815520146e-05
-2.24608542485014e-05
-2.64813330059698e-05
-2.06916153863823e-05
-3.85311173321065e-06
-8.65944376309334e-06
-1.98564150023853e-05
-3.39386330385184e-05
-3.16396505714219e-05
6.24238844453968e-06
-2.5284218602826e-05
-2.78138887843483e-05
-6.07788981944558e-06
-2.2955337766557e-05
-3.22638806586567e-05
-3.20014431948606e-05
-1.44399616437888e-05
-4.79853889035913e-05
-1.78763437363965e-05
-2.43406469529336e-05
-1.25068868265448e-05
-1.31017652478675e-05
-3.4470300739664e-05
-1.46006496988545e-05
-3.37045459972981e-05
-1.09800768830612e-05
-1.22304672832081e-05
-1.22546007072889e-05
-1.70704591873941e-05
-9.37047256516851e-06
-2.86295874880312e-05
-4.10876199640857e-05
-3.71046325954636e-05
-2.17204691981695e-05
-5.45331070546279e-06
-2.04475574461537e-05
-2.51331803048074e-05
-1.77343856403999e-05
-1.67766118949623e-05
-1.30612646233014e-05
-3.6932222316826e-05
1.84513799552863e-06
-2.31238309507777e-05
-2.44649448251905e-05
-2.15950950345536e-05
1.70962300116921e-07
-1.27873210329719e-05
-2.02646074405115e-05
-3.27267709493458e-05
-2.98950367591631e-05
-1.97726797471174e-05
-4.64231107154274e-05
-1.31199624441191e-05
-5.28905655392193e-05
-2.83055846929377e-05
-2.31212819410647e-05
-1.59126754855682e-05
-1.93341978930485e-05
-1.18573241134381e-05
-1.47357037939414e-05
-2.29889086854097e-05
-4.87987691707417e-05
-3.20194069094265e-05
-3.5186395233331e-05
-2.63420649086385e-05
-3.25512736866771e-05
-3.40280462144199e-05
-2.03790647234559e-05
-2.37589598448631e-05
-1.93627216626278e-05
-1.36008806243234e-05
-2.33155485201796e-05
-2.97042425101396e-05
-1.75040684641699e-05
-6.4703969296459e-06
-1.07272642429756e-05
-1.91383920016393e-05
-1.63503074658122e-05
-9.76018364812769e-06
-2.52020585027323e-05
-2.00282034571639e-05
-4.10296762874358e-05
-4.04198139745871e-05
1.3478259015951e-05
-1.1405986651028e-05
-1.61512120127089e-05
-5.99519672094803e-06
-1.28668941186155e-05
-1.55512324990218e-05
-3.96428407277574e-05
-5.16700660789337e-06
-9.24893413326549e-06
-2.45977749135229e-05
-4.93599328211619e-06
-1.59450601165494e-05
-2.6378714527564e-05
1.57741614968892e-06
-1.93696260243079e-05
-2.43777646668545e-06
-1.76429730504517e-06
-1.51395480538383e-05
1.4631019152595e-05
-2.4726891253276e-05
8.05103464167413e-07
-1.78381960633256e-05
9.52798160691578e-06
-4.35460391559294e-06
-2.97459499732905e-05
-2.32930181418909e-05
-2.20230609648257e-05
-2.94649678853865e-05
-2.89935834473764e-05
-2.6683950567383e-05
-4.24620356899583e-05
-1.13436630641982e-05
-2.84380344563968e-05
1.13033512773775e-05
-1.35388700125321e-05
-1.13898002865746e-05
-2.12795636191151e-05
-1.60536293340007e-05
-1.40490723661497e-05
-1.22705531129794e-05
-8.66198167476569e-06
-2.22876569157768e-05
-1.91644458868391e-05
-1.71655103212202e-05
-1.67084498643738e-05
-1.59672255013289e-05
-1.92171098478628e-05
-1.73275344883096e-05
-1.00478750476218e-05
1.38665924943288e-05
-1.98828966237162e-05
-2.94311326425506e-05
-2.40021505624563e-05
3.66436611918652e-06
-2.29951154144406e-05
-2.77702943810528e-05
-1.69436108997802e-05
-2.2053831932123e-05
-2.2764017049306e-05
-1.53754437770121e-05
-1.51381471119081e-05
-1.32752742118345e-05
-2.56168034700548e-05
-1.45559062685881e-05
-1.88186363292801e-05
-2.42478029943995e-05
-4.4431431315951e-05
1.02500008493903e-05
-8.38197388072235e-06
-1.03078764209116e-05
-3.03756594247406e-05
-3.78570413977627e-05
-7.65691710097475e-06
-6.63771774696643e-06
-1.02226636190071e-05
-1.88886067497099e-05
-2.93910789774751e-05
-2.89115816341557e-05
-2.20546469226572e-05
-2.95551064154233e-05
-2.0118973971907e-05
1.04145997897368e-06
-2.47054497697505e-05
-1.49795688733777e-06
-6.85603744796008e-06
-2.18440756538525e-05
-8.94323564376478e-06
5.76859292414875e-07
-3.39004823561591e-05
-1.97918153043202e-05
-1.93520340746394e-05
-1.72012451741091e-05
-2.59945579249529e-05
-2.58054379852515e-05
-4.17388411251924e-05
-2.54916404245284e-05
-1.04335738853691e-05
-1.21214118572255e-05
-2.762010376953e-05
-1.80822179420865e-05
-1.70506266278379e-05
-6.9077079739698e-06
-1.3605429271861e-05
-4.06773218604146e-05
-2.01491388266525e-05
-5.79805572898226e-06
-1.78326992622782e-05
5.41142033601561e-06
-1.36245510497505e-05
-1.97095220603995e-05
-1.81621778001491e-05
-2.79212585076877e-05
-1.63422538364844e-05
-1.68121043606985e-05
-3.56619481386261e-05
-1.32802355916378e-05
-1.69808994754369e-05
-1.4590158979346e-05
-1.3391555877592e-05
9.22631017096002e-06
-3.19088030112268e-05
-2.14886372865277e-05
-4.19692445794122e-05
-2.18125905209545e-05
-1.41484054947357e-05
-9.87586037471008e-06
-2.65920854629965e-05
-3.16488981144932e-05
-2.6878702070649e-05
-2.30051220896033e-05
-1.1898751378719e-05
-1.28862919726292e-05
-1.53252422222375e-05
-2.13665652927729e-05
-3.95339854750027e-06
-1.4081356127613e-05
-2.78351195695027e-05
-2.02442265040546e-05
-3.82469672807282e-05
-2.28197050790753e-05
-2.20532498373371e-05
-1.45195063690179e-05
-2.85923886976744e-05
-2.68857264553089e-05
-4.49429360925851e-06
-9.31764875938961e-06
-1.93958776777134e-05
-2.16635790452602e-05
-2.09707396354088e-05
-3.0903169414848e-05
-1.63945568758999e-05
-1.65206747178875e-05
-2.18132355514936e-05
-2.78767942917798e-05
-2.48421840507893e-05
-2.3700635764789e-06
-3.187622781376e-05
-1.04802922452097e-05
-3.16923455907146e-05
-3.27899817167453e-05
-2.69265464016922e-05
-1.45034688535176e-05
-2.22583237615435e-05
-2.32220139679678e-05
1.05359857124311e-05
-3.64312626788208e-05
-1.48154322344652e-05
-2.86847938579063e-05
-1.45080585998077e-05
-1.90516439090832e-05
-1.74055745882425e-05
-1.29563444789618e-05
-1.20221269667559e-05
6.23052009486935e-07
-3.40462973300053e-05
-1.33071654187235e-05
-1.31563697612173e-05
-2.22488083009672e-05
-4.05986258442301e-05
-1.57646241128352e-05
-2.0975832296749e-05
-1.67896025183339e-05
-2.67383020056783e-06
-3.37814788852794e-05
-2.07640215091421e-05
-5.19565008614884e-05
-1.62793954342629e-05
-2.41598234115385e-05
-4.68405654152493e-05
-2.98722885945713e-05
-1.43808063947283e-05
-4.97924280175472e-06
-1.74750360265272e-05
-2.41390747791188e-05
-1.22918297733718e-05
-1.96930430308355e-05
-2.03866825172109e-05
