# Supplementary material for: Research on computational propagation and identification of mine microseismic signals based on deep learning
Source: PLoS One. 2025 Oct 22;20(10):e0334641. doi: 10.1371/journal.pone.0334641 (PMC12543183; doi:10.1371/journal.pone.0334641)
Supplement: S3 Data — (ZIP) [file pone.0334641.s003.zip › 000100500002927.xlsx_0.txt_24.txt.txt]

-1.07399035781017e-05
-1.01346823194043e-05
-4.70911303653183e-05
8.43396570248099e-06
-3.63112234454377e-05
-3.07605375212025e-05
-2.75336473606687e-05
-2.50079620835493e-05
1.3907099907193e-06
-2.1530497587667e-05
-2.59840110305337e-05
-1.15131138591188e-05
-2.9649140365462e-05
-3.09136897063408e-05
-1.38514315253425e-05
-7.46850461102091e-06
-3.19293546356946e-05
-1.2747360404931e-05
-2.27791703944747e-05
-2.96527152224032e-05
-3.0245278752174e-05
-2.49301327566722e-05
-2.28409996720907e-05
1.55254345531524e-06
-1.81881904794696e-05
-1.24278018299305e-05
-1.76805786758741e-05
-2.8037068119813e-05
-1.5644944865528e-05
-1.58774602498165e-05
-3.15865018431967e-05
-2.12025020428281e-05
-1.58882543092075e-05
-1.74928037531623e-05
-1.88110688929935e-05
-7.24708646700687e-06
-2.01587324934923e-05
1.45403046551878e-06
-2.29058083039549e-05
-3.08047538288236e-05
-4.4294036200419e-05
-2.8408549179454e-05
-1.59360671346199e-05
-1.91897216261644e-05
-1.00521043050992e-05
-2.41261872957849e-05
-7.84323000555717e-06
-4.33148683242006e-05
-3.17421472773583e-05
-1.77663201560993e-05
-2.93070912390625e-05
-2.27791007244292e-05
-7.93083879655988e-06
-3.86436271609635e-05
2.46142712701825e-07
-2.39737943939362e-05
-1.70262345733855e-05
-2.00806935626707e-06
-2.69089907605766e-05
-1.78149006756579e-05
-2.0543716478819e-05
5.33100541369335e-07
-2.73097728534162e-07
3.28871781721389e-06
-6.14686105996978e-06
-4.25713053047015e-05
-8.6923372879528e-06
-2.42488664538138e-05
-2.1918716889053e-06
-1.09380021995371e-05
-5.21431170136416e-06
-2.19438973574467e-05
-4.1837841360785e-06
-2.61716319661149e-05
-1.27113543996484e-05
-2.09140432056079e-05
-2.1231815970851e-05
-1.26942749515837e-05
-2.59791336347616e-05
-2.43382176826771e-05
-9.66856108143125e-06
-1.79724682399082e-05
-2.11807558729971e-05
-2.14248381770311e-05
-1.92361591363984e-05
-1.21016466306573e-05
-1.64104335456246e-05
-9.75104182085297e-06
-6.73018168777857e-06
-4.2016878367651e-05
-2.93533222793231e-05
-3.67111066071446e-05
-1.726660501152e-05
-3.90953590659395e-05
2.93501001876937e-06
-1.36012503146232e-05
-4.3911656212678e-05
-1.71473628296221e-05
-1.68634750598216e-05
-1.43830592339835e-05
-2.8546145023932e-05
-4.17754558568329e-05
-1.52679674293878e-05
-1.29929495075122e-05
-3.67546733452311e-05
-1.21237413876694e-06
-3.98437361618391e-06
-2.95739959651092e-05
-4.52528290636744e-05
-2.9049516528445e-05
-5.77424838076868e-06
-1.83598427572211e-05
-2.17848729712156e-05
-2.50169561522393e-05
-2.78975125284164e-05
-1.24907371136607e-05
-2.12135320307936e-05
-1.63741428117078e-05
-3.66761819570379e-05
-2.08367316804118e-05
-1.95928135047966e-05
-4.65901270185872e-06
-3.27674445443482e-05
-1.05464069809155e-05
-1.56632639924084e-05
-1.69342419967341e-05
-2.88136674662815e-05
-1.81047534407097e-05
-4.72202637275926e-06
-1.76040530175483e-05
-3.58971261190018e-05
-1.72105576650582e-05
-1.95096273140607e-05
3.5518210847589e-07
-1.45956463272956e-05
-1.33806190192877e-05
-2.14399154307712e-05
-2.7264452184176e-05
-1.44323297252169e-05
-8.75788879560957e-06
-1.13135939576501e-06
-2.89500173281388e-06
-1.85538537223383e-05
-2.8804146119603e-05
-2.51602735221963e-05
-8.87046393984425e-06
-1.30484847688132e-05
-2.20054908157356e-05
-1.69884123169064e-06
1.17522433430053e-05
-1.2912108376628e-06
-1.60341340013371e-05
-2.72769554515982e-05
-1.2507846941435e-05
-3.13057700739256e-05
-1.54298262147432e-05
-3.05056614253092e-05
-4.15632629924633e-05
-2.32912666954026e-05
-2.17603676028183e-05
-8.53536526814892e-07
1.71820801265469e-05
-1.16385818943653e-05
-1.23465256497359e-05
-5.62383270225473e-06
5.0342143083443e-06
-3.06948128907409e-05
-1.34254454709487e-05
-3.37507436627074e-05
-2.86683557497102e-05
-1.32911481878291e-05
-1.07353714859617e-05
-2.0080766372964e-05
-1.54129635597951e-05
-1.35940786533301e-05
-2.22580456476333e-05
-2.29714582162896e-05
-2.03959942331757e-05
-2.25931955784607e-05
-3.00321877982708e-05
-8.26502108506621e-06
-2.39959524734545e-05
-1.73913893678363e-05
-3.14076425263197e-05
-1.4577347099705e-05
-3.88663688183025e-05
-9.88096419820857e-06
-3.43833651021336e-05
-2.40948047786427e-05
-7.1557921030148e-06
-1.96026896494804e-05
-2.48549658759403e-05
-2.5985916779452e-05
-4.37359331587813e-05
-1.34700453541553e-05
-2.40719167704023e-05
-1.76461020067427e-05
-1.02782384740203e-05
-3.98124633964758e-05
-3.67183613162056e-06
-7.22267229284212e-06
-1.45311982880042e-05
-1.98121594795713e-05
-2.60139028006907e-05
-4.02465915073619e-05
-2.03688436502775e-05
-2.52102992031661e-05
-1.99460698478313e-05
-1.11348606802222e-05
-7.6724867056801e-06
-1.69009720177425e-06
-1.40302710180266e-05
-1.07493487737496e-05
-1.31008188542691e-05
-9.17108909450167e-06
-2.80433010278699e-05
-1.69992416598378e-05
6.05863573266176e-06
-2.11093084053895e-05
-1.09607110194016e-05
-2.53432503559242e-05
-1.11772020233592e-05
-2.37437735307365e-05
8.92571660211887e-06
-1.83284840856063e-05
-2.39856157052864e-05
-1.91400074046929e-05
-7.07102958233456e-06
-1.08814462969266e-05
-1.626623792674e-05
-2.94876298456517e-05
-3.37514730091481e-05
-3.00624276043613e-05
-2.49798032887733e-05
-4.20134954785322e-05
-2.16756137791972e-05
-3.45125552942928e-05
-4.47009308328833e-05
-8.22712626556609e-06
-2.34552807496364e-05
-8.31076447092223e-06
-3.08478407916029e-05
-1.76163046376967e-05
-9.87692690635345e-06
-3.45043226553188e-05
-1.73591481622811e-05
-7.40751650426235e-06
-2.13907976977324e-05
-2.95216978198239e-05
-2.17987606748262e-05
-3.62439263130844e-05
-2.09946830907674e-05
-1.81386110817975e-05
-3.75544995990531e-05
-2.75781888061392e-05
-2.92941149979722e-05
-2.45120687665504e-05
-2.16921068450243e-05
-2.06915853612731e-05
-3.55624011376125e-05
-2.90882088363036e-05
-2.67608264615261e-05
-2.57476283880115e-05
-1.06483202525496e-05
-1.21621264690847e-05
1.1685173014969e-06
-4.14431942904083e-05
-4.59501847722127e-05
-1.74407153376926e-05
-2.56713255031406e-05
-2.44751752022782e-05
-3.52371639016604e-05
-2.27823846173776e-05
4.21854504406634e-06
-2.45697304607365e-05
-1.59187051818972e-05
-1.30856803742715e-05
-6.4398984668973e-06
-2.0614065629629e-05
-2.76792523791795e-05
-1.52328547643083e-05
-2.43215076031728e-05
-2.66533069086282e-05
-5.87984450280395e-06
1.38863205251473e-06
-4.94511328946784e-06
-1.47270369693072e-05
-2.95762503893518e-05
-3.44993576083807e-05
-2.48418107154716e-05
-2.17136194047986e-05
-3.11462769012925e-05
-2.95944336198104e-05
-2.7106461078867e-05
-1.44281489658844e-05
-1.07661772278193e-05
-3.15450026497173e-05
-2.06188573443686e-05
-2.60370754696008e-05
-1.19032671139512e-05
-1.54018714483407e-05
-1.39868765964231e-05
-3.57019081465683e-06
-3.11546594323186e-05
-3.18237853432934e-05
-1.94677989962685e-05
2.94805022109498e-06
-2.4367101261571e-05
-2.24827997008146e-05
-2.05541385642006e-05
-2.51515117621298e-05
-1.89387005963933e-05
-1.22156576643688e-05
-2.84489263462846e-07
-1.01761254345759e-05
-2.04319051097383e-05
-2.68898226042285e-05
-1.23723397514119e-05
-7.10727262712876e-06
-3.32316833440134e-05
-1.99382357135757e-05
-2.79737155897807e-05
-3.87291845643952e-05
6.5736063287494e-06
-2.88388132085415e-05
-2.26658335049336e-05
-1.8105370698001e-05
-1.48365685815991e-05
1.82558853627122e-06
-2.24840243028915e-05
-1.80391306507748e-05
-1.18364269133052e-05
-3.69802963199858e-05
6.99646823358669e-09
-2.73517900815607e-05
-1.86132161390151e-05
2.25582414350569e-06
-1.71321314014669e-05
-1.54839285144628e-05
-5.28607196893798e-06
-3.01560323553211e-05
-2.32162287314585e-05
-1.95558491039692e-05
-1.91801629528628e-05
-3.50400257242223e-05
-1.01792566839156e-05
-2.51918924341827e-05
-2.76477178161251e-05
-2.5096715172237e-05
-2.94826541666298e-05
-2.30291296266951e-06
-1.73306009139751e-05
-5.4716127948869e-06
1.46167372889716e-06
-3.44672228965208e-05
-2.17717540969975e-05
-6.0371521284977e-06
-2.2562272340761e-05
-9.19767069950275e-06
-2.96070408529065e-05
-1.47692150479485e-05
-2.13236054934531e-05
-2.91873188128336e-05
-2.88911190056258e-06
-2.69563516797651e-05
-2.67651633406472e-05
-2.70586738664928e-05
1.93874595637563e-05
-2.12172647462554e-05
-1.15387021232365e-05
-1.30539583367611e-05
-1.75838335404803e-05
-2.39905071342556e-05
-3.29997919376e-06
-2.23638051848559e-05
-3.58624788193003e-05
-2.55519388612662e-05
-2.55205100235904e-05
-2.79168514302424e-05
-2.83523627192712e-05
-2.09601486379571e-05
-2.88512155764831e-05
-1.03129773301525e-05
-3.17038741101416e-05
-1.86994290069682e-05
-3.54110576889821e-06
-8.579407164248e-06
-1.67918173420441e-05
-1.61655580655472e-05
2.03641223739701e-06
-1.36726547451919e-05
-2.96427096186354e-05
-1.7154880457949e-05
-2.60240487389415e-05
-1.6964670299418e-05
-1.61592986423837e-05
-2.8737002256535e-05
-3.86470816158872e-05
-5.77188958510232e-06
-2.72432115444552e-05
-1.61547187398674e-05
2.84090668893604e-06
-3.08674009926845e-05
-2.11260889298411e-05
-3.36072850663731e-05
-1.46799700879756e-05
-1.90377473959454e-05
-8.668677447271e-06
-2.16961269643495e-05
-2.91419045116828e-05
-4.718773720081e-05
-4.34508554721676e-05
-2.58280199963693e-05
-1.95780648743716e-05
-2.33323100663855e-05
-6.17089963296087e-06
-1.55665788987599e-05
-4.83741122190221e-06
-1.79533253828562e-06
-2.37757343467974e-05
-3.37969939196722e-06
-9.2884628468503e-06
-1.87198466183762e-05
-3.51286464588387e-05
-1.35926974495681e-05
-3.00675770472381e-06
-4.47042057346417e-05
-2.16029042505009e-05
-1.10041844951465e-05
-1.02835306980464e-05
1.67313466697264e-05
-2.30575998393145e-05
-2.44130841008378e-05
-1.38845382882294e-05
-1.37112549958463e-05
-2.18508804225882e-05
-9.19383755885238e-06
-1.86603035028566e-05
-1.69672759831428e-07
-5.33031576222843e-05
-9.15324241123297e-06
-2.52659264507319e-05
-2.42032440605518e-05
-1.41052826051681e-05
-9.22231406176792e-06
-1.77128284968049e-05
-1.04039693934093e-06
-3.229849861109e-06
-1.58003086212299e-05
-2.55680731071693e-05
-1.87464574133086e-05
-2.11806036948303e-05
-2.0548165028572e-05
-1.81036239398444e-05
-2.587064626761e-05
-3.38923502536131e-05
-1.94334362176937e-05
-4.54485259566379e-05
-4.24931493269909e-05
-3.51502419980403e-05
-2.82304544736642e-05
-2.18088510736211e-05
-2.00190014486878e-05
-1.03082755018075e-05
-1.52745725061246e-05
-1.14113456359567e-05
-2.45908479725194e-05
-2.04396313155729e-05
-4.5059394154247e-05
-1.79161543329115e-05
-3.44505160118638e-05
-2.95026313940199e-05
-2.69323790696011e-05
-3.94061723363965e-06
-3.96158945830276e-05
-2.08592758115148e-05
-3.21247924575272e-05
-1.74120594331047e-05
-1.76781727165385e-06
-3.96789831700996e-05
-9.37198375781817e-06
-2.10029398018793e-05
-2.56632507019658e-06
-2.17167351524909e-05
-4.36354753932202e-05
-1.54320266590679e-05
-3.13674884385657e-05
-3.31609758734536e-05
-5.20294787844223e-06
-1.1823223352797e-05
-2.5537297560845e-05
3.95730984575385e-06
-2.20717724321829e-05
-2.87288846322171e-05
-1.56727304997084e-05
-1.00762107292551e-05
-1.88780423895346e-05
-3.43899405468015e-05
-1.66058018037577e-05
-2.11086641733868e-05
-7.21955593007364e-06
5.33666177206176e-06
-3.14089753819797e-05
-2.90177726384692e-05
-1.66001094102853e-05
-3.3902018081471e-05
-3.70822993203658e-05
-1.1447230153676e-05
-2.16508461529288e-05
-5.15761135749373e-06
-2.82496299263219e-05
-4.0046184308722e-05
3.33061689962865e-06
-3.4581294915689e-05
-5.40066518084996e-05
-2.64475237496891e-05
-4.52291523241515e-05
-3.57850533205713e-05
-4.36705707237668e-05
-2.09942484036611e-05
-2.21932240880402e-05
-1.94388553772779e-05
-1.98653500043053e-05
-2.34423254262893e-05
-2.66573898058127e-05
-2.39790568733095e-06
-1.5467195426376e-05
-4.16422107365047e-05
-5.03800771731306e-05
-1.46300717672541e-05
-1.88233368418271e-05
-2.38105408800829e-05
-2.87398093287045e-05
-2.27076816336276e-05
-3.07062765781246e-05
-3.60688146229837e-05
-1.7789328080317e-05
-3.39112750142486e-05
-1.38195649514413e-05
-1.3307018644187e-05
-3.52526533398443e-05
-8.74863456077159e-06
-4.01673103155444e-05
-2.11456014856057e-05
-1.68756535948592e-05
-2.25694543692936e-05
-9.47486505144901e-06
-3.00608497576068e-05
-3.83429491215426e-05
-1.11091830894444e-05
-2.650066161705e-05
-1.56571816349161e-05
-1.87146542718406e-05
-6.54544538934529e-06
-1.65191763176419e-05
-1.74303637134002e-05
-1.41839632780279e-05
-3.80264344213951e-05
-9.43727076239422e-06
-4.4709587691837e-06
-2.69267800867704e-05
-3.03723175338738e-05
-4.24024572293179e-05
-2.06915076149856e-05
-3.78795716885033e-05
-9.570764855908e-06
-2.49149672361086e-05
-1.59378210648192e-05
-3.0131478743666e-05
-2.2677914082448e-05
-3.06883429671059e-05
-5.02313310454608e-05
-2.28322641801094e-05
-1.00324659945907e-05
2.87802197943128e-06
-4.11999182045069e-05
-1.40030603282867e-05
-7.10446427293913e-06
1.10227799674488e-05
-8.55268496895324e-06
-2.04804564453726e-05
-3.07062857620469e-05
-2.20862015547277e-05
-2.48843014826237e-05
-3.08236100475815e-05
-2.9290002158445e-05
1.83527178163764e-05
-2.30884232362763e-05
-1.06240035280812e-05
-2.50266892128106e-05
-2.20203708503727e-05
-2.40590831992983e-05
-3.06198255540097e-05
-4.71778068415624e-06
-1.21794802514102e-05
-3.0366767928013e-05
-2.17633424923288e-05
-2.273671474454e-05
-4.54898469551655e-05
-2.26000450532625e-05
-1.96284503967315e-05
-1.88742591736373e-05
7.45308198160668e-06
-2.51666946943289e-05
-2.78383703474334e-05
-2.01433670393871e-05
-1.43250032350023e-05
-3.18898567482861e-05
-1.99917114612082e-05
-2.81486272517957e-05
-1.18235485022934e-05
-7.78762931362616e-06
-2.83003562208946e-05
-1.43170624723488e-06
-2.10582062201078e-05
-1.019211558002e-05
-6.12280899203049e-06
-1.57346750580083e-05
-1.15364992625156e-05
-2.71891599487223e-05
-1.80472468536664e-05
-2.17694497144255e-05
-1.38542025091327e-05
-2.84938936687979e-06
-2.51892757535275e-05
6.00115499701154e-07
-1.15732523049503e-05
-1.49200064487335e-05
-1.54573106798308e-05
-2.08301722493526e-05
1.35769636119719e-05
-1.44894203256875e-05
-3.53732744075167e-05
-1.06673862265039e-05
-2.04061617145525e-05
-3.79239515237155e-05
-3.28474559367662e-05
-1.40851623390676e-05
-1.36837525798535e-05
-4.19012495146306e-05
-1.64642061159837e-06
-4.82559243339988e-06
1.08202937683738e-06
-9.89365694539925e-06
-1.04187483841151e-05
-4.0722734908536e-05
-1.26636368111541e-05
-2.47729716955591e-05
-6.66408400247718e-06
-2.80853396494668e-05
-1.04670411995963e-05
-2.70678357260197e-05
5.16941004477637e-06
-2.27098962474304e-05
-1.97032430590268e-05
-2.45398983235469e-05
-2.84752496519543e-05
-3.26801636347259e-05
-7.35659518149324e-06
-1.58417818769209e-05
-2.06222067259948e-05
-2.11739082431176e-05
-1.90705747812737e-05
-3.99798684152578e-06
-3.71924771792401e-05
-9.54971535173199e-06
-2.99923681244799e-05
-8.27649861145619e-06
5.11663877753297e-06
-1.83523838721402e-05
-2.7937682769505e-05
-3.37489928390484e-05
-2.36544066782712e-05
-4.15855954139436e-05
-2.60209955080364e-05
-2.4947309465625e-05
-2.14306725707996e-05
-1.65443022210349e-05
-2.88255036217125e-05
-1.44612948556241e-05
-1.11840149268119e-05
-1.01663867489557e-05
-2.54369417876656e-05
-1.448422900015e-05
-7.41936513436019e-06
-2.01944380694661e-05
-4.2000199509431e-05
-2.44470205097437e-05
-2.00266509859017e-05
-2.72833005711004e-05
-2.81926581397643e-05
1.20942454455167e-05
-2.09341199136596e-05
-2.32073270952585e-06
-6.00562845065411e-06
-1.76094328332783e-05
-3.88621027505655e-05
-1.36590314446353e-05
-7.38680836259022e-06
-1.73611705276595e-05
-1.90332355243335e-05
-2.48851297239291e-05
-1.52128867591901e-05
-3.25224027993864e-05
-6.58935491013737e-06
-3.05866762419454e-05
-3.35819841405893e-05
-6.23898545629395e-06
-2.27177731458012e-05
-2.12564460826413e-05
-1.30547720518686e-05
-1.96784731910433e-05
-2.6840126236965e-05
-2.32926977849936e-05
-2.1979160443792e-05
-2.28186035833375e-05
-2.51274889989951e-05
-3.35615459700284e-05
-1.78806977028148e-05
-3.5434446765293e-05
-1.88198934634656e-05
-2.23813136327821e-05
-3.76979399136681e-06
-3.21128057222183e-05
-2.08115333018297e-05
-1.69547636794326e-05
-1.36943430338188e-05
-2.90101420631282e-05
-4.3713914613616e-06
-1.25048067753312e-05
-4.11867399498661e-05
-6.13494855585363e-06
-4.27748582691988e-06
-1.66896516617629e-05
-9.70184029913426e-06
-3.42185771309786e-05
-3.00804812886384e-05
-2.33958597476191e-05
-3.75368491790576e-05
-4.89655214157438e-05
-1.55049153445431e-05
-4.11678904091232e-06
-3.96868857462072e-06
-1.96538571563476e-05
-3.59424307477694e-05
-2.37556386422239e-05
-1.94034705123523e-05
-3.37325089050634e-05
2.39933543842271e-06
-1.64392009506227e-05
-1.63232045766891e-05
-2.1953084580874e-05
-2.05486773169576e-05
-2.31152840243832e-05
-3.55281841644405e-05
-2.80978731209992e-05
-2.05997880234995e-05
3.8810813168609e-06
-1.85750491258832e-05
1.99457701142269e-07
-1.36503364397334e-05
-2.43120911800472e-05
-2.30594643350057e-05
-2.30516020468277e-05
-2.43899129879017e-05
-3.32817080739404e-05
-4.41726626088736e-05
2.56179816114376e-07
-3.70065280490539e-05
-1.75657996097578e-05
-2.66728369756444e-05
-1.1395234195773e-05
-1.04930586401892e-05
-1.68139254016234e-05
-5.80036124762582e-06
-2.26246249333264e-05
-2.15433471958606e-05
-3.73278185103984e-05
-1.8963056263633e-05
-2.18225799912664e-05
4.0334519340965e-06
-1.37295098239997e-05
-2.56724857498893e-05
-1.16722080828977e-05
-2.93549455162294e-05
-1.67611485924307e-05
-2.09749748286741e-05
-1.18928571616673e-05
-1.08030757902802e-05
-2.80012733123054e-06
-2.2941665537367e-05
-3.96438451961862e-05
-2.82002732030351e-05
-8.02464081757566e-06
1.05197226764028e-05
-2.69585369233781e-05
-5.30532312391039e-06
-2.77387637546219e-05
-3.03029366134949e-05
-4.44867315339675e-06
-1.1946634952333e-05
-3.12460146922714e-05
-1.66141342743364e-05
-8.26885141944901e-06
-5.05190771498271e-06
-2.36400336322968e-05
-1.27370455564446e-05
9.83633141767109e-06
-2.59288088612383e-05
-2.13382809608343e-05
-3.25614603680346e-05
-3.64857417005991e-05
-2.06341753177061e-05
-1.66426424947844e-05
-4.21122818862997e-05
-2.28350132653796e-05
-2.18409555227154e-05
-2.82822321891717e-05
-3.58513487957305e-05
-1.03462807543261e-05
-2.01967694322261e-05
-1.13272336180902e-05
-2.03099238306188e-05
-2.60499027709834e-05
-1.54596286474334e-05
-1.15669363272882e-05
-3.9311238008621e-05
-1.78015044929311e-05
-2.43462724478389e-05
-1.07440100429171e-05
-1.13596175018166e-05
5.92627597058951e-07
-3.66257958654688e-05
-2.39304312004522e-05
-2.05275736916395e-05
-1.44010676073234e-05
-1.08476346501475e-07
-2.20981396949236e-05
-9.01337659927083e-06
-1.96487206660722e-06
-3.06034294288935e-05
-2.70597179213688e-05
-7.93445877778367e-06
-1.21767946502101e-05
-2.1915604774487e-06
-4.92825968180035e-05
-1.01151207651272e-05
-3.20356260524403e-05
-5.74763060248768e-05
-1.42070976505398e-05
-2.71196969584447e-05
-2.14855227939763e-05
-3.01927085532359e-05
-2.14961538105722e-05
-2.12928417772138e-05
-2.69370511374943e-05
-1.45967440666364e-05
-3.34301985155035e-05
-6.65962860757182e-06
-1.10534155762428e-05
-3.08470198259014e-05
-1.09404678068174e-05
6.63993635653057e-06
-3.15500578453805e-05
-8.58879841791827e-06
-3.12329831494431e-05
-2.31186675305729e-05
-3.17614896916458e-05
-2.1101262189862e-05
-2.86430162654818e-05
-2.0143198157865e-05
-1.02999784912343e-05
-1.53709339046728e-05
-1.22176581482225e-05
-2.01408615870387e-05
-2.29778348543785e-05
-1.9680003790709e-05
-3.97265111071032e-05
-3.42605104196872e-05
-2.95001227040298e-05
-3.92554997858801e-06
-3.36887920988397e-05
-1.7347640636743e-05
-1.85522964926376e-05
-1.61585370303934e-05
-1.53102336554449e-05
-8.46736160592063e-06
-2.78120554694518e-05
-2.35413272000343e-05
-1.25231122385986e-05
-2.98399550486886e-05
-2.06187944214638e-05
-2.1318521252694e-05
-2.53229914052979e-05
-3.38394704958466e-05
-1.35470920327268e-05
-3.08665642629752e-05
-3.60210723116249e-05
-1.74016839646988e-05
-3.5672076612345e-05
-1.32731375571052e-05
-2.76900006297622e-05
-4.4424834466612e-05
-1.45245710314606e-05
-4.23341024366798e-05
-3.20621499119034e-05
-2.79713578052771e-05
-2.4050889978295e-05
-3.19562366573743e-05
-3.97125021749593e-05
-6.97888667312711e-06
-5.66851158135264e-06
-2.10052923315853e-06
-3.08720507680574e-06
-2.099179547414e-05
-2.86198912611361e-05
-3.0268837427772e-06
-8.48824453912056e-06
-1.29524179893905e-05
-1.95695950865609e-05
-1.63760627236875e-05
-3.50274461631118e-05
-2.99583785969793e-05
-2.06303325087794e-05
-8.63151900662891e-06
-3.88644462378281e-05
3.16452055750444e-06
-2.83873288695873e-05
-2.22900213850998e-05
-8.2683682889281e-06
-2.42546820850216e-05
-3.40719499311875e-05
-1.67984857442462e-05
-8.76755869920232e-06
-2.63005881221078e-05
-2.59597925250279e-05
1.35296768650929e-06
4.39239381074435e-06
-2.58162052987572e-05
-2.15564500459071e-06
-1.10961433096557e-05
-1.57481960337661e-05
-1.62369920565187e-05
-3.04704933933136e-05
-7.98786672171549e-06
-2.50040107738491e-05
-2.69630179834198e-05
-4.26647728774239e-05
-2.79920390486054e-05
-3.49192343759469e-05
-3.07962635908869e-05
-4.65099064228371e-06
3.55531830156933e-06
-1.55145859623886e-05
-1.6313639935043e-05
-2.24842244569177e-05
-2.28226033167149e-05
-1.25407085891316e-05
-5.10020732042075e-06
-2.27722780026463e-05
-2.98380645990746e-05
-1.1504455828121e-05
-3.35593405497592e-05
1.76563036497521e-07
-2.80653615032539e-05
-9.63732596913611e-06
-2.68109055837734e-05
-3.91971154718318e-06
-6.20103605093841e-06
-2.07162868973233e-05
-1.53620739360889e-05
-4.86974240567711e-06
-2.00243096361649e-05
-3.5205209353091e-05
-1.28775904542381e-05
-1.47377068526064e-05
-3.2365164924943e-05
-1.26233264215493e-05
-2.19949942093392e-05
-2.96849386212174e-05
-1.99591850463448e-05
-3.30056650831497e-05
-1.88516937581157e-05
-4.40828154049839e-05
-1.22682621520117e-05
1.1086626173121e-05
-1.55428271395427e-05
-3.64905946397868e-06
-1.78108405561604e-05
-1.38912916736514e-05
-2.83198858453095e-05
-1.07317279209185e-05
-1.33557282423305e-05
-3.06603103731387e-05
-2.0210688317765e-05
-4.40243215643742e-05
-2.7807229243125e-05
7.7668432736935e-06
4.41028798957368e-06
-2.74633328338408e-05
-1.44893419421706e-05
-1.907182240349e-05
-3.12973041990434e-05
-3.06566916910253e-05
-3.53764825620995e-05
-1.37095628194932e-05
-2.68956756236719e-05
-1.2871565207529e-05
-1.83691332427225e-05
-2.22171570587293e-05
-1.46331863389035e-05
-7.98712643314021e-06
-1.30695235300947e-05
-2.89356674727315e-05
-5.75980614786761e-06
-2.62172813603724e-06
-1.95271367466071e-05
-2.74302373423301e-05
-1.83584642230297e-05
-6.9377460902192e-06
-2.35872534132316e-05
-3.05383673151449e-05
-2.31666588022328e-05
-3.82750912461367e-05
-2.66746732822317e-05
-1.21313678913121e-05
-1.15852123653291e-05
-2.43474163409105e-05
9.13070763773675e-07
-2.57522832042338e-05
-4.11576270683517e-05
-1.50780221588229e-05
-1.15929432332162e-05
-3.0442842272301e-05
-2.5045958018665e-05
-2.12561896023829e-06
-1.24008153993972e-05
-5.88088310194769e-06
-1.87804077995192e-05
-1.39964259952048e-05
-1.69269934706278e-05
-2.4721371061786e-05
-2.63239542049199e-05
-2.82384655678574e-05
-1.6578453282273e-05
-2.63263033134828e-05
-2.67402326056572e-05
-1.2163689285879e-05
-4.39166021514557e-05
1.2037962495492e-06
-2.7789371043256e-05
-2.70011933848542e-05
-1.75336618064629e-05
-3.55406532645342e-05
-2.08281071574829e-05
-1.78485481392977e-05
-1.11664927024561e-05
-1.95550940430894e-05
-1.13881191596521e-05
-9.78661934882088e-06
-2.5686075532826e-05
3.71908383218727e-06
-9.84630683652742e-06
-7.02454442185933e-06
-4.74087209754909e-06
-1.37228123534344e-05
4.84135345744265e-06
-3.26643215495296e-05
-4.26342092197317e-05
-2.14503070983958e-05
-1.13445958850258e-05
-1.50729028923454e-05
1.70486695649137e-05
-1.41952214975911e-05
-2.62563823754294e-05
-1.23067997067584e-05
-2.03914498131415e-05
-8.25738065444373e-06
-3.02362388609768e-05
-2.24600192384891e-05
-3.60875297117111e-05
-2.40638505549463e-05
-2.2053250071692e-05
-1.87545051696464e-05
6.33699232621057e-06
-4.23052024013867e-05
-5.28246838670821e-05
-2.24837851173098e-05
-1.72195932609285e-05
-1.43119300848483e-05
-1.19640794035318e-05
-2.18717906981818e-05
-1.65579262552222e-05
-1.70523604217629e-05
6.80552073430065e-06
-2.67904087644774e-05
-4.45246114810183e-05
-4.30292488948768e-05
-2.24832561040534e-05
-2.12723574406252e-05
-5.74435952579243e-06
-3.43320331371902e-05
-4.14916939847069e-05
-1.08484943557821e-05
-3.6757097462547e-05
-2.87338788806691e-05
3.23651315741462e-06
-9.0646898546244e-06
-3.64521493763624e-05
-1.57907980702575e-05
-5.69696076806982e-06
-3.50278552191098e-05
-2.18651541907478e-05
8.07596102693282e-06
-2.10589238151175e-05
-3.67225768600018e-05
-1.40881671487295e-05
-1.4543758090081e-05
-1.33686485772001e-05
-3.17049803988391e-05
-1.19235315231003e-05
-2.05909139018275e-05
-2.3901845372827e-06
7.80288336688119e-08
-1.85028673103461e-05
-2.234134608471e-05
3.01716227933601e-06
-8.31257421546971e-06
-6.27805798498004e-06
-2.17739175257825e-05
-1.16010454409775e-06
-3.95743945396005e-05
-3.12825190856153e-05
-4.97212729082025e-06
-3.12431531297099e-05
-2.83281889512465e-05
-1.4484683319667e-05
-2.4093909341292e-05
-1.78670209060249e-05
-2.63390008825376e-05
4.31689155803412e-06
-1.80921803499697e-05
-8.38755072609252e-06
-3.17731547467451e-05
-1.09497734738345e-05
-3.60670568420412e-06
8.49025019956038e-06
-2.04153064901091e-05
-1.12368189416723e-05
-2.7779255273529e-05
-3.11841759253113e-05
-1.60089243106711e-05
-1.88287165625255e-05
-1.09088862284209e-05
-2.20511757384371e-05
-1.09199424663647e-05
-1.68005484977694e-05
-8.97952832444792e-06
-1.50407533620076e-05
7.62331858467278e-07
-7.37370215710917e-06
-2.18997154048102e-05
-2.6860610108165e-05
-1.46145868015985e-05
-1.72915511605639e-05
-4.54455097493583e-05
-1.18483149027831e-05
-3.55217713262018e-05
-1.93959187852524e-05
-3.58117723785905e-05
-4.82029710681018e-07
-3.08396708836781e-05
-4.17764652041019e-05
-1.14209072705887e-06
-1.97429544479245e-05
6.11659143424625e-06
-3.03383827202777e-05
-4.60148124375864e-06
-1.99732014624511e-05
-3.03023746428473e-05
-2.72711697923208e-05
-4.38460995640355e-06
-7.9115189932889e-06
-2.36273824923679e-05
-6.76911623701535e-06
-2.18771293681038e-05
-4.66500421405638e-05
-3.06329029931792e-05
-1.0535608945785e-05
-1.58068272401932e-05
-1.90244073659611e-05
-1.76239176120237e-05
-5.83059760464755e-06
-2.49164368629436e-05
-1.62623681427549e-05
-7.57907902736805e-06
-2.79246491431936e-05
-2.67560089347465e-05
-2.73962058835994e-05
-3.65294761737696e-06
-1.83742072442023e-05
-1.70555550580704e-05
-2.19481422859819e-05
-2.41504561403568e-05
-1.90335320773918e-05
-4.95947565551329e-06
-2.18465448246034e-05
-1.34912018062292e-05
-2.97261110347552e-05
-4.22583920075757e-05
-2.72129711115045e-05
-5.6467248442597e-06
-4.6149200826234e-05
3.46479046926896e-06
-2.60891095939254e-05
-2.30355450169828e-05
-1.22613260551923e-05
-2.32081771724505e-05
-2.42142019924198e-05
-3.31848435036764e-06
-1.78375982606559e-05
2.84334275097056e-07
-1.38457698274232e-05
-1.68101151468528e-05
-1.3124520269682e-05
-3.05379710281376e-05
-1.35085128432397e-05
-2.5364143905189e-05
-1.28637604911568e-05
-2.00080921503714e-06
-3.22831339033589e-05
-8.97777420791495e-06
-9.84048021609152e-06
-2.91817933263829e-05
-3.1110343557272e-05
-2.24514279974247e-05
-2.15770003165577e-05
-3.36391759848853e-05
-1.22963785142079e-05
-3.58638338706322e-05
-2.87204373288641e-05
-1.41762315830904e-05
-2.92629708778012e-05
-2.01704048847411e-05
-2.96182668529905e-05
-1.58585822900248e-05
-1.31028772352913e-05
-2.7279584494253e-05
-2.80608750489347e-05
-1.53740264896626e-05
-1.97728683721834e-05
-3.7976527178739e-05
-4.38623735114382e-05
-1.22347957309817e-05
-2.77045386466395e-05
-2.39658789498368e-05
-2.41428778569771e-05
-2.67225220606596e-05
-1.41613260058019e-05
-1.63279469525464e-05
-1.34930707956538e-05
3.74305983779343e-08
-3.58996034231133e-05
-1.7069941211337e-05
-2.91353580109366e-05
-2.13298425160923e-05
-9.97800585033847e-06
-1.0734209075171e-05
-2.25636218993607e-05
-3.03961940993478e-05
-2.73164548427851e-05
-2.30596035266008e-05
-2.40101579647147e-05
-1.77916027439491e-05
1.28614476703712e-05
-2.19212593296264e-05
-1.72033926915938e-05
-4.21654110491318e-06
-3.7320554764685e-05
-8.12190974482375e-06
-1.83024723385388e-05
-1.75987131698421e-05
-3.13602211746354e-05
-1.24663881141985e-05
-2.30766954840771e-05
-6.70077545915627e-06
-1.86434871145407e-05
-1.38600659714461e-05
-2.36658001210288e-05
-3.48518785580135e-05
-5.05255602474384e-06
9.94135584004573e-06
-2.06157990932575e-05
-3.21646429531618e-05
-3.21377615288748e-05
-1.44553022549605e-05
-3.1409851313183e-05
-5.78413960268922e-05
-2.90910298943075e-05
-2.8352836914524e-05
-3.84373237022378e-05
-1.09123879169692e-05
-9.32541608146005e-06
-7.08082086470367e-06
-1.21889923706711e-05
-1.63783433306817e-05
-2.27228828527812e-05
-2.74754077160694e-05
-1.50431680100229e-05
-3.16622605637126e-05
-2.82105806933676e-05
-3.5273877363441e-05
-1.23061759289309e-05
-1.32010938422837e-05
-2.7756099436942e-05
1.96268555527934e-06
-1.72915916818827e-05
-3.73568957882234e-05
-8.56868658702543e-06
-2.81277128074396e-05
-9.18199237971109e-06
-2.25555294459093e-05
-1.0678657303632e-05
-3.0297629311759e-05
-1.63124207091012e-05
-6.42373856631358e-06
-1.7953273645525e-05
-1.7511306192122e-05
-1.52740286671973e-05
-8.5298715361471e-06
-3.15548880183381e-05
-1.80925221339986e-05
-1.93543682621715e-05
-2.02973762013126e-05
-9.42847222616031e-06
-3.09336649212105e-06
-4.20253713624769e-05
-3.93578100338795e-05
-2.81716416696942e-05
-7.48207514306024e-06
-2.08211657567933e-05
-3.79324124368112e-06
-2.90022882238413e-05
-1.8965679307557e-05
-3.8627632640191e-06
-8.21074062514878e-06
-2.37683149761489e-05
-5.11136897036092e-06
-8.46105190286242e-07
-1.69761571855549e-05
-3.61233912196125e-05
-2.11671631434233e-05
-2.95883285705113e-05
-2.95460684183472e-05
-5.41880204337892e-06
-1.09025987001335e-05
2.6594793054891e-06
-6.16048418988227e-06
-1.02070899695159e-05
-1.61713903980166e-05
-1.78353705991443e-05
-1.47491301740689e-05
-2.36371929232567e-05
-2.58697267043346e-05
-1.66407972801232e-05
-1.86930576271112e-05
-1.80382564711201e-05
-3.58824619692484e-05
-3.05185903188119e-05
-2.96959044928789e-05
-3.33170287421495e-05
-2.53952780117657e-05
-9.5393972813957e-06
-1.28772066629073e-05
-3.57496042692478e-05
-2.75901063698372e-05
-2.44577993959653e-06
-9.66214173023436e-06
-2.55898785048756e-05
-9.73958972241822e-06
-3.34912572577727e-05
2.33341537525598e-07
-2.40530645319345e-06
-4.21724698857928e-05
-2.95667988672955e-05
-2.11327987893478e-05
-2.75166777520747e-05
-2.41536225902238e-05
-3.24250879649923e-05
1.04003581986261e-07
-2.84913705038787e-05
-3.27380674130839e-05
-2.40904421297295e-05
-5.48722182731061e-06
-1.56988287035513e-05
-2.51802951790791e-05
-2.25896269890543e-05
-2.03975221754132e-05
-2.36779820504308e-05
-4.32972758746754e-05
3.76059435158226e-06
-9.40767868424338e-06
-2.87360000048378e-05
5.07701865535821e-06
-2.71127948776617e-05
-3.21447303229936e-05
-2.14984669046428e-05
-1.9341933348063e-05
-1.17172912358975e-05
-2.6099552184325e-05
-6.59398872932308e-06
-1.40114607085865e-06
-3.58180928364982e-05
-1.86640056450768e-05
-3.39403731932991e-05
-2.05587464187222e-05
-2.1575843151838e-05
-4.8356172108768e-05
-1.2158453862893e-05
-7.89412498102032e-06
-5.1790269152261e-06
-4.95217129189121e-06
-3.93646383393715e-05
-1.87821049763391e-05
-1.31746653935453e-05
-3.04064622524488e-05
-3.25762106104207e-05
-1.32685231984972e-05
-2.23097683276009e-05
-3.63587927047188e-05
-3.62999479448439e-05
-5.67360820603989e-06
-1.73350132896065e-05
-2.84213368527084e-05
-1.60233550055113e-05
-2.91035837581999e-06
-1.26697755844837e-05
-3.32096317137422e-05
-3.02969885418081e-05
-8.50393600851161e-06
-3.26300905416025e-05
-2.70912936109444e-05
-1.18250257785162e-05
-1.32961184359201e-05
-2.90770792883711e-05
-1.73260086454065e-05
-1.76599501905853e-05
-1.45367399051343e-05
-3.11544674753076e-05
-2.43356759299621e-05
-3.13130727147424e-05
-8.11120481836535e-06
-2.77339355384536e-05
-3.4883095863061e-05
-8.17607299802917e-06
-1.67317482744591e-05
-2.5758984322545e-05
1.28620699732886e-05
1.24879796512716e-05
-1.13509173901208e-05
-1.99084274593836e-05
-1.83852987339388e-05
-2.05879096300811e-05
-1.52625752910669e-05
-3.58973602166467e-05
-1.32937270777496e-05
-9.81644646557527e-06
-1.70266334149573e-05
-3.67326520684882e-05
-4.46017507973286e-05
-2.55988058412508e-05
-1.56857783400345e-05
-1.13719692131617e-06
-2.43719670343428e-05
-2.11682132135427e-05
-2.74662626958456e-06
-2.41127822538374e-05
-1.11351931001399e-05
-1.62002042055875e-05
-2.86088372985473e-05
-1.63696913855416e-05
-1.79922269947109e-05
-3.46904556582398e-05
-2.02604874688422e-05
-2.35900833836645e-05
-2.52361788704722e-05
-1.89669987756955e-05
-3.33141744160532e-05
-2.18398778972323e-05
-2.71213309793722e-05
-3.3276486331822e-05
-1.69501649740569e-05
5.20190908442708e-06
-7.6842577731953e-06
-1.00994962309173e-05
-1.72032840051701e-05
-1.74780813278621e-05
-2.28635154850094e-05
-3.64558081335469e-05
-2.72273607125951e-05
2.49718307693214e-06
-1.12324442875098e-05
-1.35899098118031e-06
-5.821059400148e-06
-1.9033732818236e-05
-2.02001037803084e-05
-1.82700562711511e-05
-5.03244241329443e-05
-5.96222561355208e-06
-1.25089431684734e-05
-6.79272120078849e-07
-2.52857823757905e-05
-1.31643728787096e-05
9.27716943323735e-06
-2.61753792726755e-05
-3.55827865616105e-06
-2.00143808565552e-05
-2.01460957244432e-05
-2.16180685992459e-05
-3.74381908307905e-05
-2.45502617335889e-05
-2.03446465984712e-05
-3.12465260297412e-05
-2.3160966562569e-05
-4.91910254515915e-06
-2.94972711978865e-06
-6.35430991479145e-06
-3.56505016242149e-05
-3.66461849791463e-06
-2.01639450309688e-05
-2.76333639154069e-05
5.15172422466916e-06
-1.04611370885594e-05
-2.20228103805371e-05
-2.37555269878567e-05
-3.24545357702759e-05
-1.64813659478757e-05
-2.28767869131783e-05
-1.34147682491069e-05
-1.59706251998539e-05
-2.21369192819986e-05
1.0917682999566e-05
-3.15817703783214e-05
-3.27755269152199e-05
-2.60994335042065e-05
-5.05217690748664e-06
-3.12368335208823e-05
-3.01587034202212e-05
-7.4693341501772e-06
-1.40703569034535e-05
-1.77672251972248e-05
-2.5902160740448e-05
-2.67476810052398e-05
-3.6839236478184e-05
-1.93478195732735e-05
-2.46801568310319e-05
-1.84885478091751e-06
-1.91387447684906e-06
2.88956123996152e-06
-3.8374559721457e-05
-2.99507337086491e-05
-3.10242774291807e-05
-1.50148641171622e-05
-1.77251692418434e-05
-1.54809912205332e-05
-4.15734196191117e-05
-7.3315233965047e-06
-3.65830599379654e-05
-3.07917765875168e-05
-5.64421662385065e-06
-7.96004808285893e-06
2.30331803241649e-06
-2.58664436701308e-05
-4.04391766603344e-05
3.27054517728036e-06
-2.69919743539551e-05
-2.10848361279816e-05
-1.23974807865493e-05
-3.97663755538861e-05
-2.62201163318252e-05
-3.53275575473261e-05
-1.88093221055374e-05
-1.33577891541657e-05
-2.14058298511179e-06
-3.97466091671676e-05
-2.79618693375032e-05
-9.49151306680464e-06
-2.26609768792079e-05
-1.88716824688274e-05
-3.0921534857646e-05
-2.78576270483679e-05
-7.3134838238268e-06
-2.97802836136463e-05
-3.72969482209853e-05
-3.2354183024141e-05
-5.33354154933864e-06
-7.12079510515333e-06
-2.08887744097778e-05
-1.98961102194026e-05
-2.92083298458234e-05
-1.49242664039444e-05
-3.01799812191571e-05
-3.56413714319475e-05
-8.25040737512256e-06
-1.33928721161072e-05
-2.05518149013406e-05
-1.42437532534126e-05
-2.04815682421072e-05
1.24502162307478e-05
-6.56590405891423e-06
-2.73498452271192e-05
-1.91305372587271e-05
-1.74476889771067e-05
-1.59731393063971e-06
-1.47214765857851e-05
-1.06766775677344e-05
-1.8110024663121e-05
-1.6179167637487e-05
1.69627361737705e-05
-3.30612751453198e-05
-3.14545821481548e-05
-2.53960288939105e-05
-2.54078945591348e-05
4.24364912437362e-06
-5.33335192436861e-05
-5.09760060086271e-05
-1.40491089104874e-05
-1.68050327067976e-05
-2.12949889468771e-05
-2.53687618856187e-05
-2.54780957805293e-05
-1.61542310755829e-05
-1.93784848718528e-05
-1.57319534611431e-05
2.07420873494184e-07
-1.96191226598324e-05
-1.00613843682376e-05
-1.65586675223013e-05
-2.06061859056419e-05
-2.89914179309877e-05
-2.45042614541678e-05
-3.50323120763637e-06
-3.2843595558907e-05
-2.87033099608594e-05
-2.95200195570302e-05
-1.70338092474395e-05
1.04902968441379e-06
-1.49833404649856e-05
-2.63368293766201e-05
-1.41610126826081e-05
-2.24406154918376e-05
-2.34036699377997e-05
-1.75225982459066e-05
-4.89018325413176e-05
-1.08479407518962e-05
-2.27306448822306e-05
-2.30744514591341e-05
-2.21849641685885e-05
-1.87238346469564e-05
-9.81291988274516e-06
-1.75037796044137e-05
-1.76694026111518e-05
-1.98811510332642e-06
-1.51719182583789e-05
-3.21504553047328e-05
-1.20518656000938e-05
-2.74488608294251e-05
-2.91357509613109e-05
-2.52324800560881e-05
-2.83327270265571e-05
-1.49888383186562e-05
-1.67011427971265e-05
-5.05739231511004e-06
5.44166597884881e-06
-1.53976947056818e-05
-1.31448600099924e-05
-5.38065864857813e-06
-2.941607618538e-05
-2.05345674564114e-05
-2.84418298962232e-06
-1.27458683496611e-05
-1.36054214245322e-05
-4.13064284746709e-05
-1.03531707583493e-05
-2.83310344110149e-05
-1.87778448009641e-05
6.14273232915463e-06
-4.48343666677389e-05
-2.64157073798806e-05
-9.29327682625125e-06
-4.73993544077119e-06
-1.69540045359571e-05
-2.22238186454377e-05
-1.73442812162977e-05
-2.90120319728621e-05
-1.8141739318197e-05
-2.03958028710724e-05
-1.94331785775961e-05
-9.5453847884517e-06
-3.94808450645437e-05
-2.18556640678732e-05
-2.36589220489881e-05
-2.91179295698086e-05
-3.42397164272223e-06
-2.33207275450484e-05
-1.51518177653438e-05
-8.18109615029328e-06
-3.65973127762264e-06
-1.7220861886933e-05
-3.92547578527797e-05
-1.88240099083849e-05
-2.36914821165224e-05
-2.31051854809026e-05
-2.84795912005182e-05
-8.61944398862396e-06
-3.03569222008346e-05
-3.38902994305174e-06
-1.02575281325385e-05
-2.25939024955779e-05
-9.0014334839658e-06
-3.06415311221605e-05
-1.13724050148392e-05
-1.06817170009811e-05
-1.55956800645397e-05
4.6367786581423e-06
-3.18247869848424e-05
-1.29622518399343e-05
-2.3452009846434e-05
-2.5853655435004e-05
-1.9249772798172e-05
-1.63157598635976e-05
-3.04194672433073e-05
-2.16841586442437e-05
-1.5566930660068e-05
-5.06129386228796e-06
-2.48370224562721e-05
-2.58670569657836e-05
-4.04784906980078e-05
-1.86662041897056e-05
-2.07407461901008e-05
-1.50405919048656e-05
-9.21738142985808e-06
-2.48359774444927e-05
-8.94181066477372e-06
-2.00063254992954e-07
1.23645739485796e-06
-5.95235684240313e-06
-3.29963881273459e-05
-2.58597454985479e-05
-1.57329471252206e-05
-2.13329617669385e-05
-3.94877790199708e-05
-1.97813056001797e-05
-1.49996331193593e-05
-3.86125069773387e-06
-2.43816887476811e-05
-2.13334377094936e-05
-3.03269206813538e-05
-2.92603439774386e-05
-2.21725081720246e-05
-3.43575812009926e-05
-1.42623789225771e-05
-4.13985247648991e-06
-3.5475496404001e-05
-2.6862368289455e-05
-7.24016434783819e-06
-2.1481914009211e-05
-2.0229020314609e-05
9.48188792592516e-07
-2.4545155713517e-05
-1.66517902435922e-05
-2.40468189746661e-05
-1.18626301627383e-05
-3.18600791441359e-05
-4.49865836165527e-06
-1.76865838475838e-05
-1.65245318499256e-05
-2.12830246444791e-05
-2.78601952814126e-05
-1.09253775328461e-05
-3.34118360787384e-05
-6.35382308572455e-06
-3.86966831423858e-05
-2.69016630113803e-05
-3.15909242339633e-05
-4.58134302471394e-05
-3.21900727908367e-05
-9.42997667718675e-06
-8.3982509386561e-06
-6.66493620765222e-06
-2.78349630490412e-05
-4.09019618345634e-05
-6.80565396489289e-06
-1.14455708381281e-05
-1.73360895049909e-05
-9.25806454236931e-06
-4.69524522828124e-05
-1.59718441662656e-05
-3.40759610702189e-05
-3.15885993316956e-05
-1.00688698417218e-05
-4.09839316518583e-05
-2.52032354490416e-05
-8.97487053202696e-06
-1.1701128749171e-05
-1.43309156480826e-05
-1.73252608299537e-05
-2.40027234100765e-05
-2.22103573147841e-05
-1.07065090289902e-05
-3.49712352405696e-05
-4.43310322066466e-06
-1.78681915518194e-05
-2.08368051341835e-05
-3.6561496172706e-05
-3.12169469766371e-05
2.3917826112957e-06
-2.73860579081304e-05
-3.4142625224697e-05
2.79816734175652e-06
-3.28913607626541e-05
-1.3905496931701e-05
-3.77799175181445e-05
-3.22191271533561e-05
-1.9572956601039e-05
-1.31792471854611e-06
-2.42373311770057e-05
-3.8908417555827e-05
-1.43733778968118e-05
-2.06668709369648e-05
-1.73331218237542e-05
-1.08306314046578e-05
-1.53966414029787e-05
-1.47840246656357e-05
-7.98115910316999e-06
-3.38490869646046e-05
-1.94522538608796e-05
-3.35378139503517e-05
-5.55061483872778e-06
-1.29747413215374e-05
-2.57823947163469e-05
-1.011414503764e-05
-6.83931060669479e-06
-2.66287786010843e-05
-1.99891650497311e-05
-2.87852846156302e-05
-5.72365395218014e-05
-2.75909182973746e-05
-1.25071252409702e-05
-3.24317654623766e-05
-2.30132290620456e-05
-1.16358937579073e-05
-2.31073966898287e-05
-2.07026228455073e-05
-2.4362096949734e-05
-3.12106886135431e-05
-1.96929865879452e-05
-2.37895703061097e-05
-4.42247553699624e-05
-2.51446598518828e-05
-2.86346513884419e-06
-2.08606277629146e-06
-2.41987077524367e-05
-1.8693229743579e-05
-1.95880128615427e-05
-2.06217165719191e-05
-3.74879531924291e-05
-1.92973653664684e-05
-2.29358349306704e-05
-5.29373710437137e-06
2.58554902548143e-06
-9.38170761515463e-06
-1.12867770123044e-05
-1.99104382435917e-05
-2.02231540307973e-05
-1.20636078610022e-05
-2.82366459448991e-05
-1.67485259891575e-05
-4.38065879061761e-05
-2.79063807433625e-05
2.23843379578588e-07
-1.58050120089717e-05
-1.67237170862143e-05
-2.84474912432963e-05
-5.58935264526803e-06
-3.90230615119368e-06
-2.24206951976823e-07
-2.47430946596288e-05
-6.48392703468664e-06
-2.57409284564551e-05
-1.31245660949076e-05
-6.20361717994752e-06
-4.32603986661498e-06
-1.26134849872319e-05
-1.38658027930146e-05
-8.10280111860549e-06
-3.0824314699802e-05
-2.84633466284606e-05
3.69132091847455e-06
-2.12549490498232e-05
-2.51713249507091e-05
-3.75065651567552e-05
-2.64582140506814e-05
-2.02361925824948e-06
-4.48337783919112e-06
-8.75457733150863e-06
-1.61439859819867e-05
-3.50332403037694e-05
-3.11667791695087e-05
-1.29627551066149e-05
-1.38576572010298e-05
-2.35690511207889e-05
-9.92974095273142e-06
-1.56113654574962e-05
-3.27337836001673e-05
-2.26721718470786e-05
-3.5384173937305e-05
-8.53014106220939e-06
-1.74972268972751e-05
-2.81154720221963e-05
-2.54868867809626e-05
-1.8344572509466e-05
-2.40173938398995e-05
-1.04957194338901e-05
-2.51558837287853e-05
-1.12800636449147e-05
-3.20351127800316e-05
-1.8882937176663e-05
-1.99039860276028e-05
-2.49951524689688e-05
3.3801927091669e-06
-1.60593604730455e-05
-3.37289855154644e-05
2.22998417449034e-06
-9.03122415116578e-06
-3.16268008003495e-05
-2.83581946080387e-05
-1.47178092566053e-05
-1.75584036799584e-05
-2.04723279774197e-05
-2.79096552910109e-05
-1.08206773489901e-05
-2.4032352056613e-05
-1.62395847569033e-05
-8.49411512560295e-06
-3.26276369996535e-05
-3.48167141837042e-05
-2.56503828522336e-05
-2.24406936900317e-05
8.86316121141728e-06
-2.48658599267774e-05
-9.08897361045017e-06
-2.96829202799657e-05
-2.67363956645001e-05
-2.25589189019946e-05
-9.44703724345195e-06
-2.42387978680403e-05
-3.21601659237153e-05
-3.97448340851214e-05
-4.21376461216023e-05
-1.37943939638187e-05
-1.93129973346969e-05
-1.87550143556034e-05
-6.85354035950132e-06
3.33065097432333e-08
-3.33717782827001e-05
-2.96673233224451e-05
-2.09896825113087e-05
-3.30174111676487e-05
-1.17250331806553e-05
-2.37505497585822e-05
-8.29341670048793e-06
-3.81525061785109e-05
-1.02101629785634e-05
-2.8495728341791e-05
-1.54321653648436e-05
-2.23527067584464e-05
-4.21642603972133e-06
-7.10448573925199e-06
-1.82672630438332e-05
-2.4561529018145e-05
-2.16044429979428e-05
-1.42187308814873e-05
-2.0714005859933e-05
-1.78752005405346e-05
-2.81419781171758e-05
-2.47297491231111e-05
-6.36130244985018e-06
2.67978905682807e-06
-6.52341079278024e-06
-2.21518554082085e-05
-1.6778348005337e-05
6.19721892281935e-06
-4.46687680567436e-05
-2.41315966910031e-05
-2.31451909678936e-05
-2.53050808579657e-05
-3.01562708000368e-05
-1.99317197742866e-05
-1.09543414252242e-05
-1.17164719044147e-05
-1.86073308275309e-05
-1.11291780209245e-05
-1.40114566120304e-05
-1.36002226052441e-05
-1.52870241170855e-05
-8.46377605365456e-06
-3.38086121186186e-05
-1.61683457039475e-05
-3.57986044682811e-05
-1.51268176887164e-05
-3.01080800639913e-06
-3.46141120635859e-05
-1.14494950260363e-05
-2.08392193107122e-05
-3.60420368463919e-05
-2.13404188339919e-05
-2.3024409953993e-05
-2.12017489207325e-05
-1.71905614991341e-05
-1.26543476284689e-05
-5.01111158014399e-05
-5.40048849465435e-06
1.80840275178815e-06
-2.11277978933438e-05
-2.13113655636036e-05
-1.16175848824582e-05
-1.77228891658596e-05
-1.40959505644439e-05
-3.58511542356445e-05
-9.77493126554378e-06
-2.92755301340602e-05
-4.12950731867541e-05
-1.82468749951478e-05
-1.33192188790507e-05
-3.90477909899369e-05
-1.88995244363533e-05
-2.74036151686885e-05
-1.71068074624654e-05
-2.32748554071278e-05
-1.75765976169534e-07
-2.83715049564476e-05
-2.30481207816733e-05
-4.32470159006745e-05
-1.64161253619275e-05
-2.44724918777294e-05
-1.66306145919059e-05
-1.17017633808374e-05
-1.2455293366212e-05
-2.25870854858485e-05
-4.91535729425177e-05
-8.85994718563883e-06
-2.9179966942173e-05
-3.15173560569929e-05
-1.46694214757175e-05
-2.68010072377958e-05
-4.46403816640115e-05
-2.79965492249023e-05
-2.32843819191277e-05
-2.68452896483777e-05
-1.78533325973173e-05
-3.48569950634357e-05
-2.70509802229635e-05
-4.40155519192556e-06
-4.23434064779508e-05
-2.50606276438836e-05
-1.490258293725e-05
-1.89612604958403e-05
-3.24277425209808e-05
-1.50055193249275e-05
-1.97215299756697e-05
-3.55121474704311e-05
-3.23607787492547e-05
-2.26820168098585e-05
-2.09238303386463e-05
-4.54277264638904e-06
-3.60012414439842e-05
-2.02081726483228e-05
-1.83295007598239e-05
-2.24770528352687e-05
-3.0008585050239e-05
-1.67479461983227e-05
-1.93581710956422e-05
-1.92489075070039e-05
-2.62751025066519e-05
-1.1898135073694e-05
-5.99012087831965e-05
-2.17501870280302e-05
-4.93069028365103e-06
-5.42499356494302e-06
-1.96756807744008e-05
-3.77195004183177e-05
-1.41039331421245e-05
-1.63158583474426e-05
-2.07090453088412e-05
-1.72797624010293e-05
-4.53871663035321e-06
-1.9425797195658e-05
-9.03361805675309e-07
-1.93821002397992e-05
-2.53766267293589e-05
-2.84660615681368e-05
-1.88551019754354e-05
-2.37111596486723e-05
-2.73196961445776e-05
-1.31295920417753e-05
-1.95575783606357e-05
-3.10819032974853e-05
3.50547100976875e-06
-2.78789800904702e-05
-1.45219648950875e-05
-1.65375679175655e-05
-9.44396321408571e-06
-1.21551922900194e-05
-2.70362919095478e-05
-2.25569289285429e-05
-7.42184452467911e-07
-1.41711499251705e-05
-4.52433863163908e-06
-3.63513601400813e-05
-3.65948360673426e-05
-2.40752636765619e-05
-2.04127770556134e-05
-2.2802433786915e-05
-8.46535788133907e-06
-1.2267510006975e-05
-2.5163515644613e-05
-1.63178737759095e-05
-1.77314762683867e-05
-1.787973471622e-05
-2.01363186533823e-05
-1.93337157524576e-05
-2.39045418261077e-05
-2.99407068652696e-05
-1.87435899421295e-05
-1.51568937820946e-05
-2.83887078338497e-05
-1.66877865768935e-05
-6.9575041339401e-06
-1.77066062729695e-05
-1.74288356141218e-05
-5.5335985700069e-07
-3.14944077809098e-05
-1.8110828483004e-05
-2.76013031244093e-05
-1.15217539085759e-05
-1.31244841819173e-05
-2.24317319615563e-05
-2.0912574758223e-05
-8.42895567223648e-06
-2.20900194212703e-05
-2.24108838032722e-05
-1.43157412324452e-05
-2.67998326628384e-05
-1.98009534617156e-05
-1.19732102889782e-05
-6.00758303605438e-06
-1.7155406988671e-05
-2.61843552754346e-05
-2.19020176111877e-05
-3.59740104153801e-05
-2.44901446756992e-05
-3.76095322979376e-05
-1.17965525524417e-05
-3.64607277413829e-05
-2.20925038814966e-05
-2.95697897892328e-05
-1.9717127298934e-05
-1.86721434912208e-05
-2.14091122638619e-05
-1.63439666383384e-06
2.84378300749931e-06
-4.36383620652775e-06
-6.66059640255498e-06
-3.03604952422619e-05
-5.91378552908074e-08
-2.77050638078674e-05
-6.49318587713903e-06
-2.36567866875453e-05
1.8300080834743e-06
-2.65855667802329e-05
-3.75352528686095e-05
-3.18637125293052e-05
-1.28210798344494e-05
-3.21760626093124e-07
-2.50128290525019e-05
-1.03169895057513e-05
-1.92467232936849e-05
-2.67296183527791e-05
-2.08557810722938e-06
-4.60118217481277e-05
-6.99001817519313e-06
-8.87618987015495e-06
-1.47914177031327e-05
-1.78353952988047e-05
-3.01347678799321e-05
-3.34220706962693e-05
-1.5010295893418e-05
-9.83658602191983e-06
-2.14654843782282e-05
-2.74492825829971e-05
-1.91788566291589e-05
-1.57761181409117e-05
-4.89365950339205e-06
-2.17354110590537e-05
-1.11484117709771e-05
3.97948881271967e-07
-1.85610082069482e-05
-2.60935498057007e-05
-1.02097901734571e-05
-2.35837288026811e-05
-1.80159963139653e-05
-1.16347243981821e-05
5.31011641795577e-06
-3.976960136624e-05
-1.65685981588604e-05
-2.00256518315235e-05
2.76233934189071e-06
-1.99419766865632e-05
-2.27829564887524e-05
-2.4463489354656e-05
-1.93638343693433e-05
-1.85800850639265e-05
-1.41788399246342e-05
-2.73287500096734e-05
-1.90685052885257e-05
-2.18566357298168e-05
-4.15973085755438e-05
-2.70249027391741e-05
-2.48312696783765e-05
-3.22488399905649e-05
-3.29570569361568e-05
-2.4683711408985e-05
-2.06739450774324e-05
-1.81339459379216e-05
-7.23192985460484e-07
-1.4070659635226e-05
-1.15933895024007e-05
-1.17952118135946e-05
-2.62632045608803e-05
-1.50501914576089e-05
-3.71542080853827e-05
-3.24553098347059e-05
-1.90644524280473e-05
-4.15290892091445e-05
-3.88836923786376e-05
-2.04372001475765e-05
-2.12759690274237e-05
-2.21173977770351e-05
-3.78020887759251e-05
-2.14388806299014e-05
-3.72324035350238e-05
-2.45048008742152e-05
-3.49977455659022e-06
-2.68623089395326e-05
-2.855885765948e-05
-4.16731374281944e-05
-2.87777516339467e-05
-2.6717834308316e-05
-4.15456796221221e-06
-1.1654817429094e-05
-3.01237597009775e-05
-4.16704617379277e-05
-3.32019953695056e-05
-2.11782382919278e-05
-1.86218111890438e-05
-8.60174864788582e-06
-1.67090835389759e-05
-2.87729767314365e-05
-3.13290102789782e-05
-3.42652463397204e-05
-5.53197862325054e-06
-3.34835458700278e-05
-2.21438632419905e-05
-1.36956581596057e-05
-2.08113950817171e-05
-1.7433120119667e-05
-2.33163904065665e-05
-3.09315996632135e-05
-8.63056663660382e-06
-2.41365428465522e-05
-2.15077390412678e-05
-2.17350878783958e-05
-2.29739900114147e-05
-1.84691478446257e-05
-9.58911590137844e-06
-2.50152398901733e-05
3.12194113814053e-06
-2.87278738182232e-05
-1.55605415095668e-05
-5.99425842108435e-06
-1.62852219999585e-05
-2.88864896871773e-05
-2.78911112804353e-05
4.93019921385194e-06
-2.02907371501898e-05
-2.48209107447317e-05
-1.84077785922147e-05
-3.03133650850726e-05
-2.71463973482756e-05
-4.06183882285642e-06
-1.76877099092619e-05
-3.5893980321862e-05
-1.03899376759882e-05
-2.32670636193725e-05
-1.73610251970447e-05
-4.95355635625002e-06
-1.64420291741429e-05
-4.13999509840772e-05
-2.60986823990367e-05
-2.1267483553285e-05
-1.81821556482906e-05
-1.43228433163066e-05
-9.4168413182864e-06
-2.77148331613818e-05
-9.30529540079402e-06
-1.71552400029171e-05
-1.78541867124247e-05
-1.3270225433509e-05
-1.8149824187303e-05
-3.02569863206237e-05
-2.38850624517296e-05
-2.69398648205282e-05
-1.6203937427237e-05
-2.76470724038971e-05
-1.30134334407512e-05
-2.25610589477407e-05
-1.90790857778219e-05
-1.12161394417396e-05
-1.70135227256947e-05
9.698314428576e-08
-2.64755969022038e-05
-2.10698856433465e-05
-2.04680484312499e-05
-1.51752763286812e-05
-2.42233012943727e-05
-2.80027067485029e-05
-1.39372619042848e-05
-1.00682279335573e-05
-4.2009101198476e-05
-3.32725446539758e-05
1.35483809852736e-06
-1.92392826991581e-05
-1.01296993547824e-05
-3.12566518548991e-05
-2.47360770760586e-05
-3.54595734506136e-05
-4.71816608323883e-06
-2.74086039410489e-05
-1.56989889818091e-05
-1.43662120186045e-05
-5.17936508998368e-06
-3.30636218436224e-05
-3.17016558930811e-05
-3.20995708128899e-05
-1.85057635488804e-05
-2.10958987280573e-05
-2.35765016538329e-05
-1.535431789759e-05
-1.7348422803905e-05
-1.55637091940585e-05
-2.10142010961942e-05
-1.76745836313613e-05
-1.52061584660567e-05
-2.80587972312884e-05
-5.23410430956724e-05
-2.29443984750946e-05
-5.92165928677025e-06
3.57717692522801e-06
-1.08406938074554e-05
-2.12126577479023e-06
-5.51971807821122e-06
-1.52323077728903e-05
-2.09100709535535e-05
-5.40778646862891e-05
-1.32622352055721e-05
-1.54225304415059e-05
-1.50673280382032e-05
-8.03544906297235e-06
-3.84176162943399e-06
-2.96119678891313e-05
-3.48435862386228e-05
-2.17347854428564e-05
-1.92944511424985e-05
-2.56393912829698e-05
-2.05923019793191e-05
-1.3262522840178e-06
-1.26306052230122e-05
-2.60355479748541e-05
-3.19847622020005e-06
-5.43520385475964e-07
-1.94823788445113e-05
-3.09765873730787e-05
-2.03174722906997e-05
-6.1474865781715e-06
-2.37427247653199e-05
-1.06679377414458e-05
-5.85599252960635e-06
-3.70550450028208e-05
-1.05663299501329e-05
-2.17473394922371e-05
-3.44617984007044e-05
-1.41690093520736e-05
-2.54541426153811e-05
-2.75445086053526e-05
-3.82624482678117e-06
-1.23403309630443e-05
-1.13383374795479e-05
-8.77462011904893e-06
-3.4184965114327e-05
-1.08675858410809e-05
-4.92327062322949e-05
-2.40584678041624e-05
-2.55875763409192e-05
-6.79268800782131e-06
-1.61387300412726e-05
-8.77930343641968e-06
7.24097826730479e-06
-1.777373593526e-05
-1.94580617858521e-05
-2.90593014037798e-05
-2.4908569937321e-05
-2.07483334406247e-05
-4.43195931126726e-06
-3.09352105080902e-05
-2.90608284297034e-05
-3.30401542144682e-05
-1.41249017360534e-05
-9.04924637895598e-06
-4.52084168841454e-05
-3.35092793407067e-05
-1.2874521641106e-05
-7.55066905662333e-06
-2.62743028064452e-05
-3.99954631234777e-05
-1.92527802790287e-05
-3.25262040668676e-05
8.26512886264758e-06
-2.72855946677169e-06
-1.69752031969533e-05
-1.71024441987963e-05
-1.79826568986189e-05
-3.4171498765914e-05
-2.13665515088084e-05
-1.68645058511e-05
-8.71139533070921e-06
-3.11741940585112e-05
-3.92003878950745e-05
-2.8483503216868e-05
-2.16339706003278e-05
-1.6964033702664e-05
-1.70523415179731e-05
-2.1121471815037e-05
-3.34719455645529e-05
-2.1075181984868e-05
-2.66352351437859e-05
-1.06207022953048e-05
-1.98033389963126e-05
-2.49968899439037e-05
-4.67076883837268e-06
-9.17443733139937e-06
-2.94607573736767e-05
-2.6689871001451e-05
-4.87237652579965e-06
-5.59922023885022e-06
-2.79550792117907e-05
-2.46409630549152e-05
-4.52292169151121e-06
-9.92201757277763e-06
-2.91059430730355e-05
-1.98823060810354e-05
-3.3077523526766e-05
-2.54699407627517e-05
-1.14580682305043e-05
-2.83842457733454e-05
-2.74129647945209e-05
-1.90558955817868e-05
-1.62822733662151e-05
-3.57700835720139e-05
-2.19913888042934e-05
-9.37457061681352e-06
-2.57509131042595e-05
-3.58501034298628e-05
-1.19802029831149e-05
-2.34976225172756e-05
-3.00325256635479e-05
-6.41467663499917e-06
-1.95962047809508e-05
-4.08557911361443e-05
-4.59706392815481e-05
-3.57323540519256e-05
-1.95307882480578e-05
-1.52282057760719e-05
-4.47929011880539e-05
-2.68700241560403e-05
-1.15194495377478e-05
-5.22035331299026e-07
-2.00561237997192e-05
-3.70666012155683e-05
-2.29326328544063e-05
-3.04589869773803e-06
-2.00688765065506e-05
-4.21862221105887e-05
-1.29158358711646e-05
-1.3221560215716e-05
-2.04758704349666e-05
-2.66490791825055e-05
-2.95956705634125e-05
-1.92606759104789e-05
-1.10990406102221e-05
-7.70099795586069e-06
-1.02895671398337e-05
-1.2911054946139e-06
-3.74980655226185e-05
-1.364827178043e-05
-3.02109569002275e-05
-2.17922653795092e-05
-2.88836049918106e-05
-1.9198648768616e-05
-1.53186168934669e-05
-1.8789930145529e-05
-5.10882853717752e-05
-4.24014434738193e-05
-8.98770858666333e-06
-2.45776342743887e-05
-9.27143449947905e-06
-3.80092571670172e-05
-1.15262127163939e-05
-1.98550482617301e-05
-7.06926912595998e-06
-2.6101061789386e-05
-4.31564094946834e-06
-1.87879998916863e-05
-2.24542186611953e-05
-1.86268954184506e-05
-2.59203513103976e-05
-3.76367781872127e-05
-5.3006787596498e-06
-1.75201435272202e-05
-4.57205582321932e-06
-1.53161668162237e-05
-4.92743070758801e-05
-1.23669599414702e-05
-7.69983545168079e-06
-1.48239299614194e-05
-2.30854824047515e-05
7.2256133815503e-07
-1.24594636200423e-05
-2.39169423250839e-05
-1.31587976265664e-05
-2.37874615270365e-05
-1.63731537950533e-05
-1.67468732421535e-05
-1.37080935338346e-05
-1.79392192446038e-05
-2.00888700826375e-05
-3.66322774145673e-05
-1.19373753535262e-05
-2.72855268845659e-05
-2.56984781368133e-05
-3.12243914176203e-05
-3.04726626841868e-05
-2.07482379663654e-05
-2.96427236117537e-05
-2.48966836811768e-05
-2.9832948451488e-05
-1.80504204961469e-05
-2.63794644073391e-05
-3.34133588344575e-05
-3.64384682395305e-05
-3.70251022040413e-05
-3.27647066686063e-05
-2.72252545218568e-06
-1.87913494305318e-05
-1.13372345621003e-05
-9.39125663710386e-06
-1.32246484050456e-05
-2.68433068020163e-05
-1.96163457819417e-05
-2.06735068066204e-05
-1.26752993121692e-05
-2.1965145525616e-05
-1.96295803574189e-05
-3.11146180028275e-05
-3.03850153143646e-05
-2.76010238587491e-05
-9.36991552332645e-06
-2.19516401638203e-05
-2.54077146087586e-05
-1.59913867685658e-05
-1.72545321575037e-05
-5.08176263292711e-05
-1.03493656344767e-06
-1.91885033262805e-05
-2.53060005876181e-05
-3.84490359719098e-05
-2.76340913686912e-05
-2.48228306421032e-05
-1.90297737105276e-05
-4.06454685952783e-05
-2.22403087345463e-05
-1.97970476695847e-05
-2.47110436283267e-05
-3.09631013303726e-05
-4.54856132568157e-05
-7.23372257619691e-06
-2.20579011951207e-06
-2.77942763892192e-06
-1.06933283383e-05
-1.68874277339753e-05
-2.90919365913909e-06
-1.00964234596213e-05
3.7430329868027e-06
-1.11841892617797e-05
-3.33788091359006e-05
-2.57483102058668e-05
-1.01551835851387e-05
-9.08840975293651e-06
-3.93941354191223e-05
-1.7921052269385e-05
-1.49739988496307e-05
-3.46144778457799e-05
-1.90150595119626e-05
-1.21856010432495e-05
2.41218317779286e-06
-1.03141394415488e-05
-8.18601037988909e-06
-1.89726947023288e-05
-2.51445031493369e-05
-1.50968504919494e-06
-1.169089856702e-05
-1.52593856477403e-05
-1.57546847533669e-05
-3.20228175866018e-05
-4.32216062574602e-05
-1.94136209169232e-05
-1.88955683926529e-05
-2.22667342297568e-05
-9.07474344397554e-06
-1.8211587651706e-05
-1.68309571471492e-05
-3.71287909050231e-06
-3.68068373647289e-05
3.19395883221333e-06
-2.45205869158116e-06
-2.34109488951056e-05
-2.70008854198551e-05
-5.0218812866113e-05
-2.4642391624835e-05
-1.43608725208665e-05
-7.98639874088707e-06
-2.06815964243772e-05
4.89944185368055e-07
-4.62485579094711e-05
-3.11170567423633e-05
-1.07799385004875e-05
1.55661537068653e-06
4.77376430912053e-06
-2.62375312431337e-05
-2.10944649075803e-05
-9.56414614107164e-06
-9.91201017138894e-06
-1.88710307250402e-05
-8.36951799142059e-06
-2.88052897988406e-05
-2.44095855781313e-05
-3.60707628951559e-05
-1.53124250983598e-05
-2.53885571105741e-05
-3.4771483567128e-05
-9.51053510918994e-06
-1.66333078541815e-05
-4.12610010164815e-05
-2.8620754056766e-05
-4.02392708466355e-05
-1.77074738931564e-05
-1.84113330789547e-05
-1.47193224800972e-05
-3.16030501883728e-05
-2.47544067269816e-05
-2.70481845960721e-05
-2.16483102127808e-05
-2.25523651985725e-05
-1.82305565897811e-05
-1.20637521913549e-05
-1.67717266222314e-05
-2.96640599489499e-05
-2.86454077863645e-05
-2.78353387627781e-05
-2.330066144837e-05
-2.79159199879987e-05
-2.76127475798026e-05
-7.34530107128763e-06
-3.32425816120262e-05
-2.01078801902919e-05
-3.00811133802842e-05
-1.89416659535823e-05
-3.65571063227238e-05
-2.90482769851779e-05
-4.01445524484163e-05
-1.84904487228371e-05
-4.18491894012353e-05
-1.86534984058604e-05
-2.77406921094077e-05
-3.5918095984689e-05
-1.61918742741477e-05
-1.05076159543018e-05
-2.09241349378198e-05
3.76281455513041e-07
-1.16079503310714e-05
-2.73481731439424e-05
-3.69508906815146e-05
-2.14668517906246e-05
-3.2505336977529e-05
-4.37246979447137e-05
2.84823840228152e-06
-1.14463924193924e-05
-1.02006513797435e-05
-8.42998593125284e-06
-2.39051993690018e-05
-1.89830963897422e-05
-1.23471395030724e-05
-2.11053423933209e-05
-3.92424592907338e-05
-1.1320669827241e-05
-1.77136481376616e-05
-7.40001735793634e-07
-6.32308316012084e-06
-1.63121480258512e-05
-1.95246944746373e-05
-1.50054944177042e-05
-9.72595599953046e-06
-1.44014924295773e-05
-3.8953300939703e-05
-2.1829000453291e-05
-3.37000589461869e-05
2.40039107783256e-06
-1.90095456478781e-05
-3.00081027566893e-05
-2.04459298741847e-05
-1.89154696618359e-05
-1.42501563574253e-05
-2.0601677257412e-05
-2.47206802593493e-05
-2.49457090814333e-05
-1.46206994738888e-05
-2.70623258507558e-05
-7.41454226006652e-06
-1.28164975511463e-05
-1.65877279160579e-05
-1.40162235405022e-05
-1.84147667548155e-05
1.60474282914467e-05
-2.72184046026545e-05
-1.36334835436469e-05
-2.32462738842154e-05
-7.79758482422232e-06
-3.62167554406219e-05
-2.11618432805765e-05
-2.61628059653855e-05
-5.65595865597386e-06
-3.27209786073748e-05
-3.28301775312818e-05
-1.94949302562155e-05
-2.92936344974227e-05
-1.37728732765344e-05
-2.48552525318323e-05
-2.26496123252678e-05
-3.33548066159969e-05
-1.88531978096726e-05
-2.67607370130984e-05
-2.53616788907223e-05
-2.79411424917644e-05
-3.67391210909032e-05
-4.04724370730237e-06
-9.5408410861667e-06
-2.05362011397702e-05
-3.027549692555e-06
-2.43344659016635e-05
-3.1481071404729e-05
-3.38798295596155e-05
-3.31736519880729e-05
-3.31565965292868e-05
-2.31475331747989e-05
-3.31832787373761e-05
-9.78342384089278e-06
-2.68590641703065e-05
-8.44798877586468e-06
-1.33817123124187e-05
-4.22721570887709e-06
-2.35497890830277e-05
-3.81169708904528e-05
-9.25208936748834e-06
-3.48239777206651e-05
-1.47355076267964e-05
-2.67730854124025e-05
-2.45442040872635e-05
-1.39273376469927e-05
-1.60405373777916e-05
-2.68530149918124e-05
-9.12437828217779e-06
-1.84672262888564e-05
-3.03425637033519e-05
-1.73985939917521e-05
-3.45415472984206e-05
1.67509757379937e-06
-1.01254349676481e-05
-1.61546100399498e-05
-8.83290288626359e-06
-1.88111717682672e-05
-2.00453907329203e-05
-1.75188287177219e-05
-3.43793766559913e-05
-8.68968206577077e-06
-1.01737623907537e-05
-6.25541695262993e-06
-1.66121414853406e-05
-3.20023281784899e-05
5.8822576439526e-06
-5.03060756720653e-05
-3.49509373621914e-05
-3.03406072760395e-05
-2.87699948570692e-05
-1.23779347616417e-05
-2.15006288006613e-05
1.21773321430403e-05
-1.75044275030603e-05
-7.70115225238841e-06
-1.63346984113258e-05
-2.51304404988629e-05
-9.79043748529066e-06
-1.86413133100591e-05
-1.58829394920153e-05
-3.63308292163521e-05
-1.54967084392704e-05
-1.74068087815206e-05
2.80142864514143e-06
-7.44148554948457e-06
-5.82573153733816e-06
-1.78188226684552e-05
-2.53356020056781e-05
8.52516569301987e-07
-3.08604228115542e-05
-3.58341089502096e-05
-1.28274161819787e-05
-2.07514356374226e-05
-2.67662244940469e-05
-1.32018491426559e-05
1.81457028292265e-05
-1.4968567609595e-05
-3.15203494382846e-05
-1.40514175327171e-05
-1.0429313943893e-05
-2.13690479319585e-05
-1.86143341546407e-05
-1.78772913424698e-05
-6.5518689337721e-06
-1.54577024790687e-05
-1.95575777934236e-05
1.71499491353176e-05
-2.12413354619238e-05
-1.42761710596249e-05
-2.14270498915272e-05
-4.9873776696705e-06
-1.79555821679829e-05
-3.83213138828622e-05
-3.0561574964718e-05
-2.46915724261759e-05
-2.12872394342275e-05
-1.96128260474446e-05
-4.07236493456673e-06
-1.82121355086284e-05
-2.69720947065463e-05
-1.81084243784796e-05
-3.03089678226507e-05
-2.13486413585354e-05
-2.2038200990435e-05
-6.68744010344349e-06
-6.06770421583029e-06
-4.17910889828136e-05
-1.29222139326098e-05
1.60820751552642e-05
-2.1321117728685e-05
-1.06387486432029e-05
-1.6815916299018e-05
-2.23752961461311e-05
-2.54461085112073e-05
-2.6665499268463e-05
-7.14475208505385e-06
-3.03158016319343e-05
-2.53198261665397e-05
-2.15125823371328e-05
-3.44662870337635e-06
1.41779244070989e-05
-3.40226171446754e-05
-4.04959202766189e-05
-2.43009796440894e-05
-1.63391007439169e-05
-2.18519099964728e-05
-1.75186157510297e-05
-7.2942033661297e-06
-1.55613907649037e-05
-3.2373329359203e-05
-9.51124967516222e-06
-1.3546747485278e-05
-2.30087150035814e-05
-1.76314271014292e-05
-2.23921478543205e-05
-2.65495012419551e-05
-2.83929798976877e-05
-4.12705978311471e-05
-1.09678659695402e-05
-3.50435407887168e-05
-1.77635486504577e-05
-3.95453048716284e-05
-1.15150780859795e-05
-8.95765876950147e-06
-4.24237177278541e-05
-2.04835255712869e-05
-2.38858781781035e-05
-2.06415144254027e-06
-1.87671213547044e-05
-2.36265742150338e-05
-3.77334057161225e-05
-1.4631670678958e-05
-6.90793519901144e-06
-2.48611315173609e-05
-6.30993000374655e-06
-1.25442243687912e-05
-1.16858390482913e-05
-4.04319214645592e-05
-8.1866910913443e-06
-4.47800470824897e-05
-2.13523090275106e-05
-8.79927655911453e-06
-2.21939610751572e-05
-2.51341843216384e-06
-1.97990733586778e-05
-2.12197588809828e-05
-2.76984665876156e-05
-2.31152782336402e-05
-1.62136164345173e-05
-1.75978684921552e-05
-2.11912812505631e-05
-3.04709384272861e-05
-1.89812082896738e-05
-2.06469091819672e-05
-1.19761565070584e-05
-2.55905358534858e-05
-3.09095479462272e-05
-1.58734616747483e-05
-3.95271231676146e-05
-1.70183757314945e-05
-1.54355919871264e-05
-2.65967165612178e-05
-2.54679185334447e-05
-4.23577109374232e-06
-1.90090423324064e-05
-3.35793714965358e-05
-3.49090283080545e-05
-8.54178599317235e-06
-2.90358993425233e-05
-1.01548844641511e-05
-2.45112538425261e-05
-3.75339652595257e-05
-1.26752739122972e-05
-1.65032075401749e-06
-1.33246031530716e-06
-1.48366381793852e-05
-6.16550023777757e-06
-4.08160091811919e-05
-2.8363609929483e-05
-2.25942379435534e-05
-1.44227219394768e-05
-4.41386069879386e-05
-5.52967609701206e-05
-2.20953668558128e-05
-4.9209886854524e-06
-2.18951505632644e-05
-1.50101439057814e-05
-1.4485238992841e-05
-1.37883910512009e-05
-2.47138908039365e-05
-1.92156718311318e-05
-2.03907456047581e-05
-1.41215723010317e-05
-1.8529548619902e-06
-2.41390241339617e-05
-2.77891589728596e-05
-1.16918897120747e-05
-1.03977926602501e-05
-2.94401841025042e-05
-1.36239738764672e-05
-1.24174029834762e-05
-7.51001696721314e-06
-1.67079827209621e-05
-2.53388193205887e-05
-2.89878933520193e-05
-2.23107207241385e-05
-2.11341558700701e-05
-1.10845187570123e-05
-1.8616988590993e-05
-2.29638691077717e-05
-1.56141821316555e-05
-2.55057419915341e-05
-3.34391872374425e-06
-1.83429056135187e-05
-6.16239408572696e-06
-8.78300045824808e-06
-2.14196410820402e-05
-3.24296022872621e-05
-2.60043627657659e-05
-1.63251199069766e-05
-7.13311864711464e-06
-1.22144167966719e-05
-1.78098178637159e-05
-3.34179340141521e-05
-1.28478361153313e-05
-3.45452791856416e-05
-1.03036855397225e-05
-1.33487696835723e-05
-9.37057041783076e-06
-1.27429952555994e-05
-2.5666915673868e-05
-1.44593033882437e-05
-2.58030120964581e-05
-3.49527945952717e-05
-1.32308901387942e-05
-9.0999363655556e-06
-2.66697023299709e-05
-1.99266997377897e-06
-3.31833017603181e-05
-3.49735260402631e-05
-4.63878745596379e-06
-1.24964071172561e-05
-2.50175089217918e-05
-1.83232755583027e-05
-1.38789579491219e-05
-2.55502940424931e-05
-1.11867139630511e-05
-2.2849727838349e-05
-2.62003643773768e-05
-3.58247216697238e-05
-3.33395448235746e-05
-4.62704393971789e-06
-3.50470507336272e-05
-4.04387706453325e-06
-3.04897028768987e-05
-1.40662725708028e-05
-2.10017627713649e-05
-2.57835619542302e-05
-2.40605006041242e-05
-2.26235285095495e-05
-2.6473961306561e-05
-2.73998122212914e-05
-1.12490510626812e-05
-4.09438055600281e-05
-3.94817003870496e-05
-9.26335797585417e-06
-9.52695619032138e-06
-2.55133639963512e-05
-3.27814882009249e-05
-3.33438972862802e-07
-1.92679629953957e-05
-4.0696931155624e-05
-2.37762555580072e-05
-2.30283033522064e-05
-3.50366725135871e-05
-2.14929266381702e-05
-1.04009077223716e-05
-3.42492514294556e-05
-1.63891452285574e-05
-4.84273772878935e-06
-1.22906384727131e-05
-9.46519792153778e-06
-4.08557680241177e-05
-2.68277551838077e-05
-1.96373100457065e-05
-1.56218053332194e-06
-3.04409189488216e-05
-2.80529907497945e-05
-2.03627557318681e-05
-2.50825426440793e-05
-2.62835493048224e-05
-3.8316850152013e-06
-1.15468928286043e-05
-1.4613122678676e-05
-2.74658489827445e-05
-1.24050844344414e-05
-1.12002207645504e-05
-3.92279135680369e-07
-1.70944075558026e-05
-9.25360697605776e-06
2.68015804688966e-06
-2.7366171922811e-05
-2.80419707509407e-05
-8.24122980749239e-06
-1.51417020765101e-05
-1.6258128596164e-05
-2.50933505618031e-05
-1.78974208936908e-05
-2.26542420968855e-05
-2.92674044274991e-05
-2.13969468439202e-05
-2.93394896270777e-05
4.67388463510205e-06
-3.04450766844783e-05
-1.95954845496136e-05
-1.02712433207549e-05
-5.94498378765408e-06
1.67376769528461e-06
-1.88493456727654e-05
-3.63368614782344e-05
-2.1222374134409e-05
-2.22775399979533e-05
-1.47908298973739e-05
-1.06719710358567e-05
-8.62234982084956e-06
-1.33587080011101e-05
-3.23340162403711e-05
-2.11875585309853e-05
-1.92339363518073e-05
-4.56642545506502e-06
-2.34325741238808e-05
-1.11089202901978e-05
-3.79480559094484e-05
-1.6272691237854e-05
-2.78305415203773e-05
-6.37104310795868e-06
-6.84289816170516e-06
-2.05851501457202e-05
-3.09907574756058e-05
-2.17533234416539e-05
-2.6665106091222e-05
-1.70321480241824e-05
-2.3402468064088e-05
-1.62663008015252e-05
-1.90428318146906e-05
-3.86928561385956e-05
1.21742776224323e-06
-3.40568324296005e-05
-3.43291407244518e-05
-6.32150365455029e-06
-1.21338528370747e-05
-1.33456221553852e-05
-3.2783335451941e-05
-3.50094108602334e-05
-2.61712703760318e-05
-2.75569797256571e-05
-2.98286487895463e-05
-1.61914956043523e-05
-2.88835256770186e-05
-2.54669212335672e-05
-1.47169298561947e-05
-7.45120415956468e-06
-2.81499048804094e-05
-2.25864530046824e-05
-2.87285509849453e-05
-1.55590491110497e-05
1.2198048007898e-06
-8.268682571823e-06
-3.42193479496714e-05
-3.23470862702048e-05
-3.91484441800167e-05
-2.3010661215773e-05
8.10741864512035e-06
-1.39969820106022e-05
-2.02389816605192e-05
-2.31787971327944e-05
-8.70234885658345e-06
-2.88081824658846e-05
-7.94884251366369e-06
-3.6374694572714e-05
-1.73377777826753e-05
-1.18323391947086e-05
-1.05399266889452e-05
2.26168824388784e-06
1.26448939039897e-06
-3.58479613793729e-05
-3.32688217872929e-05
-1.8116933615374e-05
-4.03514394182661e-05
-4.32026868070534e-05
-4.05416848936011e-05
-1.10164246944434e-05
-1.95393771427097e-05
-2.111892165203e-05
5.79375242127377e-06
-2.65633331568219e-05
-2.32786038328154e-05
-1.51767787570368e-05
-1.01657757536643e-05
-1.7916045639817e-05
-2.57167359274075e-05
-3.61068351423742e-05
-3.33535535756475e-05
-1.39201118787569e-05
-2.02992738262566e-05
-9.7519187729573e-06
-6.44140846430017e-06
-3.20422290528878e-05
1.25710466880534e-06
-8.30116500297231e-06
-1.73548403405846e-06
-2.10149246309592e-05
-1.22519605578339e-06
-3.55500878977522e-05
-1.43155942308776e-05
-2.01249973037452e-05
-1.49344431890841e-05
-2.78065524624567e-05
-3.08692837120947e-05
-2.79836928245271e-05
-1.01534865733744e-05
-6.57885249350986e-06
-1.66970209797508e-05
-2.97117098534255e-05
-3.18821013336687e-05
-2.388090241625e-05
-1.31219323297103e-06
-1.06693992308193e-05
-1.3809607018107e-05
-3.19899110860382e-05
-1.21699959850501e-05
-2.5325835959224e-05
-2.95698261809019e-05
-2.98808864649721e-05
-2.58024375698157e-05
-3.81102434251285e-05
-1.27524318451363e-05
-1.0509944566614e-05
-4.67319129169228e-06
-2.83454390575493e-05
-1.88261946334233e-05
-2.37688209244829e-05
-3.43012300960559e-05
-7.63436932524172e-06
-2.8408862959227e-05
-4.6428425639078e-06
-3.32065396209017e-05
-2.10957250657535e-05
-1.61564794700164e-05
-2.18573875745987e-05
-3.83584051266095e-05
-2.47252005823402e-05
-3.4472524136676e-05
-1.82862716913051e-05
-1.33796613638566e-05
-7.55047366479425e-06
5.77691382153924e-06
-1.52836196381137e-05
-4.04107369802631e-05
-2.5834240800561e-05
-1.29897721813171e-05
-2.60890537297431e-05
-5.89309854547388e-06
-2.07940069242113e-05
-7.3566553522284e-06
-6.39945911052793e-06
-2.26575728201092e-05
-1.8043247783743e-05
-1.3031242310923e-05
-1.55660641259943e-05
-2.75154682597182e-05
-2.15930299506974e-05
-9.90811810770785e-06
-3.00238364874817e-05
-2.18895213079849e-05
-1.71352812627882e-05
-6.884310413285e-06
-1.5648201168486e-05
-4.87676168296664e-07
-1.94055842112145e-05
-3.36075638568859e-05
-2.27855585495533e-05
-5.76125193949251e-06
-3.01877686535178e-05
3.7553266031112e-06
-4.01673039980398e-05
-1.29286154435074e-05
-2.20277633405649e-05
-1.9143189030206e-05
-1.92267412248763e-05
-2.03700705483075e-05
-3.49710504160894e-05
-2.6865056937114e-05
-2.08060308992155e-05
-4.22032826039808e-05
-3.51665842806101e-05
-2.83964534062081e-05
-3.45116505568551e-05
-1.94719974993687e-06
-1.83543341078684e-05
-4.37384345144409e-05
-1.88352868736717e-05
-3.24354858208011e-05
-1.92385948834205e-05
-1.94418009281159e-05
-7.88033676477013e-06
-6.02759302381214e-06
-1.47473683022299e-05
-2.36913619889918e-05
-3.29807167947805e-05
-1.44658300967046e-05
-1.76114735986572e-05
-4.46213068958426e-05
-3.56579245627145e-05
-2.91728961041618e-05
-3.30140656793094e-05
-9.5021178785871e-06
-9.92681784282358e-06
-3.72235176078477e-05
-3.78604009417047e-05
-1.94474971807351e-05
-1.22551616362981e-05
-2.36819344623798e-05
-1.35329648600987e-05
-2.36211367948874e-05
-3.1150737847763e-05
-3.13186455453845e-05
-4.7544179806913e-06
-1.46530823154701e-05
-3.2926322094587e-05
-3.05193643063067e-05
-3.74199844267235e-05
-1.81858492103319e-05
-3.00893232304173e-05
-2.72171777495968e-05
-3.6031794739965e-05
-3.06890291899711e-05
1.67321754864261e-05
-1.92472962362673e-05
-9.44308747982296e-06
-9.96349628104336e-06
-2.20113902103247e-05
-1.16824157000086e-05
-1.9163442437505e-05
-2.50610060075381e-05
-2.78704786053775e-05
-3.5937054091987e-05
-1.67678998868473e-05
-3.54737930923198e-05
-2.15496015013884e-05
-2.58312945470818e-05
-4.27912966841113e-05
-6.81031265043177e-06
-4.6889611721473e-05
-1.82837232640314e-05
-1.14178846702046e-05
-2.84433541426296e-05
-1.74907001134618e-05
-3.11541380557967e-05
-1.72449753483884e-05
-6.15800493408521e-06
-1.78626762103488e-05
-2.95646482497588e-05
-2.0250309080284e-05
-2.39165851634354e-05
-1.74797427437026e-05
-3.10430531322707e-05
-4.8502629928733e-05
-1.68324151695814e-05
-6.66605719858926e-06
-2.33030716394002e-05
-9.81702086487884e-06
-1.68779276068796e-05
-3.28908082313009e-06
-1.0468328217478e-05
-1.88528973849738e-05
-2.58294968827937e-05
-7.42567961032767e-06
-2.9285049545585e-05
-4.28204963336601e-05
5.35854480044245e-06
-2.1113226224396e-05
-3.81608212649372e-05
-1.49316500613637e-05
-1.72640525986667e-05
-2.95384164231588e-05
-3.39267776500525e-05
-8.23027743316267e-06
-1.51289901481713e-05
-1.48324025199165e-05
-2.41949290434937e-05
-2.83686833953998e-05
-8.97673862730442e-06
-1.51412116213031e-05
-9.49054230047059e-06
-8.1745274557491e-06
-3.07925746917551e-05
-2.78727278420377e-05
-1.11278203916775e-05
6.39830232530722e-06
-2.21159975200105e-05
-4.44705511338497e-06
-2.74337742052822e-05
-2.28596970822202e-05
-3.01566902736717e-05
-9.35498050669734e-07
-1.48103724282149e-05
-2.50250681330478e-05
-3.12847624569935e-05
-3.49300971239765e-05
-2.0956310700278e-05
-7.56732699075215e-06
-2.50247747516474e-05
2.01167148792595e-06
-2.09688642760259e-05
-4.80548388231787e-05
-3.14443702116103e-05
-3.11116077948379e-05
-4.62061958687656e-05
-2.26398351544272e-05
-2.44228708786625e-05
-4.10393825547893e-06
-3.82814811810918e-05
-1.96893667105648e-05
-2.19405133047348e-05
-2.5671639773295e-05
-3.85531687118156e-05
-1.19632348285593e-05
-3.54944752651688e-05
-1.21033294284471e-05
-5.4627359796526e-06
-1.97024055401009e-05
-2.26550645593447e-05
-3.36540243603317e-05
-3.9599225697306e-05
-1.75633183921576e-05
-2.11876384206286e-05
-5.03863313140928e-05
-2.05142134368929e-05
-1.35118415988677e-05
-5.14468724818145e-06
-1.93933777766051e-06
-3.10632095383065e-05
-2.81739641478188e-05
-2.25491304182187e-05
-1.73048234868924e-05
-3.41419240564591e-05
-1.37220042202656e-05
-3.42965717625858e-05
1.82736959337735e-06
-1.86439605824273e-05
-7.73664399898767e-06
-1.50193875876621e-05
-2.8040043165197e-05
-2.06032215427156e-05
-3.90243013126493e-05
-3.15305740492889e-05
-2.27234931174445e-05
-1.29166725175816e-05
-3.51189246838162e-05
-1.00755985016057e-05
-1.8032438325384e-05
-2.03877917809517e-05
-2.21153228181947e-05
-2.75023908082792e-05
-1.5905102391901e-05
-2.30367635599575e-05
-3.54627800507818e-05
-1.93404245452015e-05
-9.86472193334749e-06
-1.53756300220128e-05
-1.15420488814572e-05
-1.187649202019e-05
-2.97112004338326e-05
-1.23844449826398e-05
-2.49510266670326e-05
-2.48407185904568e-05
-1.04219595516912e-05
-2.00497312006183e-05
-1.32951121415951e-05
-2.62669711807798e-05
-1.19291003709546e-05
-1.58646201217915e-05
-3.07785932175796e-05
-1.73730928716763e-05
-8.73599279029319e-06
-1.24317317033106e-05
-1.08647137581083e-05
-1.89190291999685e-05
-4.619094156778e-05
-2.52760944195771e-05
-1.19443818662952e-05
-8.77735714373224e-06
-1.08293584100725e-05
-1.50367315240028e-05
-3.59813245089246e-05
-2.37038202675422e-05
-2.17998991988799e-05
-9.96149772222361e-06
-3.47268762820794e-05
-1.70425277424716e-05
-2.60113526556509e-05
-1.34875866224815e-05
-3.27690331603932e-05
-3.97776210178152e-05
-1.00189315156328e-06
-8.75288564435871e-06
-2.4268560858845e-05
-2.34317228875428e-05
-3.54210290644832e-05
-2.93038032853839e-05
-1.54699541389623e-05
-3.30477524360365e-05
-2.81506176297535e-05
7.68145533532583e-06
-1.66004399839031e-05
-9.13444047862489e-06
-9.94217977971876e-06
3.93250949682362e-06
-2.47141140179982e-05
-3.43041373542614e-05
-1.38847351335067e-05
-1.55231596964628e-05
-2.59496362431192e-05
-3.31811704218454e-05
-2.86960218377572e-05
-2.52076565578496e-05
-1.25216165619458e-05
-2.81870525610494e-05
-5.78852737723637e-06
-2.99116080312274e-05
-4.19723147045381e-06
-2.46212630027864e-05
-3.58143308485143e-05
-2.28796825698192e-05
-3.27082702105787e-05
-3.80063893174578e-05
-1.70109955092226e-05
6.64089585513852e-07
-2.17971226301851e-05
-4.07004564256742e-06
-5.70254881201859e-06
9.43857664283059e-06
-4.68887264583943e-06
-4.23272696654527e-05
-1.51737086014667e-05
-1.71889131608232e-05
-4.12314212585614e-05
-1.18724030197079e-05
-1.98884023998727e-05
-2.62675957016134e-05
-2.43660438817442e-05
-1.09737308912399e-05
-2.57848657277797e-05
-1.66716219648663e-05
-3.01359281596739e-05
-1.98196639030572e-05
-2.85650699508318e-05
-1.83602220815211e-05
-1.31788113819288e-05
-1.82661060618522e-05
-1.95352994519714e-05
-2.21552657057027e-05
-8.29260461947815e-08
-1.83605481670593e-05
-9.84647295415606e-06
-2.16300541803146e-05
-2.30405831743277e-05
-2.56321039467621e-05
-2.61537031524287e-05
-3.34061947181659e-05
-2.08623534074052e-05
-9.02346895610622e-06
-2.32714666449193e-05
-2.28818030378608e-05
-1.34845109924408e-05
-1.55883907043376e-05
-6.44124492963873e-06
-4.64860678900976e-05
2.57333606748823e-06
-1.72924530330221e-05
-2.29844594095231e-05
-1.76336104919109e-05
-2.57556423410551e-05
-3.14892485278283e-05
1.12168426671645e-09
-2.30249166192492e-05
-3.28486604502873e-05
-2.93374913664193e-05
-2.9847025260557e-05
-1.60262031196241e-05
-1.85693457769192e-05
-1.28609299427622e-05
-1.35707676707836e-05
-2.25533907799927e-05
-9.95433606437527e-06
-2.95241577861008e-06
-2.61057179680067e-05
-3.16938987321669e-05
-3.2112701485404e-05
-2.06825487212002e-05
-8.35863105854289e-06
-4.77783696691119e-06
-3.66526102285551e-05
-3.63441958815552e-05
-1.65398624035139e-05
-2.2568414210267e-05
-1.66175940023031e-05
-2.29358399460364e-05
-1.85977380979689e-05
-3.85940491569867e-05
-1.86239181947497e-05
-1.57947583382206e-05
-1.74896678768011e-05
-2.94970133215512e-05
-4.07284040824293e-06
-4.90282323302057e-06
-5.77266388577717e-06
-1.01029179235431e-05
-1.70174421084267e-05
-4.89365275491944e-05
-2.40207806388669e-05
-8.73041898014978e-06
1.34307135235215e-05
-2.67741446404997e-05
-8.12747093385575e-06
-3.55785144548241e-05
-1.16562639157485e-05
-1.7983265942438e-06
-2.77721476532956e-05
-3.7260682826286e-06
-9.44681680904385e-06
-2.50020008068902e-05
-1.62703157255547e-05
-2.63702667937732e-05
-3.6934095728456e-05
-2.29043388036722e-05
-3.16126672892377e-05
-2.42841270107323e-05
-8.40785422484595e-06
3.90450328546251e-06
-3.2675507806052e-05
-1.85473097939921e-05
-1.23462372037985e-05
2.48965782795221e-06
-1.50048332324696e-05
-1.51320136191323e-05
-1.16685620113283e-05
-2.60948688459725e-05
-1.26259733118605e-05
-1.65457846900338e-05
-2.9176313762677e-05
-4.08548980236059e-05
-1.91291477970289e-05
-4.47257041468585e-05
-3.02283393747926e-05
-2.97890073365204e-05
-4.1573617125942e-05
-1.83654788027482e-05
-1.59163799509718e-05
-2.74734366006469e-05
-2.57449499644854e-05
-4.04540563054877e-05
-3.7979063093113e-05
-1.45485206353086e-05
-2.0878796665801e-06
-1.29286420484913e-05
-1.48222307263545e-05
-1.79748740895345e-05
-1.507646700147e-05
-2.13010585378355e-05
-2.83198379084781e-05
-1.71855917000997e-05
-3.69698506797762e-05
-4.27892142119273e-05
-2.00026160042406e-06
-1.54602879671571e-05
9.29107803339759e-08
-1.27872133862982e-05
-1.65218394257801e-05
2.13986231469111e-06
-5.97135044556381e-06
-3.86763536108162e-06
-1.97382776570853e-05
-2.95614617830965e-05
-4.39196178967465e-05
-2.00067926727667e-05
-2.21267956346339e-05
-4.18674110315133e-05
-2.02959648628628e-05
-1.21824160075231e-05
-1.70340388581886e-05
-1.09630584507906e-05
-2.1088207637772e-05
-1.04240272247276e-05
-2.76831926018114e-05
-2.67411964350657e-05
-2.6807510061124e-05
-9.12929866529259e-06
6.00960386585954e-06
-1.39040540911949e-05
-3.68525865807369e-05
-3.73598021932226e-06
-2.65077813888698e-05
-2.44503877237754e-05
-2.08382276415344e-05
-2.17389004299462e-05
-3.33977646754579e-05
-4.42479432759682e-05
-1.35445257274717e-05
-2.34828622159327e-05
5.37333457308177e-06
-2.69843707247775e-05
-1.80881091041156e-05
-1.46186425616896e-05
-2.7465651326027e-05
-8.17115539273301e-06
-6.16767132734916e-06
-2.02420305063139e-05
-1.50616040782754e-05
-3.44165258389012e-05
-2.69459308192629e-05
-2.48823408810761e-05
-1.67574082299399e-05
-3.22072674271157e-05
-3.72643141219967e-05
-1.43621496450859e-05
5.26767538778344e-06
-3.13843882828792e-05
-1.25874196012597e-05
-1.90670189385955e-05
-1.8959790642937e-05
-2.21646596709472e-05
-5.15549946912068e-06
-2.39393960337055e-05
-2.6807429579941e-05
-1.34291197301425e-05
-1.61942909878904e-05
-1.6698943285739e-05
-8.07063571499125e-06
-1.79821585087398e-05
1.52572690125836e-07
-1.56691177289044e-05
-2.01325562333118e-05
1.02280921723711e-05
2.68454670784256e-06
-5.22576864470973e-06
1.33636826188662e-07
-2.05266354562632e-05
-1.35444249658178e-05
-2.10510253310793e-05
-1.86695923885574e-05
-2.62093336578173e-05
-2.15661101510933e-05
-9.6735388316121e-06
-1.0881487256538e-05
-1.31443049447091e-05
-3.32048341268691e-05
-2.865408487419e-05
-9.61127264124713e-06
-1.93564870271887e-05
-3.12979137291789e-05
-1.57646004666027e-05
-4.44995518605764e-05
-2.28229504935663e-05
-4.25609384307725e-05
-2.26403309322719e-05
-1.57790401443137e-05
-1.58700736576612e-05
-2.8972639010523e-05
-8.05780583710716e-06
-8.87567448502005e-06
5.40798467955274e-06
4.91949396227631e-06
-7.55487285800782e-06
-4.7051732934298e-06
-4.09253190926465e-05
-2.28544626844039e-05
-2.56506567482722e-05
-8.78371189601309e-06
-3.5997001175121e-05
-1.8321393743996e-05
-1.39750863459824e-05
-2.61124650100887e-05
-3.65721343160172e-06
3.04210674598454e-06
-2.44074938808925e-05
-2.63502062504571e-05
-1.85998669758093e-05
-1.74720945468882e-05
-2.74556688132929e-05
-1.77665185442259e-05
-1.97169402051664e-05
-3.6613522438799e-05
-2.34562061990327e-05
-2.79755166185701e-05
-1.27608970886137e-05
-2.32792482664318e-05
-2.09948732252371e-05
-2.0460580870488e-05
-3.52810408343856e-05
-2.47075091851603e-05
-1.62143090669709e-05
-1.26778504698059e-05
-2.96935041701722e-05
-1.76465554973542e-05
-8.54072664520671e-06
-2.51611176644349e-05
-2.28263769856039e-05
-2.34349960379946e-05
-1.19037840127086e-05
-3.05479503343715e-05
-3.83432175022782e-06
-2.62811141078234e-05
-3.40125624925998e-05
-3.37473731544153e-05
-1.48493915025211e-05
-2.96898680789171e-05
-2.00530030474606e-05
-1.2167912095164e-05
-4.88868142615831e-05
-9.90416787737883e-06
-2.69312336712468e-05
-1.72364799869193e-05
-6.21050697049324e-06
-3.04952393885472e-05
-1.82823030265467e-05
-1.67875371411682e-05
-1.67398495561027e-05
-2.79988111935974e-05
-1.63393192789676e-05
-9.28751406911536e-06
-2.2448565780236e-05
-1.34352869425847e-05
-1.67627676881044e-05
-2.19796275858873e-05
-1.7362575555086e-05
-2.45868248903469e-05
-1.46170523666199e-05
-2.23569718881191e-05
-1.13101007445922e-05
-1.15485194003826e-05
-1.30065809536385e-05
-2.70847765174272e-05
-2.75419339354105e-05
-1.83124939172932e-05
-4.52818000341015e-05
2.28941507464334e-06
-4.48226643873174e-05
-1.98500239095011e-05
-1.02393013279528e-05
-2.14327089897374e-05
-1.55912641509918e-05
-1.68660235968082e-05
-1.39057632543698e-05
-1.25103904897275e-05
-1.64933283295922e-05
-2.65802519038013e-05
-1.47327579773466e-05
-2.59516070913246e-05
-2.92252290139186e-05
-1.06283036358571e-05
-1.56985210236921e-05
-1.47802222743886e-05
-4.06109711807918e-05
-2.1944578084599e-05
-2.98275598652088e-05
4.1224997716197e-06
-3.08312593960468e-05
-1.39977579520811e-05
-1.40546509877224e-05
-1.50905128661231e-05
-2.37571053746396e-05
-1.36980896629304e-05
-3.57407512966112e-05
-5.72285932137773e-06
-1.46975300127558e-05
-1.358862441582e-05
-1.55776383862471e-05
-1.41556018547901e-05
-3.04533214442177e-05
-1.82747240996263e-05
-2.37482389220608e-05
-3.90351551474789e-06
-5.13094401096283e-06
-2.58967654909862e-05
-9.17983612397621e-06
-2.68120905005794e-05
4.92837174256287e-06
-1.03013927826951e-05
-1.77999813483845e-05
-2.13092437336926e-05
-1.82108649146942e-05
-2.4880537954794e-05
-1.04529869141593e-05
-9.63994809813181e-06
-2.27764039387863e-05
1.92115618480599e-05
-2.34039380330471e-05
-3.0651079911237e-05
-1.56873047102306e-05
-9.19987196424323e-06
-3.11467483784181e-05
-1.78203493808566e-05
-1.63171340406717e-05
-1.64525299180851e-05
-2.76169991959968e-05
-1.12326175795839e-05
-1.15466809564149e-05
-4.06836247383109e-05
-1.22730443067953e-05
-2.66923833552208e-05
-2.43147318490472e-05
-2.63545994504552e-05
-2.45990862379573e-05
-3.36613560008229e-05
-3.23194438084072e-05
-2.90487102079055e-05
-1.92081193756843e-05
-1.94945936476539e-05
-1.22536181707944e-05
-2.23098338196634e-05
-1.76103362307072e-05
-2.52845445138122e-05
-4.88839013383573e-06
-1.0237272672871e-05
-2.01934803370276e-05
-1.16122887718439e-05
-2.30712454722871e-05
-2.54987676224764e-05
-1.7940823208154e-05
-3.81100696389052e-06
-5.20700057421211e-05
-2.11969163424203e-05
-4.84456491449163e-06
-7.15876011314601e-06
-3.51060038733067e-05
-4.1812853342729e-05
-9.75315920124033e-06
-4.64993163191666e-05
3.82093456022195e-08
-1.75914578521178e-05
-2.21955324122579e-05
9.60765925934526e-06
-9.39919404672238e-06
-2.39935512774712e-05
-9.66708768804753e-06
-2.0938890157385e-05
-1.99967719455176e-05
-1.34822663763104e-05
-1.76549850014078e-05
-2.36257500124204e-05
5.475835324498e-06
-2.62555757758871e-05
-2.44988891410661e-05
-2.86355471117382e-05
-1.70467675809364e-05
-4.20076123029171e-06
-1.94919101071275e-05
-3.34765843154382e-05
-7.88582216883449e-06
-2.1757942874969e-05
-1.74382281643074e-05
-4.89238337585773e-06
-3.25878149803038e-05
-2.90780919788668e-05
-2.39738179817006e-05
-2.78360056433896e-05
-1.4544179417582e-05
5.94229687622286e-06
-2.94026677307495e-05
-2.54545964430304e-05
-1.14870851743331e-05
-1.40894059649401e-05
-1.10933883946954e-05
-1.87387168104165e-05
-2.10575111847729e-05
-6.19437824912018e-06
-1.42603728743497e-05
3.49745180036917e-06
-2.60092803624969e-05
-2.47904024924461e-05
-1.5970321561956e-05
-2.18994433646213e-05
-2.17583190404781e-05
-9.34193474446739e-06
-3.46008198353874e-05
-1.4451621423631e-05
-3.56708815018908e-05
-1.86706142467029e-05
-2.19504971218548e-05
-8.81258960759322e-06
-1.82407109864609e-05
-2.61299013688074e-05
-3.2942189193042e-05
-3.2407299848958e-05
4.52131775148898e-06
-1.07007508199691e-05
7.8278118012121e-06
-2.16429848766178e-05
-2.27901894901469e-06
-3.09729476085171e-05
-2.88778969431651e-05
-1.45436218030576e-05
-1.34701014344694e-05
-3.62625472375526e-05
-2.25797830673013e-05
-2.66149481082379e-05
-1.81204475627493e-05
-2.12540132969592e-05
-1.63878554073346e-05
-3.29708254384224e-05
-1.6054251411677e-05
-1.18695956950852e-05
6.05863504582527e-06
-3.68160230091241e-05
-3.76468675951977e-06
-3.28220223207837e-05
-2.2836691733514e-05
-3.01782432413851e-05
-3.37398161115488e-05
-1.11258678771963e-05
-3.22956849771708e-05
-2.27634397634422e-05
-1.49592836224437e-05
-2.518625672536e-05
-3.96626160565212e-06
-3.22105812906285e-05
-1.55662102678721e-05
-2.89305986095131e-05
-3.259509480988e-05
-5.47454874408602e-06
-3.56288640385719e-05
-1.3131008765675e-05
-2.57098500167505e-05
-4.14219628992284e-05
-4.62389410234188e-05
-2.30135105410458e-05
-3.91994307876284e-05
-3.17511038975703e-05
-7.96353652038324e-06
-3.17116790868502e-05
-2.95474910711177e-05
-1.55203337977274e-06
-3.94038497814502e-05
-3.32713344371738e-05
-3.34159200220172e-06
-2.56912443383392e-05
-2.72602780947993e-05
-2.60388306109006e-05
-3.39448931592681e-05
9.17069629762672e-06
-1.96065572636409e-05
-1.63616762332596e-05
-8.77255272812998e-07
-4.51776941268577e-07
-3.47397398420366e-05
-2.7571104851104e-05
-1.16520294543481e-05
-5.40170371626799e-06
-2.15019053944762e-05
-9.7054698944315e-06
-2.18435335205848e-05
-1.4069582635564e-05
-1.98742591793829e-05
-3.80304722566644e-05
-2.31801629666008e-05
-1.42342908997656e-05
-1.19730457467133e-05
-2.01363680937832e-05
-3.8409584459778e-05
-1.68268559666417e-05
-3.64543545442592e-05
-2.63318211554025e-05
-3.88344779765907e-05
-4.29588404861149e-05
-2.47660934187027e-05
-1.81572140525478e-05
-2.55026049652524e-05
-4.8115614874835e-06
-2.90813565666647e-05
4.29510324094348e-06
-2.42513644446698e-05
-1.18580729848809e-05
4.90082518582879e-06
3.6128818082154e-06
-2.16545739879349e-05
-1.86722200337807e-05
-4.51702989421861e-05
-2.22617209962159e-05
-1.66617482147931e-05
-2.75290684932286e-05
-3.9909262404636e-05
-2.5106560905018e-05
-1.29096457080172e-05
-4.166988689359e-05
-2.30199316944235e-05
-3.14091913689651e-05
-1.87990439707174e-05
-4.12312870479333e-05
-1.48142023635764e-05
1.47033277953562e-05
-1.58852259858749e-05
-3.21463846550221e-05
-2.7882300816694e-05
-2.41010833951582e-05
-2.18933449013572e-05
-1.3176028863922e-05
4.23275631058005e-06
-1.62411715965083e-05
-8.3137253929294e-06
-3.7406072427046e-06
-2.36639641864278e-05
-1.61829194730113e-05
-1.2972112467797e-05
-2.54698431909262e-05
-2.52466229375427e-05
-1.42778303182378e-05
-2.30643082186384e-05
-1.53102813416453e-05
-1.84619192021185e-05
-2.37107047655815e-05
-4.31332291136696e-05
-8.91823839083668e-06
-2.68403625730461e-05
-2.84912657936681e-05
-3.12136180307897e-05
-1.62138602005511e-05
-1.51498374912942e-05
-2.40437059595732e-05
-2.27566344597865e-05
-4.44325469763758e-06
-2.20442553330831e-05
1.12766673904694e-05
-3.38197860211599e-06
-1.71057776518436e-05
-1.29109257082982e-05
-1.48512309034076e-05
-1.8672175001337e-05
-3.42277272952883e-05
-3.3638159307502e-05
-3.4501667475667e-05
-1.044344671026e-05
-3.87167605710648e-05
-1.44856943589281e-05
-4.98202464264939e-05
-1.03205099569466e-05
-2.53906505510819e-05
-1.29808716998551e-05
-9.8324120827785e-06
-1.40743873413778e-05
-1.75217988978241e-05
-1.28431355497479e-05
-2.99764680038306e-05
-3.09823162531313e-05
-3.05831520838758e-05
-3.91887881645591e-05
-1.60677843464356e-05
8.29386752569479e-06
-2.58326426987322e-05
-2.47966615088959e-05
-3.32005204234233e-05
-1.73333474822653e-05
-1.19530998511365e-05
-2.42562954723468e-05
-1.77058456471035e-05
-1.10699369327648e-05
-1.87406048814445e-05
-2.86730975619386e-05
-5.79569644248758e-06
-2.52787758267116e-05
-1.71418771821299e-05
-1.14969690554074e-05
-2.8898133783193e-05
-1.03150561720208e-05
-2.52812292867015e-05
-1.2934420814764e-05
-1.2632086379076e-05
-1.14354247271352e-05
-1.19432924324273e-05
-3.90946338845585e-06
-3.26360143745027e-05
-1.69163154647396e-05
-2.32161601582628e-05
-1.70653130411122e-05
-1.79163856862022e-05
-3.115627308121e-05
-7.6212484051225e-06
-3.59168694342585e-05
-8.14258906778742e-06
-2.01249672556452e-05
-4.71880300674207e-05
-2.11011487566298e-05
-1.01433052440789e-05
-1.81851560450877e-05
-1.06117930729277e-05
-2.00582596759481e-05
-2.88212739327033e-05
-1.58692388407098e-05
-1.02226537953812e-05
-2.07613891020647e-05
-1.4995314091007e-05
-1.34299223493583e-05
-2.63098339704581e-05
-1.05322720708971e-05
-1.12165104117601e-05
-3.13275723878815e-06
-1.52799489878493e-05
-1.55630130107131e-05
-4.94496293668599e-05
-2.74630459552373e-06
-1.07872205921245e-05
-1.01065147403728e-05
2.43671677920861e-06
-4.50588213016688e-05
-1.169210825476e-05
-2.55098001944964e-05
-2.14455884509231e-05
-2.53807984118359e-05
-1.08183678156154e-05
-2.78109628774682e-05
-1.67806737747336e-05
-2.58493475043107e-05
-1.53896099391206e-05
-6.20124669259983e-06
-4.71166882694185e-05
-2.69183894291743e-05
-3.40073363584556e-05
-2.39237223874599e-05
-2.81783935530109e-05
-1.64735255380698e-05
-4.02190228605737e-05
-3.22182047841124e-05
-7.16144837745237e-06
-1.70524202196082e-05
-2.2374118730574e-05
-1.9451609361318e-06
-2.50693964364247e-05
-2.93171023695497e-05
-8.42631520735434e-06
-1.29964909783595e-05
-2.10869146496124e-05
-1.34966591943666e-05
-3.67409695721863e-05
-1.36884167165083e-05
-1.86527019165807e-05
-2.73549500202068e-05
-6.92123930388588e-06
-1.67456873412685e-07
-2.00213455350166e-05
-3.37813602091624e-05
-3.17145311812249e-05
-1.47435814449082e-05
-1.91874079233521e-05
-9.03100515052241e-06
-6.4730491574986e-06
-1.52346296252661e-05
-1.2869965431217e-05
-3.12630887932462e-05
-2.1657880803671e-05
-3.09577825177179e-06
-7.90998615588568e-06
-1.69229847233139e-05
-2.84976696233297e-05
-4.16516624405765e-05
-1.88143716569446e-05
4.18516667556275e-06
-3.36964830399646e-05
-4.08670080615498e-05
-2.82333425439397e-05
-3.48942653576952e-05
-1.01086965984106e-05
-3.58031607452209e-05
-3.48520177363418e-05
-1.97744799538536e-05
-7.76820064138313e-06
-1.81625302559368e-05
-1.30739217678461e-05
-1.00856680834479e-05
-4.35950999451656e-05
-3.85923819705328e-06
-2.59701022525975e-05
-2.45233810002539e-05
-2.35172448793977e-05
-9.36290160821414e-06
-2.73088534800338e-05
-1.27769858904362e-05
-2.0044952527062e-05
-1.52171068133605e-05
-1.33280273301596e-05
-1.17053977248125e-05
-2.35426923575811e-05
-2.37210646676073e-05
-2.83845311826787e-05
-2.13532142359088e-05
-4.17305641108965e-05
-2.00468293250897e-05
-1.16129712776354e-05
-9.6205557800198e-07
-1.60835781041029e-05
-4.02670407962858e-05
-3.87656777903519e-05
-1.14806467677509e-05
-1.36951982000921e-05
-2.66759610439297e-06
-9.9718116195156e-06
-3.52110541559201e-05
-2.75037039891497e-05
-3.18494535662769e-05
-2.70175417175704e-05
-7.74237542711762e-06
-3.66629314467718e-05
4.66815022969056e-06
-2.482219359675e-05
-4.09660427370648e-05
-1.55591752405997e-05
-1.73976392703775e-05
-4.10387059025475e-05
-2.41759620895086e-05
-2.89195928272886e-05
-1.78786843305549e-05
-2.26148486210359e-05
-2.60012751454269e-05
9.53356165286529e-06
-2.3356038852825e-05
-2.66368676197782e-05
-1.02510490889002e-05
-1.05530419079448e-05
-3.8050338110689e-06
-1.90918496153213e-05
-2.04462082817907e-05
-3.7680855651564e-06
-3.83328593511904e-05
-4.84989495518269e-06
-3.47415657784767e-05
-3.73198509297236e-05
-4.00066720233032e-05
-3.19036353150673e-05
-1.20442981969816e-05
-3.95326908616986e-05
-2.46987787413228e-05
-1.36958198132635e-05
-1.21060757487305e-05
-4.57492024428525e-06
-1.56411271050898e-05
-3.48412647500971e-05
-2.15858564474382e-05
-1.93125200926855e-05
-3.35890013949339e-05
-6.50572594723168e-07
-2.9377024462899e-06
-2.71387212058473e-05
-1.62385455774853e-05
-3.30661705510145e-05
-3.22762344812712e-05
-7.342912155633e-06
-1.56824382464522e-05
-3.87794573130244e-05
-1.00837711229856e-05
-1.45493875248119e-05
-1.6453919944275e-05
-2.57417327652924e-06
-2.50561390398141e-05
-4.27376825866862e-05
-1.40312418806274e-05
-2.14638523877866e-05
-1.03156152770009e-05
-1.0677316706825e-05
-4.33902712471738e-05
-3.91917281793139e-05
-2.28109769269351e-05
-4.05954074109799e-07
-2.04991289997255e-05
-2.03680817391096e-05
-9.35357085559512e-06
-2.47412614409106e-05
-1.7757953706023e-05
-1.05965043223019e-05
-3.05396962335271e-05
-3.79589163621726e-05
-1.19332205148283e-05
-3.82433045598553e-05
-5.02290714387851e-06
-1.7905539270774e-05
-1.12095315128531e-05
-4.31243227207228e-06
-3.40616699468361e-05
-3.37915312902082e-05
-3.70179705875445e-05
-3.50114492668376e-05
-1.34975249404228e-05
-1.90398876235991e-05
-1.96349357833668e-05
-4.09920785291321e-06
-1.36841138644136e-05
-2.42311343980783e-05
-3.51682092066174e-05
-3.16668915981174e-05
7.5192196451607e-06
-1.1082887722825e-05
-1.87374487912463e-05
-6.94475495383675e-07
-1.79777680667658e-05
-1.565395548478e-05
-1.32274862551287e-05
-3.72264900209368e-05
-8.34065358654499e-06
-3.05300152469515e-05
-5.65370193336178e-06
-2.95205510610986e-05
-2.75901014419311e-06
-2.14224778836453e-05
-3.99602110088751e-05
1.05578188147303e-07
-2.30402338264226e-05
-1.51714887567299e-06
-2.50839859294873e-05
-2.89656965617164e-05
-1.34653502596327e-05
-3.18334010283018e-05
-2.38073426055173e-05
-3.61448837411896e-05
-9.34124048182106e-06
-3.12571287691784e-05
-7.3401986455766e-06
-2.45572694130962e-05
-2.07853327680708e-05
-2.11648489043661e-05
-3.76379909038838e-05
-8.24431745284896e-06
-1.7156857737367e-05
-5.79349799870711e-06
-1.97650290606874e-05
-3.31992633376517e-05
-3.05756747245728e-05
-7.39699686504263e-06
-2.13047039732028e-05
-2.19252446791948e-05
9.66254678231234e-06
-1.23980058749538e-05
-2.26709693040366e-05
-4.58054412237059e-05
-1.64949005758651e-05
-2.47460980236337e-05
-8.76075226495691e-06
-4.74554566172177e-06
-1.64919752085076e-05
-2.75368573185917e-05
-8.73611277153381e-06
-1.17719808534311e-05
-1.77400017722856e-05
-1.24849558543334e-05
-2.16377891662321e-05
7.09147192556437e-06
-2.49080039507422e-05
-1.77260706842594e-05
7.00127950183411e-07
-1.49750371320621e-05
-2.51357929781036e-05
-2.37796460879771e-05
-1.27939263704542e-05
-2.55551499422601e-05
-2.7484208975142e-05
-2.09679518373221e-05
-2.81566742801033e-05
-1.63377016373109e-05
-3.14577397881439e-05
-1.80510630157229e-05
-8.71532643851786e-06
-6.67273322752453e-06
-9.75283095462374e-06
-6.98655419338141e-06
-1.62521005110915e-05
-2.53363285655198e-05
-3.26495174572261e-05
-2.47172498239256e-05
-8.76107041479472e-06
-1.72895811027232e-05
-2.21791890498474e-05
-2.6128861486692e-05
-2.33819627391464e-05
1.08043681441799e-06
2.3245717687769e-06
-4.32504001524549e-06
-2.69968828298001e-05
-2.68921526220921e-05
-3.6421320039837e-05
-2.89836712464477e-05
-1.79297150917577e-05
-1.66384123220833e-05
-5.95178202304845e-06
-4.4193244607031e-05
-3.36588778492104e-05
-1.59286875436832e-05
-1.28941068992862e-05
-3.84758826677876e-06
-2.57100099117182e-05
-5.12214173598992e-05
-2.71098235871803e-05
-3.6440801668427e-05
-1.23231180566106e-05
-2.25264527584801e-05
-2.61937453388788e-05
-2.09842775469774e-05
-1.59099733092009e-05
-9.34923722399866e-06
-2.63567235092999e-05
-3.15770780453314e-05
-4.37620803253543e-05
4.6641936152782e-06
-2.37198049181212e-05
-2.46182838538106e-05
-1.71234702197475e-05
-2.40592928296532e-05
-1.12591713474725e-06
-1.99866484226503e-05
-4.62443312517797e-06
-1.28220004096008e-05
-8.03494515272504e-06
-4.02346902568298e-05
3.99948865946943e-06
-3.88144488801879e-05
-1.95992480032283e-05
-3.62211193250057e-05
-1.33462511288387e-05
-2.70779803459787e-05
-2.70526409531246e-05
-1.18728180673135e-05
-8.30615957011054e-06
-1.66308625773869e-05
-1.18866534744754e-05
-2.7767707159411e-05
-3.97440408795304e-05
-2.93533991292232e-05
-7.88854950483372e-06
-1.52870313946869e-05
-1.58232551168028e-05
-1.93781935665989e-05
-3.0655776445344e-05
-1.31685511217977e-05
-2.33175660017999e-05
-5.94964363456477e-06
-1.63047218734743e-05
-2.25534967527291e-05
-1.38083394603429e-05
-1.42538231681692e-05
-1.84412786437824e-05
-2.48026165167286e-05
-9.04440977951635e-06
-3.48031410965488e-05
-1.95692079467369e-05
-2.94003008568686e-05
-1.23816769717712e-05
-2.22214327214788e-05
-2.837324239845e-05
-6.78469017357744e-07
-1.35608261048782e-05
-3.16041635841683e-05
-9.89782067393345e-06
-1.20892502773878e-05
-2.55462041638285e-05
-3.70091433626235e-05
-3.35313064582058e-05
-3.12142268695307e-05
-2.24934786413484e-05
-2.73210311341707e-05
-1.14790650120248e-05
-2.02599077784922e-05
-4.24419225402452e-05
-5.91048216114435e-07
-8.11825938322039e-06
-1.19166810535517e-05
-2.88560329159657e-06
-1.47048388405167e-05
-1.55063874552025e-05
-2.56838723925942e-05
-6.78229337385226e-06
-3.31538868915694e-05
-2.6094147331702e-05
-3.01675017589085e-05
-1.87402436457643e-06
-1.28233741441143e-05
-2.83866340902549e-05
-1.99250963555431e-05
1.56985096821062e-05
2.31143565728712e-06
-5.24821036613768e-06
-3.0379524232497e-05
-2.29199062696656e-05
-5.97290383664397e-06
-2.26879888445164e-06
-1.74832901100802e-05
-1.01214223283936e-05
-2.61813149519244e-05
-1.43809649878092e-05
-2.54943852145378e-05
-2.58811806019232e-05
2.64428170825323e-06
4.66503044350743e-06
-4.16919312798467e-05
-4.06372896883893e-05
-2.33532131544426e-05
-2.55568420317426e-05
-1.73155926546468e-05
-2.64354172270427e-05
-1.29559214345066e-05
-2.52558303843401e-05
-2.81279351052685e-05
-2.36822287634953e-05
-3.05380486052846e-05
-1.52273104305806e-05
-3.55434691971269e-05
-1.92764712355991e-05
-2.10577530775354e-05
-2.48262837409666e-05
-2.81724393447218e-05
-2.46743088742752e-05
-2.71436188407051e-05
-3.3300151756797e-05
-2.65497123966365e-05
-4.06376505968684e-05
-2.00714004655309e-05
-1.54526633600324e-05
7.19230956470112e-06
-1.979009627917e-05
-2.1384466427121e-05
-3.07896844465628e-05
-2.43723806086195e-05
1.40942106228687e-06
-2.12940341698238e-05
-3.55466953291864e-05
-2.71082782691081e-05
-2.53380627053701e-05
-3.15109762449539e-05
-3.65137003282565e-05
-1.64864725498379e-05
-2.25926301707317e-05
-1.71784459976809e-05
-2.72156497541891e-05
-1.48563780111957e-05
-3.75472569573122e-05
-2.8072888994613e-05
-2.64667732795786e-05
6.64592480737795e-06
-1.50583126304768e-05
-3.17441483653293e-05
-1.37517118397195e-05
-2.31496076952671e-05
-2.86491465112373e-05
-1.61482449761902e-05
-2.86013879367431e-05
-5.4151463058464e-06
-6.47117336708935e-06
-3.28887339645366e-05
-8.16802996480006e-06
-3.27583704691238e-05
-1.85781596028589e-05
-1.71986600174204e-05
-1.800468871806e-05
-1.87972301323228e-05
-2.82894132320588e-05
-2.0508832963511e-05
-1.2196375851437e-05
-4.13047014371907e-06
-2.94525300824921e-05
-3.03203321242246e-05
-8.4531370478322e-06
-9.99184726177583e-07
-8.01823684511766e-06
-4.46585131173919e-05
-2.1037045673613e-05
-3.72594037281385e-05
-2.22053872036568e-05
-3.54874351097655e-05
-1.19137663026966e-05
-5.41764721316534e-06
-2.22129439525678e-05
-2.6271528186153e-05
-1.77648492007807e-05
-2.74387340100697e-05
-1.95070557537371e-05
-1.86374389131381e-05
-2.61513897398585e-05
-1.71174922676143e-05
-4.19825306192803e-05
-1.75152367558143e-05
-9.41784864599968e-07
-1.76821931767906e-05
-3.44578235872881e-05
-1.21283646762474e-05
-2.21108309246226e-05
-2.20253131217246e-05
-2.43085261020142e-05
-3.96417981400497e-06
-2.05040319301192e-05
-3.67626117458858e-05
-2.61238177814663e-05
1.47780287969932e-05
-2.16872593070687e-05
-1.53566603265261e-05
-1.73042522069988e-05
-3.25501121143782e-05
-2.05146162033129e-05
-2.09681628080788e-05
-1.8577442742765e-05
-3.25224744926052e-05
-1.13783283897993e-05
-3.55835457945978e-05
-2.52711993764196e-05
-1.40029391640207e-05
-1.943041650568e-05
-2.84889328863182e-05
-1.82028617618116e-05
-2.10697027602096e-05
-2.35554524798765e-05
-2.21120369438844e-05
-2.38418339150418e-05
-2.4756926106804e-05
-2.6347773798239e-05
-1.72481198371615e-05
-1.6405102281763e-05
-1.4468859563266e-05
-1.85835504223436e-05
-1.0085335130869e-05
-1.20717498895051e-05
-1.29556299366414e-05
-2.0744734111493e-05
-4.86664073867962e-05
-7.80969256349563e-06
-1.19422077672354e-05
-1.34098003633599e-08
-2.67509231230063e-05
-1.32413800173644e-05
-3.25942904834808e-05
-1.57543293054127e-05
-2.48169724757438e-05
-2.2206768877922e-05
-2.55152972919296e-05
-5.22724342250256e-06
-2.51587914547842e-05
-1.67298312819239e-05
-2.30187368102113e-05
-2.8397716561009e-05
-1.11950533085733e-05
-1.81862980722608e-05
8.08993109041122e-07
-2.21534032894959e-05
-1.02631389198655e-05
-3.05125040476261e-06
-3.06688005325085e-05
-2.01646503437983e-05
-3.20292278804414e-05
-1.88420341154185e-05
-1.7699764992526e-06
-2.23840929321727e-05
-1.69090808527138e-05
-2.6270544346484e-05
-1.40855660139263e-05
-2.22305113574596e-05
5.63407306563582e-06
-1.76274334093229e-05
-2.20167358187644e-05
-6.10339563367654e-07
-3.47540238660315e-05
-5.21866076522696e-06
-1.62720648452904e-05
-4.84380545964064e-06
-2.87204217327215e-05
-2.11597641028548e-05
-2.63616094069409e-05
-2.8694336467114e-05
-2.2946625486356e-05
-3.62956580727366e-05
-1.24150236535887e-05
-1.77170942498855e-05
-1.13611823907492e-05
-1.5938967780719e-05
-3.10752966035457e-05
-3.37332986643255e-05
-8.76686223777203e-06
-2.28491396404568e-05
-2.51112095865347e-05
-1.1014585294214e-05
-2.37456617194401e-05
-3.38345802835158e-05
-2.22995797383708e-05
-2.76407115326933e-05
-1.49094722832851e-05
5.34913463025525e-07
-1.67973145088591e-05
4.68725722202892e-06
-1.59218023854058e-05
-4.30424432534614e-05
-2.09265861103541e-05
-1.64185690371349e-05
-3.48381574898732e-05
1.56934332644545e-06
-1.5177057420399e-05
1.70480551038906e-05
-2.1048093832153e-05
-3.3218494159998e-05
-2.61640490266005e-05
1.88246754434379e-06
-2.65730531380796e-05
-2.24660841583551e-05
-1.61032608180068e-05
-4.05302543628384e-05
-1.8621085629675e-05
-1.50090184870094e-05
-8.65123218804404e-06
-5.37215778966355e-06
-2.65798747381034e-05
-2.55085354825503e-05
-3.99757147417078e-05
-9.82884371517416e-08
-2.31172412183401e-05
-3.72539004509958e-06
-7.90722008519872e-06
-1.17934053728648e-05
-3.64017542098166e-05
-1.36177940475483e-05
-1.81308148490233e-05
-2.57159677922077e-05
-1.06894970005054e-05
-8.88347730823611e-06
-3.02313732930693e-05
-3.35520384838298e-05
-3.56140292606624e-05
-1.97433336906111e-05
-8.09817063586743e-06
-2.10761577331903e-05
-1.58452215324149e-05
-3.42130628498225e-05
-3.12818963242143e-05
-2.67641409383496e-05
-9.51464484957734e-06
2.05612109680428e-06
-3.79828314706995e-05
-2.41374692629381e-05
-2.98460214090031e-06
-2.07717910253549e-05
-1.28194627008436e-05
-4.41698443760339e-05
-1.51793379746843e-05
-1.03046204401457e-05
-2.50870994206254e-05
-2.44338555299763e-05
-1.7150302429366e-05
-1.75350280951732e-05
-1.75292366229369e-05
-2.67088205322316e-05
-1.66444106515815e-05
-1.67568726798159e-05
-4.25634678276771e-05
-1.14566303561837e-07
-2.83678581956548e-05
-2.43866281229908e-05
-2.26729732811305e-05
-3.98529461322466e-05
-2.33639162065739e-06
-2.64722358159425e-05
1.43641871338011e-06
-9.04531191466612e-06
-2.97909647080753e-05
-4.70568779467984e-05
-2.36296887241771e-05
-2.59293479165745e-05
1.02177512809493e-05
-4.29502626599523e-07
-1.86084356011319e-05
-1.12295783269211e-05
-2.81140041918671e-05
-3.23794347087176e-05
-9.70134364388033e-06
-4.6820881238507e-05
-5.38318816721369e-08
-4.12586132341669e-05
-1.98340242109208e-05
-1.45926793955661e-05
8.61031008142723e-07
5.20309950229516e-06
-1.49218000675566e-05
-2.46932562982788e-05
-3.33057972356804e-05
-3.36340392756631e-05
-2.47722693516832e-05
-1.99586742384036e-05
-2.90940749873783e-05
8.36091178907994e-07
-1.71616313620419e-05
-3.17507334157014e-05
-3.25844833970808e-05
-2.52266285932617e-05
-2.28445741665204e-05
-2.12308639668795e-05
-2.03646603477468e-05
-1.20914345765842e-05
-1.92274761120497e-05
-3.03427269312415e-05
-3.7537981747811e-05
-1.64774864845371e-05
-1.82647430083481e-05
-1.92783961149126e-05
-2.4920638460284e-05
-8.49274857669656e-06
-1.63679609844698e-05
-2.22523807147152e-05
-7.80054846451805e-06
-2.17621802826758e-05
-3.20771597925411e-05
-3.89408243191951e-05
-3.84650569991435e-05
-2.33443902277362e-05
-2.77102075707565e-05
-4.62948085916833e-05
-5.54882780359521e-06
-6.24143362627728e-06
-2.68393236793078e-05
-1.50653094651875e-06
-2.11005021542103e-05
-1.37919730586956e-06
-4.19216460902125e-05
-3.18310676179989e-05
-1.23458817540043e-05
2.68438978524583e-06
-1.9459450458542e-05
-2.0731588405002e-05
-2.62351690160681e-05
-2.53622850019773e-05
-4.34169695531789e-05
-3.68442477112319e-05
-2.0951480651199e-05
-2.08750230917532e-05
-1.7405583159712e-05
-1.58714655815328e-05
-2.67546296418558e-05
-2.8334364709525e-05
-1.65406338996851e-05
-2.73643805597316e-05
-5.08142214389963e-05
-3.03133867312341e-05
-2.48469655529058e-05
-1.03897884547605e-05
7.87277596274792e-06
-3.15407392105347e-05
-3.25392987127083e-05
-1.60360798683376e-05
-2.17213902313797e-05
-2.8274132191365e-05
-4.83170908695765e-05
-3.61534829987042e-05
-6.68657268661179e-06
-1.70331107352315e-05
-2.54441550777309e-05
-1.38249853603346e-05
-3.04561499039367e-05
-1.11499809128084e-05
-1.94556949800804e-05
-2.66779195812327e-05
-2.84974313538133e-05
-3.3704252308853e-05
-2.09559889865075e-05
-1.88790693884922e-05
-2.16072347237125e-05
-2.3693142239938e-05
-2.70552541949405e-05
-2.04504001430402e-05
-8.90340538057806e-06
4.89942397046174e-06
-1.35840649049911e-05
-5.48833662297518e-06
-1.26579687763537e-06
-3.44955091154449e-05
-1.93887619422647e-05
-9.90868356727502e-06
-9.63648236993484e-06
-1.20071037072851e-05
-2.35334938841831e-06
-2.99521296315628e-05
-1.55352346329144e-05
-1.74147679465087e-05
-3.30561871939525e-05
3.46859028906778e-08
-2.67061582208762e-05
4.93721146130169e-06
-1.03839549950856e-05
-6.88569895275302e-06
-3.10970534801037e-05
-1.76344566419352e-06
-2.92013755288695e-05
-2.63493658065616e-05
-3.16353065242232e-05
-1.1780296410089e-05
-2.18984920287026e-05
-1.57588992232904e-05
-2.96056801548578e-05
-7.11402902045884e-06
-3.76672163207435e-06
-1.99796056735186e-05
-3.28239707297866e-05
-3.12580420175515e-05
-1.80862079355034e-05
-1.20031702618383e-05
-2.54511458307878e-05
-3.60472249445039e-06
-1.07635678380246e-05
-1.4990578102208e-05
