# Supplementary material for: Research on computational propagation and identification of mine microseismic signals based on deep learning
Source: PLoS One. 2025 Oct 22;20(10):e0334641. doi: 10.1371/journal.pone.0334641 (PMC12543183; doi:10.1371/journal.pone.0334641)
Supplement: S3 Data — (ZIP) [file pone.0334641.s003.zip › 000100500002928.xlsx_0.txt_24.txt.txt]

7.77639297974801e-07
-4.5766038931911e-06
-3.87611434384941e-05
8.44490543367852e-07
-8.13639539518876e-06
-4.66946654274048e-06
-2.27849043723601e-05
-1.36219618323138e-05
-2.06373342588771e-05
-9.64548843518405e-06
-2.14323151321124e-05
-2.20934886971608e-05
-2.83067672786609e-05
-1.01725767289651e-05
-1.3535673536303e-05
-2.8383397099422e-05
-2.26953862768091e-05
-2.85800033049508e-05
-1.07366389400078e-05
-3.1219714538404e-05
-3.89033600446507e-05
-1.82648523814897e-05
-1.93990561072596e-05
-3.63740125617812e-05
-1.3449937714848e-05
-2.2083810253695e-05
-1.86986760004326e-05
-4.99285146190879e-05
-2.68049777941709e-05
-2.96510015945635e-05
-2.2767498214726e-05
-7.85257609741967e-06
-2.73271432704042e-05
-1.7651140433654e-05
-2.62953709832165e-07
3.42387785821396e-07
-5.00317825658583e-06
-1.5009069358699e-05
-1.5503727957846e-05
-1.25817685331779e-05
-8.52871620484061e-06
3.82216230965525e-06
-1.11254208886593e-06
-4.49683572673613e-05
-3.47181787214362e-05
-3.98714460330453e-05
-1.04699167970208e-07
-3.45561293575577e-05
-2.22786979850937e-05
-2.75436210757445e-05
-6.01084646261073e-07
-1.86615636170772e-05
-6.0345964642453e-06
-1.56901380058067e-05
-1.22763511765918e-05
-1.15081205439836e-05
-2.33421028861219e-05
-4.66932079844696e-05
-4.1580398392191e-07
-5.60768347459279e-06
-2.68253123717288e-05
-1.05663360040216e-05
-2.63115964597065e-06
-3.25930906110136e-05
-3.97661571641926e-05
-1.76854291723635e-05
-1.89680212550856e-05
-1.94923298331741e-05
-4.40193317560263e-05
-2.25346472931124e-05
-1.05662241264036e-05
-2.67031242214038e-05
-4.65428454023291e-05
-1.52588142870034e-05
-1.71098001419863e-05
-2.27366647719494e-05
-1.45736353172641e-05
-2.80435218986221e-05
-2.91480679728867e-05
-2.74716021109463e-05
-5.33365453309821e-06
9.97247187313438e-07
-1.46637708069813e-05
-2.81655123506358e-05
-7.23262169066884e-06
-7.68556010564022e-06
-2.62234507321858e-06
-1.24011195083142e-05
-2.79248336459197e-06
-3.34788630606825e-05
-1.95479736090456e-05
-1.55139546223526e-05
-2.13511534847987e-05
-2.86085312087015e-05
-2.745178118749e-06
-4.2401904463584e-05
-3.51014678933827e-05
-3.66492763450745e-05
-2.69872939478118e-05
-3.16444725987294e-05
-3.03459752074908e-06
-4.89837374022997e-05
-6.60138082941549e-06
9.90548091137491e-07
-3.11777634672011e-05
-1.97035322051165e-05
-3.53990295138466e-05
-2.74530228188208e-05
-1.07765089820547e-05
-3.73365717812034e-05
-3.38272641408155e-05
-3.20268993974219e-05
-2.21364434953923e-05
-3.1246201480351e-06
-3.25658131670813e-05
-2.80911827183689e-05
-2.05519032947042e-05
6.19180222526638e-06
-1.95362955503545e-05
-1.78869002414867e-05
-2.99767731169434e-05
-7.31874446985402e-06
-1.59250371527659e-05
-1.5207324310763e-05
-3.4121762998375e-05
-3.00155854337317e-05
-1.99182267858478e-05
-4.70090649780627e-06
-1.48205362310691e-05
-2.89284223660814e-05
-2.27791610017174e-05
-1.67877252745424e-05
-3.06597086282321e-05
2.24919903967149e-06
-2.34736452452441e-05
-2.61014212531353e-05
-2.06510742273359e-05
-3.18029518792505e-05
-4.41372583551025e-05
-2.36720548254719e-05
-3.74364331395761e-05
-3.29187974287321e-05
-1.60722261606781e-05
-5.16069363904855e-06
-2.5854680401392e-05
-2.01598479111295e-05
6.25573729294306e-06
-1.8247464893546e-05
-2.33921747444545e-05
-1.14124206638565e-06
-1.29521190574679e-05
3.41515072036278e-06
-3.83151771855868e-05
-2.59386448285163e-05
-2.1569457710757e-05
-9.49144120978384e-06
-3.33678182721488e-05
-9.84543284475546e-06
-1.68043947537698e-05
-2.18660879529942e-05
-4.16509780443034e-05
-1.61483751766363e-05
-4.2688654886879e-06
-2.43123071306921e-05
-3.3456350182355e-05
-2.11214463193885e-05
-3.11707423139781e-05
-3.90521600331134e-05
-1.26330086968409e-05
-2.11567299921464e-05
-1.8512550714394e-05
-2.08817934150183e-05
-1.62512662710421e-05
-2.24380111527991e-05
-3.97404441327913e-05
-1.48726390836519e-05
-1.00258956982658e-06
-1.36766674915248e-05
-1.37774923977083e-05
4.33896635766303e-06
-1.96741158745418e-05
-2.38757619530332e-05
-2.17647838199526e-05
-2.49852793209737e-05
-2.48243174005098e-05
-2.51005666261457e-05
-3.36210884441237e-05
-1.84983862568732e-05
-4.03549602787672e-05
-1.10393226374183e-05
-1.8132864305501e-05
-2.62772772114284e-05
-1.77531658310967e-05
-1.36313525390251e-05
-3.29034221433251e-05
-6.86879689808559e-07
-1.11815350724793e-05
-6.39068749028411e-06
-1.98868515704683e-05
-7.79733872756352e-06
-1.64540961545533e-05
-2.14381786799616e-05
-7.91850692658965e-06
-3.7059410455778e-05
-7.10329629143062e-06
-1.6971200873221e-05
-1.55480160035712e-05
-3.73331334889096e-05
-2.89161446828267e-05
-1.86020980552553e-05
-2.24592080506886e-05
-3.81169788610041e-05
-1.69723342444781e-05
2.93512447978691e-06
-2.29950426156259e-05
-6.41843519429115e-06
-3.1364368841085e-05
-3.13673268857493e-05
-2.66701629470466e-05
-2.15363407749222e-05
-1.98602110199249e-05
-1.69676990972214e-05
-1.94522785228323e-05
1.22242875023614e-05
-3.04014057938413e-06
-9.48981420232998e-06
-1.87883241030599e-05
-1.36918594409814e-05
-1.72172218566334e-05
-3.84763673330146e-05
-9.23522238034819e-06
-2.56276506314947e-05
-2.83433384103148e-05
-2.6677756983748e-05
-1.72111221332971e-05
-2.26756418207323e-05
-2.99948828350848e-05
-9.14520444915642e-06
-8.92365256941674e-08
-5.55372292008495e-06
-3.42910211083398e-06
-3.09825415225553e-05
-2.556020969017e-05
-2.20755327096842e-05
-2.27173733756857e-05
-4.94007390508049e-05
-2.65372993743024e-05
-6.45547309646422e-07
-1.40891058897489e-05
-2.39166434276915e-05
-3.91039340701454e-05
-5.45076373406814e-06
-1.44026806774512e-05
-1.51032937975687e-05
-4.80709771247677e-05
-1.76500019383335e-05
-2.90263353501716e-05
-5.68921580081543e-05
-3.30923320902368e-05
-2.1939257766366e-05
-3.79375209577288e-05
-2.54939201995272e-05
-3.94841143906391e-06
-3.17352327800708e-05
-3.25349026055111e-06
-7.53166147463421e-06
-1.17262460795597e-05
-3.59614254181054e-05
-3.31186399506279e-05
-2.07892713849689e-05
-1.54716250152494e-05
-1.86667858143712e-05
-2.2030401206656e-05
-1.30666461220216e-05
-2.19935227234364e-05
-7.00107470019202e-06
-1.89512488120966e-05
-1.71215052884549e-05
-2.22745969438783e-05
-2.44756090981891e-05
-1.9101951558976e-05
-1.97006477891618e-05
-1.43805994342444e-05
-1.10736505770804e-05
-8.11437848799666e-06
-1.12631377761386e-05
-2.82424712160442e-06
-1.38475635771715e-05
-3.00481117138065e-05
-4.78687463630364e-05
1.13457199619152e-06
-1.18625010586587e-05
-4.77338304998907e-05
-2.80872108791287e-05
-9.72235711738461e-06
6.90302968161715e-06
-1.76452364537805e-05
-2.82205763473677e-05
-3.00229308512382e-05
-2.35720355749049e-05
-2.50031796609265e-05
-2.68382080668127e-05
-4.50795141918332e-06
-9.1917028221973e-06
-1.99070950495603e-05
-2.27193637578751e-05
-3.62374768743041e-05
-2.61045736873394e-05
-2.95628987359529e-05
-2.80615252885031e-05
-3.45646004210611e-05
-2.031465660838e-05
-1.06899460793865e-05
-2.00688714809854e-05
-4.74642897210173e-05
-9.88778899854708e-06
-5.8795223089951e-06
-6.89754319612727e-06
-2.09738691405592e-05
-1.46091045193437e-05
-1.83130797552444e-05
-3.41751664563305e-05
-1.11909272986672e-05
-2.12667755959233e-05
-1.45884352961884e-05
-3.40320545566829e-05
-3.45395575035356e-05
-1.81370887036886e-05
-1.88023666858412e-05
-1.06852725554977e-05
-2.25071043489291e-05
-9.91778280013432e-06
-1.29467194515628e-05
-2.4833628920763e-05
-2.10212425287116e-05
-2.41144081296656e-05
-5.0054527805745e-06
-4.16425343451582e-06
-1.18661836065667e-05
-3.65101146025765e-05
-1.82805093453249e-05
-1.86666020326921e-05
-2.62354565511153e-05
-2.73751042295218e-05
-3.72605712988099e-05
-3.06131112625258e-05
-6.47634934237047e-06
-1.43009555996086e-05
-3.3884907787548e-05
-1.03103701908549e-05
-4.12250338604339e-05
-7.46429273598424e-06
-2.17176887217379e-05
-2.07294817095768e-05
-9.46072419162516e-06
-2.48038184440907e-05
-1.9543731527815e-05
-2.63196625635334e-05
-9.7886569529665e-06
8.06942708856358e-06
-1.35452998377301e-05
-2.13559947901318e-05
-1.81375381485333e-05
-1.41486486646648e-05
5.67066224760151e-06
-3.70039012496569e-05
-3.92792192575061e-05
-5.41000665288231e-05
-3.13698067901859e-05
-2.04544433789539e-05
-2.01049863337501e-05
-1.33670284701753e-05
-1.08653608548689e-07
-1.30602703685837e-05
-3.73293787138396e-05
-6.97001593432131e-06
-1.83403543065837e-05
-3.40404658152683e-05
-4.59581160276465e-06
-3.26086693058603e-05
-1.68468205790664e-05
-2.86432590319807e-05
-9.76400368962952e-06
-7.00855704624206e-06
-8.64668021337432e-06
-1.23977886035428e-05
-1.19981204174439e-05
-3.22991578413133e-05
-4.49818515158303e-05
-3.82712889989847e-05
-2.30369323922121e-05
-2.21975682115806e-05
-3.49959908479547e-05
-1.61530877413911e-05
-1.95951858667582e-05
-4.392704951848e-06
-1.09034244567808e-05
-3.12934532508883e-05
-2.43773196076276e-05
-2.02394030890197e-05
-2.47990858767387e-05
-2.26625781342997e-05
-1.93044465805584e-05
-2.41316310960951e-05
-4.12458444714126e-05
-4.1406442038707e-05
-1.00984539641085e-05
3.38703232289735e-06
-2.8276408214731e-05
-1.74079635560528e-05
-1.33534976743992e-05
-7.63461995223796e-06
-1.56709982272985e-05
-1.9770699295297e-05
-1.33712000709657e-05
-4.19456716092726e-05
-5.63896970774499e-06
-5.68144387417464e-06
-3.95451320338771e-05
-1.06614888707198e-05
-1.95456241152267e-05
-2.16971290773221e-05
-2.18145448181657e-06
-7.16952523602629e-06
-1.18567617234516e-05
-1.6429854574795e-05
-9.82521886125671e-06
-1.8138228524078e-05
-1.64779724218868e-05
-2.0251876574171e-05
-3.67454469449991e-05
-3.32870692914417e-05
-1.4604616045944e-05
-3.29600142637284e-05
-3.30803742817949e-05
-1.57207176407934e-05
-2.6983433155101e-05
-2.60619417853126e-05
-2.75606245957481e-05
-2.95999695141112e-06
-2.32719284544686e-05
-1.20106783678388e-05
-1.6865789262536e-05
-1.70664030989039e-05
-1.74250864165501e-05
-2.26466278268626e-05
-3.23355684621832e-05
-2.13993692082847e-05
-4.37769189584334e-05
-3.10023333823807e-05
2.73922739600671e-06
-5.59183436466899e-07
-2.40597588529981e-05
-2.0649867286077e-05
-3.78046989103011e-05
-4.45178114159134e-05
1.42214408677168e-06
2.39881452267636e-06
-1.35306947614439e-05
-1.98380724523098e-05
-2.11965215086245e-05
-1.52480059464622e-05
-1.67377198654611e-05
-2.07771058244945e-05
3.81660677645694e-06
-2.82504147330249e-05
-5.14328622803076e-05
-2.79941724698034e-05
-2.66874897399112e-05
-1.6785618846716e-05
-4.97909479848131e-05
-9.47920325769011e-06
-2.64342221607864e-05
-2.69200948083378e-05
-5.30174395867849e-06
1.25804140977045e-06
-3.81504521505138e-05
-2.78957435861181e-05
-2.33329176993358e-05
-1.7307789292742e-05
-2.68150829857011e-05
-4.45467555747777e-06
-2.06265023733121e-05
-3.78472336330325e-05
-2.00943209549783e-05
-3.30495991863703e-05
-1.07517064698864e-05
-2.96178900543637e-05
-3.78236123168972e-05
-1.66714944732499e-05
-1.70377542228136e-05
-3.13265610293655e-06
-7.00932912982581e-06
-7.12194161607642e-06
-2.27973758683524e-06
-3.12177420798759e-05
-2.09212283604702e-05
-1.4966473472961e-05
-3.58223356408547e-05
-4.16930254549338e-06
-2.10904357104248e-05
-2.2580710794579e-05
-3.27086905597419e-05
-1.6581444884045e-05
-7.88518040948854e-06
-1.5495446964829e-05
-4.9275696853992e-06
-2.87559676206965e-05
-2.17954452919615e-05
-9.84534261644495e-06
-2.4648402215661e-05
-1.80010852634495e-05
6.1803295533307e-07
3.50027146389814e-06
-8.49655389440984e-06
1.84375876346724e-07
-2.59098668536394e-05
-4.81163967248766e-06
-1.06284789185824e-05
-3.82475300161415e-05
-2.56062000686572e-05
-5.0789477359345e-05
-2.33112506391191e-05
-3.7861101141163e-05
-2.09105364659747e-05
-3.10634150328201e-05
-1.30822303873119e-05
-5.33608802807812e-06
-2.58166861121107e-05
-4.07075543780228e-05
-1.79810969917213e-05
-3.42398293283988e-05
-1.96329075550837e-05
-2.92962573129157e-05
-2.40273009579897e-05
-1.86941712793311e-05
-2.19035878401352e-05
-2.49875105397523e-05
-1.89366809644889e-05
-8.23216666200359e-06
-2.13367606067093e-05
-3.53379928071286e-05
-2.96768423090798e-05
-3.30487295029524e-05
-2.96027575548665e-05
-3.46869067548254e-05
-2.72397272650985e-05
-1.46526840914616e-05
-7.728900897173e-06
-1.00731828895943e-05
-3.35704966849488e-05
-1.42849436368489e-05
1.88840660307473e-06
-7.46448705458444e-06
-1.99648071081486e-05
-2.97912959869365e-06
-1.82934256733481e-05
-9.25258485472673e-07
-2.13147565668837e-05
-2.25149613413407e-05
-3.5634094774899e-05
-2.46099190953837e-05
-1.04597142843357e-05
-1.39834042749116e-05
-2.96097663666969e-05
-1.607572178441e-05
-1.1995297475416e-05
-2.32439425171417e-05
-3.92827559392926e-05
-1.56009902697625e-05
-2.3480720921289e-05
-1.34339048423521e-05
-3.31085362480801e-05
4.66250753677022e-06
-3.1174052409795e-05
-7.28389152558647e-06
-1.45692814087017e-05
-2.07833787056984e-05
-1.76103346449879e-05
-2.28031339489738e-05
-2.21384717272662e-05
-4.81092541966929e-07
-2.4337654156018e-05
-1.01484832644103e-05
3.82840846985625e-06
-4.22215173874807e-05
-3.18355563334255e-05
-1.23924326624249e-05
-3.28864836630202e-05
-1.05688073924323e-05
-2.14579133136698e-05
-1.81597070823929e-05
-2.37637930046693e-05
-1.2485641125539e-05
-3.67036630291537e-05
-3.38484569305354e-05
-2.03424055354494e-05
-3.62877473234162e-05
-3.5358889966213e-05
-2.57727803312929e-05
-2.34663910226933e-05
-2.24725522365847e-05
-8.57376428487998e-06
-2.10239765553718e-05
-2.93560208116315e-05
-1.81372110842345e-05
-3.06965272505436e-05
-2.32872635836902e-05
-2.40606489423647e-05
-1.26682502028857e-05
-1.40758897357393e-05
-1.48877470644968e-05
-1.95089409555372e-05
-1.45444989956033e-05
-1.84014164515563e-05
-1.82919476942326e-05
-4.99239664170313e-05
-4.35363480281576e-05
-1.33610943164891e-05
-9.0677582131907e-06
-2.20270717061178e-05
-2.15879421759351e-05
-2.51798547825507e-05
-1.60549689559194e-05
-2.58369702204554e-05
-1.09157474995473e-05
-2.15457258618751e-05
-4.3213564149147e-06
-2.28900382886316e-05
-2.64018170462799e-05
-2.68987771071607e-05
-1.85078186120697e-05
-3.28931601761719e-05
-1.93383437186673e-05
-1.80192686700644e-05
-2.13372453723891e-05
-2.27458469080829e-05
-1.82536841093109e-05
9.29384815064854e-07
-2.84749979328401e-05
-3.87792534238577e-05
-1.09021840965209e-05
-2.69928630920719e-05
-1.24378300038438e-05
-6.36779203002589e-06
-2.15781622418999e-05
-1.88591747111877e-05
-2.2301187868429e-05
-3.01490459231689e-05
-2.23097237379881e-05
-2.7794848181018e-06
-1.89688858601356e-05
-3.48197232806416e-05
-1.65786366760478e-05
-1.23495519880683e-05
-1.65030997154836e-05
-2.24689312859302e-05
-1.28853473278588e-05
-1.76004713166209e-05
-3.73641502793997e-06
-3.0427323065521e-05
-2.71463695735619e-05
-2.37775351964165e-05
-1.07095778085824e-05
-4.21933176031559e-06
-2.19283018817691e-05
-2.06184012868821e-05
-3.30548929081156e-05
-1.94170764006565e-05
-2.10660964388134e-06
-3.02397278189854e-05
-5.60147259188772e-06
-1.96611143134026e-05
-1.54838233596949e-05
-2.67239263806248e-05
-1.99711410336384e-05
-9.63994762639088e-06
-3.88715483087368e-06
-1.60106601374156e-05
1.02370306362723e-06
6.50003406886e-06
-2.1898663394851e-06
-1.03660647277584e-05
-3.93991404371067e-05
-2.17105791747009e-05
-2.69695845354975e-05
-5.24754924530333e-05
-2.50842037106034e-05
-3.93179333628259e-05
-4.12478815436925e-05
-4.78657719367094e-05
-2.92144399188966e-05
-3.04049106256184e-05
-2.10495996279764e-05
-2.30004926699107e-05
-1.53639243496426e-05
-2.4535415997703e-05
-3.96216165436888e-05
1.09735646439059e-05
-2.10698744807891e-05
-2.24547102487924e-05
-2.54501102304616e-05
-9.45228484545808e-06
-2.88079562648008e-05
-1.43374568108854e-05
-2.50912448121728e-05
-1.67516843192411e-05
-3.43622864021883e-05
-1.8631799112754e-05
-1.41140385655706e-05
-3.03564520855376e-05
-2.02318243588505e-05
-2.63077172152507e-05
-3.49459983502949e-05
-1.72706013754865e-05
-2.51289507995622e-05
-2.66068517842385e-05
-1.9316918033413e-05
-7.28444768571386e-06
-1.807823743406e-05
-4.86188017298286e-06
-2.68362725224529e-05
-2.79280964521819e-05
-1.12043993521494e-05
-8.28031915615554e-06
-6.93399362854304e-06
-1.16186458042564e-05
-7.70748045768239e-06
-1.43139779272757e-06
-2.05806037293035e-05
-2.27105769073525e-05
-3.60378829613199e-05
-3.74275053327639e-05
-1.9854539261571e-05
-3.36828493474881e-05
-1.84295990242319e-05
-2.7469210147888e-05
-4.57468507944968e-05
-2.07284173809104e-05
-1.53857855730245e-05
-2.02577754632272e-05
-4.42151227212702e-06
-1.59572809469456e-05
-1.98400244898773e-05
-2.3789756515322e-05
-3.73273768458666e-05
-4.98351668785713e-05
-4.25365315377866e-05
-1.66612696732204e-05
-1.72662557742393e-05
-2.66154935660352e-05
-2.3208798403795e-05
-2.01080866333951e-05
-3.1433878691001e-05
-2.72971534783325e-05
-2.73022201050612e-05
-2.43364915940637e-05
-1.17826421299851e-05
-2.14115636494544e-05
-1.14427059824203e-05
-3.29940296998248e-05
-2.2089887638188e-05
-1.25057634475499e-06
-1.04445036480777e-05
-3.4080594828598e-05
-2.22790265157411e-05
-3.08528626609415e-05
-1.42463721607131e-05
-4.18172031643038e-05
-2.59604283459184e-05
-1.83158399846279e-05
-9.43681551029591e-06
-7.75032385771526e-06
-1.44097837821098e-06
-3.09291364994206e-05
-8.19919030686242e-06
-4.81004379764269e-05
-3.71447438476856e-05
-3.60546065508255e-05
2.07017076669468e-05
-2.25671937000267e-05
-2.57015876030288e-05
-2.41866160891455e-05
-2.9109858621567e-05
-4.19466770805026e-06
-2.07188075944935e-05
-1.94650945533193e-05
-1.26600360015352e-05
-1.1824994587171e-05
-1.87276889669411e-05
-1.90837954303484e-06
-4.09262055958488e-05
-1.88080512840219e-05
-5.49825109092333e-06
-2.2721544598913e-05
-2.08532570036617e-05
-2.17385099150335e-05
-1.36136545948654e-05
-8.74226463209471e-06
-1.98545862785013e-05
-3.11160678586028e-05
-2.44485312121987e-05
-1.38871375042903e-05
-7.40852645864497e-06
-1.70980772595322e-05
-9.95765943907495e-06
-1.99557015290965e-05
-2.62348599511881e-05
-2.20628499514546e-05
-2.32235907089571e-05
-2.58276556342321e-05
-1.74800306430351e-05
-7.48268968365089e-06
-4.60441417907903e-05
-4.048005264771e-05
-3.28728794318426e-05
-2.97524019199807e-05
-2.17093546866028e-05
-3.12122900484353e-05
-1.79079094798157e-05
-9.50422505367244e-06
-3.12885869987924e-05
-1.72169495952268e-05
-3.20020922595404e-05
-3.65278718405325e-05
-2.78460606258912e-05
-2.12935173095418e-05
-1.6396462020944e-05
-2.18820927164256e-05
-1.06867991698417e-05
-1.1385256462305e-05
-2.53181048840183e-05
-7.98920057330476e-06
-2.08724842531833e-05
-2.53383070890243e-05
-2.6842590181952e-05
-1.27024078492307e-05
-2.814628919238e-05
-2.13186984893864e-05
-1.83702446462628e-05
-1.38982943542118e-05
-1.95150256848741e-05
-1.72189638235112e-05
-2.24583150807938e-05
-6.84189535270524e-06
-2.77268675587805e-06
-1.68315601389819e-05
-8.44955320433314e-06
1.04285716940218e-05
-2.53330298229371e-05
-2.23298264147807e-05
-2.32533950054095e-05
-2.43029547449107e-05
-1.79840240961489e-05
-7.06212947492198e-06
-1.79691151944947e-05
-2.81498088521885e-05
2.60169890008705e-06
-1.40184490494211e-05
-1.64586476764141e-05
-1.46414051025018e-05
-2.1623602258981e-05
-1.95400835299215e-05
-1.71696687008872e-05
-5.79449697489368e-06
-3.1992086930992e-05
-1.40032312024788e-05
-1.98770777552101e-05
-1.49936818693504e-05
-9.78531244476139e-06
-2.65464503580724e-05
-1.6989244936339e-05
-1.28558103649667e-06
-3.73129301712385e-05
-1.89326620102971e-05
-2.05055698628406e-05
-4.73137759885638e-05
-2.99154422007698e-05
-3.18465280066124e-05
-3.16824796795903e-05
-1.21891447117696e-05
-2.64124538478899e-05
-4.29966727092752e-06
-1.92183026332941e-05
2.75029728232818e-06
-1.25836348677698e-05
-1.41857755683796e-05
-1.9228089555458e-05
-1.07772130357744e-05
-3.46383863550149e-05
-3.45288202866243e-05
-1.5778365560777e-05
-2.7839309383165e-05
-2.72314094777573e-05
-4.65037952193078e-05
-3.03652622050368e-05
-2.20188435776983e-05
-8.87994845898146e-06
-1.27611451419163e-05
-1.90080648357465e-05
-1.76230417144136e-05
-9.73754638218869e-06
-1.47464898422228e-05
-1.60123074623183e-05
-3.59588321961314e-06
-1.57523759838395e-05
-1.761013089184e-05
-3.01847460577207e-06
-6.01124410069407e-06
-3.8917555964391e-06
-1.91796285806661e-05
-1.94971668366095e-05
4.53101032370218e-06
-1.44994388405076e-05
-2.22666608445457e-05
-1.34452255125522e-05
-7.20368130465423e-06
-3.17150331962237e-05
-1.55912296910869e-05
-1.57558340652105e-05
-6.21161897512624e-06
-2.48069820501893e-05
-2.16030405858884e-05
-1.42517706024626e-05
-2.68305987380439e-05
-2.35421953144114e-05
-3.1480389068796e-05
-9.88930991824998e-06
-2.56008360938158e-05
-1.52989833266125e-05
-9.44026511413972e-06
-9.54792724104312e-06
-1.49767707105334e-05
-3.4916081851679e-05
-6.30393387070061e-06
-2.48824243587375e-05
-3.75531222062382e-05
-2.12773939500857e-05
-1.89449482829986e-05
-1.19679405823601e-05
-1.98185352857716e-06
-2.730695565123e-05
-4.33468083730605e-05
-2.97787447511184e-05
-1.89413956339252e-05
-2.18736136676748e-05
-2.79271694827896e-06
-1.99106284348797e-05
-3.00824353194164e-05
-1.39374685982699e-05
-2.11763984329206e-05
-4.97748074593453e-06
-3.37512983520974e-05
-1.42041698459585e-05
-7.91299833320847e-06
-1.81967311643811e-05
-4.23541181712553e-06
-2.60393319743285e-05
-3.21165756612948e-05
-7.29195334651689e-06
-1.84117227865232e-05
-1.70039303151405e-05
-1.35864530897719e-05
-2.61368737909764e-05
-2.12605338909003e-05
-3.44320671787788e-05
-3.08751962856215e-05
-1.94911276061138e-05
-2.52796460064825e-06
-4.8149324992222e-06
-2.30393599137653e-05
-2.41844452362664e-05
-1.20673795455722e-05
-2.59218432226189e-05
-4.44369915210893e-05
-1.23035733679708e-05
-1.83693769638498e-05
-2.07901831918398e-05
-2.57801437144369e-05
-2.7251571574038e-05
-1.32987757960477e-05
-1.66520674648732e-05
-1.90571327134128e-05
-1.05213488620133e-05
-2.33074315629236e-05
-4.56521604440641e-05
-4.54911391938786e-05
-2.98451482547832e-05
-1.83904904330235e-05
-1.13333982276437e-06
-3.41090153847863e-05
-2.02831048530025e-05
-2.07336995270438e-05
-2.59480356756119e-05
-2.25311794556771e-05
-5.47522752553383e-06
-3.88135083838839e-05
-1.0213364897982e-05
-1.56737959765698e-05
-2.15901098177051e-05
-2.90916886236151e-05
-3.00175604098366e-05
3.25877253101805e-06
-2.51970687142347e-05
-2.04463589234931e-05
-2.09744918549325e-05
-1.58873334587548e-05
-2.54588480066542e-05
-1.65072666826412e-05
-1.27721985892821e-05
-9.34572001305596e-06
-1.00784087570554e-05
-5.59305418548894e-06
-1.45333214172434e-05
-1.83990533434433e-05
-2.5164906984099e-05
-1.25887623604464e-05
-6.26280938957224e-06
-2.54229582640119e-05
-1.98513770100428e-05
-1.34790105574768e-05
-3.01341440410599e-05
-4.94089204058458e-05
-2.64939843136566e-05
-6.42600029663713e-06
6.38673359650758e-06
-3.57738368050746e-05
-6.34817305255735e-06
-2.19360322280123e-05
-8.90308677542382e-06
-9.18300770709015e-06
-2.15372084359825e-05
-3.00622179242581e-05
-8.86738812788586e-06
-1.54222642497978e-05
-3.04648837289285e-05
-4.58394049835219e-06
-1.73845117066772e-05
-1.8555859365006e-05
-1.14506667613414e-05
-1.93093685821636e-05
-1.43197247328565e-05
-1.86577064584578e-05
-9.55217634155753e-06
-2.77161973947003e-05
-2.20135676529761e-05
-2.16128838195026e-05
-2.051369854692e-05
-3.912089718139e-05
-2.12581383966799e-05
-6.76105178752582e-06
-1.9170852465613e-05
-6.02427411171887e-07
-1.21611829014252e-05
-3.79460051588946e-05
-1.40301058739479e-05
-2.30159813596527e-05
-1.8584420674914e-05
-1.91411216445961e-05
-1.54490894901963e-05
-1.23225543826583e-05
-3.2813896825859e-05
5.68533611791034e-07
-1.17217910278657e-05
-9.76963881747746e-06
-2.83574344152303e-05
-1.48818601622022e-05
-1.69194163354137e-05
-1.4094891175817e-06
-2.97213044079672e-05
-3.86531187879545e-05
-2.75143613603116e-05
-1.70289622057256e-05
-2.62091791710226e-05
-1.70306065851482e-05
-5.14497880280994e-05
-3.31755881704251e-05
-2.43326663411629e-05
-1.32036948009444e-05
-2.07086602037373e-05
-2.14965644363466e-05
-4.19636241693348e-05
-1.10178162897835e-05
-1.45510906129605e-05
-2.50690517399948e-05
-4.50833722027477e-06
-3.43060188010181e-05
-1.60864959248819e-05
-1.74908215560733e-05
-1.27545610506011e-05
-5.86308441717535e-06
-1.11418493196482e-05
-1.76675651039859e-05
-2.16641572528427e-05
-2.42163582701928e-05
-2.19271232296083e-05
-1.85376328395138e-05
-2.4473530953143e-05
-1.60720783051145e-05
-2.90708407383175e-05
-2.23840173302451e-05
-8.36209780630594e-06
-2.93728375258931e-05
-2.48308144355829e-05
-4.55718479045275e-05
-2.77086493741875e-05
-3.6338243452322e-05
-1.87492637193334e-05
-4.98196361204437e-06
-1.18733539988937e-05
-5.80562333986952e-05
-2.65060858726321e-05
-1.47541635657221e-05
-1.08919018936847e-05
-1.47053167846637e-05
-4.34721202155582e-05
-2.00144406921042e-05
-7.35068044326173e-06
-2.29842191049728e-05
-1.01871457490226e-05
-3.83250111394146e-05
-1.74597823026264e-05
-2.42710428385318e-05
-2.22429103516517e-05
-3.94999926489692e-05
-3.77348995119083e-05
-2.99023893157036e-05
-2.77202858332162e-05
-2.29629187617857e-05
-1.71649668133757e-05
-1.58000974169293e-05
-2.67055832682552e-05
-1.74332634197178e-05
-2.36479073885003e-05
-4.39553867416882e-06
-1.54680662463237e-05
-2.27424226702376e-05
-9.28957562563474e-06
-2.60764984606639e-05
-1.28786393053342e-05
-2.80479424637501e-05
-2.18911013314356e-05
-2.15368844650616e-05
-2.35846400186477e-05
-2.21210199608311e-05
-3.24164047436572e-05
-4.12011989822652e-05
-1.1199269591319e-05
-1.11785695686001e-05
-2.91696621342165e-05
-1.80141812640504e-05
-2.05590556030804e-05
-1.89043486680721e-05
-2.74718454468127e-06
-1.34532713031176e-05
-3.14916795838672e-05
-1.0692006661184e-05
-4.42431613852177e-06
-3.39298783698989e-05
-2.48826470026183e-05
-1.60835416914558e-05
-1.00844734180754e-05
-2.96757579373108e-05
-1.19194556862918e-05
7.06300932096871e-06
-1.63247005532529e-05
-1.54126775028433e-05
1.34729547104623e-06
-1.70217761714411e-05
-1.04170566064967e-05
-1.18633201211366e-05
1.94399309598536e-05
6.96174311770703e-06
-2.39771629359289e-05
-3.81954043523492e-05
1.05662786923152e-06
-5.16066696302814e-06
-1.5634000603743e-05
-2.45327001865531e-05
-3.56511099620683e-05
-1.96651453581449e-05
-3.02073397210418e-05
-2.23027114830545e-05
-3.33197306112744e-05
-1.71424503642296e-05
-3.48505344812641e-06
-1.60744710039753e-05
-2.23880097890894e-05
4.50537627565115e-06
-2.81575549518499e-05
-2.03998543616439e-05
-2.27417552386602e-05
-2.11110380754077e-06
2.60437237045285e-06
-9.40857121269861e-06
-1.44170506750754e-05
-3.3510280942386e-06
-1.77527694346807e-05
-1.92553792372747e-05
-1.06670260319975e-07
-1.60609860527863e-05
-3.90109959260704e-05
-2.76534108659292e-05
-1.8954004374916e-05
-4.2161677701123e-05
-5.90707244812201e-06
-1.61279691660845e-05
-7.27615752433314e-06
-3.15809615771407e-05
-3.39065348945636e-05
-1.98187689935405e-05
5.3475635273403e-08
-8.48757178791077e-06
-1.72155339976071e-05
-2.2671215515014e-05
-2.59271773023035e-05
-2.72418251089837e-05
-9.55995183379255e-06
-2.89867310681237e-05
-2.1611150109722e-05
-3.06839286898671e-05
-1.3351641087017e-05
-2.8984420392503e-05
-2.61388435712306e-05
-4.90885362124369e-05
-4.22697247445764e-05
-2.66920871325468e-05
-6.51890155056569e-06
-1.00631417092451e-05
-2.03874214274619e-05
-1.58771261837034e-05
-2.37407937884773e-05
-4.43330176604643e-05
-2.97284083272419e-05
-3.63899327947036e-05
-4.64993582029751e-06
-9.3732243163837e-06
-3.03961114299603e-05
-4.38884071509215e-06
-1.65326757055104e-06
-3.00191282649094e-05
-7.93140430843205e-06
-3.68462618589793e-05
-3.11789248936805e-05
-9.95594397532074e-06
-3.70190584377817e-05
6.91783969200751e-06
2.38623631743399e-06
-1.02434457714071e-05
-4.0461504716507e-05
-2.18938278741598e-05
-3.28762784926458e-05
8.82355085616092e-06
-1.91759946991958e-05
-2.52012341746814e-05
-2.75061688355871e-05
-2.53760326994729e-05
-5.52653583372261e-06
-1.58636305577941e-05
-3.67746973924932e-05
1.03725927417863e-05
-1.13255903132436e-05
-3.32018521835269e-05
-2.67892234962251e-05
-1.65471892231713e-05
-2.88722533178034e-05
-2.3644717328675e-05
-2.75469859836607e-05
-9.34214822812708e-06
-2.26124323893299e-05
-3.57714195187311e-05
-1.61181457715244e-05
-2.09010100430978e-05
-5.6595904772255e-06
-7.91333914705985e-06
-2.26111519761739e-05
-1.94894554175203e-05
-2.52416782998505e-05
6.05538634882643e-07
-2.46729948533914e-05
-2.35580772542397e-05
-8.44931599461616e-07
-1.66720800280788e-05
-1.3646793301776e-06
-1.33989597347516e-05
4.23384039833753e-06
-1.32957860309759e-05
-1.49271562702106e-05
-1.37191047771342e-05
-3.44678961366318e-05
-9.3580402215513e-06
-1.27857825846082e-05
-1.41897929709801e-05
-1.80016565566482e-05
-3.18884977072412e-05
-1.07420200312426e-05
-1.66499581235166e-05
-3.02694918582095e-05
-3.95113853824492e-05
-9.37847997835124e-06
-1.80103643895384e-05
-2.06592627843439e-05
-2.61670371929543e-05
-2.2807051656566e-05
-9.58318728121184e-06
-5.95709844781918e-05
-1.05940429149534e-05
-2.22861827468753e-05
-2.78899707248733e-05
-2.30708980393526e-05
-8.62735104759695e-06
-9.24680426382465e-06
-2.39509357355348e-05
-2.72753117824987e-05
-2.10197525799243e-05
-9.19098519034691e-06
-1.07665511638727e-05
-2.67301456189617e-05
-4.31705283120713e-05
-1.31514518749384e-05
-2.37881314573882e-05
1.82591680237655e-06
-1.27598462844107e-05
-7.08511585115866e-06
-2.37426674063365e-06
-3.28746318090924e-06
-3.05950264302376e-05
-2.63506326782351e-05
-6.7899459638731e-06
-2.64611614461456e-05
-1.67912586808721e-05
-2.78674454805127e-05
-2.11530044920744e-05
-2.70929158780266e-05
-2.84052958704617e-05
-5.86772154843762e-06
-1.27399904880205e-05
-1.75763041546569e-05
-2.35667638449161e-05
-2.57802428414302e-05
-4.85401526234235e-06
-3.1907617105889e-05
-3.99820234551538e-05
-2.48301686968931e-05
-3.56772235662675e-05
-3.24584315086947e-05
-1.7935841945449e-05
-2.97274361221509e-05
-2.28105635521593e-05
-3.16844296157953e-05
-4.11357739355438e-05
-2.55695592586441e-05
-8.6169947773501e-06
-3.46200631480727e-05
-2.76584196467874e-05
-3.46649909925697e-05
-7.55057893617276e-06
-3.51932817385773e-05
-3.39487343317955e-05
-1.5917607936915e-05
-2.57464039846866e-05
-2.74152405447539e-05
-8.11211913519366e-06
-1.21291605100426e-05
-8.92266845572848e-06
-3.53442073614504e-05
-1.48195465599164e-05
-3.31979688687119e-05
-1.55863369745893e-05
-3.70870198225274e-06
-4.6957637535159e-06
-1.69667495292661e-05
-2.96579950068355e-05
-1.02504321817397e-05
-2.41285739302363e-05
-2.11789436815565e-05
-2.39236615285673e-05
-1.57301870388926e-05
-2.4831846830702e-05
-2.47465452995993e-05
-2.03407824176386e-05
-1.92409990025545e-05
-8.53383622842009e-06
5.92289212961381e-06
-1.87129168495567e-05
4.51941961841274e-06
-8.29802684991207e-06
-3.65923328800954e-05
1.97882368015139e-05
-5.45147518566974e-06
-1.9428178801728e-05
-1.41049328147801e-05
-1.10591193288265e-05
-3.32508772563743e-05
-2.19455766352026e-05
-1.223759401022e-05
-2.3179799478151e-05
-2.84873377665753e-06
-2.05653439109672e-05
-1.88307870275265e-05
-1.56624631423794e-05
-3.16253225248202e-05
-2.21750937783718e-05
-1.4800752480469e-05
-2.52537845799933e-05
-3.65567428679953e-05
-3.53349055350578e-06
-2.70716811970484e-05
-1.91799482051498e-05
-2.89222576277862e-05
-3.74201908667266e-05
-1.56381583245985e-05
-1.40604780057088e-05
-1.59828594015956e-05
-1.45668262729281e-05
-1.73357066961578e-05
-8.28936022892017e-06
-1.97567662128306e-06
-1.55517846839175e-05
-1.44121719897814e-05
-2.45612528246886e-05
-2.44111351112578e-05
-2.69959392230176e-05
-1.04141912991893e-05
-2.5353066614211e-05
-6.36184839276242e-06
-1.2631965308977e-05
-1.58641162008836e-05
-2.9442132222331e-05
-3.61729674155875e-05
-2.71890335743017e-05
-2.06571166060016e-05
-7.15941795354652e-06
-1.74442608956637e-05
-4.54412372223642e-06
-2.70978457033764e-05
-4.34829611719495e-06
-2.89881179755154e-05
-3.26330006218775e-05
-2.8204803251803e-05
-2.38931150231652e-05
-2.9959765563166e-05
-1.74951599591561e-05
-4.89734389085933e-06
-1.36562759623873e-05
-1.23655943668239e-05
-3.6206846243466e-05
-3.56591465372958e-05
-8.56450713361653e-06
-7.87025498367113e-06
-3.22105832007608e-05
-1.74251769789802e-05
4.66749264095326e-08
-4.15993652372556e-05
-2.2740995335976e-05
-3.95579100921454e-06
-9.82929965867074e-06
-1.0103796125351e-05
-7.75897455998394e-06
-2.48078831047131e-05
-2.42228586817664e-05
-2.03922293780215e-05
-2.55023199980181e-05
-4.46444111893014e-06
-3.21054434342603e-06
-6.46551026362296e-06
-1.16073912900241e-05
-3.36969408160443e-05
7.58281052178321e-07
2.1746666558838e-06
-3.28402434280202e-05
-3.26952840162281e-06
-2.68176508858904e-05
-2.30836660059793e-05
-2.97941594879549e-05
-6.58585036095234e-06
-3.04098949407807e-05
-3.57513662294867e-05
-1.36147968056315e-05
-2.42711719593892e-05
-1.71166280891158e-05
-1.88373635514177e-05
-2.55783933302221e-05
-3.45489129601505e-05
-3.01743089493341e-05
-1.55391297398741e-05
-1.85555716741091e-05
-1.59116373242098e-05
-2.00973542637042e-06
-2.50412399175962e-05
-1.71621347147267e-05
-1.09388533512596e-05
-2.2518289889327e-06
-1.2783266872662e-05
-3.88366962942564e-05
-2.22563135043794e-05
-3.74027405420019e-05
-1.85665207089454e-05
-1.0896035397677e-05
-3.32374944173133e-06
5.30534433452771e-08
-2.88557550498877e-05
-2.83844136104382e-05
-2.44080314743695e-06
-2.71726414775115e-05
-1.00260691124388e-05
-1.3453215230611e-05
-9.01380916414985e-06
-3.15903750525075e-05
-1.9446959031251e-05
-8.52831192750666e-07
-1.80331244671659e-05
-2.69043224148574e-05
-2.38355412435356e-05
-3.11865793459054e-05
-3.6729852844622e-05
-2.51627860910545e-05
-2.18516198538432e-05
-3.86819965204608e-05
-2.4574494960453e-05
-1.5101449549344e-05
-1.27878723415331e-05
-2.32568754448222e-05
-1.40599305286566e-05
-5.69508465015802e-06
-2.77178041357701e-05
-2.52882143005412e-05
1.43694952653926e-06
-2.87731789730203e-05
-2.39611084521604e-05
3.94157346400703e-08
-4.30186551691993e-06
-3.60031094517932e-05
-7.26869268296434e-06
-2.78931278500648e-05
-1.14424103165268e-05
-1.13981488837359e-05
-1.62780625964341e-05
-1.60842127303349e-05
-2.18885903092666e-05
-3.41606807457106e-05
-8.8930256934869e-06
-1.98785818632991e-05
-2.41817088702439e-05
-1.88469347762638e-05
-4.6846109016533e-06
-1.08713035486591e-05
-1.82570439498322e-05
-2.7323550122833e-07
-2.23891011543528e-05
-2.75093849973076e-05
-2.196727300589e-05
-2.7398219929733e-05
-2.9244490834398e-05
-3.71683095360913e-05
-3.00583763657492e-05
-1.63111772483537e-05
-2.87192278056856e-05
-5.89655545482747e-06
-2.22589350273014e-05
-1.98194767623543e-05
-3.02242941621372e-05
-7.46839380083534e-06
-1.29264915469568e-05
-3.28500364637148e-05
-3.19711195103463e-05
-3.92437174036758e-05
-2.46518750288872e-05
-2.41961647000747e-05
-2.11468515637944e-05
-1.88550105426372e-06
-2.85951654605478e-06
-1.29197362095485e-05
-2.66553624653571e-05
-4.73079033894559e-06
-1.27167453106547e-05
5.00613310706745e-06
-2.07504811851819e-05
-3.17940526573445e-05
-1.24212573547008e-05
-1.43764074951011e-05
-1.08582312236235e-05
-2.44219842195033e-05
-1.83566579511498e-05
-2.75339881393833e-05
-3.18821558661491e-05
-1.69575029300462e-05
-2.70688608325444e-05
-2.85894563242535e-05
-3.17327488893348e-05
-4.4359696532702e-05
-1.68783943317558e-05
-2.35285565794457e-05
-2.3140536407653e-05
-1.48211817847929e-08
-1.6660172676046e-05
-1.59761519549026e-05
-3.66761495599954e-05
-2.90568494827833e-05
-2.62408050188006e-05
-3.13486121405341e-06
-1.20897223476759e-05
-2.01450894625872e-05
-2.71087488181043e-05
-1.22592639663493e-05
-1.98410771672573e-05
-3.61814165449054e-06
-3.54172674150207e-05
-7.4502991178007e-06
-1.58385359855729e-05
-4.09455714513816e-05
-2.24282023408651e-05
-1.57990053592797e-05
-3.6558423257311e-05
8.47248717666516e-07
-3.22904283091395e-05
-2.98600741364159e-05
-2.86901177056994e-05
-3.33524518182056e-05
-2.96721759095447e-05
-8.22978392259699e-06
-2.25895534007859e-06
-2.98873846352531e-05
-2.32251883639359e-05
-3.41372122269415e-06
-2.52026182598222e-05
-7.7267612065356e-06
-1.26003604308216e-05
-4.58501863849432e-05
-1.01416222063445e-05
-1.53613552039725e-05
-9.66404203148968e-06
-2.19954660402548e-05
-4.36935787611669e-05
-5.11382894421198e-05
-2.02772261509971e-05
-1.00046774896404e-05
-2.2693554923474e-05
-2.32755340680642e-05
-4.20374649968888e-05
-1.61843636620616e-05
-1.92671930598943e-05
-6.92950103459749e-06
-8.27326568477035e-06
-2.55370191202065e-05
-3.78637626767438e-05
-2.64528308410248e-05
-2.449350552426e-05
-1.61144144476108e-05
-1.98513646743833e-05
1.46993815854104e-05
-7.6634534419377e-06
-1.98211683952489e-05
-1.8468579421249e-05
-2.52025125424421e-05
-2.23611697551944e-05
-1.45867118677723e-05
-6.37132431438188e-06
-3.67761800489849e-05
-2.33752089183661e-05
-2.29903149223844e-05
-3.5122373754929e-05
-3.2088372225744e-05
-3.80644568211706e-05
-1.18434080537685e-05
-2.9535847819895e-06
-2.51617674609856e-05
-2.2295148261835e-05
-3.91035097636725e-05
-1.87160567873281e-05
-2.41095916379993e-05
3.44711388278683e-06
-2.64051378899235e-05
-3.79101202716686e-05
-3.5478713520796e-05
-3.10286654321694e-05
-2.35811167673296e-05
-1.11151080293496e-05
-2.21370469056696e-05
-1.75531449620213e-05
-2.79838548886451e-05
-1.26174006960821e-05
-1.63899520849597e-05
-4.09295742779527e-05
-2.97304574750637e-05
-1.42207046148407e-05
-9.23232330130722e-06
-2.77434266545635e-05
-1.64662083880878e-05
-2.11806770082322e-05
-8.64575263436826e-06
-2.16160262364607e-05
-9.16588601247919e-06
-2.39470397144943e-06
6.53904906605562e-06
-4.71181847266249e-05
-1.1960446537227e-05
-1.9763827560261e-05
-1.82279604342101e-05
-2.65994055470402e-05
-1.0130889555635e-05
-2.03519367197876e-05
-1.45337841950645e-05
-3.03887624126486e-05
-2.77540288104651e-05
-2.16191281471597e-05
-3.43008954840317e-05
-4.56012704159607e-05
-3.68784771010585e-05
-1.83268315873219e-05
-4.81742267848807e-06
1.43028490851793e-05
-4.60414302968369e-05
-1.67695187171031e-05
-1.96930291552401e-05
6.23738639538988e-06
-2.94815748947871e-05
-2.15583414822535e-05
-1.65794048383135e-05
-2.0972486946167e-05
-2.47723722014287e-05
-3.7308109337106e-05
-2.91880093655934e-05
-2.10977267505635e-05
-1.81979492281643e-05
-2.20812442286266e-05
-1.52976485023919e-05
-1.57664626430907e-05
-1.63805647541588e-05
-3.00310366360248e-05
-2.97851678838972e-05
1.17364836398267e-07
-3.07125180581591e-05
-1.68079202916226e-05
-2.49766734761563e-05
-2.42560145640032e-05
-2.97731169237506e-05
-2.33512186986381e-06
-3.15122302345906e-05
-2.56378936916911e-05
-1.62972056560561e-05
-1.37849543905757e-05
-7.89770376130539e-06
-2.72270309641283e-05
-2.09614169853182e-05
-2.04154713307972e-05
-1.52909393429807e-05
-3.61436820415808e-05
-1.68269738125503e-05
-3.08581675650509e-05
-2.29286088626397e-05
-3.3045799289966e-05
-1.31819847195853e-05
-2.07301974532885e-05
-1.26797122944194e-05
-7.09268601847731e-06
5.61449611337637e-06
-1.41761693361901e-05
-1.97748830652853e-05
3.16314482128728e-06
-5.91713325078998e-06
-1.45039664566745e-05
-2.13049442957953e-05
-2.38399390273425e-05
-3.65839689864707e-05
-2.2033013930843e-05
-2.11418136872709e-05
-4.06320901177744e-06
-1.1185458419681e-05
-6.29160777314859e-06
-1.78118225826599e-05
-1.26104820913275e-05
-3.39314866447324e-05
-3.75983374418605e-05
-2.0713214358235e-05
-6.54307693597524e-06
-4.29745061452438e-05
-1.43384956095185e-05
-2.9516327946488e-05
-1.47670599124844e-05
-3.30092357778878e-05
-2.8660350685283e-05
-2.39264923973875e-05
-7.86033165024239e-06
-2.58715972919343e-05
-3.26800033119743e-05
-2.92315372821668e-05
-2.89457132358301e-05
-1.49893174532845e-05
-2.74193732231225e-05
-2.88719763215459e-06
4.74837717160678e-06
-2.99493623254504e-05
4.45354047273748e-06
-3.23637209921781e-05
-3.10129729478075e-05
-2.2512170008668e-05
1.97810350958635e-05
-4.62080091881297e-05
-1.87658559691015e-05
-1.65324369348759e-05
-3.12713371377202e-05
-2.1119073048873e-05
-2.14728108649714e-05
8.12601457862444e-06
-3.28448941041094e-05
-1.86007005570895e-05
-1.73983538041399e-05
-8.60203009020939e-06
-2.06285055896002e-05
-2.96449837901796e-05
-1.11288368411895e-05
-1.00396596689522e-06
-3.76122767106754e-05
-2.21397419530017e-05
-3.63722201021038e-05
-1.07803280571388e-05
-2.4162695956503e-05
-2.64979069999415e-05
-1.87418116539425e-05
-7.87592883086976e-06
-2.88516729035934e-05
-1.65549103205584e-05
-4.05941927912231e-05
-3.5681919255573e-05
-5.00011067239709e-05
-4.34739078522094e-06
7.1507668850114e-09
-2.79847834943249e-05
-2.18182928558455e-05
-3.29851336764318e-05
-3.18357143911277e-05
-1.66759032914855e-05
-2.46642763108042e-05
-2.18608025733525e-05
-3.11809827310083e-05
-9.24061135587755e-06
-9.16655068335911e-06
-2.00650533782451e-05
-1.21230658218272e-05
-1.65096671630271e-05
-1.75268005028277e-05
-1.44851751219679e-05
-5.25236483222729e-06
-2.75097859907144e-05
-1.28529225617743e-05
-2.0452060920406e-05
-4.5089020767054e-06
-2.01192210975476e-06
-2.26069122134806e-05
-2.45429230493225e-05
-2.11750088478308e-05
1.50623380127755e-06
-3.58834530966871e-05
-3.99443890256275e-05
-4.54825657292422e-06
-9.46423113941129e-06
-1.05909678462823e-05
-3.12128706202215e-05
-3.17021071892611e-05
-3.16200875065744e-06
-2.98909357836154e-05
-2.63053113314405e-05
-2.03266479282228e-05
-9.58724926123949e-06
-1.99077324674265e-06
-1.15477395572673e-05
-1.9543017466933e-05
-9.68049943883247e-07
-2.97102101654523e-05
-2.57138636887095e-05
-3.6323282071763e-05
-1.83988531327119e-05
-2.26289051990785e-05
-2.72545624234005e-05
-3.60616647126328e-05
-3.31549903578012e-05
-3.15632448573884e-05
-3.69706656543079e-05
-1.67622667302483e-05
-6.8148403779782e-06
-3.4549100400155e-05
-3.63659542474767e-05
-2.28404949279302e-05
-1.72568204001447e-05
-2.94211735030924e-05
-1.16234053771393e-05
-3.95426927576975e-06
-3.1791582791706e-05
-1.34459059289116e-05
-2.21002415791522e-05
-3.62060176418285e-05
-1.25398686759877e-05
-1.63264618096274e-05
-3.2621800806921e-05
-4.09297382382925e-05
-2.90967028203705e-05
-1.82731533126332e-05
-2.45147088884408e-05
-5.83217473378456e-06
-4.07906800995213e-05
-8.05578145278255e-06
-3.06278619979313e-05
-1.22345810761027e-05
-5.11832504942998e-06
-2.06081783936651e-05
-1.24697316854834e-05
-8.3382369282629e-06
4.32251943658113e-06
-3.81628103001454e-06
-2.82975175411751e-05
-1.98582676525424e-05
-2.23474635174693e-05
-3.29981032519419e-05
-2.95029582778896e-05
-1.73071865790861e-05
-1.34734806956e-05
-8.20117820603515e-06
-1.05710755777979e-06
-2.21103061525141e-05
-2.17341290795334e-05
-9.31358030068084e-06
-2.32138205561263e-05
-2.00155245345519e-05
-2.99892854760044e-05
-3.11789061652604e-05
-1.87953150114712e-05
-3.22488123166115e-05
-4.02704686862776e-05
-1.66802995938011e-05
-4.28919209666142e-05
-1.63765984866275e-05
1.90281517378816e-06
-2.27849277734676e-05
-7.04257922404576e-06
-2.90190709801315e-05
-1.56099476380192e-05
-9.66542632845337e-06
-4.09940451525668e-07
-2.30841671718591e-05
-4.0836817868978e-05
-4.39847978143039e-05
-2.83088299763973e-05
-1.90583107048118e-05
-1.53808894977713e-05
-2.7737865460704e-05
-2.31298106009436e-05
-7.30957820837375e-06
-4.19729963620095e-05
-4.98827895514415e-05
-1.46882721212381e-05
-2.23248043568603e-05
-1.21365605780147e-05
-6.19620942202112e-06
-4.35343830969438e-05
-4.27998567985786e-05
-8.92005443053617e-06
-1.49543908855923e-05
-4.41408784591654e-05
8.43276161084544e-06
-2.18051684888984e-05
-5.62936666996058e-06
-5.33577159594256e-05
-3.76998326701333e-05
-1.8069117788539e-05
-2.8938789791406e-05
-1.05412280592051e-05
-2.41491655584517e-06
-2.54458186343223e-05
-1.30035793350991e-05
-2.50195383046727e-05
-2.42045232263326e-05
-1.72430572888289e-05
-1.3308313380773e-05
-1.23119199315957e-05
-1.17940227173602e-05
-6.78473161399646e-06
-3.23071524418065e-05
-2.52769233569431e-05
-2.9150771866872e-05
-2.29976903980057e-05
-1.33018061304813e-06
-3.58237421206657e-05
-3.73348295537885e-05
-1.22236696792254e-05
-5.53019916480058e-06
-2.38154301112027e-05
-3.01628771454269e-05
-6.42977971171458e-06
-2.21569999462695e-05
-4.22119122720021e-05
-2.37550657153188e-05
-1.43028347989314e-05
-2.25865509886567e-05
-2.44327692011236e-05
-1.9891639599483e-05
-1.59441186770826e-05
-8.46804844555324e-06
-2.72037071164463e-05
-1.61703435472901e-05
-2.72970518833364e-05
-3.58424750840468e-05
-2.01789340533536e-05
-2.83384181017544e-05
-1.92716478877268e-05
-2.37876383451748e-05
-2.88483460251675e-05
-7.61924708773693e-07
1.05510333616877e-06
-1.7831173830326e-05
-2.73219400522511e-05
-2.47200377978855e-06
-2.12727871855352e-05
-9.97276155984259e-06
-3.23628900493927e-05
-2.4021832873102e-05
-1.60640487060154e-05
-3.53726479319759e-05
-2.66046936716402e-05
-1.16090231155321e-05
3.87338851315764e-06
-2.60921724604649e-05
-1.4422719636923e-05
-1.87801575877257e-05
-1.91538486904806e-05
-2.77298780466008e-05
1.79726844017617e-06
-5.37076093198519e-06
-1.67848281370505e-05
-1.72233249653134e-05
-1.72126154020266e-05
-2.85880959892128e-05
-4.05039834550024e-05
-2.16931652847971e-05
-5.07159223371153e-05
-3.65152651365135e-05
-2.47294030545586e-05
-1.14457706885592e-05
-3.31036234512754e-05
-3.77703880711454e-05
-8.32371506027298e-08
-8.34452996478197e-06
-3.00643285712199e-05
-1.58906700430858e-05
-5.53799160644222e-06
-1.44542296300448e-05
-8.46841358837563e-06
-8.65383068902022e-06
-2.71046729566541e-05
-1.42906817484987e-06
-1.20846715709773e-05
-1.34408756821888e-05
-1.43877157921394e-05
-2.41343964761044e-05
-1.98745587064628e-05
-6.08405696949913e-07
-1.70998875256253e-05
-5.52604876786296e-06
-1.04659603639242e-05
-1.29083459325546e-05
-2.992835284846e-05
-3.67935959658651e-05
-2.0291211859633e-05
-1.81674887487903e-05
-2.64516899153473e-05
-2.13029700713587e-05
-2.13728243308005e-05
-1.00557973605832e-05
-2.84697786059028e-05
-1.74853096480819e-05
-3.28560510825757e-05
-4.15240176267643e-06
-1.81185723097387e-05
1.12348155606897e-05
-1.75884629804059e-05
-1.49089632829584e-05
2.1748746184171e-07
-2.60322861745425e-05
-1.38372296753998e-05
2.69279764402264e-06
-1.48952362804356e-05
-1.17172990014357e-05
-1.91375456462439e-05
-4.91212643257295e-06
-3.67995596989155e-06
-2.52118776411752e-05
-1.03911899637376e-05
-3.05699773432259e-05
-2.47780741018349e-05
-2.48883016011532e-05
-1.25427884076564e-05
-3.82354850521004e-05
-2.10453291845851e-05
-1.52475282132308e-05
-1.63245439865122e-05
-1.39105264213912e-05
-3.69245253440774e-05
-3.94878576794153e-05
-2.13083715349499e-05
-3.96038649735401e-05
-1.37362577994973e-05
-2.97565400667632e-05
-1.1333182168797e-05
-2.23094876833692e-05
-3.20000368190551e-05
-4.16579213491543e-05
-4.37400489726865e-05
-1.23292382201568e-05
-3.05986300455174e-05
3.39752834194203e-06
-4.0152430225777e-05
-3.23602269979799e-05
-3.10498082543915e-05
-2.57949285372368e-05
-1.46902049578323e-05
-2.47834653919473e-06
5.2175977482854e-06
2.9694595344954e-06
-1.6255274795848e-05
-3.09249926671182e-05
-2.93433469488972e-05
-2.41481391088799e-05
-2.36623097129278e-05
-2.61892076274211e-05
-1.68510487064335e-05
-1.22804158614462e-05
-1.54443457538467e-05
-1.6537154635123e-05
-2.91076205450561e-05
-9.90415396039587e-06
-1.82030305863929e-05
-5.98071951355343e-06
-2.21036027682332e-05
-2.61187266221316e-05
-2.74038019383066e-06
3.33305421977687e-06
-2.54097292631092e-05
1.08992592512358e-06
-1.61412590967444e-05
-1.79103583770805e-05
-1.07118676497516e-05
-1.33332359123842e-05
-1.15279530734505e-05
-5.45818476524913e-06
-1.77447272260555e-05
-2.97812607170125e-05
-2.64348454530444e-05
-2.3465382345647e-05
-3.50641160280875e-05
-3.49602977224112e-05
-2.78037895157425e-06
1.83324533205459e-07
6.18416905267093e-06
-2.42921104768098e-05
-3.15031060862452e-05
-1.50100981598265e-05
-2.79255934711487e-05
-7.18352639732289e-06
-1.51883086463375e-05
-2.88941136232325e-06
-3.30684668684773e-05
-2.33275426085918e-05
-2.27497520863693e-05
-2.72823683777557e-05
-4.62777361058552e-05
-1.48546597751921e-05
-4.64416997722265e-05
-1.22033862615038e-05
-6.71387583224759e-06
-2.12439287497782e-05
-4.68961332887851e-06
-2.05133531458865e-05
-5.52792097001402e-06
-8.56823519443112e-06
-1.62470261095807e-05
-2.82391451279367e-05
-2.86591521870676e-05
-3.03200962144559e-05
-1.19135732415486e-05
-2.77879982694267e-05
-2.28277343947649e-05
-8.97939829360612e-06
-5.00550812995356e-05
-3.6672078140132e-05
-1.41744263427253e-05
-1.99595327981768e-05
-1.24400825841771e-05
-1.32281042844739e-05
-1.70183307161222e-07
-2.18619569832216e-05
-3.48656968954242e-06
-4.12604072462683e-05
-3.54491565626473e-05
-2.78724445461968e-05
-3.18684430496152e-05
-1.56089696320987e-05
-1.66517574964795e-05
-7.71363794204435e-06
1.27714739512419e-05
-1.71492218658283e-05
-2.07473662948118e-05
-6.84243287612853e-07
-1.75620931535418e-05
-1.36394446917775e-06
-3.70293117032194e-05
-1.82661339022774e-05
-8.74839570225781e-06
5.60017027036043e-06
-1.45348795911989e-05
-6.31482381425598e-06
-1.14664174612688e-05
-1.50290154547538e-05
-1.82258451710556e-05
-2.42662126933141e-05
-2.32012956036891e-05
5.34928541078442e-06
-2.18946658751318e-05
-1.15386049191564e-05
-3.76327223308942e-05
-2.99718596140775e-05
-1.30157737270835e-05
-1.53826811574478e-05
-9.84280247311735e-06
-1.76855370145806e-05
-1.62143462426464e-05
-1.14648036403603e-05
-3.07763029186282e-05
-2.02970683306541e-05
-1.70976922824182e-05
-2.36070516050961e-05
8.78217195309999e-06
-2.37991433183895e-05
-2.04662861177885e-05
-1.24864655286288e-05
-3.00694994967742e-05
-2.18420234783596e-05
-2.0469390713847e-05
-1.84319182744493e-05
-8.61256487616343e-06
-3.6653138179282e-05
-2.78674437152859e-05
-3.0474822580542e-05
-2.73820448973532e-05
-1.24861554773943e-05
-3.71419932229818e-05
-3.57477075487398e-05
1.09644461000237e-06
-2.76575202344292e-05
-2.65672976755088e-05
-4.29900079834423e-06
-2.98291008690007e-05
-4.27034275793275e-05
-2.45400462900396e-05
-1.42001096558762e-05
-9.84063984996628e-06
-2.36343495650399e-05
-1.32704479504829e-05
-1.09293871232067e-05
-1.02674233588922e-05
-3.42780615120147e-05
-1.31998442321667e-05
-1.55046415832564e-05
-8.66344850415184e-06
-2.69347425452161e-05
-2.7994906393355e-05
-1.15427949082534e-05
-1.14522001106435e-05
-1.37302857008338e-05
-2.86983564821503e-05
-1.17400599165322e-05
8.15390565781407e-06
-1.74884115694405e-05
-3.86488702748742e-05
-3.57094753213904e-05
-1.75556907017714e-05
-9.72793601961615e-06
-3.13528730176174e-05
-1.27765067919281e-06
-2.38319089859726e-05
-8.88734677172574e-06
-4.07180806136733e-05
3.15191371255245e-06
-3.49474903713111e-05
-1.22853862094427e-05
-2.75380216150333e-05
-1.65083194016187e-05
7.06074826854915e-06
-1.74568761048866e-05
-9.10627529704925e-07
-1.40232689103922e-05
-8.97155189554246e-06
-3.07574606065899e-05
-1.21874382224153e-05
-2.63828110229404e-05
-3.07773155515288e-05
-3.62489433516665e-05
-2.96065448071688e-05
-3.3746729199938e-05
-1.34205150124099e-05
-1.06173194220927e-05
-7.83785398031779e-06
-2.89625331051411e-05
-1.94247825926592e-05
-2.67148247942128e-05
-2.69128680331659e-05
-3.52672502621416e-05
-1.45253830999606e-05
-2.38877033097844e-05
-3.00928935691282e-05
-2.75099512231982e-05
-1.515715402081e-05
-2.2110985153839e-05
-4.05169705462035e-06
-1.80322956686961e-05
-4.7409635867158e-06
-2.81709697239944e-05
-2.00122932499923e-05
-1.63297074708355e-05
-1.17314543625461e-05
-2.77756020214624e-05
-1.84393232169333e-05
-1.95343440848051e-05
-5.60712876345459e-06
-2.54441922336756e-05
-3.3695133059342e-05
-1.58181440268849e-05
-5.16114619834991e-05
-2.48630488246391e-05
-1.12356574521271e-05
-1.75930572821697e-06
-7.11587568745011e-06
-1.84365661052983e-05
-1.51230505167818e-05
-1.87517782315138e-05
-3.320662957037e-05
-8.52919563869494e-06
-1.14412647627314e-05
-2.44198074043918e-05
-4.26390991956102e-05
-3.11526870701739e-05
-1.10125946234176e-05
-8.90701666614378e-06
-3.34821452165788e-05
-2.47677726719208e-05
-5.78680071665203e-06
-7.29030364357187e-06
-2.01532057357075e-05
-4.28142809223582e-06
-2.02309638245872e-05
-1.68547926355801e-05
-3.58981807694872e-05
-2.17321219775109e-05
8.98052027300474e-06
-1.84914643442631e-05
-1.48699997020844e-05
1.73368612250529e-07
-7.59869563380969e-06
-1.84830018036639e-05
-2.08068978190561e-05
-1.53517607726849e-05
-1.01075512667406e-05
-2.46240417780552e-05
-1.6490129760287e-05
-3.13458391223844e-05
-1.89782713140458e-05
-2.18165852177367e-05
-1.68405121482112e-05
-5.99219185546123e-06
-2.33525528874144e-05
-1.16967048465682e-05
-3.26520392740017e-05
-1.80574606150646e-05
-1.33663293246656e-05
-3.51547130670101e-05
-2.66036601743143e-05
-2.85772869912883e-05
-3.22670826636958e-05
-2.06092697317659e-05
-6.57398349741333e-06
-2.0578481186656e-05
-1.68769993493419e-05
-8.93589302617918e-06
-1.83371366714486e-05
-2.05895944549299e-05
-2.22836158351937e-05
-4.76733347641619e-06
-1.99693611441634e-05
-1.59406285908724e-05
-1.07503780148641e-05
-1.7444964563404e-06
-1.55661478618637e-05
-1.997386164849e-05
-1.92022702545873e-05
-2.76921060322846e-05
-1.30419370698735e-05
-2.39207387014824e-05
-5.08864976268045e-06
-5.40890063321812e-06
-1.63588771973591e-05
-2.31934850696308e-05
-3.27803035044757e-05
-9.68910825794647e-06
-4.09476793804593e-05
-1.42226443854065e-05
-3.39943759560004e-05
-2.35806211551515e-05
-2.44621416243471e-05
-1.63420994618077e-05
-2.23264970109509e-05
-2.37819046152841e-05
-4.60909071795042e-05
-1.91239855091325e-05
-1.76291135343128e-05
-2.81628731053866e-05
-2.31401553705032e-05
-2.53935915455377e-05
-2.84353667083181e-05
-1.77351502979431e-05
9.77468066591929e-08
-1.80244482369824e-05
-3.47012473709845e-05
-1.92500155114528e-05
-2.9651323957411e-05
-3.97235943430953e-06
-4.04173542300443e-06
-3.17060216096327e-05
-2.78112484452409e-05
-1.39139322382044e-05
-6.2122359385671e-06
-9.23201737617579e-06
-2.74326056822996e-05
-8.61356280774403e-06
-3.60652922866834e-05
-2.53674181068968e-05
-3.047761380002e-05
-1.16329383986293e-05
-1.36880631199362e-05
-1.38500996467054e-05
-2.58564279401908e-05
-5.6049491003275e-06
-6.96922448742698e-06
-3.89365601719648e-05
-7.25619614389515e-06
-2.0193847132724e-05
-2.23109987804865e-05
-8.33029719366391e-06
-1.64391388999828e-05
-2.47075099514182e-05
-2.0859436503205e-05
-1.57541876832835e-05
-1.57399804988443e-05
-2.75287427571398e-05
-2.1804108667344e-05
-1.93318071956078e-05
-1.23220966590349e-05
-1.74200718232305e-05
-2.29076685190215e-05
-7.31497404099069e-06
-2.52810500340275e-05
-2.85891662459521e-05
-2.68126277286255e-05
-1.85783088518772e-05
-3.42797132718967e-05
-8.79207784286026e-06
-1.68888818811106e-05
-2.03113398620662e-05
-5.44497815213785e-06
-6.37251805528261e-06
-2.37321891380113e-05
-2.93095606794075e-05
-7.68711761417152e-06
-2.95360803204516e-06
-2.57432232131566e-05
-1.47132474604435e-05
-4.57088363273832e-05
-5.32588604261587e-06
-2.66276928738399e-05
-4.14304745827425e-05
-2.66221080767412e-05
-1.51681638050793e-05
-3.3578390847372e-05
9.62954216832377e-06
-4.51299948708537e-05
-1.96477619402605e-05
-1.62764622726301e-06
-1.61674807185067e-05
-5.29499423691696e-05
-1.13435615495164e-05
-1.84812294245443e-05
-1.31223486672865e-05
-3.44641232851699e-05
3.21179744261609e-06
-2.12185734685273e-05
-1.26339655495575e-05
-3.21841185854863e-05
-6.21474619571749e-06
-1.74660172786981e-05
-1.97954476468906e-05
-1.69105237613325e-05
-1.94501107502455e-05
9.64167745527178e-06
-2.66757560403989e-05
-3.66537313094113e-05
-2.13377581115095e-05
-1.8568638972821e-05
-1.91261719931917e-06
-1.82651805937933e-05
-2.17705475119532e-05
-2.1638468725823e-05
-1.835063464853e-05
-8.40743617447673e-06
-1.1347949575093e-05
-3.46437726373728e-06
-1.62621233391096e-05
-1.9456641532094e-05
-3.89863968977472e-05
-3.11955310721055e-05
-1.37512845811393e-05
-3.07924716907483e-05
-1.00801957378385e-05
-1.26123972489185e-05
-1.27515179753903e-05
-2.45471275527978e-05
-1.90855463700622e-06
-5.00935261226259e-05
-2.07257445294808e-05
-1.19942082470004e-05
-2.09640469866786e-05
-1.6819570984074e-05
-1.23585266897984e-05
-1.92481562334259e-05
-2.38820064132917e-05
-1.95943325544325e-05
-3.9540635887597e-05
3.54805263758519e-07
-3.59823733482293e-06
-2.19258452727087e-05
-4.05840994108164e-05
-4.29438296982642e-05
-4.12143387672531e-05
-3.1739120460924e-05
-2.19078575109665e-05
-3.3563306299316e-05
-1.94364062946706e-05
-1.62210876904842e-05
-2.43858194936892e-05
-1.53396001626258e-05
-3.35616891726449e-05
-1.90299735054088e-05
-2.12552139690138e-06
-1.99829091532535e-05
-1.86641175172143e-05
-2.33216129742823e-05
-3.94528261236285e-05
-2.42091697157433e-05
-3.05686079334575e-06
-1.43417575973767e-05
-1.43525123556755e-05
-1.59356180597943e-05
-2.41114000839065e-05
-2.746452907499e-06
-1.59216574725049e-05
-1.17533713962463e-05
-3.31249952018771e-05
-9.60669081556376e-06
-1.08562953296267e-05
-2.26242209101251e-05
-1.81719786719999e-05
-1.7779428276391e-05
-1.75079075826534e-05
-1.1434296035003e-05
-3.27872387381765e-05
5.8629195595635e-06
-2.79409143727033e-05
-6.23567133142712e-06
8.47594065544328e-06
9.43515894963407e-06
-1.97238477106878e-05
-2.233267889029e-05
-1.25865089362134e-05
-3.64420194234415e-05
6.87450912370565e-06
-1.32087199715531e-05
-2.43531570358178e-05
-3.96778637707978e-05
-1.03447501742344e-05
-2.82033806179032e-05
-1.88423632674425e-05
-1.83388232594206e-05
-1.80735658191977e-05
-2.78707320007967e-05
-6.63874422817411e-06
-2.23882076495609e-05
-1.57339406998277e-06
-5.69362448424915e-06
-1.2579407614606e-05
-2.96197287554431e-05
-2.60589152580297e-05
-1.88633457556659e-06
-2.58801283285036e-05
-2.71885856662882e-05
-4.85054755470553e-06
4.11501812060919e-06
-2.14287213960718e-05
-2.98071504539771e-05
-1.66907741563932e-05
-4.49601927773414e-05
-6.88800800854875e-06
-2.53450861491497e-05
-3.89188131029148e-05
-3.21222837136661e-05
-1.60144918601201e-05
-2.52040286971996e-05
-1.53418629990258e-05
-1.23307842983052e-05
-2.91468418598759e-05
-1.47413573367728e-05
-1.67861983429832e-05
-3.25194453154579e-05
-5.69096663229651e-06
-1.85944223176825e-05
-8.08839430706334e-06
-9.34386587030162e-06
-1.64725212191439e-05
-3.63586215650519e-06
-2.30605450387108e-05
-3.15112653614992e-05
-2.22913791637205e-05
-1.23343640725255e-05
-3.36290499134402e-05
-1.75712331415491e-05
-5.49102776564897e-06
-3.60311840380396e-05
6.48948422407112e-07
-1.62079035794932e-05
-1.55660335011633e-05
-3.54301934654707e-05
-2.98541205999583e-05
-1.89853601821149e-05
-3.18078512115107e-05
-1.37793033127083e-05
-1.33832229773033e-05
-2.24823967002871e-05
-3.70014341632166e-05
-4.7901383571421e-05
-8.02882341270643e-06
-1.15210408256452e-05
-2.99080971560571e-05
-2.10731347848289e-06
-1.24723760810949e-05
-1.72572915596532e-05
-1.39962035934067e-05
-3.14329409235231e-05
-2.68448011471927e-05
-4.05062007149424e-05
1.96954084382345e-06
-1.44063627716968e-05
-1.13586746021264e-06
-2.3126369482278e-05
-2.85234950575449e-05
-1.01199957956972e-05
-1.29153071441729e-05
-1.54691992986327e-05
-2.66535221435283e-05
-1.8991142282854e-05
-3.20505787511693e-06
-6.63616169831633e-07
-1.45392547507692e-05
-2.11957171292461e-05
-7.15717017261717e-06
-1.72709635320965e-05
-2.44010203918351e-05
-2.31672785461243e-05
-1.34150045255013e-05
-4.33563372505678e-06
-4.33581975299387e-05
-5.39182646897953e-06
-2.03092262570168e-05
-2.37902928786635e-05
-3.47050738545755e-06
5.0611681468821e-06
-7.44800620478356e-06
-3.65282915100023e-05
-3.23636051406735e-05
-1.95369630344414e-05
-1.09721522410268e-05
-2.24212712686316e-05
-1.53536816152728e-05
-8.04545917951057e-06
-1.31658493897911e-05
-1.55968995694454e-05
-3.90804807455625e-05
-2.75435562753313e-05
-7.4884449841508e-06
-5.44718661560517e-05
-2.43455810521815e-05
2.74493615344374e-06
-3.49111872338804e-05
1.12854330180865e-05
-2.2831666214192e-05
-1.24049272059249e-05
-1.51921601129989e-05
-2.63094316048338e-05
-1.71561495937727e-05
-3.07615607263378e-05
-3.14690185021464e-05
-1.91385761226956e-05
-3.50885922548364e-06
-1.68469415983107e-05
-2.77560446919155e-05
-1.42895181352619e-05
5.16697394976772e-07
-8.28977403686235e-06
-2.28640952694243e-05
-9.36294885086267e-06
-2.39146748954744e-06
-3.1505683633724e-05
-4.21641087517247e-05
-1.81271087046721e-05
-8.83175671816064e-06
-1.6709321771425e-05
-2.17135305041559e-05
-1.3379293419279e-05
-8.45546557917672e-06
-1.15627685411877e-05
-2.16914805043685e-05
-1.86259904430346e-05
-2.219325286033e-05
-1.89909923454181e-05
-2.83426065361079e-05
-2.19548475356152e-05
-3.51646894951934e-05
3.26875728665999e-06
-1.97225817859522e-05
-1.99553288205069e-05
-2.38549047043285e-05
-2.1285962055674e-05
-4.27621766474491e-05
-2.23446903938927e-05
-2.34069046403986e-05
-2.65870781507971e-05
-1.69126308322803e-05
-3.22270913247292e-05
-3.06718103129461e-05
-3.32053582012338e-05
-1.54022413039209e-05
-2.32543685846414e-05
-3.03833995323756e-07
-1.79631054230265e-05
-3.13657894827222e-05
-2.68903493845423e-05
-2.62129179433659e-05
-4.02543290304645e-05
-3.46298189163285e-06
-2.6966938707782e-05
-1.89634830020648e-05
-1.00109197303376e-05
-2.89307821153737e-05
-5.66830936149848e-06
-1.31781715371951e-05
-1.66271413899262e-05
-2.86400644472612e-05
-1.49753113514533e-05
-4.86340794103221e-06
-9.74780675502562e-06
-1.53888865288243e-05
-5.40048174290792e-06
-2.74130516713459e-05
-1.34045370990025e-05
-2.31328602605125e-05
-2.45895188163137e-05
-1.78172995240867e-05
-9.12266157212334e-06
-1.46632225936775e-05
-2.66851896583311e-05
-5.23360377660988e-07
6.19381533924146e-06
-2.57381356428854e-05
-4.41846831737401e-05
-2.30059476554305e-05
-2.43442194046489e-06
-6.70973721434693e-06
1.09868333008127e-05
1.56332083775766e-06
-2.01937578993408e-05
-1.31823280082847e-05
-3.53058116031728e-05
-2.68106898384312e-05
-3.86150709263049e-05
-1.12218806310378e-05
-3.01492336709456e-05
-1.96462474023321e-05
5.86296772853064e-06
-9.728613257056e-06
-6.52069320697185e-06
-1.01869029425856e-05
-1.77522815995222e-05
-3.04986798957854e-05
-2.85565679933389e-05
-1.53812603076212e-05
-2.69246263788784e-05
-1.73503499515376e-05
-1.01964067024338e-05
-8.07891087901431e-06
-3.61198979977735e-06
-2.36741783208093e-06
-2.65760614795865e-05
-8.31132298882234e-06
-1.28714992722155e-05
-1.3962096957722e-05
-3.91112411113664e-05
-3.26836563110736e-05
-2.03049741932174e-05
-2.17890133718177e-05
-3.04366169115538e-05
-2.89776539828538e-05
-1.50505842584641e-05
-1.1245025523361e-05
-5.20557858288858e-06
-1.90868911847761e-05
-4.07277537124004e-05
-2.47380869266663e-05
-3.98625760020893e-05
-3.66265891630655e-05
-1.820598109902e-05
-3.38603558952737e-05
-2.51088490400281e-05
-1.41377387850767e-05
-1.86082893098164e-05
-3.69980507817475e-05
-1.23370377437734e-05
-6.82799579483687e-06
-1.49418083355389e-05
-7.65047741173888e-06
-3.5613724501107e-05
-4.63267058567438e-05
-1.12523444705347e-05
-3.51728436888664e-06
6.85664291633233e-06
-1.59129372956716e-05
-3.04302333249379e-05
-2.56519085942049e-05
-3.09956258339428e-05
-3.13016160039318e-05
-1.77937883326335e-05
-2.58143491347908e-05
-1.95470706900218e-05
-2.07476410986229e-05
-2.66723722417948e-05
1.646670996073e-06
-2.92703281499099e-05
-3.2957425680781e-05
-1.1166355866247e-05
-1.01263369543709e-05
-2.25746080015321e-05
-2.23723264955325e-05
-7.2526694669672e-06
-1.62429512022126e-05
-2.42611342888207e-05
-1.72686363357894e-05
-2.18022041556143e-06
2.90025665803239e-06
-9.41973057070712e-06
-7.34518751998277e-06
-2.32303920737844e-05
-2.35249712048878e-05
-1.71911015199751e-05
-1.65363265186458e-05
-2.47434430198092e-05
-8.30785786520935e-06
-8.89470903671767e-06
-2.0561444342404e-05
-1.92612087404396e-05
-2.72102365098834e-05
4.54420063885913e-07
-2.86699637841436e-05
-2.06275249128788e-05
-2.62150079312892e-05
-1.78473139338561e-05
-9.47567487726637e-06
-8.32517291183226e-06
-2.54157275358577e-05
-2.20998854215589e-05
-1.21422874667449e-05
-1.24319567399892e-05
-2.96734980162676e-05
-4.31874105347125e-06
-2.54380699702639e-05
-2.19679665788831e-05
-3.14324285029538e-05
-3.49945065250177e-05
-4.00275826920667e-05
-2.56685209776403e-05
-2.75919569672904e-05
-1.85103900667611e-05
-8.06849325065406e-06
-8.374591942734e-06
-2.05467888638033e-05
-3.7179778289748e-06
-1.16524200968752e-05
-1.29151767080811e-05
-3.59812946486704e-05
-2.15995372567237e-05
6.13763092012104e-06
-1.66693112859086e-05
-1.23367408398829e-05
-3.5481775286292e-05
-3.84556457064642e-05
-2.34618006809228e-05
-1.20988799034658e-05
-3.24844691622143e-05
-3.56547307497153e-05
-3.06784424529495e-06
-4.98249791524881e-06
-2.08572317349171e-05
-3.40668774264511e-05
-3.80438818893668e-05
-2.9055917082948e-05
-2.85804615289359e-05
7.30433290905119e-06
-2.81133795088741e-05
-9.53411035594935e-06
-1.85819650752882e-05
-3.26589106143268e-05
-8.33848788897996e-06
-3.70177925500687e-05
-2.76490833424965e-05
-2.41005770719672e-05
1.06719730217352e-07
-8.91608300930001e-06
-2.15310366757658e-05
4.78181626340464e-06
-1.28180554172573e-05
-2.72430078577736e-05
-1.07508419868855e-05
-3.60732035791003e-05
-2.52922411968419e-05
-1.2643194773117e-05
-3.81115552430785e-05
-2.42123823742343e-05
-2.00210833689426e-05
-2.07295747719217e-05
-3.1064793407129e-05
-3.38130022990235e-06
-5.43402498591765e-06
-4.79074156486186e-06
-8.61134578848353e-06
-1.65704494794704e-05
1.4630860810253e-06
-9.14547866322168e-06
-2.0673147861657e-05
-9.13399958514773e-06
1.24998257500994e-06
-1.36406577338732e-05
2.16825894986863e-06
-2.90577550064616e-05
-1.61778197928517e-05
-3.59400432900809e-05
4.05209672561506e-08
-1.67699277604618e-05
-1.948281221437e-05
-2.19570682515034e-05
-7.52419997525211e-06
-3.29280894096342e-05
-3.73802562969509e-05
-1.31814685918081e-05
9.27931703577173e-06
-4.48984157298534e-05
-1.82625278869582e-05
-3.75527225972393e-05
-9.81073064243016e-06
-2.01517778376977e-05
-6.59850841383009e-06
-2.38316726290375e-05
-3.26363587739997e-05
-2.56074155820731e-05
-3.48690317822027e-06
-1.22954114798018e-05
-3.8473229118549e-05
-6.59814751509572e-06
-2.69944699907356e-05
-3.57241296081929e-05
-1.24032302739462e-05
-1.47473253481485e-05
-3.1411707269813e-05
-2.52568284114146e-05
2.87083476728309e-06
-2.87083870666198e-05
-3.06972224286024e-06
-1.598824685361e-05
-5.77271566046426e-05
-2.24615957073748e-05
-1.46153284287115e-05
-1.19884908668134e-05
-3.72915680746112e-05
-1.21182578536322e-05
-6.19322381465861e-06
-3.0287312621386e-06
-2.26469465286938e-05
-2.62426411616675e-05
-2.17849705184455e-05
-1.81396324021969e-05
-6.19781770542588e-06
-1.22291959160084e-05
-2.09213625303006e-05
-3.32775935145811e-05
-9.89445653018591e-06
-3.1735323237984e-05
-1.89099346184391e-05
-3.8803536636116e-05
-1.81772087088217e-05
1.40543248946911e-06
-1.45427613217393e-05
-1.31906567364976e-05
-3.1750726754115e-06
-1.7134866211343e-05
-3.24889679887244e-05
-1.59139463369985e-05
-1.4302435603367e-05
-1.49514504255295e-05
-7.6346565278371e-06
-2.97345989284839e-05
-2.10368871159729e-05
-4.04110313717589e-06
-2.98883060770812e-05
-2.44406737943103e-06
-5.92864501506428e-06
-1.06857941019862e-05
-1.80745709226716e-05
-6.92868774294709e-06
-8.9091140576381e-07
-1.48350675575976e-05
-2.74761375711134e-05
-2.27422871372986e-05
-1.56918444935219e-05
-2.68043405445244e-05
-4.18838015166049e-05
-3.19323771437963e-06
6.35421395272289e-06
-2.71107412944744e-05
-1.88081388116465e-05
-1.23576253621221e-05
-6.70150288988267e-06
-1.95565843091712e-05
-1.31360982311598e-05
-2.64517864364948e-05
-3.83300261483017e-05
-2.9959528465864e-05
6.45808535354987e-06
-2.88405747985738e-05
-1.20649908752133e-05
-2.21479610112444e-05
-2.8841532153648e-05
-2.83734200455837e-06
-3.01905555885972e-05
-2.70742862834593e-05
-2.42534349926386e-05
-2.4528366260207e-05
-3.32101548613377e-05
-1.29451311399582e-05
-1.80340982460409e-05
-2.60062617114965e-05
-2.65268142861407e-05
-2.90806124432922e-05
-1.88148129312338e-05
-1.09800740261405e-05
-3.75930952184175e-05
1.96783545062117e-06
-3.19664311526723e-05
-4.7270493439324e-06
-3.67063307770832e-05
-4.56412089228574e-05
-2.62222137856636e-05
-2.60798584302067e-05
-2.73073570024517e-05
-3.30862776301098e-05
-2.43592303952525e-05
-3.33908464915694e-05
-4.77030654807544e-05
-2.61914801363293e-05
-2.85454072681132e-05
-2.36428427641026e-05
-3.58200765541975e-05
-3.1282905734892e-05
-1.94004029985708e-05
-1.05385519116629e-05
-5.72048118889928e-06
-2.78337073738153e-05
-1.562235125625e-05
-2.20097928373629e-06
-5.02564410258085e-05
-9.08182714366726e-06
-1.9027336076889e-05
-1.56480478016184e-05
-3.97121398950291e-05
-2.48081345280387e-05
-1.97823092408859e-05
-2.38552943111186e-05
-1.83186755150832e-05
-2.94372218906716e-05
-1.38104633502111e-06
-5.4316489766306e-06
-2.17726066060534e-05
-2.79987948610281e-06
-2.05775475509846e-05
-3.1162209650826e-05
-2.63609419256704e-05
-1.42150769782539e-05
-1.83388124890592e-05
-1.7426412437902e-05
-2.67111550477413e-05
-3.24721023628243e-05
-2.03732536773464e-05
-1.29039161146325e-05
-7.5290651414798e-06
-2.37748045899499e-05
-1.96764233486731e-05
-2.35483249941055e-05
-3.30744424033184e-05
-1.9041688389758e-05
-1.57281711761073e-05
-2.68875160456179e-05
-2.43793970681013e-05
-3.64224045583404e-05
-2.11106193651145e-05
-9.86419659030178e-06
-1.20420018419833e-06
-1.35491322477267e-05
-3.84174622482293e-05
-2.81576743716804e-05
-3.90606542119343e-05
-2.18081630703521e-05
-7.32603163935731e-06
-2.49415209127347e-05
-1.65095697969941e-05
-7.74352363355634e-06
-2.17881715011239e-05
-6.37393901354283e-06
-2.28688398633887e-05
-5.49019070299222e-06
-3.05281011269647e-05
-2.28963256292202e-05
-1.35524868350521e-05
-1.91743137777947e-05
-3.38732287850775e-05
-1.86354511097256e-05
9.45166668680629e-07
-3.23613644006244e-05
-2.38164392530055e-05
2.46950600517252e-08
-2.91938117869745e-05
-2.32583767167062e-05
-2.04356466258444e-05
-4.08305218275461e-05
-2.22303414145172e-05
-1.07313631418115e-05
-2.41150305980539e-05
-1.40960487811746e-05
-2.88297830342205e-05
-1.25731343520183e-05
-1.14405328610227e-05
-3.45051703324857e-05
-1.266296076386e-05
-8.16225887523989e-06
-1.30829974414001e-05
-2.34891720239156e-05
-1.84965308833531e-05
-2.09278884194339e-05
-1.2381502641885e-05
-1.63540643787161e-05
-3.93351018220288e-05
8.74427690816356e-06
-4.0583545671116e-05
2.52780667848005e-06
-1.89616589377522e-05
-2.3131165188923e-05
-2.70227953224077e-05
-3.67953505924716e-05
-1.74972732462184e-07
-2.58674470455215e-05
-4.60822406167603e-05
-1.85904434062869e-05
-1.92970372995369e-05
-1.75065444393847e-06
-2.97614177464568e-05
-2.408242369093e-05
-3.50639227337748e-05
-2.13538977620941e-05
-2.95857219810846e-05
-3.72254665048463e-05
-1.67202901152031e-05
-2.11423215842666e-05
-8.81858698832228e-06
-2.43228942258937e-05
-8.52232183844116e-06
-1.15935107914768e-06
-1.76262165988311e-05
-1.36420063097143e-05
-2.80127561609127e-05
-1.82611707050736e-05
-1.87722358574763e-05
-3.14322163364166e-05
-2.07413572371387e-05
-3.14995430015257e-05
-2.4931935525504e-05
-4.02225612460048e-05
-2.5014176332255e-05
-9.11038127245956e-06
-3.11423594472452e-06
-2.84371909021749e-05
-8.45335689650033e-06
-1.07934316355541e-06
-1.17057540522242e-05
-1.14923754560578e-05
-3.80043124354353e-05
-4.64522703259577e-05
-1.5819649483455e-05
-1.16782520019581e-05
-2.21999899026504e-05
-3.63617311068062e-06
-2.93691328279361e-05
-2.49672032288142e-05
-2.21984873008371e-05
-5.55538872660827e-05
-2.90077736947454e-05
-1.90058678450891e-05
-3.29033192842112e-05
-8.40738781040434e-06
-2.89615164662257e-05
-3.18070466966708e-05
6.34552690054416e-06
-1.38297510794621e-05
-2.93106610710684e-05
2.56403078353456e-08
-5.39203210128758e-06
-3.6081967944931e-05
-3.44851600656259e-05
-3.23599066085613e-05
-1.70669961733097e-05
-9.23060520311421e-06
-2.02632538386505e-05
-2.76863701613919e-05
-1.40177357494096e-05
-1.51243136152422e-05
-4.50743923082853e-06
-2.27146543074224e-05
-3.69827529003649e-05
-2.55225775019926e-05
-1.07505508496724e-05
-3.85041543444512e-06
-2.21673044044404e-05
-2.22364578287977e-05
1.86075963793709e-06
-1.08297103117603e-05
-1.79891834755109e-05
-7.7802190511655e-06
-1.46962529728148e-05
-3.24772291667173e-05
-1.34486676114576e-05
-5.09196829705179e-06
-1.99302991675001e-05
-1.27691625526007e-05
-1.5346151734012e-05
-4.08748157935115e-06
-3.65908675366924e-06
-3.45808144843709e-05
-1.83019063995138e-05
-1.09696893465196e-05
-3.3483408022751e-05
-5.03115819308887e-05
-1.05707499083682e-05
-1.75075643189311e-05
-5.09245936995563e-05
-1.26492099374039e-05
-1.37959264285039e-05
-3.12715162771532e-06
-1.58585234554466e-05
-3.39607527102796e-05
-3.88572036743549e-05
-3.17853051638223e-05
-2.04744563188146e-05
-1.24955385958462e-05
-2.28617978305775e-05
-1.08718484424606e-05
-1.69624978572507e-05
-2.96639506917329e-05
-2.63760319729422e-05
-2.17907830140196e-05
-3.3039556164319e-05
-3.25041558273572e-05
-1.14827772778655e-05
-1.76487932471036e-05
-2.47973672726171e-05
-1.3489665507965e-05
-3.34839772377778e-05
-4.61716656504642e-06
-8.63723953899286e-06
-3.2363159615934e-06
-2.0324696465742e-05
-2.97949953025893e-05
8.44146405691459e-06
-6.90651752426447e-06
-1.81070862704674e-05
-2.02219172499773e-05
-9.46584709335399e-06
-2.46614339980404e-05
-1.40857284821881e-06
-1.047907760286e-05
-2.05449689806971e-05
-3.97422533660182e-05
-1.69817344895621e-05
-2.96928935166387e-05
-1.19084668442986e-06
-3.37052608343007e-05
-1.44753632084921e-05
-1.0471000279307e-05
-2.42604650380403e-05
-4.97944262550171e-05
1.31759764142669e-06
-1.21654533424545e-05
-1.25775968738606e-05
-2.57939628265769e-05
-2.38845807588915e-05
-3.56954575042267e-05
-1.64246021273314e-05
-6.68504256197309e-06
-2.47725758224208e-05
-8.11289199939438e-06
-2.587124080192e-05
-1.23347029370699e-05
-2.00774625398216e-05
-2.54969097309119e-05
-3.72289216878372e-05
-4.06605760201734e-06
-2.9746416453164e-05
-1.83615067527905e-05
-1.50445891039927e-06
-1.7163041829415e-05
-4.26195051329857e-06
-1.78586821285449e-05
-3.56565601473728e-05
-1.80341862490907e-05
-4.80024223743946e-05
-3.77977707646718e-05
-2.68084582472042e-06
-3.56463285466699e-05
-3.17257812211516e-05
-9.69872720966194e-06
-6.27606150515164e-06
-2.12495852998528e-05
-2.29486655769761e-05
-9.36339179838921e-06
-2.90610997189126e-05
-7.2989149253535e-06
-2.34584536625466e-05
-2.03143497729785e-05
-3.15327680994647e-05
-8.49121604791514e-06
-1.39113729076528e-05
-2.89143930185984e-05
-6.47663796487745e-06
1.09175157450922e-05
-1.03194255843329e-05
-1.41622154934307e-05
-2.27054570470053e-05
-1.60719428721361e-05
1.08732806965916e-05
-2.01074445274334e-05
-2.70170944192957e-05
-1.05521468926053e-05
-2.20526076621035e-05
-2.37275455778405e-05
-2.89546548424309e-05
-1.03555668684491e-05
-2.13865007176598e-05
-1.30505426261014e-05
-1.07804070823222e-05
-8.34582188613844e-06
1.86160397528064e-06
-2.0118831842373e-05
-2.50271779747862e-05
-1.07992527206951e-05
-1.61698741904268e-05
-2.33881088257608e-05
-1.72210567827824e-05
-4.73932574963596e-05
-1.40139160491054e-05
-1.96654482654055e-05
-3.90861962190218e-06
-1.09332235072128e-05
-1.74747450738739e-05
-4.06391111100488e-05
-3.00456372868785e-05
-2.23839841403715e-05
-4.38300412548148e-05
-2.6804804645752e-05
-5.23927767239639e-06
-1.91279441817907e-05
-1.37962966409265e-05
-4.47785706491121e-05
-2.34467226278837e-05
-3.55237797081076e-05
-1.6004918416957e-05
-2.79871070968943e-05
-2.51757205718464e-05
-3.53112202253227e-05
-8.65087485146826e-06
-1.23478633307359e-05
-1.62468584003058e-05
-2.37477545440467e-05
-2.15012709411002e-05
-3.34486701500603e-05
-1.08520923497418e-05
-1.78987835387226e-05
-1.48277087841103e-05
-3.35613236119041e-05
-1.43418066566409e-05
-2.5208324721814e-05
-1.14739263560376e-05
-1.38113977933494e-05
-4.65752666395917e-05
-1.47696743955295e-06
-2.45185242415141e-05
-2.04510651022897e-05
-2.18561198864247e-05
-2.79710419294759e-05
-2.69468552844644e-05
-3.32590856658262e-05
-4.23119346954495e-06
-3.61310036035448e-05
-4.56593472414072e-05
-1.6983404561025e-05
-1.50312837273705e-05
-5.13316585713183e-06
-5.63535648190594e-06
-7.84584856611474e-06
-2.40376775466733e-05
-2.89622119364259e-05
-4.66727441340689e-05
-2.80013930733464e-05
-2.36181724524355e-05
-1.48709508863818e-05
-7.84265378880848e-06
-4.25856344410254e-05
-3.00298595174789e-05
-1.30316823989167e-05
-8.58059668817694e-06
-1.94783663779353e-05
-2.0252622292403e-05
-3.77400883507401e-06
-1.55640630192483e-05
-2.98026317271266e-05
-1.33511454726614e-05
-2.53244402504821e-05
-2.3901166183159e-05
-2.61340084263518e-05
-2.19666416664562e-05
-1.43496730455768e-05
-1.46490526392643e-05
-1.35835933005823e-05
-2.65542363710396e-05
-1.81879721939695e-05
-3.59478607040503e-05
-1.77823014473474e-05
-1.10010858157447e-05
-3.61240434134848e-05
-4.56499870489784e-05
-1.4870587337407e-05
-2.88508463696746e-05
-2.78972780063896e-05
-2.76327762007656e-05
-3.81805863615514e-05
-2.64933970611205e-05
-2.51281821596804e-05
-2.13352505503255e-05
-1.26842249913131e-05
-1.26819702349471e-05
-1.59769359043053e-05
-7.30795413125156e-06
-1.71972718761191e-05
-1.25888941729498e-06
-6.95257656641015e-06
-4.92681939631458e-06
-4.01066906482402e-05
-5.1270197540834e-06
-4.05172029855305e-05
-3.53758439722243e-05
-2.03097220235396e-05
-2.42520851414497e-05
-2.61439563305758e-05
-2.23188689711265e-05
-3.26226900706309e-05
-2.84677537691856e-05
-3.09551912248179e-05
-2.36864164075871e-05
-5.84003742383141e-06
-2.82271784129897e-05
-1.63229524454813e-05
-3.02743859603833e-05
-2.62028145569493e-05
4.49644937735255e-06
-2.77756374491681e-05
-7.20026105475462e-06
-6.35742764299582e-06
2.12330549796852e-06
-1.64248515636093e-05
-1.1040843577088e-06
2.54372978924719e-06
-2.61976933004134e-05
-2.21720215081048e-05
-8.31853955398942e-06
-2.63075240353591e-05
-2.81862240454237e-05
-9.99517114761485e-06
-1.84970712155465e-05
-2.14839898293441e-05
-2.52462357477289e-05
-3.0180485754556e-05
-3.49438742359431e-05
-8.81014047246692e-06
-2.44395816174137e-05
1.48814532650852e-06
-2.26517466868689e-05
-2.3900443696007e-05
-9.26128552464628e-06
-7.09924259193906e-06
-3.16000454618291e-06
-2.65322149848185e-05
-1.80680583426282e-05
-2.03395101497531e-05
-1.43327645233058e-05
-4.80171807070544e-06
-1.6370719856771e-05
-2.04248248292831e-05
-1.13361551825475e-05
-1.38779157391524e-06
-1.33124863578055e-06
-2.44230638316944e-05
-4.14151346264266e-05
-2.08185781412436e-05
-1.94190248601909e-06
-7.69689441494323e-06
-1.32873542394552e-05
-2.32099550857052e-05
-1.29923540190803e-05
-2.09274842181484e-05
-1.23170057027077e-05
-2.44466911954076e-05
-2.3865253868589e-05
-2.33596479832148e-05
-1.84248568525386e-05
-2.407292323921e-05
-1.25796114444044e-05
-1.41050502279954e-05
-4.05036354716535e-06
-2.85597699894389e-05
-1.53680484030013e-05
-2.13090509918571e-05
-1.34384003789705e-05
-3.60820025477328e-05
-1.55273651628386e-05
-2.23952717281988e-05
3.18212629401513e-06
-3.96862393040605e-05
1.55755410331198e-06
-1.49249596830691e-05
-2.24498178465042e-06
-3.81096732171171e-05
-2.36947160072823e-05
-1.41777090021793e-05
-2.47706037296924e-05
-2.50655283774532e-05
-2.29072220104504e-05
-4.54967650496724e-05
6.27258471034117e-06
-1.82623239851235e-05
-4.87375627450171e-06
-2.69998042269173e-05
-2.91275066716243e-05
-1.46578821104855e-05
-4.61009629222153e-05
-1.7945469859961e-05
-2.69357966657811e-05
-3.45124774771484e-05
-2.29487551187671e-05
-2.00699710213472e-05
-1.7518911934714e-05
-5.69546359788234e-06
-2.5495683432447e-05
-8.17019598431686e-06
-3.44669143396471e-06
-1.24250851847479e-05
-1.41837423424544e-05
-3.41672076624507e-05
-1.18404652706385e-05
-3.04584662592709e-05
1.48325470676618e-06
-1.66498305635983e-05
-1.80750614130025e-05
-2.60392808145698e-05
-1.98740278926294e-05
-2.40010662805955e-05
-2.92459052311107e-05
-2.18573298343068e-05
-8.5588433350847e-06
-7.65004388442874e-06
-2.0010693755308e-05
-9.45702636558706e-06
-1.53045439924612e-05
-3.20804101573754e-05
-3.61542848233412e-05
-3.45338419078783e-05
-1.62241323157901e-05
-1.727526794033e-05
-9.57498037053195e-06
-1.07219368330164e-05
-1.76140023006452e-05
-1.1813708471589e-05
-3.78800867197618e-05
-2.01267000603299e-05
4.27647918977003e-06
-5.85868595651368e-06
-3.46301244702577e-05
-7.63241384413893e-06
-1.50232847777821e-05
-3.12190245443814e-05
-2.43875423624641e-05
-3.04043455067729e-05
-3.93247837111854e-05
-1.25375609516533e-05
-1.91739660840128e-05
1.57030340041628e-05
-2.26319971440218e-05
-4.92664738899447e-06
-1.82816165963775e-05
-2.44850603895426e-05
-2.82341285498573e-05
-1.21424489642095e-05
-3.39980485593867e-05
-1.84030678064255e-05
-2.05557539923989e-05
-1.47818341979224e-05
-2.46244301300344e-05
8.24698319840698e-06
-1.50552583788944e-05
-2.24096862834099e-05
1.54660887280014e-06
-5.76652585647868e-06
-9.52901563703627e-07
-2.37985543882967e-05
-2.01011181735742e-05
-1.1857236476129e-05
-2.17052106229236e-05
-3.48405143033104e-05
-3.71633917204026e-05
-2.60741171232995e-05
-2.23233374649051e-05
-3.84560470070495e-05
-1.12523874381252e-05
-1.31378786196529e-05
-1.76606148466272e-05
-2.11936202733509e-05
-2.46987683679882e-05
-3.24207713151335e-05
-1.75136727189431e-05
5.57945173200993e-06
-2.78145677030488e-05
-1.3643536355421e-05
-2.23579243260284e-05
-3.73610289520064e-05
-5.12171261959473e-06
-2.86083846995027e-05
-4.20459227788885e-05
-2.72813895807149e-05
-2.20196916353529e-05
-2.69442347719861e-05
-2.02051958618517e-05
-2.82836074359747e-05
-7.49996910706414e-06
-1.08165771616431e-05
-3.339544429201e-06
-4.31197291336921e-05
-9.48868761552363e-06
-3.96021086828935e-05
-4.14710986655786e-06
-1.1832116645409e-05
-1.36743508108589e-05
-1.30773158418538e-05
-1.98933974861758e-05
-2.96782046019984e-05
-3.01045372510653e-05
-8.71349422296792e-06
-1.67925288192772e-05
-1.67731850769195e-05
-8.7067050082262e-06
-3.41391587091412e-05
-2.48610850790251e-05
-1.83578656621247e-05
-3.25665838242976e-05
-3.68963610892461e-06
-3.15305791820359e-05
5.2511084678734e-06
-2.52240048863402e-05
-4.62225042747831e-06
-7.56241841066888e-07
-2.35954244083818e-05
-2.0632959231263e-05
-2.42402969043051e-05
-1.55207217549058e-05
-1.22224648736262e-05
-2.52226332132006e-05
-2.05447945835348e-05
-1.95916510527537e-05
-1.57316623716913e-05
-2.28832474359538e-05
-3.90702435448466e-06
-9.69168631300011e-06
-3.57641121792875e-05
-1.56484351649981e-05
-1.46417789452992e-05
-4.09865585631474e-05
-9.43439336228309e-06
-3.93710422294992e-05
-1.59663377985095e-06
-2.5824110829486e-05
-2.93353981304143e-05
-2.31080796404403e-05
-5.24976929545538e-06
1.62233167670289e-06
-2.38804015471954e-05
-2.41768851252955e-05
-1.60442621443677e-05
-1.6870360011403e-05
-9.86298665961754e-06
-2.80711061382798e-05
-2.96760310497479e-05
-3.22999715333726e-05
-2.62824562007625e-05
-1.35439997193177e-05
-2.44474318492698e-05
-1.70369875026482e-05
-2.0835354046741e-05
-1.49481938128842e-05
-3.00848006746035e-05
-1.47844202015791e-05
-2.49986703793953e-05
-2.45560235779204e-05
-1.79836787272477e-05
-1.95571552994615e-05
-1.84524278847852e-05
-1.02586587618252e-05
-2.04248240115016e-05
-2.50020418143971e-05
-3.33055298926145e-06
-2.92383068234636e-06
-1.25036833327585e-05
-1.08862740034228e-05
-2.45271351147841e-05
-3.14863677300142e-05
-2.37176222124425e-05
-2.92367043898047e-05
-4.04834260238561e-05
-2.79183933497318e-05
-1.9586188690559e-05
-2.65438687211813e-05
-1.37764527998797e-05
-2.8408261274025e-05
-2.4875705159024e-05
-1.28547875227265e-05
2.6126761914515e-07
-1.94847123781994e-05
1.52465850077037e-06
-2.8114852108161e-05
-3.78380211384e-05
-1.99889878542367e-05
-1.93687862323882e-05
-3.0182096359648e-05
-1.60407662667696e-05
-1.07177948006276e-05
-2.30797361770262e-05
-3.73476909588412e-05
-3.08286415255243e-05
-2.25086533936952e-05
-3.45211630749589e-05
-2.32930280230125e-05
-2.86988590504083e-05
-1.3775191713228e-05
-1.28091204164659e-05
-2.19564943902849e-05
-3.96857873052536e-05
-2.06054258989108e-05
-3.24515433530116e-05
-3.10496827071606e-05
-9.49694713689406e-06
-1.85026547205557e-05
-2.64019089290894e-05
-2.0396515702386e-05
-1.31798231339411e-05
-1.23744430306209e-05
-1.51682359783076e-05
-1.50595886126969e-05
-5.4679243151422e-05
-4.14146005921555e-05
-2.26318014908337e-05
-2.02283088502699e-05
-2.04659511000738e-05
-1.70304603240681e-06
-1.05149558984741e-05
-2.15589216539828e-05
-2.90967963670443e-05
-2.19081494195479e-05
-1.92428273893607e-05
-7.55563303462127e-06
-2.37663002972839e-05
-9.33285432973594e-06
-3.15353702217107e-05
-3.92730744995449e-05
-1.5316398243816e-05
-2.90501614718061e-05
2.25533447633232e-06
-1.70782425985426e-05
-2.11508476625017e-05
-2.43498603150839e-05
-4.18002178166615e-05
-3.02369206984302e-05
-2.0000253663271e-05
-1.47982956481653e-05
-2.85281230194156e-05
-3.37379960630681e-06
-1.78550399758696e-05
-8.81343458923289e-06
-3.26430566660506e-05
-1.56239451839571e-05
-1.41631200375545e-05
-9.72792510369602e-06
-3.6953438820058e-05
-3.03418484182069e-05
-3.88448613334982e-05
-3.27885866345069e-05
-1.48119710421264e-05
-1.42494523907417e-05
-3.89013451907552e-05
-2.59981452755336e-05
6.9013037457909e-06
-2.48590672648366e-05
-1.39840723743403e-05
-2.07545730465162e-05
-2.18218982590891e-05
-1.02467025742537e-05
-3.99656301357671e-05
-3.55622621558522e-05
-2.01784562097767e-05
-1.97862156846867e-05
-1.55735665111684e-05
-3.20174157536123e-06
-1.1615745670259e-05
-2.55033623465912e-05
-5.45987996622995e-06
-2.22400976412868e-05
-2.41493285433237e-05
-1.64422795785891e-05
-4.84817994009508e-06
-2.47765017426965e-05
-1.70230347899369e-05
-2.15284640857674e-05
-5.64052960461573e-05
-2.23512764692542e-05
-2.37457600105446e-06
-2.1093406379958e-06
-2.22691335123024e-05
-2.75223564786952e-05
-8.97389752581831e-06
-1.3021140379405e-05
-2.52383865053907e-05
-4.04110979862814e-05
-3.34901357200326e-05
-3.15259756806963e-05
-3.45234500743596e-05
-2.07861784774188e-05
-9.89990365877648e-06
-1.59881822263096e-05
-1.80350413145309e-05
-3.15993085458931e-05
-3.06074994831689e-05
-1.53269944896753e-05
6.35540686146222e-06
-9.57362546321887e-06
-2.57164632576666e-05
-2.76107147500273e-05
-2.4242495506838e-06
2.71669809778475e-06
-1.31412301283513e-05
-3.95327391244023e-05
-2.68765298407609e-05
-9.89153270414086e-06
-1.20971695348128e-05
-3.77521568781547e-06
-2.63813232330127e-05
-3.23951524307189e-05
-1.96329396903914e-05
-7.52486372326511e-06
-1.73744484232681e-05
-4.69202205512124e-05
-2.37726393258474e-05
-2.26879717186923e-05
7.92618466609665e-06
-1.45934606971743e-05
-3.61254689817938e-05
-2.67435367711418e-05
-1.91601441309834e-05
-9.51428355424632e-06
-2.68714991807069e-05
-1.14590685495727e-05
-1.44222758799142e-05
-1.25842937892601e-05
-3.76498467442151e-06
-4.75229236031922e-05
-5.22539402444006e-06
-2.95097067041348e-05
-1.87645714521203e-05
-2.39971583369628e-05
-7.44812611034403e-06
-2.00678283292177e-05
-2.00327412257683e-05
-2.38549682445848e-05
-2.03133275733266e-05
-1.81872017914836e-05
-1.99400952865906e-05
-2.53338105353533e-05
-1.57649213879448e-05
-2.19201467699407e-05
-2.79377000463875e-05
9.62834712737061e-07
-1.04044923309504e-05
-2.02756495358201e-05
-2.14138707338098e-05
-2.76552426692911e-05
-2.25099307134148e-05
-2.68448205143765e-05
-3.29277852151174e-05
-3.82893819430085e-05
-2.09614975019021e-05
-1.22714707614704e-05
-1.16288480308621e-05
-1.29530723225642e-05
-1.17883891916882e-05
-1.67498516339089e-05
-9.30731280935097e-06
-3.37852958960696e-05
-7.74290935444023e-06
-2.29746926898539e-05
-9.19596640436452e-06
-1.28378449577436e-05
1.11508273330858e-06
-1.85078861804062e-05
-3.90037184116354e-05
-2.77351638367332e-05
-1.55837441040554e-05
-1.75781115382652e-05
-1.81337150603795e-05
-1.41287967879209e-05
-1.23472694073065e-05
-3.00944418021142e-05
-2.88953094277731e-05
-1.35232617173398e-05
-1.98576207056364e-05
-7.02719842247637e-06
-1.96421177295942e-05
-2.75209108979244e-05
-1.64285396494447e-05
-1.85942490163378e-05
-2.06519890607988e-05
7.77335246697187e-06
-3.06907317882507e-05
-1.84687130789005e-05
-7.68360109957851e-06
-2.58994536116139e-05
-1.6086923311304e-05
-3.22046985799154e-05
-2.00016099062892e-05
-1.77638491827633e-05
-1.70706000332889e-05
-3.48003723820172e-05
-2.78789575624751e-05
-1.32032405222236e-05
1.72679486350145e-07
-3.2303267720391e-05
-3.81164145069411e-06
-3.47196852346204e-05
-2.25643554008533e-05
-2.28565003621026e-07
2.64625039386924e-06
-3.34691171495012e-06
-2.91159033364005e-06
-2.9163560657726e-05
-1.84338045106198e-05
-3.2117091501076e-05
2.30683801971348e-06
-1.58624875437321e-05
-1.08243260394383e-05
-1.04639140672684e-05
-1.80294615106328e-05
-1.90215965915555e-05
-2.18801344235445e-05
-2.40306108018874e-05
-1.80401809788041e-05
-3.02927040616356e-05
-1.48195988093404e-05
-1.37914247644601e-05
-3.39231384898784e-05
-1.52115841172213e-05
-3.20955320633852e-05
-3.84920230510233e-05
-4.21548805476123e-05
-3.13589760467338e-05
-3.53211091265038e-05
-2.56688716128281e-05
7.18791098372321e-06
-1.48135736661049e-05
8.41932775376634e-06
-1.60137502124746e-05
-1.38956439957391e-05
6.53232650536055e-06
4.42031707667217e-06
-2.85494716100229e-05
-1.15241891679257e-05
-1.67196895127981e-05
-1.68101229236162e-05
-9.79703769206517e-06
-3.10781995867057e-06
-2.36022844523293e-05
-2.24407903292337e-05
-5.54668433241324e-06
-1.85678618682647e-05
-5.23959191483168e-05
-1.71604828469862e-05
-2.00083336372038e-05
-1.23907052253601e-06
-3.77311742464704e-05
-1.60637555892294e-05
-1.92525148766665e-05
-1.25364722117472e-05
-1.76319026278246e-05
-9.24529828739107e-06
-3.4823633520115e-05
-9.67723080996377e-06
-2.19584446644369e-05
-2.56653275386909e-05
-2.2138192064285e-05
-1.14153556341673e-05
-1.24173528913669e-05
-2.51675316381712e-05
-8.11309518133357e-06
-2.01009597251078e-05
-3.77291204695975e-05
-1.32780421078891e-05
-2.60679996445498e-05
-9.26771704368497e-06
-3.83836484958603e-06
5.48906209690663e-06
-1.1346834700868e-05
-1.58694817877594e-05
-2.90382316243852e-05
-2.32608861206415e-05
-1.72929628220218e-05
-2.39548186353796e-05
-2.51997141392812e-05
-1.41375535322848e-05
-1.95330466188037e-05
1.18429836245031e-05
-2.12283649102167e-05
-4.63124255930746e-05
-1.93889891291979e-05
-1.62572422736139e-05
-4.7095888998125e-06
-8.2970318927241e-07
-1.28098240168647e-05
-2.33960453036642e-05
-1.72029123046086e-05
-1.50828215855117e-05
-1.21881621073993e-05
-7.8140761507758e-06
-1.91082637661219e-05
-8.1186297262499e-06
-2.11187068423396e-05
-3.42140216664543e-05
-5.89570837973814e-06
-1.15729144252307e-05
-1.61428090242841e-05
-1.88935423818118e-05
-3.34569569054841e-05
-9.45483914680515e-06
-2.10992420815789e-05
-3.22333592116272e-05
-3.16663017744235e-05
-1.55480269039957e-05
-9.82062362925698e-06
-4.01803537909419e-05
-7.97826877614564e-06
-4.10622468679371e-05
-3.06275781848914e-05
-1.29780596969644e-05
-1.67666661370601e-05
-1.26016303449656e-05
-2.05296962136623e-05
-1.9154954258534e-05
-2.70546240522625e-05
-2.46318820492096e-05
-2.70397790633168e-05
-4.72100993039737e-06
-3.21871658285185e-05
-5.9991629866164e-07
-1.14299578902417e-05
-1.08977298908559e-05
-8.97068168427816e-06
-6.37383218629375e-06
-2.18418116177309e-05
-1.16431391256531e-05
-3.20869942473955e-05
-3.38351795833575e-05
1.58114896146404e-06
-1.83723322367424e-05
-3.06402598815618e-05
-7.65690358137879e-06
-1.7972132828638e-05
-1.30460899541695e-05
-8.12789915108122e-06
-1.18583194249309e-05
-6.38135485652795e-06
-2.61228140736492e-05
-2.8028121492009e-05
-2.89394023470543e-05
-2.60357360277164e-05
-1.19396905095792e-05
-2.40753011591486e-05
-1.0412293851964e-05
-2.16668261126091e-05
-1.61711756054357e-05
-6.31189863548225e-06
-1.86484453530775e-05
1.37339323776483e-06
-2.59585803247452e-05
-5.58424921207101e-06
-1.61465292737981e-05
-1.0951783528069e-05
-5.02465029095451e-05
-3.81893373857158e-05
-3.91825941479239e-05
-2.59026060164067e-05
-3.27702031496716e-05
-1.07997435318694e-05
-1.13604211986948e-05
-2.49199784452781e-05
-2.16228071054402e-05
-1.50645769449477e-05
-2.15900633604175e-05
-2.17450764552279e-05
-3.75958658619868e-06
-6.69723905372712e-06
-2.39465373678216e-05
-1.90067341175058e-05
-2.64588637197918e-05
-2.42409242122544e-05
-2.99493356127044e-05
-2.75207371988544e-05
-4.15218021017588e-06
-4.86341059647045e-05
-1.69917672663058e-05
5.97139624629281e-06
-3.65348407137489e-05
-2.98445242556312e-05
1.38045062162777e-05
-1.39707184305653e-06
-2.70282145077846e-05
-2.80095792290085e-05
-2.6017469226534e-05
-3.66419299371613e-05
-2.11582256790157e-05
-2.82085691826949e-05
-4.90661935626427e-05
-2.52740682855359e-05
-1.78661978262846e-05
-1.37141058488955e-05
7.92117508874086e-06
-8.79759306344568e-06
-1.84228501871904e-05
-2.1858939193495e-05
-2.64933298774053e-06
-2.51123010032153e-05
-3.46023666556864e-05
-1.55067882680911e-05
-6.25654368552189e-06
-3.64146050413609e-05
-4.83113767941364e-05
-7.25838001229129e-07
-3.43337951391181e-05
-2.29670101646575e-05
-1.48787285013581e-05
-1.68169748297049e-05
4.10791531941902e-06
-1.03923090016262e-05
-2.19272282508628e-05
-5.88916411121821e-06
-1.43362272143011e-05
-3.11155241237639e-05
-2.97179257049198e-05
-1.75220569499008e-05
-2.92236692058341e-05
-1.34518614668707e-05
-1.19645926602555e-05
-3.38083531573473e-05
-2.4508332283741e-05
-4.75371148971785e-06
-3.1163861286423e-05
-2.98065717656345e-05
-1.49900655860436e-05
-2.96216342270641e-05
-3.30593740689219e-05
-2.8801385829833e-05
-1.6286796509019e-05
-1.53987620712385e-05
-1.77691972850977e-06
-7.20501057061409e-06
-3.70647201586628e-05
-1.387479773743e-05
-2.16008725577693e-05
-1.18080288113336e-05
-1.96567394181564e-05
-4.25562018394424e-06
-1.13868293836655e-05
-2.86926159648346e-05
-1.23761545144959e-05
-5.68889423423009e-06
-1.1595278939579e-05
-2.20626227407014e-05
-3.17829328504666e-05
-2.28415877005919e-05
-3.71685375315825e-05
-6.62240485122772e-06
-2.87267445115156e-05
-3.61480835856783e-06
-1.82792606779539e-05
5.26565594155615e-06
-2.30431142449421e-05
-2.01201158099684e-05
-1.7815289051369e-05
-1.06401460449831e-05
-3.48132098771631e-05
-2.78662795129097e-05
-1.99242986877812e-05
-7.52548787285157e-06
-2.4002884418854e-05
-3.72001690487244e-05
1.48947969008575e-06
-2.42032591552735e-05
-9.50414279737881e-06
-4.53629331088034e-05
-2.33504835260968e-05
-4.02469516200922e-05
-1.399854876688e-05
-1.7508500193557e-05
-1.19261826814521e-05
-2.63838682846443e-05
-3.72536085475284e-05
-2.52347341145093e-05
-5.67128017087255e-06
-1.51295098389487e-05
-5.04622668932945e-06
-8.42649786258416e-06
-2.1358894900884e-05
-2.64530251537166e-05
-1.59466735806834e-05
-2.72212255631293e-05
-1.1927080830081e-05
-8.21737692853914e-06
-2.85348972648385e-05
-3.01350665742196e-05
-2.66684633231858e-05
-1.09652210228614e-05
-2.95084089437043e-06
-1.79930651361901e-05
-1.34830014592305e-05
-3.07539134899157e-06
-3.27532651556947e-05
-2.21731321682997e-05
-2.14285415127373e-05
-2.37770734277988e-05
-2.08048298877698e-05
-2.49980862117954e-05
-2.77096182410669e-05
-3.39130226625626e-05
-3.1301534554546e-05
-1.60527537157848e-05
-1.46782897026799e-05
-3.34437441680906e-05
-1.33588704122901e-05
7.15858764715879e-07
-3.00302662323808e-05
-2.17022592250734e-05
-1.91092089707526e-05
-2.1570904029173e-05
-2.54694266392395e-05
-1.80794269434062e-05
-1.97661001590065e-05
-2.59040289595094e-05
-1.73353187691298e-05
-4.19512078203011e-05
-3.18658685310914e-05
3.30452672896583e-06
-3.72676919551539e-05
-2.81480977929229e-05
-2.35269238136747e-05
-2.25688660817949e-05
-3.79330947365994e-05
-2.97971818825096e-05
4.37343627752117e-06
-2.54013702357307e-05
-2.20530328714116e-05
-4.80418850435391e-06
1.5675472680496e-06
-4.90123493905997e-05
-2.75350070930536e-05
-2.58855369793259e-05
-3.3066175737372e-05
-1.82196500179935e-05
-1.25167005067958e-05
-2.12770014216095e-05
-2.28814043529519e-05
-3.20739681052187e-05
-1.33186661065496e-05
-4.88854722491282e-06
9.73641776878409e-06
-2.36823557067873e-05
-2.11019528421132e-05
-6.84999032393513e-06
-2.09985327326744e-05
-1.86525821520197e-05
-2.85430818130377e-05
-5.82953872115377e-05
-3.32546790896211e-05
-2.04867604494679e-05
-1.64376277279473e-05
-2.65697044151533e-05
-3.47877711563608e-05
-1.58869368586892e-05
-2.77465545417961e-05
1.64683537910106e-06
-1.80318122692272e-05
-1.57136871984159e-05
-2.05881868344628e-05
-4.34303248202568e-06
-2.96696700632328e-05
-4.39221034174632e-05
-3.23583830562605e-05
-1.65144743248743e-05
-8.34574266546972e-06
-1.33187635305417e-05
-2.34451135310301e-05
-3.29650302254534e-05
-2.31811669003151e-05
-4.79339399094805e-06
-3.20113813648899e-05
-1.98665082045242e-05
-2.36577031961814e-05
-1.04090775353071e-05
-2.23152897058077e-05
-3.36275173953298e-05
-1.86120403547998e-05
-4.23704878608856e-05
-2.41707146661757e-05
-2.12091182961728e-05
-3.23906334248456e-05
-4.97520213815438e-05
-2.87165179412135e-05
8.62303293516364e-06
-1.98619762527688e-05
-3.18329745769262e-05
-2.6535916596943e-05
-1.70895600461591e-05
-1.97112813398448e-05
-6.32073546303244e-06
-2.58895429557288e-05
-2.43678478999886e-06
-2.8846614881898e-05
-2.07607875952891e-05
-2.81890061037881e-05
-1.05979090709249e-05
-2.46981837697308e-05
-1.77344665835288e-05
-3.35445912916487e-05
-1.49088509897365e-05
-2.66475932572381e-05
-1.89405854339089e-05
-3.35158677533662e-05
-1.32983530828872e-05
-2.69460965768909e-05
-2.66442216594626e-05
-1.08585354701576e-05
-1.2801605183322e-05
-2.0891850319305e-05
-1.45662441354218e-05
-1.15985495441936e-05
-1.36489659922588e-05
-1.86362180107422e-05
-2.90967722793503e-05
-9.9535214186253e-06
-1.78953895643526e-05
-1.44470860062218e-05
-1.08307100662035e-05
-1.66327610074819e-05
-1.63070550070481e-05
-1.29524716569166e-05
-3.95588684250735e-05
-1.4996422214107e-05
-6.44739653429599e-06
-2.92859898109539e-05
-8.60823888376604e-06
-1.00756572086673e-05
-1.71652761379328e-05
-1.80136737124246e-05
-2.84355777593885e-05
-3.97313611162018e-05
-1.48998073345436e-05
-1.30543919941678e-05
-2.76488706115741e-05
-3.32186316967385e-05
-1.40494109415248e-05
-1.32133618002434e-05
-1.52656239894534e-05
-2.89134616734704e-06
-1.68498904535015e-05
-1.87521442757886e-05
-2.30754185968091e-05
-1.02483826970589e-05
-2.98174738468798e-05
-3.26707885638745e-05
-3.56331696045879e-05
-2.07352230993585e-05
-1.78004071953406e-05
-1.56720727161993e-05
-1.83090972849615e-05
-1.75387175134542e-05
-1.98399646489819e-05
-1.49716621692104e-05
-3.25544202376232e-05
-2.78496143985733e-05
-2.84945958664685e-05
-1.11110134601116e-05
-7.96569128628954e-06
-2.21575875043535e-05
-1.66701635528282e-05
-2.05434928393538e-05
-3.30307872311451e-05
-4.45268238594423e-06
-4.39374380924321e-05
-1.40462231656262e-05
-2.45375481483911e-05
-3.73020043535006e-05
-1.28985223713523e-05
-2.40981177710029e-05
-2.63930447659436e-05
1.02744655109439e-06
-8.93126134548026e-06
-1.32973064322299e-05
-3.70843594296209e-05
-3.23136615074972e-05
-4.33690719396729e-05
-1.70032476000225e-05
-9.34781591379895e-06
-3.10031229063156e-05
-1.59301536681507e-05
-1.53956726520339e-05
-5.48891296200324e-06
-1.80428964202508e-05
-1.271818512965e-05
-3.18805115365104e-05
-2.3544581897856e-05
-2.68969403501946e-05
-3.01977784900609e-05
-1.64847922765058e-05
-3.36245255153963e-05
9.55067150878945e-06
-1.77832033074099e-06
-2.40257714814562e-05
-2.7852805039926e-05
-1.31738680796064e-05
-2.74189498684463e-05
-2.55563458125497e-05
-1.6237240358283e-05
-4.90544739658308e-05
-1.88519300783857e-05
-4.8029581199513e-06
-9.8553413351559e-06
-2.39427683684832e-05
-2.62205279462049e-05
-2.296094985632e-05
-9.70168435655861e-07
-8.98515803012894e-06
-3.46285577493562e-05
-1.00219454742127e-05
-2.35893397604471e-05
-2.03233381053885e-05
-2.32586635310778e-05
-3.61832132717072e-05
-2.61768250626561e-05
-2.23940180092503e-05
-2.18602477436875e-05
-2.77631004656097e-05
-2.6525248632292e-05
-4.68589413777314e-05
-1.67172792075807e-05
-3.90901941117392e-06
-1.92835330377733e-05
-7.74435205375165e-06
-1.85531995697293e-05
-2.58924563936762e-05
-1.56729102209398e-05
-2.35632262121102e-05
-3.20175811696727e-05
-1.95870741112785e-06
-2.80993399814293e-05
-1.53585772991799e-05
-4.47778954299853e-06
-1.26871329907885e-05
-2.80919039183003e-05
-2.58927606176919e-05
-1.08567789071044e-05
-3.50406074661456e-05
-3.5666162900455e-05
4.69443268339196e-06
-3.45676193753008e-05
-5.49322173600342e-06
-1.95440864827367e-05
-1.14709716249609e-05
-9.22031877155373e-06
-3.16914745380344e-05
-3.51247374149971e-05
-1.31577018207268e-05
-1.95362520769541e-05
-5.74730840662644e-06
-1.98525509237885e-05
-1.78807079805993e-05
-2.98755877213381e-05
-1.5471138728188e-05
-1.80207520317261e-05
-2.12787339565529e-05
-2.84347782536642e-05
-4.23820915240051e-06
-1.45687547585935e-05
-2.38613931461652e-05
-1.24401856159566e-05
-1.04922796599776e-05
-3.00701593985121e-05
-2.7861487936765e-05
-3.80953419267916e-05
-1.6804247816686e-05
-1.31746260027619e-05
-1.28928062783273e-05
-1.2252148421977e-05
-1.84772728426555e-05
-2.42091224892917e-05
-2.24505470145847e-05
5.54669354149365e-06
-7.69790518681453e-06
-4.29602455137746e-05
-3.23158756957484e-06
-3.98490821552906e-06
-2.42797501532863e-05
-1.33685541035854e-05
-1.93980623362969e-05
-3.59280385765894e-05
-3.26608145342476e-05
-2.44178568101102e-05
-1.86605775414023e-05
-3.3783515481099e-05
-2.57832050203776e-05
-3.76386748860672e-05
-1.99404482045465e-05
-6.5232563972651e-06
-3.53498038615129e-05
-1.83813047402226e-05
-1.48204896291118e-05
-3.65803179764035e-05
5.97923595419109e-07
-3.46116738657581e-05
-1.25792875985278e-05
-3.08815899139316e-05
-1.54920884174219e-05
-2.7656548632774e-05
-1.54074706516454e-05
-2.37894672032535e-05
-1.71926925524589e-05
-2.233403132211e-05
-3.61061849197882e-05
-2.29148433482071e-05
-2.06649938015588e-05
1.30803344371189e-06
-1.33351846591529e-05
1.69320435718823e-06
-1.28647720725121e-05
-5.14242660364766e-06
-2.63890302668722e-05
1.45969845017013e-06
-2.83898514525845e-05
-2.12434211849241e-05
-1.92565481494043e-05
-3.09573195679128e-05
-1.72049246335329e-05
-2.48571792471534e-05
-1.62691120189498e-05
-2.94376918905317e-05
-1.17177743450075e-05
-3.23158910308365e-05
-2.22222266244707e-05
-3.80678054494149e-05
-3.21789538244245e-05
-2.89035783847973e-05
-4.0230316360089e-05
-1.60299870942331e-05
-5.18859786628526e-06
1.48048859719123e-05
-1.88082598266141e-05
-2.56319693077536e-05
-1.73514640959691e-05
-3.26022009161188e-06
-1.96584568012558e-05
-3.45163913035257e-05
-2.65967518646432e-05
-6.61454257537503e-06
-2.17414192557428e-05
-1.86013753387442e-05
-1.63222197064865e-05
-2.54605984601481e-05
-2.16758240536375e-05
-3.06521971901218e-05
-5.8554648442086e-06
-1.66419758863278e-05
-1.46747471703325e-05
-6.37777263332471e-06
-1.60384910527101e-05
-1.97247943539299e-05
-1.11116701344352e-05
-3.19831963817468e-05
-2.24569552850735e-05
-2.38163298713156e-05
-1.69568115387192e-05
-1.12168356308276e-05
-6.91674652270388e-06
-1.18859131833413e-05
-1.10571263334137e-05
-2.70317962870632e-05
-1.97334550268051e-05
-1.58858479609267e-05
-1.8264883294099e-05
-1.71379302434894e-05
-2.88072865458765e-05
-2.55516663274532e-05
-2.51360468531727e-05
-2.58910688465109e-05
-1.98678815924084e-05
-2.81765864887388e-05
-2.54460201158388e-05
-3.19699621576953e-05
-3.12914412668985e-05
-1.92942173367014e-05
-4.25117615837816e-05
-1.29092353732655e-05
-6.43334168917581e-06
-7.17716020944009e-06
-4.36159386620122e-05
-1.79145711677182e-05
1.23934890911642e-06
-4.27810836665107e-05
-3.47604850740771e-05
-1.34788534159948e-05
-3.612610076685e-05
-2.71685048467627e-05
-3.85213695599566e-05
1.51293317170406e-06
-2.62563305607271e-05
-2.62022028557825e-05
-6.84410543309533e-06
-2.04895013156267e-05
-2.68707817838095e-05
-1.44031628102736e-05
-1.4516207342553e-05
-2.20944077487707e-05
-7.1291752159807e-06
-2.78998265486254e-05
-2.084773869448e-05
-3.85753038521754e-05
-2.51881184281786e-06
-4.03527527988152e-05
-8.63336071027508e-06
-3.75761643773895e-06
-2.96284686712644e-05
-1.50573989897425e-05
-1.18084983376671e-05
-3.56186885910796e-05
-1.14029245854015e-05
-1.59419470157617e-06
-2.89271492364002e-05
-2.74185804624432e-05
-1.3000881276361e-05
-1.1437738998902e-05
-1.53629395203081e-05
-2.79146182564948e-05
-1.23879021354582e-05
-1.69165171477318e-06
-1.72222743947667e-06
-2.75587054574959e-05
-3.0036754857793e-05
6.4997590244297e-06
-3.17424861990851e-05
-4.1223470136379e-05
-1.42247986774707e-05
-1.14383006563133e-05
-1.89724496172843e-05
-1.04829290233627e-05
-2.58055521501173e-05
-2.1562540432009e-05
-1.68326895325658e-05
-1.86608836125701e-05
-1.59085787957796e-05
-1.66476927285676e-05
-1.24724891113052e-05
-3.20243906773225e-05
-1.71203799731017e-05
-2.6739188247844e-05
-1.91820022429039e-05
-1.63677359988614e-05
-3.81887729650563e-05
-1.61608372866432e-05
-1.55173084482897e-05
6.11172689797836e-06
-1.28466816581371e-05
-2.4949401171733e-05
-2.2832315022821e-05
-2.74917276955882e-05
-3.37398500806042e-05
-1.64480586352248e-05
-1.25369868544089e-05
-2.64361628321799e-05
-3.15077692939734e-05
-3.22427477752214e-05
-8.68587809781156e-07
-2.16019396081522e-05
-1.95624355498009e-05
-2.2519042799513e-05
-3.08936800499533e-05
-1.12076317679984e-05
-2.2984938696419e-06
-2.39300703091828e-05
-2.20439207246787e-05
-9.52895740372045e-06
-2.96922637011643e-05
-2.43256816257412e-05
-2.42634699604555e-05
-1.49236708149857e-05
-7.4247922717488e-06
-3.06482715887728e-05
-1.05802912489463e-05
-2.27487904072026e-05
-5.55302817056136e-06
-5.6035792270306e-06
-3.45252164899665e-05
-1.02850330204203e-05
-2.19156630918391e-05
-2.55169671815486e-05
-2.80091438711063e-05
-2.30113820042842e-05
-7.57881903821646e-06
-2.94622327004624e-05
-1.58005964141974e-05
-5.58694319101462e-06
-1.04208613035969e-05
-8.35352185734298e-06
-2.20405216514213e-05
-1.12116583620335e-05
-1.20831059067163e-05
-1.73932587326308e-06
-2.81134092397802e-05
-2.25403114110803e-05
-7.07077957257488e-06
-2.54692310143202e-05
-3.21660311655488e-05
-2.14495392954345e-05
1.38613774496739e-06
-5.74114217253329e-06
-2.15782491653823e-05
-2.80278826320968e-05
-2.46416612885627e-05
-5.52761591732538e-06
-6.44241183040165e-06
-6.42008673215941e-06
-2.43702871081e-05
-2.21564607939357e-05
-1.50392825002506e-05
-1.88950683464181e-05
-1.39587152662503e-05
-2.8225761534109e-05
-1.85054286928251e-05
-2.57908451087306e-05
-5.52489500942926e-06
-1.48415870431381e-05
-1.60227583389734e-05
-2.68619198777508e-05
-8.04415304210023e-06
-2.49284515299968e-05
-1.73386826762352e-05
-8.77315309229535e-06
-3.46015658927694e-05
-2.94907890326544e-05
-1.49635419175451e-05
-4.0877524761648e-05
-3.00656516628097e-05
-8.16527557073117e-06
-2.37463647309655e-05
-1.80238910558048e-05
-2.55536954101619e-05
-1.34044973582389e-05
-3.06159020197707e-05
-2.12793260649394e-05
-1.25527017199402e-05
-2.36270168750094e-05
-3.34448104217592e-05
-4.50964485503109e-06
-1.66280258694279e-05
-1.12079050393048e-05
-4.22221489425819e-05
-2.38844276964608e-05
-2.59081061009587e-05
-1.7400121962855e-05
-3.49103039009178e-05
-1.70755506854498e-05
-1.97069924466995e-05
-2.01992859646419e-05
-1.84000532878319e-05
-2.40378155078016e-05
-1.63204165124995e-05
3.38507367462965e-06
-3.41184335668105e-05
-1.10306093956179e-05
-5.16958249216149e-06
-1.56283380043864e-05
-9.52567961306299e-06
-3.80701054737545e-06
-3.38774038686482e-05
5.7796343309645e-06
-2.04132154636862e-05
-1.36659327315496e-05
-9.25436554150106e-06
-2.05049833296065e-05
-1.24417441264167e-05
-2.5340754490263e-05
-2.17261757087084e-05
-1.20826391364622e-05
-3.10704540825032e-05
-9.55418108444586e-06
-2.58671466924543e-05
-2.31569815020358e-05
-2.1643683780387e-05
-2.13047286126835e-05
-1.83216365384095e-05
-2.58724643020483e-05
-2.59360773065621e-05
-2.78798610353485e-05
-2.98802072639677e-05
-2.6142064186791e-05
-2.42563358257333e-05
-1.4707074515548e-05
-1.96587612858647e-05
-1.08207421997542e-05
-2.40548256519594e-05
-4.09062403856269e-05
-1.71525265641531e-05
-2.94862730486911e-05
-1.4075264421205e-05
-4.18282052874652e-05
-4.27736768122727e-05
-2.61486215633312e-05
-1.31600452657237e-05
4.86273468176943e-07
-2.65162598843353e-05
-7.23906248628138e-06
-1.53186154591172e-05
-2.46223788122478e-05
-1.62613319103346e-05
-2.63488569615267e-05
-1.79595321766316e-05
-1.48909883564256e-05
-2.58027927415758e-06
-3.01863509500081e-05
-1.27937448772948e-05
-3.41820377603283e-05
-1.97820516837193e-06
-2.11316634072632e-05
2.2392601423792e-06
-3.5535864507508e-05
-4.16533448482125e-05
-3.3894503078761e-05
7.87311268118825e-07
-3.0390827052568e-05
-2.11496683990677e-05
-3.4100254528513e-05
-1.02947838585795e-05
-1.87776740398331e-05
-2.38191776670154e-05
-1.20388624411757e-05
-1.17261599445813e-05
-1.37071279250528e-05
-2.56879302428552e-05
6.13431491322176e-06
-8.54220775530025e-06
-1.55405593750573e-05
-1.07794991543857e-05
-9.28561491729488e-06
-3.230836397137e-05
-2.53143998812117e-05
-2.74573607165301e-05
-1.34338072102362e-05
-2.03690190944091e-05
-1.88300993951559e-05
-2.9150907582393e-05
-4.41568244079066e-05
-2.61988991025626e-05
-3.32200323894724e-05
-3.46268912549481e-05
-2.33559798183181e-05
-3.03303201048972e-05
-3.67318847320685e-05
-3.79163266228656e-05
-2.27633624947308e-05
-8.74527717040022e-06
-1.54076323930626e-05
-1.15580326684547e-05
-3.65275564418309e-05
-9.39269102984988e-06
-2.87114908269384e-05
-3.53659467907083e-05
-2.53345501996235e-05
-1.63744293285433e-05
-2.56001062420266e-05
-2.96188959698587e-05
-1.47174925896841e-05
-1.86302156979828e-05
-2.41252212831019e-05
-1.6522475942519e-05
-2.4842677104534e-05
-1.25815908430265e-05
-2.05298951734624e-05
9.09856920143993e-06
-2.60466200157853e-05
-1.8294414268478e-05
-2.87774061829194e-05
-2.34061375609508e-05
-2.67702350408514e-05
-1.36869296136299e-05
7.12041476897984e-06
-1.27453721057678e-05
-2.24323350705038e-05
-3.12233395570588e-05
-3.49938776950451e-05
-2.82233046307309e-05
-1.55021914822579e-05
-5.51669112984138e-05
-2.59039588372595e-05
-3.23649753357964e-05
-2.28883652300926e-05
-2.13836599774203e-05
-1.67228994897135e-05
-1.14666678126679e-05
-1.32646513605838e-05
-1.55796601087179e-05
-2.57345512810832e-05
-3.24150595800614e-05
-4.21911983896961e-06
4.28721885761386e-07
-2.13740518936213e-05
-3.67075697894861e-05
-1.91370068720801e-05
-1.20822180994882e-05
1.79019423327388e-06
-1.6939192196486e-05
-2.35620469309258e-05
-3.26509679079184e-05
-2.22136875154823e-05
-1.27968763310689e-05
-2.32120155612519e-05
7.69581948800944e-06
-1.05086149531454e-05
-1.20229013309895e-05
-3.06943872830263e-05
-3.01140113190356e-05
-1.41480095695884e-05
-1.29678694561198e-05
-7.75437937633152e-06
-3.8248434141763e-06
-2.72854606231989e-05
-1.99674739934012e-05
