# Supplementary material for: Research on computational propagation and identification of mine microseismic signals based on deep learning
Source: PLoS One. 2025 Oct 22;20(10):e0334641. doi: 10.1371/journal.pone.0334641 (PMC12543183; doi:10.1371/journal.pone.0334641)
Supplement: S3 Data — (ZIP) [file pone.0334641.s003.zip › 000100500002929.xlsx_0.txt_24.txt.txt]

-2.85428456388421e-05
-1.04667216165976e-05
-1.36373049386303e-05
-7.58830274102979e-06
4.11893235916368e-06
-7.7541605638662e-06
-2.21113544146642e-05
-3.98415827006584e-05
-3.25612485907141e-05
-2.17429070476567e-05
-3.33977069077465e-05
-2.10205983173673e-05
-4.39601716915565e-05
-2.55878852472957e-05
-1.57424995887983e-05
-1.12992807430268e-05
-5.71260287455139e-06
-8.06468271644888e-07
4.21932312745355e-06
-1.7006273379496e-05
-2.04319530277029e-05
-2.53279943051799e-05
-1.46407635190662e-05
1.43108207661297e-06
-2.0002759451422e-05
-9.23767733420428e-06
-1.26000475890681e-05
-1.18882225416728e-05
-2.50858348681454e-05
-1.23624555690636e-05
-1.74311669764175e-05
-3.38002521404861e-05
-9.40959746208026e-06
-1.84636028353013e-06
-1.71882255894558e-05
-1.16180084467353e-05
-1.92995727891773e-05
-1.71759294791235e-05
-1.60346694196277e-05
-2.51724872712815e-05
-3.24388373004514e-05
-2.06881972243152e-05
-1.78433131132899e-05
-1.62204733512919e-05
-1.70271394109136e-05
-1.38902481646784e-05
-1.76733089776631e-05
-1.30629404740544e-05
-1.02868135121995e-05
-9.82784871187056e-06
-8.26309142649809e-06
-1.75756880500144e-05
-1.51306849475697e-05
-2.5267518554668e-05
-3.20273026945516e-05
-3.04364996344137e-05
-6.70444986745691e-06
-1.26947344052806e-06
-3.8732597452821e-05
-5.27360406239568e-06
-5.65666932053249e-06
-1.32113674619349e-05
-2.12931030563677e-05
-1.73197285104017e-05
-1.57350834105857e-05
-2.5947123649486e-06
-9.84294234982469e-06
-2.62897880816731e-05
-2.10032250814554e-05
-1.28581049293475e-06
-2.07377608543247e-05
-2.68584092553985e-05
-1.96739420008109e-05
-1.52064043059672e-05
-2.85476045185054e-05
-1.25518363124523e-05
-1.80775105957983e-05
-3.78787253088595e-05
-1.77909309708335e-05
-5.45616932095493e-05
-5.82609626823622e-07
-1.56331266549026e-05
-3.01815436641874e-05
-6.83017671054386e-06
-3.5766865708915e-05
-4.05989172280266e-05
-1.45142254081514e-05
-5.62869622484102e-05
-1.59118322762601e-05
-1.96167454447681e-05
-1.9723498961459e-05
-2.81765564732458e-05
-4.09725506695465e-05
-3.18140770847869e-05
-2.11282490003047e-05
-2.28962771095712e-05
-1.38217748384744e-05
-2.69922027724456e-05
-1.30209468638123e-05
-1.67542575203665e-05
-2.61634503212607e-05
-2.10233007596033e-05
-3.04949833695968e-05
-1.71361965617598e-05
-1.17366782425625e-05
-2.368439452249e-05
4.91478936891837e-07
-4.28766902800438e-05
-3.06005431588931e-05
-1.07504755188994e-05
-2.51285855942895e-05
-3.47697345713144e-05
-1.55436002321649e-05
-1.18391839068944e-05
-2.39841857097204e-05
-2.21836855775021e-05
-2.5288572716495e-05
-3.23892847994384e-05
-1.81653503759536e-05
-4.21248561642447e-05
-1.58146077051868e-05
-4.14021917896345e-06
-2.52071008985761e-05
-2.54096819639025e-05
-2.51555233719209e-05
-3.02857859566024e-05
-1.98508491943099e-05
-2.49110241301809e-05
-1.18222548225804e-05
-2.42285510436465e-05
-4.0318837350765e-06
2.12258800272958e-06
-2.6490950528469e-05
-1.90793418963258e-05
-2.42496034256946e-05
-7.02159537547829e-06
-2.62119441238657e-05
-5.301666558658e-06
-2.49722668920764e-05
-1.61037729757593e-05
2.4214115499576e-06
2.39752272081894e-06
-2.92653464892884e-05
-3.26508629633627e-05
-2.42278770681533e-05
-3.22974151917838e-05
-3.57545156575666e-05
-1.23879347052293e-05
-3.350837856865e-05
-2.67627457390102e-05
-2.13726586195505e-05
-1.41043227424243e-05
-1.84144489346574e-05
-2.94836808280512e-05
-9.14193115769902e-06
-1.56521940262718e-05
-1.81121019285661e-05
-2.96833092168397e-05
-1.89836745704104e-05
-5.06077849200938e-05
-3.92344603849501e-05
-1.22916995457635e-05
-2.91457431444269e-05
-3.03261241681304e-05
-2.27664452281927e-05
-2.43550303686295e-05
-1.40066335357726e-06
-1.08958557817653e-05
-1.83030199371405e-06
-1.3864833839589e-05
-2.00087610013515e-05
-1.66146921496649e-05
-2.48944556571154e-05
-1.72106124758486e-05
-1.66596495359809e-05
-3.99481672303162e-05
-9.91820508085748e-06
-2.21067192721838e-05
-3.82901057482352e-05
-3.09918616249573e-05
-2.78593522132496e-05
-9.51764238076887e-06
-4.16677852462963e-07
-9.64301588340537e-06
-2.84860435362308e-05
-4.15193264506908e-05
-4.28774694524445e-05
-1.20930467912831e-05
-1.79116841108465e-05
-2.01209688717795e-05
-1.94383466108442e-05
-2.0476565607582e-05
-1.47767041127939e-05
-2.47394070892316e-05
-1.98652193761807e-05
-8.27029767099549e-08
-1.75643883199394e-05
-1.79197487536934e-05
3.72592918008958e-06
-2.62368037181771e-05
-2.22485110298815e-05
-1.74423858741946e-05
2.90242795841681e-06
-1.51683057780488e-05
-3.54619434145685e-05
-2.94909934412819e-05
-2.84351660484699e-05
-1.29557218584253e-05
-3.51452291672507e-05
-1.16647256777793e-05
-1.34497612514019e-05
-2.58666372729367e-05
5.6004026347481e-06
-2.19515006940596e-05
-2.98459521770719e-05
-2.26078057582582e-05
-3.09515241265464e-05
-1.78433605251931e-05
-2.72948878494198e-05
-3.46358662094759e-05
-7.32552742593937e-06
-3.40556651472697e-05
-2.44941198650419e-05
-2.61308493702955e-05
-3.06391996522178e-05
-1.06430737386933e-05
-3.25760352892197e-05
8.57270033579297e-06
-3.34763726359567e-05
-2.23312142404158e-05
-2.75824654478336e-05
-1.03923131303659e-05
-4.39565269821806e-05
-2.98258051379924e-05
-1.43170275145595e-05
-5.32503784881661e-06
-2.59085669890022e-05
-3.34422091129977e-05
-1.7620878725522e-05
-1.26844411583749e-05
-2.01953336130448e-05
-3.05987480963594e-05
-4.305774027594e-06
-3.21382333538168e-05
-2.95261904793398e-05
-7.05609867324108e-06
-1.65375186870786e-05
-2.1340286146472e-05
-1.16059745330584e-05
-4.22117077656102e-05
-5.31163040872587e-06
-1.67335907845731e-05
-1.8486124699087e-05
-4.4186126394396e-06
-3.73180678214349e-05
-2.58926871821494e-05
-2.94589267765208e-05
-3.17742024454056e-05
-7.69878391991233e-06
-2.33903632641365e-05
-3.48631266924224e-05
-2.79994525468789e-05
-3.3227639778179e-05
-1.40147453205713e-05
-2.96061340327265e-05
-1.31651913989317e-05
-3.64484962584133e-05
-2.3115839103347e-05
-1.87389420347452e-05
-8.18770728048478e-07
-4.65597742149906e-05
-3.93426967105217e-05
-1.30710002441369e-05
-3.03310675191183e-06
-1.9253440831212e-05
-9.12350856930311e-06
-1.98748500267876e-05
-4.13872886850368e-05
-3.42762947409712e-05
-2.20416434814848e-05
-2.73967589875608e-05
-2.72534876967608e-05
9.43914755931421e-06
-1.52824286629058e-05
-1.85298887625822e-05
-5.17630125239644e-05
-1.72259434387388e-05
-3.47308619773374e-05
-1.95494936064035e-05
-3.93459957396782e-05
-1.89213952391518e-05
-1.7334313100019e-05
-1.81311450720411e-05
-1.64830533088007e-05
-8.72276863344614e-06
-1.69650733721293e-05
-3.12421247420435e-05
-2.43143433230295e-05
-2.76479674171068e-05
-3.23679224421154e-05
-2.66389960424719e-05
-1.53699848996511e-05
-1.51140322847297e-05
-2.73920818396588e-05
-3.68320619121697e-05
-2.02590114991079e-05
-2.66007798546557e-05
-2.32165851493664e-05
-1.24461322087954e-05
-2.7619468297714e-05
-6.82983563182706e-06
-2.68242108882633e-05
-1.64856687973895e-05
-1.56363575239146e-05
-2.28834906676496e-05
-1.05595811071257e-05
-1.71652600296435e-05
-3.34040246771997e-05
1.24361824090008e-05
-8.4736940016181e-06
-2.40189809156879e-05
3.11267892267103e-06
-4.50358051193776e-06
-4.41628292629183e-06
-2.90500192261396e-05
-1.59152205017056e-05
-3.0875987738505e-05
-1.20594899908831e-05
-2.13147464589747e-05
-2.13910732436673e-05
1.73571955761262e-05
-2.75039755172249e-05
-2.83467153450012e-05
-1.62280267513762e-05
-1.99713275024385e-05
-2.86450868462926e-05
-2.22610208839046e-05
-1.85057524949245e-05
-1.11376582583659e-05
-2.89605120442248e-05
-1.26897664465397e-05
-3.34714018970063e-05
-3.34281889827711e-05
8.38949711580825e-06
-2.09297486959067e-05
-1.13067149395287e-05
-3.66020224763634e-05
2.54408727087445e-07
-2.19202626026854e-05
-5.70171981420329e-06
-1.37831261932754e-05
-3.37859538905517e-05
-1.44178179467554e-05
-3.90229457676852e-05
-2.85631802241556e-05
-4.59621081776677e-05
-2.32842245874713e-05
-2.28368105197605e-05
-3.64373963719555e-05
-1.6701481197863e-05
-4.59061898838087e-05
-1.65835208721897e-05
-1.59751646760441e-05
-1.31723791962803e-05
-2.99015481558445e-05
-1.43890761047067e-05
-1.6834060597326e-05
-1.07519251914445e-05
-4.00059736925344e-06
-7.3297774674262e-06
-2.46561371969168e-05
-8.84030427130118e-06
-4.94341351476969e-05
-2.49039767133072e-05
-1.43080013455311e-05
-1.24188547646409e-05
-2.28686781781404e-05
-3.26322718880541e-05
-1.96570001186296e-05
-7.19718899099693e-06
-3.40841669741827e-05
-1.74560396745405e-05
-2.38284349533751e-05
-8.71885869539491e-06
-2.2389642470986e-05
-3.15612656813576e-05
-2.7598813674059e-05
-1.38440834668424e-05
-2.70390273399402e-05
-1.4946491260906e-05
-3.44720184135538e-05
-3.58587468037488e-05
-3.09801378410714e-05
-1.89749656098436e-05
-2.41795369350805e-05
-2.76853955306543e-05
-1.32558499441555e-05
-3.89663295163212e-05
-1.14486431629452e-05
-3.60175375986968e-05
-3.51475098458825e-06
-2.30853847079597e-05
-2.85750123890229e-05
-3.19547080162418e-05
-2.22999091423996e-05
-2.96172949642093e-05
-2.07541098682874e-05
-1.31515236398461e-05
-2.88726699399937e-05
-1.39218568651594e-05
2.24100118385956e-06
-2.18905676231043e-05
-2.83395815357932e-05
-3.2955694180946e-05
-1.93942229068209e-05
-1.66145912245767e-05
-9.23405976618517e-06
-2.0003402053275e-05
-3.58102376618324e-05
-1.11236778924638e-05
-1.3915932450902e-06
-4.98550547571618e-06
-3.4511755053779e-05
-1.41044933951377e-05
-3.11960139309076e-05
-1.72037272926176e-05
-1.63312905775394e-05
-3.73687788814937e-05
-1.69094226727195e-05
2.05630102099634e-05
-2.2859062419602e-05
-1.565071358648e-05
-1.0159265513477e-05
-3.17049555559296e-05
-3.14998853146519e-05
-2.3931065624276e-05
-3.18543959972571e-07
-2.54012990866703e-05
-3.08598013889355e-05
-1.41350131311605e-05
-2.3877119676112e-05
-2.74219800170741e-05
-4.70695295747223e-05
-1.69177848483549e-05
-6.53483736076021e-06
-3.20934443364801e-05
5.45145203739656e-06
-9.41102208663222e-06
-6.04106435972285e-06
-3.40113865409519e-05
-6.59977327921454e-06
-8.42027018926044e-06
-2.13342737356636e-06
-2.05248888364652e-05
-1.40387543389268e-05
-3.0420962956358e-05
-3.84518320903356e-05
-1.10177846978389e-05
-2.63544008620849e-05
-3.99789408899753e-05
-3.66446367137218e-05
-5.49723158586305e-06
-2.3577925581406e-05
-3.09310541136817e-05
-3.64890755272166e-05
-1.96976013645972e-05
-2.79982828271942e-05
-2.9285161989181e-06
-2.73176392855259e-05
-1.00682225232356e-05
-3.8692641541186e-05
-8.45419088246146e-06
-6.31046167769522e-06
-6.62778925401814e-07
-1.67377473773397e-05
-2.71747486986675e-05
-2.07919130952872e-05
6.76839111375297e-06
-2.78170014003036e-05
-1.22562943056437e-05
-3.3687828973527e-05
-9.85121801219336e-06
-2.32629261794255e-05
-2.7969842512675e-05
-1.58676057486261e-05
-4.83330377171099e-05
-2.44790581815418e-05
-3.02217143308318e-05
-2.59698359232461e-05
-1.58831582713046e-05
4.1525310933519e-07
2.38965646895708e-07
1.87281767400811e-05
-3.36514019410288e-05
-2.93057000013995e-05
-2.49236543043225e-05
-1.36415032277967e-05
-9.31181259440492e-06
-1.59624010078473e-05
-1.06910780136235e-05
-3.25028600392188e-05
-3.08532107293326e-05
-3.14640867908128e-05
-1.91697456470055e-05
-2.43125690565673e-05
-1.40678705592867e-05
-7.33687436585698e-07
-1.33524954911658e-05
-1.72578109357715e-05
1.23562566556567e-05
-1.70943736227901e-06
-2.13633121831417e-05
-3.07431363276563e-05
-2.42207975640435e-05
-1.01326035377358e-05
-1.77511383086985e-05
-2.51352218850251e-05
-1.225768969483e-05
-2.15322814537334e-05
3.58379711224827e-06
-1.90635686273241e-05
-1.75243794365589e-05
-3.43109784207759e-06
-1.74797685680856e-05
-1.27676931990238e-06
-2.03202766353867e-05
-2.12942411226324e-05
8.76889020174454e-06
-1.94797135281226e-05
-3.31751004821545e-05
-2.60807372642506e-05
-1.88014539376142e-05
-7.70987982693745e-06
-5.34809291027351e-06
-1.58143087583289e-05
1.76933832707687e-05
-1.6339556902198e-05
-1.51411860252747e-06
-4.53981260058982e-06
-3.08202007093788e-05
-2.2528548858912e-05
-2.0839878281719e-05
-1.64565081909123e-05
-7.34870597109745e-06
-3.06518971598632e-05
-7.38220674983033e-08
-1.50768044883116e-05
-5.45205129305115e-06
-2.19013075896595e-05
-2.11575980832583e-05
-1.23665858300274e-05
6.42468850380952e-06
-4.51471145568383e-06
-2.37886651400325e-05
-2.80142017784853e-05
-1.42762104280763e-05
-7.40028596104022e-06
-2.19398219581925e-05
-1.87934138993188e-05
-6.22269980820835e-06
-3.05914706438484e-05
-3.51234792790617e-05
-1.36167526611833e-05
-3.79600256833194e-05
-2.94546358096306e-05
-4.59105218264414e-05
-2.58384608742962e-05
-3.37539475441817e-05
-2.85782245651015e-05
-2.50175642325905e-05
-2.90717065466089e-05
-7.28613482189065e-06
-1.21990530783423e-05
-2.97645002664934e-05
6.2037225389925e-06
-4.01466142162617e-06
-4.69665984727542e-05
-4.72935872235289e-06
-2.0972534663162e-05
-4.30766679797973e-05
-2.63920491606716e-05
-1.23647681177295e-05
-3.1394932228067e-06
-5.37538847603204e-06
-2.72373653044202e-05
-2.23377594555688e-05
-2.2569508265416e-05
-9.35131272573526e-06
-3.98862791781719e-05
-6.70659271251523e-06
-1.75615323547472e-05
-1.86780410950246e-05
-3.36836297716444e-05
-1.29170615923192e-05
-1.17313466880268e-05
-1.79204690380776e-05
-2.27194701549288e-05
-9.94895598518828e-06
-1.98201791421846e-05
-1.31063556175173e-05
-5.81121816264701e-06
-2.29410768436198e-05
-3.08309663019056e-05
-4.2400601936525e-06
-2.56849262221499e-05
-9.59904703929114e-06
-2.51522382295284e-05
-1.68500266558032e-05
-2.46915217974677e-05
2.38702173383439e-06
-3.57987409804244e-05
-2.68685200155143e-05
-2.34127645945921e-05
-2.20599129989529e-05
-3.06571731517881e-05
-1.65141616222764e-05
-1.72740253408686e-05
-5.20574204890973e-05
-1.93396345423654e-05
-1.05927963236784e-05
-3.12289730334076e-05
-3.22593111849548e-06
-1.07953212604242e-05
-1.886151980247e-05
-2.18706085047082e-05
-2.19302893854979e-05
-1.69073532997969e-05
-5.0580683489582e-05
-1.05030236432759e-05
6.95265490639933e-06
-1.20135228151996e-05
-1.70253999558837e-05
-1.07501796713324e-05
-2.16667205504857e-05
-4.48818309039746e-05
-2.64435788318156e-05
-1.52779483148734e-05
7.98223042424674e-06
-2.85451450009444e-05
-1.85540245836119e-05
-2.87343390047598e-05
-2.94642975167491e-05
4.51862559333228e-06
-2.57618907944608e-05
-1.7823673845772e-05
-1.31713949707182e-05
-3.88799208879964e-05
-1.05694560910763e-05
-1.12274722990828e-05
-2.10243849346252e-05
-4.73645436558321e-06
-7.23783219831013e-06
-1.6776935068842e-05
-1.78507781914663e-05
-6.01027096014654e-06
-2.12287298470575e-05
-3.58772221378735e-05
-4.4980685014307e-05
-2.61920681441877e-05
-1.45162418571804e-05
-1.00221658210116e-05
-1.46803984155116e-05
-2.11438468692734e-05
-1.8855529816221e-05
-2.06589295926695e-05
-2.42413283982851e-05
-7.27442813497371e-06
-1.02822035923733e-05
-1.23659986053189e-05
-2.63142477354697e-05
1.76913811058781e-07
-1.41084636746107e-05
-1.21210574967813e-06
-2.37823239682533e-05
-1.06748837857175e-05
-1.07951419093584e-05
-2.59783949127192e-05
-2.2916897433957e-05
-7.39093671999646e-06
-3.52057689666872e-05
-2.57169598217212e-05
-7.3389966479655e-07
-8.79120003173711e-06
-3.0358897217272e-05
-2.00352501386224e-05
-3.79274006955706e-05
-3.44177074222319e-05
-3.66234076983408e-05
-1.4707548462861e-05
-1.15681694781761e-05
-2.21405263598609e-05
-3.18837495532088e-05
-1.44096452450356e-05
-2.25317693134441e-05
5.02204351357493e-06
-2.63292459649774e-05
-1.32683262149423e-05
-2.96259609012565e-05
-1.42487861938103e-05
-2.11748345632858e-05
2.28434262044433e-06
-2.27112722353601e-05
-2.27758490729066e-05
-1.24665724362561e-05
-1.5284039816814e-05
-4.45009804413163e-06
-8.02005245697061e-06
-2.15872525623319e-05
-2.24654960437153e-05
-2.36248401447348e-05
-3.3541935620252e-05
-2.97648879616854e-05
-1.8170353462744e-05
-1.70460060096196e-05
-3.36684878802538e-06
-2.08880447960083e-05
-2.44626016410546e-05
-2.0399671101346e-05
-1.37004045086245e-06
-5.68516653702936e-07
-1.9013822384945e-05
-1.96744288351811e-05
-2.5745871878909e-05
-1.82902366968646e-05
-1.86085686187223e-05
-3.26219840689841e-05
-2.00376398943752e-05
-2.48919892074293e-05
-1.50730103432422e-05
-2.01574557651431e-05
-1.97883906949089e-05
-2.70602577646009e-05
-3.00116388572223e-05
-4.64281997844838e-05
-5.86639273935918e-06
-7.19956026300859e-06
-1.4212761222988e-05
-7.85743224956658e-06
-1.82086971236445e-05
-2.13448145256099e-05
-4.25479599038183e-05
-1.13573346806868e-05
-2.40174662273463e-05
-5.13504362596485e-06
-3.78160829399292e-05
-4.19527478411902e-05
-1.21161897019098e-05
-1.11317637410715e-05
-6.9675299544752e-06
-7.94623839224391e-06
2.83076623409404e-06
-2.10178593074797e-05
-2.56027504158948e-05
-1.19026781515114e-05
-1.31193104425063e-05
-2.69620380203661e-05
-1.83365982004529e-05
-2.45124885202399e-05
-1.44988389585541e-05
-2.10702950784968e-05
-1.99174517393247e-05
-1.12651798367511e-05
-7.71830252389057e-06
-1.49502506571193e-05
-4.92279582513457e-06
2.88887191001759e-06
-1.62475284676561e-05
-1.13041119198948e-05
-1.26045969140734e-05
-2.9898131572754e-05
-2.24364078037117e-05
-2.24126394345809e-05
-2.7366343891833e-05
-1.70607926876742e-05
1.96226684116367e-06
-9.39889780779219e-06
-2.19836428827902e-05
-3.81783753733915e-05
-2.22519022425573e-05
-2.81936094733794e-05
-1.58693196649189e-05
-2.97271769887874e-05
-3.68276600520684e-05
-1.73817984426982e-05
-3.58380096660277e-05
-2.480937575006e-05
-3.19896855554487e-05
-1.65950887620271e-05
-3.42667973073889e-05
-7.873189981457e-06
-4.10087609432264e-05
-3.36760009622739e-05
-1.72782134893088e-05
-2.22541959915586e-05
-6.42954014781474e-06
-1.97672160036769e-05
-2.49663156259363e-05
-2.21968987798424e-05
-1.35669194046028e-05
-1.47308418809223e-05
-1.69631750860292e-05
-3.0933688776063e-05
-3.44156512019412e-05
2.08730280338554e-06
-1.5409865707671e-05
-4.27576619424451e-06
-9.66964307378152e-06
-2.90839210023874e-05
-2.31192358143378e-05
1.98653091571114e-06
-1.965833142993e-05
-2.35653505074832e-05
-3.72285642178205e-06
-3.28799533584414e-05
-8.27434881577183e-06
-1.51371109339631e-05
-6.60001326331227e-06
-2.10980001011283e-05
-1.56892916959905e-05
-5.65284301796706e-06
-1.73537449942477e-05
-2.93588051736962e-05
-9.91778843809736e-06
-2.26621383268228e-05
-4.3237704683899e-05
-1.21715527368538e-05
-9.26354826191384e-06
-2.1731239703463e-05
-4.67468674534548e-06
1.74943213623942e-06
-2.72309281988306e-05
-1.24878361717691e-05
-3.06828662834268e-05
-2.23434775189577e-05
-7.23038325605149e-06
-1.60968898007534e-05
-9.81228580096807e-06
-7.96783130654442e-06
-1.38486976713069e-05
-1.99234483884121e-05
-1.86038625012642e-05
-2.70096815230738e-05
-2.56705646387894e-05
-1.75573690891742e-05
-1.91043866467172e-05
-2.3970466988446e-05
-2.00683847800403e-05
-3.30212446053666e-05
9.1562821810946e-06
-2.08121905739158e-05
-2.11058630343113e-05
-3.11816534357578e-05
-2.44504085797666e-05
-2.02403787347633e-05
-2.77605381757264e-05
-2.85399115320175e-05
-5.31882623530414e-07
-6.15823098030483e-06
-3.90133028308049e-05
-5.24431256465909e-06
-7.19432866931078e-06
-1.67527813124404e-05
-2.2832850566775e-05
-3.74574422868519e-05
-2.76792795140184e-05
-2.49566794514923e-05
-2.45501307133802e-05
-2.24621762664003e-05
-1.24082817598455e-05
-1.27600816686913e-05
-3.36710870524739e-05
-1.09178431820022e-05
-3.5813159809704e-05
-2.96963848293594e-05
-2.59859313842007e-05
-2.77255895537048e-05
-2.63721743030629e-05
-3.15588954793382e-05
-1.88396361174534e-05
-1.82781676169151e-05
-8.77091024014644e-06
-2.4688143055678e-05
-1.63320738617485e-05
-4.44501669434954e-05
-4.96291783864055e-06
-1.99510691776132e-05
-2.36371470603834e-06
-3.16517656986705e-05
-3.27545449393128e-05
-1.99683604900418e-05
-2.59642748676441e-05
-3.87023259242322e-05
-2.47895666648e-05
-2.32848120085737e-05
-2.59873208782962e-05
-9.24176550053627e-06
-2.60077012133279e-05
-1.27583324901017e-05
-2.28158604182505e-05
-1.44178024588938e-05
-7.82046466940767e-06
-2.64186546990004e-05
-4.12463829893921e-05
-2.61960108781892e-05
-1.78499749442511e-05
-1.79476138497932e-05
-3.40548542137551e-05
-2.72974552950644e-05
-3.08169171397953e-05
-2.881227331969e-05
-2.68177448649256e-05
6.15128430462713e-07
-4.06443196061122e-05
4.93241208315961e-06
-2.38960560309574e-05
-4.64765839125191e-06
-3.11464080700223e-05
8.58924156152318e-06
-9.52514258196008e-06
-3.25248221511503e-05
-3.95644329016849e-05
-6.58589545881471e-06
-2.16817733824323e-05
-1.93883723797445e-05
-3.39603803631066e-05
-2.5289930155472e-05
-3.67378314396446e-05
-1.43492634953397e-05
-2.9030088662573e-05
-1.03969972808263e-05
-1.89994043591805e-05
-4.11044507875767e-05
-3.03117879497071e-05
9.81199303141988e-06
-1.34120562329387e-05
-3.21345846014566e-05
-1.91983098176213e-05
-9.96725953100716e-06
-1.90795805071167e-05
-2.35709902572522e-05
-2.11701643386958e-05
-3.90025182822324e-05
-5.0924446212837e-06
-1.22153722132304e-05
-2.81441983635679e-05
-5.57013048034841e-06
-9.2502927262216e-06
-1.44406927358819e-05
-2.46316928483966e-05
-1.63192950111014e-05
-5.29008735390571e-06
-1.26209952336561e-05
-2.21098506624489e-05
-1.27799196251321e-05
-2.21991185020425e-05
-4.03537296014285e-05
-3.81247433478013e-05
-2.79397531096181e-05
-2.49134695437799e-05
-1.64949063800786e-05
-1.17031058401901e-05
-1.57455094487779e-05
-1.63519285536073e-05
-1.14296271336322e-05
-2.38395438502548e-05
3.4127958063223e-06
-4.32723784689167e-05
-1.5405672063937e-05
-2.19457668756533e-05
-2.34176520417795e-05
-2.51742784736074e-05
-1.59605969949668e-05
-1.09569867807091e-05
-5.03674848095237e-06
-1.13557557314544e-05
-2.80170316206667e-05
-3.07022661566344e-05
-1.9395612903524e-06
-1.04361312501098e-05
-3.07487113636054e-05
-1.94658372991467e-05
-1.59441285554195e-05
2.5140468529866e-06
-2.44277813360029e-05
-2.6131579594165e-05
-9.41588080021078e-06
-2.61320455909122e-05
-1.35193313640577e-05
-4.12970455482554e-06
-2.38911665549532e-05
-2.19737500916229e-05
-4.26427757454282e-06
-2.04815953500274e-05
-2.40026821073431e-05
-3.07007386963813e-05
-2.63006436374358e-05
-3.14388707586453e-05
-1.75624107087196e-05
-2.28146576016263e-05
-1.39944900144267e-05
-2.79854397943592e-05
-3.4057375375268e-05
3.85875403207514e-06
-1.37344396559359e-05
-2.40009464091819e-05
-1.52213225159464e-05
-1.06000605894041e-05
-2.30757901078841e-05
-1.96844837321901e-05
1.24032031915611e-06
-1.85768466596984e-05
-1.01640445177683e-05
-2.3011478315336e-05
-2.87251620371243e-05
-1.53500241636235e-05
-1.07124294160492e-05
-1.98535130967161e-05
-3.25647079053317e-05
-2.11114985915791e-05
-1.20146828294905e-05
-2.0689541885835e-05
-4.49178323396207e-06
-8.44290927529351e-06
-2.47327836573679e-05
-4.25988484178409e-05
-3.05163813047127e-05
-1.5950890811125e-05
-3.09116873944153e-05
-1.70736180667432e-05
-1.88371626684316e-05
-1.78040441490844e-05
-2.3034712967361e-05
-3.29234804813781e-05
-3.41187379185051e-06
-7.09858191280672e-06
-4.55959847548974e-05
-2.31005307897917e-05
-1.05818249350201e-05
-2.08032969990387e-05
-2.04946315869899e-05
-3.18285263127529e-05
-2.43030100279114e-05
-2.64065533123241e-05
-2.01233385078695e-05
-3.26391959579379e-05
-1.32026154882645e-06
-2.07856004469739e-05
-4.89285028757495e-06
-2.34069814446142e-06
-3.54882610602979e-06
-1.16550087694186e-05
-1.22954823270036e-05
-1.92399270494725e-05
-8.48262301763589e-06
-4.60960122989639e-06
-4.20574277531282e-05
-2.21517123049204e-05
-3.20798539748079e-05
-5.60107690845817e-05
-2.71268856772499e-05
-9.79936599807046e-06
-3.96889975758786e-06
-2.71513197772076e-05
-2.06127717352509e-05
-1.32591893313871e-05
-2.37638003564019e-05
-3.20840772674468e-05
-1.89854759034472e-05
-3.37800155882118e-05
-1.65003747787092e-05
-2.63983968727551e-05
-5.82813448248136e-06
-2.12461807990284e-05
-1.44038521817147e-05
-3.66863510353591e-05
3.72158027885165e-06
-4.25379116073515e-06
-1.00562017439998e-05
-1.85705587550955e-05
-1.89448201854018e-05
-1.78212914478651e-05
-3.9787092817361e-05
-5.21513694611014e-06
-2.30709895581012e-05
-8.71458712330459e-06
-2.20445461531634e-05
-2.7652682057272e-05
-1.43205928769196e-05
-1.42792667315397e-05
-3.09760788350609e-05
-2.80105361817527e-05
-2.72172948806762e-05
-2.56550085293583e-05
-3.58519274417018e-05
1.42606286702131e-06
-1.44606603280842e-05
-3.44454057736765e-05
-2.20565276727467e-05
-1.25132476715005e-05
-7.94241425894781e-06
-3.00709647716711e-05
-2.70423500576517e-05
-3.24393890632685e-05
-1.36452961585731e-05
6.36619600595319e-06
-2.67408757695949e-05
-2.79518712965098e-05
-3.93026901262747e-05
-1.85114818821634e-05
-1.58152715163714e-05
-9.74482601569099e-06
-4.77955509781381e-05
-1.71022959730255e-05
-2.46042055023582e-05
-2.00946972242292e-05
-1.50585399015891e-05
-3.68203992653461e-05
-2.31040174820086e-05
-3.40275598682142e-05
-2.99256761636106e-05
-1.94266168851182e-05
-2.28321552276011e-05
-2.64943407632899e-05
-1.63668848803073e-05
-1.34989136496675e-05
-1.66820062067766e-05
-1.0814724033539e-05
-1.6560560624505e-05
-1.12515579507861e-05
-1.9942966772173e-05
-3.44793460989616e-05
-1.78855843637397e-05
-2.27949052808282e-05
-1.72650171721706e-05
-2.66783840473922e-06
-2.73021386995839e-05
-3.63887570692577e-05
-1.16443517489198e-05
-1.0752476932746e-05
-2.3369371547031e-05
-2.44596895401038e-05
-2.59953530800293e-05
-3.39182890591484e-05
-3.72127667554087e-05
-3.74188981754192e-06
1.39187251713114e-06
-3.63733293283591e-05
-1.55951911118211e-05
-1.46086321531965e-05
-2.49317888820407e-05
-3.57129230163358e-05
-4.92333209323284e-05
-2.09216290523931e-05
-6.76093543427784e-06
-2.88031610742731e-05
-2.838980040785e-05
-5.34004165830893e-06
-1.99251080420368e-05
-1.11134244750831e-05
-1.67330666997449e-05
-2.34144983513364e-05
-2.724377105367e-05
-1.79917057195223e-05
-1.60292609941668e-05
-2.32035327612734e-05
-1.77247614149491e-05
-3.73694534219119e-05
-1.71606118876326e-05
-6.80162477147974e-06
-2.82341075957404e-05
-2.21368794312518e-05
-1.6182312339745e-05
-2.48730312587639e-05
-1.48126048475422e-05
-3.38908678967185e-05
-1.14769163879913e-05
-7.55817757666043e-06
-2.42568540818571e-05
-1.04919759742922e-05
-1.11363698807758e-05
-7.12185615614833e-06
3.27948203067016e-06
-2.30627332040951e-05
-5.14981550785015e-06
-2.86098255133879e-05
-1.16906375679344e-05
-2.56090319941612e-05
-1.39274692680761e-05
-1.54454751450137e-05
-1.30997131264309e-05
-2.34099257365919e-05
-2.67834464214375e-05
-6.95576586399739e-06
-1.31031156531857e-05
-1.84461860584632e-05
-2.38431405520013e-05
-8.25505819733594e-06
-1.26640324739597e-05
-1.655832055598e-06
-4.20463545811126e-05
-2.46306676010433e-05
-2.02515215982602e-05
-1.66992572311437e-05
-4.32089962934895e-05
-1.62231212084606e-05
-2.04527892624416e-05
-3.53001409320195e-05
-1.48357159594786e-07
-1.4199947531033e-05
-3.77765902125558e-06
-7.89328324410624e-06
-3.08257195161926e-06
-2.5927721758799e-05
1.06466992666746e-05
-2.98630758288442e-05
-1.30241695674206e-05
5.73593211967028e-06
-2.68406425917571e-05
-1.51778334009117e-05
-2.89614327267392e-05
-2.14622815518001e-05
-1.27458900983727e-05
-1.41667939193026e-05
-8.43233719306483e-06
1.08425704088173e-05
-3.17991854829667e-05
-1.68577584191635e-05
-8.74410512673285e-07
-1.13396023574536e-05
-1.75040496717943e-05
-3.56929341850968e-05
-1.22893873194386e-05
-1.17278587496487e-05
5.91058375399343e-06
-1.16007409674556e-05
-1.84076925489488e-05
-5.5216460870625e-06
-3.33447460219087e-06
-2.45402845298525e-05
-1.54112525668957e-05
1.80885150992333e-07
-2.05901832553802e-05
-1.95744374655177e-05
-1.59213823781594e-05
-2.02414240872571e-05
-1.20750624771064e-05
-2.12652554926599e-05
-2.03363729703676e-05
1.73671353903587e-06
-2.18944340507998e-05
-3.12957750212954e-05
-9.60827194111066e-06
-3.1110848741292e-05
-1.1306460329219e-05
-1.21411364162609e-05
8.86421351385191e-08
-3.55921537790114e-05
-2.055029287973e-05
-1.52403200875454e-05
-2.87773764220621e-05
-7.81370102148965e-06
-3.96289618105648e-05
-1.45872063601404e-05
-1.45208013609358e-05
-2.80952146331791e-05
-2.16205109662485e-05
-1.21460833090073e-05
-2.26588396720042e-05
-1.77153583543277e-05
-2.9989869087545e-05
-1.9263639826936e-05
-1.017349570636e-05
-3.91003311564133e-05
-1.48120208907924e-05
-2.86841924442434e-05
-3.48894049010481e-06
-2.02111630966823e-05
-1.29880911870351e-05
-2.08282291201329e-05
-4.0408250147214e-05
-2.20993989303625e-05
-6.4193809243458e-07
-1.18279646156027e-05
-2.09437751279214e-05
-1.4753399356241e-05
-5.99173516927104e-05
-2.53427057627952e-05
-1.22179398250804e-05
-1.79260918930557e-05
1.57012791178933e-05
-2.37744841192334e-05
-1.89206881189111e-05
-1.92275013511192e-05
-1.94850487177683e-05
-3.18469509038328e-05
-6.32790112701421e-06
-3.05089530640482e-05
-3.33188455834326e-05
-1.52037898665299e-05
-2.40970440676086e-05
-1.39834907769501e-05
-2.42281049515155e-05
-2.60792464549549e-05
-1.93999200633769e-05
-2.74895237178217e-05
-3.42540427603295e-05
-9.73533728398954e-06
-1.72319626922263e-05
-2.73786530238919e-05
-2.13692457813527e-05
-1.62847642468033e-05
-2.14893961520592e-05
-2.14176891607477e-05
-2.63777274314699e-05
-3.90467285262988e-05
1.4306598205841e-07
-2.88180475740495e-05
-9.7803398906739e-06
-1.48605368453005e-05
7.83326661399081e-06
-3.50664407786674e-05
-3.71271910850636e-05
-1.94685178926757e-05
-2.1850293300565e-05
-1.5409051627013e-05
-3.22908400523464e-05
-3.22810358952755e-05
-1.52932845338676e-05
-2.99406236675166e-05
-2.59345934055442e-05
-3.35608931103802e-05
-2.03931249719158e-05
6.41774515613994e-06
-1.42203347448217e-05
-1.6190900045338e-05
-1.30354897977528e-05
-2.00298953152156e-05
-2.323114016453e-05
-3.17246247038336e-05
-1.2634914470688e-05
-2.65999176185706e-05
-1.28316139798997e-05
-2.98065856654537e-05
-3.44891036281212e-06
-4.83270448379166e-06
-6.18931433850917e-06
-2.90076391397745e-05
-8.11934776575725e-06
-3.50792962819628e-05
-1.75512476279489e-05
-2.09279205739784e-05
-6.93848448523406e-06
-4.3220294757568e-05
-1.22137880748731e-05
-2.49144430928098e-05
-1.38476927063643e-06
-2.29263678597023e-05
-2.5498243380891e-05
-2.01813488277688e-05
-2.97305361230008e-05
-1.75644381350121e-05
-2.55990799280036e-05
-4.19487028216609e-05
-1.28592589390031e-05
-2.18150720853133e-05
-1.78514262758731e-05
-6.59902418078361e-06
-1.50048934378524e-05
-8.89045589658011e-06
-4.8037306554919e-05
-1.54977360244612e-05
-2.6096345427031e-05
-1.38753598778193e-05
-2.30576508758521e-05
6.00494204247218e-06
-2.74872802899e-05
-3.7772248446981e-05
-1.08840599049899e-05
-2.39752428671982e-05
-1.86518612768424e-05
-2.66993066840979e-05
-2.7308821525966e-05
-3.3545144571944e-07
-2.31041548552373e-05
-4.65303392728454e-05
-1.45778681346634e-05
-2.50654189369231e-05
-8.73192139119893e-06
-1.7654318038005e-05
-1.81323291987523e-05
-2.01148126222833e-05
-2.7091485746196e-05
-3.10746515739337e-05
-1.21325952630589e-05
-4.05516554461845e-05
-1.06605123465191e-05
-1.54580933451668e-05
-2.67425723376662e-05
-5.71621078273942e-07
6.1135650548442e-07
-1.95599323834492e-05
-2.78765323128445e-05
-1.38184353830441e-05
-1.64291751577257e-05
-4.3836173122351e-05
-3.10651805219527e-05
-2.33075105603871e-05
-2.98528056246073e-05
-1.71634720546525e-05
-1.38850191291504e-05
-8.9451105177673e-06
4.69452815742131e-06
1.60586164388552e-05
-1.83935269426482e-05
-9.34462870876747e-06
-3.59928198801048e-05
-1.5763608074905e-05
-1.51521707211176e-05
-2.36966904581243e-05
-1.32677683061992e-05
-1.62336084203735e-05
-1.41033059859616e-05
-1.92626527590403e-05
-1.31704651137231e-05
-1.37346508878212e-05
-1.27488786762079e-05
-1.71539464382101e-05
-2.35538182698932e-05
-3.76339966536193e-05
-2.77694206041284e-05
-1.93832462627673e-05
-1.68369673604746e-05
-6.87091550965826e-06
-3.19861320028295e-05
-1.26356564976881e-05
-1.06384546354444e-05
-3.49662425500547e-06
-1.98396916206694e-05
-2.57128854085209e-07
-2.95068299303716e-05
-2.27951933617761e-05
-3.25701955483657e-05
-1.60794152261802e-05
-1.6582448015357e-05
-2.54763163515785e-05
-1.57142594374743e-05
-1.57487814342765e-05
-2.59626684840938e-05
2.58315926644614e-06
-1.88093460089625e-05
-1.31441619634069e-05
-2.29454422184568e-05
-4.8743671780669e-07
-4.16994821678131e-05
-5.25521902998478e-05
-1.18371082128605e-05
-2.16192989129563e-05
-1.18701028113467e-05
-2.01575433853457e-05
-2.03335453748234e-05
-2.60502506766159e-05
-9.57667398850953e-06
-3.35483344747298e-05
-6.05122516858063e-06
-2.60069182346855e-05
8.89306153024266e-07
-1.3071327700305e-05
-2.18863541035828e-05
4.33262918929509e-06
-8.54233601457601e-06
-2.13271884537344e-05
-3.50194257839532e-05
-1.7981248134843e-05
-2.06921173944921e-05
-2.29873719083361e-05
-7.55598681851758e-06
-9.21212091257381e-06
-6.47711669509652e-06
-2.17947361308648e-05
-1.35144512605934e-05
-2.65606611230313e-05
-2.85662713115387e-05
-2.45244430993603e-05
-3.84561631271152e-05
-3.69102036165806e-05
-1.90724664574342e-06
-5.17433799171107e-06
-1.48341957687112e-05
-1.59686175747029e-05
-1.68777619773937e-05
-1.34901372029815e-05
-2.27141633726916e-05
-2.48669939495301e-05
-1.68381130005148e-05
-1.8047316177311e-05
-2.78336069045013e-05
-1.67759030539719e-05
-4.60274957026881e-05
-8.50831910496736e-06
-2.77707136756574e-05
-2.89231713832488e-05
1.68390444577806e-06
-2.75569428904862e-05
-1.92779274418628e-05
-3.27785604106655e-05
-1.747814105566e-05
-1.42492590528693e-05
-5.6085133020237e-06
-9.70932578277956e-06
-3.02613681069364e-05
-1.8613834355318e-05
-9.72228111076597e-06
-3.40570675610746e-05
-1.98208938686437e-05
-1.10540029995807e-05
-4.31322954818656e-06
-1.79114148261492e-05
-1.23990320893146e-05
-2.38238246565809e-06
-2.89837033904117e-05
-3.30129564742613e-05
-6.85146944733149e-06
-1.33963462755632e-05
-1.62209101903634e-05
-3.08208317786507e-05
-1.69718628622641e-05
-2.57926512803496e-05
-3.94279915253474e-05
-2.92946867461039e-05
-3.69765753403072e-05
-2.39327845623296e-05
-1.49694031259136e-05
-2.92738707697577e-05
-1.24686970937222e-05
-2.64215904736605e-05
-2.23636097358269e-05
-1.857562100986e-05
-1.34973724754157e-05
-1.70646325065165e-05
-2.03842800124477e-05
-3.7481611512081e-05
-1.58518298344869e-05
-3.58114368994447e-05
-3.63905241666795e-05
-2.42015311385805e-05
-2.21948278756542e-05
-1.59786949279202e-05
-3.62219651471152e-05
-1.62072140421789e-05
-3.01034863138168e-05
-1.27577775018597e-05
-8.89095417680138e-06
-1.73262494142576e-05
-5.35395747614651e-06
-1.88885079978616e-05
-1.32669386590812e-05
-5.40252137024363e-06
-2.63347256218439e-05
-1.05982844396337e-05
-1.20809823913963e-05
-1.30224050694626e-05
-3.50603467392447e-05
-2.72659394070206e-06
-7.14875207409311e-06
-4.06846385148482e-05
-2.6477034393872e-06
-3.69837048952057e-05
-2.03022458174238e-05
-3.3631677425503e-05
-3.50144362621208e-05
-5.67994211074979e-06
-1.08278996340528e-05
-9.83877501288492e-06
-2.33887526105478e-05
-1.38591399057457e-05
-2.52553372324358e-05
-4.53558533265559e-05
3.37388669734896e-07
-3.88032130915051e-05
-4.80737328888143e-07
-3.32419888150554e-05
-1.96476699688785e-05
-3.13036528821889e-05
-8.74121596064772e-06
-2.63100582617794e-05
-3.19441914980326e-05
-1.35079322248082e-05
-2.7224546592202e-05
-1.3132109340033e-05
-1.16468805789697e-05
-1.30141732387831e-05
-2.17342658170097e-05
-3.41931656807012e-05
2.66712458102397e-06
-2.79309857268699e-05
-2.03575266155827e-05
-3.15924999222105e-05
-4.02844642941471e-05
-2.50788368843387e-05
-1.72474601054211e-05
-4.04946767655035e-05
-2.4081946576507e-05
-2.89778598769723e-05
-1.98073749641669e-05
-1.41293577403342e-05
-1.15807787420971e-05
-5.5004388665919e-06
-3.96270483296869e-05
-1.3208346113274e-05
-6.29087372311533e-06
-8.63327243803115e-06
-2.80311707353899e-05
-4.52545623612933e-05
-2.53441558853032e-05
-2.83122941870117e-05
-2.74077271406841e-05
-1.35058502110554e-05
-2.89220734448584e-05
-4.5048421843236e-06
-1.2992607652466e-05
-2.68120133899453e-05
-3.91678992003387e-05
-3.52135901761577e-05
-1.82313817527899e-05
-8.65889566596643e-06
-1.17608895625093e-05
-1.97263232739282e-05
-7.38462118469484e-06
-2.57426827917227e-05
2.4363297171895e-06
-3.04980318324271e-05
-6.84103915991784e-06
-1.75565927630799e-05
-2.24076413984934e-05
1.0559093894314e-05
-1.32502101008201e-05
-2.37388394062653e-05
-7.45303926715401e-06
-2.15378176549133e-05
-2.57213155104475e-05
-1.73713265347067e-06
-9.21243236990652e-07
-1.77080317270976e-05
-1.87726238400203e-05
-1.05677511163937e-05
-2.67391921862259e-05
2.97424630299807e-06
-2.20127929564856e-05
-2.1991608964669e-05
-1.77045836013619e-05
-3.83428127326995e-05
-1.64523759667837e-05
-4.65792505365367e-05
-2.99548932149987e-05
7.95605357183486e-06
-2.53108321628755e-05
-2.43616197120024e-05
-2.91408388218463e-05
-4.62049307187182e-06
-1.83029224964027e-05
-1.83102082065312e-05
-2.98656895965649e-05
-3.24047189221473e-05
-1.64776531806808e-05
-2.2412643475756e-05
-1.10250673225367e-05
-1.50420273685363e-05
-2.36330595909407e-05
-3.23790160545228e-05
-8.89021905590506e-06
-3.56130782352148e-05
-1.14889046570284e-05
-3.33792625126584e-05
-1.3833880470232e-05
-4.59218974438641e-05
-1.78086089044107e-05
-1.68824797694211e-05
-2.56591349986693e-05
-6.90487905781303e-08
-2.24045938796839e-05
-1.1754815420439e-05
-3.14268556766656e-05
-1.6018292299085e-05
-4.2875033965532e-06
-1.92737737232142e-05
-2.6327928507627e-05
-2.57903197400302e-05
-2.54194338406938e-05
-2.07148784587317e-05
-3.07140051591588e-05
-2.89030869858643e-05
-2.02094967673192e-05
-3.69594265054222e-05
-1.6383310600906e-05
-1.61654441484613e-05
-2.04483572662326e-05
-1.1493560699216e-05
-1.43705597783083e-05
-2.32418463855006e-05
7.73005615298625e-06
-1.16941940319102e-05
-2.98549199206665e-05
-4.96969515478915e-06
-3.56510538401165e-05
-3.08671353222869e-05
-9.25553768204953e-06
-2.20086345038243e-05
-2.03256736748777e-05
-2.59588626404103e-05
-3.60611844673793e-05
-2.64712169667225e-05
-2.76687011665988e-05
-3.81944995276305e-05
-2.12857145097529e-05
-2.31228093862863e-05
-2.37352151142309e-05
-1.52785102155744e-05
-2.68373501751119e-05
-1.43776166329323e-05
-2.26522373602785e-05
-9.24396166031177e-06
-1.39485617879024e-05
-4.21711388425141e-05
-2.8099037702339e-05
-1.50165320260395e-05
-2.74986749546029e-05
-1.32863838044204e-05
-2.23283391474337e-05
-2.90905760835839e-05
-3.13560873362062e-05
-2.93664781195911e-05
-3.78450574221616e-05
-2.40292717813702e-05
-1.34175970255828e-05
-8.8046210531291e-06
-1.21899611123337e-05
-7.5965227985008e-06
-5.41815471817867e-06
-3.95294285301827e-05
-1.92714149772199e-05
-3.83056143415949e-05
-1.94924684581434e-05
-3.54849398210415e-05
-2.38207573468474e-05
-2.63180661022764e-05
-3.03492247688572e-05
-4.84762334360564e-05
-1.61263036565108e-05
-1.58071298445763e-05
-3.3886302424387e-05
-3.74106294298675e-05
-1.77353622567432e-05
-2.67107888400407e-05
-1.39759955277843e-05
-2.84058773866083e-05
-2.44627445523844e-05
-2.63431619937372e-06
-3.08317417863923e-06
1.44740119432584e-06
-1.85510510194526e-05
-2.10767503367222e-05
-8.38263322392683e-06
-6.68330290280439e-06
-5.01551616356707e-06
-2.90135709102796e-05
-7.39434819439289e-06
-2.04199073269659e-05
-2.38644190290578e-05
-6.01738177931535e-06
-2.69722377950528e-05
-3.95483593520433e-05
-2.72577801219307e-05
-1.96401992658942e-05
-2.77338569402093e-05
-2.79937649923606e-06
-2.82309282654291e-05
-1.32487291684389e-05
-3.13969120299647e-05
-1.00633178355487e-05
-1.66723907721821e-05
-1.46008393375947e-05
-2.04028303886545e-05
-1.17487135127249e-05
-2.06040515187244e-05
-1.86766905791488e-05
-2.74935938672253e-05
-2.34446708065945e-05
-1.28921289416341e-05
-9.91814110407245e-06
-2.37231579858014e-05
-1.96840278635176e-05
-2.55535697854124e-05
-2.97562256648757e-05
-2.54938975951363e-05
-2.39818707548432e-05
-1.28765631039542e-05
-4.28588166473102e-05
-4.11033611605193e-05
-2.03664736818066e-05
-1.84887641175834e-05
-2.21265433848001e-05
-3.4878025894717e-06
-8.25293602010743e-06
-3.31674415911072e-05
-2.97587860634159e-05
-2.13635095394156e-05
-2.95207563086474e-05
-3.44091744839145e-05
-4.50205549720882e-05
-2.49807440689109e-05
-1.30772658749023e-05
-2.15707917028276e-05
-1.38661524689465e-05
-1.03865130913571e-05
-2.22041978407521e-05
-1.84550789261807e-05
-6.52518150068862e-06
-4.88697685091423e-05
-2.2472064484108e-05
-5.47640642967863e-06
-2.5951797392369e-05
-2.38379774769154e-05
-1.47280666345149e-05
-6.910344801368e-06
-3.57797352373119e-05
-2.43106473195355e-05
-1.94829857041102e-05
-2.85567383289322e-05
-2.22861867397814e-05
-1.97854033434563e-05
-4.26717998426764e-05
-2.17751435477286e-05
-8.90349250442831e-06
6.68728907164357e-06
-2.19449581588412e-05
-2.53547124349247e-05
-2.81718439613772e-05
-2.93625350940651e-06
-2.01241534944582e-05
-2.77345591046511e-05
-2.23857292851884e-05
-1.96836816240605e-05
-1.44059552845516e-05
-2.4889498247536e-05
-2.26336140524104e-05
-8.38757215522588e-06
-5.95249824060089e-06
-1.149699706672e-05
-1.59840795676631e-05
-2.5256984120353e-06
-3.40101496955983e-05
-3.89082999096254e-05
-3.07046103761416e-05
-4.10823525092386e-06
-5.79938210446801e-06
-2.43318314300217e-05
-4.06461821056211e-05
-2.0104465965269e-05
-2.39976590256575e-05
-1.0825891819314e-05
-3.04472935568408e-06
-2.78543442351579e-05
-3.09799451228439e-05
-1.92521479056712e-05
-2.01396491361422e-05
-2.30767061908056e-05
-2.20324849688735e-05
-2.12686894579101e-05
-4.08486071525506e-05
-2.54582182518048e-05
-1.42679187435258e-05
-2.18459402354486e-05
-7.21291960559486e-06
-2.54610712786499e-05
-2.54599250885549e-05
-1.28168678062211e-05
-3.77093101903557e-05
1.6883099397157e-06
-1.96674924217058e-05
-4.09753210717076e-06
-2.3339773417034e-05
-3.90731421782296e-06
-1.1095340183702e-05
-1.46842927938981e-05
-1.25061949466247e-05
-3.33727169490515e-06
-1.26369584040892e-05
6.91156213741405e-06
-2.28300617827642e-05
-3.32515339435646e-06
-4.23313609266909e-06
-5.20486682382923e-06
-2.51728558082463e-05
-3.24809227921526e-05
-2.54766765731968e-05
-9.03437261943556e-06
-3.37275134384352e-05
-1.82806880800237e-05
-3.80717504483997e-05
-8.29875368653971e-06
-1.84224831161473e-05
-1.78813572073036e-05
-2.18685766679867e-05
-4.25697821750501e-06
-2.38141675501144e-05
-1.57851874333497e-05
-1.61254979252705e-05
-1.45021829877972e-05
-2.71135159249112e-05
-1.02781909392852e-05
-3.89352772114467e-05
-2.45305808940462e-05
-8.36376284695478e-06
-3.04505550188894e-05
-1.35991726076259e-05
-1.76607550475365e-05
-3.24009727352956e-05
-3.08154559174275e-05
-3.57965563041455e-05
-2.72887162350615e-05
-1.83624882782379e-05
-8.49246994031518e-06
2.23177979171294e-06
7.22576776539098e-06
-1.35855632130159e-05
-4.06893627267242e-05
-2.98825358615811e-05
-3.88251914877448e-05
-1.44173816730981e-05
-1.082389606762e-05
-1.07303312991306e-05
-3.41337794053941e-05
-2.04320396478382e-05
-1.24117114999298e-05
-2.95045451038012e-05
-3.18297605525904e-05
-2.76329988488865e-05
-2.9424015525538e-05
-8.04809153799288e-06
-2.19690738149736e-05
-1.87413819583356e-05
-2.23380297778911e-05
-3.55912115394588e-05
-4.75826935137969e-06
-2.8202523077542e-05
-2.04025671955487e-05
-3.30342286560919e-05
-3.00461280593104e-05
-3.25016301471816e-05
8.96087891003204e-07
-1.39551192277302e-05
-2.38457742895607e-05
-2.9969260818567e-05
-1.20500156007796e-05
1.07153408322138e-05
-1.37828104172429e-05
-1.13966572957131e-05
-1.93939019721657e-05
-5.18592700398139e-06
-8.38085262622621e-06
-3.32974171206658e-05
5.34057571009903e-06
-2.18099947868334e-05
-2.38941070523285e-05
-4.8019091892643e-06
-2.58383770573339e-05
-2.27068836976798e-05
-2.38424834265303e-05
-6.30626387044774e-06
4.340495006379e-07
2.20094559208192e-07
-2.64075192184103e-05
-3.58507084931989e-05
-2.80366870251143e-05
-2.12987803156119e-05
-1.87893187847286e-05
-1.92470794105086e-05
-1.79999225560251e-05
-2.07818900475069e-05
-2.56573841218834e-05
-2.41957560793894e-05
-2.460254554713e-05
-1.70533361192737e-05
-6.47675539159441e-06
-2.22630012616363e-05
-1.64570993333596e-05
-1.49564813915476e-05
-1.18704838223449e-05
-2.7896594308612e-07
-1.46525022418027e-05
5.76551655904753e-06
-3.4131308969778e-05
-4.69579919557195e-06
-1.61919679161576e-05
-1.28199577228707e-05
-3.19914664339466e-05
-2.6289045365199e-05
-1.24855331433377e-05
-6.94627674795296e-06
-1.44954061852693e-05
-1.10126222562593e-05
-4.48592278943926e-06
-4.80877537640704e-05
-3.36360616306946e-05
-9.07377900443622e-06
-2.17038626512219e-05
-3.67322689341133e-06
-1.11429634647657e-05
-4.27122210348183e-05
-1.78987927664757e-05
-1.34474913969752e-05
-4.60488646236271e-05
-3.35741578640346e-05
-2.14577362748714e-05
9.13824314261784e-07
-1.63229800777744e-05
-1.03577430762261e-05
-2.137391708472e-05
-4.36010733563113e-06
-1.41131836708293e-05
-2.34163022258192e-05
-1.42671085626758e-05
-2.32528662996706e-05
-1.94648803077467e-05
-2.67026582051064e-06
-3.79855574034545e-05
-5.08324256753865e-05
-1.08857528913593e-05
1.89749033440001e-05
-6.88111426576047e-06
-2.1995834064404e-05
1.29560129628229e-05
-3.14921032591688e-05
-1.56714970152852e-05
1.45058365767664e-05
-7.57321351645709e-06
-2.88122889333641e-05
-2.49559559171914e-05
-3.91187618427004e-05
-1.92527661692232e-05
-2.55917149756149e-05
-8.20511283064947e-06
-1.92118965347384e-05
-1.06960783597554e-05
-5.82758642451512e-06
-4.89865520857967e-05
3.45058865869106e-06
-3.07058099701675e-05
-1.20311682203411e-05
-1.2987582150303e-05
-3.82240459266813e-05
-1.78739030087537e-05
-2.76993715377471e-05
-1.83892896634599e-05
-3.71984682543399e-05
-2.36896268269233e-05
-3.23762175083905e-05
-3.28551534293452e-06
-1.59438776704273e-05
-3.6191286428463e-05
-2.68198676084245e-05
-1.80830806407957e-05
-2.61645504314595e-05
-2.03982750013203e-05
-1.06204796923761e-05
-1.29388173366193e-05
-4.99353589884547e-05
-2.96640221839892e-05
-3.34569649511522e-05
-1.24196892154013e-05
6.24473367269221e-06
-1.91021268785628e-05
-1.28042960306311e-05
-3.07190245116778e-05
-5.52771322489627e-06
-2.82566098284122e-05
-2.99455885965512e-05
-4.6402650411727e-05
-1.72577102987061e-05
1.49070286518496e-05
-3.61460710454001e-06
-1.61789574852469e-05
-2.68082494655968e-05
-1.30772922054959e-05
-1.66918680365278e-05
-2.88626396757392e-05
-1.77632276192607e-05
-2.16120929642062e-05
-1.00095556806645e-05
-2.10501629731139e-05
-3.89311719320334e-05
-1.45204828731868e-06
-9.2262693368686e-06
-2.83222483101013e-05
-9.02704418276805e-06
-1.29235428944714e-05
-2.15457262197157e-05
-2.15484552746711e-05
-2.60422284905762e-05
-4.66495029653558e-05
-6.39830813093025e-06
-3.29557216137245e-05
-3.48283938570916e-05
2.7056237934005e-06
-1.79774648358536e-05
-2.17636701099066e-05
-1.18797220227466e-05
-3.21339433924183e-05
-2.07568572064467e-05
-3.95887928781318e-05
-3.06904639939336e-05
-1.76620778120906e-05
-8.84362776314248e-06
-2.05843093785888e-05
-4.21692460919245e-05
-1.19613602626534e-05
-2.03316771165947e-05
-2.54004550367307e-05
-2.76781899083686e-05
-1.39272450191003e-05
-1.85645456514083e-05
-2.22749253502607e-05
-2.33106895254663e-05
-1.87012919909963e-05
-1.88912393250169e-05
-2.57291512688419e-05
-2.80022348248704e-05
2.74868800059578e-06
-3.14449085603147e-05
-2.7826177042075e-05
-3.01216575753699e-05
-1.92124190202845e-05
-3.98501785058735e-05
-2.35074601804052e-05
-1.04364137472395e-05
1.32303771226725e-05
-2.65679195190325e-05
-4.78795811181273e-05
-9.02533941532187e-06
-9.97430389316894e-06
-1.32497988265633e-05
-2.65492147974126e-05
-2.77680094628865e-05
-1.50261064870713e-06
-1.83962599599147e-05
-3.09017423060506e-05
-1.06860379904165e-05
-1.69835918002164e-05
-1.83224221716715e-05
-9.94802189095309e-06
-2.42799212579635e-05
-2.00759860513704e-05
-1.38573811299593e-05
-1.77624589281204e-05
-3.31212598830179e-05
-2.69131637634056e-05
-4.2038070931415e-05
-2.25371264621329e-05
-9.63395759845978e-06
-1.98332888916627e-05
-2.82949598668931e-05
-2.10884126302241e-05
-1.82951170402667e-05
-2.29501277274774e-05
-1.90103201777416e-05
-1.37134949829875e-05
-1.84492480907242e-05
-4.83481930942298e-05
-3.02359124318623e-05
-2.48063664622104e-05
-1.4908460517664e-05
-2.22099208140008e-06
-2.05378556506311e-05
-1.71801674357486e-05
-2.62382015126773e-05
-2.64458226113297e-05
-1.97681493457945e-05
-5.00072135456707e-05
-3.85218960680924e-05
-2.7029436661133e-05
-1.1060687445957e-05
-2.68538758568496e-05
-3.46600919142569e-05
-1.30436359117663e-05
-2.47728483200743e-05
4.14222699381438e-06
-1.89135542691208e-06
-1.41985939358349e-05
-1.58942805323662e-05
-1.67917018869775e-05
-2.2949807123092e-05
-1.9647453289223e-05
-2.24639375236248e-05
-2.16323884412327e-05
-2.91341395653299e-05
-2.06043091641114e-05
-2.05182177907016e-05
-2.03434192093268e-05
-2.25548522197635e-05
-1.65043295087513e-05
-5.65684017259269e-07
-2.85009119794063e-05
-1.70003097516963e-05
-3.19161316007377e-05
-8.30054320427382e-06
-3.06373104866803e-05
-1.84381425033701e-05
-1.79083954791537e-05
-1.08059836832067e-05
-2.48564822300189e-05
-2.77006705711584e-05
-2.71123292346764e-06
-2.48843074813321e-05
-2.04540826113068e-05
-2.96489249389515e-05
-2.24453266869634e-05
-1.18868298164497e-05
-2.44314955566481e-05
-8.85009010192355e-06
-3.36374866381556e-05
-1.4663657510862e-05
-1.57505879049901e-05
-2.84678942945619e-05
-2.03317280217413e-06
-2.34160936830809e-05
-2.29132254353062e-05
-3.94547042349107e-05
-2.53421731937458e-05
-4.93452915248225e-06
2.89211717306681e-06
-2.08329176821242e-05
-2.21274830724567e-05
-3.90033431629987e-05
-6.89134823855695e-06
-1.69953605229922e-05
-2.15416942288337e-05
-4.4097463300869e-05
-2.16399281428933e-05
7.52778364179604e-06
-2.76251788967825e-05
-2.88222889794511e-05
-4.49032829234591e-05
-1.36128154168427e-05
-4.37392042032247e-05
-1.34195486856926e-05
-2.08187021999818e-05
-2.70450379422941e-05
-1.78211262084463e-05
-3.81658777186972e-05
-2.48587157629598e-05
8.18132855380033e-06
-3.5246280780397e-05
-2.30061191628351e-05
-1.73347928358884e-05
-4.00584971985631e-05
-3.31356602601432e-05
-5.73079997633294e-06
-2.21597292024148e-05
-1.76282426986731e-05
-1.32510866076438e-05
-1.37169627460916e-05
-3.46334081074682e-05
-4.40397682231609e-05
-2.2367656583874e-05
-2.34204918318256e-05
-1.58532007811649e-05
-1.66045321528132e-05
-2.29021262032577e-05
-1.84157617821898e-05
-3.80789743215697e-05
-3.55705528417228e-05
-2.45313032797143e-05
-2.33982392626913e-05
-3.12224073148712e-05
-2.47418421559874e-05
-1.89976109932465e-05
-3.76589506770463e-06
-1.59565361427761e-05
-3.09742033593252e-05
-3.21885468366102e-05
-8.3799996450587e-06
-2.60096398755446e-05
-8.52822900051858e-06
6.58398442464573e-06
-3.55120366621914e-05
-2.43779311606387e-05
-9.51137880023875e-06
-3.29696196748751e-05
-1.91619136278179e-06
-2.58275154461345e-05
-8.73033242412725e-06
-1.53067870897388e-05
-1.63876359915279e-05
-2.27786187256835e-05
-1.82370084548796e-05
-1.62571150468291e-05
-7.85484679825138e-07
-1.66056138921204e-05
-1.04786171980534e-05
6.21602212846894e-06
-1.59350003080237e-05
-2.34973158174537e-06
-2.45747012864356e-05
-1.279837499495e-05
-1.33828448407352e-05
-4.2001281478145e-05
-1.47531337322216e-05
-5.28290470633335e-06
-3.40153388461713e-05
-2.16497489940579e-05
-3.36981401256876e-05
-2.54326513125135e-05
-9.11111274046621e-06
-1.84323770218903e-05
-1.09634623727137e-05
-1.91777428573453e-05
-1.60912683529135e-05
-3.62753562432413e-05
-6.21368991960985e-06
-3.44032486835593e-06
-2.72666707061412e-05
-3.43364705451845e-05
-2.78166022119648e-05
-1.59196813734673e-05
-4.57753913506546e-06
-1.19898127909333e-05
-1.57208617733561e-05
-2.26738663045258e-05
-8.21084999473616e-06
-4.05189746472611e-05
-2.33381816218638e-05
-4.2195834309371e-05
-1.09167983944154e-06
-3.18652342495536e-05
-3.34997562912762e-05
-1.6824795780964e-05
-2.69062110292237e-05
-1.41747400339321e-05
-3.72956014389321e-05
-2.08751586372168e-05
-1.93313102161395e-05
-3.44874049843891e-05
-1.76199764135673e-05
-3.59003947697188e-06
-2.84380189112416e-05
-2.95043143331269e-05
-3.70889015879616e-05
1.24548826846017e-05
-3.08908904219902e-05
-1.47118923747639e-05
-1.8803178480037e-05
-1.38776676301436e-05
-5.19494660924561e-06
-5.38409649416357e-06
-2.6369239618458e-05
-1.95881317980749e-05
-2.01484154855582e-05
-3.0750269509973e-05
-2.91059835557326e-05
-3.00508025513654e-05
-1.57660633049023e-05
-2.361332969045e-05
-2.42018718060091e-05
-2.69098996542218e-05
-7.39336726765886e-06
-3.30945518674235e-05
-9.23425507042639e-06
-2.26499494413653e-05
-1.99123465315708e-05
-3.60261556606059e-05
-4.47731772263841e-05
-2.13051629557965e-05
-3.89666674059883e-05
-2.24905201888228e-05
-2.85729515327108e-05
-2.12964484467713e-05
-3.3611845199246e-05
-4.10318001045811e-05
-1.98357549259725e-05
-1.38034065669777e-07
-2.17747369488248e-05
-3.82951920981014e-05
-1.80777700253392e-05
-1.37429208221188e-05
-2.51861368521744e-05
-1.89411339916304e-05
-7.62749826198224e-06
-3.15263990287243e-05
-2.58738840702244e-05
-2.79522907698445e-05
-2.94443074357555e-05
-2.62712071452052e-05
-2.91660229469631e-05
-1.25811299563071e-06
-1.9604964823527e-05
-3.63624598764292e-05
-1.97503225270597e-05
-1.3213651145287e-05
-6.69266029791344e-06
-2.39246231893121e-05
-2.65059177712682e-05
-1.43251669504448e-05
-1.8692590913486e-05
-1.14462293350121e-05
-2.20534847855183e-05
-3.03162818021467e-05
-1.00256544065623e-05
-2.10995768048159e-05
-4.1726216709704e-05
-2.073856590319e-05
3.01724978590901e-06
-1.09201472131095e-05
-2.19476735105594e-05
-3.13580429941037e-07
-8.54347816371014e-06
-2.41273836819051e-05
-6.41060561770965e-06
-1.00609684904172e-07
-5.24402898763458e-06
-1.44131548787593e-05
-2.61259769519977e-05
-4.14139733898275e-05
-2.13507113955587e-05
-6.2867235532439e-06
-2.57152806572084e-05
-3.89081087456719e-06
-8.12781767282918e-06
-2.69634373043268e-05
-2.23306020000349e-05
-6.56552699930487e-06
-1.91167328723882e-06
-1.86186093692662e-05
-1.06489011967561e-05
-9.58236791162531e-06
-7.44692455911013e-06
-1.92228116010587e-05
-2.47878982059185e-05
-1.34753946820786e-05
-3.16414160343202e-05
-1.53642331310761e-05
-2.14353895666587e-05
-2.31198720868364e-05
-1.67015200721062e-05
-1.54650512349113e-05
-1.94799091231851e-05
-3.12898219939054e-05
-2.23926180497624e-05
-1.47857323334573e-05
-1.924365372487e-05
4.70276461109859e-06
-3.22074862834278e-05
-1.73177930379974e-05
-3.50189821428649e-05
-1.5462872164132e-05
-2.48054110213564e-05
-1.9274730448416e-05
-3.00516598954303e-05
-2.11755715876573e-05
-2.10500171147682e-05
2.13429154861691e-06
-1.94743714550485e-05
-2.70295197566774e-05
-3.50338992794027e-06
-2.55694747930382e-05
-1.41293734777321e-05
-9.55661979898327e-06
-2.05998333017686e-05
-4.59331780736732e-05
-3.29830810271938e-05
-6.70089781712462e-06
-1.74403174438787e-05
-2.63317806322125e-05
-5.80514052610206e-06
-1.30290394681577e-05
-1.18393491238453e-05
-2.07141872621431e-05
-1.29311950459365e-05
-1.75230075423571e-05
-1.87102641718335e-05
-1.26579365543811e-05
-1.30437512423748e-05
-1.74568820327279e-05
-1.4540701814527e-05
-1.95056532708057e-05
-2.0609690652323e-05
-2.47594992186278e-05
-1.42787822797765e-05
-1.75583559859215e-05
-1.51137780862372e-05
-6.90681004371785e-06
-3.00258293257634e-05
-9.53372959182092e-06
-2.08698338696645e-05
-2.39940722187684e-05
-2.70414490106756e-05
-1.80449509388061e-05
-1.09524577736208e-05
-3.41800757743747e-05
-1.63704184071078e-05
-1.88861699790963e-05
-2.83431004740032e-05
-1.35329499875905e-05
-3.36139250463905e-05
-1.57361764444788e-05
-1.13760179266758e-05
-1.86263837021458e-05
-3.85076179731204e-05
-3.14203025263736e-05
-2.29944378168139e-05
-2.51661547351885e-06
-1.619048503143e-05
-4.53702097660892e-05
-2.1652818244953e-05
-1.55574830262942e-05
-3.24706200425688e-05
-1.7571632148288e-05
-1.7074059463811e-05
-2.43886679941007e-05
-3.86762374786632e-05
-1.10726958276481e-05
-3.30810496526157e-05
-3.15206467520196e-05
-1.44143146765661e-05
-1.00467484869116e-05
-1.1536509183026e-05
-3.83987381707778e-05
-2.60262489667208e-05
-1.39529412667043e-05
-2.0551174307618e-05
7.05386231970272e-06
-2.69962195184925e-05
-9.35932430786781e-06
-1.30423248060461e-05
-5.81201618448631e-06
-3.04835460914695e-05
-3.24119943976904e-05
-8.22889567096321e-06
-3.49428521429725e-05
-1.56304996879794e-05
-4.72996807314853e-06
-7.59755051576115e-06
-2.49083111922835e-06
-3.15638569634279e-05
-3.19343442107106e-05
-1.53927261300676e-05
-3.48273290224073e-05
-1.46632051960715e-05
-1.9125626569388e-05
-3.41042770685523e-06
-2.86908300393286e-06
-4.95952408690093e-06
-4.01898045893264e-05
-2.6439353322097e-05
-2.51673605770636e-05
-1.80971941503435e-05
-3.21247067581352e-05
-1.20180536521725e-05
-1.81882148901484e-05
-2.94363618286139e-05
-3.36353912529324e-05
-1.03443100450763e-05
-1.75582967065307e-05
-6.82846600201241e-06
-3.32372819136484e-05
-2.57449764409959e-05
7.57474563866733e-06
-1.86048191580618e-05
-2.28802971938912e-05
-2.15152521441534e-05
-3.01223862828733e-05
-3.04423764009345e-05
1.33576143153176e-05
-2.24827925010353e-05
-7.38045496973711e-06
-3.83481555905972e-05
-3.41904382657901e-05
-2.40991645595953e-05
-1.99512360129771e-05
-1.29111380076459e-05
-2.94367294640256e-05
-1.09259831704102e-05
-8.89625490515925e-06
1.43249871370955e-06
-1.35481797779698e-05
-2.37767447394783e-05
-1.15950118419292e-05
-4.57686196117448e-05
-2.09066787713608e-05
-1.39025512636963e-05
-2.81598287836742e-05
-1.32354332382576e-05
-6.57129885192219e-06
-1.98027554377623e-06
-2.93723593935554e-05
-2.21173172444948e-05
-1.58214440495608e-05
-2.65820432122442e-05
-2.1450968955861e-05
-5.09270415165308e-06
-3.21543417624566e-05
-4.27899882719138e-05
-3.67623424333213e-05
-3.31530497372311e-05
-1.36698235521145e-05
-2.08482951042376e-05
-5.1154517643767e-06
-3.37982974241299e-05
-9.93493732801803e-06
-2.84806374990251e-05
-7.90622624068012e-06
-3.01359671991112e-05
-1.23091042349423e-05
-2.53090675622606e-05
-2.35332325630316e-05
-2.69369827749424e-05
-2.73325593377136e-05
-6.29564617627009e-06
-9.99498480817445e-06
-2.75491874164418e-05
-2.19357655267228e-05
-5.12094170877635e-05
-3.89066932784728e-05
-3.09096418373524e-05
-7.18184689966514e-06
-2.80256089127919e-05
-2.38784358950919e-05
-1.79805908498254e-05
-2.67626183849146e-05
-1.58619177440441e-05
-1.28561462320677e-05
-2.20283864656788e-05
-5.70714123600004e-06
-3.18620355909993e-05
-9.61839774757281e-06
-2.68766622195002e-05
-2.09232831257327e-05
-2.57248564196244e-05
-2.20558465677318e-05
-2.36828069085535e-05
-2.01961476258459e-05
-2.03125981024481e-05
-2.17410959121572e-05
-3.49490723610848e-05
-3.50545319942395e-05
-7.32446992468832e-06
-5.36728224961896e-06
-3.21503358683292e-05
-1.80553486840256e-05
-8.23736056550812e-06
-1.0238680035895e-05
-1.51034301762776e-05
2.10591672940962e-05
1.6303483375101e-05
-1.21627706698848e-05
-3.10513065610419e-05
-1.97111242699897e-05
-1.15454612165477e-05
-2.53989347387791e-05
-1.80490954768602e-05
-2.5330646119664e-05
-1.25054043476255e-05
-3.86358077118348e-05
-3.7337094490135e-06
-8.10202010008721e-06
-2.57687401509169e-05
-1.46456602261114e-05
-2.03974863724249e-05
-6.16851348108079e-06
-3.5325989906145e-05
-4.84244019483475e-05
-2.15901525320296e-05
1.47203902869187e-06
-1.34076911070344e-05
-1.07933021213674e-05
-1.12827501989989e-05
-2.48064772644362e-05
-1.29120790850003e-05
-3.7055002657046e-05
-8.74596079604598e-06
-3.84953650433773e-05
-9.42866707147609e-06
-1.655491999196e-05
-1.08171746943351e-05
-4.7644062365491e-06
-4.00823158771337e-05
-2.14661597997971e-05
-4.59193623490088e-05
-1.97549272199778e-05
-1.76723760538314e-05
-1.51363253937981e-05
-2.45584539783094e-05
-1.68734698200152e-05
-3.40853004954638e-05
-2.69057566150054e-05
-1.75654055356364e-05
-2.56230225513818e-05
-2.45790245373295e-05
6.95659299330377e-06
-4.20524911411312e-05
-2.06064658919315e-05
-3.24982724872348e-05
-1.36828343372565e-05
-4.31016497017777e-05
-1.55834784430413e-05
-1.69608736654423e-05
-2.98343229824677e-05
-1.65560920987848e-05
-2.22314193699693e-05
-1.22219417887552e-05
-8.78654511317352e-06
-3.71185987106552e-06
-3.42930738610777e-05
-2.74693019844659e-05
-3.21936465470811e-05
-2.51526744555873e-05
-2.59656748391997e-05
-2.18394254658864e-05
-1.14384474964616e-06
-2.86817784300295e-05
-3.44138660044436e-05
-2.66518249481728e-05
-9.00928528397966e-06
-2.21820295625738e-05
-1.04200213417154e-05
-2.18902383828242e-05
-3.38792014374055e-05
-1.12176330984882e-05
-2.95869966915899e-05
-2.49891363721507e-05
6.56432810641529e-06
-3.84811898706522e-05
-4.19678365518136e-05
-2.06975034697491e-06
-3.91287581188147e-05
-2.6779065098916e-05
-7.91698819049045e-06
3.57521287406799e-06
2.29163708146875e-06
-9.89959611066999e-06
-9.32097002119199e-06
-2.83705508054368e-05
-1.47059047498115e-05
-2.09022945411944e-05
-3.0662271503119e-05
-3.07780464009121e-05
-3.78005722536231e-05
-1.7618747884095e-05
-9.96367164644004e-06
-4.69135349932222e-05
-1.98715415551393e-05
-2.77936454843513e-05
-2.93760020999003e-05
-3.33243313967064e-05
-5.42596073870747e-06
-2.80616669442488e-05
-1.46615228534228e-05
-2.09435017017516e-05
-1.90633302704022e-05
-3.10037234372902e-05
-2.02873171911978e-05
-4.53860035299678e-07
-1.05472392938721e-05
-8.16179103362457e-06
-2.00591688854296e-05
3.73245773863065e-07
-4.2311787576534e-06
-1.91749969280723e-05
-5.6688768426895e-06
-1.84682096299499e-05
-2.34318672002159e-05
-3.14546515302464e-05
-2.039271506027e-05
-1.02750373367023e-05
-1.32868591100454e-05
-1.9087434668403e-05
-3.03053881163583e-05
-4.38203731147061e-06
-4.75586481641606e-05
-3.29135337769802e-05
-2.4834503068039e-05
-2.2336764805905e-05
-2.83876783685519e-05
-1.73756299876096e-05
-2.29764938295771e-05
-1.13480327701301e-05
-8.00945931095187e-06
-3.99747470288191e-05
-1.03515132867045e-05
-3.02742343482504e-05
-3.41986152360486e-05
-1.22728388420791e-05
7.05559467521777e-07
-7.91225410530932e-06
-3.11073666856979e-06
-1.70756290968993e-05
-1.29626896380683e-05
-2.68867167495666e-07
-1.70743697022355e-05
8.99330664415543e-06
-2.32986691239444e-05
-3.10620590150977e-05
-2.43389815315404e-05
-3.57666309161409e-05
-5.49215787383115e-06
-2.73585362081784e-05
-4.61431875123617e-05
-2.47931179071112e-05
-6.98399311010321e-06
6.80942228628883e-06
-3.33258325732407e-05
-2.0918516820473e-05
1.49595835185326e-05
-1.49723383448002e-05
-2.0025530616099e-05
-3.59533586987088e-05
-1.53342846460884e-05
-6.41044654602431e-06
-3.42371149493394e-05
-2.28754909323962e-05
-7.33765140278333e-06
-1.27637539414714e-05
-1.54353747156605e-05
-2.77994326299288e-05
-2.5006838682978e-05
-3.04120882514937e-05
-3.8399562772947e-05
1.96303267350552e-06
-2.51894816875453e-05
-3.0306057341119e-05
-5.07484364902973e-06
-2.85007958934714e-05
-2.38192960459235e-05
-6.48268328326969e-06
-4.21955952571752e-05
-1.47094801055523e-05
-1.37480451179701e-06
2.25350839006894e-06
-4.61169571040568e-05
-1.00440667882349e-05
-3.70104883052045e-05
-3.20939934955555e-05
-1.36755167203258e-05
-3.46955247010516e-05
1.26422229066823e-07
-4.21294270727395e-06
-2.08511239432856e-05
-2.92779084032082e-05
-2.00703902443852e-05
-2.58027643599503e-05
-6.70038595075962e-06
-3.06558239477783e-05
-9.25172921028352e-06
-8.18326191985571e-06
-4.03637653076314e-05
-3.6143939684706e-05
1.73644171227701e-06
-6.22162504483412e-06
-3.32452295137097e-05
-1.81713924482788e-05
-1.20741229802865e-05
-1.93410374069175e-05
-1.79897164241461e-05
-2.86512172704287e-05
-2.14947751184506e-05
-2.58093568785208e-05
-3.39792737957975e-05
-4.87288299034732e-05
-3.62987367770072e-05
-4.43215210900686e-05
-3.52830904376479e-05
-2.51192885695497e-05
-1.94506192887627e-05
-3.79777538808812e-05
-1.86205475875807e-05
-2.05815708597936e-05
3.6818075702669e-06
-2.43218518753264e-05
-2.95362729368942e-05
-3.99259603162481e-05
-2.42333625462101e-05
-2.08850961887622e-05
-2.70779658779538e-05
-3.05133652214688e-06
-2.4115262187024e-05
-3.38175012933714e-05
1.54808770974823e-06
-2.72306012950971e-05
-3.06347735829073e-05
-2.33017226486584e-05
-3.60384808303126e-05
-3.12243485766749e-05
-2.26422626875432e-05
-9.49116159138866e-06
-3.47568077244157e-05
-3.52819999387138e-05
-1.06956349900956e-05
-5.34796048274006e-06
-2.43580802850878e-05
-5.388708152742e-06
-2.43749887376827e-05
-2.21731534738413e-06
-2.40281290093392e-05
-2.07832733476356e-05
-2.17980202779223e-05
-1.00382315730732e-05
-1.2197392260229e-05
-1.36636022399292e-05
-5.55253274791476e-05
-7.67668549856974e-06
-6.48846701307067e-06
-1.17229087292917e-05
-2.92401831485224e-05
-4.67092250748162e-05
-1.75010984478938e-05
-1.03402476234751e-05
-3.03196922892488e-05
-1.34991626054629e-05
-6.2593762172516e-06
-2.6655324451432e-05
-2.02814669136163e-05
-1.80360189041028e-05
-2.88445424522723e-05
-2.54050945028209e-05
-1.04295990359315e-05
2.32915021427307e-06
-2.16449358077477e-05
5.90877651770684e-06
-3.43946728498602e-05
-9.50177593816092e-06
-1.51668292570418e-05
-1.32298137320851e-05
-5.00158354077973e-06
-2.46587500102662e-05
-1.35024494579241e-05
-2.12796372560779e-05
-2.3862076859379e-05
-1.45372258941034e-05
-1.91034766013264e-05
-1.38417300011032e-05
-2.16731938022112e-05
-6.57448037075439e-06
-1.04787179556492e-05
-3.46241682041123e-05
-1.85732943052168e-05
-4.11070292858286e-05
-2.45288592707687e-05
-3.57092629711183e-05
-2.81487206375773e-05
-4.32558004100813e-05
-1.06129002012313e-05
-2.85132057787353e-05
-2.31616900161125e-05
-3.39748198563852e-05
-3.03234314440843e-05
-2.84860565742561e-05
-6.13181453284594e-06
-1.50108263990441e-05
-8.15283734484498e-06
-1.6546335443328e-05
-3.81571892395417e-05
-2.85438726746638e-05
-3.37981652614361e-05
-1.54559131015436e-05
-2.68500812411555e-05
1.16057418178087e-07
-1.82300783626456e-05
-2.39058859909095e-05
-3.07109185479137e-06
6.43244894384031e-06
-1.87829485830553e-05
-4.67369730594555e-05
-2.03278909264015e-05
-1.33736096563457e-05
-1.32952315218971e-05
-9.66099471793578e-06
-2.28992371280703e-05
-5.43855920324181e-06
-1.19434438589425e-05
-2.74534771075664e-05
-2.31198030002092e-05
-2.26198259778525e-05
-3.38584871983844e-05
-2.27469074858837e-05
-2.12097272211748e-05
-2.46886924140686e-05
-3.19230496358473e-05
-2.18766076504954e-05
-3.3700687103254e-05
-2.94085173058145e-05
-1.48537730532673e-05
-1.54758253085758e-05
-2.78810353075667e-05
-1.67450077846375e-05
-1.44809368083049e-05
-3.6702623428871e-05
-1.49235257826536e-05
-2.48737916847275e-05
-7.57058694778373e-06
-1.30042903970631e-05
-1.68992055257615e-05
-1.98578586085256e-05
-2.54495798412085e-05
-3.5617990040107e-05
-1.16302198516717e-05
-1.26547120664717e-05
-3.28501897678636e-05
-1.0001104391008e-05
-1.81211501382559e-05
-2.59840136783989e-05
-1.83230326077663e-05
-3.67851375337719e-05
-2.133963574071e-05
-1.38132423078974e-05
-2.09280159089052e-05
-4.83009590237635e-06
-2.9909150307805e-05
-6.68979636667045e-06
-8.22305771109641e-06
-1.61705989269201e-05
-3.86781906934739e-05
-3.82596715145703e-05
-2.16146900241615e-05
-1.47718567313335e-05
-1.53125188575612e-05
-3.60845201546979e-05
-1.78636062444184e-05
-2.33284776704524e-05
-7.37053985822245e-06
-1.47300409719038e-05
2.14095602657168e-06
-2.08212841022626e-06
-1.79723111021167e-05
-1.27625723064042e-05
-1.8511965035787e-05
-4.68892608407951e-06
-2.57975856730572e-05
-3.40988567307082e-06
-3.77334695361157e-05
-2.39721183090092e-05
-3.47274159960048e-05
-1.32063939325731e-05
-3.19132900653199e-05
-1.28110829099601e-05
-3.16087146576612e-05
-5.62661408762074e-06
-1.88685712812646e-05
-2.26374774472723e-05
-2.74749813038063e-05
-2.10914218857371e-05
-1.48872074005182e-05
-1.71819975582343e-05
-8.61618113074158e-06
-2.30253682820476e-05
-3.26108629281549e-05
-1.37256817068991e-05
-1.41339753546942e-05
-1.69124161134094e-05
-1.77828636226867e-05
-2.95968268580794e-05
-2.2745162242454e-05
-2.68481436083749e-06
-1.57427091556324e-05
-1.3685893135479e-05
-1.41614913758098e-05
-1.64577256469124e-05
1.77384825653048e-06
-4.13600450552515e-05
-1.47367636543117e-05
-5.12275755134491e-06
-2.46899485981122e-05
-2.3960249440136e-05
-1.0948610512737e-05
-1.00891790532228e-05
-8.40141003091027e-06
-2.86156832456466e-05
-1.77155973048767e-05
-2.41073961812598e-05
-1.03460788925384e-05
-1.15012451702477e-05
-7.67502660648334e-06
-2.67266239767323e-05
-2.2014581543602e-05
-2.97189945946661e-05
-2.07602414379522e-05
-3.97697684979914e-05
-2.3683728310429e-05
-2.77491826173412e-05
-3.21520348032339e-05
-3.45398769844215e-05
-5.3015509304107e-06
-2.50772809224338e-05
-2.42617495989126e-05
-1.76317460473147e-05
-8.6112932612405e-06
3.48523055806417e-06
-2.88925360852348e-05
-2.82479854550211e-05
-1.19982789276745e-05
-3.7052061815629e-05
-2.75829531496571e-05
-8.59142049254198e-06
-3.73273680463125e-05
-3.33233467905229e-05
-3.43604040342775e-06
-1.45817553568292e-05
-3.17090935516075e-05
-1.13249097743942e-05
-1.24272268077326e-06
-2.67559436407005e-05
-2.81662436246633e-05
-2.67212161549543e-05
-5.57740479607157e-06
-2.01253372067038e-05
-1.49771321588949e-05
-8.41985200559516e-06
-7.0892411453253e-06
-1.98367472459368e-05
-2.87355696499081e-05
-3.9047074602153e-05
-2.65118379496693e-05
-1.30253324349309e-05
-3.0661142870651e-05
-2.84061897186096e-05
-7.26612655282782e-06
-9.02561853622647e-06
-2.80476585814428e-05
-2.10313797166909e-05
-3.02157800610425e-05
-4.02460653763438e-05
-6.88766812308383e-06
-1.58829735573526e-05
-6.84693563348381e-06
-1.10444461922356e-05
-2.09685674537552e-05
-1.45146584284178e-05
-4.391061224769e-05
-1.29815458618702e-05
-1.18854360327939e-05
-2.06656926814957e-05
9.09225390136651e-06
-2.94315350532945e-05
-3.50224619477056e-05
-1.0736190445674e-05
3.37089336904505e-06
-1.80198172468034e-05
-9.1857733557295e-06
-3.32299626341112e-06
-9.88995834334085e-06
-7.42058707584108e-06
2.00846006283468e-06
-1.2264920449063e-05
-1.34875623533077e-05
-1.37567580061209e-05
-2.8573332365247e-05
-4.47278282623426e-05
-2.3334749572733e-05
-9.3104445823852e-06
-2.64261989877924e-05
-2.12858964318265e-05
-3.52762086376563e-06
-2.99874993668911e-05
-3.19518900729742e-06
-1.56584076785189e-05
-1.02743202097194e-05
-2.95436656666538e-05
-2.67400268667458e-05
-3.6544834420249e-05
-8.86635588036885e-06
-1.27979635121431e-05
-1.9453275332942e-05
-1.13371989295826e-05
-2.67728857058444e-05
-1.94605378566436e-05
-1.78978884134163e-05
-8.58457078756481e-06
-3.18532898677063e-05
-1.88370663192997e-05
-2.27663983537873e-05
-1.19528128564857e-05
-1.75788843723862e-05
-2.18273496763891e-05
-2.74196648520574e-05
-2.4419439732033e-05
-1.32290923279907e-05
-6.17739122632861e-06
-1.9875083728482e-05
-9.22560137663648e-06
-2.18672970725967e-05
-3.57998818969999e-05
-3.67758313490067e-05
-4.304858542455e-05
-2.12901542745941e-05
-2.38562480521108e-05
-4.12580527813892e-05
-2.7459407687811e-05
-1.03812529537305e-05
-1.07090822324912e-05
-2.08063983941298e-05
-9.61993426182132e-06
-1.64032460433039e-05
-2.55398022277161e-05
-2.50103877438501e-05
-2.25795810194176e-05
-1.2046533544736e-05
-2.10116799138756e-05
-4.14431260801763e-05
1.40088195485974e-06
-2.06900911389604e-05
-3.47252096202294e-05
-2.70538101290365e-05
-2.52432905588861e-05
-3.43193038579314e-05
-2.16349156180907e-05
-1.43777856466881e-05
-2.75431822767608e-05
-4.48664687287804e-05
-1.82713993685132e-05
4.03671866919267e-06
-1.44261887490434e-05
-1.46218562027701e-05
-2.68425618131533e-05
-2.86139919416502e-05
-2.52093201376684e-05
-1.80670931913731e-05
-1.64568829502851e-05
-2.67428104961039e-05
-4.1562610049929e-06
-1.48975628010241e-05
-4.4563478496817e-06
-2.05729727516733e-05
-2.75122080395113e-05
-7.4645960181044e-06
-4.18744155183646e-05
-3.38842191245817e-05
-2.23123203342224e-05
-2.09613170983037e-05
-1.53960703620203e-05
-7.74139090754379e-06
6.42890161554691e-06
-1.99576025224267e-05
-7.90531932956745e-06
-2.47293631665591e-05
-1.69239485361534e-05
4.28086546115433e-06
-3.25905487585056e-05
-1.21903287404324e-05
-3.27224405506659e-05
-3.17736088949446e-05
-2.28692105976056e-05
-1.55099808509126e-05
-7.41774482860988e-06
-1.27281012711786e-05
-2.71302345895183e-05
-2.56583043611391e-06
-5.96515428092285e-06
-2.6368269274037e-05
-3.81820690798831e-05
-3.12036415101107e-05
-3.437016716913e-06
3.97114630843187e-06
-2.71190576313795e-05
-2.347052180439e-05
-2.51628693191285e-05
-3.804117313351e-05
-3.14974105934142e-05
-2.66201283214611e-05
-1.0527869839536e-05
-1.358920624658e-05
-4.49578838471095e-05
-1.52477787669557e-05
1.27735143712943e-06
-3.56608103479772e-05
-1.67098869895811e-05
-1.60435784250598e-05
-3.34755524820988e-05
-1.59291025844139e-05
-3.6253387744506e-05
-2.32535039805708e-05
-7.65890915509248e-06
-4.301704100794e-07
-3.57697782149959e-05
-2.13677721158876e-05
-1.18456824040881e-05
-3.24710655086195e-05
-2.89907924331015e-05
-4.27970393992601e-05
-3.09486404601309e-05
-1.47890455224398e-05
-1.14862407306514e-05
-2.65615772760661e-05
-2.56185394757253e-05
-4.25095735560701e-05
-3.37137451120645e-05
-1.72481152031808e-05
-1.27615286900949e-05
-6.0639839271163e-06
-2.18736551363047e-05
-1.51707111264077e-05
-5.28661266614882e-06
-2.00027445182071e-05
-2.3439494737678e-05
-1.05337534479487e-05
-3.14747978924853e-05
-1.49129156437889e-05
-3.82737290902534e-05
-2.84046643753495e-05
-1.88787388839934e-05
-1.50740902758144e-05
-2.82040947122975e-05
-2.75075924475822e-05
-4.02468998954532e-05
-3.81950779224819e-05
-4.42601641374868e-05
5.63855888146476e-06
-9.28265035138493e-06
-2.70754257117187e-05
-3.20411781346427e-05
-2.76550463613997e-05
1.5389660288049e-05
-2.5056443846985e-05
-8.33232420056179e-06
-5.6115040633107e-07
-1.78764198393647e-05
-9.81733041492898e-06
-4.18865781554701e-05
-7.63687246208431e-06
-2.29056910672682e-06
-8.29571973327824e-06
-2.68786286947063e-05
-1.66937407511619e-05
-2.48817622614559e-05
-2.76049106936256e-05
-2.87384751097872e-05
-1.29116305533278e-05
-2.86279326954794e-05
-2.25861785873726e-05
-7.32267411240818e-06
-1.17528456145198e-05
-1.09307259670955e-05
-2.28117775155941e-05
-5.21011244553546e-06
-1.1377855161281e-05
-1.68246741184925e-05
-1.58008087607948e-05
-1.80001913207138e-05
-1.8327636430732e-05
-1.89366856603139e-05
-1.51095673578061e-05
-2.89035064797611e-05
-1.2948848003043e-05
-3.32485829855177e-05
-1.63569348354155e-05
-1.87355936618678e-05
-3.38347479317071e-05
-1.36916032897542e-05
-1.85956087026093e-05
-9.33405234688658e-06
-3.19879740397578e-05
1.19954237501177e-06
-3.88949827327051e-05
-3.57418500257901e-06
-2.61622872752234e-05
-1.70184964818629e-05
-1.90460510563895e-05
-1.79873220666612e-05
-2.56999686894035e-05
-3.46755689057516e-05
-1.67784425372023e-05
-2.40606188500114e-05
-8.42990606611863e-06
-1.72040696692434e-05
-1.45814614030888e-05
-2.965721652422e-05
-2.091391532521e-05
-3.34365916751812e-05
-5.22423196967427e-06
-3.33059444234649e-05
-2.19230014949332e-05
-4.79832305504453e-05
-3.09820943889626e-06
-1.16705072670708e-05
-8.667686260132e-06
-1.81403856712183e-05
-2.31926077162749e-05
-9.15670764283069e-06
-3.01726258950151e-05
-8.70802921967867e-06
-1.72246279062927e-05
-4.16318823676392e-05
-2.22420966656487e-05
-1.25976633113308e-05
-1.36610200084368e-05
-3.66328813080703e-05
-1.15333642872023e-05
-3.59593054535259e-05
-1.91139738198015e-05
-2.42571168081556e-05
-2.41366029787727e-05
-1.55041978910552e-05
-1.83250248660416e-05
-6.86725501968035e-06
-1.73632868812839e-05
1.23219679418441e-05
-1.86499308741337e-05
-1.90226333400208e-05
-1.39745713411194e-05
-3.15434462001566e-05
-2.68270597833195e-05
-1.48731247409365e-05
-2.84004816309841e-05
-3.80877300746263e-05
-3.20487031089679e-05
-2.27258731689546e-05
5.99867513749518e-06
-2.22971967840803e-05
-2.42762366287624e-05
-2.43405725851599e-05
-3.28318087356594e-05
-1.66341819292099e-05
-2.68909810048896e-05
-3.21939127001401e-05
-9.21079942201171e-06
-3.50094425721223e-05
-1.78765784937444e-05
-1.45756826768181e-05
-2.66335693154691e-05
-6.72780957143682e-06
-1.80898119659386e-05
-1.45257853223311e-05
-1.57711167582156e-05
-2.48686492361759e-05
-2.21306153061528e-05
-1.69065802982495e-05
-3.74053391101615e-05
-2.41502701395611e-05
-2.74017267437092e-05
-3.25793010953727e-05
-3.09984272966973e-05
-1.76517606515098e-05
-3.01296449982427e-06
-8.44517136587794e-06
-2.43137676460294e-05
-4.59629124408267e-05
-7.20706303531972e-06
-2.65177624825154e-05
-4.43972088919923e-05
-2.14369878162961e-05
-2.1116137626954e-05
-2.00602942099993e-05
-1.22044813645173e-05
-2.56858983683891e-05
-1.06258805068781e-05
-4.42428009083816e-05
-3.89822825724327e-05
-2.56936060377641e-05
-2.68720408040939e-05
-3.59706020733111e-05
-3.11475343361296e-05
-1.5471659928226e-05
-3.55863181548646e-05
-2.64961128165095e-05
-3.70417279709313e-05
-1.69322506710167e-05
-1.91577834943246e-05
-2.16143320102128e-05
-1.99981827696128e-05
-2.81848765497653e-05
-2.52570213569198e-05
-2.17132422970189e-05
-1.84172361615488e-05
-2.28516490314286e-05
-1.65820268279455e-05
-1.6457694082346e-05
-1.28999565046184e-05
-5.47454673824922e-06
4.53728801579219e-06
4.69626384927178e-07
-2.89166418684173e-05
-3.06094787313816e-05
-3.01821199960428e-05
-1.68353560204816e-05
-2.93552145064625e-05
-2.29624356990263e-05
-1.36207033033746e-05
-2.7655638607199e-05
-3.36869293657908e-05
2.82285938689721e-06
-9.01049197053099e-06
-1.29754654305747e-05
-1.84269959254593e-05
-2.22360153531067e-05
-1.49672862268105e-05
-2.28469191582671e-05
-1.06221861854034e-05
-9.67094340043381e-06
-4.74856975290158e-05
-4.51502194004814e-05
-1.76622678613114e-05
-2.93802592062249e-05
-9.17294307426464e-07
-4.04202304127385e-05
-4.38736734058997e-05
-3.51035972435609e-05
-3.2261799273881e-05
-9.78545191411048e-06
-1.25204781202613e-05
-1.151565936443e-05
-9.12449042784965e-06
-9.31357676219553e-06
-1.31760745217522e-05
-1.44702643765791e-05
-4.38520337038151e-05
-1.5762737775196e-05
-3.2747149473887e-05
-2.56672833055725e-05
1.86215927880097e-08
-3.7274937249156e-05
-2.09370000396868e-07
-1.85840567362532e-05
-1.78150654703585e-05
2.22190315472295e-06
-5.74683195055503e-06
-2.45760989209231e-05
-1.47673852068822e-05
-4.75159935754544e-05
-2.21724613588248e-05
-2.13362114375927e-05
-3.1149464440901e-05
-2.66990310667344e-05
-7.1758042168817e-08
-4.73667478705481e-05
-1.05529682701921e-05
-1.46152574450002e-05
-2.61975373378264e-05
1.3681451943153e-06
-1.61575823722922e-05
-2.54748593590462e-05
-4.3994364963525e-05
-1.94077588975427e-05
-4.64059239216601e-06
-1.36512665593232e-05
-2.27509409570704e-05
-3.05170967963799e-05
-2.14230796929628e-05
-6.76078168589666e-06
-3.66733198604321e-05
-1.85527946728495e-05
-2.04506796580982e-05
-4.23401297144265e-05
-2.64844645330801e-05
-1.29385668302539e-05
-4.07131243952128e-05
-1.54113633267205e-05
-2.8571375214398e-05
-1.80694894750467e-06
-1.44550463340192e-05
-1.19097619158984e-05
-2.65556014666784e-05
-1.96648769541585e-05
-1.37149227173054e-05
-2.18387117462066e-05
-1.59026693692147e-05
-1.56511051763546e-05
-1.83826411697979e-05
-1.40302572997626e-05
-1.36123597923919e-05
-1.49780880117791e-05
-3.75809955181289e-05
-3.24912599084856e-05
-2.66189490908967e-05
-1.00527382262943e-05
-2.23526816997398e-05
-4.60525713425161e-05
-4.19690609765664e-05
-3.27979507166991e-06
-8.49319572973431e-06
-2.05444574083321e-05
-3.72311629715186e-05
-2.69280745163009e-05
-5.47849961727795e-06
-3.46748725718412e-05
-2.87781320194289e-05
-1.52616878358998e-05
8.65931053944097e-07
-2.37937017535242e-05
-2.78316747461993e-05
-1.19764798533136e-05
-3.17506941230854e-05
-1.50763534647316e-05
-3.51049289799548e-05
-5.80747638967952e-05
-3.19262944530577e-05
-2.77220221053097e-05
-1.51340625660526e-05
-3.80265808162476e-05
-1.13426175244413e-05
-9.7707403402089e-06
-4.66315104938865e-05
-1.68692926008918e-05
-1.37777726215258e-05
-3.03148609555605e-05
-2.82850538140959e-05
-4.412978382371e-05
-1.97409186811857e-05
-1.68729558786581e-05
-3.97623753363109e-05
-1.0986307226908e-05
-9.79546276212867e-06
-1.24457896934223e-05
-1.89558448438393e-05
-1.24623327493617e-05
-1.41595843096241e-05
-1.69886217021167e-05
-2.18191809762041e-05
-1.54908792423756e-05
-3.31564019266263e-05
-1.48211064224617e-05
-6.87225553078685e-07
-1.62261880851934e-05
-2.72041581371965e-05
-2.24221779595165e-05
-4.62956122375644e-05
-1.73994553803085e-05
-8.97285845169671e-06
-1.73564954955426e-05
-5.3258807138068e-06
-7.90882598674948e-06
-2.84678616131741e-05
-1.28720187410347e-05
-4.36659132117619e-05
-2.59733609591659e-05
-1.71613723427839e-05
-2.03099942328874e-05
1.42446805776892e-05
-2.87016185823743e-05
-2.09334698965584e-05
-2.35066881351124e-05
-2.26018665115702e-05
-1.64030343533429e-05
9.7700733402544e-07
-9.87800057764421e-06
-1.58635291565585e-05
-2.86326073312222e-05
-3.08077342825145e-05
-1.61611079929801e-05
-2.01102800008104e-05
-2.39169094286101e-05
-5.17596840652623e-06
-2.91865623947976e-05
-2.59236024321529e-05
-1.30715244643894e-05
-2.64510953068714e-05
-2.17411090813839e-05
-7.6715922617705e-06
-2.94307374388558e-05
-2.30012361226404e-05
-3.55561719223301e-05
-4.1438391082634e-06
-1.57737645676404e-05
-2.32806021882259e-05
-2.6488715386112e-05
-3.07051764357237e-05
-2.39394074555597e-05
-2.93284131062028e-05
7.02554691794569e-07
-2.85032586980491e-05
-3.54340446468559e-05
-2.83682589429019e-05
-8.45847077625911e-06
-1.5373369730979e-05
-3.09027664452458e-05
-2.96696121877958e-05
-7.15224741519167e-06
-1.51212842293933e-05
-2.78004918007995e-05
-2.81359252807955e-05
-1.05329355185829e-05
-8.56549886563885e-06
-2.57592556203205e-05
-1.05590977986079e-05
-2.68947115762363e-05
-1.79002241287954e-05
-9.83383446217836e-06
-2.02789137093116e-05
-2.85910120589318e-05
-4.03281896571767e-05
-2.82420791401549e-05
-1.90096665376277e-05
-2.69055538993517e-05
2.48762177124253e-06
-2.84475336987236e-05
6.13214463766051e-07
-4.63474519753394e-05
-3.03616687111801e-05
-1.69749409931e-05
-2.9645990210866e-05
-3.67097784609431e-05
-1.60427843287201e-05
1.93699710421091e-06
-3.69942896131936e-06
-1.45947779136028e-05
-2.15300286931599e-05
-2.29825450376661e-05
-2.06820963458767e-05
-1.04218975071315e-06
-1.9113434638309e-05
-8.03539167427079e-06
-1.42893220544851e-05
-1.24668769577971e-05
-1.90338407424811e-05
-3.79982962776521e-05
-1.33057420484218e-05
-1.87104537713851e-05
-1.87603405439931e-05
-2.69143281670308e-05
-1.43495332477201e-05
-2.36722356412992e-05
-3.67348415593854e-05
-1.30654513860453e-05
-1.08803220396054e-05
-1.05301414413101e-05
-6.45619294178696e-06
-2.04157244582911e-05
-1.72811294440725e-05
-1.22802735987452e-05
-1.46202706541823e-05
-2.76215579511792e-05
-8.84407293668384e-06
-1.48331441887998e-05
-1.39994562214547e-05
-1.8408777955332e-05
-1.15264935854951e-05
-1.91149522054488e-05
-2.68955740680982e-05
5.53310451729087e-06
-2.93626322078893e-05
-2.68001728633686e-05
-2.18215173557363e-05
-3.2154335852841e-05
-1.1545451055731e-05
-1.32111691203282e-05
-1.53527011762266e-05
-2.2150237492066e-05
-2.7712011576206e-05
-2.36462243069339e-05
-2.42513297545006e-05
-3.53772689724815e-05
-2.46889862579921e-05
-6.26077228638503e-06
-3.78610609376243e-05
-3.22838930804133e-05
-3.26899474421369e-05
-1.85966483227376e-05
-2.69094076614121e-05
-2.71356928897698e-05
-1.09424756769218e-05
-1.05710626741964e-05
-4.12555669533579e-05
-7.28590739914615e-06
-3.13443253670148e-05
-2.72880462905914e-05
-1.89112747881697e-05
-1.68624480811167e-05
-2.94808233093041e-05
-2.67937016880363e-05
-2.63842169573292e-05
-5.86364619172076e-06
-2.22830780426991e-05
-8.81418286836482e-06
-9.67201988546384e-06
-2.98023374596446e-06
-2.328654547617e-05
-1.89280909961676e-05
-3.38741466186888e-05
-2.11147158299688e-05
9.56420655208752e-06
8.0111193157263e-06
-2.9205683217741e-05
-2.7984959718152e-05
-2.4068558715371e-05
-1.89390496469244e-05
-2.45713363715967e-05
-4.15579212076248e-05
7.13965491284247e-07
-2.88209516534296e-05
-8.34875946108704e-06
-3.06083415185068e-05
-7.39743137669012e-06
-6.8233729087836e-06
9.72407275980986e-06
-3.89766374219455e-06
-2.3561236752717e-05
-5.97030876943082e-06
-9.82995972534866e-06
-1.4718786822686e-05
-2.9979877039822e-05
-1.46993203114247e-05
-1.84092838768805e-05
-8.6200580535481e-06
-3.03157360949767e-05
-3.22703388872148e-05
-1.34645266521237e-05
-2.99088284349029e-05
-2.46864940327688e-05
-2.20171811494868e-05
-1.89983929816825e-05
-2.72727347462505e-05
-1.36538454103032e-05
-1.50503705041233e-05
1.2630850535031e-06
-1.48956998374363e-05
-1.74388707434151e-05
-1.66592865842044e-05
-1.20667086748953e-05
-2.61503987140604e-05
-4.17084600399843e-05
-2.88260151790088e-05
-1.42227547801035e-05
-1.15320920294685e-05
-1.12462528379754e-05
-2.62941596013532e-05
-2.96511891287193e-05
-2.96519604914728e-05
-1.39589019778731e-05
-4.06004896374794e-05
-1.522941462321e-05
-2.8853706008954e-05
-2.66088215368532e-05
-1.51514239725273e-05
-4.57191482436006e-08
-1.00234442600004e-06
2.41791399829197e-06
-1.14304932401934e-05
-1.39497897326318e-05
-1.93022474810775e-05
-8.44212074903866e-06
-1.67539849680423e-05
-1.55478643901145e-05
1.05330868882233e-05
-2.84665955959248e-05
-1.09770576615186e-05
-3.70610119723613e-05
-2.20601681954123e-05
-7.06374247951598e-06
-2.70010193224935e-05
-1.3614840656737e-05
-1.6272432846061e-05
-2.16271230178073e-05
-1.95538095375763e-05
-2.76977743069597e-05
-2.98844628475307e-05
-1.93723699675582e-05
-9.28620221776892e-06
-8.40467408578724e-06
-4.14451173790337e-05
-2.72429994974786e-05
-1.61246390872938e-05
-2.3149986861021e-05
-3.89827278074724e-05
-2.6372776329837e-05
-1.35837410645939e-05
-2.36611469783355e-05
-2.60109115753755e-05
-1.49728313800453e-05
-2.41976432133957e-05
-2.15409436499402e-05
-3.38871439215067e-05
-1.24734833422599e-05
-2.16013215768787e-05
-1.0270471151718e-06
-2.28043093478556e-05
-3.50234152219286e-05
-2.38093551780779e-05
-1.69949879207026e-05
1.58728521936256e-06
-1.39380523168263e-05
-2.13680564379096e-05
-2.5184370573081e-05
2.01136533147771e-06
-1.37439621832346e-05
-4.57840226726149e-05
-3.6390775323081e-05
-2.28456821973785e-05
-8.69553141076079e-06
-3.81008566391066e-05
-2.84395282800113e-05
-2.04741657091163e-05
-3.7298778544191e-05
-1.76415241696289e-05
-4.58567615935166e-05
2.41158464725681e-06
-2.16977027114868e-05
-4.30871604510268e-05
-2.90881004661559e-05
-3.62301220247619e-05
-1.76584214115217e-05
-9.56214723716988e-06
-2.25835438390553e-05
-2.75509459855164e-05
-1.97285978088936e-05
-2.98225881562876e-05
-1.90787285472312e-05
-6.38149303181296e-06
-1.0627379939977e-05
-2.71797272091602e-05
-3.59612854044581e-06
-2.36188096533351e-05
-1.06357132341147e-05
-1.75183633016003e-05
-1.95785824936026e-05
-1.72736935661172e-05
-2.00022655126777e-05
-2.99661526074535e-05
-2.41308122110069e-06
-3.46619924904193e-05
-2.91744947897325e-05
-3.40168326646777e-05
-4.41230000378769e-06
-2.99310694404206e-06
-2.4259737730984e-05
-2.27055232407834e-05
-3.04715468570164e-05
-3.71595511397925e-05
-7.89153934915454e-06
-1.05277980192594e-05
6.50124463848296e-07
-1.86970128989594e-05
-3.16776331843676e-05
-2.86922938052483e-05
-2.34844247231311e-05
-2.8519407877416e-05
-1.90699388282502e-05
-1.87650780208954e-05
-4.712805997487e-06
-3.28713415526507e-06
-3.0452158857817e-05
-1.75568362506068e-05
-3.31206588596667e-05
1.03706203637405e-06
-1.64258237776527e-05
-1.69204563260252e-05
-4.15077316606079e-06
-3.93926107839765e-06
-2.34144175665215e-05
-2.83400699368327e-05
-1.73081244442509e-05
-3.32729486115875e-05
-2.91919412285174e-05
-1.37733998678256e-05
-1.55994840678954e-05
-6.70397414062508e-06
-1.0522813667568e-05
-3.08214437961695e-05
-2.79351776126561e-05
-2.53693615522558e-05
-3.63661785881404e-05
-2.08281392589623e-05
-1.07038036551036e-05
-2.8279867471667e-05
-1.56352451349455e-05
-2.08932870740962e-05
-1.88715173938185e-05
-3.22803557819105e-05
-2.64950342344631e-05
-3.8313452540003e-05
-3.75436107065413e-05
-2.10762366813123e-05
-1.2033996566201e-05
-5.83261861943598e-06
-3.6716170143209e-06
-4.1696256496164e-07
4.22355151615017e-06
-1.95732035236905e-05
-3.31607198547548e-05
-3.52517981025969e-05
-1.41378890426343e-05
-5.0606726997821e-06
-1.13301316210148e-05
-3.18789914073814e-05
-1.63418125802521e-05
-2.10816746327614e-05
-1.65666397860648e-05
-2.12413578749805e-05
-1.80895072732375e-05
-1.2365807243475e-05
-7.32198244478451e-06
-3.17851683602649e-05
-3.15607774704041e-05
-1.45739262977295e-06
-4.06444999083892e-05
-3.43687136092132e-05
-2.35177151837982e-05
-9.93453667088418e-06
-2.93652574863646e-05
-2.14655164733509e-05
-2.51729534682826e-05
-1.83354574124516e-05
-1.78505027578236e-05
-2.34254123798704e-05
-2.02029099840707e-05
-2.78046672783316e-05
-3.23217859863115e-05
-2.73894276402647e-05
-3.70566776432062e-05
-1.21449749703258e-05
-1.17757936447156e-05
-1.64577889673621e-05
-3.05116793789622e-06
-2.55202764212227e-05
-3.53485633713493e-05
-2.61133961060343e-05
-2.31453070384476e-05
-2.62398986620086e-05
-2.30205446636754e-05
-9.43831394718119e-06
-2.79216621406444e-05
-3.5786881738726e-05
-2.41584009097881e-05
-1.53984243154529e-05
-1.4424915630695e-06
-4.79834662119195e-07
-2.23671397285056e-05
-1.69262271380483e-05
-1.80996535390867e-05
-8.75772461174484e-06
9.94970708976112e-07
-1.63169096891095e-05
-4.54916640873918e-05
-1.74786028192242e-05
-2.50103817375879e-05
-6.93723271759782e-06
-1.04583590664558e-05
-2.15121250826952e-05
-3.65389708974677e-06
-3.74152291562063e-05
-2.23959279635121e-05
-1.70526381863206e-05
-3.63202321928411e-05
-2.62468729705466e-05
-1.74795406136866e-05
-3.88320985710929e-05
-3.11763940821379e-05
-1.38791914754887e-05
9.3305616575101e-06
-1.39108498251961e-05
-3.64614057894396e-05
-2.94698635730786e-05
-2.7929384654774e-05
-3.52520921866628e-05
-7.32704270568328e-06
-8.38182902610365e-06
-2.16243325173381e-05
-3.89576332521067e-05
-3.78460059789587e-05
-1.5802888064676e-05
-1.96446366301282e-05
-3.6152079389061e-05
-2.57195234298409e-05
-2.98925961460929e-05
-1.78285925839116e-05
-3.92599130563586e-05
-2.29064674805014e-05
-2.14514093107562e-05
-1.75905281746259e-05
-1.85672473372103e-05
-2.37955352954892e-05
-1.14103406141143e-05
-1.06287233025609e-05
-3.3759077707763e-05
-1.20525867414934e-05
-1.14854035760101e-05
-9.80332977998247e-06
-1.5265183252944e-05
-1.77507565519e-05
-2.02133753785039e-05
-1.34008891467797e-05
-1.67998179310827e-05
-2.96799401493773e-05
-1.3402400405933e-05
-2.60483159579082e-06
-2.46115089533666e-05
-2.85352395566689e-05
-3.30318623799058e-05
-3.00684114514986e-05
-1.31890923253549e-05
-1.33847396218849e-05
-2.07103250791126e-05
-2.8122154490857e-05
-2.07347528133735e-05
-1.2909170677809e-05
-1.55679785123311e-05
-2.88136422387365e-05
-1.25633075043754e-05
-1.35935578385147e-05
-3.27610150658882e-05
-1.4802688627405e-05
-2.75078973140821e-05
-6.8512077462975e-06
-2.40841927279593e-05
-2.76721857097355e-05
-4.636987991109e-05
-1.8126980201172e-05
-1.75941872024405e-05
-1.48172240689287e-05
-2.21843447137282e-05
-1.67547329599848e-06
-3.10198416628605e-05
1.82571058823621e-06
4.65251055906191e-06
-3.67916636360705e-05
-1.4381198164944e-05
-2.08316022484835e-05
-1.08088241990228e-05
-1.13480486994874e-05
-1.56845143274508e-05
-1.62009538371241e-05
-5.63611131252147e-06
-2.63036392470141e-06
-2.05853483949354e-05
1.10249691104779e-05
-9.44409623297666e-06
-1.2082562415151e-05
-2.1481497330555e-06
-2.06834536910566e-05
-3.6622746340726e-05
-1.24685063688439e-05
-1.52978759842456e-05
-1.76640114224338e-05
-3.85495074603759e-06
-4.29108957266975e-06
-3.18995149182568e-05
-2.77705815750205e-05
1.0063583399371e-06
-4.31025774579602e-06
-2.32167279225882e-05
-2.15489396334904e-05
-1.67684815912581e-05
-1.75022543063537e-05
-1.59015365524553e-05
-2.38798125778863e-05
-2.13873696806054e-05
-1.9105867888962e-05
-3.83516512795027e-05
-1.98911675525391e-05
-4.40459722183792e-05
-1.58669506212186e-05
-2.32142752868315e-05
-3.268655689815e-05
-2.12322211874396e-05
-3.02173109273244e-05
-6.52415486043384e-06
-2.33642959283449e-05
-1.79426191864067e-05
-2.99497156023443e-05
-2.36912662972176e-05
-2.20524968139292e-05
-1.52228268652696e-05
-1.00193005816569e-05
-3.97294488411981e-06
-1.23099218693773e-05
-1.28241227954412e-05
-1.69693893264082e-05
-1.56180815559434e-05
-1.96879176999593e-05
-2.37540808874053e-05
-3.13844932058593e-05
-1.59528808213723e-05
-1.50871364357071e-05
-9.28794335340813e-06
-2.64336101622228e-05
-4.777243162332e-06
-6.0884578329527e-05
-2.7944623217327e-05
-2.65589686562881e-05
-5.53992122983713e-06
-2.67275773021764e-05
-1.77144870188755e-05
-2.29588573288152e-05
8.0228819041192e-07
-9.14967807013499e-06
-6.80495628275964e-06
-2.57218787464408e-05
-3.94726091780173e-05
-2.66185086759861e-06
-2.9072300317533e-05
-2.03895490021293e-05
-1.41713242407633e-05
-1.67121880595895e-05
-2.61680277356936e-05
-1.69280964723336e-05
-2.70547674731679e-05
-1.74263131409363e-05
-1.47556116235867e-05
-3.10770553090005e-05
-7.72753571419304e-06
-2.36469900686809e-05
-1.81103258599404e-05
-1.55589349170036e-05
-2.14845289036258e-05
-2.71126589774994e-05
-2.69008858888537e-05
-3.8845994483442e-05
-2.9918382300617e-05
-6.7709867377153e-06
-1.53595279118177e-05
-1.73650189800251e-05
-1.82563148313802e-05
-1.55572706716621e-05
-1.79591945777951e-05
4.1324384895679e-06
-1.59321519445214e-05
-1.0467162707444e-05
-3.87585648974856e-05
5.39113055268723e-06
-1.41872636722844e-05
-5.35554957186129e-07
-9.22615005322856e-06
-2.6663879483002e-05
-3.1369360699958e-05
-6.91389787616982e-08
-1.90077729687927e-05
-8.61405955235589e-06
-1.66777616094261e-06
-2.31488564733407e-05
-2.72774471896428e-07
-3.30058316243848e-05
-4.07126613452108e-05
-3.85036138242379e-05
4.00030413898626e-07
-5.34157181232525e-06
-3.90192774978601e-06
-5.32465469889333e-05
-1.73696760711817e-05
-1.44405538621541e-05
-3.86117501483224e-05
-1.32316354411772e-05
-2.43704064929988e-06
-2.86068991721905e-05
-4.26240543453523e-05
-1.92197147317436e-05
-1.17405182351365e-05
-1.19525404521715e-05
-6.57108669761806e-06
-1.17301272460549e-05
-2.83190258115334e-05
-2.10794257382682e-05
-2.3515225182094e-06
-1.15881166219455e-05
-2.03478903084867e-05
-1.5533042549072e-05
-1.35896542398054e-05
-2.20018975841923e-05
-1.26986376572243e-05
-2.48330996426273e-05
7.35711304329448e-07
-1.36626184752135e-05
5.90528551260143e-06
-1.99835501525236e-05
-7.15162853359065e-06
-2.47323399018275e-05
-8.34119705719328e-06
-2.78617231893706e-05
-1.51627004612518e-05
-4.05143780389835e-05
-3.15216520938459e-05
-2.09937803059383e-05
-1.58457037041107e-05
-2.14794297552909e-05
-5.54580300407505e-06
-1.39871477158417e-05
-1.02577865120042e-05
-1.20784036769278e-05
-4.53148347763281e-05
-3.56022489015813e-05
-4.16655512258592e-05
-1.69079197872547e-05
-2.13174465181256e-05
-7.11929089157209e-07
-3.36674519114533e-05
-3.77858877303459e-05
-3.25596638894046e-05
-1.63731216941278e-05
-2.16975782365306e-05
-4.58669894634533e-05
-1.73409466253416e-05
-6.75971403239059e-06
-3.05658953940959e-05
-1.75447451461001e-05
-2.79432252187894e-05
-1.63411963578764e-05
-1.72897730844472e-05
-5.1527444399898e-05
-1.89032568872865e-05
-3.47507891255979e-06
-3.86154177858811e-05
-1.97892404086713e-05
-2.61188848897013e-05
-2.78689930396209e-05
-3.66363003998525e-05
-8.64843442382476e-07
-3.90400506841401e-05
1.19771721994373e-05
-2.06389474189999e-05
-2.60931619985477e-05
-1.41475262680918e-05
-3.79925075610221e-05
-3.28551621026326e-06
-2.61821626427839e-05
-1.48561413740288e-05
-1.98843869277475e-05
-2.17912945169636e-05
-5.6504810980141e-06
-9.42903839613872e-06
-1.88002098216764e-05
-4.49484248051202e-05
-1.70188687713185e-05
-2.1797426955915e-05
-1.95950060705142e-05
-2.42507242304541e-05
-9.28989357312324e-06
-2.28132447460083e-05
-2.17621691562545e-05
-1.82862337797481e-05
-1.1900379961773e-05
-5.98536954860841e-06
6.99549830559178e-06
-1.7603275755046e-05
-1.78958157134909e-05
-2.56452020952977e-05
-2.07098847038354e-05
-2.83715859693289e-05
-1.33718486637251e-06
5.82629495074538e-06
-6.03202659038251e-05
2.32608736746234e-06
-1.45170618799118e-05
1.54602634211732e-06
-2.35524918601552e-05
-3.79475564264954e-06
-2.63800578474627e-05
-2.68016305776751e-05
-3.72480135531134e-05
-2.43541950533759e-05
-3.21474856558519e-05
-3.10380042699386e-05
-2.31387648795437e-05
-8.82522996235566e-06
-4.25310146295739e-05
-1.55321679885014e-05
-1.97690030181928e-05
-1.8597893672847e-05
-2.26776663211436e-05
-3.69533583335125e-05
-7.69869857865031e-07
-2.36503770220674e-05
-2.21964820326664e-05
-1.12797036185738e-05
-2.21547803067349e-05
-2.79420524378906e-05
-2.59365373213272e-05
-2.74454048425067e-05
-3.94412636810229e-05
-2.07017734992228e-05
-1.64368280475612e-05
-2.60334514401952e-06
-7.22206658687984e-06
-9.77742528473289e-06
-1.8467458172851e-05
-4.14286923293598e-05
-8.81153155620725e-06
-9.67824086105896e-06
-1.9794956600908e-05
-1.332637373955e-05
-2.46361239624916e-05
-2.11307362100306e-05
-2.15017697512716e-05
-2.53205514225119e-05
-1.90236351943124e-05
2.32403313469795e-06
-3.87461395333257e-05
-2.63134005713753e-06
-3.30624245833859e-05
-2.90068731560877e-05
-2.24919827200658e-05
-2.0073150853384e-05
-1.58305414451911e-05
-1.69200561752018e-05
-1.96903186970217e-05
-3.74837991731461e-05
-3.1377751570484e-05
-2.6667816565975e-05
-1.79673946388219e-05
-4.09388048151748e-05
-3.14224438170121e-06
-3.31963211552667e-05
-2.04583754187857e-05
-1.3316711693979e-05
-2.37350965038146e-05
5.04142066299072e-06
-2.66374542529992e-05
-3.9389887432419e-05
-6.5556369445049e-06
-2.15370679940101e-05
1.93021143689388e-06
-2.56130098637796e-05
-3.84790014561657e-05
-2.34294431216571e-05
-1.75480972026756e-05
-2.52613092038711e-05
-2.84171069770361e-05
-2.65167157231089e-05
-1.31815067093281e-05
-2.34183124172122e-05
-3.84600340524444e-05
-4.68005959268909e-05
-3.87458061574697e-05
-5.19434287162424e-05
-2.79519094008185e-05
-3.19045488435071e-05
-3.63832565984807e-05
-2.04171544398222e-05
-8.30512786815066e-06
-7.53885719373709e-06
-2.51865584086417e-05
-3.30740511750504e-06
-1.15061092090002e-05
-1.73508687436147e-05
-3.94688607619418e-06
-2.7515127923439e-05
-1.37134981304987e-05
-2.02919213216846e-05
1.00676766642673e-05
-1.85154374197032e-05
-1.68129404661005e-05
-1.48223314389696e-05
-2.67268182632872e-05
5.41899426690336e-06
-3.70601939017318e-05
-2.14477763731826e-05
-2.37002376794915e-05
-2.06641951492593e-05
-9.09170103409607e-06
-2.99414309576012e-05
-5.13435812887601e-06
-2.28193789309577e-05
2.25353374969709e-06
-3.10312033289705e-05
-2.41724882679079e-05
-2.3634486486952e-05
-2.30821863341652e-05
-2.84820838631466e-05
-1.96991665762891e-05
-1.42585509819439e-05
-2.60449850649046e-05
-2.69176997889335e-05
-2.24579924724292e-05
9.67305688453474e-06
-2.46521982367398e-05
-1.43750710993903e-05
-3.93008243460348e-05
-9.39045258558108e-06
-1.05817733577354e-05
-2.92505894293995e-05
-1.35678305655906e-05
-9.21302360475131e-06
-8.56020878440964e-06
-1.1608535720466e-05
-2.34303681107391e-05
-2.99074842073963e-05
-3.53984950431457e-06
-4.02825089695959e-05
-1.84434939392038e-05
-9.72944190800351e-06
-3.42766941588005e-05
-4.25627641976776e-05
-2.23651848310293e-05
-1.40287415519866e-05
-1.04948444085481e-05
4.52476939822284e-06
-1.94641138066694e-05
-2.07735391351035e-05
-1.36122606020367e-05
-1.8133102238047e-05
-3.32913289017959e-05
3.02304123991666e-06
-1.96364192320707e-05
-2.6163886139348e-05
-1.24881172776665e-05
-2.24398746902968e-05
-1.30776053051795e-05
-1.95238024094084e-05
-1.46416870159868e-05
-1.79976910699911e-05
-3.30818301592171e-05
-9.71579515664467e-06
-2.79554375273624e-05
-2.09839121754185e-05
-1.08212314308316e-05
-3.35957219273994e-05
-1.65090587369997e-05
-3.70625216088333e-05
-1.54158994359838e-05
-2.68423397154938e-05
-9.12566301725675e-06
-7.82395414602274e-06
-2.98763675241472e-05
-4.00392054453249e-05
-6.8465455049573e-06
-2.13327253224236e-05
-4.09953259232951e-05
-2.26442490878944e-05
-2.74332640641529e-05
-2.77668011715654e-05
-4.86055454898265e-06
-2.07548819507003e-05
-3.07322018739407e-05
-1.36323542440885e-05
-2.11095081987734e-05
-2.05152522372996e-05
-4.77383970099643e-05
-3.36729521614019e-05
-2.15612297004993e-05
-2.35990763493007e-05
-2.28350454167304e-05
-1.73715106565337e-05
-3.23211744521244e-05
-2.12397527022335e-05
-7.10898908549091e-06
-8.97606707955106e-06
-3.54070591973618e-05
-2.91016215155303e-05
-3.13347465161575e-05
-1.39307043915608e-05
-3.06281740671343e-05
-1.37397930381365e-05
-3.38501485315879e-05
-1.78201497952888e-05
-1.02063253282e-05
-1.6727171393289e-05
-1.17900429951043e-05
-1.196839773874e-06
-1.43860669923596e-05
-2.35589206517173e-05
-1.35959420650831e-05
-1.18677454475855e-05
-1.04612058856125e-05
-2.30120596755364e-05
-3.22632182395291e-05
-1.61448391627194e-05
1.51555138722246e-06
-1.29970056899671e-05
-2.95606865580777e-05
5.25483848454022e-06
-1.52002461366671e-05
-5.07831246736928e-06
-9.29277382226389e-06
-3.06473142463194e-05
-2.9724101815481e-05
-3.05656198448293e-05
-6.57562411145126e-06
-2.81955036025551e-06
-2.50859309129594e-05
-1.28791774748341e-05
-1.96894961113794e-05
-2.44386284363694e-05
-1.69677029169207e-05
-2.21899117359664e-05
-1.17820464201697e-05
-2.77995128611259e-07
5.13471066234986e-06
-2.23380561180662e-05
-1.86595576466272e-05
-3.63205689977715e-05
-1.85216381349964e-06
-3.48738883707004e-05
-1.19530702468417e-05
-1.65729440395746e-05
-2.35840056334156e-05
-4.10476434251099e-05
-1.84292743520115e-05
-2.29556682252509e-05
-1.39960853138161e-05
-1.68908169079009e-05
-2.46669557198293e-05
-1.60645332834826e-05
-1.76223888256788e-05
-3.7034372696987e-05
-2.14428996399248e-06
-3.17897707444936e-05
-9.18140495138157e-06
-2.65133866854947e-05
-3.00013477867968e-05
-3.38011351149962e-05
-2.84215336300073e-05
-8.02410892001817e-06
-4.45317061005545e-05
-3.5052272423756e-05
-3.68872731698852e-07
-3.32090156293796e-05
-6.32825734088788e-07
-1.72894833549521e-05
-3.2336293693532e-05
-2.71960665863782e-05
-2.51345995485165e-05
-1.16844697086312e-05
-3.99056382849327e-05
-3.03849586045245e-05
-1.12250706203511e-05
-1.20637095385853e-05
-2.49269715743598e-05
-1.14079542453572e-05
-1.96457494583106e-05
-1.6450230932516e-05
-1.97863368078809e-05
-2.52122042749931e-05
-1.52465413124329e-05
-2.22297238075108e-05
1.07192894411941e-06
-1.54916996697224e-05
-1.38034625897374e-05
-1.7339444460017e-05
-2.30694228883722e-05
-4.08324250372371e-05
-2.20461561125136e-05
-2.14520955243273e-05
-3.98526702533949e-05
-1.16639816629277e-05
-2.28147464324125e-05
4.390370743115e-06
-3.10265824422527e-05
-3.78441920800283e-05
-2.18423598462957e-05
-2.26419298966337e-05
-2.80503467134491e-05
-1.85948241878017e-05
5.52915871874771e-07
-1.35126266010616e-05
-2.58353401210984e-05
-1.45304678842096e-05
-1.55867130826485e-05
-2.13883183943565e-05
-2.55929188694421e-05
-3.67342206507876e-05
-2.36401753225748e-05
-2.65211439628202e-05
-2.77200154898906e-05
-7.73975873521494e-06
-9.11418891926486e-06
-2.58244437335646e-05
-5.30061332109658e-06
-1.61631052170684e-05
-2.07114589919675e-05
-7.35570535236521e-06
-2.76727477442935e-05
-5.67452961364221e-08
-3.79404832292293e-05
-4.35889717174376e-05
-3.3452312999482e-06
-1.42225028139691e-05
-9.78022391813736e-06
-1.02221371281237e-05
-1.05615197381748e-05
-1.58913593108042e-05
-1.23651559350503e-05
-2.16568560322884e-05
-2.95939308202913e-05
-2.36036556924856e-05
-2.31787053851434e-05
-2.11313125832545e-05
-2.40023101437743e-05
-3.38424961928355e-05
-1.69804624253745e-05
-2.57073175131429e-05
-1.90874025377745e-05
-1.08645055048126e-05
-1.26079386314618e-05
-2.02377675981076e-05
-7.53219586357597e-06
-2.93317436801223e-05
-1.33709461601416e-05
-7.11981959604013e-06
-3.63846977381174e-05
-2.34950558200464e-05
-3.20490512639075e-05
-3.29275623551182e-06
-1.3278161916325e-05
-3.13778251377024e-05
-2.06232208480883e-05
-8.97363326662038e-06
-4.80279777956781e-06
5.80506808183849e-06
-2.93438775972047e-05
-2.64692108618842e-05
-5.42798477301471e-05
-1.41778339979103e-05
-2.75878376707325e-05
-3.95657887593966e-06
-1.15329171984058e-05
-2.64762831838818e-05
-3.72836541130386e-05
-8.15168924364648e-06
-1.79873438127267e-05
-2.74445171834743e-05
-1.51938481851462e-05
-1.8466256060003e-05
-1.73407955284105e-05
-2.29540314802269e-05
-2.58573004105117e-05
-4.01954754948636e-06
-1.96025447306549e-05
3.12396613213753e-06
-1.38675334661553e-05
-3.09887535392161e-05
-3.94239548887682e-05
-1.58170686764567e-05
-4.99276779930583e-05
-2.17409460254536e-05
-1.2771064210875e-05
-4.29907684369268e-05
-8.17133690455411e-06
-2.8575775645869e-05
-2.91527851285243e-05
-3.79439393528095e-05
-2.26616318032383e-05
-3.44724377241108e-05
-2.20155288467464e-05
-4.13203094225764e-05
-1.43647004420483e-05
-1.99119271811842e-05
-2.6162585039034e-05
-3.47562366798918e-05
-7.25827522795022e-06
-2.07038825006139e-05
1.1801948407828e-06
-8.02368685026317e-06
-3.45755972304191e-05
-1.92334333283376e-05
3.51658123456429e-06
-1.8932938933692e-05
-2.31863423808792e-05
-2.63263972957917e-05
-1.67990019180055e-05
-3.40815325239109e-06
-6.57687782897562e-06
-2.53715571197981e-05
6.92967385824964e-06
-3.02053963540936e-05
-2.08202434636119e-05
-1.42702260515037e-05
7.04731709731435e-06
-3.69590669009953e-05
-2.33851232382691e-05
-2.98510089877608e-05
-3.17055923085306e-05
-1.31963343294069e-05
-1.16394783833128e-05
-3.9794272927408e-06
-3.16514863392632e-05
3.26705367925789e-06
-2.11345191113168e-05
-2.28966239006965e-05
1.75310231449565e-06
-2.81940209022961e-05
-2.83603802416541e-05
-1.91835073038603e-05
-1.81831561338062e-05
-2.77167856223917e-05
-2.30217161228574e-05
-4.92572693539706e-05
-3.0855196049551e-05
-2.63108177496494e-05
-1.35488574515644e-05
-2.34474621097404e-05
-3.5343666169739e-05
-4.87333904746395e-06
-8.99887406938341e-06
-2.74450964535031e-05
-5.56768972392731e-06
-1.59482799354515e-05
-3.69544806232165e-05
-1.43461775426984e-05
-9.82522163439101e-06
-2.22627811115888e-05
-1.03514966959387e-05
-1.83511858929658e-05
-2.3135788735242e-05
4.90516480203799e-06
-2.46780600537639e-05
-1.80103391724353e-05
-3.61663150084038e-05
-3.1579534910108e-05
-1.27439074835119e-05
-1.22605143053651e-05
-1.91794576735514e-05
-2.51907751843911e-05
-8.92434857654971e-06
-3.4590041456379e-05
-1.23398440435095e-05
-2.4408709578717e-05
-1.0375495247054e-05
-1.33143284871948e-05
-2.19903321377318e-05
-2.56798287961609e-05
-1.72018365170466e-05
-1.85395791650985e-05
-2.97287834931261e-05
1.95394352841721e-06
-2.09660421386949e-05
2.67336310025633e-06
-9.31188602643747e-06
-9.85920905316218e-06
-1.04655164465769e-05
-1.02690211190085e-05
-2.36325104973974e-05
-3.41099932830032e-05
-6.70360965081555e-06
-3.20721579072855e-05
-2.02070866144384e-05
-1.98186139134817e-05
-1.30513262957473e-05
-5.47954534340365e-06
-2.42092720901593e-05
-1.88872355840541e-05
-5.72726606437807e-05
-3.16605892957924e-05
-2.51942700320649e-05
-3.44063103701401e-05
-2.34604586226726e-05
-3.31433157947744e-05
-2.24539004064473e-05
-5.35618093163295e-06
-4.71002590581152e-05
-2.88386924720634e-05
7.29128851000476e-07
-1.6547002145295e-05
-1.40190897515443e-05
-2.51542000572176e-05
-2.01012359663818e-05
-3.65678131286959e-05
-4.00063147616978e-05
-1.90575205290427e-05
-2.22436633063408e-05
-2.25884330258081e-05
-1.60792063899389e-05
-3.64029060781414e-05
-1.99430978744568e-05
-2.49326108626056e-05
-1.80807421455634e-05
-1.87850719939684e-05
-1.54942605336886e-05
-2.1990444432938e-05
-2.45533160040012e-05
-3.46136928587064e-05
-5.66709737074351e-06
-1.91617999666405e-05
-1.47949860698662e-05
-1.87218898021913e-05
-1.10646653644899e-05
-1.04307931110451e-05
-4.0909048731145e-05
-3.09387553709697e-05
-2.01489132458389e-05
-2.76411256354367e-05
-3.8311521714311e-05
5.22773625092015e-06
-4.12024395363533e-05
-3.03811854530781e-05
-1.42137586412195e-05
-2.10075389655169e-05
-2.45326609051165e-05
-1.21683224653952e-05
-3.24929443257541e-05
-3.19839093806624e-06
-1.48648262191694e-05
-4.44042875349973e-05
-1.75258491150696e-05
-2.27132187141051e-05
-2.35530619030907e-05
-4.45688057540914e-05
-3.42133666276573e-05
-1.87459339706807e-05
-3.0004496977507e-05
-1.07481302621217e-05
-6.43387417865269e-06
-1.83713601418904e-05
-1.38744998591153e-05
-3.75970610086317e-05
-2.25605598252819e-05
-1.24641003086919e-05
-6.00008964335623e-06
-2.38271136042433e-05
-2.59769417547039e-05
-1.58871340262023e-05
-3.24586928837855e-05
-7.8383414803273e-06
-1.82005390542452e-05
-2.46975782366494e-05
-1.51152872866868e-05
-1.03590093504774e-05
-1.68229547968432e-05
-2.60857871657964e-05
-1.00519251103923e-05
-2.82396674076866e-05
-2.28559471832843e-05
-3.94858834982922e-05
-2.41672079938468e-05
-8.99261228159746e-06
-1.47492782611564e-05
-2.24510809414169e-05
3.79372419675901e-06
-3.52846027840927e-06
-4.38960483865216e-06
-7.47053625407601e-06
-1.09672739147739e-05
-5.84064660520984e-06
-1.93423719232088e-05
-2.74232909103495e-05
-1.49245110598137e-05
-1.6107506017669e-05
-3.14499946051587e-05
-5.41086288605822e-06
-2.63708201493968e-05
-2.96312683668661e-05
-2.51998865244285e-05
3.75603843912092e-06
-2.2615890574205e-05
-2.82470859121704e-05
-1.37829246152464e-05
-3.70983856630869e-06
-3.23008124804117e-05
-2.63356139731597e-05
-3.71985660202907e-05
4.17779344101522e-06
-2.71539585510438e-05
-2.05986082543797e-05
-2.57046193571213e-05
-1.93649798024842e-05
-5.80450529797892e-06
-2.67372818087327e-05
-2.7306596845794e-05
-2.74736484243477e-05
-2.74480710749724e-05
-2.36584084470189e-05
-1.05031732155673e-05
1.75457147789864e-06
-3.77414160446384e-05
-4.64140909042649e-05
-1.37346094864768e-05
-9.21740439302504e-06
-2.41017948277937e-05
-3.54663523474696e-05
3.2062966766559e-06
-8.87536092206707e-07
-2.15963931907497e-05
-1.59920939986686e-05
-1.96507056798477e-05
-1.18865115675809e-05
-1.21645322182372e-05
-1.9241527886091e-05
-1.74726076415186e-05
-1.89838873572135e-05
-1.67290702206516e-05
-2.03513716020289e-05
-2.78130794114761e-05
-2.09548555609193e-05
-3.16925736081174e-05
-2.23795935068035e-05
-2.49727266366841e-05
-1.43184522319302e-05
-1.98533711009161e-05
-1.74408428335363e-05
-1.13958373981872e-05
-3.38956036758808e-05
-5.21328579544356e-06
-1.95850075497396e-05
-8.43136763456078e-06
-9.16174635765598e-06
-1.61432356531045e-05
-9.57008778818749e-06
-1.70739933772187e-05
-5.95550026851508e-07
-2.37568737005999e-05
-2.24052170834655e-05
-2.95490010192742e-05
2.27649975390558e-06
-8.92718390951887e-06
-2.21667751917209e-05
3.66689797331755e-07
-3.74719418012868e-06
-3.33864796398958e-06
-2.45790702612337e-05
-7.76847149107463e-06
-2.9535112029474e-05
-9.43982555066587e-06
-8.9223791079142e-08
-2.74484609917606e-05
-3.01010994840156e-06
-2.20468287685727e-05
-2.36811892566896e-05
-7.44131134584188e-06
