# Supplementary material for: Research on computational propagation and identification of mine microseismic signals based on deep learning
Source: PLoS One. 2025 Oct 22;20(10):e0334641. doi: 10.1371/journal.pone.0334641 (PMC12543183; doi:10.1371/journal.pone.0334641)
Supplement: S3 Data — (ZIP) [file pone.0334641.s003.zip › 000100500002930.xlsx_0.txt_24.txt.txt]

-3.37178272937708e-05
-3.12998662652525e-05
-3.59255567628732e-05
-4.27482990693006e-06
-2.06089398627698e-05
-1.883292232188e-05
-3.91456583238031e-05
-1.6478759234903e-05
-2.29277081879597e-05
-9.60096414975762e-06
-2.74484606546185e-05
-2.05181790775067e-05
-3.78718116268088e-05
-7.73397917218764e-06
-4.99270652494537e-06
-2.60599727048384e-05
-6.619290740838e-06
-6.60153436422699e-06
-2.03316036752425e-05
-2.29927591188542e-05
-1.63622659921449e-05
-1.08762035392692e-05
-1.30252479128487e-05
-1.14390633373901e-05
-3.01286089485473e-05
-1.86200144079562e-05
-2.10836370116044e-05
-3.48459692820781e-05
-2.64746957285511e-05
-1.57884323062375e-05
-4.48569816850765e-05
-2.86537723849587e-05
-4.00744707131076e-05
-2.53168290282922e-05
-5.97732580582718e-07
-2.10116144288694e-05
-1.19806053294803e-05
-1.74826551822792e-05
-3.67170001213063e-05
-2.87282903253151e-05
-3.27134033444181e-05
-3.41839101542779e-05
-2.03675104514727e-05
-1.08211045297035e-05
-2.86358316951824e-05
-9.12626036397591e-06
-1.81265438983487e-05
-3.35132386946571e-05
-1.17808360376833e-05
-2.21553151932683e-05
-2.29182437547975e-05
-1.79344228803564e-05
-1.57175960606901e-05
-3.78319888759444e-06
-1.80118347298535e-05
-2.59953385434854e-05
-1.70227367198995e-05
-2.89903488274572e-05
-2.34270750154043e-05
-4.06600800784222e-05
-1.7716177521273e-05
-2.07239652845303e-05
-2.85844177176117e-05
-2.78177030758215e-05
-1.56228017966347e-05
-3.41821919735144e-05
-2.1535625606614e-05
-6.24772406020741e-06
-3.04233272294778e-05
-3.83484934021964e-05
-2.84170273895372e-05
-1.48651916531384e-05
-1.6284508959574e-05
-2.26332974855627e-05
-1.69552970494484e-05
-3.98852446363087e-05
-2.3159308545442e-05
-5.78910976631211e-06
-2.94432134161202e-05
-2.07712211830028e-05
-1.54302150189794e-05
-4.82130456841511e-05
-1.06029036198218e-05
-9.16856847867174e-07
-3.49455479541993e-06
-3.3042069857345e-05
-8.09092574392141e-06
-9.48953231427241e-06
-3.89849637396547e-05
-7.26260096614763e-06
-4.66063804546293e-05
-2.56275794182132e-05
-2.57111323776561e-05
-1.94194205329604e-05
-1.45582803995616e-05
-7.47975810413242e-06
-2.3261606336634e-05
-1.34033455918754e-05
-2.62484981162653e-05
-2.7622859697198e-05
-2.95760381098928e-05
-1.14208563874999e-05
-3.07962599989719e-05
-2.59392140308613e-05
-3.70970482329041e-05
-1.76701298889767e-05
-1.08111887092284e-05
-1.44507322444095e-05
-8.18741612437537e-06
-8.52918946311837e-06
-3.03476351332228e-05
-2.90396062395939e-05
-1.4437843015205e-05
-3.17760137439316e-05
-2.70194965463525e-05
-1.08373486586877e-05
-2.32262339902845e-05
-3.74247126165286e-05
-2.08114931462334e-05
-1.28288965441993e-05
-1.04272213819005e-05
-2.30499010201586e-05
-1.70521400634786e-05
1.69109722604374e-06
-1.42407253602278e-05
-2.75256185034247e-05
-2.76877041644201e-05
-2.35925651289568e-05
-2.32624397664432e-05
-7.99436417902881e-06
-2.21977497741204e-05
-2.15035864361722e-05
-2.76775178523504e-05
-1.57604399248606e-05
7.85268374236672e-06
-1.98679476019905e-05
-3.32406592129923e-05
-2.147692265432e-05
-1.1405504179753e-05
-2.97193819986411e-05
-2.67888180812465e-05
-1.10217507490132e-05
-2.00216289418052e-05
-2.73987795569987e-05
-3.26339904094223e-05
-1.00224905722343e-05
-1.26524444651587e-05
-2.35478271997241e-05
-1.59856703348764e-05
-1.21620519199279e-05
-1.71741864558063e-05
-1.51422973426863e-05
-1.08627360995477e-05
-1.91130613870566e-05
-3.79073655893052e-05
1.94585944706897e-07
-6.26600171072949e-06
-2.90143801994904e-05
-3.31428985390061e-05
-3.13848481110995e-05
-1.27135971649044e-06
-2.20488889262711e-05
-1.72732427839443e-05
-2.40194232809725e-05
-1.39448421677444e-05
-3.82679015469999e-05
-2.39057586590274e-05
-1.01338187476641e-05
-1.56885862554023e-05
-1.12178353368306e-05
-2.11346254778025e-05
-3.89708320065584e-05
-4.03931698533515e-05
-1.38715777525053e-05
-5.43380677270269e-07
-4.41867693420712e-05
-3.21425643355739e-05
-1.60810260644516e-05
-1.78099146921212e-05
-2.15266633096181e-05
-1.97743105567739e-05
-1.97865535540349e-05
-4.52781444928266e-05
-2.02464644497284e-05
-2.50361262025334e-05
-2.42325338757417e-05
-1.97899549016601e-05
-3.52268194759961e-05
-4.17172315669322e-05
-4.21790380480178e-05
-1.88460998000309e-05
-1.38847436562257e-06
-3.97898679369257e-05
-3.48125210780339e-05
-1.16165019351846e-05
-2.3292470884978e-05
-6.37385121599649e-06
-4.16362538667139e-06
-2.48047719528355e-05
-2.59125484157198e-05
-1.50565570722101e-05
-2.20751901000859e-05
-1.48559053959027e-05
-3.2321401003378e-05
-1.6897511751334e-05
-3.24129285301322e-05
-3.39254234553495e-05
-3.31954560595941e-05
-2.31025998640484e-05
-4.76170172200567e-05
-2.04327397706144e-05
-1.61148253811981e-05
-2.3875368397932e-05
-1.84699278522528e-05
3.90852838424748e-06
-5.00043802727498e-05
-2.37596255207777e-05
1.52794784419365e-06
-1.53946780292543e-05
-2.8511659425896e-05
-1.53028957789773e-05
-6.29624818097528e-06
-2.2133736530077e-05
4.65707258023046e-06
-1.19807019035337e-05
-1.17644685065957e-05
9.57289911831945e-07
-2.61969240096575e-05
-7.57244977757774e-06
-3.05165404774977e-05
-1.47321574725514e-05
-2.96505363061009e-05
-1.97470871388952e-05
-1.1540386186956e-05
-1.84104899878019e-05
-1.69671623045972e-05
-6.25829818401128e-06
-1.18353372081324e-05
-1.43684361046291e-05
-2.09997954912499e-05
-7.87530632305889e-06
-3.9753044817705e-05
-4.32878105785668e-06
3.43311739781415e-06
-9.99492216415934e-06
-1.9219239543245e-05
-3.04146053724395e-05
-1.6468582263711e-05
-2.5661269930294e-05
-1.25663213455731e-05
-2.42010836149208e-05
-3.19640148419626e-05
-2.59448758579749e-05
-2.85360038330198e-05
-3.85186025580231e-05
-2.24705508779438e-05
-4.63420721610462e-05
-3.18731437504574e-05
-7.08377315555798e-06
6.89536264874103e-07
-6.31220917552206e-06
-2.72535889865897e-05
9.61727786215706e-07
-1.03736769308211e-05
-4.71788728219636e-05
-2.31321566419841e-05
-1.88811788045157e-05
-2.73725876599124e-05
-3.04710261371667e-05
-3.21520589855159e-06
-3.27723366647289e-05
-2.05993696392085e-05
-2.17981560202049e-05
-3.65056112185431e-06
-3.17156177482994e-05
-1.39349193356571e-05
-2.40047033693691e-05
5.98224848474248e-06
-3.01691298842725e-05
-1.96843317391147e-05
-2.31333769347999e-05
-3.59554904703031e-05
-4.07792201984405e-06
-3.18530493470203e-05
-3.27324484698872e-05
-1.18745660277734e-05
-5.41790877915736e-06
-1.82196917508525e-05
8.6806107043687e-06
-3.16086249858669e-05
-6.68764325336682e-06
-2.48916891666128e-05
-1.48334174954706e-05
-1.73849690980335e-05
-1.01441582930985e-05
-2.72375051501008e-05
-3.08608780174322e-05
-3.03173436757646e-06
-2.03769414773736e-05
-2.06777577645785e-05
-1.10475232687032e-05
-1.91219279467667e-05
-2.42519015076809e-05
-1.0641551465759e-05
-6.49551944196298e-06
-3.42637369646083e-05
-2.59682665228522e-05
-1.69809734374208e-05
-3.6710074436021e-06
-3.20110717371835e-05
-1.76150677105665e-05
-1.57212222115845e-05
-6.51286261586332e-06
-1.7189165911744e-05
-3.85034618182387e-05
-1.72180503502226e-05
7.31329397943756e-07
-5.56654144108344e-06
-1.61957547130124e-05
-3.06467481205016e-05
-1.41435973546384e-05
-2.64842503579299e-05
-2.2527857424347e-05
-3.99406040471715e-05
-4.1417911008545e-05
-2.8877881062423e-05
-2.93662503687992e-05
-1.20570575517688e-05
-3.75636110565879e-05
-8.11495054371465e-06
-2.13822851678178e-05
-1.69438847933379e-05
-3.31693105275271e-05
-2.57279957771029e-05
-3.30226702222444e-05
-1.30386720298764e-05
-3.76814677834011e-07
-1.56835904380062e-05
-1.85876633144983e-05
-4.99162073068933e-06
2.49606347934637e-06
-9.70970758773511e-06
-2.00466773132274e-05
-3.35979623939863e-05
-2.71885642342938e-05
-3.37359703839599e-05
-2.03932141291847e-05
-1.22388224861902e-05
-7.94974733220227e-06
-3.41298731239599e-05
-2.96031580507948e-05
-3.64940874879433e-05
-3.90217104045168e-05
-3.57140153748054e-05
1.23512232638076e-06
-1.02040659548905e-05
-8.81615823441899e-06
-2.31834206585872e-07
-1.9045392578957e-05
-2.64244895232146e-05
-1.57508835845629e-05
-3.08168755613649e-05
-7.97388056321312e-06
-2.01429919441393e-05
-2.86229465273488e-05
-2.66070477084892e-05
-2.39030201124813e-05
-1.53295926012315e-05
-4.07254843985405e-05
-8.84767103837678e-06
-3.34272768618467e-05
-3.43877221178467e-05
-1.03464918491152e-05
-3.3057523447084e-05
-2.38788228410335e-05
-8.10375988042947e-06
-2.3693675008639e-05
-3.31250286302378e-05
-2.64184241785312e-05
-2.82530066751472e-05
-8.11934689624078e-06
-2.07732229684251e-05
-2.72522026817097e-05
-1.32350879429966e-05
-3.24854698661163e-05
5.94038033015823e-06
-1.17009689482188e-05
-2.32081847543542e-05
-3.42114029067469e-05
-2.43784885238034e-05
-6.21996200610359e-06
-2.23874805308407e-05
-1.77610756121005e-05
-2.59096502875555e-05
-2.22660701165933e-05
-2.40353884787402e-05
-4.15041210412915e-05
-9.13874307807699e-06
-7.05536268001173e-06
-3.06483223938294e-05
-6.59828120954299e-06
-2.29225178634838e-05
-1.79711448106623e-05
-1.35544632951985e-05
-1.89016325409327e-05
-2.6527303824545e-05
-1.62994920770104e-05
-1.61770104641584e-05
-1.58324525462631e-05
-3.84139962320634e-05
-2.45574070852522e-05
-1.65903390976081e-05
-2.42878929555005e-05
-1.37757239042265e-05
-1.80693912170038e-05
-1.77665866030361e-05
-1.83692039090949e-05
-3.18385393245168e-05
-4.65151798475568e-05
-8.24234531310308e-06
-2.64025897758524e-05
-1.63516984984136e-05
-3.12022371423195e-05
-1.44120013599943e-05
-3.99798193135301e-05
-2.0113056419281e-05
-6.43163364871275e-06
-2.09059185086802e-05
-1.79132122241103e-05
-9.71089262162266e-06
-2.08467163948141e-05
-1.7275613684659e-05
-3.81809634444918e-05
1.3430243410107e-05
-8.13510999065121e-06
-3.52948247420347e-05
-1.51925160085745e-05
-7.20947555174603e-06
-2.4167884574263e-05
-1.75581942936335e-05
-6.00085408843741e-06
-3.31515903227784e-05
-2.21473959477428e-05
-8.41864158551674e-06
-1.53845650838364e-05
-2.39373742155405e-05
-9.5388582713287e-06
-4.00607247164122e-05
1.03741479344219e-06
-1.16408707307253e-05
-3.07469859322045e-05
-2.72302772771401e-05
-1.31967096444629e-05
-6.0627538200563e-06
-5.63749296521167e-06
-1.50841607661969e-05
-2.03515042362055e-05
-1.86408325946478e-05
-3.8247929187434e-05
9.03635480079645e-07
-1.80970215655835e-05
-1.59915828186811e-05
-1.49089644829101e-05
-1.47562370658358e-05
-1.34674971788561e-05
-2.45825436891564e-05
-6.96857801011182e-06
-4.33183988814125e-05
-1.9380730326367e-05
-1.7273840282593e-06
-1.78698017355947e-06
-2.12077441848348e-05
-2.32817169805364e-05
-2.0668582926562e-05
-1.69945958926805e-05
-2.53168270923426e-05
-2.09852398081951e-05
-2.29873232592365e-05
-1.58940602213737e-05
-2.19481882848595e-05
-7.29011431027555e-06
-7.37827577594093e-06
-2.63783967642507e-05
-4.29970888384379e-05
-1.65339611795e-05
-1.7199556634943e-05
-2.41556957787923e-05
-1.56158531253225e-05
-1.0404517220508e-05
-1.2418971558132e-05
-1.83811141445049e-05
-2.25412514933147e-05
-3.47091821305809e-05
-2.90423558173627e-05
-3.86014884864782e-06
-3.48084551069475e-05
-4.41099340388223e-05
-2.37038009005444e-05
-1.18752595605502e-05
-2.63602425795727e-05
-2.20172973323509e-05
-1.60138001440819e-07
-1.38148518569116e-05
-1.99115964498221e-05
-1.34672438852189e-05
-2.59815362547849e-05
-2.62951950921913e-05
-1.35746694805418e-05
-1.91367621317976e-05
-2.16194753114814e-05
-2.26450196136152e-05
-2.88401017765922e-05
-3.72507138624411e-05
-3.75876219615706e-05
-1.95120929120464e-05
-6.32821969547088e-06
-1.91981111192135e-05
-2.92367741879749e-05
-1.31242167518959e-05
-2.91041997203501e-05
-4.84850603234416e-05
-1.585063346702e-05
-3.20110872187886e-05
-1.53369182814006e-05
-4.01257314745886e-05
-1.61864540346464e-05
-3.82445648277172e-05
-1.55983654579966e-05
-2.46524412427464e-05
-3.18292288471279e-06
-2.83152612903438e-05
-1.50220032361238e-05
-1.53958802385758e-05
-1.42287110192715e-05
-2.05368415418384e-05
-5.30317830756934e-06
-9.65131950298798e-06
-3.92043229786105e-05
-1.72100378426105e-05
-2.13718308515772e-05
-1.69819395965316e-05
3.00756436525719e-06
-4.98472888333351e-06
-3.79404108864005e-05
-1.13324216003886e-05
-1.26676730376232e-05
-2.98145720518539e-05
-3.11232049513124e-05
-1.19762556142401e-05
-3.28658577245415e-05
-1.02123565230796e-05
-1.36428979901003e-05
-6.06770932017337e-06
-2.4178716804397e-05
-1.4885611383201e-06
2.11381289243544e-06
-1.78437335582419e-05
3.22528263923239e-06
-2.56733142567931e-05
-3.67808270679187e-05
-8.42256688445939e-06
-3.00887390571658e-05
2.06682900391742e-06
-1.30550827425659e-05
-1.80552929845058e-05
-2.01955627815049e-05
-1.7624316548941e-05
-1.82401123402325e-05
-6.16163499801203e-06
-2.04993609508748e-05
-2.90086676136334e-05
-1.74338687813268e-05
-2.68578305723613e-05
-2.54842299959443e-05
-2.18834188685653e-05
-1.85885405865459e-05
-2.3013799539964e-05
-3.36711172712528e-05
-2.2191004901849e-05
7.27828513982846e-06
-2.47288782233333e-05
-1.04330376597645e-05
-5.29353773615192e-06
-2.32149199798978e-05
-1.6939116325839e-05
-9.12755511037648e-06
-1.11751513034678e-05
-1.08615518974096e-05
-1.12234141956638e-05
-2.67313474747737e-05
-1.72213437569345e-05
-1.39188632975097e-05
-8.31767825111987e-06
-1.61240197904369e-05
-1.66114780394842e-05
-2.53356432536538e-05
-2.39002654668891e-05
-1.22296981929495e-05
-4.15971865418314e-05
-2.60431280070889e-05
-2.12094787362679e-05
-3.04848544025405e-05
-2.54480857577786e-05
-2.12541331850684e-05
-2.49946428371876e-05
-3.65611910858877e-05
-2.74026383574075e-05
-4.40798273254385e-06
-3.30835554717221e-05
-1.21618806150547e-05
-1.04789587640087e-05
-7.37561476260203e-06
-2.25314173337351e-05
-1.7817881760464e-05
-3.4599153682364e-05
-1.52053829202549e-05
-3.66429601969574e-06
-4.10209970632614e-05
-1.46198082099548e-05
-8.29998368223518e-06
-1.82563512792231e-05
-2.1690997989169e-05
2.59833186891062e-06
-1.36828726355348e-05
-2.43828375386394e-05
-1.43982460081269e-05
-5.22812955988254e-06
-7.20473133148487e-06
-1.51326907295585e-06
2.55562801887806e-06
-1.62173474728116e-05
-1.54266779937096e-05
-9.40850350098097e-06
-2.20693821712598e-05
-4.1547723716909e-05
-7.61977094202127e-06
-2.39089154919235e-05
-2.61609515804699e-05
-1.16354477470875e-05
-1.51395841723812e-05
-1.77733355245506e-05
-2.38258517603611e-05
-1.58338833473771e-05
-4.71564829094234e-05
-1.48982471256728e-06
-9.96841503836358e-06
-3.07435355029525e-05
-7.99280157225746e-06
-1.2394235312594e-05
-3.14332468582923e-05
-1.89853532547774e-05
-1.65812084593818e-05
-1.83685671350527e-05
-1.54714837290687e-05
-3.96221901316739e-05
-2.43550800366347e-05
-2.40883750392574e-05
-1.6100799550125e-05
-1.84942238326667e-05
-3.21916463032434e-05
-9.15242310048517e-06
-4.26546678304103e-06
-1.11264553409149e-05
-2.16472964710217e-06
-1.48132209490124e-05
3.74471614229505e-07
-1.35832712226834e-05
-2.38164548970637e-05
-2.28467890179497e-05
-3.71237755747032e-05
6.35303484984406e-07
-4.82301466046023e-06
-1.09758294295795e-06
-2.89065619782478e-05
-2.98423020405744e-05
-1.56613109466007e-05
-4.52870770108031e-06
-3.02331634619658e-05
-5.70347501730928e-06
-2.20836265222337e-05
-2.29414008309292e-05
-1.38187585917411e-05
-2.03484682754416e-06
-1.21833346287601e-06
-2.69736897133994e-05
-3.71885923493373e-05
-3.52224157511011e-05
-3.16661251437515e-05
-3.19048570752494e-05
-6.17202320158792e-06
-3.23619956262892e-05
-3.85333261170975e-05
-1.99310947336874e-05
-2.04812990359009e-05
-2.14945536934705e-05
-4.09028984420774e-05
-2.68860252688482e-05
-8.91040274158327e-06
-3.90587642379365e-05
-9.50918780038124e-07
-4.5252387057285e-05
-6.7273193704022e-06
-2.9859697560718e-06
-3.54230801629725e-05
-1.75617632159777e-05
-1.55269723696686e-05
-2.82042193139203e-05
-9.4682071268497e-06
-3.27650038383333e-06
-2.40802014166616e-05
-3.23328336178988e-05
-1.27554416253354e-05
-2.03073211813295e-05
-3.36024933581778e-06
-1.28833362979491e-05
-2.3757571615229e-05
-1.75138040644507e-05
-2.97787127957446e-05
2.32460735611366e-06
-1.12769023226066e-05
-4.53239893848906e-05
-1.06660257351475e-05
-2.7009785496111e-05
-4.1448708643031e-05
-2.32263414314895e-05
-1.70962267051868e-05
-1.95350829021839e-05
-1.59944734207683e-05
6.61749945956643e-07
-2.06712960898634e-05
-1.67502590666094e-05
-3.24401337961988e-05
-7.65365861921922e-06
-1.4719472483477e-05
-3.6491654604413e-05
-1.57393997804968e-05
-2.44849766526083e-05
-2.24221197023465e-05
-2.4635644060376e-05
-2.3802618247277e-05
-1.25180797967645e-05
-1.97806945343204e-05
-1.61058947380345e-06
-1.6377136684027e-05
-3.38291968871141e-05
-2.46127805563846e-05
-1.41605721672164e-05
-2.89480636528792e-05
-2.19799802871637e-05
-3.60715736946281e-05
-3.99997329535715e-05
-2.79448538562703e-05
-1.15493342140226e-05
-3.38004994566519e-06
-1.88358238246221e-05
-2.13188518862892e-05
-2.15527337735181e-05
-1.75973822535084e-05
-3.20923102394596e-05
-2.59708459668503e-05
-2.9677575585696e-05
-2.10183106582094e-05
-2.75901886591883e-05
-3.68777259754956e-05
-2.57123168708474e-05
-1.96975633870917e-05
-7.28721177924646e-06
-2.6747668433061e-05
-9.47590947270057e-06
-9.72946706057536e-06
-2.08709595914479e-05
-2.17013955843119e-05
-1.74302354870804e-05
-1.22631088499825e-05
3.00198582078644e-06
-1.85116388459079e-05
-1.91038444802641e-05
-1.82287257019406e-05
-2.44328904331271e-05
-3.41716130807073e-05
1.25164491009296e-05
-3.7353656819739e-05
-3.0269754878614e-05
-1.98380955258017e-05
-1.4070714923056e-05
-1.06850376443077e-05
-2.18014549107362e-05
-2.17399949488632e-05
-8.95205495498082e-06
-2.79177834070773e-05
-1.2674420797854e-05
-1.86078023910492e-05
-1.99634084796319e-05
-1.46326327303692e-05
-1.25743371812185e-05
-1.21012965128962e-05
2.18870989176946e-06
-2.44759913060927e-05
-5.84093209057218e-06
-1.47240584002168e-05
4.25267298700111e-06
-2.98447107613971e-05
-1.36857754099052e-05
-1.07873504455693e-05
-1.77297010711224e-05
-3.68155241365287e-05
-1.03996422559243e-05
-2.38037329529601e-05
-2.12066698584234e-05
-1.96287280564042e-05
-2.13528605759602e-05
-2.0282120301919e-05
-1.47269465994556e-05
-1.35585914384523e-05
-2.33823802818712e-05
-2.14937972425313e-05
-3.29135679116715e-05
-1.77670487192373e-05
-1.7496751358131e-05
-1.5508051282165e-05
-6.28645672262384e-06
-2.65671186797974e-05
-1.9548066279358e-05
-4.4872461373769e-05
-1.34993768975898e-05
-1.15510963536265e-05
-1.53328355884883e-05
-2.61236214200667e-05
-2.17833452239031e-05
-3.38349227157946e-05
-3.42889778524402e-05
6.82508525103979e-07
-6.0052287876235e-06
-3.35488983304845e-05
-2.44101587591334e-05
-1.04224323775786e-05
-3.20400013277605e-05
-9.72400713810154e-06
-1.55817160972936e-05
-1.98979666420496e-05
-3.17481737758411e-05
-1.59397984712523e-05
-4.95714627738162e-06
-1.9121519258634e-05
-9.50286170176952e-06
-3.30482120313594e-05
-1.70050456613572e-05
-2.07360180392401e-05
-1.97564548379521e-05
-1.8432561042191e-05
-8.24281056966123e-06
-4.16302263602724e-06
-2.1308801347345e-05
-1.41828773291327e-05
-3.03560380481322e-05
-1.64060902740288e-05
-2.41207875053683e-05
-1.32829978585e-05
-1.24843515416883e-05
-1.90776622469029e-05
-3.12934263223858e-05
-4.29569737091339e-07
-1.51541588376895e-05
-6.98892905153684e-06
-5.09500055909097e-06
-1.83666250877202e-05
-2.27900732189947e-05
-1.37309138943364e-05
-1.65103938582933e-05
-1.23384695862864e-05
-3.14707469683411e-05
-2.42488656233364e-05
-2.5177768746815e-05
-2.88877759585699e-05
-2.6132689714136e-05
-3.81111457956636e-05
-2.19964671868152e-05
-1.26922112727109e-05
-2.40478369240107e-06
-2.5215437365819e-05
-3.39124025902788e-05
-4.24240529038005e-05
-2.57328442607606e-05
2.62356155255572e-06
-4.00089698778294e-05
-1.43669956466094e-05
-1.69078808671461e-05
-2.4623110569781e-05
-2.06069807180932e-05
-3.83542293205673e-05
-2.50568544336375e-05
-2.21364681640956e-05
-1.09568651807235e-05
-3.83779010851123e-05
-2.64543053659659e-05
-3.33649397461686e-07
-6.42545794323665e-06
-1.05101982490639e-05
-5.65727043530247e-06
-2.49352273159819e-05
-1.50611105586778e-05
-3.57634427033769e-06
-4.0635770748325e-05
-1.06892863857735e-05
-3.84588822875244e-05
-2.7458970933171e-05
-1.77036883275176e-05
-3.3510614124006e-05
-3.34635704070258e-05
-1.05555484735848e-05
-2.25925814080022e-05
-2.0026016315981e-05
-4.52676873192255e-05
-2.19820208427966e-05
-1.95813790371724e-05
-2.85451948940887e-05
-1.81165596411649e-05
-3.23192205592035e-05
-8.50603143599913e-06
-1.43176060754749e-06
-3.00894581592668e-05
-1.9025859399638e-05
-1.18831451009104e-05
-1.17239748490481e-05
-5.52097395876308e-06
-2.7941893332378e-06
-1.56961971643389e-05
-2.50206242619195e-05
-2.62843664835553e-05
-2.72887499701863e-05
-2.62773361080042e-05
-3.63478518498781e-05
-2.08749322132542e-05
-1.46565654825673e-05
-3.41589282314853e-05
-2.16704700340557e-05
-2.29031501679462e-05
-1.50892407027068e-05
3.8883374552428e-06
-8.16282454081509e-06
-3.4728515053454e-05
-7.47673206135607e-06
-2.65099633321227e-05
-1.24870654988654e-05
-3.37509473546751e-05
-1.49057797833422e-05
-9.65606726152714e-06
-4.22286217859308e-05
-2.10147945475499e-05
-2.90594535261887e-05
-1.42600276481532e-05
-1.84914964737497e-05
-4.01537116367595e-05
-2.59677161594604e-05
-3.88599921110031e-05
7.00267347130784e-06
-1.7489632142153e-05
-1.97070298566712e-05
-2.39442194991637e-05
-8.94250435756157e-06
-8.27622016421663e-06
-2.24078912834009e-05
-1.26151387939967e-05
-4.0217454195557e-06
-2.66921928580929e-06
-2.58189183681377e-05
-4.4305345835891e-05
-2.53482740363068e-05
-1.66489468996459e-05
-1.6595588713126e-05
-3.33680307031865e-05
-1.69410844613079e-05
-8.71846577666971e-06
-3.33617430873672e-05
-1.9499885554488e-05
-2.72619776793617e-05
-3.53703089597051e-05
-3.81450031084706e-05
-3.05780926480851e-05
-3.48518255227639e-05
4.45248712737912e-06
-1.51178272362552e-05
-3.39787587000638e-05
-8.94814807988007e-06
-3.10444067845955e-05
-1.54474288074529e-05
-2.27586409303652e-05
-4.38297180191396e-05
-1.5914434884436e-06
-2.06378586077365e-05
-3.56929482552255e-05
1.49251257907324e-07
-1.34483929818627e-05
-1.24996985436182e-05
-2.01990627649143e-05
-1.77493930153578e-05
-3.33516262696423e-05
-1.50047732162812e-05
-2.61647954348917e-05
-6.09152681936716e-06
-1.85790006310476e-05
-2.47211379293611e-05
-3.44307925223684e-05
-3.25524122917909e-05
-2.14982017561023e-05
-1.77611721807994e-05
-2.49137652223498e-05
-4.77782489532097e-06
-2.10076850679544e-05
-1.27963602379022e-05
-2.60886103985306e-05
-1.17889722919601e-05
-7.30445746721364e-06
-4.33000167470498e-05
-1.5061822633294e-05
-1.11915540011879e-05
-2.0939673122058e-05
-1.79662302726041e-05
-1.35907554533539e-05
-3.23049888344702e-05
-1.40347503004591e-05
-2.22369349130434e-05
-7.89281440556185e-06
-1.22797794470498e-05
-1.89794983906587e-05
-1.75649452118573e-05
-2.09079013205652e-05
3.75982970469629e-06
-1.5002623544682e-05
-3.94753088577401e-05
-1.38522067338631e-05
-2.25314395005363e-05
-1.49742177508419e-05
-3.03411707473635e-05
-2.28991440507909e-05
-9.66652939682852e-06
-1.3256041573878e-05
-1.80153811033427e-05
-1.46278666477337e-05
-1.65065628828469e-05
-1.74639832093618e-05
-1.96574516274576e-05
1.64869872040042e-06
-3.89255058150905e-05
-3.77114628422188e-05
3.04515483385977e-06
-7.11936691231781e-06
-2.50162335318796e-05
-6.47053531484025e-06
-5.22540015346818e-05
-1.52348135489182e-05
-3.88080837708317e-05
5.09243143695137e-06
3.02722560714414e-06
-2.81460555441864e-05
-4.065759126965e-06
-1.72117533491964e-05
-3.78241623780714e-05
-2.23875380218174e-05
-5.55368744635488e-06
-6.56011963328333e-06
-2.68337311567939e-05
-1.40401898307454e-05
-2.1623566242476e-05
-2.74888308057218e-05
-2.74362631356296e-05
-1.92428755410497e-05
-2.15731789215406e-05
-2.50267458728025e-05
-2.42368874058853e-05
-1.41323955452369e-05
-6.16135720452789e-06
-3.92395656395485e-05
-2.9983903114628e-05
-2.43885329985295e-05
-1.91219518299678e-05
-1.28547741190839e-05
-9.54041031281858e-06
-1.00595613166981e-05
-5.03310853428218e-06
3.33473916614927e-08
-1.03857270400823e-05
-2.83007912500515e-05
-1.55227932390077e-05
-9.73296375305151e-06
-2.02657939399385e-05
-2.14819001923369e-05
-2.17854571459781e-05
-2.38420882361709e-05
-2.97919309502412e-05
-2.90655958218137e-05
-1.67037022835979e-05
-2.85828738630967e-05
-3.0816519841898e-05
-1.11451222138563e-05
-2.14979867698977e-05
-1.26611835864696e-05
-2.85996368550833e-06
-2.24794695909251e-05
-3.8380943816073e-05
-4.09938575762309e-05
-1.21594805932014e-05
-6.10370574703626e-06
-2.0727820318177e-05
-1.45810523455854e-06
1.13418086511184e-05
-2.22152506819078e-05
-1.08746420858698e-05
-8.01520766304823e-06
-2.28063459813832e-05
-1.6058399034759e-05
-8.40297735018055e-06
-2.14310246603502e-05
-1.29434679412533e-05
-1.10889628091807e-05
3.99480552434257e-06
-4.44656039498788e-05
-2.5116259155689e-05
-2.42731998853105e-05
-1.01365178379707e-06
-4.4792317317485e-06
-1.13413169506003e-05
-1.33498140965672e-05
8.98682070152419e-06
-8.12239577658595e-06
-1.29266758006474e-05
-2.72113892862221e-05
-2.00760907059234e-05
-5.58140323042628e-06
-1.1747240363971e-05
-1.79413991106323e-05
-1.63244139483034e-05
-9.6533707813077e-06
-2.94578241054279e-06
-1.94003163260282e-05
5.85583631877504e-06
-1.82141756522326e-05
-2.10105289472614e-05
-1.79744469849354e-05
-2.50393504060028e-05
-1.73835056230546e-05
-5.55610385710186e-06
-9.46610725133881e-06
-9.19521429948153e-06
-1.20499744257391e-05
-2.71156710055249e-05
-1.69377989786305e-05
-9.43382884212228e-06
-1.94196947188242e-05
-1.15710937495776e-05
-5.52861960458668e-05
-1.29932547184314e-05
-1.57668998613825e-05
-1.5558684337049e-05
-4.28047207274623e-05
-1.61635183032136e-05
-1.49398502368447e-05
-3.62354698960409e-05
-2.86152736815303e-05
-4.7895501454555e-06
-1.46031693070963e-05
-3.42393838279874e-05
-6.32543542210815e-06
-4.28394932106389e-05
-3.98179666749155e-05
-3.19058311369031e-05
-1.50164324978103e-05
-6.53498424612697e-06
-2.28006661912557e-05
-2.69448454682072e-05
-2.3305846180431e-05
-1.20060076508963e-05
2.85387110660032e-06
-2.60091806174187e-05
-1.53756604035489e-05
-6.51194687999766e-06
-1.42068231492708e-05
-9.48179062889203e-07
-3.22926472632179e-05
-2.64272943590934e-05
-1.2875761566411e-05
-2.20147543808255e-05
-3.38207718489216e-05
-9.30679319615707e-06
-3.88399566222838e-05
-2.85960594214072e-05
-2.75309645881386e-05
-6.16753951278796e-06
-1.06318222684407e-05
-3.15567666639441e-05
-3.70377010131965e-05
-4.38847571848639e-06
-1.40608257138126e-05
-3.46129937154116e-06
-1.80704414715426e-05
-2.06199408185349e-05
-3.23864274612089e-05
-2.01998590138478e-05
-9.46005686355582e-06
-2.22333441973937e-05
-3.73682517429193e-05
-2.92710491312432e-05
-2.56581257038578e-05
-1.20053044083696e-05
-1.24611391483195e-05
-2.86728533200863e-05
-2.32483483290583e-05
-3.30855311547666e-05
-2.0606587246296e-05
-1.45522610894109e-05
-2.78358045945946e-05
-1.99605585197301e-05
-4.26119133473993e-05
-3.63972495761671e-06
-2.95902992946448e-05
-9.31938733698219e-06
-2.15570079823946e-05
-1.13600161073331e-05
-2.76452769378937e-06
-4.23950096274735e-05
-5.08943394206777e-05
-1.07773123073539e-05
-7.74094048093693e-06
-8.05116781157857e-06
-1.06745525200479e-05
-1.17130689211723e-05
-2.41754883204664e-05
-1.91145204186676e-05
-1.79836530671781e-05
-1.24027722586752e-05
-9.28736533257049e-06
-2.51653848287395e-05
-3.44685979999542e-05
-9.30933461107811e-06
-1.35613750391813e-05
1.04486315520153e-05
-2.56423875531678e-05
-2.87060440272405e-05
-2.4426906012668e-06
-7.72506919198781e-06
-1.73306780887387e-05
-2.04239998436791e-05
-2.86368872397426e-05
-1.88810928424778e-05
-4.77957941619277e-05
-3.12955528367061e-05
-2.61073390232008e-05
-3.43982246080827e-05
-7.41660167917208e-06
-9.33999174257181e-06
-2.05954345408601e-05
-3.78747428806059e-05
-2.4197048245837e-05
-2.37691891278639e-05
-3.53453489470015e-05
-2.61864203222648e-07
-4.59399156892059e-05
-6.14015811653632e-06
-1.29462884543327e-05
-3.14179655891704e-05
-1.44167775689097e-05
-4.47933993449613e-06
-3.1015179652173e-05
-2.15992252042274e-05
-4.05471171035121e-05
-3.03397992659794e-05
-2.55929983498952e-05
-1.109575353859e-05
-1.52569393514177e-05
-3.46933864333731e-05
-1.97895367965401e-05
-2.03027086174372e-05
-2.87595498624263e-05
-1.54152477236235e-05
-3.22636485576458e-05
-1.58968989362598e-05
-2.04283342118082e-05
-2.09291233990531e-05
-2.95806858904353e-05
-2.51271864202046e-05
-6.35934477070865e-06
-3.96212915040659e-05
-1.15225072134215e-05
-2.747488203622e-05
-1.38013771559706e-06
-1.48406822978256e-05
-2.18354509626371e-05
-1.91411917888704e-05
-2.23905446288759e-05
-2.08946463133267e-05
-4.61804343434341e-05
-2.75222280602092e-05
-1.71609997755492e-05
-3.15120459908437e-05
-8.05259296011273e-06
-2.88633073304631e-05
-1.62148018131356e-05
-2.41957057436012e-05
-1.6960858787796e-05
-4.39629179602917e-05
-3.96857853325714e-05
-3.64207665538305e-05
-3.57592773686031e-05
-1.45445282330547e-05
-5.97547525898917e-06
-3.02567707543651e-05
-1.69190579346419e-05
-1.70379091199014e-05
-3.69339919175148e-05
-4.05616632509566e-05
-2.32223292140805e-05
-2.19864885991522e-05
-9.73702424117305e-06
-9.99714013281531e-06
-2.68159243494824e-05
-3.1817058749799e-05
-1.11798008119105e-05
-2.17275205860078e-05
-1.54962396943809e-05
-7.87029756909256e-06
-2.69121421664994e-05
-3.19197514781768e-05
-2.49487433595991e-05
-1.60462753573698e-05
-3.44080120623242e-05
-7.05221306925512e-06
-1.11640373434035e-05
-3.26097598525925e-05
-3.2343011165311e-05
-8.80720250832163e-06
-9.2699055657569e-06
-3.1745700264029e-05
-2.2741092435339e-05
-3.71857910333296e-05
-1.80198519500075e-05
-2.47484454247236e-05
-1.11658869303385e-05
-3.00769017026295e-05
-2.77893577857956e-05
-3.39623781707605e-05
-4.26794540290492e-05
-1.68863145483491e-05
4.40026329616331e-06
-1.75854086351652e-05
-1.34562723664051e-05
-3.78448728249098e-05
-1.85519516387406e-05
-1.17361970405796e-05
-5.28548168872408e-05
-1.63582705370034e-05
-3.61145212473592e-05
-3.44068402689574e-05
-1.26273692954699e-05
-1.75958751672487e-05
-9.94455075006118e-06
-1.90200830395769e-05
-7.56651747142567e-06
-2.56402975511409e-05
-3.21155719944065e-05
-1.48326991717592e-06
-4.7470530038579e-06
-3.85079355462934e-06
3.7557951051006e-06
-1.82477716829261e-05
-2.55323745444434e-05
-3.906581932094e-05
-9.31791852074501e-06
-6.54519249476201e-06
-2.33029688694742e-05
-1.30094009479027e-05
-1.20899044658289e-05
-2.11717900294189e-05
-4.52952807618151e-05
-2.99529865249553e-05
8.34814911538899e-06
-3.76908932226806e-05
-1.65695154301143e-05
-2.31529363077185e-05
-2.38013985451775e-05
2.84991392895003e-06
-2.38995891229797e-05
-8.97777318564265e-06
-3.47007919215961e-06
-2.24092911338991e-05
-2.26669546986287e-05
-2.71439177474755e-05
-1.85920489735823e-05
-1.03981897665051e-05
-2.66035622637872e-05
-2.94323393321002e-05
-1.66851516327115e-05
-2.9125789707959e-05
-8.71726845032657e-06
-1.8342849728212e-05
-1.86365829307251e-05
-2.01689345552083e-05
-1.22101131565947e-05
-2.4621548497018e-05
-1.78890330406446e-05
-3.19277850227901e-05
-2.33096480603849e-05
-2.42426946116853e-05
-2.44365174054298e-05
-1.81660183661351e-05
-2.11718935383604e-05
-5.8404646942731e-06
-1.22111095152939e-05
-1.7978810936522e-05
-3.09582205513014e-05
-3.27250396086523e-05
-2.38617352393051e-05
-2.38183281978386e-05
-2.45994442837929e-05
-2.7911326785662e-05
-3.14606407940762e-05
-2.77895684982034e-05
-9.60051291914215e-06
-1.45262323798693e-05
-1.79772660897826e-05
-1.09104032994313e-05
-3.27122715419527e-05
-3.95859752771221e-06
-1.28425847844334e-05
-3.06521871425033e-05
-1.75442640801174e-05
-1.64141712417946e-05
-3.92481175119065e-05
-1.32616451667594e-05
-2.28699710410959e-05
-4.56014466060739e-05
-7.57234855225741e-06
-2.78201303816266e-06
-1.51874718025591e-05
-1.04218414014015e-05
-4.27454351763789e-06
-2.92171526760041e-05
2.42668159348818e-06
-1.37904449925533e-05
-2.85939857461229e-05
-1.32817596454487e-05
-3.0532969122522e-05
-1.56873189308003e-05
-2.55958649026698e-05
-2.96841008576605e-05
-3.28383995455028e-05
-2.6109595441158e-05
-3.23341257332852e-05
-3.22731084686387e-05
-9.00969639244778e-06
-2.87709248226406e-05
-2.68867017197711e-05
-2.34418122499763e-05
-4.84752583551495e-06
-2.49505887631198e-05
-1.53873324873589e-05
2.27019489050432e-07
-1.79254967803582e-05
-2.19496161583081e-05
-7.32583154079059e-06
-2.042073596668e-05
-4.43763454155883e-05
-1.74485492279737e-05
-3.20476043540549e-05
-2.46463097916885e-05
-1.75679344346358e-05
-1.41544608488368e-05
-1.39764459613651e-05
-1.62782029789288e-05
-1.27861319538964e-05
-1.97907412003581e-05
-3.54122540293549e-05
-1.88942599605486e-05
-1.21370051062907e-05
-1.4463602342478e-05
-2.21379754496128e-05
-9.46695742694092e-06
-2.87115213076158e-05
-8.27011828841461e-06
-3.28524019270234e-06
-2.50769291519769e-05
-5.86603566170218e-06
-1.99466910351171e-05
-1.83253161078701e-05
-1.75727387419411e-05
-1.79799492913028e-05
-7.56706797906724e-06
-3.34750036057972e-05
-1.58378917160873e-05
-1.29910300093527e-05
-5.27130747065061e-08
-2.6359960516622e-05
-3.92640901015056e-05
-5.45687083867728e-06
-2.63854246888476e-05
-2.42158175409358e-06
-1.81070613063234e-05
-2.04928026111745e-05
-1.07922995801339e-05
-5.40222114346394e-07
-1.43969566510044e-05
-2.21356457251962e-05
-3.24169862306143e-05
-4.41140362923056e-06
-3.94974612049628e-05
-3.77073472676289e-05
-4.92954057495919e-06
-2.26823781363478e-05
-1.57346238742234e-05
-1.49062684847625e-05
-3.57381931399768e-05
-3.23276773133018e-05
-4.0118140344904e-06
-1.79348017822607e-05
-2.86470018530828e-05
-2.21896804143345e-05
-1.28980075995544e-05
-1.72387228346634e-05
-1.24654531002164e-05
-1.33386877033708e-05
-1.78499498330315e-05
-3.20799359890756e-05
-4.35150434252763e-05
-2.76315964446776e-05
-1.92716277861624e-06
-1.60903068326805e-05
-1.96530281585704e-05
1.37143383235759e-06
-1.1575063598704e-05
-3.03970546142569e-05
-6.47913853254615e-06
-3.4846782381139e-05
-2.66901833924014e-05
-5.57653939504249e-06
-2.72478377946941e-05
-1.97700914506175e-05
-1.03575089702738e-05
-4.64632035250274e-05
-2.12304359440662e-05
-1.14084162327682e-06
-1.80150650009528e-05
-1.28986524082766e-05
-2.58693896370045e-06
-3.98576269680618e-06
-3.6507966913501e-07
-2.22789361734117e-05
-1.69282677596744e-05
-3.85050291133737e-05
-1.78364610201171e-05
-2.00517670819686e-05
-2.22766462527371e-05
-3.66052174475991e-06
1.67724657395372e-06
-2.27865369200733e-05
-2.63516052985138e-05
-2.34248737987258e-05
6.6232681969885e-06
-1.38323873987403e-05
-7.55241655832415e-06
-3.57600017225355e-05
-1.97294445365917e-05
-2.63806169302618e-05
-2.88795378994688e-05
5.05276793110752e-06
-2.58151808274827e-05
-7.01199389129833e-06
-1.36094235332735e-05
-3.44916567009651e-05
-5.31217823804135e-06
-2.82480275323443e-05
5.37609292418725e-06
-2.39514386912378e-05
-2.09184946068742e-05
-1.93703439645533e-05
-3.23953987869447e-05
-3.0140782704275e-05
-1.05469810100522e-05
-1.24423947455046e-05
-3.56038994982823e-05
-3.90499783042469e-05
-1.17111270755806e-05
-7.21869398535205e-07
-9.61583865798762e-06
-2.30958201841073e-05
-2.1255189815127e-05
-2.18051784431462e-06
-1.33361636350593e-05
-2.00649090616188e-05
-1.20639935105493e-05
-5.24826347963007e-06
-1.51649789349603e-05
-2.38113646604861e-05
9.26057201555702e-06
-1.13528864163532e-05
-4.40538673605587e-05
-2.17853802179374e-05
-2.41314861084573e-05
-2.98866070273365e-05
-4.39654165819714e-05
-2.05438321491881e-05
-3.99609676363649e-05
-1.94696067133244e-05
-5.17454589919013e-06
3.63317899927332e-06
-4.07378517956025e-05
-2.68936410606395e-05
-1.67391071755758e-05
-9.56410615712971e-06
-1.8910842960743e-05
4.98013560615308e-06
-3.93392758511918e-05
-1.92184514117963e-05
-1.32432490605527e-05
-3.11635182583471e-05
-2.12357220402257e-05
-4.02140252341164e-05
-2.64063510522109e-05
-1.28818032340693e-05
-2.11295775067113e-05
-1.70621049527471e-05
-1.61529202878549e-05
-1.33262453307274e-05
-2.11825743743453e-05
-3.52049390299696e-05
-1.06117157986158e-05
-4.64349650981268e-08
-2.72553248853826e-05
-2.57564625712459e-05
-1.84102409097161e-05
-1.22713922676939e-05
-1.36523945268603e-05
-2.10596533491188e-05
-2.17613350827099e-05
-1.31600816168943e-05
3.29537434960699e-06
-1.69037720234275e-05
-2.95002819983764e-05
-2.11588081661037e-05
-1.76120478528599e-05
-2.70432315893902e-05
-2.3939971682827e-05
-1.70202465645926e-05
7.24007338595025e-06
-1.95088879108043e-05
-4.15249945302781e-06
-1.68978856183366e-05
-6.59966931462554e-06
-2.41013850320619e-05
-2.65482253929982e-05
-2.38038701411677e-05
-1.48648059994744e-05
-1.74798171074988e-05
-3.26396277242077e-05
-2.19855898209259e-05
-8.7781493174084e-07
-2.7243439448134e-05
-2.86461058908718e-05
-1.37349163606231e-05
-3.52394407334665e-06
-5.04437636882901e-06
-2.32715747830147e-05
-1.77096780728073e-05
-7.99285660366161e-06
-2.15581360354352e-05
-1.47553607218653e-05
-1.8694927764008e-05
-2.0905476965211e-05
-1.43616638183257e-05
-3.1826179977799e-05
-1.50509716523805e-05
-1.66837950526528e-05
-2.50129409963773e-05
-1.00851023135475e-05
-1.35073306621934e-05
-8.0745588528757e-06
-2.9505493255203e-05
-2.79720751495338e-05
-1.27263173167256e-05
-7.9574194592756e-06
-1.71758401883506e-05
1.2336609172914e-05
-3.57554699935132e-05
-1.25792486950817e-05
3.28880375985403e-06
-2.34788494656763e-05
-6.99545355480696e-06
-1.26958400370688e-05
-1.6149043112432e-05
-8.60566713317548e-06
-2.05023100112628e-05
-1.30616825628937e-05
-1.75455229106599e-05
-1.69756308326914e-05
-2.65637947816655e-06
-1.94296274396365e-05
-3.77772430724663e-05
-2.32460562106545e-05
-2.5819282952709e-05
-3.11994148598799e-05
-1.98798817341016e-06
-2.21482427501297e-05
-1.53703943804725e-05
-2.13380814696836e-05
-1.86478013524622e-05
-3.59511844789404e-06
-3.0706811353522e-05
-2.44358982475591e-05
-1.45105445007769e-05
-3.07965909955339e-05
-1.27924987854957e-06
-1.80794765613354e-05
-2.88512879462042e-05
-8.47239325681215e-06
-7.62217955635962e-06
-2.224924063216e-05
-1.4678435091391e-05
-2.58623498296581e-05
-8.315602591529e-06
-1.39468458216825e-05
-2.2396795477951e-05
-1.70015051085919e-05
-4.90557814911689e-05
-4.06316763804611e-05
-4.26143697121232e-05
-2.29390136447933e-05
-1.75310265633224e-05
-3.36230243390734e-05
-2.33333201979805e-05
-3.00549434647647e-05
-1.48810284884841e-05
-1.68501363212746e-06
-7.24907579877803e-06
-2.87328862738084e-05
-1.51764872728135e-05
-3.45864150508795e-05
-3.55121075716211e-05
-8.22085181964731e-06
-1.76174581199869e-05
-1.7239718283066e-05
-3.00671222876303e-05
-3.01642988148101e-05
-2.35707079849801e-05
-1.9091387995806e-05
-1.78818492978382e-05
-1.26783301488156e-05
-1.67728713135838e-05
-3.62546308045948e-05
-1.44968236247648e-05
-2.02300595412855e-05
-2.89680560189359e-05
-1.4348780517928e-05
-1.48899027015802e-05
-3.69323758052062e-05
-4.28099676617665e-05
-1.77987763039208e-05
-2.86469861013647e-05
1.10653078692525e-06
-2.31374434849254e-05
-3.28003915318172e-05
-2.70138471896491e-05
-2.21607001167425e-05
-2.15173989233795e-05
-5.11699584002852e-05
-1.22373907263771e-05
-2.86293773092797e-05
-1.73686762482034e-05
-2.11596168313175e-05
-2.7542065887623e-05
-1.23952102496781e-05
-3.83829514989188e-05
-3.47348293985651e-05
-3.24710664486041e-05
-2.43742617266969e-05
-1.78907358318207e-05
-1.74242697566409e-05
-1.43330483355388e-05
-3.31006815416252e-05
-2.9386003014732e-05
-2.74151687171669e-05
-1.8552472548473e-05
-1.54817597417136e-05
-2.07850157110893e-05
-2.24576967385228e-05
-2.72699774243788e-07
-2.20125037052033e-05
-1.40556772865207e-06
-9.53473227613301e-06
-2.6445414868602e-05
-2.96416071180635e-05
-2.25396495004733e-05
-1.80204500989853e-05
-1.40454087703112e-05
-4.67483177436538e-06
-1.27793383636392e-05
-1.48843404289826e-05
-1.89572751513861e-05
-1.90242408528438e-05
-3.4928271403041e-05
-1.47601830494404e-05
8.01889556289099e-06
-1.38408200305898e-05
-1.52275279085553e-05
-1.95660611915553e-05
6.81039623273474e-06
-3.17903264452377e-05
-1.02504505371374e-05
-3.18117342662434e-05
-2.01333973057432e-05
-2.32521208883598e-05
4.54573720787498e-06
-5.5360891760921e-06
-3.51382762848568e-05
-2.13839217594808e-05
-2.48094920961445e-05
-7.74763436446019e-06
-2.83400539680014e-05
-1.87463910663856e-05
-8.64010617498015e-06
-1.41910547292163e-05
-2.45369507157228e-05
-3.45025777159028e-05
-3.41766742490853e-05
-2.70726651318958e-05
-4.40518765902708e-05
-2.34566387957439e-05
-2.73587016192595e-05
-3.83840472742286e-05
-2.65621460033464e-05
-2.28032880965693e-05
-2.71281828713426e-05
-7.33549852672064e-06
-3.34308812553213e-05
-2.42209566936966e-05
-3.41845337241028e-05
-3.128780052223e-05
1.47181483614944e-06
-2.49175196542643e-05
-1.82875465638334e-05
-1.01013546574447e-05
-2.17964454222609e-05
-4.62783553932284e-05
-3.38852073267358e-05
-1.39987502565527e-05
-2.00166229376885e-05
-3.60215360878512e-05
-1.31402713909823e-05
-1.3496913882542e-05
-1.56091621191841e-05
-1.68908072862792e-05
-5.83328668324683e-06
-3.60815270612849e-05
-3.70149522779228e-05
-4.49963561804566e-06
-1.05470487527008e-05
-1.27454593632287e-05
-3.36326255351293e-05
-2.51226710292308e-05
-2.44622734267123e-05
-3.89485050120904e-05
-2.03427641929497e-05
-1.70962861312052e-05
-1.61744690892776e-05
-7.71318818909691e-06
7.01990000862009e-06
-2.81843375166177e-05
-1.74221284441659e-05
-2.39720160349026e-05
-2.33198118898518e-05
-7.96300738791697e-06
-2.50504599613821e-05
-2.00090566711544e-05
-4.75463115609067e-06
-2.16124313373499e-06
-2.89390412027684e-05
-2.37879544706419e-05
-1.59461013662655e-05
-1.10261442623129e-05
-5.17491976141599e-05
-8.77527812902207e-06
-2.34885973151208e-05
-2.87795212343629e-05
-1.54635949821521e-05
-1.33333418871651e-05
-1.12333618262135e-05
-2.35487206312681e-05
-2.301417390757e-05
-2.47642677943603e-05
2.31289495019954e-06
-1.78574726249044e-05
-2.06565181922618e-05
1.64464861212253e-06
-4.26660668827903e-06
-1.19258803316325e-05
-1.42864116019204e-05
-2.07356325898262e-05
-2.22271824102097e-05
-1.52430484332534e-05
-1.10152633587467e-05
-3.12022283953561e-05
-2.32188242491891e-05
-2.1629567588775e-05
-2.59846663346411e-05
-2.6589173888731e-05
-2.49930906535709e-05
-3.42293328787699e-05
-6.94430721735029e-08
-2.24238358345326e-05
-1.30695516122554e-05
-2.15388955149644e-05
-2.72452129309708e-05
-1.31330532073807e-05
1.91989221696533e-07
7.11931821154218e-06
-2.03341557107751e-05
-1.09631781353709e-05
-3.49843535720344e-05
-2.59934016042175e-05
-6.86089734007497e-06
-7.82162656134981e-06
-2.58540354000754e-05
-7.05733475666165e-06
-1.63548094495242e-05
-1.80570211988562e-05
-1.32422321812338e-05
-2.44699976310495e-05
-3.27630222093337e-05
-3.76291847244149e-05
-2.83221063343885e-05
-2.13017936468197e-05
-1.49129087556464e-05
-2.47980794322817e-05
-1.07672110236663e-05
-1.27826428579421e-05
-6.10305396708656e-06
-7.18502019571123e-06
-2.19406744505572e-05
-4.79609586065802e-07
-5.18936475699959e-06
1.15268506214187e-05
-2.46173910624597e-05
-2.43752968553866e-05
-6.29591880638182e-06
-1.41856057226227e-05
-2.17710292781206e-05
-2.09146727092765e-05
-2.59467302810609e-05
-2.13955694226266e-05
-2.06386939923348e-06
-2.73936877201431e-05
-3.83049138162693e-05
-8.80990704479098e-06
-6.40209319791725e-06
-1.26188261659071e-05
-3.2584824756007e-05
-1.88171046152347e-05
-1.65951947514463e-05
-1.05398244970273e-05
-1.4772622167297e-05
-2.41236777048668e-05
-4.74265489305042e-06
-7.50934908102874e-06
-1.77159376651212e-05
-2.24724910812503e-05
-1.21651863738562e-05
-4.04980316698658e-05
-2.0779260915481e-05
-2.54667413393163e-05
-2.07303527705797e-05
-2.48308030850096e-05
-1.35401405511957e-05
-4.3443084502109e-05
-1.75585596961991e-05
-1.62095927036994e-05
-4.29166170994409e-06
-1.68875984801008e-05
-3.17504075593304e-05
-7.44862435137726e-06
-8.07525407512531e-06
-3.09063309265081e-05
-2.83826234567344e-05
-2.86478360231216e-05
7.51284507178639e-06
-3.32755937869127e-05
-1.91287447392728e-06
-1.932001277553e-05
7.22266655235081e-07
-1.90293523432475e-05
-2.08217374070461e-05
-2.78359755952091e-06
-2.66443981851333e-05
-3.9955409228145e-05
-1.903554474006e-05
-4.21570150492736e-06
1.53292746290833e-05
-2.18947593405519e-05
-2.91729164107287e-05
-2.04187991417586e-05
-2.94528044769839e-05
-2.26821865714383e-05
-2.41014978375639e-05
-1.05887040307618e-05
-4.25135760446322e-07
-5.05414406439262e-05
-1.90124142287993e-06
-1.76081410306367e-05
-7.49951875927794e-06
-2.91736407310481e-05
-3.23144689378853e-05
-2.17261069199504e-05
-2.31343380702565e-05
4.75128107733178e-06
-8.37928686277749e-06
-9.78512586401979e-06
-3.43642218435927e-05
-7.44451364286444e-06
-9.77524284834492e-06
-4.4748694209784e-05
-1.57134352466348e-05
-1.27295974460429e-05
-2.34394164467744e-05
-2.04524795405464e-05
-2.00979103963211e-05
-1.06144602293953e-05
-1.88899660422366e-05
-2.43393907966861e-05
4.85574921377754e-06
-1.07601903172025e-05
-8.0393121583449e-06
-1.15214336546967e-05
3.1628740540343e-06
-1.72410282589279e-05
-1.41706763504403e-05
-2.25410713622137e-05
-1.95541368321512e-05
-1.34526867497187e-05
-3.36146640483961e-05
-3.35407723053425e-05
-1.77075192102778e-05
-2.60944316192312e-05
-1.18688066277509e-05
-7.20828049407901e-06
-2.38854953176004e-05
-2.27663133149233e-05
-1.32120017929568e-05
-3.51313203097729e-05
-1.34852401809914e-05
-9.81067223686409e-06
-1.29324857030951e-05
-9.1355252395225e-06
-1.94633262789936e-05
-3.50849842865102e-05
-1.34485098619199e-05
-8.26403346008523e-07
-1.3844192937783e-05
-2.88708493709409e-05
-3.3419259706088e-05
-1.85530558282671e-05
-2.6159065716245e-05
-1.59145148141609e-05
6.59820726539553e-06
-2.10390521131062e-05
-2.06809217009271e-05
-3.30109767040379e-05
-1.91761688484362e-05
-4.25536236975338e-06
-2.16066471462362e-05
1.54461603594194e-06
-2.54495059044301e-05
-4.50796303924525e-05
-2.3112899749691e-05
-3.33058148618895e-05
-8.94147525078767e-06
-2.64227076265456e-05
-3.25564605676225e-05
-2.9386998812916e-05
-2.17817690223251e-05
-1.98404861778878e-05
-2.0752878558933e-05
-2.70492463793919e-05
-1.99813133552042e-05
-8.53501297608642e-06
-3.01404388925624e-05
-2.13104718945305e-05
-3.33314258916522e-05
-2.26178318246999e-05
-1.18339111093243e-05
-8.79609430767555e-06
2.19079795661036e-06
-1.36016909799126e-05
-1.67173894371574e-05
-2.29659392430562e-05
-9.688260230025e-06
-1.85678867701658e-05
-3.62052769175671e-06
-8.8718728022011e-07
-3.11921507249244e-05
-1.46628970357377e-05
-1.81338821080172e-05
-2.0201723671604e-05
3.3484992101346e-06
-1.25978210322274e-05
-1.68648833254444e-05
-8.63532860509172e-06
-1.98715425402555e-05
-3.33060733780571e-05
-2.23018467976409e-05
-2.04494034493388e-05
-1.02100353039195e-05
-2.23146907221606e-05
-4.39585892853193e-06
-3.01666144674406e-05
1.65648946297802e-05
-2.08694524325949e-05
-2.26840071465692e-05
-2.9298730110062e-05
-7.12733277801404e-06
-2.85094983956131e-05
-2.31956699265209e-05
-1.25039496730447e-05
-1.19856395689139e-05
-9.64676411535737e-06
-2.24471104472959e-05
1.13343333607724e-06
-2.31215849026016e-05
-1.6542459565495e-05
-3.08679240498924e-05
-3.74781892478902e-06
-5.92487500454484e-06
-9.24533800668794e-06
-2.45592069839024e-05
-1.63230885650716e-05
-1.7644053903157e-05
-1.55576838889232e-05
-2.96329409143117e-05
-3.19606449353176e-05
-5.94773485861528e-06
-3.6815982582479e-05
-3.87116595219776e-05
-1.35321328578994e-05
-1.64572664414852e-05
-2.77441863219338e-05
-3.37157087994057e-05
-3.38341193059316e-05
-1.76485572652712e-05
-2.8824562898793e-05
-4.22133978789926e-05
-3.32503688138169e-05
-1.20009712436488e-05
-2.13617552257622e-05
7.72432330225563e-06
-2.02053829223784e-05
-3.24501841767338e-05
-8.99947627488893e-06
-1.11058205627952e-05
-2.5592167806935e-05
-6.82765054220682e-06
-1.36160300436208e-05
-3.21504213371909e-05
-3.26671964530799e-05
-9.97603200590598e-06
-1.61611438023832e-05
-2.86627259518354e-05
-1.09711671406561e-05
4.66375292115459e-06
-2.6622863395447e-05
-5.25517750713921e-07
-1.41808670950886e-05
-2.17877832356359e-05
-1.68203605872716e-06
-3.97223063668153e-05
-2.04246347681845e-05
-2.84467979297317e-05
-2.22873216172212e-05
3.76504820532159e-06
-3.24741976829995e-05
-3.47370327501054e-05
-6.99073461427665e-06
6.0679903062635e-06
-5.81192366047526e-06
-2.91270636210528e-05
-2.60923627321877e-05
-1.80077694797601e-05
-1.91664457641947e-05
-1.86213927906446e-05
-2.15021655625678e-05
-2.51514300221857e-05
4.99145197052067e-06
-1.94773311945382e-05
-1.11643748815173e-05
-1.52561578425072e-05
2.32870808233094e-06
-3.29220422552677e-05
-2.38890853759389e-05
-1.94502180827909e-05
-9.44193967836002e-06
-7.70808707774909e-06
-1.4350865607792e-05
-1.78011965960924e-05
-2.80784457459248e-06
-1.10468492547503e-05
-9.79792756696688e-06
-2.58245326512466e-05
-8.2736056153402e-06
-2.07912099119164e-05
-3.74892285583011e-05
-1.94061713425793e-05
-1.11265464440585e-05
-9.10602915181833e-06
-2.26866523380182e-05
-2.13105211471697e-05
-3.93185438631945e-05
-1.7421883794477e-05
-2.21221222829934e-05
-1.95807603305211e-05
-6.32761898956245e-06
-1.16793114904328e-05
-1.68737753751654e-05
-2.56052362953382e-05
-3.60950394288297e-05
-1.16351680094381e-05
-2.11244314775985e-05
-2.36169621408487e-05
-1.97740758282253e-05
-1.7101320511086e-05
-1.73287097548717e-05
-7.43037917079288e-06
-2.63036292487556e-05
-1.56437270717367e-05
-2.2807674130349e-05
-2.05853454301074e-05
-1.15014435933225e-05
-4.22710377492196e-05
-3.0147658799393e-05
-8.87850118666998e-06
-1.16802972715443e-05
-7.49696724825609e-06
-4.42314383941668e-05
-1.21824280067798e-05
-3.7549242654674e-05
-2.40113935594425e-05
-3.21398204450269e-05
-1.11865441955967e-05
-9.89184647645397e-06
-3.26248229942333e-05
-1.86898559854469e-05
-2.31560129475021e-05
-2.91111785816586e-05
-1.76681643680299e-05
-2.65581775866601e-05
-3.48903287773278e-05
-4.87614696543472e-06
-2.88490704352968e-05
-1.59186975650091e-05
-4.30988898950771e-05
-8.61342919423471e-06
-1.48931138851809e-05
-3.3378378541447e-06
-2.07348532541591e-05
-1.14054593920183e-05
-2.17761228536818e-05
7.78478232062088e-06
-7.41006694264338e-06
-1.56238683980885e-05
-2.59035224964849e-05
-2.47807694081033e-05
-2.3175387040795e-06
-2.77210137008529e-05
-5.72293211046341e-06
-2.12245752344679e-05
-1.03176692743796e-05
-1.56231955295425e-05
-2.02907300019045e-06
-1.53602814786715e-05
-2.71413492745672e-05
-3.34653941675045e-05
-2.1356152093273e-05
-3.59049435472393e-05
-2.98689484113507e-05
-3.54542494467447e-06
-1.03708575192914e-05
-1.75245695415033e-05
-2.66101481246219e-05
-9.27185468110519e-06
-8.68727262625022e-06
-1.94388738738062e-05
-2.09685217063277e-05
-1.94477179331224e-05
-1.58594555881267e-05
-1.81175003845857e-06
-2.65145396792083e-05
-2.37698173604105e-05
-1.55176979135225e-05
-2.47771808015948e-05
-1.05885314179527e-05
-2.5719389146394e-06
-1.43155015998776e-05
-1.03473032523289e-05
-1.8588980255378e-05
-1.5720316425468e-05
-3.53416285464641e-05
-4.53214707816181e-06
-2.60696246615408e-05
-3.07100740783133e-06
-3.03655783099074e-05
-1.38143306485392e-05
-5.62840628172521e-06
-3.42766255621857e-05
-6.12695167996203e-06
3.47657659908148e-06
-2.91605846300415e-05
-2.60475409473232e-05
-1.89420770761522e-05
-1.2898995217825e-05
-3.13549570185991e-05
-2.53920959410066e-05
-1.61134055476564e-05
-1.35935568108127e-05
-1.89643735039075e-05
-3.43552374114707e-06
-2.50245202390058e-06
-2.9635402377502e-05
2.36366948204147e-06
5.6006873858099e-06
-2.08018663213605e-05
3.23373212228386e-06
-3.36496157044121e-05
-2.65688768642092e-05
-9.6638361785643e-06
-1.36789815262074e-05
5.99110227608364e-06
-2.68882036928807e-05
-3.07057939287942e-06
-2.61310455025631e-05
-2.62375608918571e-05
-6.4095627889631e-06
-1.50123547333118e-05
-3.3710466244601e-05
-2.37292213366482e-05
-3.65647935256709e-05
-2.63859358478119e-05
-1.71689864784456e-05
-6.24192239245693e-06
-2.71123066507741e-05
-2.20013784620767e-05
-3.17447504352482e-05
-2.1925781181827e-05
-3.18697490439485e-05
-2.46893826687737e-05
-2.5611125917679e-05
-2.8771415169349e-05
-6.7054006867859e-06
-1.49023296308363e-05
-1.00562511277914e-05
-2.12903358919244e-05
-9.85896137104276e-06
-2.65359830982996e-05
-9.60183418869316e-06
-4.13408253523165e-06
-4.37979813778697e-05
-4.64697593424065e-05
-2.29396096643225e-06
-2.51017937785255e-05
-2.82306898078821e-05
-1.53084877309839e-05
-1.90896849464578e-05
-1.70726114665916e-05
-2.24281460239803e-06
-1.76504964855469e-05
-2.75865252321071e-05
-2.99486243116694e-05
-1.26948106806856e-05
-2.57997875972713e-05
-2.87376037347063e-05
-2.13884083063063e-05
-1.44916441678476e-05
-8.30786259589979e-06
-4.78979842157433e-05
-1.00581362956037e-05
-2.96395026970441e-05
-1.23140609757292e-05
-6.46693840862726e-06
-2.57638020716358e-05
-1.61598454513105e-05
-2.65499348892669e-05
-2.51281116450581e-05
-1.68421722603278e-05
-2.8434675151422e-05
-1.4330388160712e-05
5.42308962832443e-07
-1.59430030110922e-05
-3.6203271805457e-05
-5.99251959006794e-06
8.89761422605076e-07
-1.72976788714568e-05
-3.40151365416392e-05
-5.6018127951658e-06
2.05124394872002e-06
-1.29436764251806e-05
-2.2123615227152e-05
-2.52381733723222e-05
-2.94168861916557e-05
-1.77456365923511e-05
-3.06967266644943e-05
-1.10218182087544e-05
-2.41323732562113e-05
-2.32046447456359e-07
-1.21509898389591e-05
-1.54543944295237e-05
-1.68873107568733e-05
-3.63993045406283e-05
-2.65533964331914e-05
-1.37280999974054e-05
-1.74501823278938e-05
-1.20944624326949e-05
-2.13203029333961e-05
-2.93982229554756e-05
2.8672930510683e-06
-3.2225755733617e-05
-2.74863837335567e-05
-6.00745857372987e-06
-1.98268865860719e-05
-1.10599389245904e-05
-9.64621765330518e-06
-1.86066539396798e-05
-6.88281007232655e-06
-2.63543319812974e-05
-1.48249538341277e-05
-2.97775809823453e-05
-3.30450888031172e-05
9.52612732076635e-07
-2.84749958690108e-05
-2.37038418203705e-05
-1.17856991321706e-05
-3.59983760644543e-05
-2.62745723147537e-05
-1.35273012409957e-05
-1.59863966383857e-05
-2.42279057183381e-06
-3.52621835912075e-06
-5.78867425540302e-06
-9.63872363388768e-06
-2.89427538152978e-05
-1.83310276452938e-05
-2.63051361939217e-05
-2.6502810750601e-05
-1.98620181180434e-05
-3.63582184464427e-05
-6.45716438185721e-06
-1.49583587579812e-05
-2.10959330490698e-05
-3.82251372076082e-05
-2.82405253328189e-05
-4.32271139483202e-06
-1.90477399741085e-05
-1.809898088823e-05
-1.55339929867617e-05
-2.91497497895184e-05
-1.31051539452745e-05
-2.48714294934015e-05
-3.45864851999687e-05
-7.19851837688973e-06
-2.87827756560691e-05
-1.43667891639715e-05
2.26908454850708e-06
-2.89965563064767e-05
-1.01168813894714e-05
-3.75245433148361e-05
-1.96101881985565e-05
-9.81857749421854e-06
-1.94298142587394e-05
3.93596167768685e-06
1.12889838884575e-05
-1.86779637405361e-05
-3.51127914087048e-05
-3.75046066461604e-05
-5.19479529131732e-06
-1.73967581782587e-05
-1.60994941643989e-05
-2.61852763328141e-05
1.00841196220571e-06
-1.36353362088437e-05
-1.81843210130132e-05
-2.52197974868943e-06
-2.15371543196997e-05
-1.73894033321932e-05
-1.04800144469303e-05
6.52956108048195e-07
-3.06345113857056e-05
-7.48393770037628e-06
-1.4812237196488e-05
-9.55938726636962e-06
-2.08776877546861e-05
-1.81940713771057e-05
-2.09708178421838e-05
-2.52908246228937e-05
-3.07633652707281e-05
-9.16592511436876e-06
-1.13787898513459e-05
-1.79606911633129e-05
-2.51688975912229e-05
-1.46113245184812e-05
-1.54053813557823e-05
-8.73623772890316e-06
-3.42561361274642e-07
-2.89924376157875e-05
-3.30159411552692e-05
-1.56737124241284e-05
-1.79995544997943e-05
-9.74115375418655e-06
-3.34797559919877e-05
-2.0806806425449e-05
-2.04804398011868e-05
-2.93615259129023e-05
-2.59862586589932e-05
3.74915480096174e-07
-1.5916720560864e-05
-2.05482592712788e-05
4.62354830222635e-07
-2.35387745860327e-05
1.87184124182882e-06
-2.03284545666756e-05
-1.20555037177418e-05
-3.31896580903451e-05
-5.80628458663056e-06
-2.12304840939163e-05
-3.07571375337056e-05
-2.15378263318872e-05
-1.31070959794442e-05
-2.36029713791087e-05
-1.04682389161696e-05
-3.11382906595352e-05
-2.9361284636584e-05
-1.26607233960376e-05
-3.49902622105152e-06
-6.56775885605979e-06
-2.47834809113464e-05
-1.65771758879217e-05
3.02658493598688e-06
-1.41952703638836e-05
-1.18690521207344e-05
-3.06027408566763e-05
-2.18345567544718e-05
-3.02290781864215e-05
-1.29681607082937e-05
-2.51209898107362e-05
-7.8598641493342e-06
-1.64344482171811e-05
-4.85965648203927e-05
-1.97442943799338e-05
-2.8096839357372e-05
-2.90328554353213e-05
-1.95404488031257e-05
1.29162209589146e-05
-2.08352483404454e-05
-1.19102310100635e-05
-1.64403683221827e-05
-1.64925700781285e-05
-9.99140228540766e-06
-2.7818813608663e-05
-1.48820345883555e-05
-3.77961510085402e-06
-7.53178689039454e-06
3.58643299616626e-06
-2.13197511034024e-05
-1.81950671312838e-05
-3.22659932701086e-05
-2.13254188167844e-05
1.2184426294504e-06
-2.68227378507116e-05
-3.17741953695422e-06
-2.28384599589356e-05
-2.29868998719566e-05
-1.42465950230851e-05
-5.08187255201624e-05
-2.5458105178823e-05
-2.81532518377719e-05
-2.93896057415602e-05
-1.95753606563694e-05
-3.7723602534383e-05
-2.39823646864359e-05
-4.50900490018869e-06
-2.8477644833604e-05
-1.42502840345089e-06
-1.04861739164647e-05
-3.18391917350938e-05
-2.81737298982103e-05
-2.93371543690175e-05
-1.20964101315088e-05
-1.586016456708e-05
-1.45786798489387e-05
-2.06203057582225e-05
-1.22951861555237e-05
-3.07579432890961e-05
-2.05948303864653e-05
-4.26166292864323e-05
-2.05840089848295e-05
-2.39002238846549e-05
-3.01724134417096e-06
-2.48003786322978e-05
-1.3545145034147e-05
-1.55745326586155e-05
-2.39622886789532e-05
-2.37064769219464e-05
-2.0604273635667e-05
-1.75874235764754e-05
-1.75082336200825e-05
-3.81621768947713e-05
-3.48896296491757e-05
-1.97023441322264e-05
-9.65167528529785e-06
-2.03377876969274e-05
3.09048242835292e-06
-3.18961898489297e-05
-3.59091357999329e-05
-8.43268675134788e-06
-1.06522940574933e-05
-2.23209671406151e-05
-7.13740329925281e-06
-2.1611507014084e-05
2.2063965839867e-05
-2.17911964287593e-05
-2.68350624672108e-05
3.70286769532848e-07
-7.27001361725553e-07
-1.54609225173393e-05
-1.73487135907065e-05
-1.64600457048566e-05
-3.05271202752502e-05
-5.91426624204958e-06
-1.47307206486801e-05
-2.64092507662233e-05
-1.39399130181739e-05
-2.62424960803269e-05
-2.40589950558672e-05
-2.36341620621141e-05
-7.09236732776191e-06
-3.18962528805373e-05
-2.20747331833217e-05
-1.51366769371157e-05
-3.71539375750185e-06
-8.85987454074762e-06
-1.9701782627016e-05
-3.96086029182098e-05
-2.74989925329858e-05
-2.322821385264e-05
-2.67428769034168e-05
-1.28590478977219e-05
-1.30227019996274e-05
-2.07510252967568e-05
-1.00895751543333e-05
-3.87403321467679e-05
-3.70191887721183e-05
-1.19972344251222e-05
-2.02518134886223e-05
-1.85125362572183e-05
-8.73264263595714e-06
-1.34246400982595e-05
-1.71724922408753e-05
-4.93170741210796e-05
8.01100313722811e-06
-8.28541456961731e-06
-2.2144984136986e-05
-1.21366711915223e-05
-1.36616492009013e-05
-1.10623460891028e-05
-9.34232591075619e-07
-1.00475579626293e-05
-1.0185363170324e-06
-3.48002606324595e-05
-1.23673437646177e-05
-2.60947817438515e-05
-1.4461649646584e-05
-2.0913602811163e-05
2.34545042090545e-06
-8.62805865064505e-07
-1.4901698587736e-05
-1.92892163472752e-05
-3.18476910037729e-05
-5.6647250370528e-06
-2.70240968223671e-05
-2.55856437029943e-05
-8.82974964386777e-06
-1.2048953339477e-05
-2.89397956165788e-05
4.50324356703336e-06
-2.82157317433808e-05
-1.59150356066e-05
-2.81996017161533e-05
-1.42459750738462e-05
-3.47656655831353e-05
-2.85028384421092e-05
-2.26393505915299e-05
-9.08520022123566e-06
-1.96282703535986e-05
-1.97713768313514e-05
-2.86020182045038e-05
-7.96110023964678e-07
-8.50470883247278e-06
-2.22501837663491e-05
-1.73640267158842e-05
-1.82959153613791e-05
-3.69802139479712e-05
-1.62177551355608e-05
-2.92028302902428e-05
-3.27772747418579e-05
-3.36103241658954e-05
-1.45486181347824e-05
-3.36422106116105e-05
-2.4405592204148e-05
-1.64689576769858e-05
-3.01860212358356e-05
-3.38982256423701e-05
-2.49190847040735e-05
-3.48167682509723e-06
-3.19664802480528e-05
-3.25848704139286e-05
-2.26513518548509e-05
-2.00801517780385e-05
-3.95108973380638e-05
-2.93922317183213e-05
-2.37476479244415e-06
-1.63947312849311e-05
-2.04420040886594e-05
-2.9644833434436e-05
-9.55223953446351e-06
-2.61730250835601e-05
-1.47818286640257e-05
-1.96887121228666e-05
-1.00224633742348e-06
-7.23321421679504e-06
-1.94503559146245e-05
-1.87793490491531e-06
-2.30190049804916e-05
-3.63028751796308e-05
-1.15570150501413e-05
-2.12409644513162e-05
-3.31977734064147e-05
-3.40159153741245e-05
-2.0345230586554e-05
-2.28478741911799e-05
-7.08274310487346e-06
-2.68660985233412e-05
-2.30321567415521e-05
-2.67177562467721e-05
-8.4598842005994e-06
-7.32181182701301e-06
-1.83951941206741e-06
1.85463153441521e-06
-1.92337396295259e-06
-1.90091591092005e-05
-8.51177417299958e-06
-1.97200603512515e-05
-1.81676568480048e-05
-1.44473216436133e-05
-2.6695566174149e-05
-1.91585440668956e-05
-2.86232909986805e-05
-2.76070366259839e-05
-2.2174060933018e-05
-1.49622063251977e-05
2.52370554009895e-06
2.13527071471411e-07
-9.47774187808438e-06
-2.89951904244257e-05
-1.85219247095975e-05
-8.54090959764293e-06
-2.81065093426232e-05
-5.0393489842477e-06
-1.48639117333285e-05
-1.79833764864265e-05
-4.06360809614123e-05
-3.94148187788358e-05
-2.87097415117344e-05
-2.92796051989785e-05
-3.64920913555609e-05
-3.27220706382562e-05
-1.19907831643637e-05
-2.78498556569418e-05
-1.00742619234379e-05
-6.22754931893788e-06
-2.81955130909338e-05
-4.23836065727195e-05
-3.29200715857866e-05
-2.11173182501366e-05
-4.27746531232687e-06
-7.10018878562944e-06
-2.05029708699494e-05
-3.13520094248481e-05
-3.10591181092074e-05
-9.48312940714209e-06
-1.31624221156649e-05
-1.12294485832124e-05
-2.38975226138195e-05
-2.40404193006671e-05
-2.45267440679493e-05
-3.20977443314925e-05
-8.13927281375138e-06
-2.63913920460607e-05
-2.90110725923483e-05
-3.45830978799637e-05
-3.4257640018288e-05
-1.9782518394657e-05
-2.27579929259342e-07
-1.37823909548031e-05
-2.18178750104774e-05
-3.55944256987245e-07
-1.26736737203571e-05
-2.98387754155504e-05
-2.56575868297996e-05
-2.71984176853273e-05
-1.47015133869087e-05
-3.32605374120247e-05
-2.25339181748991e-05
1.24214505309032e-06
-1.66705466114926e-05
-2.72513584648212e-05
-1.38386321917046e-05
-1.6026096317419e-06
-3.38709142507371e-05
-1.1986806851743e-05
-2.32865380813683e-05
-8.78134107861693e-06
-6.66545008666469e-06
-1.96121373827891e-05
-1.46734222375652e-05
-1.46760600300855e-05
-1.81383147670031e-05
-2.38612858582098e-05
-2.35775654468951e-05
-2.83443201965429e-05
-2.78137614035001e-05
-9.34877875481917e-06
-3.06548607074178e-05
-1.23276446119497e-05
-2.45545935062454e-05
-9.13066642101739e-06
2.17589481301629e-06
-6.36166621006372e-06
-2.49478303080643e-05
-1.20663338345529e-05
-4.3678674669727e-05
-3.11335529843747e-05
4.50749536451424e-06
-2.5495087107805e-05
-1.47678897459862e-05
-3.0247477937431e-05
-2.3657358081476e-05
-3.09307414258554e-05
-3.10076659873656e-05
-1.37715364775559e-05
-1.92448107609825e-05
-1.07991063370199e-05
-5.574613799733e-06
-3.58462736672265e-05
6.83913264372329e-06
-1.7892490531383e-06
-1.84372498093904e-05
-3.3956014183119e-05
-4.1182171420875e-05
-2.79195579824355e-05
-2.21118991864489e-05
-1.7644375452935e-05
-7.10388343918863e-06
-1.25374686666999e-05
-1.96046843500121e-05
-2.17491836052554e-05
-3.30134562526418e-05
-2.4122148564072e-05
-7.65678285037406e-06
-5.65063440101467e-06
-1.7960123540823e-05
-2.92030820067744e-05
-1.93324827030367e-05
-7.49746774343776e-06
-2.82449146889445e-05
-1.98765045855467e-05
-3.74137322285805e-05
-1.67410265322367e-05
-1.99585021958998e-05
-2.47425002284107e-05
-1.48917947751284e-05
-6.66486431360863e-06
-1.19602403350562e-05
-1.49915811390611e-05
-8.31433621670406e-06
-2.44836483656894e-05
-2.24022642941407e-05
-8.08552478270623e-06
-2.59976004271842e-05
-2.5409341769321e-05
-3.68530955421713e-05
1.65646582286322e-05
-1.82188730261418e-05
-7.0357174586979e-06
-3.29015173523073e-05
-1.73924454508453e-05
-2.03398015973909e-05
4.61067453526318e-06
-1.72629370743785e-05
-9.21278637001334e-06
-1.28054290807834e-05
-1.86173276073554e-05
-3.23030651785523e-06
-5.10829903652543e-05
-3.63324383065447e-05
-1.30440603796042e-05
-2.40732999564665e-05
-1.7861958784664e-05
-1.27510781380241e-05
-5.48343640336645e-06
-3.91216611706858e-06
-2.11266449803793e-05
5.8732027030904e-07
-3.18882504932416e-05
-2.87841262904223e-05
-1.60895217113321e-05
-9.05432599310514e-06
-2.0202471032154e-05
-2.86296360414924e-05
-2.595692818171e-07
-3.85546679883041e-05
-2.30424629136676e-05
-1.23382100086274e-05
-2.03072290622169e-05
-1.43821174039912e-05
-2.7604370839386e-05
-2.91233925758921e-05
-9.36226174512719e-06
-1.62266589546275e-05
-9.16312119860347e-06
-1.7050344161432e-05
-3.22974513830619e-05
-2.32236821242939e-05
-1.77321553975937e-05
-2.12102810840778e-05
-1.22102508041348e-05
-3.32845690142993e-05
-2.62758747440108e-05
-1.03473853685248e-05
-5.38396623346798e-06
-3.09087286388832e-05
-1.76437572702201e-05
7.1019595788067e-06
-1.28713746014584e-05
-1.05769041487168e-05
-1.19518136570244e-05
-2.7925281169621e-05
-2.41986775286747e-05
-1.79314897405458e-05
-2.82868813699955e-05
-1.46744224296602e-05
-1.93233681511516e-05
-1.66454111854798e-05
-1.376873340229e-05
2.4027178123439e-07
-3.04439114577403e-06
-8.02145279828427e-07
-1.81197679484768e-05
-4.21243552136952e-05
-1.74668003158143e-05
-5.21278935264515e-06
-3.59777951977116e-06
-1.575955570325e-05
-2.64826700188055e-05
-2.24799787238949e-08
-1.75815028631386e-05
-1.69336786351349e-06
-1.91238393511486e-05
-2.15048437101352e-05
-1.57378945936664e-05
-2.63323529295048e-05
-2.42390154875144e-05
-2.41751862470767e-05
-9.53799513820744e-06
-1.37999459584018e-05
-3.91341166326489e-05
-2.65868161314117e-05
-2.4643231907015e-05
-2.62620883591318e-05
-1.42468820567516e-05
-2.10389295409389e-05
-1.12126281865523e-05
-1.98810765654102e-05
-2.09551032196961e-05
-6.9758634275018e-06
-1.77468833316113e-05
-1.9701294724294e-05
-1.09505131906828e-05
-1.09516769468166e-05
-2.86802548563921e-05
-2.74066251982413e-05
-2.26340130586092e-05
-2.57118598246669e-05
-2.5168924997532e-05
-1.81204079406007e-05
-2.1073472458504e-05
-1.36034091757028e-05
-3.52670254865736e-06
-2.03464430069099e-06
-2.40510706740099e-05
-2.03047250138992e-05
-2.49595248836549e-05
-3.41353570687196e-05
-1.37040859927618e-05
-3.22540535840063e-05
2.67522928684662e-06
5.7432040405552e-06
-2.5395142841582e-05
-2.49777707058877e-05
-2.14207711016847e-05
-2.01475628094553e-05
-2.6609484567581e-05
-2.45081389139043e-05
-9.11735541705515e-06
-2.66173970353339e-05
-3.76928315693577e-06
-1.93042354471815e-05
-2.2484410067102e-05
-1.57601998262109e-05
-2.38056106509766e-05
-8.61250256042783e-06
-2.48657076230432e-06
-2.69686135967226e-05
-1.18806615548451e-05
-1.84882902136759e-05
-1.39655666104478e-05
-1.71519228834177e-05
-7.84463680747966e-06
-1.37166503411017e-05
-2.40105227546505e-05
-4.43638063518504e-05
2.97280008444445e-06
-1.88196976249922e-05
-1.62863319101086e-05
-8.26754145165444e-06
-3.45159175601713e-05
-2.25392885864266e-05
-9.65417134055449e-06
-6.040134749254e-06
-3.14492795253661e-05
-1.12775473998864e-05
-9.53746350487996e-06
-6.42431901694117e-06
-2.63770807388039e-05
-2.16548308564874e-05
-2.77196179198382e-05
7.23024846411596e-07
-2.25716738034246e-05
-7.27252725023459e-06
-1.86823006852365e-05
-3.08176691997134e-05
-1.94952610822834e-05
-2.8117207679509e-06
-6.74401891680704e-06
-8.86523515739357e-06
-1.85119213030369e-05
-3.02033272647958e-05
-1.07595596594383e-05
-2.01731428389202e-05
-1.21944038082047e-05
-9.05072113535695e-06
5.16593085269712e-06
-2.63097133194636e-05
-1.69121754585545e-05
-3.07114433827442e-06
-2.63738618087718e-05
-2.23866046343001e-05
-2.08236354103847e-05
-3.66987341760513e-05
-9.65545991690768e-06
-1.21289177934116e-05
-1.25825784687658e-05
1.7439572690456e-06
-1.19823201910919e-05
-4.33642848341437e-05
-1.46619003209004e-05
-2.04295234116723e-05
-1.53775484675144e-05
-2.27952100663518e-05
-3.31890038824522e-05
-2.5830177861704e-05
-3.46260882991414e-05
-1.95655959560801e-05
-2.68913030667365e-05
-3.89641559308523e-05
-2.52505852838836e-05
-1.73211554807928e-05
-2.90756797300352e-05
-2.3910478840699e-05
-1.67709180435753e-05
-2.61593780495234e-05
-3.12017687957212e-05
-2.369720982458e-05
-3.63899873882975e-05
-3.40317848583355e-05
-5.88529691227886e-06
1.3228108162658e-05
-2.74051031639017e-05
-1.86154225495218e-05
7.15039952844011e-07
-1.14792502141243e-05
-3.51013174840869e-06
-3.93312663516626e-06
5.56028517460009e-06
-2.07153109835806e-05
-1.5584905334778e-05
-3.08681228334449e-05
-2.61862553234681e-05
-1.45504438192428e-05
-2.54864251769446e-05
-3.1767405071235e-05
-2.00836820640551e-05
-1.88569960769389e-05
-8.87469460326372e-06
-2.84316916302402e-05
-3.85473033136905e-05
-2.29754214080869e-05
-2.85509859674342e-05
-1.92370914712995e-07
-2.89325428964133e-05
-2.38921809868455e-05
-2.31227405290649e-05
-1.32734493465406e-05
-2.80677776206756e-05
-2.01562977018031e-05
-4.06285160914153e-05
-2.26130917499428e-05
-1.23187239554095e-05
-4.32405654283376e-05
-2.259213936225e-05
-2.83613715675116e-05
-1.26254584587399e-05
-2.13837197675088e-05
-5.00921853381325e-05
-1.35400534493199e-05
-2.99106263881856e-05
-2.07128684302306e-05
-9.00205808578913e-06
-9.14937387598561e-06
-7.76259336745812e-06
-2.19321077622562e-05
-3.4512325674579e-05
-1.11971787014925e-05
-1.08562735149212e-05
-2.76257222917894e-06
-3.17441888974075e-05
-9.20796480061874e-06
-4.51097053491321e-06
-2.31648322938827e-05
-1.65397002674402e-05
-3.89460335833753e-05
-3.33809802023894e-05
-8.0442463718197e-06
-4.27225809152679e-05
-3.44067532021704e-05
-1.70998382912803e-05
-2.6834981723328e-05
-2.01252694875376e-05
-1.7748248100126e-05
-2.13242682121455e-05
1.59540192886946e-06
-3.22051427138824e-05
-1.43236528225349e-05
-8.26416662275327e-06
2.22846088405745e-06
-3.56701643036169e-07
-1.42410426630363e-05
-2.63330144533149e-05
1.20334266205431e-05
-2.93399642584543e-05
-2.83207401793834e-06
-2.65791529299089e-05
-3.55173272117416e-05
-1.9997417679744e-05
-3.30353103523454e-05
-1.43403816329855e-05
1.77342834377755e-05
-1.42875345714264e-06
-1.23166210370075e-05
-1.15433391131445e-05
-2.76521373715166e-05
-1.01831208905831e-05
-3.33181545241607e-08
-2.02255723254464e-05
-2.59119678992427e-05
-2.33726107083417e-05
-2.3028119732255e-05
-2.81631289685512e-05
-1.99726268268631e-05
-3.75043156751526e-05
-3.25736784924144e-05
-4.76978302965581e-06
-3.03300701389774e-05
-2.57024957715676e-05
-4.09747550162273e-05
-1.82142391078593e-05
-1.55291586198864e-05
-2.5348915057983e-05
-3.60519704253332e-05
-2.18899338073314e-05
-9.65854106826014e-06
-2.58461275018933e-05
-1.66170226241761e-05
-3.02163866005561e-05
-8.65878894481791e-06
-2.58628502971927e-05
-2.22552067205643e-05
-1.63673639178681e-05
-2.09620267950408e-05
-3.4761683363794e-05
-2.43644226878635e-06
-5.35051300054292e-06
-2.18691301529697e-05
-2.86927673303508e-05
-3.4614585877866e-05
-1.31006427964265e-05
-2.44619816350413e-05
-3.25976957884572e-05
-2.92503664449374e-05
-2.14686688360852e-05
-2.7218598183505e-05
-8.26439888771802e-06
-2.48105806625854e-05
-4.46558217312646e-06
-2.15348085184608e-05
-4.03779268300083e-05
-1.69362284509746e-05
-9.91928597576781e-06
-1.58825051086745e-05
-2.51509517528307e-05
-2.15889420717452e-05
4.37917131833779e-06
-3.11050337540202e-05
-2.47333767280399e-05
-2.77147976482767e-05
-1.59025570339381e-05
-3.72625538365323e-05
-1.34077179332109e-05
-1.11289226071918e-05
-1.44702862511422e-05
-3.04864026603364e-05
-2.94611188118748e-05
-3.05768077114455e-05
-2.55087718295697e-05
-1.10612251698041e-05
-8.26356225406749e-06
-1.71438776139793e-05
3.10547630609087e-06
-3.91272247391877e-05
-3.87665125107965e-05
-2.20948178589174e-05
-2.59940661076279e-05
-1.96026426243109e-05
-1.37888294947099e-05
-2.16729032258245e-05
-1.95941426798958e-05
-1.95265940832684e-05
-4.25728345283415e-05
-1.64525518598469e-05
-1.55612645111078e-05
-3.15576252913886e-05
-1.64114978924138e-05
-2.39315496602231e-05
-2.28454873324659e-05
-1.0021493205167e-05
-2.16223918330623e-05
-1.45958112648188e-05
-2.60721725047844e-05
-3.48288620945411e-05
-2.70096292809345e-05
-1.04532867449616e-05
-3.03873042199541e-05
-3.39599479291621e-07
-2.0590787107332e-05
-2.30618718137801e-05
-1.94261568988302e-05
-2.39856033604745e-05
-4.99895612171365e-05
-3.48466964300423e-05
-3.34865014029813e-05
-5.3965768629296e-05
-1.11745161398324e-05
-2.24473283492681e-05
-2.34400826657698e-05
-3.02350349475068e-05
-2.19660210138763e-05
-3.77247399054566e-05
-6.92489786817935e-06
-2.08354393748737e-05
-2.28109352222302e-05
-1.2332894951815e-05
4.80186739273247e-07
-3.46639718276824e-05
-3.15284002303903e-05
-1.04633034262505e-05
-2.60022392497876e-05
-2.76072419050131e-05
-1.33966535606124e-05
-8.77473446760816e-06
-2.30648579880851e-05
-2.71419211706225e-05
-1.55686199099847e-05
-2.67449669081813e-05
-1.07117417582821e-05
-2.78546743886285e-05
-1.95204854662737e-05
-4.6007944822436e-05
-3.61315878713544e-05
-1.43248036817896e-05
-2.16140977722586e-05
-2.105897718577e-05
-1.11707933338647e-05
-1.94742248195987e-05
-2.11640478264832e-05
-2.26459061856391e-05
-2.45071007599906e-05
-1.0339078451125e-05
-9.76092581418555e-06
-1.60158736157484e-05
1.33730089797722e-06
-2.49003034758644e-05
-5.11965872803349e-05
-3.50344502649196e-05
-1.04624410301116e-05
-3.44791996338988e-05
-4.98689358249073e-05
-3.15026144151764e-05
7.85394427449189e-06
-1.1108438016182e-05
-4.33930793543277e-06
-1.4837806050543e-05
-8.95373864178497e-06
-5.52297881758015e-06
-1.90435103709599e-05
-1.30622636457657e-05
-1.35250979858065e-05
-2.18770162861818e-05
7.5266962953527e-06
-1.02045561106829e-05
5.91708016861056e-06
-1.07813860616313e-05
-2.01020615449348e-05
-1.84656516953733e-05
-3.02020246689147e-05
-1.25262358831614e-05
-2.01344988363198e-05
-1.89869141322354e-05
-1.38442910003893e-05
-2.58466296363919e-05
-1.54049829510375e-05
-1.06273499680535e-05
-1.00394662039382e-05
-2.08256334370359e-05
-1.84275950834022e-05
-3.86677533228423e-05
-2.76380916835997e-05
-2.57699104498546e-05
-1.44543136065488e-05
-1.16298284934007e-05
-1.83413951665295e-05
-2.7003524192501e-05
-1.92964825326533e-05
-6.72846422654697e-06
-1.46119915910764e-05
-1.4855864785715e-05
-2.31898966409242e-05
-3.1183721298419e-05
-1.21173526654904e-05
-2.54326850416036e-05
-8.88406143521175e-06
3.42967224032678e-06
-1.79861002607601e-05
-2.92919364857787e-05
-2.22950639290757e-05
-1.01601644885722e-05
-3.49254071043126e-05
-5.07252197572152e-06
-1.37685082399705e-05
-6.86394550821874e-06
1.43739279970602e-06
-3.08431653560495e-05
-2.1833633405956e-06
-6.69298708312325e-06
3.56589573286255e-06
-1.16434714154669e-05
-2.25615049453164e-05
-2.33621186466483e-05
-1.35656927523923e-06
-1.47105649481698e-05
-1.21572561282173e-05
-7.5234789106586e-06
-3.44931416426166e-05
-4.38215338279927e-05
-2.5043516018985e-05
-1.82919880803093e-05
-8.10335488595522e-06
-1.31728486646639e-05
-2.25548117110514e-05
-8.96883051402671e-06
-1.30610380821707e-05
-3.34728212846112e-05
-1.64706335972854e-05
-2.23058317139608e-05
-1.93396512052691e-05
-7.71146538208409e-06
-1.71984109656298e-05
-1.64445929457752e-05
-1.93383512368332e-05
-3.28102474371325e-05
-2.83197234032772e-05
-1.83930634151657e-05
-9.62284308695821e-06
3.24722946015668e-06
-1.13902227535792e-05
-3.03518290243119e-05
-2.89490853276509e-05
-7.16340047192165e-06
-5.57194132982088e-06
-2.48361122464914e-05
-2.73095251475181e-05
-2.24382820830185e-05
-2.73710762365707e-05
-2.04704529381442e-05
-3.97388745294833e-05
-5.05051229556718e-06
-8.01606507938815e-06
-9.2844046286214e-06
-1.70922904746485e-05
-1.7320188356225e-05
-7.72465387976291e-06
-1.70331342050164e-05
-2.59309508903065e-05
-1.46390782323613e-05
-1.8628638717209e-05
-2.05928103313678e-05
-2.17546218911794e-05
-1.10291869756702e-05
1.1561208870116e-07
-1.34335806264089e-05
-9.75271603275826e-06
-2.36547314429096e-05
-4.84994820273009e-05
-3.10018380567854e-05
-5.08796549364e-06
-1.25105004877548e-05
-2.90380285033425e-05
-1.71230696111383e-05
-2.20511809221607e-05
-2.86573893053032e-05
-2.46308244659821e-05
-7.52768655331662e-06
-2.99021735015507e-05
-6.66286468975272e-06
-1.69302571952436e-05
-3.93335030432596e-05
-3.02486124709502e-05
-1.65777934318748e-05
-5.91401702259697e-06
-2.73635897622656e-06
-1.13907186800404e-05
-1.85942738162697e-05
-3.82566433602702e-05
-1.51752338392962e-05
-2.26584329871334e-05
-1.24183399024611e-05
-7.84117755471811e-06
-1.5152591258476e-05
-6.71648412213943e-06
-1.2075626707677e-06
-3.15420416706221e-05
-1.51458682619447e-05
-2.3080414849002e-05
-2.06516372754108e-05
-1.99426589012485e-05
-2.626119153006e-05
-1.52714754404264e-05
-2.63594156131871e-05
-7.66053611175128e-06
-5.0832244986301e-06
-7.43620800857691e-06
-1.71497859943989e-05
-1.8190077148191e-05
-9.4764017000713e-06
-2.64474246802957e-05
-2.21600402928594e-05
-8.59637567814216e-06
-3.87456198454814e-05
-9.37091662691452e-06
-2.4430685661253e-05
-3.2378632004658e-05
-2.61988008096754e-05
-2.05258453374004e-05
-2.34840484487549e-05
-9.58202914699389e-06
-4.42829155395076e-05
-1.9856230502287e-05
-1.55709530070654e-05
-1.39553767971871e-05
-3.76411746802914e-05
-1.87522549808121e-05
9.89041252859508e-07
-5.45131882574586e-06
-1.25478469500805e-05
-1.58849076595099e-05
-6.7929748901378e-06
-2.29773295378296e-05
-5.33182414994197e-06
1.75387877044898e-05
-2.90608571487727e-05
-6.38362727530572e-06
-1.41785632905165e-05
-5.24185242979805e-06
-1.41081966980528e-05
-2.5026786370606e-05
-2.19461152700209e-05
-8.29870862956556e-06
-1.36412214508849e-05
-9.55618912547488e-06
-6.84748726918798e-06
-2.04466825300477e-05
-3.61286212818321e-05
-2.80909895353279e-05
-1.98550548524942e-05
-8.04388178726756e-06
-1.72366662532627e-05
-4.19922984383696e-05
-2.25670303230434e-05
-2.7083315839516e-05
4.15398270533097e-06
-2.70307710618903e-05
-1.03375614161536e-05
-1.81472263961321e-05
-3.16282206388565e-05
-3.83962769992086e-05
-3.32690145400069e-05
-9.22204469634958e-06
-3.31883094176015e-05
-2.76169572459025e-05
-1.48648519928966e-05
-2.64104772590642e-05
-2.66169323035308e-05
-2.96438040207022e-05
-2.94186270942292e-05
-4.39981591638605e-06
-1.0713013861887e-05
-2.67820065867081e-05
-8.39515621913924e-06
-2.91756705877919e-05
-2.9085549139476e-05
-3.78792704932933e-05
-2.03367021372441e-05
-1.71838978243883e-05
-1.66647671456252e-05
-1.50952412924215e-05
-3.25554194693434e-05
-1.0943913430646e-05
-2.74476857236696e-05
-2.97671361307864e-05
-1.60755996660324e-06
-6.95760817140309e-06
-4.82584187655195e-05
-1.67996622155578e-05
-2.59170371975489e-05
-1.71186719806773e-05
5.74357455827179e-06
-1.17886172173753e-05
-3.91216418414617e-05
-2.77605568871198e-05
-4.54997392540781e-05
-3.3464763814794e-05
-2.36641710548854e-05
-1.91069280383438e-05
-7.87981809974842e-06
-3.45028213606176e-05
-1.91192363089595e-05
-1.0264761378668e-05
-7.90787490915196e-06
-2.12289029849477e-05
-3.71730555982518e-05
-3.75573002569836e-05
-1.12861565029316e-05
-2.60685089612256e-05
-2.05367550705266e-05
-1.88275306673621e-05
-1.05255608216478e-05
-3.53519296767204e-06
-1.10886357775455e-05
-3.26267265799645e-05
-2.81826332035553e-05
-2.28179773601094e-05
-3.1024178620891e-05
-2.39858601317393e-05
1.92844885894928e-06
-1.77518304528957e-05
-8.89046297003863e-06
5.41234058130764e-06
4.00761476430286e-06
-1.30979281524566e-05
-2.41864077953471e-05
-2.42469053340907e-05
-2.3472808817632e-05
-2.79398964328367e-05
-2.26335031298908e-05
-2.10279638683191e-05
-1.30064330624006e-08
-4.66876238675668e-06
-1.68257374425455e-05
-2.76380513487313e-05
-2.80117164395801e-05
-2.34473897651659e-05
-3.88138871112142e-05
-3.20117055696358e-05
-3.69330893118595e-05
-1.38286280594871e-05
-2.13683495805728e-05
-2.09424021682474e-05
-4.06906513809571e-05
-2.37497989489811e-05
-6.74745641936472e-06
-5.82210460872893e-06
-4.28533541053028e-05
-1.41275107576037e-05
-2.74725735582601e-05
-3.38218379626672e-05
-1.80208313284156e-05
-2.89004148607897e-05
-5.24627479198676e-06
-4.54582376013345e-05
-2.18896354286238e-05
2.38278818700963e-09
-7.67549834630878e-06
-6.49986850019002e-06
-2.59549695974131e-05
-2.91774295567201e-05
-1.48959461991347e-05
-3.46339583656041e-05
-2.98145136718316e-05
-1.83223466731594e-05
-1.68909323679615e-05
-1.81519007836372e-05
-1.3614170891975e-05
-2.84911682119116e-05
-3.29125145045282e-05
-2.27893226489401e-05
-2.00144908059821e-05
1.18720946201865e-05
-1.27582006672615e-05
-2.21099272977225e-05
-2.3178530190078e-05
-2.3732663635645e-05
-6.4223903277519e-06
-2.32029982257701e-05
-3.43678216031323e-05
-2.35101586670798e-05
-3.55454583716482e-05
-2.4940811481633e-05
-1.90324156333341e-05
7.92694948598362e-06
-1.66670269012418e-05
-2.15575647700377e-05
-1.19179286238744e-05
-2.227964332631e-05
-1.39677551793078e-05
-2.13392329617674e-05
-1.36114948338895e-05
-2.84085070848413e-05
-9.45492915451422e-06
-5.62293196059159e-07
-2.5482134868785e-05
-1.00841487150266e-05
-2.30264255802615e-05
-6.77034101098921e-06
-1.68976486354717e-06
-2.16603588264133e-05
-1.37051559516526e-06
-1.39600676686933e-05
-1.56595530532845e-05
-2.99580757300328e-05
-1.00709115471508e-05
-2.85945387430501e-05
-2.80441994633123e-05
-1.53027580303461e-05
-2.1113736993948e-05
-2.11955928359942e-05
-2.11365305414053e-05
-1.23965656013712e-05
-7.56379399592033e-06
-7.14000767269126e-06
-2.0073166639084e-05
-2.68466970555324e-05
-1.36661533091298e-05
-7.65166462285052e-06
-2.4777676806051e-05
-3.82401271397574e-05
-1.59315902474304e-05
-1.84777322012272e-05
-8.53532731970967e-06
-1.77873908097305e-05
-2.66840148250127e-05
-2.15239830840219e-05
-1.39409972957057e-05
-2.18479351419414e-05
-1.58928051568766e-05
-1.70755405053029e-05
-1.88544985809216e-05
-2.67150810175786e-05
-2.752932474572e-05
-5.07028400395223e-06
-2.10727214544579e-05
-1.38842252063957e-05
6.37656565706479e-06
-2.13957365542657e-05
-1.1490202726826e-05
-3.09142794654424e-05
-9.92066371582942e-06
-3.74211794235479e-05
-1.89781440621984e-05
-1.56160140833171e-05
-1.99768063465546e-05
-8.95178314153107e-06
-6.57740171920852e-06
-2.69607803112888e-05
-2.77587043702513e-06
-2.21035772649934e-05
-3.0013052876097e-06
-7.90381708041352e-06
-2.30220046085299e-05
-2.10765715665383e-05
-4.06863713892084e-05
-5.81517565420494e-07
-2.26269563693402e-05
-3.90303914876499e-05
-3.07774691890092e-05
-2.09664662948069e-06
-2.90987504719572e-05
-9.52989628980821e-06
-1.02216214271449e-05
-3.07013395675493e-05
-1.68002204544531e-05
-6.81622768539098e-06
-2.81981072051777e-05
-3.11345512029977e-05
-1.65736687005895e-06
-4.87619539724371e-06
-2.19533141033799e-05
-1.4007317448062e-05
-1.05788131114009e-05
-2.26349090368572e-05
-2.29770493972288e-05
-1.21749867520122e-05
-1.91328856495928e-05
-2.93516014169415e-05
-4.52484498913465e-06
-2.36748642577447e-05
-1.21577044966474e-05
4.5136034565279e-07
-4.13850328553705e-05
-3.5672897881992e-05
-4.24021551809477e-05
-3.84424916278014e-05
-9.55309001406464e-06
-2.39483482963014e-05
-1.90427844857883e-05
-2.78207884732497e-05
-3.47873672781922e-05
-2.05909823713024e-05
-1.79900007499083e-05
1.49913781994348e-06
-1.54025609413643e-05
-2.40410525633878e-05
1.65282210577786e-06
-1.02307501107549e-05
-2.64613012761163e-05
-3.9776248800064e-05
4.30346118995615e-06
-2.37042034686117e-05
-1.27447881457846e-05
-1.64178629442065e-05
-3.47091646455992e-05
-1.55745969459321e-05
1.55025560438554e-06
-2.28325574527118e-05
-8.01833654794504e-06
-1.26667263515363e-05
-1.88580442960609e-05
-1.93910536219035e-05
-2.70699410585942e-05
-3.18331128549156e-05
-3.42547119800755e-05
-2.26793836221652e-05
5.00915258820501e-06
-2.93049755852434e-05
-1.53301450093516e-05
-1.11118426722447e-05
-1.89741356100064e-05
-1.02196962672086e-05
-1.80841667230792e-05
-2.21767655645672e-05
-3.45508068553557e-05
-2.71109937566253e-05
-1.36621541646929e-05
-1.04625287602064e-05
-2.3413515474058e-05
-1.62579855421814e-05
-9.90792981511082e-06
-2.90352230637901e-05
-2.14543182353956e-05
-1.22209653308126e-05
-4.67510744235653e-06
-1.87092722363878e-05
-1.55554403080717e-05
-1.33190939961486e-05
-2.644262204972e-05
-4.54784164573357e-05
-1.16690081819454e-05
-3.57625327130132e-05
-3.84523538501997e-05
-1.39481158236317e-05
-2.98022583461803e-05
-1.71896926832694e-05
-9.15478214363567e-06
-1.19595271606332e-05
-2.56854100608472e-06
-1.47913677079307e-05
-3.03714159453856e-05
-3.06102974832125e-05
-5.95142636390773e-06
2.68202446808e-06
-3.00165745699193e-05
-1.92480740986841e-05
-2.02918647262704e-05
-2.60484598668081e-05
-1.66379171936815e-05
-2.13528262155238e-05
-9.72481613699001e-06
-6.39524245662356e-06
-2.12321160098305e-05
-9.72618855287814e-06
-2.71109292811753e-05
-1.57547239451755e-05
-1.85477756880237e-05
-9.40019991912549e-06
-2.59865643732562e-05
-1.2466016004676e-05
-1.21177863062232e-05
-5.25534838862412e-06
-2.0404021567687e-05
-7.67023383618156e-06
-2.16727988903299e-05
-2.27160749657749e-05
-4.14594642721472e-05
-9.88690326957678e-06
-1.55912845545469e-05
-1.57469154429457e-05
-2.03184605738109e-05
-1.97264407155319e-05
-2.67768496203946e-05
-1.04576080739478e-05
-8.66820612878626e-06
-3.35818768044979e-05
-8.965303159451e-06
-2.8297308994227e-05
-4.47236809743543e-05
2.81255814711652e-06
-1.55792805688373e-05
-2.31184547665336e-05
-2.11996715690022e-06
-1.23543083410404e-05
-9.90993742361358e-06
-1.44047011118519e-05
1.34271276220371e-05
-7.91178182607258e-06
-2.27941994675935e-05
-2.90804579673279e-05
-1.29720494484781e-07
-1.47955598978735e-05
-2.61617164300217e-05
-2.88860369489485e-05
-2.24858768925203e-05
-3.15976221096356e-05
-3.48068897985371e-07
-3.40173990321342e-05
-1.50414118757764e-05
-4.23271982326032e-05
-3.82393487513321e-05
-3.54262389592957e-05
-4.66080721356511e-06
-2.38980330647637e-05
-1.84232746902316e-05
-3.72515368912937e-05
-1.63164288469286e-05
-4.05971587352573e-06
-8.15886107739263e-06
-1.56605950505287e-05
-2.02460771072347e-05
-4.13030317885544e-05
-1.45560521070611e-05
-2.97794889964892e-05
-1.53856479854308e-05
-2.68122779337422e-05
-2.34241999012881e-05
-4.63649412208779e-06
-3.72795203840778e-05
-1.23197953675256e-05
-2.73651692879424e-06
-2.46277664363278e-05
-2.76544279505937e-05
-2.30235400521034e-05
-2.23160144968697e-05
-2.21308726358561e-05
-3.31802994037371e-05
-1.12821264382618e-05
-2.363118836226e-05
-1.54001534699015e-05
-5.55018879197916e-06
-2.48970639135014e-05
-2.73354308077585e-05
-2.23162686488441e-05
-2.80224791552283e-05
-8.75472959888522e-06
-6.70872689348409e-06
-1.58242743334104e-05
-4.34391985109235e-05
-2.71910667678071e-05
-3.37278685227567e-05
-1.84946779858385e-05
-1.27965663548474e-05
2.96049619887557e-06
-3.00865929591766e-05
-2.38830067724139e-06
-3.14041385450639e-05
-2.44771675810544e-05
-1.87216545881648e-05
-2.90812595004108e-05
-3.99746887934244e-05
-1.99294830530254e-05
-2.27751492800509e-05
-4.07895492149387e-05
-1.15188074064517e-05
-2.36270491997735e-05
-1.19133867321554e-05
-1.53741785052903e-05
-1.01797888973296e-05
-2.01080301777494e-05
1.08355190245136e-05
-1.06884788938247e-05
-3.06525032197694e-05
-1.49283151524785e-05
-2.65878502522606e-05
-1.2717575817403e-05
-3.10535393163776e-05
-3.98067112917325e-05
-3.37491742646637e-05
-2.77601059653705e-05
3.7043496230547e-07
-1.00829416560341e-05
-3.79480421539408e-05
1.22762966335223e-06
-2.09762611602942e-05
-4.61826735259694e-05
-2.99050586685283e-05
-1.06295189700375e-05
-1.2674276972598e-05
-1.62270273996626e-05
-1.64810515573235e-05
-2.25565028435721e-05
-1.4842056275756e-05
-1.69599863747151e-05
-3.277187048502e-05
-1.20775971324536e-05
-9.66218448737409e-06
-1.91651144614198e-05
-3.87474124146937e-06
-1.88956409621893e-05
-2.24197342000326e-05
-5.71228732449318e-06
-4.91404616184186e-06
4.91985084642847e-06
-1.27672192179956e-05
-2.67079665902112e-05
-2.59986564116112e-05
-3.52434317083354e-05
-3.53425611810922e-05
-8.30430326278666e-06
-3.6928536986879e-05
-4.63886968140634e-06
-2.48795307592842e-05
-4.08664609096552e-05
-2.13968585880245e-05
-2.34688650172959e-05
-1.70370880304812e-05
-1.50496457532085e-05
-1.50539482419351e-05
-2.89759723605254e-05
-1.47584530904011e-05
-2.58742844242675e-05
-1.32696770485932e-05
-5.46583172209814e-06
-3.54512553001673e-05
-2.74005086829397e-05
-2.36874134289997e-05
-1.1930329232539e-05
-3.44725035735959e-05
-1.89061728147437e-05
-3.18983958874482e-05
-2.32975759003993e-05
-1.04519270259871e-05
-2.87335318889144e-05
1.01481597348884e-05
-1.85130196511124e-05
-2.92869079082448e-05
-2.10849750745868e-06
-2.28334537768599e-05
-1.45415493307162e-05
-3.55412648636754e-05
-4.32926737817414e-05
-3.10787165649378e-06
-1.78615493524694e-05
-3.27078486683372e-05
-1.6713010527661e-05
-1.13808706542595e-05
-1.14377449740426e-05
-2.8338875330306e-05
-5.38784364236181e-06
-3.16472908786076e-05
-2.06392894185426e-05
-1.89993778118549e-05
-2.77520723274779e-05
-1.70316503412405e-05
-1.57473420671663e-05
-2.22435793995666e-05
-1.74108958022961e-05
-1.82151448093532e-05
-1.53402327276284e-05
-2.80954007530615e-05
-1.76216430906068e-05
-2.45905571494764e-05
-2.14160458066096e-05
-1.31095836189996e-05
1.95142601550974e-07
-2.48242035558244e-05
-1.44405566143671e-05
-6.18833290545312e-06
-1.79637585298178e-05
-3.4100704070469e-05
-2.09939709223569e-05
-3.29528475402468e-05
-3.88707486430241e-05
-1.84954562133795e-05
-7.43377850300684e-06
-2.87209359392967e-05
-9.91463939753478e-06
-1.89123088315827e-05
8.37205296670423e-06
-4.17086347896776e-06
-2.27495964920108e-05
-2.38392740970275e-05
-4.13469887492449e-05
-2.34355656674871e-06
-3.98542763589013e-05
-1.94300607160783e-05
-1.42971079795939e-05
-3.8367972317876e-05
-8.9856354795206e-06
-3.23458242330706e-05
-1.62304274889423e-05
-4.28577888013243e-05
1.53151199255839e-06
-1.86271358660016e-05
-2.17348212333223e-05
-8.50529748471714e-06
-1.40211423212821e-05
-2.96794300720028e-05
-2.05763959859721e-05
-1.5014247388845e-05
-2.06067722605684e-05
-1.7172466401393e-05
-1.67003151209659e-05
-2.56257634520228e-05
-4.77155080598222e-06
-4.1136335573713e-05
-3.97345462180559e-05
-1.83628258915592e-05
-2.68353066832283e-05
-6.5199570314406e-07
-1.25607598763802e-05
-1.78883377937027e-05
-4.38793925746656e-05
-3.79269452959768e-06
-2.18677505030064e-05
-6.2677463513971e-06
1.79636203067235e-06
-4.07135368791842e-05
-3.60420975094254e-05
-2.261033688638e-05
-2.95656263831093e-05
-1.75493525592294e-05
-2.36244696089589e-05
-7.76281356508463e-06
1.14743930681536e-05
-2.2780397144034e-05
-2.270849409638e-05
-2.72804954829913e-05
-4.48435833753455e-06
-1.04396184986212e-05
-1.62974524224276e-05
-1.04116239211475e-05
-1.80367811633105e-05
-2.38514853006929e-05
9.30250346309625e-06
-3.18587148855344e-05
-1.60096690023242e-05
-9.32012334876621e-06
-1.41106643154468e-05
-2.8524956862854e-05
-1.06485537800316e-05
-1.56348210236336e-05
-3.2701516505017e-05
-2.09113946555493e-06
-2.10055068409157e-05
-1.26262653153879e-05
-2.20707176077726e-05
-2.04496837054064e-05
-2.68172152126578e-05
-3.47652474959537e-05
-1.22778120209975e-05
-1.5116513617909e-05
-3.98504452030231e-05
-2.70446696171985e-05
-4.03314643801775e-05
-1.90784642785066e-05
-2.53131153873448e-05
-2.12849782287345e-06
-2.93439037642402e-05
-9.62663652845838e-06
-1.97150248010363e-05
-1.35223025858345e-05
8.94733556023398e-07
-2.53759045332181e-05
-1.77381385414211e-05
-4.90329008411715e-05
-2.74729166449623e-05
-1.43348815223542e-05
-1.24427771443303e-05
-1.1615198861434e-05
-5.64454602061665e-06
-2.04210196852396e-05
-2.8946613439645e-05
6.48695394305958e-06
-4.28199836519962e-05
-3.31467801055561e-05
-1.92197950036872e-05
-1.68420685849314e-05
-3.04423793335545e-05
-2.62139168434005e-05
-1.24493710696808e-05
-1.30794412311698e-05
-2.66122859512583e-05
-1.28638009527554e-05
-1.85103017544885e-05
-2.37152966018438e-05
-2.67735011561288e-05
-1.11967527130326e-05
-3.36838671389371e-06
-1.68183832011084e-05
-2.95487555000642e-06
-1.73691709171485e-05
-8.69203742091072e-06
-2.2750477208768e-05
-1.88927811156907e-05
-3.72977072209482e-05
-2.58811480536191e-05
-3.2514960896484e-05
-3.25748293379321e-05
-1.82414293807551e-05
-4.21942880785419e-05
-3.97779042634692e-05
-7.31997464828969e-06
-2.8700125381095e-05
-3.12977868269739e-05
-2.18487919760587e-05
-1.85514343887424e-05
-2.70245867940323e-05
-5.98766366740881e-06
-4.79703831095059e-06
-9.46825487242172e-06
-1.72522545247738e-06
-2.34853488062744e-05
-1.70855017479895e-05
-2.10602380531506e-05
-3.36538242733726e-06
-2.18049690546837e-05
-2.71438273650101e-05
-1.10731942573665e-05
-3.55192808937476e-05
-1.98620418307337e-05
-4.24249549683892e-05
-3.5255660213958e-06
-2.72608865121976e-05
-1.02431085798536e-05
-1.18935727904398e-05
-1.65440320469307e-06
-2.28305936706134e-05
-2.6645044249321e-05
-3.21856782957804e-05
-2.92493100893842e-05
-2.7827535245465e-05
-2.7111936900807e-05
-2.84223984230923e-05
-2.46955576111004e-05
-4.99759780955548e-06
-2.25022415560003e-05
-7.27490936022459e-06
-2.49548264587547e-05
-1.96446252857598e-05
-4.22506321406814e-05
-2.59955131973143e-05
-3.77273857549455e-05
-1.44983864819405e-05
-5.13731610173039e-06
-2.72594610304984e-06
-1.48572690136372e-05
-4.54852179455097e-06
-4.73289265579704e-05
-1.2114484849883e-05
1.65835878007881e-05
-2.53156529702257e-05
-1.91292149784837e-05
3.18638977688073e-06
-2.82700504361975e-05
-2.42199718337168e-05
-4.30431053712834e-05
-1.60376222717523e-05
-3.27448044707265e-05
-2.06622480309508e-05
-2.75222609885744e-06
-1.80376635322477e-05
-2.86263134237085e-05
-1.16360995194701e-05
-4.06664881059942e-06
-1.18253664109128e-05
-1.22518054965224e-05
-3.52689117788864e-05
-1.41473932619479e-06
-1.32665007894755e-05
-2.07077708554353e-05
-1.95450566741707e-05
-1.47558844961721e-05
-2.58321063889682e-06
-3.23497055863824e-05
-2.54359068283462e-05
-1.76543118086519e-05
-4.16460957313442e-05
-1.76761645025873e-05
-1.83813267638125e-05
4.27639166258947e-06
-2.20346431758021e-05
-3.35663396282178e-06
-2.15235776562909e-05
-3.18765086351103e-05
-2.82185426248553e-05
-2.75389714489869e-05
-1.05819963721235e-05
-2.54674769034797e-05
-1.6419842010791e-05
-1.52364842062526e-05
2.42728285746965e-06
-2.51057641520497e-05
-2.80321619890988e-05
-3.41361526336262e-05
-1.07049653650799e-05
-7.35245615066418e-06
-2.30083280273026e-05
-3.53228257812885e-06
-1.77817512197772e-05
-1.52434016282321e-05
-2.44376457755727e-05
-3.01409979655653e-05
-1.81603746667259e-05
-1.06453448253888e-05
-3.33967607682365e-05
-2.73469223633426e-05
-1.89268955048365e-05
-1.27775953068776e-05
-3.59259463664889e-05
-2.28379574546747e-05
-5.86917538653626e-06
-1.32407712664639e-05
-3.60386870157414e-06
-3.27296424118713e-06
-3.89231596147655e-05
-2.06111185183931e-05
-2.5270827686601e-05
-2.47583016179946e-05
-2.99296904425611e-05
-5.81344331697822e-06
-1.83951534366504e-05
-1.34461029599807e-05
-1.67402243097223e-05
8.4272097280875e-07
4.94115094529588e-06
-9.23717057185582e-06
-1.95802737597234e-05
2.84663784692646e-06
-2.18905533660042e-05
-1.76309111060378e-05
-3.38772400463487e-05
-4.20408265792274e-06
1.72340172213293e-05
-3.13789689873267e-05
-2.71653749370754e-05
-2.84582795479139e-05
-2.46237920197987e-05
-2.42295957962182e-05
-2.9077231446998e-05
-1.60788450917819e-05
-1.40782882005396e-05
-1.82722323727878e-05
-2.59706851978516e-05
-1.3474942961627e-05
-3.5087040851381e-05
-3.12058025880806e-05
-1.85705454768618e-05
-2.47180169279292e-05
-2.07676102826086e-05
-6.57184700720075e-08
-1.83798636913695e-05
-2.54094867913072e-05
-4.54067003971339e-05
-4.17812853685854e-05
-2.29383978195955e-05
-3.04574105136819e-05
-1.43088431190655e-05
-3.83431125199408e-05
-1.55091454303055e-05
-2.32919914642397e-05
-9.26220094480798e-06
-1.43990103057412e-05
-6.45994862590316e-06
-1.24885288665713e-05
-3.32257575200528e-05
-3.43357295641101e-05
-2.09493850505034e-05
-3.23510611025655e-05
-2.9172641057582e-05
-1.56403457734685e-05
-2.87576551824046e-05
2.63966288978758e-06
-3.3994807531347e-05
-3.59431414359468e-05
-3.40468262869323e-05
-1.62886092302234e-05
-2.36669789189325e-05
-2.09344875446877e-05
-3.9248366017934e-05
5.07542044098833e-06
-1.87482418896105e-05
-1.7906145831682e-05
-4.85354888454034e-06
-1.13708886125828e-05
-1.1476711812242e-05
-3.08307565296427e-07
-1.56879442570283e-05
-1.33944234444837e-05
-2.14636879208007e-05
-1.9647397244947e-05
-2.09536725510336e-05
-1.66663217105085e-05
-3.57922511585143e-05
-3.10639388249157e-05
-2.43872431870007e-05
-7.65836157227352e-06
-2.69729327118779e-05
-2.18227112235905e-05
-3.61202892572393e-05
-3.73966103326814e-05
-1.71215497754096e-05
-2.45249357516466e-05
-1.98187883679568e-05
-5.31831134425845e-07
-3.65424086964195e-05
-1.84878127152224e-05
2.97956684075567e-06
-7.68436233152493e-06
-2.83586252973867e-05
-1.58089875835292e-05
2.09950123151432e-06
-2.20982199854284e-05
-6.17907670539954e-07
-7.43460223298563e-06
-2.40160870223724e-05
-3.49015014041525e-05
-8.17220551355371e-06
-4.75583232921223e-06
-1.75630904424488e-05
-4.5661385747941e-05
-2.32515384018226e-05
-8.36024845097706e-06
-2.67386450916349e-05
-3.1498242937519e-05
-9.08230531666372e-06
-3.21185725068764e-05
-1.99815846753404e-05
-1.73515058129324e-05
-1.90630960713147e-05
-2.12062683098108e-05
-3.04671676524406e-05
-1.67477253372634e-05
-2.57861743680354e-05
-7.4772639778572e-06
-1.82102967612265e-05
-1.27496650064602e-05
-3.92065415207091e-05
-1.86805310911201e-05
-2.44733415817367e-05
-1.77382256874789e-05
-1.93244172277799e-05
-2.15866631938305e-05
-5.40717444210524e-06
-1.45773135509163e-05
-2.93696262736142e-06
-2.83536075702698e-05
-1.30268485858564e-05
-1.33698461996662e-05
-2.29215286952059e-05
-1.95274769425193e-05
-2.05635149124687e-06
-2.56681643124111e-05
-1.37320228493533e-05
-1.90853117353309e-05
-2.62699671806395e-05
-1.12026188677995e-05
-2.13349920441091e-05
-3.96688221760994e-05
-3.0245153275883e-05
-1.97098534804396e-05
-2.4860094542594e-05
-2.41937126864217e-05
-4.44961734397185e-05
-9.90469420241715e-06
-1.69314950984758e-05
-1.14693723189221e-06
-1.27038542865409e-05
-1.84365509876718e-05
-3.28195377292914e-05
-2.37899698835266e-05
-2.01376645564137e-05
-5.34628046906333e-06
-1.96461654496134e-05
-2.44180880896697e-05
-5.7886345930541e-06
-3.41056112378579e-05
-1.97778612187034e-05
-9.20546823130016e-06
-2.27715455445466e-05
-2.37237303142499e-05
-3.44430210935862e-05
-1.89288290383571e-05
-2.38133659418138e-05
-4.83178876860145e-06
-7.74877269646852e-07
-2.34280774360848e-05
-1.62438002647901e-05
-1.28414124815132e-05
-1.1752681683596e-05
-1.80419011981993e-05
-1.12010881844331e-05
-6.11993577910597e-06
-5.70221266417104e-06
-2.55188504506491e-05
-5.80134253316e-06
-4.04846072495555e-06
-1.21352314918943e-06
-1.18001374162511e-05
-1.79277695252378e-05
-1.03920634042107e-05
-1.3282778284267e-06
-1.77834091053977e-05
-3.39712457669548e-05
-1.70676307468056e-05
-2.15973983456783e-05
-1.5470284746996e-05
-2.77068935927167e-05
-1.83078747667861e-05
-9.24003893150756e-06
-6.99395631501475e-06
-2.94392130559797e-05
-2.50677105673831e-05
-2.81379263520143e-05
-1.41447116307346e-05
4.15685872426637e-06
-3.65609811514552e-05
-2.89675208700891e-05
-1.34257882375432e-05
-9.56159195524434e-06
-3.50290179835838e-05
-1.3813541303018e-05
-1.1743306326326e-05
-3.50878129944502e-05
-2.56152068394601e-05
2.31276440783098e-06
-2.94318969782362e-05
-3.21214167990791e-05
-1.85013759795314e-05
-9.25017417152733e-06
-2.78174095600294e-05
-1.26094698257401e-05
-1.32813939942996e-05
-1.78285335911258e-05
-4.66390412437916e-05
-2.35390734895162e-05
-4.28015429867573e-05
-2.79193414324092e-05
2.83163932925762e-06
-1.38309771222159e-05
-4.26476739852821e-05
-2.73570729502281e-05
-1.4655505399068e-05
-2.30456280242095e-05
-3.79290556613402e-06
-5.37647376225941e-06
-2.34948120779644e-05
-2.01652532520806e-05
-3.25372575302103e-05
-1.14865108206047e-05
-4.04266153545765e-05
-2.10449476397121e-05
-2.46121322735636e-06
-2.09669562441265e-05
-2.3261134954199e-05
-1.7721547491664e-05
-3.50153049849748e-05
-1.31162836904098e-05
-1.74345152461163e-05
-3.18542291982621e-05
-2.1265498046559e-05
-2.08692011439317e-05
-1.71659730705553e-05
-1.59871533512498e-05
-2.99719354085884e-05
-2.01351202567819e-05
-1.72090351702192e-05
1.79759465118913e-05
-1.77639921604078e-06
-6.60698717276021e-07
-1.26643211354916e-05
-1.85821567357991e-05
-2.14184070368038e-05
-1.81303682181482e-05
-2.12749948584902e-05
-4.51145494372386e-06
-2.37578677371331e-05
-3.60638749055529e-05
-8.80348142847281e-06
-3.26926687637099e-05
-3.01121310994781e-05
-1.98717244724267e-05
-5.09726476820277e-06
-3.93965491058046e-05
-1.42904810883408e-05
-5.72623742362819e-06
1.0780342067047e-06
-1.76556262152209e-05
-2.01319959309781e-05
-1.78452459894602e-05
-1.94870482229601e-05
-1.29810539267327e-05
-1.05481115658664e-05
-4.09387204161577e-05
-4.48212037875881e-05
-1.65436429620213e-05
-8.29991574210793e-06
-2.40982837332654e-05
-4.1259239531682e-05
-2.8457062656181e-05
-2.94244795431997e-05
-2.22088482953606e-05
-3.13543689977294e-05
-2.04627712322695e-05
-3.30727139799238e-05
-4.53193354438303e-06
-1.32967618236476e-05
-1.02996743034476e-05
-1.95422620027799e-05
-1.53701674446283e-05
-1.85266679993739e-05
-4.5589780812436e-06
-3.33019675069912e-05
-1.9389916038799e-05
-2.06862299029471e-05
-1.66748043709715e-05
-2.25029747681563e-05
-3.09422717709829e-05
-1.98119055114911e-05
-4.7547280753444e-06
-2.48833704429225e-05
7.39004686849021e-06
-1.16060557790459e-05
-1.84574676201993e-05
-1.7596830739828e-05
-2.01866311088061e-05
-2.59253016248482e-06
-1.6272241636251e-05
-2.58948865556499e-05
-1.63209281993031e-05
-9.35181180071051e-06
-1.79501749576352e-05
-8.98175113088894e-06
-2.30961949860408e-06
-2.43562307602611e-05
-5.50661632249663e-06
-3.08724994859686e-05
-2.73196758432428e-05
-4.80872308169178e-06
-1.14869379190835e-05
-9.12563859291981e-06
-2.38994738310495e-05
-2.23410845733314e-05
-2.52181619661854e-05
-6.73970918085955e-06
-1.17161872141974e-05
-2.96133539833326e-05
-1.28268532429049e-05
-4.24204702927512e-06
-3.2694682554971e-05
-1.13847702083274e-05
-2.032863865322e-05
-1.95223674661438e-05
-2.32841965450626e-05
-1.70475240023281e-05
-1.77244283795259e-05
-1.69548142732209e-05
-1.64497686027277e-05
-3.00841874175995e-05
-1.51646012907905e-05
-1.53429710195333e-05
-3.69527878949862e-06
-9.9863800128668e-06
-2.61454668903184e-05
-2.81671351887048e-05
-3.54047222901089e-06
-2.80944412317962e-05
-8.14611595869036e-06
-3.09802663158795e-05
1.20904771454041e-05
-5.60658222148599e-06
-1.35778466329897e-05
-1.93321604177655e-05
5.3906715092497e-06
-1.66400605099828e-05
-1.49028970170549e-05
-2.00474739749001e-05
-1.94419137188383e-05
-2.23881529774973e-05
-1.92089924908134e-05
-3.10815259804023e-05
-2.36729723492953e-05
-1.06358216396844e-05
5.52175307344408e-06
-1.12336835337818e-05
-2.18674620057715e-05
-1.6227499940588e-05
-2.13301244869494e-05
-2.85390111611412e-05
-2.93664861957424e-05
-8.80553341841789e-06
-1.93524871573437e-05
-2.82193459896656e-05
-1.54952384156254e-05
-4.66178071552453e-06
-9.4005705541017e-06
-2.49832477991989e-05
-3.42706538914945e-05
6.39815659594891e-06
-2.81920657688853e-05
-1.2291649873867e-05
-2.58121549052179e-05
-2.01262346878387e-05
-6.08947870094541e-06
-1.2670497576545e-05
-1.80865667378156e-05
-3.44968626319438e-05
-3.34749591972766e-05
-3.43594218739068e-05
-9.46306135448228e-06
-1.25646211562229e-05
-3.71372469639005e-05
-1.41460974876936e-05
-2.11863222479392e-05
2.88349730629745e-07
-2.33787603051135e-05
-6.87827854457116e-06
-2.39753603274846e-05
-1.87283123243081e-05
1.61248182516769e-05
-4.57601287788465e-06
-3.24736574896736e-05
-3.80856405296675e-05
-1.34191234787172e-05
4.43910908037562e-06
-1.50867174253871e-05
-2.7588406035742e-05
-1.27802391275815e-05
-1.95309498903739e-05
-1.54113168687259e-05
-1.78141206210813e-05
-5.85970881557481e-06
-5.27261720423579e-06
-1.79242565834631e-05
-2.7606764003496e-05
-3.41442922102392e-05
-2.87733300459708e-05
-2.93858694039364e-05
-2.90664675229492e-05
-2.31349854197754e-05
5.01575448983759e-06
-2.78755405235504e-05
-1.87448654044346e-05
-2.37721223975416e-05
-6.16942853624014e-06
-1.40421818519371e-05
-2.02749717603944e-05
-2.88307035844524e-05
-2.43872376015082e-05
-7.48840695900526e-06
-1.34145547614497e-05
-5.9753059767966e-06
-2.93998941298231e-05
-2.67321087316721e-05
-2.92949004041752e-05
-4.50715090455366e-05
-2.45309316238849e-05
-2.85537735567031e-05
-1.28190414788804e-05
-3.3615341758873e-05
-2.09509557775826e-05
-1.18962245207777e-05
3.04132716425246e-06
-1.69980080935162e-05
-4.1150100144272e-05
-2.05565753702715e-05
-2.95695433993986e-05
-1.87016769202441e-05
-1.35722719983047e-05
-1.33670326879473e-05
-6.20942391917254e-06
-2.0691891846348e-05
-1.95257191113158e-05
-9.54178720063074e-06
4.79716821690736e-06
-1.74731213438372e-05
-3.37680485086801e-05
-2.17921448595996e-05
-3.46101758981801e-05
4.18555666339804e-06
-2.31485366383678e-05
-3.45163140005883e-05
-3.66909765743978e-05
-2.66853505094063e-05
-1.3219777587478e-05
1.6508110387883e-06
-3.47349522966634e-05
-3.29209282491257e-05
-1.5998004165909e-05
-3.82245159142822e-05
-2.68969584049145e-05
-1.44116750747075e-05
-3.12824910742283e-05
-4.23022554568546e-05
-7.05044714051334e-06
-1.55248359142841e-05
-2.98935531524923e-05
-3.22532001527057e-05
-7.00718270837841e-06
-2.52066736517732e-05
-2.28821945900982e-05
-1.96652100157245e-05
-5.1118574982968e-06
-7.14016821248211e-06
-7.15698458801584e-06
-2.0256024169177e-05
-3.96967192908362e-05
-1.12053595107442e-05
-1.07377088359874e-05
-4.6249001885492e-05
1.15743292513837e-06
-2.6013999934484e-05
-9.67185807536473e-06
-2.12599664655139e-05
-8.78122030792459e-06
-1.03217798947283e-05
-1.5959306375086e-05
-1.33616330133944e-05
-1.44133849066062e-05
-1.74022779685276e-05
-2.92936211426467e-05
-2.97578859936263e-05
2.28762610901842e-06
-3.67620965144696e-05
-2.12606775896268e-05
-3.09508464164261e-05
-1.69460813099452e-05
-2.22142951802276e-05
-3.26119545613091e-05
-1.50329583294396e-05
-1.3051932624117e-05
-7.92957342099464e-06
-1.88925115043051e-05
-6.77141557453836e-06
-1.06336870050161e-05
8.51075982744954e-06
-1.79105045008668e-05
-2.28966826589836e-05
-3.24131980900337e-05
-2.44957813515484e-05
-1.46692748598425e-05
-1.97885661533725e-05
-1.46087673199164e-05
-1.15178206980501e-05
-6.63044942118408e-06
-2.60610890893996e-05
-2.18044659747356e-05
-1.64613314492305e-05
-9.72775820371013e-06
-1.90229390064062e-05
-1.0930665843388e-05
-2.54545027149983e-05
-3.98324050015569e-05
-4.86945503522882e-05
-5.57676090173286e-06
-8.09525738621421e-06
-2.00509863055842e-05
-2.66519697004249e-05
-2.19204490949339e-05
5.00514601488023e-07
-4.80125873813196e-06
-3.06154020088611e-05
-1.30774789728653e-05
-1.00517950562351e-05
-5.21211674823662e-06
-1.02075229289435e-05
-1.66170314309467e-05
-2.18368987521835e-05
-9.27313657449472e-06
-1.31090505415115e-05
-2.26971157342222e-05
-4.77438248060325e-05
-4.94896535496689e-06
-9.72064416054094e-06
-1.08207652773008e-05
-7.15256793442411e-06
-2.71312340806072e-05
-9.62041754205139e-06
-7.47043872951978e-06
-2.29324071165789e-05
-1.32925788507133e-05
-2.22437222923644e-05
-3.64701314926164e-05
-1.60356819253416e-05
-4.97897936680349e-06
-1.45705897531037e-05
-5.03227833977253e-06
-1.72851716608946e-05
-1.44463643185964e-05
-1.41691881408892e-06
-2.90339531656359e-05
-1.99858658100987e-05
-2.86728419922634e-05
-2.63551287805355e-05
-2.30544177224871e-05
-1.74626801301012e-05
-2.5977885660806e-05
-3.80031589491068e-05
-7.02469483860461e-06
-1.84269195564702e-05
-1.27337111381688e-05
-1.75864141262957e-05
1.20607539296303e-06
-2.21276074907017e-05
-1.13616673452838e-05
-3.39687099684578e-05
-1.79595035180235e-05
-2.66399528313861e-05
-2.35976069892961e-05
-1.94651152702824e-05
-1.81810157998014e-05
-1.09951580873714e-05
-2.68779196319932e-05
-3.36285989208425e-05
-2.86653257454959e-06
-1.39596515323097e-05
-8.32621181133042e-06
-2.07948112072544e-05
-2.98545480148801e-05
-1.85540090053767e-05
-1.36507552922128e-05
1.7949880989147e-06
-3.53100787154469e-05
-3.35730309708479e-05
-2.28743327475797e-05
-9.3578478748691e-06
-2.45795172130658e-05
-2.22933954010847e-05
-2.22233507556676e-05
-1.21982256346103e-05
-2.848842156738e-05
-2.68868787594896e-05
-1.594832639413e-05
-4.01173755817301e-05
-5.01439851006157e-05
-2.20375192619902e-05
-1.24633697459888e-05
-1.66943594573128e-05
-3.08090635034169e-05
-3.64240707933175e-05
-3.89887060544146e-05
-2.28868266242488e-05
-3.44474874520172e-05
-2.86722326782007e-05
-1.10379895988097e-05
-2.89866941522998e-05
4.50460243955653e-06
-2.67416564380931e-05
-1.00484863111211e-05
-5.27675530578103e-06
-4.81043174959788e-05
-2.34593655186525e-05
-4.76221338119574e-05
-1.40696551847411e-05
-1.79864551329017e-05
-1.43635124097946e-05
-1.81677682975944e-06
-1.37123877799847e-05
-1.44474024824253e-05
-2.76755211267523e-05
-1.11546688446424e-05
-1.67936498181947e-05
-1.93947122630217e-05
-4.6500559634137e-05
-1.41916262330682e-05
-3.32610127046293e-05
6.01899979140016e-07
-2.48208017351752e-05
-1.95122512296581e-05
-8.37606764154869e-06
-1.31821122162294e-05
-3.13124786497056e-05
-1.95068223762354e-05
-2.20299266040559e-05
-2.95941093912394e-05
-1.57954815628494e-05
-2.33342519047405e-05
-3.22150823365315e-05
-1.41410802841789e-05
-1.19519811152296e-05
-2.93219298505309e-05
-3.89097403781686e-05
-8.15378724346146e-06
-1.10305533650295e-06
-7.25493668977026e-07
-1.35542078569646e-05
-1.65702417045616e-05
-1.81743297479299e-05
-1.200337439809e-05
-9.78709229931474e-06
-1.56284871297914e-05
-8.95988634459777e-06
-1.71810106616249e-05
-1.95609121982448e-05
-2.74540350330388e-05
-2.9387718106248e-05
-3.33641789891271e-05
-3.95391389404674e-05
-1.32489547016015e-05
-1.63531231126094e-05
-2.44691450368637e-05
-1.1591373246234e-05
-1.00759789986459e-05
-2.09642900852949e-05
-2.0099821706274e-05
-2.87663186651426e-05
-2.67670783753668e-05
-4.1404630866193e-06
-2.52711131560762e-05
-2.37027285167989e-06
-2.90919826755623e-05
-5.63614478540134e-06
-2.42188980752323e-05
-1.93131323529804e-05
-6.05226065674858e-06
-2.77445968566422e-05
-2.94626998853237e-05
-1.70439076615718e-05
-1.11692908564963e-05
-1.74455480805951e-05
-3.32699177876285e-05
-3.55658732813898e-05
-4.11248088169234e-05
-2.04738263633456e-05
-4.10623156113199e-05
-2.22855337910542e-05
