# Supplementary material for: Research on computational propagation and identification of mine microseismic signals based on deep learning
Source: PLoS One. 2025 Oct 22;20(10):e0334641. doi: 10.1371/journal.pone.0334641 (PMC12543183; doi:10.1371/journal.pone.0334641)
Supplement: S3 Data — (ZIP) [file pone.0334641.s003.zip › 000100500002931.xlsx_0.txt_24.txt.txt]

-2.21114565371553e-05
-6.51294913500168e-06
-1.58554555974253e-05
-1.41571450837312e-05
-2.43383239038475e-05
-2.80536342636105e-05
-2.3568059658693e-05
-1.59626313756832e-05
-2.29939440063205e-05
-1.06905029441325e-05
-8.88320033024949e-06
-1.60760673280394e-05
-1.72721446342616e-05
-1.62552634261998e-05
-2.43464857457183e-05
-1.50510593970043e-05
-3.48394135248958e-06
-2.93610512086765e-05
-2.84323450559367e-05
-3.42381367039561e-05
-2.0892342662464e-05
-3.2115877695005e-06
-1.6237493292923e-05
-1.47148299988212e-05
-3.15958649848894e-06
-8.56230258054636e-06
1.15383097114396e-06
-1.91030115560785e-05
-2.40686579816094e-05
-3.86612563703194e-05
-1.62361061393356e-05
-2.82078024113702e-05
-2.02288979708144e-05
-5.51019050853658e-07
-1.43823760241097e-05
-2.56757136585887e-05
-1.89301825217623e-05
-2.14037204303557e-05
-3.45142606073987e-05
-1.29468772992189e-05
-4.98720047428484e-06
-2.01135498224614e-05
-1.09673893486203e-05
-2.91979759520461e-05
-5.87251549206573e-06
-1.22722699666897e-05
-2.4592985811289e-05
-1.53528063974089e-05
-2.06378413162205e-05
-3.8699469429221e-05
-2.86938801139205e-05
-1.90318040900343e-05
-1.79351678170078e-05
-1.21769095765437e-05
-1.92108359217958e-05
-1.94277436145471e-05
-1.33179865597635e-05
-2.19577652350658e-05
-6.51762090058164e-06
1.56404954396127e-05
-1.33527027013189e-05
-2.42584993624797e-05
-1.63891656656544e-05
-1.95726424933741e-05
-2.26839528090683e-05
-1.1742816383368e-05
-1.54755315517366e-05
1.8727940119492e-06
-3.06522911191476e-06
-4.19698767642643e-05
-2.40542382855981e-05
1.67507948812937e-06
-2.19199354272984e-05
-1.91721173885096e-05
-2.52190520772456e-05
-1.61102128257465e-05
-3.17246681723533e-05
-1.0842764089142e-05
-2.02619401486177e-05
-1.98269333949087e-05
-2.99756013734123e-05
-3.75655845302826e-05
-1.00576054877257e-05
-3.00467529885949e-05
-2.4470385124203e-05
-2.62072825895091e-05
-2.92205796740359e-05
-4.09739622305187e-05
-3.01456307471395e-05
-2.67767293316843e-05
6.92014202238546e-07
-2.35436556479753e-05
-2.91878443712642e-05
-3.26785529690698e-05
-2.5026749642879e-05
-2.93117392841904e-05
-1.87126681056573e-05
-3.00513079055602e-06
-2.34071010819009e-05
-2.62037897759858e-05
-3.20887709246843e-05
-2.18052182287538e-05
-4.93084901981027e-05
-1.67321596755054e-05
-2.40130994724737e-05
-2.54591236873388e-05
-1.2194088347214e-05
-1.75270521824052e-05
-1.84640958581468e-05
-1.89455766300928e-05
-1.36986475018288e-05
-1.32816941472082e-05
-1.30487419642277e-05
-1.35421606840246e-05
2.26547901134187e-06
-2.02772413798613e-05
-2.82798443234902e-05
-2.75732019403576e-05
9.06726421095554e-06
-2.27092212048707e-05
-3.25244417808995e-05
-2.30185086726447e-05
-1.51602989890078e-05
-1.79738654044685e-05
-2.12964474954688e-05
-2.50406421412855e-05
-1.66520623990506e-05
-1.2156709485074e-05
-3.82016828416914e-05
-4.12569756336206e-06
-1.21209293874923e-05
-4.2362110527998e-05
-3.19941336905844e-05
-7.1700577085695e-06
-2.21926735379443e-05
-1.57712046589472e-05
-9.89005205450721e-06
-1.63691681056859e-06
-2.74699574706722e-05
-3.40024441564234e-05
-1.34719618280458e-05
3.03143083069778e-06
-9.88626841639674e-06
-1.76787505682008e-05
2.84527257205428e-06
-2.1203882066799e-05
-3.33613235123554e-05
-1.9480073989481e-05
-2.34886374553702e-05
-2.82028596187415e-05
-4.01124082059534e-05
-1.46960842018484e-05
-2.12411883754828e-05
-2.44227561347327e-05
-2.11093195577037e-05
-2.22057129151091e-05
-1.35347357464978e-05
-2.64754246433496e-05
-2.27850489054747e-05
-9.01167733050824e-06
-2.33763418004519e-05
-5.3848324713888e-06
-6.31844400281151e-06
-3.53498567603104e-06
-1.6321357414717e-05
-1.35268590759006e-05
-1.80137945611602e-05
-1.85588393169978e-05
-2.60750820557013e-05
9.81859084691986e-07
-1.91382400294557e-05
-2.32222158609526e-05
-4.08253700895688e-05
-9.21350819429289e-06
-2.09715066140667e-05
-1.986530702525e-05
-1.13311049686185e-05
-2.96779947669226e-05
-1.37517711606551e-05
-4.41999972649244e-05
-1.82851249789357e-06
-2.55767842169998e-05
-1.76294276970858e-05
-1.29059389999191e-05
-3.38604278806254e-05
-1.05282673501912e-05
-2.85994471357978e-05
-2.83072868856273e-05
-2.43555016300778e-05
-2.01261071142798e-05
-9.44457089599701e-06
-4.29928646062251e-05
-9.69693437074785e-06
-2.95712794140955e-05
-1.45836147307858e-05
-1.26299023289186e-05
-3.70885742004409e-05
-6.11222238041802e-06
-1.65196909781348e-05
-3.03727813303217e-05
-1.35895672911122e-05
-1.17204431547108e-05
-3.79437378835191e-05
-7.51192055777504e-06
-2.10469479670827e-05
-1.86705273941358e-05
-2.63598416293465e-05
2.69243835628661e-06
-1.32880279270095e-05
-2.09425906960555e-05
-3.7601947023818e-05
-1.21598155434406e-05
-6.060137218663e-06
-7.8057252345738e-06
-2.5019371804891e-06
-1.86095360595919e-05
-1.76736233903115e-05
-2.82804543540944e-05
-1.53022025608543e-05
-1.43734492768841e-05
-2.75076272387658e-05
-3.86379595090163e-05
-2.35357213661855e-05
-2.03760848820228e-05
-4.04469478907191e-05
-1.51248213997081e-05
-1.60318345538523e-05
-3.30567139254037e-05
-6.04790397888374e-06
-2.00954620812455e-05
-2.72142198189955e-05
-1.60055305126908e-05
-2.166744077949e-05
-9.68662864319123e-06
-1.36444298524865e-05
-6.20455200195298e-06
-3.43360979792092e-05
3.13958446276985e-06
-2.56983857166775e-05
-1.76766029805583e-05
-4.29054627184659e-06
-4.81359715652342e-05
-2.57980576707124e-06
-3.91474251227899e-06
-1.79831399531094e-05
-1.10752383294934e-05
-2.44126737584459e-05
-1.21455425657506e-05
-7.74887777485421e-06
-2.77774883814199e-05
-1.11170698301617e-05
-6.0255820855937e-06
-3.65025938982015e-06
-2.1053191770063e-05
-2.22645060298263e-05
-1.61626167401019e-06
-2.13308044079467e-05
-2.96522045132383e-05
3.18179683753905e-06
-3.87473395287794e-05
-2.27419760790491e-05
-2.51378787317622e-05
-1.19640708333545e-05
-1.73302038621166e-05
-3.33341497042137e-05
-1.37424849567065e-05
-2.46747503301602e-05
-1.23083364792085e-05
-1.98331627166208e-05
-2.79131447401215e-05
-9.61650253196485e-06
-2.9386794399267e-05
8.85987319847185e-06
-1.41583499843812e-05
-1.84013022498285e-05
-6.78226020737362e-06
-9.23196985657797e-06
-1.35372479686899e-05
-6.66486378183714e-06
-5.19700594581333e-06
-5.58008808258016e-06
7.87077151527274e-06
-3.43743406677387e-06
-3.97624458565318e-05
-3.79127536451841e-05
-1.96705801136037e-05
-3.48870934089063e-05
-1.23952569608242e-05
-1.17746764747095e-05
-2.49706556596215e-05
-1.46200248783594e-05
-1.96170491058039e-05
-3.16031612484443e-05
-3.12030427777303e-05
-3.32396763546447e-05
-9.22891024906034e-06
-2.57358470451261e-05
4.48456475518019e-06
-2.03895902619564e-05
-1.60017892283329e-05
-2.31068018891774e-05
-2.24171865741055e-05
-2.25949508300766e-05
-2.18828342735852e-05
-3.55145300278455e-05
-2.73163421948358e-05
-1.96806723519292e-05
-1.223438292296e-05
-1.60770476571112e-05
-1.87494492788573e-05
-9.34491416625779e-07
-1.64253442286928e-05
-1.72678257812266e-05
-2.21558682639625e-05
-2.67861711539255e-05
-2.14356763611223e-05
-1.85884765295223e-05
-1.4710095209716e-05
-2.09959836965231e-05
-3.64883841100523e-05
-1.96003724874253e-05
-1.11720000265169e-05
-3.80974502251178e-05
-1.6017011971207e-05
-1.39266741958134e-05
-1.94155529651288e-05
-7.72744873831915e-06
-1.39719129971504e-05
-2.63198411343673e-05
-4.26746240951196e-05
-2.29618915456129e-05
-3.2201849798667e-05
-2.059237246648e-05
-2.76885934336601e-05
-1.86982448587302e-05
-1.99999775629946e-05
-2.53763830453438e-05
-8.85805217697043e-06
-1.05586126773513e-05
-8.71221307086141e-06
-4.11731687058159e-06
-1.82550927631591e-05
-3.27499535713429e-05
-3.7210319607639e-05
-1.8300029905832e-05
3.85123065257467e-06
-3.63363894862796e-05
-6.22205416654587e-06
-2.05134196636102e-05
-1.88696170365443e-05
-1.43031970206471e-05
-1.81648764775853e-05
-1.66429534002563e-05
-4.19272061662083e-06
-2.37410500295984e-05
-2.53097189781547e-05
-1.17346175078153e-05
-1.71231458966524e-05
1.02464730184439e-05
-3.51433457454736e-05
-2.44704007312574e-05
-3.07326326444199e-05
-2.25114376383671e-05
1.68106612921132e-06
-2.51323538315232e-05
-1.96024266615576e-05
-3.07594365014005e-05
-7.39284293924119e-06
-4.24803141598518e-05
-2.54280625823145e-05
-1.58413023927308e-05
-8.03571236761912e-06
-1.45639472610963e-05
-2.63261252800248e-05
-2.03492161501428e-05
-1.8719935144893e-05
-9.15680896375938e-06
-2.65433437278219e-05
2.02141348653974e-06
-2.46251169661396e-05
-1.71112280289497e-05
-1.5796413972994e-05
-3.03760947797088e-05
-3.59133642325107e-06
-1.8365534259159e-05
-8.87605470251356e-06
-1.53251501995315e-05
-1.27134892762423e-05
-1.0609191072356e-05
-7.59082807609164e-06
-9.24560013541589e-06
-1.12134307486039e-05
-3.80253111548388e-05
-4.03441312247142e-06
-1.09100725975785e-05
-1.9168560092778e-05
-2.0889033297247e-05
-1.72403827311737e-05
-3.83545166614682e-05
-2.58023932401128e-05
-1.55903079903395e-05
-1.47643193077663e-05
-1.67164967044679e-05
-2.24035531937362e-05
-1.37584565568206e-05
-2.55178401887626e-06
-3.4152973274667e-05
-2.41287078116726e-05
3.23589065751505e-06
-2.25078125019706e-05
-1.98030342223722e-05
-2.04363365985535e-05
-7.85280525211482e-06
-1.68387641915944e-05
-2.46922639914949e-05
-2.9665909609696e-05
-6.74252622313504e-06
-1.7369738610857e-05
-2.62589088719697e-05
-2.525021620376e-05
-2.42010032436517e-05
4.23799060695369e-06
-2.86584685278361e-05
-1.95468864281016e-05
-4.14676899348885e-05
-1.65027606666004e-05
-2.10657670879996e-05
-4.76506372880033e-06
-1.92894216794641e-05
-1.76647305401233e-05
-3.32449184508214e-05
-1.84275139000253e-05
-3.11904209603555e-05
-2.43210967592065e-05
-3.36614428979425e-05
-4.42093019819506e-05
-5.07220091923191e-06
-2.47889665568521e-05
-4.1568482528972e-05
-1.22300562980275e-05
-3.07403758776683e-06
-1.92039334319272e-05
-2.49917133911855e-05
-3.29140778414312e-05
-3.394467811404e-05
-9.35130723892075e-06
-6.34140440935352e-06
2.19000309279281e-06
-2.05456063997815e-05
-1.55766075331084e-05
-1.63056506588604e-05
-2.11543145241774e-05
-2.03323834154907e-05
-2.5241629860028e-06
-3.03409564867006e-05
-2.55686826853067e-05
-2.08720548736492e-05
-8.98968787003776e-06
-1.74388128984944e-05
-2.74810576935705e-05
-1.50399415724692e-05
1.25496914662489e-06
-1.80941924310164e-05
-2.23195744733293e-05
-5.65130537681076e-06
-1.98031486388496e-05
-2.91606550180277e-05
-2.94663911716827e-05
-2.01757922964388e-05
-1.33033423533973e-05
-1.11306112383692e-05
-6.85706705786008e-06
-1.5388033944974e-05
-3.46233215821187e-05
-3.11262145700285e-05
-1.78701883873561e-05
-4.73439752983089e-05
-2.18986089441714e-05
-2.03712202766725e-06
-1.79630638306483e-05
-1.80379434323887e-05
-1.35711486194643e-05
-2.5057434433338e-05
-2.62359430190727e-05
-2.77446469716079e-05
-3.39684682318141e-05
-1.98946518814384e-05
-2.76522386513416e-05
-1.65535008660193e-05
-5.35692100541242e-06
-2.86555540910221e-05
-1.31248873969446e-07
-1.77143182950273e-05
-4.3512395723579e-05
-2.68588348404244e-05
-1.63125062102821e-05
-1.80326575219128e-05
-2.56848124375963e-05
-6.02948309998564e-06
-2.16539034554231e-05
-1.67515950303218e-05
-8.01774385314015e-06
-2.64080625345256e-05
-3.96047342811213e-06
-2.610599025128e-06
-3.03183306570643e-05
-2.55761871247959e-05
-6.37477404771169e-06
-1.09635210660748e-05
-2.52832431843655e-05
-3.26588058154409e-05
-1.6909855467189e-05
-2.7472704569766e-05
-3.28473892517249e-05
-1.61868633906695e-05
-7.47616411895681e-06
-3.00352483122417e-05
-1.33342638469523e-05
-3.42795181993886e-05
-2.27933254883796e-05
-3.14513668095108e-05
-8.17338725263393e-07
-1.23455706930552e-05
-4.27503612865521e-05
-3.16970642112223e-06
-1.83725341303526e-06
-2.58921743047705e-05
-7.30744825085796e-06
-4.39863280654412e-05
-1.17605774011739e-05
-2.48210603211992e-05
-2.54077124222692e-05
-6.06992832418975e-06
-2.54514338216551e-05
-3.00128849508119e-05
-1.30679923209729e-05
-2.12663789291283e-05
-8.00459516242878e-06
-7.37320113002997e-06
-1.25261295482202e-05
-6.31656070649575e-06
-1.28103162302883e-05
5.67805509769858e-07
-2.84761346979721e-05
-1.78078957762892e-05
-8.64627852814127e-06
-3.94604718311967e-06
-1.34194575434722e-05
-3.15910575181884e-05
-1.21457578877621e-05
5.02332286150056e-06
-2.73971751799918e-05
-1.50904827101574e-05
-3.53584424685402e-05
-7.97146670641878e-06
-4.28592268536635e-06
-3.2474785607134e-05
-2.53770053670707e-05
-2.15855067268408e-05
-1.08233517761048e-05
-1.07301425641805e-05
-3.10443639332437e-06
-2.54840646822535e-05
-3.69317982219144e-05
-1.46925562076598e-05
-1.93104733578639e-05
-1.68201088084191e-05
-1.72894745291762e-05
-1.18162877336247e-05
2.21843339661818e-06
-9.37455093619933e-06
7.31352935873764e-06
-1.44386872151191e-05
-2.87798147510084e-06
-3.77421759816685e-05
-8.31883623244001e-06
-2.44989065512681e-05
-1.63061411123391e-05
-1.74827231981946e-05
-1.15456482109871e-05
-1.69269679649387e-05
-1.60214680317359e-05
8.11021428838269e-06
-2.71356189086005e-05
-1.88792883369741e-05
-2.88825678619275e-05
-7.42539871724564e-06
-1.0721337595842e-05
-4.67766360618956e-06
4.16559495289406e-06
-2.3010976684617e-05
-1.38429518595735e-05
-3.53971767212721e-05
-8.70522058768918e-06
-7.73148874984171e-06
-8.90527912407589e-06
-2.80339881714597e-05
-1.81405318171713e-05
-8.93000601547618e-06
-3.73199625535839e-05
-3.97398427699941e-05
-3.16806442895972e-05
-1.13567710013079e-05
-2.43192072527876e-05
-9.61469060019978e-06
-6.20865994891805e-06
-1.49338518604962e-05
-3.06510839727173e-05
-1.1841831477546e-05
-9.46738096626391e-06
-3.64351457332682e-07
-2.82310854384713e-05
-4.87746231159837e-05
-5.75006824376067e-06
-1.33249572265931e-05
-1.85927221590958e-05
-2.15688537570615e-05
-2.8294033912061e-05
-7.40369540502346e-06
-8.63953577881061e-06
-2.54363092300175e-05
-1.17003513132976e-05
-2.28122443862603e-05
-1.51376351962565e-05
4.62125442543873e-06
-1.98483514014357e-05
3.87899990337556e-07
-7.88978462220791e-06
-2.11330595011383e-06
-2.80497661697303e-05
-1.60666972973931e-05
-7.61512291550692e-06
-9.64695664213358e-06
-2.61082435070289e-05
-2.51878817720919e-05
-3.79598760867412e-05
-2.9865112510071e-06
-2.32304942499211e-05
-1.05073297908869e-05
-1.30757613326436e-05
-3.67501386991357e-05
-1.04710277384244e-05
-2.09040864947106e-05
-2.8425111339768e-05
-2.67610957673428e-05
-2.67444964237743e-05
-1.71003121750793e-05
-1.01044257023206e-05
-2.34498377618955e-05
-4.18868814139038e-05
-8.58740602330681e-06
-2.34072688529845e-05
-6.09669329080459e-06
9.34730890489703e-07
-7.92212207436522e-06
-9.25904479473872e-06
-1.03688212541198e-05
-1.62576601730748e-05
-1.33519670159452e-05
3.54982198491039e-07
-2.01556776149581e-05
-1.88440040612315e-05
-9.77858199158366e-06
-2.53280345536475e-05
-3.62736239924419e-05
-3.06992319657051e-05
-2.13792091420594e-05
-1.14461611170824e-05
-1.78301081149832e-05
-3.29866965056544e-05
-1.48157905158131e-05
-2.70264907953933e-05
-1.36427840232817e-05
-3.67589139236908e-05
-2.71597886735131e-05
-1.69878889783362e-05
-2.22391395980971e-05
-2.1485033954975e-05
-2.29090809477062e-05
-8.44457337592515e-06
-9.41945456818324e-06
-1.51769151069316e-05
-1.70243969544035e-05
-2.20858749756838e-05
-1.49530153768484e-05
-2.22096436994917e-06
-9.87852229481173e-06
-2.75237225057036e-05
-1.12748888721094e-05
-2.11935880611835e-05
-1.36031428323929e-05
-3.32255914853734e-05
-1.33600870719948e-05
-1.06187498002777e-05
-3.21870784328547e-06
-1.22402578268336e-05
-1.18365935932263e-05
-4.00253044463019e-05
-1.76877728138412e-05
-3.02884281125751e-05
-9.56676066422544e-06
-3.34297888578376e-05
-1.88510301405333e-05
-8.68648897099767e-06
-1.6358338970173e-05
-2.47927423107958e-05
-1.60819386025999e-05
-1.92841844790853e-05
-5.07187850658742e-06
-2.64415210732751e-05
4.00371339147108e-06
-3.16364742843524e-05
-2.1147610525468e-05
-3.69274534218259e-05
-9.80537946762895e-06
-2.72527017826724e-05
-2.25628047866572e-05
-2.90522304230997e-05
-2.28820316726788e-05
-2.9283333321375e-05
-1.19143872521018e-05
-1.05489221653262e-05
-3.03289692403015e-05
-1.24631683424053e-05
-5.55575497789681e-06
-3.05839413253857e-05
-1.54075425144797e-05
-2.28695835121837e-05
-2.7689867089209e-05
-2.68284935758799e-05
-1.89631218136419e-05
-5.59479615821869e-06
-4.50266115797861e-06
-2.4236749173737e-05
3.79652815139343e-06
-3.87163591655978e-06
-7.08723450569815e-06
-1.6593068732782e-05
-2.84249793726106e-05
-2.95036830660849e-05
-1.04258465113479e-05
-2.94026764848686e-05
-2.08067432304827e-05
-1.21189296699849e-05
-8.38528398363146e-06
-2.92985371325964e-05
-3.07534533424208e-05
-1.93912655269821e-05
-1.57562834231065e-05
-4.0667426480835e-05
-8.22099909785959e-06
-2.78978330274718e-05
-2.69393407081359e-05
-1.41574757965963e-05
-2.70457677811337e-05
-1.87014447887508e-05
-1.89561064997453e-05
-1.44847767905652e-05
-2.06217330643573e-05
-2.38810681397137e-05
-4.385764693612e-05
-1.62342186234206e-05
-2.62304742154711e-05
-1.17166951560706e-05
-1.32199019686868e-05
-1.15065423981358e-05
-9.70707275030305e-06
-1.63924512941065e-05
-4.66137771659276e-05
-2.74725509363044e-05
-7.27693760477261e-06
-1.58113908396566e-05
-2.1068853461514e-05
-2.29311742014762e-05
8.53071894730874e-06
-4.52338641563071e-05
-2.72785138077625e-05
-3.08441309686084e-05
-7.56272778047179e-06
-2.05784052386565e-05
-2.43429938930888e-05
-3.5627795088994e-05
-4.13537302584408e-05
-2.90764085194431e-05
-2.50573610854016e-05
-2.91204550835533e-05
-3.15013509392325e-05
1.26619557147501e-06
-2.74749392421012e-05
-2.64692218421663e-05
-3.19365193661799e-05
-1.99252201522745e-05
-8.65133083229816e-06
-2.05125060956611e-05
-3.12977279827214e-05
-1.94148883635183e-06
-2.41506673697054e-05
-9.69497238113131e-06
-3.12269330066016e-05
-2.41032777619505e-05
-3.39015291595301e-05
-4.69958924656241e-05
-1.47997937212595e-05
-1.84680159091978e-05
-6.50696075821261e-06
-1.59824993279422e-05
-6.79340999799644e-06
-1.26991206685534e-05
-2.07868912873372e-05
-1.30307931335771e-05
-2.13885877995284e-05
6.05373423637359e-06
-7.08127906551374e-06
-1.46524214704672e-05
-2.09806081017027e-05
-1.02517789153319e-05
-1.9057762222827e-05
-2.68341233405121e-05
-1.71158601390289e-05
-8.54395629292112e-06
-1.61218208372425e-05
-3.13120742465943e-05
-1.71857335627001e-05
-3.17208103156036e-06
-1.11808836661455e-05
-3.44594284068423e-05
-1.63276816726233e-05
-1.79739619908449e-05
-2.78377146625647e-05
-2.02579085939248e-06
-2.16474371149597e-05
-2.49248919726728e-05
-2.97598343030588e-05
-2.69836304392624e-05
-2.11305171821618e-05
2.91074021266299e-06
-3.76251763234527e-05
-2.57209572692676e-05
-2.97559548736858e-05
-2.40686812771278e-06
-2.59293263592971e-05
-1.96464674513111e-05
-1.63932730795917e-05
-2.3861026623929e-05
1.12132879626448e-06
-2.5416205494408e-05
-1.18187205267834e-05
-1.4887647648835e-05
-2.46143390462842e-05
-2.36870401911276e-05
-1.95339099432036e-05
-1.77879797376107e-05
-1.95768381625642e-05
-2.21917124335364e-05
-1.81422401078521e-06
-4.48830422128518e-05
1.94389369267614e-06
-2.85141107472696e-05
-1.98324451578045e-05
-1.81928385182587e-05
-2.38262253391924e-05
-3.40495107663445e-05
-3.55057043762614e-06
-2.34282976195618e-05
-7.0500206541787e-06
-1.58821276996554e-05
-8.57949980554247e-06
-1.84925525842327e-05
-9.20901299813102e-06
-1.52915441572417e-05
-2.28733271810974e-05
-1.66789335526949e-05
-3.50115619820834e-05
-1.84826074632678e-05
-2.27431847392525e-05
-2.51793696651458e-05
-1.60969876403611e-05
-3.29827568105111e-05
-3.13513031101287e-05
-1.03436561902755e-06
-1.6755928798223e-05
-4.5289036611043e-05
-2.19762679772813e-05
-1.38163800018718e-05
-2.60765484312065e-05
-1.75852740255664e-05
-3.30736787434209e-05
-2.19682264804364e-05
-9.77301451350058e-06
-3.37436084989767e-05
-1.98093613615742e-05
-3.02392722765924e-05
-1.69759891775524e-05
-3.40655668991059e-05
-9.61825892629018e-06
-2.24105249897429e-05
-4.76989178839648e-05
-5.2911375885914e-06
-1.38977123319498e-05
-3.99013100552905e-05
-1.10373076970167e-05
-2.30984279066886e-05
-3.00722955636842e-05
-1.43088605355656e-05
-5.21246619789153e-07
-7.14326743701371e-06
-2.17425479014374e-05
-1.47609999549605e-05
-2.5590935758668e-05
-1.19575615185912e-05
-8.08061578636273e-06
-1.70579011125943e-05
-4.15293915980039e-05
-3.47084617767425e-05
-3.05060546013529e-05
-3.08859419050634e-05
-2.65050451744866e-05
-2.09280976196011e-05
-1.08564680247418e-05
-2.05209045752433e-05
-3.0472153859069e-05
-1.94360240889119e-05
-8.99130186476449e-06
-1.70686517487279e-06
-2.67691987831677e-05
-2.67278675697444e-06
-1.61050399312796e-05
5.57680814316522e-06
-1.43067380806275e-05
-2.94010261687408e-05
-3.34528182609113e-05
-1.46544350114952e-05
-2.86574983062762e-05
-1.72365176244745e-05
-1.85951926256714e-05
4.89109027674206e-07
-1.54758226700481e-05
-2.58315391719496e-05
-2.0823721827085e-05
-2.84086442986635e-05
8.80465293365685e-06
-2.61923126381203e-05
-1.49505566258289e-05
-1.69541982969958e-05
-8.05153632647674e-06
-2.34249742622246e-05
-1.51444693519814e-05
-2.73306841986195e-05
-2.1051490185552e-05
-2.77559572327223e-05
2.97029427011521e-06
-2.12308117437526e-05
-1.50023613401445e-05
-3.24091393728276e-05
-2.5741368345951e-05
-1.09653948887005e-05
-3.74980223725162e-05
-2.49356726761655e-05
-2.2545784935798e-05
-1.08237531643543e-05
-1.37542125134794e-05
-1.0927956699996e-05
-2.6901716117433e-05
-3.38209050490962e-05
-2.39266988215804e-05
-9.14298687148872e-06
-1.96584645668378e-05
-1.55924344932079e-05
-6.91960094867162e-07
-8.1715223653186e-06
-1.33213472440575e-05
-2.13030171726692e-05
-1.61277521743006e-05
-3.23733536854284e-05
-8.88093689384373e-06
-2.47448566802833e-05
-1.64313683674991e-05
-3.63144463748385e-05
-2.36914144575026e-05
1.46282478988452e-06
-3.22025515014222e-05
2.67188578770603e-06
-1.87351457300099e-05
-1.73904353619648e-05
-2.8711244242759e-05
-2.02420682379812e-05
-1.71913513014844e-05
-2.90519846481486e-05
-2.824960228095e-05
-4.69118595395131e-06
-2.89274137055977e-05
-1.75467723224455e-05
-1.0919310077161e-05
6.36468246601996e-07
-1.34983772109964e-05
-1.04081771192262e-05
-4.06332042961397e-05
-3.17740179969916e-05
-2.05111988394213e-05
-1.20363809368992e-05
3.42545882111228e-06
-2.43486459974901e-05
-2.01092911672813e-05
2.47747539124955e-06
-4.38626028814929e-06
-5.78083160981635e-06
-2.19798180775413e-05
-2.25756505891946e-05
-2.0666635335001e-05
-2.96474145259836e-05
-3.52587418078563e-05
-5.19559066175716e-06
-8.74521446663352e-06
-1.77177385037925e-05
-2.45617676911919e-05
-1.19936288003886e-05
-2.15927932936586e-05
-7.25401191547327e-06
-1.69010296408104e-05
-8.30386149077496e-06
-5.86496960645447e-06
-3.79716631930779e-05
4.68399960183926e-06
-2.42971337549065e-05
-2.54839103162919e-05
-6.54303809652987e-06
-2.30958410855785e-05
-3.75339293453565e-06
-1.20920944735592e-05
6.34297193359706e-06
-2.03299225667049e-05
-3.88612482509437e-06
3.42044692702248e-06
-2.31150901302501e-05
-1.91684209211393e-05
-3.34857896416424e-05
-1.89957018395991e-05
-2.02230055957292e-05
-4.39744029418348e-05
-2.04258568733734e-05
-8.20088206326906e-06
-2.90340702696965e-05
-2.20836239445792e-05
-1.32235504986749e-05
-7.69819411699775e-06
-1.22115370153371e-05
-2.21893830719644e-05
-2.69897773001076e-05
-1.21575805471316e-05
-6.61066177978009e-06
-3.3944985421102e-05
-1.86637126785345e-05
-2.18246422240764e-05
-8.1305417045651e-06
-1.97971475405088e-06
-2.29462266138817e-05
-2.4335821744792e-05
4.8647132162952e-06
-8.62496483854633e-06
-5.20633136566292e-05
-2.12995008799547e-05
-2.6907576347795e-05
-2.69626828071759e-05
-6.06475075000359e-06
-2.50816044513658e-05
-2.63664705094417e-05
-1.91835680159199e-05
-1.10597285929848e-05
-2.92107295590786e-05
-1.3234426907824e-05
8.850169445193e-07
-1.22248916155993e-05
-3.67001637165211e-06
-2.38285742111716e-05
-4.37622835219292e-05
-1.69615011092058e-05
-4.1921784707725e-05
-2.27361672984689e-05
-3.06701376212035e-05
-3.06772980291262e-05
-9.86583659087139e-06
-2.16404010951973e-05
-2.18870783714583e-05
-1.53105878113637e-05
-1.98312751169255e-05
-1.58869122088061e-05
-1.07667800587775e-05
7.72140961500658e-06
-1.46550951701802e-05
-8.88701949946312e-06
-2.0530913849568e-05
-1.09846358645475e-05
-2.6543581464616e-05
-2.1866383955149e-05
-4.29512445295058e-05
-3.82134098009463e-05
-4.94032721288492e-06
-1.10121957002507e-05
-2.67025083605827e-05
-3.04553778313231e-05
-1.56017639717964e-05
-2.12910430725215e-05
-1.73007939901386e-05
-1.70595595552035e-05
-1.52772728965262e-05
-1.8944163189396e-05
-8.50833441705569e-06
-2.34394489584532e-05
-2.03215497316762e-05
-1.24185732811283e-05
-4.61702876083573e-05
-3.95100766673721e-05
-1.85412729184635e-05
-1.11760015394263e-05
-2.79365117053516e-05
-2.45752870585844e-05
-1.8967748398151e-05
-5.80114361178087e-06
-1.91137311448986e-05
-2.73472567090677e-05
-1.00057284135688e-05
-1.4024113901296e-05
-2.27121340477016e-05
-1.54432082868496e-06
-3.16271507281825e-05
-2.34842603922688e-05
-3.33677832294307e-05
-2.24028050386396e-05
-2.05069504279695e-05
-1.482657556733e-05
-4.56449644030241e-06
-2.2946981332058e-05
-4.03546801834411e-05
-1.4806787123108e-05
1.72334434284012e-05
6.15322571667069e-06
-3.06660422577782e-05
-3.72247166956235e-05
-1.08429031661165e-05
-2.68741167196808e-05
-1.11662496958386e-05
-1.65204854354335e-05
1.38138469020993e-05
-1.54154943520619e-05
-2.76290003912818e-05
-4.84635461650468e-05
-1.69149497772977e-05
-1.41501294148734e-05
-1.72162828060564e-05
-1.65041931855999e-05
-2.97499974457356e-05
-2.33768310443641e-06
-1.62219792483217e-05
-2.24728901510526e-05
-1.04629538283544e-05
-6.53656283049285e-06
-8.32134839208743e-07
-2.59312667837168e-05
-8.39325712687754e-06
1.81996012477502e-06
-1.22245075803257e-05
-1.63362500031831e-05
-1.15515992922345e-05
-2.93481554154418e-05
-8.22421660779316e-06
-1.41189319466273e-05
-4.50351685772557e-05
-1.90573313601848e-05
-1.46364746553829e-06
-5.61263507247406e-06
-3.59357261044037e-05
-1.07363530216918e-05
-3.22159880191446e-05
6.89764635046159e-07
-7.63285128474922e-06
-3.90107364706315e-05
-3.49509770760631e-05
-7.58151497302073e-06
2.18991299528872e-06
-3.36028170743026e-05
-2.49363066076019e-05
-7.84954605800197e-06
-1.61361567986401e-05
-1.93394287796457e-05
-1.68847593677419e-06
-1.68498093827897e-05
-2.77890758506402e-05
-8.35562821828895e-06
-9.98039422616818e-06
-2.39666721901393e-05
-3.04340708586127e-05
-3.00260665176006e-05
5.40740357651256e-06
-1.03746889987616e-05
-1.33247774196981e-05
-9.50451144535536e-06
-2.62076258237641e-05
-5.14172320733687e-06
-3.80283301558262e-06
-2.68808956753369e-05
-2.59520450272055e-05
-2.56308011293409e-05
-1.633317392909e-05
-2.04430028172395e-06
-1.83226153186394e-05
-1.76936037480648e-05
-1.78736410901856e-06
-8.13343254770748e-06
-3.58236524323918e-05
-1.65688623137621e-05
-1.43933352573945e-06
-2.73338549705109e-05
-1.59796471367891e-05
-1.49757579481133e-05
-1.90541283435472e-05
-6.4609876698389e-06
-1.55557043909379e-05
-1.2902327378018e-05
-4.01364216259705e-05
-1.63148692605635e-05
-1.34778323663546e-05
-2.97351931077347e-06
-1.54038175916087e-05
-2.94853749907197e-05
-4.5303595221227e-05
-3.63154335495938e-05
-1.61446434493554e-05
-2.77988148773603e-05
-2.88104967870678e-05
-2.22263158874811e-05
-1.18873011458953e-05
-5.43005365230091e-06
-2.2206691980567e-05
-2.04891478692989e-05
-2.33960884488137e-05
-9.49944040682272e-06
-1.40621012548963e-05
7.86707318139246e-07
-1.39460796095579e-06
-3.66071925464258e-05
-1.90388188751078e-05
-2.64303093569439e-05
-3.22968712482785e-05
-2.23058222821394e-05
-7.52749932425138e-06
-1.73491582991924e-05
-3.60765496626715e-05
-1.70780088583324e-05
-1.99116687732525e-05
-1.75486622163187e-05
-5.66970099971699e-06
-3.77010009146272e-05
-3.14993295189428e-05
-1.35932653178899e-05
-1.92959881420169e-05
-6.60607963403004e-06
-3.5091790300147e-05
-4.03370844614167e-05
-3.43849316853447e-05
-2.13149080910103e-05
-1.92312689218894e-05
-3.38435271128564e-05
-1.69587297750941e-05
-3.10369056133244e-05
-3.79669824498134e-05
-2.09030770163682e-05
-3.32286519595894e-05
-8.48076054847231e-06
-1.71842720389962e-05
-2.60244862834463e-05
-1.29976986827476e-05
-2.66866945805397e-05
-7.80786820660984e-06
-3.91291472087061e-06
-2.97742025957474e-05
-2.00672927753678e-05
-2.2821289949049e-05
-1.23059550241467e-05
-8.17025090713656e-06
-3.21581599108333e-05
-3.21291677179943e-05
-1.75354481542019e-05
-2.91065514754071e-05
-2.67466276711913e-05
-2.08682122884654e-05
-1.19831609816454e-05
-2.09287705999018e-05
-3.24806561648472e-05
-2.17341816131205e-05
-1.80263557609881e-05
-1.38596647365132e-05
-5.86689610927205e-06
-3.08761882049446e-05
-7.24864793135444e-06
-4.74637560542754e-05
-9.97348691428753e-06
-1.07264054670373e-05
-1.87658960014763e-05
-1.63849951776112e-06
-2.28241142465981e-05
-1.39730840828908e-05
-8.97621010984106e-06
-1.60386893332279e-05
-1.13081270789113e-06
-1.89149812765768e-05
-2.36378709794185e-05
-3.07790949257831e-05
-8.49873512678138e-06
-2.1918339316774e-05
-2.07732068667653e-05
-2.64508974558849e-06
-9.44765247722429e-06
-1.34930699876701e-05
-1.54686398553008e-05
-2.71074413993344e-05
-3.22480677437694e-06
-3.18671445339087e-05
-2.80533261517635e-05
-6.1709495574659e-06
-1.42257983038871e-05
-1.18968300550779e-05
-1.43843468723908e-05
-2.10016603114619e-05
-3.14816958593186e-05
-2.38327099623946e-05
-6.14303965524593e-06
-3.47387107724428e-06
-2.47342285625877e-05
4.227322934327e-06
1.24847696440485e-05
-1.83780574888129e-05
-3.64625870450646e-05
-6.03337393537188e-06
-2.13185900738848e-05
-1.93743054351514e-05
-3.66740707440872e-05
-2.31674892342564e-05
-4.28626817633774e-05
-1.30031234281796e-05
-4.00468033461909e-06
-2.45575971979803e-05
-2.01642856608823e-05
-3.07712715837975e-05
-2.26545263567548e-05
-2.73657593945337e-05
-2.30205584080299e-05
-1.57797950058367e-05
-3.39519699293275e-05
-1.21390465330113e-05
-1.53741464425084e-05
-9.15883093017172e-06
-1.10337685664996e-05
-3.02163563553085e-05
-2.4521543745292e-05
-3.74025233867069e-06
-1.93146715495527e-05
-3.77174994775184e-06
-1.956391729315e-05
-3.19285380431773e-07
-6.56848059473902e-07
-1.57130540177943e-05
-1.19648116288329e-05
-1.3386971842775e-05
-1.55503245935189e-05
-6.1081967394768e-06
-3.84372645050433e-05
-3.33177427040363e-05
-3.06825439509743e-05
-3.39020947014507e-05
-2.28679209184673e-05
-2.37868940075765e-05
-1.41572550551143e-05
-2.20367942609794e-05
-1.97952171419911e-05
-1.68707828315791e-05
-2.24007200865832e-05
-4.28009504912878e-06
8.0882554035838e-07
-1.50221225079632e-05
-4.11425079047394e-05
-1.62794193904093e-05
-5.61534414531745e-06
-2.08058470543041e-05
-3.49175800382473e-05
-3.07440759849742e-05
-2.31963421120162e-05
-2.68084018099702e-05
-2.77108611110573e-05
-7.89395035071505e-06
-3.00405856641279e-05
-2.76734476133719e-06
-2.16078467457619e-05
-1.80551156413985e-05
-7.21051862453954e-06
-3.72863331508839e-05
3.60987963092098e-06
-2.46979746890338e-05
-2.51510151572624e-05
-2.31762556191361e-05
-5.82812103077487e-06
-1.05833473278324e-05
-1.84700747676298e-05
-2.33339631034907e-05
-3.58785137619875e-05
-1.33734395093861e-05
-2.69602533216037e-05
-2.46231325710442e-05
-9.33576174858082e-07
7.37212816660448e-07
-2.41428493943094e-05
-3.46086496482424e-06
-4.40022118218204e-06
-1.72639880788521e-05
-2.42652653424679e-05
-3.12526139018077e-05
-1.52876244978985e-05
-8.71057637687874e-06
3.5206158780337e-06
-2.98075133057161e-05
-2.12255066883206e-05
-2.96403328571119e-05
-1.5647448191417e-05
-3.02724076458035e-05
-2.49079674319328e-05
-4.63485026467834e-06
-2.70488551652363e-05
-1.42926432233976e-05
-2.20412542010002e-05
-1.13991548293724e-05
-3.4110943410483e-05
-1.91224194074071e-05
-1.45370692997019e-05
-4.5114850061178e-05
-7.88608511446633e-06
-1.52905715648036e-05
-2.8378979714361e-05
-1.74957696731394e-05
-2.54539340066068e-05
-2.30681747743141e-06
-2.60268454498038e-05
3.85515785869339e-06
-6.28627896361738e-06
-1.96768404374238e-05
-1.3923184932022e-05
-2.82531763420397e-05
-1.46156815427926e-05
-2.55149210243845e-05
-3.48912068458796e-07
-3.42018984952851e-06
-2.21935805049207e-05
-3.53209922724617e-05
-2.36065270985564e-05
-6.28300460991683e-06
-2.94656867337728e-05
-1.49676861971472e-05
-8.40638603883339e-06
-2.19375542234157e-05
-2.07805473758629e-05
-3.80886245256128e-05
-4.70473993304648e-06
-2.30518550509105e-05
-9.85131444786587e-06
-8.75889909611188e-06
-4.12663839275003e-05
-2.80402914332266e-05
-2.19848234425166e-05
-1.49090626539564e-05
-2.40690125938498e-05
-2.13664862752533e-05
-7.5973231586123e-06
1.76430568126743e-06
-1.84385688277995e-05
-2.46034155914335e-05
-5.78238629969361e-06
-1.50085437676641e-05
-4.03430822940477e-05
-1.16365365365197e-05
-1.41325357013984e-05
2.22103899170155e-06
-4.79558533251282e-06
-2.51559049230204e-05
-8.95616689021204e-06
-2.50811778989123e-05
-1.75783687200125e-05
-1.23031957123567e-05
-1.16352138921781e-05
-1.89472986960004e-05
-2.24192786685569e-05
-2.2143519614735e-05
-1.24821423700665e-05
-3.43163166822581e-05
-3.36283912669838e-05
-1.1135231812541e-05
-1.72362810139369e-05
-2.72778413418406e-05
-8.43812211256128e-06
-2.35356315421131e-05
-1.44775316499809e-05
-2.52198648305573e-05
-1.29080633024702e-05
-2.70672237526817e-05
-1.02908220087411e-05
-1.35038839341943e-05
-2.54211212679169e-05
-2.27323202645267e-06
-9.80519140629544e-06
-2.6875313257835e-05
-1.89729394291383e-05
-2.49319718763124e-05
-1.79808968469782e-05
-3.86044632396296e-06
-2.39570386017931e-05
-1.36951166109126e-05
-3.00972813091372e-05
-2.76631381571607e-05
-2.31318934350558e-05
-1.42985156266975e-05
-2.19055463652482e-05
-1.62519337743322e-05
-1.83300851551031e-05
-3.45969647140151e-05
1.46083312476913e-05
7.63085432892855e-06
-2.90044649904817e-05
-1.35752891927061e-05
-2.04633576140298e-05
-1.47740706215587e-05
1.14071958423152e-05
-6.44854429387459e-06
-3.00041522204956e-05
-8.13704106958924e-06
-2.72863679815977e-06
-1.20073453373146e-05
-2.12180701831941e-06
-8.97525536293336e-06
-2.80051104228959e-05
-1.90608710187104e-05
-1.73919421167849e-05
-1.76511554586589e-05
-1.0045287732897e-06
-2.26098190432703e-05
-3.05060611579613e-05
-1.56290725436616e-05
-8.76442957409022e-06
-7.98746948870696e-06
-3.92150775789555e-05
-1.6881323676047e-05
-3.57756554726505e-05
-9.13703865526592e-06
-3.19221211055574e-05
-3.91273743724233e-05
-7.35033880691471e-06
-2.46443543419392e-05
-2.9260338036534e-05
-2.38491991948526e-05
-2.51472847296355e-05
-1.56538824769935e-06
-1.09266244307082e-05
-1.93931411441598e-05
-2.07927431578649e-06
-2.69321302506449e-05
-2.23055631337311e-05
-1.14612580120049e-05
-3.1651784950032e-05
-2.22770807636776e-05
-2.96466135251591e-05
-9.28611264071033e-06
-2.56785139975803e-05
-2.91316178034081e-05
9.69530493500563e-06
-1.5166363819697e-05
-1.50886163704793e-05
-2.26069091917496e-05
-2.6562006069981e-05
-2.90061613060989e-06
-2.74879179368991e-05
-1.49874727178299e-05
-3.40302785218017e-05
7.02525263880964e-06
-3.16806941934515e-07
-1.6058148114364e-05
-8.08021121642156e-06
-4.1164351743463e-06
-2.11500647116886e-05
2.75919046205047e-06
-9.95870242293022e-06
-1.57796679883609e-05
-2.17606897728897e-05
-2.79238810253652e-05
-2.30142330707683e-05
-1.20732611396857e-05
-1.09549755713634e-05
-7.66703332039674e-06
-4.49030799774225e-05
-6.75834491430008e-08
-1.53686289596486e-05
2.68617337062752e-06
-2.76207069561185e-05
-2.9434582055565e-05
-1.53895262789408e-06
-2.24516545013147e-05
-2.4631919012048e-05
-6.80636464234563e-06
-1.35348812198099e-05
-7.83394545238886e-06
-2.36818884237026e-05
-2.24028352446029e-05
9.59583274737319e-07
-8.09533765462329e-06
-1.81168091050421e-05
-1.1465873302266e-05
-1.92311554782954e-05
-1.0890352081284e-05
-1.96541913453235e-05
-2.43864194040414e-05
-8.87548921916302e-06
-1.79278791933619e-05
-2.18627002887501e-05
-1.89700481790916e-05
-3.118079839606e-06
-1.55625538218469e-05
-2.70056713337979e-05
2.39873703287565e-06
-1.89115343727871e-05
-2.27836012876254e-05
-6.56062964100827e-06
-2.9340647745102e-05
-1.17904516897532e-05
1.16261490363651e-05
-2.44263616541311e-05
-2.84394267547765e-05
-3.83482877166798e-05
-2.2395870375274e-05
-1.86031142278153e-05
-1.89398849075464e-05
-2.41981909298524e-05
-2.39703135205478e-05
-1.14319279747338e-05
-3.30393033647325e-05
-3.11895032031692e-06
-2.84125487208455e-05
-2.64069919647107e-05
-6.40375366712072e-06
-1.75994557606994e-05
-9.4428646399055e-06
-6.06078646112416e-06
-1.57713957961132e-05
-1.22136865500371e-05
-3.14759466700371e-05
-1.94715586376614e-05
-3.00726701141329e-05
-2.79800921261761e-05
-2.92125789726021e-05
-3.38776389457865e-05
-2.02250976496678e-05
-1.14195110262753e-05
-2.79674124346083e-05
-4.29552798407348e-06
-1.60957448173816e-05
-1.51901749754866e-05
-1.38995294232175e-05
-3.3022511586915e-05
-2.16153724462539e-05
-7.12265337451846e-06
-2.27032830092285e-05
-2.60530284628893e-06
-1.42371932063927e-05
-1.67517156908889e-05
-1.93583637408248e-05
-1.72254812295065e-05
-2.49089949272581e-05
-1.32987505924905e-05
-3.03599264905112e-05
-1.95012669414915e-05
-5.93130376040556e-06
-1.6498821578203e-05
-2.70937829527823e-06
-1.98309702750693e-05
-1.43782770443937e-05
-1.84880848378052e-05
-1.94777148465829e-05
-3.69321335972231e-06
-3.88309204072196e-05
-1.71813138895967e-05
-2.94670808361967e-05
-2.83656445742365e-05
-3.30987474154201e-05
-2.28693781860068e-05
-2.15000240270515e-05
-3.65562554523185e-05
-1.55184579996022e-05
-1.12079426411147e-05
-2.7952560626753e-05
-2.27489785476397e-06
-2.91420769902469e-05
-2.19908781344156e-05
-2.30294845922602e-05
9.42345709968356e-06
-2.90842668701192e-05
-2.59181909271147e-05
-1.13707911422849e-05
-1.64895615111238e-05
-1.04432717675198e-05
-2.07437645919274e-05
-1.55445788146045e-05
-2.18523085477859e-05
-7.00341766045816e-06
-3.71629262654758e-05
-1.39185853969889e-05
-1.79833698458166e-05
-2.73084169645161e-05
-2.09353604134276e-05
-3.38939409280258e-05
-2.54142085286853e-05
-1.25795986892213e-05
-1.33260599063717e-05
-1.2866724850159e-05
-1.67594434544357e-05
-1.7098145771083e-05
-1.0551009374501e-05
-1.66230248394068e-05
-2.61039956555469e-05
-5.75214870589443e-07
-2.35424130237884e-05
-1.5246082040827e-05
-2.12047941789612e-05
-2.91565588192993e-05
-2.00531495278614e-05
-1.9844361979455e-05
-3.35600608005183e-05
-2.7877592306642e-05
-3.44213231284459e-05
-1.78289037153528e-05
-7.84501032079453e-06
-3.24291851872839e-06
-2.98316723015343e-05
-9.87550435784966e-06
-1.62308677616046e-05
-1.16436547878783e-05
-1.91635297130233e-05
1.7212831714132e-05
-1.09717071075885e-05
-1.22836628425516e-05
-3.10404013601375e-05
-2.26968588944532e-06
-2.11881550916029e-05
-2.46669866042725e-05
-1.77838864212126e-05
-2.09052403636932e-05
-2.02348253848675e-05
-3.693272477742e-05
-5.02859040654873e-05
-1.42713292355243e-05
-2.23467664521632e-05
-2.01155229216312e-05
-3.42471276426625e-05
-1.28019066419085e-05
-1.970709412482e-05
-7.99199511595921e-06
-2.7727020657364e-05
-2.5662066808691e-05
1.17986381977838e-06
-2.15779985472299e-05
-3.0805720011681e-05
-8.4411228745369e-06
-1.04380318923261e-05
-2.17942821507969e-05
-5.71276765756965e-06
-9.98825048010252e-06
-1.46447069538697e-05
-3.37519102354359e-05
-1.94298314442319e-05
-1.91196055393037e-05
-1.63063057931383e-05
-2.14322954903054e-05
-1.82747864918143e-05
-1.24450680513787e-05
-2.44690830662121e-05
-1.58073478353324e-05
-9.73798805227428e-06
-2.75392719585395e-05
-2.16376555975338e-06
-2.48196977870683e-05
1.38581514216147e-06
-4.56100871883203e-06
1.41170297716071e-07
-6.73613682553725e-06
-6.55074741051662e-06
-1.87909495926694e-05
-1.5139494715885e-05
-8.49977630306781e-06
-1.26260840560294e-05
-1.08272075741342e-05
-1.16870135042372e-05
-3.21872192998252e-05
-2.5347473200876e-05
-2.45519778770366e-05
-1.03062716242022e-05
-1.34039597512176e-05
-3.7534960442071e-06
-6.89652198877171e-06
-4.3160669103866e-06
-7.67429805036436e-06
-2.40857315929047e-05
-2.0137040862551e-05
-1.36796143944619e-05
-1.14546980152172e-05
-2.49026342253249e-05
-3.54703945076465e-05
-3.08928559370298e-05
-2.59893368306093e-05
-3.20043454132998e-05
-1.88331357750602e-05
-1.23491068319216e-05
-1.09527585508867e-05
-6.72924788166647e-06
-2.8061908908543e-05
-1.57081070432033e-05
-9.90433201676996e-06
-9.7339082636067e-06
-2.67103178028172e-05
-2.18151816780387e-05
-1.16814376118874e-05
-1.21322114569986e-05
-8.92076563217249e-06
1.33891180143588e-06
-1.85193043883659e-05
-2.27592267887866e-05
-3.84736540314102e-05
-6.32390867285503e-06
-3.96249463869479e-05
-1.47404088985712e-05
-4.9898059600608e-06
-1.56693669776235e-05
-1.29173999040204e-05
-2.82408442429271e-06
-1.74063247437486e-05
-2.04643971811034e-05
-2.64135574866547e-05
-2.79137858904724e-05
-3.50623808533113e-05
-2.5385938917085e-05
-1.34120110403172e-06
-1.77670969920603e-05
-3.67204994090123e-05
8.90218260432443e-07
-1.01794203935953e-05
-1.34701784955654e-05
2.00846836995628e-06
-4.66595349806257e-05
-1.54121629529065e-05
-2.56596633134284e-05
-1.28834401688571e-05
-1.37126221216096e-05
-2.21035181750339e-05
-2.54491100126952e-05
5.18787454698953e-06
-2.39717984770755e-05
-1.04437170949941e-05
-2.41809401458381e-05
-2.76802609246586e-05
-2.93466214864835e-05
-1.34474077315141e-05
-1.35558530406915e-05
-1.85232862556797e-05
-1.85978089425184e-05
6.39474545306501e-06
-2.09094493012471e-05
-4.09512935620285e-05
-1.28409449750286e-05
-3.65441919439886e-05
-1.65989598546728e-05
-2.73700097125036e-05
-9.05725801055427e-06
-2.92139635323552e-05
-2.1667691356142e-05
-7.08210353180589e-07
-1.49820844768043e-05
-6.17397182115712e-06
-9.9136381820618e-06
-2.55331730957192e-05
-2.82308253193564e-05
-9.06889879282077e-06
-1.64524155638185e-05
-1.23103153511741e-05
-2.25628956019365e-05
-4.81021020043326e-05
-1.34949455333587e-05
-3.08891026695519e-05
-2.78530339980273e-05
-3.13861444132368e-05
-1.88975509918425e-05
-1.90903325631845e-05
-7.37668475834748e-06
3.64973453243214e-06
-5.24586831274421e-06
-1.61156140868498e-05
-3.33104808747655e-05
-1.80361886337997e-05
-4.69723912861495e-05
-2.4287321072722e-05
-1.61299516233438e-06
-1.5261795899807e-05
-1.7869832768445e-05
2.84815516946202e-07
-2.23211979082591e-05
-1.68400290697922e-05
-1.69097543863321e-05
-1.00720233345241e-05
-2.50903573880899e-05
-2.45929362210376e-05
-4.8762221804473e-05
-4.10315540367774e-05
-2.56029201562411e-05
-3.58964934995052e-05
-1.93770079707274e-05
-1.24582063953372e-05
-5.93792986436981e-06
-3.2533696630916e-05
-1.87383095624166e-05
-3.19997368069174e-05
-2.85432826121578e-05
-1.37937649537479e-05
-2.44787150891655e-05
-6.47185965983047e-06
-3.48940358432839e-05
-1.95246784473397e-05
-7.43955084124946e-06
-1.86766971052242e-05
-2.18846770912084e-05
-2.98749722881843e-05
-8.10246896311159e-06
-1.74019219876151e-05
-3.41486517206191e-05
-1.4800491390165e-06
-1.64321036630067e-05
-2.11758462772179e-05
-4.21830401648374e-05
-3.60682361230208e-05
-2.07758870786582e-05
-3.21015262880098e-06
-2.64470727673545e-05
-2.35572386724221e-05
-4.39744773513605e-05
-2.23487689731633e-05
-1.23621340832209e-05
-1.7155546343027e-05
-2.19033926326158e-05
-2.25582781859843e-05
-3.24652264258158e-05
-2.50256715501462e-05
-2.52909355828657e-05
-2.16578433168546e-05
-2.4016593819389e-05
-1.15015276461831e-05
-9.6835258065997e-06
-3.39331081361725e-05
-3.93194270789759e-05
-3.40292320035018e-05
-4.11408363240291e-05
-2.14033544020041e-05
-2.61416363067491e-05
-1.57115775237333e-05
-2.1657265086064e-05
-2.03489101369299e-05
-1.70447965299731e-05
-6.8100116818119e-06
-4.20453950953525e-05
-2.50334720940973e-05
-1.93155925077978e-05
-2.49942847107332e-05
-8.77117839968718e-06
-7.4630064465747e-06
-2.9913310593916e-05
-3.21787695002169e-05
-4.17784933328027e-05
-2.21715211888291e-05
-3.33376070155967e-05
-2.23332370268186e-05
-4.61137521566293e-07
-2.0509131862572e-05
-2.62135020235507e-05
-2.28269291231506e-05
-1.90746708248058e-05
-3.37803201233293e-05
-1.09902570552268e-05
-1.73332299446886e-05
-1.17008474487532e-05
-2.50735125457439e-05
-2.802640415756e-05
-1.60295321355034e-05
-2.68280648781381e-05
-1.99121011830566e-05
-3.58931190496198e-05
-1.33740380203363e-05
-1.10877391748017e-06
-2.3321334284576e-05
-1.44479592039474e-05
-4.37263349485596e-05
-3.08923310900724e-05
-1.17957329886479e-05
-4.37047254268057e-05
1.74367460338517e-06
-4.11851162243481e-05
-3.75226923153385e-05
-2.25314917596353e-05
-2.78442083769333e-05
-2.43897362956144e-05
-2.23501458260274e-05
-6.6707475471974e-07
-7.31638825596667e-06
-2.18678605903462e-05
-1.61485236196609e-05
-1.16148286805316e-05
-2.71155455533371e-05
-3.09518410637656e-05
-8.23367495806866e-06
-2.5484646525932e-05
5.68824717235181e-06
-8.84887167196315e-06
-3.86684648689405e-05
-3.47053356186982e-05
-3.01840420735453e-05
-1.65789386440671e-05
-3.95893752851333e-06
-3.02865571317479e-05
-3.16663557000638e-05
-1.52839933073155e-05
-1.74981800392222e-05
-2.13553723733074e-05
-3.26567164705142e-05
-4.46646444270989e-05
-1.93750926571975e-05
-1.17156094380014e-05
-3.25191204961872e-05
-2.60636885575527e-05
6.01142886599688e-06
-2.57508647910859e-05
-1.44017402719078e-05
-2.26720558895575e-05
-8.86638834826641e-06
-6.65032553679396e-06
-1.40331145308758e-05
-1.45923123992336e-05
-1.14848491870024e-05
-2.51197696021626e-05
3.6081261508731e-06
-2.13054992721165e-05
-2.58299379742908e-05
-1.40245387305136e-05
-2.5818470426935e-05
-2.56712401600459e-05
-1.20971546307436e-05
-1.31567447045533e-05
-2.20876680087501e-05
-2.48837360147401e-05
-6.86087066205789e-06
-3.03899604929315e-05
-1.41671579073234e-05
-2.08319949630178e-05
-1.5790199610699e-05
-1.62455073793829e-05
-1.54470257943248e-05
-3.39725830820588e-05
-3.28568342119344e-05
6.18663099449543e-06
-1.57155194842074e-05
-1.63013760536047e-05
-2.61805752910051e-05
-2.88883049694385e-05
-2.08840046562692e-05
-8.555377183018e-06
-2.25361032776378e-05
-2.49050102109756e-05
-1.76442825895074e-05
-2.51860115755456e-05
-2.04188971924133e-05
-1.51513162454289e-05
-4.40810226429706e-05
-1.35804743097087e-05
-2.67083217649205e-05
-2.50376013805125e-05
-1.569410015367e-05
-2.75108009380253e-05
5.17666607444028e-06
2.96564994995453e-06
-3.18686175114873e-05
-2.65569994377389e-05
-3.89865785457755e-06
4.511763648343e-07
1.87032858151389e-05
-2.64422358629456e-05
-3.28460944396486e-06
-7.56592386660646e-06
-1.86312658968877e-05
-3.84703205353305e-05
-2.07671415120569e-05
-3.9137700698618e-05
-1.68518434101545e-05
-3.44270911719208e-05
-2.34642243572292e-05
-3.66296139443141e-05
-2.09517138380915e-05
-1.31123294450187e-05
-3.60598431023968e-06
-2.76596824429408e-05
-2.64996880947155e-05
5.5331610597187e-06
-2.32351209332291e-05
-1.78644557534223e-05
-2.29039270724984e-05
-2.49262389685653e-05
-1.47627784680123e-05
-1.89416701925781e-05
-1.33947643653084e-05
-3.52312937719208e-05
-2.26471183127334e-05
-3.30946105314367e-05
-1.0242778924383e-05
-1.0923616926308e-05
-7.99627933464483e-06
-3.1169028999243e-05
-9.01759269032215e-06
-2.9466161430866e-06
-1.91546481116894e-05
-4.14707259661793e-05
-2.27053723204971e-05
-1.13874480886479e-05
-3.7231905070456e-05
-1.31155830876022e-05
-7.88589245838169e-06
-2.84710646082445e-05
-5.12367547701595e-06
-1.57060925824615e-05
-1.9628652035219e-05
-2.37146818426496e-05
-1.2495702178581e-05
-3.3835399360677e-05
-1.27228806201931e-05
-8.24603914633754e-06
-6.59748176131519e-06
-3.18277600025841e-05
-2.09937321433702e-05
-3.6342900051168e-05
-3.19099415947535e-05
-9.49399779698383e-06
-2.86321635416969e-05
-1.06765088662695e-05
-4.80676359163228e-08
-1.24374385040996e-05
-3.24612537981167e-05
-5.64073057102816e-06
-1.80174146931782e-05
-1.36778336545425e-05
-1.7889308670737e-05
-1.994038292507e-05
-2.32749909618066e-05
-2.14644029168274e-05
-6.98386787761451e-06
-3.62076387114579e-05
-3.29293406509371e-05
-6.39405018418001e-06
-1.88518094483621e-05
-8.91553367890641e-06
-2.76460910606785e-05
-3.5412501951668e-05
-3.24052523504946e-05
-2.59547797536154e-05
-1.92249182464671e-05
-3.20949982697924e-05
-3.75459492816595e-05
-1.37974038729328e-05
-2.45682212297204e-05
-5.33092698641162e-05
-1.14091725043267e-05
-2.52762430464416e-05
-2.85151924248009e-05
-1.82392843596143e-05
-3.21086204239134e-05
-1.36662339155332e-05
-2.13905330422659e-05
-2.19674026053732e-05
-1.28138848226191e-05
-2.8772720107216e-05
-1.45785762344723e-05
-2.24028086793951e-05
-2.86028160762264e-05
-2.46641768779506e-05
-3.05288300472286e-05
-2.96860322732046e-05
-1.33693212064811e-05
-2.80229441399e-05
-2.23879996366701e-05
-1.2378084345532e-05
-2.50638542615256e-05
-2.58235242777036e-05
-1.62384908047727e-05
-1.86151698989041e-05
-6.43184983421521e-06
-6.14332186680452e-06
-2.04978397309307e-05
-3.25188264795381e-05
-1.23494657590932e-05
-1.11383369474368e-05
-1.26745212190627e-05
-1.87844653785073e-05
-3.96043630754217e-05
1.02606471387254e-06
-5.21913445910322e-06
-3.32637227450012e-06
-4.0439153100516e-06
-2.65930688572547e-06
-4.40487465127321e-05
-1.75853314847344e-05
-2.56871934643631e-05
-9.85712475278506e-06
1.25625299651687e-06
-2.77030027999257e-05
-8.37491437104916e-06
-3.00384514791192e-05
-2.37830647756394e-05
-1.62590336496734e-05
-1.8163527552276e-05
-1.41401720610976e-05
-1.78531390327883e-05
4.2979336714542e-06
-1.48791048224864e-06
-2.38646051096085e-05
-1.05930274780482e-05
-1.23977657748618e-05
-3.1297741144826e-05
-1.07157400552166e-05
-2.34035766472553e-05
2.07250810118339e-05
-7.51670725726902e-07
-3.17519582396725e-05
-1.9823557381458e-05
-3.81824536541443e-05
-3.20190900658062e-05
-1.85837137355103e-05
-3.05317108831777e-06
-3.89380904833521e-05
-1.01455142074238e-05
-4.34255078805232e-06
-1.55629291820704e-05
-2.72838934543757e-05
-6.05850787731127e-06
-4.06041687634936e-05
-3.40734485182504e-05
7.96165528089299e-06
-6.56241607435552e-06
-2.05629576169739e-05
-4.15882489865292e-05
-2.051476894946e-05
-2.12819026708879e-05
-3.5627681307425e-05
-4.93660323212839e-05
-8.55581981970906e-06
-1.11717853111241e-05
-3.7767137953058e-05
-1.52785937207147e-05
-1.17134060208865e-05
-1.16572663112141e-05
-3.25114050955861e-05
-1.07281143304232e-05
-1.69549947263394e-05
-3.97426273843581e-05
-2.48729457854561e-05
-2.09691906530274e-05
-1.53406667430852e-05
-1.26233089599467e-05
-1.47429319846674e-05
-2.78896801162704e-05
-3.11221712940701e-05
-1.00626142514285e-05
-1.81129551087919e-05
-3.52354637088115e-05
-1.87292829614056e-05
-2.43779650254773e-05
-1.45365423097143e-05
-1.67327134120048e-05
-1.81062026517784e-05
-2.07425614092817e-05
-1.43693100815325e-05
-4.14282982444207e-05
-2.42704705750951e-05
4.28171308264581e-06
-1.9208257913785e-05
-1.85901256614792e-05
-1.3231972748056e-05
-4.7846259136629e-06
-3.38905632330779e-05
-7.08562700166449e-06
-3.00028065635953e-05
-1.83116748178913e-05
-2.40040802822891e-05
-2.19847437756083e-05
-2.18763001028973e-05
-1.39233399043281e-05
3.77182836924525e-06
7.35518449791653e-06
-1.57414648349188e-05
-8.14101320585453e-06
-2.18921687777097e-05
-1.58785832374436e-05
-2.3760284753319e-05
-3.50522363394894e-05
-2.09168647208556e-06
-2.4670844323094e-05
-1.07308743987791e-05
-2.95623528498388e-05
-3.87730708962405e-05
4.00929239556179e-06
-3.68881342301349e-05
-3.2768857120017e-05
-3.74512608654145e-05
-2.68274349483269e-06
-2.79572711809538e-05
-1.50730392706478e-05
-2.42144686746923e-05
-2.89439687270823e-05
-4.29040364282416e-06
-3.48088267453133e-05
-1.81319532465476e-05
-2.05723501953692e-05
-2.51536309660609e-05
-2.29703613087448e-05
-6.27462524847229e-06
-4.26238265604805e-05
-2.37575156529377e-05
-3.92105526253278e-05
-2.83381709370378e-05
-4.04400445823269e-05
-1.55583312845911e-05
-3.50820136156265e-05
-3.83972589283699e-05
-2.32722453833804e-05
-2.06033160071413e-05
-4.3270272863349e-06
-1.64656778180753e-05
-7.40611995453562e-06
-4.10090693706919e-05
-1.76299857489864e-05
-1.25047446045969e-07
-2.49156596946649e-05
-2.19620594769131e-05
-3.0040776415487e-05
-5.32473692125594e-06
-1.17787790238082e-05
-3.52047693936747e-05
1.22085554207856e-05
-1.68909447704675e-05
-5.62159562601516e-06
-1.87884324142705e-05
-2.98752733826288e-05
-1.82201010590908e-05
-1.04524991234957e-05
-4.42823952720309e-05
-3.3653480341444e-05
-2.92054247511212e-05
-2.28838560519998e-05
-3.30678354045597e-05
-9.74448328519946e-06
-2.08016448670269e-05
-2.61461968980616e-05
-2.03063248513734e-05
-1.46686719859982e-05
-2.21542689148081e-05
-1.70382263550461e-05
-4.1943042390006e-05
-3.1242175377199e-05
-1.88169181367226e-05
-2.08870525385695e-05
-1.06835658742224e-05
-2.20665227525799e-05
-2.56640641606996e-05
-3.10092051652339e-05
-1.181011834578e-05
-1.50435997559949e-05
-2.00231313066979e-05
-3.54298535952079e-05
-3.39735666562509e-05
-3.41955289097509e-05
-3.27484850655014e-05
-2.48210581337489e-05
-1.1380368092786e-05
-6.12692388725038e-06
-8.74815461549234e-06
-3.32290774504709e-05
-3.01843332092721e-05
-8.86808540566244e-06
-4.42310353617919e-05
-2.81697929881097e-05
-1.5760019640122e-05
-5.03769952935357e-06
-1.50357115294011e-05
-1.56518062599034e-05
-1.49632675854176e-05
-1.81276092757311e-05
1.67044747475982e-06
-2.20103639824376e-05
-1.86398403708886e-05
-4.0034153970046e-05
-3.12884141139214e-05
-6.60569954439483e-06
-9.39361391507487e-06
-1.76671888333127e-05
-1.14276509258843e-05
-1.91962866283536e-05
-5.95870731867164e-06
-1.6506272660906e-05
-6.68983101529571e-06
-1.67290894515413e-05
-3.55896730033202e-05
-3.21812399208499e-05
-2.61965146613558e-05
-1.77395515306235e-05
-1.63401911958105e-05
-2.08849398500722e-05
-2.78361861279966e-05
-2.00505931455701e-05
-3.2965957025816e-05
-2.89484039345854e-05
-3.10420579654789e-05
-2.0724413593936e-05
-1.76382518097879e-05
-2.73670627881936e-05
-8.34000373485548e-06
-1.3285598943433e-05
-8.75601725822136e-06
-1.90931270917876e-05
-2.31384989459027e-05
-2.5401261712901e-05
-2.18829438636003e-06
-1.14058075176276e-05
-2.34287583511454e-05
-3.69228809730764e-06
-4.2161418736092e-06
-2.67710315699119e-05
-8.67635176404503e-06
-7.37858495606112e-06
-2.0261530517999e-05
-5.89078372504673e-06
-2.66194492646631e-05
-1.79537025652581e-05
-7.54521284478022e-06
-1.64422564532326e-05
-5.90709661616256e-06
-3.82311863771092e-05
1.1455739390624e-06
-3.6327186082283e-05
-1.93233819788904e-05
-1.56083249617646e-05
-2.16826845555058e-05
-5.84604903737749e-06
-1.93563888646855e-05
-2.21085228265015e-05
-1.85994192450984e-05
-9.91586685909765e-07
-9.98993397470696e-06
-1.17552796607449e-05
-8.7285656391885e-06
-2.65345953739483e-05
-2.51244393648698e-06
-2.15956658345556e-05
-4.55309118998717e-06
-3.3219507695238e-05
-7.59848889043963e-06
-1.9691153883391e-05
-2.47829042914262e-05
1.70262528979394e-06
-1.41374288513663e-05
-3.03405227917176e-05
-2.06618271145542e-05
-3.66457044408318e-05
-2.55740050065845e-05
-2.29247580570187e-05
-1.27851581680687e-05
-2.93416961697137e-05
-3.29275530088244e-05
-3.37374896095527e-05
-2.39559203746292e-05
-2.46830660095574e-05
-2.98707604211839e-05
-2.28868947807878e-05
-6.8597665766357e-06
-2.21642323158556e-05
7.43262647919296e-07
-3.6042439558042e-05
-2.71739297617666e-05
-2.60745693029917e-05
-3.20342262578561e-05
-1.2958197668951e-05
-3.28122004441958e-05
-1.68124282641884e-05
-1.9648301442437e-05
-1.09683371003149e-05
-3.03643832767789e-05
-1.93234492399332e-05
-2.42674613698709e-05
5.75199820355361e-06
-2.6370864157395e-05
-3.91568701751648e-05
-5.33116394604623e-06
-8.85247157218903e-06
-1.12518673657511e-05
-2.83923434461697e-05
-3.09432222503941e-05
-2.5454826173146e-05
-2.29809427828369e-05
-1.83176593843349e-05
-2.43248646406772e-05
-1.03628725360637e-06
-3.33359381544468e-05
-2.73874117248942e-05
-4.31298147905771e-06
-1.0845827852634e-05
-1.74405051575526e-05
-3.68988115625611e-05
-1.43937871853309e-05
3.97116604534318e-06
-1.22988627047856e-05
-2.99414280619358e-05
-2.78387299465945e-05
-2.74096014298471e-05
-1.03816661543902e-05
-2.27370112996971e-05
-3.94329034729197e-05
-8.41009773473726e-06
-2.1394289821366e-05
-2.34718510044016e-05
-3.57456337152525e-05
-5.8393781687717e-06
-4.2734753354236e-06
-2.33822365010465e-05
-8.29454865161986e-06
-2.8869866221641e-05
-1.89113708437907e-05
-2.94346669718311e-05
-2.23523666865808e-05
3.62860388158204e-06
-7.2068711881045e-06
-2.98479064462284e-05
1.12168264682149e-05
-2.92316336645938e-05
-3.14065632440676e-05
-1.52113873382284e-05
-4.87026443889498e-07
-2.16240764545369e-05
-2.21941253611809e-05
-9.81934707756422e-06
-3.06868871208855e-05
-1.12419128389186e-05
-1.19835836204248e-05
-2.78652035734893e-05
-3.33973075082525e-07
9.61047260970378e-06
-2.39504823652444e-05
-3.61051664269483e-05
-8.64592050940559e-06
-4.02692155755118e-05
-2.37565599171808e-05
-3.29190751634804e-05
-2.25723342588729e-05
-2.03748104366417e-05
-3.0969051752632e-05
-3.39442987181224e-05
-2.1857932611333e-05
-1.86361847476252e-05
-2.21849910321246e-05
-3.81834623378374e-05
-2.27278885790026e-05
-2.64813418175235e-05
-6.74109292392789e-06
-2.90683141461244e-05
-1.7307412683707e-05
-2.38124319744577e-06
-1.12250457814275e-05
-3.50001409948477e-05
-2.34261050875343e-05
-3.9572533617883e-05
-1.64059225828126e-05
-2.83984578151483e-05
-1.76193813665537e-05
7.6078839016212e-06
-1.18653293259127e-05
-1.61796489342641e-05
-3.2003144922343e-05
-3.44307149931802e-05
-3.02935611165616e-05
-2.46081367198775e-05
-2.34186819221487e-05
-2.7354234951371e-05
-3.48182125015943e-05
-1.35703473841506e-05
-2.34939595152563e-05
-2.34488916172279e-05
-2.020065636928e-05
-1.33575982438889e-05
-2.81126619696649e-05
-2.5952244118866e-05
-2.2929847290027e-05
-1.59808582406972e-05
-2.25815900424063e-05
5.87984044747775e-07
-1.54972951971046e-05
-3.29668970343707e-05
-1.9628892135686e-05
2.415336453935e-06
-1.68868584965462e-05
-6.23324633914762e-06
-3.00488273332063e-05
-3.05165854139057e-05
-2.33422954681952e-05
-2.13506950169194e-06
-1.62018175537095e-05
-1.63406424452926e-05
-4.70391209575949e-06
-1.45470538894422e-05
-1.87994230076733e-05
-2.04440460681211e-05
-2.12675603688584e-05
-2.92254633521972e-05
-1.9465485835521e-05
-3.82098765944327e-05
-2.18923075656891e-05
-2.17891977855487e-05
-4.52404186167025e-05
-7.56397134160756e-06
-3.96902227305609e-05
-1.39427370288045e-05
-2.00011208205837e-05
-3.64035586883603e-05
-2.46365554273898e-05
-2.31935919125463e-05
-3.62372889244637e-05
-2.97120143239365e-05
-9.99041762198216e-06
-1.46286715421163e-05
-3.01490103370007e-05
-1.67286377356743e-05
-3.27679204730246e-05
-8.38945775745072e-06
-3.00786181447058e-05
-2.84696988160245e-05
-3.10057180570773e-05
-1.9841185515956e-05
-4.56341919704128e-06
-1.18834304784778e-06
-1.78062247356804e-05
-5.39446693883984e-06
-3.58872590886148e-05
-8.93011049964834e-06
-1.94850041741856e-05
-1.56146714680362e-05
-9.3635611691843e-06
-1.19839526905702e-05
-1.6797266677054e-05
-3.21516863447213e-05
-3.90906997908578e-05
-1.40647742402811e-05
-6.66415238860412e-06
-2.45019073699205e-05
-1.7677411585406e-05
-1.71666179937914e-05
-1.24363744013297e-05
-3.59491452557998e-05
-1.34892637389813e-05
-1.69510079050262e-05
1.08542158690404e-06
-3.66718343135948e-05
-9.26571593675627e-06
-2.17497978439047e-05
-4.06209938586874e-05
-1.66229499511967e-05
-3.24046948285859e-05
-6.97449488532254e-06
-4.8993810652013e-05
-1.34249031786415e-05
-1.8887716971764e-05
2.75723060874663e-06
-1.13576628780919e-05
-1.84034456420277e-05
-1.28954459030038e-05
-2.39399068800264e-05
-2.42131602927428e-05
-1.07349975694206e-05
-1.85830324583898e-05
-2.55307364192731e-05
4.15045110536326e-06
-2.02199021107632e-05
-1.64619646179952e-05
-4.04463150924987e-06
4.23198924485749e-07
-2.18654959813363e-05
-3.36441296762022e-06
-1.36022375916305e-05
-5.49412432418459e-05
-1.58648385371171e-05
-7.46644253992288e-06
-2.96340600090758e-05
-3.03077749430611e-05
-2.13494221049849e-05
-1.99447258208029e-05
-2.74556952732569e-05
-3.41057220885994e-05
-1.605058545292e-05
-1.55662494679823e-05
-3.79248233308771e-05
-2.39749169179822e-05
-8.64525804486625e-06
-2.83521230424898e-05
-2.24681331834546e-05
-8.60107974894935e-06
-2.40000068598871e-05
-4.17454996504792e-05
-4.19745973767891e-05
-3.19097395657334e-05
-1.8762648064181e-05
-2.25223820716933e-05
-2.04157110763977e-05
-1.05546445970653e-05
-2.63618072955775e-05
-3.01832286694777e-05
1.27771963162195e-05
-2.4055820353479e-05
-1.6226837220683e-05
-3.45353854601702e-05
-4.17098696049521e-05
-1.67245611560541e-05
-2.7205337773485e-05
-1.7783706490189e-05
-1.84834263660206e-05
-4.62021608492297e-05
-1.71029036096916e-05
-2.67435961367123e-05
-2.52892564543852e-05
-1.93884946006984e-05
-1.25341306040887e-05
-1.21273236134789e-05
-3.42650852065314e-05
-6.08044110855998e-05
-1.06148292118237e-05
-1.35774200056393e-05
-1.4220895106413e-05
-2.99813447510666e-05
-1.98333105705486e-05
-1.37181968170225e-05
-1.84583084587951e-05
-2.14298591957308e-05
-2.68754138658062e-05
-1.17652710100484e-05
-1.10751707679292e-05
-6.23849953334359e-06
5.93815171880113e-06
-2.8497425781197e-05
-2.25776208577247e-05
-2.58440171149448e-05
-7.05307429919198e-06
-2.44127372145393e-05
-2.69236498379374e-05
-1.38960647670858e-05
-1.14188537478515e-05
-1.80487074822908e-05
-9.67434532558377e-06
5.75032450194468e-06
-2.56573957607927e-05
-1.23578945645185e-05
-2.53191884051984e-05
-1.55008316040167e-05
-3.32757425055899e-05
-3.28833407683772e-05
-2.36965817906642e-05
-2.07681036438496e-05
-1.5178630859821e-05
-7.41834233540256e-06
-7.52422966795638e-06
-8.41982319224914e-06
-2.13550931623811e-05
-1.66395545340978e-05
-1.67912946600528e-05
-1.58594117058512e-05
9.13895176761272e-06
-1.48924172127246e-05
-5.15808687220388e-05
-2.63592101452666e-05
-2.12819102498724e-05
-4.41390652263243e-05
-3.38837289623247e-05
-1.64945525645888e-05
-1.09617517269081e-05
-1.12589776601301e-05
-5.17232798816278e-06
-2.97777319698901e-05
-5.27704222840126e-06
-1.08479434866147e-05
-3.40940423344025e-05
-3.50358522185421e-05
-8.19501649775244e-06
-1.35007483706663e-05
-1.23831028194402e-05
-1.93586214902208e-05
-1.47950366391804e-05
-9.43004388814351e-06
-7.75459345742827e-06
-3.28516615166401e-05
-1.08908118999183e-05
-2.12168832958648e-05
-1.92872063557097e-05
-1.30968856569929e-05
-2.41496798514051e-05
-8.54999815547111e-06
-1.89136259403052e-05
-4.12641898939718e-06
-1.03780279379685e-05
-1.0677591111543e-05
-1.18005233600724e-05
1.63736681867062e-06
-2.71934726048525e-06
4.88837821895197e-06
-1.556183570035e-05
-1.42802367112102e-05
-3.46926046880812e-05
8.18551944317661e-07
-3.22603309721036e-05
-2.80044842765255e-05
-1.31612750154434e-06
-1.04089055365461e-05
-1.97714774709604e-05
-2.24338654736533e-05
-2.31470036093597e-05
-3.08237398807186e-05
-3.77606793833796e-05
-2.16512422072616e-05
1.57778008506344e-06
-1.59102515461351e-05
-2.07061233058011e-05
-5.21759021222552e-06
-2.55063122417212e-05
-2.15209208527728e-05
-1.8889308931726e-05
-1.55192638011595e-05
-2.93851043396606e-05
-2.2293457032938e-05
-2.12656879320825e-05
-3.24684326878568e-06
1.65686634915559e-06
-2.03416225072269e-05
-9.18384089384347e-06
-2.92830130636499e-05
-3.47835981494276e-05
-2.24162462861111e-05
-1.87576978675488e-05
-1.04399059199681e-05
-3.39860279231992e-05
-1.99379286826452e-05
-1.67155364611632e-05
-1.50892789897487e-05
-1.45348318211642e-05
-2.30389504278389e-05
-2.70991110953958e-05
-2.30130325770558e-05
-1.6814466451769e-05
-1.13712642282272e-05
-3.02436796707618e-05
-1.18995188032148e-05
-1.90333151091717e-05
-3.06400405383254e-05
-3.19299982011143e-05
5.28866719691052e-06
-1.18702877616334e-05
-1.29036682019754e-05
-1.40140231704857e-05
-1.07946862852033e-05
-3.9143780477913e-05
-2.80629445800726e-05
-2.1160818221685e-05
-1.61008385577048e-05
-1.74757850580794e-05
-3.25977244375019e-05
-3.60568214591717e-05
-2.11575860898566e-05
-3.34739115505701e-05
-1.78752054491939e-05
-2.64715124160185e-05
-2.57782584725114e-05
-1.28733625545259e-05
9.34917780181121e-07
-2.80043657144161e-05
-1.9824873634139e-05
-1.31920141778075e-05
-1.65819861871519e-05
-8.15478354506229e-06
-1.83517948965168e-05
-2.35179842223658e-05
-1.7688453600907e-05
-1.37004397587718e-05
-1.77243981624047e-05
-1.89037203956999e-05
3.82685649487062e-06
-4.62405510811742e-05
-2.72164785532049e-05
-6.40183520695344e-06
-2.31710053195497e-05
-3.40706886625028e-05
-1.71076591305198e-05
3.49241519317782e-06
-2.94051929975491e-05
-2.5874913927402e-05
-4.48492673616329e-05
-3.77411329247304e-05
-1.48224018516349e-05
-1.42197723270314e-05
-1.70285821812101e-05
-4.03119477434807e-06
-3.32225908019306e-05
-3.23940437262898e-05
-4.65457553417028e-05
-1.34871419256607e-05
-3.07457575286918e-05
-2.0855923839408e-05
-3.07455940271796e-05
-2.69565172396083e-05
-1.16182680219572e-05
-5.42173567229576e-06
-1.87877765154642e-05
-1.77153066594719e-05
-1.10622274276388e-05
-2.06952795662127e-05
-3.5285071870841e-05
-2.2747694203876e-07
-1.64529389888526e-05
-2.21425380842573e-05
-1.6918273631653e-05
-2.16061525290518e-05
-2.69660859376738e-05
5.15940498790947e-06
-7.73885164592688e-06
-1.06144061707822e-05
-3.12512377080038e-05
-1.41349648911618e-05
-1.81578435393637e-05
-5.31020907948399e-06
-2.41440375690422e-05
-3.53722932409467e-06
-1.72172307125963e-05
-1.10722296440045e-05
-2.14061450832584e-05
-3.80423543048052e-07
-1.7388553322365e-05
-2.19007521891517e-05
-2.1792667032811e-05
-3.31941656649401e-05
-1.21841379444619e-05
-2.12770076483812e-05
-2.30636512377152e-05
-1.84110502157992e-05
-4.22701430441217e-05
-1.81411049881832e-05
-1.9572304164846e-05
-3.18083371809752e-05
-5.79511519557036e-06
2.0108064503439e-06
-2.6737994866557e-05
-1.43413626630315e-05
-1.68697388128469e-05
-1.10353495887522e-05
-1.92805987843794e-05
-1.64413456493061e-05
-2.35467727326865e-05
-1.38502121249374e-05
3.12748675303984e-06
-1.27353180950147e-05
-1.26153172517907e-05
-2.88371231239065e-05
-2.99169505389014e-05
-2.86082074635742e-05
-1.34907234520635e-05
-2.54725862219131e-05
-1.55819961782527e-05
-2.89749015089574e-06
-1.0961035982203e-05
-2.29135202227481e-05
-1.73213334429662e-05
-7.16328246438944e-06
-2.44177008901368e-05
-4.88429215725578e-05
-2.18455453644247e-05
-2.37301630626585e-05
-2.7599876263159e-05
-2.24359817128943e-05
-1.70055978098802e-05
-3.4108504732419e-05
-1.81682630545028e-05
-3.39695000410299e-05
-8.83763734888488e-06
-1.88767129286177e-05
-2.55647307466833e-05
-3.31236596006834e-05
8.01354042481112e-06
-6.92637949075799e-06
-3.62097229892153e-05
-2.92404003908962e-05
-2.9516717325524e-05
-2.17124410237635e-05
-1.23603703778577e-05
1.3386873866335e-08
-1.49014787941973e-05
-1.14974991758048e-05
-6.97065362037377e-06
-1.46193657001301e-05
-2.79514829524335e-05
1.17427195096708e-06
-2.10009360764581e-05
-2.77801735056401e-05
-1.30875692033073e-05
-1.88163289811489e-05
-2.28603423661447e-05
-1.35956409234625e-05
-1.47215982986739e-05
-5.12118970136598e-05
-1.64299171392294e-05
-2.91519214803147e-05
-1.48264721618897e-05
-1.24262105767922e-05
-1.61003966509042e-06
-2.95183576977962e-05
-2.5482554403395e-06
-2.94909865895586e-05
-1.61799201601141e-05
-1.58542766616893e-05
-1.48786373093812e-05
-2.38872301178043e-05
-2.30457115901195e-05
-2.48095238300082e-05
-3.42383511749361e-05
-3.58300845484702e-05
-1.37035951110703e-05
-3.79148877799931e-05
-3.19135414159367e-05
-2.43973578852314e-05
-2.66969968332568e-05
-1.98151434536228e-05
-1.79636269358638e-05
1.67343350832241e-05
-8.18040748316394e-06
2.58334889305798e-06
-1.80913548719577e-05
-1.2519428243534e-05
-1.20646501280189e-05
-1.62850167311655e-05
-1.80133091281355e-05
-1.72200386362091e-05
-7.35495345762623e-06
-2.46128579597678e-05
-3.5606755891948e-05
-7.60363666775625e-06
-1.98023322934366e-05
-2.42775082219929e-05
-1.15692865746948e-05
-2.33000727868919e-05
-1.24423801964352e-05
-1.64145050178863e-05
-2.23871951110523e-05
-2.17882720186663e-05
-2.70947037947786e-05
-1.881934005934e-05
-1.40579398578528e-05
-2.35692066595964e-05
-3.19438076480224e-05
-2.91313821405706e-05
-4.52961166786125e-05
-2.91549590312222e-05
-7.01853716518099e-06
-8.58186113810694e-06
-3.78655196982595e-05
-3.52326933653255e-05
-1.96952965806639e-05
-1.27691103324142e-06
-9.18760177911032e-06
-9.80788961803026e-06
-1.11839508866763e-05
-4.70627276547882e-06
-1.71500826926775e-05
-3.05441621019409e-05
-3.81634919983875e-05
-9.08774511151282e-06
-1.56311425323671e-05
-2.03719830975413e-05
-3.11010779033711e-05
-1.10348724314529e-05
-3.92817716811537e-05
-2.20811926465889e-05
-2.3801393628123e-05
-1.92605829552065e-05
-1.76992009153085e-05
-1.68451520734346e-05
-2.64510142834806e-05
-6.76065420632223e-06
1.05707615882184e-06
-1.93582470606344e-05
-1.12145360910583e-05
-2.55920865736832e-06
-3.20345009410022e-05
-1.06255838314848e-05
-1.16707492930807e-05
-1.8011751023408e-05
-5.05117966190379e-06
-2.30047390972334e-05
-3.12082673833155e-05
-2.23439920218023e-05
-4.38069968804551e-05
-2.2491564026013e-05
-3.75013141930963e-05
-2.90603129131271e-05
-2.87007879471565e-05
-5.60625746230228e-06
-2.69012710204406e-05
-2.59424346718868e-05
-2.781684159308e-05
-1.13854440938585e-05
1.15931784894545e-06
-1.68510172962778e-05
-3.05889727648734e-05
-3.93645578743866e-05
-1.47445658429932e-05
-2.81046806351202e-05
-1.88730767357854e-05
-6.36219455449719e-06
-2.01398149693053e-05
-9.28683978657658e-06
-2.04096374302362e-05
-2.55625372314765e-05
7.9427625979265e-06
1.17487525804419e-06
-2.36350617581872e-05
-1.98407377340991e-05
-7.89351977319448e-06
2.88683552341491e-06
-3.92269751078257e-05
-2.17499365490931e-05
-3.47687767004194e-05
-1.41239829971088e-05
-3.0623277131251e-05
-3.57916389602658e-05
-2.03952442974045e-05
-2.09602373677333e-05
-2.55229165936657e-05
-9.28036426399201e-06
-1.61734463344596e-05
-1.78519469665662e-05
-4.34594934121463e-05
-1.30637156119836e-05
-5.27940604292495e-05
-3.0308120348707e-05
-1.97377291131198e-05
-2.10944366669069e-05
-2.7293677376309e-05
-3.7005715260205e-05
-2.15698750084041e-05
-1.96333349683586e-05
-2.00411314606314e-05
-2.34702024010304e-05
1.68775541183908e-06
-3.08124220147094e-05
1.35216251410599e-05
-1.48889472742481e-05
-4.84392097380799e-06
-2.72909715983105e-05
-1.64421422922592e-05
-1.75060068540849e-05
-3.6421915113949e-05
-2.29395527860321e-05
-2.0355734767946e-05
-3.10125581615662e-05
4.89517491893157e-07
-3.48737861666361e-05
-2.22595724601958e-05
-8.33540296161476e-06
-2.41047161832784e-05
-2.51525923166896e-05
-1.92294945662012e-05
-1.47930925235282e-05
-6.42907261447745e-07
-1.72218539325461e-05
5.85939570218406e-06
-3.66047523379793e-05
-1.13806917559176e-05
-1.67249819345358e-05
-2.06217662815745e-05
-1.45227526619608e-05
-2.10036399214614e-05
-3.25945287733015e-05
-1.47156868264842e-05
-8.51067011223613e-06
-1.42689098561043e-05
-2.46362916506685e-05
-8.800360923456e-06
-3.04050410148707e-05
-1.98425499260943e-05
-1.42259723862924e-05
-3.35189891111328e-05
-2.9625661347856e-05
-1.77622057162665e-05
-1.22684087756437e-06
-1.34119921756818e-06
-1.66723089915959e-05
-1.20742064279761e-05
-2.6985347842986e-05
-4.15141534836874e-06
-2.67389255951573e-05
-2.17545109617541e-05
-2.19935449392745e-05
-1.03173715665937e-05
-1.4915137109483e-05
9.01435758339375e-06
-2.16025881981694e-05
-1.35208932087601e-05
-9.29832259515291e-07
-1.45420780057133e-05
-2.16372688451761e-05
-1.50012128663427e-05
-3.40244453843713e-06
-1.22022712615867e-05
-3.0575327329613e-05
-1.99812242205703e-05
-2.5596033032593e-05
-3.24476747188681e-05
-1.49176807761039e-05
-3.37907669825636e-05
-2.9079655648312e-05
-2.39138801212063e-05
-4.52009473623433e-05
-1.94939288656323e-05
-3.49680711979607e-05
-9.11328030509954e-06
-2.95284588974984e-05
-3.17737807111202e-05
-2.75975992952593e-05
-2.4751974109875e-05
-1.16823495221804e-05
-2.48167223791589e-05
-4.21643892916411e-06
-7.8080838778863e-06
-2.52936537389451e-05
-3.37248726730119e-05
-5.25057025366308e-07
-2.63716406774737e-05
-5.84487297793547e-06
-1.6476552783825e-05
-1.01423729654192e-05
-1.60066405861872e-05
-2.69067026614867e-05
-4.13606963021198e-05
-1.52526753684124e-05
-2.08940237461783e-05
-2.67592079915899e-05
-1.68702301201335e-05
-2.15656852721575e-05
-1.60178610878171e-05
-9.95696263991073e-06
-6.4996225786075e-06
-3.01503770839116e-05
-2.58601951996214e-05
-3.29213102453358e-05
-1.07037162782761e-05
-2.37464674984601e-05
-3.30339694501705e-05
-2.59430457624457e-05
-3.13267090667255e-05
-3.43975716563124e-05
-1.84149297847225e-05
-9.25019304964502e-06
-3.6413817511139e-05
-3.60489812485519e-05
-1.61278474703888e-05
-1.40089897651427e-05
-4.95985255901046e-06
-7.11884715404743e-06
-3.06434457560473e-05
-9.80753110370219e-06
-3.53985638605625e-05
-2.18506026553474e-05
-2.16873183843462e-05
-2.13292212099468e-05
-1.04491129715658e-05
-1.73699991288841e-05
-8.04544677443962e-06
-2.82526632863339e-05
-5.97102845693772e-06
-1.75287866584388e-05
-3.68266936443253e-05
-8.76013884512112e-06
-2.67713699944083e-05
2.94595036560313e-06
-1.88688375733352e-05
-1.8357943189744e-05
-1.92453668178973e-05
-1.57352983685262e-05
-1.96918168793942e-05
-1.8916592520304e-05
-3.21377920556618e-05
-2.8425157300019e-05
-2.05250312467809e-05
-1.11646724374175e-05
-1.3314685022137e-05
-9.27476997873237e-06
-1.09817855722636e-05
1.54796090166071e-06
1.45052371033163e-06
-3.15235158545335e-05
-3.12302385048736e-05
-1.24111003614203e-05
-1.12654894398638e-05
-2.59779978048785e-05
-8.97527503780471e-06
-2.61864453542822e-05
-1.51835681937369e-05
-1.87181635655585e-05
-1.52707957057464e-05
-8.87707308029033e-06
-1.92380040433834e-05
-3.30570479374969e-05
-2.32487240822063e-05
-2.17082780267963e-05
-1.13325808657027e-05
-7.91556380094114e-06
-6.06202482022848e-06
-2.10474486254663e-05
-3.52540307647131e-05
-2.20054815899142e-05
-1.08701410090465e-05
-1.61831702884156e-05
-2.93904683056603e-05
-2.71702392920397e-05
-8.7855027168414e-06
-2.05156342173554e-05
-2.01377387096216e-05
-2.57702966689328e-05
-2.67378078350051e-05
-2.07391394351008e-05
-2.65250602446066e-05
-2.2822938612417e-05
-4.34294228127039e-05
-7.94665912464964e-07
-1.09250759092804e-05
-2.96083792339054e-05
-2.83114141787518e-05
-1.1162985917633e-05
-1.69891086596715e-05
-1.62193304533304e-05
-4.42897539952781e-07
-7.64330376861584e-06
-3.03697229907494e-05
-1.06376030897709e-05
-2.33049203564266e-05
-2.65478710734102e-05
-9.31649452934735e-06
-4.26854817811463e-06
-2.17035341506904e-05
-1.77620961932879e-05
-1.8436555560636e-05
-1.68589391638672e-05
-1.77782298403007e-05
-4.08092774125706e-06
-2.31470008101271e-06
-1.44973059078337e-05
-1.05879019994119e-05
-1.42434431075252e-06
3.67128428310133e-07
-2.89322597572719e-05
-1.76130506340502e-05
-1.38344106611006e-05
-2.96602000169327e-05
-8.54014599780896e-06
-2.97196077882886e-05
-1.16839648915574e-05
-1.66858532676656e-05
-8.21478354590975e-06
-9.60886344537209e-07
-1.7191433076691e-05
-3.47246980144419e-05
-2.68828475759162e-05
-2.27271337071149e-05
-1.85894940189345e-05
-6.40502821652572e-06
-2.46638435628921e-05
-1.66979446985789e-05
-2.22803213503941e-05
-1.88221728746241e-05
-1.75040875327516e-05
-3.9272709608065e-05
1.2027768575728e-06
-1.76909470746601e-05
-2.99112378482152e-05
-5.08954074374895e-06
-2.30164570566712e-05
-2.91546353192163e-05
-3.43408991012978e-05
-1.21756388483534e-05
-1.17090780726944e-05
-8.7605946482219e-06
-2.81054585747844e-05
-1.5502454774481e-05
-2.51159387341979e-05
-1.43965438835806e-05
-2.04376323719443e-05
-1.94568189223383e-05
-2.34753444794497e-05
-2.28933577541859e-05
-3.17885995720572e-05
-1.56606052528908e-05
-3.39008677558829e-05
-2.57899120453494e-05
-2.65031000198577e-05
5.20008794845232e-08
-3.80451571327035e-05
-2.15370350901114e-05
-1.5770173892428e-05
-2.38703434961084e-05
-1.5207312790426e-05
-1.70183919071468e-05
-1.25991668122875e-05
-1.40332112282656e-05
-1.78094957324759e-05
-2.97638321121055e-05
-3.76330431518466e-05
-1.59778394580621e-05
-1.69704326150093e-05
-5.65874487925684e-06
-1.02267401434488e-05
-3.97866864023354e-05
-2.66768908329375e-05
-1.34261983650767e-05
-4.57699859446496e-05
-1.33511110720561e-05
-9.6662065818683e-06
-1.86752932821119e-05
1.43762898753784e-05
-2.75292707250289e-05
-1.78627511365176e-05
-1.05590342365379e-05
-1.06410759468649e-05
-1.44248740944139e-05
-1.41589228310026e-05
-2.67655070780302e-05
-1.95128393522165e-05
-3.13405947263477e-05
2.23848411849729e-06
-2.96808166170155e-05
-8.84540978686246e-06
-4.67093205814094e-05
-2.69530442976767e-05
-3.23774145414828e-05
-2.39478481123551e-05
-1.03715581578756e-05
-2.34323133039897e-05
-1.38563215017293e-05
-1.30106958048886e-05
-3.07260943017698e-05
-1.61795861150257e-05
-2.38455082983273e-05
-2.51304155589098e-05
-1.53933812254244e-05
-4.7563625460589e-06
-2.32798029524659e-05
-2.22638054071441e-05
-3.22270266244564e-05
-2.561085764595e-05
-3.01960612111297e-05
-1.18474204265513e-05
-2.88941444191469e-05
-1.75998265313664e-05
-1.07490296055216e-05
-6.48218835069987e-07
-1.73298541530557e-05
-1.65595371612845e-05
-3.16493618284266e-05
1.30543855367917e-06
-2.29415864183615e-05
-3.00690780836536e-05
-2.07063660252727e-05
-1.74524930820516e-05
-2.34291698701619e-05
-1.18277904998635e-05
-1.98854914901547e-05
5.70433767039499e-06
-1.04693424348822e-05
-2.30931480677834e-05
3.77363790794394e-08
-1.25607401675151e-05
-2.1502263889813e-05
-1.33254586870414e-05
-3.31717959389866e-06
-3.15443829393803e-05
-1.56543190587924e-05
-6.96317116269953e-06
-3.57929676394785e-05
-3.15052902419477e-05
-9.27966474266923e-06
-2.27606649422601e-06
-1.43580076600347e-05
-1.67717311051353e-05
-2.32667923150868e-05
-4.17616274579981e-06
-1.83634149268191e-05
-2.76832625047099e-05
-4.68587606330146e-06
-2.61179602454897e-06
-1.42813748908566e-05
-4.56500553741507e-05
-1.52632094504733e-05
-1.27681738580871e-05
-4.74066530009572e-06
-3.93316335633829e-05
-2.72495488770521e-05
-2.36215552302125e-05
-1.55348915204866e-05
-1.15905899982201e-05
-2.34238469519396e-05
-1.87199049079868e-05
-4.13101431963525e-06
-2.67517834634898e-05
-3.38729338160967e-05
-2.22710051038183e-05
-2.17655955430009e-05
-1.79284813359915e-05
-4.12202795875097e-05
-1.63528921975537e-05
-2.80248428474442e-05
-1.72574216543533e-05
-1.67270767937447e-05
-1.54879562613908e-05
-4.88066711075914e-06
-3.35471716941969e-05
-1.63384735335012e-05
-3.06489571343409e-05
-2.08461563260176e-05
-2.53476250412234e-05
-1.54729876891752e-06
-2.32007770118378e-05
-1.70059751349682e-05
-9.53460862539811e-06
-3.19327936169578e-05
-2.69397372516528e-05
-1.68096977417888e-05
-2.00685826658453e-05
-2.15543762712095e-05
-7.40542210625425e-06
-2.79174538888103e-05
-1.85244965315804e-05
-4.73749714904951e-07
-1.58203873379669e-05
-1.52970290476106e-05
-1.41821513341475e-05
-2.10530066350966e-05
-2.20095804174483e-05
-2.30620330037939e-05
-1.29312473951737e-05
-1.76130138122993e-05
-2.53703466383922e-05
-1.67084520115315e-05
-7.18420015943055e-06
-2.8860355047086e-05
-4.19468857248756e-05
-2.39532226681712e-05
-3.29687552658793e-05
-4.14758410166842e-05
-1.01360075424889e-05
-2.03894662312028e-05
-1.09573547481008e-05
-1.17502487974504e-05
-2.32647979280731e-05
-2.03894376236702e-05
-7.42161094389373e-06
-3.24142608575179e-05
-1.61037636256812e-05
-1.22040304385769e-05
-3.50474212786724e-06
-1.58919169809957e-05
-3.31282190819705e-05
-2.96924212642758e-05
-3.46227365284946e-05
-7.65766187920446e-06
-2.53045448167707e-05
-1.66815676421596e-05
-3.31745791602162e-05
-1.71171344195909e-05
-1.50885783734032e-05
-2.62821051937138e-05
2.70593760481886e-06
-2.8461211294127e-05
-2.16831622935567e-05
-2.21444119632291e-05
-9.91019321636578e-06
-1.98640309774429e-05
-9.59306945799313e-06
-2.65946900920452e-05
-1.49763645503619e-05
-2.21345358418596e-05
-9.49106002244324e-06
-2.76618460773428e-05
-3.51769127939478e-05
-1.24216128674776e-05
-1.58035654726081e-05
-1.28654817388771e-05
-1.62561999413772e-05
-2.26319386767926e-05
-4.41529592376369e-06
2.50378648687103e-06
-2.87747819513209e-05
-2.47784884304303e-05
-2.78485633305434e-05
-2.11878498599193e-05
-1.75261510816728e-05
-2.73420547506624e-05
-3.01786112585917e-05
-6.18230892392371e-06
-2.15538282380757e-05
-1.23329305490987e-05
-1.80330712826831e-05
-2.45514420095266e-05
-1.28107858007791e-05
-1.6733456886151e-05
-2.45080669593324e-05
-4.32035234212817e-05
-1.46737737649879e-05
-1.45441426489384e-05
-2.67077782947811e-05
-1.49935420198758e-05
-2.30079130327004e-05
-6.21039021755933e-06
-1.13293081354532e-05
-7.58994903386545e-06
-3.06182259710597e-05
-6.87813547846529e-06
-1.6061646242782e-05
-1.37125772634931e-05
-1.20813660205472e-05
-2.24174898170096e-05
-2.1954800508422e-05
-1.78607670062827e-05
-1.39484514878988e-06
-2.58892546416901e-05
-1.84876949722461e-05
-1.45507522815205e-05
-7.53951954447866e-06
-5.83857996894785e-06
-2.39734044912096e-05
-3.01456689981824e-05
-3.33508354066493e-05
-5.40103207631444e-06
-2.25361331876717e-05
-3.46115567400859e-05
-2.52607840363952e-05
-2.32782674975823e-05
-2.62326102493107e-05
-3.29510756052915e-05
-2.1250967636124e-05
-2.58697284802835e-05
-2.17575016039963e-05
-1.41304933205909e-05
-5.18991522439285e-05
4.49039375208401e-06
-2.74698611302281e-05
-1.84569883322014e-05
-1.8646819514505e-05
-1.72669085799827e-05
-1.70101346211844e-05
-3.53348636545782e-06
2.64129028450196e-06
-1.47553254876544e-06
-1.69115322934343e-05
-1.76750317803281e-05
-1.78625326347845e-05
-6.1904522409656e-06
-1.23566009520144e-05
-2.00439445802244e-05
-2.77053004673231e-05
-3.08261177737395e-05
-1.52456154154521e-05
-2.15298546497187e-05
-1.9874639649624e-06
-1.33072572210155e-05
-2.72787989559063e-05
-5.92723832202961e-06
1.18349095094376e-05
-5.23273171037555e-06
-2.98892966544307e-05
-3.20592911102264e-05
-1.57397880540481e-05
-2.78693472866757e-05
-5.65556834197067e-06
-1.99751068324159e-05
-2.23000415353476e-05
-3.50485019136397e-05
-2.16612920992895e-05
-2.05750817444976e-05
-2.85466340236448e-05
-5.87737546847171e-06
-8.35468088781373e-06
-2.03847277496229e-05
-2.50792262796781e-05
-1.81082616133727e-06
-2.4335192622943e-06
-2.64207871885703e-07
-2.05461666618884e-05
-3.12401434363297e-05
-1.24730912213961e-05
-2.70336616546368e-05
4.5793124071286e-06
-9.73067003547097e-06
-2.26162335581289e-05
-7.38471098898965e-06
-8.16081242632245e-06
-2.47235406362201e-05
6.1120935443786e-07
1.00062364921301e-05
-6.90861763350922e-06
-1.06568515817648e-05
-2.10762261645366e-06
-3.93789928803142e-05
-1.02478042220715e-05
-1.10325680092007e-05
-1.41910146762707e-05
-9.98524945326453e-06
-1.70702030763099e-05
-1.19615859057252e-05
-1.38174812015061e-05
-2.41861236884924e-05
-3.18790478618194e-05
-8.58233325089403e-06
-6.26620484097059e-07
-1.67678508056014e-05
-2.17899451317994e-05
-1.67112748812737e-05
-2.88537340790044e-05
-3.47200015763142e-06
-3.56238561939197e-05
-3.83439348618753e-05
-1.84997674222766e-05
-2.78716401771472e-05
-4.04644522564962e-05
-1.14315007369474e-05
-1.71166201890811e-06
-3.52118902590499e-07
-5.46689648522247e-06
-3.19582100174608e-05
-2.1973097971863e-05
-1.32432730069301e-05
-2.8806857404679e-07
-2.34065909965125e-05
-1.55816584393696e-05
-1.87667252102097e-05
-4.23842918566913e-05
-1.64198688533387e-05
-1.6703757205752e-05
-1.26550882647968e-06
-2.28019181865607e-05
6.06976014976145e-06
-2.39177379781198e-05
-1.43719471593696e-05
-8.33659760392887e-06
-4.77357552211075e-06
-1.8447777275838e-05
-8.84721227455412e-06
-4.18175469774822e-05
-1.67423220603322e-05
-1.81025767459253e-05
-3.62732656388662e-05
-2.00431766963856e-05
-6.47773740399946e-06
-1.0634064159458e-05
-7.20286702316196e-06
-7.52389474491122e-06
-1.71796084029357e-05
-7.80898584859984e-06
-2.06154399748699e-05
-1.00184918567215e-05
-3.49333998326438e-05
-1.44998719724269e-05
-3.00846477673854e-05
-2.36965029027916e-05
-3.24077475344906e-05
-1.16454282890578e-05
-2.52426754312149e-05
-1.43277955061842e-05
6.90677159886822e-07
-1.66487291910872e-05
-4.50101760986722e-05
-4.60211425719525e-05
-1.86248123713584e-05
-2.1572249526064e-05
-1.32063069637985e-05
-2.26537104542141e-05
-3.96619599679729e-05
-1.95017532419866e-06
-2.34916996510492e-05
-2.09477279934886e-05
-3.70842994693952e-05
-1.07720458587789e-05
-2.32442908724985e-05
-1.64399033053582e-05
-2.79255974295357e-05
-1.66240892558795e-05
1.98123376454412e-05
-8.7124029620821e-06
-1.54102815464607e-05
7.73722077434351e-06
-1.4290958847052e-05
-2.79115807182525e-05
-4.00019277769449e-06
-2.15648740204548e-05
-3.09506122538849e-05
-2.58949436952111e-05
-9.66629196857358e-06
-1.56770513284016e-05
-2.06822500774688e-05
-1.72235132209235e-05
-1.62072000503856e-05
-1.77673289115028e-05
-2.35640969626059e-05
-2.27791978238561e-05
-3.48356516187235e-05
-1.81834657523143e-05
-3.14323915510148e-05
-1.45986498435572e-06
-9.85680620915111e-07
-3.32464575491442e-06
-2.92992863085356e-05
-2.51552117925325e-05
-2.52454671711446e-05
-1.38543643700063e-05
-6.07184055452045e-06
-1.99250591039008e-05
-2.14847006724403e-05
-4.66549440172906e-06
-4.90657999779874e-06
-1.66298247470952e-05
-2.30709815479397e-05
-3.00022041405079e-05
-1.75913154496265e-05
-1.26424988169804e-05
-1.99110786465982e-05
-7.78945460398232e-06
-8.88452722239711e-06
-1.2409026251535e-05
1.03344148490937e-05
-8.74088951055935e-06
-2.17841700927993e-05
-2.1586901688399e-05
-1.91347193287468e-05
-2.03925987771875e-05
-2.54107275959327e-05
-1.65436281237198e-05
-2.39125257281057e-05
-2.47098142032362e-05
-2.61325487552812e-05
-1.2168375017098e-05
-1.1471193543968e-05
-1.86172819218429e-05
-7.90925286860375e-06
-1.5572123328155e-05
1.69111491502333e-06
-1.60495152855604e-05
-4.26778161480286e-05
-2.62990019831798e-05
-3.76256511237265e-05
-1.28967217621178e-05
-3.56897921532997e-05
-1.49540198110087e-05
1.42692966023895e-06
-3.22990506031221e-05
-1.63123941548997e-05
4.98526554853632e-06
-1.03472146126349e-05
4.52321956711723e-06
-2.86619607938058e-05
-1.24335317343933e-05
-2.35739310099771e-05
-1.90334178603898e-05
-2.5356490862507e-05
-2.5750296536193e-05
-3.64966940685774e-05
-1.9040248030193e-05
-1.67010055691977e-05
-1.44268209951455e-05
-8.63737825374078e-06
-2.08981263245523e-05
-1.05132745183246e-05
-1.05969067505088e-05
-1.6117246325936e-05
1.48785331468007e-06
-9.38936121390086e-06
-3.05478100841217e-05
-9.96722713224114e-06
-6.50627078120803e-06
-2.0669534525927e-05
-3.54338149972989e-05
-1.89364006970459e-05
-3.02926099851115e-05
-2.20192880727882e-05
-2.05215021791511e-05
-3.0342529999699e-05
-3.48394587293728e-06
-3.21305236062647e-05
-1.15328120827816e-05
-1.60971643755285e-05
-2.95133087209291e-05
-1.302291951277e-05
-2.84444207723871e-05
-1.30082151232175e-05
-1.58624641427717e-05
-1.82215519484684e-05
-1.95933656884473e-05
-2.20130943441335e-05
-1.41697481100728e-05
1.49688431370639e-06
-2.27498370493385e-05
-1.09386929412252e-05
-2.71423031984131e-05
-1.07841263940216e-05
-8.95036199786796e-06
-3.90133913259034e-05
-2.55894417002101e-05
-2.98419507288348e-05
-9.22522872104984e-06
-2.6592293964587e-05
-3.64319531135255e-05
-5.22003079174263e-06
-1.73457952862685e-05
-3.21639904470052e-05
-1.80875134172216e-05
-5.98559680911994e-06
-2.06536753925401e-05
-2.7788692496448e-05
-2.58679287568867e-05
-2.82867689539803e-05
-2.17494798653639e-05
4.46370051006773e-08
-2.48696656514975e-05
-4.44852089517175e-05
-2.09131281868323e-05
-1.29206150846186e-05
-2.94230465185983e-05
-2.59805811355914e-05
-2.2583252206109e-05
-1.73209625872539e-05
-1.91435298933076e-05
-3.84999951256589e-05
-1.12129118634211e-05
-1.96997210094413e-05
-8.96669881708128e-06
-1.21483146830051e-05
-3.32311421531381e-05
-4.60436204293395e-05
3.81646056434989e-07
-1.77387077127898e-05
-1.74843917707437e-05
-1.63199114179348e-05
-3.3818748530442e-06
-8.82348421202065e-06
-1.55437038630271e-05
-1.69002457932207e-05
-1.29912368108525e-05
7.80315883051424e-06
-2.79679017986536e-05
-2.57684400479801e-05
-8.91012200071022e-06
-2.47597411555864e-05
-1.88798753659308e-05
-2.53897265401471e-05
-3.81657078537447e-05
-1.8899794754996e-05
-9.50296689164343e-06
-2.16559372384093e-05
-1.19510674250547e-05
-1.97581742814875e-05
-1.14072262488062e-05
-2.77679868544595e-05
4.89713167437506e-06
-7.21378820631917e-06
-9.14132528042602e-06
-2.85255680343626e-05
-2.970212945784e-05
-1.80405729522541e-05
-1.11829740314981e-05
-1.75811565951133e-05
-1.89392805631902e-05
-1.26688446061251e-05
-1.78865923466635e-05
-2.02352262829427e-05
-2.21539832293761e-05
-1.13378330632705e-05
-2.79249897783282e-05
3.16982029312048e-06
-2.36179982663219e-05
-1.98413081802266e-05
6.69679623254362e-06
-2.00040423960567e-05
-2.79550347250889e-05
-2.30625072087544e-05
-1.52196962862639e-05
-2.00593806988525e-05
-1.83696642194093e-06
-1.35964904969689e-05
-2.97579959891999e-05
-2.45341666427532e-05
-1.01801562636579e-05
-1.8243616117357e-05
-3.51154534273584e-05
-1.81178985009342e-06
-3.55047909987559e-06
-3.57634880492788e-05
-2.60467705361015e-06
-1.59749217739857e-05
-1.9864916652393e-05
-1.28684959889473e-05
-2.67034588435609e-05
-9.31851791023798e-06
-1.49701037880746e-05
-2.65876902524393e-05
-3.19125167958101e-05
-6.82259335596731e-06
-3.45628360431857e-05
-2.49190979092891e-05
-2.993139471752e-05
-2.70047221951162e-05
-2.39072644219981e-05
-2.0127515170501e-05
-7.91277099866169e-06
-1.75038512550878e-05
-4.95018011504723e-06
-1.85812407341532e-05
-1.18054044736976e-05
-1.73958248296112e-05
-8.20851809043826e-06
-3.94262279869211e-05
-2.33739862625467e-05
-1.21997061813938e-05
-2.64419811863749e-05
8.99191131338705e-07
-2.44825978900201e-05
-3.17418767769375e-05
-1.22551587007973e-05
-9.70700611786171e-06
-1.68419385881548e-06
-1.28347384250222e-05
-3.00798372217618e-05
-1.94358967390284e-05
-4.18134739046488e-05
-1.038249375241e-05
-1.58445523268587e-05
-5.1749150373201e-05
-3.18826959398704e-05
-1.23189789705094e-05
-2.27608477735363e-05
-3.09169487229182e-05
-2.68970877081955e-05
-1.97293947161001e-05
-1.99330104055934e-05
-7.18876145791637e-06
-6.37378936645977e-06
-9.70189282195668e-06
-2.56618728887735e-06
-2.9416107735556e-05
-2.50263641364723e-05
-1.93758357147256e-05
2.9624047002202e-06
-1.2584239737026e-05
-2.94171210604923e-05
-1.78486150007562e-05
-2.81854822982202e-05
-2.10071887485103e-05
-2.58197765432313e-07
4.87960920736449e-06
-1.81833651209394e-05
-2.23113247024009e-05
-1.38350940102066e-05
9.52714841143762e-06
-2.29386031414005e-06
-3.96294303938071e-05
-7.76150782856746e-06
-2.69190244577538e-05
-4.28685108159496e-05
-3.18977820256002e-05
-3.56151516419351e-05
-2.66483454328737e-05
-4.18891311875644e-05
-1.5585907988494e-05
9.66349969129189e-06
-2.67593726140487e-05
-2.64873268004793e-05
-1.00802180139208e-05
-1.57818102438889e-05
-9.65006122020728e-06
-2.89282257431218e-05
-3.21527159894927e-05
-2.31573361495559e-05
-1.36951583416979e-05
-2.36373585433738e-05
-2.40760956970924e-05
-1.1458576638136e-05
-1.81544953819338e-05
-1.55779790866569e-05
-8.97844498282314e-07
-2.37973267146145e-05
-5.26284920531631e-06
-1.03957763612802e-07
2.38034664192369e-06
-1.26656682048639e-05
-1.39655699419744e-05
-7.52203193860998e-06
-1.43589111062391e-05
-2.27989320846311e-05
-9.68272836022255e-06
-1.94964754855716e-05
-1.18076750671521e-05
-1.2735635002565e-05
-2.59900053924863e-05
-2.4612156747115e-05
-3.17873826249762e-05
-2.87749445243877e-06
-2.00818750743954e-05
-3.82374458561308e-05
-9.38759777374181e-07
-4.14668156969511e-06
-5.53910264108948e-06
-2.98124863632634e-05
-2.15415366505632e-05
-1.27410630135544e-05
-1.71644253769146e-05
-4.76136655991261e-05
-1.97907801502672e-05
-2.06596859441208e-05
-2.62329771251337e-05
-1.77216494097219e-05
-2.30998945216438e-05
-1.44783017565963e-05
7.00538895587098e-06
-7.46088277609837e-06
-1.09525710492731e-05
-1.86302547001671e-05
-2.47786460315053e-05
-7.34955012353892e-06
-1.9350510034789e-05
-2.64630586106403e-05
-9.53124606140114e-06
-1.55098330026534e-05
-9.28944378512193e-06
-2.88541711345964e-05
-2.94826800892092e-05
-1.74042634654323e-05
-1.54081159118002e-05
-1.41459608008413e-05
-3.53273928060976e-05
-6.4166935221172e-06
-4.40132620588288e-06
-1.62417116301363e-05
-2.68611380815341e-05
-1.64064727211001e-05
-1.92795549830786e-05
-3.11911129736384e-05
-2.77045106526923e-05
-2.48081548223576e-05
-2.78034248676623e-05
-1.96741815605678e-05
2.75512891569616e-06
-3.44877689476752e-06
-1.63328214151697e-06
-3.50216867896129e-05
-2.3726491544651e-05
-2.38066282298533e-05
-1.37363610540786e-05
-2.71624056839996e-05
-1.69118324543525e-05
-1.87703453509564e-05
-1.77361592412318e-05
-1.95872609893327e-05
-1.74605468756038e-05
-1.32804357094635e-05
-2.69599243337113e-05
-1.9239257667785e-05
-1.2998750607193e-05
-3.90085055058646e-05
-8.93316284769206e-06
-2.89914162242031e-05
-1.52616678453344e-05
-3.45616443918149e-05
-1.74185523165207e-05
-1.23298734617981e-05
-1.74270075522618e-05
-4.64095771076024e-06
-1.98065154289025e-05
-2.95382055699848e-05
-1.4695855978007e-05
-3.33136114862584e-05
-9.03674436478794e-06
-5.3295314069305e-06
-6.94132063686969e-06
-1.5648086344931e-05
-1.38766413932133e-05
-1.33771785483809e-05
-1.43024965540521e-05
-4.7201681879379e-05
-1.11342078264336e-05
-1.96398372294643e-05
-1.75684031679774e-05
-1.28523956906015e-05
-1.58204941244135e-05
-2.27561881238781e-05
2.52878224501598e-06
-1.92213824797397e-05
-3.5412465223484e-05
-2.96191250004922e-05
-2.92183217417467e-06
2.14461004647385e-06
-1.03597537078386e-07
-1.51465290146575e-05
-2.65243564745641e-05
-9.70993436944178e-06
-6.90096753420556e-06
-1.91593808935556e-05
-1.36198763256109e-05
-1.86934646574167e-05
-1.58333988373096e-05
-9.14012349480874e-06
2.13987224413084e-06
1.14180253057882e-05
-2.79920519452244e-05
-3.24781316985473e-05
-1.38024566950808e-05
-2.38833235412425e-05
-1.21151448300103e-05
-2.05925958929244e-05
-1.86911574672254e-05
-2.57091715363398e-05
-1.99933782725229e-05
5.18986259385404e-06
-3.7726529910042e-05
-5.47694804834443e-06
-2.08457648633536e-05
-2.8125136909537e-05
-7.42719930296038e-06
-1.34684621487392e-05
-1.88983716156663e-05
-3.80642769473965e-05
-2.71683573052296e-05
-1.83910468098782e-05
-2.04056524673226e-05
-1.55836288385518e-05
-2.44561152245618e-05
-1.94717147783686e-05
-5.35796928110543e-06
-9.39887044083794e-06
-7.16663099361158e-06
-1.12865230029656e-05
-2.27465739071486e-05
-1.86307713417048e-05
-2.22110140733408e-05
-4.08955645802833e-05
-2.53334323854628e-05
-3.58740533152698e-05
-2.83179048699955e-05
-2.95338362086961e-06
-3.19256915977848e-05
-1.83346279970092e-05
-5.26519481829514e-06
-1.30564283037704e-06
-2.71847276538929e-05
-1.18904203571161e-05
-2.76794803142449e-05
-1.13881422193208e-05
3.47724432502948e-06
-9.08395799743564e-06
7.09873557312594e-06
-1.7796399688183e-05
-1.48777943885306e-05
-3.49871302916438e-05
-7.09354786003111e-06
-2.04141659056845e-05
-3.79003637050204e-05
-1.71268583126537e-05
-9.67933748833214e-06
-2.03071347970487e-05
-7.82089068331241e-06
-2.09524996899394e-05
-1.1858570932123e-05
-1.92837639208923e-05
-3.49238657697977e-05
-9.36736203991687e-06
1.51904994071052e-07
-1.40787387995739e-05
-2.90236717306918e-05
-1.31954030177722e-05
-2.11001561007609e-05
-2.53875961955982e-05
-6.98545791210751e-06
-6.78360983217969e-06
-1.19974364829531e-05
4.86165459997164e-06
-1.24346363996049e-05
-1.85263166924656e-05
-7.3324172288318e-07
-9.15968923676335e-06
-1.15606720572125e-05
-1.32920210002205e-05
-1.34438305239867e-05
-1.23517065904969e-05
-8.70847059171628e-06
-4.21533787554073e-06
-2.74008935902046e-05
-8.10922835455435e-06
-1.28830686158341e-05
-1.48979762945561e-05
-2.14346262797855e-05
-2.12392420167079e-05
-1.90575059168669e-05
-1.51088716186834e-05
1.4003971614326e-05
-6.78043707118778e-06
-3.12187303680652e-05
-3.42573722530549e-05
-3.23733552192085e-05
-1.06036851056322e-05
-1.82682901013979e-05
-5.4511631805185e-06
-5.38742272137608e-06
-1.06401130959715e-05
-3.22584467207802e-05
-2.20426592044633e-05
-2.03328200068583e-05
-1.44541577041631e-05
-1.84040208709282e-05
-2.48839255290593e-05
-2.30521378120328e-05
-2.23498151039853e-05
-1.68971713286343e-05
-1.73296231542425e-05
-3.32148869057537e-05
-1.87136446324836e-05
-5.37665324050078e-06
-3.21239663646962e-05
-3.39373213935234e-05
-3.06910274445028e-06
-2.36530427458837e-05
-6.62434814320767e-06
-3.63700041110958e-06
-1.77060820954184e-05
-3.32255237809226e-05
-2.31888494777279e-05
-2.49889068430953e-05
-3.43511746062163e-05
-1.78162402001472e-05
-1.35454410024838e-05
-1.86156659485739e-05
-2.26171404736988e-05
-4.64709173647939e-06
-6.46044086955899e-06
-1.53243250958777e-05
-1.96325801495325e-05
-2.51424713207378e-05
-3.51871941536058e-05
-6.15314159220638e-06
-1.42208368640405e-05
3.08664992649486e-06
-3.13182959126213e-05
-2.53333954385059e-05
-4.77799695406373e-06
-2.74632979383313e-05
-3.51876843594589e-05
-1.59854796306383e-05
-2.16420052351924e-05
-1.61595543282326e-05
-3.60062033687935e-05
-1.82281371685411e-05
-2.70769110758196e-05
-6.29438597122337e-06
-2.06634480317124e-05
-4.75573755150305e-06
-4.20405669881493e-05
-2.86728735072271e-05
-2.36515842108345e-05
-1.95396674773876e-05
-2.79485901929246e-05
-2.94130336165475e-05
-4.46916669674747e-06
-2.97752316222206e-06
-3.27784129443155e-05
-3.08186498894186e-05
-5.19820566158594e-06
-3.74248054691399e-05
-4.18173501606784e-06
-2.09926964672453e-05
-2.96694916616182e-05
-3.16627320164384e-05
-7.8697190311318e-06
-1.51662429697332e-05
-1.38195164302555e-05
-2.9254804271006e-05
-1.39679487571718e-05
-2.41979532202401e-05
-3.1378326371261e-05
-7.7534650507917e-06
-1.75572583609145e-05
-1.10596179057713e-05
-6.91083034333037e-06
-2.9640966097563e-05
-1.11949974238438e-05
-1.98705479928626e-05
-2.09052526736567e-05
-6.73768402126304e-06
-2.52398239843811e-05
-1.65512290556502e-05
-1.76378426119365e-05
-2.55227944447154e-05
-1.49928605758165e-05
-3.01034177241893e-05
-1.23225043483484e-05
-4.64653770551126e-05
-3.99621567949779e-05
-2.8331369117478e-05
-3.80652441360691e-05
-1.49289867210687e-05
-2.44546672180115e-05
-2.17672086516878e-05
-2.36004451658021e-05
-2.49972584548984e-05
-1.91457680031964e-05
-7.48777944164208e-06
-1.65576718479417e-05
-2.10277946734177e-05
-3.16491707989268e-05
-2.61923062787314e-05
-2.06529415161412e-05
-1.70279172150133e-05
-1.13820415280535e-05
-2.96114175363262e-05
-1.0566926368543e-05
-1.41951081888082e-05
-2.00964022736952e-05
-1.64600907720101e-05
-1.4302227931634e-05
-2.78490744540801e-05
-2.68503224880799e-05
-3.86348081085001e-05
-4.79958361463837e-06
-1.11541810042445e-05
-4.63359634283543e-05
-1.33039135344322e-05
-3.56888509322477e-07
-1.56717625492648e-05
1.02962963866504e-06
-2.77160113903372e-05
-1.83091027816198e-05
-5.33061700356817e-06
-1.81229791547056e-05
-3.73101458947461e-05
-2.65459609484974e-05
-3.3306614037993e-05
-9.23846698245354e-06
-9.39594287480508e-06
-2.40697769097566e-05
-2.32015877717109e-05
-1.98634617731386e-05
-1.15719545274017e-05
-6.16332114710397e-06
-1.70686593291019e-05
-1.60005951146846e-05
-1.29327165828242e-05
-1.10305805280326e-05
-3.11620818607935e-05
-1.64560982395322e-05
4.32732462901079e-06
1.53236106786309e-06
-1.12061086812609e-05
-1.12949334878235e-05
-1.0576059049708e-05
-1.29289563034325e-05
-3.04949303089189e-05
-2.60265305052204e-06
-6.81713242075853e-06
-3.2431651192385e-05
-3.25225665131176e-05
-3.1215388589712e-06
8.23879058217248e-06
-1.29319559944928e-05
-1.85599816253897e-05
-4.26730223204453e-05
-1.14595584425403e-05
-7.29926888317976e-06
-2.17929181665978e-05
-2.98210747587142e-05
-2.4966226963217e-05
-1.03732325090514e-05
-2.10037370090789e-05
-9.6839847680834e-06
-3.11230665676217e-05
-1.1954989566441e-05
-1.5272956366624e-05
-1.325978206671e-05
-1.32609127203762e-05
-1.43106959850908e-05
-2.95664168577607e-05
-4.21273902576671e-05
-1.56794043272342e-05
-3.22988031567102e-05
-2.27956709680328e-05
-4.39372635097983e-05
-7.88707545276641e-06
1.32382370191671e-06
-2.46246597715316e-05
-3.97302405258899e-05
-1.68450866083745e-05
-2.04586856560942e-05
-1.25145917561982e-05
-4.25928116352783e-06
-1.80996016493839e-05
-1.21363596275587e-05
-1.88376846829701e-06
-2.42761298983197e-05
-1.91733948998236e-05
-1.82182683000242e-05
-3.21120052398009e-05
-1.64602783144859e-05
-2.243752522472e-05
-1.15976245046664e-05
-8.25465610867925e-07
-2.54725873408416e-05
-1.81831594191556e-05
-3.32190206417167e-05
-2.23432200876645e-05
-9.4407511716885e-06
-2.65072789292693e-05
-3.30981637945745e-05
-3.78605418482625e-05
-2.09651385874144e-05
-9.49370582597471e-06
-2.60640232467026e-05
-3.21371280828407e-05
-1.20587825036066e-05
-2.45808240289037e-05
-1.83977452592555e-05
-2.29769971242255e-05
-2.01764397979319e-05
-2.48895381111398e-05
-2.96028421008849e-05
-1.36175341997048e-05
-1.2199671621118e-05
-7.01804845964534e-06
7.94217044066208e-07
-2.21663653652053e-05
-1.4532749234926e-05
-2.20086473483159e-05
-1.54681121487761e-05
-3.8175574117912e-05
-1.54003671119676e-05
-2.06420676779612e-05
-1.31795408262868e-05
-1.88676483496907e-05
-3.63584702624649e-05
-2.17758741699686e-05
-1.58784932691632e-05
-1.53261583507069e-05
-1.58117090188391e-06
-2.45974798631723e-05
-1.12582513616124e-05
-1.23586643176756e-05
-4.14300403420647e-05
-1.19488031130483e-05
-3.11596499111122e-05
-2.07621919197878e-05
5.11594262325094e-06
-1.92723340749959e-05
2.99410688515946e-06
-2.09208277378823e-05
-1.08321582041363e-05
-2.16119925712242e-05
-2.45514519306701e-05
-4.19646850048466e-06
-3.73558390919227e-05
-2.87297400205674e-05
-1.78052485858795e-06
-2.26370747121726e-05
8.99814188697165e-07
2.62064744430225e-06
-7.82667114001735e-06
-1.38638266908832e-05
-1.38356025997566e-05
-2.46855183336534e-05
-3.74528965487124e-05
-1.54500529530155e-05
-1.86182293187895e-05
-2.77660597808462e-05
-2.94301888292198e-05
-3.29737236403579e-05
-4.13187614367557e-06
-3.061547692237e-05
-1.74441849244069e-05
-6.49298443745911e-06
-3.89300831655748e-05
-1.44584787547732e-05
-2.22992638513654e-05
-1.81195768056359e-05
-1.26560721634199e-06
-3.14082820401079e-05
-1.24944001689231e-05
7.40038921744037e-06
-1.51146832762657e-05
-1.62130133306228e-05
-1.44916468108532e-05
-2.67684506733022e-05
-4.17016585332873e-05
-2.39398867321939e-05
-3.66305279560977e-05
-2.02931931971954e-05
-1.66058110014705e-05
-1.69420687386972e-05
-1.83668024766643e-05
-3.91560097674717e-05
-3.72349416262257e-05
-2.44951000279992e-05
-1.27148513178305e-05
-2.61418897069427e-05
-3.18489841832643e-06
-1.05431564560889e-05
-1.48364425068762e-05
-1.25742821464748e-05
-2.24237174209182e-05
-1.73741984995882e-05
-2.01191710787948e-05
-1.23840839829407e-05
9.07752029992727e-06
-2.30422026658524e-05
-2.88143257953048e-05
-1.61857157231735e-05
1.11635072644461e-06
-1.11227972085339e-05
-1.05276657465407e-05
-2.75457888533524e-06
-2.46653699449191e-05
-6.04602529649082e-06
-1.44226326922909e-05
-2.25321648488986e-05
-9.04377521212627e-06
-2.24411236363549e-05
-1.99901360059078e-05
-2.70492913799223e-05
-2.43225600506504e-05
-5.78811169078685e-06
-5.61248996491893e-05
-1.62011408593965e-05
-2.89357133619008e-05
-2.08623662966578e-05
-2.02572941594969e-05
-1.16536271801115e-05
-7.72980039227006e-06
-3.84720426962175e-05
-1.3008225018597e-05
-2.37595324153616e-05
-2.03791771411053e-05
-1.14630281388106e-05
-2.16243817478568e-05
-3.21845566031871e-05
-6.27542916576252e-06
-1.78406189275358e-05
-2.81233772787279e-05
-2.44411346991658e-05
-1.79838911071182e-05
-1.12458778037003e-05
-1.00515480456548e-05
-2.43132241847945e-05
-2.03853494427373e-05
-2.71158384228215e-05
-1.12695611478962e-05
-6.77983712268177e-06
-3.67969119708457e-05
-1.38729191144791e-05
-1.55794158301803e-05
-1.85667425301979e-05
-9.60612922410824e-06
-2.55586843362818e-05
-2.93296991615766e-05
-1.58861435784003e-05
-3.38491812336215e-05
-1.40400733287724e-05
-1.91780435416258e-05
-1.36590435952609e-05
-2.12470064850065e-05
-2.79065395389038e-05
-3.57798505260868e-06
-1.35960066613944e-05
6.42745269127154e-06
-1.04305234970609e-05
-2.31733329870586e-05
-1.54497593354664e-05
-2.90437667001103e-06
7.1422191386702e-06
-3.47232785558404e-05
-2.00136417893542e-05
4.56705693456342e-07
6.62601741076659e-06
-1.82782111995364e-05
-3.02363027340863e-05
-6.55015007257943e-06
-2.03681606972114e-05
-1.90284910889644e-05
-1.29131912531646e-05
-8.40894271124269e-06
-3.06496020302596e-05
-1.81114269347286e-05
-2.10023200720517e-05
-1.16407768146847e-05
-1.03618105718131e-05
-2.90683226464949e-05
-2.43241170529171e-05
-1.65893482799127e-05
-5.63431383471593e-06
-3.63381735156698e-05
-2.73094373562023e-05
6.88266543454508e-06
-4.16980136879905e-05
-1.78970087501407e-05
6.55257802225234e-06
6.21050619849648e-06
-2.59613519166077e-05
-1.94289369839509e-05
-1.33239712082582e-05
-3.25548440291301e-05
-4.82155606364347e-06
-7.19781755552855e-06
-1.18451277080638e-05
-1.35414039062851e-05
-2.84081290919192e-05
-1.26336387326531e-05
-2.88376186161527e-05
-2.88159960263928e-05
-1.21909097996621e-05
-3.08570264856764e-05
-2.86292752999098e-05
-7.41858058223293e-06
-1.22524763187682e-05
-5.70381431661152e-06
-3.68651283232895e-05
2.26840789528088e-06
-2.7651096668649e-05
-3.42565467828311e-05
-3.11434349372046e-06
-1.93215367648144e-05
-1.11432794683522e-05
-2.08810356913846e-05
-2.81542332595271e-05
-3.87736098911156e-06
-9.76494000195912e-06
-1.40899210481288e-05
-1.41796386327275e-05
-3.22642633221174e-05
-2.92529572014724e-05
-2.19522042712773e-05
-1.19068896020859e-05
-1.34692498067751e-05
-1.19748628616675e-05
-2.56477627576219e-05
-4.29726521229109e-05
-3.02634331059207e-06
-1.038221414399e-05
-1.32791814326807e-05
1.42682746974871e-05
-1.49584940475171e-05
2.64059180284218e-07
-2.127109734948e-05
-2.82834217272835e-05
-1.06998531911141e-05
1.21986984317981e-06
-2.32492520590666e-05
-1.09634904110632e-05
-7.85852582417505e-06
-2.10037642898732e-05
-2.81199774562851e-06
-2.06364793043036e-05
-3.94552798469665e-05
-1.70755300648746e-05
-2.44532478097359e-05
-9.38987090336652e-06
-3.51534044090189e-05
-9.03184262431563e-06
-8.96959759164056e-07
-4.09775417175791e-06
-2.26846418940202e-05
-1.67472653940503e-05
-1.31331537642136e-05
-2.29803917191537e-05
-1.9593121562455e-05
-1.21007949240255e-06
-2.27357471065547e-05
-1.89671323034012e-05
-2.24311042829867e-05
-2.28789804742889e-05
-2.1277346130076e-05
-3.18867056388942e-05
1.67562871867009e-06
-1.24050025968971e-05
-2.67544754612735e-05
-2.88802993745313e-05
-1.23040290250387e-05
-2.79264736829934e-05
-2.98539016678821e-05
-2.47629825637611e-05
-2.6539717548098e-05
-3.37727890383345e-05
-1.87773196354925e-05
-2.29044775454731e-05
-2.97251567799075e-05
-3.77106753272524e-05
-1.43930118229906e-05
-6.5590144671819e-06
-1.62959870120018e-05
-1.29553028803305e-05
-9.81184273180942e-06
-1.76918370940361e-05
-3.25239445393739e-05
-5.84587794205129e-06
-2.50159120693899e-05
-2.66819529152429e-05
-1.6612371713835e-05
-2.24905014979829e-05
-6.868674308816e-06
-1.07369385453527e-05
-4.04917696851351e-05
-1.90399945868661e-05
-2.9600184884436e-05
-1.38120770008583e-05
-1.69942920439499e-05
-2.19210592961803e-05
-3.51578332649828e-05
-1.1644974731112e-05
-2.87506898668986e-05
-1.57447976252502e-05
-9.63745387143551e-06
-2.21565348931575e-05
-4.90112668689076e-06
-9.85823085351902e-06
-2.14294774453057e-05
-1.5494844758278e-05
-2.59973818721433e-05
-1.51531299345034e-05
-2.18736780381771e-05
-4.02230389204652e-05
2.8189389231173e-06
-2.30354435678669e-05
-3.03232934978628e-05
-1.07251045854567e-05
-3.11950851322433e-05
-9.832733190539e-06
-2.89102769276597e-05
1.10034110189163e-05
-7.94713718498243e-06
-5.74785068826479e-06
-2.52769535694208e-05
-1.40483484842049e-05
-2.73097368100184e-05
-2.54520009713253e-06
-1.82669041170975e-05
-2.80189949152359e-05
-1.1006677860288e-05
-2.4337865945043e-05
-2.3694693126887e-05
4.95971827122724e-07
-1.82408041288527e-05
-1.34254820467805e-05
-1.775946380536e-05
-5.28821116141609e-06
-1.82035733687849e-05
-2.07647198903214e-05
1.20439971184271e-05
-3.38651991919752e-05
-1.38473694565168e-05
-3.74436385993873e-05
-1.72552621961883e-05
-1.56181011412514e-05
-2.063601724252e-05
-1.45317386751603e-05
-2.02745870098666e-05
-2.62381752983503e-05
5.39014257097903e-06
-1.51386800439754e-05
-9.85717226484806e-06
-1.06691009457158e-05
-1.501170629183e-05
-5.52943837161017e-06
-3.36118830671408e-05
-1.65008597659175e-05
-2.69711518247599e-05
-3.2314524607688e-05
1.49797358557886e-06
-1.37976496554522e-05
-1.53574501580495e-05
-3.12441632789647e-05
-1.29048365174838e-05
-1.41939766310107e-05
-2.04138766472461e-05
-2.11049474885088e-05
-2.01175627342436e-05
-1.62043549644375e-05
-1.31401446230827e-05
-1.48327148557934e-05
-8.96193188253695e-06
-2.30667714290686e-05
-4.30959575859539e-06
-1.84882326125715e-05
-7.41010254089287e-06
-3.04128571219511e-05
-2.25485659989619e-05
-1.78626562356032e-05
-5.14447291542802e-06
-2.21882484759287e-05
-8.02464878777502e-06
-3.15977236625294e-05
-2.72419717831886e-05
-3.49583812632418e-05
-1.87752822959731e-05
-3.69021414644772e-05
-1.59013885169747e-05
-3.67943176646048e-06
-1.80356749140484e-05
-2.59344185262107e-05
1.0717636447416e-06
-2.75714760848238e-05
-2.8923245090182e-05
9.53470759613011e-06
-2.46511160219013e-05
-3.19533257956195e-05
-2.61448018238982e-05
-1.52935630977167e-05
-1.7204453970718e-05
-1.56652323776609e-05
-7.06218341733214e-06
-4.72186813466281e-06
-1.14581298438903e-05
-1.65520388918561e-05
-2.51988058492802e-05
-3.41759191442883e-06
-2.26829816495186e-05
-3.87145819450479e-05
-4.81437067293022e-06
-1.43217572541057e-05
-2.6587616262388e-05
-1.66370992314464e-05
-4.5140838472817e-06
-8.22222599302654e-06
-2.21948988562779e-05
-1.25286239458364e-05
-2.68468679041597e-05
-1.98060031250851e-05
-2.48915192217844e-05
-3.52619408929767e-05
9.84150082712686e-07
1.35411305244062e-05
-2.24263491577706e-05
-2.87740173509366e-05
-1.42846710430285e-05
-9.8261669760247e-06
-3.02675089218021e-05
-4.10143562415575e-06
3.25324456100867e-06
-2.58190184308487e-05
-1.14814420096828e-05
-2.37505275356786e-05
-2.63955470002211e-05
-1.09588879177535e-05
-1.89062982302421e-05
-2.33721363624949e-05
-1.94489645359731e-05
3.74829088688702e-06
-2.05547330268853e-05
-1.73743729698282e-05
-4.46352004034213e-06
-2.91179399299585e-05
-3.0602749809592e-05
-1.22987987008528e-05
-3.23919746334024e-05
-1.88242325955529e-05
-2.76869773489603e-05
-2.05974030040629e-05
-3.28732108072032e-06
-1.10520140731075e-05
-2.02498877554827e-05
-3.03571994516977e-05
-8.2846959366627e-06
-2.08089079554568e-06
-3.88305487719152e-05
-2.42058950740044e-05
-1.6954131421102e-05
-2.59193888559481e-05
-1.25652899887168e-05
-1.53327230941038e-05
-1.10064908591506e-05
-9.72795611254275e-06
-3.88556030828296e-05
-1.34314126812043e-05
