# Supplementary material for: Research on computational propagation and identification of mine microseismic signals based on deep learning
Source: PLoS One. 2025 Oct 22;20(10):e0334641. doi: 10.1371/journal.pone.0334641 (PMC12543183; doi:10.1371/journal.pone.0334641)
Supplement: S3 Data — (ZIP) [file pone.0334641.s003.zip › 000100500002932.xlsx_0.txt_24.txt.txt]

-1.5996682471352e-05
-1.19642886206858e-05
-2.15649988764196e-05
-3.45657734996265e-05
-6.27261442993869e-06
6.4777829318728e-06
-2.04236391665918e-05
9.92989749262609e-07
-2.61126966027046e-05
-1.84466742031412e-05
-2.53844810625517e-05
-2.03587915044332e-05
-1.60806198090561e-05
-1.02029867741075e-05
-3.03218469396355e-05
-2.53649257033282e-05
-3.29615470442124e-05
2.82799082412224e-06
-1.47170137181295e-05
-3.1986737691934e-05
-1.14637693030709e-05
1.51590537532733e-06
-2.34182691688708e-05
-2.76128171883695e-05
-2.66245334037743e-05
-1.72655394256606e-05
-6.11455386890474e-06
-2.56392106740244e-05
-3.12985369363792e-05
-3.57426617286399e-05
-2.92292349777209e-05
-1.7227856226528e-05
-6.04257287707696e-06
-3.32711502048086e-05
-6.22695122317922e-06
5.10633030486985e-06
-5.84328749798065e-07
-3.06158865930181e-05
-2.10967168843485e-05
-1.90339628489758e-05
-2.52945280269093e-05
-1.25140353005725e-05
4.7063498554808e-06
-3.20294768488603e-05
-2.54327757061329e-06
-2.14480395107056e-05
-4.06166390707375e-05
-1.17477740599386e-05
-2.45433147109465e-05
-2.76654235810059e-05
-2.26241240514168e-05
-3.59782099283378e-05
-9.42239203533e-06
-6.77968257824729e-06
-7.68477225749472e-06
-2.6467225156191e-05
-1.29987987536922e-05
-2.43880671997691e-05
-3.24358012229719e-05
-2.92674176384112e-05
-2.86790572392324e-05
-3.98352661644065e-05
-1.680462045278e-05
-1.2661234591566e-05
-1.09070590614595e-05
-1.55920277767163e-05
-1.53104467067883e-05
-1.66843237704317e-05
-3.73673045380036e-05
-2.43897016826006e-05
4.7251128125508e-06
1.05554501160719e-05
-1.94922956111582e-05
-2.79995058439518e-05
-2.77126209188863e-05
-3.22346004063554e-05
-2.8612890830518e-05
-1.6453389810309e-05
-2.25975017116254e-05
-1.85647537826932e-05
-1.66595021488045e-05
-1.55546544307154e-05
-2.48266208396374e-05
-3.25614933872273e-05
-9.9339132357891e-06
-9.07067915300367e-06
-1.72155063906226e-05
-1.08904351123951e-06
-2.39790971528456e-05
-1.6578669260952e-05
-2.79929001241212e-05
-1.60624387885418e-05
-2.8323057010887e-05
-2.31197800097367e-05
-2.65408104714115e-05
-2.65578625266121e-05
-1.76952049852235e-05
4.84924380980053e-07
-4.78681271506981e-05
-1.24519837012127e-05
-3.8191089477318e-05
-9.13370342938932e-07
-1.30596657303927e-05
-2.89479382008681e-05
-2.96581980684839e-06
-2.50608278172802e-05
-2.16451879022677e-05
-2.20668890330068e-06
-2.0281710363746e-05
-1.26728366949742e-05
-2.75304020843132e-05
-2.64131435534378e-05
-1.29787646697294e-05
7.6011130431082e-06
-1.54642739265009e-05
-6.50523039733481e-06
-1.32253539220101e-05
-1.35081497828775e-05
-2.71942237266614e-05
-2.25966343316415e-05
-2.49546511031997e-05
-4.73243246123075e-05
-1.28733211083854e-05
-7.45386990899291e-06
-2.18908985117826e-05
-2.07295084440693e-05
-1.06039938155589e-05
-1.37161116909369e-05
-9.17936778782775e-06
-1.47231833887819e-05
-2.70505012859532e-05
-3.41400308456062e-05
-2.23907271938198e-05
-1.60189728228737e-06
-3.22766419784612e-05
-3.57164777685615e-06
-1.98148083434934e-05
-2.22863607866712e-05
-3.07852619697653e-05
-1.95276996867345e-05
-1.35039134239751e-05
-2.3923417989928e-05
-7.45337316217701e-06
-2.8153911741675e-05
-1.26988635914421e-05
-6.00958547728346e-06
-2.62833986562333e-05
-4.02079676509015e-06
-9.57159851312698e-06
-1.65164494964275e-05
-9.91673089374908e-06
-1.1484325133571e-05
-2.40127524879539e-05
-2.62276398033022e-05
-1.99563285280021e-05
-2.57442582914833e-05
-2.69970570227785e-05
-1.74672654786211e-05
-2.36279422803996e-05
-1.71961521240475e-05
-1.18413991315588e-05
-2.18951256179879e-05
-1.2706546014357e-05
-2.57560709578948e-05
-2.7612995864797e-05
-1.85483207279208e-05
-1.82724843405144e-05
-6.94059788145417e-06
-3.13326539593424e-05
-3.49158331821349e-05
-1.04895557073797e-05
-2.10679645794031e-05
-2.09566304385698e-05
-2.92737543632138e-05
-1.34355732384828e-05
-9.03513354537282e-06
-4.12405390132138e-06
-6.2060310359881e-06
-3.17661221828754e-05
-1.23836810939703e-05
-2.82876443631386e-05
-1.68480496690757e-05
3.56939460435369e-06
-1.28959318854797e-05
-2.70763880613086e-05
-2.11281393346231e-05
-2.18074816147933e-05
-7.67807211295648e-06
4.33062663871206e-06
-2.23079802486542e-05
-1.45970556283781e-05
-1.95255793553333e-05
-3.40473843654223e-06
-2.15510013057715e-05
-4.22234342042113e-06
-4.77635644909699e-06
-2.19707341275432e-05
-2.56666547949743e-05
-7.37382388567188e-06
-1.81480160762569e-05
-1.88310530972553e-05
-1.00187585409096e-05
-1.66200702731007e-05
-1.27139993284582e-05
-3.91196032569933e-06
-2.35333000258695e-05
-2.2156778430737e-05
-4.90227706068284e-06
-7.33759425175809e-06
-3.41360733217088e-05
-1.27776476461003e-05
-1.53533003305636e-05
-2.16785633037945e-05
-1.63029075940011e-05
-3.96742458434889e-05
-1.22878720126558e-05
-1.70636243371604e-05
-4.22377997387605e-06
-2.31218612117465e-05
-2.15527461892218e-05
-1.71854660160341e-05
-2.58348323018113e-05
-1.34017340548897e-05
-9.06684042362363e-06
-2.52559315796201e-05
-9.61352197018787e-06
-2.29131765413409e-05
-2.72061253565866e-05
-2.57702539116895e-05
-2.59093833495529e-05
-2.76340317808569e-05
-3.5212382957076e-05
-1.46538862807732e-05
-3.35580987184854e-05
-1.50139639858193e-05
-1.51235554920095e-05
-2.35194364308393e-05
-1.79000949887885e-05
-1.83448530618081e-05
-1.98798131348879e-05
-1.17814581985927e-05
-1.43936696049565e-05
-3.14042838199112e-05
-6.80144461311795e-06
-2.65848393831887e-06
-3.6082064885914e-06
-2.43748989602763e-05
-2.66454253990255e-05
-2.30772431346865e-05
-1.62784896643539e-05
-1.44570652434275e-05
-2.4069163320023e-05
1.2258969498048e-06
1.59815780210464e-05
-7.12756716912264e-06
-3.41992780206355e-05
-1.72467846241117e-05
-2.06886275512569e-06
-2.56515336378342e-05
-1.11982038460664e-05
-9.22259062137618e-06
-8.03861614450151e-06
-4.23295410090837e-05
-7.63301845244754e-06
-1.85967509332375e-05
-1.90646551871816e-05
-3.2499237829047e-06
-2.30139724959338e-05
-2.79890179362275e-05
-2.34554922390993e-05
-1.22300807677399e-05
-1.26982294026009e-05
-1.46279880755405e-05
-3.61122016254842e-05
1.4614403831952e-06
-1.64146975217056e-05
-1.55166865614277e-05
-3.92616831627259e-05
-4.9542773150448e-06
-1.79182209485811e-05
-3.16517638969234e-05
-3.79416869740337e-05
-2.29723720611381e-05
-5.81803507233761e-06
-3.14678823993557e-05
-2.76972949634348e-05
-3.39680375201524e-05
-2.89740577829486e-07
-2.23441194025803e-05
-1.63152411650598e-05
-1.15895033563549e-05
-1.63722782934617e-05
-1.25851688360289e-05
-1.69201845353164e-05
-7.84229309828035e-06
-5.58088430894299e-06
-8.83936558739557e-06
-1.97504301476976e-05
1.51049891479369e-06
-1.52611281363321e-05
-2.04364992211726e-05
-1.85101701423327e-05
-3.22949205241609e-05
-1.74859926381997e-05
-7.62940558673662e-06
-1.78604872758133e-05
-9.32846767540072e-07
-5.33847243244152e-06
-2.06983378219793e-05
-2.50510331641859e-05
-8.5519261691977e-06
-1.8037216185618e-05
-3.5346169708424e-05
-9.99405066419928e-06
-1.39349346041754e-05
-1.63152296027862e-05
-1.32640558296094e-05
-7.81164576584953e-08
-1.26452685240329e-05
-1.68473501606133e-05
-2.2801182898418e-05
-1.38910084429146e-05
-3.44369497375284e-05
-5.62117528174682e-05
-2.22434870608097e-05
-1.23063690400642e-05
-2.85844850972037e-05
-3.29351791166503e-05
-1.54912318715782e-05
-1.98182814918014e-05
-2.62522567202343e-05
-1.41834450361539e-05
-3.07004824060572e-06
-2.77466265459181e-05
-1.53473193009213e-05
-1.57883635230396e-05
6.21951626339624e-06
-1.76422105619311e-05
-8.60526345855961e-06
-5.0492870160316e-05
-1.51740275731694e-05
-1.3281373698521e-05
2.51997659229455e-06
-1.28756242136329e-05
-9.84883413489442e-06
3.77657757718443e-06
-1.24828057902299e-05
-8.35894279341356e-06
-2.67864352069488e-05
-1.51523497153343e-05
-2.03027024814912e-05
-8.78134470997082e-06
-1.53538986581838e-05
-2.38976603815187e-05
-2.58341948374372e-05
-1.40413199928517e-05
-2.16023631661653e-05
4.74388339083177e-06
-1.61570787497977e-05
-1.95359834971416e-05
-3.29653614565844e-05
-2.71825731897314e-05
-1.49263812228366e-05
-1.63237828339326e-05
-2.34830100726492e-05
-2.22189453015993e-05
-1.97799400908963e-05
4.22869048158396e-06
-1.11817283410169e-05
-2.69005716814817e-05
-4.23646309351756e-07
-2.41328111199302e-05
-1.47117379567285e-05
1.02092497609595e-05
-3.40920674667367e-05
-2.384054985932e-05
-2.85286801872828e-05
-2.50168687838953e-05
-3.4952397263655e-05
-4.29226802035785e-06
-2.37484822112101e-05
-8.73302332979094e-06
-2.90585633695673e-05
-1.83392232335627e-05
-1.67966602742993e-05
-1.23592640051417e-05
5.31538480503625e-06
-2.19504366766184e-05
-1.03816970450222e-06
-2.08354122816683e-05
-4.18752392936146e-05
-3.55636129800438e-05
-9.41419585634006e-06
-1.85353802544297e-05
-3.70092438769719e-05
-4.95528947015599e-05
-2.93995338928473e-05
-3.31088157067704e-05
-2.34987016978977e-05
-9.08633297609216e-06
-1.62866266459105e-05
-1.21667617429836e-05
-3.36203273344999e-05
-1.87367161242027e-05
-5.64109405411602e-06
-1.33656201817103e-05
-2.91188073231707e-05
-3.58566403736422e-06
-1.44678781114056e-05
-2.79424018834736e-05
-1.11963706928589e-05
-1.49609623272391e-06
-3.5085547488266e-05
-3.38122362382544e-05
-2.57125010042481e-05
-1.89220222921424e-05
-9.79511047070345e-06
-9.577581230867e-06
-1.21545413961862e-05
-2.58013394668888e-05
-1.41133288415987e-05
-1.7837884619626e-05
-7.25213687574114e-06
-3.50712056329152e-06
-1.02458142485216e-05
-8.95951706169822e-06
-2.96515001502371e-06
-2.94720128455414e-05
-1.73049320936279e-05
-5.21418361008133e-06
-2.61033680777941e-05
-2.15571279149008e-05
-3.71460912210795e-06
-6.37798430963492e-06
-1.76004520076037e-05
-3.23005208588368e-06
-2.67367986188551e-05
-1.70542783956129e-05
-2.48264646836042e-05
-3.0390506716714e-05
-1.86939355964829e-05
-2.66236617745227e-05
-1.34483300177264e-05
-1.95738582574792e-05
-2.90345542028135e-05
-1.85831333499861e-05
-2.3684094280022e-05
-1.9880475907827e-05
-7.54885301964926e-07
-1.05653417515496e-05
-3.11541639499393e-05
-3.80334506534879e-05
-2.96396818847986e-05
-3.49239078456995e-05
-1.72533474676136e-05
-1.49615702579657e-05
-1.20632944754122e-05
-2.4077459848214e-05
-1.68254300010722e-05
-1.98158742435926e-05
-1.99517857575271e-05
-1.73530729352958e-05
-3.54984260045341e-05
-2.53404681183558e-05
-3.42105047821077e-05
-1.28707534747415e-05
-1.20127745044558e-05
-1.58164345062357e-05
-2.75351166071858e-05
-2.17027793833876e-05
-3.29764931594676e-05
-6.86509980160066e-07
-1.32062799656076e-05
-2.5471823281179e-05
-4.09717343821064e-06
-5.67962105353924e-06
-2.90679784523579e-05
-8.43063460646764e-06
-2.06226715718614e-05
-2.8008052413247e-05
-9.27926540469398e-06
-2.45467470533503e-05
-1.83935348262859e-05
-2.74826160299754e-05
-4.27350551314905e-05
-3.40991107189985e-05
-1.09701995328525e-05
-1.60188816353407e-05
-4.10080385293496e-05
-2.98493810952907e-05
-7.18634698036458e-06
-3.34771466517113e-05
-2.21929940461621e-05
-1.94001365098686e-05
-1.98589397288424e-05
-2.61466029121538e-05
-1.56522516668379e-05
-5.36298457046898e-06
-2.60737794814409e-05
-1.14151372803168e-05
-1.64406735902553e-05
-2.18705126638619e-05
-1.9807607617245e-05
-8.5605191424425e-06
-4.28751337545567e-05
-2.01409104732586e-05
-2.9922941328851e-05
-2.65512214604806e-05
-1.36826910698126e-05
-8.78886208491995e-06
-2.05705646365098e-05
-2.40117884524399e-06
-3.19999414588448e-05
-1.919394195088e-05
-2.80964468605372e-05
-1.92133433767784e-05
-3.10152562918822e-05
-2.44134058531745e-05
-2.37133101076308e-05
-1.45435131232613e-05
-4.40256394732311e-05
-3.52075956881134e-05
-1.22168267943263e-07
-4.85592760849196e-06
-1.80237441478585e-05
-3.09657111683803e-05
-2.64105209972457e-05
1.04961042662675e-05
1.76547314841602e-06
-1.24810691029309e-05
-2.66878991136032e-05
-1.34410228018745e-05
-6.62984845866389e-06
-2.12316381828197e-05
-4.05165114020297e-05
1.85837521265511e-06
-3.81701156901815e-06
-1.00177562032905e-05
-1.94214724428355e-05
-7.10290192467445e-06
-2.5601807344348e-05
-1.31977715629763e-05
-1.88175305008513e-05
-3.53397352321812e-05
-1.22850168389151e-05
-9.84979929665801e-06
-5.77939278391678e-06
-1.952451599012e-05
-1.61033755829972e-05
-2.79477598356329e-05
-4.34287763746331e-05
2.2931529054163e-06
-1.03940350467926e-05
-2.0222968273942e-05
-3.30430409379616e-05
-2.29049264892502e-05
-1.88620370035505e-05
-1.10715592447416e-05
-1.85154784803384e-05
-2.04966541444171e-05
-1.86074830779515e-05
-2.81365462564683e-05
-7.39402740073123e-06
-2.48298141360119e-05
-1.20340363336085e-05
-1.47562810818699e-05
-1.2650115228699e-05
-2.67116814420152e-05
-2.5605371759737e-05
-5.62187889608067e-06
-2.74897225347449e-05
-1.68864193052123e-05
-5.33469488678223e-06
-1.49189999263863e-05
-1.96077176408976e-05
-2.56518163176043e-05
-1.7835379954886e-06
-1.10935994062775e-05
-1.45704720116156e-05
-3.04213401031811e-05
-4.23019553749266e-05
-2.04671451307444e-05
-1.99037609952755e-05
9.94960443880642e-06
-2.05630946967571e-05
-3.36226867671371e-05
-2.26104242540796e-05
-2.71514003855867e-05
-3.82187559861142e-05
-6.84235641438875e-06
-2.63025369946309e-05
-2.43796105213049e-05
-1.27959516094922e-05
-2.09510376069526e-05
-3.64358339602083e-05
-2.25535082347092e-05
-1.39187265300786e-05
-2.48577537516046e-05
-2.34899274408516e-05
-1.00841496542979e-05
-8.07323944243392e-06
-1.97205215294593e-05
-3.19675328707021e-05
-3.80376648719024e-06
-4.57962746862141e-05
-5.1721357109693e-06
-2.8286197284968e-06
-9.74936101356374e-06
-3.3611392378918e-06
-1.69640155391774e-05
-1.23874537440744e-05
-3.46589113650228e-05
-2.98229288963076e-05
-2.12098115268567e-05
-3.68077177668114e-05
-1.64884153294811e-05
-3.49221960346932e-06
-5.19463784365197e-06
-6.31357051457067e-06
-3.40122593908615e-05
9.63920603460938e-07
-2.14777177240664e-05
-2.2801077076616e-05
-2.40303195191085e-05
-2.13472477535877e-05
-5.92194818012921e-06
6.53143420103711e-06
-1.37008000671924e-06
-1.82820148009587e-05
-2.83664960778479e-05
-7.24884917887384e-06
-9.3763850214819e-06
-1.92965091280875e-05
-3.77203374679922e-06
-1.6102501501473e-05
-2.55668294901851e-05
-6.25997473697858e-06
-1.11303349078144e-05
-1.9013409257697e-05
-2.42826371345756e-05
-2.27271933821701e-07
-3.53675265624421e-05
-2.87033326437151e-05
-1.96227843731387e-05
-2.52239647046011e-05
-1.94305314787595e-05
-6.4817540967175e-06
-3.4830437217392e-05
-8.70138182837344e-06
-3.40345219614731e-05
-2.72310850461012e-05
1.8065527748848e-06
-3.98818421582457e-05
-3.42728086927748e-05
-3.49333425448025e-06
-8.4379406144453e-06
-1.2800994750431e-05
-3.22521746813048e-05
-1.13024486801471e-05
-1.27586414846554e-05
-1.67604003307957e-05
-1.85687714208851e-05
-1.76732089613465e-05
-2.49232110848652e-05
-1.53681675958514e-05
-3.67236923839193e-05
-2.70004956157833e-05
-2.37439123073065e-05
-2.1077246802699e-05
-1.55255851647396e-05
-1.91361304096464e-05
-2.32156678436348e-05
-1.93086137993229e-05
-7.41133594435521e-06
-1.34471288429904e-05
-1.08267952537218e-05
-3.58794388036098e-06
-2.39601513300352e-05
-3.12453033242622e-05
-2.34072150681918e-05
-1.39258313799116e-05
-2.79117458584783e-06
-3.82631596932769e-05
-2.56684433770073e-05
-2.7471923627667e-05
-1.46617620176425e-05
-6.06998406720346e-06
-3.30258789642736e-07
-2.27227211396435e-05
-3.71700858950704e-05
-2.08904414329064e-05
-3.38398057248512e-05
-3.11731686241415e-05
-1.48610689758796e-05
-7.49357606680379e-06
-2.29591869399781e-05
-2.51070775467248e-05
-1.17232265839932e-05
-1.76867418951521e-05
-4.30368327664197e-06
-2.46856103546589e-05
-9.09253689306701e-06
-1.27443930765373e-05
-2.06646796581469e-05
-3.90394069999384e-05
-5.77621854205748e-08
-1.60941712065593e-05
-2.07692849090887e-05
-1.74358422761853e-05
-2.47405029039487e-05
-7.12255143834907e-06
-1.87996429379136e-05
-2.59147446404637e-05
-1.4686379615152e-05
2.36380194507206e-06
-1.37537915990182e-05
-7.48508302682851e-06
-2.3708580982973e-05
-1.76342424938652e-05
-3.02575229663777e-06
-3.22555742395433e-05
-4.28105013421102e-05
-2.45869174322195e-05
-1.11740349911548e-05
-1.24884756551891e-05
-6.43149780842213e-07
-7.22663325580757e-06
-1.51871739838676e-05
-1.23954725547465e-05
-8.31874234473531e-06
-2.53531828353798e-05
-3.1233767544767e-05
-2.89497921577012e-05
-1.36604051773067e-05
5.13003626826923e-06
1.52527986776826e-06
-3.04254344686247e-06
-1.90787804237142e-05
-1.95155047146283e-05
-1.84886160359696e-05
-2.1352786470147e-05
-2.26073638180986e-05
-3.46947392539533e-05
-3.02270831986069e-05
-1.30218774578237e-05
-1.05992287124947e-05
-1.94529839991617e-05
-1.4725331732737e-05
-2.02224684010338e-05
-2.06973261030418e-05
-2.43155360963085e-05
-1.48307766133556e-05
8.11414374292147e-06
-2.11936153506004e-05
-2.92181087323534e-05
-1.81502083140744e-05
-1.28185159553913e-05
-8.11385828476542e-06
-3.51362475892803e-05
-1.70176072857864e-05
-1.08724076546672e-05
-2.77191161309257e-05
-5.36408126857997e-05
-1.22572592967076e-05
-1.79204183745669e-05
-2.86419775809006e-05
-1.14573754969719e-05
-1.33584179418634e-05
-1.18342093851174e-05
-3.73047226150741e-05
-1.04891037709732e-05
-7.95383700735396e-06
-6.7745737897992e-06
-5.9133199774317e-06
-1.54556957630052e-06
-1.33648037557329e-05
-6.36130856933199e-06
-2.03471130519021e-05
-2.63461094147705e-05
-4.75599627809877e-07
-7.41409984335848e-06
-2.13084018694321e-05
-5.57271284539234e-06
-1.28992676140872e-05
-1.62534335456994e-05
-3.44451285708161e-05
-2.54891265930141e-05
-3.1109198874538e-06
-2.3852176274499e-05
-1.74379681938391e-05
-2.14199841137969e-05
8.51433570792327e-06
-2.30970716485065e-05
-3.25011373029058e-05
-2.25329254339949e-05
-2.98700591662499e-05
-2.48266805397903e-05
-2.69959418302175e-05
-7.60202952441885e-06
-7.70258824297351e-06
-1.06172475140007e-05
-2.3106868818034e-05
-3.13330410204998e-05
-7.38221670588905e-06
-7.48780048877277e-06
-4.14485044491025e-05
-3.49641577534803e-05
-2.56092093904734e-05
-3.7082119639608e-05
-3.26607812476434e-05
-1.3294175103427e-05
-3.02536930406295e-05
-3.16257631530609e-05
-9.08842697191873e-06
-3.74951950470271e-05
-1.65684200221759e-05
-3.82878771760619e-05
-2.96449088850784e-05
-2.161680803436e-05
-2.50855394463164e-05
-2.46904811623261e-05
-1.55631756269141e-05
-1.34888316425799e-05
-2.09739487718976e-05
-1.93393444197443e-05
-3.15445508338609e-05
-2.92106407851385e-05
-1.55971901190954e-05
-2.29869828190974e-05
-1.46271555525005e-05
-2.68247680089262e-07
-1.55981010102909e-05
-1.42946370051177e-05
-8.65034885172814e-06
-1.14651652692378e-05
-2.08083282930848e-05
-3.85943259941449e-05
-1.20137427675117e-05
-2.73415393582693e-05
-1.37224336620003e-05
3.18775514276799e-07
-2.04041245809894e-05
-6.42217027709863e-06
-2.75392350969556e-05
-2.25460074418424e-05
-3.27443508714779e-05
-3.35065175518068e-05
-2.25056165124332e-05
-9.2236099692848e-06
-1.85278479181082e-05
-4.79216758291169e-06
-1.06846391541768e-05
-1.58940138568923e-05
-1.25118977302651e-05
-6.70960567036187e-06
-7.99301261452363e-06
-7.81454263854606e-06
-1.99886109503116e-05
-7.96492083093822e-06
-2.32602488614989e-05
-2.11856505237061e-05
1.10014597031087e-07
-5.28560341293407e-06
-1.93192776369358e-05
-2.33653030241534e-05
-1.86951385969518e-05
-2.29190785137539e-05
-1.87862343565676e-05
-1.55000307255916e-05
-2.21531539219851e-05
-2.14467667012086e-05
-3.48078466197364e-05
-2.05095052342223e-05
1.5990555075125e-05
-4.73543347153875e-06
-3.90865753400362e-06
-1.48091223573467e-05
-1.86972467646623e-05
-4.02767569659712e-05
-1.72710448112331e-05
-1.43167981019274e-05
-1.14611632213765e-05
-1.3897032108336e-05
-1.81715711327306e-05
-2.06394127483472e-06
-2.21574380002166e-05
-1.42687919060801e-05
-1.67553914509666e-05
-1.23158262297561e-05
-9.81647827028794e-06
-2.4298036416763e-05
-3.89062782244842e-05
-3.04109324835746e-05
-1.30712218767565e-05
-2.70543437071248e-05
6.20034232984575e-07
-3.29997591438263e-05
-1.20212698286327e-05
-8.25375151443303e-06
-2.54321701138867e-05
-1.57986405400641e-05
-1.0495548834703e-05
-3.65592966459837e-05
-3.79567575555449e-05
-3.5014258667773e-05
3.62761279552446e-06
-3.27842409229379e-05
1.09469554873287e-05
-1.75472769537094e-05
-1.22508944137176e-05
-4.29486871639033e-06
-5.67073740623902e-06
1.84188562300555e-05
-1.08224245652348e-05
-6.57566155492493e-07
1.14339639898027e-06
-8.22924245788941e-06
-2.99735294484822e-05
-3.32336915066674e-05
-1.97782866240332e-05
-2.65952331142762e-05
-1.10914422596887e-05
-3.03398849542397e-05
-2.59864206179484e-05
-8.14977649998208e-06
-2.55274876518094e-05
-1.98038521772884e-05
-4.72809706499675e-05
-2.45876907613576e-05
-3.33424090848795e-05
-2.36943997172001e-05
-6.75836912821158e-06
-1.95166888315442e-05
-2.72994701048587e-05
-1.86260424300658e-05
-1.92754789409912e-05
-6.49618767654216e-06
-3.88760848409589e-05
-1.37140137764399e-05
-1.14120247442366e-05
-1.03796720251342e-05
-4.89502380899164e-06
-2.56833272449283e-05
-1.47236538741878e-05
-2.36479810928492e-05
-1.96243552982339e-05
-3.26004088497805e-05
-3.5730617594269e-05
-4.43062099710541e-06
-3.73826177877437e-05
-1.81708389865299e-05
-9.01638808996476e-06
-9.02974121231852e-06
-2.52758387411874e-05
-3.32139298303891e-05
-1.88855921681442e-05
-2.96333130345041e-05
-1.73430302333998e-05
-3.96523915953539e-05
-1.35594235581261e-05
-8.72276720616364e-06
-1.78534500013686e-05
-1.87206914801462e-05
-2.69756097745643e-06
-1.77126874699348e-05
-3.07357910094717e-05
-1.27076781521043e-05
-1.62677716290615e-05
-1.76583319685216e-05
-1.74225077174955e-05
-3.68247524054331e-05
-1.41191609568639e-05
-8.76437789170974e-06
-2.28813471077948e-05
-1.24151477920596e-06
-1.93728764329566e-05
-2.96218134761404e-05
2.65618709842853e-06
-1.30532662409757e-05
-8.38459759973885e-07
-2.48562712023471e-05
-3.8095050943823e-05
-7.77605304175972e-06
-2.84122868035514e-05
-3.30536159186125e-05
-3.21629229501092e-05
-2.00558557804574e-05
-2.08828535433115e-05
-1.45272711523528e-05
-1.6681706146034e-05
-1.95818927361662e-05
-1.31363617196969e-05
-2.51156004191712e-05
-1.12119552490875e-05
-2.54943349664148e-05
-2.802974956007e-05
6.267383452194e-07
-1.30632340412618e-05
-2.17335851878195e-05
-1.40296433871307e-05
-3.05762007361865e-05
-6.67656557553823e-06
-1.76698579838751e-05
2.29082536355476e-06
-1.94317002694899e-05
-3.88948372708858e-05
-1.96053177127634e-05
-2.45400903569794e-05
-2.54558078037114e-05
-1.99215844684952e-05
-2.2296372012096e-05
-9.68037886021585e-06
-6.63727065830603e-07
-1.44719370282857e-05
-2.20318337610126e-05
-1.5040293142011e-05
-2.86944684059781e-05
-1.34438025384449e-05
-1.22767897881846e-05
-1.67041683418075e-05
-3.60586894185661e-05
-1.55713492335717e-05
-2.23859376148903e-05
-2.03453674447376e-05
-2.92495060183156e-05
-2.95042352105409e-05
-6.44433882386983e-06
-1.64688399802928e-05
-2.47916143833242e-05
-4.1717586732811e-05
-2.47445268837449e-05
-2.32799760991163e-05
4.01193957972033e-06
-1.74102935344418e-05
-2.36062582353319e-05
-3.89986384473826e-05
-3.05154068366563e-05
1.24036664835982e-06
-2.63582126764552e-05
-2.97785316251381e-05
-2.88617687424948e-05
-3.640796758474e-07
-2.6481665764283e-05
-6.29070909134717e-06
-1.83353292890442e-05
-2.20527902722247e-05
-2.84250234609911e-05
-2.73401949385202e-05
-1.36383245148114e-05
-2.33068541962008e-05
-1.43818537742808e-05
-2.2401333450163e-05
-2.81957840224244e-05
-2.66640135413362e-05
-1.69909192022322e-05
-7.48819123588096e-06
-7.98659746714718e-06
-5.73908869412793e-05
-2.17442321379848e-05
-1.02303817331701e-05
-1.97269526648346e-05
-2.37332815320146e-05
-9.09545511771397e-06
-3.23738295382811e-06
-2.70379562117726e-06
-1.27088831059187e-05
-1.57107296427012e-06
-2.609914230937e-05
-3.25382775445276e-05
-1.63295293771226e-05
-1.9718646961787e-05
-8.29499928377519e-06
-2.60195198123914e-05
2.74110942611956e-06
-2.09368394704239e-05
-2.05185418674954e-05
-1.23610921089851e-05
1.28588111062469e-05
4.51860298024014e-06
-1.56524520882133e-05
-3.58381052964114e-05
-1.0062463503819e-05
-2.65839941450131e-05
-2.95478995208192e-06
-2.97512611261272e-05
-1.60076109905723e-05
-1.62972453703831e-05
-1.52592660632302e-05
-2.13747902644726e-05
-2.19779400981634e-05
-2.3007045102826e-05
-2.42226430782426e-05
-4.948208848043e-06
-2.2899436761508e-05
-1.12960963371908e-05
-2.01591909861981e-05
-1.71430177700097e-05
-3.30253942900029e-05
-3.62689547643692e-05
-8.39766548007542e-06
-3.0685942405911e-05
-2.10139574331329e-05
-2.02063436615989e-05
-6.22472607718885e-06
-1.87916696509793e-05
-9.79009057145198e-06
-1.62799297065441e-05
-1.31070292652474e-05
-2.9133990367051e-05
-2.44920511260214e-05
-2.4227238289501e-05
-3.38455460561654e-05
-2.51330122309705e-05
7.11220594703994e-06
-2.24486058346203e-05
-3.47450305272058e-05
-2.47097649419752e-05
-1.11488702617307e-05
-1.2755203119477e-06
-1.36605084966104e-05
-8.29846568310759e-06
-2.26887836887777e-05
-9.3325302176155e-06
-1.7975619470543e-05
-9.16821396549476e-06
-1.14015738001434e-05
-2.74900798962803e-05
-2.21254057940858e-05
-2.66156292531892e-05
-1.58815944193885e-05
-2.19065473589143e-05
-6.51843253584449e-06
-1.51662943368553e-05
-1.0816993300786e-05
1.29332601607205e-06
-8.41873197464786e-06
-2.86242855088887e-05
8.69700382881234e-06
-2.88422848483989e-05
-3.15722136039169e-05
-7.41478266802901e-06
-1.51146189896339e-05
-1.67010105918089e-05
-1.00747697004658e-05
-2.10049815966908e-05
6.80343428923633e-06
-1.3776082101257e-05
-1.81243356026953e-05
-3.93794310098539e-05
-2.21645119729738e-05
2.28833108305772e-06
-4.64905662058344e-07
-3.2760682281213e-05
-1.75255758511377e-05
-8.19960028774721e-06
5.21071767498276e-06
-1.0534538325222e-06
-2.96464500938095e-05
-1.05012141639761e-05
-1.18925825312442e-05
-2.40672748087548e-05
-3.7108956304171e-05
-3.08582084423357e-05
-2.82468642938683e-05
-1.74312084681613e-05
-9.87277509283147e-06
-1.73500759692459e-05
-2.37009139237224e-05
-2.36504091781928e-05
-9.50417203791451e-06
-1.55430270658055e-05
-1.38485290636963e-05
-6.09356695219965e-07
-1.02214493230062e-05
-1.33256551253347e-05
-5.53154610689533e-06
-1.69634384388237e-05
-2.63716018979137e-05
-1.1790517994775e-05
-1.0761856248182e-05
-6.19279463476643e-06
-2.38696002141298e-05
-2.23379346057078e-05
-2.22439633540933e-05
-1.42489035445222e-05
-1.07703533789433e-05
-2.7017406950601e-05
-2.38235475293966e-05
9.01597274737562e-07
-1.27459505241871e-05
-2.94850582926072e-05
-1.90096049709202e-05
-1.52745274718876e-05
-3.03795613475615e-05
-4.1809165019299e-05
-2.69362462666991e-05
9.71326784906037e-06
-2.2507480491835e-05
-1.1727198410321e-05
-3.63843808814207e-05
-1.44661635004849e-05
-1.10797856700314e-05
-2.8181056436322e-05
-9.61929739443156e-06
-1.87613756460649e-05
3.97565739519644e-06
-2.19814144447852e-05
-1.86612904851861e-05
-1.36271272573636e-05
-1.38228304205564e-05
-2.07422695783188e-05
-1.10621544054515e-05
-2.96400801480169e-05
-9.27080473561446e-06
-1.23934430891905e-05
5.50418808266799e-06
-7.37272150818265e-06
-1.51674887582952e-05
-5.22130517817277e-06
-1.42920605590512e-05
-1.55313031256555e-05
-1.19777392455478e-05
-3.09483227884277e-05
-1.83699754717543e-05
-7.03132346505918e-06
-3.59932934280129e-05
-1.71706022550926e-05
-2.28672772156656e-05
-1.93169758246419e-05
-2.72161729205453e-05
-1.50111128314034e-05
-2.92697096587162e-05
-2.52948863901219e-05
-9.80798690851656e-06
-7.68676134283424e-06
-2.05566882613833e-05
-2.53037310149949e-05
-5.04970078888199e-06
-2.37153119421547e-05
2.54523164786484e-06
-1.87532614681991e-05
-2.59815530318666e-05
-2.10950840661411e-05
-1.91989635916755e-05
-2.96500832926087e-05
-2.99749424657532e-05
-1.58248242505672e-05
-2.17449883728368e-05
-2.70533779978789e-05
-1.71665672427491e-05
-2.21784795259004e-05
-2.26023082204857e-05
-2.65099315678656e-05
-3.26128697368638e-05
-1.92349121780207e-05
-1.12544700899304e-05
-2.90368574405448e-05
-6.39762629006461e-06
-2.04653216885111e-05
-1.52401747247304e-05
-1.63606404268342e-05
-3.04894938692313e-05
-1.64517744365363e-05
-2.3013888508847e-05
-1.1419729080558e-05
-1.61229230996711e-05
-2.54318163181028e-05
-2.23085934727422e-05
-2.22388580176448e-05
-2.32978988548978e-05
-7.42038721123631e-06
-1.97445792505629e-05
-7.15652555611733e-06
-7.80593514011235e-06
-1.00752828327506e-05
-2.37454439231459e-05
-1.85015635427894e-05
-1.95285658265285e-05
-2.71951133888724e-05
-3.49514073006333e-05
-8.07047257203963e-06
-1.81826445752899e-05
-2.45459254020267e-06
-2.1872142451108e-05
-1.54387047616832e-05
-2.42062377639454e-05
-8.37516186735946e-06
-3.04895005059373e-05
-1.34551489750445e-05
-2.64386894723584e-05
-1.82512886083862e-05
6.285338506213e-07
-1.12358686273453e-05
-2.54751053445138e-05
-4.75371436737357e-05
-3.14575532767881e-05
-1.66416335241263e-05
-3.01023142138364e-05
-3.22143771765622e-05
-1.13525430452901e-05
-1.65783155000758e-05
-1.07605329095007e-05
-3.55584807382962e-05
-1.52688923699093e-05
-2.85775842868164e-05
-2.28966695952713e-05
-9.40826633474624e-06
-6.56442580292729e-06
-3.92278675056782e-05
-1.34804755641028e-05
-9.53864952902292e-06
-1.48446508941015e-05
-3.60436230319722e-05
-1.51511228857267e-05
4.11276370458064e-07
-7.33334847907481e-06
-3.52135799321456e-05
-2.37566516140905e-05
-1.69153886935333e-05
-3.78679041688533e-05
-2.25031414618396e-05
-1.33339703190596e-05
-1.65513267517855e-05
-1.15582963986167e-05
-7.46907913487572e-06
-1.91269498095299e-05
-9.34885246197706e-06
-3.30682221551219e-06
-3.2755599060795e-05
-1.73508503969981e-05
-2.37174164109635e-05
-1.25473185909255e-05
-2.75177835010053e-05
-3.82256250245031e-05
-1.73425197848355e-05
-3.79216950895396e-05
-3.18254883683705e-05
-4.36736828158926e-05
-1.9188572727969e-05
5.60230874759855e-06
6.61425293997199e-06
-1.30269539846346e-05
-3.42818152469379e-06
-1.52158327375178e-05
-5.73699105801204e-06
-1.61576774274242e-05
-1.81909209404446e-05
-1.03323638456047e-05
-1.77843468328471e-05
-6.15443687985445e-06
-2.46446658606996e-05
-1.82339882010517e-05
-1.05548422172901e-05
-1.59451682807424e-05
-2.04006524694921e-05
-2.33475552085544e-05
-2.58683995119054e-05
-2.25168084201214e-05
-4.56849710997669e-05
-2.20508829202604e-05
-1.95359630041889e-05
-2.67068837139278e-05
-3.8489121954994e-05
-8.96607457072604e-06
-2.75180720814514e-05
9.23547148898935e-06
-2.44350980313169e-05
-2.99978753280935e-05
-1.7560175784775e-05
-1.76147248234073e-05
-1.12362682019024e-05
-2.08902095297333e-05
-6.4036245796306e-06
-1.25645158952782e-05
-9.06426320961371e-06
-2.14421227229362e-05
-2.95540362330581e-05
-2.36868481051782e-05
-2.16003814683674e-05
-2.58661232795363e-05
-1.90864385305534e-05
-2.93338444184666e-05
5.62316227900134e-07
8.49041419822229e-06
-1.53067228474055e-05
-2.79744843410347e-05
-1.18117017352402e-05
-1.57405360598063e-05
-2.29108648127374e-05
-8.4847804706292e-06
-2.76349313786593e-05
-1.82602406538215e-05
-2.73072566641868e-05
-2.9089235649515e-05
-2.78010569197896e-06
-2.10486917029262e-05
-1.53947594288675e-05
-2.2319347372505e-05
-2.13761304931748e-05
-6.7932288298757e-06
-1.50967976584811e-05
-1.41626897955779e-05
-2.20684131106741e-06
-3.25444920744382e-05
-1.68859128679136e-05
-2.13525736893555e-05
-2.95178021723703e-05
-9.3380575404373e-06
-3.40343238186219e-05
-2.2330081254726e-05
-2.59841238765876e-05
-2.32875754365976e-05
2.88752600452423e-06
-3.03727035206698e-05
1.53877113682772e-05
-3.30067832744028e-05
-1.53909936257277e-05
-2.99095179549679e-05
-1.59267325724687e-06
-2.25171460937326e-05
-2.70548477808392e-05
-3.45845596891013e-05
-2.32336495207728e-05
-1.57855742071666e-05
-2.37499681311792e-05
-2.22254095878872e-05
-6.58132928366351e-06
-1.3759624486657e-05
-4.40282942420661e-05
-1.33461096184072e-05
-7.01443336696185e-06
-1.60711002286871e-05
-8.63938062650947e-06
-1.1074930747163e-05
-1.11732296710642e-05
-3.28679372134245e-05
-2.14586693629799e-05
-2.0383636374516e-05
-3.36735827257479e-05
-1.54096463652659e-05
-1.14017006105223e-05
-4.21505254520486e-05
-1.33084753462893e-05
-1.61786527662304e-05
-1.91115133367221e-05
-1.52074318042388e-05
-7.11587702382766e-06
-3.99084017357554e-06
-2.25253104450474e-05
-1.73994317546384e-05
8.81976518443818e-06
-1.50296194999483e-05
-1.78561443750242e-05
-1.37959392525914e-05
-1.24873180467481e-05
-4.14649970175562e-05
-1.80723195304945e-05
-2.49407850357461e-05
-2.68171378042832e-05
-2.26149647565842e-05
-3.47831997549332e-05
-8.76991684500742e-06
-2.71148656448131e-05
-3.76543116906367e-05
-6.92966617063337e-06
-1.42317581743699e-05
-2.95070141393123e-05
-3.22039890116798e-05
-1.88444131807881e-05
-2.59965319756287e-05
-2.72454988246294e-05
-1.6285211750381e-05
-3.9737571330361e-05
-3.46237988081004e-05
-2.52442864680988e-05
-1.55272953760523e-05
-2.70337922083951e-05
-3.60690504798136e-05
-2.26659985327604e-05
-3.65834179862391e-06
-1.98989572207246e-05
-2.08477377308417e-05
-1.80242257530968e-05
-3.35344795568292e-05
-1.45772380131674e-05
-2.49069652655424e-05
-9.6683840772805e-07
-3.42901529425014e-05
-2.45654531151776e-05
-2.43016388326518e-05
-2.24168679486294e-05
-2.18085614367703e-05
-2.41235511851957e-05
-2.17672458148281e-05
-2.74728388349763e-05
-1.26207376150638e-05
-1.13060975259754e-05
-2.30795289064306e-05
-1.99359483788792e-05
-2.60984081710247e-05
-3.67724973493367e-05
-1.87260725795657e-05
-4.06588737754911e-05
-8.10029044828156e-06
-2.54434404341429e-05
-1.13386563089255e-05
-3.5800269872155e-06
-1.85221179981633e-05
-5.46710957797833e-06
-1.55517912529859e-05
-9.04439693558822e-06
-1.94963272790788e-05
-1.0725059318725e-06
-4.40988789942634e-05
-2.31060011260375e-05
-6.7298082342696e-06
-1.38371121564996e-05
-4.60603869302298e-05
-2.14039301313321e-05
-7.04582939940614e-06
-3.8552118802896e-05
-7.75154087606386e-06
-3.52870013096653e-05
-1.29589446067729e-05
-7.08541296274235e-06
-2.68071757660396e-05
-1.52361817773621e-05
-3.05897693723936e-05
-2.87606523343399e-05
-1.57149524831745e-05
-1.63234728740368e-05
-2.01492587676942e-06
-3.02038593812797e-05
-2.14745415781378e-05
-2.36801452916658e-05
-2.07563945886525e-05
-1.22709678244958e-05
-2.53239613921655e-05
-1.98678812266828e-05
-2.491394590109e-05
-9.53886937890833e-06
4.46489680651381e-06
-2.83561394589027e-05
-7.67325941941459e-06
-3.39789911973529e-05
-8.54227900330273e-06
-2.59500702855715e-05
-1.64574651427044e-05
-2.24510654595053e-05
-3.11398210144686e-05
-1.79988415025362e-05
-8.60484990341363e-06
-4.08881184895903e-05
-2.29923752898574e-05
-7.91464778491435e-06
-9.92378184809067e-06
-3.96501330663647e-05
-2.86964640806168e-05
-2.25954132036849e-05
-1.44384094091142e-06
-2.80720540697465e-05
-1.38890525456849e-05
-2.21800970474942e-05
-2.6771587561521e-05
-3.198330626622e-05
-2.42462841564773e-05
-2.05890799130753e-05
-2.33331135992934e-05
-4.64150715136364e-06
-3.65515798456322e-05
-2.39701416780782e-05
-2.9152863660227e-05
-1.33745832407837e-05
-2.87113151994445e-05
-3.02691567282499e-05
-1.56962181814404e-05
-2.46879404776395e-05
-1.3437875277902e-05
5.43360166773326e-07
-1.86126070704443e-05
-1.71252344485178e-05
-9.87461995492192e-06
-1.8080440953347e-05
-3.60275048989202e-05
-3.94916841909564e-05
-1.71544969302123e-05
-1.43689763279074e-05
-2.31204396760673e-05
-2.21654062196878e-05
-3.70166002626881e-05
-9.10378358466843e-06
-2.62167162328844e-05
-2.24283695076851e-05
-5.81449259068234e-06
-2.49570581183246e-05
-2.39503520538475e-05
-8.98909062320976e-06
-2.18778622015076e-05
-2.70313468565671e-05
-2.71544552780615e-05
-2.28706024697188e-05
-2.78264282448734e-05
-1.35230331354391e-05
-1.09404132235107e-05
-1.46003998904479e-05
-3.7439811704113e-05
-2.94324260594805e-05
-2.34738808441708e-05
-2.95957352952754e-05
-6.82143841606042e-06
-1.74742488022222e-05
-2.44496699413482e-05
-3.20829599437482e-05
-1.54008622597922e-05
-2.20895805567018e-05
-7.95031793488955e-06
-1.86337106422044e-05
-2.08565007385339e-05
-3.96559025090487e-05
-2.32052328855163e-05
7.04469883082102e-06
-3.01849265414244e-05
-2.92099855111843e-05
-2.75919795420596e-06
-6.01392422604316e-06
-1.12730866836709e-05
-1.15577576211855e-05
-9.16873173552925e-06
-1.20541608366607e-05
-3.37725437201356e-06
-3.73728284760727e-05
-2.226242331505e-05
-2.50393583602994e-05
-3.03167719081191e-05
-4.06743025917716e-05
-7.57789895101652e-06
-2.6363183384333e-05
-1.06403634855618e-05
-2.04869581152224e-05
-3.2029944103545e-05
-7.6281005125915e-06
-1.39903684201459e-05
-3.34930600033851e-05
-2.06063639576266e-05
-2.60883009913964e-05
-2.31693397150875e-05
-3.01337397273001e-05
-1.90340742222576e-05
-2.5767050440238e-05
-1.08460583483018e-05
-1.762587430213e-05
-1.32160602167507e-05
-4.93041281375295e-06
-1.61065936833344e-05
-2.96915508616699e-05
-2.95861083342124e-05
-1.07809849191771e-05
-2.45200399410511e-05
-2.23623341225793e-05
-1.19917385702028e-05
-2.88283120805373e-05
-1.80043645205589e-05
-8.82122156820062e-06
-9.10124753792318e-06
-2.86927564826208e-05
-3.71361620882275e-05
-2.07980853924008e-05
1.88325082772221e-05
-1.19886359680337e-05
-1.71325948056362e-05
-5.08021229774378e-06
-1.81568813700802e-05
-1.90217451693872e-05
-1.64045831524641e-05
-2.99728619157521e-05
-4.85551352142628e-06
2.34739075743196e-06
-3.15941671189354e-05
-1.40105128781291e-05
-5.8260339051998e-06
-2.18550185373171e-05
-3.18311463741172e-05
-2.44350743246372e-05
-1.24851619719389e-05
-8.00770135971511e-06
-2.00014726917005e-05
-6.61625520255969e-06
-2.32096041884023e-05
-5.53632677205312e-06
-3.67791932311897e-05
-1.63548584217525e-05
-6.69071384764013e-06
-2.26451210627438e-05
-2.31598971832654e-05
-6.79422432449952e-06
-1.94023573454689e-05
-2.71833596200391e-05
-2.47903255869719e-05
-1.41748045246551e-05
-6.05379013719154e-06
-2.92020299774962e-05
-2.95760357695252e-05
-2.59865632609104e-05
-1.56327724328359e-05
-1.53348075489132e-05
-1.71006452242872e-05
-2.18109150282664e-05
-1.39376677339267e-05
-1.41126577565671e-05
-1.13789297940536e-05
-2.71840231508985e-05
-9.85964034221453e-06
-1.25590525871627e-05
-1.91065543883977e-05
-1.86836674357914e-05
-1.43477015523088e-05
-1.77354299222248e-05
-8.35083159552845e-06
-1.2828290306016e-05
1.64317671449665e-05
-1.42419566422558e-05
-1.92325695707396e-05
-2.87959809720865e-05
1.57935456663322e-06
-1.64283026020929e-05
-4.08870777822805e-05
-2.11565531831555e-05
-2.81362152890113e-05
-2.92128093797533e-06
3.99916611823562e-06
-2.13087620369883e-05
-1.80815096967904e-05
-1.3785884937542e-05
-3.55641678653665e-06
-4.34287999890309e-06
-1.09726830319036e-05
-1.75205747722879e-05
-1.23580285812506e-05
-5.59574761059029e-06
-1.33609115455002e-05
-8.60596543107488e-06
-3.13920269530739e-05
-1.26057336654424e-05
-1.71924248373595e-05
-1.68762622701526e-05
-1.12773338693432e-05
-2.04231552470148e-05
-2.14737676488124e-05
-1.95075628704596e-05
-1.67592784878501e-05
-2.29868112508927e-05
-2.01535035839536e-05
-4.09094058179193e-05
-3.27130407397285e-05
-6.82543074487248e-06
-1.06117731964237e-05
-3.66216380384688e-05
-3.04430821127727e-05
-3.13295703771882e-05
-7.15524146119117e-06
-3.10168493826182e-05
-1.62163817476398e-05
-3.55844697992658e-05
-6.59159042303184e-06
-2.26349082023809e-05
-2.50782695549444e-05
-3.23139679017174e-05
-2.42160068183577e-05
-1.45429440911379e-05
-2.77342712666618e-05
6.32094257811029e-06
-9.67612870562541e-06
-9.81570185499461e-06
-2.96892607486381e-05
-2.34872861835363e-05
-1.10340097275044e-05
-1.27133648294268e-05
-3.04666965705494e-05
-9.30250853717673e-06
-2.66429947435735e-05
1.83258220197879e-06
-1.22934034750331e-06
-1.49229937593413e-05
-1.33396177892657e-05
-2.94548195953995e-05
-4.2819380109962e-05
1.11957547331462e-05
-2.14898872871001e-05
-2.92326733255421e-05
-5.65853809037431e-06
-3.19604182270698e-05
-2.33396592348273e-05
-1.00547628785922e-05
8.71159758227989e-06
-1.89434425968688e-05
-2.83690872015357e-05
-2.38839561067419e-05
-7.07694467940619e-06
-1.12892133206108e-05
-1.14257607564699e-05
-1.03103373474542e-05
-1.77091989213669e-05
-4.7906230091132e-06
-3.73843468919152e-05
1.05962439562607e-05
-1.92397775416089e-05
-2.15667625496312e-05
-3.98216567367629e-05
-2.28092991409447e-05
-1.11382908817177e-05
-2.35649608846332e-05
-2.61012886177231e-05
-1.42181169122113e-05
-1.72536244991076e-05
-4.09283869928292e-05
-1.18801472340187e-05
-1.01555620945068e-05
-7.5089402892782e-06
-7.08849718297659e-06
-2.27352522746704e-05
-1.80349648861867e-05
-2.51383973696475e-05
-1.82728060775205e-06
-2.10921186149335e-05
-5.36600961292302e-06
-4.03155910805511e-05
-4.26266393952049e-05
-3.11495615468133e-05
-2.02931709999414e-05
-1.08427418154652e-05
-2.56191748474031e-05
-1.99267255898674e-05
-2.9560445939117e-05
-1.85094830193676e-05
-4.08626895549058e-05
-2.04541311645055e-05
-3.75226094005636e-05
-3.44000074471428e-05
-1.64920044237365e-05
-1.06296133079523e-05
-3.31197509907625e-05
-3.93045547513288e-06
-2.60760527859238e-05
-1.83474712311744e-05
-7.6753091240096e-06
-3.16899599258063e-05
-3.54173613401845e-05
-2.01420777034351e-05
-3.19042288599989e-06
-3.37458869132699e-05
-6.11683877866431e-06
-1.94095031563331e-05
-1.30571058900658e-05
-7.45049776407201e-06
-2.77945928298736e-05
-1.99267472435996e-05
-1.43810374668427e-06
-1.48799420119588e-05
-2.4257682070657e-05
4.16306521325252e-06
-3.9658611028241e-05
-1.91321573686644e-05
-3.34271418990317e-05
-2.05350160454992e-05
-1.04889989948939e-06
9.45718514904393e-06
-2.18435611701944e-05
-2.35330796429029e-05
-2.98354579833769e-06
-1.98616816077221e-05
-3.82152760053328e-05
-9.67488492622445e-06
-1.82571483475937e-05
-9.72093389084743e-06
-2.50909831232979e-05
-3.85237675037254e-05
-1.44520494209396e-05
-3.9963438823325e-07
-2.5946867797028e-05
-2.2609329853468e-05
-3.37171714281913e-05
-1.17752616837765e-05
-1.9074638747241e-05
-3.14656625493097e-05
-2.99298406644953e-05
-3.85054710258017e-05
-5.85448746035352e-07
-2.92841948341172e-05
8.32515048043099e-07
-3.11159138621122e-05
-1.68535035634131e-05
-3.22067052284852e-05
-3.19171600612432e-05
-2.63968506801235e-05
-1.8878829392215e-05
-1.90138375760032e-05
-1.87275149962789e-05
-1.61339191916253e-05
-1.28580545509671e-05
-3.11032142789785e-05
-2.42603817172987e-05
-1.87992712367141e-05
-1.73217771198787e-05
-2.48380624496915e-05
-2.27178768898026e-05
-1.9975382629206e-05
-3.69554425267288e-05
-1.9231594041518e-05
-2.97762728179489e-05
-1.27498581239223e-05
-3.10967590622261e-06
-1.3029578855435e-05
4.29445781714699e-07
-2.77740499053468e-05
-3.14119849177677e-05
-1.27064690875826e-06
2.26824162810179e-06
-2.19830286830081e-05
-2.69279854082847e-05
-1.93706178099493e-05
-1.94489515352418e-05
-3.0672027803162e-05
-3.29291335516282e-05
-2.80623044727468e-05
-2.69261049565884e-05
-1.79967108860749e-05
-1.21062880385699e-05
-2.10389389861423e-05
-2.38114602537867e-06
-2.07572704277694e-05
-1.36272805175338e-05
-3.16333381262817e-05
-1.10659718115377e-05
-1.25786989003763e-05
-3.14638140093125e-05
-1.82768262962568e-05
-1.34654387443466e-05
-1.61795198520711e-05
-2.26961980193434e-05
-1.03609050613689e-05
-2.63336158232387e-05
-2.19142339015098e-05
-1.68597030155595e-05
-1.45881081483574e-05
-2.62813141235429e-05
-2.50404848299239e-05
-1.91431730219505e-05
-2.29871228972361e-05
-4.30969237698937e-06
-3.02310313609146e-05
-3.51483407888709e-07
-1.50402623678509e-05
-2.97376112286424e-05
-2.37096049549645e-06
-2.13860743607848e-05
-3.09384091474679e-05
-1.04841421042149e-05
-3.25972183065305e-06
-6.75350245149013e-06
-1.50123263393807e-05
-3.24182204576684e-05
-1.716900193361e-05
-2.98775674764931e-05
-1.32466460405873e-05
-2.89260432785134e-06
-2.50948281320391e-05
-3.58915706027529e-05
-2.66389807444903e-05
-3.07229631277898e-06
-2.90184091183658e-05
-4.38004584110664e-05
-3.725052711957e-05
-2.02271584732588e-05
-1.55098952877756e-05
-2.08974887303429e-05
-2.89979284315968e-05
-1.95654356357566e-05
-2.98602613207537e-05
-2.45116027521822e-05
-1.21502051501854e-05
-2.802544475807e-05
-2.85627352428015e-05
-3.08593205636073e-05
-1.64135471642795e-05
-3.02327271931145e-05
-2.0454341543044e-05
-2.77841517174903e-05
-8.33280683608107e-06
-2.38270709494511e-05
-9.84576927898994e-06
-3.90778052977116e-05
-1.92031737782012e-05
-2.31676898843608e-05
-2.41367774904866e-05
-9.66469553109692e-06
-1.41464245332918e-06
-2.22253866821477e-05
-1.29782323675976e-05
-9.32341283834463e-06
-2.91704633456412e-05
-1.75065467550671e-05
-1.77290491429594e-05
-2.19141935086288e-05
-1.34661441566292e-05
-2.37338759938513e-05
-1.52678125030265e-05
-1.77543903757191e-05
-5.69602645751435e-06
-1.69211182425181e-05
-1.46400203655211e-05
-3.17389327715935e-05
-2.70781029300429e-05
-1.57371282762711e-05
-1.96073413373807e-05
-3.02063498866699e-05
-3.54736154021751e-05
-2.34055721849335e-05
-3.08005132213484e-05
-2.55031690234278e-05
-2.42562514454008e-05
-1.55597283529627e-05
-2.00127970263237e-05
4.35144903620021e-06
-9.57392265154468e-06
-5.45444722697546e-06
-9.01433561327782e-06
-2.78135711356833e-05
-2.18579650798645e-05
-2.47556599372528e-05
-4.22417584359645e-05
-3.64757990910602e-05
-3.65526606923594e-05
-7.17200362150503e-06
-3.63353078118298e-05
-5.63122220676159e-06
-2.53577082757354e-05
-2.50391712774351e-05
-2.32465012907651e-05
-1.38131408130991e-05
-3.73519332470333e-05
-4.62746987569633e-05
-1.37878848843663e-05
-1.52241240043952e-05
-3.07077715440934e-06
-2.00269167780201e-05
9.72562407505451e-07
-2.04529015687541e-05
-1.29221639465748e-05
-1.78691464178523e-05
-2.34214808893352e-05
-2.64867347826192e-05
-3.95034405711857e-05
-1.93199409606339e-05
-5.29395118467213e-06
-2.86655425486662e-05
-3.21879709873918e-05
-6.43639924779238e-06
4.51439950280466e-06
-1.23982509079138e-05
-2.03653008227442e-05
-2.37603147454218e-05
-2.59964432154904e-05
4.17570050813313e-06
-2.02922604483806e-05
-3.74784967555779e-05
-1.33380183486614e-05
-3.77617344949756e-05
-1.06217280434258e-05
-4.48153056848818e-05
-3.40109826082048e-05
-7.35697931487004e-06
-2.4246695751844e-05
-2.26858211091443e-05
-2.62412563979192e-05
-1.98171608115969e-05
-1.15414476631698e-05
-1.49108668081729e-05
-5.61624637594416e-06
-2.57945499698072e-05
-3.31794075934417e-05
-2.76782235020089e-05
-8.17614959297893e-07
-6.95504993562927e-06
-3.06966931179527e-05
-7.05990978910362e-06
-2.54203314269398e-05
-1.90708580649915e-05
-2.96733340637354e-05
-2.68866720442652e-05
-1.03117676833563e-05
-2.90704446037748e-05
-2.48692173428224e-05
-1.00567626121288e-05
-2.23362867910688e-05
-3.44230443024985e-06
-2.9301744332411e-05
-2.89723208873596e-05
-1.73725691589752e-05
-2.58106895147266e-05
-1.57597377085317e-05
-2.80849404567342e-05
-7.48882702301801e-06
-1.06645556363882e-05
-2.52963797018602e-05
-1.96424659476084e-05
-1.79600876177475e-05
-2.72743635416236e-05
-3.62812928504421e-05
-1.2390808530606e-05
-3.36630073739516e-05
-3.13229683186481e-05
-1.48307430401514e-05
-1.67749593973045e-05
-1.21046838918404e-05
-1.88510116864093e-05
-3.93487988627534e-05
-5.26094766410934e-06
-4.05717565540653e-05
-1.87616941760373e-05
-2.2523418899645e-05
-2.53716134363586e-05
-1.31749536041806e-05
-3.03159665844993e-05
-3.14177947388022e-05
-1.5944191890364e-05
-1.3821151912669e-05
-1.20822938328495e-05
-2.35744135136807e-05
-3.0687919270043e-05
-2.87107056153849e-05
-1.21506195193936e-05
-5.27568980257917e-05
-3.25920827790041e-05
-2.44737606422819e-05
-1.99905888081802e-05
-3.27958147840627e-05
-1.00038522671443e-05
-9.67582019346684e-06
-1.51687725502436e-05
-2.06105347093554e-05
-2.36854059291857e-05
-1.49811221233523e-05
-3.19838037493997e-05
-1.32463997770715e-05
-1.95728784412054e-05
-1.44389675332889e-05
-1.94646434801487e-05
-1.16694034942096e-05
-1.94077979737975e-05
-1.00210504322761e-05
-1.84975123968726e-05
-1.18341586511314e-05
-1.00672186463174e-05
-1.32637422739345e-05
-1.25239095339067e-05
6.9686731018152e-07
-9.46959272068789e-06
-3.0297636868346e-05
-2.16347324259465e-05
-2.33465552508667e-05
-1.64466287080705e-05
-2.47961591554993e-05
3.11587642304112e-06
-1.7298623538566e-05
-3.55316330799418e-05
-2.28353016576616e-05
-1.43048718564945e-05
-3.30771720049631e-05
3.07794648674613e-07
-1.72166755950625e-05
-1.28682710048795e-05
-6.47507317158419e-06
-1.9594458651943e-05
-1.0233077781357e-05
-1.26324265357955e-05
-1.84518727288485e-05
-1.68501088863079e-05
-2.94372145301958e-06
-1.17027772297785e-05
-1.51038016309669e-05
-2.74693045875182e-05
-1.90565569034197e-05
-3.67500711956e-05
-1.44354354084935e-05
-2.0388832595571e-05
-2.25933380141348e-05
-1.60999779756934e-05
-3.10344321067802e-05
-2.7831310451385e-05
-4.64815978601461e-06
-3.41553186247202e-05
-3.89040992306679e-05
-8.3566303039942e-06
-3.94518681860422e-05
-2.35987545835467e-05
-2.02038081518284e-05
-2.14532430817207e-05
-2.93144590345839e-05
-3.22030711356942e-05
-1.06909044936773e-05
-2.28430415985389e-06
-2.04441809618234e-05
-1.83258419488168e-05
-1.54153034265578e-05
-1.11376609763802e-05
-2.08525421953556e-05
-2.5795676558713e-05
-8.87436893111439e-06
-4.17097544762004e-05
-3.35451347327448e-05
-1.71267156620086e-05
-3.76036766622818e-05
-1.54482431494523e-05
-2.65851019832218e-05
-2.09349384764885e-05
-2.00056554357831e-05
-7.24513430252066e-06
-1.05994701492575e-05
-1.78314443536885e-05
-3.17610188975109e-05
-9.14023291801217e-06
-2.4744272652474e-05
-4.23328604497391e-06
-8.71576302180833e-06
-4.22954177512761e-05
-2.85567210107935e-05
-1.13134410635682e-05
-2.4144278840374e-05
-7.77129926781759e-06
-1.9028585401125e-05
-1.62441895479981e-05
-1.87302033994605e-05
-1.99323115491766e-05
-1.29039924150154e-05
-7.06674323378958e-06
-7.8069054604994e-07
-1.21186521790172e-05
-1.77608343965972e-05
-1.30473772039442e-05
2.36389668927884e-06
-4.15399073693554e-05
-2.03455964619556e-05
-5.11453580595359e-06
-2.8870132308429e-05
-2.65381984618475e-05
-3.18088903703263e-06
-2.52869318958351e-05
-1.40232855748258e-05
-2.95703946815821e-05
-1.12584122845995e-05
-1.49625530803561e-05
-1.52605624602918e-05
-1.35270429490315e-05
-3.09877688591939e-05
-1.72170156917652e-05
-1.15422883598634e-05
-2.11947826744862e-05
-3.68901101722109e-06
-2.65145975192162e-05
-1.92298930986443e-05
-1.28207313463912e-05
3.2657559046183e-06
-4.89426078707851e-06
-1.73795188704958e-05
1.42292245681921e-06
-2.00292737094718e-05
-3.49017871923288e-05
-1.95715535341348e-05
-3.711009967951e-05
-6.7227859477553e-06
-2.24609852257938e-05
-1.76552210505301e-05
-2.4328431261816e-05
-2.51804082318596e-05
3.42873340499379e-06
-2.40816050001432e-05
-1.08253090591289e-05
-2.1009042578744e-05
-2.35619204130099e-05
-2.18230927136356e-05
-2.30524252494529e-05
-2.1018915966322e-05
-2.36123476624553e-05
-2.68866036121613e-05
-2.82384997980862e-05
-1.60534727547298e-05
-1.14820216710602e-05
-1.76243592187031e-05
-1.17640988328215e-06
-1.34515461974872e-05
-1.04099842549928e-05
-1.97692902719072e-05
-9.14630011278085e-06
-5.14135983801134e-05
-1.12939076749491e-05
-1.02658975920699e-05
-2.86177205765513e-05
-4.69796298331115e-06
-2.09770990012938e-05
-2.51312367204419e-05
-2.45480506943691e-05
-3.23637641560277e-05
-1.76085412874836e-05
-2.27733089359899e-05
-2.90829436271302e-05
-1.60992349052039e-05
-7.20665750543226e-06
-2.40954368437182e-05
-1.57476624769872e-05
-1.80505069142479e-05
-2.204747375877e-05
-2.05661960770771e-05
-1.92293677705078e-05
-2.26028028305491e-05
-3.03304465435132e-05
-1.54536975516558e-05
-3.13872272501375e-05
-4.33595185386933e-06
-1.46639255115065e-06
-3.17573069765443e-05
-2.27117190864482e-05
-3.14586562942184e-05
-2.4771004385855e-05
-3.08278736104625e-05
-1.83160173898656e-05
-2.12903607965669e-05
-1.65397185416122e-05
-1.30288427616993e-05
-2.16419220102852e-05
-2.98673814339629e-05
-2.76106118209496e-05
-3.38389211030981e-05
-2.14375886373038e-05
-1.54836026970055e-05
-4.18544854718634e-05
-1.47764109423147e-05
-2.89354648677736e-05
-2.58699887801425e-05
-1.13919208907922e-05
-3.51429043433715e-05
9.95031554419079e-06
-1.65882652269576e-05
-1.4732881839617e-05
-2.47235083401169e-06
-3.83184168273388e-05
-2.27775116419188e-05
-2.47181542505394e-05
-3.39302419475754e-05
-1.2161274119593e-05
-8.09157574177128e-06
-1.58596880380116e-05
-2.58244137159966e-05
1.25010465538411e-05
-3.13569243073873e-05
-2.25223083806682e-05
-1.05450282306664e-05
-1.54565301864025e-05
-2.20615887891242e-05
-1.21758575989542e-05
-1.20359266379424e-05
-3.4574744838527e-05
-2.11765080890868e-05
-2.00817808142404e-05
-1.47333318832164e-05
-2.70688051132947e-05
-3.45749040025531e-06
-1.99426054543747e-05
-3.31592828222744e-05
-7.48801310190181e-06
-1.15244159114978e-05
-2.3807682361819e-05
-2.67710562301161e-05
-1.95053488227855e-05
-2.92197238318783e-05
-8.28018396694024e-06
-2.8120382160828e-05
-1.43356655718232e-05
-1.3029168157833e-05
-1.77069461548025e-05
-3.5639604002951e-05
-1.61407114787246e-05
-1.60540509301897e-05
-1.23074305978259e-05
-7.43217334012578e-06
1.85745070022401e-06
-9.42401120047102e-06
-1.42171462430856e-05
-2.4890787683731e-05
-3.796328102563e-05
-9.80572169360049e-06
-7.8326418400308e-06
-2.93797909398669e-05
-1.4121634498758e-05
-2.04225086522636e-05
-2.49823353902909e-05
-4.03288528962159e-05
-3.23497580874982e-05
-2.13918272164223e-05
-2.69156594315627e-05
-1.78106169092421e-05
-2.27956124913337e-05
4.39758896276503e-06
-2.27340520764395e-05
-1.8294844467162e-05
-2.04773929161932e-05
-3.14822376995923e-05
-1.1965569041359e-05
-1.2424873279482e-05
-1.96701909481542e-05
-2.13564910692666e-05
-2.82979562916732e-05
-1.76176451807214e-05
-1.65143739783505e-05
-1.97318815574711e-05
-2.04385604051161e-05
-2.06978408986541e-05
-7.07833319597078e-07
-2.1754962213663e-05
-2.04346376671274e-06
-1.34318582729355e-05
-1.62482710260976e-05
-1.71167795975625e-05
-1.36088813077211e-05
-1.65552186991139e-05
-2.71438074198291e-05
-8.56985831886377e-06
-2.56846841532582e-05
-3.44910686413152e-05
-2.34291319996415e-05
-1.37883668373046e-05
-1.01395820509202e-05
-1.47546164566969e-05
-1.06785104654737e-05
-4.84636558529714e-05
-2.66668058508057e-05
-1.09407841369051e-05
-2.05368703916767e-05
-8.87353263969009e-06
-2.52724412153325e-05
-1.98216646104915e-05
-1.30024338721542e-05
-2.08239348342598e-05
3.41455175451297e-06
-2.21414244033283e-05
-2.23577511503208e-05
-1.23469885750852e-05
-3.52016377286674e-05
-2.42026637019899e-05
-1.7843427266256e-05
-8.54958956285766e-06
3.7482535448505e-06
6.23755095136267e-06
-1.36972106720674e-05
-3.01507203516016e-05
-2.51526122485165e-05
-1.85669106478893e-05
-1.16213987864536e-05
-3.50149666062391e-05
-1.64396452946742e-05
-2.82124009189255e-05
-1.79911905219813e-05
-1.93192007617879e-05
-2.79997602263919e-06
-2.29287262040164e-05
-2.6342249591466e-05
-3.3732152979249e-05
-1.43044373931659e-05
-4.45902361759554e-06
-1.71209056134291e-05
-2.16809204860505e-05
-2.71740027284479e-05
-8.1701313024719e-06
-7.01515564171379e-06
-1.98676933373605e-05
-1.60503944352426e-05
-2.47744681138913e-05
-1.38094063913911e-05
-2.66235014614484e-05
-3.21703152695399e-05
-1.79084996135082e-05
-1.17047532844653e-05
-9.15637371123064e-06
-2.57070036235086e-05
-3.07708077314795e-05
-3.99403712087634e-05
-4.82325609013185e-06
-3.13917150592396e-06
-9.32020905766325e-06
-2.06215313856577e-05
-1.38567251472748e-05
-2.12282626467775e-05
-3.60115963473704e-05
-1.44778681992204e-05
-1.50694768742553e-05
-1.20125997740075e-05
-2.6830479797096e-05
-1.98777561315877e-05
-2.27161229205609e-06
-2.29477406984499e-05
-1.89433141827377e-05
-3.35632699360261e-05
-2.19297832053935e-05
-1.54914931751345e-05
-6.0093056445836e-06
-1.74120092467788e-05
-8.27109283807357e-06
-4.51471606492527e-05
-2.39471455368901e-05
-2.08099287162033e-05
-2.8391654698659e-05
-1.89754034727669e-05
-3.16633944911411e-05
-1.37135239622975e-05
4.76824907840887e-06
-7.94108689769906e-06
-3.61715980881205e-06
-3.79315076995728e-05
-1.35006302503981e-05
-2.89980120761757e-05
-1.17334382097225e-05
-3.71085521482934e-05
-3.30031914949119e-05
-1.59870288218547e-05
-2.16160107146042e-05
-2.61273955617287e-05
-5.80374180220468e-05
-1.19991834556973e-05
-3.15269239753514e-05
-2.19266395066048e-05
-4.80653090736412e-05
-3.3401531428134e-05
-8.31035089032976e-06
-2.54034923510267e-05
-2.55367209597436e-05
-2.71959859691587e-05
-3.83502530935316e-05
-2.96917619350464e-05
-1.31607175936785e-05
-1.96954427875966e-05
-2.78770047453929e-05
-4.68919055679948e-05
-2.19102761017261e-05
-2.86441230506653e-05
-1.60513297440326e-05
-3.51752903083231e-05
-2.96306249076548e-05
-2.39272906181553e-05
-2.54908774422661e-05
-2.67382880626977e-05
-2.89623131194065e-05
-1.51304119496842e-05
-7.25684149112734e-06
-2.12988811738119e-05
-2.30143730307822e-05
-2.36226424379709e-05
-2.29368898250338e-05
-1.63453668865706e-05
3.05815772397798e-06
-1.50197436420424e-05
-1.95100522626966e-05
-4.42311045441996e-05
-2.07797962623421e-05
-1.3726134200033e-05
-2.16610592992523e-05
-1.2038682379833e-05
-1.93778400093497e-05
-2.81281762769516e-05
-2.64929649733419e-05
-4.25411020427306e-05
-1.61098128429692e-05
-3.82623854818354e-05
-4.35246940181293e-06
2.00177061175343e-06
-3.60653154416951e-05
-3.16091007930636e-05
-1.73087934671617e-05
-2.30644149796182e-05
-1.67702727065082e-05
-2.21236984061509e-05
-1.04908866300904e-05
1.10296706072783e-05
-1.59191044075028e-05
-2.40722756953962e-05
-5.26710618548998e-06
-2.57935256325604e-05
-1.79939155637092e-05
-8.96192488339292e-06
-2.96346950168839e-05
-1.61172311829479e-05
-2.33119920692169e-05
-1.46084344282543e-05
-2.5502603545945e-05
-2.40747941260063e-05
5.6156385907943e-07
-1.45287682420197e-05
-9.9753906821057e-06
-1.01234809069296e-05
-1.03612754589291e-05
-4.84835593016816e-05
-1.80058059789845e-05
-1.5460642894844e-05
-2.84907872136439e-05
-2.713272201308e-05
-1.5744196430429e-05
-2.16473044181038e-05
-1.80355313513674e-05
-1.70939457027975e-05
-1.08703689121394e-05
-2.46884102867625e-05
-2.09864154198507e-05
-4.44879650295529e-06
-2.11189648877707e-05
-2.12096303045862e-05
-3.08969189873898e-05
-1.36208974014796e-05
-2.27441567060345e-06
-2.14860707377693e-05
-3.24837588673202e-05
-9.989691884604e-06
-1.80205017366834e-05
-1.55555885991434e-05
-5.56409296236892e-06
-2.79412625947519e-05
-2.64884002609605e-05
-1.31374313435705e-05
-3.19504491242721e-05
-2.18766960445167e-05
-3.06291826583594e-05
-1.3737449961704e-05
-1.6339354957103e-05
-7.35363896193624e-06
-1.08476337828061e-05
-3.10673196423218e-05
-1.8857218921437e-05
-1.00072791414075e-05
-1.10842029361339e-05
-1.57290658742591e-05
-5.68247754706431e-06
-2.70180532089504e-05
-2.82231423864983e-05
-2.29025867968124e-05
-1.44241683345452e-05
-1.64047720310986e-05
-1.44549369323377e-05
-1.87991098941712e-05
-1.66389229003046e-05
-1.39516491951881e-05
-4.25027252932982e-06
-2.86441268397753e-05
-1.67546995782773e-05
-9.6929491152184e-06
-1.81064960749081e-05
-2.21089857667683e-05
-1.46849034619803e-05
-1.6653580321102e-06
-2.65507498470982e-05
-1.85817481814266e-05
-4.34421756649159e-05
-2.24736454221808e-05
-2.51046654462593e-05
-2.54845350859721e-05
-2.60581322678984e-06
-3.82108959207974e-06
-2.65017551288189e-05
-2.4297917334975e-05
-9.03239160284339e-06
-8.42393864919256e-06
-1.42508650920103e-05
-2.18060653789738e-05
-3.57345212224702e-05
-2.08617540281218e-05
-1.87146522499596e-05
-1.57940116446925e-05
-4.33908283358068e-06
-1.52317124148351e-05
-2.41570001241968e-05
-2.56436525501677e-05
-1.63271594711742e-05
-2.88232377055242e-05
-2.08874107533711e-05
-2.75129393217987e-05
-2.53331896718596e-05
1.13801633660782e-06
-6.7844478838002e-06
-9.66482117300615e-06
-2.13043192874487e-05
-2.14874011152592e-05
-2.16421843351125e-05
-2.0116117849375e-05
-2.40872384422562e-05
-2.9890222401713e-05
-2.46492578864998e-05
-1.92802662444154e-05
-1.8388894675143e-05
-1.70180713147693e-05
-1.58346779156393e-05
-2.36884533399032e-05
-3.93469036037406e-05
-2.73620022335663e-05
-1.48041975982264e-05
-1.99161654938101e-05
-3.11697738840829e-05
-3.28791892995552e-05
-2.20888581903064e-05
-3.8915899408709e-06
-7.03101366176978e-06
-3.81205575957837e-05
-2.15842109437367e-05
-2.56418891407043e-05
-2.39210978783697e-05
-2.90901667867028e-05
1.00285446400969e-05
-1.66416070314458e-05
-1.80734870267599e-05
-1.98569555774171e-05
-1.97432148323778e-05
-1.97265256044015e-05
-2.7285706356275e-05
-3.44280463027523e-05
-2.59977151959188e-05
-1.66854760212736e-05
-7.05004056063254e-06
-1.18221507983319e-05
-9.99216216785236e-06
-8.9863568448692e-06
-1.27118889110241e-05
-2.99024683609931e-05
-2.20619218734263e-05
-5.5719078035167e-06
-1.95872047684696e-05
-3.35998863279545e-05
-1.54414207750682e-05
-1.9427862454976e-05
-2.75832902589463e-05
-2.80497226749172e-05
-2.41373714924924e-05
-1.88830977053066e-05
-1.3487118727646e-05
-2.55229438551511e-05
-5.0511279781162e-06
-3.16315210041924e-05
-1.28630550514226e-05
-2.71025600961746e-05
-3.32281364628228e-05
-1.66906296031457e-05
-2.31103983309197e-05
-2.65829472026516e-05
-1.24931941675121e-05
-4.2948613022095e-06
-3.63257634704645e-05
-1.6252578369104e-05
1.42474746762073e-05
-2.15728645724645e-05
-2.23098352895027e-05
-3.11778831801183e-05
-2.6068615088987e-05
-3.12291930058205e-05
-8.49608545464339e-06
-9.73255962438187e-06
-1.86672086542514e-05
9.67248697961633e-06
-9.24386155142611e-06
-2.45075374696973e-05
-1.12687524454254e-05
-2.55114245078508e-05
-4.10260127098115e-05
-2.12669168334427e-05
1.44899055231076e-06
-3.01886211969642e-05
-3.15562158613478e-05
-2.58131269715917e-05
-2.44202516299994e-05
-2.56565419694368e-05
-2.15553015642943e-05
-1.94083484493597e-05
-2.36577022008675e-05
-2.56295119920325e-05
-4.38660551460235e-05
-1.26239883208735e-05
-2.84437131783869e-05
-2.23024374285794e-05
-1.25836645198229e-05
-2.37463463802828e-05
-1.96913249853569e-05
-5.40734305426516e-07
-9.64656782977736e-06
-3.66407457487575e-05
-2.34146849115511e-05
-9.36384234163205e-06
2.72767841658491e-06
-1.89086089729378e-06
-1.70859998050818e-05
-1.57129964860138e-05
-1.01612813644115e-05
-4.75848281089443e-05
-2.66556389727143e-05
-3.07113716031917e-05
-6.03134433174325e-06
-3.79533926067758e-05
-2.85394638624803e-05
-3.74303174082609e-05
-2.13535836962347e-05
-9.64160800962036e-06
-3.76962317207559e-05
-1.71323443392011e-05
-1.66272551483722e-05
-3.22441991517954e-05
-1.05177825544315e-05
-1.73531414154507e-05
-1.74595674516597e-05
-1.00916370513566e-05
-1.08063423120819e-05
-1.70914515359296e-05
-1.32843710695593e-05
-1.70353043478495e-05
-3.03135090857113e-05
-1.933569218281e-05
-3.07844808455119e-06
-2.67750944537724e-05
-1.69626641882893e-05
3.80694941743836e-06
-2.01749685431376e-05
-2.22280337269191e-05
-2.54256918927856e-05
-3.05706680381377e-05
-1.48246272941075e-05
-2.75795099595598e-05
-2.01664364711102e-05
-2.05179738471782e-05
-1.47063782918094e-05
-2.40668718082582e-05
-2.71869278133891e-05
-3.25651808089681e-05
-1.28823344933099e-05
-1.32409413660323e-05
-2.96734804447862e-05
-2.18263450091133e-05
-9.42526351518384e-06
-3.38646381375059e-05
1.8859355008417e-08
-9.30650855756123e-06
-6.17983303324761e-06
-4.56382320977555e-05
4.01469309946418e-06
-3.37857334948086e-05
-1.23120225653945e-05
-1.84001878726022e-05
-1.06900815019448e-05
-3.44334590280738e-05
-1.91978911991205e-05
-2.35316604504801e-05
-2.74445956156786e-05
-2.47637844856658e-05
-1.71061995678729e-05
-2.59141703567626e-05
-2.98836498143145e-05
-6.20230016429637e-07
-3.53172015993106e-05
-2.48934369008515e-05
-3.53767043610991e-05
-2.12207988921742e-05
-3.18982259168674e-05
-1.46739892473075e-05
-2.1222084679586e-05
-8.69592575502679e-06
-1.21630377294387e-05
-2.09477461437081e-05
-3.26879549897313e-05
-2.86792465703138e-05
-1.42019755400761e-05
-1.82059768491289e-05
-2.87043881931464e-05
-1.89736504282702e-05
-1.51490362842987e-05
-2.3922434730597e-05
1.65153971095854e-06
-2.23719057065671e-05
-2.72408809682805e-05
-3.18993183347128e-05
-1.68779053104211e-05
-6.77183890441686e-06
-2.43321236583409e-06
-8.3997889797368e-06
-1.4859043662879e-05
-4.41764657476293e-06
-6.78178751391723e-06
-1.51585431104046e-05
-4.04924613930366e-05
-1.35348022439235e-05
-2.69115971695951e-05
-3.91964584513158e-05
-3.2864072648368e-05
-1.30328985955583e-05
-1.80981010012123e-05
-2.49297721790405e-05
-1.26058510587638e-05
-1.11998384647637e-05
-6.64531067928219e-07
-8.06491181366122e-06
-1.95747213450963e-05
-4.89769059439462e-06
-2.6034741332215e-05
-2.1972201290873e-05
-2.34791811210163e-05
-3.20669548732829e-05
-1.6238353760872e-05
-3.5640848139495e-05
-4.12801005080563e-05
-3.06913767138514e-05
-2.22282793996808e-05
-2.39347823286465e-05
-2.67410518863872e-05
-8.42417056076492e-06
-1.17995577705696e-05
-3.25446430749466e-05
-1.16501591029668e-05
-3.49426616909235e-05
-2.13783982034902e-05
-3.47946744529378e-05
-2.18396689781868e-05
-4.37206362317946e-06
-1.21778781257477e-05
-1.09221576362148e-05
-1.60537372063083e-05
-1.59871960409364e-05
-2.05923890021205e-05
-2.51197760459697e-05
-2.08567106802837e-05
-9.55814459994262e-06
-9.23766960567253e-06
-2.34489767024027e-05
-2.78264149133727e-05
1.76108813821434e-07
-7.16694117496804e-06
2.68152659103894e-06
-2.33737242053578e-05
-2.93783784389796e-05
-1.37326505122726e-05
6.29161821876331e-06
-2.81194828099207e-06
-1.06509200953844e-05
-2.26488991238672e-05
-2.60630254135177e-05
-2.29065113117178e-05
-1.32460668204687e-05
6.23856121403603e-06
-1.87416107573591e-05
-1.66526129598058e-05
-3.03084365066383e-05
-1.40808015987019e-05
-3.73714634394286e-05
-2.03218635588298e-05
-2.52026359271723e-05
-7.91606251073935e-06
-3.02701731852167e-05
-2.32982135887479e-05
-2.43739111090088e-05
-1.28380281245041e-05
-2.2204652869061e-05
-1.4488226492278e-05
-2.46832116062579e-06
-2.5129298199259e-05
-2.18253130467991e-05
-1.46031127605892e-05
-3.19197065209922e-05
-1.57528976594501e-05
-2.15819869829165e-05
-2.23379370458127e-05
-2.9978031663191e-05
-1.85445058631904e-05
-3.18286682921532e-05
-4.58024768223781e-05
-9.63612706001646e-06
-3.00912291100442e-05
-9.97312290678977e-06
-1.21347330833109e-05
-1.5066037312653e-05
-1.57117637368463e-05
-2.17009174125433e-05
-1.74814065113879e-05
6.84465944956865e-07
5.37430489750264e-06
-1.3060584522461e-07
-1.5253351239787e-05
-1.52611101417512e-06
-1.64122361516062e-05
-2.62823072968194e-05
-6.40720012918198e-06
-9.34393329151669e-06
-2.34279081513946e-07
-3.305159066822e-05
-5.5569634496687e-06
-9.81349478135871e-06
-2.80181729773128e-05
-2.25027850168639e-05
-1.25990505913795e-05
-2.88100194987555e-05
-9.97279107835193e-06
-2.54489445155329e-05
-1.98308089764573e-05
-5.04106214196697e-06
-1.71047847398991e-05
-1.05530098255997e-05
-1.93017768931288e-05
-2.41029885425677e-05
-7.06821735767582e-07
-1.75601856151187e-05
-1.3804574518163e-05
-9.55086038713661e-06
-2.4021029413179e-05
-3.4050193028717e-05
-5.15552746918266e-06
-2.62136195899196e-05
-3.00538084290895e-05
-3.09881280634151e-05
-2.80483027280737e-05
-1.84399022192408e-05
-5.19716837360895e-06
-1.4206668777099e-05
-2.66722143932017e-05
-3.49377011864595e-05
-1.10350638736767e-05
-3.30223858654768e-05
2.16281892532671e-06
-4.37106302720971e-05
-2.16159840768261e-05
-1.34040874068665e-05
-2.5385028628496e-05
-1.7937927036309e-05
-1.13297676642545e-05
-2.36094869108777e-05
-2.13351832886474e-05
-2.77171241925423e-05
-3.92934207725166e-05
-2.24450710419881e-05
-2.2517994602604e-05
-2.25873301566877e-05
-3.66841122517749e-05
-1.88795969898515e-05
-2.08396895564217e-05
-2.54732045881304e-05
-8.25997637647336e-06
-1.44977351282787e-06
-1.82101818491004e-05
-1.72465364345701e-05
-2.35439384117478e-05
-2.7015119323875e-05
-1.45698303729742e-05
-1.81676915229473e-06
-2.5733949655381e-05
-2.39285074492978e-05
-2.84207664102371e-05
-2.62664000962231e-06
-2.3443004104494e-05
-3.15610423155121e-05
-1.66030824096994e-05
-5.36168420252274e-06
1.25242398751895e-06
-7.19908785133261e-06
-2.296936583072e-05
-2.97774696847662e-05
-1.90764452690656e-05
-2.55634383469557e-05
-8.00072559348133e-06
-2.78410671590483e-05
-1.07393751052528e-05
-2.99154952324688e-05
-2.34481469345033e-05
1.02577041187426e-05
-3.18744846100723e-05
-5.69424769043235e-06
-1.87634125977872e-05
-3.28513878209682e-05
-2.07626400541434e-05
-9.0902111498906e-06
-2.41647944184751e-05
-1.50153011784434e-05
-1.26904308783963e-05
-1.46695801847962e-05
-2.3919434320612e-05
-3.00543517091178e-05
-1.20868885806225e-05
-1.36239201591675e-05
-1.38278806930383e-05
-2.41678751099304e-05
-1.35976400056894e-05
-3.23608805281708e-06
-4.08773457711244e-05
-3.01478693817896e-05
-1.25246297613962e-05
-1.57711013778528e-05
-2.02307116933571e-05
-2.3575140687577e-05
-1.87642550383877e-05
-1.9019400579859e-05
-1.07542251501456e-05
-2.53804986362547e-05
-2.92580579301652e-05
-4.37815287996264e-05
-3.44444773344656e-05
-2.50617651230852e-05
-1.23929267577764e-05
-3.02292209807736e-05
-1.58432313933476e-05
-1.80226690909504e-05
-9.52495358345712e-06
-1.37260001562671e-05
-2.41807141385357e-05
-1.8461969096244e-05
1.07823114124473e-05
-2.02558256161829e-05
-1.52085021473467e-05
-1.3535983861534e-05
-3.44413895971194e-05
-2.31626435550826e-05
-8.26592965582485e-06
-2.46192578779735e-05
-1.43595228495664e-05
-5.22308688313749e-05
-1.29161986143436e-05
-2.99674673775778e-05
-5.68369224936637e-06
-1.57167123772678e-05
-1.46470445003088e-05
-2.14424094635866e-05
-1.47574617788164e-05
-1.79611917135859e-05
-1.25437176749712e-05
-1.61946856951423e-05
-1.76816162833447e-05
-2.48570687028841e-05
-3.30734434517008e-05
-2.55356405070954e-05
-1.96199445354124e-05
-4.54123258093218e-05
-2.169499521114e-05
-2.23985469868702e-05
-1.60763478138536e-05
1.43052534493791e-05
-2.06440832583154e-05
-1.86946511215198e-05
-2.07859718746299e-06
-2.82515936560208e-05
-8.32565533824992e-06
-1.36757276772983e-05
-2.40442815626356e-05
-3.00037104871006e-05
-1.56187522496247e-05
-1.82340326032545e-05
-3.37520550163453e-05
1.09844399055789e-06
-2.00417911995184e-05
-2.68155573724592e-05
-1.78235819649696e-05
-1.0167138694607e-05
-1.5138670350547e-05
-2.93669452455762e-05
-1.55749184336223e-05
-1.57764488650099e-05
-9.1680152592008e-06
-4.57746101047846e-05
-1.83513981189574e-05
-1.72409253906068e-05
1.09934593475457e-06
-8.89004019870128e-06
-1.80341823571846e-05
-3.76635915061731e-05
-3.19788847029654e-05
-2.64339155909035e-07
-1.86724164100557e-05
-7.73629517237746e-06
-7.48309893204452e-06
-1.6346453597311e-05
4.89062024924883e-06
2.31130428373026e-06
-1.10299073652986e-06
-2.44182960183944e-05
-2.39279113142676e-05
-1.85766487206949e-05
-1.78560743554724e-05
-1.41511410506501e-05
-3.19146133233162e-05
-1.59434993560354e-05
3.65080385190511e-07
-8.5763563897818e-06
-2.26763407486048e-05
-1.28387114721488e-05
-2.44771320949676e-05
-2.62406742322585e-05
-3.80463891440461e-05
-2.08355944241607e-05
-1.7413045605065e-05
-1.03808699850192e-05
-8.56235471017695e-06
-8.20711886973016e-06
-1.4193455563841e-06
-1.94361260110305e-05
-2.45258132091635e-05
-2.11316569656963e-05
-4.02255636959858e-06
-2.30654359695921e-05
-1.59507563398945e-05
-3.40499089230343e-05
-1.55533422618768e-05
-3.16289883041888e-06
-1.2133678354487e-05
-3.56790541431932e-05
-2.93940766598065e-05
-3.79063506404012e-05
-3.19890814823778e-05
-3.48053431472241e-05
-1.32323498789671e-05
-3.07571443671206e-05
6.0078712916602e-07
6.25658896284538e-06
-3.18498553688597e-05
-2.84804293534449e-05
2.80521245925593e-06
-1.8447777239946e-05
-5.50987641639888e-07
-1.44800659203146e-05
-3.17103744261276e-05
-2.38273542927119e-05
-7.42434929711194e-06
-4.27549108539449e-05
-1.87939787682504e-05
-1.86705913160193e-05
-2.12497745001457e-05
-3.51451482702889e-05
-1.25670160959212e-05
4.0698749378574e-06
1.40925018164682e-05
-6.5661032241038e-06
-1.66260455962406e-05
-2.685131058014e-05
3.11695802315713e-06
-2.40266351866746e-05
-2.58061390248235e-05
-2.18472389876716e-05
-2.3023293707744e-05
-1.29827788239338e-05
-4.82158762509965e-06
-2.58148791628645e-05
-2.99419971274026e-05
-1.85844264570081e-05
-3.37028707202287e-05
5.32769177520923e-06
-5.53408797346424e-06
-5.18285226396133e-06
-2.32868260016721e-05
-1.34824479151322e-05
-4.10130700156099e-05
-2.35856463547773e-05
-1.23644881853337e-05
8.83091302764111e-07
-1.7593209409479e-05
-4.67783169360511e-06
-1.95573582028157e-05
-5.23513823621706e-06
-1.53961604971537e-05
-3.47326319163774e-05
-1.27871520295962e-05
-3.15401923607801e-05
-1.5569854650972e-05
-2.03229436098553e-05
-1.70405783343817e-05
-1.53682520251289e-05
-3.15502296871388e-05
-2.56685781614122e-05
-1.55621997219099e-05
-2.03450184924368e-05
-1.6789903183636e-05
-2.80952044885655e-05
-5.15268099029844e-05
-1.53009058896154e-05
-1.80807319965844e-05
-1.9314076377604e-05
-1.18155452064911e-05
-1.21549087754462e-05
-1.71838900488825e-05
-3.95511489561531e-05
-7.34839916376043e-06
-1.37821677851239e-05
-1.082453599478e-05
-2.134168672438e-06
-5.14094704772591e-05
-1.89614297248617e-05
-3.73383938805439e-05
-2.32692873607116e-05
-2.57580448308591e-05
-4.78513389564003e-06
-2.43702899581994e-05
-1.96410958976293e-05
-2.22100453442402e-05
-2.78560772681979e-05
-4.64113422644429e-05
-2.88759747836619e-05
-2.25948207330845e-05
-4.40928190779686e-05
-1.65157543496492e-05
3.49113266320638e-06
-1.8304331647879e-05
-1.09296765457651e-05
-2.43879910296746e-05
-3.57285845734093e-05
-1.35295548951747e-05
-1.02343418803517e-05
-1.73237705877576e-05
-2.5107876106053e-05
-1.60861609567266e-05
-7.02203213196279e-06
-2.88602106798587e-05
1.35315752999029e-05
-2.3114788166644e-05
-1.27479481670045e-05
4.78683300318244e-06
-3.1425146312592e-05
-9.65732655156889e-06
-2.88499144000878e-05
-2.92455648789266e-05
-1.77384115616561e-05
-1.18846918882777e-05
-1.2054678782039e-05
-2.81062817387351e-05
-2.48902315499254e-05
-1.55193966599758e-05
-4.20726864502457e-06
-7.50643483471879e-06
-4.14905069993855e-06
-7.0438868602317e-06
-2.21425473405647e-05
-2.0106260713001e-05
-2.81569879316151e-05
-5.14056464034917e-05
-2.59105537456246e-05
-2.50636527299195e-05
-1.63021483786436e-05
-6.9369990060648e-06
-2.72840766653626e-05
-2.49172712637354e-05
-3.37946384595123e-05
-1.67192630286383e-05
-2.71850429322158e-05
-1.5221440234664e-05
5.88104766627073e-06
-4.97038976318607e-06
-9.14943526401197e-06
-2.17012783027642e-05
-3.45961219357418e-05
-1.7175111753957e-05
-6.07472974293458e-06
-6.16421570023963e-06
-1.434092104911e-05
-2.1961088711982e-05
-1.37118660161914e-05
-1.02161078127536e-05
-2.07541672664794e-05
-1.65809820713033e-05
-2.69959496650318e-05
-1.30298717458768e-05
-2.05007146284073e-05
-2.21334595093172e-05
-2.93437657525167e-05
-2.9477292143754e-05
-2.18622170310763e-05
-2.40541595348843e-05
-1.35214540005168e-05
-1.9403381379644e-05
-3.04495848190719e-05
-3.03146579577521e-05
-2.19232255696646e-05
3.35789858991461e-08
-1.41442406775705e-05
-2.77313795211478e-05
-2.69446527776046e-05
-2.59251624136128e-05
-1.67008698725121e-05
-2.06443941401695e-05
-2.92459177201087e-05
-3.65421543625836e-05
-2.53032623278137e-05
3.71733005378603e-06
-1.65790812685465e-05
-9.22013484890536e-06
-9.61278887240666e-06
-7.45822238213067e-07
-3.16389738329527e-05
-9.17818355332291e-06
-1.47242092218269e-05
-8.16505342112197e-06
-1.17630058470569e-05
-1.90318552787925e-05
-2.91660233144126e-05
-6.77175612484303e-06
-2.51387480104218e-06
-1.40672402050595e-05
-2.92295810567424e-05
-4.21507087635315e-06
-2.44553427416057e-05
-2.21266829561952e-05
-2.96929580214707e-05
-2.96393553993598e-05
-1.78191536880752e-05
-2.83918924955334e-05
-1.00620059237266e-05
-7.99411227305368e-06
-1.38309444969201e-05
-3.67218630452657e-05
-1.69821809520681e-05
-1.44992235485291e-05
-1.93138725428976e-05
-2.31324871527472e-05
-2.18053238305126e-05
-2.39453344568735e-05
-1.98909190606233e-05
-1.5630905507282e-05
-1.29598096117711e-05
-5.46949145134312e-06
-3.00775267038267e-05
9.75864161496125e-06
-3.22301307908564e-05
-2.09602788628763e-05
-1.5974490441965e-05
-1.79837784285609e-05
-2.63421452107641e-05
-8.41747535145166e-06
-2.16680487823172e-05
-1.81254891818272e-05
-1.79834918571797e-05
-2.51998266724262e-05
-2.79704555469167e-05
-1.89467178639536e-05
-1.7784330422238e-05
7.10627942072176e-06
-2.33334462767888e-05
2.01659259640954e-06
-3.00482374062638e-05
-1.87095085451961e-05
-1.81685544003012e-05
-2.7416032724103e-05
-1.56866398099569e-05
-1.18535922744486e-05
-1.74288506061405e-05
-1.07074270940273e-05
-3.90018491782241e-05
-4.08507675765945e-05
6.17944526883199e-07
-3.39314188995309e-05
-2.39902531415981e-05
-3.65203258752383e-06
-3.01771712890955e-05
-3.34380640312255e-05
-2.11739504150105e-05
-1.85256689373676e-05
-2.78267987634711e-05
-1.77366340317405e-05
-3.83761406123711e-05
-3.58534594351397e-05
-8.07241266985214e-06
-2.19797337480107e-05
-1.740424591178e-05
-4.46315824664066e-06
-3.7997300239242e-05
-1.52077724663916e-05
-1.74866009078101e-05
-2.79562528982355e-05
-2.24649816561678e-05
-2.84826470430696e-05
-4.0452803183661e-05
-1.3047894604483e-06
-2.62679148768817e-05
-1.79456453263688e-05
-2.16240526158894e-05
-2.70280924327553e-05
-2.44533232920464e-05
-7.51306598872928e-06
-2.29451684256233e-05
-3.65018862612794e-05
-4.00937848145355e-05
-2.5818390249846e-05
-1.32887653840239e-05
-2.72920806410093e-05
-1.482215883332e-05
-2.05734126087818e-05
-2.78438850023634e-05
3.20995093546351e-06
-6.93876027618461e-06
-2.24358246352425e-05
-3.70396557109959e-05
-2.87629317702918e-05
-1.83719459293497e-05
-8.71756096661099e-06
-2.12359575813492e-05
-2.88145113783497e-05
-4.63531209169086e-06
-1.74109335675129e-05
-3.2487616954111e-05
1.58657219186707e-05
-1.17339600079055e-05
-2.03148951783863e-05
-1.08929009965448e-05
3.6056915580039e-06
4.31018094942129e-06
-8.8841955861707e-06
-1.08732126043492e-07
-9.34049971843863e-06
-4.34379886581688e-05
-1.68676897868293e-05
-1.06665625608835e-05
-2.85891418700765e-05
-5.06855218791739e-06
-3.2645174386056e-05
-9.55949990302178e-06
-6.67392960608912e-06
-8.66905892774612e-06
-2.12179670166718e-05
-2.12992869103696e-05
-1.76955496020302e-05
-2.74839419705955e-05
-1.40636829688872e-05
-1.95815863545317e-05
-1.89576508869856e-05
-2.67656868177203e-05
-1.92664521147069e-05
-2.06208985614551e-05
4.24832737581349e-07
-1.12493204887565e-05
-2.83566116546985e-05
-6.66127514178736e-06
-4.52543060905276e-06
-2.48658963654178e-05
-2.84947739427705e-05
-3.20137007091132e-06
-3.85211341720272e-06
-3.53911895292212e-05
-2.09593021065373e-05
4.71915673708811e-06
-2.07036948684393e-05
-1.94751181660329e-05
-3.26154136915172e-05
-1.42887671026266e-05
-3.62679913881423e-05
-1.34705343982417e-05
-1.01116052475982e-05
-2.45776464531332e-05
-3.80659209296295e-05
-2.15782042696116e-06
-2.5950084785281e-05
-4.88777409786056e-05
-1.92243903394958e-05
-2.11184849291438e-05
-3.42917990939665e-05
-2.79140604677427e-05
-1.6674949189253e-06
-8.56261215002474e-07
-2.00034135005225e-05
-2.53885219640908e-05
-2.66263982014885e-05
-2.49062025235265e-05
-4.11098480235854e-05
-2.00914140635623e-05
-1.4794923715917e-05
-2.578903409811e-05
-1.05015786248583e-05
-2.38774795014984e-05
-3.3162328434475e-05
-2.4400595843218e-05
-2.51419970789214e-05
-1.77690081403339e-05
-2.56276194934344e-06
-1.26009817187889e-05
-2.47321319117606e-05
3.55539680112707e-06
-2.67361434110674e-05
-3.41938255657199e-06
-2.41503613402569e-05
-3.3486525522879e-05
-1.83695177031394e-05
-2.16937560422565e-05
-2.21366090586793e-05
-1.18405101941706e-06
-2.51191270052792e-05
-4.52079677481756e-05
-1.13508775534864e-05
-9.08917852312767e-06
3.51785007126707e-06
-2.10885451695201e-05
-1.37180471969119e-05
-8.44521264331861e-06
-3.41784732539575e-05
-1.1648571912645e-05
-4.01010442350676e-06
-1.8411115340685e-05
-1.99979706931994e-05
-2.37051442457603e-06
-2.9333173560861e-05
-5.32303034775701e-06
-2.96421234233672e-05
-2.57300681924627e-05
-2.50332957586948e-05
-1.3478632391456e-05
-1.02245567447705e-05
-2.06419561585489e-05
-2.26701335523088e-05
-1.69236510825507e-06
-4.20776430744391e-05
-1.80854660037146e-05
-3.08034275408456e-05
-3.52199921631522e-07
-5.83123336946074e-06
-2.47663016018783e-05
-3.99869498305566e-05
-2.22882726082719e-05
2.30877386728662e-06
-2.41139761717599e-05
-9.16309384779382e-06
-1.60395385179062e-05
-2.61971238455976e-05
-3.26676704937925e-05
-5.01959226210318e-05
-3.3263373067627e-05
-1.37109664058861e-05
-3.42647096095469e-05
-3.13120921187253e-05
-2.42363962706926e-05
-1.60528789068181e-05
-1.45266208250603e-05
-3.05325145651276e-05
-3.32545528616704e-06
4.0572978627444e-06
-1.88426513103171e-05
-1.199530244894e-05
-1.9161348287185e-05
1.02298743932542e-05
-8.97690122451207e-06
-1.90409416121813e-05
-3.14814905688994e-05
-1.82316600109841e-05
-1.12533441579321e-05
-7.09270228949349e-06
-3.23322127516569e-05
-2.68141366476277e-05
-3.71753721860289e-05
-2.30352520824909e-05
-3.18306628316474e-05
-1.62304850307375e-05
3.04580185265915e-06
-3.84493087339422e-06
-1.40008075162975e-05
3.24333245830438e-06
-2.85837478437202e-05
-2.26560477589683e-05
-2.20579930473648e-05
2.25183265475851e-06
1.12796506868833e-05
-7.228127015031e-06
-3.25526727917838e-05
-8.30225748386792e-06
-7.38074211933684e-06
-5.95167213783407e-06
-2.24696636676536e-05
-7.84929085660909e-06
-1.07583829381782e-05
-5.40642962625246e-06
-1.7861729929618e-05
-1.82272468910383e-05
-1.32891894434147e-05
-1.93594220564488e-05
-2.81344305875746e-05
-1.00580483466816e-05
-1.94480082145797e-06
-1.45690769671092e-05
-1.22158254881874e-06
-2.20416461572632e-05
-4.59581551830522e-05
-2.2307906846057e-05
-1.79076096162362e-05
-1.80775584155952e-05
-1.35563292374582e-05
-1.36897360501211e-05
-1.80598429044601e-05
-1.7766067553108e-05
-2.98846002775218e-06
-1.76478540536924e-05
-1.74710326478289e-05
-3.49831868720249e-05
-2.99830632787117e-05
-3.03105687273815e-05
-1.28202206952086e-05
-2.71334527361078e-05
-2.03641066729795e-06
-2.50914062121076e-05
-1.21640147899411e-05
-1.79692990683275e-05
-2.12493597759596e-05
-2.13725950844224e-06
-2.04803895061634e-05
-2.18394179899568e-05
-9.4428195489385e-06
-3.05845503598479e-05
-1.11916577012676e-05
-3.15221675130684e-05
-1.71961082715742e-05
5.24344334018321e-06
-2.22647940312438e-06
-2.43764189773103e-05
-3.83551392836092e-06
-3.33490112834722e-05
2.9782909850856e-06
-1.15335941501295e-05
-1.78621420991324e-05
-1.32070176658583e-05
-3.31149686293014e-05
5.78348081372272e-07
9.01275507186154e-07
-4.96263216664564e-05
-3.58081576518014e-05
-1.93358173768063e-05
-3.02385892035857e-05
-3.83562614598889e-05
-2.69454615068546e-06
-1.16877381804095e-05
-4.62354023210106e-06
-1.1980643055589e-05
-1.3587542203087e-05
-1.49547217432073e-05
-2.87070298178706e-05
-2.31852795303106e-05
-1.54499835526631e-05
-2.23998198316965e-05
-3.18114647572837e-05
-2.59599948721157e-06
-9.20136918272348e-06
-1.31858030386804e-05
-6.5432560494559e-06
-2.28437541238968e-05
-9.08708600019089e-06
-1.81709331061083e-05
-2.67608532197169e-05
1.46308434151243e-05
-2.30973335302376e-05
-1.67826164125879e-05
-1.39399792964619e-05
-1.47918654070266e-05
-3.25204823069332e-05
-3.05900761261837e-05
-1.53195609643589e-05
-1.74793921052718e-05
-2.46342804677815e-05
-3.82964043876136e-06
-1.19839924720383e-05
-3.27861450047543e-05
-1.47113818935283e-05
-2.12556259577391e-05
6.2246358648472e-07
-1.62755063531299e-05
-5.23145483586108e-06
-1.61898449066213e-05
-8.42656247006752e-06
-7.79216876484704e-06
-1.74197738252231e-05
-3.99116226873388e-05
-3.51372784919045e-05
-2.61215742509484e-05
-2.7154429560003e-05
-3.47165698466791e-06
-2.63910597612313e-05
-2.77935087137427e-06
-1.30776567489211e-05
-3.84038394810317e-05
-1.96396526374828e-05
-8.39925974065532e-06
-1.60075986810249e-05
-1.42193771642836e-05
-1.32190025330614e-05
-1.6160758003567e-05
-1.88079665551895e-07
-3.79727760023887e-05
1.27976715971301e-06
-2.18224414817446e-05
-9.79161168959749e-06
-2.30568979197665e-06
-1.63960061914296e-05
-2.04267026876155e-05
-2.12632007015279e-05
-2.84397943194583e-05
-3.66292777346754e-05
-2.21699842856022e-05
-3.32991077387297e-05
-1.13368617470534e-05
-1.74511836625113e-05
8.47518285788026e-07
-1.75321021878875e-05
-2.63738821170455e-06
-1.44107826123757e-05
-2.56879452048341e-05
-2.16330825596464e-05
-1.87862005394891e-05
-2.20247898530277e-05
-3.92231817053727e-05
-2.83350032322747e-05
-1.96145066014232e-05
-1.10615714832676e-05
-1.44088226904755e-05
-1.55681892985605e-05
-2.11222006814241e-05
-3.37931062021253e-06
-3.00004181929888e-05
-2.62826545276498e-05
-3.35387215114661e-05
-2.75868516536589e-05
-3.81477785175259e-06
-7.79402418145784e-06
-4.75817280446473e-06
-2.38715368940293e-06
5.43643929368086e-06
-2.55860647977451e-05
-2.62653979962524e-05
-2.53880403463763e-05
-1.96188208957921e-05
-9.35586900273492e-06
-8.82310140776836e-06
-2.53237423482435e-05
-2.02513846151987e-05
-3.4218563083623e-05
-5.3612799435206e-06
-4.84822837656258e-06
-5.69932529268832e-06
-1.61192279221311e-05
-2.04994456710433e-05
-2.89191583081596e-05
-1.34881362397204e-05
-1.3282874097593e-05
-3.46392998055474e-05
-3.35544106403806e-05
-1.73202319584568e-05
-6.11841223386244e-06
-1.82298119984698e-05
2.49548301946537e-06
-2.87152147852027e-05
-1.68306980217641e-05
-7.56052883102093e-06
-1.19389982811318e-05
-2.99768783874465e-05
-1.21116094938035e-05
-4.32449811876854e-05
-4.30200300022695e-05
-2.77137598326301e-05
-2.43415392864641e-07
1.12430857218598e-06
-1.0174548540234e-05
-1.23951446911727e-05
-1.2425911625789e-07
-1.00795166487562e-05
-8.39320552666763e-06
-2.64591440823101e-05
-1.36567120984865e-05
-2.24608522137171e-05
-2.15873334864199e-05
-5.02292070551556e-06
-2.07426082115073e-05
-2.10960240107929e-05
-6.35555369671655e-06
-1.14833999586822e-05
1.99220080216246e-06
-3.07057566579361e-05
-6.18367115766933e-06
-3.1903373072201e-05
-3.26419970412115e-05
-1.10767059813708e-05
-1.78248287812126e-05
-1.62676664082566e-05
-2.35540332803982e-05
-3.01740506377351e-05
-2.59612691793947e-05
-2.00496385459873e-05
-1.48841459949844e-05
-1.4399371384376e-05
6.55447806919506e-06
3.00835874788e-06
-2.34545080786294e-05
-1.70979986916819e-05
-2.58190494533948e-05
-3.43547623399219e-05
-2.5436009263662e-05
-1.16232124757874e-05
-1.17308659606453e-05
1.9548139024272e-06
-7.04862621467057e-06
-1.04853646148624e-05
-2.35124472097154e-05
-2.96742741867058e-05
-1.08700446414954e-05
-2.22939708681314e-05
-5.62344477116825e-05
-3.35511886125269e-05
-4.85772014773872e-06
-3.25355587551859e-06
-2.1219599832273e-05
-1.48432465917499e-05
-2.82847024953254e-06
-2.30844619730284e-05
-1.80126916711451e-05
-2.31019871445271e-05
-3.20955378895981e-05
-1.76420145602872e-05
-2.40935455559635e-05
-1.67536016766181e-05
-9.22314867750163e-06
-1.57505392172154e-05
-1.65685176578759e-06
-4.21423361825337e-06
-1.32633181024816e-05
-4.21535183694466e-05
-5.28573076452113e-07
-8.38699720113496e-06
-1.55893263350742e-05
-1.80176716547337e-05
-2.50509969668339e-05
-2.35160535194668e-05
-1.97684445809035e-05
-2.08473385895932e-05
-1.10942511993272e-05
-2.73276490172844e-05
-6.27606793632249e-06
-2.79805038080653e-05
-2.92935921616657e-05
-3.36436865069256e-05
-2.9229989420087e-05
-1.60279238414716e-05
-3.61881056579632e-05
-3.18571316387038e-05
-3.18781259681823e-05
-1.65875491471788e-05
-8.42401673054048e-06
-9.90182105354024e-06
-4.96373696595984e-06
-2.63669338339508e-05
-2.76086737552652e-05
-3.09161827014041e-05
-1.83658887741191e-05
-1.75497366788649e-05
-1.57305252937694e-05
-2.58604642994974e-05
-1.75845294072264e-05
-1.63983008475665e-05
4.51024047771571e-06
-2.15594481095671e-05
-1.15485655409173e-05
5.82772634821285e-06
-7.78851982067461e-07
-1.80085435862654e-05
-4.21128594992787e-05
-3.97401092956636e-05
-4.13063865681371e-05
-1.87578296421325e-05
-1.25936210456265e-05
-1.46534054444284e-05
-1.89978299384731e-06
-1.01877860573645e-05
-7.52805603538276e-06
-3.18471225734917e-06
-1.58613814216575e-05
-1.03793937722778e-05
-4.30104418412588e-05
-3.268728954283e-05
-3.08364059638154e-05
-9.00070901144494e-06
-2.88302236634519e-05
-1.7355920519565e-05
-2.69653157179023e-05
-3.65554229977354e-05
8.79144645548282e-07
-1.0544638620514e-05
1.46288397838704e-06
8.01432409563496e-06
-1.03018407792156e-05
-1.27579954597911e-05
-2.66140647633386e-05
-1.21557717538648e-05
-2.57329015613755e-05
-1.70129017024697e-05
-8.15809055597571e-06
-4.09189847537037e-05
8.67599104933929e-06
-2.51262356982787e-05
-5.97107109591505e-07
-1.60103892991593e-05
-1.70506813714019e-05
-3.79064829071423e-05
3.29383018433718e-07
-2.13338815757339e-05
-4.08223176875019e-06
-2.33915408079773e-05
-1.13680656528672e-05
-1.00169996509121e-05
-3.44964374741729e-05
-1.69969573233919e-05
-1.10390409478061e-05
-1.76504904849288e-05
-2.29152665883155e-05
-9.0018259648067e-06
-1.45923721246155e-05
-1.59514562794808e-05
-3.88472260215161e-05
-1.70355477829526e-05
-2.09929432870201e-05
-1.58960774675033e-05
-1.58122999659752e-05
-2.4525978400922e-05
-3.21275307537668e-05
-2.43036266313122e-05
-1.24148151272567e-05
-1.50010393377876e-05
4.04063816548023e-06
-3.19654667668752e-05
-1.02166082603017e-05
-1.59629327151505e-05
-2.2177361016634e-05
-3.16668675901465e-05
-7.94424419813417e-06
-2.12397815705653e-05
-6.3487519630476e-06
-1.78744235561993e-05
-2.28901416013457e-05
-7.53669081032538e-06
-1.45764460291452e-05
-2.45769900745802e-05
-2.83592072852652e-05
-2.26322031875499e-06
-3.2954070454143e-05
-1.13887550322127e-05
-1.26587689606343e-05
-1.52487387928934e-05
-3.15876934106421e-05
-1.27450734259005e-05
-2.07809941311808e-05
-2.07514460160256e-05
-8.04426892317102e-06
-1.04357413091428e-05
-2.38443703908276e-05
-1.88592947903298e-05
-2.52443952983714e-05
-2.23045471008946e-05
-2.19161129892269e-05
-2.45992228422885e-05
-3.00394759029364e-06
-2.07055683220857e-05
-5.08166340803824e-06
-4.74442004445017e-06
-1.40285237335956e-05
-2.21628762105725e-05
-1.28594465409674e-05
-3.20337484933975e-05
-1.99461740020823e-05
-1.94633937650134e-05
-3.3057140763969e-05
-1.57747240284197e-05
-1.30435195606442e-05
-2.4049604280572e-05
-8.45546910104408e-06
-2.2517487417084e-05
-3.4834564826605e-05
-1.16207366269037e-05
-6.85913089408891e-06
-3.06693370379266e-05
-2.16388547816991e-06
-1.49692713108774e-05
-4.80692733116033e-06
-3.08634024590604e-05
-3.25267923856545e-05
-1.16730547110616e-05
-2.26562284974648e-05
-4.56027635728053e-06
-3.7421932550669e-05
1.47094002946994e-06
-1.11909758769055e-05
-2.80520652670553e-05
-2.18658657705544e-05
-1.54247348945905e-05
-2.14830462258373e-05
-1.1960348552519e-05
-1.66054177783895e-05
-3.44532782253624e-05
-5.42911279051528e-06
-1.18087145431144e-05
-1.55188022543697e-05
-2.30529930357164e-05
-9.42251953611049e-06
-2.21075226573346e-05
-2.29801229106897e-05
-1.05364079194006e-05
-9.14542614093049e-06
-3.29774994709264e-05
-1.88232430859113e-05
-2.57146959772111e-05
-2.60895118866578e-05
-1.05013808895798e-05
-8.96705271217366e-06
-1.45913700048354e-05
-1.9621378989153e-05
-1.22470140090218e-05
-1.68425590069858e-05
-1.05521510095271e-05
-2.49885540180767e-05
-1.80638039651739e-05
-1.13304621258855e-05
-9.19853864250867e-06
-2.48446122342307e-05
-4.86810921929618e-06
-2.58502897139078e-05
-1.48617854919471e-05
-2.74452753974119e-05
-3.66369689678437e-06
-6.45332521394193e-06
-2.81886042206689e-05
-4.8277953439198e-05
-1.94587817865353e-05
-2.99563879108301e-05
-2.25946122122795e-05
-1.80792542932032e-05
-1.48074633527114e-05
-1.60935874289286e-05
-1.86602144144169e-05
-2.03241857144342e-05
-1.31458010230202e-05
-2.96811024425796e-05
-1.5895209821822e-05
-2.04200537686957e-05
-3.06227858913958e-05
-9.03448515036557e-06
-2.35306674793685e-05
-2.66399824330039e-05
-5.90802195316243e-06
-1.47861900162492e-05
7.71242307419061e-06
-3.12352261592509e-05
-2.51474719929251e-05
2.04499998776594e-06
-5.18137850002663e-06
-1.40960501846107e-05
-2.08310237852129e-05
-1.52484781251918e-05
-2.2813782272427e-05
-8.1911039521311e-06
-1.230108863348e-05
-1.25680349101464e-05
-4.75068591826532e-05
-9.96340293960504e-06
-2.91241611665525e-05
-3.31242007386326e-05
-2.34750996252266e-05
-2.51309824897503e-07
-2.28389138763605e-05
-5.01219563092016e-06
-2.19777450608108e-05
-1.44848594799474e-05
-1.34899420260738e-05
-2.0156813745718e-05
-5.79025398520748e-06
-3.87172628577072e-05
-2.05465126861022e-05
-2.90408464434295e-05
-1.90885245284326e-05
-2.19087668306556e-05
-2.79894284270221e-05
-2.18819793221927e-05
-8.12634680809081e-06
-2.58017991176913e-05
-5.31830768668071e-06
-3.18447280847273e-05
-2.64143712664285e-05
-2.76456398777663e-06
-1.4179335439193e-05
-3.58216547743201e-05
-2.23008099699094e-05
-1.5996592715467e-05
-2.49380885915483e-05
-2.43949029288198e-05
-1.65690461852648e-05
-2.80956346888287e-05
-5.05938172756258e-06
-4.77214165832937e-06
-2.62847376302406e-05
-2.56587036760188e-05
-2.18173253274038e-05
-5.48684583586479e-06
-2.89950635428487e-05
-2.85864198638841e-05
-3.18112237824996e-05
-2.13345395116522e-05
6.6872477901683e-07
-3.24531441609254e-05
-3.31815348668638e-05
-1.75137940190769e-05
-7.2130643509926e-06
-1.62256320493823e-05
-1.26264935936629e-05
-3.56571360747547e-05
-1.60853556911664e-05
-1.50439280382417e-05
-1.41036853231475e-05
-3.97451079362889e-05
-2.85094728990361e-05
-2.07358012164071e-05
-1.31788171925813e-05
-1.06419601717431e-05
-2.10102038683731e-05
2.55553412086852e-06
-2.64409887232343e-05
-1.28923907182305e-05
-1.51736093060709e-05
-2.65349595866611e-05
-7.96815555512502e-06
-1.4695013739651e-05
-1.14682278908923e-05
-6.47963960381713e-06
-1.83536062270435e-05
-1.6086865873278e-05
-2.3439254648169e-05
-2.49107275203748e-05
-4.15833691654716e-06
-1.52526916056466e-05
-1.11380612542583e-05
-2.0449285352372e-05
-1.48850272347912e-05
-3.40986719842146e-06
-2.28360635623455e-06
-3.55441147249177e-05
-2.98379793533418e-05
-2.4385015054229e-05
-8.96928377233314e-07
-3.03127163995705e-05
-2.60419779383684e-05
-1.92724601982929e-05
-2.74433667379035e-05
-3.00539602549969e-05
-1.28664870232243e-05
-2.75072383782221e-05
-1.5477081920473e-05
-1.71600269421388e-05
-7.92945302824598e-06
-1.89071834954082e-05
-2.36823042252545e-06
-3.59803385372445e-05
-3.79582347239585e-06
-2.78385689341115e-05
-1.27413106076501e-05
-1.81285287966757e-05
-1.99605822730072e-05
-2.3176986905471e-05
-1.52994252590909e-05
-1.74958513196844e-05
6.02110842139382e-06
-1.41354082261542e-05
-1.02866370617244e-05
-5.59676939047529e-06
-1.37464908603924e-05
-9.80719927516024e-06
-1.43912356012167e-06
-3.07610013991371e-05
-4.53290130157307e-05
4.89069509094052e-06
-3.33944485816337e-06
-1.65069550265155e-05
-7.73793490217284e-06
-3.17712212131939e-05
-2.87444431506163e-05
-4.11160196383652e-06
1.70658357121895e-05
-2.056886533361e-05
-1.16784702819251e-06
-2.44985879960499e-06
-1.80053351409049e-05
-1.42853519765566e-05
-2.07296297077397e-05
-1.97836337883914e-05
4.9966082356826e-07
-6.62677387437677e-06
-2.19151091694698e-05
-5.60308409129064e-07
-1.4711072774596e-05
-2.72996913511421e-05
-1.45055060961963e-05
-2.46040901285521e-06
-1.27171113422336e-05
-3.27068741900323e-05
-6.70695560819568e-06
-6.53363186752971e-06
-2.45263054412786e-05
-2.2656379414568e-05
-2.01878733234112e-05
-2.04038724406218e-05
-1.69200445229153e-05
-3.25909181575666e-05
-2.36079642236911e-05
4.85059369919648e-06
-2.52837153908901e-05
-2.37085239608736e-06
-2.27737374809977e-05
-2.00623272997712e-05
-1.42444715159697e-05
6.77212426580716e-06
-1.17471441229273e-05
-1.37173583169663e-05
-3.45880722186615e-05
-3.36252955982725e-05
-3.74925614886516e-07
-3.79408703171647e-05
-1.90316007693231e-05
-2.49470742951258e-05
-3.69922829632701e-05
-1.71368985065716e-05
-1.52689571480586e-05
-2.15180731579099e-05
-3.17059835168846e-05
-9.67113764256229e-06
-6.25332851537814e-06
-2.1785049019297e-05
-2.39560785468671e-05
-4.34839265822732e-05
-2.22602113581362e-05
-3.78991188807969e-05
-1.71557725628641e-05
-1.22451756581276e-05
-1.25457937874379e-05
-1.56997303334431e-05
-2.08100331378021e-05
-1.83895983408136e-05
-8.40403981742731e-07
-2.82459346405305e-05
-1.70367629007287e-05
-1.2325057510192e-05
-1.99642048705719e-05
-1.90192617752197e-05
-2.21406296930316e-05
-1.19005732639035e-05
-1.65351031319354e-05
-2.54912298585752e-05
-1.99976160929619e-05
-2.03505611458049e-05
-2.045168387251e-05
-3.38736063440995e-05
-8.4412137837383e-06
-2.47542115869751e-05
-3.65018349592148e-05
-1.8142303789225e-05
-9.83319400615674e-06
-4.0085321232243e-05
-1.63673120112127e-05
-2.98924997375925e-05
9.84729643062572e-07
-1.04348166271682e-05
-1.60817987321351e-05
-5.93747216285239e-06
-2.99311306554466e-05
-3.09108033826964e-05
-1.31906386690453e-05
-1.72099387952156e-05
-1.348874198842e-05
-1.93118743162865e-05
-1.29275142943101e-05
-3.8019946230195e-05
-2.04944261586765e-05
-2.21817291576671e-05
-2.48213383049881e-05
-1.89840159993362e-05
-1.90817280547298e-05
-2.54802547719887e-05
-1.02183322056038e-05
-4.56145521466413e-05
-3.29532201999128e-05
-3.43294298716162e-06
-1.62490402560968e-05
-3.57039547828449e-05
-5.75403916984948e-06
-2.15213298983476e-06
-1.15430379632882e-05
-1.99574517558033e-05
-1.58954809114555e-05
-1.75445460428489e-05
-3.10332935098869e-05
-2.90121346297149e-05
-2.88073357568808e-05
-4.36373594834249e-05
-2.89445779463071e-05
-7.78405950019663e-06
-1.33100147876285e-05
-2.47813967821831e-05
-1.78727764265283e-05
-4.09986173756232e-07
-1.66007651281208e-05
-2.43558695249793e-05
-1.72336082824486e-05
-1.97745166093182e-05
3.96306757493464e-06
-2.16246429934163e-05
-3.39672074446717e-05
-7.15705431529003e-06
-3.16661796575901e-06
-2.3188490673602e-05
-3.78892377963009e-05
-1.60276385634316e-05
-3.27851257956218e-05
-2.13064111734611e-05
-1.03358490851988e-05
-1.43453516766642e-05
-1.03450989541373e-05
-1.58242158954658e-05
-5.63829500735339e-06
-2.46565619630841e-05
-2.00780754311441e-05
-9.59398890077093e-06
3.72394163003764e-06
-2.07909186472914e-05
-3.00898547025463e-05
-5.14740692412184e-06
-3.77219319471455e-05
-2.9767516803426e-05
-9.87328348376836e-06
-6.57076480769566e-06
-2.90759541713111e-05
-2.61739699056121e-05
-2.30745033450214e-05
-8.85426619379937e-06
-1.98493746227972e-05
-2.02342576629709e-05
-1.33668606824058e-05
-4.18061630173097e-07
-3.22322148926419e-05
-1.19562469162302e-05
-7.44096803241721e-06
-2.80275106458181e-05
-2.60093384607409e-05
-1.05864750887034e-05
-1.96815026189385e-05
-2.86045721659286e-05
-1.11615744523791e-05
-1.3452771352228e-05
-2.48184174372707e-05
-2.17650271653328e-05
-1.6554007512783e-05
-1.6137302550548e-05
-2.9778090909986e-05
-2.02258728127344e-05
-1.28050430801772e-05
-2.27839127235169e-05
-8.08196656618139e-06
-9.73979691227655e-06
-2.71926631915475e-05
-3.56586165894092e-05
-2.37630255797177e-05
-1.23941018308748e-05
-2.1455955230814e-06
-1.0859747013649e-05
-1.1775438218207e-05
-3.55557656933247e-05
-1.36252228103616e-05
-2.48474014222806e-05
-1.09144721080863e-05
-2.13320674329345e-05
-1.08141319818573e-05
-5.261635902012e-06
-5.23522196062074e-06
-7.56443013693433e-06
-2.23213473037298e-05
-2.74160241581181e-05
2.53164956010214e-06
-4.43974729752333e-05
-1.50849556029272e-05
-2.17872934455507e-05
-2.53703013319668e-05
-3.66992104904566e-05
-2.92178094626564e-05
-3.20683310469204e-05
-1.2278962188856e-05
-8.25419099536697e-06
4.84734276284829e-06
-1.12204582095594e-05
-2.78582728789224e-05
-5.06722701562116e-07
-2.14456810263574e-06
-1.79696027984006e-05
-2.55399918187496e-05
-2.55576372936814e-05
-7.06266582021058e-06
-1.6303270371506e-05
-1.83163444436794e-05
-2.29560430895296e-05
-1.33388342986016e-05
-2.76965639138798e-05
-1.4870601310516e-05
-4.588081657045e-06
3.11124034356574e-06
-2.21304314164736e-05
-2.46911140775956e-05
-1.27173875316226e-05
-1.2012752912846e-05
-3.08246478052918e-05
-6.16207617696184e-06
6.9309724243367e-06
3.84358919398243e-06
-1.29691227783012e-05
-1.39372449265064e-06
-2.01310877139854e-05
-3.74975773484888e-05
-8.58028959542846e-06
-1.51343440668195e-05
-3.06953917221339e-05
-1.11400010319338e-05
-6.96936690136914e-07
-5.41429398173034e-06
-1.7513631312441e-05
-5.52798420440458e-06
-2.90987638381445e-05
5.06643171055756e-06
-4.67160597860776e-05
-2.59727746627339e-05
-1.67506662980843e-05
-2.07548549857003e-05
-3.0823630874427e-05
-2.074292981355e-05
-8.70658354019943e-06
5.85203226882586e-06
-1.51208472723024e-05
-2.97440498222101e-05
-2.71652845158061e-05
-3.68206139687673e-05
-1.91387016261904e-05
-2.11644947616817e-05
-2.45043724056117e-05
-2.1380245606914e-05
4.02384797790557e-06
-3.57587779387788e-05
-1.28187474651331e-05
-2.74820900901803e-05
-3.31984448774983e-05
-2.5321641673206e-05
-3.2700841355825e-05
-3.79657693969545e-05
-4.19652832184896e-05
7.47030463515506e-06
-1.05094760299562e-05
-2.47958099809771e-05
-1.18254936724805e-05
-2.56776893661305e-05
-1.30541832348177e-05
-5.94787812157474e-07
-3.23655871362547e-05
-2.66435690314586e-05
-1.28418391308209e-05
-3.16099826428347e-05
-1.18959833889016e-05
-3.20769094101346e-05
-3.26569030173339e-05
-1.41205869837094e-05
-1.72931353627375e-05
-3.17131039225888e-05
-2.2901309757796e-05
-2.46346406070987e-05
-3.30925777905605e-05
-4.53523211270788e-06
-1.55311645973407e-05
-3.65986752366443e-05
-1.71350381567311e-05
-1.29878187878094e-08
-1.74702160330873e-05
-1.6956840636824e-05
-2.32848560132304e-05
-1.48533645502242e-05
-3.1384499712399e-05
-1.96313287123631e-05
-1.50839151859449e-05
-3.40358585221358e-06
-4.44699434764524e-05
-3.61599554143928e-05
-1.66217244450718e-05
-2.54651698850696e-05
-3.00763032442082e-05
-2.69828425426106e-05
-2.43203852656355e-05
-1.77879054290877e-05
-2.1373536279034e-05
-4.68704017536311e-06
-2.4420712997845e-05
-9.7016102214477e-06
-8.9696617755738e-06
-2.63644490488306e-05
-2.53404839616856e-05
-3.67107041288525e-06
-8.54414902999319e-06
-1.51312634640748e-05
-3.26263778148504e-05
3.68636155952602e-06
-2.37240391330657e-05
-3.90516329394275e-05
-3.05938635765442e-05
-1.05350906452812e-05
-1.45741927446236e-05
-2.45035194093733e-05
-2.54976125725954e-05
-7.20476017995737e-06
-2.22863798642287e-05
7.82915447979263e-06
8.62754151403154e-06
-3.66336587647256e-05
-3.98619865613161e-06
-2.7579528479291e-05
-2.72295004627734e-05
-2.66849151297896e-05
-3.19038197824248e-05
-1.62372810439671e-05
-1.73096581164571e-05
-3.04510987094935e-05
-2.5965676585248e-05
-6.14846892445879e-06
-1.5886975565974e-05
-2.75303594443076e-05
-1.05431994363799e-05
-1.55071966762864e-05
-1.83773868221465e-05
-1.26859199330784e-05
-9.66203925596345e-06
-8.48225185115224e-06
-1.97015552728006e-05
-1.17818656361982e-05
-2.77153492408897e-05
-2.61955066307904e-05
-1.76615579600232e-05
-2.86470015192503e-05
-1.34616236747386e-05
-1.92765458098991e-05
-1.61788373753451e-05
-2.17908649014143e-05
-1.29009082644522e-05
-1.45878120048444e-05
-2.56900732597033e-05
-2.68235574699556e-05
-2.64518094915665e-05
-1.05521338248854e-05
-3.22468777646645e-05
-2.21976971539893e-05
-1.22026393282394e-05
-1.27079333815597e-05
-9.27776306681944e-06
-2.76394565125608e-05
-1.68683871961224e-05
-2.32390939159939e-05
-1.78791778901436e-05
-2.46658148368353e-05
-3.94698780360715e-05
-3.54601733753099e-05
-1.91703977162715e-05
-1.68221971462064e-05
-2.28115234709782e-05
-8.25341311264477e-06
-1.48648437286776e-05
-3.47775354722569e-05
-5.14010675612844e-05
-2.35841107344938e-05
-1.32567615159957e-05
-1.193483029343e-05
-4.33874187443372e-05
-2.87357721577573e-05
-1.19605325968053e-05
-4.12275091057275e-06
-1.73000846170288e-05
-3.9444476809784e-05
7.85008211354973e-06
-2.56731281972528e-05
-3.12051286352115e-05
-1.06791401904676e-05
-1.73355029299774e-05
-2.46764630110164e-05
1.05095899935449e-06
-1.80714760108427e-05
-8.89012117092806e-06
-3.2174744843593e-05
-2.21786899710626e-05
-3.59143325214233e-05
-2.30482689509826e-05
-5.77837782263885e-06
-1.70812131158593e-05
-6.4111494722292e-06
-1.87526016526285e-05
-2.58189994641766e-05
-3.32149128562186e-05
-1.55728092859192e-05
-1.0454733904901e-05
-4.5691217251675e-06
-1.12861500430048e-05
-3.52603979153022e-05
-2.47213312250695e-05
5.86597930867038e-06
-3.2130419422498e-05
-3.41012381721259e-05
-6.29168633504085e-06
-8.97853162580399e-06
-3.01776809201146e-05
-2.47867242441912e-05
-1.85323677319326e-05
-2.28462602741191e-05
-2.89946270701176e-05
-3.77430120567301e-06
-3.31813077848176e-05
-1.80243679561536e-05
-1.06529265470414e-05
-2.95550580838676e-05
-1.34605436488881e-05
-3.25830064297971e-05
-2.10882233177783e-05
-1.00147481045902e-05
-1.32911554317606e-05
-3.37233746689794e-05
-1.66487753680924e-05
-1.61365444553436e-05
-1.88293220389356e-05
1.58534866305834e-06
-2.38937159915483e-05
-9.01777046741303e-06
-2.16165443473019e-05
5.65873349372382e-06
7.34278768725021e-06
-1.58773288842186e-05
-1.68257993008388e-06
-1.78976894147167e-05
-1.97553580278772e-05
-1.00890655363507e-05
-1.79676510513785e-05
4.0542186683747e-06
-2.0537970766954e-05
-1.29889572680469e-05
3.08919043170831e-06
-1.24078596296713e-05
-3.60237687311596e-05
-1.32066935058574e-05
-1.96584167433369e-05
-2.14571433376414e-05
-1.3052244828001e-05
-6.82764199989547e-06
-1.9831971839655e-05
-1.46537991956847e-05
-4.5845155960871e-05
-2.93766568613647e-05
-3.53590821114541e-05
-2.79426534879438e-05
-3.41393256271311e-05
-1.06740986196921e-05
-1.85125546871339e-05
-1.14785520901495e-05
3.78398310068879e-06
-1.17224286843485e-05
-1.94796572465543e-05
-1.85566469165666e-05
-3.41171854375167e-05
-2.38125219556874e-05
-1.67564372211969e-05
-4.2414172428267e-06
-2.07267650082145e-05
-1.16379608811777e-05
-3.03423075609623e-05
2.13885782898799e-06
-2.21908058042118e-05
-2.21180725058442e-05
-3.16583309274164e-05
-2.69740127798274e-05
-4.030589603981e-07
-2.86533119522251e-05
-1.52130993181765e-06
-2.75970090348961e-05
-2.9171584265031e-05
-2.89583637861369e-05
-2.44485113852597e-05
-2.2897854578229e-05
-2.00031439856947e-05
-2.30163026651153e-05
-3.05577434348797e-05
-2.34644235871353e-05
-2.16130893997102e-05
-1.52076783896477e-05
-8.80467518683826e-07
-2.06045983549012e-05
-1.33745637576224e-05
-1.8616176170818e-05
-2.85571753887027e-05
-1.49138312556548e-05
-8.28029912418159e-06
-3.79774735566239e-05
-2.38466855844469e-05
-7.15761144712983e-06
-2.59034901736664e-05
-3.21237812698354e-05
-1.82746943653811e-05
-5.59727469905966e-06
-1.79045087552102e-05
-5.3365418507851e-05
-2.22768962067162e-05
-1.84327918075676e-05
-2.70630854447722e-05
-1.18847574058147e-05
-4.3051140188783e-05
-2.85275505664263e-05
-2.34724562946011e-05
-9.58795808338281e-07
-1.61636587796176e-05
-2.81990900859535e-05
-8.87045414696172e-06
-1.78762355390439e-05
-3.76876938007343e-05
-2.32346588141336e-05
-2.96824902767494e-05
-9.69776672447234e-06
3.0515640130749e-06
-1.92453563218398e-05
-1.92523387762896e-05
-3.03011709290513e-06
-3.98309933934163e-05
-1.73205816893301e-05
-2.53794065238126e-05
-4.56377193243181e-06
-2.86711566741399e-05
-2.43634732609582e-05
-1.57957200105313e-05
-3.77437417049136e-06
-2.26591586137282e-05
-3.57163141659351e-05
1.02263379275857e-05
-1.31193770435593e-05
-2.53484066774492e-05
-3.56674777196473e-05
-1.12473350807673e-05
-3.09619704105496e-05
-1.37527640255671e-05
-6.71346065318551e-06
-2.15567290632042e-05
-1.61560307353004e-05
-2.26907729027111e-05
-6.0440385050241e-06
-1.28775981046874e-06
-2.06025649706561e-05
-3.48666812332014e-06
-3.70216456238188e-06
-1.46634877368295e-05
-1.79454197381686e-05
-1.84260243509591e-05
-6.26027415677498e-06
-1.20182147256319e-05
-1.27332407350358e-05
-2.16498868670109e-05
-3.60274332749545e-05
-9.26349608299881e-06
-2.01484568940616e-05
-4.32688840433039e-06
-1.39642222825015e-05
-2.5862558808955e-05
-1.28068530486433e-05
7.34293847999004e-06
-5.56528988819755e-06
-8.99755388443748e-06
-1.35261865045057e-05
-2.24199292424096e-05
-6.6517316628572e-06
-3.57921093512679e-05
-3.37890817238401e-05
-3.39790114206244e-05
-3.03052484158182e-05
-1.21964194006267e-05
-4.90522436010622e-06
-1.93029815028018e-05
-9.61276699290947e-06
-2.16332811908241e-05
-1.55314629504272e-05
-3.39804222006252e-05
-3.56263495635516e-05
-6.93427983161411e-06
-2.42793638470588e-05
-1.64383093987394e-05
-1.86506505602026e-05
-1.36325345988705e-05
-1.51224766857458e-05
-2.34035284493434e-05
-2.40774101256815e-05
-2.75819024874224e-05
-2.08376853713454e-05
-1.77551470114407e-05
-2.35827211695878e-05
-1.66282308796297e-06
-3.94208837161101e-06
-3.8648306639963e-05
-2.46536197225323e-05
-1.77309844372989e-05
-4.31258370362856e-06
-2.26428912145114e-05
-2.80196643132021e-05
-2.0552574795515e-05
-2.93176716463338e-05
-1.48884060625398e-05
-1.19869258127835e-05
-1.85464922033007e-05
-7.13233289687249e-06
-3.02568056691543e-05
9.84853689528303e-06
-1.35651024922135e-05
-2.18374173106685e-05
-1.68579888372435e-05
-1.89608883946957e-05
-1.16177277462782e-05
-2.96196339019344e-05
-1.29427897579393e-05
-3.60486736716292e-05
-2.21523225659956e-05
-2.29612670268058e-05
-2.23777272114903e-05
-3.6531666982264e-05
-2.43629420112658e-05
-5.06412608126904e-06
-1.36232715021138e-05
-9.85642105219175e-06
-1.1544028289663e-05
-1.82504657224514e-05
-1.75227902862853e-05
-3.15257361834755e-05
6.60374170905348e-06
-1.19582356803404e-05
-1.50109407526596e-05
-4.16147107905557e-06
-1.7367708070514e-05
-2.41330736164444e-05
-1.52162209065988e-05
-2.74595335160331e-05
-2.22121099781937e-05
-1.5011610726702e-05
-6.76711770306165e-06
-3.91935696503557e-05
-4.77969671893402e-05
-8.88285639715961e-06
-2.28622322875095e-05
-2.15180740683923e-05
-2.14651219770244e-05
-5.5469871559823e-06
-1.58538106247869e-05
-8.06197711186111e-06
-2.28777080423855e-05
-1.59963058825427e-05
-2.04317035253534e-05
-1.18553770490552e-05
-7.16933342771311e-06
-2.64989674583164e-05
3.87208296591063e-06
-2.79280184681865e-05
-1.6814926666143e-05
-9.08554654534118e-06
-1.90688409789789e-05
-2.52808208553153e-05
-1.61608468607918e-05
-1.51871464452853e-05
-3.5033627799531e-05
-2.27039874076383e-05
-3.40649404201694e-05
-2.71618716614232e-05
-1.16634025286437e-05
-2.20023879510744e-05
-2.60841945872387e-05
-1.27197315859909e-05
9.74110007815921e-06
-9.80973407696749e-06
-2.04389380569735e-05
-6.90358996887116e-06
-1.73638318123415e-05
-1.0283171234785e-05
-3.99643767890657e-06
-2.65889321629848e-05
-1.32712549289428e-05
-2.5702816753429e-05
-1.04996468949227e-05
-2.19190711253745e-05
-1.7811101014728e-05
-2.52354046435542e-05
-9.72600393018344e-06
-2.8592968627408e-05
-1.33149065572326e-05
-1.98695583953968e-05
-2.02473564717987e-05
-3.01450757589961e-05
-1.88807478414494e-05
-1.69006855409372e-05
-3.88596871631753e-05
-1.20072251770017e-05
-2.44874121841928e-05
-2.28901731866781e-05
-2.0917799458033e-05
-2.59854416013428e-05
-2.12292561883883e-05
-2.15035964559984e-05
-1.81072731315894e-05
-1.01349860302323e-05
-2.4606893305282e-05
-1.35118361513774e-05
-1.98593272905446e-05
-3.76120304406317e-05
