# Supplementary material for: Research on computational propagation and identification of mine microseismic signals based on deep learning
Source: PLoS One. 2025 Oct 22;20(10):e0334641. doi: 10.1371/journal.pone.0334641 (PMC12543183; doi:10.1371/journal.pone.0334641)
Supplement: S3 Data — (ZIP) [file pone.0334641.s003.zip › 000100500002933.xlsx_0.txt_24.txt.txt]

-6.88971311183304e-06
-1.33816527209415e-05
7.96944841491068e-08
-2.51654347878628e-05
-3.69132334658845e-05
-1.63548673366992e-05
-8.27486468538387e-06
-2.1005440472475e-06
-1.71175568764855e-05
-2.213557707367e-05
-1.77553515458172e-05
-6.7071646957773e-07
-1.25593777049776e-05
-1.07217298925762e-05
-2.02133775430294e-05
-2.49511576888757e-05
-4.69693281420408e-05
-8.80399783059564e-06
-3.61717361266211e-05
-1.51866171615837e-05
-3.63235833390439e-05
-1.84749578051849e-05
-7.64442802827494e-06
-5.8629706554101e-06
-1.72307135583068e-05
-4.85612804444108e-05
-2.37728969654773e-05
-7.27668101213726e-06
-9.30044398003587e-06
-1.09180137051273e-05
-2.73111661990159e-05
-2.63556273664705e-05
-2.53272051041026e-05
-1.51521437503756e-05
-2.60059133217212e-05
-2.10248677504657e-05
-2.19776700943593e-05
-1.55830658546135e-05
-2.80150816435093e-05
1.72237358543501e-06
-6.86271530296783e-06
-8.51984142931245e-06
-2.4813457610585e-05
-2.17878793203418e-05
-1.34971765121915e-05
-2.28161078665756e-05
-2.77613482645342e-05
-1.08850785792802e-05
-3.18505011964406e-05
-6.92980362312708e-06
-3.17465293438402e-05
-1.06288853333009e-05
-1.17019578785323e-05
-3.90453451791029e-05
-1.7058606006865e-05
-8.88351833173719e-06
-2.26987084878165e-05
1.93388267513054e-06
-2.2047309389467e-05
-7.96971431562311e-06
-3.32233106761691e-05
-7.00302167780929e-06
5.04459322367924e-06
-3.37546644577411e-05
-2.72298715478027e-05
-9.11004578937152e-06
-2.49879836357243e-05
-3.76765442301351e-06
-1.68705892907001e-05
-1.51820197109046e-05
-2.49372958690973e-05
-4.0914474057884e-06
-1.94460233820003e-05
-1.64164195617555e-05
-1.57879293906789e-05
-3.39016283109716e-05
2.67470003085285e-06
-1.06766649378146e-05
-1.45452164030919e-05
-9.14159700200927e-06
-1.73808701149715e-05
-1.63985356116203e-05
1.31288110955812e-06
-9.19858398005123e-06
-3.26310491981642e-05
-2.10457001549292e-05
-2.24119759456605e-05
-5.06177584641761e-05
-2.88386027854014e-05
-1.76268070687436e-05
-2.01706361059151e-06
-9.34760330844362e-06
-1.62991498064483e-05
-1.3513604372387e-05
-1.02685324085921e-05
-1.20824864586649e-05
-2.03330392030713e-05
-2.61954895616946e-05
-5.15093967964315e-05
-1.04176191078724e-05
-3.14088741060675e-05
-1.20867255796495e-05
-9.03228116032875e-06
-2.75206249118623e-05
3.84800664608915e-07
-2.62988791539531e-05
-3.61556144391274e-05
-9.7390049185844e-06
-3.76208994066085e-05
-2.77902242005037e-05
-2.66448639615351e-05
-1.6449148977911e-05
9.37989480818195e-07
-9.0420490926511e-06
-3.32670563768007e-05
-2.49189106109935e-05
-2.77599368738753e-05
-6.19445168296722e-06
-9.47107176934755e-06
-6.98463532847847e-06
1.26823085259051e-06
-2.12060057214831e-05
-2.16667531021616e-05
-2.00339195654447e-05
-2.03343071031327e-05
2.01087931507542e-06
-8.18445457009639e-06
-2.47869572493653e-05
-1.48639550976666e-05
-3.68011990830239e-05
-1.9526045779006e-05
-4.73761936460418e-06
8.82567063468271e-07
4.11722613948986e-06
-2.98611851075874e-05
-4.22097772087147e-05
-9.44533159954713e-06
-2.53388534954051e-05
-2.41677020496236e-05
-1.57450861342622e-05
-1.81251449799848e-05
-1.43571709902008e-05
-2.86273948048373e-05
-6.2148844093363e-06
-2.38271214855524e-05
-2.4668163960667e-05
-7.54513704588001e-06
-1.41749355771137e-05
-6.97614836734677e-06
-2.91748026787354e-05
-7.14443919781878e-06
-3.01649562959591e-05
-2.53124745106432e-05
-1.39773179254223e-05
-1.91550407941424e-05
-1.74116521631466e-05
-6.06925679150493e-06
-1.7879727350753e-05
-1.50877564465711e-05
-8.5855747043578e-06
-2.15257990310015e-06
-2.90486271780557e-05
-1.00639832967302e-05
-8.67244027023662e-06
-1.5793259628772e-05
-2.94064108149576e-07
6.03010438779571e-06
-1.6276222928386e-05
-8.56811847404321e-06
-1.71316582960203e-05
-1.5295505235674e-05
-1.31229212897253e-05
-2.12978614616677e-05
-5.61877664167875e-05
-3.2278847768893e-05
-3.05586110318799e-05
-2.18174716950884e-05
-2.62676811073274e-05
-1.89811364434378e-05
-2.65037033404012e-05
-1.86635518532994e-05
-1.14814484466374e-05
-1.61326867721836e-05
-2.05866541140225e-05
-2.5706066269677e-05
-2.00174620308737e-05
-1.67363310326212e-05
-1.54890056450048e-05
-1.55544377487878e-05
-1.64496707419142e-05
-9.02977433340252e-06
-3.32481975866131e-05
-2.35236846891978e-05
-1.62960849713767e-05
-2.78912800751434e-05
-1.56209286910475e-05
-1.41478870859769e-05
-4.71174529248444e-06
-2.74568979855246e-05
-2.12746408437235e-05
-1.48203462538848e-05
-1.20510081624594e-05
-1.9666709508633e-05
-2.13944597261556e-05
-3.20079572328905e-05
-7.97019146996371e-06
-2.09505481653493e-05
-1.34118076279574e-05
-2.48262267330538e-05
5.43904848744024e-06
-2.60074289652854e-05
-3.7959575339092e-05
-5.7709294813425e-06
-1.08355922753689e-05
-2.55567605625216e-05
-2.4370760661974e-05
-1.34961942571205e-05
-5.96030601175499e-06
-1.53624218107879e-06
-2.41716053611048e-05
-2.57078035569409e-05
-3.00257102990599e-05
-3.29080230254083e-05
-1.27618058551229e-05
-2.47443752387897e-05
-1.19652210810783e-05
-3.48714361742568e-05
-1.90364654760962e-05
-1.50375428335596e-05
-3.69641028924775e-05
-1.01255377992644e-05
-1.35696509110248e-05
-1.13295700192213e-05
-1.48871824238691e-05
-3.22466283729682e-05
-9.61278342573254e-06
-5.60676732440265e-06
-2.62122202099079e-05
-1.81671939594749e-05
-2.12951519729176e-05
-1.62671997304785e-05
-2.80668045914619e-05
-3.31900971196361e-05
-1.17449479217232e-05
7.32359976794322e-06
-1.75046775183288e-05
-2.19753587377641e-05
-2.88687564910019e-05
-2.17557479920697e-05
-1.29939524228513e-05
-1.21333092346241e-05
-1.64665315254834e-05
-3.42485866311263e-05
2.85656280826684e-06
2.90484646845986e-06
-2.18403741884539e-05
-2.1801441644615e-05
3.18256765341705e-06
-1.8934784543117e-05
-5.38919919619285e-06
-2.06519858699264e-05
-1.34555604832932e-05
-1.2750885033004e-05
-3.33669094428848e-05
-1.07628890801525e-05
-2.34285935915245e-05
-3.07089560378813e-05
-8.09300090755375e-06
-2.93313391317427e-05
-2.60583347344645e-05
-2.76997953818075e-05
1.42109019080799e-06
-2.79230731545873e-05
-2.13644691955054e-05
-2.12999166903291e-05
-3.14772034263965e-05
4.00117381210427e-07
-3.68124370800186e-05
-3.49349388539635e-05
-3.39284735917844e-05
-1.90084617085902e-05
-3.00934174594501e-05
-1.26091003814124e-05
-2.39844642182019e-05
-3.6060360732227e-05
-2.04195500200675e-05
-5.85525440432604e-06
-3.68173900623941e-05
-1.63875069404443e-05
-2.1179023815987e-05
-2.32535900343181e-05
-2.25988158351972e-05
-3.31649309026561e-05
-2.06828516680612e-05
-2.05828217443886e-05
-2.55468410230799e-05
-3.63873438466346e-05
-2.76381440762697e-05
-2.64666474307307e-05
-1.83549421706076e-05
-2.75960142102984e-05
-1.76219472941231e-05
-1.48876451676152e-05
-1.46637056232703e-05
-3.7696127613379e-05
-2.04397818129643e-05
-5.32571002443664e-07
-2.65528904114735e-05
-2.72531445625638e-05
9.42609857198953e-07
6.34961582953936e-07
-2.83766392450389e-05
-3.38680630827942e-05
1.6616247124802e-06
-1.52515152664978e-05
-3.56976624655262e-05
-5.83037852900596e-06
-2.9659040285603e-05
-3.46602245510169e-05
-2.41105464527694e-05
-1.58937405186954e-05
-2.13961471009475e-05
-1.53061115809709e-05
-1.89060439980818e-05
6.22050847063583e-06
-2.38491851784771e-05
-1.94547321273643e-05
2.04921916933821e-07
-1.21731132627175e-05
-1.99343262660166e-05
9.58607486363488e-06
-1.21935967009701e-05
-1.1575886905218e-05
-2.85204270129685e-05
-1.11213727703867e-05
-2.82986137830823e-05
-1.09322168593121e-05
-2.29000633101858e-05
-4.26514625304626e-05
-1.79857740037934e-05
-1.34487171814937e-05
-1.86135471891305e-05
-1.51957357024288e-05
-1.56284283426233e-05
-5.09008544933028e-06
-1.35854546302538e-05
-1.71264242940619e-05
-6.51394003021109e-06
-2.80549472190219e-05
-1.75041468989477e-05
-9.84933017364677e-06
-1.0309435118218e-05
-1.78646953222769e-05
-3.45987665759653e-05
-3.88199961340689e-06
-3.22527686855246e-05
-7.93856059176085e-06
-1.93484306649942e-05
-2.79847573887791e-05
-3.23996172775845e-05
-1.88818255010071e-05
-2.15102270340929e-05
-7.11423522120898e-06
-3.10188499876982e-05
-4.27936811375969e-05
-1.78670186258748e-05
-6.31167975064452e-06
-1.12936063487911e-05
-1.64153764683618e-05
-2.20327588352524e-05
-2.54171038550293e-05
-9.00920925858247e-06
-1.65624302649112e-05
-7.54058654734029e-06
-2.43698559917228e-05
-2.44818502636671e-05
-1.17670085865752e-05
-3.76411733067799e-05
-2.46900634165818e-05
5.15786441912983e-07
-2.704694692166e-06
-2.66198396804473e-05
-2.31192879947229e-05
-2.07618346713781e-05
-1.7283500051859e-05
-2.4141652113499e-05
-2.11391057466851e-05
-2.41750840496596e-05
-9.1183546811571e-06
-2.2193500006014e-05
-2.63144548683516e-05
-3.17256326583296e-05
-3.38202332947676e-05
-2.99730092231272e-05
-1.95528214048396e-05
-2.91188371548822e-05
-2.2977853446665e-05
-3.29719672706466e-05
-3.15517238210914e-07
-1.11572330263393e-05
-1.01249247966295e-05
-2.2161804237872e-05
-2.47520932098671e-05
-1.53851052963096e-05
-7.09089209207355e-06
-2.17564178035414e-05
-1.8716956373026e-05
-1.05793612628583e-05
-2.27867381820888e-05
-2.21448111069771e-05
-1.6859627642802e-05
-1.32746667750749e-06
-1.82603880724918e-05
-1.43329579480318e-05
-1.20458091367898e-05
-1.57037644633219e-05
-3.17884543657225e-05
-2.0974198328336e-05
-2.25130898851662e-05
-6.4272706213384e-06
-1.34235043256896e-05
-4.41616007369726e-06
-4.14677782966995e-05
-7.19913446915267e-06
-9.70999418042817e-06
-1.87096776113362e-05
-1.0917622802751e-05
-3.47547334487389e-05
7.23901750274466e-06
-7.18293197994494e-06
-8.06565394566936e-06
-2.19297794486998e-05
-2.91554676354251e-05
-1.75740362361841e-05
-9.72770888564583e-06
-1.91060176694803e-05
-3.6313968538267e-05
-2.85913227730795e-05
-1.34315876491014e-05
-1.89167823078163e-05
-2.06175863856007e-06
-2.08884926169628e-05
-1.53534796108931e-05
-3.53511285570572e-05
-7.81127004986697e-06
-2.63140558675287e-05
-1.41760169290627e-05
-2.22146170808776e-05
3.94973161520676e-06
-3.54596984709729e-05
-2.8886426636156e-05
-4.62238774310808e-05
-3.44303153012578e-05
-2.06481633771846e-05
-3.02744286296466e-05
-2.74980803810092e-05
-3.34051859965207e-05
-1.90486040001812e-05
-1.75153821455148e-05
-1.05082082770283e-05
-2.24170724334692e-05
-3.0706791172231e-05
-2.28834648627745e-05
-4.05139226201051e-05
-2.58170674132895e-05
-2.11676226099298e-05
-9.75933199677056e-07
2.46699371959954e-06
-3.74319088221233e-06
-1.81059439285786e-06
-1.39018601852625e-05
-1.63639357811709e-05
-2.35034833468343e-05
3.56555125639404e-07
-4.25796331989645e-05
-2.87294824804662e-05
-3.29359782005094e-05
-1.28623491621021e-05
-1.49263429609144e-05
5.41799827687598e-07
-3.22621899043127e-05
-1.91510029074527e-05
-4.68247806536077e-06
-1.80225090135162e-05
-2.86652654553215e-05
-1.83278061966643e-05
-2.25133631702962e-05
-4.63802272876342e-06
-2.75742604553506e-05
-3.09225052256664e-05
-2.15501702369893e-05
-3.88838851749423e-05
-2.6828915954365e-05
-1.32460190867746e-05
-8.45013510372915e-06
-2.25162680859787e-05
-1.80823395151238e-05
-3.76140288670897e-05
-1.88787886283719e-05
-3.02629605298768e-05
-7.09928824903492e-06
-1.19206724602909e-05
-1.57327694491586e-05
-2.7745445834635e-05
-2.67096643043783e-05
-1.37199091995789e-05
-1.82255184210865e-05
-3.38640745115708e-05
-7.62547927645761e-07
-1.4785607379166e-05
-6.60523167322435e-06
-3.70484602920107e-06
-1.85709760946386e-05
-2.26056775319693e-05
-2.40079889792196e-05
-7.47726971241194e-06
-2.68965448964749e-05
-2.0030715407396e-05
-2.42940133449109e-05
-1.49242631179165e-05
-1.42992041136528e-05
-1.1127560900635e-05
-2.76552756024728e-05
-2.06672630985558e-05
-8.42934319936272e-06
-2.86658219451036e-05
-2.17186601522347e-05
-3.86499562701992e-06
-2.78752578485172e-05
-1.7767133022646e-05
-3.0530441482518e-05
-2.17020837234006e-05
-8.70335683843349e-07
-4.99838953797623e-06
-9.94857742839617e-06
-1.84892886447446e-05
-6.41197979466183e-06
-2.00660605486675e-05
-6.66501563720377e-06
-7.06003697583045e-06
-1.17011238432317e-05
-4.74300033131608e-05
-5.70131864644575e-06
-2.28398128658087e-05
-1.99081408770148e-05
-2.73620817666489e-05
-2.12095226556918e-05
8.36860827097209e-06
-5.07757737225065e-06
-2.74981270825411e-05
-3.31203929990235e-05
-1.44050705969161e-05
-1.64127415285371e-05
-1.18242446898141e-05
-2.68491845667922e-05
-1.73579158031644e-05
-6.15207721080558e-06
2.18913609568284e-06
-3.95221069125834e-05
-2.33157924763145e-05
-1.47676669122217e-05
-1.80586118059144e-05
-1.31522991092444e-05
1.13007616435319e-05
-7.69294084205234e-06
-1.69876408970702e-05
-2.55437486345222e-05
-1.1419203896615e-05
-3.04046728796703e-05
-1.404021016799e-05
-2.96070080975246e-05
-1.4527505094205e-05
-2.57740135238512e-05
-3.97252783084169e-05
-1.94343729429448e-05
-6.6299869208744e-06
-1.62708429600813e-05
-2.02524329832969e-05
-2.89255508191126e-05
-3.43237357390311e-05
-2.04511383076784e-05
-2.27515134473779e-06
-2.0442970542429e-05
-1.2060170360819e-05
-1.77128498790957e-05
-1.25605817388599e-05
-1.30837305874054e-05
-2.04087620119169e-05
-4.58162943572841e-05
9.39300003479699e-07
-3.04942105149809e-05
5.76082195051122e-06
-3.44654895447779e-05
-1.3036123818865e-05
-2.43180796486524e-05
-2.56873776577276e-05
-8.9397693406155e-06
-3.01206604474683e-05
-3.61955795910708e-05
-2.81065493379573e-05
-1.2493222453378e-05
-1.54019843070378e-05
-1.42452943265921e-05
-4.33583009634845e-05
-2.97739993193795e-05
-1.11897544047241e-05
6.01706998108898e-06
-9.98771820813838e-06
-1.4842948294569e-06
-1.67251576256004e-05
-6.5103503500786e-07
-1.60304849268909e-05
-2.73647021713377e-05
-1.43027435531867e-05
-2.45282469133608e-05
-1.46435445848979e-05
-6.65376499341817e-06
-2.50087767468515e-05
-1.99123894456878e-05
-2.54862964931113e-05
-2.04524420908363e-05
-2.05629317206882e-05
-2.25091240786345e-05
-7.90863585633547e-06
-1.86759408032856e-05
-1.7919843514356e-05
-1.3150594305415e-05
-1.16470685918831e-05
-1.30524073150753e-05
-2.18386919219159e-05
-3.79078122394187e-05
-1.70148209386782e-05
4.49596820423571e-06
-3.70776994407251e-05
-1.58685079585165e-05
-1.145833081106e-05
-3.61443836198362e-05
-1.3507375936275e-05
-2.46043702018748e-05
-2.33583101607027e-05
-5.64579384965136e-06
-6.12530152585651e-06
-1.61061975401882e-05
-1.4031746286354e-05
-1.22329405303142e-06
-3.21841899228939e-05
-1.67376365230434e-05
-4.21297417343498e-05
-1.22415634672927e-05
-2.92446453317134e-05
-2.26035268188794e-05
-4.58160908328051e-06
-1.90050311321058e-05
-1.59198482299709e-05
-1.21013173241701e-05
-7.41172041917895e-06
-2.37879742450438e-05
-8.68686164675784e-06
-1.75502020822293e-05
-1.21611774473614e-05
-1.2273088749229e-05
-1.53407466295438e-05
-8.63976795048341e-06
-1.07486690228159e-05
-3.32502906855896e-05
-2.65455399923612e-05
-2.00565387986363e-05
-2.68928909121872e-07
-2.07294612444353e-05
-3.97147635646766e-06
-5.23965398235352e-05
-2.05185623752856e-05
3.49451771131059e-06
-1.98790388706223e-05
-8.72266445377767e-06
-1.22106096915396e-05
-3.3769635280863e-05
-1.19156007487218e-05
-2.14542861712016e-05
-2.91792569321327e-05
-2.3752152277735e-05
-3.27378086122204e-05
-1.73929168857394e-05
-2.58103031979392e-05
-2.22639912029066e-05
-3.27911633607256e-05
-1.5790706623654e-05
-2.98191145168203e-05
-1.99439643653945e-05
-2.44152123369379e-05
-1.25300765195148e-05
-3.27521488030712e-05
-2.15153401056415e-05
-3.24784505899275e-05
-1.11204015441148e-05
-1.3246434331418e-05
-2.73807382927338e-05
-2.34395111296323e-05
-6.88114508400514e-06
-2.1116846202609e-05
-1.81043925630971e-05
-1.59060451866281e-05
-3.84136282189714e-05
-1.82845075783309e-05
-1.50492291157421e-05
-1.41422820519337e-05
-4.09431666976716e-05
-3.24457553859652e-05
-3.11702891350782e-05
-1.4494526164632e-05
-2.80320477317277e-05
-3.35698529442501e-05
-5.61090866015356e-06
-1.52622748110442e-05
-2.28944216594183e-05
5.17365486457399e-06
-1.69363165617917e-05
-2.85239988344655e-06
-1.56625629382507e-05
-1.36986697724901e-05
-2.02254707654132e-05
-2.79273316175926e-05
-3.47435683529543e-05
-4.23711684575391e-05
-5.26291772157468e-06
-1.94019264645068e-05
-2.35498923372298e-05
-1.74936960178306e-05
-2.12861644860413e-05
-5.23470170740541e-05
-1.61428886350625e-05
-4.90930765691016e-06
-2.74849339506819e-05
-2.29687725058119e-05
-3.511429160898e-05
-4.09233776218061e-05
-2.26227093409608e-05
-1.90321865928705e-05
-1.05886674965853e-05
-2.29083483545449e-05
-1.68325811239354e-05
-1.55446254135685e-05
-2.94647262713491e-05
-3.67876725355299e-05
-2.6291802221092e-06
-3.62778778993354e-05
-1.81683070185884e-05
-1.50869745907645e-05
-1.98309476644756e-05
-1.21683665272345e-05
-1.46257438359167e-05
-4.12109732301855e-05
-1.79601740259971e-05
1.64755651147361e-06
-1.86929015726466e-05
9.03622425095403e-07
-1.41421872944399e-05
-1.02193340476424e-05
-1.82414936474126e-05
-1.98262199639079e-05
-9.83063246788824e-06
-2.05715416938568e-05
-3.704160899844e-05
-2.63284614749046e-06
-1.80578709571892e-05
-2.25572441686231e-05
-3.18361559936305e-05
-2.15632167875554e-05
2.11845638925338e-06
-1.73871687968586e-05
-1.42390957946553e-05
-2.30076186638066e-05
-8.0765385435567e-07
-2.94514330019835e-05
-3.01094688846785e-05
1.24719319104693e-06
-2.01171752483478e-05
-2.54978118779922e-05
-7.17605785749486e-06
6.91403507696929e-07
-2.12806337537268e-05
-1.08128625333473e-06
-3.21175281872234e-05
-1.24990476142161e-05
1.28069438379047e-06
2.29886602543987e-06
-2.6471647728027e-05
-1.45580825384631e-05
-2.39719958632807e-05
-8.15743631118868e-06
-3.20138818136909e-05
-2.83583564310367e-05
-2.10581110823271e-05
-2.12169908012657e-05
-1.56130371016468e-05
-1.33689764860813e-05
1.18705333946779e-05
2.11228901443601e-05
-3.04592577964907e-05
-2.07213846613532e-05
-3.13382349551959e-05
-2.67042487013538e-05
-3.11838470884936e-05
-2.54028438609157e-05
-1.98404364774895e-05
-4.78090146254135e-06
-1.94613159703232e-05
5.57919362948717e-06
-1.41142973248219e-06
-4.76508439282145e-06
-8.57320179179543e-06
-2.34057894237413e-05
-1.66207492300609e-05
-2.99115940700615e-05
-2.7124702908944e-05
-1.83493029892939e-05
-8.72051232148513e-06
-1.207306462358e-05
-7.38832257830805e-06
-3.53569913228587e-05
-3.63539554205492e-05
-1.81612924267469e-05
-2.61368220362515e-05
-3.28828739672265e-05
-9.11539716155306e-06
-2.68754280874713e-06
-4.88380221760623e-05
-2.12969830002884e-05
-1.04747710353902e-05
-1.671953297942e-05
-2.66073800074436e-05
-1.33927062934777e-05
-1.80876141576214e-05
-1.99903802890045e-05
-1.8500120292906e-05
-2.17079350676034e-05
-2.67051466598607e-05
-4.19325835136255e-05
-2.2012493433562e-05
-1.65157078813289e-05
-1.94107574097297e-05
8.28294079705743e-07
-1.59531006551097e-05
-1.93415861617925e-05
-3.99169346731798e-05
-2.77433600194006e-05
-2.23188990002616e-05
-1.88096185790269e-05
-3.23906115232912e-05
-2.50711568466136e-05
-1.84554581484608e-05
-7.52326699154007e-06
-2.18084084371749e-05
-1.6256523099239e-05
-1.47962947293993e-05
-1.36267289302662e-05
-4.31084455568482e-05
-2.22201447515481e-05
-3.94738110773567e-06
-2.24291250748634e-05
-1.35821558150449e-05
-2.80557405818584e-05
-1.79144496276198e-05
-1.68928538984024e-05
-4.54347634299998e-06
-1.24724248653137e-05
-1.3052576790837e-05
-1.72138190191667e-05
-9.69768968811145e-06
-1.48109779721548e-05
-1.10237813723504e-05
-6.00991528821412e-06
-2.25708574300119e-05
-8.15348802045794e-06
-1.65635003982798e-05
-3.51074275804233e-05
-3.08549765396643e-05
-2.14462451575129e-05
-4.25622636410637e-05
-1.37553464446598e-05
-3.14394176532998e-06
-6.60817528812149e-06
-1.47843043424769e-05
-2.26874681548009e-05
-2.10358972305111e-05
-2.54706530280314e-05
-3.46586019672567e-05
2.24607258118147e-06
-6.52734935327565e-06
-2.80580316469983e-05
-2.45264807747906e-05
-8.9192549040034e-06
-8.75995180004827e-06
-3.34625226540242e-05
-6.71921966407232e-07
-4.11105961162379e-06
-2.13146903532124e-05
-2.00774221663543e-05
-1.05038684581622e-05
-9.86919622134288e-06
-1.0515526393796e-05
-1.2019745992299e-05
-9.60895001392866e-06
-1.2056902784517e-05
-1.91386695279693e-05
-8.32691848566966e-06
-2.63346267292251e-05
-1.71523332746941e-05
-1.14395055013885e-05
-2.89383578798843e-05
-3.17242660985969e-05
-2.59890367498613e-05
-2.19408010647717e-05
-7.2451196522117e-06
3.25427183781036e-06
-7.31860981030886e-06
-1.96543977410449e-05
-2.45529260503046e-05
-1.38007027025836e-05
-3.43896178996341e-05
-1.00438327923487e-06
-2.3516405369405e-05
-2.03986980406816e-05
-1.92919982292682e-05
-1.73413923758901e-05
-1.2160566504664e-05
-3.25655409306451e-05
-1.9323325795833e-05
2.84216050696838e-06
-4.00193970820937e-05
1.08742603256715e-05
-1.60847314992922e-05
-2.71878925290617e-05
-2.11305359279521e-05
-2.15006520198974e-05
-2.49676695661501e-05
-2.99279504580129e-05
-1.67390657866271e-05
-5.61424344026447e-06
-7.84821787318417e-06
-1.8877175057342e-05
-1.72825704820898e-05
-2.08832993968842e-05
-5.85517833185561e-06
-2.13157008455088e-05
-2.25080948709961e-05
-1.44865699150333e-05
-9.4835381911472e-06
-1.77950552101029e-05
-2.73618495307615e-05
-5.66405657789459e-06
-1.66282026038135e-05
-1.13976112038828e-05
-2.17813685934302e-05
-1.84187580109542e-05
-1.49954684100127e-05
-2.45237113624913e-05
9.8506345245049e-06
-1.99818705510594e-05
-3.32098624294595e-05
-3.39972278844877e-05
-2.73279220432718e-05
-1.74536439250006e-06
-4.44372062660996e-06
-2.33611060487574e-05
-1.38061190415842e-05
-1.91638978397002e-05
-8.79557028372654e-06
-1.44368310194644e-05
-1.37348909031738e-05
-2.5193722656381e-05
-1.03152693240055e-05
-6.18457138517883e-07
-3.00133982039389e-05
-1.73758292746009e-05
-3.44162312517382e-05
-7.06734651967376e-08
-8.31073109159518e-06
-1.39075918358735e-05
-2.15730563269635e-05
-1.35219406827917e-05
-1.52954745210137e-05
-9.56509559949954e-06
-1.04877930305517e-05
-2.38496921348979e-05
-1.96923301850604e-06
-2.81429771273872e-05
-2.44311874124378e-05
-1.666984934951e-05
1.8594403361073e-07
-3.08337778916934e-05
-1.73644363603033e-05
-1.30965202461014e-05
9.54195910203521e-06
-5.57655793051439e-06
-2.45655171132557e-05
-2.6801542356906e-05
9.37630460095237e-06
-6.24130428022714e-06
-1.62007306986984e-05
-2.16392966505835e-05
-1.92374792209448e-05
-7.72935490874258e-06
-1.7338561585395e-05
-1.69931687240817e-05
-9.35654657633752e-06
-1.58498211467346e-05
-4.11907782581721e-05
1.0073440566484e-06
-2.76431470005368e-05
-8.82719168161339e-06
-1.47700791531305e-05
-2.36132727757896e-05
-1.32370507367564e-05
3.14900161824247e-06
-1.41657693250303e-05
-3.90463299679173e-05
-1.54660028482285e-05
-1.83363472947661e-05
-2.17652207700289e-05
-2.27721104885029e-07
-1.42039813857356e-05
-1.85541764725464e-05
-9.33017428619812e-06
-1.38892862678261e-05
-2.69657722139751e-05
-2.69822945100551e-05
-3.78245998534328e-05
-2.6186390266518e-05
-3.02440179396729e-05
-2.60346443868953e-05
-1.11366994468966e-05
-1.38371277082363e-05
-3.32960356008385e-05
-3.4387608916634e-05
-2.78043092348873e-05
-2.85759493030239e-05
-1.07185348651912e-05
-4.09438495435048e-05
-1.02428506245701e-05
-3.6739168894005e-05
-1.09750563190414e-05
-2.29028643287086e-05
8.39857255750654e-06
-1.2164745913338e-05
-4.0501936120986e-05
-1.2616762023614e-05
-4.30260782432838e-06
-9.04397918319825e-06
-1.8926507491458e-05
-1.13621695938857e-05
-1.1835216579689e-05
-2.21428362313163e-05
-7.84352936103295e-06
-1.97831337344631e-05
-2.5359976621644e-05
-2.21531180480677e-05
-1.47445038371576e-05
3.447220628653e-06
-4.08336630171469e-05
-2.22386073783328e-05
-8.68118855871069e-06
-2.74810941452184e-05
-1.72234510359868e-05
-3.35569649867069e-05
-2.60326548497966e-05
-3.22142974197703e-05
-2.09355926993583e-05
-2.69864909513361e-05
-2.34248647192908e-05
-2.25596742272338e-05
-2.79635924063164e-05
-1.34888093873751e-05
-2.15586686901211e-05
-2.02446265765938e-05
-1.45220037865912e-05
-1.1437421285769e-05
-1.88489655540448e-05
-1.26393598849688e-05
-4.69266153863961e-06
-1.32713308514757e-05
-3.75229601108728e-05
-7.59258385159225e-06
-1.0865693360221e-05
-4.23912715173973e-05
5.11007333440393e-07
-2.0950758506228e-05
-4.50141463012358e-05
-2.91657177376476e-05
-3.51765683167842e-06
-2.87844854369309e-05
-4.09373672452032e-06
-3.14150424458504e-05
-1.63813123784758e-05
-5.9018553952302e-06
2.7733993641471e-06
-2.34614282836826e-05
-1.87592917598927e-05
-2.08474271153343e-05
-2.85693072812077e-05
-8.95894263246851e-06
9.26693021473549e-06
-1.35858017172571e-05
-6.9608183537476e-06
-1.66798585245695e-05
-1.88342155368924e-05
-2.68983500116368e-05
-4.07837933218086e-05
-8.93949743123483e-06
-3.30063372673947e-05
-2.13155450667153e-05
-1.08510398705401e-05
-1.6732836997008e-05
-2.86647132475953e-05
-1.59264276077657e-05
1.40055345107219e-05
-2.47625233085246e-05
-1.1144795646323e-05
-2.28561190069647e-05
5.15983862896488e-06
-8.99458583306624e-06
-3.47508705083687e-05
-2.5969097103147e-05
-2.77289836324372e-05
-9.28669280867657e-06
-2.75314731312231e-05
-2.28347925549796e-05
-1.95000908413127e-05
-1.09294056694996e-05
-6.01134034825092e-06
-1.66893335816396e-05
-2.76472251665281e-05
-1.79934254691975e-05
-2.75084234425848e-05
-2.80605069836887e-05
-2.48125867571398e-05
-3.4411985965102e-06
-1.5817096836421e-05
-3.05202696915943e-05
-2.39897032011842e-05
-1.65172013522375e-05
-3.900657557401e-06
-1.23472373924032e-05
-3.50828364463542e-05
-9.30953700474074e-06
-2.74673962773002e-05
5.4781087341416e-06
-1.98038031761291e-05
-2.02211936747551e-05
-2.68047554261813e-05
-2.91916152408971e-05
-2.1649313519039e-05
8.33096379183038e-06
-3.89863206948889e-06
-1.80633978732347e-07
-1.5994069212563e-05
-2.67374577204912e-05
-2.04397050438268e-05
-2.94860062803707e-05
-1.40310198320699e-05
-7.90415823967975e-06
-4.61465686931938e-05
-1.79836549808906e-07
-1.51761697820078e-05
-3.73895914522033e-05
-2.40099845924783e-05
-2.08139402945498e-05
-2.88039780716781e-05
1.44985212687956e-05
-1.1499722658942e-05
2.40447693342434e-06
4.74548179184527e-06
-7.90905705290787e-07
-1.59793426340155e-05
-5.97659291092914e-06
-1.02880238001842e-05
-9.66731713908371e-06
-1.252086055631e-05
-2.19852580249516e-05
-1.39677709626749e-05
-9.27707930204861e-06
-1.06602616425306e-05
-2.96405802777596e-05
-3.64855479855608e-05
-1.51583616743344e-05
-2.80521044632526e-05
-2.80418518617475e-05
-1.46505379429886e-05
-1.89519320795605e-05
-1.95988280593963e-05
-1.89287348088132e-05
-1.41468798743829e-05
1.45118609772558e-06
-3.78188066153471e-07
-1.22044031656472e-05
-4.1134521373691e-05
-2.515387038348e-05
-3.75597992323684e-05
-2.64407502289923e-05
4.0919085786623e-07
-1.60429249160737e-05
-3.29202554154953e-05
-4.01895943775631e-05
-2.35157542657046e-05
-2.70727213108493e-05
-1.47530089083086e-05
-1.67328628928423e-05
-1.31543916649109e-05
-2.61833101007138e-05
-1.92999739058017e-05
-2.38500650605886e-05
-1.70070400703212e-05
-2.47654963027539e-05
-2.9841074616562e-05
-1.18031108954477e-06
-1.18603769036161e-05
-2.82566152027651e-05
-7.48524973834052e-06
-2.57066841461814e-05
-1.62220208267295e-05
-7.23363261171662e-06
-3.37896623969099e-06
-1.74574105691557e-05
-1.8357306848747e-05
-2.93940174483904e-05
-4.181649779773e-05
-2.06174072616897e-05
-9.04606812046865e-06
-7.03168966136663e-06
-1.50756871450197e-05
-9.25660605014574e-06
1.14240900009493e-06
-5.87086768773829e-06
-3.53083642942266e-05
-2.3395531241916e-05
-7.08855597579983e-06
-9.63765701991967e-06
-8.47074238447158e-06
-2.7971958923193e-05
-1.29036160942958e-05
-1.58643846925566e-05
8.11944944450313e-07
-2.11473630510549e-05
-3.55302106442379e-05
-2.16418512746273e-05
-2.11966039545292e-05
-1.08498425902775e-05
-2.45327515396022e-05
-1.08514491719974e-05
-1.22223721536659e-05
-2.34169278879817e-05
1.88121980200935e-06
-4.71603640148495e-06
-9.74335365285498e-06
-2.35001984476216e-05
-2.26401988797535e-05
-2.32381731731884e-05
-4.14202579532029e-05
-5.87569035795397e-06
-2.56468487756615e-05
-2.71627079411269e-05
-1.73664430426129e-05
-2.06659080178911e-05
-2.66375873233164e-05
-3.36737118352469e-05
-9.40314119872018e-06
-1.58840290477738e-05
-4.21081757094716e-05
-1.60881327528347e-05
-2.6368261939549e-05
-2.29250488764705e-05
-4.86794755117733e-06
-1.32721536803456e-05
-2.00092761595166e-05
-1.7638129403157e-05
-1.71748417548379e-05
-6.58999738161328e-06
-1.06390129541103e-05
-1.87633330891855e-05
-1.51548896905265e-05
-2.19869019683276e-05
-1.40685996281153e-05
-1.48577699944113e-05
-1.99989382505313e-05
-1.60151214966881e-05
-2.71790388581341e-05
-2.06453754179847e-05
-8.68204428875718e-06
-2.01768885132154e-05
-1.0256412909246e-05
-2.14005938530581e-06
8.80007593645352e-06
-2.30540878050714e-05
-4.00775582456528e-05
-1.41634352997705e-05
-2.68939461533131e-05
-3.88443782672269e-05
-2.54129900534001e-05
-1.84754033871741e-06
-1.71828733639639e-05
-1.61619114236334e-05
-2.83024607619523e-05
-2.49581406727823e-05
-9.92065419802703e-06
-1.24811532689173e-05
-2.91485105202777e-05
-1.63639018527426e-05
-3.27374418269048e-05
-1.50297560471285e-05
-2.40399681682511e-05
-3.2219920634238e-05
-6.17747323101119e-06
-3.03762415313647e-05
-1.40207986872812e-06
-1.66978332431127e-05
-4.72513985780963e-05
-3.43496197547925e-05
-2.21537554932447e-05
-1.797240495999e-05
-1.93381893397414e-05
-1.20777794655383e-05
-1.266082753931e-05
-2.50387341211411e-05
-2.53335940159297e-05
-5.35928089608509e-06
-2.57023989721388e-06
-1.55086147181457e-05
-1.18963367353634e-05
-2.67394463976859e-05
-3.8767166161117e-06
-3.3478689321402e-05
-1.86693292185991e-05
-1.05653432710624e-05
-5.09689151710953e-06
-1.13718449257954e-05
-1.87532040950242e-05
-1.20295515555538e-05
-1.38111740680935e-05
-1.9700714422426e-05
-1.36325116285596e-05
-8.43760059130662e-06
-2.50456952871697e-05
-2.66257875944217e-05
-2.81147524645366e-05
-3.06236180985005e-05
-2.77650298065183e-05
-1.89470962530505e-05
-6.35008528211458e-06
-9.88904417268419e-06
-1.35344143638469e-05
-1.88558168998481e-05
-3.71763329495177e-05
-5.2340732801459e-06
-1.06160463887846e-05
-1.02328166109336e-05
-2.00196077469223e-05
-3.88925078956312e-06
-1.02751395637471e-05
-2.18958824259969e-06
-3.62554006929918e-05
-2.3514087830738e-05
-2.59934506954625e-05
-1.91544052101229e-05
-1.68361532706343e-05
-2.11850225897077e-05
-1.11930602741214e-05
-2.55873280077246e-05
-1.87291406714602e-05
-1.02303024228821e-05
-2.51756117397302e-05
-3.17435133679206e-05
-1.64169148607299e-05
-1.9603821093139e-05
-2.04239505925859e-05
-8.6226516545915e-06
-9.13431016179494e-06
4.34927575339572e-06
-2.86049639571357e-05
-2.08677666162857e-05
-2.34260218024936e-05
-1.58646737042765e-05
-7.9229193287296e-07
-1.95215352004407e-05
-8.72184142194778e-06
-1.64600043325235e-05
-1.66143016672373e-05
-1.61109500364436e-05
-1.78414752057794e-05
1.92625293568185e-06
-1.71969835155286e-05
-2.04407235186297e-05
-2.40839000665714e-05
-1.53971103215277e-05
-3.10095162694586e-05
-7.49372620613449e-06
-3.78305026083829e-05
-1.46652773098084e-05
2.34937481283885e-06
-6.40475606528107e-06
-6.92804459069778e-06
-1.50778906184579e-05
-1.37839735740014e-05
-7.85066451246148e-06
2.34702703284482e-06
-1.79945729630526e-05
-2.27124864655096e-05
-1.9773239300778e-05
-6.78362441402361e-06
-2.72108657718792e-05
-1.4391997215852e-05
-6.68861481501317e-06
-1.57887968807306e-05
-1.49089668179452e-06
-5.25395356597731e-06
-3.06101185097999e-05
-3.14255843403816e-05
-2.39505199434267e-05
-1.61259659027338e-05
-1.99801759646196e-05
-3.14654329317554e-05
-1.94215429800889e-05
5.72688795939668e-06
-2.00148192135262e-05
-1.54273366878006e-05
-8.19935497917471e-06
-1.70464447943747e-05
-4.45547525246451e-05
-8.00800780248777e-06
-7.75401304428839e-06
-3.53086449093438e-05
-6.32123073238487e-07
-2.89264462545709e-05
-2.62187603093777e-05
-4.98625376180082e-05
-1.31076942881127e-05
-3.0163229042012e-05
-2.84625937239826e-05
-2.17062539303975e-05
-1.92640169035467e-05
-7.33729660067131e-06
-2.13664933536578e-05
-1.45217839364496e-05
-2.93666663044935e-05
-2.28329690721681e-05
-2.00450585202426e-05
-2.45165229385964e-05
-1.54545365582375e-05
-5.07567058760622e-06
-1.20344414995861e-05
-2.27076994088172e-05
-2.67004413081026e-05
-2.9015072742879e-05
-1.63927600511493e-05
-9.96837643456788e-06
-2.06895302500893e-05
-1.78293771473664e-05
-2.75203495943657e-05
-6.97972303040988e-06
-7.47050185382383e-06
-3.11523082648308e-05
-4.66296189193017e-06
-1.48727882525833e-06
-2.05015904290449e-05
8.89031811386192e-06
-2.13761911927446e-05
-2.0484631231991e-05
-1.27029216579848e-05
-2.41848647922445e-05
-2.10858519006531e-05
-2.02204592543834e-05
-1.13785595943539e-05
-9.446472268248e-06
-1.83065165622708e-05
-1.34634875516767e-05
-8.17272530501462e-06
-3.98289526510401e-05
-8.91316536799912e-06
-7.76207597609583e-06
-2.44106542215342e-05
-1.16113436770989e-05
-9.96685784293745e-06
-7.68706533980308e-06
-2.00497063326852e-05
-1.06738440872256e-05
-2.7085798974789e-05
-3.07707765585759e-05
-2.55837387978727e-05
-5.44351021459574e-06
-1.41889410785094e-05
-2.95585390789008e-05
-1.91354892969547e-05
-5.57982352793106e-05
-2.42362715740072e-05
-2.10521743601478e-07
-8.98160198493005e-06
-1.69437457010937e-05
-1.82229059679845e-05
-2.66466156272977e-05
-1.57855439649915e-05
-3.53643109283044e-05
-2.69462763641578e-05
-2.95371331502341e-05
-2.01435515221317e-05
-1.82257496202539e-05
7.35625000089283e-07
-9.45668777526097e-06
-3.52449160433548e-05
-3.12366002726712e-06
-1.33380090509e-05
-4.17347253935672e-07
-1.31055566780494e-05
-2.43183591458811e-05
-3.25586111945251e-05
-1.89090396656711e-05
-2.49423104573236e-05
-3.41702264015022e-06
-8.92219416967897e-06
-4.16093757159298e-05
-2.99785079206342e-05
-3.69715845091848e-05
-2.29216223737827e-05
-3.34484535553853e-05
-2.45156847092887e-05
-4.59012082010692e-05
6.75885951903294e-07
-4.70133307298539e-06
-5.32700721033333e-06
-2.73438892529565e-05
-1.29770866915311e-05
-2.06391679734037e-05
-1.91922409384296e-05
-4.40185575345223e-06
-2.08760131578838e-05
-2.15089233895885e-05
-1.41514603453818e-05
1.38264803838548e-06
-7.38368286379548e-06
-3.05729303975151e-05
-1.25318074771852e-05
-2.20355442071241e-05
-1.96521915161031e-05
-1.47812861648679e-05
-3.11175200909932e-06
-2.55050768439225e-05
-1.06184373003618e-05
-1.72991147776123e-05
-1.16897369700768e-05
-1.51129060199569e-05
-3.1121326736656e-05
-5.25068628712461e-06
-3.62169089699284e-05
-2.95120647781624e-05
-1.32172771714313e-05
-2.02279192708961e-05
-1.66726707348627e-05
-1.64542858994402e-05
-1.43044604470194e-05
-1.01976073186906e-05
-9.48200156065482e-06
-2.72737452171475e-05
-4.52389414699004e-05
-8.16517704445249e-06
-2.44517847288032e-05
-3.4070979970892e-05
-3.06617307025198e-05
-7.58134144776485e-06
-1.53330926973826e-05
-1.82323555835189e-05
-3.28628929017835e-05
-1.44755374726966e-05
-4.11395685366283e-05
-1.93631462251738e-05
-1.62314834817876e-05
-3.01993031739187e-05
-1.55390591260094e-05
-2.41374108421234e-05
-2.44314987012791e-05
-1.68722417553768e-05
-2.13828200832964e-05
-1.55341119053534e-05
-4.03149029195732e-05
-2.8331580208774e-05
-1.73976400308304e-05
-4.14260338844435e-05
-4.08510255469656e-05
-1.55791664147707e-05
-1.89820405193532e-05
7.3686366235348e-07
-1.76458197742957e-05
-2.99643539511513e-05
-6.75164117831488e-06
-4.16938109620973e-05
-1.51474413313933e-06
-1.11184385427035e-05
-1.98640102951835e-06
-7.96530877635865e-06
-2.89828160066307e-05
-3.47863318588473e-05
-7.76309370370492e-06
-1.03266133385595e-05
-2.96464208772911e-05
2.36092468955296e-06
-2.25852385467605e-06
-1.53973430507131e-05
-8.81821272185652e-06
-1.83891069816781e-05
-1.34871611510584e-05
-3.12878555367877e-05
-2.25613255879962e-05
-1.43424314019011e-05
-1.38061385140797e-05
-3.01599584769492e-05
-1.02402421865869e-05
-8.92291781336352e-06
-1.85113951863007e-05
-2.16532547556132e-05
-2.37330695400037e-05
-6.73008063200653e-06
-1.69611864289898e-05
-1.64846753219414e-05
-3.106173446131e-05
-8.26433534653733e-06
-2.6419700248772e-05
-7.65618238618842e-06
-1.43063734110794e-05
1.08720680564251e-05
-1.54555678632984e-05
-2.5514976968477e-05
-3.25101307191985e-05
-3.0149462591587e-05
-1.68375088448995e-05
-8.19870959677085e-06
-2.87417293472031e-05
-6.08134902344556e-06
-2.32199717334245e-05
-1.30978250368796e-05
-4.1299942086779e-05
-8.20252098213376e-06
-3.439070088664e-06
-2.60986222673074e-05
-1.14952531181394e-05
-1.4701375214654e-05
-1.99670487386714e-05
-9.71457489250358e-06
-2.92595930999038e-05
-1.25289419738209e-05
-3.88116983231563e-05
-1.34784591075434e-05
-2.80996642952801e-05
-1.33049033434994e-05
-3.39931062604375e-05
-2.48273112239809e-05
-3.69499712847134e-05
-1.65277900292968e-05
-1.87043172721891e-05
-1.57997305471823e-05
-1.55254283801211e-05
-1.01010221368759e-05
-1.21683934783632e-05
-1.54114482303678e-05
-1.54671211974774e-05
-1.92439868667516e-05
-1.76208328825144e-05
-5.09827728144169e-06
-2.47913554574315e-05
-3.92246870814465e-05
-3.52814556998886e-05
-3.19499309974349e-05
-2.40623492263595e-05
-3.63793844242645e-05
-2.01399645438292e-05
-2.34566397310657e-05
-7.73279835457307e-06
-5.15163083328025e-07
-2.3036989156236e-05
-1.47176190143596e-05
-2.56556038128493e-05
-2.21678890859115e-05
-3.05753641764196e-05
-3.2735152126282e-05
-1.76859345935753e-05
-2.3287205906132e-05
-3.95206374475628e-07
8.9250820709268e-07
-2.18919978068866e-05
-1.22443962517299e-06
-3.66764959475772e-06
-2.72167740492938e-05
-2.60301066136395e-05
1.5054071192714e-06
-9.52626941567126e-06
-5.3278346050229e-06
-3.09715503559544e-05
-8.26348690949748e-06
-3.50633559435485e-05
1.52669740793388e-05
-1.13459862638773e-05
4.49501164436735e-07
-2.3136687287334e-05
-3.26907577307215e-05
-9.52073332463123e-06
-2.01196672555894e-05
-3.30066289235134e-06
-2.00994526000609e-05
-3.54039036375616e-05
-6.52887767383129e-06
3.26981847369362e-06
-1.63422328348551e-05
-2.83619454501755e-05
-2.65374507536869e-05
-1.27949050619544e-05
-2.61670366333866e-05
-1.03685436708127e-05
9.75310916512483e-07
-1.10767796382773e-05
-8.53759457246281e-06
-1.92937028974309e-05
-4.8568732389538e-06
-3.50038492151988e-05
-2.85307488318415e-06
-1.4614863313949e-05
-2.25584596178824e-05
-6.12817301369401e-06
-3.76582376768207e-06
-4.3818825220718e-05
-1.08176124325762e-05
-2.65651545399776e-05
-3.42390451593806e-05
-1.80534536982485e-05
-1.79463889699564e-06
-3.8704283558083e-06
-2.77149580212815e-05
-4.07804376404888e-06
-2.67888115656073e-05
-2.7156983993082e-05
-1.13313710591504e-05
-2.8809536880989e-05
-2.54403597002696e-05
-1.78776738307624e-05
-2.26738122154475e-05
-4.00980812538828e-06
-1.93168601283137e-05
-6.57101460872628e-06
-1.97614830913634e-05
-3.93549946314547e-05
-1.69368050265371e-05
-1.35612340063892e-05
-1.87179816971271e-05
-2.45459974728734e-05
3.60280056577869e-06
-3.32678234365451e-05
-2.11449743680739e-05
-2.40427683480744e-05
-3.87565163698438e-05
-2.87082206738975e-05
-1.09824929523122e-05
8.07814109781387e-06
-2.14823447207244e-05
-2.622004483519e-05
-3.27504680331896e-05
-1.09024902347865e-05
-1.26905425740723e-05
-1.58840733548076e-05
-1.44826586922703e-05
-3.0509971166546e-05
-6.06630127463897e-06
-4.05226878310554e-05
-6.95612390093632e-06
-1.53982088384839e-05
-2.07160771552953e-05
-2.8552446002994e-05
-1.40562279454671e-05
-2.97561067659391e-05
-8.97528102301264e-06
-1.15152691705012e-05
-1.78355250418543e-05
3.37381117373976e-06
-8.86519096645086e-06
-2.92519812158093e-05
-2.37693653062134e-05
-2.64459442454487e-05
-3.04464515564807e-06
-2.18964767145485e-06
-3.86123890967703e-05
-2.84148099828805e-05
-8.33054078968576e-06
1.63871541967643e-05
-2.92116355450532e-05
-2.36944292830979e-05
-2.42298344787057e-05
-3.48776648668331e-05
-4.74257075270966e-06
-6.88068143716354e-06
-4.04981408504622e-05
-3.43650370895161e-05
-1.65362319805922e-05
-1.19118127440125e-05
-1.98812555979085e-06
-3.28258153424626e-05
-3.56717751545047e-05
-9.28012426624929e-06
-1.45216311686881e-05
-3.95216704204796e-05
-2.88904109822933e-05
-4.88031599128096e-06
2.69839613554928e-06
-1.55717356908843e-05
-3.38590962135954e-05
-4.47849211338766e-06
-8.02406358187976e-06
-2.24209365331416e-05
-9.85314962595408e-06
-1.81446184802429e-05
-2.14780778856525e-05
-1.19703081836053e-05
-1.48584656736721e-06
-2.26583626290817e-06
-2.58712276330247e-05
-1.69224044272927e-05
-2.42780425934509e-05
-2.21691354194211e-05
-1.28585125937336e-05
-8.95807025336474e-06
-4.1582206976163e-06
-1.91166645398841e-05
-3.30544959545549e-05
-3.31788285577985e-05
-1.13543103415797e-05
-2.79398016583442e-05
-2.72870644239029e-05
-1.82787778406696e-05
-2.06857000228833e-05
-4.01745981880274e-05
-6.16355987099663e-06
-1.41909421562344e-05
-3.15511113203566e-05
-8.35560241193056e-06
-2.62615822369713e-05
-2.32634599612991e-05
-6.56252680849341e-06
-5.28900511823307e-06
-1.08128977074515e-05
-3.74815754603931e-05
-2.26432990200524e-05
-6.10175010720066e-06
-1.56290055959497e-05
-1.54477347589416e-06
-1.61278910268199e-05
8.65941229669216e-06
-1.66742417919586e-05
-1.6888819235666e-05
-3.60867615235362e-05
-2.27073151546885e-05
-2.68743533460574e-06
-2.28278387762812e-05
-1.85696628936989e-05
-4.87818646122181e-06
-2.36347394416388e-05
-1.59656540821818e-05
-2.50617590351889e-05
-3.11991541649182e-05
-2.98562280986584e-05
-3.3400667488499e-05
-2.73840331464763e-05
-2.15507417821086e-05
-2.70545813111663e-05
-2.46475240564802e-05
-4.194283690444e-05
-3.49186061901698e-07
5.50116044277577e-07
-1.67881359093549e-05
-3.6015396917602e-05
-1.42928553651228e-05
-1.9882330491098e-05
-3.54987686171185e-05
-2.3844974214385e-05
-3.51652120248782e-05
-1.51250618167095e-05
-1.41408845236427e-05
-6.3035179171011e-06
-7.64547278563287e-06
-2.33558236617432e-05
-2.63563737055212e-05
-1.95568140792817e-05
-1.3526716225019e-05
-1.53689256900184e-05
-9.01396616605994e-06
-2.15784231230978e-05
-2.71413842247457e-05
-1.84411195662619e-05
1.39827667395713e-06
-2.34695609911024e-05
-2.27974797350196e-05
-1.02586716719196e-05
-1.26598103259358e-05
-1.20654168401484e-05
-1.64329230597085e-05
-2.72693377590781e-05
-2.27684928591582e-05
-2.18726418556088e-05
-1.62159074019879e-05
-2.57337306290021e-05
-5.8968075773676e-06
-9.07202358975215e-06
-1.4185409897272e-05
-7.38957310342684e-06
-2.08232081430887e-05
-2.79795330491317e-05
-6.49157449706961e-06
-1.62827027073567e-05
-2.74837463147164e-05
-2.2208598303039e-05
-4.54293046102282e-05
-2.06543606318455e-05
-1.37340745802932e-05
1.42409756846203e-06
-4.40937203220795e-06
-4.38952786022634e-05
-2.35272385830022e-05
-3.43881042110022e-05
-8.74773104277267e-06
-1.72787453214379e-05
-3.29305608158752e-05
3.32038607218225e-07
-1.79793179685428e-05
-1.43748684397664e-05
-2.83310658532552e-05
-4.91776064190069e-06
-3.22321404802439e-05
-3.96533548268348e-05
-1.38932396411591e-05
-1.95365640081304e-05
-2.53102578572776e-06
-7.2159790643139e-06
-5.49143592756318e-06
-4.02120161278813e-05
-5.16407156102256e-05
-3.03857273092263e-05
-2.99709682721129e-05
-1.14497422692052e-05
-2.36730902416351e-05
-2.01217903756462e-05
-1.40639478061391e-05
-2.83866525098834e-05
-1.87417033467256e-05
-3.1757947947474e-05
-2.64649260382044e-05
-4.2332892963831e-06
-3.11759992237198e-06
-2.52015159402646e-05
-9.23301669382348e-06
-1.97027551328886e-05
-1.95938060123181e-05
-3.29804487399469e-06
-3.66063357445482e-05
-2.14231644709888e-05
-1.49961737800103e-05
-2.60036298729844e-05
-1.41892953287218e-05
-1.48563631631587e-05
-3.18705218061829e-05
2.7108964743354e-06
-2.35998452740792e-05
-2.47066889122106e-05
-1.96422282560085e-05
-8.19349589038703e-06
-3.28211212635574e-05
-2.35365553738516e-05
-1.26723406660937e-05
-1.94201415141934e-05
-3.17619676237876e-05
-1.78446866352448e-05
-2.93281296495534e-05
-1.73311234540043e-05
-9.62387002859505e-06
-2.32822411865093e-05
-1.60639690111738e-05
-1.60654268923281e-05
-7.1475641533568e-06
-1.28852818640753e-05
-3.2109097630367e-05
-3.43068885857022e-05
-1.26590125092255e-05
-5.78634567810109e-06
-3.4880883694986e-05
-1.56271717863333e-07
-9.21273591446939e-06
-1.90186108025026e-05
-3.49213999639183e-05
-2.46220883305731e-05
-1.80167860590894e-05
-2.43721922259416e-05
-1.24948338393709e-05
-2.88556749759326e-05
-2.39254905506858e-05
-1.39360993927756e-05
-3.38039590110988e-05
-3.19538923879011e-05
-2.26082212390998e-05
-1.54504210256288e-05
-4.63792407145947e-06
1.36633072866433e-06
-1.28044481021552e-05
-2.65763263147556e-05
-2.17038683428624e-05
-1.02277797124963e-05
-3.20212555670053e-05
-2.62311711611985e-05
-2.21102090691263e-05
-2.93034875525833e-05
-1.31604628467766e-05
-2.1679232188093e-05
-1.83263390539368e-05
-8.64255399523481e-06
-2.8542795595887e-05
-2.23419143514681e-05
-1.69208856781272e-05
-2.90302353797283e-05
-2.09702514369718e-05
-1.16315909094825e-05
-2.260142104838e-05
-1.27035121635629e-05
-2.37120371684873e-05
-4.48639041481165e-06
-2.4971031502881e-06
-3.47374711997265e-05
-3.19678919187083e-05
-6.84563199241831e-06
-1.7230176740023e-05
-1.60602405879882e-05
-5.41094115901567e-06
-2.61904337916731e-05
-4.57312952844322e-05
-2.12604848303588e-05
-2.86477236085726e-05
-3.45845332510367e-05
-3.05662600951881e-05
-1.00572624074356e-05
-1.67826155548998e-05
-2.0976493210637e-05
-9.53116796826846e-06
-8.03823939072635e-06
-9.0035687799658e-06
-1.99994636272474e-05
-5.89059867678652e-06
-1.41269081554347e-05
-2.81463074652694e-05
-1.7360486581938e-05
-2.04277858579616e-05
-3.08527948774809e-05
-4.06971023521034e-05
-2.27288202346887e-05
-5.03382388310694e-06
-2.31923028159839e-05
-1.7432400252635e-05
-2.68682153886486e-05
-2.01956495787612e-05
-2.5640257786192e-05
-2.13055640558623e-05
-1.8894054414527e-05
-1.80737225089835e-05
-3.47249042651114e-05
-2.30846836593474e-05
-1.46568630133567e-05
-6.77232467039881e-06
-1.78965448928037e-05
-2.04236671054494e-05
-2.55491255106664e-05
-3.66402406388519e-05
-2.10512023061721e-05
1.39325139916708e-06
-2.01997416368114e-05
-2.92021765153242e-05
-1.46927545973326e-05
-2.03790670483266e-05
-1.99654899637246e-05
-2.99461391285556e-05
-2.15155040297695e-05
-1.37901341863304e-05
3.66305954922634e-06
-2.9316178339226e-05
-1.25243945743579e-05
1.52958727580377e-06
-2.86192071491703e-05
-1.92948291203002e-05
-2.45515018019615e-05
-1.89080052321135e-05
-2.89055484429511e-05
-1.7203806875192e-05
-3.3118889581895e-05
-3.032716886296e-05
-3.42770029927669e-05
-3.8716732862815e-05
-7.20353287404547e-06
2.75567094161417e-06
-1.02805128399793e-05
-1.00801193802943e-05
-2.62651610328835e-05
-1.13370027331646e-05
-1.22591127790265e-05
4.59551887259137e-06
-7.54202189713646e-06
-3.05585892834817e-05
-8.71578721173435e-06
-3.03104502024542e-05
-2.9947746488511e-05
-3.66548375969716e-05
-2.33358677800382e-05
-1.82838200094422e-05
-2.67321046492455e-05
-2.61714889641702e-05
-1.40082566158809e-05
-2.38529567916729e-05
-1.0654865752417e-05
-2.86637509361804e-05
-1.56586167515033e-05
-1.52170065674285e-05
-2.45147566913382e-05
-1.81468602569702e-05
-1.1455737730178e-05
-2.22840981924442e-05
-9.35365756487765e-06
-2.97445800119318e-05
-2.01015723888003e-05
-3.91278649754846e-05
-2.11007748852729e-05
-1.54683028874838e-05
-2.66016349208722e-05
-9.09496327751654e-06
-1.40474928452601e-05
-2.79154791283068e-05
-1.07660338539581e-05
2.55508886400249e-06
-1.62288303745742e-05
1.40387543498219e-06
-1.52845545963714e-05
-1.77232902841446e-06
-1.89208766486899e-05
-4.03560582058317e-05
-1.43389107976996e-05
-9.48804611605358e-06
-2.52692388301856e-05
-2.28485143941983e-05
-1.64694514215325e-05
-1.02330170950201e-05
-2.56978061525824e-05
-1.77218886979188e-05
-1.65388351266076e-05
-1.15626433399237e-05
-2.05785105603889e-05
-2.04135670529657e-05
-4.70717776920296e-05
-6.48860490885812e-06
6.20885892802355e-06
-3.06829914946729e-05
-3.78815040110383e-05
-3.29658346771154e-06
-3.86200667008743e-06
-3.04461572462637e-05
-2.72351782910793e-05
-3.4872444769979e-06
-9.62424051763868e-06
-7.55428194875271e-06
6.34135107170671e-06
-2.66165556745222e-05
-1.63354858477379e-05
-5.17313985724151e-06
-1.77636496188552e-05
-1.78757476695911e-07
-3.44302230167631e-05
-1.20684652941401e-05
-3.40386642032827e-05
-1.62508634858695e-05
-3.27008163091371e-06
-1.56819210526973e-05
-1.40615212872203e-05
-2.74136541304049e-05
-1.69492355608774e-05
-1.25249203964645e-05
-2.44649980747409e-05
-2.69328988260464e-05
-2.22246180535606e-05
-2.85152208931674e-05
-3.01270956063549e-05
-1.56698307856543e-05
-1.38033109837275e-05
-2.5027563031856e-05
-1.78610682307643e-05
-2.24020875629597e-05
-2.24606293713633e-05
-2.59811614520032e-05
-1.70515963126782e-05
-2.35332156380885e-05
-2.32504385574924e-05
-2.19627357228788e-05
-2.28619818188547e-05
-3.74720646173227e-05
-3.25258541189631e-05
-1.17849702089369e-05
-2.06935756340031e-05
-1.80551487803766e-05
-3.0515997156332e-05
-2.61292348503202e-05
-1.72699504804552e-05
-2.79409862086213e-05
-3.23013249361651e-06
-1.82148398154876e-05
-4.06505844951972e-06
-2.40041469003958e-05
-2.80007977818527e-05
-1.78026945817963e-05
-3.60674835103184e-05
-2.61523321566167e-05
-5.05982105882e-06
-4.06668991003639e-05
-1.28697531100369e-05
-1.7069175108633e-05
-4.32975794387456e-05
-5.56295180845456e-06
-1.81371178844898e-05
-3.078126705409e-05
-9.831689419198e-06
-2.16910268291875e-05
-2.754014401364e-05
-3.29244648713397e-05
-3.35567268013272e-05
-7.63869088100169e-06
-3.19890360686471e-05
-2.82723261252175e-05
-2.17406711248598e-05
-8.14886006382528e-06
-3.99610058509845e-05
-2.9931263557611e-05
-2.26754377315191e-05
-2.04266995361854e-05
-1.5792123542369e-05
-1.59167096488376e-05
-3.56092813346394e-05
-1.62900730317481e-05
-1.19146850254091e-05
5.31552505535129e-06
-1.73771463886518e-05
-1.07728317312741e-05
-1.66887079860483e-05
-2.42966244822368e-05
-1.68000913643119e-05
-1.50375222357166e-05
-1.2534657155843e-05
-2.31786423363796e-05
-2.88589783929534e-05
-1.2533193981924e-05
-2.120852069839e-05
-2.91941112048681e-05
-7.12305503809916e-06
-2.69375149227626e-05
-1.6079487906441e-05
-2.92870232243782e-05
-2.76763228500001e-05
1.1723503340992e-06
-2.75050357910936e-05
-3.77312371532554e-05
-2.2642620105946e-05
-8.31979422853683e-06
-4.66088924877498e-06
-8.75537979900992e-06
-2.05671409609456e-05
-1.88850680259358e-05
-4.60567601158426e-06
-2.53248773622274e-05
-2.84939293252148e-05
-1.36776288784719e-05
-2.49537247727854e-05
-1.1674749902279e-05
-1.76970712583157e-05
-1.84811933345496e-05
-1.54090958197637e-05
-2.94871330691467e-06
-2.51409626017111e-05
-5.11489617544056e-05
-3.66125422469675e-05
-1.05435418154222e-05
-3.21735057768296e-06
-1.37886659121632e-05
-1.99553434206417e-05
-1.41531908886682e-05
-1.12828703343267e-05
-1.44409569150141e-05
-1.83104821780726e-05
-2.43430625288602e-05
-1.08453306031102e-05
-2.88999465431171e-05
-1.56285606822343e-05
-3.18373866863161e-05
-2.59273814805902e-05
-8.82081186373401e-06
-1.20750906641465e-05
-1.80446522780695e-05
-1.46062732958395e-05
-2.69690474152092e-05
-4.91119653785074e-06
-3.39400577897033e-05
-2.02575598666346e-05
-3.81480107717263e-05
-2.80587143084945e-05
-1.59067390850468e-05
-2.4079247633433e-05
-2.94132198048754e-05
-1.62036047264909e-05
-5.8214914181193e-06
-1.91541232939568e-05
-1.22338418098079e-05
-3.1217503680157e-05
-2.96308983465086e-05
-1.09194019025758e-05
-5.21031888359673e-10
-1.8432315769923e-05
-2.62327307638141e-05
-1.5888900190628e-05
-2.82794498482996e-05
-3.46283927178562e-06
-4.3678235796033e-05
-2.08330678431985e-05
-2.26571177338255e-05
-2.91694137079224e-05
-2.85724424266385e-05
-3.30945915007832e-05
-2.55589737586372e-05
-3.1064318206064e-05
-1.22602946314979e-05
-1.08418722125048e-05
-1.3634407204562e-05
-2.67623230478039e-05
-3.76242939473249e-05
-1.37940042135225e-05
1.61049699001716e-05
-2.33556410962367e-05
-2.33830046559153e-05
-6.90969456302335e-06
-9.93670787434104e-06
-2.26283873034054e-05
-2.50342822772983e-05
-2.14068460086666e-05
8.64465808965389e-06
-3.27650274030624e-05
-2.07845913355925e-05
-4.13157948295538e-06
-1.43416857645349e-05
-3.08636352476038e-05
-2.3972143492301e-05
-3.18302022534828e-05
-1.27533873173851e-05
-3.77550029031755e-05
-2.37782913125112e-05
-2.90796997313267e-05
-1.64884055439062e-05
-3.56752056912811e-05
-9.58179021190282e-06
-2.65262251165292e-05
-2.57349420817471e-05
-1.21198506021679e-05
-1.64219797549219e-05
-1.05526696090504e-05
-3.26257891379451e-05
-1.93353456529431e-05
-1.88632479529953e-05
-1.31548117692962e-05
-2.20290124747037e-05
-3.53958887146106e-05
-3.1725126102348e-05
-3.53508152857426e-05
-3.27211062388086e-05
-9.37686775064695e-06
-2.434185600494e-05
-1.78854454399957e-05
-2.07686992609584e-05
-3.04591378085413e-05
-2.95591849930053e-05
-3.81775580219305e-06
-2.38990488265832e-05
-2.390515888871e-05
-2.70042289382714e-05
-9.85277523078561e-06
-1.96040794741852e-05
-3.40051035382092e-05
-1.80224157279858e-05
-2.38151233870089e-05
-1.74097558394871e-05
-1.97606514452544e-05
-3.65015535911999e-05
-1.23575853416392e-05
-1.22486050969455e-05
-2.83855341361632e-05
-1.65610598886337e-05
-1.88848277986083e-05
-5.78779296516132e-07
-1.59115096086414e-05
-1.78970789418179e-05
-1.63151759370605e-05
-1.67553347696732e-05
-2.17933007939693e-05
-1.89492458645162e-05
-2.00529766311008e-05
-1.74720119961535e-05
-6.0262987338537e-06
-1.81463788186399e-06
-3.32701228529803e-05
-2.27480539933667e-05
-2.19869478875927e-05
7.12619690745625e-06
-2.39768651991609e-05
-1.6373970805288e-05
-2.37947886129597e-05
-1.96104499415835e-05
-6.77568629329239e-06
-2.46744573589982e-05
-1.52268200086915e-05
-1.55155134617878e-05
-9.35935910078501e-06
-1.53392250132367e-05
-2.04945596713603e-05
-2.98647815130871e-05
-5.46312402510346e-06
-8.96738791375799e-06
-2.7000050705452e-05
-2.34926003171943e-05
-3.88181100893665e-05
-1.32743427180664e-05
-2.62146987192947e-05
-2.77177548837627e-05
-2.0423979739373e-05
-1.00646261324891e-05
-1.83643345080499e-05
-7.74762811011492e-06
-1.38321751397676e-05
-2.45329860022474e-05
-6.22318213399486e-06
-2.52906588822334e-05
-1.76848989248837e-05
-2.22449909929437e-05
-2.11522697675933e-05
-2.19699227803402e-05
-1.51811468779099e-05
-1.97841909249032e-05
-3.18850762516956e-05
-3.15282293683078e-05
2.92756043049567e-06
5.22099685146903e-06
-2.32208725353104e-05
-3.04412416864934e-05
-2.32888128018172e-05
-2.80897288470617e-05
-1.37074756263881e-05
-2.806415378329e-05
-1.22005041119766e-05
-1.88917030533811e-05
-2.94720454993966e-05
-2.34352234742799e-05
-3.39144776555525e-05
-2.74381071344206e-05
-1.14428546194878e-05
-1.4958960546851e-05
-1.70930244569699e-05
-8.67709798287593e-07
-1.1149547604427e-05
-2.53523990855052e-05
-6.55374998762876e-06
-1.66102927707986e-05
-2.75017811588456e-05
-6.48828580598317e-06
-2.20806776737937e-05
-1.07184543045077e-05
-1.18656724569587e-05
-2.13719206775031e-05
-3.26178255819978e-05
-3.67667116099109e-05
-3.56748937102048e-05
-3.68163639180758e-05
-2.64512902648639e-05
3.49055024955813e-08
-2.33888057311628e-05
-2.43739915720801e-05
-3.30142475173004e-05
-3.56735873528563e-05
-2.26669317912623e-05
-2.1937940600652e-06
-3.37054485334176e-05
-1.47700182698187e-05
-1.15757166846133e-05
-2.73138720539645e-05
-7.56435036920905e-06
-1.57417516197817e-05
8.08467531772124e-06
-1.64562777852617e-05
-7.73445437230197e-06
-1.99601758171609e-05
-1.6869991284517e-05
-1.60124286182075e-05
-5.94373204053296e-06
-3.800576070621e-05
-2.55966964880182e-05
-2.27671391729556e-05
-2.24133724781005e-05
-9.67256363910016e-06
-1.81893263245132e-05
-6.0855262718981e-06
-3.15177048321325e-05
-8.15079999916991e-06
-3.81025173305841e-05
-2.7011758188632e-05
-2.88468994786179e-05
-2.60219458900165e-05
-9.31656872987043e-06
-1.41892444241961e-05
-1.60457140312046e-05
-1.40165287074879e-05
-2.07034657503353e-05
-1.16876518107528e-05
-1.61154564313382e-05
-3.69252547085863e-05
-2.36113026727785e-05
-2.36943882518823e-05
-2.99967894974356e-05
-1.85684006018347e-05
-1.26968336571381e-05
-5.04645687047378e-06
-1.74722416616498e-05
-1.13673017659804e-05
-1.50995514846173e-05
-1.04838363458707e-05
-2.1591608859028e-05
-2.30580521232871e-05
-1.10816283933898e-05
-3.45961113515546e-05
-3.36153975631377e-05
-1.96438840729644e-05
-1.25228655429174e-05
-1.9092368563145e-05
-3.05788656068352e-05
-1.72011074170553e-05
-2.95006259593048e-05
-3.27283883399827e-05
-2.92146608547472e-05
1.46735519092523e-06
-9.0516220241577e-07
-4.24586123577215e-05
-1.57365603701671e-06
-3.53344964950582e-05
-1.41204496160578e-05
-2.16112714227674e-05
-6.61170739734701e-06
-1.31086293437237e-05
-1.12061741973957e-05
-8.14678656605542e-07
-2.77817047163744e-05
-9.7630768385417e-06
-9.50704299803195e-06
-2.30104128762036e-05
-7.73426331555095e-06
-2.21154725679393e-05
-1.55027439624472e-05
-2.62451851228584e-05
-7.38975544458925e-06
-1.04464524409249e-05
-5.16790761146977e-06
-1.83159847180153e-05
-1.59231306369432e-05
-2.79258544658725e-05
-3.22723059925307e-05
-2.82325659440303e-05
-2.30522537001976e-06
-2.81629869347341e-05
-2.00135450063152e-05
-3.07595906307309e-05
-2.55746353952725e-05
-2.64916837212267e-05
-2.45890542504266e-05
-2.11767679581125e-06
-6.31564993831123e-06
-3.06236464588028e-05
-1.97728495309049e-05
-2.80535799594709e-05
-2.40185367361407e-05
-2.72151574270708e-05
-1.51934223118374e-05
-2.86055994229783e-05
-2.37413050284954e-05
-2.0306859752455e-05
-8.42651490165252e-06
-2.72079846930713e-05
-9.56573910956418e-06
-2.77164439236476e-05
-2.37159451544692e-05
-3.07952666418187e-05
-1.31312667816238e-05
-3.80625555310825e-05
-1.97016836486758e-05
-1.55406744177009e-05
-2.71593963130702e-05
-5.51585229987069e-05
-3.03689952702815e-05
-2.10076394652295e-05
-1.86255277634071e-05
-2.48702244330291e-05
-8.75039621608827e-06
-1.19572030630434e-05
-1.0605961256502e-05
2.8720588050318e-06
-3.36208227129883e-05
-1.64737312591263e-05
-1.49212949245119e-05
-3.72603258165988e-06
-1.61511193080437e-05
-2.81097892775543e-05
-2.49711068439327e-05
-1.98998833376408e-05
-1.23971168218419e-05
-3.42594611518733e-06
-3.90012725089838e-05
-2.65225582567512e-05
-1.66117833850036e-05
-3.59595136786199e-05
-1.33638378619069e-05
-2.15047729747359e-05
-2.51182750016696e-05
-2.08923164402965e-05
-1.39558653695186e-05
-8.38795275668423e-06
-1.73526202617445e-05
-2.04632457591691e-05
-3.42670260582374e-05
-1.67250893415892e-05
-9.83942675859761e-06
-2.7545428322302e-06
-7.72938305279073e-06
-3.14482161200189e-05
-1.8322724259119e-05
-1.06685129317382e-05
-3.38504967535209e-05
-1.69755017864384e-05
-2.53478080469855e-05
-2.46098316980109e-05
-2.22434729696881e-05
-1.76843257339585e-05
-1.25845919828637e-05
-1.45143053625583e-05
-2.6181114479376e-05
-3.31593360783878e-05
-3.37606872579659e-05
-1.68868628552058e-05
-4.34595238615194e-05
-2.98329467130204e-05
5.19893661801173e-07
-1.03850138401596e-05
-1.73472670367408e-05
-5.57544880182379e-06
-1.48272663144537e-05
2.96227782512423e-06
-1.76202860316782e-05
-7.41999197515811e-06
-9.13551609089766e-06
-1.12612218487897e-05
-1.34068446296954e-05
-2.32758294674497e-05
-9.41149663962763e-06
-1.77487027182098e-05
-1.67247282172174e-05
-1.28164563472335e-05
-4.54920002596312e-06
-2.50584803110775e-05
-3.78498809385639e-05
-1.68025518137091e-05
-2.48543357539524e-05
-1.76443645050728e-05
-1.58049714044825e-06
-1.70942549142683e-05
-3.83609216910845e-05
-1.50454020335483e-05
-9.85463144051517e-06
-3.72505224292093e-05
-2.26495509722297e-05
-3.41895811671503e-05
-6.87178166921145e-06
-3.81791668896507e-06
-1.88989260543541e-05
-1.34288084026738e-05
-2.33346822987254e-05
-2.42629594215844e-05
-2.31409923929043e-05
-1.64305848468049e-05
-2.0629689765409e-05
-2.44087296358842e-05
-3.23645812525787e-05
-2.71324148092711e-05
-1.20492426297647e-05
-2.22925119713715e-05
-2.48550741576116e-05
-3.06409804946674e-07
-1.08655028078016e-05
-5.39028231008238e-06
-2.84965075340613e-06
-2.70238687113547e-05
-2.51412066864923e-05
-2.30512569721059e-05
-7.43997217362004e-06
-1.52261129512495e-05
-3.48982386990173e-05
-8.56861847480702e-06
-8.27315439632488e-06
-8.61853288525386e-07
-9.01702650127746e-06
-1.03562459753267e-05
-2.67853874843548e-05
-9.29382911671613e-06
-3.41294812567843e-05
-1.89391395707426e-05
-1.21807102540828e-05
-1.12464929475021e-05
-2.20247293841658e-05
-1.8553289026723e-05
-1.7662578262359e-05
-2.27510790271819e-05
-3.08098784621466e-05
-3.19811052068991e-05
-1.91096250154916e-05
-2.26425458822481e-05
-3.00513786016886e-05
-1.92991784314698e-05
-2.42247870770184e-05
-1.25498204652022e-05
-2.40255985520831e-05
-1.59056867826808e-05
-2.71401592734627e-05
-3.42567250113276e-06
-2.6457344745193e-05
-1.09628697473219e-05
-2.04206431996589e-05
-3.19514237935858e-05
-8.33921397579513e-06
-1.06980268400829e-05
-6.41226258989392e-06
-2.41465728333623e-05
-2.99648689872066e-06
-2.51058084211635e-05
-2.39097206125827e-05
-1.30294740054452e-05
-3.16335578594798e-05
-2.50005926053757e-05
-3.13181594494878e-05
-9.50288025238068e-06
-3.64560447967032e-05
-9.79832499468843e-06
-9.09633172150047e-07
1.90121930217142e-06
-2.76557183033656e-05
-2.83979524353257e-05
-2.37517888172408e-05
-3.80827904138106e-05
-4.34561552003211e-06
-1.80521465868645e-05
-3.38132738950993e-06
-1.4556422853964e-05
-1.85710367668146e-05
4.06416221040612e-06
-3.87331743274026e-05
-2.72933905923292e-05
5.8988247667558e-07
-2.05262086583247e-05
8.60819347531541e-07
-2.73337933866141e-05
-2.21772441163368e-05
-7.11462140405993e-06
-2.64277283735829e-05
-7.2310471715038e-06
-3.24216594957863e-05
-1.12653796719265e-05
-1.23076642701804e-05
-2.20911070015709e-05
-2.59772510950199e-05
-1.5544322916413e-05
-1.93777154211828e-05
-2.9848175472823e-05
-3.52256387057191e-05
-1.8075599679771e-05
-2.82484713514021e-05
-1.55779033350934e-05
-7.73789104215349e-06
-1.73637220383007e-05
-1.41567927896414e-05
-1.69720239659655e-05
-2.31702543857636e-06
-1.59310264380588e-05
-1.17867403069664e-05
-2.60340577807434e-05
-2.76203372881865e-05
-3.05369345542782e-05
-2.6569349390701e-05
1.19017826459124e-06
-1.85522581063654e-05
-1.53237532718062e-06
-1.87709236060732e-05
-1.86004968540747e-05
-2.39799266701182e-05
-4.4152788281134e-05
-2.65513835694829e-05
-1.7545184538501e-05
-4.60015106487558e-06
-1.48270427653817e-05
-8.11625121269662e-06
-1.37875903231867e-05
-1.71538294780927e-05
-7.3331258944368e-06
-1.81559106549271e-05
-2.04354862429217e-05
-1.70790094446392e-05
-4.66171489400546e-06
-2.06785333110596e-05
-1.48900903338654e-05
-2.70380427479167e-05
-9.13477226935211e-06
-2.04426915188058e-05
-2.84489021033732e-05
-2.82056904128588e-05
-2.41160741112311e-05
-1.45866412391898e-05
-3.14365398530936e-05
-5.51282841521486e-06
-1.59386789787615e-05
-2.28989665360044e-05
-8.392987290065e-06
-1.29319259354132e-05
-1.9113384573831e-05
1.104172717676e-06
-1.52188105714447e-05
-2.34757990233556e-05
-2.03594869777724e-05
-3.8532610151292e-05
-3.44871666912208e-06
-7.80975303436355e-06
-7.42736918289795e-06
-2.15777618280041e-05
-1.07370176083327e-05
-8.51274424583563e-06
-1.60649051245546e-05
-9.73724062290453e-06
-2.75006070487117e-05
-2.84183705515251e-05
-1.42961194105889e-05
2.75399910943377e-06
-9.10679866578367e-06
-1.48328160890261e-05
-1.88729030639024e-05
-3.68695320537898e-06
-1.28804568119099e-05
-2.66813116519603e-05
-2.31924696766462e-05
-2.19913018857375e-05
-3.12782810237071e-05
-2.94185262235062e-05
-2.22713057133387e-05
-3.31408088746065e-05
-1.58982900753618e-05
-2.28522155850687e-05
-3.38465941020903e-05
-3.86429775267847e-05
-1.41985976281609e-05
-1.00375550932043e-07
-9.26953836213422e-06
7.42469403616392e-06
-8.18509458353949e-06
-1.88192240190591e-05
-1.99245903411318e-05
-1.60514442324254e-05
-1.34894755628098e-05
-1.24021559887413e-05
-2.2957922516897e-05
-1.45545739018453e-05
-1.08220096500184e-05
-3.47640821354711e-05
-3.29369876973709e-05
-2.09827001719445e-05
-3.89008514586533e-05
-2.75131769757186e-05
-9.17617991931745e-06
-2.51486260957764e-05
-3.08383506298508e-05
-3.85827693778369e-05
-3.42293182828909e-05
-3.37825132244694e-05
-3.16505870071917e-05
-2.52490586591016e-05
-2.62618753069949e-05
-3.60087682907312e-05
-8.37119778475324e-06
-2.82899504999286e-05
-2.42380341517531e-05
-7.68886450944913e-06
-2.62531060528219e-05
5.55970109397546e-06
-2.27741212454953e-05
-4.4862147174637e-05
-2.45402441348831e-05
-2.22222796152821e-05
-1.6346120284399e-05
-1.92388863175818e-05
-3.39071118310108e-05
-1.14469690719254e-05
-3.36898033849479e-05
-1.88186740138677e-05
3.07062524378725e-06
-9.7656188268609e-06
-2.63124297503461e-05
-9.23468005737551e-06
-6.2923090688068e-06
-1.51570011020611e-05
-1.71853916314682e-05
-1.63300652496621e-05
-1.86402651324087e-05
-1.48337625759255e-05
-1.84620436962255e-05
-1.65106367943503e-05
-3.09172613229577e-06
-4.17353264587096e-06
-1.33800494710285e-05
-6.66089992926884e-06
-5.74386744931605e-06
-3.35608002735142e-05
-2.65205783173333e-06
-1.45589691455549e-05
-1.53180916139739e-05
-3.45899462602542e-05
-8.43108166251719e-06
-3.8348545899101e-05
-2.20537868765053e-05
-2.07459016498568e-05
-2.52171746269611e-05
-3.64311608512359e-05
-3.02495046422979e-05
-2.0522276967193e-05
-1.27166254681345e-06
-9.05335806608339e-06
-4.01289437676434e-06
-7.75382419701004e-06
-1.24812158115464e-05
-8.8030668996922e-06
-4.40479171611959e-05
-2.27194697017657e-05
-1.14661347711175e-05
-2.12249449770244e-05
-4.10287530059522e-05
-2.09136557256261e-05
-1.88817839356745e-05
-3.26215049071931e-05
-8.38470466314157e-06
-1.43070148608757e-05
5.24419353556668e-07
-3.57518152588408e-05
-2.58588551969658e-05
-1.34312775090921e-05
-1.594938907819e-05
-2.81361357911014e-05
-1.09732334157475e-05
-1.04418834175562e-05
-1.13747097070889e-05
-1.41609001674164e-05
-1.56133964578504e-05
-3.36205364437727e-06
-2.36011325391466e-05
-1.75902590802366e-05
-1.86933551213579e-05
-1.74075278242168e-05
-2.14798391305527e-05
-1.24599214745624e-05
-2.83276778595441e-05
-2.39140777328415e-05
-1.91859604430147e-05
-8.85579197915799e-06
-2.07498092359787e-05
-2.70175515347174e-05
-1.75392359970072e-05
-1.95442314789143e-05
-2.1918486399496e-05
-2.60395342111363e-05
-3.48160645697915e-05
-6.27556611424793e-06
-2.04378044695129e-05
-8.00314400525049e-06
-3.73930669618279e-05
-2.36677466848658e-05
-2.84810479166321e-05
-1.59197305543313e-05
-3.03095609728775e-05
2.72343765983775e-07
-8.33839330408701e-06
-1.0491960629083e-05
-5.87751704708802e-06
-2.03326302313139e-05
-2.16596692897291e-05
-8.83734642841303e-06
-2.21857650380006e-05
-1.40897085989683e-05
-2.52384865081238e-05
-2.68992885894942e-05
-3.87175354456641e-05
-2.08582585572871e-05
-2.43801142409446e-05
-1.62814898740378e-05
-8.64745878023618e-07
-2.39941013598818e-05
-4.32893932380537e-05
-1.07304840082716e-05
-2.71046349214292e-05
-5.83217132641076e-06
-6.76170053539147e-07
-2.334279949438e-05
-1.84783270147354e-05
-5.94940680850854e-06
-1.18354560915043e-05
-3.09271136417892e-05
-3.9378580719685e-06
-1.70056895191282e-05
-1.58684329308019e-05
-1.68578517265594e-05
-1.69476307513928e-05
-2.37688041457228e-05
-1.35400503057922e-05
-2.48684647282943e-05
-1.13013726076339e-05
-1.71264255762775e-05
-2.19803816679545e-05
-4.16002528253664e-05
-2.0031337294323e-05
-1.27438507372133e-05
-1.18204056321416e-05
2.81162741632626e-06
-4.96117322910291e-06
-3.78299155364146e-06
-6.83596671724198e-06
-9.97987569467363e-07
-1.61186513558025e-05
-8.03567456569823e-06
2.52929141829159e-06
-6.08498155722592e-06
-2.76339349507449e-05
-2.52682102081147e-05
-1.3898201268895e-05
-7.48278699170055e-06
-2.68606040740282e-05
-9.80206893334137e-06
-2.0221437450333e-05
-1.90514121835455e-05
-3.14343306011813e-05
-3.1597217725194e-05
-1.4202474410859e-06
-2.51375087222195e-05
-3.23610288158985e-05
-2.5952202773589e-05
-1.74091410334867e-05
-2.86510444657137e-06
-2.22679509466515e-05
-2.52006827667945e-05
-2.03695000675559e-05
-1.41244824319319e-05
-1.28308804184406e-05
-2.31507309389043e-05
-3.77947111982877e-05
-8.57814198376955e-06
-3.45318017729726e-05
-1.85179940281881e-05
-2.43349796325378e-05
-1.28864546101306e-05
-3.2362773197097e-05
-2.2232610210463e-05
-2.57014477919023e-05
-2.15174469688205e-05
-3.70368592872556e-06
-2.66861535154728e-05
-9.01954976777468e-06
-1.09590622020467e-05
-4.358220907123e-06
-1.93798868727995e-05
-2.88453692259281e-05
-1.58076806914911e-05
7.41254482362378e-06
-1.70745596404891e-05
-2.25635095370325e-05
-2.38262037540566e-05
-1.48602224668598e-05
-2.52567002622568e-05
-1.18842449284517e-05
-3.18816143937065e-05
-1.51239307931162e-05
-1.12961401238438e-06
-4.53038115897628e-05
-3.94364874962743e-05
-1.34710190704626e-05
-2.89955670687598e-05
-2.87360852208299e-05
-6.24067544190124e-06
1.94331875834746e-06
-1.18981848281961e-05
-4.06841585572096e-05
-7.92517946451882e-06
-4.46219404450749e-06
-2.49416242768474e-05
-1.52762234968702e-05
-1.12280032630346e-05
-3.15660118991306e-05
-4.06515184511603e-05
-2.56136014252494e-05
-1.46727971891884e-05
-1.51164694427605e-05
-2.30269203998669e-05
-5.44104879806228e-06
-9.25098879908271e-06
-2.24918372829125e-05
-8.58496352031531e-06
-1.99846949347004e-05
-1.89173655456205e-05
-2.47404474573973e-05
-2.453751857609e-05
-8.30349654810361e-06
-2.11379006027268e-05
-2.00010531291609e-05
-4.8624643134266e-06
-1.10233972041953e-05
-1.38407049554652e-05
-1.68975226437437e-05
-2.22828054070064e-05
-2.61073542094598e-05
-2.40782581773566e-05
-3.411040352767e-05
7.764550173317e-06
-3.00718228706217e-07
-8.90691917459314e-06
-1.32089907255897e-05
-3.35849049598558e-05
-1.8292414502745e-05
-1.88703863318394e-05
3.26825920511484e-06
-1.01815639480848e-05
-1.2874928683418e-05
-2.60809211691151e-05
-2.16415129842633e-05
-2.98941303481614e-06
-1.6609517145343e-05
-2.22235667294243e-05
-3.96513437960823e-05
-3.72430119833381e-06
-1.67774742737849e-05
-1.2643668637167e-05
-3.78765217534222e-05
-1.62588631036387e-05
-1.4686270455561e-05
-3.04475364547974e-05
-1.07005031110009e-05
-1.85575180568568e-05
-1.37986560138334e-05
-1.30346578271571e-05
-3.45381237285443e-05
-8.80461877432696e-06
-1.50940216336351e-05
-1.4150400906777e-05
-1.53317793756713e-05
-1.1287500690871e-05
-2.52047256928353e-05
-3.10781007710231e-05
-1.25461525961062e-05
-2.15287927040681e-05
-9.79569757368414e-06
-1.61419859689209e-05
-1.27170541982072e-05
-2.42520263287761e-05
-1.21810158511265e-05
-4.95603717647271e-06
-2.63496719205593e-06
1.52395703926321e-06
8.82603488610639e-07
-1.24982109487739e-05
-8.81925486039396e-06
-2.62566090927966e-05
-1.57372970391923e-05
-1.53175258377177e-05
-3.51004433041955e-05
-3.62374534182801e-05
-1.57238040193467e-05
-2.12028896990913e-05
-2.07873053777047e-05
-1.15918041041283e-05
-2.81389947230352e-05
-9.67302347129216e-06
-1.04419424951822e-05
4.80921642848827e-06
-4.48133757647559e-06
-1.9393370314845e-05
-1.16405925603987e-05
-2.85385457056891e-05
-7.07083807470779e-06
3.22907372303325e-06
-3.52005006688731e-05
-8.01212322514411e-06
-1.62682652454146e-05
-1.16588067481199e-05
-2.75018435670366e-05
-1.75680212492144e-05
-1.80480389992795e-05
-1.93493703846564e-05
-2.77621740330338e-05
-1.8676075711944e-05
-1.37554855447573e-05
-1.9717782380346e-05
-3.77351823244029e-05
-2.46451110795952e-05
-1.48471051896556e-05
-1.79729996889628e-05
-3.58924734365202e-05
-4.86884288384344e-05
-4.11154779685289e-05
-1.4042011310106e-05
-2.68768279637375e-05
-1.86041811661089e-05
-1.83569419292932e-05
-1.50293749654473e-05
-1.4345733079552e-05
-5.10553633145523e-06
-1.92165449105195e-05
-1.79752131554172e-05
-1.63543465778425e-05
-3.85532893020041e-05
-2.23350083442677e-05
-9.76795656302984e-06
-5.95581017145302e-06
-3.47486051513729e-05
-7.88620687251516e-06
-1.67793119751187e-05
3.00261721940706e-06
-1.7909054928086e-05
7.26249301518553e-07
-1.50596420421762e-05
-1.79309982456297e-05
-1.34240683647581e-05
-1.524732968186e-05
-2.41833011144216e-05
-1.9695593385928e-05
-3.711705445885e-05
-4.28152589335261e-05
-2.08777662946055e-05
-1.4030917987722e-05
-2.10295086995791e-05
-1.32067105601173e-05
-6.26582126917232e-06
-2.86384106373837e-05
-2.41435176245399e-05
-3.46834463028541e-05
-6.03886740545985e-06
7.39888775846749e-06
-2.67834978381377e-05
-9.58771922398517e-06
-2.88576169531374e-05
-2.23242120159323e-05
-1.60166443934429e-05
-2.1125093256597e-05
-1.06161292174196e-05
-3.43792269263306e-06
-3.10945942241973e-05
1.231387221703e-05
-9.93811794676822e-06
2.51801499108678e-06
6.35262497543125e-07
-1.81769856902732e-05
-1.36527118267917e-05
-3.46602051972997e-05
-2.27485438679902e-05
-8.78398982135887e-06
-7.25424882925052e-06
-3.15792700862757e-05
-2.14898192205123e-05
-2.92711149491679e-05
-1.068912106472e-05
-9.57530402484904e-06
-2.44665384656503e-05
-1.30861033919854e-05
-3.62340793689616e-05
-1.51593797360112e-05
-4.12415118487133e-05
-1.37527664521252e-05
-1.9459820650899e-05
-9.33370624662062e-06
-2.91115181271301e-05
-6.38725025441485e-06
-1.75100329193132e-06
-3.48632509606107e-05
1.14261755275028e-06
-2.13976176615801e-05
-2.95901416382291e-05
-2.01851229140754e-05
-1.44946740527537e-05
-1.68632579117321e-05
-3.52891680384564e-06
-4.66803898992092e-06
-1.14917168541876e-05
-1.45426991536799e-05
-1.81320553757897e-05
-1.87761285091204e-05
-2.13260825133166e-05
-1.95422994661936e-05
-1.04773122085908e-05
-4.03990098415354e-05
-1.23287432450582e-05
-2.39722578031688e-05
-3.99645081217995e-06
-1.61103824578634e-05
-8.84343337381157e-06
-1.45499491006582e-05
-3.51400279967169e-05
-1.67809259804579e-06
-2.21339256119846e-05
-3.39579377325351e-05
-8.84019882166321e-06
-4.24938495938305e-06
-2.95583196043657e-05
-2.59712808994585e-05
-1.20134236721322e-05
-1.43638315721982e-05
-1.73324370941064e-05
-1.67382220581109e-05
-1.95683557123965e-05
-2.70837965432428e-05
-3.56180209627207e-05
-2.68687414790312e-05
-2.60298157482583e-05
-2.29344490926726e-05
-6.34693869947409e-06
-2.75645526636166e-05
-6.0135936956562e-06
-3.07983272061771e-05
-2.60333497669157e-06
-2.00822821061501e-05
-4.31333453849159e-05
-1.56331635497517e-05
-1.71183706956337e-05
-3.12098872646586e-05
-6.78142549187747e-06
-6.54266678850498e-06
-2.40756877738558e-05
-1.19559238677555e-05
-3.50701387332338e-05
-1.12258649256855e-05
-3.88558522598435e-05
-1.9722785249108e-05
-2.04748986907971e-05
-2.79337856111934e-05
-3.15174793457431e-05
-1.98758247800537e-05
-5.13167682471427e-05
-1.82528652852612e-05
-2.12933636686851e-05
-3.05854058543154e-05
-1.41524120270069e-06
-2.41552993362419e-05
-4.4804331968302e-05
-1.1483869378189e-05
-3.59007571852073e-06
-1.33056715881883e-05
-3.62965145996482e-06
-2.5747249680453e-05
-2.59568753683821e-05
-3.45447851750482e-05
-4.34943068659713e-05
-8.01205368492291e-06
-3.08551741650915e-05
-2.98424816478473e-05
-3.02450830060494e-05
-9.97115713662872e-06
-1.2553621287206e-05
-3.21491282921722e-05
8.09496712463848e-06
7.91216700040282e-06
-1.45332788722747e-05
-2.12802788872467e-05
-1.57877369917524e-05
-2.06506484177853e-05
-3.56028061019639e-05
-8.52159162429619e-06
-7.74605652172246e-06
-1.43133509876069e-05
-3.24987374582333e-05
-3.31573536575946e-05
-7.81183888991149e-06
-1.86016346554628e-05
-2.65451743387842e-05
-8.96523602887475e-06
-3.44171631392599e-05
-2.34907502070431e-05
-3.60453143152614e-05
-2.06395055457359e-05
-1.26757239300534e-05
-1.91972540506657e-05
-1.86021557663688e-05
-3.06385371705743e-05
-1.38128586754273e-05
-1.83214733983548e-05
-3.01776119054085e-05
-3.17885644904508e-05
-1.94071208277669e-05
-2.22396259390318e-05
-2.28436777788408e-05
-1.64993688976575e-05
-2.53334712750538e-05
-1.61743327244259e-05
-2.00559406307145e-05
-3.40667308533166e-05
-2.07787716385538e-05
-3.28089444301931e-05
-4.33797686514409e-06
-6.93770548829611e-06
-9.03909419478324e-06
-7.18634286580643e-06
-1.69375286036024e-05
-2.1542758352131e-05
-1.93656456669328e-05
-2.31834538198385e-05
-1.81754283786202e-05
-8.96528224749642e-06
-1.5410323100148e-05
-1.15719398196356e-05
5.53525425180212e-06
-2.27236395259206e-05
-1.36380786488841e-05
-3.14761253857139e-05
-2.196004859222e-05
-2.19933785006504e-05
-2.36755356833882e-05
-2.02771738752694e-05
-3.08425322503486e-05
-2.28663057805739e-05
-2.48985557599856e-06
-7.46608144741565e-06
-1.24463562410332e-05
-3.11141198510167e-05
-2.75157671245017e-05
-9.18167413494631e-06
-2.53524415429036e-05
2.92233444875942e-06
-1.36400151754331e-05
-1.5266470212551e-05
-3.90096842103032e-05
-2.96901605256015e-05
-4.04960762376592e-05
-2.46930942385286e-05
-2.15285762238119e-05
-3.25988557403136e-05
-2.30788028655507e-05
-3.55812830709919e-05
-2.31567410471874e-05
-1.18577953458911e-05
-8.01967252255011e-07
4.22873621712207e-06
-2.58055899049784e-05
-1.77033516912083e-05
-3.71046395181291e-05
-2.72805542807668e-05
-6.07796200617397e-06
-2.8721713615422e-05
-2.45751591712035e-05
-1.1057661594241e-05
-2.37179600487452e-06
-6.59081062605723e-06
-4.56094174925093e-05
-1.19791013950888e-05
-1.24824806064967e-05
-3.96010581312828e-06
-1.53963696521863e-05
-2.71510930163264e-05
-6.03132015512896e-06
-2.14219055171255e-05
-1.71050791797031e-05
-1.15478277408686e-05
-1.2870186346133e-05
-3.02648848160261e-05
-1.83836504034706e-05
1.87600181109592e-06
-1.46415407681179e-05
-1.6814793605361e-05
-3.5192156018107e-05
-5.22194096928787e-06
-2.09350535520619e-06
-2.08122143316878e-05
-2.56744334742958e-05
-2.0773469084131e-05
-1.31084610208317e-05
-2.07944675132598e-05
7.87349160431693e-06
-7.10088768118708e-06
-4.47708757511312e-05
-1.77298583833528e-05
-3.312863465123e-05
-1.23955613443048e-05
-5.32694770896352e-06
-1.5984475721977e-05
-1.80470915875237e-05
-3.02926822405434e-05
-1.67500096808436e-05
-1.55359759996084e-05
-1.29327914648711e-05
-2.89477059912481e-05
-2.92460212119699e-05
-1.53699727955478e-05
-2.68611157771888e-06
-6.64613149740348e-06
-2.54375068151098e-05
-1.64076585931736e-05
1.00331614651575e-05
5.7930810010618e-06
-1.83845849940613e-06
-2.23879667321107e-05
-2.90924470634459e-05
-8.7766770543922e-06
-1.99500582242778e-05
-4.85968816018692e-06
-2.08788254593869e-05
-1.29754245788529e-05
-1.70009264414304e-05
-3.88172279795047e-05
-2.11748734722774e-05
-1.70047085646342e-05
-9.24382352729861e-08
-1.72031491239147e-05
-1.67391728386522e-05
-3.36880229569871e-05
-3.60777225964257e-05
-1.79258246342419e-05
-2.98545015406259e-05
-1.27853666631685e-05
-2.19050700948433e-06
-3.85680633739913e-05
-3.09935334208205e-05
-2.81501092383442e-05
-1.9988578249033e-05
-3.69679739074015e-06
-2.43263566875254e-05
-1.49711981620656e-05
-2.74454727681909e-05
-8.08943945274577e-06
-5.45648659789035e-06
-1.96567338776432e-05
-3.10282019929738e-05
-3.16929172295297e-05
-3.67709508618915e-06
-3.88084464575774e-05
-1.53638433866722e-05
-1.75222983142805e-05
1.56761719854904e-06
-2.400611338815e-05
-2.32289027171419e-05
-3.75593655988127e-05
-1.52665824509157e-05
-5.79505274881929e-06
-2.06789645842027e-05
-1.54662604170262e-05
8.37653251378357e-07
-1.96516185811519e-05
-1.99315495955693e-05
-3.11988365918098e-05
-8.48370189648839e-06
-2.91965836334595e-06
-2.47359430024518e-05
-3.3007212899297e-05
-4.10626054950851e-05
-3.17289693333947e-05
-3.08272046314992e-06
-1.19825110826591e-05
-6.50911721047097e-06
-2.12318774159934e-05
-2.3984419640929e-05
-1.81830989494751e-05
-3.09845450679862e-05
-1.0776223764235e-05
-1.1316255089887e-05
-2.41089169011437e-05
-1.64707562908778e-05
-2.60685984724854e-05
-3.03468781552123e-06
-1.45872194669247e-05
-2.19065305453756e-05
-1.12830172004984e-05
-4.74850656582388e-06
-2.51270325637573e-05
-1.66779023922388e-05
-8.76539919135108e-06
-3.62732182932957e-05
-1.84731556669895e-05
8.15646611126522e-06
-3.27936373515435e-05
-2.03495027369675e-05
1.33444966620591e-06
-1.14370321515233e-05
-9.56533288028881e-06
-1.95039439014578e-05
-1.57790579798302e-05
-7.96445933220121e-06
-1.29566533551953e-05
-2.73279295160946e-05
-9.80920044107572e-06
-1.63468087233057e-05
-2.79814507012337e-05
-1.97678059650133e-05
-3.72700607786377e-05
-4.08535823674823e-06
-1.63209845316325e-05
-7.37181815551596e-06
-1.38414383503459e-05
-1.64328410503409e-05
-8.19629609515351e-06
-1.2938006439683e-05
-2.00230849034552e-05
-7.90873558869089e-06
5.89091919894755e-06
-6.40982601858624e-06
-2.40554508867581e-05
-1.22944384808054e-05
-1.54711374952627e-05
-2.45485783444035e-05
-8.65619278203497e-06
-1.32030476098215e-05
-4.96301364926529e-06
-3.1836902894535e-05
-1.45175092024693e-05
-3.95313954915285e-05
-3.34422985398494e-05
-1.49658167368398e-05
-7.00004418055557e-06
1.10968808172614e-06
1.56990381275498e-06
-2.64244194189586e-05
6.03424840334132e-06
-1.9138619541825e-05
-2.78877804860254e-05
-2.38609148987246e-05
-1.8292063139055e-05
-1.94671273738223e-05
-2.53229081048176e-05
-1.75302345014629e-05
-2.42395656735669e-05
-1.6491420449326e-05
-1.93889155436567e-05
-3.24762788814018e-05
-2.26074100464102e-05
-1.38340185054779e-05
-2.10599511965788e-05
-2.46136628676456e-05
-1.47330454318245e-05
3.32172494657459e-06
-1.77849946930968e-05
-5.06845856404872e-06
-1.57616527144168e-05
-2.30809366449764e-05
-1.48768338423773e-05
-2.50451921527307e-05
-2.82783843224148e-05
-3.35572186476615e-05
-1.81267940696221e-05
-2.66283902376456e-05
-1.00403497249151e-05
-1.62365741358742e-05
-1.01758222785635e-06
-1.29391689286935e-05
-2.04439946508617e-05
-2.40431453461664e-05
-2.37702911830961e-05
-4.53758108208164e-06
-2.56570563760162e-05
-5.21612855641652e-06
-6.9519360591286e-06
3.42283833049619e-06
-1.15150850528602e-05
-2.64792579753758e-05
-6.36668856545814e-06
-2.44159443394787e-05
-2.547597983369e-05
-1.04972659071877e-05
-3.46061186304253e-05
-4.49984794683133e-06
-2.94896642921817e-05
-3.27100513486813e-05
-1.08539737123141e-05
-3.3596983507959e-05
-2.36385124602666e-05
-4.9745307978266e-06
-1.72308312547881e-05
-2.14784516891029e-05
-9.23395532440403e-06
-2.25477817427066e-05
-6.70902745457596e-06
-1.42812360104639e-05
-1.63123228924826e-05
-1.37688907278728e-05
-3.29097829266732e-05
-3.70798041825151e-05
-7.85230364802477e-06
-1.2976253710222e-05
-2.15138022387869e-05
-1.95366791363684e-05
-3.9986071320649e-06
-2.32860415701931e-05
-2.57081461764723e-05
-9.02596029434692e-06
-2.339657619865e-05
-1.23604745169549e-05
-7.36505585913678e-06
-1.77361994883275e-05
-2.30285856558844e-05
-5.12630193667481e-06
-1.16737332017886e-05
-2.59102380728656e-05
-1.70550505764303e-06
-6.75888410647011e-06
-2.00766603917124e-05
-1.49712272620706e-05
-2.39509262313184e-05
-1.98171050219805e-05
-9.70940179981613e-06
-1.78612607073378e-05
-2.63274151425393e-05
-1.93702141179084e-05
-3.36603847584347e-05
-2.71632604858128e-05
-3.02798989212224e-05
-2.72944494248656e-05
-3.35706609258356e-05
-3.48198624075341e-05
-2.44194436161815e-05
-2.96659260240194e-05
-1.34209397453457e-05
-3.52981751791773e-05
-1.04472873736547e-06
-1.13549045776717e-05
-2.77784807656342e-05
-3.14890588291455e-05
1.62972577427806e-06
-1.93736555762282e-05
-1.02361262033894e-05
-1.09215217643538e-05
-1.69070591450747e-05
-2.13160107399361e-05
-2.49023898265755e-05
-6.0136353571266e-06
-3.18109269229613e-05
-2.72662495006373e-05
-2.73287760490938e-05
-1.00591657032418e-05
-2.21304439136007e-05
-2.07900989726488e-05
-2.33158223732732e-05
-8.82395499534588e-06
-3.0040737899415e-06
-1.41159016239535e-05
-9.44345304673781e-06
-1.77637172115563e-05
-1.3533267780493e-05
-2.94904496690601e-06
-5.33858431057114e-06
-2.34296422645587e-05
-1.78284039108555e-05
-5.26423875711212e-06
-4.17777369999382e-05
-2.67510014420032e-05
-2.78660243866879e-05
-3.08402054871742e-05
2.39422527273862e-06
-1.04693720122467e-05
-2.08256550478337e-05
3.04940968173594e-07
-3.25015764932265e-05
-3.57732905344211e-05
-2.79204377051313e-05
-3.62003134581703e-05
-1.21238293511652e-05
-2.05948162821642e-07
-5.77082355933287e-06
-1.83735142708578e-05
-3.47568159036643e-05
-1.51229613857641e-05
-2.4351569086926e-05
-1.79769199282618e-05
-1.81300598300205e-05
-3.84510168270207e-05
-1.09061012825854e-05
-1.30374685096237e-05
-2.76407426583422e-05
-1.34809963418518e-05
-2.06040323514788e-05
-2.52101958378794e-05
-2.72583436731979e-05
6.09829137922174e-06
-1.4178076866471e-05
-5.96193714463012e-06
-1.75590450486738e-05
-2.17440553181435e-05
-2.55187408606607e-05
-1.84032067137391e-05
-2.16864525133654e-05
-2.50241036019192e-06
-2.75808248239528e-05
-1.21019486332943e-05
-2.78144462905628e-05
-3.29415273305749e-05
-7.8572449102055e-06
-1.31612535845055e-05
-2.74898904545559e-05
-3.13302495767765e-05
-2.89646405911587e-06
-1.66999596030108e-05
-3.40904826221163e-05
-3.02300502678853e-05
-1.13324291530025e-05
-3.047292875235e-05
-2.54930543405682e-05
-5.96367349422183e-06
-4.22193609335197e-06
-2.30567342832548e-05
-1.84828233171837e-05
-4.41537255328871e-06
-2.90708663978698e-05
-1.22526543636458e-05
-1.74553521434687e-05
-2.95415616776769e-05
-2.16898626536657e-05
-2.61243646055158e-05
-9.96668470086372e-06
-1.59275261483793e-05
7.62849608989584e-06
7.88446434829197e-06
-1.29252757629626e-05
-3.55657717779983e-05
-2.98977163434024e-05
-3.1588788046988e-05
-2.10936294957646e-05
-2.83600498918132e-05
-1.75346378310638e-05
-3.58888991174363e-05
-2.38913514726346e-05
-2.06295027700409e-05
-2.28681852089015e-05
-1.2843752453658e-05
-1.19436065897399e-05
-1.5288242268453e-05
-2.17253192677795e-05
-2.20746735410042e-05
-2.55870413326406e-05
-1.5238655465218e-06
-2.56873420000698e-05
-8.30840651165264e-06
-4.54117033610468e-05
-4.32030901576467e-05
-2.48586411027504e-05
-1.91855420203883e-05
-3.24925130920387e-05
-1.44931570492756e-05
-2.27544667396553e-05
-1.95245581050301e-05
-2.13525770105756e-05
-1.88052030991702e-05
-2.45429153960939e-07
-2.99558471116919e-05
-3.62499086591245e-05
-3.35428065267614e-05
-1.44818923732952e-05
-2.14619637311113e-05
-2.34338225339417e-05
-1.67135416772956e-05
-1.45175382541629e-05
-6.0600248616276e-06
-1.65679830470606e-05
-4.00826645410347e-06
2.82334174721552e-06
-2.98355538326907e-05
-5.48945385009522e-06
-6.18511034755484e-06
8.89935356729495e-06
-2.27175473662767e-06
-1.64813697203756e-05
-2.14954014753654e-05
-1.73392608891708e-05
-2.25323749230298e-05
-1.10551244457357e-05
-1.65738181360618e-05
-1.87088248864028e-05
-1.79330166375409e-05
-2.09754106618154e-05
-2.30769686651494e-05
-7.27552757909415e-06
-2.81597948303323e-05
-2.83720343773468e-06
-2.35316134750038e-05
-1.50882484897536e-05
-1.42029387309731e-05
-6.09535587041998e-06
-3.85541915886132e-07
-3.6498255382672e-05
-2.65131397292818e-05
-1.05322224235102e-05
-8.69706949988152e-06
-2.04460614547813e-05
-1.81992638820552e-05
-1.99625215066747e-05
-9.27423136864235e-06
-2.79675231481388e-05
-2.5079121056271e-05
-1.51426047332986e-05
-1.45542585242085e-05
-2.05439169769073e-05
-2.35749592979229e-05
-4.18000470707778e-05
-3.41187861900747e-05
-1.57086022876163e-05
-1.70431743338309e-05
-1.54054542916117e-05
-9.16711050429217e-06
-2.08210240893639e-05
-1.17307546504619e-05
-8.82297334096692e-06
-4.11318624103144e-05
-5.96439172478734e-06
1.36262177649602e-06
-2.26163565570412e-05
-2.98350847572764e-05
-1.98230291582354e-05
-3.345884855096e-05
-1.37345639315965e-05
-1.53843584024014e-05
-7.00339200024109e-06
-1.42439048603882e-05
-2.06589895289492e-05
-1.57186289213347e-06
-3.39490539366404e-05
-1.30356397733531e-05
-2.51290991775916e-05
-1.1557108954186e-05
-5.54195337247526e-06
-2.95288463415309e-05
-1.86346687625945e-05
-2.33864151757791e-05
-2.43999660082031e-05
-1.36989389540583e-05
-1.26296396674773e-05
1.19956691254961e-06
-1.3765076207519e-05
-2.8339611654644e-05
-1.67604724679765e-05
-1.93528896663943e-05
-1.17641799133833e-05
-1.57995534386187e-05
-2.34627922179836e-05
-5.42714273761041e-06
-6.71138554725811e-06
-9.18522958673665e-06
-1.00350533000517e-05
-2.31681294737152e-05
-1.19025260205995e-05
-3.39873197346339e-05
-3.52522705904183e-05
-2.0817239953876e-05
-1.0353508594042e-05
-3.7869493382434e-05
-1.0936386885214e-05
-1.96576510086462e-05
-1.25788376713785e-05
1.4357920179174e-06
-4.19218309169246e-05
-2.9331440933138e-05
-1.60311490708024e-05
1.07955885567054e-05
-1.41584625819046e-05
-2.09525245887123e-05
-1.97850883031531e-05
-1.12779885514118e-05
-2.05267959448492e-05
-3.17075267806508e-05
-8.38883961108228e-06
-3.69275946629144e-05
-2.40894044749225e-05
-2.06800807757596e-05
-1.73615074498279e-05
-1.35872219667615e-05
-2.41727013106085e-05
-1.03994128125835e-05
-8.88240098844946e-06
-1.31608569713104e-05
-7.71389277095462e-06
-3.98554255279942e-05
-1.60921396428037e-05
-3.35152174615963e-05
-3.58185767308366e-05
-3.20137223576148e-05
1.05140473151464e-05
-5.41498120026136e-06
1.26191153831884e-07
-3.7587236681518e-05
-4.33691072284153e-06
-6.6972500558983e-06
-3.31386299208955e-05
-2.4946189800893e-05
-3.59484346947658e-05
-1.1393854190536e-05
-6.99278611131408e-06
-1.51950196462622e-05
-3.56225363794755e-05
-1.46873429839673e-05
-1.56033490899824e-05
-1.70341628641869e-05
-1.41784407018323e-05
-2.83234123645063e-05
-7.99474128078708e-06
-2.28454375568222e-05
-1.74918995752589e-05
-1.11793503882159e-07
-6.08502683493277e-06
-1.09656619775137e-05
-1.07002948236668e-05
-2.38291027747229e-05
-1.79238327844153e-06
-1.79304507007762e-05
-2.02446257874568e-05
-2.29266585932079e-05
-2.64822077460883e-05
-1.74672494686197e-05
-1.61555185261695e-05
-1.13529631232877e-05
-6.64539450393484e-06
-2.07092984405728e-05
-1.55946384071132e-05
-1.68279937213263e-05
-1.54272493660029e-05
-1.97832268685961e-05
-3.81470484154088e-05
-2.76990708147334e-05
-1.55595735344314e-05
-2.12681737264753e-05
-6.79347721888488e-06
-1.43177005335096e-05
-9.23356130483008e-06
-1.97777504131224e-05
3.49149161300301e-06
-4.09571853735912e-05
9.74609820823116e-06
-2.10729716085546e-05
-5.66822272687235e-06
-1.84210180273168e-05
-6.47863730787341e-06
-1.13765340892522e-05
-2.14303152091407e-05
-2.71978678103479e-05
-2.74485212226185e-05
-1.15494979370327e-05
-2.48719144462384e-05
-4.87374474546785e-05
-3.62818484813211e-05
-1.00553415413134e-05
-3.24556545600402e-05
-4.61332095260082e-06
-1.00876085109705e-05
-1.91913881058846e-05
-1.47122719968364e-05
-1.4439254442829e-05
-1.82902108714055e-05
-3.22902290695189e-05
-1.6237137893124e-05
-2.6782384818498e-05
-1.58832284768512e-05
-4.45125418996491e-05
-4.14453142541396e-05
-2.37169128946332e-06
-3.94045274752131e-05
-2.7450439248945e-05
-8.64814584522696e-06
-2.78013331337288e-05
-4.34715936307124e-05
-1.98483411999835e-05
-3.97830049109653e-05
-2.15618524453562e-06
-2.92669690928156e-05
-1.70560563097319e-05
-3.72867914350431e-05
-1.6308392775848e-05
-2.75107369271592e-05
-2.734871416342e-05
3.59942517541984e-06
-2.34683853797265e-05
-2.89246632287379e-05
-3.13722685352497e-05
-2.85954422506875e-05
-2.28992022584356e-05
-1.07550896555789e-05
-1.38011699624892e-05
-4.61949904823937e-05
-5.51808915030578e-06
-1.79640007774534e-05
-2.59152019507477e-05
-2.42618953269162e-05
-1.16599719337063e-05
-1.44004380179388e-05
-2.95275583614736e-05
-1.39065124434717e-05
-4.20645573957938e-05
-2.63857455288887e-05
-1.47923274708472e-05
-1.84630704332394e-05
-1.38568313891915e-05
-3.27660328622148e-05
-2.6766249299196e-05
-1.0236238474489e-05
-1.71332879893201e-05
-2.33733099667493e-05
-1.88142703432598e-05
-3.33028819446474e-05
-2.17634303132817e-05
4.92235081332754e-06
-1.47672088433566e-05
-1.72355868947699e-05
-3.25454786107727e-05
-9.39144849811629e-06
-2.54777674164271e-05
-2.20586367756687e-05
-1.12010006898415e-05
-3.32151576509915e-07
-6.85729108681636e-06
-2.05249405734097e-05
-2.59782603635747e-05
-3.45431140395456e-05
-2.74457550940774e-05
-1.51109049259654e-05
-2.33602705302677e-05
-5.00282909571324e-06
-1.54615515231349e-05
-2.31084023715662e-05
-7.85398598984908e-06
-3.10885480509601e-05
-2.82190704204917e-05
-4.82854157605339e-06
-1.75846262065177e-05
-2.05456864575901e-05
-1.48454725248678e-05
-3.44964467546649e-06
-2.38451541419353e-05
-1.59283355395345e-05
-3.51742804438474e-05
1.43248703366884e-05
8.41246620059695e-08
2.54276552158924e-06
-7.91387984210782e-07
-1.32421105051033e-05
-7.21177537902532e-06
-2.37902392808409e-05
-2.20169901197534e-05
-2.52925388589731e-05
4.5175348024239e-06
-1.70046755739455e-05
-5.1367475555704e-06
-3.28532674142617e-05
-1.5676207902506e-05
-1.88970901219182e-05
-1.64891401522989e-05
-1.06851165384446e-05
-2.5028327224382e-05
4.20627271128902e-06
-2.24495070481997e-05
-3.72430687807444e-06
-9.36867873808023e-06
-4.3829238177689e-05
-1.2817587492842e-05
-3.20878362097092e-05
-3.42644398519336e-05
-2.4205741751561e-05
-2.36906778947755e-05
-2.20256826305734e-05
-1.57412255928446e-05
-1.64334957881177e-05
-4.8017617225391e-06
-1.31137232044684e-05
-1.5116417426196e-05
-1.08226823892799e-05
-3.45586362873383e-05
-3.18319242205981e-05
-3.32623705939572e-05
-2.00276999798684e-05
-2.68207145350447e-05
-2.90197493203971e-05
-2.24390650102855e-05
-1.04077649072392e-05
-2.02383447045834e-05
-1.69048938339282e-05
-3.02830757812636e-05
-1.3834574244811e-05
-1.57383228471234e-05
-7.11225110613766e-07
-1.04336078514193e-05
-1.64698545480751e-05
-2.54815333330986e-05
-1.54360124174484e-05
-1.38296998782426e-05
-2.68020599626838e-05
-1.70505381427186e-05
-2.02933705420077e-05
-1.46968342676034e-05
-1.20309184740278e-05
-3.09980839200254e-05
5.77339527775525e-07
-1.2258649945179e-05
-2.48534150229537e-05
9.07521207835844e-06
-2.88173692597441e-05
-9.97195163640813e-06
-3.41179744256355e-05
-3.80229915502528e-05
-1.39713131350295e-05
-2.093284543526e-06
-1.31242312749392e-05
-2.06990823079453e-05
-4.73734737016283e-06
-3.80459389693063e-05
-3.24139835232748e-05
-1.98262253780704e-05
-1.05088928728484e-05
-2.24905570305484e-05
-3.78465849347546e-05
-2.85403215717256e-05
-2.62078214825981e-05
1.47675751084002e-06
-3.74712170947388e-05
-2.58242548005024e-05
-2.15275965535482e-05
-2.40969290344729e-05
-2.47857902403052e-05
-1.72954186103724e-05
-4.05968061515568e-05
-2.22328673084575e-05
-2.3014922614694e-05
-9.74188329700924e-06
-1.47549849274377e-05
-3.77198608476648e-05
-1.44422789181346e-05
-2.79482245711452e-05
-3.52659466386585e-05
-4.06911389061704e-06
-1.1286068582179e-05
-5.27437974631334e-06
-4.6112383466872e-05
5.28015995829585e-07
-1.62059276973463e-05
-2.3992567354374e-05
-3.34005993913991e-05
-3.64140788904724e-05
-2.88027676321309e-05
-1.73781087633525e-05
-2.94893479750831e-05
8.06536474954262e-08
-4.90291203691806e-05
-1.49630596203141e-05
-5.37730172779801e-06
-8.03427742346639e-06
-4.61340930840793e-05
-1.20498865817826e-05
3.52201902744325e-06
-2.35071187826642e-05
-2.73649933095383e-05
-1.29937329616315e-05
-3.02688076913232e-05
-3.60998211961543e-05
-1.98218346070799e-05
-2.3397843582177e-05
-3.10777305208907e-05
-2.64974982725303e-05
-2.78293646253882e-05
-4.14908819050906e-06
-1.76255045813503e-05
-1.96443464435293e-06
-1.49886839352163e-05
-2.49594271080277e-05
-2.08343640299048e-05
-1.56480563949916e-05
-1.79606481867577e-05
-2.01131607729444e-05
-1.40878708723677e-05
-7.32605638947105e-06
-1.54541033093481e-05
-4.06783403038066e-06
-1.53102788637248e-05
-1.6924943339029e-05
-1.00615971800066e-05
-1.08249515197367e-05
-2.70205845369463e-05
-2.79291531047443e-05
-2.84884755432856e-05
-3.02065243933665e-05
-5.62771766791438e-05
-4.20859115751942e-06
-9.09695091851438e-06
-2.45285541683388e-05
-1.89093923979557e-05
-1.69127190613879e-05
-2.78133303278722e-05
-7.19410728771877e-07
-4.61678305079346e-06
-3.05686246312295e-05
-1.19238671430782e-05
-1.69678172421811e-05
-3.817931487946e-05
-2.99419588215513e-05
-2.67672155907803e-05
-1.0202638209644e-06
-2.6593740355902e-05
-1.54799528993322e-05
-9.11654151207675e-06
-1.98146355401245e-05
-5.54800551724324e-06
-2.86017898562376e-05
-1.5459317531514e-05
-1.52823394576691e-05
-2.87438436322717e-05
-2.39232595394015e-05
3.97286022346079e-06
-2.55604625363105e-05
-8.00687749142049e-07
-1.7824201673601e-06
-2.92902943579712e-05
-1.96780335012272e-05
-2.88643341485377e-05
-2.5279551384536e-05
-1.256687129141e-05
-2.84830029465188e-05
-2.0802766371417e-05
-7.394616672578e-06
-3.28310177531052e-05
-7.76926860108304e-06
-1.67201645966543e-05
-5.12114577437289e-06
-3.20310328585091e-05
-8.68840079661977e-06
-1.58867645311591e-05
-1.06731037721746e-05
-2.06021621938006e-05
-9.91838648372371e-06
-1.57483091325712e-05
-3.76995445140153e-06
-2.01194356333593e-05
-2.31855869743992e-05
-2.08767774130048e-05
-3.1399881723611e-05
-4.25818113594988e-05
4.28083784977925e-06
-5.01400319044408e-05
-2.07231858033254e-05
-3.47829041966984e-05
-1.96537891527413e-05
-9.78332111954111e-06
-2.03679304181611e-05
-2.29913199158625e-05
-1.72000269713904e-05
-2.42051495225406e-05
-2.52495652920689e-05
-2.43953455298157e-05
-3.71546893224306e-05
-2.20455820734217e-05
-2.74535478168959e-05
-6.68719236911389e-06
-2.51962685004876e-05
6.63569648549216e-06
-1.6267455747604e-05
-9.44586076380147e-07
-2.07039254412811e-05
-1.93086422509079e-05
-1.36140935683734e-05
-1.68023853441876e-05
-1.55952888111677e-05
-1.4747739565048e-05
-3.20442796049501e-05
-1.64431069900561e-05
-6.52949315630758e-06
-1.26587446206509e-06
-2.2618384851021e-05
-2.1034643141829e-05
-1.78762024249753e-05
-2.81404900588866e-05
-2.28620841022316e-05
-5.95306975679619e-06
-1.43728440569477e-05
-3.45976874862757e-05
-7.03315792365692e-06
-8.92752031855227e-06
-2.16592956013132e-05
-1.4302536031727e-05
-3.29545031344731e-05
-2.19438855639636e-05
-1.72605761722564e-05
1.54974870495658e-06
-2.70148243796926e-05
-3.18102015520747e-05
-1.66059902070752e-05
-1.30018510934819e-05
-3.22322599845108e-05
-1.86113478762285e-05
-2.89789705758023e-05
-2.07685027602852e-05
-3.17289855952123e-05
-2.38578720890037e-05
-1.66421762586952e-05
-2.18302438309684e-05
-1.69490017429197e-05
-7.92820859264941e-06
-1.23728588535799e-05
-5.66648186864356e-06
-2.63287513771121e-05
-1.29219225600698e-05
-4.24683414799177e-05
-3.67492151682666e-05
-5.40358875958637e-06
-8.18060198117087e-06
-3.64393866941059e-05
6.16021666020295e-07
-1.6701786281342e-05
-1.29105110749261e-05
-2.51483215602299e-05
-3.93550864289555e-05
-1.03930310148471e-05
-1.63226690218617e-05
-3.49350734164216e-05
-3.08437224300643e-05
-1.40343099994048e-05
3.70932795282512e-06
-1.71454206044516e-05
-1.30344646585617e-05
-2.71856395463985e-05
-1.40345095427369e-05
-4.03893886761444e-06
-1.20109645801366e-05
-2.7842390079613e-05
-2.13425218008477e-05
-3.60328965842359e-05
-2.16916033322125e-05
-2.37876692765694e-05
-1.75474126187008e-05
-2.08248356976792e-05
-2.6907916150844e-05
-7.80251693791852e-06
-1.39468481257718e-05
-2.19516560736394e-05
-3.40088786108636e-06
-3.26122375970782e-05
-1.83155855811101e-05
-2.96111336688905e-06
-2.76068166443578e-05
-1.02279210429317e-05
-1.90406387345897e-05
-3.03961636224455e-05
-1.14352615109019e-05
-3.09812021536661e-05
-1.29512643669196e-05
-4.74972706244847e-06
-3.61182779904976e-05
-3.84923776321144e-05
-3.58606810816693e-05
-2.47043329185487e-05
8.94749760040271e-06
-2.74676075823609e-05
-2.85145030072252e-05
-4.89576011608372e-06
-6.53158992682857e-06
-5.2232414516137e-06
-3.57292610406134e-05
-2.19943470574086e-05
-8.58034827502642e-06
-2.4848304490678e-06
-2.01920562418637e-05
-8.49553324948644e-06
-1.78429457568337e-05
-2.51717521861551e-05
-6.66657113537899e-06
-1.85859275333771e-05
-2.46621867042654e-05
-3.25507967851436e-05
-6.23661345965578e-06
-5.28788261214208e-06
-2.20273613686653e-05
-6.67133273752906e-06
-3.54699065117429e-05
-5.91013874433609e-06
-2.55526145219314e-05
-1.36331783502727e-05
-1.86840753364174e-05
-2.96172076276045e-05
-2.72583242406528e-05
-2.9885819720178e-05
-2.55769253386789e-05
-8.99992230146662e-06
-8.96087831905566e-06
-2.13948327201452e-05
-2.56599024262881e-05
-9.28847276591175e-06
-1.96249846432572e-05
-1.78433954380487e-05
-2.64928232436571e-05
-2.87679233980228e-05
-3.48413624490257e-05
-6.05635037086923e-06
-1.87342528204383e-05
-3.42666903092898e-06
-3.13373506335204e-05
4.8267033989775e-06
-2.38169137139475e-05
-9.54982705208131e-06
-3.35923454729609e-06
-3.24630513103089e-05
-1.78340433638091e-05
-3.19799051325076e-05
-2.05645053772645e-05
-9.00673830761559e-06
-7.07995505171129e-06
5.53210581418479e-06
-1.55763351229798e-05
-1.72176500987488e-05
-3.03407814142127e-05
-2.1053355521724e-05
-1.84394162035877e-05
-3.04710129676987e-05
-2.68659147771008e-05
-2.60963351763644e-05
-2.83771038749489e-05
-1.84813686727353e-05
-3.36879551484836e-05
-5.21191613802573e-06
-1.85843434175002e-05
-2.59635779439372e-05
-2.58079218798221e-05
-6.24421173857793e-06
-1.90037574356014e-05
-3.51010394679363e-05
1.05523792687498e-05
-1.7099938416644e-05
-2.01163683939758e-05
-2.53210768759752e-05
-1.61517306031834e-05
-8.136281488494e-06
-2.08566149759382e-05
-1.25648129832536e-05
-1.14462622532412e-05
-3.56190209083669e-05
-1.49445986600505e-05
-1.28746334475412e-05
-8.92043382942832e-06
-1.9008257116039e-05
-1.65585095171696e-05
-1.83142026689069e-05
-2.5080735812223e-05
-2.38161097618116e-05
-2.38633196089538e-05
-9.27579890919995e-06
-2.27233664556054e-06
-2.03052877026756e-05
-2.56728401876556e-05
-1.04126011916431e-05
-2.54838563346882e-05
-2.03617670185056e-05
-1.59289047837789e-05
9.87436535588182e-06
-8.65185329773229e-06
-1.05262510639874e-05
-3.47386805045719e-05
-1.28807253066598e-05
-4.00582678711444e-06
-3.19521528474456e-05
6.16625853290539e-06
-1.63250916425848e-05
-2.87048698670339e-05
-1.85254251427685e-05
-1.49679423729931e-05
-9.44597745707518e-06
-3.78520139284498e-05
-1.41465153842454e-05
-2.71854316279083e-05
-8.8020443510449e-06
-2.37762152562961e-05
-1.61794887666456e-05
-2.85231567787309e-05
-2.24814207421359e-05
-4.21769511529896e-05
-1.03479980983969e-05
-1.23350537188112e-05
-2.15004563856702e-05
-1.64316891208299e-05
-1.26336182567387e-05
-1.2771449812935e-05
-2.3109794870744e-05
-3.01873798113196e-05
-4.01203055902683e-05
-2.46535092314974e-05
-2.14847857400316e-05
-2.66480146163583e-05
-4.19458825164879e-05
-4.16378146828081e-06
-2.70357337365865e-05
-1.55515196727385e-05
-2.16273568094135e-05
-3.01136004256636e-05
-2.46930260202537e-05
-1.14867568468035e-05
-2.22914184945459e-05
-1.73041990521457e-05
-9.2686819580503e-06
-1.78107426249178e-05
-2.29286422171163e-05
-3.4268287740566e-05
-2.83153824117784e-05
-2.14914452611119e-05
1.11422425107116e-06
-1.5045108558636e-05
-2.06035888343106e-05
-2.18314958520283e-05
5.11648301754361e-07
-1.64007254128719e-05
-3.1046725339234e-07
-2.82321144834191e-05
-1.86275298798229e-05
-1.66949910164737e-05
-2.44853412766797e-05
-2.63862406092311e-05
-1.43018321940655e-05
-6.57535237949258e-06
-1.65402673217418e-05
1.4645918610448e-06
-2.89470210133693e-05
-1.066133601351e-05
-8.32122133980208e-06
-2.30793140305572e-05
-2.61611495843238e-05
-1.97402601206001e-05
-2.74593938159576e-05
-1.6111252605588e-05
-1.60025488050658e-05
-1.17043007573188e-05
-1.98817957044959e-05
-1.5056675017465e-05
-1.32261157278142e-05
-2.60393898995499e-05
-1.82846234911006e-05
-9.51301673015515e-06
-9.01431664990843e-06
-1.8559039963557e-05
-2.93628012368379e-05
-1.56457177775709e-05
-4.02409771612471e-05
-2.60518773701433e-05
-2.34970314497242e-05
-4.36410037824884e-05
-3.32130419901074e-05
-2.16950534471031e-05
-3.19914458444939e-05
-2.776768741677e-05
-2.25677900121604e-05
-1.78157103752659e-05
-2.54878563736172e-05
-1.55371292258355e-05
-1.19588923573742e-05
-6.31216292231292e-06
-3.58573709457804e-05
-2.11299200228418e-05
-1.83596316650116e-05
-1.2693159975034e-05
-2.06153211821065e-05
-2.06284781652159e-05
-1.23091904412392e-05
-3.04646148139871e-05
-1.11641292111855e-05
-3.29859978138185e-05
-2.03019345443738e-05
-1.02301612474898e-05
-1.03260261872994e-05
-2.83727655636535e-06
-1.13879789274918e-05
-2.79310167627205e-05
-1.90917845889824e-05
-4.57801488118768e-06
-2.70413633218008e-05
-3.7733459387977e-05
-4.03161401658715e-05
3.09930772516113e-06
-4.82980032794594e-05
-1.27223721715402e-05
-3.02632239496105e-06
-5.05541557137046e-05
-3.57410751970261e-05
-1.60442077468632e-05
-2.0641239738786e-05
-3.00106821053631e-05
-5.69885588665567e-06
-8.33657847997686e-06
-1.7481248929192e-05
-2.18969269775103e-05
-2.95453879985209e-05
-3.12469603802956e-05
-2.17509476422024e-05
-1.75572232493662e-05
-2.08730192659466e-05
-1.05144588233268e-05
-2.00927145439156e-06
1.61139765026315e-05
-3.16592609417721e-05
-2.74517443387187e-05
-4.27148822609005e-05
-1.73089181532022e-05
-3.34950137236178e-05
-2.09512515577204e-05
-1.91341011530826e-05
-1.22260650582624e-05
-4.1884799965312e-06
-2.4253690705908e-05
-1.24674524562814e-05
-1.7636814959456e-05
-2.35981330036242e-05
2.57528689011282e-07
-1.71895456418865e-05
2.60576217834804e-06
-6.78457526684566e-06
-1.93493588394803e-05
-3.56353856064023e-05
-6.77153058269451e-06
-1.09605743954552e-05
-5.62230073771181e-06
-2.44844359305117e-05
-2.94469071971137e-05
-1.74896119270481e-05
-2.19828149607258e-05
-2.56297511025742e-05
-1.08771246029083e-05
-2.2101911411981e-05
-6.67435191685884e-06
-3.76665816552536e-05
-2.02664612378244e-05
4.0619753992078e-06
-2.40594307945558e-05
-2.33795546783919e-06
-1.48465808436585e-05
-4.15081252419513e-05
-1.3819428979559e-05
-3.81458867526477e-05
-2.01018899702426e-05
-1.26558158555383e-05
-1.94723206530619e-05
-2.71816611337264e-05
-9.16573638564084e-06
-1.88587869061958e-05
-1.01469021726555e-05
-2.64257970863082e-05
-1.07340508332896e-05
-2.23617629531676e-05
-2.80532242223919e-05
-2.34354163106042e-05
-2.80177586354934e-05
-2.67497892976079e-05
-5.63040465318687e-06
-1.11205902663454e-05
-1.88272944732208e-05
-1.10296923912549e-05
-3.2938914377339e-05
-2.69597350839723e-05
-2.34034556591266e-05
-3.1730430123085e-05
-4.00068981004159e-05
-1.01984468811976e-05
-7.76617649844283e-06
-5.52941027508814e-06
3.28866458703005e-06
-1.21729109539292e-05
-2.25220930620242e-05
-1.20721205508627e-05
-2.64453418555021e-05
-1.29963854207824e-05
-1.08340719779391e-05
-2.87019702539666e-05
-2.28145460647597e-05
-1.16786703133561e-05
-1.34046758250437e-05
-3.15090762893506e-05
-2.58129640615307e-05
-3.90738566121151e-05
-1.81649844877353e-05
-1.12641384009613e-05
-1.99818830031105e-05
-1.11576768547857e-05
-1.99900190210528e-05
-2.73934124034698e-05
-1.8075668745534e-05
-2.87226686432931e-05
-2.85466591424239e-05
-2.0979200771719e-05
-2.97709677777258e-05
-1.49516813180915e-06
-2.2937596235692e-05
-1.38089435481942e-05
-2.83522767735084e-05
-1.4070680190471e-05
-1.82230109402471e-05
-3.33621414773655e-06
-1.99388692777883e-05
-2.69590411796641e-05
-2.32049492635875e-06
-1.98661968276225e-05
-1.63635932471207e-05
-1.4088176737813e-05
-1.15487938273325e-05
-3.22365013542853e-05
-2.9509310979609e-05
-3.07832278671112e-05
-3.19527803203778e-05
1.27340781050733e-06
-1.73791116126098e-05
-6.01280667780621e-06
-4.78652072190296e-06
-3.02761239941135e-05
-3.14991865973707e-05
-3.18178686489571e-05
-1.24810720021679e-05
-2.20869233617768e-05
-3.40382761602847e-05
-7.26395790832843e-06
-1.98431657757415e-05
-2.41922334661552e-05
-1.203053888725e-06
-7.63476643472165e-06
-1.85105861024622e-05
-2.52095802873147e-05
-2.08843048808938e-05
-2.78437023059616e-05
-2.17483917731475e-05
-2.82320769461151e-05
-1.20508839062495e-06
-9.98945543969116e-06
-3.17154116295822e-05
-1.29424006505088e-05
-2.64939440699008e-05
-2.17394764494485e-05
-1.08528007573344e-05
-1.63721450616763e-05
-5.36857856766132e-06
-2.44086994465097e-05
-3.34226538130541e-06
-3.41364801601293e-05
-7.93838480050376e-06
-5.94673608852286e-06
-2.94709465708153e-05
-2.1705603167275e-05
-1.78969968629985e-05
-2.86344221397956e-05
-4.1538112336147e-05
-2.7390724606316e-05
-3.06693322815338e-05
-1.68344998558645e-05
-2.2733598567265e-05
-2.09758322752164e-05
-1.61850830583662e-05
-2.06750838836457e-05
-1.87062086329669e-05
-2.59734320985178e-05
-1.98433328405804e-05
-4.47158580351502e-05
-2.38352957145417e-05
-2.77527416048746e-05
-4.48341653878591e-05
-2.26746653735786e-05
-1.42048977582692e-05
-1.63099862736347e-05
-2.49259821104211e-05
-1.15852325492845e-05
-8.56066736809806e-06
-9.57553474692254e-06
-1.65775259438779e-05
-6.13636437607717e-06
-1.12433389053845e-05
-4.72315052399411e-05
-1.2736136600599e-05
-9.09816689188339e-06
-1.39581819225351e-05
-4.85089240411546e-06
-1.72378698957367e-05
-1.36522451241225e-05
-6.28241983397941e-06
-3.2091034511113e-05
-2.94853368134169e-05
-1.61212134872887e-05
-2.27705222881963e-05
-3.13872064961059e-05
-1.45801846544952e-05
-1.74124747426771e-05
-1.31419590925907e-05
8.44159226683129e-07
-3.37300462104748e-05
-7.83328881315178e-06
-2.26395466877539e-05
-2.6116711023446e-05
5.85040647677777e-06
-1.17263296967309e-05
-1.13119733666368e-05
-2.37894071342575e-05
2.79914336069324e-06
-3.21432868024284e-05
-2.65034016615284e-05
-1.24738630154937e-05
-2.60190412142857e-05
-3.8215212948033e-05
2.53700736742202e-06
-1.92928166154285e-05
-2.08236724775548e-05
-1.33554159382102e-05
-1.68391187593482e-05
-4.01096850383345e-06
-9.51619183408813e-06
-3.89653337788562e-05
-1.2866576844719e-05
-5.35035505806887e-06
-2.42167319469058e-05
-2.2503734924078e-05
-2.93051093425996e-05
-2.47109365607348e-05
-1.85115108087033e-05
-2.2098985390813e-05
7.01574745113234e-06
-1.46320571907381e-05
-1.98901802753473e-05
-3.09537215817669e-05
-9.59440605695568e-06
-3.79584099132513e-06
-3.7583585644672e-05
-2.38451394832474e-05
-4.17502918792717e-06
-9.7116472970541e-06
-2.62729713601544e-05
-3.69666904144055e-05
-1.61243556215195e-05
-2.31547522989404e-05
-1.35552614684958e-05
-2.10203634954855e-05
-1.49025325180514e-05
-1.69691547538235e-05
-2.68475313598033e-05
-3.04076718864424e-05
-3.69014546724714e-05
-1.71282676033443e-05
-1.24960645582964e-05
-9.25251476062817e-06
-9.87012084273122e-06
-1.38308184946747e-05
2.90869881115699e-06
-2.01382753808052e-05
-1.00466749244594e-05
5.2177375656362e-06
-3.43889040520259e-06
-1.49021781442159e-05
-2.75256545566772e-05
-3.22646556075109e-05
-1.93377883912694e-05
-2.40362182826391e-05
-8.16856855038074e-06
-1.77492942025741e-05
-1.84791218276707e-05
-2.70917771261886e-05
-1.73605409082564e-05
-1.98483108645609e-05
-2.41217440489532e-05
-1.07537346867434e-05
4.00595921630242e-06
-2.76105198526826e-05
6.13845323527502e-06
-1.6436708654139e-05
-9.17437432807391e-06
-2.15369554879551e-05
-1.6081183559959e-05
-2.137855092882e-05
-2.65380484224436e-05
-1.45534832655049e-05
-2.74532646040542e-05
-5.66775121757537e-06
-1.77735919886203e-06
-3.35914995201469e-05
-2.97682177732717e-05
-6.56978881599791e-06
-2.29702556586581e-05
-4.50750953838331e-05
-1.32399875621626e-05
-3.08483241724218e-06
-1.34698252149393e-05
-1.47074786889837e-05
-2.10032791679879e-05
-1.45261933719563e-05
-2.35601737007643e-05
-2.01425777183949e-05
-2.78303033176846e-05
-9.69547834131618e-06
-1.63109091087157e-05
-9.24175486868432e-06
-2.70556447109407e-05
5.78808604918025e-06
