# Supplementary material for: Research on computational propagation and identification of mine microseismic signals based on deep learning
Source: PLoS One. 2025 Oct 22;20(10):e0334641. doi: 10.1371/journal.pone.0334641 (PMC12543183; doi:10.1371/journal.pone.0334641)
Supplement: S3 Data — (ZIP) [file pone.0334641.s003.zip › 000100500002934.xlsx_0.txt_24.txt.txt]

-9.07925605187971e-06
-1.14310156404915e-05
-1.61625467086153e-05
1.66032643928846e-05
-3.8509874612884e-05
-1.20392197471349e-05
-1.8160210179335e-05
-2.11307418393276e-06
-2.11916147193666e-05
-1.68720478271055e-05
-3.05736384612305e-05
-3.76593034765359e-06
-1.33963071424965e-05
-2.03806485387276e-05
-1.71942258951743e-05
-2.8668194762041e-05
-1.06944538832496e-05
2.91719416685924e-06
-5.51986536243826e-06
-1.35378313078796e-05
-4.90128128141621e-06
-1.26095255623048e-05
-2.35204968430943e-05
-1.88158259381104e-05
-2.05007686233124e-05
-1.21508385771351e-05
-3.49557294091053e-06
-3.11629091221686e-05
-3.34742831270826e-05
-9.6096274993117e-06
-3.26875106782723e-05
-4.30626971044295e-06
-3.51712812424111e-05
-2.46296943379716e-05
-4.91683525465416e-06
-7.01588552972447e-06
-7.05827084704643e-06
-1.2244435127883e-05
-2.29051641577325e-05
-1.23801660237598e-05
-1.4607054867998e-05
-2.14980631765415e-05
-2.54672479035559e-05
-3.19370635978691e-05
-2.30202185308648e-05
-3.12471736036549e-05
-2.66775173032418e-05
-1.98882817539399e-05
-7.46397681613106e-06
-3.45094175490718e-05
-1.37416592039099e-05
-1.42695008472949e-05
-2.9838240294305e-05
-1.62547490652506e-05
-3.62367118131413e-05
-4.26868844170875e-05
-2.52119299284105e-05
-3.00803545591372e-05
-1.22020950411584e-05
-9.27551568885237e-07
-1.72535707427875e-05
-2.53287216626408e-05
-6.05407646926094e-06
-3.68669640222231e-05
-8.59778092179158e-06
-1.12479112803283e-05
-3.13697379617951e-05
-1.5025142473621e-05
3.66381832174438e-06
-4.02612861849837e-05
-1.43692341479349e-05
-2.45170681815813e-05
-2.49445933458389e-05
-2.95989711713045e-05
-7.99820803217991e-06
-3.10681675506764e-06
-3.21274969176276e-05
-3.27765061560302e-05
-6.2942405277148e-06
5.26470255037133e-06
-2.04482740259299e-05
-4.507525963196e-05
-5.07111107600454e-06
-2.78309964635242e-05
-2.15938404754123e-05
-1.65451751454698e-05
-1.02995826741883e-05
-1.07318481137913e-05
-2.28236979764432e-05
-4.84580899449164e-06
-1.30248400174912e-05
-2.17753226200288e-05
-3.68136152568054e-05
-1.57699266379907e-05
-3.56374573320262e-05
-9.15133594925025e-06
-1.17533980291395e-05
-1.66252876222385e-05
-1.22576252978293e-05
-1.66359317600278e-05
-2.29457926542084e-05
-5.34956373755555e-06
-3.57963819640547e-05
-1.5343263430779e-05
-3.1977354239969e-05
-1.16807729675959e-05
1.63505269432907e-06
-2.33010795493622e-05
-3.18282183367887e-05
-2.55446837430095e-05
7.52281981164939e-07
-1.8426330456821e-05
3.57070855236848e-06
2.76194868251939e-06
-1.12251928573572e-05
-4.53662838602144e-06
-2.55608124190978e-05
-2.0051641456237e-05
-3.1879603673797e-05
-2.80171276897523e-05
8.43986062695656e-06
-1.15484231749316e-05
-8.4507488065477e-06
-2.31881926110087e-05
-3.52945053369142e-05
-1.94230427543377e-05
-1.78778121079713e-05
-3.75850708736622e-05
-2.07827895009341e-05
-3.68081849199138e-06
-1.38186959465585e-05
-2.52930392159641e-05
-8.31186263219886e-06
-3.07269253810131e-05
-1.36264473655725e-05
-2.1123484635713e-05
-2.30778431893377e-05
-1.24599948809326e-05
-1.23769335136345e-05
-2.76333171388444e-05
-1.97660850434888e-05
-2.22274405319056e-05
-3.14622867121543e-05
-1.17617559094229e-05
-9.82659767213665e-06
-2.15501292912871e-05
-3.76077095001063e-06
-1.70868336173515e-05
-2.97888121364917e-05
-2.53815516582733e-05
-1.600443362395e-05
-1.49118989826996e-05
-3.47943907883211e-05
-3.27894355254018e-05
-1.59632064944585e-05
-3.21667022205097e-05
-3.7571249238416e-05
-2.22218824874368e-05
-5.45931359063535e-06
-2.84451368768769e-05
-3.96533186308245e-05
-2.93271860237906e-05
-3.22914326107267e-05
-2.274824108761e-05
-8.00432487565235e-06
-1.23418614277723e-05
-2.50755665733111e-05
-7.65704183522912e-06
-2.96979923652294e-05
-1.51524001672129e-05
-3.37357915510358e-05
-4.23589264277847e-05
-4.01043954177842e-05
7.68837112545097e-06
-1.77948293390744e-05
-2.10329337712842e-05
-1.91299385417498e-05
-2.48213826252215e-05
-2.67455562863872e-05
-1.51129999112222e-05
-2.76513453369512e-05
-1.32421282229732e-05
-2.24818468041821e-05
-2.48346517244998e-05
-3.22893799566269e-05
-3.26979778441215e-05
-2.86628092657184e-05
-6.69000345331693e-06
4.27729304342057e-07
-2.84381363826971e-05
-2.08596586706968e-05
-2.27254450458657e-05
-1.87405382997711e-05
-2.6920993263481e-05
5.67699397728137e-08
5.18413116503476e-06
-2.70975050659645e-05
-1.30364765320528e-05
-3.48463143154185e-05
-2.53044100309137e-05
-2.81310942962217e-05
-1.42962614839937e-05
-1.04733824962247e-05
-1.22436436379663e-05
-1.22634443800572e-05
1.47029389431705e-06
-2.19686466662888e-05
-1.13340971162661e-05
-2.21824056046873e-06
-3.81152413963157e-05
-2.81833071872638e-05
-1.2185301689074e-05
-2.78478419929741e-05
-1.95627696035597e-05
-2.70080888449318e-05
-1.97148962612962e-05
-1.93981543909108e-05
-1.67449046021963e-05
-3.5798394067411e-05
-3.15029890462509e-05
-3.65308821828597e-05
-4.49264163167343e-05
-1.15840803145115e-05
-2.41327590428785e-05
4.40023882968381e-06
-5.85987714876243e-06
-1.32962533317929e-05
-1.43564459879149e-05
-1.04235457282738e-05
-4.02757244067205e-05
-1.22914809442767e-05
-2.13347492837678e-05
-1.98806680104991e-05
-2.93294724387762e-05
-5.90575176496209e-06
-1.60593033719641e-05
-1.23108534140966e-05
-1.31235539349406e-05
-1.24891026136822e-05
-3.06566351049934e-05
-1.24405274606422e-05
-2.35590450308176e-05
-3.476984511898e-05
-1.4425546272415e-05
2.59198911281643e-07
-1.5063094130915e-05
-1.34646389714304e-05
-7.09487307555692e-06
-1.99788365243259e-05
-1.20715560022984e-05
-2.06490733418263e-05
-1.67022235036514e-05
-1.88720342553364e-05
-9.6323589837808e-06
-1.54526415884907e-05
-1.38451583350333e-05
-1.94071488136416e-05
-3.2338865718342e-05
-3.58849410516871e-05
-2.14213395238213e-05
-1.74250922547492e-05
1.49495866178763e-05
5.8341648662978e-06
-1.96317064738515e-05
-6.98186946415823e-06
-2.47673712497671e-05
-2.82948572808619e-05
-2.46316025685121e-05
-1.2195426922554e-05
-3.22427509410701e-06
-2.63774531864526e-05
-1.50194734441182e-05
-2.54796552637373e-05
-1.8011333916762e-05
-4.56660702266459e-06
-1.11521360869914e-05
-7.4769720617884e-06
-1.71887845535736e-06
-3.47211279141496e-05
-1.89112215277141e-05
-1.29079141585987e-05
-2.00424290092507e-05
-1.93818099729151e-05
-7.86944657421448e-06
-3.8259554263464e-05
-1.03605910877193e-05
-2.37603688665857e-05
-8.36996823643762e-06
-3.30742683264562e-05
-1.66930545180217e-05
-1.3073236561841e-05
-2.84633150137697e-05
-1.52363706345521e-05
-2.12763268169653e-05
-3.00540633924561e-05
-8.41988597914729e-06
-3.66528315682851e-05
-4.38562667666028e-07
-2.51752320677798e-05
-1.65355551560462e-05
-4.48012732782188e-05
-1.50785629112731e-05
-1.21569628252121e-05
-1.7124772267449e-05
-9.78648300730793e-06
-3.25577089815361e-05
-1.85564424469649e-05
-2.87352120951002e-05
-1.25462819288928e-05
-6.64871859097523e-06
-2.42412840853245e-05
-1.28579506449493e-05
-2.13429670996843e-05
-1.27527627847279e-05
-1.22706042279834e-05
-1.3684754988792e-05
-5.49937075968561e-06
-2.30400657662255e-05
-3.20371490109132e-05
-1.85767597363386e-05
-6.85164174238484e-06
-2.17074680483748e-05
-3.09368135541884e-05
-1.63611905929093e-05
-2.56769316242278e-05
-2.34596692570363e-05
-5.6983908127814e-06
-2.03926186610361e-05
-1.71056081099337e-05
-4.12162481374829e-05
-1.47152215184793e-05
-1.03103083091849e-05
-1.69192011143696e-05
-8.65839461069772e-06
-2.06128045966916e-05
-1.3150214611489e-05
-3.72924232622776e-05
-3.7886221781765e-06
-1.56708559419889e-05
-7.43033793551269e-06
-1.39506193658829e-05
-3.12956833541755e-05
-2.82474664240646e-05
-2.78482433554095e-05
-2.29254787012795e-05
-2.12869115889744e-05
-1.90681295414447e-05
-1.01629606493046e-05
-9.30175067995763e-06
-3.56847431924603e-05
-2.78382919734801e-05
2.87235440065349e-06
-1.34622282127955e-06
-2.49542958076156e-05
-2.79004511222116e-05
-1.18889220827639e-05
-1.76106169942035e-05
-4.54759410943892e-05
-2.28429570393191e-05
-1.73340840389621e-05
-1.57479876638345e-05
-3.7927243639118e-06
-3.18562132309354e-05
-2.63014340262275e-05
-1.88078554234849e-06
4.24334703913892e-06
-1.34958813521916e-05
-2.95924849123994e-05
-9.98490396808388e-06
-2.37626400622707e-05
-1.42464124966492e-05
-7.60012633884357e-07
-1.59639817736584e-05
-4.85486642845788e-06
1.66215140051077e-06
-1.79994348581286e-05
-2.76500086991419e-05
-6.10067061926166e-06
-9.23433521761509e-06
-1.91641404066657e-05
-2.71737118729602e-05
-1.2731657575351e-05
-2.54430300847188e-05
-2.03166423214517e-05
-1.95713735757168e-05
1.40952640949133e-07
8.31352067242401e-07
-1.74015945837689e-05
-2.71041576220936e-06
-2.90047185710588e-05
-2.85151085328645e-07
-1.42340219662222e-05
-2.97858419439803e-05
-1.1910522854088e-05
-9.55378980731842e-06
-1.59063224452095e-05
-2.54576623615585e-05
-1.5062735999559e-05
-4.11571066064739e-05
-3.64412711050274e-05
-2.07453246328931e-05
-4.68666856983402e-06
-3.33151860838739e-05
-1.13160366749124e-05
-9.34124451121232e-06
-1.95085167286449e-05
-3.82771336048889e-06
-4.36760355867687e-05
-1.86222252572006e-05
-1.88575587122821e-05
-9.51483124457051e-06
-2.08134882485069e-05
-4.24360895015139e-05
-4.58608249946636e-06
-2.47282531006325e-05
-1.78425842080298e-06
-1.0628782227437e-06
-1.49264820580241e-05
-2.93336027227238e-05
-9.54178322077787e-06
-8.58449435641295e-06
1.13327223264892e-05
-2.69729680576809e-05
-1.60490910514186e-05
-1.8429423129646e-05
-1.66138413984082e-05
-2.52039975174051e-05
-2.61125111789344e-05
-7.9137429400825e-06
-1.5676102641933e-05
-1.90899754389687e-05
-2.71538631846306e-05
-2.70371810983192e-05
-2.96814375591179e-05
-3.283539785898e-05
-3.22989203459568e-05
-1.12470876497737e-05
-1.57609690224241e-05
-2.11076478621312e-05
-7.43715155788756e-06
-6.37233374936861e-06
-2.90708857908827e-05
-1.84788208592111e-05
-1.48272919456662e-05
-9.04583715772215e-06
-2.48502639225616e-05
-3.35909052158691e-05
-2.32011589794229e-05
-9.59867993195601e-06
-1.34746599053853e-05
-1.62149333956622e-05
-3.20265932554663e-06
-2.23173065800817e-05
-3.07187798430327e-05
-3.64756893208776e-05
-2.91549373621494e-05
-7.19334469724214e-06
2.80509676202963e-06
-2.75427212800351e-05
-3.29152600482168e-05
-1.0535100589724e-05
-2.68047092193653e-05
-1.21404798846467e-05
-9.3038242371899e-06
-5.13086711135796e-06
-3.35975347435855e-05
-2.64523027265465e-05
-1.68901679518919e-05
-1.8063258892845e-05
-4.16244316682809e-05
-1.09462136641689e-05
-1.90147114620431e-05
-2.88802427884144e-05
-2.99905888906231e-05
-2.32317927981245e-05
-4.17851536812242e-06
-3.27358448161122e-05
-8.66041974272542e-06
-9.86695435444871e-06
-2.1380389794386e-05
-1.59929581093014e-05
-2.0327811893663e-05
-1.43632336993963e-05
-1.12724702657246e-05
-2.25229668574735e-05
-2.82938892582164e-05
-7.84451137459912e-06
-5.32548490244492e-05
-2.79246095595945e-05
-1.33010133678356e-05
-3.62626350060751e-05
-2.42373558356169e-05
-8.13817170630353e-06
-2.19571278731736e-05
-2.28948500374862e-05
-8.39005681475674e-06
-1.62572934431123e-05
-2.45781754288808e-05
-3.57402659077113e-05
-4.23538241387584e-05
-1.68996777295706e-05
-1.85642782133606e-05
-1.04959756251908e-05
-2.50255008426004e-05
-4.20944864533833e-05
-2.23975701292994e-05
-1.24303871657512e-05
-3.1745884003817e-05
-2.39384582433175e-05
-1.82453074836684e-05
-2.31199587565873e-05
-8.82562638757375e-06
-2.82179198497516e-05
-1.84721740422378e-05
1.04700096353734e-06
1.43979141394027e-07
-1.08981973294717e-07
-3.47220990896775e-05
-1.81323173391072e-05
-4.4768432311185e-06
-1.74696761988803e-05
-1.1970223173801e-05
-9.78232047707498e-06
-4.57977522858452e-06
-3.80866099084453e-05
-1.82927302795532e-05
-1.909780747241e-05
-2.33513041935994e-05
-3.84334675696047e-05
-8.98848561376033e-07
-2.03589544098068e-05
-1.54733644463223e-05
-1.497109193453e-05
-1.28487423637246e-06
-1.55550950024294e-05
6.43883840982419e-06
-2.63534095299006e-05
-1.32363285505884e-05
-1.77056220381563e-05
-2.40748864997437e-05
-2.01010142916991e-05
-1.63432200870286e-05
-2.50950217725019e-05
-3.47069596641552e-05
-1.31324942667998e-05
-3.87874156672492e-07
-1.6615185326631e-05
-3.87826530420184e-05
-3.51601753326468e-05
6.38305881697201e-06
-1.58158803806004e-05
-2.03899884541766e-05
-1.00159321739305e-05
-1.37640905127285e-05
-4.01466004508912e-06
1.8131444376842e-05
-2.83551312925317e-05
-1.49459751168433e-05
-1.2429025012434e-05
-1.73084755825826e-05
-1.60160781090661e-05
-1.43284043306276e-05
-8.53497518507078e-08
-1.89288599922109e-05
-2.34293583980059e-05
-4.42067612787217e-05
-2.10634928940773e-05
-1.57157415701257e-05
-1.94979804259092e-05
-3.39062026849901e-05
-3.33215237535542e-05
-2.3853621082101e-05
-3.39894961904407e-05
7.35878174161794e-07
1.50113722628342e-05
1.83209752803064e-06
-1.40740192661412e-05
-3.30503164390101e-05
-1.24977864766812e-05
-1.70736473552836e-05
-2.53826962402405e-05
-1.97780209762269e-05
-2.13891009435221e-05
-1.31722591530017e-06
-3.3381174167565e-05
-7.88429122378753e-06
-4.52664392674868e-05
-1.69815062408799e-05
-2.17098523007785e-05
-3.92152334497983e-05
-1.2790045621579e-05
-1.89196424827825e-05
-5.24028945212938e-05
-4.67726999936527e-06
-3.19655402649363e-05
-3.25808271644111e-05
-3.43544003149993e-05
-1.46734119924088e-05
-2.34661492851022e-05
-1.45674424713041e-05
-1.09657395194928e-05
-3.57246286823461e-05
-1.43881234107363e-05
-1.98605384655658e-05
-1.01673975158045e-05
-8.86713328511995e-06
-2.17367353262555e-05
-2.54328059045441e-05
-5.61561169095913e-06
-2.10205903763828e-05
-1.4625268490584e-05
-2.13360643189523e-05
-3.01389864797054e-06
-9.09554683717244e-06
-8.4949330915884e-06
-1.08251730940296e-05
-1.0190198174276e-05
-1.52196715826945e-05
-1.00988167483559e-05
-1.36582885294451e-05
-6.50289440629688e-06
-5.02151256712471e-06
-2.90098534102408e-05
-2.71078591169458e-05
-1.97999108530127e-05
-2.10346448155184e-05
-5.27879825310663e-06
-2.52367723084214e-05
-2.01408499677778e-05
-1.76046326273382e-05
-1.86721296944105e-05
-1.75012005339327e-05
-1.5461301097772e-05
-8.92333974735236e-06
-2.90080054532751e-05
-1.97593654612292e-05
-3.01588070862856e-05
-1.7196247415691e-05
-2.89231173683805e-05
-2.47283270159956e-05
-2.01643630747575e-05
-2.09761468202345e-05
-1.7882321811453e-05
-9.48328462601476e-06
-1.635626846003e-05
-1.5532812324903e-05
-2.85109984163407e-05
-7.40358308857663e-06
-4.00930115701872e-05
-1.64963856774202e-05
-6.14282720386424e-06
-1.63109184707434e-05
-2.22980649048273e-05
-1.8502998142705e-05
-2.44561370506752e-05
-3.23869743516877e-06
-1.75156541364194e-05
-5.91208146956593e-06
-2.98607253917989e-05
-1.61160871634438e-05
7.2628774348753e-06
-1.76666306467187e-05
-6.4603605431957e-06
-1.90541066718812e-05
-9.33874724539319e-06
-1.33800147720152e-05
-2.87687168025321e-06
-2.13650025003895e-06
-1.96998008006097e-05
-2.99240861462418e-05
-2.91009277284618e-05
-2.44919214076492e-05
-3.80632191171992e-06
-1.52172923647508e-05
-2.67516341986359e-05
-1.69148167858487e-05
-9.9593272957954e-06
-2.27268917201981e-05
-2.0527827656973e-05
-2.78493392350157e-05
-3.26839870499976e-05
-2.84316997986384e-05
-8.94379864825913e-06
-3.40023037954242e-05
-2.12595842150426e-05
-3.18390818156935e-05
-3.25825286488928e-05
-1.84811442609361e-05
-2.41037376940853e-05
-1.80046713241312e-05
-2.59695575020668e-05
-1.82361831457956e-05
-7.66769764860673e-06
-1.13653942719695e-05
-3.20947267386238e-05
-1.94643341528775e-05
-2.81492424151296e-05
-2.5556696625331e-05
-1.42361049754099e-05
-2.59857307047094e-06
-1.43163765659671e-05
-9.54147687761737e-07
-9.23391362135433e-06
-1.57225830263939e-05
-7.32099616112189e-06
-4.24839164097211e-05
-2.96152536164197e-05
-2.22084106540496e-05
-6.86235072771321e-06
-1.491295186973e-05
-1.35926346771505e-05
-3.82457402391507e-05
-3.07947188628848e-05
5.41325840503398e-06
-2.16938209451316e-05
-9.62106674410032e-06
-2.13662457411033e-05
-1.75232276845042e-05
-2.41543003398931e-05
6.28483183129935e-06
-4.7311283889777e-06
-2.09284433060288e-05
-1.40758296089725e-05
-2.65608073150617e-05
-3.29803820581231e-05
-1.23316614785887e-05
-1.71166489304161e-05
-2.3543971796641e-05
-1.35342960989475e-05
-5.75558607487822e-07
-2.11660230059952e-06
-2.85275312868705e-05
1.67192001124003e-05
-3.33378786219584e-05
-6.44846369945118e-06
-1.66274072785648e-05
-2.47320503718323e-05
-2.84506997899564e-05
-1.37354401317004e-05
-8.76956343991665e-06
-2.96280350968998e-05
-3.50749077467488e-05
-2.0026132142662e-05
-2.32252059757769e-06
-1.01424266355696e-05
-3.49060957148176e-05
-1.4237479725124e-05
-1.25747611251449e-05
-2.7836647436647e-05
-1.06585814829361e-05
-7.50343239992706e-06
-2.0258034448081e-05
-2.46427271288224e-06
-2.85726238136975e-05
-2.65986838741679e-05
-1.7719226395471e-05
-3.63659779667524e-05
-2.78486437225442e-05
-3.87720585407348e-05
4.50581318044991e-06
-2.76235178802118e-05
-1.54283110956732e-05
-2.27420939010193e-05
-1.88606007486772e-05
-9.23531676948143e-06
-2.00161092109703e-05
-2.08007933261306e-05
-2.37231603306974e-05
-4.07529464243543e-05
-2.14434755047906e-05
-3.60950281143895e-05
-6.45728491305178e-06
-1.20381010544416e-05
-2.0621653215438e-05
7.23014371024606e-06
-2.14148904264188e-05
-4.522012313215e-05
-2.50377893465995e-05
-1.10877157172558e-05
-1.89127528777025e-05
-2.07945518482327e-05
-1.6383590338416e-05
-3.04654953102352e-05
-3.36208829838568e-06
-4.06547804640317e-05
-2.38362513419467e-05
-1.19747731409907e-05
-9.00379280639161e-06
-2.02651355038476e-05
-1.24475486008357e-05
-1.83511996600433e-06
-1.20989565162616e-05
-1.35470289968494e-06
-7.07298252754316e-06
-1.25378562138374e-05
-2.43778098201447e-05
-1.97827217129366e-05
-1.38152585697689e-05
-1.9878225033529e-05
-9.63765401936713e-06
-2.01955506086018e-05
-2.50416071223531e-05
-2.79494497820155e-05
-2.56213852273096e-05
-7.85789447642285e-06
-2.26231638356351e-05
-1.52844318324801e-05
-3.39455180530402e-05
-2.4222073368064e-05
-1.53154829566117e-05
-1.22815613248741e-05
-1.02821878956955e-05
-3.4199476045923e-05
-3.44885834291882e-05
-3.76121048840461e-05
-9.95564258612242e-06
-3.92159482241422e-06
-3.0576334419451e-05
-3.76945971232246e-05
-1.88608315265196e-05
-1.47407687573001e-05
-1.66592537540926e-05
-2.17105489185126e-05
-2.40560613634907e-05
-1.57144844152267e-05
-1.55802535073718e-05
-1.46568807332018e-05
-1.45386784824949e-05
-3.24878236671988e-05
-1.06738684675418e-05
-3.27927023344399e-05
8.22882964544699e-07
-8.95137087842555e-06
-6.79603684160817e-06
-2.6499922444661e-05
-1.85866446386902e-06
-2.23253833117368e-05
6.97763110732754e-07
-1.85033420423069e-05
-1.58782623316873e-05
-2.09356893043965e-05
-5.55717003691524e-06
-1.49136894741039e-05
-4.35330919130185e-06
-3.15566644381459e-06
-2.13448739696183e-05
-8.29111495757223e-06
-8.25480475688754e-06
-7.35125328454476e-06
1.05557749735947e-06
-7.79068981374098e-06
-1.33254919361918e-05
-4.78174359197439e-05
-2.69938624575004e-05
-2.07790150846303e-05
-1.49803881164091e-05
-2.3208822622447e-05
-3.98779571871511e-06
-3.2680062718878e-05
-2.36937478730785e-05
2.35657713245669e-06
-2.36479192574592e-05
-1.69175638572977e-05
-2.63428924784952e-06
-2.03710585794993e-05
-8.83419430155123e-06
-1.95851323557502e-05
-1.0624691955818e-05
-1.79642298038873e-05
-2.18239474459501e-05
-7.77591863205727e-06
-2.29630629885174e-05
-3.17890911552203e-05
-8.52519856777835e-06
-1.65753929161556e-05
-1.31270626565156e-05
-2.50446905307271e-05
-1.41511648945736e-05
-1.4557949400565e-05
-2.79998086889913e-05
-1.29448136478723e-05
-1.44111592291154e-05
-1.43364198807229e-05
-1.72631321459747e-05
-1.81424565978747e-05
-1.65593107968775e-05
-2.82915178490449e-05
-2.00590891153933e-05
-3.63910537175341e-05
-1.65830803011917e-05
-7.87111342436584e-06
-4.54683061229146e-06
-7.11743548742282e-06
-3.01123302966465e-05
-3.56987099913922e-05
-2.24747341818654e-05
-2.26910788355775e-05
-3.33527217623785e-05
-1.75757916167947e-06
-2.43572354312272e-05
-2.19382387079206e-05
-1.93428373134225e-05
-3.56237330994951e-05
-5.25052010323812e-06
-2.66047791100883e-06
-4.42456900740577e-06
1.01436314372662e-06
-9.49889575477269e-06
-1.08927397037393e-05
-2.08807971229118e-05
-1.61645579542609e-05
-1.2298971912951e-05
5.48660729690725e-06
-1.28248496375179e-05
-2.38761125015706e-05
-3.73023272204903e-05
-1.17563099263115e-05
2.15817132556992e-06
-2.30907945150735e-05
-2.69212054671805e-05
-3.3901598710554e-05
-3.5854914484153e-05
-2.41850341670421e-05
-1.26165193642991e-05
-2.20456446264294e-06
-2.20515065930712e-06
-2.20789144234051e-05
-2.47114781908085e-05
-1.24192570186152e-05
-2.10933723138604e-05
-1.61353718717762e-05
1.11862194687782e-06
-1.99713339415275e-05
-2.66644748538961e-05
-2.84754232684541e-05
-1.65943944815515e-05
-1.12766691403904e-05
-1.9996636235422e-05
-1.59901893553523e-05
-8.5260555053523e-06
-1.4287207948453e-05
-1.44212583608006e-05
-5.4500892769214e-06
-1.31854759551649e-05
-5.02984486467042e-06
-2.70975175450608e-05
-1.3998602039484e-05
-1.89537237626916e-05
-2.01890826766711e-05
-7.31655332062423e-06
-1.66693458253278e-05
-2.41999581818476e-05
-2.8753719957028e-05
-2.44277026023327e-05
-1.18307961405722e-06
-2.23898511417613e-05
-8.05009214865384e-06
-3.41811309291803e-06
-2.18976287479239e-05
-3.23081883064743e-07
-5.22028149872925e-07
-4.16969564816779e-06
-1.97804210502507e-05
-9.76213178324766e-06
-4.43332618433762e-06
-1.12817383436166e-05
-7.25918860748977e-06
-1.058804851725e-05
-1.60448362220336e-05
-3.13814983168177e-05
-2.41229899518733e-05
-2.46029937908632e-05
-1.66790916286336e-05
-1.51302284906e-05
-1.52446615782926e-05
-3.84432962650146e-05
-1.22853291408208e-05
-3.0569528690513e-05
-1.79088239822955e-05
-1.07365975688144e-05
-4.19180224434829e-05
-1.68856676054454e-05
-2.41358875926184e-05
-9.54448550500728e-06
-2.84242569287603e-05
-2.92745989645657e-05
-1.60723308730207e-05
-2.43149812153874e-05
-9.55875497589259e-06
-1.45555350010638e-05
-4.29412314836016e-05
-2.49685776877782e-05
-2.79784352708377e-05
-1.75661355090696e-05
-5.60217338217697e-06
-2.27270336351099e-05
-3.62874405240038e-05
-2.9634965198683e-05
-2.79716320371497e-06
-3.36430939711973e-06
-2.48304319371043e-05
-2.46817858778694e-05
-6.36177339079916e-06
-1.56711312060938e-05
-1.95143670674575e-05
-2.29323345384073e-05
-2.42042067786423e-05
-2.20077732086707e-05
-3.47338534942359e-05
-8.98118338659123e-06
-2.15003287801175e-05
6.1453015276456e-06
-4.08392227400901e-05
-1.97797466215511e-05
-6.87690129700107e-06
-7.26567784929336e-06
-2.07131872447521e-05
-1.70360219459738e-05
-3.47046914264363e-05
-6.83812054717244e-06
-1.67888244428664e-05
-1.20397010200372e-05
-1.1387830763231e-05
-2.14796742726129e-05
-5.18693470815771e-06
-2.74888375341424e-05
-1.53375987183721e-05
-3.92564500754331e-05
-1.49344154628029e-05
-2.70166119137904e-05
-1.60274447176276e-05
-4.32972341527957e-05
-1.86544873995285e-05
-2.9793410000105e-05
-1.65302297306625e-06
-8.89534238830047e-06
-1.0498740352435e-05
-1.93295671913432e-05
9.63277596216145e-06
-4.15999719721297e-05
-2.40410761663475e-05
-3.13500821651699e-05
-3.41357483544657e-05
-4.5736717029592e-06
-5.02124742738024e-06
-2.50780600902298e-05
-1.24590395498277e-05
-7.27028707839326e-06
-1.94011156849049e-05
-2.49990839020358e-05
-1.03508565440195e-05
6.82202782552455e-06
-1.68960465117699e-05
-1.72476554534942e-05
-9.11120188858718e-06
-2.24780093788669e-05
-2.87383431021216e-05
-1.71500168960081e-05
-1.40774636194167e-05
-3.11665199147885e-05
-3.52835513221697e-05
-8.69785248016918e-06
-1.2266110404754e-05
-1.7762389946878e-05
-1.21091463916866e-05
-2.24143713011012e-05
-5.13801950976916e-06
-5.33978171628483e-06
-2.64667547571296e-05
-1.74695008890948e-05
-3.39062421340893e-05
-8.72121290403181e-06
-3.0929510727832e-05
-1.27697591520878e-05
3.87014891461099e-07
-1.03661920704534e-05
-3.01520685292868e-05
4.66543854479188e-06
-1.00600129679717e-05
-1.40891000852727e-05
-2.70158331786864e-05
-1.71821410204233e-05
-3.16360578039264e-05
-9.12205311454432e-06
-1.27953561357248e-05
1.76735758117441e-06
-9.49389819364889e-06
1.10288182174636e-06
-6.36899382352203e-06
-3.41719276602525e-05
-1.14465624095812e-05
-1.66044794867979e-05
-2.01989876551772e-05
-2.10573903585733e-05
-2.73328950734842e-05
-9.45556799771407e-06
-1.70877183844434e-05
-3.22298365462623e-05
-1.1269998956368e-05
-4.55648722082289e-06
-1.78134682055918e-05
-2.71183686247235e-05
-2.35985869201253e-05
-2.38189304711812e-05
-3.62668035007754e-05
-1.96811053525084e-05
-1.57253129025638e-05
-2.84483340964126e-05
-2.25120146621323e-05
-1.47061618534152e-05
-6.60674185336084e-06
-8.11622022925975e-06
-4.15231180960632e-05
-3.00148021309485e-05
-1.49287718801293e-05
-2.31228086646335e-05
-1.8069218840787e-05
-1.98107126113453e-05
-9.54124035157481e-06
-2.17894177869907e-05
-4.06367995613245e-06
-1.75590019403644e-05
-1.64227480709444e-05
-1.7917085182815e-05
-2.13514944595471e-06
-7.93087994556175e-06
-8.9135650688937e-07
-1.11467467039643e-05
-2.70605496123179e-05
-3.23416271694484e-05
-1.49096481491525e-05
-1.53695200889928e-05
-1.93692547302838e-05
-2.55894224548621e-05
-5.76704007634094e-06
-3.60576461999334e-05
-3.46106945269639e-05
-1.33572922731174e-05
-2.1568378820612e-05
-3.62986618438928e-05
-1.53640998680264e-05
-2.81266373386827e-05
-1.62151174297074e-05
2.49306416112287e-06
-1.02312158926484e-05
-2.6942192789424e-05
-1.67500232716783e-05
-2.67803551320668e-05
-1.14477162542798e-05
-2.57839984148567e-05
-1.95135907729072e-05
-2.87574107954825e-05
-1.68111716343559e-05
-9.89139731528649e-06
-3.35657523461552e-06
-1.36162200344302e-05
-1.80826266714158e-05
-1.63505089758048e-05
5.05524491014841e-07
-5.57768871806782e-06
-1.96827338005388e-05
-1.64004439731697e-05
-2.86793194689851e-05
-1.48460095953708e-05
-1.76247772968442e-05
-2.19006496984008e-05
-1.57937407648919e-05
-2.26614479225798e-05
-1.604516492227e-05
-2.01087373902143e-05
-2.27436482352084e-05
-1.99495295770703e-05
-1.77355977559036e-06
-2.88081339311422e-05
-1.61448247877076e-05
-1.10486205599713e-05
-2.69722767512277e-05
-5.49060631647576e-06
-2.96724467970355e-05
-1.45104725156085e-05
-2.85084823268649e-05
-1.01242552552336e-05
-2.47010020588731e-05
-1.22118371368892e-05
-4.01381351786886e-05
-1.11538313892599e-05
-2.34461516922494e-05
-2.77844878862132e-05
-2.87734982397048e-05
-2.41870977838931e-05
-2.03420610764722e-05
-1.24605777159834e-05
-7.49879505841648e-06
-1.38440477715815e-05
-1.01888304628889e-05
-2.43330064326282e-05
-2.29769943880274e-05
-2.61055168470148e-05
-1.14396797348656e-05
-1.473171468378e-05
-4.08528540515079e-06
-1.13311572973397e-05
-5.22836517255764e-05
-2.22862537733959e-05
-1.75314733705521e-05
-1.89328632894664e-05
-2.12081832026205e-05
-1.39604959597866e-05
-3.70255712414237e-05
-4.17484331825098e-06
-7.97274904942607e-06
-1.93227098031661e-05
-7.54942569465895e-06
-1.88937864996607e-06
-1.79168071203775e-05
-3.41201072043384e-06
-1.34457642989491e-05
-2.20827396705809e-05
-1.96795523875276e-05
-2.85488726438697e-05
-2.77126721410316e-05
-2.84862404265779e-05
-8.18822470762462e-06
-1.05345909793298e-05
-2.40516653872559e-05
-1.68284996242861e-05
-2.05932667519693e-05
-2.16000564763407e-05
-2.62638367501424e-05
-3.05146654244789e-06
-2.17392570638263e-05
-3.02052427016115e-05
-2.98359684018639e-05
-2.75927532173636e-05
-5.18382433248022e-06
-5.69278174624696e-06
-1.38196198581208e-05
-3.54948811772078e-05
-2.42945904930313e-05
-2.26060087307015e-05
-1.7077680634266e-05
7.66528011040802e-06
-2.48260305463958e-05
-2.14740207141926e-05
-2.43244046510206e-06
-2.55462817776198e-05
-1.44887643930882e-05
-2.5204077473273e-05
-2.33599461484982e-05
-3.15515313502685e-05
-2.64673752097065e-05
-2.81941117893547e-05
-1.85379771925589e-05
-1.45402493859932e-05
-3.59035318237498e-05
-1.56039609737335e-05
-4.92834877188159e-06
-2.51852095905777e-05
-3.03615268936224e-05
6.60311153240471e-06
-2.50756157063025e-05
1.15353199370886e-06
1.30890839335406e-05
-8.43347610874228e-06
-1.36470262342232e-05
-2.48146253203743e-05
-1.52828185029907e-05
-2.30316172072902e-05
-3.96845579666582e-05
-1.69836139722618e-05
-2.26268155751634e-05
-2.21010560661689e-05
-2.47067295443097e-05
-2.54418867524664e-05
-3.19305312784317e-05
-1.3779897245158e-05
-1.53706003936365e-05
-7.21904564818688e-06
-6.30743736478483e-06
-2.12137874421317e-05
-7.08243399776388e-06
-2.98255708116034e-05
-4.04856970721767e-05
-1.72034171091602e-05
-3.02037754565359e-05
-3.49780386372852e-05
-1.72899563021851e-05
-2.4899260300604e-05
-2.77004921372931e-05
-7.20202532591904e-06
-1.75963664258055e-05
-2.25192155766917e-05
-1.55451709562972e-05
-3.0780293571126e-05
-2.07400209072344e-05
-1.69394761946744e-05
-2.36483336918089e-05
-1.82301233911766e-05
-1.78653454252799e-05
-1.02673287772711e-05
-3.06136457634538e-05
-1.7712982657777e-05
-3.03628902622104e-05
-8.42981558122297e-06
-1.59590585877997e-05
-2.64518397929972e-05
-2.16881291242533e-05
-1.75809072392486e-05
-1.28930714299417e-05
-7.25457416904804e-06
-6.01579840446998e-06
-3.28872975461032e-05
-2.62375722442068e-05
-3.17916399986779e-05
-2.16217330220915e-05
-1.91443930352701e-05
-2.96934514593182e-05
-2.37224237662057e-05
-4.27074018107731e-05
-3.26669132409731e-05
-2.5499235711896e-05
-1.73966791851518e-05
-2.25270819535203e-05
-1.40661468197296e-05
-1.93089126149959e-05
-9.30358134119221e-06
-1.46375598860508e-05
-1.28378011101107e-05
-2.8057206529507e-05
-1.88064094391136e-05
-4.53341618199048e-06
-1.45867994888363e-06
-1.03563676739042e-05
-2.96554624737446e-06
-1.62367677064308e-05
-1.34746063929353e-05
-4.03101985395637e-06
-2.36824267836957e-05
-3.59999285113231e-05
4.10297181718208e-06
-2.43106892849868e-05
-1.22068055870081e-05
-2.58637379832983e-05
-4.10151257466144e-05
-2.0509647867378e-05
-2.64474656565839e-05
-8.84394769804437e-06
-3.1338157907059e-05
-1.66161072139598e-05
-2.78599125328384e-05
1.06183751566701e-05
7.52655367661949e-07
-3.29727816141782e-05
-1.97779723953014e-05
-2.70510695481478e-05
-7.58975046213593e-06
-1.69924499513725e-05
-2.76152095154695e-05
-3.89586065063514e-06
-3.5055349842879e-06
-8.12799646267911e-06
-7.26601057661693e-06
-2.67291246468261e-05
-2.42230451438322e-05
-2.93211332287708e-05
-1.69131622074608e-05
-1.10023214065313e-05
-3.04193566530711e-05
-7.91593982049838e-06
-2.70167647697325e-05
-1.70903830724603e-05
-1.01888896947698e-05
-4.24616047543268e-05
-1.56733769226427e-05
-3.06368108364396e-05
-1.67045290359201e-05
-1.68668256771399e-05
-2.76336519914286e-05
-1.26389277936303e-05
-4.14629818487855e-05
-1.88739512950724e-05
-3.29228525301596e-05
-3.26575440655021e-06
-1.3449243728454e-05
-9.088152376528e-06
-3.29758312641358e-05
-2.01097717295616e-05
-1.64071302418004e-05
-2.99439702787598e-05
-5.49909816111586e-06
-3.31421963153397e-05
-2.77799621528569e-05
-3.19382636768964e-05
-9.31514783790878e-06
-8.31516815802622e-06
-2.77969342441331e-07
-1.67937097992537e-05
-2.53039458720198e-05
-1.05295206166943e-05
-2.11763744660827e-05
-4.935732392834e-06
-7.15721587039626e-06
-1.79917869451167e-05
-8.32810612666934e-06
-2.34153243375996e-05
-2.20841560853423e-05
-1.84823635970341e-05
-1.60185109513014e-05
-6.64812722573272e-06
-1.18495187143564e-05
-1.61821998414341e-05
-2.14387442242617e-05
-2.47318297124915e-05
-9.33427127922326e-06
-3.5088051796354e-05
-3.37481615054689e-05
-2.34760357059898e-05
-2.78410036980622e-05
-1.42967298558288e-05
-2.89503647811916e-05
-8.47233890691275e-06
-2.28739649357067e-05
3.14127798458413e-06
-2.09119689700372e-05
-1.5735289783753e-05
-1.46267607805579e-05
-4.31258755623382e-05
-2.79696392443944e-05
-2.75947713802884e-05
-8.46964232937017e-06
-4.05767159672971e-05
-1.8836451378313e-05
-1.01909323236702e-05
-2.10907323816796e-06
-1.90684904797147e-05
-1.41811135172288e-05
-1.02035686647565e-05
-1.67244331168266e-05
-2.76491375528054e-05
-1.33003650788667e-05
-1.5107926029137e-05
-1.66130563767318e-05
-2.98505178639341e-06
-3.00001158771243e-05
-6.42362734440633e-06
-3.28699556051217e-05
-2.18346487299116e-05
-2.61633994992902e-05
-3.5454582799614e-05
-6.69185773513769e-06
-3.62759416267102e-05
-9.69184438448583e-06
-9.23017704291015e-06
-2.14741734870144e-05
-3.45068258278882e-05
-2.85542928730664e-06
-2.01422211603932e-05
-3.38686246694723e-05
-2.93513515631959e-05
-3.11275150714323e-05
-1.31177630327924e-05
-2.49831011596431e-05
-2.08910616428036e-05
-5.61405500701888e-06
-3.8302529157947e-05
-2.71253405815154e-05
-1.35586653051352e-05
-9.43596114503064e-06
-8.59303742439256e-06
-9.53643335058432e-06
-2.1660463742187e-05
-2.71720184335543e-05
-1.74646468133064e-05
-2.23367380718995e-06
-2.62764602875136e-05
-3.78912398670819e-06
-2.51254863083853e-05
-2.93836317874511e-05
-2.40879787999842e-05
-3.58721016079649e-05
-1.14606800536952e-05
-1.22262625900464e-05
-2.19547115867007e-05
-2.27220720100263e-05
-1.1746791226417e-05
-2.07407503504978e-05
-3.9388518984037e-06
-1.41959912752557e-05
-2.13185754994673e-05
-1.06496251992822e-05
-1.59311261488708e-05
-2.08103457075641e-05
-1.18934260269346e-05
-3.0055568039489e-05
-2.12795591724728e-05
-1.6855122184371e-05
-2.58923258689293e-05
-1.98752130509164e-05
-3.85622723910576e-05
-1.69571540082257e-05
-2.0941803557308e-05
-2.92371230763514e-05
-2.59249238678445e-05
4.19519367977291e-06
-2.2849212685344e-05
-9.13476171342982e-06
-2.0310786346053e-05
-7.82631147508472e-06
-2.35371513678628e-05
-1.68897151694746e-05
-2.33839465584021e-05
-8.2140996073303e-06
-1.7197033986203e-06
-3.42736201132551e-05
-2.68151361502051e-05
-1.3402913569356e-06
-1.35117613807841e-06
-2.37345255399049e-05
-1.82912304583247e-05
-3.10421651656873e-05
-2.22306305630193e-05
-1.47499618312583e-05
-4.22139001232872e-05
-1.96904377983795e-05
-2.92794877960478e-05
-9.27495893989262e-06
-3.49298927628619e-05
-2.29385851189754e-05
-2.43527434488213e-05
-2.49388132377986e-05
-7.29476384202864e-06
-1.11318531782841e-05
-1.12611233999658e-05
-1.35706110815139e-06
-1.24975748091015e-05
-3.34675577564869e-05
-1.83218103375404e-05
-2.23593546844019e-05
-7.77234835396428e-06
-2.49687618303747e-05
-2.99857384201549e-05
-2.01961888795925e-05
-3.86928149742417e-05
-3.5130445766051e-05
-3.41924918801163e-05
-1.91836716510806e-05
-1.9475609683065e-05
-2.44143432088974e-05
-1.73696801112019e-05
-1.67317219734924e-05
-3.69848285487983e-06
-1.62225272891748e-05
-2.6353018262366e-05
-2.09144458912725e-05
-1.8783845458641e-05
-3.15912169187667e-05
-2.08365940236416e-05
-7.94655912942104e-06
-3.83808212752346e-05
-9.88155159751528e-06
3.69680512693233e-06
-1.82117272754898e-05
-2.22835209469312e-05
-4.95432746829561e-06
-2.26413894124618e-05
-1.32231660817616e-05
-2.4334347096754e-05
5.14443562235086e-06
-2.18208527600546e-05
-5.50876739749544e-06
-3.27996864039502e-05
-2.06930898799217e-05
-2.33432533308331e-05
-3.45117889335779e-05
-2.03777122317461e-05
-1.43591853654223e-05
1.64541269758968e-06
-1.35446800342822e-05
-3.31339075868391e-06
-2.14506795927604e-05
-3.93842110581153e-05
3.55413477428159e-06
5.13046240406586e-06
-3.26233907867296e-06
-1.60283555391355e-05
-6.18033260318826e-06
-2.62831449340687e-05
-4.2021796259897e-05
-3.02871655844358e-05
-2.12759415017516e-05
-2.01600415361911e-05
-3.87177198002071e-05
-5.55959860822468e-06
-3.58641023084909e-06
-5.61773097833933e-07
-1.10659063914322e-05
-2.55275792278484e-05
-1.79217863143753e-05
-9.65182809796435e-06
-1.47745481486334e-05
-4.60625136001714e-05
-1.78239562132806e-05
9.67039429082173e-06
-3.24145942684812e-05
-2.92915213539476e-05
-3.34969948859654e-05
-4.11433646236031e-05
-2.70250020588161e-06
-3.42017444802871e-05
-2.74966367510057e-06
-2.63855619757243e-05
-1.33692193900956e-05
-1.90849118018677e-05
-3.84552502745598e-06
-2.38246629766218e-05
-4.19644618619839e-05
1.02693398481525e-05
-3.09586833848367e-05
-1.27282141737539e-05
-2.66098883366939e-05
-9.59819044502379e-06
-5.43889330488208e-06
-1.29795316381999e-05
-2.05365970337766e-05
-2.03469545091401e-05
-1.67819642714292e-05
-2.74196236901521e-05
-1.30319837446396e-05
-1.79465468608019e-05
-1.07301994614328e-05
-4.34682007060015e-05
-4.26075471190356e-05
-1.09555217928781e-05
-1.18824554091816e-05
-2.43802278030884e-05
-1.63880139294012e-05
-7.59536092384535e-06
-5.90932351433823e-06
-1.82629549706005e-05
-1.34953871300074e-05
-2.32864319344846e-05
-2.08800100423e-05
-3.31675039617096e-05
-9.70646578574571e-06
-2.52164096174055e-05
-5.23964938000977e-06
-9.72470080710115e-06
-1.55057659344609e-05
6.62730986296288e-06
-7.19773385344158e-06
2.57308957704836e-06
-1.27851853047047e-05
-8.58352569696109e-06
-3.00012592959357e-05
-1.42356791244375e-05
-6.95578509984362e-08
-7.41958314148106e-06
-1.19038348612032e-05
-3.40624992390628e-05
-3.17162065400811e-05
-2.96481931990318e-05
-9.98592637371418e-06
-2.74825961456182e-05
-1.71152666458555e-05
-1.53209574132411e-05
-1.72391206755222e-05
-2.16914204137014e-05
-2.37208924535749e-05
-2.7040821479619e-05
-2.12062220196407e-05
-1.67751005271245e-05
-1.81549980679782e-05
4.38030226682575e-07
-1.74768411030423e-05
-2.25661141928277e-05
-2.0347276156173e-05
-1.16295964660626e-05
-7.54965870127482e-06
-3.4430574941335e-05
-4.60812317367989e-06
-9.24416282292202e-06
-1.43360500670616e-05
-3.50622279608781e-05
1.30517715432769e-06
-7.02996520773132e-06
-1.17382825812651e-05
-3.98337545530681e-05
-4.70654882253815e-06
-4.96894394508211e-05
-3.94943255444101e-06
-1.31257041919876e-05
-1.89015216041414e-05
-3.58049490004484e-06
-1.64325885869114e-05
-2.62934939706315e-05
-2.60207202859107e-05
-1.09382480573706e-05
-5.87315517133637e-06
-2.3612528126167e-05
-1.4338350593145e-05
-1.7765501971884e-05
-1.86435206951071e-05
-7.9364163941559e-06
-2.11773832122094e-05
-9.06236059974581e-06
-1.57764208301237e-06
-1.75405450028255e-05
-9.30902063647408e-06
-2.59835986223849e-05
-2.72501908656111e-05
-9.32796292009656e-06
-2.9574282338787e-05
-2.1824266156955e-05
-4.55708717624558e-05
3.11555997121404e-06
-1.16230279197046e-05
3.0643937296154e-06
-2.42689206347348e-05
-1.56423304760897e-05
-3.12202984910204e-05
-1.98522443887236e-06
-1.59015314776812e-05
-1.11069483988065e-05
-1.45021212811764e-05
-3.31167569030085e-05
-8.10748352380284e-06
-1.76443295398179e-05
-3.76714737714404e-05
-3.57763069630318e-06
-1.11931887670715e-05
-2.87868074858952e-05
-3.35029215027307e-06
-1.37328575407038e-06
-2.40163836544948e-05
-2.76935464351167e-06
-1.30879918939649e-05
-6.4141819943474e-06
7.80877643057627e-07
1.76114817773365e-06
2.86325506957999e-06
-2.46037766020873e-05
-1.96745568907314e-05
-1.38216849746075e-05
-3.94623406208128e-06
1.80909929872303e-05
-1.82499132471437e-05
-4.24480140991707e-05
-1.62124656802174e-05
6.97954034742787e-06
-2.35890964844773e-05
3.13849058245469e-06
-2.6420134036667e-05
-2.16211340653483e-05
-2.07388136757929e-05
-2.39906908933111e-05
-2.911538460687e-05
-3.93977708637301e-05
-1.62948545474271e-05
-3.25638504899759e-05
-1.39768235779253e-05
-3.23337927176059e-05
-1.54370643708412e-05
-2.83831094241697e-06
-2.47221549774907e-05
-1.90859937681303e-05
-9.15535829475969e-06
-2.87646322952905e-05
-2.77381004151823e-05
1.49822371315513e-06
-3.76585111263766e-05
-1.91321577830941e-05
-1.34974940702476e-05
-3.22955587817526e-05
-1.99363163988231e-05
2.55398869543392e-06
-2.89557933280446e-05
1.22495740130184e-06
-2.53280095440112e-05
-1.3604646599778e-05
-1.26877884927897e-05
-3.01563795501676e-06
-2.36696444926271e-05
-1.5897534793838e-05
-2.04593507408828e-05
-2.39328730801374e-05
-2.64539318250245e-05
-3.18172514436729e-05
-1.23494980846019e-05
-1.57617970776168e-05
-3.1103408607845e-05
-6.23590601352841e-06
-1.48537887561121e-05
-1.93378502637595e-05
-1.87103606389325e-05
-1.20537328359198e-05
-3.15692065717484e-05
-3.61028316501885e-05
-3.04848690401288e-05
8.1907851697239e-06
-2.74162038102076e-05
-2.58501722141145e-05
-3.01208443795862e-05
-2.71556436113675e-05
-1.93749464925357e-05
5.34983569843318e-06
2.06778874735335e-06
-1.53333353284951e-07
-3.16717297075471e-05
-2.21189622115843e-05
-2.64033798725514e-05
-2.83486061156584e-05
-8.09622143785855e-06
-1.82209159995204e-05
-2.33574160390341e-05
-3.39011141144983e-05
-1.80677132890483e-05
-1.81553984401576e-05
-2.05970636921489e-05
-2.70984670305426e-05
-3.4107059624391e-05
-3.73781387006757e-05
-3.07954094020294e-05
-1.36123916669798e-05
-2.38084824824792e-05
-3.04108231878032e-05
-2.14425411899022e-05
-1.56584316280078e-05
-3.17617284826582e-05
-2.28373703247071e-05
-2.29487257987168e-05
-6.9572185536495e-06
-1.38461555015945e-05
-3.07995903540948e-05
-9.80392975139743e-06
-2.98214843846517e-05
-1.97976173728554e-05
-2.71278512610298e-05
-1.10078538421403e-05
-3.07993142752648e-05
-2.21173526564943e-05
-3.12714987810577e-05
-6.65107277652285e-06
-1.38340270588707e-05
-1.50676852068707e-05
-9.67327162946296e-06
-1.6250318306292e-05
-3.42982508603327e-05
-2.40365546907486e-05
-2.34303789261919e-05
-1.54666092593981e-05
-1.69331254707297e-05
-2.82312796327773e-05
-1.95447349353879e-05
-1.71359988764641e-05
-1.57140255857797e-05
-2.64780781235828e-05
-2.17126032811289e-05
-2.70286465808896e-05
-1.5571122578966e-05
-2.31184733656852e-05
-4.97124196920332e-06
2.27457766855855e-06
-3.12484170370559e-05
-3.37987764878405e-05
-1.83203031656911e-05
-1.34704988828552e-05
7.7914186128811e-06
-7.32953557333743e-06
-2.4707858393967e-05
-2.05457593452754e-06
-7.78270918391807e-06
2.78571794440481e-06
-5.7452114868543e-06
-3.52449777170114e-05
-1.9231560473195e-05
-1.88342011833297e-05
-2.10828612707152e-05
-1.64840351648218e-05
-1.30400876945886e-05
-1.14343480963978e-05
-2.31299139334766e-05
-1.92352462358651e-05
-2.24376369908753e-05
-2.99371118877435e-05
-6.82036614051982e-06
-1.14936560616525e-05
-1.47541505601548e-05
-2.57221072138603e-05
-1.06559739516054e-05
-2.91328425889125e-05
-1.52282968401452e-05
-9.21194782521068e-06
-2.33906554187109e-05
-1.12069172549313e-05
1.61215056004853e-06
-3.25332417027501e-05
-3.39417358090784e-06
-2.66254613214541e-05
-1.95116477440241e-05
-1.33874214598548e-05
-1.71916009679911e-05
-1.3213576813122e-05
-3.23486523918779e-05
-1.67273861039571e-05
-3.40846314163483e-05
-1.12041556420749e-05
-7.23060842872817e-06
-2.10175627636904e-05
-6.45367438324777e-06
-2.10626986668601e-05
3.08339548117882e-07
-3.16265129289752e-05
-6.95399246403173e-06
-1.43849221402258e-05
-1.39880046965477e-05
-1.95997553283918e-05
-2.78589451818681e-05
-2.03434916923322e-05
-3.46358389326859e-05
-3.48274499864239e-05
-1.21430383246166e-05
-2.17204145594747e-05
-1.69641071659519e-06
6.37735500643471e-06
-2.4827445992707e-05
-6.51492105028623e-06
-2.71818389997796e-05
-4.60267421155849e-05
-3.38327364990603e-05
-3.29464646200206e-05
-1.68729564066465e-05
-3.8007613253492e-05
-1.67706576981531e-05
-1.78862136543256e-05
-1.82209540246301e-05
-2.72855068574284e-05
-2.27358609428547e-05
-1.32711570933258e-05
-1.21388597125338e-05
-1.96331985069981e-05
-1.9429914379289e-05
-1.39760305846122e-05
-2.13667727315142e-05
-1.83275118242754e-05
-8.86540322270922e-07
-2.58163755766454e-05
-2.57714708160282e-05
-1.85790341740524e-05
-4.04302824437074e-05
-2.71509298546836e-05
-2.48600893983925e-05
-9.82276978094527e-06
-1.86391830492361e-05
-4.86954864343932e-05
-2.16020467590853e-05
-1.138394349003e-05
-1.61113370587704e-05
-5.13318553208634e-06
-1.64060113688391e-05
-2.23974654897919e-05
-2.56812725726041e-05
-1.76421834565368e-05
-1.9603098169256e-05
-2.0698574129953e-05
-3.19391315409627e-05
-2.16945336263998e-05
-2.79017856354074e-05
-8.28181385064939e-06
-2.04973771057479e-05
-1.99846800618438e-05
-1.77507892902073e-05
-3.16360700156908e-05
-3.3446243467608e-05
-1.89621163055041e-05
-1.94740494868475e-05
-5.13968078560626e-06
-2.91593903528621e-05
-1.299570216577e-05
-2.05510543704551e-05
-2.28869268912662e-06
-1.99648910401322e-05
-1.32580730469487e-05
-2.29102162401169e-05
-1.03727009733082e-05
-1.69135911741917e-05
-1.29480251756773e-05
-2.85366364458491e-05
-1.43401118310149e-05
-1.52787739126012e-05
-3.75577461861535e-05
-1.23147382587912e-05
-1.50023238034864e-05
-1.95487625162766e-05
-3.78848361374366e-05
-7.85181063369852e-06
-2.08354335906601e-05
-2.40044107203782e-05
-1.48127562406999e-05
-2.69242782234271e-05
3.44499376667693e-06
-8.27155063886436e-06
-1.32367494159026e-05
-2.48602344002383e-05
-1.98681315188965e-05
-2.54048284873246e-05
-7.88564930138078e-06
-1.67027424977747e-05
-1.3622267169465e-05
-1.46371616239519e-05
-1.10326619595917e-05
-1.18066006715837e-05
-1.71813539919649e-05
-1.99994721704338e-05
-1.38662386032951e-05
-2.33248170568124e-05
-2.26078835124729e-06
-2.20178253425128e-05
-3.55419143221911e-05
-1.34561094635617e-05
-2.54565373310147e-05
-1.97966750326671e-05
-2.04517114488928e-05
-3.33856671316234e-05
-2.66048698444535e-05
-2.88761543687967e-05
-2.43171851331241e-05
-1.33640873624278e-05
-1.8777216331474e-05
-2.21181749336229e-05
-3.06958116709229e-05
-2.22008999609139e-05
-2.8315582135671e-05
-6.70892449891785e-06
-2.18893474511292e-05
-2.1563502159609e-05
-9.83749870174365e-06
-8.2923548980794e-07
-2.80638295513126e-05
-2.36168917308441e-05
-3.3111202562194e-05
-3.55327442842363e-05
-1.2556778961882e-05
-4.51867122737087e-06
-2.50276490125818e-05
-2.09477160963282e-06
-2.26266789318852e-05
-4.72179350181273e-05
-1.01984046590906e-06
-8.20523873889001e-06
-3.52877121373105e-05
-3.04989636526826e-05
-3.76716728187865e-05
-1.75978233270379e-05
-5.64380342925193e-06
-4.09019039763161e-05
-3.64238831622312e-05
-1.64477492710615e-05
-4.35046182144627e-05
-2.7768531002228e-05
-2.14061885640232e-05
-2.26355671955224e-05
-3.47352084957082e-05
-2.31561351453108e-05
-3.16202350319707e-05
-1.81518745659894e-05
-3.1747213996328e-05
-3.28026658448601e-06
-2.26864945834172e-05
-2.72533539643716e-05
-2.32852065649713e-05
-8.83208904818597e-06
-3.53603340379452e-05
-9.39534620972824e-06
-3.59563255628457e-05
-1.95522226414427e-05
-4.26088447694006e-05
-3.81257944359852e-05
-2.91551054824619e-05
-3.09389274554326e-05
-3.96972524852789e-05
-2.12411574665753e-05
-9.79997661926989e-06
-1.06683235055649e-05
-1.9174668652696e-05
-6.17214329376334e-07
-1.32673289123526e-05
-9.64937983648331e-06
-3.35893153376173e-05
-2.87470725886099e-05
-8.99021651183682e-06
-1.99943179208297e-05
-1.77838063346663e-05
-1.72363900068608e-06
-2.15410666082065e-05
-4.64690200335957e-05
-1.23475589367883e-05
-1.17000847303914e-05
-8.51199097836921e-06
-3.03724255610191e-05
-2.92342461215326e-05
-1.44086140606725e-05
-4.46004661051765e-05
-1.93923281052188e-05
-7.52055413838731e-06
-2.8196040587298e-05
-2.35144308947468e-05
-1.16492385231344e-05
-1.78111705667646e-05
-1.480362630615e-05
-1.96949908527182e-05
-3.68945346887238e-05
-1.93376201458603e-05
-1.30593732382003e-05
-2.43760210579263e-05
-3.61048822439848e-05
-8.79908553538564e-06
-1.08241459898388e-05
-2.39634527317264e-05
-1.27390822860603e-05
-1.82719640716869e-05
-1.78271998811292e-05
-3.26536127509436e-06
-1.15850404393532e-05
-3.6797624142268e-05
-1.41780418553539e-05
-1.49443671502206e-05
-2.84069768590443e-05
-8.20795324703923e-06
-2.6268263763826e-05
-1.74765264073691e-05
-1.78858844572249e-05
-2.35411947965469e-05
-2.93542089852918e-05
-2.00156714919542e-05
3.22572985657288e-07
-1.39637262856404e-05
-2.13770476520193e-05
-2.43743332738963e-05
-1.19410994162211e-05
-1.78995935482083e-05
-2.48267753851562e-05
-5.91585954132209e-06
-2.74837426219117e-05
-3.30592524418555e-05
-3.67589452291136e-05
-2.0819003153087e-05
-2.60123123227922e-05
-2.26833113013693e-05
-1.1403056968278e-05
-2.01430337305246e-05
-1.20914549958807e-05
-1.78827635100409e-05
-1.24141841599523e-05
-1.50692820290002e-05
-2.16302469739505e-05
7.81154944049122e-07
-3.00168129903276e-05
4.24000371662712e-06
-1.67329112700054e-06
-2.24173850653725e-05
-8.19288785247638e-06
-2.5234082107312e-05
-3.00910483981742e-05
2.99357474450834e-06
-1.29127118942224e-05
-9.83144267759639e-06
-1.45426653070482e-05
-2.34887853571211e-05
-2.93410089598146e-05
-3.28054985615635e-05
-2.13519278409552e-05
-1.74173953141395e-05
-2.79563489540866e-05
-1.63350896222814e-05
-2.83375707933703e-05
-1.19222776735302e-05
-3.05119511625529e-05
-1.13110294592214e-05
-1.49779594197201e-05
-2.14611802556762e-05
-4.45846241726219e-06
-3.30398324913758e-05
-1.78062233407322e-05
-1.77011763555333e-05
-3.14095270995168e-05
1.07521809887838e-05
-2.33834123552061e-05
-8.6827115116976e-06
-2.28648726511954e-05
-2.4339329112393e-05
-1.65349047266918e-05
-1.61926677784694e-05
-1.36684141589339e-05
-4.80526774279047e-05
-5.96736460349096e-06
-2.5189823206034e-05
-2.24762108961767e-05
-1.70097290163636e-05
-1.476183101754e-06
-2.93366014464814e-05
-2.43469269271996e-05
-2.0123018795471e-05
-1.32815639574448e-05
2.4142056855638e-07
-2.8675361915991e-05
-3.42419588333328e-05
-8.57839818266777e-06
-1.46424509306959e-05
-1.66010230963862e-05
-7.44719938996346e-06
-3.25849366434436e-06
-6.80242225832936e-06
-1.09728408282906e-05
-1.50826098121425e-05
-1.14657721905968e-05
-9.14353627577179e-06
-3.67155799591222e-05
-2.18520432921233e-05
-1.57919260025951e-05
-2.36369266015287e-05
-1.77398866305436e-05
-7.23927474150453e-06
-2.04512949509217e-06
-3.13229029662399e-07
2.92139066079051e-06
-2.55101900833894e-05
-2.34647989190049e-05
-2.65853023563445e-05
-2.88605775927137e-05
-1.02170828635998e-05
-1.23041556710422e-05
-1.93501739437315e-05
-2.89413703988306e-05
-1.60755235435689e-05
-2.30526453504828e-06
-9.93968266768157e-06
-3.46091790440239e-05
-2.9105421747253e-05
-1.73232997384589e-05
-8.40017002890826e-06
4.3728102052129e-06
-2.30821346075882e-05
-1.1894319275767e-05
4.73471158927626e-06
-7.67938599809989e-06
-6.70214666333538e-06
-7.42625158633378e-06
-7.74505103584889e-06
-8.24268102272688e-06
-1.63866140418746e-05
-1.9569950811997e-05
-3.04926209377724e-05
-5.78269490094307e-06
-9.24070875176341e-06
-1.48904916255202e-05
-2.37948190729957e-05
-1.23254036871559e-05
3.07744403882316e-06
-9.12287530185655e-06
2.84061186687275e-06
-3.07398782242258e-05
-3.1346321382029e-05
-2.1863715404093e-05
-2.23363352683584e-05
-1.47875302176068e-05
-2.25489558186913e-05
-3.20099783509457e-05
-4.1585192206865e-06
-3.13919781713144e-05
-2.00697995153432e-05
-1.59493338642867e-05
-2.93806083889759e-05
-2.47584309075475e-05
-4.27994216684451e-06
-4.43964402909397e-06
-9.25634715175719e-06
-6.55616644919244e-06
-4.34679536217858e-05
-2.51808238000986e-05
-2.46147156969984e-05
-8.23123607895878e-06
-1.60303677368539e-05
-1.27083006706464e-05
-1.47820933250226e-05
-1.6032659605236e-05
-2.34211395098352e-05
-2.53710753379859e-05
-8.54274732825289e-06
-7.5156701515821e-06
-5.85740389688481e-07
-2.71106481372794e-05
-1.88399276768613e-05
-2.20525078838901e-05
-1.53731031826963e-05
-5.561931011611e-06
-2.29916632152735e-05
-2.28154099492501e-05
-1.74452212642538e-05
-1.04795765354495e-05
-2.99859146943493e-05
-1.15944011412576e-06
-1.10753372965495e-05
-1.19602277373286e-05
-2.56287984409309e-05
1.12765197075383e-05
-8.63035234804777e-06
6.91149048421457e-06
-2.79774130935185e-05
-3.24494900714557e-05
-5.14603963572834e-06
-2.30714130913429e-05
-2.31699141465796e-05
-8.13804611803446e-06
-9.3733844979262e-06
-1.106660540881e-05
-1.83083573542908e-05
-3.90703700340218e-06
-1.4822770288434e-05
-7.45634461359018e-06
-1.29605273516571e-05
-7.42747432697164e-06
-2.90200375038863e-05
6.14922435086176e-06
-1.33055924773672e-05
-9.08793134444212e-06
-2.09016118668405e-05
-2.08013452383361e-05
-4.09033439780202e-05
-2.34487960000758e-05
-1.95038455989011e-05
-5.52972317484073e-05
-2.44838234418929e-05
-2.2455127764547e-05
-1.92206998200817e-05
-2.21667652056359e-05
2.94910994133734e-07
-1.50814587049114e-05
-1.87921029357829e-05
-2.87229647265661e-05
-2.95573217451522e-05
-7.87167529584237e-06
-1.19905395559323e-05
-2.49361774498425e-05
-1.0697463416602e-05
-1.98422969632897e-05
-1.63767075844231e-05
-2.015761669046e-05
-1.42351393929154e-05
-3.62931091116373e-05
-4.56354168519342e-05
-5.35662658726332e-06
-1.34391747973774e-05
-3.55075886893724e-05
-1.32740066895843e-05
-1.75778042131672e-05
-1.84944469096725e-05
-2.0636531452596e-05
-2.26779538197746e-05
-2.32988124689617e-05
-2.67316212519536e-05
-2.8954298959856e-05
-1.2847370941274e-06
-8.39144041290474e-06
-2.47117700046346e-05
-9.81432327172359e-06
-2.25667018855093e-05
4.9554049377626e-06
-8.71385708025637e-06
-1.77177200382461e-05
-2.99691163484254e-05
-1.42607184154867e-05
-4.61305538223204e-06
-6.28601716042903e-06
4.3487824380661e-06
-1.34513830995695e-05
-1.99567017234333e-05
-6.61058028628084e-06
-2.36133821452932e-05
-1.3845665190688e-05
-2.97578898459173e-05
1.43725019422135e-06
-1.32677223361832e-05
-1.52120905792459e-05
-3.88560124579435e-05
-4.83311690407905e-06
-1.52985322342182e-05
-1.99567220338708e-05
-1.8946806631961e-05
-1.13433330715386e-05
-1.38906316981769e-06
-1.84547069554702e-05
-6.9181894352012e-06
-3.46837642657675e-05
-2.14407303114988e-05
-3.99107733115352e-05
-3.88415601005268e-05
-7.1899114646458e-06
-2.79425127004034e-05
-1.11729120950814e-05
-1.83045749443416e-05
-4.92024470143298e-05
-1.10145472126492e-05
-8.50636635205934e-06
-8.3478194186623e-06
-1.24172718159216e-05
-1.95700283745218e-05
-2.12822467168211e-05
-1.82353929108838e-05
1.44199449350118e-06
-2.42291415683319e-05
-1.79571447965103e-05
-2.03192424662901e-05
-2.52084214209237e-06
-1.96940501903563e-05
-1.37834773832261e-05
-2.12778198517945e-05
-1.95397733508808e-07
-2.69449412908318e-05
-1.56546568486629e-05
-1.62262827158647e-05
-2.82256723420834e-05
-2.37587310923853e-05
-1.55553005456145e-05
-1.3929985280425e-05
-9.700413412575e-06
-3.08547038896911e-05
-2.54903003410558e-05
-2.00284811379895e-05
-1.17680204632626e-05
-2.86779038378288e-05
-3.53249446849962e-05
-1.0599520991911e-06
-1.3920660662348e-05
-3.36890577919658e-05
-1.90606434348615e-05
-4.03556225028022e-06
-1.55840789326049e-05
-1.38012948115051e-05
-1.41080195949907e-05
-1.80529480955649e-05
-1.69186039495705e-05
-9.83999908283303e-06
-2.64221060300854e-05
-1.94571479840616e-05
-3.62894974751404e-05
-1.24007199815396e-05
-3.65234605967222e-05
-4.41287359267124e-05
-2.05933377256771e-05
-7.74595950584159e-06
-6.60486818206791e-06
-4.47935821997225e-05
-1.84422211285117e-05
-5.00003264307508e-06
-9.78011700594916e-06
-4.1002679229199e-06
-2.42235135991152e-05
-2.42136876594319e-05
-2.51086127523341e-05
-2.0071404534421e-05
-2.19105755353304e-05
-3.48869151653331e-06
-2.01348390461671e-05
-1.42049970296233e-05
-3.73092160270191e-05
-1.29105079050349e-05
-3.36722851982625e-05
-2.14634373161718e-05
4.32935212330545e-06
-2.24313979121443e-05
-2.15765162489922e-05
4.23974017875103e-07
-7.5769736324684e-06
-4.28845540030714e-06
-3.85997300464162e-05
-2.73760160744572e-05
-3.07157519949048e-05
-1.48686803301834e-05
-3.07745269571897e-05
-2.57701311362132e-05
-3.82217014637977e-05
-2.53152191323208e-05
-1.84956399010694e-05
-3.4027140192057e-05
-1.94251819399025e-05
2.86038323194725e-06
-1.89389531369684e-05
1.67660286611623e-06
-2.03778667180379e-05
-2.05280954592386e-05
-1.81142360587277e-05
-4.06409310991996e-05
2.89450892112738e-06
-1.86181953549331e-05
9.78631987576665e-07
-1.72090922211555e-05
-2.24514569652288e-05
1.36096425916446e-06
-2.64582658922247e-05
-1.38229663805317e-05
-9.5729109797671e-06
-2.61206531449744e-05
-3.51912645798844e-05
-4.16446348205754e-05
-1.89119513635813e-05
-4.15515722908987e-06
-5.27606952729835e-06
-3.23050090840121e-05
-5.80613325812159e-06
-2.20598641386584e-05
-2.18968711570146e-05
-2.47219637088857e-05
1.91836206212505e-06
-2.24356249974422e-05
-1.38144153437532e-05
-8.32811045170088e-06
-9.78767240047979e-06
-3.31729580933761e-05
-1.95034553239552e-05
-2.4053615113864e-05
-3.42424178997655e-05
-3.14026275149352e-05
-2.5513794445272e-05
-3.65911881591903e-05
3.46565286964842e-06
-7.97525481801226e-06
-2.25820351223833e-05
3.98915621201181e-06
-2.13192518349573e-05
-2.94214773549347e-05
-3.15826622512166e-05
-1.19321275074194e-05
-1.54848600817864e-05
-3.19124280408188e-05
-3.41365230330427e-05
-1.28989837765983e-05
-1.13573668889813e-05
-1.82197580448938e-05
-3.63542799789772e-05
-2.68880388815397e-05
-9.91389501462818e-06
-1.62496034619852e-05
-9.24121920061337e-06
-1.99744223342756e-05
-1.5914043919811e-05
-3.22868701891725e-05
-4.18556199984761e-05
-8.02876211701931e-06
-2.17603076931757e-05
-3.05150467059837e-05
-5.37675747692555e-06
-3.16468317664874e-05
7.08804385686014e-07
3.60787223538473e-06
-2.11759980454726e-05
-4.57224400698857e-05
-3.5409060809419e-05
-2.17946884861675e-05
2.8397119709061e-06
-1.74752923137962e-05
-3.01670122104583e-05
-3.27085677832808e-05
-2.82499536666681e-05
-1.74743444648914e-05
-1.1138421885891e-05
-2.61609246282871e-05
-6.72857025689422e-06
-2.35455530120088e-05
-1.58944507329017e-05
-2.43114222423376e-05
-1.47898121654642e-06
-1.1713595594585e-05
-2.93767100178207e-05
-1.21303261369487e-05
-2.24374158777199e-05
-2.24368619454216e-05
-1.07446160051325e-05
-1.59674282137105e-05
-7.38632829274961e-06
-1.6335114388246e-05
-2.06173733529762e-05
-2.16329613291942e-05
-1.70858226988005e-05
-1.77877734970856e-05
-1.45164283125869e-05
-1.50981063087478e-06
-2.08734928928822e-05
-1.10214429679859e-05
-2.72774587763247e-05
-1.86566095130745e-05
-8.17252729080334e-06
-1.94700115445048e-05
-3.53854588526833e-05
-2.77778388813862e-05
-1.11681611547225e-05
-1.72060784955109e-05
-3.45009599350837e-05
-1.2401687439799e-05
-2.64393343880179e-05
-7.57070875266562e-06
-1.79006925261907e-05
-2.8147221836381e-05
-2.63841620413182e-05
-4.27013521056728e-05
-2.84625150457946e-05
-2.05453551588473e-05
-2.16041822719018e-05
-5.76658917882711e-06
-2.0946954340484e-05
-2.43249511713045e-05
-9.57895140609168e-06
-2.9591109125629e-05
-2.09159099428991e-05
3.60019513080279e-06
-2.0087034676238e-05
-2.59817701951338e-05
-2.6886252765142e-05
-2.76556244733703e-05
-2.59543013379253e-05
1.87412765970444e-06
-3.80551688090387e-05
-4.54745164566203e-05
-3.56455948939985e-05
-1.48402509601702e-05
-2.37960073434029e-05
-2.21518742120062e-05
-2.21976620410587e-05
-2.41003773555688e-05
-1.74079781775125e-05
-2.18382011559933e-05
-9.53101072071047e-06
-1.23635578930145e-05
-1.1525493870882e-05
-4.50617083149471e-05
-1.47070118321376e-05
-2.19202833344324e-05
-1.17193730599054e-05
-1.81349671222916e-05
-7.0034322668578e-06
-3.60757937576744e-05
-2.11201649209274e-05
-1.20504895727933e-05
-5.54808427308956e-06
-2.6820164651325e-05
-2.7459365809421e-05
-4.67259317997901e-05
-2.93943398781239e-05
-2.34766021468349e-05
-1.47581875542084e-05
-1.46170812367532e-05
-1.89732362871109e-05
-4.36312818571137e-05
-5.18665883098368e-06
-2.41802163257258e-05
-1.53154338839228e-06
1.93881589357141e-06
-1.81657865956778e-05
-3.1743927729267e-05
-1.11063765549231e-05
-8.50660184386709e-06
-3.92191444360809e-05
-6.09355823184425e-06
-1.75170518494988e-05
-3.17751254309112e-05
-1.96539328967379e-05
-1.58160581360368e-05
-1.38155168583769e-05
-1.74263998996882e-05
1.56181787015795e-05
2.45275168836761e-07
-2.76617156346835e-05
-5.26290531202872e-06
-1.08419044198994e-05
-6.33682108242779e-06
-1.08200780534513e-05
-2.50267659637029e-05
-1.69890120882666e-05
-2.10149476051322e-05
-2.43087739073833e-05
-2.37467422513579e-05
-4.16813181418311e-05
-2.58206854990425e-05
-1.1126801524433e-05
-2.55574295132567e-05
-1.23068843951164e-05
-3.44705896521831e-05
-7.03777590873106e-06
-1.99243603810813e-05
-1.09599774629368e-05
-8.19511577871114e-06
-3.28767456499214e-05
4.49413551553293e-06
-2.87178743539435e-05
-2.51978959910588e-05
-1.08387494300674e-05
-1.53919560256986e-05
2.24404661523947e-06
-2.16372973374119e-05
-4.07539524217749e-06
8.28670873295292e-06
-1.02115352943288e-05
-4.90857288924037e-05
-8.93683706866218e-06
-2.13008198658385e-05
-1.53845599703517e-05
-1.0474962566387e-05
-1.21634621975663e-05
-2.51089462821453e-05
-6.90337250661896e-06
-1.93765617911436e-05
-4.22616139942663e-05
-4.35296297757762e-05
-1.01213337796748e-05
-1.58275788213202e-05
-2.0091805035996e-05
-1.11286308252264e-05
2.6579637232708e-06
-1.54142086757513e-05
-2.04060459987196e-05
-1.83611906247258e-05
-1.15226156934743e-05
-4.08549392361725e-05
-2.2730292716609e-06
-6.94801667073163e-06
1.66127620647558e-06
-6.84402420765045e-06
-4.14398371447094e-05
-1.84569248580713e-05
-3.50024178941368e-05
-1.52975097867784e-05
-3.55432323268403e-06
-1.28670992373297e-05
-5.92200192326503e-06
-2.92862805128805e-05
-2.30360948886695e-05
-1.54811689467014e-05
-3.27696381024522e-05
3.91913184830361e-06
-1.22810425596341e-05
-1.96769959457508e-05
-1.989953759531e-05
-1.64852211174554e-05
-2.74489220045197e-05
-1.86170032551644e-05
-3.41901532352632e-05
1.47690998236863e-05
-1.23341076854946e-07
-1.69073935824271e-05
-8.76484068851207e-06
-7.28257488331216e-06
-2.11657739282284e-05
-1.67629896607521e-05
-1.69295597392429e-05
-1.98296072158461e-05
-1.52942231247298e-05
-2.26337580885248e-05
-1.2040402311054e-05
-3.26651292775171e-06
-7.53089933900607e-06
-1.02305558155358e-05
-3.1811325635431e-05
-2.75032702837163e-05
5.92301089990471e-06
-1.77371396623792e-05
-2.49555124501539e-05
-2.13858762139936e-05
-1.05775376808741e-05
-3.16448261690385e-05
3.38276567517587e-06
-9.94125857746708e-06
-2.06729928963947e-05
-9.31876535911485e-06
-1.6343335758413e-05
-2.96847793309728e-05
-1.7405816966299e-05
-2.75431493486365e-05
-3.32006359721459e-05
-2.74578675008291e-05
-2.00838923144879e-05
-6.30869137200601e-06
-1.13931610555044e-05
-3.03239569195999e-05
-2.51935191315618e-05
-1.10697660239741e-05
-2.27954549478001e-05
-2.30329726606281e-05
-1.71464081707576e-05
-2.89816380967523e-05
-1.71015282706349e-05
-2.07296990367551e-05
-4.73208977707151e-05
-1.8037741366082e-05
-2.42868313389453e-05
-2.82497839644533e-05
-3.18158968542953e-05
-1.38703629946477e-05
-2.88797621605606e-05
-1.43416204317133e-05
-2.81369801483383e-05
-3.45179543077751e-05
-1.70393012381544e-05
-1.56087415341307e-05
-1.71580333350427e-05
-2.8693071876683e-05
-2.2619674272826e-05
-1.65632449385989e-05
-3.13949042319904e-05
-1.22470039332852e-05
-4.40774706183614e-06
-2.02118995652755e-05
-1.13225295855047e-05
-1.54351440528871e-05
-1.84200288230007e-05
-2.41739704964315e-05
-2.71113003944592e-05
-2.26773430810978e-05
-2.25817304054962e-05
-2.04446465076707e-05
-3.59833648038105e-05
-5.46667565440505e-06
-3.13892859649023e-05
-2.42945889605066e-05
-1.44120202078274e-05
-3.22734975264637e-05
-2.2123716974865e-05
-1.7386667283066e-05
-2.87876410496065e-05
-3.336964949186e-05
-1.85938119769777e-05
-2.8733372428713e-05
-2.72051932546861e-05
-4.78229779527625e-06
-2.25385197557952e-05
-2.42186016966485e-05
-1.08462632726718e-05
-1.33187654784051e-06
-2.19474949565916e-05
-3.90664516007141e-05
-2.01502416523245e-05
-1.20636884156896e-05
-1.60657153286843e-05
-3.60564478915242e-05
-3.12131709603053e-05
-5.39167650406398e-07
-2.02723443957437e-05
-1.95982196115396e-05
-3.31593427502265e-05
-2.16377699174669e-05
-1.6434274273696e-05
-1.7065813385603e-05
-1.95306787833665e-05
-4.32373780514082e-05
-2.76457791786357e-05
-2.50540746732011e-05
-8.83316432091008e-07
-9.12824037027878e-06
-1.39535540633152e-05
-2.38205379082402e-05
-6.55799714075403e-06
-1.6141887220111e-05
-2.48616744121827e-05
-2.27879326605482e-05
-3.54864974967099e-05
-3.98347540433489e-05
-8.2603518312158e-06
-3.0165484488406e-05
-1.16293123994796e-05
-2.82797972068746e-05
-3.21564365399665e-06
-2.92346005345322e-05
-2.66066579159996e-05
-7.06616963534091e-06
-2.15685108426223e-05
-8.5996612062604e-06
-1.48338326853194e-05
-1.15551953236003e-05
-2.6347244754988e-05
-3.17908316773358e-05
-2.4882132475429e-05
-2.55852938130429e-05
-2.31130607242165e-05
-1.14749879430864e-05
-2.89032250982201e-05
-2.03170536401296e-05
-2.71035731769827e-05
-2.80664936942045e-05
-2.30401178745116e-05
-3.00078046318936e-05
-1.7965118411906e-05
-3.61579622411795e-05
-2.73737309906719e-05
-1.99946619734068e-05
-1.17004064562922e-05
-3.74647901633193e-05
-2.8883016332617e-05
-1.58604571912603e-05
-6.55087789102315e-06
-7.74810647469972e-06
-1.90059215965772e-06
-3.44396459611742e-06
-3.19370743033913e-05
-2.66686350857e-06
-8.92512502589077e-06
-1.69009891570466e-05
-2.01658752191092e-05
-2.53643433236008e-05
-7.44377533457248e-06
-1.39752677482941e-05
-2.85921050079362e-05
-2.56379435080176e-05
-2.64760165316078e-05
-2.28622700751533e-05
9.88866281187227e-07
-3.25250555259464e-05
-3.16800393591996e-05
-1.76444878576108e-05
-1.32005414593984e-05
8.90308213163128e-08
-2.71690480598735e-05
-1.61455674564675e-05
-3.45416381485375e-05
-1.92880259350758e-05
-1.37464867340056e-05
-3.21457076841914e-05
-7.60097411739122e-06
-5.06259227466117e-05
-3.21294546756451e-05
-1.22761078171111e-05
-2.57604243438249e-05
-2.210688201997e-05
-1.13645077831137e-05
-2.90741894866934e-05
-6.4165171447351e-06
-8.97313254794163e-06
-3.79522005644775e-05
-1.93980799627418e-05
-2.16320463598288e-05
-1.88696241568981e-05
-9.95194296846693e-06
-2.82879688306831e-05
-5.8332587345431e-06
-2.81162697330021e-05
-2.88674955863504e-05
-1.95105620195253e-05
-1.39158008983433e-05
-1.86488918645659e-05
-3.02588080353513e-05
-2.38405745505243e-05
-6.3498812976825e-06
-1.16564776831651e-05
-1.61971655772183e-05
-1.57732748976377e-05
-6.26485275469808e-06
-2.7793639390192e-05
-9.7603819209578e-06
-1.5578121378111e-05
-3.38777523241653e-05
-1.1438634236899e-05
-1.92013788589905e-05
-2.74893618451267e-05
-7.72542875086461e-06
-3.45862231588155e-06
-2.59773377384118e-05
-1.0681567239214e-05
-2.19085949869844e-05
-1.47059548141643e-05
-3.85106202481121e-05
-1.98395760417745e-05
-2.97437887902635e-05
-4.77756349310617e-06
-2.29678149366126e-05
-2.86364638893292e-05
-1.39033228086327e-05
-3.1626908536391e-05
-2.12912312513738e-05
-3.74266484774766e-05
-2.73565205189903e-05
-4.38865096212197e-05
-2.84300771849758e-05
-3.34613601790698e-05
-1.22393642339432e-05
-2.98688247145334e-05
-3.34308092929755e-05
-1.10023521538988e-05
-4.66613482397473e-06
-1.42089981206103e-05
-2.21944246243365e-05
-2.86813266039454e-05
-2.72202340857841e-05
-1.65324172969261e-05
-2.98737221738157e-05
-2.43137588841151e-05
-4.47978384590725e-06
-2.74021763026642e-05
-1.64488213420145e-05
-1.40419024672001e-05
-3.72934498056931e-05
-1.69038068965976e-05
-1.659005230344e-05
-6.95613191192592e-06
-2.04247203886762e-05
-1.26647634779991e-05
-1.88325655249533e-05
-6.19164616125326e-06
5.1429216477827e-07
-2.02559199842222e-05
-1.0739953892937e-07
-2.52659452764029e-05
-1.67116656272056e-05
-3.90788694487085e-05
-2.94538896922268e-05
-3.78925594279514e-06
-2.4775811560008e-05
-1.67339567214887e-05
-1.54234660531939e-05
-3.06783572499323e-05
-3.02068766842825e-05
-2.22015421947366e-05
-1.78613298883415e-05
-1.85397352778802e-05
-1.45700298514219e-05
-4.83560577380192e-05
-2.12182512853158e-05
-7.31032579877102e-06
-2.83987917980529e-05
-7.68127645945524e-06
-1.61966140930024e-05
-4.37675178146676e-05
-1.03076100326479e-05
-1.26633364070294e-05
-3.97800921730258e-05
-1.85858946758451e-05
-2.86073400591369e-05
-4.12722768382762e-06
-1.39416317174021e-05
-3.50472596233086e-05
-8.24657255787871e-06
-1.37676925860733e-05
-1.16055257729116e-05
-1.54790173237044e-05
-1.19647443283719e-05
-2.99982313230581e-05
-3.25688891108744e-05
-3.54445985621338e-05
-2.01282135876827e-05
-3.16495174895129e-05
-2.01679828402696e-05
-1.45503953447706e-05
-1.83809798413539e-05
-2.82051049034887e-05
-1.70236260790886e-05
-1.44155197338799e-05
-2.03957436636466e-05
-1.9720750451293e-05
-2.12367130963703e-06
-1.5111272983786e-05
-2.74721748258547e-05
-1.38858243214846e-05
-9.93093307510507e-06
8.14465468480987e-06
-3.29893216606403e-05
-1.99121925958069e-05
-1.88695465058799e-05
-1.07487518748148e-05
-3.42025961342499e-05
-2.19742314709156e-05
-3.57797966433509e-05
-2.86505324773358e-05
-2.14430767855594e-05
-1.9194347097004e-05
-7.42779437050434e-06
-3.01292636701179e-06
-1.69468250856429e-05
-5.18221257881308e-05
-8.59278075041462e-06
-1.67854033264571e-05
1.67212450889691e-06
-2.56539373474726e-05
-2.71069012161712e-05
-1.6952555877885e-05
-2.80007775239595e-05
-3.6800980691551e-06
-2.24544980924025e-05
5.73300163576619e-06
-4.00994653013629e-05
-1.62321758680811e-05
-1.95974728353103e-05
-1.62458445105797e-05
-2.74932963707017e-05
-2.81197597953462e-05
-1.25690079493332e-05
-1.18486023206112e-05
-1.74358723842901e-05
-1.02656311899305e-05
-2.28307624860349e-05
-2.81387828141181e-05
-2.81904923682783e-05
-2.94273184148696e-05
-1.78194678003284e-05
-1.58514516618792e-05
-3.26073059863871e-05
-2.20684272102606e-05
-1.54984358610357e-05
-2.44745618982515e-05
-4.89122715723676e-06
-4.43699345685475e-05
-3.20937601588831e-05
-5.2588935146771e-05
-1.74182377894557e-05
7.55171591825166e-06
-2.68977701922072e-05
-1.49529755554118e-05
-1.37487449799926e-05
-1.95853578123973e-05
-2.57706354034532e-05
-1.96078628862375e-06
-1.50448046991657e-05
-2.56146182296713e-05
-2.64790583138899e-05
-1.72663334402311e-05
-6.62282452889197e-06
-2.7177092160967e-05
-3.48231691165653e-05
-3.78149172903166e-06
-5.52678959787853e-06
-2.84116464160107e-05
-3.44676924542833e-05
-2.53731159815087e-05
-2.09034464165794e-05
-2.84483816230212e-05
-2.36829112682661e-05
-9.38307349708674e-06
-8.04624017159222e-06
-1.6305654883974e-05
-1.77311341718114e-05
-1.63906519416728e-05
-3.28213911750468e-05
-1.16321135587558e-05
-2.4257387063862e-05
-1.93110022480041e-05
-1.43694398178955e-06
-1.61588686645453e-05
-3.14930665992981e-05
-1.01937121831969e-05
-6.30589147838465e-06
-1.33747381510701e-05
-2.26370225917061e-06
-9.70167226319334e-06
-1.20540863468647e-05
-3.75229498384446e-05
-1.99369719512328e-05
-3.52590139986337e-05
-1.46822677399501e-05
-2.41631117870984e-05
-2.98683733916227e-05
-2.61309543006941e-05
-2.04907637094358e-05
-2.01111640919993e-05
-3.96771322167544e-06
-2.28489172539827e-05
-2.58356811928755e-05
-2.97466156537969e-05
-2.42526725204031e-05
-2.2543792810294e-05
-3.25011862264627e-05
-2.32874095475961e-05
-1.43856136390552e-05
-2.40443323452381e-05
-1.74017565754037e-05
-2.80921487825634e-05
4.2227109493868e-07
-1.55401104187157e-05
-1.23759963516723e-05
-8.10367499011009e-06
-9.51687176275549e-06
-1.43202223120968e-05
-1.44346507763461e-05
-1.12167093822454e-05
-3.17353320886016e-05
-6.65466793891811e-06
-2.46012496255695e-05
-1.56129923293241e-05
-1.63610784147773e-05
-1.5989921869362e-05
-9.62337380829162e-06
-2.47202273843833e-05
-3.17710856240023e-06
-1.24143719385997e-05
-3.52270761214511e-05
-2.46095845982107e-05
1.07004305633616e-05
-8.89815647937326e-06
-2.13362527195005e-05
-2.01797160649347e-05
-1.20912487125472e-05
7.46247361419651e-06
2.01661532870614e-06
-1.71996582955295e-05
-1.71468529971079e-05
-1.72159318243628e-05
-9.22376217782843e-06
-2.43334317993145e-05
-6.99902121656606e-06
-3.79020158732086e-05
-1.28184936906165e-05
-2.67398589397388e-05
-3.37380861495298e-05
-2.54862788920882e-05
-2.5106344221379e-05
-5.35488490936114e-06
-1.75807248910521e-05
1.13915132517996e-05
1.06887203696013e-05
-9.79968781236898e-06
-2.72202086323815e-05
-3.11195323807648e-05
6.61373868084911e-06
-1.41182219371825e-05
-1.64325856287116e-05
-1.41517759666124e-05
-2.44182341627397e-05
-1.78961609188533e-05
-1.85279087104583e-05
-2.132873266643e-06
-3.57521415101372e-06
-1.53565975415037e-05
-3.17950789773188e-05
-1.63285767833071e-05
-1.81598206236247e-05
-3.62400835181732e-06
-1.19909603972472e-05
-1.00599699977448e-05
-2.86129617674429e-05
-3.02895295228557e-05
-1.38155070040782e-05
-2.45567756619767e-05
-1.10670355976832e-05
-2.36578518972545e-05
-1.11017169264988e-05
-4.18482563904353e-05
-2.98565827590193e-05
-3.53112585975253e-05
-3.00388967599385e-05
-1.17604541982485e-05
-2.37313584802592e-05
-3.08897727882887e-05
-2.40311924584373e-05
-1.85941463105945e-05
-1.02364333843547e-05
-1.49344649058799e-05
-1.92464688253787e-05
-2.09405019509817e-05
-1.9543341496249e-05
-4.38368749745374e-06
3.04692663245953e-06
-2.25599585982321e-05
-2.23302027557052e-05
-2.6708906472569e-05
-2.5561047174806e-05
-6.36648983510336e-07
-1.25098901628549e-05
-2.44976061195944e-05
-8.78467448957442e-06
-2.90900445663612e-05
-2.40114164458807e-05
-2.30551549559732e-05
-1.31101968610144e-06
-1.51456390556631e-05
-1.33473676505934e-05
-2.34981527113025e-05
-2.9540171898089e-06
-2.62205810505193e-05
-1.14528568682459e-05
-1.20214486194441e-05
-1.91791475001865e-05
-6.31480726369014e-06
-1.50006523620981e-05
-2.30621772487854e-06
-2.38866192093527e-05
-2.05250203760255e-05
-2.75431574377782e-05
-1.42243797238948e-05
-3.58965009364521e-06
-1.15682238690887e-05
-3.19811231208699e-05
-2.08993689732365e-05
-3.43532242358612e-05
-7.71920019674308e-06
-2.91498398595456e-05
-3.9979870342247e-05
-3.32366684213963e-05
-1.93135674720714e-05
-1.23235580860871e-05
-5.91974702798795e-06
-1.0042440476251e-05
-1.62615439038878e-05
-1.81509280063351e-05
-1.71801944021921e-05
-3.23910698952237e-05
-5.26356673841526e-06
-1.07085650723146e-05
-1.97139513490636e-05
-1.33082987947575e-05
-2.50025701251091e-05
-2.40728818028111e-05
-1.61458582346086e-05
-3.08104869153891e-05
-2.33442402549771e-05
-1.83855459120619e-05
4.09341795689549e-06
-1.15471731875045e-05
-1.53199218629723e-05
-4.98182772215465e-06
-5.83594766465493e-06
-1.67703083695192e-05
-1.7408081711307e-05
-3.69306790839389e-05
-3.59146435902061e-05
-1.75286195099244e-05
-1.3489357970245e-05
-1.82983630949656e-05
-5.09125521952151e-06
-1.66509093685496e-05
-1.398521621261e-05
-2.30247387684981e-05
-3.29320577544541e-05
-3.90439814797372e-05
-3.9337290659538e-05
-3.54999359326082e-05
-2.61988568694943e-05
-1.86047266231636e-05
-1.46317647452552e-05
-3.94948256982138e-06
-1.43856949289173e-05
-1.50870089886678e-05
-1.89781993218177e-05
-3.07639180286493e-05
1.5798468095597e-05
-1.39927042796841e-05
-2.88812588534362e-05
-2.61824522530182e-05
-1.18165571367402e-05
-2.73237868440409e-05
-1.51563831464629e-05
-7.94806200439793e-06
-2.23091624159842e-05
-1.86538445252747e-05
-1.35911789858161e-05
-1.88902442040414e-05
-1.09400648933665e-05
-2.39348330618352e-05
-1.48191697780811e-06
-3.66757645064956e-05
-1.44631214064571e-05
-2.19388758549465e-05
-2.17684868449572e-05
-1.36368766179783e-05
-3.59849477704996e-05
-2.42127292261651e-05
-6.23498655199859e-06
-1.78033769369829e-06
-1.53255947225756e-05
-2.63923247678321e-05
-1.70569323615988e-05
-6.83552312354558e-06
-2.8547025661674e-05
-3.35032017635649e-05
-3.14454805314927e-05
-1.16579021686077e-05
3.22784686705695e-06
-3.17309498784047e-05
-2.60101300245132e-05
-2.33705903700736e-05
-2.36679217133358e-05
-1.94520782364793e-05
-1.50644156018803e-05
-1.47743672086009e-05
-3.20622421276227e-05
-2.63217038184402e-05
-1.84648298112657e-05
-2.31087920575859e-06
-3.55210510437045e-05
-2.79947549844277e-05
-2.14627427298015e-05
-2.09888969971107e-05
-2.05402983704631e-05
-2.27863692107898e-05
-9.25497519510119e-06
-2.1872300985593e-05
-2.35008165564322e-05
-8.83107958648202e-06
9.39367773799187e-06
-1.98361270268078e-05
-1.60804832709919e-05
-1.63976444118696e-05
5.12967135539119e-06
-1.975501974445e-05
-2.25046861130704e-05
-3.82618624022289e-05
-2.11851992070431e-06
-1.85865288188727e-05
-2.0372144486634e-05
-1.75855354748364e-05
-9.69567871177637e-06
-3.37127977049302e-05
-3.00773892385549e-05
-1.40305536929542e-05
-1.03898706158515e-05
-2.04201122523307e-05
-1.37411822387184e-05
-2.02852427451892e-05
3.26767614557194e-08
-2.96636074685461e-05
-1.00172313841162e-05
-2.29283062471888e-05
-1.15540851685578e-05
-5.62540719933453e-06
-2.92208557829508e-05
-7.36077504253544e-06
-3.23572165974409e-05
-9.35204062043397e-06
-1.50356491498058e-05
-3.28838531974253e-05
-2.06696076481431e-05
-1.20612884633923e-05
-3.02130936433445e-05
-2.28427828201471e-05
-1.67083992121213e-05
-2.42071457471223e-05
-2.71174383686971e-05
-3.0186288767675e-05
1.38819318517253e-05
-2.09856817085341e-05
-2.14717723480634e-05
-2.01127326693213e-05
-3.70831292800702e-05
-1.87330747445683e-05
-2.56195412220143e-05
-3.84441552850041e-06
-1.75194273476538e-05
-8.88881637008741e-06
-2.4652697439141e-05
6.33080481202192e-07
-7.92758599169175e-06
-2.65186006145566e-05
-1.78920260988035e-06
-1.42962845066155e-05
-2.70644019201185e-05
-2.64075018397947e-05
-1.0133037599237e-05
-1.86566301522389e-05
-4.62728873968873e-06
-1.47046647135527e-05
-2.34116159857994e-05
-2.07682705165305e-06
-1.93063204512792e-05
-2.62286293565155e-05
-1.3229709300218e-05
-2.96193977717393e-05
-3.51447904698537e-05
-4.07006371394928e-05
-1.50009697390508e-05
-1.43765133219052e-05
-2.46980153982402e-05
-1.17016637820326e-05
-1.92588769427409e-05
-8.84689366383678e-06
-4.15253525759937e-06
-8.4974694882625e-06
-2.78764706588977e-05
-1.33669614505874e-05
-1.25631078472134e-05
-1.32374275766452e-05
-1.21731762011886e-05
-1.7331455941766e-05
-2.26952823383764e-05
8.16911257363781e-07
-1.41442362346212e-05
-2.86163009038914e-05
-1.13825744967589e-05
-3.04225710102471e-05
-2.14302931222269e-05
-1.19210921143608e-05
1.01571099053356e-05
-1.11842041762439e-05
-2.84444496886826e-05
-2.66309938752713e-05
-2.00019082684157e-05
-2.09025206460146e-05
-3.84280941271236e-05
-3.07499857514178e-05
-2.22795189337106e-05
-3.08956263760918e-05
-2.20373735083242e-05
-1.10409369620397e-05
-8.92101410325417e-06
-3.32370626763779e-05
-4.47894133687004e-05
-1.67993974156043e-05
-1.47358411390814e-05
-1.39566896607448e-05
-4.02728223882991e-06
-2.08673755086225e-05
-2.579693145688e-05
-2.34564943936007e-05
-2.24043734167425e-06
-1.83405031680461e-05
-1.01880975234219e-05
-1.65800664361417e-05
-2.08067685073417e-05
-1.71969622983456e-05
-2.486851825796e-05
-1.96031258225375e-05
-1.40123218956096e-05
-2.36717921738641e-05
-2.75683003044283e-05
-1.41640746984549e-05
-4.68909115779164e-06
-2.45702618668761e-05
-1.06404180679879e-05
-3.49679765980039e-05
-2.21261878166053e-05
-3.64457157943264e-05
-1.75222565343556e-05
-3.15533154775172e-06
-2.0308401200001e-05
-2.22556396064162e-05
-1.05330509182407e-05
-2.87728253437046e-05
-2.34959730900655e-05
-1.09406077287851e-05
-2.22513463484379e-05
-2.79290010750936e-05
-3.25841840249065e-05
-3.7256968700459e-06
-7.66033595971891e-06
-1.39181433610189e-05
7.28625669324363e-06
-1.50473769185389e-05
-3.28555021661406e-05
-2.55807802026695e-05
-2.31860572386224e-05
-4.21709883427071e-05
-2.06612027885814e-05
-3.65897434574224e-05
-1.11108887377441e-05
-1.54516176979564e-05
-1.38893404415527e-05
-9.46246917178363e-06
-7.06926701526346e-06
-2.20705341764399e-05
-7.8332160436354e-06
-1.38748129912305e-05
-2.2443748687242e-05
-2.11846774567526e-05
-5.92036645287306e-06
-3.5057010712276e-05
-2.10910025192274e-05
-1.26765099443271e-05
-2.72808260314773e-05
-1.20188839406653e-05
-1.27222413132084e-05
-5.56115017560492e-06
-1.35066479947819e-05
-1.44781555508952e-05
-2.48715710027366e-05
-1.63148009772593e-05
-1.46335099841868e-05
-3.12905314765256e-06
-3.71428663002236e-06
-6.54760117861939e-06
-2.92298616542451e-05
-2.59106010857919e-05
-9.15195800651711e-06
-3.11326948231832e-05
-3.12332529390231e-05
-3.82339974276401e-05
-2.50347043904496e-05
-1.66578023147954e-05
-3.3339686932363e-05
-1.63626057741392e-05
-3.73178567444317e-05
-1.74431880501229e-05
-7.42060716020072e-06
-3.02139027320121e-05
-2.85374350951484e-05
-1.33988108106021e-05
-3.01976418528423e-05
-2.43583594395672e-05
-2.83099996357822e-05
-1.31473700295884e-05
-2.80660161559464e-05
-2.36591815025061e-05
-1.8636300235785e-06
-1.41064792304382e-05
1.50392164733754e-06
-2.12599424615999e-05
-1.77638967167642e-05
-1.16350341185682e-05
-1.80727331547052e-05
-3.03604389414879e-05
-2.01463620985025e-05
-2.31317444538855e-05
-6.92917491581931e-06
-2.67699225102996e-05
-3.97920279452422e-05
-2.65207356535362e-05
-1.18347316935868e-05
-2.61727394694913e-05
-1.3793457697608e-05
-2.1761672133233e-05
-1.95804262498359e-05
-3.25634232315797e-05
-1.13800086929314e-05
-2.79546308531432e-05
-2.07930634361885e-05
-2.111352952779e-05
-2.94280171643763e-05
-1.7283882416152e-05
-2.25193162775462e-05
-7.30149857261079e-06
-2.2964597718326e-05
-2.46181777747477e-05
-3.66289450685856e-05
-9.00094759835694e-06
-2.17707303324041e-05
-2.67128489584482e-05
-2.94200591823679e-05
-1.18274462963477e-06
-7.19337707769368e-06
-3.52503848979049e-05
-1.53755775855347e-05
-6.79087381482502e-07
-2.66273710735314e-05
-1.70330046937356e-05
-1.98403601282911e-05
-2.88915440392447e-05
-6.80475622090664e-06
-2.2009162600924e-05
-1.58174402161693e-05
-1.19434193031077e-05
-1.8514528639744e-05
-2.85677945000479e-05
-6.87272187709325e-06
-3.62072184384665e-05
-2.18089546153191e-05
-1.36297485207662e-05
-1.33670792700755e-05
-2.77298488582035e-05
-2.9943776134057e-05
-1.58021593780888e-05
-9.95618916896978e-06
-2.97966257865373e-05
-1.67307276845136e-05
-2.8602807080675e-05
-6.41698109871028e-06
-1.10628940251457e-05
-3.87376451252309e-06
-1.63890793369801e-05
-2.80016164695367e-05
1.86839595325907e-06
-3.57978053221225e-05
-2.60206171760516e-05
-2.0835434512083e-05
2.46361178669904e-06
-2.04196100963384e-05
-2.18941464115612e-05
-9.68045101047324e-06
1.0017817561872e-06
-1.75626086199652e-05
-2.79840409522262e-06
-1.78598576793711e-05
-6.17653826888464e-06
-2.45550285183088e-05
-3.04826658790739e-05
-1.93200556252951e-05
-1.44312196573934e-05
-1.11437836251639e-05
-8.17124888818004e-06
-2.69106708845941e-05
-1.93785315870222e-05
-8.6819780777383e-06
-2.9640305574005e-05
2.20139009658898e-06
-3.43611993769735e-05
-1.79479552831657e-05
-2.00293616029396e-05
-2.29144099627995e-05
-1.24690964017569e-05
-2.67041588688632e-05
-1.38648168046638e-05
-3.40478885204906e-05
-2.76604302004085e-06
-2.15811805699713e-05
-2.52149093767406e-05
-4.35679640104273e-06
-5.2608158036978e-06
-2.01352867538266e-05
-1.97473911018416e-05
-2.48201624812616e-05
-2.5556158306034e-05
-2.87340510429477e-06
-6.53983803724742e-06
-4.00063073811627e-05
-2.66513233411828e-05
-1.65304747746008e-05
-2.35214925152631e-05
-2.8587715163596e-05
-2.10204774823362e-05
-1.3723494932609e-05
-2.26674497162592e-05
-2.25719178225153e-06
-4.97420513392787e-05
-2.56686903264752e-05
-4.78947804833251e-06
-1.64990255810353e-05
-2.73449551769721e-05
-3.44517673911257e-05
-7.74343077218326e-06
-2.33962216091949e-05
-2.89993011302346e-05
-2.94205501185386e-05
-2.95217298519868e-05
-5.13547986417237e-06
-2.58373684916293e-05
-3.00904502395819e-05
-3.52172032298266e-05
2.96260541832154e-06
-1.69773120129739e-05
-2.03126224189827e-05
-2.16212074394813e-05
-2.33009017788528e-06
-1.98780333775079e-05
-1.99596704466974e-05
-2.64409249757363e-05
-2.32866289851485e-05
-8.61472173465557e-06
-9.1511263251693e-06
-2.16300846488082e-05
-2.41183939163578e-05
-3.18202049557318e-05
-3.47681580004967e-05
-2.04822051608851e-05
-1.78019154881967e-05
-2.90025625728675e-05
-3.65998646239593e-05
-3.28704103472023e-05
-1.46541113108113e-05
-1.72452370625467e-05
-4.46890100706911e-05
-1.53666240904593e-05
-1.84236459334595e-05
-6.67834241778014e-06
-3.11982624291241e-05
-2.49609311002494e-05
7.68332038362384e-06
-2.17605354106496e-05
-2.09210228167806e-05
-2.8432940679191e-05
-1.14297110368469e-05
-4.90923002846216e-06
-3.06946048204092e-05
-2.50555514103446e-05
-4.67537815973781e-06
-1.14591168640877e-05
-4.20454875394404e-05
-2.20530352252339e-05
-1.54455975869813e-05
-2.07394816040166e-05
1.27959538911778e-05
-2.03805309567973e-05
-1.6810381516164e-05
-2.3500984117355e-05
-1.10416468675943e-05
-1.03882778364429e-05
-1.48196493035199e-05
-2.7357755289195e-05
-2.42639228885534e-05
-1.63160625030112e-05
-2.08478407094552e-06
-2.62931944424641e-05
-3.52957266726895e-05
-2.43570528669107e-05
-1.7400554934508e-05
-3.40234895808158e-05
-9.37402115312073e-06
-3.47084592181209e-06
1.04218780175369e-06
-2.82270932245367e-05
-2.85038395515871e-05
-1.33974924106877e-05
-2.76446940121604e-05
-3.42134488345248e-05
-3.35957799650769e-05
-2.70584277925325e-05
-2.70616254850547e-05
2.15171069194491e-06
-2.36073841655737e-05
-9.40696340048387e-06
-3.16591399463814e-05
-2.66302456777413e-05
-8.67259200689324e-07
-1.49036778785291e-05
-2.33251223489736e-05
-2.3517975424266e-05
-1.15624142881724e-05
8.07828552078556e-06
-1.76735279113388e-05
-1.77271383345757e-05
-2.10367244587642e-05
-1.73339311137103e-05
9.30569302374621e-07
-7.29530377638363e-06
-1.91760049258294e-06
-2.7934198058182e-05
-2.56261568684346e-05
-1.10646284960843e-05
-2.88572871655786e-05
-9.9291387236041e-06
-1.30315474153683e-05
-3.34452420397536e-05
-2.25096570318004e-05
-1.84471465618691e-05
1.09130082541312e-05
-2.300687143985e-05
-2.13891158377986e-05
-1.11005442373376e-05
-8.31247200421972e-06
-8.98278276758221e-06
-6.61069403808312e-06
-7.86135550097531e-06
-1.34919548640186e-05
-3.90915047053892e-05
-1.72399627688218e-05
-3.09740154268852e-05
-3.21750322871037e-05
-1.5665742957692e-05
-2.99581468251164e-05
6.38036216851873e-06
-2.74637904562368e-05
-2.44795299506226e-05
-1.99871199515549e-05
-1.3000984616048e-05
-5.04996741663151e-06
-4.43108525736941e-05
-2.33836609049676e-05
-2.39824289718415e-05
-2.70082246661346e-05
-2.5595381816444e-05
6.88915026103235e-07
-1.73139208004726e-05
-7.18141105940482e-06
-1.92654791871254e-05
-2.04184489384164e-06
-2.84700812551281e-05
-1.97036011528277e-05
5.23835057328364e-06
-1.36805640738536e-05
-2.18498464102371e-05
-9.61490236305628e-06
-2.36743041842632e-05
-2.2145407416202e-05
-1.31643013807715e-05
-3.00210577143183e-05
-2.16793600397056e-05
-1.23676476485964e-05
-1.38902343270641e-05
-4.68424555295962e-05
-6.996445415942e-06
-1.84368721978474e-05
-7.74373877596022e-06
-2.52995604642403e-05
5.75211370683989e-06
-5.90051637713727e-06
-2.84917665867481e-05
-9.64976047436708e-06
-1.35700148285981e-06
-3.11570480833163e-05
-2.20270791704036e-05
-2.00752230793662e-05
-1.23853815835244e-05
-1.89677319836031e-05
-1.87858104473955e-05
-1.87083930540291e-05
-3.39327926961854e-05
-3.31278607313794e-05
-2.03234707078295e-05
-3.30369359531969e-05
-4.29585613860549e-05
-3.56182893989834e-05
-4.39562226199063e-06
-2.47861847759665e-05
-3.23586697222287e-05
-1.79005322875743e-05
3.70076401462571e-06
-3.63537399940385e-06
-1.52320334799303e-05
-2.45314238809732e-05
-3.4487605529811e-05
-1.88263607850585e-05
7.51067110921683e-06
-4.29138852937298e-05
-2.97549128673426e-05
-3.00311195950452e-05
-9.34126521451598e-08
-4.0236776311088e-06
-1.76606841785252e-05
-3.7062061694384e-05
-1.26926223183624e-05
-6.82417886303348e-06
-1.90349601048078e-05
9.11980211020924e-08
-4.52658169744047e-06
-5.87078242299628e-06
-4.48620177062852e-06
-1.42811088281066e-06
-2.07499333257577e-05
-6.25367738674664e-06
-1.34503183203457e-05
-3.41104528855625e-05
-1.40065950147741e-05
-3.05424781419311e-05
-8.56451776654123e-06
-4.60584637048935e-05
-2.48065770101622e-05
-1.58185724126938e-05
-8.74845524190392e-06
-1.01688243652041e-05
-1.78415558951799e-05
-8.55730973808631e-06
-2.01885053999524e-05
-6.67626221627783e-06
-3.13187883080887e-05
-2.69509446965614e-05
-2.05579350463194e-05
-7.57877948419157e-06
-2.48871557324521e-05
-1.34673363867698e-05
-2.13188282317753e-06
-1.11168472694319e-05
-2.06075968117784e-05
-5.23293726694043e-06
-1.8978411890442e-05
-1.45925936217456e-05
-1.23389255183129e-05
-1.91100723393578e-05
-2.71448424910222e-05
-2.5393306303556e-05
-2.62515728296494e-05
-1.57715593261365e-05
-1.63903915343722e-05
-2.30045982124477e-06
-9.28714230978982e-06
-3.13932649735267e-05
-2.10946568825557e-05
-1.94720936883089e-05
-3.09297675145753e-05
-3.28499388157486e-05
-5.59024605813219e-06
-3.11652231747623e-05
-2.05819108266161e-05
-2.21681404095253e-05
-3.15867820727921e-05
-3.75917231550536e-05
1.93226258436525e-06
-3.15770399233096e-05
-1.68987096980322e-05
-1.96424021547695e-05
-1.79278921255231e-05
-1.98751254850503e-05
-2.61678204795042e-05
-1.39672728774398e-05
-1.4782938629494e-05
-2.65556432821591e-05
-1.47152788779027e-05
-2.09349764350545e-05
-1.08903194390684e-05
-1.86372292328539e-05
-1.36335190908949e-05
-2.50656493910188e-05
-1.32220012243954e-06
-8.90659182663676e-06
-3.17791098304603e-06
-9.76196343441291e-06
-3.31374656974059e-05
-2.37913997920026e-05
-2.2635722431906e-05
-1.31588608210012e-05
-1.76303656597224e-05
-6.12892968748394e-06
-3.22515340280655e-05
-2.68026120320744e-05
-1.2130695062629e-05
-2.86281325242466e-05
-3.44665652497939e-05
-1.17265209010669e-05
-2.44348441651769e-05
-2.30977348409618e-05
-1.13534481809896e-05
-2.39310834744447e-06
-3.37110937225229e-06
-1.66540463334613e-05
-3.37435195366221e-06
-3.35097374281092e-05
-1.35789761763859e-05
-3.43413952287503e-05
-8.02946394205651e-06
-3.28085716451313e-05
-3.43400355729138e-05
-2.09924336536475e-05
-2.72537664821072e-05
-7.29781387783172e-06
-1.94598148084672e-05
-8.98695475661608e-06
-2.20739759440899e-05
-1.98809265895432e-05
-2.54180424031992e-05
-2.24300627616531e-05
-2.24294974450233e-05
-1.31979291094044e-05
-5.73531764835508e-06
-1.84880120962696e-05
-1.77595013455429e-05
-1.32698061759205e-05
-1.64276796754569e-05
-1.17235200885662e-05
-7.89418335573839e-07
-7.33667347258392e-06
-2.98265987969707e-05
-1.67951721363059e-05
-8.43332666469216e-06
-2.27927531265318e-05
-3.57400059574972e-05
-4.18133217156189e-05
-2.37570577483605e-07
-4.32706348968357e-06
1.11949341916592e-06
-2.40328578025635e-05
-3.30298407697123e-05
-9.57240131413789e-06
-3.96568511539258e-05
-2.39793752076257e-05
-3.90264172625367e-06
-1.56295239532034e-05
-2.19050820960589e-05
-2.85157854888383e-05
-2.07926952384474e-05
-2.52881535421657e-05
-2.21943141164091e-05
-1.35743719793868e-05
-3.13567765792341e-05
-2.7230367835652e-05
-1.30443483296242e-05
-2.46135755075906e-05
-1.63385568222596e-05
-1.33729981912265e-05
-2.8715933727705e-05
-2.12133029668277e-05
-2.57978312370966e-05
-7.23637375199059e-06
-1.27519396271985e-06
-1.17931144706124e-05
-1.58125616404442e-05
-1.63001551324483e-05
-4.02151443492302e-05
-2.80830781885221e-05
-2.54769939573522e-05
5.79966305314583e-07
-6.08267748510433e-06
-7.89308086147616e-06
-2.88834600600691e-05
-9.56318368302272e-06
-1.43587959524951e-05
-3.28328148641992e-05
-3.69442807779638e-05
-1.40065744100534e-05
-3.35947289015338e-05
-1.19721426423353e-05
-2.69200327759034e-05
-1.28050376394272e-05
-5.07670086238241e-06
-2.37994385759768e-05
-1.55159396036386e-05
-1.64130320870401e-05
-1.40924128206844e-05
-2.15127266555532e-05
-1.54889986344419e-05
-3.42035223626061e-05
-1.09555305322968e-05
-3.40681335693016e-05
-1.1589578251372e-05
-2.51546802020658e-05
-1.23100878207991e-05
-2.34860138872683e-05
-3.03262308427629e-05
-1.85207851590477e-05
-1.83321269391759e-05
-3.77583096721534e-05
-3.18174530581398e-05
-6.2650692117919e-06
-3.72216087591991e-05
-2.10200394343378e-05
-1.93727081128572e-05
1.16092169858969e-05
-3.50580361313605e-05
-1.68246822208226e-05
-1.54006364132719e-05
-1.57318668699221e-05
-2.0120749042401e-05
-2.05540462319586e-05
-1.77871890378475e-05
-7.1655833614408e-06
-3.41357859096608e-05
-1.15829648886015e-05
-1.52738898536457e-05
-5.46172798132198e-06
-2.31586832302377e-05
3.05813392306902e-06
-1.46034064011808e-05
-1.14964702373973e-05
-4.53579296250027e-06
-7.87895547949187e-06
-1.44251181456651e-06
-1.0726235202335e-05
-5.77887118938587e-06
-1.982176403692e-05
-3.91343814119833e-05
-1.45336549515246e-05
-2.82770184093442e-05
-2.45806639516959e-05
-1.97477623990992e-05
-2.00959871385315e-05
-1.8038775580405e-05
-1.19237966770688e-05
-1.30273731310641e-05
6.6484999995448e-06
-5.54569273499375e-06
-2.23116772889308e-05
-1.09022258584687e-05
-2.53001332507993e-05
-3.51270104421143e-05
-3.31357188905526e-05
-1.90666565959837e-05
-2.81815793958991e-05
-2.31020228317132e-05
-2.28779929268151e-05
-1.27169774475932e-05
-3.36566474458739e-05
-2.74034213564439e-05
-2.264262678177e-05
-2.50179355331905e-05
-1.64764653143615e-05
8.69982628082486e-06
-2.09881868859378e-05
-1.13957892022483e-05
-1.69180117291422e-05
-9.54808108699749e-06
-2.10260778308622e-05
-9.43915606083153e-06
-2.7106429834295e-05
-3.98721607230044e-06
-2.20063765673559e-05
-5.41067987617963e-05
-1.62214073627905e-05
-1.72682959926813e-05
-1.40997851907791e-05
-2.22718626157531e-05
-5.19733045508828e-06
-2.19351805530539e-05
-1.87906451809088e-05
-2.05066152828769e-05
-1.55893514725571e-05
-3.12162522485392e-05
-2.458837977291e-05
-1.39811884640783e-05
-2.82469071896346e-05
-1.15289788369714e-05
-2.28674918411372e-05
-4.82358361013819e-06
2.5907155310276e-07
-3.31293928814533e-05
-2.23280681917467e-05
-1.54543462374955e-05
-1.52263989944028e-05
-9.88338746564078e-06
-3.10120340812884e-05
-7.00821807688647e-06
-2.40097313640866e-05
-2.83147200043565e-05
-7.51890422978268e-06
-3.57152207645097e-05
4.79516821549053e-06
-1.18664804837165e-05
-1.41978148351171e-05
-1.63091642424891e-05
-2.63596190437977e-05
-1.87058840747594e-05
-1.33469071828941e-05
-2.42268011524266e-05
-5.54117984209136e-06
-2.63915556414564e-05
-3.25417692458989e-05
-3.2867772482222e-06
-7.39068898400745e-06
-2.44064508354368e-05
-1.89482975680158e-05
-9.46648435625599e-06
-2.82375480859419e-05
-2.3360302206195e-06
-2.78670455301019e-05
-2.42960753321778e-05
-1.51174786413618e-05
-1.4854445901108e-06
-3.17216312187673e-05
-2.66661698715607e-05
-3.32645834179021e-05
-1.42561109263989e-05
-1.57108864098861e-06
-1.55719610943519e-05
-3.74319705076133e-05
-2.45149501815612e-06
1.17110856412434e-05
-2.91346847094746e-05
-6.6029381620873e-06
-1.92606799212954e-05
-3.45951111056027e-05
-2.26096597742858e-05
-1.1089681893446e-05
-1.01069199425943e-05
-4.81668549900283e-06
8.67626492264344e-06
-1.43041790404989e-05
-3.0446116187219e-05
-1.51715731549059e-05
-1.49966289987562e-05
-1.27246372371137e-05
-3.82491302827648e-05
-1.1829709672146e-05
-9.49239749726512e-06
-8.75468652039059e-06
-1.04011430835798e-05
-7.04959678905376e-06
-1.70785845250986e-05
-2.06808722511492e-05
-1.79137839756995e-06
-2.78005225295616e-05
-3.17912674679789e-06
-3.35450035520991e-05
-2.20436112088304e-05
-1.3435223545355e-05
-1.0657066003323e-05
-1.65607910257553e-05
-6.7842228000689e-06
-1.28225023855508e-05
-1.65043480555184e-06
-6.65307327604951e-06
-1.18958615240546e-05
-1.30337271837498e-05
-1.02676887787769e-05
-2.48014668664771e-05
-1.32552533098957e-05
-3.33725586683947e-05
-2.00845796482175e-05
-1.65606202258485e-05
-2.10941244931541e-05
-1.43084827497657e-05
1.04607671929643e-06
-1.56207873481448e-05
-1.98193213834162e-05
-2.80399236457713e-05
-1.92111473950088e-05
-2.84526747484694e-05
-2.56729355251889e-05
-1.34054445840313e-05
-5.3460163882328e-05
-1.98253894135509e-05
-1.0949086780482e-05
-1.44995492437151e-05
-1.12004956483444e-05
-1.00677457529699e-05
-1.5561595987676e-06
-2.63010044285102e-05
-1.98079877574974e-05
-1.85408210026636e-05
-2.31428048935454e-05
-1.48362307092149e-05
-5.60954310005318e-06
-2.78339261902605e-05
-1.49849618567509e-05
-1.77811123786573e-05
-1.54433497851256e-05
-2.42694069454481e-05
-1.91263273478947e-05
-2.23710251414398e-05
-2.25715513650985e-05
-2.23491023631731e-05
-2.71870188694659e-05
-2.47910309652416e-06
-1.68013725040105e-05
-2.10146153506844e-05
-3.33533962529343e-05
-2.54548040682767e-05
-4.08586465546213e-05
-2.20145670612173e-05
-3.36355529392266e-05
-3.07417162642036e-05
-9.82974819271993e-06
-3.34226510716276e-05
-4.39063196895057e-05
-4.06072015701154e-06
-2.21666006068449e-05
-1.55577672658643e-05
-3.05526961047237e-05
-4.64148967887244e-05
-2.14371414270141e-05
-2.15404826913224e-05
-1.51484563572915e-05
-4.68805198201179e-06
-3.40069151129994e-05
-2.18311876201442e-06
-8.62211130138726e-06
-2.8836171448879e-05
-1.46422302892927e-05
-1.93205650744712e-05
-8.39097311219806e-06
-2.90073967313421e-05
-2.23166484071271e-05
-1.69653113745006e-05
-3.40254771238288e-05
-3.34870675415536e-05
-1.9015503587482e-05
-5.32184243319329e-06
-5.40444600132989e-06
-1.95075021645435e-05
-1.79254009299891e-05
-3.44132173087683e-05
-4.01377763244907e-05
-1.48131354364756e-05
-3.47352093861514e-05
-2.5259703413746e-05
-3.9768791397172e-05
-2.63578685774425e-05
-3.43899179881031e-06
-7.41931706930804e-06
-1.99429535489803e-05
-2.80128490668314e-05
-1.1850607064014e-05
-2.1208587338149e-05
-2.50459385276111e-05
-9.05938709417104e-06
-2.10956796277571e-05
-1.31654219202589e-05
-8.77231208885289e-06
-2.19349442639798e-05
-2.86772042540715e-05
-2.45265110257161e-05
-2.36006308897841e-05
-1.48000684648963e-05
-3.05221148348131e-05
-3.7306132838798e-05
-9.23134368755363e-06
-3.43089784359317e-05
-4.99953033439808e-06
-6.00368865586851e-06
2.9150503539557e-06
-3.04031475750626e-06
-3.18958823270452e-05
-3.55880625703038e-05
-2.09817524100815e-05
-2.76934140824261e-05
-7.86284421407247e-06
-2.48131312298542e-05
-7.1767019440867e-06
4.03644120036396e-06
-7.97897207353898e-06
-9.57017539556906e-06
-1.70474475271533e-05
4.0182757620294e-06
-2.80897138668445e-05
-9.72120843748282e-06
-2.77026096271119e-05
-2.30745826788164e-05
-1.72065972735951e-05
-6.67645993155462e-07
-1.94179897804653e-05
-8.66714543500448e-06
-2.9090662893307e-05
-1.13092578194325e-05
3.9633694079481e-06
-2.97756992946874e-05
-2.41092089188722e-05
-1.82954360437385e-05
-4.03592571081344e-05
-1.90142417954416e-05
-3.54275381319833e-05
-1.59903531145097e-05
-4.60168071501553e-05
-3.03666472532705e-05
-1.90172046702836e-05
-3.9856049415874e-05
-1.83509716149734e-05
-1.38979173388487e-05
-4.10391695085306e-05
-4.03111997808997e-05
-2.02897433500531e-05
-1.2574813883607e-05
-2.10398906747649e-05
-2.59093639904959e-05
-3.26413442066968e-05
-9.48361326430789e-06
-6.65033170326717e-06
1.13168318634601e-06
-2.20903218957689e-05
-9.20335679184404e-06
-1.58208282876472e-05
-3.70695772638773e-05
-3.02377321055122e-05
-2.78997674872857e-05
-6.27791822609405e-06
9.83305520080816e-07
-2.00145184410143e-05
-6.15771277137163e-06
-2.94300496935342e-05
-2.26660496795853e-05
-8.9720662556175e-06
-3.50166297512198e-05
-1.07024774043546e-05
-2.01567402749096e-05
-2.13732132655072e-05
-9.03169094993044e-06
-2.02852897888151e-05
-2.31463775809831e-05
-1.07882269446009e-05
-3.23783613419788e-05
6.5149504258991e-06
-2.0987427466234e-05
-9.31016580769939e-06
-2.12496434201345e-05
-2.06029843719197e-05
-2.32940026749811e-05
-3.29537083303158e-05
-1.08119493501763e-05
-5.03034586896761e-06
-2.38457388911745e-05
-2.49307435346585e-05
-2.94666690348999e-05
-3.61132354761907e-05
-1.424668741058e-05
-6.8521781176674e-06
-1.77136874625301e-05
-1.09293483310456e-05
-9.08379630958992e-06
-2.68645827375061e-05
-3.9180266116561e-05
-2.32261843823281e-05
-9.61432702736486e-06
-2.96515520537637e-05
-1.86449411604957e-05
-1.75022923896426e-06
-2.23742700911517e-05
-3.3698695253764e-05
-2.30078666227174e-05
-1.46831245084711e-05
-1.15249426601199e-05
-3.83850251934624e-05
-1.48380477671343e-05
-1.12786185898412e-05
-5.21883717327753e-05
2.75893066891641e-06
-1.37215677681009e-05
-2.22112660731618e-05
-1.84817341352021e-05
-2.10169905200226e-05
-2.19471081488959e-05
-1.79177487661433e-05
-2.43122067372179e-05
-3.03367455238604e-05
-1.77610219869579e-05
-2.28030800891594e-05
-3.12183832059124e-05
-2.4335061353933e-05
-2.31974856307103e-05
-1.85766186782899e-05
-1.98806493776654e-06
-1.35957064108521e-05
-1.10345001446202e-05
-2.10808187889848e-05
-8.27662968907694e-06
-2.54889131579302e-05
-1.9649782957205e-05
-2.72875022054655e-05
-1.55829839714992e-05
-3.92215837992478e-05
-1.29554754881999e-05
-2.13082548171339e-05
-1.94264737146212e-05
8.35279988686012e-08
-2.78537110983358e-05
-1.34725233276641e-05
-1.74759386031458e-05
-2.01128351725497e-05
-2.82325824713545e-07
-1.44051163229055e-06
-1.96554755081606e-05
-3.36016981681754e-05
-2.53022427380282e-05
-1.97757231700157e-05
-3.14885981443497e-05
-3.96833916831806e-05
-2.33283385587271e-05
-1.94552311479924e-05
-2.63537796143941e-05
-3.30521014962165e-05
-3.09528671010568e-06
-2.5430372812998e-05
-2.60093560192516e-05
-2.48571537689794e-05
-1.39733677013788e-05
-9.69428774502742e-06
-1.3889158707188e-05
-1.87028103446862e-05
-1.58190584354877e-05
-1.31187127952796e-05
1.77307443579948e-07
-2.16929557643569e-05
8.33449675444074e-06
-2.84861841491201e-05
-4.23394429750749e-05
-1.75900008454701e-05
-2.46240822217847e-05
2.89145715784969e-07
-8.5541109095606e-06
-1.93721852456503e-05
-2.22684138907305e-05
-2.37689905687638e-05
-8.78520034226853e-06
-2.68888734893477e-05
-2.08546559466594e-05
-2.0784209702896e-05
-1.70930748101142e-05
-3.29789086781064e-05
-1.49967551286864e-05
-1.30586740138072e-05
-1.09080051904366e-05
-9.89058004403181e-06
-1.59510135516602e-05
-1.08875329719964e-05
-1.89831979078749e-06
-2.34251440061976e-05
8.35444661921981e-06
-1.71716175911789e-05
-2.40636829528223e-05
-1.1268686662552e-05
-2.02703993843924e-05
-3.10162047413717e-05
-8.8239293104038e-06
-4.23400154503533e-05
-1.92455322586805e-05
-1.71916830200806e-05
-2.78862481573535e-05
-1.49810226108569e-05
-2.14667352410937e-05
-2.29646139695909e-06
-2.14718983170869e-05
-2.25569682228369e-05
8.50544020003123e-06
1.05110255046016e-05
-3.64764139473161e-05
-3.46301326923516e-05
-2.2659183890147e-05
-1.47925538488706e-05
-3.27878791322356e-05
-2.24820852377151e-05
-5.54900293544742e-06
-1.86733526370818e-05
-2.1128843984141e-05
-1.5925082946702e-05
-2.27516653163193e-06
-1.61281792718333e-06
-2.27269046022134e-05
-2.67848714640551e-05
9.33819150277273e-07
-1.57620749723945e-05
-3.1786023536565e-05
-4.51209776832069e-05
-9.11706810749486e-06
-1.26032786257026e-05
-6.5605244420781e-06
-3.82345313418499e-05
-2.68676606935207e-05
-4.11347053446339e-05
-2.2508900625587e-05
-1.36258766203486e-05
-3.334617310359e-05
-9.49809523058424e-06
-3.96782246329932e-05
-3.92909371128468e-05
-2.2946274034284e-05
-2.45403613387163e-05
-2.57478749817603e-05
-2.55635183141535e-05
-2.84521908553156e-05
-4.14905747582376e-05
-1.79908263379727e-05
-1.79954086541355e-05
-1.9633453469605e-05
-3.83813543893362e-05
-1.48610841827171e-05
-9.56077033149758e-06
-1.11277143313294e-05
-1.64400768116885e-05
-2.55341833573145e-05
-1.47646327910595e-05
-2.56318140237297e-05
-2.71635847024709e-05
-1.43525106750951e-05
-1.50864052535528e-05
-2.13788069017996e-05
-1.36721382367433e-05
-2.76059823642871e-05
-3.56620105043837e-05
-2.13925644035219e-05
-1.7396849295778e-05
-1.03910453842398e-05
-3.9903416135598e-05
-2.00634272737423e-05
-2.67817178878085e-05
-1.04993088278465e-05
-1.38653241643728e-05
-3.09745631555965e-05
-8.81919634316429e-06
-1.24746004138172e-05
-1.73414542206512e-05
-2.03091438900501e-05
-1.09771276170847e-05
-1.58424993082081e-05
-2.16701623034204e-05
-1.78937150671938e-05
-1.80724432480075e-05
-7.51798505896606e-06
-1.039143779453e-05
-3.18360488683563e-05
-1.92441654709963e-05
-1.65727170877547e-05
-2.58672256657615e-05
-1.4026616831582e-05
-1.35498998740568e-05
-1.57552160663787e-06
-7.22057130886528e-06
-2.83837014961188e-05
-1.58206180553837e-05
-1.78445378719911e-05
-2.75427978915246e-05
-2.41848978527892e-05
-2.73961843591618e-05
-2.13222049474769e-05
-6.0162835840453e-07
-1.77881885052678e-05
-8.97394940616706e-06
-2.8240635748241e-05
-2.33518284403678e-05
-1.08139540852195e-05
-3.38815154662826e-05
-2.96752262897275e-05
-2.15260340303244e-05
7.49554343366355e-07
-2.68014499535242e-05
-3.99657783047923e-05
-2.28837672762516e-05
-1.78962166895639e-05
-2.01032195636648e-05
-2.38688534615888e-05
-2.72368280096092e-05
-2.51437660682685e-05
-1.90594112623483e-05
-8.00118065196234e-06
-1.99638744428984e-05
-1.25852427181714e-05
-3.65310009927589e-05
-2.08194860493968e-05
9.54502102145337e-07
-2.20914016057266e-05
-3.1163625806523e-05
-3.09265468334572e-06
-2.03731416612574e-05
-1.72364818782548e-05
-1.49065162869866e-06
-1.15266486021102e-05
-2.64183939232926e-05
-3.94270873795247e-05
1.06658376133283e-05
-3.32840486224837e-06
-3.66302747678922e-05
-3.51448404547358e-05
-1.4561316789283e-05
-3.45001471997307e-05
-1.10971724089077e-05
-2.9767435641805e-05
-1.04301641939214e-05
3.2106179020411e-06
-1.54121835481405e-05
-2.3143312723694e-05
-2.96104184372625e-05
-2.53114492521595e-06
-9.25284786289318e-06
-2.99711183169985e-05
-2.54172532146632e-05
-3.60460329181247e-05
-1.92461281062727e-05
-2.14722014429593e-05
-2.38486932516907e-05
-7.42410637985723e-06
-1.65949973770218e-05
-1.62901549076303e-05
-1.43560077204058e-05
-7.9595625500435e-06
-2.61703480728789e-05
-2.3631264014499e-05
-1.48258388802938e-05
-1.64998395237905e-05
-1.09013653402311e-05
-3.70632647216816e-06
-3.53078820204035e-05
1.04487649578953e-06
-1.62511459978407e-05
-1.58112181351487e-05
-3.28250296597999e-05
-1.7622384137729e-05
-7.46764103477616e-06
-1.55432433224367e-05
-3.6133331795819e-05
-1.9410636266075e-05
-3.24535508703741e-05
-2.04548439852459e-05
-3.08582914127794e-05
-3.32599737612987e-05
-2.27891932258545e-05
-1.43278493037807e-05
-4.97239833272486e-05
-1.05424179642921e-05
-2.32413863989286e-05
-4.14560167065611e-05
-1.73899527112426e-05
-2.85204143347379e-05
-1.33473827771219e-05
-2.07811543304552e-05
-2.82790035849097e-05
-7.83427549218908e-06
-3.53048785481529e-05
1.26148548937618e-06
-2.92062017714861e-05
-5.96762738277245e-06
-1.81758551910234e-05
-2.48915568080214e-05
-1.82827524294611e-05
-2.91122010613308e-05
-2.19486232844371e-05
-1.51592188072354e-06
-1.69004371985511e-05
-2.96732204035393e-05
-1.56435215975763e-05
-3.06261260007982e-05
-4.15588585084804e-05
-6.95385053328429e-06
-1.733767124307e-05
-2.3001989008306e-05
-3.52519686812462e-05
1.69936256124249e-07
-3.57273294207218e-05
-1.20872541967435e-05
-2.25158220690084e-05
-2.09503735608554e-05
-2.76750809433526e-05
-1.65299633408693e-05
-3.55630226100353e-05
-1.24408880067168e-05
-1.92206772361677e-05
4.47566914377393e-06
-2.48532245930887e-05
-2.45740778178524e-05
-3.92671628458764e-05
-1.03321945041099e-05
-4.83606720938809e-05
-9.96753575799887e-06
-1.66566978447916e-05
-2.23730978457297e-05
-1.64860922237656e-05
-2.13464944417182e-05
-1.95545935902734e-05
7.38274063530007e-06
-7.83966174507369e-06
-2.29827786624686e-05
-4.89094565734211e-06
-2.68765366898435e-05
-2.4779875025595e-05
-1.99556013704281e-05
-1.3933214150735e-05
-1.24253207227421e-05
-6.33751634407929e-06
-2.10990312057819e-05
6.75776804800423e-06
-1.76967250099706e-05
-2.65996130536148e-05
-1.44180420653767e-05
-1.54806582768824e-05
-3.68250687943125e-05
-3.36533734019383e-05
-1.74649470644757e-05
-1.70964646016173e-05
-6.57664660306098e-06
-2.83677476200894e-05
-2.02958010536899e-05
-4.15927575644388e-06
-1.3333347752401e-05
-1.09903569449985e-05
-2.8723811843643e-05
-2.13197710960073e-05
-8.42590441857787e-06
-1.15783987971201e-05
-2.65398485167345e-07
-8.89578626742126e-06
-9.89935027675677e-06
-1.20722077632841e-05
-1.46936945809059e-05
-1.20832689563574e-05
-2.8253418027699e-05
-2.42609225470633e-05
-1.70166286137049e-05
-2.0504121424673e-05
-3.17685620306676e-05
6.98533729917158e-06
-1.2475430018079e-05
-1.22013293264807e-05
-1.43384981251856e-06
-1.24212866548567e-05
-2.21608461989891e-06
3.91646085268313e-06
-3.59013583969571e-05
-2.97688847739438e-05
-4.06049818634516e-05
-1.13002583097691e-05
-1.07057293676553e-05
-1.61929308314928e-05
-1.67999538793769e-05
-2.3606093349145e-05
-1.04851045512323e-05
-2.29731148221885e-05
-3.92548781467441e-05
-1.24119983937983e-05
-3.68149045930723e-06
-2.49175746088401e-06
-1.124162776421e-05
-3.06810852877822e-05
-2.15770835612146e-05
-1.0032339022827e-05
-2.7253951817193e-05
-2.39048583048339e-06
-2.78180523739583e-05
-7.56756911484008e-06
-1.15220276207388e-05
-4.04885184736416e-06
-1.42585846669248e-05
-1.92805976295667e-05
-2.03590871215877e-05
-2.17855628764626e-05
-1.1612927098174e-05
-3.54501914101088e-05
-3.49150717823379e-05
-2.08003101442845e-05
-1.03256791233103e-05
-9.29526595290827e-06
-1.25837295972834e-06
-7.85203064623862e-06
-1.85433702884374e-05
-1.74574282912983e-05
-1.96872272939411e-05
-3.33492792077381e-05
-1.95959837135908e-05
-1.68997434577611e-05
-1.69662356181417e-05
-1.8923314124725e-05
-1.17011802452872e-05
-2.41420547143176e-05
-2.57274432719079e-05
-1.77197919233817e-05
-5.28933075435284e-06
-2.17251558053336e-05
-2.67740057451127e-06
-2.05630272090444e-05
-1.05306967563584e-05
-1.71928872822342e-05
-1.81986785575981e-05
-6.69386254725175e-06
-9.85897375055903e-06
-1.33523278857554e-05
-3.42683024313526e-05
-2.44535212765078e-05
-7.97386426264313e-06
-1.71792385713686e-05
-8.56374354449528e-06
-2.7994740726718e-05
-2.7698585152896e-05
-1.43738872836042e-05
-4.64068487666286e-05
-4.21419164823713e-05
-1.84003062784343e-05
-3.53395989554462e-05
-4.11571113235035e-05
-1.79414329764719e-05
-1.84576578354718e-05
-2.28417973853384e-05
-4.12510366346717e-05
-2.4240040079597e-05
-2.19494638937873e-05
-2.22364323418313e-06
-2.96535603494449e-05
-5.3680528963199e-06
-1.76544872552729e-05
-4.36934862427725e-06
-1.15975278623957e-05
-3.16794841325352e-05
-2.21547250686111e-06
-1.01913831191783e-05
-2.33257428054684e-05
-2.35535483101852e-05
-1.68928768263854e-05
-1.69495840123177e-05
-9.98653733308369e-06
-2.75721044263707e-05
-1.72384412854287e-05
-2.9651782344181e-05
-2.78658860678312e-05
-2.45044546868908e-05
-1.47806872772002e-05
-3.7048296325784e-05
-6.6720802316886e-06
5.02258812516458e-07
-1.0523111233561e-05
-1.12744241982994e-05
-1.80196317734921e-05
-2.93369813564309e-05
-1.25334663200281e-05
-1.3936566076839e-05
-2.05701456752869e-05
-5.75111499459935e-06
-1.52966768954936e-05
-4.1868771175222e-05
-2.19484364369689e-05
-8.81971520504241e-06
-1.68887023513755e-05
-1.81817003887162e-05
-1.77760435241266e-05
-1.70878595291065e-05
-3.11249135072795e-07
-2.63992732647753e-06
-2.23521555311527e-05
-2.08998798614675e-05
-1.86447333212973e-05
-1.50392747018991e-05
-2.36655473140509e-05
-1.19246236667824e-05
-1.39747510536652e-05
-6.11911070276791e-06
-3.25798707662498e-05
-3.12871287768999e-05
-2.60655780214843e-05
-1.61947778529377e-05
-2.75382288690224e-05
-1.42135309367961e-05
-8.01199186816838e-06
-2.79650695051092e-05
-1.25217211320467e-05
-2.31877325258132e-05
-2.05626252732362e-05
-2.73090200610784e-05
-2.2054110221535e-05
-5.77128075196922e-06
-2.65601473055551e-05
-3.57274208501249e-07
-1.6430210087828e-05
-2.71798884297265e-05
-1.10831770837097e-05
-1.65056285714092e-05
-2.30853831064911e-05
-2.24050110133785e-05
-2.87587306507179e-05
-2.46758543619486e-05
-9.16422842714292e-06
-2.45842818920184e-05
-2.12144637684264e-05
-1.47647181614727e-05
-1.61425557579128e-05
-1.97184247599444e-05
-2.65328766753406e-05
-3.44486407565183e-05
-2.78935779124751e-06
-2.22946112270997e-05
-3.00179908220797e-05
-1.63077990026931e-05
-1.4412707245609e-05
