# Supplementary material for: Research on computational propagation and identification of mine microseismic signals based on deep learning
Source: PLoS One. 2025 Oct 22;20(10):e0334641. doi: 10.1371/journal.pone.0334641 (PMC12543183; doi:10.1371/journal.pone.0334641)
Supplement: S3 Data — (ZIP) [file pone.0334641.s003.zip › 000100500002935.xlsx_0.txt_24.txt.txt]

-8.59857359728473e-06
-2.35333582760893e-05
-8.62952907014409e-06
-8.56281982768475e-06
-9.66358332881747e-06
-1.11479155597069e-05
-2.6091818453428e-05
-1.74127932172264e-05
-1.38419597296038e-05
-3.35257528591174e-05
-2.14282106157318e-05
-2.4083740101736e-05
7.32847362717193e-06
-1.37260663293034e-05
-3.08734622093055e-05
-1.86334176962128e-05
-1.21739976795068e-05
-3.02778267171653e-05
-1.76166237502682e-05
-2.15182780880206e-05
-3.28638253582369e-05
-1.91869944323962e-05
-1.1071056272151e-05
-2.1946994885011e-05
-3.03055201113304e-05
-1.15339629261267e-05
-1.18638172998291e-05
-3.7732583648465e-06
-1.80609314627167e-05
3.62249238407096e-06
-2.42661179879888e-05
-6.40111254450913e-06
-1.39057698377271e-05
3.17455338740696e-06
-4.00820686818889e-06
-1.00904912807443e-05
4.10661860869754e-06
-5.49198193234793e-06
-9.46488173676838e-06
4.30394359331718e-06
-1.59343346751616e-05
-8.58321626462686e-06
-9.17997624003325e-06
-2.95645131487859e-05
-1.84192965963838e-05
-3.93687773008033e-05
-3.08292100711404e-05
-1.5994538380168e-05
-9.75447113253004e-06
-1.26150319944549e-05
-1.05112935070152e-05
-2.22516989881365e-05
-2.49243317082113e-05
-2.99254828357007e-05
-2.57330162428934e-05
-1.95370571280475e-05
-1.97007114476904e-05
-2.91186485740736e-05
-3.06203740438433e-05
-2.05858143624514e-05
-1.99147015301133e-05
-3.51957948312817e-05
-2.86340718707497e-05
-2.49205893665563e-05
-4.42128493190456e-05
-2.11098052807915e-05
-1.91103710928311e-05
-6.59973850318792e-06
-2.20236834006733e-05
1.35822830946515e-05
-9.27469654834726e-06
-1.81464172380598e-05
-2.02600833741675e-05
-3.50492577071994e-06
-3.52559018672946e-05
-2.53969004391117e-05
-6.23707660015421e-06
-3.01020994732443e-05
-8.14764189755846e-06
-1.77558798812783e-05
-8.42891939729504e-06
-2.7664037766971e-06
-2.40959348548526e-05
-1.60961595767374e-05
-6.75173622073069e-06
1.44449060088117e-05
-2.36728559749365e-05
-1.75132442027694e-05
-1.89380700251327e-05
-1.12458768350989e-05
-2.69612834038705e-05
-2.70669642042899e-05
-4.21208894964689e-05
-2.20502263696411e-05
-1.72643393991112e-05
-2.13747910005437e-05
-2.90992843663293e-05
-1.79756500500026e-05
-3.13855589827589e-05
-3.47249160069769e-05
-3.43534543919538e-05
-5.21092955950663e-07
-3.26416131836606e-05
-3.28709392356888e-05
-2.27171231923963e-05
-1.87882450607201e-05
-1.3305068198138e-05
-2.5860546085527e-05
-3.65369787344162e-05
-1.74867052733626e-05
-1.89307371579632e-05
-2.10696306300146e-05
-2.6320039975438e-05
-4.13057589444277e-06
-2.54383238035734e-05
-1.23443720405839e-05
-3.63448661129516e-05
-6.52594583996562e-06
2.88550286227695e-06
-3.65675778844414e-05
-4.91669701809927e-05
-1.67053962131741e-05
-4.62863220300505e-05
-1.62562170316399e-05
-1.95311343098917e-05
-1.06531658859457e-05
-3.86054892471176e-06
-3.88763101612922e-05
-2.17257318605349e-05
-2.4858628714333e-05
-1.85398325643158e-05
-1.75669252775917e-05
-1.71788301835223e-05
-1.70559181735707e-05
-2.57450110056181e-05
-2.20199553740781e-05
-1.16457279318608e-05
-2.09322777562332e-05
-2.95432186666709e-05
-1.20207508055769e-05
-3.1273610066582e-05
-4.35314318621163e-05
-1.63501596837132e-05
2.76266510758956e-06
-1.44864570256846e-05
-2.37080272962083e-05
-4.60262979759243e-05
-2.49503219444599e-05
-1.22480085889894e-05
-2.62340906668408e-06
-6.98344556118961e-06
-3.45553627019366e-05
-3.56542193347008e-05
-3.21020669316261e-05
-2.04611137365269e-05
-1.53824956260831e-05
-2.0335503973087e-05
-2.15118220970291e-06
-2.09533121955835e-05
-1.50816862516571e-05
-3.25830556148754e-05
-1.85104986495596e-05
-1.35887642943972e-05
-1.95270813650908e-05
-1.81407012910172e-05
-1.00801546850988e-05
-1.64737286709947e-05
-1.23796796756498e-05
-9.76575858672689e-06
-1.58426980719343e-05
-2.38915914356544e-05
-3.59160922704031e-05
-1.30057432161764e-05
-2.64915385951729e-05
-2.42573115457978e-05
-2.28098575482898e-06
4.53846615131031e-06
-3.55828288999343e-05
-1.38177453768293e-05
-3.20514793335177e-05
-1.99833029001188e-05
-8.74665449940222e-06
-2.14992330937282e-05
-1.10159259864819e-05
-1.11356552462714e-06
-1.76244369078934e-05
-1.06554821103803e-05
-2.48487030342502e-05
1.57777593099647e-06
-2.19723404628292e-05
-3.52694714548124e-05
9.00894840314432e-06
6.23580787904434e-06
-2.19432464110564e-05
6.56737629913662e-06
-4.0675828128074e-06
-1.95017634266927e-05
-2.51607698317249e-05
-4.07546983987501e-05
-1.35807030849765e-05
-1.20968335158354e-05
-3.32068820144429e-05
-2.75798355505685e-05
-2.47259482085994e-05
-2.42289304672194e-05
-2.95122494562466e-05
-1.20362948168634e-05
-2.72516613112242e-05
-2.96928012405031e-05
1.18375479951752e-05
-7.66600557639385e-06
-2.0455827617636e-05
-2.22310420084585e-05
1.28806049194219e-05
-3.43336312881561e-05
-3.28024910151871e-05
-1.33868095823966e-06
-1.86684141487339e-05
-1.97523882413219e-05
-2.11462997818049e-05
-2.11781257660535e-05
-3.00417979716291e-05
-1.10541015413537e-05
-2.73213843172651e-05
-1.33027089129669e-05
-4.91444957588424e-06
-1.26515119452006e-05
-3.82626340925181e-05
-3.98736659260969e-05
-1.36356453277522e-05
-3.27311341102858e-05
-1.03008606318922e-05
-2.51825795009895e-05
-1.10577341892627e-05
-2.64017815344823e-05
-3.40188776688906e-06
-2.12348868538649e-05
-3.70493365891535e-05
-3.53003592166409e-05
-2.27471778483601e-05
-5.86342845639387e-05
-3.42806839466507e-06
-3.07255610563869e-05
-1.21633492208269e-05
-2.66166944390886e-05
-4.39907958274732e-05
-1.49981307640466e-05
-2.68393506101253e-05
-3.55081587646061e-05
-6.44006467496734e-06
-1.24966538998891e-05
-1.90131475896929e-05
-4.44957367053257e-05
-2.79419651458091e-05
-4.68337459816005e-05
-4.0527111592473e-05
-2.54711835529908e-05
-4.65930443539633e-06
-2.38011161039316e-05
-4.25844612827146e-05
-1.27852398387072e-05
-8.33119254500856e-06
-1.93920707255407e-05
-2.45214478338742e-06
-1.61697853835867e-05
-1.5510406573622e-05
6.34370437114238e-06
-2.75069276951199e-06
-3.2761444618608e-05
-1.60377416844666e-05
-3.62232010281103e-06
-1.19148643435139e-05
-3.50927747564085e-05
-2.47466433953764e-05
-4.7239265416845e-06
-1.60498424333969e-05
-1.46057060601913e-06
-3.84051133369336e-05
-9.12695782510577e-06
-1.77022035562302e-05
-4.50741235941559e-06
-9.18927683353431e-06
-3.72261869736646e-05
6.06495112777965e-06
-1.31854655676746e-05
-9.90873618077597e-06
-2.65362974798773e-05
-1.95089798724066e-05
-9.5925241183483e-06
-1.96897120640061e-05
-2.29682643307789e-05
-1.07471061426174e-05
7.1049191613668e-06
-1.97523263309976e-05
-3.11340207515513e-05
-1.06171148552892e-05
-1.53590690477176e-05
-5.17718695192878e-06
-3.74043917896756e-05
-2.6840178556322e-05
-1.32286699629108e-05
-1.81508590229723e-05
1.05674989973186e-06
5.19525502943912e-06
-2.3250997482475e-05
-1.80309949889445e-05
-2.89017953959567e-05
-2.00525586730211e-05
-2.50478681387535e-06
-1.93838926380623e-05
-2.71189729120406e-05
-1.71866746862418e-05
-1.09157719325637e-05
-1.23916810421003e-05
-1.1489938734181e-05
-2.15245748737718e-05
-1.51708384462155e-05
-2.84847015858857e-05
-1.07781326664836e-05
-2.40787415310225e-05
-1.62490537649923e-05
-1.67413892895229e-05
-4.69984747118244e-06
-1.200877054386e-05
-2.25032085121589e-05
-3.05098527082502e-05
-3.24614230094943e-05
-1.20104686976228e-05
-1.87071112642329e-05
-2.16128671821294e-05
-3.73802110158291e-05
-1.30622461461112e-05
-1.54240971997546e-05
-1.25631925469576e-05
-1.72027686223908e-05
-3.05524569673581e-05
6.16203076166313e-06
-2.29127798161789e-05
5.9666937912477e-07
-1.99932305553575e-05
-1.1880848922529e-05
-2.25898663722285e-05
-1.30677754871632e-05
-2.97942186652422e-05
-4.03250237960781e-05
-3.69804760969371e-05
-3.69152379998916e-05
-1.52680840625646e-06
-4.50584901575659e-06
-1.5265760139909e-05
-1.69650431816068e-05
-2.74024685781319e-05
-1.86961997921215e-05
-1.28590503187392e-05
-1.80265395371538e-06
-5.23644264506306e-06
-2.17851937112766e-05
-4.77337436528848e-05
-1.52914318161987e-05
-9.76172232023918e-06
-2.01539824693733e-05
-2.12405082574034e-05
-1.04710374537525e-05
-4.16858393007089e-05
-1.95014184286444e-05
-2.06387119733317e-05
-1.60039222333734e-05
-2.18732423164222e-05
-2.56271982822385e-05
-5.50776198366796e-06
2.92360150801091e-06
-3.9972364187089e-05
-2.45996807533547e-05
-2.04671026072825e-05
-1.587020183853e-05
-1.06002751187876e-05
-1.94686820552433e-05
-3.33725360473278e-05
-3.23852711710482e-06
4.79186518210306e-06
-1.98823509773059e-05
-5.2295505136577e-06
-7.5606836208194e-07
-3.43033733604011e-05
-3.44718152672913e-05
-1.83804450289e-05
2.90840688751246e-06
-3.28128993703783e-05
-2.68808733455163e-05
-8.15612514983933e-06
-2.08305543884197e-06
-1.79304151540113e-05
-2.91311658109377e-05
-1.55469203342295e-05
-9.19502722587987e-06
-2.59583673305974e-05
-2.09881516273337e-05
-3.44698091726885e-05
-2.31177999795994e-05
-2.00128442597619e-05
-2.35294195742466e-05
-1.20490705336429e-05
-2.70069050753147e-05
-4.01686025958957e-06
-2.63757798409913e-05
-3.17003599988717e-05
-5.50173979505454e-06
-2.40714783712684e-05
-1.81479105893796e-05
-1.33275715965663e-05
-2.67200459030698e-06
-2.32097462369863e-05
-5.89341879566685e-06
-2.62707655042551e-05
-3.49896634374202e-05
-1.43438807152784e-05
-7.30577993131036e-06
-3.6920277475571e-05
-2.42702983281816e-05
-1.17639254298599e-05
-1.26460171233015e-05
-1.41392342978952e-05
-1.29554240135756e-05
-1.43056793450647e-05
-2.64311620075923e-05
-7.30039560848427e-07
-2.71072310623158e-05
-2.699888507173e-05
-4.50556865428642e-05
-4.51204081209677e-05
-5.26089002207999e-06
-3.05376996872491e-05
-1.37537376748095e-05
-1.5624556256965e-06
-1.90953005830223e-05
-3.31269702007301e-05
-1.98385370498755e-05
-2.15459651296695e-05
-2.09952522617736e-05
-3.9900922140901e-07
-4.14622986171113e-05
-1.26521123517142e-05
-1.17993169049472e-05
-1.98989888802685e-05
-3.2965221308e-05
-1.95769220956512e-05
-1.64510324991233e-05
-4.14788037839273e-06
-2.40004224659455e-05
-2.4185741817796e-05
-3.31633737961125e-05
-2.1004094180659e-05
-1.33634766365664e-05
-9.87699312395996e-06
-2.1400957528973e-05
-2.8693157597734e-05
-1.06181299749868e-05
-9.8292302510792e-06
-3.87512901538435e-05
-3.84428128057374e-05
-1.61836771215369e-05
-3.62355034513436e-05
-4.60232378197889e-05
-2.4066679050581e-05
-2.60581694205768e-05
-3.191480563548e-05
-1.03662862571697e-05
-2.0705430779208e-05
-5.34410260401062e-06
-1.53434476909556e-05
-4.04819514902202e-05
-3.5293742974558e-06
-3.26161594660078e-05
-1.39624375436599e-05
-2.63740764621446e-05
-2.13572476357096e-05
-9.64347448727609e-06
-3.22567462938143e-05
-1.45747993286413e-05
-3.70634199870407e-05
-7.61354249868137e-06
-1.67729738403529e-05
-1.55572865145799e-05
-6.43387337155257e-06
-6.89588489948424e-06
-7.51170031027526e-06
-2.17782187729153e-05
-2.59932593971985e-05
-2.86344416312375e-05
-5.46664940162738e-06
-3.09439483298913e-05
-8.77860411158656e-06
7.82153988780241e-06
-2.92824939212556e-06
-1.75374587966906e-05
-3.51475399530122e-05
-3.37535437303399e-05
-9.08357658004786e-06
-1.28936300904936e-05
-1.24662124601626e-05
-2.89956214780146e-05
-1.33777139472713e-05
-2.40514269580941e-05
-8.81083876733537e-06
-5.04987056271155e-06
-2.80759304309334e-05
-2.69522713285049e-05
-7.42665120714231e-06
-1.30764177933585e-05
-1.57275021573718e-05
-2.99564253781239e-05
-3.82339612235167e-05
-1.14526830558066e-05
-1.63624775978258e-05
-2.44674626738038e-05
-1.59757240458109e-05
-3.8343064525528e-05
-3.5400912874272e-05
-2.15039849216265e-05
-4.06027856984395e-05
-3.10963750843074e-05
-2.40605726861632e-05
-6.39757490304024e-06
-3.31559961105431e-05
-2.67899107353273e-05
-1.30629922882961e-05
-1.81691545258291e-05
-1.23967851365868e-05
-9.06094768526333e-06
-1.9409987824731e-05
-2.80572961002545e-05
-3.80615939708277e-05
-5.64917358318842e-08
-1.14417843928818e-05
-5.62763345858461e-06
-3.05643362406149e-05
-2.80959328903032e-05
-1.52734349195899e-05
-2.9517030977028e-05
-2.50296426464544e-05
1.03583910209494e-05
-2.76875100619105e-05
-6.85316218587959e-06
-3.04506045276472e-05
-2.55232474089912e-05
-2.32219696558402e-05
-3.39599475451929e-05
-3.2230728103922e-05
-2.17581247644213e-05
-2.96157797569906e-05
-2.94356300807144e-05
-3.29622384635988e-05
-1.48705473932349e-05
-2.85998119899682e-06
-1.92550817868426e-05
-1.1963135385418e-05
-2.25938618568344e-05
-3.26075561842871e-05
-1.76626602485889e-05
-1.20603099305879e-05
-2.25457311496009e-05
-1.00632248383291e-05
-3.50868473229008e-06
-1.35851011540468e-05
-7.12370906117256e-06
-1.40517307296869e-05
-4.03088261629341e-05
-3.57464330973384e-05
-6.52436239357977e-06
-3.79602862349851e-05
-1.26564441461638e-05
-1.8059697234971e-05
-3.18179148328246e-05
-6.94431146323912e-06
-1.60127879683983e-05
-2.36830005493622e-06
-1.74386396212402e-05
-1.84419416738853e-05
-2.59459836986509e-05
-1.78307624018697e-05
-2.5956575771463e-05
-1.30675662178481e-05
-1.44714829912999e-05
-3.23927476167623e-05
-1.70548875839666e-05
-2.61504122006412e-05
-2.03667878055276e-05
-1.81020630815268e-05
-3.12917733649778e-05
-1.75225420527475e-05
-6.45526196722046e-06
-1.11288267826667e-05
-1.62362223523948e-05
1.27128857252352e-05
-2.26244048586644e-05
-2.44150058928993e-05
-2.95028223241305e-05
-7.53838353084926e-06
-1.7419487447458e-05
-2.47104510393334e-05
-3.31752928829691e-05
-1.61187635737414e-05
-4.25471877728165e-05
-1.63160411302923e-05
-3.76754990601279e-05
-1.8998046353756e-05
-4.98528639178593e-05
-2.32839560727139e-05
-2.59006208004682e-05
-2.68695450161511e-05
-9.9640916405583e-06
-1.10966534733338e-05
-2.24165189491854e-06
-2.7259926557309e-05
-4.189289781613e-05
-2.7254036988498e-05
-2.20443185876417e-05
-2.59590194419433e-05
-3.38949626806935e-05
-3.58061085063019e-06
-1.74004361411667e-05
-2.45432516695506e-05
-3.79374402657088e-05
-1.25067063695509e-05
-3.43081896349263e-05
-2.5878895972771e-05
-2.33638681566657e-05
-1.69221225687496e-05
-1.91633413758676e-06
-4.52993503155131e-06
-2.58410345917832e-05
-3.47675405172953e-06
-1.09485900871212e-05
2.51935157124344e-06
-1.49825429487414e-05
1.9615399398419e-06
-3.49578702755675e-05
-2.5105860892168e-05
-4.29357477300332e-05
-1.60740208483172e-06
-2.08686613647295e-05
-1.27184549516734e-06
-2.930766054332e-05
-2.87003921412097e-05
-2.30079038311954e-05
-9.45320507473984e-06
-2.64584855110632e-05
-2.17557292408425e-05
-2.9625501135059e-05
-2.72427525165411e-05
-2.21835508252039e-05
-1.62949331762138e-05
-3.1400069661342e-05
-1.9289471612351e-05
-2.11901979534247e-05
-2.56383022356341e-05
-2.45024187527638e-05
-9.49661489652022e-06
-3.00177983661948e-05
-4.63126518991345e-05
-3.43055338184838e-05
-2.22244698199077e-05
-8.34148976034046e-06
-6.06707394667161e-06
-2.66751901426025e-05
-2.30669369177005e-05
-3.05949153659391e-05
-1.1716174553533e-05
-3.42599790596921e-05
-2.13736288201028e-05
-2.93781146617669e-05
-1.93674598675964e-05
-1.40527568546393e-05
-1.8838692564634e-05
-9.19950561794838e-06
-2.1963714349801e-05
-1.5491039811518e-05
-2.24948329973214e-05
-2.0616677588967e-05
-4.59025719745085e-05
-1.74605851555861e-05
-1.20893024460364e-05
-1.96959229825176e-05
-2.61366539377263e-05
-2.62884289567811e-05
-2.9013711691993e-05
-1.71965445670756e-05
-2.68390247607413e-05
-3.75017858504811e-05
-1.50868518358283e-05
-2.66197719811665e-05
-3.40425559866747e-05
-8.44330049295893e-07
-2.20873914797269e-05
-1.00781970028566e-05
-1.58442812436786e-05
-2.84315726764686e-05
-1.95268195443021e-05
-3.53092200359079e-05
-2.60034218079721e-05
9.11882351976509e-06
-2.44988940810786e-05
5.27851536496166e-06
-2.5130931356261e-05
-1.18794562074925e-06
-1.1448947045621e-05
-2.59991110605259e-05
-6.60746199064824e-06
-1.25153293146701e-05
-1.15978375567223e-05
-2.56142968251257e-05
-2.83454617409669e-05
-1.96656203566043e-05
-3.00772990724954e-05
-1.08929702176269e-05
4.62180586738853e-06
-7.40530198534287e-06
-3.76026356938247e-05
-8.2686806870825e-06
-1.72588293830423e-05
-1.0942747099496e-05
-3.38023942109172e-05
-2.095922507959e-05
-2.41941994621091e-05
-1.29889336648459e-05
-3.8684514203382e-05
-1.99258865744317e-05
-2.12335737607772e-05
-9.6719716701506e-06
-2.14335961018206e-05
-2.10761143453829e-05
2.12177241236806e-06
-3.67464984186232e-05
-2.46082704713902e-06
-2.31135131401262e-05
-2.33209226892246e-05
-2.37055858559679e-05
-1.21998998675941e-05
-1.8113388582613e-05
-1.32207984217634e-05
-1.09600211203794e-05
2.89376405112215e-07
-2.60460662743713e-05
-3.29138856142148e-05
-2.06058455846066e-05
2.51675618389659e-07
-2.63002766489041e-05
-1.23536219512147e-05
-2.29837869706968e-06
-3.77263560768777e-05
1.65822057158295e-05
-2.52248578122686e-05
-4.56486829421285e-05
-1.28175982187398e-05
-1.48111205463648e-05
-1.408778942738e-05
-2.59613074535948e-05
-1.77012039482499e-05
8.2964867674428e-06
-3.56554175895004e-06
-2.08991210367722e-05
-1.08439784854351e-05
-4.00710982622366e-05
-2.6795361734943e-05
-2.6947962248587e-05
-1.12322334945025e-05
-8.3055869760945e-06
-1.44964665647417e-05
-1.4488834427633e-05
-1.82714975394287e-05
-1.49546410754342e-05
-4.60685364964215e-05
-2.84975961238569e-05
-2.78121498160369e-05
-3.00711533907406e-05
-2.03205182286045e-05
-1.35035925277189e-05
-1.37076102854826e-05
-2.32864882931742e-05
-2.78663058864561e-05
3.7165723542252e-06
-2.35314109371518e-05
-2.51474884916471e-05
-2.93305422268379e-05
-2.97559081504871e-05
-1.13202259070739e-05
-2.58730921009706e-05
-2.89097682290625e-05
-5.79816272710837e-06
-3.23335482048274e-05
-3.67146740817656e-06
-2.60911232585579e-05
-4.18840433460757e-05
-7.04629091453449e-06
-2.12114186702187e-05
-6.59833597039204e-06
-1.28938278032718e-05
-4.28305455913358e-06
-3.03006004427013e-05
-2.42986715730895e-05
-1.72545111592582e-05
-2.01786367860188e-05
-8.18373521019205e-06
-1.17142639629423e-05
-2.6097619165312e-05
9.34021111773185e-06
-3.09252517337756e-05
-2.04272507236311e-05
-1.78800539152877e-05
-3.09738027118396e-05
-4.26982636308824e-05
-9.39642203843624e-06
-1.91604582209327e-05
-1.29161651842661e-05
-1.22422398154742e-05
-2.23301450898388e-05
-3.68728293381485e-05
-2.84114192286921e-05
-2.09296805361547e-05
-4.30264550477785e-05
-7.51212408533683e-06
3.52767020667331e-06
-2.52102324658895e-05
-2.77996043198366e-05
-2.38969222860384e-05
-3.24802835418003e-05
-1.46501826352186e-05
-2.36938143816487e-05
-2.02076795165651e-05
-2.10193954632833e-05
2.1172391631894e-06
-3.42128128332921e-05
-2.29226689743327e-05
-1.15196724407615e-05
-1.37740836298665e-06
-1.33523524749465e-05
-2.6299278395937e-05
-8.87535691973805e-07
-2.14673684665566e-05
-2.74829760026047e-05
-2.54861448642418e-05
-3.13354790990317e-05
-1.99448515563338e-05
-2.63337745016981e-05
2.32640916477371e-06
-2.528996233957e-05
-1.14850918039167e-05
-1.69327103750931e-05
-3.64026028978996e-05
-2.5124230502358e-05
-1.25542066379842e-05
-3.17361556398333e-05
-3.0138065518868e-05
-2.38364681400791e-05
-3.8996175100311e-05
-1.67455711635215e-05
-6.94921736769772e-06
-2.94894708077275e-06
-1.54149054687601e-05
-4.14545250421885e-05
-1.61694646994904e-06
-1.71657355489677e-05
-9.00440689568205e-06
-1.68894635067805e-05
-2.23433640987553e-05
-1.16231338666715e-05
-4.94707910718715e-06
-2.68501515015797e-05
-3.75965001792643e-05
-2.37905130190577e-05
-2.12731038197495e-05
-9.00510644219528e-06
-2.54419231901897e-05
-2.63789365828262e-05
-2.16133900140698e-05
-9.14181002322178e-06
-2.07788829222872e-05
-7.15939938699598e-06
-3.08086173097938e-05
-9.62094356357106e-06
-7.90713126482941e-06
-2.74208281204855e-05
-1.5132933414051e-05
-1.9389846419468e-05
-4.28843357692645e-05
-6.63136340150114e-06
-2.4269581103608e-05
-1.98310295984667e-05
-5.70289223137101e-06
5.79102206861829e-06
-3.23156744147702e-05
-2.25775219776045e-05
-7.11482536819161e-07
-1.11064495003074e-05
-2.84483741133465e-05
-2.58332006772724e-05
-2.636515806707e-05
-2.37907596982094e-05
-1.21371945154011e-05
-3.22851989460174e-05
-1.67881542510287e-05
-3.18465587618444e-05
-3.87899058690529e-05
-3.8601902249713e-05
-1.27769413531557e-05
-3.00010288695608e-05
7.12561975060673e-08
-3.20303836526476e-05
-3.43209579657584e-05
-2.90074725159816e-05
3.87087584249095e-06
-3.86302892637678e-05
-2.12216021328354e-05
-3.25392665175759e-05
-1.80397583683111e-06
-3.79288394413275e-05
-3.19180072378222e-05
-1.91125723868711e-05
-1.55825526859924e-05
-1.8844978064041e-05
-1.88396959696531e-05
-2.80089604514902e-05
-4.87027369980907e-06
-1.77552086905585e-05
-4.22703802963295e-05
-1.250282031646e-05
9.5248097256651e-07
-9.21461461509972e-06
-9.81321887947826e-06
-1.47875468910686e-05
-2.36596448769628e-05
-1.1930567705526e-05
-2.69842717743504e-05
-1.90835558977157e-05
-2.23832522281183e-05
-2.94347158019357e-05
-3.64991096202706e-06
-1.2158847057799e-06
-2.75781238260387e-05
-1.6364736959378e-05
-1.92428050692305e-05
-3.13707960031884e-06
-4.05430484629894e-05
-4.19210817336622e-05
-3.91939932665274e-05
-2.67839507709936e-05
-1.10704912058866e-05
-3.34327221599675e-05
-2.76817990015033e-05
-4.22532790665856e-06
-4.17238022464246e-06
-9.88796189902237e-06
-2.19339488835949e-05
-3.73369036674848e-05
-5.86978771597879e-06
-7.34287982818078e-06
-1.11108557384519e-05
-2.43351853587314e-05
-1.47518007883485e-05
-1.86769483628379e-05
-1.13594740465823e-05
-2.14919344029422e-05
-2.82090088689927e-05
-1.80231653588272e-05
7.51096889780702e-06
5.35598740303014e-06
-8.23999237229643e-06
-2.19382952624327e-05
-3.38910275806945e-05
2.56515216500278e-06
-2.61671768603704e-05
-3.9214870112966e-05
-5.43520837615406e-06
-7.51133556818604e-06
4.17997132484291e-06
-1.33053527552301e-05
-2.06219510232901e-06
-2.47824006532326e-05
-2.3700333427775e-05
2.45153107271351e-06
-2.96095312776503e-05
-4.45534203534223e-05
-3.34610423211504e-05
-8.26538307368721e-06
-1.99161530925793e-05
-2.79941308688353e-05
-4.8784025218894e-05
-1.1372721292987e-05
-2.70572131019304e-05
-2.3052306510704e-05
-1.24698951695436e-05
-1.66432626186231e-05
-4.69326577326112e-05
-1.60941345428768e-05
-3.58888540439589e-05
-1.05564052705545e-05
6.41169604289645e-06
-2.46606035348661e-05
-4.61704818213688e-05
-3.16179952617507e-05
-2.54914759465333e-05
-2.74276411556755e-05
-2.02912574870164e-05
-1.8076952081226e-05
-2.81508278117931e-05
-2.31791615026521e-05
-1.63953092338668e-05
-3.60895095676909e-05
-2.2825570676294e-05
-2.68870061893062e-05
-3.55307129745648e-05
-1.00849597426016e-05
-5.34185740248325e-06
-3.28091913719347e-05
-2.39320220472776e-05
-2.31907413238121e-05
-1.8103261735892e-05
-1.65382184713006e-05
-1.85861816255305e-05
-4.52070296231327e-05
-1.55329606173696e-05
-3.58325597173504e-05
-3.57449783557641e-05
-2.35738224592742e-05
-8.43573975752642e-06
-8.60260856409299e-06
-2.44988035829791e-05
-3.04920013423628e-05
-2.30227490036361e-05
1.6267702719079e-05
-1.99877422015137e-05
-2.35730479303455e-05
-2.10190793148525e-05
-2.14520672740564e-05
-4.15202374420465e-05
-1.58474150817453e-05
-2.65674239152358e-05
9.0673727616522e-07
-2.12655063162706e-05
-1.56758572550653e-05
-3.14515389206468e-05
-2.38293730680629e-05
-3.03983896961774e-05
-2.20348459465258e-05
-1.53169351859588e-05
-1.46857006892652e-05
-2.55653050671485e-05
-4.02884739768075e-05
-1.31855612513349e-05
1.82845118113073e-06
-3.81163323231892e-05
-2.09109984610429e-05
-2.15190789107784e-05
-8.83472451627485e-06
-1.9494554401238e-05
-8.13762891188375e-06
-6.76905216735433e-07
-1.2646094107845e-05
-1.89490188969512e-05
-3.06725036761601e-05
-8.2720270283611e-06
-8.75340107109658e-06
-1.45797613725046e-05
-3.15830217672129e-05
-2.91228571244072e-05
-1.26321085353543e-05
-2.46507677958821e-05
-3.68218755504517e-05
-9.32253930505143e-06
8.0491880585239e-07
-2.15224802298685e-05
-2.20343620777103e-05
-1.83908090279247e-05
-2.1479994651985e-05
-1.97611572661634e-05
-2.29415664150784e-05
-1.17709883770628e-05
-1.62456917396394e-05
-1.33653645381423e-06
-3.08115340237418e-05
-6.50044788985929e-06
-2.15636228368382e-05
-2.1406113332946e-05
-2.94645285440466e-05
-2.95588210421442e-05
-2.08710773832742e-05
-2.1226010578509e-05
-1.35732912662593e-05
-6.6431014030166e-06
-7.65355938722032e-06
-2.85588636298838e-06
-3.31265362574577e-05
-2.90207618307369e-05
-3.2909628875749e-05
-1.64629584679794e-05
-2.08394899093408e-05
-7.86215486065534e-06
-2.42230796145478e-06
-6.39808655862512e-06
-8.57588630433845e-06
-3.20232902501118e-05
-1.73280287791295e-05
-9.7985088512433e-06
-3.6561258441016e-05
-1.99128117075267e-05
-3.36348438417109e-05
-3.6313740121172e-05
-2.09630242615545e-05
-7.42754396412839e-06
-1.97466213036371e-05
-2.50118618601386e-05
-2.96480547097773e-05
-2.57248776596926e-05
-1.71583834185276e-06
-1.66747475867608e-05
-2.06609074254303e-05
-1.39955620126761e-05
-3.1107910706722e-05
-1.67346358786771e-05
-4.7522028905465e-06
-2.48740826704428e-05
-2.96788274138645e-05
-3.01560043824705e-05
-3.06209116106695e-05
-1.18217582456254e-05
-2.26862245745785e-05
-1.12582779917927e-06
1.18316528292651e-05
4.15494215622182e-06
-3.05042419348294e-05
-1.63452123928489e-05
-2.53061882179288e-05
-1.87027198671679e-05
-8.40227983556553e-06
-3.75786702569565e-05
-1.94086004117897e-05
-2.56559393057271e-05
-2.73353822809734e-05
-1.89550675209691e-05
-1.05296158876046e-05
-6.5337831542217e-06
-7.14872684844689e-06
-1.61697370269494e-05
-2.87870535633526e-05
-1.99767729224374e-05
-4.03244559584851e-06
-2.4405677342016e-05
-1.48666126030099e-05
-4.82573641605642e-05
-2.76880839772892e-05
-3.41026189382963e-05
-4.33455461375868e-05
-3.06382417044989e-05
-2.47415635945578e-05
-1.22658444781529e-05
-2.05267179804075e-05
-9.97700435155666e-06
-3.03324303271833e-05
-3.30109919094266e-05
4.42443764710404e-06
-1.25871196585728e-05
-2.40218079135689e-05
-2.8733372482205e-05
-1.23188484919247e-05
-2.32130137843683e-05
-1.82072552753997e-05
-2.71793507801564e-05
-1.71724273870177e-05
-2.51232946576796e-05
-9.42304801748569e-06
-2.52875453025055e-05
-3.31083549439783e-05
-2.27830307909731e-05
-4.20901361311532e-05
-1.85107192494119e-05
-3.61592005755397e-05
-2.24724648751407e-05
-3.39988708442485e-05
-1.10659106742942e-05
-2.75164945084786e-06
-2.53091427838984e-05
-3.90344956323816e-05
-1.72920921761449e-05
-2.03855165024502e-05
-1.74835655927321e-05
-2.83378778239123e-05
-1.26753287545067e-05
-6.50040729993858e-06
-9.31566759333213e-06
-3.0764561329396e-05
-3.93184450331393e-05
-2.66395691654574e-05
2.79354265736772e-06
-2.0863300936995e-05
-2.49285113800876e-05
-4.83532107247452e-06
-1.82782465777419e-05
-1.56306568843288e-05
-2.15812165267084e-05
-1.39057220429127e-05
-3.02424700750505e-06
-3.75532718721407e-05
-2.51105719704047e-05
-2.31598673118031e-05
-2.57860306649232e-05
-2.47520072171013e-05
-2.11040291606247e-05
-1.09438948055162e-05
-2.24168131009575e-05
-5.69119743164861e-06
-2.26096582826647e-05
-7.23251084989348e-06
-1.20726939214928e-05
-1.59819774752214e-05
-1.17375799384581e-05
-2.06521075045318e-05
-3.92404467601801e-05
-1.12312380508323e-05
-4.7066019272245e-06
-2.89475869411631e-05
-3.19963653507811e-05
-1.63843503258299e-05
-1.56458182597265e-05
-2.11593862835846e-05
-2.98855028052982e-05
2.00517100296893e-06
-2.17772609360029e-06
-2.60615640562771e-05
-3.93947979118358e-05
-9.74263458489215e-06
-1.88000315782551e-05
-9.45371560438847e-06
3.94343272441413e-06
-1.02013577191843e-05
-1.80598850171006e-05
-3.34393239637e-05
-3.54948729380275e-05
-2.71135757622745e-05
-2.1749945256019e-05
-2.08798146761637e-05
-1.68880885083041e-05
-3.5395598494262e-05
-2.11887837043892e-05
-7.25726668849206e-06
-2.39319910961947e-05
-6.17053008162593e-06
-1.73365384987409e-05
-2.02018050886024e-05
-4.27784369770524e-05
-2.86196792969285e-05
-2.23690922060138e-05
5.69164953347511e-07
-1.28191340401253e-05
-1.36122896289664e-05
-2.53891520181075e-05
-2.06502945843418e-05
-1.75800456210521e-05
-1.43011043285625e-05
-2.9098820228216e-06
-3.2913817343114e-06
-1.70003257738218e-05
-1.96317166283592e-05
-1.50879948858349e-05
-1.86429697676844e-05
-1.85265870460423e-05
-1.83839198243208e-05
-3.22423699408422e-05
-1.45816834031742e-05
-1.95095036042531e-05
-1.08678874950471e-05
-2.75135853492501e-06
-2.15225122422474e-05
-1.35563668155272e-05
-2.08534077488341e-05
-2.00393243106966e-05
-1.33405705557252e-05
-2.6970843683296e-05
-2.61807984150847e-05
-1.9354256157461e-05
-1.51421334121856e-05
-2.15400197567131e-05
-2.43250739352267e-05
-2.90540803671438e-06
7.91162815079621e-06
-3.05023845481931e-05
-3.24449759829566e-06
-3.47718930926137e-05
-1.99233536551961e-05
-2.20571898446659e-05
-7.54658140110765e-06
-2.79942990432622e-05
-2.82071968197745e-05
-2.34083018504527e-06
-2.59422059329039e-05
-1.79384875431194e-05
-2.55763144066924e-05
-4.03849563271632e-06
-3.6762760688869e-05
-2.41907386815462e-05
-1.63186853841514e-05
-2.12349415598044e-05
-2.60734433590025e-05
-1.10991373461635e-05
-1.2893939509603e-05
-1.79108823958241e-05
-1.4295569410314e-05
-2.40629460364198e-05
-3.42335210164855e-05
-3.00643251784241e-05
-1.55271202211417e-05
-1.64149269485694e-05
-2.38902211281656e-05
-4.19978126245243e-05
8.90769975519109e-06
-1.10529207037596e-05
3.82982734389021e-07
-1.45053403411146e-05
-1.99477617382792e-05
-2.22602573560523e-05
-1.89144484880557e-05
1.6471439111605e-05
-1.30363256797601e-05
-3.31836531584488e-05
-1.45317255746658e-05
-1.29435076237101e-05
-2.6854530777582e-05
-2.11088712125732e-05
-2.90961725335777e-05
-1.19332878210621e-05
-2.05527241491312e-05
-2.47805537395225e-05
-1.35505404175758e-05
-3.178425217426e-05
-1.19303664959351e-05
-3.07680623508566e-05
-3.47294889373118e-05
-2.68781097109356e-06
-3.54291743890019e-05
-4.83514701636581e-05
-2.84190982520002e-05
-2.66965055654154e-05
-1.61495577124895e-05
-1.39290150620461e-05
1.98306002447924e-06
-3.65360471420948e-05
-3.37481085999112e-05
-9.82187808546553e-06
-2.53564523281952e-05
-2.0540187362374e-05
-1.31755368056188e-05
-4.13743321750666e-05
-2.67574369664689e-05
-6.42483618844179e-06
2.53915726514259e-07
-5.05654175419214e-05
-2.56997697788015e-05
-1.48791435315058e-05
-1.55412090429616e-05
-3.25000380312757e-05
-1.17763022661449e-06
-2.96512127787e-05
1.20875055276536e-05
-4.02836293602593e-05
-9.56064635775697e-06
-7.34035205386576e-06
-4.76727016797129e-06
-1.19565150353392e-05
-1.11492556684299e-05
-4.35315443123558e-05
-2.23567364728062e-06
-1.99598426247384e-05
-3.18334749207134e-05
-1.15905591022649e-05
2.38729249449931e-06
-1.97519326645548e-05
-3.38615611394971e-05
-6.19225110754277e-06
-2.78203023572743e-05
-2.84832724125025e-05
-2.02428294194628e-05
-2.37704687010321e-05
-3.37835222735894e-05
-1.23889508618205e-05
2.9126463786408e-06
-2.47805206593087e-05
-2.64530972458198e-05
-4.30176828019581e-06
-1.26954757680918e-05
-1.49363915711581e-05
-2.44985607756769e-05
-2.28016653305302e-05
-1.14510200506442e-05
-1.13414847031984e-05
-2.17009050058218e-05
-4.65001919608236e-06
1.79772404315725e-07
-2.88695618364308e-06
-3.22235877968246e-05
-1.4603538305476e-05
-3.41261531806592e-05
-2.79764611875291e-05
-2.84139244324386e-05
-1.94217295046525e-06
-1.26200410464041e-05
-2.2664686478816e-05
-3.54115087951429e-05
-1.94556421141808e-05
-2.17011019052249e-05
-2.26526383372805e-05
-3.24814971203535e-05
-1.7391735166046e-05
-1.10871297236414e-05
-3.17882106781973e-05
-3.50045706509058e-05
-4.5689024514472e-06
-3.18620696530258e-05
-3.04367939696913e-05
-1.32086652701259e-05
-2.58126356574457e-05
-3.33719660244363e-05
-3.06960381467763e-05
-2.526720188055e-05
2.83478919484821e-06
-1.6029883200807e-05
-4.13427641123426e-05
-2.45730262499989e-05
-6.41342823974991e-06
-1.57259102061648e-05
-3.1803779536736e-05
-1.02935219882609e-06
-3.3271928486815e-05
-1.70178039757674e-05
-1.66054705892491e-05
-4.00860144061061e-05
-3.37384018688205e-05
-3.06127587577303e-05
-2.06925201461364e-05
-2.84007037822709e-05
-1.72462382523095e-05
-6.84022157426654e-07
-2.69048190049518e-05
-1.66849360370613e-05
-1.19506277592312e-06
-4.57499074985014e-05
-3.41522378951923e-05
-2.66718487828975e-05
-3.19835364068917e-05
-2.19907769531898e-05
-1.96132947837537e-05
-2.55046645492229e-05
-1.58107001300736e-05
-3.2230036086253e-05
-2.19094400495749e-06
-2.43759938583221e-05
-3.55012111743394e-05
-7.5076271170008e-06
-4.14030486910066e-05
-3.92382646410855e-05
-1.5608542902692e-05
4.58209690327159e-07
-7.85707081739819e-06
-2.68424093971213e-05
-1.73347114587022e-05
-2.82868888680233e-05
-7.42277669134881e-06
-3.29458652840604e-05
-2.46516642133247e-05
-3.79450308184194e-05
-2.28808509593033e-05
-2.31138007710995e-05
-2.10137007985312e-05
-3.47956593879939e-05
3.54990723962649e-06
-1.36094345291742e-05
-1.34679204411688e-05
-3.20461024795012e-05
-1.48620022045403e-05
-2.43959462447878e-05
-2.50032221496918e-05
-2.34122717489974e-05
-2.130702906613e-05
-3.56978306464247e-05
-3.63877378099389e-06
-1.95049826159968e-05
-3.01082827554692e-05
-2.4643313182177e-05
3.74292726049547e-06
-2.41261027168706e-05
-1.19669959763531e-05
-1.97360001439168e-05
-2.64364740040175e-05
-6.24627165312802e-06
-1.14796300621536e-05
-2.59685689622985e-05
-1.34628713143094e-05
-3.06588998249807e-05
-1.61454706241864e-05
-9.58413639685751e-06
9.43464035093958e-07
-3.7402205241218e-05
-4.85082435135104e-05
-2.66752238368086e-05
-3.32266188351463e-05
-2.85276458962108e-05
-2.54589340262333e-05
-2.08632903997019e-05
1.73892014840423e-06
-4.24926054881425e-05
-7.06696535412084e-06
-2.31917625593435e-05
-2.03838435564837e-05
-2.02877792985769e-05
-1.12378603774747e-05
-2.53473807390522e-05
-1.08185495945002e-05
-2.90292397968404e-06
-1.1063752329451e-05
-1.6220673093061e-05
-1.87076197048918e-05
-2.33200599337652e-05
-3.2646815247915e-05
-1.48109130815626e-05
-2.45571200778227e-05
-3.13656925865148e-05
-4.45736351613928e-05
-1.41262108710674e-05
-1.44983111147596e-05
-2.42358508002503e-05
-3.72118518212332e-05
-1.93917493094948e-05
-1.05775466959262e-05
6.23632257941619e-06
-8.20035993084244e-06
-1.32469216142333e-05
-5.01397131674522e-06
-9.17428849688433e-06
-2.56223031685415e-05
-8.80298852200308e-06
-2.16471570726475e-05
-2.68845973107406e-05
-2.8267488818263e-07
-1.14908548204458e-05
8.51395260882245e-06
-2.35251122866687e-06
-1.82200584844844e-06
-1.17247108176041e-05
-7.54212175686136e-06
-2.1125413655948e-05
-3.72039573339048e-05
-2.53277841972071e-05
-8.63772991328615e-07
-2.93671540915916e-05
-2.34020342262125e-05
-1.72149697704148e-05
-2.32802579686655e-05
-1.29168997805258e-05
-3.09591944994451e-05
-1.92702010082147e-05
4.68852852255962e-06
-1.72485247459563e-05
-2.28153084043231e-05
-1.34949386264335e-05
1.0620106371351e-06
-2.47605235652304e-05
-3.0020946796977e-05
-2.93092732787407e-05
-9.4912299710564e-06
-2.9745234606799e-05
-1.02084154530615e-05
-3.8917164522591e-05
-2.06192629209213e-05
-2.07040811858064e-05
-1.92382458885231e-05
-3.98558870075125e-05
-3.95014731762734e-05
-1.61968292412161e-05
-1.58084169778475e-05
-3.27109057638102e-05
-1.84939571299689e-05
-8.64683304919628e-06
-3.41271169778969e-05
-3.28178439950511e-05
-3.43351132011584e-05
-1.66856966778208e-05
-7.06291425313961e-06
-3.7346690752156e-05
-1.5838498940817e-05
-2.39000039496078e-05
-3.94107990462351e-05
-5.71336444042809e-06
-2.61311144916851e-05
-1.17972561191051e-05
-4.06547701754947e-05
-4.60744940666041e-05
-3.61617503704735e-05
-1.52945122195671e-05
-2.75730080381205e-05
-1.46457313418201e-05
-4.28724888304636e-06
-7.18277143193599e-06
-3.41565037223872e-05
-2.09424524695256e-05
-3.52796214960649e-05
-2.6640728066117e-05
-3.76297175268094e-05
-1.28406036399047e-05
-1.65645930785925e-05
-1.6515920880355e-05
-2.16570373299798e-05
-4.1096872738545e-06
-1.11537229482091e-05
-4.90117571248985e-08
-7.61726925284263e-06
-1.31086482477844e-05
-4.78617343235142e-06
-1.99839822284171e-05
-2.0562573588735e-05
-9.94793514532377e-06
-2.46594679687122e-05
-3.13589243407533e-05
-3.68704610601737e-05
-1.12930861421108e-05
-1.86355661073635e-05
-1.62306451773532e-05
9.95726469802351e-07
-3.71853854254529e-06
-2.60453301048389e-05
-2.71849654873592e-05
-2.07728350992949e-05
-2.82340463550903e-05
-2.22231440073815e-05
-6.89141118426338e-06
-7.98654134720876e-06
-9.52514604753059e-06
-2.18833440403675e-05
-2.31284203630131e-05
-1.34808410657604e-05
-1.92219769715751e-05
4.89310170215809e-06
-3.23115908563204e-05
-3.32424953175491e-05
-1.18749949274487e-05
-4.35709358479664e-05
-2.06128314369381e-05
-1.46395122289924e-05
-7.6412127039558e-05
-1.51534731750476e-05
-1.499510118541e-05
-1.73822780465271e-05
-2.55374959303452e-05
-4.05077036819921e-05
-2.9470460493295e-05
-3.73458927657098e-05
3.15178527650146e-06
-3.36180813467894e-05
-1.70794251560443e-05
-3.43185422228393e-05
-1.85055679032807e-05
-5.00088731482156e-05
-9.38189110930101e-06
-1.07802111259789e-05
-1.94184129565922e-05
-2.80407656684504e-05
-1.46067027921273e-05
-8.92423886896554e-06
8.19620286194453e-06
-2.87472231977942e-05
-1.24059179605156e-05
-2.31776150179653e-05
-1.98541051638853e-05
-2.1338980343417e-05
6.663339449794e-06
-1.89962148030707e-05
-4.3192216936288e-05
-2.0463197945247e-05
9.64356647063128e-06
-1.69662361329457e-06
-2.50831626070485e-06
-8.70941166838344e-06
-2.10779861707064e-06
-5.83036204987859e-06
8.32243485303204e-06
-1.75471891079109e-05
-1.28953714834072e-05
-1.86336253326788e-05
-2.11388048911593e-05
-3.50265715304024e-05
-2.99016939055388e-05
-2.11830251498592e-05
-9.03689753056704e-06
-6.69526134220156e-06
-3.43714286042525e-05
-2.80741495214323e-05
-2.76341806793577e-05
-2.1432378502738e-05
4.32568869963399e-07
-2.0705833842398e-05
-4.03118029286785e-05
-5.02437432342758e-06
-2.08382160951731e-05
-3.93840461431939e-05
-2.24398713494791e-05
-5.14178340565743e-06
-2.66498465732639e-05
-7.39273123685473e-06
-3.73264756948896e-06
-2.59882019963586e-05
1.62267260240257e-05
-2.64116177924706e-05
-1.84762967339647e-05
-1.52191626394066e-05
-6.75383779400406e-06
2.58197888965063e-06
-4.01287765244085e-05
-3.35721041761691e-05
-2.53457617041875e-05
-2.07136740105983e-05
-1.57375937950703e-05
-1.8831767348989e-05
-5.54610333153761e-06
-3.50309824365745e-05
-2.02737915210807e-05
-1.49939191351611e-05
-3.12947875291886e-05
-2.09985168632306e-05
-5.87926784314821e-06
-1.91119478904943e-05
4.09520490556608e-06
-2.21180740200719e-05
-2.07420840922045e-05
-2.2649439530094e-05
-4.48148408761252e-05
-3.1870834037486e-05
5.58651106024431e-06
-1.8265982305211e-05
-2.02192523051666e-05
-2.7408229645974e-06
-1.66118318569262e-05
-3.89949567361999e-06
-4.67405316743168e-05
-1.43978290669325e-05
-1.82180566438199e-05
-1.76884944435209e-05
-1.09680015997681e-05
-2.47017529967205e-05
-9.67251442673159e-06
3.36404608522647e-06
-2.7854193372242e-05
-2.67241719470869e-05
-2.16247063359081e-05
-1.24801648461026e-05
-1.52055087763903e-05
-2.21106640158376e-05
-2.3651469689723e-05
-2.03227147298506e-05
-1.55805332956668e-05
-2.08737783945433e-05
-2.32242055322005e-05
-2.90320246572607e-05
-1.25612029125365e-05
-1.10419348320983e-05
-2.49139640799291e-05
-1.96839775412392e-05
-9.30628967544678e-06
-2.89721393610648e-05
-2.74452216223391e-05
-2.04243030297362e-05
-4.32602952581488e-05
-1.14623666493867e-05
-2.8665181795388e-05
-2.19235769405358e-05
-9.0839176061487e-06
-1.25559600067471e-05
-2.08991500259058e-05
-1.04114678944086e-05
-2.72733241202098e-05
-1.54619613163087e-05
-8.98520745469455e-06
-7.66311738012054e-06
-1.89957451294883e-05
-1.29523270963272e-05
-1.97470700847328e-05
-2.25084462284821e-05
-5.97649711113076e-06
-1.65846031930648e-05
-1.22380823819268e-05
-4.38755771107236e-05
1.19588855237711e-05
-1.25161720882528e-05
-2.09510517666627e-05
-1.1897532990663e-05
-9.19254493626355e-06
1.17486957618087e-05
1.49533480481573e-06
-1.30864202735937e-05
-1.01559899239918e-05
-1.63093122375048e-05
-1.82269500154628e-05
-2.94619596364596e-05
-1.92293888129221e-05
-3.10243313520955e-05
3.46301367143945e-06
-1.72202131234905e-05
-1.78697992820655e-05
-2.88222341589811e-05
-2.51670448548938e-05
-8.22341702263966e-06
-6.88915723513903e-06
-2.60717174279457e-06
-2.5199006740148e-05
-3.844784528633e-05
-1.92117271210945e-05
7.74858106839427e-07
-4.16751519712874e-05
-2.90717285872442e-05
-2.30548994082656e-05
-1.38727920937896e-05
-1.61437995340049e-05
-1.21149654258066e-05
-1.9472524106599e-05
-2.1063180404224e-05
-1.34945660260079e-05
-4.43255552302192e-05
-1.40414050052748e-05
-4.47280673160682e-05
-5.69600157914002e-06
-1.08540221781024e-05
-2.26930780012357e-05
-2.07097518857574e-06
-4.12428911241479e-05
-1.69628914739825e-05
-2.32851764393909e-05
-1.54990183093058e-05
-2.02050954403849e-05
-6.22126359687958e-06
-1.71345613986138e-05
-4.31169374860526e-05
-3.12655053752933e-06
-4.04894030310829e-05
-2.25938979201154e-05
-1.17839652153121e-05
-1.9170999077419e-05
-2.3024273994382e-05
-4.24097338516296e-05
-2.06010515810965e-05
-1.49245648191557e-05
-1.75255402041919e-05
-1.81082602407666e-05
-1.44135156264527e-05
-3.08240819500287e-05
-1.63784359086989e-05
-1.69048378406915e-05
-4.13193909726613e-05
-1.38517952732277e-05
-5.24802115410058e-06
-2.43702089771072e-05
-3.31078204022465e-05
-4.28283192635397e-06
-2.5730486913926e-05
-3.07066513838083e-05
-3.20074186864235e-05
-7.91439673148496e-06
-2.91629876493229e-05
-3.20611712381519e-05
-2.1572789074893e-05
-5.88843049338633e-06
-2.3410378390804e-05
-1.61291521000672e-06
-1.38672258150197e-05
-3.72946506088578e-05
-2.44424238257389e-05
4.83111243689884e-07
-2.84130465330284e-05
-1.36997411113835e-05
-2.36236770766585e-05
-2.83819764389202e-05
-3.57503309809018e-05
-1.18751675964685e-05
-1.52902578918662e-05
-2.58738693388144e-05
-1.06510705266968e-05
-1.01355025502964e-05
-1.40696120315428e-05
-5.20882272999869e-06
-1.44400639192742e-05
-3.29713822901416e-05
-1.67725184981279e-05
-2.12839853933662e-05
-3.77916612235667e-05
-3.52015615876902e-05
-2.63044453212222e-05
-2.67884584478941e-05
-7.14300567182421e-06
-2.0562171359794e-05
-1.08165872440789e-05
-4.47978030932007e-05
-1.82075111660698e-05
-2.12689951276977e-05
-2.65166904838544e-05
-5.135734753684e-05
-1.98164086080402e-05
-1.87116824672339e-05
2.80498747444189e-06
-1.98343372167087e-05
-3.8185311978561e-05
-2.92459214590493e-05
-3.11960976492077e-05
-2.03761226686019e-05
-2.26133812858209e-05
-3.18260042853921e-05
-7.8472646625977e-06
-9.06675064788959e-06
-3.9747911834947e-05
-2.3463330909907e-06
-2.19094740307467e-05
-3.55361440355362e-05
-7.08072337190035e-06
-2.04342500996934e-05
-1.75233373951058e-05
-7.24184826354888e-06
-2.33508080874167e-05
-3.09623575738722e-05
-7.93269146750102e-06
-1.76242192818476e-05
-2.36959830918385e-05
-2.65148574693116e-05
-2.33201152594086e-05
-3.28511532582466e-05
-3.35484412788185e-05
-1.90362173087739e-05
-2.36155122356249e-05
-3.21534034731899e-05
-1.7638023018159e-05
-3.6850597471248e-05
-2.82217021261086e-05
-4.93383134186022e-05
-3.38013490286477e-05
-3.58373053020403e-05
-1.27273755808812e-05
-4.01967334357294e-05
1.08001176133418e-05
-2.45150501308138e-05
-2.51256636896927e-05
-1.84676065905118e-05
-1.06483234024217e-05
-4.22207177032359e-05
-2.50053044258549e-05
-2.21303243844212e-06
-1.05642970704429e-05
-3.6206348792677e-05
-2.61625939602405e-05
-2.38342970287903e-05
-2.58883558980422e-05
-3.1051436790623e-06
-1.84033501873207e-05
-2.76016033075288e-05
-6.84727244139276e-06
-3.58393472881537e-06
-1.82545025966891e-05
-3.37015453378608e-05
-1.34897647797048e-06
-2.8191637704982e-05
-1.47872885080081e-05
-1.13700151927974e-05
-2.03024079527844e-05
-2.6021438522353e-05
-8.31476858059609e-06
9.28713568275533e-06
-1.89090436064977e-05
-2.95890473919187e-05
-2.95848485791404e-05
-3.40591700867899e-05
-3.63835810447562e-05
-4.79757666462208e-06
-1.64136544451231e-05
-2.15926502885218e-05
-1.64734996026629e-05
-4.86747244936896e-05
-4.05537395831389e-05
-1.91694884979114e-05
-2.16109542596535e-05
-6.39021904146606e-06
-2.70440531030894e-05
-2.8126801686775e-05
-1.70753898429218e-05
-3.71791142950152e-05
-2.56953978432771e-05
-4.00129654205492e-05
-1.16029989714848e-05
-5.18327567622427e-05
-1.00069709197615e-05
-2.55505285722349e-05
-8.76407615083837e-06
-1.56659337118017e-05
-5.6756813795541e-06
-2.45376652356311e-05
-3.38243111204153e-05
-4.50631348660331e-05
-2.48281725588484e-05
-4.03593122319836e-05
-3.38257435803006e-05
-1.3117220441149e-05
-1.57819689562818e-05
-1.49336779042964e-06
-9.98713488743663e-06
-1.59900664956779e-05
-7.17754002030505e-06
-1.34619210572213e-05
-7.71203785862944e-06
-3.97179013401717e-05
-2.44778148507876e-05
-1.77280052069338e-05
-1.66473626869378e-05
-3.99658328620176e-06
-1.71128577686427e-05
-2.02631963874499e-05
-2.6538801471943e-05
-2.4639849753456e-05
-3.58362404493637e-05
-2.09876740148583e-05
-3.10801207715832e-05
-1.97525278459039e-06
-1.38360716303115e-05
-1.39536554969654e-05
-2.43084182388104e-05
-3.50201346065076e-05
-1.11746970298529e-05
-2.10314103229149e-05
-2.17573026428827e-05
-6.15742906641542e-06
-1.89676432795369e-05
-3.39398030651035e-05
-1.67562859658251e-05
-3.26630844450235e-06
-1.99854010224949e-05
-3.08204615568212e-05
-1.79836225637809e-05
-2.34605016847921e-05
-1.41359643571906e-05
-1.44551475702268e-05
-2.17531689277397e-05
-2.21407299197509e-05
-2.73908405900544e-05
-3.24315397078841e-05
-1.65096754334121e-05
-1.74791598078696e-06
-1.06722730279429e-05
-2.63032868443238e-05
1.90939952693612e-06
-2.65331291882705e-05
-2.77581951734712e-05
-1.98042584341267e-05
-2.91500745319858e-05
-2.17147271199646e-05
-3.22206286363308e-05
-2.91049037059813e-05
-3.33890151124247e-05
-4.65572291961206e-05
-3.49432766406481e-05
-3.22575953001374e-05
-1.96552745352727e-05
-1.72682024260068e-05
-2.46074835918022e-05
-3.20700964021218e-05
-2.53295991742339e-05
-2.06119109075455e-05
-2.44249603705733e-05
-7.584671003763e-06
-3.49273630907473e-06
-1.94304308569434e-05
-4.2995163475816e-05
-1.92439671985219e-05
-2.35362884718394e-05
-1.8826997842089e-05
-4.13954416510163e-05
-2.10970552064698e-05
-1.10145651821073e-05
-1.72647508654598e-05
-1.14509683098525e-05
-3.00079807595279e-05
-4.57443619445553e-06
-9.22215267696176e-06
-2.17011692013304e-05
-9.73119765300635e-06
-2.83439855404021e-05
-2.71796505553565e-05
-2.10353846181631e-05
-2.50795525981218e-05
-2.60124317978842e-05
-4.26098468020909e-05
-3.78641107985697e-05
-3.92405321544863e-05
-2.22513854294007e-05
-2.10469977317328e-05
-6.7688414685493e-06
-2.9035952519514e-05
-1.39216863930923e-05
-5.33341002324901e-07
-2.25712219912635e-05
-2.40324861146307e-05
-3.53010175546231e-05
-3.96959745695502e-05
-2.0517701263733e-05
-2.14803618690592e-05
-1.78541907698201e-05
-1.92029441315622e-05
-1.16329160598971e-05
-1.53318540273155e-05
-2.0534961661591e-05
-1.39971283805367e-05
-3.01529659478279e-05
-3.32989859721632e-05
-2.929025975472e-05
-2.26095552032558e-05
-2.17919508986358e-05
2.72784253415291e-06
6.09732595984183e-06
-1.31549799482684e-05
-2.54719027852563e-05
-4.71813149399733e-05
-3.69503154751594e-05
-1.88472731804908e-05
-2.16589542512698e-05
-2.92779682484708e-05
-3.16647997025289e-05
-1.99265538521346e-05
-8.75090045182566e-06
-7.43353727755468e-06
-4.30448136999564e-05
-1.58675222113916e-05
-1.97068620169354e-05
-1.32558233434174e-05
-1.26872446914468e-05
-3.28071198434117e-05
-2.06996029652014e-05
-2.94567951173144e-05
-1.96650311384323e-05
-3.57894277281713e-05
-3.06599716778107e-05
-6.41239529255108e-06
-4.73953999373735e-06
-2.31289577649578e-05
-1.96056649615027e-05
-5.12381886158583e-06
-5.22075138957231e-05
-2.0041381538308e-05
-1.00632183397256e-05
-1.16312498199795e-05
-1.64451204947205e-05
-1.63544028256339e-05
-3.16552265536154e-05
-3.10913629031052e-05
-9.33541351435772e-06
-2.96421148244658e-05
-4.00596649952923e-05
-4.29366705993145e-05
-1.30476864200574e-06
-2.76886342105248e-05
-3.16555598143263e-05
-5.76091513855376e-05
-2.28393331095523e-05
-1.8106691924001e-05
-2.1121741240945e-05
-5.67208521299354e-06
-2.19695820952698e-05
-3.22096199366316e-05
-1.73611934646975e-05
-1.93865028856687e-05
-4.34893409444228e-05
-3.97686110342601e-05
-1.53694685577207e-05
-1.08126041775619e-05
-3.26885378432413e-05
-9.70312956184978e-06
-3.25790874240511e-05
-2.21529877763063e-05
3.52155451543818e-06
-3.93286650888573e-05
-4.3830352058649e-05
-1.90250703156698e-05
-7.24079602819669e-06
-2.67716129302931e-05
-2.23825077131615e-05
-3.39786080041304e-05
-2.02306387387813e-05
-2.00344824481781e-05
-3.73365077238906e-06
-9.6451175869687e-06
-1.3119030410639e-06
-2.82245051857095e-05
-2.90465203282846e-05
-2.20249602625329e-05
-4.5680040569886e-05
-1.79960133491061e-05
-1.85961912132306e-05
-3.28733426573857e-05
-2.7608020465521e-05
-1.00958992758924e-05
-8.16603148255039e-06
-2.19998951776654e-05
-2.81520456366384e-05
-3.48909839832553e-05
5.22073984058222e-06
-2.01142394921558e-06
-2.71572030757904e-05
-2.55777057334296e-05
-2.82482855682469e-05
-3.11350165632936e-05
-2.54939801801172e-05
-1.43205708994661e-05
-7.12162633374292e-06
-8.65483186889661e-06
-2.14444124743727e-05
-2.68193196200412e-05
-2.26073874973796e-05
-2.34388695690016e-05
-7.45746034271705e-06
3.70318002404669e-06
-2.34165237227922e-05
-2.35066460812578e-05
-4.68632786651551e-05
-2.79745661493045e-05
-2.01145200621095e-05
-3.34432736420434e-05
-3.2079572834424e-05
-2.15789765768051e-05
-2.42070957529162e-05
-2.28052473646244e-05
-1.22576241327188e-05
-8.80470410957041e-06
-2.62129195517349e-05
-4.10775982566426e-06
-1.79362573024075e-05
-4.36703497724375e-05
-6.63881003272195e-06
-8.53684036941383e-06
-3.65916269110694e-05
-2.18734807013866e-05
-1.39100169657203e-05
-2.96823243896643e-05
-3.15359637095202e-05
1.85691607165026e-06
-3.30745184776996e-05
-1.02636105568441e-05
-3.18803836581713e-05
-2.55412294786348e-05
-6.49035098678627e-06
-2.28682650134502e-05
-2.82577055652739e-05
-4.55391112492624e-05
-3.02184728697119e-05
2.68355723915064e-06
-1.80856844150492e-05
-3.2665989925513e-05
-3.01255239973611e-06
-3.38729676983825e-05
-1.6626716604556e-05
-7.77293457699099e-06
-4.35160012055094e-05
-6.77897685005146e-06
-1.6376608187245e-05
-1.24742748368997e-06
-3.1633499945978e-06
-1.52205942033797e-05
-3.25731847995287e-05
-1.84695096244728e-05
-2.6511729670406e-05
-1.34961700832091e-05
7.57826816508837e-07
-1.5523319347699e-05
-3.07978331186542e-05
-3.38215826663193e-05
-1.15783016168918e-06
-3.31471269030803e-05
-2.25897818966165e-05
-1.43797554120082e-05
-1.91859451181803e-05
-1.4305893162335e-05
-1.38865181485733e-05
-1.83556220321951e-05
-7.38530349395656e-06
-2.43765177146671e-05
-2.11100020537822e-05
-2.10276776436806e-05
-2.33518825614041e-05
-2.56718878501575e-05
-3.51897481456952e-05
-2.57458007139398e-05
-2.39330842529601e-05
-2.2014243508637e-06
-8.01466735358368e-06
-1.92707829350348e-05
-9.36069261057811e-06
-1.73090721675415e-05
-7.45462066502972e-06
1.01904119692316e-06
-2.22803077008795e-05
-2.35012325056987e-05
-1.70221444114904e-05
-1.68593911842678e-05
-2.50808643357242e-05
-6.54834983836697e-06
-1.29249640704373e-05
-2.61099956199517e-05
-1.05522290359347e-05
-3.06949413691198e-05
-1.56240974691157e-05
-1.37815645035708e-05
2.29458937655505e-06
-8.09045994959287e-06
-1.73616226084913e-05
-3.45291621274882e-05
-1.97219331458784e-05
-3.583488400211e-05
-3.020984637537e-05
-1.26163458371425e-05
-3.13244998136939e-05
-1.4218510666691e-05
-1.57451497042604e-05
-2.35440532437586e-05
1.8041735850443e-06
-2.88194788968578e-05
-3.68392953979846e-05
-3.73607543312049e-05
8.07833537572864e-06
-1.30818777958209e-05
-2.62630944433319e-05
1.12886346727751e-05
7.3700788697097e-06
-9.90352723817752e-06
-3.66310713598309e-05
-2.44524546940527e-05
-4.07428080797916e-05
-7.69721093638145e-06
-1.43368682680339e-05
-1.69833318850049e-05
-2.6191387675848e-05
-2.77938807951896e-05
-1.31850848732405e-05
-2.5148347245883e-05
-2.30842097903259e-05
1.34393382006308e-05
-2.3597160393716e-05
-2.14037039328222e-05
-7.76341001481509e-06
-6.11514809874186e-06
8.48398222191916e-07
-2.41891196429654e-05
-2.94305293568758e-05
-2.84082495749524e-05
-2.97639585946224e-05
-3.10260829826889e-05
-3.95691706767132e-05
-2.00689847525387e-05
-1.38067343554945e-05
-1.67289612483638e-05
-3.48952063695159e-05
-1.0232239397214e-05
-8.14817771352532e-06
-3.22989212156133e-05
-8.88173157709722e-06
-1.31673493624208e-05
-1.55071194896718e-05
-7.80765782489001e-06
-3.41340090179824e-05
-1.89163984412955e-05
-1.64065237648075e-05
-3.44032725197989e-05
-1.41010603675151e-05
-4.00874460449653e-05
-2.41929750306588e-05
-3.24631295587858e-05
-9.65751401038014e-07
-1.20376897138977e-05
-3.20614773468632e-05
-3.48467552943084e-05
4.71061722121914e-06
-4.50603658664967e-05
-3.43544268630637e-05
-1.66489503413227e-05
-2.12657882863127e-05
-4.56398257589806e-05
-1.24728382578547e-05
5.43363920189485e-06
-2.39884601096886e-05
-3.55297321815016e-05
-1.47551039648432e-06
-1.6117720845546e-05
-3.16194874397521e-05
-2.13785341234558e-05
-2.68609520349205e-05
-3.06115384256804e-05
-2.689919289027e-05
-1.22037212607212e-05
-3.52789027739056e-05
-2.29809141250335e-06
-2.29516281511697e-05
-3.23637007414909e-05
-2.51885297156594e-05
-2.99975062945033e-05
-2.18496877311079e-05
-1.88672819627669e-05
-2.42552640392677e-05
-2.46394279174599e-05
-1.61748225922758e-05
-1.07611770424792e-05
-3.81221763789976e-05
-1.96752489694063e-06
-2.74284850474726e-06
-3.10894524768914e-05
-1.77562638121992e-05
-2.38834491896737e-05
-2.66496026340642e-05
-3.05401971661006e-05
-6.9896421577657e-06
-2.56961911366733e-05
-2.24233408949369e-05
-4.35176833614408e-06
-1.83898744373634e-05
-1.85242868331007e-05
-2.85228423094377e-05
-6.50051378112639e-06
-1.71551844360928e-05
-2.03192277892532e-05
-4.5798309748726e-05
-1.41928783188621e-05
-1.3372730024044e-05
-2.99844121680649e-05
-3.45426043588108e-05
1.4722597288189e-05
-1.52366168610662e-05
-8.32899768370566e-06
-3.29582723064274e-06
-4.45562975423742e-05
-1.51823963797907e-05
-1.39062081374797e-05
-1.32588864654024e-05
-4.47147945044957e-05
-1.59699344221015e-05
-1.64700386613578e-05
-1.26064830348746e-05
-3.37637047156093e-06
6.01223534513011e-06
-1.30552965648854e-05
-1.445890381331e-05
-2.07495021270998e-05
-4.16723362779697e-05
-9.42375540548951e-06
-6.10533076561668e-06
-2.99083271348225e-05
-1.49387850243835e-05
-2.722301773542e-05
-2.06507621138174e-05
-3.2426377631288e-05
-2.97356657331483e-05
-2.63705045430658e-05
-1.89646618856886e-05
-1.53421926864484e-05
-2.66990011897131e-05
-2.49767330632043e-05
-2.52972887690327e-05
-3.52006799436307e-05
-3.24150985897798e-05
-1.42756835244202e-05
-1.13056401825724e-05
-2.98742462817615e-05
-2.9613953454838e-05
-3.09528764603364e-05
-9.74166610633286e-06
-1.81082505299615e-05
-1.48489082915877e-05
-1.67007295104973e-05
-4.09792148635873e-05
-3.00778900977843e-05
-4.18915081583412e-05
-2.71376191203036e-05
-2.98098087122358e-05
6.80060981944591e-06
-2.73676790107035e-05
-2.74163461115818e-05
-1.42719759936713e-05
-1.25949516972261e-05
-2.53465186983721e-05
-8.40464483816019e-06
-9.33322373746136e-06
-1.4051331433153e-05
-2.5368744553714e-05
-7.50907707146661e-06
-2.73744330712975e-05
-4.04364914882766e-05
-2.57920569911117e-05
-1.69142299475264e-05
-1.30635384098898e-05
-1.80917572779005e-05
-3.31668072636189e-05
-3.69382029743838e-05
-2.48107403904531e-05
-1.50113460617671e-05
-6.85194969293453e-06
-1.82711335274823e-05
-3.86873188011749e-05
1.47154605873996e-05
-2.33074850476067e-05
-1.82292314538442e-05
-4.71821749636953e-06
-1.55221998835282e-05
-3.92011284232572e-05
-2.72349339677469e-05
-1.34979554241006e-05
-2.49736411122888e-05
-4.46056356532502e-05
-2.40389465035165e-05
-1.75804808500612e-05
-2.77543487436225e-05
-1.11008016588943e-05
-2.37616727838416e-05
-3.03748337343133e-06
-1.13852890224606e-05
-3.20289468771693e-05
-1.48292551152633e-05
-2.43704941697708e-05
-2.32909142684544e-05
-1.14817638709677e-05
-3.48485861786899e-05
-1.76500377236253e-05
-3.568909639978e-05
-1.94828881830256e-05
-1.6546637528093e-05
-1.5845770567621e-05
-2.25160424741391e-05
-7.7835523000041e-06
-2.44750729754149e-05
-1.06498064457463e-05
-1.32833583635669e-05
-1.55054727609265e-05
-2.16786724222735e-05
-2.97745801864384e-05
-1.98077383326033e-05
-2.78388871016739e-05
-1.52107785916054e-05
-7.22858105196835e-06
-1.91301226937609e-05
-1.82119303732416e-05
-2.49445406253629e-05
-2.19401867545762e-05
-3.45641588532794e-05
-2.58224641416254e-05
-1.45460259814466e-05
-2.45068846160208e-05
-3.51681449610877e-05
-2.97107098585111e-05
-3.20291782460556e-05
-1.18334189671451e-05
-1.70380255355192e-05
-4.29671673309379e-05
-4.09239061394541e-05
-4.53283422910465e-06
-2.22647737052483e-05
-2.81298324327281e-05
-4.83843295317284e-05
-2.97006953337828e-05
-2.31567236095386e-05
-2.11349211493032e-05
-1.70443595273993e-05
-2.77516332175178e-05
-1.40315748066357e-05
-2.457101949602e-05
-1.8210685315928e-05
-2.84217462648244e-05
-3.16333047368567e-05
-2.96577593299355e-05
-2.34941144991603e-05
-1.31286534224108e-05
-7.92796973789345e-06
-1.11104228043602e-05
-2.1811610209934e-05
-4.09366196439119e-05
-2.02087892446149e-05
-2.14713028616644e-05
-2.73511316902533e-05
-2.3305851003358e-05
-1.68243243036006e-05
-1.11046875323641e-05
-5.81828799851066e-06
-1.39423144322118e-06
-1.08790137045539e-05
-1.82551500951031e-05
-6.40011738468401e-06
-2.50483752527948e-06
-1.12847935166758e-05
-6.59689722037e-06
-1.74677791998705e-05
1.2970694362089e-06
-1.85845851460072e-05
-2.79604608135275e-05
-1.2799162288822e-05
-2.20290072121882e-05
-2.95978294369425e-05
-2.72298610096563e-05
-1.63389597981099e-05
-9.84321993871014e-06
-1.49498665836856e-05
-2.06046385397278e-05
-1.82415545631584e-05
-1.30173847480494e-05
-6.56324724342965e-06
-2.42462650295994e-05
-2.24570991000773e-05
-2.1083325409495e-05
-1.23854314704939e-05
-1.43117965280204e-05
-5.77620494983661e-06
-3.39958639020643e-05
-6.33441913054985e-06
-6.92976087897794e-06
-2.89721566279751e-05
-1.97968793315221e-05
-2.92836370683599e-06
-3.2013889857029e-05
-5.16236820638658e-05
-2.08558370006093e-05
-1.70753299003987e-05
-1.17756780085316e-05
-2.45459005574806e-05
-2.15715354370067e-05
-1.67915608975037e-05
-1.28136402618813e-05
-2.5819421134364e-05
-1.99153315247042e-05
-2.30992884626958e-05
-1.71560382229772e-05
-2.82067794779114e-05
-5.23926768799948e-06
-1.72037434781379e-05
-3.07674272483373e-05
-1.74827625581341e-05
-2.25977358909617e-05
-1.69167920486278e-05
-2.91781315419436e-05
-1.02205649489249e-06
-2.18427553107849e-05
-1.99083265361204e-05
-1.78094487303132e-05
-3.20424251644094e-05
-1.20709452938571e-06
8.86176538237199e-09
-4.74182362599208e-06
-4.988430423732e-05
-2.63117460398376e-05
-9.74242799653624e-06
-1.05557018900596e-05
-1.10720271375732e-05
-7.84580017267539e-06
-3.49200299041545e-05
-3.48682735197646e-05
-2.00330028593808e-05
-1.34772640101301e-05
-2.44191937498333e-05
-1.8540992247713e-05
-1.26406502871203e-05
-4.55634398483937e-05
-1.59493260983221e-06
-2.37875204228732e-05
-3.4518315172789e-05
-2.19112266102234e-05
-2.22694185804387e-05
-1.72327067823683e-05
-2.81065280138783e-05
-2.44801785575068e-05
-1.07330528897392e-05
-2.51578372977113e-05
-2.08219609831027e-05
-3.70883777097221e-05
-1.46570880225903e-05
-1.31349783980441e-05
-2.19300717058715e-05
-1.41095878368786e-05
-8.2766443319067e-06
-9.03710281977993e-06
-2.70781482240862e-05
-5.04570947228305e-05
-2.50105834846693e-05
-1.98183973040041e-05
-2.22954209093166e-05
-1.9332821886559e-06
-2.3428788216662e-05
-1.38901209272794e-05
-2.69767209650964e-05
-1.84012037256256e-05
-2.26357769642213e-05
-2.93503032225185e-05
-3.4664124649802e-05
-8.72164828833741e-06
-1.95229336755351e-05
-9.74640192067377e-06
-3.62507861403891e-05
-2.00479462944622e-05
-2.46210465985292e-05
-1.58133309626157e-05
-2.96912877516287e-05
-3.60232990724586e-05
-2.86943151051457e-05
-4.26891071634706e-06
-1.34847287531428e-05
-1.99416477894921e-05
-9.56062733812163e-06
-2.14646694420541e-05
-2.08665356317997e-05
-1.75497565915705e-05
-2.61548586479825e-05
-3.16944989101605e-05
-1.53440799136382e-05
-2.1124067479001e-05
-2.92401492251805e-05
-1.65373656053691e-05
-1.38223215463302e-05
-4.04169074611946e-05
-2.52817377410536e-05
-1.62685976642383e-05
-1.72067485181359e-05
-2.1352201355512e-05
-2.99442191650054e-05
-2.87297369893323e-05
-1.26729784463881e-05
-1.64357742222654e-05
-3.40165949698222e-05
-3.66498286377868e-05
-3.40206365557653e-05
-4.23240382872407e-05
-2.73536634491188e-05
-1.16637279853403e-05
-2.61259769471886e-05
-3.27268767492242e-05
-2.17685248406937e-05
2.01636938102415e-06
-1.50617587304204e-05
-1.7292204065251e-05
-3.72437152327509e-05
-2.05978629639683e-05
-1.0425814280974e-05
-1.51348862578703e-05
-1.26477922904858e-05
-2.74277232903651e-05
-1.73523644779742e-05
-5.04327598619539e-06
-1.16887833309351e-05
-3.43933007091797e-05
-1.93178229170538e-05
-2.07361540692951e-06
-1.65864460015555e-05
-1.04415859533288e-05
-1.51209486322316e-05
-2.53224532085256e-05
-2.88987743977135e-05
-3.03231133385965e-05
-1.02951170569023e-05
-2.20867787775924e-05
-3.03767010957278e-06
-2.37337429845224e-05
-1.93428715549907e-05
-2.88208406141679e-05
-1.60323230390331e-05
-3.26120723492902e-05
-2.15851867007144e-05
-6.1897687102025e-06
-1.14353048752683e-05
-2.8657286069279e-05
-1.46510378624612e-05
-3.85330845036418e-05
-3.50575260458093e-05
-6.01898874817901e-06
-2.71571485480354e-06
-3.91969358858467e-05
-8.34172408103091e-06
-1.54460090826044e-05
-1.76555230136697e-05
-1.34608647790885e-05
-2.55288751371325e-05
-2.85164226515907e-05
-2.75821355044938e-05
-2.1134976975352e-05
-1.39285783141015e-05
-2.51847419029104e-06
-4.05409736380289e-05
-3.07606090746913e-05
-3.03791832103912e-05
-2.75975696752389e-05
-1.83891573143747e-06
-8.24115128240505e-06
-2.23845895259618e-05
-1.55084751187015e-05
-5.86164527747885e-07
-3.39865577241364e-05
-3.3965953338616e-05
8.46465846874634e-06
-2.79720720310708e-05
-3.8064633999115e-05
-1.55236467553158e-05
-1.87678747440201e-05
-3.23350535059245e-05
-4.55006228832778e-05
-1.32385164292498e-05
-2.50347939502188e-05
4.15987247724586e-06
-2.08473995451245e-05
-1.44402729908378e-05
-1.48305679225352e-05
-2.44342222639177e-05
-2.66558162507775e-05
-6.25838378427431e-06
-2.25856538593911e-05
-4.4908183926199e-05
-1.17598904696652e-05
-1.67030654760499e-05
-1.89446491921228e-05
-2.87832505985771e-05
-2.9187687836854e-05
-2.20574111631399e-05
3.91204916962033e-06
-1.97321834336005e-06
-1.52967865562963e-05
2.20966061332554e-05
-1.87406299110417e-05
-3.03416868435806e-05
-2.82677225572681e-05
-5.61011182511714e-06
-1.32920320217652e-05
-3.41036403032482e-05
-1.34011255296763e-05
-1.87009526406514e-05
-1.65136899209543e-05
-2.56290815099243e-05
-7.96346805141287e-06
-3.24616727683835e-05
-4.15847266401217e-05
-2.69146687788007e-05
-2.48262866956167e-05
-1.28517965703928e-05
-1.72450661614378e-05
-1.57032641588287e-05
-8.71020200366109e-06
-1.45426921782574e-05
-1.32677000412108e-05
-2.10247303540303e-06
-2.79283164212409e-05
-5.39812314623451e-06
-4.04243032330982e-05
-1.4186751264805e-05
-1.72087600427313e-05
-2.42914714228875e-05
-2.2123787455692e-05
5.14025076126815e-06
-4.32680847845588e-05
-3.66935595700814e-05
-3.40275418661473e-05
2.72737523830576e-06
-1.64902342324951e-05
-2.3174405495609e-05
-6.45854825094435e-06
-2.38773629030876e-05
-3.52467571257224e-06
-2.29552749382055e-06
-1.28800932215397e-05
-1.17902098018469e-05
-3.13153562960836e-05
-4.26926645817805e-05
4.46387240550996e-06
-2.71838914071419e-05
-7.15684243134584e-06
-3.61651798241031e-05
-1.13262528055022e-05
-2.34559910479542e-05
-3.38170043007918e-05
-3.02175734324784e-05
-1.85300356165987e-05
-2.30886475710903e-05
-2.8308113581746e-05
-6.43638152626944e-06
2.6377143763051e-06
-4.05618585726148e-05
-1.92294758627155e-05
-3.38181691920078e-05
-3.03420357927838e-05
-4.48962669953891e-05
-3.34292023022399e-05
-1.95398397060336e-05
-2.13073035520978e-05
-3.69651099373005e-05
-3.14095394959357e-05
-1.90958436781711e-05
-3.53168202928396e-05
-2.11618654355459e-05
-1.55035822493571e-05
-1.28568172049907e-05
-8.29374049906915e-06
-2.17359421878441e-05
-2.99431782571283e-05
-3.15435824391773e-06
-9.67965655901703e-06
-3.70356650322567e-05
-2.17476922644065e-05
-2.71447915955675e-05
-1.42826239703227e-05
-2.61545805022798e-05
-2.91033145876583e-05
-1.73016266703849e-05
-3.02852521179045e-05
-9.82136558428659e-06
-4.05800670276878e-05
-2.43848271735469e-05
-1.95608514227656e-05
-3.85563323442328e-05
-2.86800238310255e-05
-2.66754994919053e-05
-2.24579351969182e-05
-1.21184168819173e-05
-1.03996473022699e-05
-5.66010300967353e-06
3.14671661118505e-06
-1.90510695924104e-05
-8.51259028624717e-06
-3.10549978694588e-05
-1.48880890842566e-05
-7.24823362202734e-06
-1.58987233982115e-06
-1.39537858069776e-05
-1.63984956709272e-05
-3.36313321379175e-05
-3.05289676195922e-05
-2.45282438542741e-05
-3.61423096190825e-06
-3.04802358686379e-05
-2.35339344920862e-05
-3.94837827386942e-05
-3.86524726207262e-05
-1.85408464445682e-05
-2.39788913610102e-05
-1.98880114188031e-05
-2.66743814394167e-05
-5.34644967185953e-06
-8.40718800624769e-06
-1.22945132514559e-05
-2.00176504404864e-05
-1.35682176145894e-05
-5.5678979214005e-06
-2.21073983495952e-05
-7.96048859103719e-06
-2.85925967908373e-05
-1.16806037348097e-06
-1.82105697572921e-05
-1.04919078707047e-05
-4.21790037680828e-05
-3.05732610756489e-05
-1.68280518981087e-05
-3.33815731649559e-05
-3.32734268286194e-05
-1.83371428123383e-05
-1.36684236366491e-05
-1.60767241848057e-05
8.58695856119133e-06
-1.43390590808444e-05
-1.8838677480188e-05
-8.38341722647045e-06
-1.79231192881708e-05
-2.18753251475937e-05
-2.52834666113917e-05
-2.7084767717849e-05
-8.72150763610271e-06
-6.5086523521411e-06
-2.6634926651309e-05
-3.05214781253104e-05
-2.01765241406524e-06
-1.59704612369106e-05
-2.38702979843758e-05
-2.09179663810605e-05
-1.74207946775799e-05
-1.23057936943663e-05
-1.33619555722106e-05
-9.42560466255169e-06
-2.45259865977117e-05
-6.83450217098194e-06
-2.53416278774237e-05
9.68468938484268e-06
-1.40495582852123e-05
-2.21848721516258e-05
-1.85470421375219e-05
-3.59941839876976e-05
-1.70969379450736e-05
-1.58217017220514e-05
-9.99598947253757e-06
-1.34257383524698e-05
-2.35441584624993e-05
-7.91149087435734e-06
-2.50570145272968e-05
-2.74543730974564e-05
-2.07098850247869e-05
-3.56362948629634e-05
1.09633650609673e-05
-1.61826195623026e-05
-7.58703689398351e-06
-2.16845310355e-05
-2.74021925645381e-05
-2.22683494285027e-05
-4.13845544756673e-05
-6.14342454353393e-07
-3.34918540291302e-05
-5.0092757243473e-06
-2.72166042346903e-05
-4.72634886136615e-06
-3.17279533843016e-05
-1.83876904795112e-05
-3.19027974471257e-05
-1.73896071016642e-05
-2.87257921979268e-05
-1.54353408566818e-05
-2.547955274229e-05
-2.80548494822556e-05
-2.43159071664e-05
-9.07234882094065e-06
3.92097154806377e-06
-1.47107132079178e-05
-7.59978186431244e-06
5.02424594048112e-07
-3.34409860074076e-05
-2.86057844223907e-05
-3.47890657299119e-05
-1.89365551572481e-05
-2.7178090021753e-05
-1.13407988961184e-05
-1.45401331284723e-05
-1.7274476178524e-05
-2.65413373415504e-05
-1.49399677848971e-05
-1.33026520408956e-05
-7.5115882452061e-06
-4.19373475901914e-05
-1.84467652917266e-05
-2.25479559318427e-05
-4.11955453513293e-05
-3.45574009101868e-05
-3.22093799363517e-05
-3.39689663417004e-05
-3.86791657429387e-05
-3.31177528849499e-05
-2.37117363366318e-05
-1.63632157054865e-05
-1.01167305095997e-05
-2.53144874248259e-05
-3.22091369576449e-05
-2.55215511161972e-05
-2.06364277446985e-05
-1.44654602217437e-05
-7.1070711638708e-06
-2.16854131544982e-05
-2.68801016511856e-05
-1.5826562027188e-05
-1.90247611783855e-05
-5.5453782248465e-06
-2.93819014438878e-05
-3.50463596326325e-05
-2.6011255628052e-05
-3.61564155955085e-05
-5.10665168704605e-05
-3.76614355860807e-05
-1.36411643257804e-05
-2.10887992311889e-05
-4.33260757758967e-05
6.64762698113303e-06
-1.58819225538914e-06
-1.4945314037617e-05
-2.35323640405005e-05
7.08279775887623e-06
-2.7352604433748e-05
-1.75550734908575e-05
-3.28786071870465e-05
-3.68076951961805e-05
-3.09091572064879e-05
-1.56004284110808e-05
-2.23985510956415e-05
-2.63620151514174e-06
-3.30255594990425e-05
-2.74581722605502e-05
-2.48737801095142e-05
-2.08018135784919e-05
-1.6566562412092e-05
-2.76087110986015e-05
-1.38916178834815e-05
-2.45015554419241e-05
-3.88163582840426e-05
-7.79672378784776e-06
2.89077281679222e-06
-7.93582893809018e-06
1.29319824374022e-06
-2.61767693333342e-05
-2.63244895696687e-05
-2.1373342661013e-05
-6.25078173146268e-06
-2.64022391500919e-05
-3.80934421790107e-05
-2.38442018094472e-05
-7.49637950600565e-06
-1.63186639775195e-05
-1.84687867745844e-05
-3.42479915663736e-05
-2.17975693757311e-05
-2.83409763782523e-05
-3.89423690397255e-05
-1.84742039874712e-05
-3.12168848086548e-05
-1.14633377168986e-05
-3.72076876941448e-05
-2.68557422109956e-05
-1.18529110294159e-05
-1.47423695967332e-05
-5.71400768001579e-06
-2.55845420834207e-05
-1.39202743641617e-05
-1.56339601750097e-05
-1.28078436649828e-05
-2.63824730177415e-05
-2.22522290615529e-05
-2.57719428072662e-05
-2.57959249926288e-05
-3.27554906499984e-05
-3.20458244828657e-05
-2.29656594773189e-05
-1.46235957530725e-05
-3.36140163505443e-05
-3.25191548189294e-05
-1.13116439545964e-05
-2.80457717338103e-05
-8.96560645315032e-06
-1.19967978824345e-05
-2.18021892073058e-05
-2.11658987541348e-05
-3.88554487701937e-05
-1.88859968202909e-05
-1.67889956408809e-05
-1.77922064194435e-05
-2.3106475826318e-05
-1.64005520832795e-05
-1.26296253633995e-05
-3.6021078639692e-05
-3.0882380653393e-05
-1.01614836138241e-05
-3.30019903001622e-05
-1.06436115406675e-05
-3.43854993841996e-05
-4.38169371639895e-05
-2.54047698581226e-05
-1.30654797782554e-05
-1.81653980670962e-05
-1.51244337641079e-05
-2.32532533753303e-05
-3.92718785313334e-05
3.39320841650901e-06
-3.37038097669937e-05
-2.84658957979092e-05
-2.37966341109393e-05
-2.26723094933881e-05
-1.91185705963379e-05
-1.09662962716942e-05
-1.33525460856865e-05
-4.48025332083949e-05
-3.56358230493308e-05
-2.19983525783099e-05
-3.88345794705114e-05
-4.83320383582191e-05
-2.35980717200257e-05
-1.08631902251051e-06
-1.50859000047178e-05
-5.78449905273498e-06
-2.21073590974579e-05
-8.73547510944315e-06
-1.69370456031869e-05
-2.67909909975595e-05
-4.17218255455698e-05
-4.09097777269299e-05
-1.54770346344651e-05
-2.03822450200949e-05
-1.91996732004936e-05
-3.05200337579566e-05
-1.78876681788776e-05
-2.61721966609367e-05
-2.73549877237888e-05
-1.49367049949415e-05
-9.07150369801506e-06
-1.93257041273758e-06
-2.59858092658487e-05
-1.97378863954921e-05
-2.20045608258206e-05
-2.41649901844772e-05
-1.64075260724615e-05
-4.50395028258952e-05
-3.172319684828e-05
-2.00618107191053e-05
-1.66478721594164e-05
-3.55977164842598e-05
-3.16907943434263e-05
-1.22939638443514e-05
-2.69282402847969e-06
-2.3240476421794e-05
-3.06589160293409e-05
-3.22218483592121e-05
-2.05221148842311e-05
-2.71817216093824e-05
-1.73677954405052e-05
-1.73290258351195e-05
-1.70570725081166e-05
-5.06557071441573e-05
-2.96041749828385e-05
-3.4898707769363e-06
-1.87962131261032e-05
-2.90679010695784e-05
-7.43950631533347e-06
-3.76275204825232e-06
-2.27166978070197e-05
-2.21829819181165e-05
-3.7627884654118e-05
-2.57401112272348e-05
-1.81324568402658e-05
-1.99044276723347e-05
-1.97629924158067e-05
-1.85542400018351e-05
1.74009526138795e-06
-1.70936811270294e-05
-3.296804229661e-06
-3.6154524635407e-05
-1.93620699873333e-05
-2.70586556366258e-05
-9.07007724895772e-06
-2.17908666705321e-05
-1.52714998592134e-05
-1.32964423919244e-05
-1.39857466810559e-05
-3.53144550316222e-05
-3.96907189600532e-05
-3.71301465640244e-05
-1.97158707693904e-05
-2.91547723969242e-05
-1.87881216947315e-05
-1.70664773813627e-05
-1.94523695508817e-05
-4.46373357894184e-05
-7.68157449428866e-06
-4.96884453063582e-05
-4.21864634423605e-05
-1.67375634824317e-05
-3.85795054430143e-05
-1.67775023981119e-05
-1.28698640438956e-05
-3.68678593466287e-05
-1.92731981663366e-05
-2.26824696819394e-05
-2.71353230170698e-05
-3.83537553920404e-05
2.58033374024986e-07
-3.29170978618116e-05
-3.1734993953331e-05
-1.62190120714139e-05
-8.78255599590215e-06
-3.12667325598317e-05
-1.00334382661832e-05
-1.58637195431242e-05
-4.59648496856034e-05
-1.88681376767948e-05
-6.09802830508154e-06
-1.79851001471906e-05
-3.61673634417342e-05
-3.02299937482161e-05
-1.2189784192596e-05
-4.38505462115899e-06
-1.00153390334278e-05
-2.33053111350818e-05
-7.00448503470369e-06
-2.66930386277037e-05
-2.20617258339048e-05
-1.06619096400188e-05
-2.43624400422686e-05
-2.03699046468801e-05
-2.35240887230252e-05
-4.71464502320594e-05
-2.59429274930355e-05
-3.50361988157179e-05
-1.93720529936009e-05
-1.43956311449958e-05
-3.49534105000075e-05
-3.43756958751983e-05
-3.72438254735619e-06
-9.07380787041151e-06
3.11729076638651e-06
-2.8601085898792e-05
-2.3227927656925e-05
-8.45214542731484e-06
-1.97038450538959e-05
-2.58766945125402e-05
-1.48822644067814e-05
-2.32118527355564e-05
-2.58223477973088e-05
-2.46190662349833e-05
-2.82545570170694e-05
1.80005176550516e-06
-2.75070814814322e-05
-1.42349015298998e-05
3.26092184398957e-06
-1.78671958646564e-05
-3.12993131416952e-05
-2.95279663149678e-05
-1.71863901852474e-05
3.00027143383898e-06
-1.70003343731935e-05
-2.2903153991342e-05
-1.94274717264049e-05
-1.72460035895107e-05
-2.27267645622061e-06
-4.1618528813007e-05
-1.02560323927942e-05
-1.28621646425413e-06
-4.63738427676829e-05
-2.28794212352033e-05
-1.98128079662478e-05
-1.83679404376149e-05
-2.24114509122953e-05
-1.26627523294484e-05
-3.27296969707744e-05
-3.39376734607354e-05
-8.83568489935477e-06
-2.0723326925076e-05
-1.86742174271559e-05
-1.84023877079938e-05
-8.90121367451031e-06
-2.11333884797002e-05
-3.7304988814846e-05
-4.99951735676986e-06
-1.01881994710909e-06
-4.18742019936336e-05
-5.37507331204599e-06
3.58381251043992e-06
-2.19765788787232e-05
-4.85231615822918e-06
-1.23823967598679e-05
-1.21533093070159e-05
3.96222004700892e-07
-3.02353449750945e-05
-6.70108957026908e-06
-1.55134499917109e-05
-3.03086187918421e-05
-2.99027633925936e-05
2.82433566956074e-06
-1.49335681043346e-05
-2.27060304524618e-05
-3.30000928324882e-05
-1.87932736942318e-05
-1.34465496012318e-05
-3.66037259585191e-05
-1.52971336969228e-05
-5.39276993925336e-06
-3.64508184530048e-05
-1.73018812449589e-05
1.07736598494659e-05
-2.37547331209546e-05
-1.0085144551458e-05
-3.72440891087451e-06
-1.7033072146819e-05
-2.85052197807642e-05
6.42847236937892e-07
-2.01821389119483e-06
-1.68091117385666e-05
-2.00506140177439e-05
-2.24353258259854e-05
-1.56916640928218e-05
-2.50852442704486e-05
-2.4916483953171e-05
-1.74090012178346e-05
-2.81197811108238e-05
-2.60320503523209e-05
-1.77328142988545e-05
-1.26630910835286e-05
-2.29388700231613e-05
-2.93847010312116e-05
-2.24128032275241e-06
-5.12167246195958e-05
-1.63229622511543e-05
-4.6097006009746e-05
-1.36271537189062e-05
-2.37195040247258e-05
-1.36959497642e-05
-3.7527509294195e-05
-2.71270068382174e-05
-8.01930196874624e-06
-3.38377053861409e-05
-2.5860256183791e-05
-2.33688014116085e-05
-1.5167216767585e-05
-2.80067805112778e-05
-2.42984981787404e-05
-1.09358312423242e-05
-2.29375217928964e-05
-2.693637566602e-05
-3.82588683039396e-05
-8.53449263398638e-06
-1.5148514981153e-05
-2.1738207109128e-05
-1.21837576789495e-05
-2.36565358026735e-05
-3.81031345321046e-05
-2.47921901385382e-06
-1.75472992692092e-05
-2.22399124709156e-05
-2.4630204233372e-05
-1.46768710861451e-05
-2.098614881836e-05
-4.82115501726471e-05
-5.09734486812534e-06
-1.66133021289499e-05
-2.97065401807393e-05
-4.08476380787177e-06
-2.00128223289751e-05
-7.87902703884235e-06
-2.6369696433131e-05
-1.98093169124666e-05
-3.71590496870975e-05
-1.91582523994198e-05
-3.46417366375165e-05
-1.91163304864222e-05
-1.52700553266849e-05
-3.91908425984317e-06
-2.3063196788008e-05
-2.5503766486522e-05
-3.07076418334696e-05
-2.44166633341605e-05
-6.06911115063552e-06
-2.35766660695191e-05
-1.36653049875475e-05
-1.63042337400104e-07
9.28415468647792e-06
-2.61425421685108e-05
-1.26343905268729e-05
-1.02303980006423e-05
-5.37669460726568e-06
-1.94652111350226e-05
-2.27350825387274e-05
-5.14972256080601e-06
-2.72063618162308e-05
-4.04523984618494e-05
-3.03701615252109e-06
-2.55472656074988e-05
-1.08230172852058e-05
-3.13421020478273e-05
-9.71974482798101e-06
-1.54816780608235e-05
-8.38889146502098e-06
-9.05151254786605e-06
-1.73575217160513e-05
-3.90666195184188e-05
-9.63773149459532e-06
-2.19350279376722e-05
-4.49029243543378e-05
-1.12585893364441e-05
-2.24431669982246e-05
-1.11432273459114e-05
-2.4545429119898e-05
-1.88234936108172e-05
-1.17179239357396e-06
-6.7960986793664e-06
-9.00167742637096e-06
-1.3203459377823e-05
-3.41669919943436e-05
-2.70279483553758e-05
-3.05673767655798e-05
-6.48386956373655e-06
-1.92411278364783e-05
-2.32712623585026e-05
-2.88160750278961e-05
-1.67237416460822e-05
-1.79111693096757e-05
-2.5701708165174e-05
3.08343291435199e-06
-4.46991779692099e-05
-2.44556915579021e-05
-1.29631032065656e-05
-2.6072476021274e-05
-3.11168287928502e-05
-2.89296265952548e-05
-1.31725587186874e-05
-2.44142366665771e-05
-2.31730763724006e-05
-2.85434610930428e-05
-1.36843714591329e-05
-2.30469725526053e-05
-6.61320313019791e-06
-1.30471538693634e-05
-1.4903942975792e-05
-3.23819181831052e-05
-1.97093321762842e-05
-3.93777853590634e-05
-1.99582350978242e-05
-1.67382372612844e-05
-1.94052709518252e-05
-3.32889816743293e-05
-1.68512790079592e-05
-3.17142753731799e-07
-2.82515173821036e-05
-3.17613398792507e-05
-1.77886339770158e-05
-2.95935341603363e-05
-2.03043085542815e-05
-2.05342222590991e-05
-4.15468040880348e-05
-2.84906689274593e-05
-2.13765921547486e-06
-2.97235198408903e-05
-2.98087658794806e-05
-2.1220236555563e-05
-2.83375896854269e-05
-3.83764937206539e-05
-1.80810725860986e-05
-2.4035757227591e-05
-3.49021954021009e-05
-1.28889382778232e-05
-1.9261576413386e-05
-1.97891661121973e-05
-2.40664106797576e-05
-9.37592478089286e-06
-1.46163167338258e-05
-1.32533684528268e-06
2.1755033242633e-06
-2.04824798185996e-05
-1.57407691081365e-05
-1.88098980823441e-07
-8.77642933397567e-06
-4.04802979315742e-05
-4.67793710590424e-05
-2.02779064458347e-05
-1.13010599873498e-05
2.19902383245471e-07
-2.8894622747732e-05
9.33934214976252e-07
-2.2847610223782e-05
-2.15016619750567e-05
5.10182570986062e-06
-1.82053148754965e-05
-5.94894665417925e-06
-4.54323884024548e-05
-1.62381768795707e-05
-4.47262421207055e-05
7.75420743813313e-07
-2.91622088096487e-06
-3.49847087974565e-05
-2.9288706377072e-05
1.80239981152726e-06
-2.25847377324743e-05
-6.86021650584577e-06
-4.00660026527726e-05
-2.20894701931856e-05
-2.9825569414069e-06
5.78374892797754e-08
-2.25062537995431e-05
-1.00799120318639e-05
-1.3015105169613e-05
-2.05579813734626e-05
-2.19881074562428e-05
-1.29238114181532e-05
-1.26986616319191e-05
-1.56105788562511e-05
-3.83553007081102e-05
-6.05056269231193e-06
-3.3092807548352e-05
-1.44919071425069e-05
-6.70311295507199e-06
-1.57966279820581e-05
-2.05365160221035e-05
-2.22868538636515e-05
3.73187926856174e-06
-2.82981469636201e-05
-2.6058415502873e-05
-2.31934392471193e-05
-2.5568858646764e-05
-7.00075352557719e-06
-2.42826676046981e-05
-2.38412108510699e-05
-9.39431807116296e-06
-1.27510173339494e-05
-2.41449486681235e-05
-4.14810769313892e-07
2.15512545485023e-06
1.59927031197468e-06
-3.47034853031942e-05
-1.89014647975177e-05
-3.88877413650914e-06
-1.56022606910925e-05
-3.77542559101039e-05
-1.69723882444009e-05
-1.34313061498994e-05
-2.89351842399462e-05
5.99042049033588e-06
-3.84541107981325e-05
-2.34422970848612e-05
-1.35062511463536e-05
4.25848768930431e-07
-1.25990566722584e-05
-7.33095729821807e-06
-2.29105957617106e-05
-3.58230512508041e-05
-8.19854015098064e-06
-1.22077683719378e-05
-1.08780711401359e-05
-2.33537678495889e-05
-1.72012493626529e-05
-2.40933417840535e-05
-1.66141458958207e-05
3.03801617818508e-06
-1.87251592725577e-05
-1.99712686440978e-05
-1.8360511716506e-05
-1.79065203424461e-05
-1.76342423613746e-05
-2.77206270311461e-05
-3.26881523320296e-05
-1.8079352836132e-05
-5.0547273899562e-06
-8.44494445210079e-06
-8.80845537989864e-06
-2.26747388944381e-05
-1.17157259150807e-05
-2.15466147801033e-05
-1.86904352282844e-05
-3.17039110792791e-05
-3.34864958725646e-05
-2.52447485821094e-05
-3.01236402183757e-05
1.06419071292555e-06
-1.2322954702727e-05
-3.30278373153284e-05
-1.87128110869623e-05
-1.57488791294311e-05
-2.57344328158569e-05
-1.80633339795956e-05
-2.31220595296931e-05
-5.89070571883283e-06
-4.17507515513775e-06
-4.23065401335645e-05
-1.16995760821258e-05
-7.89591948306894e-06
-1.02555892156577e-05
-1.64957103151041e-05
-1.84645326066092e-05
4.49812892057112e-07
7.08304462877881e-06
-7.75548540518298e-06
-2.14945639911485e-05
-7.87312447029339e-06
-3.15294243211922e-05
-5.58672189276644e-05
-2.47794224170898e-05
-2.37151916267929e-05
-2.99872307910836e-05
-1.39947605020343e-06
-2.28408901039625e-05
-3.47450583567112e-05
-1.46640742469578e-05
9.38444359999117e-06
-1.74341814954416e-05
-1.29711658416584e-05
-2.29501784162643e-05
-3.42234402617516e-05
-1.80854491753718e-05
-1.72918656427364e-05
-2.47135339739461e-05
-2.28707775310726e-05
2.29435161835291e-06
-3.14883138720948e-05
-1.31401848425764e-05
-3.6464140441553e-05
-1.44116266111433e-05
-9.62723973957722e-06
-1.14337793167257e-05
-3.47527544366984e-06
-3.8012172065713e-05
-2.48239553722243e-05
-4.075357888441e-05
-1.44145569724389e-05
-2.13737022615987e-06
-8.09071100664239e-06
-2.85207145153789e-05
5.14351837053423e-06
-1.52151533695739e-05
-2.65590769046332e-05
-3.17546064782085e-05
-2.2763141447279e-05
-2.61217755170103e-05
-2.50312138553752e-05
-3.98490790998242e-05
-1.44163356504768e-05
-2.72668554743449e-05
-1.17012971629096e-05
-3.13252008564674e-05
-2.77593054735459e-05
-2.15548858643352e-05
-2.23918781390972e-05
-2.59439018314364e-05
-7.3322439828462e-06
-3.72305323460102e-05
-1.12328887951266e-05
-2.45576569932319e-05
-2.88721620655379e-05
-2.75025093862958e-05
-2.99100517140955e-05
-3.49773577324043e-05
-2.83411849191011e-06
-2.412311996161e-05
-2.16963626694457e-05
-3.86724712797573e-05
-6.9468064404369e-06
-1.29321203002952e-05
-2.21859362353694e-05
-2.30728120749036e-05
-1.50189741579223e-05
-1.76339542214819e-05
-2.41066624523898e-05
-3.05782594791645e-05
-2.06066026675913e-05
-8.14191618012135e-06
-2.90916778845791e-05
-3.08682232996157e-05
-1.33983776483153e-05
-2.11054168817007e-06
-3.59711469468066e-05
-2.47092434659042e-05
4.15238377918591e-06
-1.14761804741864e-05
-8.70178447805063e-06
-1.90460629692808e-05
7.62906200149189e-06
-3.06454861626939e-05
-2.64889019111672e-05
-4.95693640100716e-05
-2.33436670680712e-05
-3.09833022610921e-05
-1.57267726963269e-05
-2.34658599646541e-05
-2.1544844210428e-05
-1.38929199449193e-05
-2.8909386013977e-05
-2.79177742674235e-05
-1.89522410398359e-05
-2.96890284456112e-05
-2.4321465002755e-05
-2.92740162773531e-05
-4.08463030117537e-05
-1.32335875225245e-05
-2.81918444394598e-05
-4.34465119049134e-05
-3.70146225482449e-05
-2.77314628184288e-05
-2.71322687592617e-05
-7.18381924219499e-06
-2.58800336771992e-05
-1.51116534749796e-05
-5.42627115950338e-05
-2.78155569963419e-05
-1.86672905584548e-05
-2.02662128687604e-05
-1.46282994367218e-05
-5.8732161432873e-06
-1.92228161386962e-05
-4.17177367817322e-06
-3.9260493715533e-06
-2.81789047345929e-05
-1.1766153481703e-05
-5.55596510976567e-05
-3.49153991569412e-05
-1.65751664781476e-05
-4.35773057323258e-05
-3.08189130873486e-05
-9.3411250267651e-06
-2.65161222922125e-05
1.9465982346743e-06
-1.02668513646489e-05
-3.90008857232834e-05
-2.45451780464284e-05
-3.13357385730397e-05
-1.16555199976722e-05
-2.18468603906046e-05
7.25625192845625e-06
-3.25623657376705e-05
-3.46893039308315e-05
-1.94369102253175e-05
3.18563075366348e-07
-3.84737895672554e-05
-3.78201110084632e-05
-2.55334384635103e-05
-3.67273924701072e-05
-4.10231521957317e-05
-2.175628594634e-05
-3.16415512077711e-05
-5.99556138242061e-06
-7.33817349479176e-06
-3.01034377939586e-05
-9.89703443860519e-06
-2.8146769476868e-05
-1.44164207630828e-05
-2.00760663204454e-05
-3.59486209343441e-05
-2.71401580561815e-05
-2.2842300916022e-05
-9.20414150046143e-06
4.63532600137389e-06
6.07912704145456e-07
-1.94199972887687e-05
-2.96237677960637e-05
-1.24954678869224e-05
-9.16199078438532e-06
-2.32646848423985e-05
-4.43836184687633e-05
-4.31690003772371e-05
-7.0545323721114e-06
-3.35535074028589e-05
-1.24875758974344e-05
-3.06404353063558e-05
-2.03307119044546e-05
-2.22837011718188e-05
-3.77097554942915e-05
-2.23897714742478e-06
-1.39365800568486e-05
-2.28163176056514e-06
-8.49466916767177e-06
-1.00772054856673e-05
-2.21910375303496e-05
-2.13867715974594e-05
-3.05113099661259e-05
-4.7261076260077e-06
-2.37821968426757e-05
-2.48392605626798e-05
-3.20505225899743e-05
-3.72734115977925e-06
-2.12684463488106e-05
-3.33886363773868e-05
1.17466543169197e-05
-2.16846210169058e-05
-1.04740104400016e-05
-2.6756958022385e-05
-3.97271802796345e-06
-7.31420130443636e-06
-2.27572914749062e-05
-2.10064330649206e-05
-2.76786748831264e-05
-2.36614190255962e-05
-3.84882719852227e-05
-2.94846267777614e-05
-4.03875126637371e-05
-3.75931289461739e-06
-4.43706715042096e-06
-3.2486312215997e-05
-5.71882748870791e-05
-1.47145831228047e-05
-3.24512118644277e-05
-4.39337315039846e-06
-1.93778476944649e-05
-9.82563829426721e-06
-7.27116783354693e-06
-1.99018541162629e-05
-1.0555256548394e-05
-2.98281511154811e-05
-2.28123156321707e-05
-2.59835562727436e-05
-6.54756715570964e-06
-3.91794781310115e-05
-1.86311131065503e-05
-2.64131310306315e-05
-2.27715303692631e-05
-7.99761198174664e-06
-5.97915251672553e-06
-8.1756383850848e-06
-3.38307015143324e-05
-1.42935622988573e-05
-9.98723387304403e-06
-1.98624949883131e-05
-2.64960053820384e-05
-1.26887189414514e-05
-1.48171365875592e-05
-1.67148862873819e-05
-4.10550509495322e-05
-2.56591585215313e-05
-2.64180110401454e-05
-8.06393976208365e-06
-2.81684463728628e-05
-5.33709402193782e-06
-3.8932663550932e-05
-2.05960718799537e-05
-1.09136696424363e-05
-1.91015568846084e-05
-1.15463732579589e-05
-6.93846682667053e-06
-2.88851738865646e-05
-1.60070330968936e-05
-9.81802835572036e-06
-2.43815864044198e-05
-2.07050211652998e-05
-1.70860568594418e-05
-1.14984918346822e-05
-2.28621469615672e-05
-3.34256211791482e-05
-1.91363905887111e-05
-1.12294600766351e-05
-2.24913365467007e-05
-1.25078633640695e-05
-1.4137394247917e-05
-2.99961050535942e-05
-2.38573106500462e-05
-1.54474362413146e-05
-2.01734660690085e-05
-3.13301586427598e-05
-2.42977439736704e-05
-2.52930052108431e-05
-2.25812420789223e-05
-1.59315981243719e-05
-2.93004221205919e-05
-3.04923244922735e-06
-1.17368588390849e-05
-1.34664735434161e-05
-1.93229767256229e-05
-2.30194994441265e-05
8.94815753077662e-06
-9.77505120537506e-06
-1.83854993491674e-05
-2.73297404693297e-05
-2.66841473448652e-05
-2.13071105870345e-05
-3.29236479438072e-05
-1.73680608259836e-05
-3.46418475636553e-05
-1.05372795068962e-05
-2.94918922525164e-05
-1.58080423853813e-05
-6.33218879183869e-06
-2.7757429842162e-05
-3.17260767440799e-05
-2.28390956277627e-05
-2.53721525787924e-05
2.41274460031859e-06
-2.40168521843159e-05
-2.59644029879084e-05
-2.19679557902797e-05
-1.91112816218541e-05
-1.56566221095553e-05
-9.03176302103086e-06
-1.91628759232281e-05
-9.48301296081495e-06
-2.79926943248554e-05
-2.84579034159952e-05
-2.63577475742753e-05
-1.55937292082612e-05
-4.16721886627113e-05
-1.44143575263986e-05
-2.75486048159264e-05
-2.32033692365084e-05
-1.30155821840338e-05
-2.28021635339703e-05
-9.07453525986114e-06
-2.12420810954738e-05
-1.21354586812491e-05
-1.23027662501598e-05
-3.10448498933132e-05
-2.90504701500203e-05
-3.72090707956457e-05
6.78014573229804e-06
-1.15288258544811e-05
-1.43081645179812e-05
-4.13530050705634e-05
-2.84151639715764e-05
-2.01154847846637e-05
-1.54036895791841e-05
-9.2880656990755e-06
-1.48810774914557e-05
8.94764572469094e-06
-1.08328016527905e-05
-3.24154059141791e-05
-2.62920376242707e-05
-7.03173145570083e-06
-3.77784975546989e-05
-3.3889149947937e-05
-2.01641124253753e-06
-2.91137560318753e-05
-1.95013424377006e-07
-3.24345851280532e-05
-1.04611950033001e-05
-8.08082664700186e-06
-3.96286498984341e-05
-3.22715604816086e-05
-1.96385525318477e-05
-2.48229330230307e-05
3.06685880728003e-08
-1.58546242523189e-05
-4.80335547702253e-05
-2.68927742042236e-05
-4.72859025278833e-05
-8.8917939127196e-06
-5.173884581873e-06
-2.50887853075199e-05
-2.41562221728087e-05
-4.086034661869e-06
-3.05629533208445e-05
4.85744475440974e-06
1.23695939419742e-05
-2.01425934829032e-05
-3.52497833511192e-06
-2.48180102410056e-05
-2.28138756830186e-05
-1.69582495201564e-05
-1.68833848581306e-05
1.80341373694012e-06
-1.61807154247332e-05
-9.50612426858923e-07
-2.46895928075643e-05
-1.60369657320238e-05
-3.43360708955765e-05
-2.08059539549535e-05
-1.20651441270603e-05
-1.53569240942354e-05
-3.66544236652801e-05
-3.20475208494763e-05
-1.94796592591476e-05
-3.31446339673599e-05
-2.53589359667913e-05
-3.80357473695243e-05
-4.03086096975993e-05
-3.11715617178129e-05
-2.76537647262192e-05
-2.21624790724009e-06
-2.3169264135901e-05
-3.82103300661356e-05
-1.50202982615048e-05
-1.96607391432721e-05
-2.09813069419279e-05
-1.39313103954333e-05
-1.48092127376166e-05
-2.18766594033444e-05
-2.74638881515425e-06
-1.39148249908514e-05
-1.37079292243832e-05
-1.47933457587737e-05
-1.74921535650589e-05
-2.56719470496738e-05
-3.26901283458928e-05
-2.90099430324704e-05
-1.91309943572546e-05
-1.33781595288078e-05
-3.75358726340413e-06
-1.91920545721109e-05
-3.6698838256012e-05
-2.43285318238937e-05
-3.22954109117858e-05
-3.0379592639108e-05
-2.15687268995015e-05
-1.52754399241934e-05
-9.3838088319056e-06
-3.03596509545674e-05
-2.79048460653365e-05
-2.73798452948557e-05
-2.1010099788761e-05
9.94395280267557e-07
-1.25409553698739e-05
-2.97349014519535e-06
-1.73768664367705e-05
-2.26165900259566e-05
-3.01561451152342e-05
-2.60216768066015e-06
-4.43418671656018e-05
-2.89910966197047e-05
1.28049906451322e-06
-1.81666841954969e-05
-2.73405104932739e-05
-1.75870493637463e-05
-2.11118479524781e-05
-7.69612460777492e-06
1.22793076204686e-05
-1.3161639374642e-05
-2.82939411648255e-05
-2.7184268616244e-05
-1.12880518478702e-05
-2.6376812755427e-05
-1.67340882409015e-05
-3.2994167913826e-05
-1.16051053770776e-05
-3.41865560954116e-05
-1.36918027393632e-05
-1.83618418899726e-05
-6.6264413264177e-06
-3.26654594901061e-05
-1.16294948361725e-05
-1.67328662148211e-05
-1.31748835263903e-05
5.65629051589462e-06
-2.49246876409209e-05
-3.4840569549622e-05
-3.94679484459708e-05
-2.54511263446661e-05
-1.71915856354951e-05
-2.76187502976396e-05
-2.74877373975474e-05
-2.0744759263067e-05
-1.93962600812588e-05
-4.52869101495556e-06
8.19436070010905e-07
-1.01900745644788e-05
-1.78924446568367e-05
-4.50715629013923e-05
-3.26869017729066e-05
-1.4843578209409e-05
-2.1348158169423e-05
-1.98827647084326e-05
-1.93913888865405e-05
-4.36845050848646e-06
-2.35665757023588e-05
-2.50940363028594e-05
-2.86231680729411e-05
-2.4082405627354e-05
-9.41613475502395e-06
-2.58167313264094e-05
-2.59803388058175e-05
-1.07556765521376e-05
-1.44640747249323e-05
-1.36396802339048e-05
-1.72882157159981e-06
-8.48781278304751e-06
-2.95195367375864e-05
-2.80758819475792e-05
-3.49706911331657e-05
-7.07061318192749e-06
-1.94361156306873e-05
-3.00446173225435e-05
-3.09657447990948e-05
-1.64102407573874e-05
-2.16632612881713e-05
-1.45712349372327e-05
-4.15942097104236e-05
1.28425235465823e-06
-2.86860731107817e-05
-1.19369840252315e-05
-1.65019049795587e-05
-2.68232527629769e-05
-2.96556587387684e-05
-1.64861763638973e-05
-2.38941297000853e-05
-3.5512218489183e-05
-1.51080802014576e-05
-3.94458935359306e-05
-3.40138718747125e-05
-3.75463419816504e-05
-2.97951752713127e-05
-1.0878151454089e-05
-2.34177434627123e-05
-3.68344919481529e-05
-2.17704110832723e-05
-3.87673983685524e-06
-3.01539250982443e-06
-2.11920239517363e-05
-2.76015336222458e-05
-4.13550699026182e-05
-2.3107422620783e-05
-2.97016614016189e-05
-4.22259154462518e-05
-1.0308372644693e-05
-3.35899729147178e-05
-9.72477159349992e-06
-2.05180251154832e-05
-9.39097255712811e-06
-3.92428172254538e-05
-1.96539257721709e-05
-3.59410649931265e-05
-5.21903085748152e-05
-3.20809580109602e-05
-2.42129818840719e-05
-3.78112829230348e-05
-1.26979885859188e-05
-8.91852877813776e-06
-2.89580296036387e-05
-2.4900486953284e-05
-2.33424294428562e-05
-2.34688047870991e-05
-1.87796205495894e-05
-2.12991088085571e-05
-5.05964533642658e-05
-3.22455396267086e-05
-3.01018966456768e-05
-8.71625670598175e-06
-2.12857596335841e-05
-2.23261887352834e-05
-7.82787544454863e-06
-4.75254342401997e-05
-4.51041255017392e-05
-2.13842889066854e-05
-2.68587949587563e-05
-1.71244973125111e-05
-9.99385977430063e-06
-2.36521401170314e-05
-3.67567553622569e-05
-7.35794848577723e-06
-1.66161364780197e-06
-1.67164313067535e-05
-4.68667891590002e-05
-2.9182966244408e-05
-1.3184095286033e-06
-1.40587286485859e-05
-2.2014123622627e-05
-3.32328744162624e-05
-2.34224367943817e-05
-2.8925640171053e-05
-1.47443343420833e-05
-3.32924690876424e-05
-1.90939802849559e-05
-1.72792229512654e-05
-1.85527764011508e-05
-3.7639942810366e-05
-2.51443493191711e-05
-6.36022779750436e-08
-1.39666131173908e-05
-3.42205065473746e-05
-2.93760311275991e-05
-1.58466251738833e-05
-3.80715436224224e-05
-1.4173332330878e-05
-8.41038405406019e-06
-2.71883355046424e-05
-1.94890667956543e-05
1.653680486913e-06
-8.47769959454002e-06
-7.12212797982038e-07
-4.22117617162352e-05
-2.4225439287798e-05
-2.6321447637613e-05
-2.67210822619179e-06
-2.72506222273019e-05
-1.43220093494407e-05
-1.67117852804026e-05
-1.12588719138681e-05
-3.27988206207245e-06
-2.43097187551057e-05
-1.33190844762439e-05
-2.47731390755935e-05
-3.76431126760218e-05
-4.12952286887438e-05
-3.75440058017434e-05
-2.30308643980634e-05
-2.41025582358293e-05
-8.78106525422822e-06
-4.32930197482764e-05
4.96046558036311e-06
-3.85873196259291e-05
-7.79614109121192e-06
-1.30535044097693e-05
-3.2564180679062e-05
-3.8081559017538e-05
-6.53428113600975e-06
-1.35334046196547e-05
-1.14220672442278e-05
-3.8904428760116e-05
-2.00154536425544e-05
-1.37278785321902e-05
-2.79632453331612e-05
-9.42118094103402e-06
-4.58063999844654e-07
-2.2691161353083e-05
-8.40860975759557e-06
-1.09612316150791e-05
-5.30224495954479e-06
-1.39969381173221e-05
-1.17792367765833e-05
-1.59844134276849e-05
-1.78988578414794e-05
-1.62049972815869e-06
-9.54740476746528e-06
-1.85837778915974e-05
-2.91381723623617e-05
-1.23086640824737e-05
-1.97463829678794e-05
-2.46926462969688e-05
-3.46729312868691e-06
-2.77591649693859e-05
-1.97798337184627e-05
-2.60612074719179e-05
-1.16334714022475e-05
-4.29137995075061e-05
-4.12111973971078e-05
-1.29753452277532e-05
-1.39358925834737e-05
-5.93000667666593e-06
-3.01419710602416e-05
-2.12114625642598e-05
-1.10346489386381e-05
-1.45913650185177e-05
-2.86954546841526e-05
-3.69200188798999e-05
-1.01321304094248e-06
-6.71088791655108e-06
-1.30332016863359e-05
-1.93166341951266e-05
2.05221734690223e-06
-5.81275020413167e-06
-4.74904967316924e-05
-1.53771390315366e-05
-1.90118514327818e-06
-3.58065189492533e-05
-1.78925841424709e-05
-7.12113408367793e-06
-5.65792988045722e-06
-3.14907984422727e-05
-2.36888049484667e-05
-2.1969974209537e-05
-1.6572326444103e-05
-2.07067099360291e-05
-1.22050262195217e-05
-3.76777428316457e-06
1.20320343486269e-05
-1.13173611728941e-05
-1.72366513741411e-05
-1.16119283296476e-05
-1.79121065745835e-05
-6.02211541897011e-06
-1.72426975869701e-05
-4.34362553306165e-05
-1.23658451252008e-05
1.50992613036096e-06
-1.20111392220207e-05
-1.51479017286854e-05
-2.35554700173739e-05
-3.19452385250525e-05
-1.77894166700928e-05
-9.11749795787184e-06
-1.62879389443649e-05
-1.97318970713155e-06
-4.42189974592681e-05
-3.77934652573211e-05
-1.04527564854962e-05
-3.03498261547496e-05
-1.1139285853304e-05
-2.28986265116543e-05
-2.11141248506002e-05
-2.20402606794634e-05
-2.47519980606514e-05
-1.68425250084923e-05
-2.94876554165549e-05
-4.02431401481981e-05
-2.95970338027684e-05
-8.34758903347718e-06
-1.68458168476335e-05
-4.21593058862457e-06
-8.87296933061605e-06
-3.08506507053305e-05
-4.0065923458205e-05
-2.70676421247201e-05
-2.94340961764376e-05
-1.65225503187247e-05
-2.06448642480259e-05
-2.25241733937351e-05
-2.28031816681473e-05
-3.09267888236937e-05
-7.13181842122807e-06
-3.39841034300833e-05
-1.20294958947204e-05
-1.20393751595092e-05
-9.82460508057027e-06
-1.49213338603181e-05
-2.43802607478029e-05
-1.28481206146537e-05
-2.99946065947763e-05
-6.71064616128853e-06
-9.84906985740962e-06
3.76204779655928e-06
-1.66759972773478e-05
-2.44880155079967e-05
-2.30760030980846e-05
-1.14913721982274e-05
-3.31943524366433e-05
-2.66552436957649e-05
-2.89402232477411e-05
-3.21324114265522e-05
-1.93448184811646e-05
-4.10353898840941e-05
-9.76021084516383e-06
-1.59703195572703e-05
-2.75083763421208e-05
-3.40229774759953e-05
-2.18248260308304e-05
-3.89346103092206e-05
-1.06248218680549e-05
-1.71354968787708e-05
-3.62928735541476e-05
-3.21132959672777e-05
-1.06614096374207e-05
-7.420214119649e-06
-1.69719117564192e-05
-3.74089842652034e-05
-2.44708472562547e-05
-2.26105545041279e-05
-5.92035123730683e-06
-3.93028807580847e-05
-2.13017231328405e-05
-4.68031065489141e-06
-9.87458591193875e-06
-4.36757682011811e-06
-1.84748921870729e-05
-2.60473789285557e-05
-5.03491707410369e-06
-2.32090567265825e-05
2.90925065360235e-06
-2.91701045949972e-05
-2.86760446872017e-05
-2.0954063532565e-05
-9.98926797811699e-06
-8.99735721394425e-06
-1.99401411812815e-05
-1.25279540776506e-05
-1.69930068630886e-06
-2.94587598696926e-05
-3.29469399732112e-05
-3.54025572010408e-05
-5.13120558484526e-06
-2.19465599088384e-05
-3.38100330654322e-05
-6.83768522383065e-06
-2.42416743347665e-05
-8.31224660812552e-06
-2.45791830462434e-05
-1.54227572385809e-05
-1.90481803958052e-05
-2.5170283915749e-05
-2.84600052318883e-05
-1.33111109262099e-05
-1.24709947801487e-05
-2.31468017947708e-05
-2.211573866129e-05
-1.67278141867061e-05
-3.60592079139748e-05
-3.98443992569268e-07
-1.52456923665535e-05
-3.42252077988229e-05
2.82356978094689e-06
-4.99606377570527e-05
-3.60542749627806e-05
-2.10988616118424e-05
-2.02265753785106e-05
-1.96479173596113e-05
-2.20363848582354e-05
-2.51882522636165e-05
-1.62741671452237e-05
-8.01285883260018e-06
-5.10234823584782e-06
-1.81083638955253e-05
-1.09812278093793e-05
6.83351887979041e-06
-1.54918489812028e-05
-2.85968627193604e-05
-8.34124303173932e-06
-2.02730136449358e-05
-3.11024300723195e-05
-2.47635816289163e-05
-2.80670417614196e-05
1.55414342767613e-05
-3.72932548138536e-05
-2.67728534280127e-05
-3.34348635890393e-05
-2.37656917670778e-05
-2.95021377669868e-05
-4.95982484813962e-06
-1.88584944548141e-05
-2.49001984093581e-05
-3.04308207588761e-05
-5.52675053322327e-06
-6.43498345035987e-06
-1.84117538360105e-05
-4.31531551236508e-05
-4.73634147534485e-05
-2.63674588657034e-05
-9.98786667278368e-06
-3.54773755867097e-05
-2.87986204521066e-05
-2.76805863266952e-05
-1.12157796487004e-05
-1.95519817362067e-05
-3.83760545063785e-06
2.66223258133999e-07
-1.81695729354178e-05
-2.1379611219025e-05
8.86435551112194e-06
-1.11430466145761e-05
-1.79043207125644e-05
-1.4681961377308e-05
-1.07025135854308e-05
-1.01576652338704e-05
-5.16251115446567e-06
-2.39598202727437e-05
3.55132541159996e-06
-1.81610824502318e-05
-3.96801733959321e-05
-2.30986275583105e-05
-4.40123882374816e-06
-2.95780909974716e-05
8.28117963896978e-06
-1.93816820510513e-05
-1.8634484794042e-05
-2.98465049550425e-05
-1.85558807358505e-05
-1.31815903249089e-05
-2.3931816012502e-05
-9.49768168028013e-06
-2.11779729390433e-05
-2.25335718014735e-05
-2.31834189018091e-05
-3.20700541412656e-05
-1.28399294492455e-05
-7.03077231077426e-06
-1.29139576852249e-05
-1.01482775033773e-05
-2.28199532662734e-05
-3.24041968338313e-05
-1.56867235618332e-05
-1.24992068369608e-05
-8.25352940923429e-06
-1.71145552340257e-05
3.47021729800981e-07
-1.81935809109199e-05
1.42010063728988e-06
-1.7660287017524e-05
-3.50185153839086e-05
-1.93441399333977e-05
-2.43591865085369e-05
-4.14634461075551e-05
-2.21095404391073e-05
-2.10528862652778e-05
-2.0141779812309e-05
-5.79242092854859e-06
-2.42708298295159e-05
-1.77200870002917e-05
-1.20641722199881e-05
-1.4539051838275e-05
-3.36894061876241e-05
-3.92541076063132e-05
-3.29304736404818e-05
-1.12108350237498e-05
-2.55099318262535e-05
-3.13057912867133e-05
-3.13156181134727e-05
-4.86368296651056e-06
-1.46057967216527e-05
-8.04539071769976e-06
-3.55274336384537e-05
-7.15889306264072e-06
-3.73128268643107e-05
1.48507893665405e-06
-1.32591076788268e-05
-1.55975233435673e-05
4.15667265044967e-06
-3.17021232528172e-05
-2.1116729053413e-05
-1.79932634071971e-05
-9.67172130149078e-06
-2.76764333765039e-05
-2.07160213014216e-05
2.93180639439235e-06
-1.43301547659537e-05
-3.10863647432437e-05
-3.09630014807337e-05
-2.63516913311212e-05
-3.10594280657497e-05
-3.61685409841851e-05
-2.41938956028979e-05
-8.32544965518098e-06
-4.06027364903407e-05
-3.61655358783472e-05
-2.5266216034596e-05
-8.35871976906036e-06
-2.72314601781937e-05
-2.87842895920249e-05
-1.47581879096499e-05
-1.65599733628974e-05
-4.04666681849804e-05
-5.5967849171457e-06
-2.42991182654279e-05
-1.01167970651257e-05
-1.40082862262223e-05
-2.7294765124086e-05
-1.5544925645215e-05
-1.15012571470595e-05
-3.50765196542154e-05
-2.30805681905445e-05
-1.03549959824187e-05
-3.20503607903099e-05
-4.16410484126416e-05
-1.51325898733347e-05
-3.03093200264591e-05
3.45821962022533e-06
-2.01605548167202e-05
-1.35808695201155e-05
7.11603473896669e-06
-6.06408049518619e-05
-1.05602573579739e-05
-1.78828597481159e-05
-2.80130383950143e-05
-2.04446566993817e-05
-1.15464877022093e-05
-2.18012014913903e-05
-3.74155085001272e-06
-4.86386216040602e-06
-9.68372088029699e-06
-5.76884861672469e-06
-1.12330744184278e-05
-2.70585318107261e-05
-8.09816966192445e-06
-1.43844916097382e-05
-2.82209116044728e-05
-3.81356110007064e-05
-3.53417212072409e-06
-1.10787845570929e-05
-1.89010829114627e-05
-4.8207257596666e-05
-2.60250210567884e-05
-1.78999017039896e-05
-1.63396463763263e-05
-3.5457202292454e-05
-2.30975896750819e-05
-2.89142272392162e-05
-1.80935017420316e-05
-3.03681108430581e-05
-7.04284276102339e-06
-1.23139206152624e-05
-8.15492622830763e-06
-1.85566738876598e-05
-3.30588637874707e-05
-2.8867930431262e-05
-7.43976489566085e-06
-2.56170145496712e-05
-1.94315553822526e-05
-1.39743710539898e-05
-1.81947759753798e-05
-8.75745658185914e-06
-2.08075232954772e-05
-2.34449873240429e-05
-5.13324933129049e-05
-2.07744649272497e-05
-2.27384721224324e-05
-1.86700876119981e-05
-1.48837367463814e-05
-1.25884258561117e-05
-1.81250713265803e-05
-1.66431520777814e-05
-3.27325969205985e-05
-2.37070690504664e-05
-3.31494623789605e-05
-3.64445105530818e-05
-3.81018810006107e-05
-2.17884568105781e-05
-3.63034705845471e-05
-3.61559158015124e-05
-3.34018853936273e-05
-5.08593868824604e-05
-2.55452566683186e-05
-4.60885043167585e-05
-1.23111878356354e-05
-2.93216127805864e-06
-1.80494942581599e-05
-1.11143775655728e-05
-2.55170754132818e-05
-4.46464538644556e-07
-3.64082957557602e-05
-1.1557418459025e-05
-6.24787029866189e-06
-2.19909437016397e-05
-4.005549760942e-05
-2.19927807529381e-05
-3.63160709336727e-05
-1.20750011620212e-05
-2.50441550378746e-05
-1.81970220838503e-05
-7.89556634040647e-06
-1.11556184466913e-05
-1.38654820250047e-05
-3.91259829559797e-05
-3.38290567389423e-05
-3.42302675989334e-05
-6.80207964435499e-06
-2.31795994492455e-05
-2.0634746874219e-05
-4.3367608487178e-07
-1.3398506852753e-05
-1.6916059271099e-05
-4.84289101597689e-05
-2.77902523881359e-05
-8.70807947973545e-06
-2.10639730817523e-05
-4.19385147996001e-05
-3.29755122994017e-05
-1.85816045129909e-05
-1.64025549046999e-06
-1.08019973247164e-05
-6.66649666168683e-06
-5.36433346711781e-06
-2.83012076842034e-05
-2.97203915313725e-05
-2.83083101788868e-05
5.22691179579783e-06
-2.72625040124471e-05
9.46729586517912e-06
-2.07591095902479e-05
-2.57444446343584e-05
-2.87889867306427e-05
2.50114707115484e-06
-2.53354631325369e-05
-2.36512818946489e-05
-1.16098304744068e-05
-4.08568395466889e-05
-4.54415932269659e-05
-1.66463786144944e-05
-2.26262666294233e-05
-1.85193573264392e-05
-1.75539865589035e-05
-4.33870378318775e-06
-4.06816590691797e-06
-2.59694863661139e-05
-2.41366596905591e-05
-1.69374392710037e-05
-1.32103495623439e-05
-4.3945806322051e-05
-1.14581574829329e-05
-1.09522548369466e-05
-3.20360627940491e-05
-2.89332055039505e-05
-3.02299891256536e-05
-4.16361913655949e-07
-4.21845769907257e-05
-8.72558783809367e-06
-4.96514123081601e-06
-3.49123289088216e-05
-1.92213108814213e-05
-2.98732592792066e-05
-1.50296717612117e-05
-1.63585838551412e-05
-3.25333576325116e-05
-3.71383149611662e-05
-2.47776912957794e-05
-7.36563934934397e-06
-1.40943353970099e-05
2.82190320572011e-07
-1.90843627045642e-05
-2.41211905451349e-05
-2.79023595129673e-05
-1.24039830290572e-05
-3.51834401082131e-05
-4.21756363066276e-05
-1.01856876043824e-05
-7.22592888088416e-06
-4.79718000871057e-05
-2.50230556009853e-05
-2.23923195479874e-05
-3.51889458279111e-05
-1.72117534739274e-05
-2.21810539867263e-05
-1.46004245351599e-05
-1.51040407363285e-05
-1.6021899037699e-05
-1.93276147937667e-05
-1.53348756970337e-05
-2.43888377044902e-05
-2.8424763335147e-05
-2.73215511697204e-05
-2.41651684007242e-05
-1.19408150329608e-05
-1.88841623517551e-05
-2.39451802495317e-05
-3.45839124483761e-05
7.30352550276618e-06
-1.66545415634408e-05
-3.80576388129215e-05
-2.60404744275629e-05
-1.81460541370613e-05
-3.23435580752307e-05
-2.762707819178e-05
-2.52032362892617e-05
-3.36057218229863e-05
-1.87951713283327e-05
-3.78432632192542e-05
-1.45177945864133e-05
-3.01861358564574e-05
-1.94763661715191e-05
-1.46413986278736e-05
-1.57471628675172e-05
-2.93749758657932e-05
-3.33101782271945e-05
-5.35648012233313e-06
-6.82862359866078e-06
-1.90472843117156e-05
-2.00882591929103e-05
9.15442061577435e-06
-2.65746086056744e-05
-3.44635893565774e-05
-3.9636625167729e-05
-3.34889148147951e-05
-2.51934175090313e-05
-3.10083135198709e-05
-2.31277100153761e-05
-1.65391222226571e-05
-1.32384056094195e-05
-1.17956425449273e-06
-3.59005745187897e-05
-1.09761550775766e-05
-8.24894332419576e-06
-5.04024044979903e-05
-2.4793913990686e-05
-1.20479377991405e-05
-1.34457955477818e-05
-3.6287185445615e-06
-2.67526116491883e-05
8.91419574147627e-07
-9.35913319748249e-06
-4.49561428882682e-05
-3.07610887058255e-05
-2.9508567446638e-05
-1.4162002638904e-05
-1.6701859113333e-05
-1.52370426469273e-05
-3.47333998693523e-05
-3.52583933185601e-05
-3.63260384974531e-05
-1.57387212639658e-05
-2.0870495309044e-05
-2.08586746144135e-05
-2.24004162945881e-05
3.27838217677818e-06
-3.32896350066042e-05
-3.10632769985279e-05
-1.79658126186114e-05
-1.01413337234496e-05
-1.83076568410689e-05
-1.48261637538323e-05
1.16387584419873e-05
-1.8182355142663e-05
-1.34350572824959e-05
-3.08871404580257e-05
-1.17909433857489e-05
-1.22088089380254e-05
-1.9913051195924e-05
-5.13942214934633e-05
-3.23111532672955e-05
-1.77552310097955e-05
-1.82836571983755e-05
-2.53612470393138e-05
-3.25076781275903e-05
-1.84927271725751e-05
-1.96297863161836e-05
-1.45781844278478e-05
-3.50128838526334e-05
-1.32708695644038e-05
-1.75343433515115e-05
-3.18455529127448e-05
-2.7297677589229e-05
-2.77281640961756e-05
-2.37577566198218e-05
-2.87267291649664e-05
-1.20309525727151e-05
-8.24462314170697e-06
-7.68626962596905e-06
-6.35932405291903e-06
-2.47635985259939e-05
-5.42267153852329e-06
-3.34400363566884e-05
-2.06690160884141e-06
-1.97784301445407e-05
-2.14053074690093e-05
-2.59166849972804e-05
-1.02393479180255e-05
-3.14384740295895e-05
-1.5759634506725e-05
-2.68374661767432e-05
-1.74934530949137e-05
-3.45174509550929e-05
-1.13327460828336e-05
-2.78754366192044e-05
-1.6331588085183e-05
-3.43690623443833e-05
-2.6659218342878e-05
-2.86118287092429e-05
-3.20237370425654e-05
-1.31905710428088e-05
-1.51498758176614e-05
-2.82134098105784e-05
-1.90521735325108e-05
-1.24501070495078e-05
2.38038995635101e-06
-1.52087574419682e-05
-2.76313372658737e-05
-2.59238478264477e-05
-2.93183984989589e-05
-1.36631432294403e-05
-3.1417554011337e-05
-2.48785804575349e-05
-5.97688999892405e-06
-7.45383772574737e-06
-8.50198387376951e-06
-1.38055217502911e-05
-2.4470320186566e-05
-3.00270201034547e-05
-2.09073506767443e-05
-2.67376182721275e-05
-1.88954972656684e-05
-1.86823408944981e-05
-3.53590583914971e-05
-2.71714801970641e-05
-8.17652581689158e-06
-2.89896759152584e-05
-1.77305797591924e-05
-1.19869703206566e-05
-2.55011172315433e-05
-1.87687198999596e-05
-3.23964121604517e-05
-2.23236471279145e-05
-1.72503134387488e-05
-2.42071706269549e-05
-1.85870807428183e-05
-4.87405717339926e-05
-1.47979141923694e-05
-2.2487777126534e-06
-1.08063972689419e-05
-1.18924112797523e-05
-2.19975135491061e-05
-2.00129849724614e-05
-1.47618588941379e-05
-1.63810646818307e-05
-1.54305487327488e-05
-1.79454457051795e-05
-1.79822007935416e-05
-1.67433768845171e-06
5.35784242660913e-06
-2.31767574075735e-05
-1.57749327048257e-05
-1.56192900463663e-05
-8.02095913053836e-06
-2.49775508502761e-05
5.87762065700714e-07
-2.64799021870648e-06
-1.66037515128538e-05
-2.82534939993358e-05
-1.23968593840401e-05
-2.84273469305044e-05
-2.13657966616561e-05
-8.87996310546973e-06
-1.24768603143048e-05
-2.18742881362549e-05
-2.5494931341836e-05
-1.78719622433792e-05
-1.04716445343505e-05
-2.34461008500348e-05
-8.97843593227118e-06
-3.20529066173452e-05
-2.5830830045483e-05
-3.04720104175051e-06
-1.25022930466904e-05
-1.07694162725251e-05
-2.30514661549436e-05
-6.8035396228009e-06
-4.02596085389355e-05
-2.43382704740695e-05
-1.2982965603901e-05
-1.10088549040033e-05
-3.18640013320097e-05
-2.7860415316131e-05
-1.4544523872458e-06
-2.25775473031621e-05
-1.27778962608462e-05
-4.22004787145324e-06
-1.07251232174769e-05
-2.11186135618189e-05
-2.03910944869934e-05
-3.05880657573782e-05
-4.49638368890278e-05
-9.20944765541012e-06
-8.20105336125317e-06
2.06071887595179e-06
-1.9899910794767e-05
-2.36222665122058e-05
-1.13418309620424e-05
-2.5914147298344e-05
-1.4648957586866e-05
-4.84726977577064e-05
-2.52443139525741e-05
-2.35643603370346e-05
-3.17889100690912e-05
-2.56509225099371e-05
-1.31665427793573e-05
-2.61573435554606e-05
-1.84288810189879e-05
-1.69535819343259e-05
-4.06178779496671e-05
-4.23638520528662e-05
1.28208153952831e-05
-9.9827475526839e-06
-2.344599683552e-05
-2.96969829837926e-05
-4.03159747556251e-05
-1.84766982739406e-05
