# Supplementary material for: Research on computational propagation and identification of mine microseismic signals based on deep learning
Source: PLoS One. 2025 Oct 22;20(10):e0334641. doi: 10.1371/journal.pone.0334641 (PMC12543183; doi:10.1371/journal.pone.0334641)
Supplement: S3 Data — (ZIP) [file pone.0334641.s003.zip › 000100500002936.xlsx_0.txt_24.txt.txt]

-3.89605532922856e-05
-1.77012770938803e-05
-2.3780077350044e-05
-1.26890393157893e-05
-2.23995974217273e-05
-2.47934816293284e-05
-8.05351691268078e-06
-3.31596255749501e-05
-1.12575618901154e-05
-4.17524064944182e-05
-7.70661043427191e-06
-2.49408224480198e-05
-2.34222606563206e-05
1.5503481228357e-07
-1.96173580398337e-05
-1.55353342448244e-05
-3.23985525783082e-05
-2.89574253562633e-07
-1.64190694482453e-05
-1.8686522817069e-05
-1.09633769966452e-05
-9.8420647192511e-06
-7.08199701986741e-06
-1.21733239109904e-05
-1.74588287228519e-05
-2.20725870514747e-05
-2.2795634308749e-05
-3.39965459720309e-05
-2.01945041842152e-05
-4.1014235953532e-05
-2.49750899329695e-05
-2.03381339627757e-05
-2.04373482591229e-05
-6.29778159626831e-06
-1.93977375418368e-05
-1.3829511905244e-05
3.57851024628313e-06
-3.71313058778933e-05
-1.6229884670706e-05
-8.65228552313059e-06
-2.3816334642035e-05
-1.61771377651027e-05
-2.11752162945843e-05
-1.0763434094815e-05
-1.53160248326761e-05
-1.79668405104e-05
-2.2657381981943e-05
-9.07391256499778e-06
-9.75185298423067e-06
-1.37466758171012e-05
-3.96282332075608e-05
-4.92161976583321e-06
-8.5071070916052e-06
-1.34919096310788e-05
-1.67001010545398e-05
-8.83432631529732e-06
-1.40400956314097e-05
-1.82528517697033e-05
-3.5674809946929e-05
-3.07612384554042e-05
-2.07531333104747e-05
-5.40894376174036e-06
-1.19726572395309e-06
-2.65111578692781e-05
-1.26855758604845e-06
-2.60477050089275e-05
-7.62382891844013e-06
-7.90725084411173e-06
-1.12366200127633e-05
-2.95155444671304e-05
-3.65902210086868e-05
-2.8791907335116e-05
-2.5637461800041e-05
-2.24044311141842e-05
-2.67343623696641e-05
-2.90585598501074e-05
-3.18201140861336e-06
-1.26750221581746e-05
-1.50792834092894e-05
-3.27599125805838e-05
-3.29316866635727e-05
-2.20210644310065e-05
-9.5635940854755e-06
-2.40788071054932e-05
-1.67522896427177e-05
-8.75814359863481e-06
-2.540967001554e-05
-1.79570704967753e-05
-1.90605712619043e-05
-2.44766563954453e-05
-1.62224070802256e-05
-1.70673490519019e-05
-2.08448664257961e-06
-2.40539091623598e-05
-2.71843473187084e-05
-3.53185756239792e-05
-1.68227565238206e-05
-1.65792995628792e-05
-1.71584752148849e-05
-4.97961546434902e-05
-8.29726548724693e-06
-2.55379031877869e-05
-1.53538621016139e-05
-3.0955145388027e-05
-3.86330322465089e-05
-2.1508813423661e-05
-2.66340100466932e-05
-1.39842193231531e-05
-4.1664828428186e-05
-2.74376224662998e-05
4.33686050574488e-07
-1.57100494898973e-05
-3.62629762353561e-05
-1.22753629415058e-05
-6.39315822274962e-06
-1.49768211022287e-05
-3.19483269066377e-05
-5.94135967427291e-06
-1.14355212802957e-05
-3.4967222939395e-05
-3.69122555449827e-05
-3.82777574098408e-05
-3.14202329643858e-05
-2.93607364763269e-05
7.56196260272107e-06
-2.18599060924273e-05
-1.21280606329567e-05
-1.23828144680426e-05
-1.55106484223016e-05
-4.00744140766829e-05
-2.15142659468341e-05
-4.38020582072771e-05
-9.06715174420157e-06
-2.1563284198357e-05
-8.14590849355486e-06
-2.91032328133134e-05
-2.89461028762842e-05
-2.41050770084367e-05
-1.40034553668284e-05
-2.50141045754509e-05
-1.8224811537594e-05
-2.68960609798593e-05
-3.19322668900705e-05
-1.20183989145604e-05
-1.37596320099325e-05
-2.43633938603679e-05
-1.49614425859544e-05
-1.8638769647774e-05
-2.02863175817298e-05
-4.45885015276023e-06
-2.03081831055852e-05
-4.16239215091995e-05
-1.73626159718402e-05
-5.61061940084053e-06
-6.96631302519425e-06
-1.78909450868668e-05
4.23210496289617e-06
-3.41113352954901e-05
-3.32813319956949e-05
-4.93908944853301e-05
-2.40374003158426e-05
-2.31864648814295e-05
-1.02553632634605e-05
-2.43280459489145e-05
-2.17482796365563e-05
-1.23916880639373e-05
-2.88830458439111e-05
-2.16824950569015e-05
-1.01842752819353e-05
-2.40769867107565e-05
-3.11346476371011e-05
-2.73790841819967e-05
-1.12552716396029e-05
-2.86535544643381e-05
-3.62165565275218e-05
-1.71292871043351e-05
-2.05039275777854e-05
-2.7599913751971e-05
-3.00546459216024e-05
-7.06206600567463e-06
-2.62401684723286e-05
-1.0407580802485e-05
-2.82515512243035e-05
-2.85360932949528e-05
-3.26704421154528e-05
-2.25329022986861e-05
-4.00060743098631e-05
-2.59677816906724e-05
-2.7508032381601e-05
1.40076292508972e-06
-2.15510309836951e-05
5.1863243641563e-06
-6.90630707083834e-06
-1.12392053726442e-05
-1.05542120958662e-05
-2.40597467531574e-05
-1.5797271324882e-05
-1.98307115309247e-05
3.08802433223211e-06
-3.36582374336555e-05
-1.70711781036583e-05
-2.24764430630294e-05
-1.75666741486483e-05
-1.41151870217567e-05
-3.24436176723183e-05
-2.3321355075262e-05
-4.35945246050654e-05
-1.63257695543787e-05
-2.82379532205573e-05
-2.74654957842322e-05
-1.66192962469749e-05
-3.34263769686023e-05
-9.80530334719676e-06
-1.75634723318114e-05
-5.23349980542337e-05
-1.00849223788994e-05
-1.65425937101456e-05
-7.61110937149836e-06
-3.67675210235611e-05
-1.99394417109186e-05
-1.73650663602748e-05
-1.95169868433077e-05
-3.78685167495089e-05
-2.00687260826116e-06
-1.04682665977736e-05
-2.15925792726971e-05
-1.57036877665642e-05
-2.64870426255874e-05
-3.41740850372945e-05
-3.46613388490956e-05
-2.41535073090145e-05
-4.65412085716236e-05
-1.26114251333209e-05
-2.89751159670841e-05
-3.51930089521265e-05
-1.65817030092077e-05
-3.01053688867524e-05
-2.95841596351184e-05
-2.0616543398863e-05
-1.90518973259831e-05
-2.17799414644065e-05
-2.27626412594286e-05
-2.35212694932936e-05
-1.62974698692417e-06
-2.3533337355403e-05
-6.65786337971195e-06
-2.41257068634489e-05
-7.09498248744907e-06
-2.54758731257899e-05
-1.36205268369496e-05
-4.92889921222174e-05
1.07723133275823e-06
-1.50240945751163e-05
-2.24222002955029e-05
-1.42583580606725e-05
1.03354859036079e-06
-3.21092547705006e-05
-5.00740975896793e-06
-2.70502591335498e-05
-2.35671193366637e-05
-2.71611463134826e-05
-2.86896074756014e-05
-1.97357428185901e-05
-3.46396373259948e-05
-1.40482611535694e-05
-2.54610152033849e-05
2.8031817002221e-07
-7.13120383336982e-06
-3.07952296277864e-05
-2.25447134206007e-05
-2.02263920977075e-05
-7.53822823144143e-06
-7.99941593636178e-06
6.45386859868191e-06
-1.73215589337247e-05
-5.5768265015933e-07
-2.09981290078221e-05
-2.09837132542419e-05
-2.06489713409745e-05
-9.37905789841177e-06
-1.16124439494206e-05
-4.17918844544392e-06
-3.80016002137283e-05
-1.75938073380412e-05
-2.4811017254045e-05
-1.22968878182241e-05
-1.77244805537577e-05
-2.966774268755e-05
-4.47814776528436e-05
-3.14791778998158e-05
-1.85960562692001e-05
-1.38701424644785e-05
-1.97177917940763e-05
-2.09787714407108e-05
-2.14382774442644e-05
-1.90567589310944e-05
-1.39960025976826e-06
-1.42717390556715e-05
-1.80758225741851e-05
-1.74500197836707e-05
-2.77835997126278e-05
-1.0110927098612e-05
-2.43157731098169e-05
-6.83244376984926e-06
-1.69405386927486e-05
-5.52726716917882e-06
-5.24842215090123e-06
-1.4521545162989e-05
-4.34248593940384e-06
-1.42775666888114e-06
-3.45671863542102e-05
-2.54929440310578e-05
-1.55498106476033e-05
-2.83155765911291e-05
-7.16945054441788e-06
-2.2618624701116e-05
-2.65017134347015e-05
-5.31260972766134e-06
-1.41501302520775e-05
-2.30859270668605e-07
-2.06222855233342e-05
-1.82640759305532e-05
-3.79210025034805e-05
-7.22280475543064e-06
-1.18567593649884e-05
-3.30259030684275e-05
-3.0083814077994e-05
-6.38545927624236e-07
-2.71073943228537e-06
-2.07991280662982e-05
-6.33587663607695e-06
-2.00533167005967e-06
-1.31636934774777e-05
-1.10729439258743e-05
-3.90538315995041e-05
-2.64415387581379e-05
-1.57476892403661e-05
-1.6216911417001e-05
-5.2704224302159e-05
-2.94212087734165e-05
-5.37871647728988e-06
-1.89080966581183e-05
-1.71554654669561e-05
-1.48488388973812e-05
-1.44546428886302e-05
-1.66061459640676e-05
-1.1472573442769e-05
-6.08003836027493e-06
-2.25554096564406e-05
-7.08436207080658e-06
-3.51768299925423e-07
-1.97354024648452e-05
-3.3248797132698e-05
-3.85272746090756e-05
-2.14780709712256e-05
-3.84483510303175e-05
-2.74369563543073e-05
-1.53320046140995e-05
6.12149372224202e-06
-1.47285527977982e-05
-2.73664170818913e-05
-4.76311713013929e-05
-4.63792575111487e-06
-1.74842195161831e-05
-3.58121587439345e-05
8.25249044653899e-06
-1.05818321809788e-05
-1.58630572187854e-05
6.13891420616074e-06
-1.46336304373618e-05
-6.80924800450937e-06
4.75495105321544e-06
-8.74957760721272e-06
-2.5728068795992e-05
2.18767837484795e-06
-1.51485958100849e-05
-1.82889359948715e-05
-1.42253403798232e-05
-5.87716020769273e-05
-2.20277058157381e-05
-2.90310153966145e-05
-5.88756977888356e-06
-8.38400536852379e-06
-2.11717910596035e-05
-1.3620647038123e-05
-5.9655306068659e-06
-5.2138427321332e-05
-5.49302141962615e-05
-3.34404577215453e-05
-2.42581078020964e-05
-3.12758161671663e-05
-7.97749369136066e-06
-2.92784048389877e-05
-3.27588854476264e-05
-2.01374019054953e-05
-1.13420611968768e-05
-3.83966117148504e-05
-3.27803100676903e-05
-6.48531591418568e-06
-1.73039263486086e-05
-2.04988711277744e-05
-1.00518686688243e-05
-2.23585720851503e-05
-1.27387576940946e-05
-1.69136645931015e-05
-1.46502740341567e-05
-3.60928011822132e-05
-4.21780048795372e-05
-6.50094714825271e-06
-1.40582416612788e-05
-2.25449179246769e-05
-2.12300712837233e-05
-2.27118983470417e-05
-4.40999400050751e-05
-2.8718668799676e-05
-1.21562337067849e-05
-2.24554775929736e-05
-6.59791024523215e-06
-1.83871909013844e-05
-2.07988086540683e-05
-1.04792233081814e-05
-3.12898670797436e-05
-2.82298800539309e-05
-9.24054474665831e-06
-1.80763198169177e-05
-1.75945840062631e-05
-1.38395078075833e-05
-2.8095977432513e-05
-2.07171756121394e-05
-2.11492962836471e-05
4.16383184045999e-06
-1.85638162337124e-05
-1.56614768333186e-05
-1.8141405479246e-05
-3.45657654614155e-05
-2.66276624408393e-05
-3.20103962150655e-05
-1.18946049869835e-05
-6.27111335161105e-05
-7.28464645152385e-06
-2.46625891484174e-05
-2.1050894554793e-05
-1.86420749366276e-05
-2.4867742950772e-05
-1.26274415586479e-05
-1.6650195801963e-05
-1.25025058679745e-05
-2.88094717435558e-05
-2.79417759001739e-05
-1.46708265740113e-05
-1.54300481576736e-05
-3.98132913809371e-05
-8.39514983614863e-06
-2.13608485342922e-05
-1.75882264791466e-05
-2.55046423660783e-05
-2.51525294587149e-05
-2.44277873820629e-05
-2.93474643950594e-05
-3.76080528059347e-05
-1.79409256902326e-05
-3.95328755594152e-05
-2.26793595856474e-05
3.20965023799502e-06
-1.08747666998668e-05
-7.82581396810106e-06
-2.275925152172e-05
-3.55666361024601e-05
-3.0112776348916e-05
-2.44720829496608e-05
-3.72805346251479e-05
-1.18185234533902e-05
-1.64995006738015e-05
-1.05997011081413e-05
-1.19336527498841e-05
-2.04175233871461e-05
-3.17656371202896e-05
-2.75836703635597e-05
-2.76420986758487e-05
-4.34054587492088e-05
-9.94630176627523e-06
-8.46224027887706e-06
-1.4154130760368e-05
-9.61633178882472e-06
-1.87657429599872e-05
-1.95863743158831e-05
-3.31898175759004e-05
-1.19257654806807e-05
-1.095974246946e-05
-7.41068939948002e-06
-1.52688111316158e-05
-3.04325879170769e-05
-1.36296072980594e-05
-3.00914511435468e-05
-9.91404507412283e-06
-1.37438099287714e-05
-1.45566926162637e-05
-1.36881538674929e-05
-2.17757955208432e-05
-2.97272829961185e-05
-1.69016918078479e-05
-1.76226763526126e-05
-3.19490566586505e-05
-2.16665607199164e-05
-1.93391644318713e-05
-1.74139824784105e-06
-1.66978705652954e-05
-1.17519254453144e-05
-2.43629583183039e-05
-1.1148840598012e-05
-2.36678581807244e-05
-2.90040038791832e-06
-4.91938504410527e-05
-1.92895671604547e-05
-1.97722837941759e-05
-2.18489843365971e-05
-2.74284328910047e-05
-2.91880588629585e-05
-2.8795979361983e-05
6.3378048464085e-06
-1.0604943584223e-05
-3.03117074432964e-05
-4.20785469212396e-05
-2.10248926030368e-05
-3.34723564824326e-06
-3.63367785560723e-05
-2.68555957130662e-05
-1.52794602475522e-05
-1.19892750128701e-05
-3.83742884684279e-05
-1.02613758465985e-05
-2.46824559544331e-05
-1.17225552271613e-05
-2.09376533851257e-05
-2.57362017156151e-05
-3.69298861445716e-06
-8.98485136379552e-06
-2.4253814145525e-05
-2.95244346976707e-05
-2.48206692431774e-05
-1.68627382511776e-05
-1.9762306755089e-05
-1.32829931588626e-05
-3.3241080915356e-05
-1.72840153427539e-05
-1.23417980921198e-05
-8.37462715784334e-06
-6.84850611137265e-06
-1.53131494522192e-05
-1.13560108624433e-05
-3.10606963138921e-05
-1.94676904349724e-05
-2.75551024961398e-05
-2.96931453637316e-05
-6.41206624407648e-06
-8.98505874194679e-06
-2.92514741491763e-05
-2.76813389667522e-05
-3.70770506612347e-05
-2.32549371925775e-05
-1.87277675001387e-05
-4.0270476112732e-05
-1.45013866007294e-05
-6.42172035819403e-06
-2.22095255431632e-05
-2.51846730921419e-05
-3.47921005426905e-05
-1.89280862913415e-05
-2.49565803222775e-05
-1.57163756425415e-05
-1.68189131787752e-05
-3.94878576388729e-05
-2.35619059205353e-05
-2.52114019035013e-05
-2.76615427452524e-05
-2.91149677574819e-05
-2.13248839734152e-05
-1.86730086984592e-05
-3.52829550789325e-05
-1.47017886654335e-05
-2.06730661868816e-05
-1.91149670183633e-05
-8.91580112874664e-06
-3.22334026362888e-05
-1.16118244796126e-05
-9.1840893820082e-06
-3.04638349510005e-05
-1.04494097822921e-05
-1.04699429279192e-05
-3.90746987595943e-05
-2.78166177182902e-05
-1.68169205797774e-05
1.0184056277843e-06
-3.17639297170684e-05
-2.36835285198465e-05
-4.71305251034196e-06
-1.08595749241808e-05
-4.57368890336465e-06
-7.54573090187162e-06
-2.79718811898916e-05
-2.39838922874049e-07
-1.15875756773821e-05
-3.84481693000924e-05
-1.24087882518673e-05
1.73192272679593e-05
-1.1581023846562e-05
-1.48219923449763e-05
-1.78319695145794e-05
-1.12372252900364e-05
-2.4731980957058e-05
-3.96905110202667e-05
-3.33496005514126e-05
-1.55152608336946e-05
-9.3306242512852e-06
6.96393274587047e-06
-2.40721648281193e-05
-3.45949140029708e-05
-3.39414877435266e-05
2.49019113640949e-06
-4.62907509858333e-05
-4.01084683478882e-05
-4.80316266548991e-05
-2.06378199960079e-05
-2.25347313204695e-05
-2.26059285793301e-05
-4.22161247497322e-05
-3.29438621866177e-05
-3.37508829501524e-05
-3.62463364864879e-05
-1.22204354818224e-05
-2.78378493353958e-05
6.89561026758981e-07
-3.50366274585392e-06
-2.84364016381155e-05
-8.15305758898215e-06
-1.78139491813607e-05
-4.31759212454428e-05
1.31446352182872e-05
-2.68600780443436e-05
-3.94232332431868e-05
-3.4609411567028e-05
4.610660602656e-06
-3.47200053381231e-05
-1.02821414349421e-05
-3.2713715362186e-06
-2.12291141307672e-05
-3.09868816833654e-05
-2.59543179367761e-06
-2.61811988389734e-05
-2.04330591647824e-05
-1.11825667153211e-05
-2.22844867477821e-05
-2.50942483322777e-05
-3.62478163305634e-05
-2.0210982966161e-05
-4.68493182612683e-06
-4.30140680722774e-05
-2.31131020382633e-06
-1.04032255329786e-06
-2.48856229965716e-05
1.361700277706e-07
-4.92212303875596e-06
-2.19223113689746e-05
-2.40243849419467e-05
-2.08037158309725e-05
-2.39014148829459e-05
-1.07974101963118e-05
4.05993419570442e-06
-6.87555613875299e-06
-2.28445792087384e-05
-2.62797592751017e-05
-4.61410850233436e-05
-5.15856161062694e-05
-2.8662805237086e-05
-2.21950204254393e-05
-1.87872320275784e-05
-2.08678286747257e-05
-3.21319367281406e-05
-2.08097783819164e-05
-2.7105175179227e-05
-1.75084903946015e-05
-3.2449939516009e-05
-7.22018886706259e-06
-1.79975858083247e-05
-1.08284938757385e-05
-1.98249778543681e-05
-1.86772831268382e-05
-1.76846214136827e-05
-3.80749508661532e-05
-1.7236425197443e-05
-2.64361703421215e-05
-1.49384093826701e-05
-9.3738363226331e-06
-1.56076037607851e-05
-3.156616240322e-05
-8.92221236366616e-06
-2.13701044767868e-05
-1.89909315107604e-07
-2.63202913856753e-06
-5.02996330322913e-06
-1.96671909414941e-05
-1.31606021303829e-05
7.78539074356378e-06
-8.32386430894736e-06
-3.07991648282818e-05
-3.16406374583848e-05
-1.40016925625021e-05
-3.09562742548985e-05
-9.02086348247823e-07
-3.84286947722802e-06
-4.00965623010583e-05
-1.74191970993524e-05
-8.26315432773375e-06
-2.59010674291523e-05
-2.79699204441236e-05
-1.77364100050365e-05
-2.45761280705586e-05
-3.17094229284551e-05
-3.06953820690002e-05
-3.21129029926575e-05
-1.62847469138414e-05
-2.63881102422796e-05
-2.39032862611183e-05
-1.76999831862864e-05
-1.22811776460805e-05
-2.57385077880386e-05
-5.90902772403428e-06
-1.83246928589398e-05
-2.6850965427339e-05
-2.70908913906131e-05
-1.00542445868592e-05
-2.67165795878386e-06
7.60910357287038e-06
-1.09450001367844e-05
-2.51682587257099e-05
-1.91981831957562e-05
-2.16269596928188e-05
-1.06217855751158e-05
-2.46551489679579e-05
-1.81313950144578e-05
-1.99359387673834e-05
-2.87402009730936e-05
-2.38529790688909e-05
-1.07293573433381e-05
-7.59377260945263e-06
-1.36635474077228e-05
-1.90690852886933e-05
-2.17531855536168e-05
-1.75450861028058e-05
-3.2159615494542e-05
-1.16858231191214e-05
2.42137231423621e-07
-3.10395419659523e-05
-7.16885058488067e-06
-1.82579286581093e-05
-2.09904532932432e-05
-2.29241625683513e-05
-1.21364309890108e-05
-3.20124741829789e-05
-2.247169176e-05
-2.71062196611476e-05
-1.08905915731156e-05
-5.48281937174226e-06
-1.98827300818997e-05
-1.49560318258391e-05
-2.830736915106e-06
-2.00817018365545e-05
-8.58590267844655e-06
-2.00459846628328e-05
-3.00146607923166e-05
-1.65113878629269e-05
-8.96808726007127e-06
-1.73371349610487e-05
-9.44383355936413e-06
-1.78734647602814e-05
-3.0928566126403e-05
2.17273985241009e-06
-3.41332957549048e-05
-7.88799135682278e-06
-3.24447686690311e-05
-1.5077807053886e-05
6.60972703356857e-06
-2.25657294269533e-05
-1.21813521975397e-05
-1.91494020744661e-05
-1.8505389357473e-05
-1.06678554581375e-05
-2.26275553636162e-05
-3.81142362087698e-05
-8.60596604107792e-06
-4.29496860141243e-05
-2.85435838200025e-05
-3.85448033642949e-06
-1.57190970931793e-05
-1.93089260485655e-05
-3.70609464916019e-05
-1.97340780011998e-05
-1.42519337237777e-05
-4.6250089414936e-06
-3.32180328398457e-05
-1.96681924841441e-05
-5.84182393650015e-05
-2.96871657890815e-05
-1.10154219559967e-05
-1.89897641115245e-05
-2.60193488051163e-05
-1.76985666752169e-05
-3.17793425619265e-05
-1.12880034213514e-05
-4.09564946232793e-07
-4.39026444871558e-05
-1.49856829896457e-05
-3.26719493065247e-05
-1.97030837831457e-05
-2.76062223871826e-05
-2.06214787120441e-05
-2.14849615396422e-05
-2.84583976050806e-05
-2.12448031269374e-05
-2.73103260071359e-05
-5.69856338203173e-06
-1.4510731513092e-05
3.91091835257912e-06
-2.21505320128213e-05
-3.38034080377998e-05
-5.06684572789761e-06
-3.29904003134307e-05
-3.52071010727734e-05
-2.01592040971387e-05
-3.20057128573518e-05
-1.89972498999185e-05
-2.92586226882736e-05
-2.2861711741923e-05
-2.45755963106251e-05
-1.55449926180492e-05
-3.79187301033948e-05
-3.20338202740301e-05
-1.11852049101576e-05
-2.09824977975459e-05
-1.24683303356882e-05
-9.68003536683524e-06
-3.36508772433177e-05
3.01087729597095e-06
-3.68031092609162e-05
-3.47958299497519e-05
-2.8581098541876e-05
-4.46216078095323e-05
-1.92916525767523e-05
-2.96668997648515e-05
-1.68288509006661e-05
-2.39398839230344e-05
-2.50340891667652e-05
-2.928974976656e-05
-3.32086772031335e-05
-1.95201914376374e-05
-1.79734122485644e-05
5.80816330075067e-06
-4.84580636882446e-05
-2.18015506753507e-05
-3.47371243387198e-05
-3.22533766111198e-05
-3.16052018651278e-05
-2.21434103919179e-05
-1.06561806841074e-05
-4.30314876478206e-05
-3.58941694230492e-05
-2.81191650713476e-05
-3.99764303406696e-05
-3.66673904936393e-05
-1.70834114579628e-05
-1.54656753417997e-05
-1.52711244903276e-05
-4.10653948426438e-05
-1.71944267305794e-05
-3.50638529387478e-05
-2.51120364125416e-05
-1.60415299408776e-05
-3.08276192873731e-05
-4.86839281424677e-06
-2.49432161145663e-05
-4.84582088568705e-06
-1.20531605193905e-05
-1.87633218784174e-05
-2.80137721633068e-05
-1.12659124332918e-05
-2.18462375791459e-05
-9.84328357879059e-06
-1.78134744226453e-05
-2.27995329067549e-05
-2.92239343436981e-05
-1.97226045235361e-05
-1.83078625070341e-05
-1.12586747034659e-05
-1.22544875359139e-05
-6.43802627537782e-06
-2.78701623930424e-05
-3.49872266747723e-05
2.81253615446928e-08
-1.66917860461598e-05
-8.99752369171165e-06
-3.7681998731271e-05
4.18333593828042e-06
7.84570329657146e-07
8.21005466374877e-06
-1.51886646235994e-05
-3.86531788837863e-05
-2.55072163978404e-05
-2.02890055048392e-05
-9.79564650341741e-08
-4.09025912802722e-05
-1.9415923908842e-05
-1.84975676316639e-05
-1.65769499610959e-05
-2.84369389621796e-05
-1.23991171404198e-05
-4.63371430028902e-06
-3.70330269437534e-05
-2.23781661138785e-05
-1.17723083687492e-05
-1.16636848691517e-05
-8.97700817845729e-06
-2.89881788705523e-05
-2.98251032238171e-06
-2.02494611608283e-05
-2.84107442943814e-05
-1.99738467974066e-05
-2.43429663088124e-05
-1.75870595910629e-05
-2.24045096070409e-05
-1.28177159686037e-05
-3.59728256585849e-05
-1.54888231754749e-05
7.04204030991925e-06
-9.15993990448181e-06
-3.98197980713046e-05
-3.6515383477693e-05
-2.33764083890479e-05
-2.63923996666683e-05
-3.00548133472752e-05
3.37902833392614e-06
-2.87624376488331e-05
-1.98927005196919e-05
4.49375722613044e-06
-3.21149042513247e-05
-5.19559924242163e-06
-3.350083015242e-06
-2.45695494017063e-05
-3.5884808211249e-05
-3.44420239796921e-05
-9.38328367032446e-06
-5.61940947378969e-06
-2.81449600728531e-05
-3.66849639044551e-05
-3.60951210335139e-05
-9.1382469104513e-06
-3.54084923922713e-05
-6.83585744997532e-06
-1.25607900799672e-05
-1.69305123996728e-05
-2.86415585640783e-05
-2.25453802238371e-05
-2.51365416060863e-05
-6.11550352465811e-06
-3.44427595418416e-06
-1.73078929114944e-05
-1.47552250741484e-06
-2.29095831705935e-05
-3.84628782703872e-05
-2.95119498576504e-05
-2.94742792400982e-05
-8.47597539361545e-06
-2.62293917470515e-05
-2.03948923161318e-05
-1.14275759044787e-05
1.02522685158701e-06
-2.9889800605936e-05
-3.17268181933516e-05
-1.37529117568326e-05
-1.28341463350422e-05
-1.92762465426319e-05
-1.32209726252746e-05
-2.16589844352415e-06
-2.28243151143659e-05
-2.38445689580954e-05
-1.19065006775344e-05
-3.23153599770837e-05
-1.41605336482309e-05
-8.23506070612272e-06
-3.24982458869371e-05
-8.36001855292821e-07
-2.60862266568342e-05
-3.75613705404035e-05
-4.06239670741345e-05
-5.85201982549544e-06
-5.04159636142641e-05
-4.56063441447825e-05
-1.49863827157161e-05
-4.01051825794991e-05
6.79754836598051e-06
-3.92947360431075e-05
-1.18349914587521e-05
-1.39205357041841e-05
-3.01100599779527e-05
-2.3337952522356e-05
-3.64522252535474e-05
-1.00913074016918e-05
3.94914955557014e-07
-2.74740281355161e-05
-3.8141469216387e-05
-3.02701109069512e-05
-2.90808197490426e-05
-2.86947490984952e-05
-1.65295863075912e-05
-1.15833308418636e-05
-3.4829327742794e-05
-2.37678137612338e-05
-1.00860607253975e-06
-5.3921323971901e-06
-4.12495095885203e-06
-8.36994431575006e-06
-3.17952305800427e-05
-2.57326367760868e-07
-9.71779589408332e-06
-2.12688292351492e-05
-1.82382102754316e-05
-2.93313464628843e-05
-3.15645186911359e-05
-2.57174928253823e-05
-2.21926345073008e-05
-1.26715430549822e-05
-1.83547408159357e-05
-3.78039168986359e-05
-4.33842484458784e-05
-2.92310033179619e-05
-4.29721866322555e-05
-2.980980125598e-05
-5.82784558596576e-06
-1.37181631704678e-05
-1.30602059603284e-05
-2.60143139406983e-05
-2.72840684301702e-05
-1.92123201128868e-05
-4.99990659566503e-05
-3.87292131734099e-05
-3.1340748628377e-05
-1.93436477711055e-05
-1.23140867071215e-05
-7.91594788280889e-06
-2.04141776897422e-05
-2.10857270639645e-05
-9.44306020470236e-06
-2.12444681677075e-06
-1.31330178185323e-05
-4.06425737312386e-05
-1.96611592022239e-05
-7.82008587629298e-06
-2.7430216060332e-05
-3.4039278701974e-05
-2.28844355829982e-05
-9.85330202360881e-06
-3.53542405268229e-05
-1.7838549860188e-05
-1.26213815162034e-05
-1.76714637778178e-05
-2.12515667377648e-05
-1.91841165349921e-05
-4.22055951297269e-06
-1.64183654445572e-05
-3.35393486974795e-05
-3.06156712974137e-05
-3.48229021723072e-05
-1.56261012388158e-05
-4.58364202581236e-05
-2.64494796038891e-05
-2.38526571881918e-05
-2.32475754146735e-05
-2.78049609592083e-05
-2.70057474607949e-05
-1.28341796639013e-05
-2.56525980742515e-05
-2.14648995888746e-05
-3.57590228925221e-05
-5.08717955205187e-06
2.52567642682006e-06
-1.37307196740681e-05
-3.25113293311827e-05
-2.94023157056578e-05
-1.85779758129006e-05
3.15350430318915e-06
-2.9110640131989e-05
-8.08980825812648e-06
-1.56747372738231e-05
-1.93146760770059e-05
-1.90149133968839e-05
-2.62547536926479e-05
-3.00862349202565e-05
-1.93826978536562e-05
-1.95516450942511e-05
-1.99579537078162e-05
-3.91043558603818e-06
-2.49083104187996e-05
1.4578476247746e-05
-2.34317707010752e-05
-2.26905952282288e-05
2.68946899998696e-06
-2.713081330798e-05
-1.03598506727714e-05
-2.80513493965879e-05
-3.06950129454066e-05
-2.26934723819291e-05
-6.48338906973109e-06
-2.05665830945733e-05
-2.40414375694037e-05
-3.67303639101359e-05
-1.23189972171118e-05
-2.17625940209984e-05
-1.90737673053084e-07
-1.56921525780079e-05
-4.37006751151215e-05
-2.54262622004305e-05
-1.85196138541924e-07
-1.68382444492073e-05
-1.16418844810632e-05
-8.66463252248279e-06
-1.20269682775813e-05
5.08201391162869e-06
-1.36264288143024e-05
-2.54861431804737e-05
-4.13314343592009e-06
-1.56780220864819e-05
-1.44348765961373e-05
-1.76012994757122e-05
-3.11709656116346e-05
7.78917030585825e-07
-2.35897030081995e-05
-5.89461394142347e-06
-1.15432481827342e-05
-1.83617473946634e-05
-1.93924294887248e-05
-2.87826024790877e-05
-3.43590167169687e-06
-1.45958711155298e-05
-3.97304517907333e-05
-2.93887026601012e-06
-1.52288685422919e-05
-1.21009722198649e-05
-1.32562199417813e-05
-3.38272893887582e-05
-1.92744667658663e-05
-2.86711510439678e-05
-2.37905334952942e-05
-2.27984112723464e-05
-2.53534670425144e-05
-2.09328518210604e-05
-1.53183329234769e-05
-2.09146044357378e-05
-1.76195873090536e-05
-1.6375903946169e-05
-3.88777151178794e-05
-3.98911475830528e-05
-3.64690721391231e-05
-1.29175645681878e-05
2.21643280088867e-06
-9.46450951749498e-06
-5.97281444443188e-06
-3.20543007578117e-05
-4.16510940695415e-05
-2.18227221956325e-05
-4.2117980615676e-05
-1.90537506752003e-05
1.57156968916595e-05
2.3298852702036e-06
-2.13903863233906e-05
-2.23605167556303e-05
-1.02408723456389e-05
-3.8253148048084e-05
-2.04663604697294e-05
-2.15679410336853e-05
-2.55158832352439e-05
-1.86270030842704e-05
-4.03671272686957e-05
-1.69077723563247e-05
-1.36990781866631e-05
-2.64845345723544e-05
-3.3452011640202e-05
-9.99390000901062e-06
-4.31489319922526e-06
-4.95941119768578e-06
-1.08962883125348e-05
-2.49176516233926e-05
-7.37951499621396e-06
-2.36048317727107e-05
-2.01858865073138e-05
-2.7662316369068e-05
-1.2629823853947e-05
-2.38976411407557e-05
-3.26982671942843e-05
-1.8140652482089e-05
-2.62025853137596e-05
-2.3825491700216e-05
-2.94841055960668e-05
-1.58173673692332e-05
-4.29592014801177e-05
-2.20955748227939e-05
-2.17005566955416e-05
-1.95160424367001e-05
-4.4897514743151e-05
-4.56166045411727e-06
-1.47568930465503e-05
-2.2316935084257e-06
-1.17148435391145e-05
-3.45793623003086e-06
-3.64124997394593e-05
-1.02411880584867e-05
-2.73671010858368e-05
-6.39846840942831e-06
-1.34092588014302e-05
-2.84859793621508e-05
-2.40911326995301e-05
-2.71270560544536e-05
2.06985119624791e-06
-4.83122103720077e-06
-3.10652194390205e-05
-1.06188445535974e-05
3.27395465461624e-06
-1.52141624134292e-05
-1.26989915159068e-05
-1.07112874957618e-05
-1.95364126081485e-05
-2.89595651857487e-05
-1.56106708524109e-05
-1.83039399403435e-05
-2.86852532538392e-05
-7.42624837857351e-06
-2.72500868672356e-05
1.37447806564143e-05
-1.97392746529294e-05
-3.41139579451503e-05
-3.02293967436502e-05
-7.22787396928938e-06
-3.03749720110495e-05
-2.51886682495447e-05
-9.85131558326895e-06
-1.27194665078809e-05
-4.23248877546612e-05
-2.17804888794801e-05
-3.10446015708989e-05
-7.67986011518909e-06
-2.02687218349841e-05
-2.28591476438886e-05
-1.88813179920473e-05
-1.16480341325736e-05
-2.71358802793702e-05
-2.72951135678503e-05
-1.0424169694609e-05
-2.30049500020633e-05
1.75511843363233e-06
-1.1807432493129e-05
-1.24436467317379e-05
-3.9721180654061e-05
-1.34884844292338e-05
-1.34364560128745e-05
-1.18140015435323e-05
-1.24502608565187e-05
-1.04662812000958e-05
-4.17515496699919e-05
-1.76579467912928e-05
-2.41712944131888e-05
-1.7242918424894e-05
-1.31652733044653e-05
-2.23630617924277e-05
-2.87671792159384e-05
-2.44243368304938e-06
-3.06837263132449e-05
-2.63547341232489e-05
-2.56928927596284e-05
3.75778503730193e-07
-8.09498880799197e-06
-1.4899765602081e-05
-3.40675835210096e-05
-2.28035725822797e-05
-1.82902712253844e-05
1.11751298705871e-05
-1.20349290752816e-05
-6.26819206773773e-06
-4.85423387091301e-07
-1.94003527436883e-05
-1.94973506384416e-05
-2.04453366543082e-05
-3.01637680240292e-05
-7.69907989438579e-06
-3.73876996959349e-05
-1.55925117488351e-05
-2.62330153127883e-05
-1.11942639537402e-05
-1.95567328926985e-05
-3.71436072829741e-05
-1.77481335965028e-05
4.79071959291276e-06
5.73735423352519e-07
-6.13737616491892e-06
-2.70169515597893e-05
-2.15760069605285e-05
-4.1287843613626e-06
-3.72181802173808e-05
-1.66375478685924e-05
-2.9733018248241e-05
-4.51175348875284e-06
-4.70147882455393e-05
-3.41397885003375e-05
-1.64804820006559e-05
-3.81364511497247e-05
-3.52144376961531e-05
-2.3592305744618e-05
-3.01816147921957e-05
-1.8262246276484e-05
-1.63557093165065e-05
-3.9467415354257e-05
-1.93274462056276e-05
-1.88963041088638e-05
-2.24277963453385e-05
-2.62283514917462e-05
-2.60161472504162e-05
-8.4637538791289e-06
-1.73899890589125e-05
-2.6822918675116e-05
2.06070708735777e-07
-1.67968039953311e-05
-2.63820346343812e-05
4.01978072797295e-07
-1.8729949317426e-06
-4.96027316762113e-06
-1.81230879217681e-05
-1.7404112986112e-05
-2.69390309395983e-05
-2.7860083460421e-05
-4.2075543583388e-05
-3.2125496500267e-05
-1.91427269039371e-05
-5.38232212681609e-06
-3.9967745373985e-05
-1.34567368093875e-05
-6.31660147137297e-06
-1.41877289682781e-05
-2.69615532803303e-05
-1.85972112566004e-05
-1.41051693715713e-05
-3.70861385646072e-05
-1.73205391169536e-05
-2.25027469311643e-05
-2.27177591105214e-06
-2.29710575098685e-05
-2.92468071872481e-05
-2.9349802081728e-05
5.33315100577197e-06
-3.56349065455315e-05
-1.41721540117526e-05
-2.67928426184084e-05
-1.94617198458148e-05
-1.49367138931188e-05
-1.37250584358634e-05
-3.02290756936883e-05
-2.52581638774988e-05
-1.66284918929968e-06
-3.3465373519935e-05
-2.53075584977691e-05
-1.31746631579052e-05
4.73085945751093e-07
-3.80937095658894e-05
-2.96424069580977e-05
1.37921162938862e-06
-2.69574775951046e-05
-1.57034415151979e-06
-1.81650050508455e-05
9.68369136584267e-07
-1.2781108564273e-05
-1.28070999397156e-05
2.997549866849e-06
-2.14997647836413e-05
-1.96892587537076e-05
-2.45220519801488e-05
-2.1459967528236e-05
-3.31598337297486e-05
-1.75880834145653e-05
-1.13663750985156e-05
-2.72847745445965e-05
-1.98928003659962e-05
-3.21248278309554e-05
-1.59919833671146e-05
-1.13840040677026e-05
-2.97270917029432e-05
-4.38622484186717e-05
-1.41485635515074e-05
-1.47172393139244e-05
-3.39001792285315e-05
-7.17320845209541e-06
-1.15913266906071e-05
-4.21444750076697e-05
-4.94321855170763e-05
-2.64256001751347e-05
-9.48745453032522e-06
-2.52912124012148e-05
-1.31636732070538e-05
-3.49980905929657e-05
-3.16923182348865e-05
-4.51198093745005e-05
-1.90624711823233e-05
-1.53524660634047e-06
-2.11182515406816e-05
-1.48763836310934e-05
-2.74736666808343e-05
-1.65555090656271e-05
-2.7363481729391e-05
-1.83711065984003e-05
-2.59098374973958e-05
-7.56439836890415e-06
-2.9017173700333e-06
-2.11419854413996e-05
-3.5254863478971e-05
-2.11160038458446e-05
-1.20500783578122e-05
-2.24159150639469e-05
-2.16101463455981e-05
-8.55998770800319e-07
-3.00291240234409e-06
-3.5537044414042e-05
-3.09550906894885e-05
-3.96776310615134e-05
-1.79009216573354e-05
-3.94179188895749e-05
-2.02970168186152e-05
-3.39426394895602e-05
-1.24005112939587e-05
-7.57632399369304e-06
-9.02536965949275e-06
-2.1291041344897e-05
-3.24478191490342e-05
-8.96245570400813e-06
-2.68494804465563e-05
-2.98906857595204e-05
-1.29910099140778e-05
-1.36271516504156e-05
-2.44104861498826e-05
-2.42532911232548e-05
-2.64012714314809e-05
-8.58160637951118e-06
-3.20799303573522e-05
-3.09691856675745e-05
-2.6122019239828e-05
-4.03365219903757e-05
-2.90539867939111e-05
-1.7271450884153e-05
-1.24780253137776e-05
-1.72910484857392e-05
-2.68263863746206e-05
-1.5779339644179e-05
-1.8221913335276e-05
-2.55406234637039e-05
-2.90189921603536e-05
-5.95430397520532e-06
-4.59505613160928e-07
-2.54343894494217e-05
-2.19025512055843e-05
-3.55799279777444e-06
-2.52702932071758e-05
-2.60769485591408e-05
-1.51444256019639e-05
-2.98212169927323e-05
-3.20645564627733e-05
-3.38622583681149e-05
-3.9449426961041e-05
-4.79485612964369e-06
-3.60921913312617e-05
-3.06322721573501e-05
-2.09360921112541e-05
-9.88651669393976e-06
-3.34696578017647e-05
-2.24847919849268e-05
-1.9339918145005e-05
2.83982007639482e-06
-3.60678720273137e-05
-2.20502195674626e-05
-1.24855478916347e-05
-9.00306787365835e-06
-8.49100388929743e-06
2.15903759003377e-05
-4.70278767374101e-05
-1.61384004459071e-05
-1.87052910398729e-05
-2.80934472258669e-05
-6.98850623785637e-06
-2.7441395798539e-05
-3.57607359029341e-05
-1.6532692577628e-05
-1.66564849061765e-05
-3.48181356094281e-05
-3.61857686586282e-05
-4.8891361065075e-05
-3.77054907682325e-05
-8.51629446039003e-06
-2.98530278730648e-05
-2.66126287334491e-05
-1.45721163941621e-05
-1.53904277025908e-05
-1.26395768564905e-05
-1.71787439756047e-05
-4.83039472134493e-06
-3.3005185072808e-05
-2.56601319195215e-05
-1.42115253800192e-05
-2.50140663519574e-05
-1.02227406554674e-05
-3.691987634684e-05
-4.18049704199164e-05
-1.62826856807589e-05
-1.92882712460395e-05
-2.64938417708304e-05
-1.70584946798769e-05
-2.32613691390936e-05
-1.15504582227066e-05
-2.24394497961906e-05
-3.34887667836251e-05
-1.99046813077102e-05
-2.73523699263939e-06
-1.46806124724959e-05
-1.74362596442739e-05
-2.06482778797273e-05
-1.64171811483469e-06
-1.68657901693794e-05
-1.16048696953707e-05
3.84332521577697e-06
-1.62169111221187e-05
-2.90031328803161e-05
-4.17871629003341e-05
-1.88210553717967e-05
-2.16287593891603e-05
1.71024729263195e-05
-1.80997547691582e-05
-4.1157412561559e-05
-2.11434118957692e-05
2.21635348077234e-06
-2.70890351586986e-05
-1.2855484904507e-05
-8.9892002461205e-06
-1.22321865333401e-05
-2.69823187332855e-05
-1.5864598185884e-05
-2.0448389780648e-05
-1.6918746255048e-05
-9.85265034453059e-06
6.94128932663661e-06
-4.56278348195013e-05
-1.69440413086346e-05
-1.76424832267207e-05
-2.04641446122153e-05
-3.11794301079707e-05
-3.08183973491371e-05
-2.01745755433074e-05
-9.23276751889173e-06
-1.58826665269222e-05
-1.91607825843856e-05
-5.19657641639901e-06
-2.63074962306496e-06
-1.29654739573842e-05
-4.90322162985158e-05
-2.38182703379626e-05
-1.63646838413216e-05
-1.71676190807178e-05
-1.57441216319113e-05
-2.04219403421368e-05
-2.43575196500452e-05
2.06086188412671e-06
-4.14312938081136e-06
-3.43209099165784e-05
-1.64621172977965e-05
-1.05016018863544e-05
-4.23208557165232e-05
-1.82899008172347e-05
-8.31560362123812e-06
1.56415492594238e-05
-1.94577272824848e-05
-4.03032485729345e-06
-1.24973712372527e-05
-2.71727847243481e-05
-1.77758493769195e-05
-2.65598224347402e-05
-2.8356526617104e-05
-1.70467255145271e-05
-2.38442855764723e-05
-1.9707205183316e-06
-2.87884607384533e-05
-1.40452346463562e-05
8.44937932345744e-07
-9.76246466038653e-06
-2.08084446850116e-05
-4.67091892560514e-05
-3.67702346151232e-05
-4.05908762786039e-06
-2.07470087615477e-05
-1.59315818479709e-05
-2.47380549101542e-05
-2.88327297504822e-05
-1.73500431027099e-05
-4.03010904089713e-05
-2.78679907553464e-05
-5.9834627920697e-06
-2.27608187519949e-05
-1.66145513682034e-05
-1.31303030440707e-05
-2.92298069545004e-05
-2.36396179534188e-05
-1.00632812026178e-06
-2.46451632490646e-05
-1.92750829230737e-05
-4.14809766976371e-05
5.9635093716882e-06
-2.38340905115909e-05
-2.2110087950615e-05
-1.37332299294818e-05
-6.88254946400905e-06
-3.29795300277782e-06
-2.53214854876842e-05
-4.08340345628852e-05
-1.31405670491044e-05
5.1329708246073e-07
-3.14818215388598e-05
-1.03239779889157e-05
-1.33016135010289e-05
-1.48224349497529e-05
-1.95973494112854e-05
-2.08855588788468e-05
-1.49099556270724e-05
-1.25594424591537e-05
-4.15126835628883e-05
-3.20893768972585e-05
-1.19350330085259e-05
-3.47974210051902e-05
-2.93414590223944e-05
-1.78431700523364e-05
-3.66423317405717e-06
-4.71484904400961e-06
-4.97262698108504e-06
-1.51270305899786e-05
-3.76858801232905e-05
-7.80496264553398e-06
-1.93663929913476e-05
-2.21577668845193e-05
-3.61409906417518e-06
-2.33632638288715e-05
-9.42882492783339e-06
-2.32552592471509e-05
-2.80958180857753e-05
-2.71862376385892e-05
-2.46926350914393e-05
-6.16063955058496e-07
-4.7956123606036e-05
-2.70485475798409e-05
-1.44109606655292e-05
-1.19393046650175e-05
-1.15365536719679e-05
-3.07225790771885e-05
-4.41490769593255e-05
-1.93757106950642e-05
-4.04078028959709e-05
-1.82103921491114e-05
-2.2641425897925e-05
-7.00619582285461e-06
-6.44782255149876e-06
-2.7065837395226e-05
-8.3512073434194e-06
-6.47411247155473e-06
-1.56948533680678e-05
-9.46510493894418e-06
-2.31199855930402e-05
-6.50140166531565e-06
-2.74035280588043e-06
-1.01031034467293e-05
-5.76000588100637e-06
-2.22138099518395e-05
-3.36089635874251e-05
-6.60942563139938e-06
-2.08912641813843e-05
-2.09240778137419e-05
-1.84229208065517e-05
-3.61353683456666e-05
-2.06015710937474e-05
-1.96021297817253e-05
-5.51566715479011e-05
1.77357224209316e-06
-3.00747436705429e-06
-1.99242272955756e-05
-2.91286694582665e-05
-2.4100509018773e-05
-9.69948377266158e-06
-1.40941304398749e-05
-3.19569970754069e-05
-4.64702702461889e-05
-1.9453673705014e-05
-2.89467355025114e-05
-2.69641087581083e-05
-3.54671894247065e-05
-1.95937499432696e-05
-4.25717843246202e-05
1.08465356162293e-06
-1.74716109738256e-05
4.41577808596618e-06
-3.87683856756632e-05
-1.27403026198897e-05
-3.1739758717895e-05
-2.06481772120156e-05
-1.96080446887049e-05
-1.17038574060733e-05
-2.71353566494461e-05
-1.51978293014007e-05
-3.29265721499819e-05
-1.61094664337674e-05
-4.07119931132946e-05
-1.19270715970575e-05
-2.16670612602786e-05
-2.63546049914929e-05
-1.96107351666693e-05
-2.72744872592231e-05
9.15612151604523e-07
-3.31320491625062e-05
-6.55772407692182e-06
-1.42525543485532e-05
-2.77379287998112e-05
-1.69219429513619e-05
-9.7017544466871e-06
-2.41384819545301e-05
-2.0924334029925e-05
-1.94927992257094e-05
-8.50187970550982e-06
-3.1698593481123e-05
-1.33962754787267e-05
-2.8849754282288e-05
-1.27122952862614e-05
-3.14917705291793e-05
-1.85878648660143e-05
-1.59663269994084e-05
-2.83249025119924e-05
-3.10284403649847e-05
-1.71867275704468e-05
-1.17552477227614e-05
-1.80900347330101e-05
-4.18980989288008e-05
-3.49670115859198e-05
-2.11074982695299e-05
-2.08390225068969e-05
3.25799400898722e-06
-1.00989083060335e-05
-2.71366454287249e-05
-1.84701311654262e-05
-2.13588402893087e-05
-2.82677019821955e-05
-1.22022068475179e-05
-2.19128130525852e-05
2.20978610011515e-06
-3.22204717912032e-05
2.88478005263237e-06
-1.61094355323617e-05
-8.74871182091091e-06
-3.5613177061532e-05
7.00920414022203e-06
-3.88556657919406e-05
-2.22863108743368e-05
-3.02377068900355e-06
-2.25367573970901e-05
-2.33572921223756e-05
-2.18639733289859e-05
-1.98671664130933e-05
-1.17237184974538e-05
-2.3760917205241e-05
-1.95343243885078e-05
-2.62061926510651e-05
-2.1213239023746e-05
-3.69669080658077e-06
-2.25427867580761e-05
-1.80094779348897e-05
-2.41448385196769e-05
-4.80932937298986e-05
-1.80008852961213e-05
-2.19641099594295e-05
-2.73042491186036e-05
-8.04109862193315e-06
-1.26496191939575e-05
-2.94128111903874e-05
-1.59643720575121e-05
-2.04577873123056e-05
-2.23224660137541e-06
-3.92327108452407e-05
-1.47949273435275e-05
-1.1107158791942e-05
-2.02668591100997e-05
-1.3971420205876e-05
-1.96255371871963e-05
-3.00074388404107e-05
-9.02925808771651e-06
-7.11426424439537e-06
-1.68945936364109e-05
-1.18442011323554e-05
-2.00611508283817e-05
-3.36985996470452e-05
-2.0166956256038e-05
-1.34509007991862e-05
-1.02747870404753e-05
-2.00412606006597e-05
-8.86384792389177e-06
-3.52298465518181e-05
-3.73399487543788e-05
-3.71497762641296e-05
-3.01436499525008e-05
-1.54564207133411e-05
-9.53458922488122e-06
-2.33128953297977e-05
-2.0409154353754e-05
-1.60101360647231e-05
-9.7859132607723e-06
-2.36040559046636e-05
-3.91521295485158e-05
-5.62049165980671e-06
-7.09894459004464e-06
-3.23120786303057e-05
-2.74909830061747e-05
-2.1490499721394e-05
-2.80082696579011e-05
-2.26313941841941e-05
-1.40929285657753e-06
-2.38106542057697e-05
-1.7022614805556e-05
-8.51284150175192e-06
-1.07224013912133e-05
-2.75656148188012e-05
-3.69566412223356e-05
-4.0274025144095e-06
-1.18871187005881e-05
-1.99968290113287e-05
-2.29750624287377e-05
-2.21351841040495e-05
-4.71377397028073e-05
-4.94421305812659e-06
-1.52207027125307e-05
-1.08126401892751e-06
-1.46308106329964e-05
-2.16729383403709e-05
-2.25337905256717e-05
-1.97009789623945e-05
-1.98083695149069e-05
-3.20100749773552e-05
-2.57685019965655e-05
-2.98496974488821e-05
-2.0746909816714e-05
-7.63194461293353e-06
-3.71939442164106e-05
-6.75439230539731e-06
-1.08294998857114e-05
-3.40358168320132e-05
-3.03291631815893e-06
-7.89269177676787e-06
-1.26916814769785e-05
-1.75413814769298e-05
-3.80210449485625e-05
7.04382777199363e-06
-1.33694439067052e-05
-2.08221569384974e-05
-1.73699115925585e-05
-2.04176519442654e-05
-1.85086115563633e-05
-1.4185171373653e-05
-2.24408321818322e-05
9.80600692189966e-06
-2.1658768077559e-05
-1.54236221248684e-05
-2.22527216610907e-05
-5.33269673135301e-06
-2.82497865589054e-05
-1.3005633376347e-05
-4.94334916849967e-06
-3.46676684819832e-05
-2.90429437072639e-05
-2.10195687371397e-05
-2.08291001619018e-05
-1.67089535741594e-05
-3.14318419257802e-06
6.97465145827098e-06
-1.92034474540543e-06
-2.08545796439292e-05
-1.52988201383528e-05
2.17078174830745e-06
-2.90575469013077e-05
-2.94680999242664e-05
-2.88893685625253e-05
-1.11510313118746e-05
-1.52735227458021e-05
-2.83686414258048e-05
-4.9018469080945e-06
-1.47040730232254e-05
-1.11824395345643e-05
-9.07360729124691e-06
-1.29954290519815e-05
-1.87273404650913e-05
-1.95249960624725e-05
-1.76329696612455e-05
-2.18870527442728e-05
-4.21155597741197e-05
-1.26724916419652e-05
-2.2557495343484e-05
-1.1632453721448e-05
-3.4531510570406e-06
-1.4081982739853e-05
-3.58315106756234e-05
-1.4071304908387e-06
-1.29673239834292e-05
-2.71397567914779e-05
-3.09545682745089e-05
-3.30246195285373e-05
-1.47309141874745e-05
-3.01368384167538e-05
-1.2100081865356e-05
-1.8200198122856e-05
-2.71441575919257e-05
-6.84665399358995e-06
-2.15970565854175e-05
-3.36639924989726e-05
-2.29878825667728e-05
-5.72139111364237e-06
-8.85929900060828e-06
-2.52134525788967e-06
-1.71897582999636e-05
-1.79794375741538e-05
-2.00880809956696e-05
-3.76226556375331e-06
-4.07829028683858e-05
-5.37732100420258e-06
-2.07535775506518e-05
-2.73583523418432e-05
-1.24960130730881e-05
-2.14382071465608e-05
-2.86143920333143e-05
-1.80321475767102e-05
-1.87613313298944e-05
-2.52557792847613e-05
-3.48168720198672e-05
-2.75666577057144e-05
-2.56393707441754e-05
-1.75730051960207e-05
3.9491518211123e-06
-1.43530480526487e-05
-1.34295742751198e-05
-1.183251253632e-05
-2.5115843573906e-05
-2.37744278792202e-05
-1.63262758494013e-05
-2.16131198978396e-05
-2.96186508997218e-05
-1.33273543622925e-05
-1.40659896668414e-05
-5.77658245761094e-06
-1.28848694950611e-05
-3.18499243083452e-05
-1.52155579146694e-05
-6.25817569107562e-06
-2.82477057322596e-05
-4.91983098127835e-06
-2.45675702320626e-05
-2.92652761251485e-05
-1.54257968821212e-05
-1.06247216838932e-05
-2.82301773731875e-05
-1.74524758066078e-05
-4.17054618960341e-05
-1.60555674512751e-05
-4.82159559974831e-06
-2.50274367107488e-05
-1.34937030413224e-05
-3.32370287052454e-05
-1.00244494729694e-05
-1.41473016142195e-05
-3.77646925323026e-05
-1.04003579806656e-05
-4.89434699966776e-06
-2.13147549873318e-05
-3.72509181436674e-05
-2.20754961793156e-05
-3.15165313216498e-05
-2.77425924403214e-05
-1.82661651070562e-05
-3.1589408097472e-05
-1.77045613076184e-05
-1.2852696020158e-05
-2.95964945622497e-05
-4.3357388655948e-05
-2.2637762572271e-05
-2.12589420939961e-05
-2.28071583762368e-05
-1.14333187094006e-05
-2.81972732405982e-05
-1.84579792663217e-05
-2.90623708757766e-05
-2.29146661724571e-05
-2.39985735049834e-05
-1.86462882286666e-05
1.15359466568025e-05
-4.1408887558607e-06
-8.38181321790144e-06
-4.47761821060601e-06
-7.87474799799308e-06
-1.33877309675349e-05
-3.11966493486122e-05
-5.47378778309935e-06
-1.79770832277247e-05
-3.97471345962721e-05
-2.70860569153966e-05
1.51026795924401e-05
-3.05081930110246e-05
-1.04663094010982e-05
-2.67315293398752e-05
-3.52435643874809e-05
-3.87379741304829e-05
-3.71794735004914e-05
-1.92682826083083e-05
-5.1885944811209e-05
-1.42743611639255e-05
-1.65376265097721e-05
-2.04067285930766e-05
-2.81015226722042e-05
-3.95481195693237e-06
-2.62840542693257e-05
-3.58572580793751e-05
-2.46368047831715e-05
-1.48638582979616e-05
-2.79311618889647e-06
-3.44100977561927e-05
-1.87797407552361e-05
-1.93302296586883e-05
-2.42587330206708e-05
-4.85188350939204e-05
-1.65484041213581e-05
-2.50122203324675e-05
-3.63869889424683e-05
-2.2943746072157e-06
-2.45479172065479e-05
3.82697809321976e-06
-4.29614937913909e-05
-1.49057431982229e-05
-4.14434773481472e-05
3.79629694797537e-06
-3.37445311716661e-05
-1.53236530186227e-05
-1.68778576344478e-05
-9.4571339924997e-06
-1.44388953453029e-05
-1.78996835549717e-05
-3.0559140202342e-05
2.58551631521814e-06
-1.53379687208233e-05
-8.70825817773702e-06
-3.4393343985991e-05
-2.30896016373788e-05
-8.8036483391609e-06
3.66883387907868e-07
-6.67217907321784e-06
-2.40650900819219e-05
-2.50002040996242e-05
-6.91722566623028e-06
-2.40927012384956e-05
-1.83526515602759e-05
-7.37691479316524e-06
-4.24206623929669e-05
-1.69988389704038e-05
-7.65078856851855e-06
-2.20590749277441e-05
-2.02077074491193e-05
-3.31301038470312e-05
-1.36248807156944e-05
-6.78688750517618e-06
-1.50991647567789e-05
-9.45336110738475e-06
-4.71746500795904e-05
-8.16063425453982e-06
-2.46929536568981e-05
-4.04367667822022e-06
-1.81625965184958e-05
-1.53240830285626e-05
-9.80238560575885e-06
-3.41712177795737e-05
-1.28791211897519e-05
-3.73568307873656e-05
-2.36280003952025e-05
-2.68380264025063e-05
-1.54983176902397e-05
-3.26250723033103e-05
-2.92996973291371e-05
-3.11941302321416e-05
-5.29935528751457e-06
-3.32365434644604e-06
-1.37371158805912e-05
-1.63804490386361e-05
-6.69119841091031e-06
-2.42857679263533e-05
-2.68744767969166e-05
-5.20002273410885e-05
-4.69847332953274e-06
-2.96987877611891e-05
-9.95548156251322e-06
-2.15685660260555e-05
-1.95554936554501e-05
-3.91916365715547e-05
-2.97415737179029e-05
-3.67054843947647e-05
-2.58895178061155e-05
-4.99600673076159e-06
-3.45683442775009e-05
-3.65801877026174e-05
-2.05844548605874e-05
-2.33305366612349e-05
-3.27553823492817e-05
-3.169803543302e-05
-1.57965920231429e-05
-3.34737654727595e-05
-3.59329922810836e-05
-9.56319226092166e-06
-1.99143879995474e-05
-4.90017386387911e-05
-2.12437613865735e-05
-8.42190980530673e-06
-3.24830436450624e-05
-1.29396492025573e-05
-9.54670827545414e-06
-1.58621628334212e-05
-3.61347808741536e-05
-2.35533763835279e-05
-9.16824673146962e-06
-8.81801569425017e-06
-2.07609535254694e-05
-3.78407028152494e-05
-2.29829011181917e-05
-8.29202139384028e-06
-2.23657760311604e-05
-1.12317431518246e-05
-2.71812829477802e-05
-1.41580924019789e-05
-1.47657450156803e-05
-2.82396260279564e-05
-2.72470324747835e-05
-1.66465371558758e-05
-8.84554618829966e-07
-4.12592189711164e-05
-3.11711010503523e-05
-9.74070482903356e-06
-3.01613451833397e-05
-4.21816913176172e-05
-1.82392626778984e-05
-3.15981327052451e-05
-2.03504035340177e-06
-2.77692879190228e-05
-2.00337219338854e-05
-1.54558287681891e-05
-4.06279880124851e-05
-6.71219633698008e-06
-3.22731145789947e-05
-2.81841763461223e-06
-2.9799909489114e-05
-2.02459665457344e-05
-4.67466455627342e-05
-2.37637901734823e-05
-1.36600684503403e-05
-2.87359923465562e-05
-1.78930835374392e-05
-4.86985759689015e-05
-7.83840823613948e-06
-1.44741998974559e-05
-1.20149288343717e-05
-1.51186385020506e-05
-2.24941358811095e-05
-3.70868993595651e-05
-2.29378635459768e-05
-5.17765005374499e-05
-3.364510145962e-05
-2.4068607770621e-05
-1.610226478606e-05
-1.47614099939462e-05
-1.23064248094238e-05
-3.50934133442633e-05
-2.11297921438955e-05
-2.93195730371346e-05
-1.75839163516832e-05
-1.16787532757192e-05
-1.94175048817953e-05
-8.92410732030395e-06
-2.21855075903531e-05
-1.66814668078252e-05
-1.71477009924293e-05
-1.70292680730815e-05
-2.05661656983278e-05
-3.2223086430975e-05
-3.29220169800726e-05
-3.30915511526184e-05
-4.01835625041267e-05
-2.6931988891656e-05
-1.58597950552109e-05
-2.65415728104878e-05
1.50419468776866e-07
-1.77749712519085e-05
-2.71736656569259e-05
-2.70654599950608e-05
-1.3059495314705e-05
-2.51116683450364e-05
-4.61779688981285e-06
-3.50389297469123e-05
-3.95601193548255e-05
-2.4686738746921e-05
-1.23912708079095e-05
-1.98047067639666e-05
2.26956069490686e-06
-1.84085357600023e-05
-2.79519413855942e-05
-1.69390981324714e-05
-1.78950138774375e-05
-1.40963272764364e-05
-2.11595583570633e-05
-1.61018768441418e-05
-3.72265141278576e-06
-2.81011489316741e-06
-1.04530924854668e-05
-2.92621327134755e-05
-1.89987768637154e-05
-1.89593801611188e-05
1.51510275796367e-06
4.53509341365337e-06
-2.06053521247202e-05
-2.60597667695047e-05
-2.92247985729578e-05
-2.20574706048213e-05
-1.46285706176303e-05
8.57475114715249e-06
-1.95650244641703e-05
-3.03810466434675e-05
-2.47846318245774e-05
-2.87622054011774e-05
-1.44173038406477e-05
-1.67108661866205e-05
-2.78808264212308e-05
-1.57407244869445e-05
-2.87050624753692e-05
-1.82262290069278e-05
-2.91708339314449e-05
-1.43368063084313e-05
-3.03584661487832e-05
-1.79394959902833e-05
4.66608790371568e-06
-9.71672511064981e-06
-8.96431357306597e-07
-8.9320650021015e-06
-3.03032269107047e-05
-3.12452838087022e-05
-3.16907771378915e-05
-7.1846166164994e-06
-4.79428125590874e-05
-1.46943377164003e-05
-6.63519182341323e-06
-2.64028077632326e-05
-3.41984059230761e-05
-1.28474188039355e-05
-1.75723488605428e-05
-2.78051822494329e-05
-1.19224353588716e-05
-1.60121410813259e-05
-1.50244236913408e-05
-5.78140766380896e-06
-1.08546449934162e-05
-2.64975958554356e-05
-1.04002504423314e-05
-1.6264697237196e-05
-1.3612856398344e-05
-4.44904182477608e-05
-4.8969401381854e-05
-5.36208722485113e-06
4.84825730487605e-06
-1.50789446250453e-05
-1.4641852417597e-05
-1.87478897777789e-05
-2.51793077695083e-05
-2.4390527067976e-05
-3.43580398352537e-05
-2.03048988045986e-05
4.56733798056357e-06
-5.01231721948923e-06
-3.71440731980437e-06
-2.00112314928935e-05
-2.87515584909017e-05
-6.47434005312433e-06
-2.24564331036084e-05
-2.21414270303104e-05
-1.15410068599852e-05
-3.54064799883696e-05
-2.03961236790952e-05
-1.95266008851653e-05
-9.64632845801916e-06
-1.06533183553116e-05
-1.85728277096531e-05
-1.36542336784834e-05
-2.23980864241961e-05
-2.43384505644167e-05
-1.5620670246753e-05
-3.67213594024876e-05
-1.72857687626773e-05
-2.11680192387487e-05
-1.87075748932732e-05
-3.0958667798339e-06
-1.55202287707218e-05
-6.03315611919159e-05
-1.31088835374556e-05
-1.60448936153067e-05
-3.25642739657978e-05
-2.11209506245924e-05
-9.63111052426268e-06
-5.51629032523411e-06
-4.95097650626601e-05
-1.55404864186823e-05
-1.99792126154943e-05
-4.42183753299365e-05
-2.73461195515069e-07
-2.28658695276022e-05
-2.61860993429987e-05
-2.78131159445609e-05
-2.15124039016856e-05
-6.70333646122146e-06
-1.30129855648344e-05
-3.16896729757064e-05
-1.78218626217452e-05
-2.86117826111216e-05
5.96786022797599e-06
-1.37333631864098e-05
-2.17996879823344e-05
-2.17853737620293e-05
-1.84498589565492e-05
-3.74498149614911e-05
2.66610492987298e-06
-2.64442887905142e-05
-1.66238311229383e-05
-2.5273716286478e-05
-3.81207976998337e-05
-3.13161154443643e-05
-1.32147498967328e-05
-2.02212002072522e-05
-3.04759880399129e-05
-2.80424212484638e-05
-2.58676375866083e-05
-2.22659494327264e-05
-1.30628053388971e-05
-1.84318675324871e-05
-1.2517921862262e-05
-2.41809443736233e-05
-7.03850434934148e-06
-2.3889882303804e-05
-3.30089622343166e-05
-4.13954375127288e-05
-3.05737512960115e-05
-1.30880210429692e-05
-4.1699971295828e-05
-3.54631682922163e-05
-1.65105300119804e-05
-2.22138293384288e-05
-2.1382184101377e-05
-1.10994978309028e-05
-3.58539206024048e-06
-2.99963968714827e-05
-1.4398450612227e-05
-6.47664574759729e-06
-1.7438017525175e-05
-1.8840952637186e-05
-5.00843762959691e-06
-1.43490389309119e-05
-3.835187304439e-05
-1.86901659043976e-05
-3.71862175619077e-05
-1.92462853386484e-05
-1.52323744510705e-05
-2.34022019890325e-05
-1.38894291816577e-05
-2.02219736025911e-05
-2.33310420377283e-05
-1.27613801483439e-05
-2.08007759202895e-05
-2.77371202810416e-05
-3.02373750892891e-05
-1.20068708646695e-05
-1.12448695885824e-05
-7.21027980893765e-06
-2.69879761384324e-05
-2.41982924405185e-05
-4.48040485539238e-05
-1.21496487638759e-05
-2.21818026758265e-05
-1.32134297443993e-05
-3.35419637012161e-05
-3.46102518036824e-05
-1.5372085332374e-05
-1.91601489926163e-05
-2.28945306935932e-05
-3.10200290259795e-05
-1.31459832942e-05
-3.20496907061713e-05
-3.56723019407702e-05
-2.99928073506908e-05
-2.94313821998739e-05
-2.90904688019645e-05
7.3508263107175e-06
-1.34514441552026e-05
-1.08429099913173e-05
-1.7212753997648e-05
-1.35792677862988e-05
-1.69547834082701e-05
-2.74403654559274e-05
-3.67465017359334e-05
1.58086634419771e-06
-1.5773112468827e-05
-1.91983999722057e-05
5.71248852586947e-06
-1.50841592014231e-05
-6.77245031480103e-06
-3.13008688834977e-05
-2.39614736381691e-05
-3.0695642507649e-06
-1.09383959012177e-05
-9.23645709374457e-06
-1.51171284126505e-05
-2.8851944085613e-05
-1.90605948407325e-06
-2.3125375441006e-06
-2.4774115292787e-05
-1.40495774414121e-05
-2.63586772708438e-05
-4.01868751148177e-06
-2.86232844688157e-05
-1.68651763203132e-05
-2.53383392956291e-05
-3.60536049688571e-05
-2.62131969522714e-05
-1.90647975228053e-05
-2.13093882125473e-05
-2.35550320788056e-05
-2.24463953823647e-05
-3.53107990651014e-06
-2.6309132897732e-05
-2.08081073330312e-05
-2.39732534364839e-05
-2.09720138252438e-05
-1.75993830205001e-05
-2.5626568384939e-05
-2.73274870858545e-05
-5.27612535109686e-05
-1.14010835608792e-05
-1.91795356100167e-05
-3.95423347525222e-05
-2.46712720813639e-05
-3.90523098911122e-05
-1.19774962615142e-05
-2.33405386872364e-05
-3.12395225613228e-05
-2.03176725711798e-05
-2.77253089493114e-05
-1.48255263713657e-05
-9.8304332556061e-06
-2.54214991207258e-05
-5.76556261846227e-06
6.96758541487338e-06
-3.53015250892149e-05
-2.914204752038e-05
-2.4795212839816e-05
-2.45080345531773e-05
-8.29510973004319e-06
-1.43021126966715e-05
-2.19853895825899e-05
-2.48776476082954e-05
-5.7136786820623e-06
-2.6006399267816e-05
-1.82115618159388e-05
-2.17901921994077e-05
-3.33401037530661e-05
-2.20911179698729e-05
-2.81520902425354e-05
-1.96597129357026e-05
-2.99521510130225e-05
-2.4291176775266e-05
-3.61780480493723e-06
-1.02480152748776e-05
-3.07365016634211e-05
-4.87257227928922e-06
-2.00715307337302e-05
1.21068238215026e-05
-2.08259081482653e-06
-2.39625222258332e-05
-1.43450707747761e-05
-3.81483461996647e-05
-1.75448408006466e-05
-3.26561801754325e-06
-2.49262610002261e-05
-2.75150208868724e-05
-1.95761823024747e-05
-3.8707295398989e-05
-1.05871459058542e-05
-3.42334068959184e-05
-3.77192993783958e-05
-1.7240936037815e-05
-6.88822573251129e-06
-1.47530585133138e-05
-3.56820369764393e-05
-2.84304211651945e-05
-1.60610830420512e-05
-4.09934866166999e-06
-2.47399235118979e-05
-9.09439044219779e-06
-1.21946328611677e-05
-1.63022958420238e-05
5.69743408459876e-06
-9.36346871823281e-06
-1.6412230933977e-05
-1.03071521885726e-05
-2.30799172410707e-05
-8.92713314067732e-06
-4.29788902999082e-05
-1.27523779211805e-06
-4.70566985985562e-07
-4.37367290632512e-05
1.33938828821288e-06
-2.20329015102059e-05
-2.77773290146305e-05
-1.88257878273517e-05
-8.48991648464272e-06
-2.12772671385646e-05
-4.65975859859033e-05
-2.6072198372321e-05
-1.30831449662044e-05
-2.5512437457707e-05
-3.87112093690917e-05
-1.45441113099087e-05
-1.74004254048487e-05
1.28309576823281e-06
-2.22611264142078e-05
-3.2876097604897e-05
-1.50517524229389e-05
-2.87045090994013e-05
-1.54920509804675e-05
-1.2824443729266e-05
-2.4052879486631e-05
-9.94990559582948e-06
-3.62669018537438e-05
-1.28856854665386e-05
-1.94689057106303e-05
-2.10658961489478e-05
-2.89446454802523e-05
-2.73414353242251e-05
-3.01081699391671e-05
-2.28780874703501e-05
-2.04385453671212e-05
-1.1506108418959e-05
-1.43468133236734e-05
-2.05269077167028e-05
-3.14020480935896e-05
-2.65072932052543e-05
-1.75272644095008e-05
-1.79411268882982e-05
-1.51299553563086e-05
-2.30221331903848e-05
-4.83052230436532e-05
-2.26516747145442e-05
-2.44449112692463e-05
-2.8573284935081e-05
-3.90949593034173e-05
6.64300490717373e-06
-1.99829388138096e-05
-2.9686285978626e-05
-2.65914503675425e-05
-3.22554218948656e-05
-1.15218789272936e-05
-2.07081313823537e-05
-1.01301415348789e-05
-1.31926517543233e-05
-2.29286708169255e-05
-2.39218588118823e-05
-7.79868558903307e-06
-2.20557589020171e-05
-4.52304277094445e-05
9.14482959110623e-06
-2.16778729257862e-05
-2.22932115555501e-05
-1.85954105969134e-05
-8.8585222662248e-06
-5.69466478991389e-05
-3.334407185335e-05
-2.92207772150577e-05
-2.72285917830576e-05
-2.14982924759322e-05
-1.75647543914122e-05
-1.82128171042999e-05
-3.5482196223507e-05
8.19522825967148e-06
-1.10770500795818e-05
-3.90829049661004e-05
7.59847001841479e-06
-5.84582136478133e-06
-4.17507964176731e-05
-3.67144675947665e-05
-3.04299881106994e-05
-2.01575106493405e-05
-7.71316366664064e-06
-2.38205720629381e-05
-2.64571739525745e-06
-2.36432324030962e-05
-1.08344260316784e-05
-2.89234075425001e-05
-3.32058530155347e-05
-2.09605602238458e-05
-2.17908089001438e-05
6.03303135199288e-06
-7.17141255205868e-06
-3.42782821745542e-05
-1.17591303582416e-05
-2.23494670373679e-05
-4.73570324215685e-05
-2.08983446067519e-05
-2.42373180696523e-05
-1.71128425718088e-05
-2.23898295585774e-05
-1.6289898861373e-05
-2.4605294475384e-05
-4.03245554014292e-05
-2.93494315743014e-06
-3.21025469825537e-05
-1.78930283697964e-05
-1.27008044866939e-05
-4.80970906394401e-05
-1.28991734243719e-05
-7.98785342014464e-06
-3.50513906419743e-05
-1.98593274271939e-05
-4.81444618488642e-05
-1.88456694380127e-05
-2.03106770678516e-05
-1.78347499898413e-05
-2.97280905846705e-05
-2.58826219350597e-05
7.07542756144792e-06
-2.58091184116337e-05
-1.56034163971542e-05
-2.63524950948457e-05
-2.12961703908403e-05
-6.30331120925451e-06
-2.48460768851733e-05
-2.26904145211408e-05
-2.11125423492667e-05
-3.33538955522954e-05
-2.06606628197826e-05
-1.4336512228379e-05
-1.8900779465388e-05
-1.97445432551972e-05
-2.2042029477163e-05
-1.6383854647854e-07
-8.44688650336935e-06
-3.49887630059566e-05
-2.30980938578385e-05
-9.89907456025371e-06
-1.6329532784349e-05
-3.68854927838508e-05
-2.45610084157124e-05
-3.21692869492474e-05
-1.35836302365495e-05
-2.71867674420389e-05
-1.30015559735134e-05
-5.49807788085303e-06
1.27185613507166e-05
-4.77288047153139e-06
-6.17530902917032e-06
-1.18410574907933e-05
-2.49176867861433e-05
-2.36630005144976e-05
-4.77211467944254e-06
-3.68050698826623e-05
5.01540800456505e-06
-1.30500610025424e-05
-3.93025564374044e-06
-3.08411698111541e-05
-1.94375716229345e-05
-3.89982879952744e-05
-2.33160308838605e-05
-3.40928260302095e-05
4.09124139122771e-06
-1.19875046728016e-05
-3.55420819898204e-05
1.44386430491389e-06
-1.77673301130976e-05
-1.97770345968054e-05
-2.54451104965117e-05
-1.98191929038982e-05
-1.82342037357211e-05
-1.51169415286926e-05
-4.31021096349363e-05
-2.08186226661624e-05
-2.65742803578483e-05
2.12755871471311e-05
-6.248496775791e-06
-3.01269320519496e-05
-1.45339541962098e-05
-2.3940607533865e-05
-1.45805336887899e-05
-2.91294349050968e-05
-2.90739669071263e-05
-1.85075152811009e-05
-1.12618034990877e-05
-2.01360093325422e-05
-2.88618814760395e-05
-3.83532779142582e-05
-1.64525701050071e-05
-2.90739247689325e-05
-8.58878695202468e-06
-2.64296178870279e-05
-3.37688283243338e-05
-7.27061204367373e-06
-2.71467707135226e-06
-1.80253806163413e-05
-2.16379765464181e-05
-3.75244877637317e-05
-1.90048133168883e-05
6.94862026258891e-07
-1.29650305252563e-05
-5.10434955096011e-06
-2.73734998941714e-05
-4.00854030445323e-06
9.82272073138102e-07
-1.51903167196504e-05
-7.82705021669134e-06
-3.60604518250894e-05
-6.56512760720551e-06
-1.59482094144163e-05
-1.59147082301998e-05
-1.47888593798282e-05
-2.18920258821249e-05
-1.79875880978754e-05
8.22343291423811e-07
-2.78498008492958e-05
-1.59705146175818e-05
-1.11337976409088e-05
-4.36066398192674e-05
-2.79372946176388e-05
-3.35110023730218e-05
-2.71520091511134e-05
-1.55812276002694e-05
1.42534980667911e-05
-2.51516857658508e-05
-4.29126593737747e-05
-2.57289017422556e-05
-2.59546267199007e-05
-6.2454783475029e-06
-8.05195687944555e-06
-2.31823309382111e-05
-3.44596804799064e-05
-9.6787378153925e-06
-3.80254896861079e-05
-1.36240340380642e-05
-2.29031668753573e-05
4.22375924260717e-06
-1.87470470064429e-05
-4.42391972984697e-06
-1.37094667930034e-05
-3.16513007474542e-07
-1.33156194637464e-05
-1.67964292662505e-05
-7.47070739157416e-06
-2.63364205872831e-05
-6.49652552619551e-06
-2.37292050882523e-05
-1.84435785666882e-05
-2.42824881892573e-05
-3.57848036987374e-05
-1.79544120302473e-05
-8.50085718015864e-06
2.94814838165193e-06
-1.81430870475933e-05
-5.44795166675317e-06
-2.47036376503082e-05
-1.72382246272061e-05
-8.80001400782764e-06
-9.39801152622531e-06
-4.48206925825485e-05
-8.79009356181628e-06
-3.27743021096825e-05
-3.55503396973515e-06
-1.48230814111441e-05
-3.74205166499324e-05
4.09008782084747e-06
-3.81064358291832e-05
-2.32244804704399e-05
-3.35032639596838e-05
-3.32674341744727e-05
-2.48800935370676e-05
-7.29564160457181e-06
-2.42893081385779e-05
-1.83668803988155e-05
-2.79469661567851e-05
-1.48909077385541e-05
-3.8373477710529e-05
-9.64818727913772e-06
-1.75652813935358e-05
-8.49609267221619e-06
-2.03004094455678e-05
-2.31866994480701e-05
-3.77016274465818e-05
-1.02721534179314e-05
-1.7854427428776e-05
-2.95822095514469e-05
-1.41798205083862e-05
-2.14060888810092e-05
-2.55385187029396e-05
-2.93674440747678e-05
-1.9009876298121e-05
-2.8761023820432e-05
-4.98030993386616e-05
-2.00138457255781e-05
-1.67758124105579e-05
-1.7475687871432e-05
4.30286120434301e-06
-1.75561450381182e-05
-2.38644569533757e-05
-3.41206256338557e-05
-3.35956479294859e-05
-2.36041930088816e-05
-1.15905735564894e-05
-1.37877696880937e-05
-1.43380305222509e-05
-2.65780884296287e-05
-3.1155387213842e-05
-1.19317629004146e-05
-2.30392100027466e-05
-3.85051467390382e-05
-3.51967893066948e-05
-1.51482600483466e-05
-3.78005251916124e-05
-1.92782402334239e-05
-7.68349526423422e-06
-2.5193452872373e-05
-2.81468366402915e-05
-4.25972131455506e-05
-3.43761716940524e-05
-2.47297680684849e-05
-2.53653395240855e-05
-1.34740094800534e-05
-1.67698367695893e-05
-6.52324733402771e-06
-1.23874790928933e-05
-1.58692120143279e-05
8.36611508541199e-07
-2.89131372517006e-05
-1.5117940757482e-05
-1.95706586717667e-05
-3.42194992738734e-05
-2.15841880423496e-05
-3.53318907349307e-05
-1.54014922019688e-05
-2.54987404390708e-05
-2.21120250038223e-05
-2.82441709034472e-05
-4.00547321985497e-05
-3.11835500512607e-05
-3.51194059642914e-05
-2.42032928989595e-05
-3.11439511354795e-05
-3.35185301661756e-05
-3.07583567990593e-05
-6.72307100727368e-06
-2.02887650185349e-05
-2.86541989277063e-05
-2.62176468365702e-05
-4.53114941662392e-05
-1.41488524937198e-05
-1.56908781348405e-05
-3.16159275275375e-05
-2.07714536058314e-05
-4.26303474332679e-05
-1.91130627320595e-05
-1.72617339028701e-05
-3.73788876315229e-05
-1.49605812434518e-05
-2.22009241913194e-05
-1.64046347828783e-05
-3.48434169814807e-06
-2.90684059495287e-05
-2.26905835375104e-05
-2.96966439174371e-05
-4.30956794441893e-05
-1.87846418980874e-05
-1.16645739638303e-05
3.20208436673303e-06
6.95750271160162e-06
-2.91235882350243e-05
-1.1835493990276e-05
-2.68296627690159e-05
-1.84089102806779e-05
-5.41317337537432e-05
7.03335638307419e-06
-2.46912124772717e-05
-3.15664114282122e-05
-5.86762812407957e-06
-2.48775031392688e-05
-2.96832168554808e-06
-2.87721252610184e-05
-1.27268397559571e-05
-2.60130160243115e-05
-2.6188508750893e-05
-1.14893283992181e-05
-1.80084879620478e-05
-1.04652709349509e-05
-4.57441999028445e-05
-4.72943919421897e-05
-2.81429150064619e-05
-2.02739454133671e-05
-9.89860038300667e-06
-2.19427115511208e-05
-1.75163524102492e-05
-1.04555707916055e-05
-2.62440063325815e-05
-2.50057163950367e-05
-3.01212218494925e-05
-2.69272807858892e-05
-3.80558104938543e-05
-2.51794028863486e-05
-2.63341971159871e-05
-2.28604296201937e-05
-1.85227354374557e-05
-2.56215117419788e-05
-5.05437249311873e-05
-3.69537141777915e-05
-1.93548179067392e-05
-1.56954067802116e-05
6.56043618740379e-06
-2.81454280150687e-07
-3.8215519926035e-05
-2.84172369211923e-05
-2.9751303444483e-05
-1.24632995043177e-05
-1.98012385443487e-05
-3.35812219633943e-05
-1.71626928689538e-05
-1.62539255878545e-05
4.4688047565682e-06
-2.093290906054e-05
-3.05071964271541e-05
-4.97773288779261e-05
-2.56189205758592e-05
-1.75548055164935e-05
-2.14990875153157e-05
-2.21872524274768e-05
-3.50004443491325e-05
-3.88220889503232e-05
-2.32533331420661e-05
-4.13051046841984e-05
-2.16424693010067e-05
-2.19407489836846e-05
-2.91529266946782e-05
-1.65015541975323e-05
-3.10645816614005e-05
-2.483490643591e-05
-2.18878963225288e-05
-4.07088826602505e-05
-2.46929939853187e-05
-1.93040536531585e-05
-1.5346048965537e-05
-4.3334249019049e-05
-3.18844216945487e-05
-2.77532159400125e-05
-1.4361815990385e-05
-7.42890142136265e-06
-2.47839843685619e-06
-4.21959503532307e-06
6.60231668070697e-07
-1.176519610281e-05
-6.77507470136297e-06
-1.97952858090696e-05
-4.26021297071287e-05
-2.51019458689688e-05
-1.91444892672186e-05
-1.6787690533318e-05
-8.47761925201026e-07
-1.08943320261672e-05
-1.30683284623069e-05
-1.99291359058066e-05
-2.16947789733075e-05
-3.14318377534021e-05
-2.1313868753036e-05
-2.8720908953165e-05
-1.76789772970419e-05
-1.68501236898129e-05
-3.38186931678374e-05
1.75912354519784e-06
-2.95706423608278e-05
-2.82261073189039e-05
-2.05178704273273e-05
-6.80739167810885e-06
-1.10840422298539e-05
-3.59933642920197e-05
-2.39176276933682e-05
-5.14222164056246e-06
-2.9276166053196e-05
1.90716877556439e-06
-4.19202463519954e-05
-3.23461645360009e-05
-3.57705462700386e-05
-9.77297154541784e-06
-6.6567518429286e-06
-1.12729650475702e-05
-2.56121449895229e-05
1.88893390700612e-06
-2.73014971340657e-05
-3.26779749722521e-05
-3.38044338997424e-05
-1.3137140398267e-05
6.07655161725605e-06
-2.34653012770156e-05
-1.13995205043101e-05
-8.86057127355929e-06
-2.38333441472707e-05
-2.8455025901413e-05
3.8534738894397e-06
-5.77200073965734e-06
-7.63701705679435e-06
-5.0133297608892e-05
-1.08988987066952e-05
-8.75687088166958e-06
-2.09821252007372e-05
-3.1871777993379e-05
-4.22466707598606e-05
-3.36623469190904e-05
-2.04144623498555e-05
-1.00630464877906e-05
-2.17272165023565e-05
-1.08376222521962e-05
-2.18331039675818e-05
-2.35762531548272e-05
-2.01561212182611e-05
-3.00927111804476e-05
-2.54377238726158e-05
-2.47123548177936e-05
-2.26388381700585e-05
-1.96261800584923e-05
-1.05726487059431e-05
-2.4929023070803e-05
-1.70197700400094e-05
-1.05594787258449e-05
-3.66554486206702e-05
-2.45206609036465e-05
-3.27291731064991e-05
-1.48388400715469e-05
9.34634442509425e-06
-1.77382089971457e-05
-2.91184644957567e-05
-2.69240877670054e-05
-1.60259327569728e-05
-4.55955961159844e-06
-8.34087276641766e-06
-3.11735538722922e-05
-2.29679877090002e-05
-1.86964521395115e-05
-3.02247529292267e-05
-1.14389083786187e-05
-1.64618769204772e-05
-3.26287920778001e-05
-3.00324952531737e-05
-3.47074834713772e-05
-1.25358748503198e-05
-4.19118723925421e-05
-1.48423786193315e-05
-2.91960819827259e-05
-9.94708735574266e-06
-4.60790911459946e-05
-1.32790495120278e-05
-2.49766798262341e-05
-2.40611580171067e-05
-7.98472531363959e-06
-3.20791872899785e-05
-3.32002640013733e-05
-5.40349651193609e-06
-2.41414434624349e-05
-2.33009240646425e-05
-2.51062278528672e-05
-1.38287411569836e-05
-2.24264560381035e-05
-1.3128379345638e-05
-4.36917043472249e-05
-2.66473265732271e-05
-2.28204351989887e-05
-3.65242472212753e-05
-2.48232368243064e-05
-1.33481167826836e-05
-1.51909084963539e-05
-2.81333048247651e-05
-6.85795934592166e-06
-2.19878844787841e-05
-1.89169806362655e-05
-3.74071235605489e-05
-3.61448801558192e-05
-2.87496051498785e-05
-1.8870913018412e-05
-5.11239134336259e-06
-1.29190147804672e-05
-2.39359206737509e-05
-4.14359041472931e-05
-2.87104875537663e-05
-2.56072674421001e-05
-1.81339698757833e-05
-2.44619747918405e-05
-1.07347544429169e-05
-1.31296133821911e-05
-2.4325706427688e-05
-1.13073752630093e-05
-2.88254252720924e-05
-1.10964342764402e-05
-1.77084476802804e-05
-1.41228500968864e-05
-4.88119475602358e-05
-1.11576478541326e-05
-5.58433171629937e-07
-3.26786776842816e-05
-1.46396749135156e-05
-1.81430712590359e-05
-2.29803402018096e-05
-1.69901939794815e-05
-4.17617569887751e-05
-3.02428371451697e-05
-2.32538797139966e-05
-1.77509186669765e-05
-1.19968132243595e-05
-2.44992982561411e-05
-1.6885264826277e-05
-1.09517117149332e-05
-2.52531649773842e-05
-3.18435088950451e-05
-3.37375782613492e-05
-3.30305306604224e-05
-1.18889314622978e-05
-2.68699028691126e-05
-3.72460937570296e-05
-2.3953676400901e-05
-2.29589287617928e-05
-2.93894037326806e-05
-2.89839084160428e-05
-2.84266733254744e-05
-3.22358583646479e-05
-2.35382355427205e-05
-2.83946000215807e-05
-4.11791076138056e-05
-2.26471728762407e-05
-1.36237131017556e-05
-2.60153137922544e-05
-2.05594006838924e-05
-5.56602826017735e-06
-6.59949338729429e-06
-1.73425421745783e-05
-2.28584733589563e-05
-1.84443028187469e-05
-2.71196288962848e-05
-2.47507709383222e-05
-7.68875495061022e-06
-2.94430497852263e-05
-2.51548236469802e-05
-3.62965025031109e-05
-1.82442106483021e-05
-2.75601177029484e-05
-2.57851636908986e-05
-2.11487001770617e-05
-1.89637858286723e-05
-5.05065963355344e-06
-2.93794893416662e-05
-8.08206199246941e-06
-2.51957300545014e-05
-9.51447316450538e-06
-3.16043610042147e-05
-7.23561542651785e-06
-2.81298187691885e-05
-2.64058370202331e-05
-2.60352648806401e-05
-2.43850619666995e-05
1.6115752072403e-06
-1.12449275151523e-05
1.62345547435379e-05
-2.10340560285636e-05
-2.07303295730502e-05
-3.02068054477875e-05
-1.88733960171733e-05
-2.95732808517868e-05
-8.04006128338333e-06
-2.12661398472664e-05
-2.74249181224195e-05
-3.64807106477638e-05
-9.22209510315531e-06
-1.15185879358082e-05
-1.6218542273641e-05
-1.42410456418659e-05
-4.2130416539162e-05
-3.62410651432846e-05
-3.91005842344456e-05
-1.63118150218493e-05
-5.31263016323059e-06
-2.17357974533098e-05
-1.15246733432969e-05
-1.64399676691846e-05
-9.5526693733436e-06
-2.21203874011954e-05
-2.84811308725944e-05
-1.17093426507196e-05
-1.43067813063093e-05
-7.16931914090958e-06
-2.29680473402611e-05
-2.6148486439009e-05
-3.49332188491131e-05
-1.49720270433553e-05
-3.28737875073891e-05
-1.28446490846955e-05
-4.22468537996932e-06
-1.3593246805869e-05
-3.1197743851474e-05
-1.45651947015271e-05
-2.89236340150422e-05
-3.18943636387106e-05
-1.73985259151275e-05
-2.63847612745513e-05
-3.20106475416819e-08
-2.81759731667043e-06
-2.21502753837914e-05
-4.95992754779946e-05
-2.21593775459227e-05
-2.49402253673383e-05
-1.83688945316641e-05
-1.05519776543482e-05
-3.17947947344624e-05
-2.2746838393623e-05
-9.66785015410745e-06
-8.17162170412823e-07
-1.45021624238693e-05
-3.58338189932112e-05
-4.61712361725036e-05
-1.97955337943562e-05
-2.45648744498896e-05
-2.64863316886682e-05
-9.18065333810447e-06
-3.10591044501809e-05
-1.8254025967026e-05
-1.36542308795362e-05
-1.84524569283616e-05
-2.24441632341676e-05
-1.46217611518004e-05
-2.9065616797261e-05
-2.72607445942111e-05
-3.07999634582408e-05
-2.41907880969319e-05
-3.57111211754652e-05
-2.57459024293567e-05
-3.77714189643517e-05
-2.66257699584162e-05
-1.12785554207158e-05
-9.18994562796903e-06
-2.4739390921591e-05
-3.93030608365855e-05
-7.97007476303471e-06
-1.99968637000044e-05
-4.40459560679762e-05
-3.64026734166734e-05
-1.29746539604265e-05
-3.13979173022795e-05
-1.83656361838687e-05
-9.82151442812611e-06
-2.98181176838309e-05
-2.08546057308093e-05
-1.71376523937025e-05
-3.63975933600021e-05
-2.0516684396101e-05
-2.47557355955071e-05
-3.28220910195579e-05
-5.06269943279369e-06
-3.58635387094391e-06
-1.05151736378105e-05
-1.98716036856935e-05
-1.24562849388442e-05
-1.88235812776147e-05
4.78763021755508e-07
-2.45317225706273e-05
-4.29259430226307e-05
-3.80795161147061e-05
-2.00174120090342e-05
-2.48274694606029e-05
-1.93200276638837e-05
-2.02468132129089e-05
-4.11951242237328e-05
-3.22627442833394e-05
-3.38658747062816e-06
-6.02586393607138e-06
-4.0379042579508e-05
-1.17691689823019e-05
-1.18540716086267e-05
-3.96193825650866e-05
-2.21096136118396e-05
-2.66333174130138e-05
-8.8293156047679e-06
-4.94870742154045e-06
-1.09294877012042e-05
-1.27064931890398e-05
-2.42766717062627e-05
-2.31645930650742e-05
-2.98257010173327e-05
-1.16194088168824e-05
-3.99853106602808e-05
-1.7584136197938e-05
-1.05631210963964e-05
-2.35596754168026e-05
-2.59431200092317e-05
-2.98082985873063e-05
-3.36703699430638e-05
-1.17493199455188e-05
-2.26239514765168e-05
-2.78355838103315e-05
-1.13173441161942e-05
-1.7870765155393e-05
-2.18853964046742e-05
-3.61746337460738e-08
-4.46031345659357e-05
-2.20444490833198e-05
-2.00120506727342e-05
-3.25178161241521e-05
-1.16818565554482e-06
-2.77457197869138e-05
-2.46115771258445e-05
-1.36571160151814e-05
-1.85680604318703e-05
-2.69750192738908e-05
-2.63360184529433e-05
-8.04146089419629e-06
-2.44221971069755e-05
-1.0844352258061e-05
-2.28552473370162e-05
-3.57693854574717e-05
-2.0273318768643e-05
-6.71237127708522e-06
-2.24537649957677e-05
-1.70712483803697e-05
-1.76979608657464e-05
-1.83632655255623e-05
-2.27258121906916e-05
-1.54164132106749e-05
-1.60852676635513e-06
-7.27965395151008e-06
-2.16395270503318e-05
-3.08051227728241e-05
-1.03479290008255e-05
-1.37957962037933e-05
-2.25898446576804e-05
-1.37422974669016e-05
-1.56467144339731e-05
-4.1300657846351e-05
-1.4367174614163e-05
-5.24044957577766e-06
9.64264299556876e-06
-1.20210222782805e-05
-3.15470250603071e-05
-1.73524859493545e-05
-1.07142996953923e-05
-6.65820870467979e-06
-1.90195177341527e-05
1.21815392385635e-07
-1.82019956205584e-05
-2.75096101541825e-05
-2.0939285076228e-05
1.12006414631027e-06
-2.28663061679318e-05
-3.08912134618771e-05
-2.10208541076686e-05
-3.18779519216885e-05
-1.43745491901735e-05
-3.0716378306065e-05
-3.3786602002735e-05
-3.5098724801907e-05
-9.49686031880715e-06
-1.42875620687419e-05
-1.98314930309883e-05
-1.09548764405439e-05
-1.86433043253616e-05
-1.95246933064278e-05
-1.69819032725596e-05
-3.45898650203371e-05
-4.00112736197898e-05
-1.86811694459627e-05
-2.31354759355831e-05
-1.86884443881959e-05
-4.05824948122868e-05
-3.07365807026821e-05
-1.58082920776705e-05
-2.81644203684155e-05
-2.63295276057904e-05
-3.51487715916924e-05
-2.98015989580134e-05
-2.26624560651946e-05
-9.23459520282421e-06
-1.24796032213819e-05
-1.51584860072024e-05
2.47612336142331e-06
-1.39311039738245e-05
-1.9510728542707e-05
-3.02076307547148e-05
-2.81452403010554e-08
-1.10267358092272e-05
-3.01072525876526e-05
-3.03543988475984e-05
-1.17949620852823e-05
-2.2748151344682e-05
-9.41563969459374e-06
-5.74385092759558e-06
-1.16211874761205e-05
-1.99132868111837e-05
-3.38034169878298e-05
-3.36465268129754e-05
-3.1668791052427e-05
-9.10000992487696e-06
-1.56376820984921e-05
-1.08387857039059e-05
-1.101575105089e-05
-4.32524142746463e-05
2.97776444144923e-06
-2.95961247644024e-05
-6.220933473404e-06
-2.57761983597559e-05
-7.74731134546479e-06
-3.61152042312198e-05
-1.93835383131857e-05
-2.68001097829809e-05
-1.33848720698924e-05
7.5423027323253e-07
-2.57170302387008e-05
-1.4707091816768e-05
-3.01209201596947e-05
-7.2263351914604e-06
-2.34075528392904e-05
-3.00896842970209e-05
-1.29463616293011e-05
-1.96236471293151e-05
-2.8353696998626e-05
-3.8254905032804e-06
-4.35491614323006e-08
-1.78274188975335e-05
-1.17622026420126e-05
-7.5828271133695e-06
-2.85726274002828e-05
-1.22491940093432e-05
-2.79478627220556e-05
-4.36522415306422e-05
-6.17821367380558e-06
-2.72989712891162e-05
-1.82990945068516e-05
2.04469334029826e-06
-2.54228776659307e-05
-3.43491059516802e-05
-2.32682917182649e-05
-2.47959063645649e-05
-3.06652411721238e-05
-2.33137593758869e-05
-1.1569179449819e-05
-1.53719172642569e-05
-1.32908677253766e-05
-9.01817458138948e-06
-1.94722955296193e-05
-3.10308858119711e-05
-2.74862906445132e-05
-1.2779607247981e-05
-1.43586498912791e-05
-1.19296348474394e-05
-3.63947636580637e-05
-2.54319746159814e-05
-2.6595924128822e-05
-1.51687201155832e-05
-3.03420421291241e-05
-1.72857770706162e-05
-2.85954860470508e-05
-3.16760900301827e-05
-3.65432064162383e-05
-1.74413210282125e-05
-2.33332749973713e-05
-1.72873909130865e-05
-1.1739347746691e-05
-3.2968148772811e-05
-1.86471145426606e-05
-3.75520910868116e-05
-1.73477673547721e-05
-1.7390192812215e-05
-1.93355749596898e-05
-2.29261908590499e-05
-4.11668175281398e-05
-2.93694020366716e-05
-1.97361112486813e-05
-3.00175570033064e-05
-2.91982601715029e-05
-3.4827982811008e-05
-2.89049243190607e-05
-2.42415788996863e-05
-1.77092772187448e-05
-1.68678572693853e-05
1.00768500349599e-06
-2.71167925738031e-05
-3.24745069467333e-05
-1.08520446707078e-05
-1.2014243885704e-05
-1.46202228710294e-05
-2.90173411407451e-05
-8.35815261698373e-06
-1.19273593808858e-05
-3.07068349277972e-05
-4.39240331384512e-05
-2.80401977475476e-05
-6.86104394746087e-06
-2.79453386781854e-05
-3.40451081385626e-05
-1.75737348729927e-05
-3.05054907790603e-05
-2.8411919066737e-05
-2.33529284114702e-05
-2.80448058519406e-05
-2.36025361543238e-05
-1.61350197988605e-05
-1.45337899780021e-05
1.15528062221052e-06
-1.35695087662723e-05
-2.43233330258155e-05
-1.64292672124575e-05
-2.23049689623044e-05
-1.99277269396687e-05
-5.03878239396254e-05
-1.63101904989693e-05
-1.64788266030663e-05
-2.67448463884258e-05
-1.87147392128647e-05
-2.18825464413519e-05
-2.41443064783144e-05
-3.02592593755953e-05
-3.07878363193181e-06
-8.2891505185879e-06
-1.81338267808504e-05
-2.25741022380427e-05
-2.35520471979456e-05
-1.46724314441612e-05
-1.90192993656065e-05
-2.41197361056416e-05
-1.88269571667395e-05
-1.95785468461254e-05
-4.514707819895e-05
-2.26947277877723e-05
-3.00898716119103e-05
-1.18501364012559e-05
-2.2034015831145e-05
-1.76228493759695e-06
-1.7481164145556e-05
-1.48399940083679e-05
-4.76707436080371e-06
-2.27395426157114e-05
-3.1439711671034e-05
-3.53787986852217e-05
-2.59995782287301e-05
-1.69928234062766e-05
-3.02910950034359e-05
-2.97349408201183e-05
4.07891777947439e-06
-2.36940356031452e-05
-1.32619193764639e-05
-6.9989281144685e-06
-5.98217242373062e-06
-1.10139681806555e-05
-2.53772972413605e-05
-3.18583088668767e-05
-1.93328117669292e-05
-3.93984488667613e-05
-4.16350344938626e-05
-2.78776162344972e-05
-1.23868083139457e-05
-4.7323715950257e-05
-4.03317497721038e-05
2.7515736690427e-07
-2.17502142844339e-05
-6.65889843730982e-06
-2.1528494971969e-05
-5.10066711571865e-06
8.78989857446408e-06
7.61254251099738e-06
-9.55427593997344e-06
-2.352021702357e-05
-3.58119057634145e-05
-1.28165208900333e-05
-2.12627623692732e-05
-2.3780859739423e-05
-7.45000229087614e-06
-2.80655150589402e-05
-2.75742820443108e-05
-2.74533759293642e-05
-3.39901785621535e-05
-2.44826619860056e-05
-9.54865122745715e-06
-1.68841744827246e-05
-8.39933548738546e-06
-5.75704897412678e-05
-4.55199085517069e-06
-2.9139369307733e-05
-2.30655345471983e-05
-9.66491051540803e-06
-1.81383810544775e-06
2.80274601455998e-06
-3.0164070728197e-05
-2.60060731728163e-05
-1.05423976583833e-05
-2.61156017572459e-05
-2.18230146792942e-05
-2.27923883085317e-05
-3.95973118648843e-05
-7.26722271099917e-06
-7.69009463410936e-07
-1.47748326085139e-05
-4.56417967350825e-05
-7.82846183614543e-06
-2.44167627709074e-05
-1.15142743832143e-05
-2.01139313110891e-05
-2.5312807203883e-05
-3.15277189353587e-05
-2.06589020124361e-05
-1.77959553484548e-05
-2.14911728318669e-05
-2.16209767921113e-05
1.19516013261102e-05
-1.52458263522096e-05
4.42424577521579e-06
-1.4599266773023e-05
-1.08884792065154e-05
-3.68311996288055e-05
-4.74017408459423e-06
-3.66646928827881e-06
-1.87792502601897e-05
-5.76007011077503e-06
-3.65677091670968e-05
-2.64314596776604e-05
-3.81775435001639e-05
-9.5600681695944e-06
-5.49898786769179e-06
-1.16437780765369e-05
-4.37476979293016e-05
-1.34342057131916e-05
-2.70805316073986e-05
-4.26138189423192e-05
-1.67814854431345e-05
-2.0877364058971e-05
-2.07536015370583e-05
-1.29081667584062e-05
-2.41861539453368e-05
-3.76437110738459e-05
-3.67863245404651e-05
-3.14951573245232e-05
-2.11501107675496e-05
-6.53106621682296e-06
-5.45274322203282e-06
-2.64224703392512e-05
-1.29055485679289e-05
-2.82242499131392e-05
-2.32316309253079e-05
-1.363114646376e-05
-1.70746172282727e-05
-1.47838992957213e-05
-2.88641586733281e-05
-2.51936514941526e-05
-1.25464682847398e-05
-3.69844787179412e-05
-8.51120123382205e-06
-3.84145952827366e-05
-2.37849280966761e-05
-2.43509728007883e-05
-1.38011800484072e-05
-3.67960244691249e-05
-2.62563865325538e-05
-8.07821628145636e-06
-3.91809277671864e-05
-2.57577549185603e-05
-1.53238222950992e-05
-1.46845517414368e-05
-2.16344352671708e-05
-1.24479741568961e-05
-2.23865246000095e-05
1.73255219745124e-06
-4.33025789370162e-05
-3.2800867703084e-05
-3.76523795562919e-05
-2.69669799452238e-05
-3.18506190480692e-05
-3.70479120118122e-05
-3.24617299146136e-05
-2.42964057881426e-06
-1.12100438313967e-05
-2.74827876634139e-05
-2.06111430172099e-05
-3.2547799750287e-05
-2.97428303437888e-05
-1.24789251016806e-05
-6.73211305175604e-07
-1.63635301456291e-05
-2.78635164741704e-05
-2.40875275621605e-05
-3.29396921207665e-05
-2.71401799172958e-06
-1.85835655479735e-05
-1.96674895947359e-05
-2.55489719807112e-05
-2.81155560639068e-05
-2.59613156032897e-05
-1.85429067104929e-05
-2.61845174858764e-06
-2.05865729237367e-05
-5.45452985419324e-06
-4.93240613112038e-06
-3.02925511580919e-05
-3.01693352945144e-05
-2.07504026295177e-05
-3.11731437979369e-05
-1.17443297660752e-05
-2.57164351509473e-05
-1.46698095717507e-05
-8.38481567163723e-06
-6.02315133095107e-06
-3.19375634216198e-05
-1.42091222577992e-05
-1.73352896461896e-05
-2.19591373823491e-05
-1.74373004867285e-05
-3.08207174267161e-05
-3.57183465831597e-05
-4.79786727725486e-05
-3.32405725708024e-05
-3.16632532755162e-05
-2.3706269396463e-05
7.50646534393128e-06
-1.96746629736547e-05
-1.22102460330076e-06
-1.35097973618734e-05
-2.65487619706599e-05
-2.4241823921778e-05
-2.3724862352894e-05
-2.89867690166339e-05
-1.30039963483554e-05
-1.23884568632554e-05
-1.78880595292191e-05
-1.2569525726078e-05
-2.69327459010869e-05
1.14208347622386e-05
-1.05933487528786e-05
-1.28999801518327e-05
-2.67020298810625e-05
-1.06937569290595e-05
-2.30538793170533e-05
-1.16515000089072e-05
-1.68302807271056e-05
-1.08869412679016e-05
-1.77849874253885e-05
-1.72249871683654e-05
-3.83565684754055e-05
-4.92114672508366e-06
-1.39364335217653e-05
-3.99981122460515e-05
-5.85142993345533e-06
-2.74565912235389e-05
-1.80823102652248e-05
-2.09244269677589e-05
-2.41020809570189e-05
-1.5157055539799e-05
-1.68282119581481e-05
-4.86871576406305e-06
-8.12879152506545e-06
-3.0017320361636e-05
-3.31368927209456e-05
-3.23499422274127e-05
-3.22956542494271e-05
-2.97993779573973e-05
-1.1049152794967e-05
6.72290589303709e-06
-1.77487183806366e-05
-1.80707380201418e-05
-2.73709179098518e-05
-1.09960838105675e-05
-3.8953023735112e-05
-1.75789125300465e-05
-1.752851973812e-05
-3.73523368956936e-05
-1.01725838712257e-05
-1.02503010941619e-05
-2.20317281876825e-05
-2.04322360045554e-05
-1.11201785419347e-05
-1.7077997054266e-05
-5.54437826025212e-05
-1.94955823247282e-05
-5.34561024267656e-06
-1.72664678117388e-05
-2.43065607290114e-05
-3.90449018655999e-05
-1.94332434428342e-05
-1.31227061713143e-05
-4.42842652016405e-05
-3.32428194225265e-05
-2.3360414005602e-05
-9.53634322282902e-06
-2.31498121654694e-05
-2.18725339688574e-05
-3.37581453434411e-05
-2.33972565938323e-05
-1.32612396258797e-05
-2.3232959770324e-05
-4.69512168422097e-05
-1.16311309226143e-05
-2.51918653323807e-05
-2.24043385646602e-05
-2.20120781873924e-05
-1.84280566145606e-05
-2.57955470492933e-05
-2.31513720288871e-05
-1.42475488104273e-05
-1.1107133822162e-05
-3.83268226742836e-05
-2.69277055796274e-05
-3.07312752724581e-05
-5.95500167135744e-06
-3.27840783214107e-05
-2.18757954627617e-05
1.52853314943382e-05
-3.17814367193077e-05
-1.90955889768935e-05
-2.57364228341243e-05
-4.22069217092535e-05
-1.26578251482632e-05
-2.20503342738099e-05
-1.7774053280647e-05
-1.79870294975961e-05
-3.91063927410779e-05
-1.88852231793235e-05
-1.22588455118821e-07
-4.38129265286862e-05
-1.94822406998286e-05
-2.34717493013601e-05
-1.86308384232809e-05
-2.43789412892814e-05
-1.55210951460679e-05
-3.34408423989089e-05
-1.14745222670929e-05
-4.06979080346078e-05
-1.08448207196993e-05
-3.42661847846e-05
-1.81457894610634e-05
-1.72980243125754e-05
-2.53685205783211e-05
-2.18547888355349e-05
-2.70923783827927e-05
-9.8546871921351e-06
-1.16690243837174e-05
-1.68693676702558e-05
-1.20846386890382e-05
-1.54848932828064e-05
-3.31560175728297e-05
-2.836644614656e-05
-1.60740215702487e-05
-2.04954171811426e-05
-4.95131101157897e-05
-3.75112541686688e-05
-3.94879749640863e-05
-3.05916236886607e-05
-5.86388697786398e-07
-2.29991350947897e-05
-1.44952115109699e-05
-4.11693668686232e-07
-4.80719597638404e-05
-4.22388738059963e-05
-3.3105591650822e-05
-1.32689552057547e-05
-9.05534064935961e-06
-2.85011504555956e-05
-1.95575168914719e-05
-2.17214025611544e-05
-2.18792642276904e-05
-1.07301086703665e-05
1.5860546795474e-05
-5.36024784328732e-06
-2.00049980766429e-05
-1.0653050560771e-05
-2.65383825581255e-05
-3.6912163142377e-05
-1.4144125548941e-06
-8.10682824786019e-06
-1.03218010496751e-05
-2.63515294414155e-05
-1.40609844069197e-05
-1.03638285028941e-05
-3.47430211503946e-05
-1.59805889380449e-05
-1.68568645490454e-05
-5.01781225674879e-05
-5.6891016563046e-06
-2.31357574331558e-05
-1.68431179159374e-05
-1.78090738005524e-05
-4.0831846620181e-06
-1.48883995967191e-06
-1.71237382201063e-05
-2.17426979824439e-05
-1.1893360188797e-05
-1.01615338882287e-05
-3.65303658101536e-05
-1.39515392850431e-05
-1.12328147719353e-05
-3.33129531543681e-05
-2.93808118510665e-05
-7.13246369233629e-06
-8.57360368649812e-06
-7.17185896701113e-06
-2.85998368074522e-05
3.03779591573841e-06
-1.06411459940599e-05
-2.69639303266857e-05
-2.05149640165751e-05
-1.61454538301879e-05
1.83776689709767e-06
-2.46859325922727e-06
-1.91839333328716e-05
-2.79600054922894e-05
-3.34043113008237e-05
-9.70006866830819e-06
-1.70222415278305e-05
-4.69269407812782e-05
-7.85556170713587e-06
-1.64685920706458e-05
-7.31113136816856e-06
7.19002643521093e-06
-1.87020896557577e-05
-9.00273938709782e-06
-1.30665163214113e-05
-2.96104313186064e-05
8.54874855723792e-06
-2.65493606999596e-05
-2.39181502137784e-05
8.13788538954273e-06
-1.93694497164251e-05
-2.72357163359396e-05
-2.32874934492098e-05
-1.60304094855255e-06
-1.07017981601584e-05
-3.53432884582498e-05
-4.36524596795652e-05
-4.24957738410166e-05
-1.09418550224777e-05
-2.7821381121568e-05
-1.67289349993484e-05
-1.07095800602516e-05
-2.21032325731031e-05
-1.70973564168446e-05
-7.54432755937059e-06
-5.29533902738989e-06
-4.27414507442423e-05
-1.9272208336401e-05
-2.38558523872117e-05
-2.66893454398626e-05
-2.53809268343378e-05
-1.52714920157254e-05
-1.34550904929849e-05
-6.40008179852319e-06
4.14084340244759e-08
-2.75863126344427e-05
-1.9192889553242e-05
-2.6897439097101e-05
-2.65554978243149e-05
-2.8593595624009e-05
-3.82384724089846e-05
-2.40041370845541e-05
-1.14266670334115e-05
-2.62841363521952e-05
-1.71069204953276e-05
-2.41669136829871e-05
-5.87143333565222e-06
-2.04556968334948e-05
-3.34782201534012e-05
-1.706649362961e-06
-2.74171365514435e-06
-3.79460270073335e-05
-1.99288351939917e-05
-1.42602153263983e-05
-1.57621305351746e-05
-1.30150520960588e-05
-2.71921453771328e-05
-1.12082056915618e-05
-2.65906978606103e-05
-3.01339774347458e-05
-2.05340407375877e-07
-2.10238095271617e-05
-1.76931864368724e-05
-1.64059193682015e-05
-1.58008522866669e-05
-2.72997068295338e-05
-3.35017011247924e-05
-5.55061184460514e-07
-1.57584411414225e-05
2.50013242945114e-07
-3.45747043909044e-06
-3.8838071083881e-05
-1.42018782199414e-05
-2.3735023198791e-05
-5.84722339860084e-06
8.13805415372531e-06
-2.64198721615823e-05
-8.56706765227686e-06
-3.42373047429499e-05
-2.68050471315724e-05
-7.37993275656718e-06
-1.96963832012441e-05
-2.55875766551856e-05
-4.03045599600547e-05
-3.29830774255516e-05
-4.05959599755323e-05
-2.40810768690049e-05
-3.8110672873505e-05
-8.69252396357543e-06
-2.71557082823081e-05
-8.59056648683997e-06
-2.04732720081795e-05
-3.2883258711205e-05
-2.57543653677474e-05
-4.79534783214126e-06
-4.66944734689499e-05
-2.09514742942219e-05
-1.53392738087109e-05
-3.25790705297776e-05
-1.23305977807385e-05
-1.55069657537741e-05
-3.16923610688907e-05
-1.78139933052525e-05
-1.08621615754425e-05
-2.7929501797986e-05
-2.76815288246462e-05
-1.79559874364728e-05
5.65657341551741e-07
-1.27030298533054e-05
-4.52536535531402e-05
-1.4522962201996e-05
-2.72039532934901e-05
2.90232360208591e-06
-1.70504013311585e-05
2.94773472062699e-06
-2.6651398537079e-05
-5.15999349575687e-06
-3.22600902988474e-05
-3.93195793620527e-05
-6.87835516047995e-06
-3.433807344253e-05
-3.62508443980252e-05
-1.5749289744985e-05
1.09572175727275e-06
-4.82623237644057e-05
-3.38210346905824e-05
1.82832248490056e-07
-2.01787216314224e-05
-1.49072002670392e-05
-4.65710904616407e-05
-3.00661201336039e-05
-1.24214287885968e-05
-2.33812909293383e-05
-3.44178251068528e-05
-2.66482776560356e-05
-1.84315151767051e-05
-2.72806175734115e-05
-2.63450857252053e-05
-1.08991981369134e-05
-2.21927774858123e-05
-2.53057351498347e-05
-1.37746751064937e-05
-2.90539560095149e-05
-2.71466469776261e-05
-3.31131941546516e-05
-2.84241347171287e-05
-2.62769230368711e-05
-3.31627176080658e-05
-1.7724206014372e-05
-9.24124509653412e-06
-7.65102965060417e-06
-3.26540284526586e-05
-4.16769713368408e-06
2.60489384174667e-06
-2.39049248704414e-05
-1.57365201999499e-05
-7.86947093849577e-06
-5.79752783084345e-06
-2.45058797239937e-05
-4.66417149946328e-05
-2.76467188597829e-05
-3.32517947639141e-05
-3.07979251212661e-05
-1.76998723941617e-05
-1.70166073386908e-05
-7.35896634393712e-06
-4.33927163971832e-06
-2.61141259314326e-05
-4.03087093477502e-05
-3.1370089436958e-05
-2.84695750828209e-05
-2.30366929903614e-05
-1.62445175782113e-05
-2.29735754192894e-06
-2.82889529978279e-05
-1.75647889710648e-05
-1.21995787244617e-05
5.35171262394648e-06
-1.00800385301833e-05
-1.61963383966956e-05
-3.13054952584899e-05
-2.27917977587345e-05
-1.37567171403486e-05
-3.03390371356061e-05
-3.19087342651891e-06
-3.30700269555119e-05
-2.89636790030971e-05
-1.93135384963897e-05
-5.34634129389786e-06
-2.77886759868702e-05
-9.32569555166564e-06
-3.51197466463824e-05
-2.42127397186651e-05
-1.34012253899104e-05
-3.08761995386506e-05
-2.91353550952409e-05
-1.87508989989187e-05
-1.48943173013395e-05
-2.44227149510607e-05
-1.06460673250885e-05
-3.01448039459952e-05
-1.68493080339289e-05
-3.16634742089384e-05
-1.65819985443006e-05
-1.86278131113966e-05
-3.79361264436196e-05
-3.7747577558481e-05
-1.00266527613471e-05
-1.25761719098113e-05
-7.89867461561129e-06
-1.13787669220842e-05
-1.30941185292753e-05
-2.43237657599362e-05
-3.25282523832864e-05
-3.29616342176371e-05
-2.64637739070085e-05
-1.42990879785113e-05
1.32302513680582e-05
-2.97343817956295e-05
-3.0904079110852e-06
-2.54460262359346e-05
-2.67250038901946e-05
-2.51656561289966e-05
-1.9620963630616e-05
-1.60260527970416e-05
-3.1194690013359e-05
-1.55249679628843e-05
-2.435263064012e-05
-4.54604682946803e-05
9.55833058224522e-07
-9.11972324142665e-06
-2.26352988832312e-05
-2.88418298215019e-05
-1.74081425907198e-05
-2.87804609580236e-05
-9.81281945081476e-06
-1.91266749396439e-05
-2.20171433856622e-05
4.17692890911798e-07
-4.30655402883681e-05
-9.60749430243754e-06
-1.38340246759141e-05
-2.0433652654522e-05
-2.02412475524535e-05
-2.77972193813827e-05
-3.49549621387948e-06
-7.23275367856838e-06
-2.39938519287314e-05
-2.71297461791271e-05
-2.87623157669547e-06
-1.28759059138892e-05
-4.98168423438594e-06
-2.03420999779375e-05
-1.123469283052e-05
-3.32649667122622e-05
-2.8063308658369e-05
-1.30138167246121e-05
-2.36532039179134e-05
-1.1525242034609e-05
-1.00660005760965e-05
-3.96760402935446e-05
-1.56253682317945e-05
-3.73462898192559e-05
-3.33569463662311e-05
-1.87044828083637e-05
-2.70249020835697e-05
-1.78087546518731e-05
-2.75991877920673e-05
-3.27154704921158e-05
-9.64071712230418e-06
-1.7478056369785e-05
4.72462021431298e-08
-2.32339913589679e-05
-1.62960469821775e-05
-3.06996687126134e-05
-2.45478207753195e-05
-2.62755571696344e-05
-2.0939235744084e-05
-2.31708551740599e-06
-3.02359505293327e-05
6.28108295481728e-06
-1.32001586803351e-05
-2.81421078723856e-05
-1.61789437013157e-05
-2.50929319134785e-05
-3.86354421260049e-05
-4.5663495809698e-05
-8.84073496898514e-06
-9.72280689827e-06
-6.40827441338906e-06
-2.14417048015896e-05
-1.43593779631255e-05
-2.03422870286408e-05
-1.21113077965517e-05
-3.09093233845112e-05
-3.51462966708705e-05
-3.83372345939448e-05
-4.24763958264842e-05
-3.39949908738944e-05
-1.39944675214003e-05
-2.03627928364936e-05
-1.86224249502539e-05
-1.98388448376621e-05
-1.11347831492631e-06
-4.04793666600626e-07
-1.17391547949192e-05
-1.43720148506371e-05
-2.61424418613831e-05
-3.63157199987118e-05
-1.29997558509451e-05
-1.3111694891699e-05
-6.03349220208908e-06
-2.6000245188527e-05
-4.2315756990597e-05
-7.4519023085935e-06
-3.31327343611825e-05
-2.38217055386202e-05
-9.41488326349013e-06
-6.7127266203519e-06
-4.30218194376692e-05
-2.03406154714609e-05
-8.98231666310457e-06
-8.40517686146725e-06
-1.93767361095317e-05
-4.17773769228407e-05
-1.96525400672988e-05
-1.60823416839431e-05
-2.91577047919469e-05
-9.52812023298635e-06
-2.66613951500859e-05
-3.31157159756505e-05
-4.91999048494015e-05
-3.66470787750453e-05
-1.86398292705832e-05
-8.2719574507177e-06
-1.2477096887065e-05
-2.01750506058737e-05
-2.07108756289421e-05
-8.69810783155606e-06
-2.62586700407311e-05
-2.1734354348879e-05
-3.50155035887398e-05
-2.52259165007498e-05
-1.85129186224777e-05
-3.00415049302884e-05
-4.38580399553053e-05
-4.97785226322004e-06
-3.41616621215714e-05
-2.80352296597668e-05
1.71540022927271e-06
-2.34760619193599e-05
-3.96767952784408e-05
-1.09521253793499e-05
-6.51441160695601e-06
-1.58894461856649e-05
8.44993444064239e-06
-9.90049286220947e-06
-1.13304746675986e-05
-2.49393102489371e-05
-4.41839151079455e-05
-2.57694440429892e-05
6.86387111924868e-06
-8.76780297433959e-06
-1.96727134075473e-05
-4.20638018829674e-05
-4.00132430012686e-05
-2.12320903963601e-05
-1.32050824042441e-05
1.85900936430149e-05
-1.20233972431092e-05
-1.22719189093563e-05
-1.99577935938678e-05
-3.25365518324247e-05
-3.69753099251077e-05
-2.07532630288782e-05
-2.21644998322055e-05
-2.32433217926054e-05
-1.50878035442645e-05
-2.72979895053572e-05
-3.39701424970027e-05
-3.2810883616908e-05
-3.63695586598701e-05
-1.39936986670541e-05
-1.584116485731e-05
-1.92230554739676e-05
-2.8832952791899e-05
-2.4071686922951e-05
-1.55507938815017e-05
-2.53674823240511e-06
-3.08176565953405e-05
-2.21950282261462e-05
-1.05968334326024e-05
-2.34646985782234e-05
-5.50794634879851e-06
-3.75536590527248e-05
-2.74055360235125e-05
-1.8259157087175e-05
-1.33057950088289e-05
-2.13241919783411e-05
-1.81107881995052e-05
-2.33430989948951e-05
-2.08815376527248e-05
-1.21742588837158e-05
-3.43869594079381e-05
-1.9764450986635e-05
-2.33802867898214e-05
-1.39972943788948e-05
-4.5478602117674e-05
-2.34043556345756e-05
-7.33335534446767e-06
-1.20197164849655e-05
-1.65632497471187e-05
-3.07621412763008e-05
-1.56945187121489e-05
-3.48618081006764e-05
-2.9853390313245e-05
-2.77638364710439e-05
-3.32622358870686e-05
-9.22028542128459e-06
-2.08741962472144e-05
-4.77727939690582e-06
-1.7938961110846e-05
-1.82040998531584e-05
-2.60029427680764e-05
-3.2419502976492e-05
-2.1215727441811e-05
-2.99556454742797e-05
-2.15662997559476e-05
-3.22057658940261e-05
-2.5058097485012e-05
-2.71514446559998e-05
2.09731607076457e-06
8.95374119986026e-06
-4.57757226250798e-05
-2.22476804890904e-05
-3.78562443186256e-05
-2.19235381075212e-05
-1.36975780158441e-05
-2.5183789703234e-05
8.06761740061421e-06
2.65271922147751e-06
-1.19366418631469e-05
-6.15876478731065e-06
-2.92200740049045e-05
-2.54396876444326e-05
4.29999589079714e-07
-7.07479185648505e-06
-2.52420867074224e-05
-3.12461492352355e-05
-2.53865146339695e-05
4.15332426791143e-06
-2.06549185221893e-06
-1.22453023068691e-05
-1.07513859810896e-06
-9.6021563018606e-06
-4.16325040824364e-06
-3.77940816437379e-05
-3.31898801236235e-06
-2.5434757614772e-05
-1.86308331454622e-05
-1.33311784287647e-05
-2.02377982628758e-05
-1.99718581135484e-05
-6.50710577043514e-06
3.28551098692214e-06
-1.66185039321117e-05
-2.14158279531768e-05
-3.79843716986912e-05
-2.61180584924314e-05
-2.82482379599431e-05
-2.33143919321768e-05
-2.53056210545982e-05
-3.4463356905483e-05
-1.95966706254336e-05
-1.92951752366292e-05
-1.13322026894447e-05
-3.55395173826862e-05
-4.13849168144647e-05
-3.84146149219277e-05
-2.94470686026733e-05
-3.87866979711938e-05
-8.22788653346526e-06
-1.70035444648936e-05
-9.25953131709983e-06
1.30457191705662e-05
-8.82371571291981e-06
-3.2282652049481e-05
-7.29927893813505e-06
-1.3801451134462e-05
-1.6040794903468e-05
-1.3614142475428e-05
-1.85537665838506e-05
5.31535641622064e-06
-2.5664820076883e-05
-4.21770923470527e-05
-2.00280357396766e-05
-9.5999911757729e-06
-3.27302176591562e-05
-2.96723883480002e-05
-3.90570177951621e-05
-1.87535553615089e-05
-9.11236249298708e-06
-1.80640601784638e-05
-9.11961341199804e-06
-2.40540807842572e-05
-1.45418348478478e-05
-1.38030024201197e-05
-2.32714770598628e-05
-1.16469992348905e-05
-2.09283508872752e-05
-3.2773949814012e-05
-2.22519021954181e-05
-1.89314412272201e-05
-4.14375262383973e-05
-1.53415001750093e-05
-2.06728519839141e-05
-2.48861419403709e-05
-2.87547593319151e-05
-3.17429120284206e-05
-2.69727805198607e-05
-2.54608067809927e-05
-1.30952111639662e-05
-2.34476188779251e-05
-3.87364098541233e-05
-2.08375174060274e-05
3.30621436986829e-06
-2.29836124860738e-05
-8.2273983072103e-06
-2.44055502242253e-05
3.13002356087797e-07
1.93064390384447e-05
-3.49265898685964e-05
-2.90304838105663e-05
-2.72020352823927e-05
-1.48880409510108e-05
-3.52905958186803e-05
-2.77041481623433e-05
-1.83518654094578e-05
-1.27438047983241e-05
-4.72537239189956e-05
-1.86380651662262e-05
-3.1859415745971e-05
-1.99113294452202e-05
-3.96090655271538e-05
-1.54790142780606e-05
6.77955245066198e-06
-1.59969728832047e-05
-2.34485813802149e-05
-1.09280653212978e-05
-1.93395679989e-05
-1.48467273432812e-05
-1.80990295587979e-05
-1.9352070384894e-05
-4.33146368616814e-05
-2.36253094668308e-05
-2.92547219598879e-05
-1.88171163020892e-05
-3.29190864180971e-05
-3.50482078254789e-05
-2.11951027660538e-05
-1.98798883678494e-05
-4.03518027424272e-05
-1.1590536628914e-05
-2.47459387703145e-05
-2.11550925008766e-05
-7.03138893727558e-06
-3.74322811080381e-05
5.31193124002511e-06
-3.45095467592767e-05
-2.26022186934117e-05
-1.43592412699194e-05
-3.08675454648794e-06
-4.54698022475798e-06
-1.90606185503557e-05
-1.32035240190199e-05
-3.60050905677614e-05
-2.74739491780872e-05
-3.01029554221696e-05
-2.75878068740642e-05
-2.37999180308259e-05
-2.42015591296788e-05
-5.69730746575676e-06
-6.59043877305447e-06
-2.40602370040365e-05
-1.55281153781849e-05
-1.02304064672377e-05
-5.35192988552955e-05
-2.0943688785689e-05
-4.40603650189471e-06
-1.75971049227381e-05
-2.58579500283936e-05
-2.66721246204973e-05
-2.5185482807137e-05
-3.39038126843773e-05
-4.24788636758971e-06
-1.47715562524315e-05
-1.34143723850594e-05
-3.00928141893707e-05
5.20118003091502e-07
-1.85745667434192e-05
-3.00869931207645e-06
-2.40940200310165e-05
-2.49891477610102e-05
-3.728044620813e-05
-8.12265694516199e-06
-2.47134672468807e-05
-3.86840320314404e-05
-2.45700202667498e-05
-4.24872380813621e-05
-1.85037590680248e-05
-8.39899085509704e-06
-1.30515273684818e-06
-9.09103585996247e-06
-2.51254869226685e-05
-1.87327090881232e-05
-1.59055219077106e-05
-4.11871486534164e-06
-1.04131145179878e-05
-1.2318838934047e-05
-4.53680259104034e-06
-2.26881437451934e-05
-3.86553318907702e-05
-3.81986642724742e-05
-4.07590600765991e-05
-1.19776118874028e-05
-2.31354742580296e-05
-2.34987600941711e-05
-2.40755368775523e-05
-2.80147258008096e-05
-1.31086634331081e-05
-3.40008602257521e-05
-4.90187215877695e-05
-2.92909508617188e-05
-1.22289829317951e-05
-1.83645129848712e-05
-4.25609880069201e-05
-3.46439040359852e-05
-4.76876322852523e-06
-3.4189577338894e-05
-3.835236979443e-05
-3.67489142080167e-05
-2.36254221464204e-05
-2.71048265482841e-06
-3.38396478495601e-05
-1.72512361067294e-05
-3.15838091006995e-05
-2.85455995291328e-05
-1.46728270691482e-05
-6.7192632222569e-06
-2.76166858031204e-05
-1.01468066111796e-05
-2.79288223226318e-05
-3.61827004492024e-05
-2.56074427445568e-05
4.59682387555357e-07
-2.39483332734818e-05
-1.3466248785921e-05
-2.85894708474615e-05
-1.55266034955358e-05
-2.58513321279063e-05
-3.03270991505227e-05
-2.22394414480716e-05
-3.27088578546761e-05
-7.61459491689874e-06
-2.30526970983982e-06
-9.13997208060382e-06
-3.49798201869879e-05
2.70403330524032e-06
-1.37119125586405e-05
-2.05930399236836e-05
-2.56436187580783e-05
-2.16549511249904e-05
-3.14877649150158e-05
-1.94779086884297e-05
-1.04451395343652e-05
-1.21244934499457e-05
-6.13941031995705e-06
-3.09114404332411e-06
-2.57179088429901e-05
-3.20018390504061e-05
-1.15218110733444e-05
-5.86969321936545e-06
-9.42879312862879e-06
-4.62052063509198e-05
-2.78466042481118e-05
-1.93720753564769e-05
-1.56605363853314e-05
-3.19504469908846e-05
-2.55321407311575e-05
-1.64160537668078e-05
-2.86466595559156e-05
-9.04190614001936e-06
-1.36680310692402e-05
-3.15320619675911e-05
-1.44135828110832e-05
-1.73000956812752e-05
-2.93128758360783e-05
-1.74580524237012e-05
-2.72613616290429e-05
-1.94789692065673e-05
1.336468184569e-06
-2.73467318468885e-05
-2.12835815789515e-05
-3.03717972381271e-05
-3.11341963176713e-05
-3.87790216636763e-07
-3.78736923978549e-05
-3.43984871637626e-05
-3.67111616117342e-05
-8.76995652003494e-06
-2.13575625038377e-05
-1.48201752300943e-05
-2.20742930340046e-05
-2.69859088548544e-05
-1.84977500000929e-05
-2.11805172471575e-05
-1.64396989222845e-05
3.16536144476463e-06
-2.81473848324389e-05
-1.85377773176325e-05
-2.15193830671413e-05
-3.56457249564591e-05
-1.99064050709566e-05
-2.91803867668715e-05
-8.43162919189413e-06
-1.46006061540386e-05
-2.9675716186139e-05
2.81703157437899e-06
-4.76770304479855e-05
-2.87516971393289e-05
-3.35064569108311e-05
-1.80317888519536e-05
-1.93686533933965e-05
-2.5011108339914e-05
-1.56861353605495e-05
-2.96369748784874e-05
-1.24125081822681e-05
-4.49868653346694e-05
-2.65553526136776e-05
7.60751647312241e-06
-2.48409489169442e-05
-3.0713760839474e-05
-1.67392794047175e-05
-4.20213300639485e-06
4.91939734503114e-06
-1.78004221569263e-05
-2.69399188815265e-05
-2.5203921404732e-05
-6.83048391575132e-06
-1.38699045894037e-05
-1.82084008033741e-05
-3.51064031880251e-05
-9.74376405424363e-06
-3.45129177757703e-05
-1.38980277940497e-05
-1.86636063057174e-05
-3.02906088272424e-05
-2.80941845135567e-05
-3.87622393346665e-05
-4.09668624873317e-05
-3.18720251847256e-05
-3.94255861323948e-05
-2.80014447343317e-05
-2.65848059049323e-05
-1.8164084429281e-05
5.10461655842624e-06
-1.0073543435006e-05
-3.14705266408398e-05
-3.50217151464918e-05
-2.58867660398536e-05
-1.51859751085903e-05
-3.68384365494237e-05
-4.45111262638778e-05
-8.83403818840514e-06
-2.77170029314179e-05
-4.07186896457831e-06
-1.19974333569711e-05
-1.41522007545852e-05
-6.96763059589783e-06
-1.45258773606956e-05
-2.07478137348553e-05
-3.79796674192687e-05
-3.06829432939168e-05
-3.0503970056032e-05
-1.77831616503383e-05
-3.27467444387471e-05
-2.07136958207526e-05
8.97306664400832e-07
-7.79649970748963e-06
-1.27731109739954e-05
-2.54015324508454e-05
-2.24333893125438e-05
-2.87560413855769e-05
-2.78364544296853e-05
-7.41260469821576e-06
-1.07260720970433e-05
-2.4171517118662e-05
-2.98712125623254e-06
-4.05692903834575e-05
-2.25284224165442e-05
-2.22810747763133e-05
-3.84523298014375e-05
-2.36907120788895e-05
-3.71257897336867e-05
-3.54111302645626e-05
-5.24563637333886e-05
-1.63533024313759e-05
-2.77232288405045e-05
-4.66627321254497e-06
-1.0009573556303e-05
-1.38865310290532e-05
-1.81473073569127e-05
-2.99517108598115e-05
-1.88465471889183e-05
-3.79585800192095e-05
-3.23282087089849e-05
-2.88669333779621e-05
-1.9777559922833e-05
-3.80838537609649e-05
-1.2913036458165e-06
-3.07692903482029e-05
-2.08651549643385e-05
-2.65078688899134e-05
-2.2982037253398e-05
-1.66218429893754e-05
-2.9156246268667e-05
-2.67474372740574e-05
-3.11286133807419e-05
-8.00138262587552e-06
-2.16090955562007e-05
-1.14386050090699e-05
-2.08329466612343e-05
-3.05800595499581e-05
-2.59028479134479e-05
1.05078875789859e-05
-4.19683975618988e-05
-3.0272175704696e-05
-3.27655851466844e-05
-4.69127399929978e-05
-2.10652623508341e-05
-3.14995316250883e-05
-3.83579961052034e-05
-1.15662497131374e-05
-2.07479045176295e-05
-2.134241297407e-05
-3.56206787865231e-05
-2.74878400979619e-05
-5.08599475623472e-05
-2.57382057738983e-05
-3.1885177419407e-05
-3.49404233231099e-06
-1.56483397850175e-05
-2.16531375554903e-05
-2.21098689442706e-05
-1.40340543964303e-05
-6.0270468097302e-06
-1.77126261056192e-05
-2.22450301272038e-05
-3.2020794755014e-05
-3.25396800266705e-06
-2.44803195610459e-05
-7.82777332612126e-06
-2.87102213525503e-05
-3.54074348078116e-05
-1.97312067799344e-05
-3.00530923643326e-05
-2.78854130819846e-05
-2.61634365952666e-05
-7.99353244697327e-06
-2.62580127706704e-05
-3.59487614650073e-05
-3.31064718467175e-05
-1.2083729300691e-05
-1.31688523011317e-05
-2.45516038664332e-06
-2.05106630980248e-05
-7.09354171529671e-06
-2.39755810672429e-05
-1.68075558226326e-05
-2.73341881287977e-05
-8.14894842538017e-06
-7.15101477432176e-06
-3.16199897209525e-05
-9.96587846240942e-06
-1.25249006224198e-05
-2.05284460067548e-05
-1.19060509259506e-05
-3.40715713588461e-05
-2.54804747791195e-05
-1.57904382477805e-06
-3.48928329253163e-05
-3.53066524221662e-05
9.78602047389278e-06
-7.32367543521416e-06
-9.09882717994737e-06
-1.02399516263826e-05
-9.30232077853825e-06
-2.63236452527097e-05
-9.84489229256835e-06
-6.09829689209854e-06
-4.21095167497645e-05
-8.9496998033575e-06
-1.10796925965477e-05
-3.52087056959516e-06
-1.19835266187957e-05
-1.66574611613069e-05
-2.28874302968874e-05
-1.50499359061829e-05
-2.62806517055476e-05
-2.36148908752399e-05
-1.6235275570637e-05
-1.30825671140463e-05
-1.44782714829559e-05
-3.24031013724232e-05
-1.67528872951341e-05
-6.74773639014351e-06
-9.09462161027617e-06
-3.0682417036985e-05
-1.63707821944399e-05
-4.39345030137873e-05
-3.58457134211566e-05
-2.92670884749149e-05
-2.58740729765209e-05
-1.27479661943136e-05
-1.91219339971576e-05
-1.53451611562176e-05
-3.49386203753344e-05
-2.84809157335809e-05
8.82061231523926e-07
-1.15294392534959e-05
-1.45443371547896e-05
-9.46844746234634e-06
-3.73214802993084e-05
-2.10520167452415e-05
-2.95791892805504e-05
-7.39126511567301e-06
-2.00238672155966e-05
-2.87643190628622e-05
-1.5077995402108e-05
-2.09959683261954e-05
-3.92568008480488e-05
-4.33534681287958e-06
-1.43269300960725e-05
-3.31329373313622e-05
-1.2300630129462e-05
-1.71255514227894e-05
-2.17918478805233e-05
-5.02385131548523e-05
-1.23635697061205e-05
-1.17351270268445e-05
-1.11628240093096e-05
-2.54350723657627e-05
-2.32848932719655e-05
-2.69660672729401e-05
-4.22667939825021e-05
-2.80266904051644e-05
-3.44493668163476e-06
-3.56273881940832e-05
-2.29097515213302e-05
-9.01280433206212e-06
-1.72202215914547e-05
-1.11884094284217e-05
-2.12796648261134e-05
-3.71590019658278e-05
-3.80634055270314e-05
-1.92076566681893e-05
-1.40221064116624e-06
-1.78241655542829e-05
-2.22246987577031e-05
-1.89977653212073e-05
-2.66867536271752e-05
-4.89597790362611e-05
-5.0874522232061e-05
-2.33614588884491e-05
-1.58725502067588e-05
-2.56694951607572e-05
-8.21968082383488e-06
-1.55318734311592e-05
4.53431901674312e-06
-3.08195568631715e-05
-3.21540944645123e-05
-4.85748579658262e-06
-3.08728805254643e-05
-2.85530079520363e-05
1.98612324425327e-06
-4.69986433236646e-06
-2.3355725381504e-05
-2.38924130088308e-05
-1.22772472875474e-05
-3.69709829439235e-05
-2.65499533509188e-05
-2.9073153546753e-05
-1.56876591638665e-05
1.01852611134479e-06
-1.0731309337089e-05
-3.43548096586995e-05
-1.45220478353657e-05
-7.40623416468903e-06
-1.75862773373939e-05
-2.4351869626628e-05
-2.54697416652557e-05
-2.96179252471253e-05
-2.50181636575118e-05
-2.82466803732508e-05
-2.23043445074682e-05
-3.72238179688523e-05
-3.25351074529184e-05
-1.0673136697569e-05
-2.42933953250617e-05
-2.60124846524203e-05
-1.05096045594394e-05
-4.38504846197782e-05
-1.48781004132678e-05
-2.86769743531267e-05
-7.83432862124991e-06
-2.26348251337418e-05
-3.41999036743381e-05
-2.09169594540627e-05
-2.60079708875279e-05
-2.36077207865895e-05
-2.68167716314517e-05
-3.66029987669268e-05
-9.45391173470606e-06
-9.98919148659023e-06
-2.38831482166884e-05
-2.81852689053595e-05
-2.95983530034438e-05
-3.43947682650837e-05
-3.68334633094919e-05
-2.67336722691571e-06
-5.51371926606401e-06
-2.17623294637426e-05
-3.48991077779097e-05
2.98350605859071e-06
-9.27643985370597e-06
-1.82460728572549e-05
-2.00698692163605e-05
-3.1247827010926e-05
-1.86415456965205e-05
-7.11258901069638e-06
-7.528845998259e-06
-1.27645746758362e-05
-1.86956377526876e-05
-3.82646987557387e-05
2.76057336447897e-06
-4.43770065070465e-05
-3.45251596452635e-05
-3.69765595854209e-05
-1.92092718028357e-05
-2.88062079899616e-05
-2.39764299268312e-05
-1.0446692268634e-05
-1.95303625651579e-05
-1.20216268416775e-05
-2.27501310523115e-05
-7.23010442606132e-06
-2.30100433897799e-05
-2.46804307856624e-05
-2.58857832093751e-05
-2.60357228524214e-06
-2.09316937656147e-05
-2.97490074849823e-05
-4.21748333587252e-05
-1.33299941785944e-05
