# Supplementary material for: Research on computational propagation and identification of mine microseismic signals based on deep learning
Source: PLoS One. 2025 Oct 22;20(10):e0334641. doi: 10.1371/journal.pone.0334641 (PMC12543183; doi:10.1371/journal.pone.0334641)
Supplement: S3 Data — (ZIP) [file pone.0334641.s003.zip › 000100500002937.xlsx_0.txt_24.txt.txt]

-3.27156488257384e-05
-4.40298065813632e-05
4.39041495734091e-06
-1.1893702236388e-05
-5.50273325185459e-06
-2.20420104520383e-05
9.5750536145011e-06
-1.55707099799224e-05
-3.50551625282112e-05
-1.74006278537234e-05
-1.23090554796915e-05
-2.55002692831633e-05
-2.45500262523813e-05
-2.82334226036984e-05
-2.18422184281031e-05
-1.46862809149812e-05
-2.21065214088542e-05
-3.230902966223e-05
-3.23455000754415e-05
-3.56002859132052e-05
-3.44976190005489e-05
-2.8666978160179e-05
-8.76291613255291e-06
-6.41320754842829e-06
-3.4066246673131e-05
-1.00772430392859e-05
-2.78890447349007e-05
-9.05362826706418e-06
-3.87636380962218e-05
-1.60107867456188e-05
-1.50393317048109e-05
-1.72174323384654e-05
-2.11964389870006e-05
-1.59499707839864e-05
-2.56382924769623e-05
-1.88108431586012e-05
-1.16063879719355e-05
-3.06538294237441e-05
1.3466237605799e-06
-3.39466672262796e-05
-3.11237103135137e-05
-3.91878318151689e-05
-9.96623640022128e-06
-1.23374260920623e-05
-2.54573391843243e-05
-3.97629952098734e-05
-1.88544773778866e-05
-2.64685850046187e-05
-2.18525949610728e-05
-1.31005125214928e-05
-1.77476956248939e-05
-2.35093846850638e-05
-2.72735613575642e-05
-4.4961712122555e-05
-3.07162158981956e-05
-2.80771986068995e-05
-1.87714938554825e-05
-1.59662830601891e-05
1.55250289557523e-06
-2.53873977675514e-05
-1.39287677858253e-05
-4.78648912982657e-05
-4.6233795318411e-05
-1.7482011404943e-05
-2.0730775464451e-05
-9.84802332164708e-06
-2.17966516090289e-05
-2.57537849414792e-05
-7.28741307166721e-06
-8.55082150676107e-06
-3.13484207730959e-05
-1.25083769502216e-05
-3.81576870724533e-05
-2.73048958272864e-05
-8.45447354882157e-06
-1.50324460889918e-05
-5.19104838056797e-05
-1.57684367818595e-05
-2.96005426886347e-05
-2.06208060275072e-05
-2.78512740263331e-05
-3.71992336249469e-05
-2.07698712896773e-05
-2.90326612366824e-06
-4.13073464100983e-05
-3.74805132357724e-05
-1.87841945630045e-05
-2.31952226734728e-05
-2.05128963431797e-05
-1.19583337951816e-05
-1.45371413703594e-05
-6.28539529010197e-06
-1.77491338705172e-05
-1.17013543687874e-05
-2.05532614588561e-05
-3.03726009293576e-05
-4.50020197930888e-05
-3.84792778563111e-05
-3.32538108292037e-05
-5.31703164545769e-06
-2.84631241538772e-05
-1.96311555495951e-06
-1.36812849785205e-05
-1.95597458664496e-05
-9.49280335764219e-06
-7.23567955944034e-06
-4.28406479019684e-05
-1.66066841301198e-05
-3.04935066895573e-05
-3.19609799270372e-05
-1.8667108847941e-05
-5.70232431164968e-06
-3.77268607182164e-05
-2.11764059349875e-05
-1.28713687868476e-05
-3.19498867342081e-05
-1.47433690453578e-05
-9.00654172216699e-06
-1.33442032465223e-05
-6.64675087478734e-06
-2.40817873277889e-05
-2.37370278785842e-05
-5.42126527314151e-06
-2.45978484496328e-05
-4.28052313932701e-05
1.17293328231335e-05
-2.02587559972213e-05
-1.38286793399759e-05
-1.66009512819262e-05
-3.83113621942353e-05
-3.09043508480388e-05
-1.20534702446192e-05
-2.4090847755703e-05
-1.54264559815049e-05
-1.72078320515796e-05
-1.59920722441116e-05
-3.54642405977898e-05
-2.55184587404226e-05
-3.37289014304798e-05
-2.35355246397522e-05
-2.85266573460759e-05
-1.7524595823114e-05
-3.65444063431742e-06
-9.43624275338081e-06
5.03310109275793e-06
-2.50468659784355e-05
-1.32396875125433e-05
-2.43328191405823e-05
-3.27988618181271e-05
-8.01195401415128e-06
-2.18642234615479e-05
-1.16776378756392e-05
9.37626111426544e-06
-8.23774550224605e-06
-2.43142346176182e-05
-1.36491130236715e-05
-1.70250297785611e-05
-1.89033648326915e-05
-2.35500334670344e-05
-2.72878628777438e-05
-2.84735747957857e-05
-2.18251484205164e-05
-3.12989483925788e-05
-2.24247189418033e-05
-3.24883820264015e-05
-1.44596483205947e-05
-2.16783055413593e-05
-2.50149624295694e-05
-1.15409064244357e-05
-1.18483071115931e-05
-2.55607746200847e-05
-1.69420910414797e-05
-8.06762343704179e-06
-2.02994673831913e-05
-1.15052884574765e-05
-1.87928546511275e-05
-2.31579519640313e-05
-1.38780261332542e-05
1.17595030867254e-05
-3.32598681499609e-05
1.35088837219483e-06
-9.91777821617706e-06
-2.07098593436969e-05
-2.44020109463369e-05
-2.70294408762514e-05
-3.21974877479301e-06
-2.62825983281211e-07
-2.67125395995019e-05
-5.46777982932723e-06
-1.8411400527085e-05
-1.72784604015017e-05
-1.57817535027739e-05
-2.02445961220963e-05
-7.86285624738238e-06
-2.16349970522816e-05
-9.156577158843e-06
-3.07762592864714e-05
-1.94634094985944e-05
-8.03673856349337e-06
-6.19142412412248e-07
-2.75019382694103e-05
-2.42834807609028e-05
-1.31506721175945e-05
-7.87551102619702e-06
-2.63317292519958e-05
-1.65862104071584e-05
-2.58985665179689e-05
-3.68228039553617e-05
-1.36599577505856e-05
-2.98236344909508e-05
-2.56648436270014e-05
-1.55636073125466e-05
-3.01893107893255e-05
-2.56245470653997e-05
-1.74301420623708e-05
-3.52779750321709e-05
-1.38254339526584e-05
-4.49327343528555e-05
-7.42677802199852e-06
-3.68848711909954e-05
-8.81677673109661e-06
-1.65437535362768e-05
-1.73988879943494e-05
-3.09822420965789e-05
-3.9222068051479e-05
-2.63780017571466e-05
-1.37019155672495e-05
-2.567598908809e-05
-2.06780361592659e-05
-4.06661620082047e-06
-8.40938329868248e-07
-2.28297074347362e-05
-1.77494135342965e-05
-6.3967227807541e-06
-2.26103780968887e-05
-2.89276237721192e-05
-6.60172611288111e-06
-2.9935050880991e-05
-1.13753864969102e-05
-4.81986340706609e-06
-1.94260140854137e-05
-4.5583469466929e-05
-2.78239856526909e-05
-2.81263433637243e-05
-1.55584566549574e-05
-2.39971562985366e-05
-2.92767897525611e-05
-1.27783905868188e-05
-2.64256881724014e-05
-2.6434332454606e-05
-3.97319215794164e-05
-2.35388439637112e-05
-1.35717170596543e-05
-5.69646046972098e-05
-2.95084809190646e-05
-5.19719093685069e-08
-6.21958801507535e-08
-2.22199582354709e-05
-3.56804522762815e-05
-2.75264237353954e-05
-1.69080687511359e-05
-3.20904309985545e-05
-2.03982601422226e-05
-2.03817099860514e-05
-3.09444447615652e-05
-1.95756950672542e-05
-1.47009925391027e-05
-3.2192739126197e-06
-7.95574902545144e-06
-2.5677193416773e-05
-1.71901771479256e-05
-3.99758989148953e-05
-9.68517319316171e-06
1.09379005895463e-05
-1.6595323428449e-06
-1.72246086718736e-05
-1.81548021969102e-05
-1.4827197542819e-05
-1.61408721730955e-05
-9.63929841912878e-06
-2.58915716537106e-05
-1.42418182068922e-05
-3.26382845544369e-05
-2.30982956304997e-05
-2.93965494240536e-05
-3.08979082943549e-05
-1.82711031153955e-05
5.48203046008205e-07
-1.81739867050803e-05
-1.84931896516932e-05
-2.851258332477e-05
-4.26656631139729e-05
-2.49886266564991e-05
-1.89828346531064e-05
-2.61575991034136e-05
-3.73548540166367e-05
-1.91707847644073e-05
-1.20583118713007e-05
-3.72544490772214e-05
-2.82383744469217e-05
-1.70369734521594e-05
-4.15887574921001e-06
-1.08388159197695e-05
-1.63704761688388e-05
-1.69045799179172e-06
-3.28911285159595e-05
-3.78381934540519e-05
-2.53530131614733e-05
-1.55860073679754e-05
-3.97700598593983e-05
-3.53076732973646e-06
-9.67488413802495e-06
-2.54659927946084e-05
-8.23210871972191e-06
-2.9672553325841e-05
-2.20186525175909e-05
-2.24094934634607e-05
-3.7763124640109e-05
-2.2032143417239e-05
-1.37121592787487e-05
-8.87478640922341e-06
-1.59359923311841e-05
-1.72956856257954e-05
-2.61769240183505e-05
-2.01970530103383e-05
-1.3518253482427e-05
-2.23034390882295e-05
-1.17635770744761e-05
-1.4090838669009e-05
-1.27324808771003e-05
-3.68383935321327e-06
3.88174031696063e-06
-1.73343298220399e-05
-9.03681622461449e-06
-5.30431019623584e-07
-2.72035598881023e-05
-1.0210224930697e-05
-1.93129548644518e-05
-1.84847498911467e-05
-1.43440656935514e-05
-2.89293680428577e-05
-1.02135774435595e-05
-1.15126787738412e-05
-1.21466351417769e-05
-3.49555114005984e-05
-2.68792769567071e-05
-1.38251046211143e-05
-2.17768325295036e-05
-3.20645153123991e-05
-1.82739103998283e-05
-3.69787967816515e-05
-2.35356693195612e-05
-1.26040344261284e-05
-1.28648815074828e-05
-1.05162794410882e-05
-2.12732105948216e-05
-2.35548494535309e-05
-2.15818410845584e-05
-3.71716750757371e-05
-3.37147061043321e-05
-1.99999480479697e-05
-3.13289457425294e-05
-1.64147121538703e-05
-1.76335788397644e-05
-9.29662806055222e-06
-4.33918498811139e-05
-1.32361768507951e-05
-1.99895271506232e-05
-2.0311397538861e-05
-2.29801689247772e-05
-1.34366386001348e-05
-3.55136342404058e-05
-1.61343936834325e-05
-2.45018083948946e-05
-3.19307975122063e-05
-7.47058552913264e-06
-3.62506482188096e-05
-2.13249494179212e-05
-3.39872681470704e-05
-4.12020245044757e-06
-1.39891955610758e-05
-2.88337371398138e-05
-2.6260324324677e-05
-2.0689511373558e-05
-2.12974969404133e-05
-2.05772840491213e-05
-2.39924771081817e-05
-2.65919109714727e-05
-3.19589687414823e-06
-2.42201396772883e-05
-2.95399425938859e-06
-6.65701536247864e-06
-2.88504654206823e-05
-1.88576709295108e-05
-3.71805022881935e-05
-2.45425618885788e-06
-2.65927178729333e-05
-2.17183306413587e-05
-1.58157359228397e-05
-3.71737388322714e-05
-1.01219079234281e-05
-1.72334097613632e-05
-2.86831003590862e-05
-1.60064530127334e-05
-2.10504039340313e-05
-1.63660225417691e-05
-3.35000785059319e-05
-1.557338762577e-05
-5.49841587177101e-06
-3.21886954830344e-05
-3.81264943242576e-05
-8.18715924180773e-06
-7.24042344672702e-06
-2.26186983576219e-05
-3.26097896723496e-05
-2.09920339486159e-05
-9.0688841045534e-06
-2.69048802258354e-05
-3.39363821749351e-05
-1.95002438437109e-05
-2.33293911869706e-05
-3.35462717604086e-05
-1.31571985473428e-05
-1.46601284134885e-05
-3.91309848877041e-05
-1.69162523144747e-05
-1.40673143932866e-05
-5.02060399016158e-06
-1.81444020808333e-05
-1.55070806725987e-05
-3.38499021476066e-05
-3.52020972609591e-05
-3.34562514900649e-05
-8.10712539573816e-06
-3.50614267473394e-05
-1.87652159746892e-05
-7.00622533534961e-06
-1.37985270200752e-05
-2.27314702468888e-06
-3.32609214141996e-05
-1.65724607339219e-05
-1.98439671431135e-05
-3.56008949899135e-05
-1.81794225601763e-05
-2.86660883881927e-05
-2.22322749805439e-05
2.66654641283527e-06
-1.47083812857543e-05
-1.97283748917243e-05
-9.71075510374955e-07
-2.19086509697298e-05
-6.34974356613503e-06
-3.11009439562531e-05
-2.20361900412467e-05
-2.47518477461038e-05
-3.03092510710459e-05
-4.52114931354257e-05
-2.01069763600283e-05
-2.59758994926401e-05
6.2662140941453e-07
-4.00361900236783e-05
-1.71680449844471e-05
-2.48290522542493e-05
-2.20941261499705e-05
-2.09333418819898e-05
-2.1328088181489e-05
-3.23744727676104e-05
-3.71412338486732e-05
-7.64832080321783e-06
-2.50891755277959e-05
-3.98267137518608e-05
-9.54706489675901e-06
-2.18352338735202e-05
-4.06783423951781e-05
-1.27747730302728e-05
-1.63740275220796e-05
-3.17325589669513e-05
-3.97686017839286e-05
-3.32377262652523e-05
-3.68076372874192e-05
-5.30903617436448e-06
-4.51092618730531e-05
-2.7223064375375e-05
-1.62469454768927e-05
-2.11150068957183e-06
-3.55625282256961e-05
-2.28947409542337e-05
-1.25623091721412e-05
-7.00998819496984e-06
-2.32866872604535e-05
-2.43305353854851e-05
-1.2928599666355e-05
-1.80185245007888e-05
-3.00141227530891e-05
-7.78133892477082e-06
-7.72042105672809e-06
-2.48533011413384e-05
-2.15604428546338e-05
-1.3879583234978e-05
-6.01838952968682e-06
-2.14092508403862e-05
-9.40271700048394e-06
-2.46408007128521e-05
-2.25786761252872e-05
-1.74194056427568e-05
-8.52517987139891e-06
-8.73453986794007e-06
-4.30795837470865e-05
-3.13536862072552e-05
1.05646645622119e-05
-4.09507482195217e-05
-1.9382332730568e-05
-5.83097887225692e-06
-1.99855164428472e-05
-3.90345260393049e-05
-1.09788802606497e-05
-1.92367344351981e-05
-3.92394217253883e-05
-2.52249138588334e-05
-1.55322905879391e-05
-3.39555617164478e-05
-1.61382356486435e-05
-3.67224177585364e-05
-1.45566129635868e-05
-2.61598762749142e-05
-1.11383135125718e-05
-3.9707921666243e-06
-2.2548867286008e-05
-3.15568150697251e-06
-4.70612224011744e-05
-8.72911437712989e-06
-8.10619161485142e-06
-2.05702675335927e-05
-1.12157308955282e-05
-2.61102902000692e-05
-1.57408434815968e-05
-2.46000969349508e-05
-4.37784010944228e-06
-3.25532314242636e-05
-9.656048476533e-06
-4.43286008868348e-05
-2.07522192835805e-05
-7.78243881330389e-06
-2.65387064624753e-05
-4.08486231113853e-05
-9.44722421484504e-06
-1.97372782764265e-05
-4.59420601733107e-05
-7.47309172140875e-06
-3.89098140517049e-05
-1.42383145239116e-05
-4.59678377055784e-05
-3.36760253303574e-05
-3.06190971947946e-05
-3.19018417058962e-05
-2.51577042503211e-05
-1.53458020357507e-05
-1.00194454233496e-05
-1.48466708599891e-05
-3.30575453682344e-05
-1.75982149720265e-05
-1.84521726494642e-05
-1.71055091241188e-05
-3.0282116841585e-05
-1.79373591956713e-06
-1.56707829209056e-05
-8.84710653130535e-06
-1.36215528565422e-05
-1.74452953168377e-05
-2.44773749775061e-05
-3.35442112225832e-05
-3.50984825115705e-05
-2.98058603007505e-05
-2.01439763706832e-05
-2.12265390931397e-05
-2.6149375809906e-05
-1.92190658394536e-05
-1.25329536775337e-05
-2.3769628717906e-05
4.8057664025603e-06
-2.22448987274216e-05
-2.88388422617242e-05
-1.14791323896099e-05
1.4279862470211e-05
-1.72547115121673e-05
-3.39336651602414e-05
-2.83689999378871e-05
-4.61621883794499e-05
-1.51106923896586e-05
-3.8137010040076e-05
1.92025831876155e-06
-2.97212656625244e-05
-3.49970736212989e-05
-2.5278426119602e-05
-2.52267930356221e-05
-2.94221750333072e-05
4.64202522463602e-06
1.56595943627077e-06
-2.77801361615437e-05
-2.26207568451844e-05
-3.53489054107554e-05
-3.38194203451296e-05
-2.00914978207924e-05
-1.56381898681476e-05
-7.72345773048362e-07
-2.68118765653053e-05
-1.7430473552255e-05
-3.5331906087082e-05
-1.60443769416308e-05
-1.50337984724561e-05
-2.00659734933741e-05
2.83018916110385e-06
-2.96219908872262e-05
-1.27898720633969e-05
-1.80153018928551e-05
8.50143709825866e-06
-1.08960779812548e-05
-2.9244051672539e-05
-2.47628229098131e-06
-2.4345129031748e-05
-1.69550105631425e-05
-3.7843421163386e-05
-8.82317456325034e-06
-1.67200512535493e-05
-1.27328935726806e-05
-2.13806426524143e-05
-3.20158720942547e-05
-8.95692048163916e-06
-9.47135963218482e-06
-1.04818460861975e-05
-2.73642724995902e-05
-2.93335974536447e-05
-2.58178872188573e-05
-1.93176919574457e-05
-4.3630421569805e-05
-2.90314128845394e-05
-2.67696326202939e-05
-1.15503984785062e-05
1.72726916924988e-06
-1.89032555472629e-05
-1.77826339353655e-05
-1.32122876701582e-05
-1.38760147638538e-05
-6.60677177989201e-06
-2.23120854664299e-05
-2.96735014105532e-05
-1.32282888133478e-05
-3.11270597424455e-05
-3.04564541956963e-05
-3.43499812428463e-06
-1.64737463359471e-05
7.65094570916098e-06
-1.99597542565429e-05
-1.52500556532074e-05
-1.08482593514192e-05
-2.25573665475102e-05
-1.82522344699884e-05
-3.39362844936033e-05
-6.9314188547509e-06
-3.75314878071329e-05
-2.49592534331701e-05
-1.36201202129183e-05
-3.29245260969457e-05
-3.16953967188328e-06
-1.95867045995269e-05
-2.49625534951423e-05
-6.88829117475627e-06
-3.11397747318833e-05
-1.93578798328139e-05
-1.94852856496364e-05
-1.93850803639709e-05
-2.08190353251888e-05
-1.0751791576086e-05
-4.33215811522788e-05
-2.10374634002159e-05
-3.06286955426401e-05
-2.06905026663974e-05
-1.00007359917931e-05
-1.11888573299552e-05
-2.03289872625029e-05
-1.37496511297945e-05
-5.00825765732888e-05
-2.60478673474429e-05
-1.51046582791302e-05
-1.87069497288106e-05
-2.93514429981982e-05
-5.35924970941447e-05
-2.30582714207397e-05
-2.48745393943965e-05
-2.36763061067474e-05
-2.02171071212877e-05
-2.21785638756391e-05
-1.85020784240871e-05
-2.87337287008623e-05
-2.11328032781872e-05
-3.76303018100809e-05
-3.04831897900645e-05
-1.13666146884016e-06
-8.23210047528689e-06
-2.32730208128979e-05
-1.31441616068264e-05
-2.99927321438603e-05
-1.58257331901348e-05
-3.07131957973772e-05
-1.4014150005473e-05
-1.93383304640776e-05
-1.75837300172468e-05
-2.83448178998773e-05
-2.7891776353675e-05
-2.30017402607878e-05
-1.32774440605035e-05
4.22360797318632e-06
-3.52433362974694e-05
-3.10704972758496e-05
-1.65352022404733e-05
-6.21315449321949e-06
-5.52569015202651e-06
-1.26398407324656e-05
-1.63431306581367e-05
-2.55279014431799e-05
-1.84443149362366e-05
-2.80321124802427e-05
-1.36192560774958e-05
-1.1936204539559e-05
-4.3948264316884e-05
-2.87811420267449e-05
-7.9670972525817e-06
2.34821770621816e-05
-4.10803138751491e-05
-3.77731060751324e-05
-2.19582531370358e-05
-6.3199467516313e-06
-2.51485896509154e-05
-2.70567723737748e-05
-2.91429467678219e-05
-2.62358585705994e-05
-5.51869874320571e-06
-9.81803136132256e-06
-2.46600920078747e-05
-3.47472520376896e-05
-1.17362804809387e-05
-1.6675681188057e-05
-1.45518378793403e-05
-7.60565469330945e-06
-1.46281120230923e-05
-3.93569118811653e-05
-2.8085395068961e-05
-1.93511213222226e-05
-3.66990244192163e-05
-2.86388738589189e-05
-2.10311763014483e-05
-1.39239548201943e-05
-3.58375026564685e-06
-1.71572474896808e-05
-1.87773379870151e-05
-3.87448311410851e-05
2.32982443575291e-06
-1.95291215942174e-05
-1.37816638538012e-05
-3.62260545588514e-05
-2.29296074768101e-05
-1.92585418026075e-05
-3.42942375967144e-05
-4.21172262428224e-05
-2.5382140830923e-05
-3.49281365708194e-05
-2.89074581514485e-06
-3.81704311512661e-05
6.64062045141482e-06
-2.84265415170512e-05
-3.12793630601248e-05
-3.36625340239011e-05
-3.03481984380468e-05
-2.76352378611353e-05
-3.56728644470948e-05
-3.18303491206386e-05
-1.05413031943121e-05
-8.3570079688218e-06
-2.54713470434888e-05
-4.24151630961798e-06
-1.47311331849544e-05
-2.85185419471033e-05
-3.67755750542282e-05
-3.58725207575916e-05
-1.24798676447339e-05
-3.86177913998383e-05
-2.70086080970443e-05
-2.84248949443475e-05
-2.33943729146876e-05
-1.78652219562955e-05
-3.2647260199455e-05
-1.76603086901528e-05
-2.6203505159004e-05
-3.60972815412488e-05
-2.89467357768834e-05
-1.13039114687878e-05
-5.88032379963687e-06
-6.28692662980046e-06
-2.71314217721231e-05
-1.39303708275092e-05
-2.98910547881099e-05
-1.27546413828018e-05
-1.20849295455153e-05
-1.9866174125539e-05
-3.35810572940369e-05
-4.913586905937e-06
-2.19679330380163e-05
-6.86650787244003e-06
-3.94649899999332e-05
-2.49021788209504e-05
-9.13891777654661e-06
-1.26455723417646e-05
-1.98037254955852e-05
-3.30258879189579e-05
-2.36805951574315e-05
-2.15919389012235e-05
-1.53991558332037e-05
-3.16654214052693e-05
-5.8164751494159e-06
-1.7891394959131e-05
-2.58912965976358e-05
6.59138819675416e-06
-8.97110973455321e-06
-3.26753009915578e-05
-1.81256387187278e-05
-1.07868516646304e-06
-1.7793758457577e-05
-2.53727758900293e-05
-3.35069191030294e-05
-2.58137185184239e-05
-2.39242844866761e-05
-3.07348522569513e-05
-2.07046403417297e-05
-2.4453696306332e-05
-6.2851594518939e-06
-2.67931493982839e-05
-3.57065424961748e-05
-1.10773267080503e-05
-2.16335513730747e-05
-2.24975427231809e-05
-3.21093675738894e-05
-1.58031493985996e-05
-2.18755071203037e-05
-1.72628831885834e-05
-2.55070141698893e-05
-4.48316775022602e-05
-5.25363731475697e-06
-2.06525403289994e-05
-1.87847840626757e-05
-3.821857059268e-05
-3.49377027252585e-05
-1.49201121267083e-05
-1.92455171487993e-05
-4.93329494548517e-05
-4.39215805973403e-07
-4.80852626751517e-06
-2.55144860161734e-05
-1.78834184927524e-05
-2.2047503126059e-05
-2.97591461894076e-05
-1.96175887593539e-05
-2.3273129155441e-05
-3.41745159808608e-05
-2.75699626598279e-05
-1.66333934135661e-05
-8.96395431176092e-06
-2.01664256330259e-05
-1.72770826371094e-05
-4.09438098661517e-05
-1.12340987766422e-05
-2.20700052262016e-05
-2.10429064045311e-05
-1.16851988216136e-05
-5.37812012762342e-06
-8.93939298695597e-06
-1.85878215964579e-05
-1.5054636169624e-05
-1.12434396716838e-05
-2.68575049531202e-05
-3.78714537151624e-05
-9.68944500363637e-06
-1.74395616705242e-06
-1.74203627690557e-05
-3.3076484818342e-05
-3.71736854158852e-05
-2.86584485108361e-05
-4.68437897622612e-06
-1.10391060011994e-05
-2.13524092092435e-05
-7.00978200910003e-06
-3.26230967472485e-06
-5.22176512831107e-06
-8.30360786100904e-06
-1.22710025538016e-05
-3.42816630613524e-05
-1.69233537960609e-05
-2.24768819111219e-05
-8.35429911612002e-06
-3.15682132082591e-05
-2.28764053494987e-05
-2.16488062355181e-05
-2.37832412905301e-05
-9.98767263719633e-06
-3.10839044857062e-05
-2.15859001926226e-05
-1.38078486104908e-05
-1.25916835128457e-05
-3.41197568293582e-05
-2.34444653739947e-05
-1.61077182939015e-05
-2.43734633084075e-05
-2.01707254068626e-05
-3.02872282073249e-05
-3.47689963795896e-05
-2.07310911026174e-05
9.13474081099779e-07
-4.12068815139405e-06
-1.73453926368415e-05
-1.80279756292201e-05
-4.19140721551854e-06
-8.24042036179225e-06
1.42178404554924e-05
9.73721372485122e-07
-8.83864445429023e-06
-8.53684634006064e-06
-1.35557190782415e-05
-2.5256895768373e-05
-2.09281045984273e-05
-2.86821504075068e-05
-1.97621795624928e-05
-2.41186026374055e-05
-1.25932867317387e-05
-8.60891601077551e-06
-1.05445191151953e-05
-2.76002122134236e-05
-1.74882540843092e-05
-2.58599720279152e-05
-3.06521546099145e-05
-3.29627732864695e-05
-2.1798206000491e-05
-1.19310390976636e-05
-2.54712669424771e-05
-9.56100865630253e-06
-3.3009014393322e-05
-9.3501054195009e-06
-5.26464859616728e-06
-3.60238799674634e-05
4.35297160727992e-06
-1.85510687641568e-05
-7.37619987588687e-06
-3.49547837427857e-05
-6.89982440896743e-06
-2.1953293817048e-05
-2.87634064951618e-05
-2.77204583633612e-05
-1.56149471911173e-05
-1.07451521212115e-05
-4.35678664643579e-05
-5.50771216725567e-05
-1.60881962791668e-05
-1.17929304911004e-06
-2.83201854396555e-05
-1.25154656029814e-05
-1.49759245749598e-05
-3.10531151571535e-06
-2.87858949991937e-05
-2.95445665305361e-05
-2.18512537427293e-05
-4.76268419621623e-05
-2.89518784640158e-05
-2.15826595107979e-05
-3.3287715985257e-05
-1.87887304206887e-05
-3.10465739564577e-05
-4.0415823157402e-05
-1.65506684322321e-05
-1.33507426063232e-05
-2.31266575732111e-05
-7.14877448527494e-06
-2.49328386949423e-05
-3.57448122235064e-05
-3.30370742922642e-05
-1.19417036901702e-05
-9.06681852430585e-06
-1.88575308264384e-05
-2.40770708437886e-05
2.08595140318494e-06
-1.34423662028504e-05
-2.7233179342382e-05
-1.77554769805786e-05
-1.99953934420835e-05
-2.84022053326409e-05
-1.54169947645521e-05
-1.78421746024961e-05
-2.4930279010371e-05
-2.98638874136504e-05
-1.60522630457451e-05
-2.62422625274826e-05
-1.79349832385373e-05
1.52809420082346e-05
-1.30933689766024e-05
-1.41279599446251e-05
-2.51694005442489e-05
-2.72918349599424e-05
-3.15712047048433e-05
-8.88901605471594e-06
-2.44997783771747e-05
-2.02433718653365e-05
-1.42706312759992e-05
-1.89898544468382e-05
-4.95875467267375e-05
-2.83281143593226e-05
-1.75389730045009e-05
-8.75097652517995e-06
-2.11395538572233e-05
-3.32916910962927e-05
-7.53177495024868e-06
-1.96963731362371e-05
-1.52980256066331e-05
-3.2655535831873e-05
-9.00333203455673e-06
-1.27720565457003e-05
-2.34082967340033e-05
-2.1139060504189e-05
-2.83697044633422e-05
-1.56759768259353e-05
-1.23412995437135e-05
-1.74861995783445e-05
-1.72658679741926e-05
-4.90718644589024e-05
-2.60082159866739e-05
-3.0740562267865e-05
-2.83336811502203e-06
-1.17981682560513e-05
-2.54400715199177e-05
-7.55853720711774e-06
-3.04542695828987e-05
-2.92655479324382e-05
-1.49833977352931e-05
-3.4085522286608e-05
-2.42542272910142e-05
-2.17055685745849e-05
-1.4421073176031e-05
-1.59497336044265e-05
-2.86879016708242e-05
-1.31630792166679e-05
-2.13530329428372e-05
-1.05408978592748e-05
-2.93406576140849e-05
-2.68217143987866e-05
-2.48561246027337e-05
-2.37623797333791e-05
-2.26291654510591e-05
2.54197073510101e-06
-2.23030609408003e-05
-1.15418140289553e-05
-2.23943123954708e-05
-1.4428645148982e-05
-2.40779407870332e-05
-3.32434391983461e-05
-1.78619366383681e-05
-1.28186825866049e-05
-1.95217642299516e-05
-1.27881420645063e-05
-2.35262610317884e-05
9.66167443994709e-06
-1.67880461620091e-07
-1.02821595464377e-05
-1.78103201008637e-05
-1.48870486509686e-05
-1.01533795683883e-05
-6.47928668236086e-06
-2.09038892735244e-05
-3.68905431083985e-05
-1.37642117659177e-05
-2.31661903103569e-05
-1.69107164951106e-05
-3.40197703871756e-05
-2.38971139295424e-05
-3.87088152075126e-05
-2.20246595859775e-05
-2.19364457389272e-05
-6.45240767614273e-06
-1.44679447359934e-05
-2.48873438942893e-05
-2.13460838778065e-05
-1.77018658011527e-05
-1.99424007851584e-05
-1.93133661986974e-05
-1.20726042472197e-05
-2.07677943562642e-05
-3.14161630896462e-05
-2.55419347779406e-05
-2.04570785928989e-05
-4.45364837417047e-05
-2.33161198879582e-05
-3.2814609390676e-05
-1.00764046077511e-05
-3.92373337373058e-05
-1.93440453158541e-05
-1.76335066083731e-05
-1.46007391328561e-05
-3.67439052114792e-06
-1.30922720855863e-05
-7.50814593947341e-06
-2.28219637001965e-05
-1.9764652078483e-05
-3.81430465664093e-05
-4.69250815726288e-05
-3.74612412824014e-05
-3.4858886954672e-05
-3.32853894716148e-05
-2.33405595580688e-05
-3.20156838529267e-05
-1.72367263291319e-05
-3.21661287886109e-05
-2.33397725772501e-05
-3.02935146939825e-05
-2.82812197120998e-05
5.98825969015014e-06
3.59165097080796e-06
-3.03017642077971e-05
-4.16519464537977e-05
-1.21512204125621e-05
-2.25868775604014e-05
-1.25813641878107e-05
-1.11703049455684e-05
-3.19426183655876e-05
-2.21050715834347e-05
-3.19236217996086e-05
-3.79919990030355e-06
-1.59141494468952e-06
1.49764146582323e-06
-6.83413546979355e-07
-9.06594045344676e-06
-1.47597791138714e-05
-3.94158861998574e-05
-2.63007383082999e-05
-6.50995121766855e-06
-1.72403013014502e-05
-1.91562643866542e-05
-2.65622251171165e-06
-1.31787615126434e-05
-1.70063804309355e-05
-4.01531881124817e-05
-1.79827008459207e-05
-5.60607087673108e-06
-2.10407668399469e-05
-1.79031937738835e-05
-2.00255702398332e-05
-3.71707018989313e-05
-3.56477789812761e-05
-3.15266469209716e-05
-8.01290954986465e-06
-1.62919192411952e-05
-2.70170467921632e-05
-1.57587922955739e-05
-1.69762390739434e-05
-4.77698588714826e-06
-3.66855490931142e-05
-2.24648844795714e-05
-4.31900192427438e-05
-2.4959519701983e-05
-1.62954323163502e-05
-3.58104645540259e-05
-3.13811464987067e-05
-9.21811509104432e-06
-3.12830855490264e-05
-4.36721295390446e-06
-5.54421600688602e-06
-1.69656238729806e-05
-2.77358614180048e-05
-3.42088458252954e-05
-1.09819297493893e-05
-3.0245488173583e-05
-2.80154625866737e-05
-2.97547675448062e-05
-2.87879523613397e-05
-4.4749945523299e-05
-2.32992960066419e-05
-2.79487587122349e-05
-1.16710180857456e-05
-3.81295824665688e-05
-3.87633836868423e-05
-2.24802655252197e-05
-8.7797490284292e-06
-9.40500352853786e-06
-2.8231226556363e-05
-1.89387217988171e-05
-3.64125319696713e-05
-7.17936591729846e-06
-3.69221569382754e-05
-1.92419351122413e-05
-3.48614487061839e-05
-2.24913477819129e-06
-2.20896461994452e-05
-1.05512848792267e-05
-2.22843235631842e-05
-1.84985819753164e-05
-3.90766625459215e-05
-1.04375280638682e-05
-2.10238719991935e-05
-4.11321149007828e-05
-4.0511750823539e-05
-2.17985683294662e-05
-4.05138621658211e-05
-1.26033817095903e-05
-9.04823566267871e-06
-3.92786068301128e-05
-2.20874264854032e-05
-4.50791100525006e-05
-1.60751864304575e-05
-2.26032115339407e-05
-1.38836383998877e-05
-2.44774639706072e-05
-2.61766874716232e-05
-1.45966506887693e-05
-1.76766555746076e-05
-4.78953838440118e-05
-1.54154074873092e-05
-1.15978571645138e-05
-2.90957769453868e-05
-2.94121134088936e-05
-1.79976818704583e-05
-3.79392556999958e-05
-4.76359943554057e-05
-3.57521511252442e-05
-7.19931276005571e-06
-3.84081692550337e-05
-1.10575594826718e-05
-1.81552944684031e-05
-4.37337416830327e-05
-1.47713841633795e-05
-4.22165558805098e-05
-2.60186602886761e-05
-1.59376678313793e-05
-3.16916155795158e-05
-1.5719679600471e-05
-1.55116968648118e-05
-3.78455277900424e-05
-2.15421988501418e-05
-1.78374332846116e-05
-2.98569103457032e-05
-1.62888887835369e-05
-1.0262893950525e-05
-7.46437425498976e-07
-2.50164977477954e-05
-3.32301403284391e-05
3.87251120061184e-06
-2.86658157151171e-05
-1.70318641048522e-05
-1.4924442108381e-05
-3.76115900103946e-05
-1.96852930399762e-05
-2.2830604652066e-05
-2.65341151646509e-05
-3.61562098904987e-06
-1.46430586513496e-05
-1.45866443234002e-05
-3.87174476887411e-06
-7.59964406082311e-06
-2.29121835600276e-05
-4.48662562487305e-05
-3.77288441022868e-06
-3.03255091904476e-05
-1.8891208046794e-05
-2.02762274511481e-05
-2.15609372059148e-05
-9.98410362429602e-06
-2.34579067935897e-05
-1.75973720551505e-05
-2.21340576489086e-05
-1.61124845415706e-05
-3.18509057983626e-05
-1.92182037433476e-05
-4.40199745545356e-05
-4.95196715327206e-06
-3.13341000880696e-05
-1.01237299401986e-05
-1.44192650042913e-05
-2.62007129002777e-05
-1.545396858441e-05
-3.97954066562571e-05
-3.29428884732755e-06
-3.12651918890318e-05
-6.38188837049934e-06
-9.82954152934727e-06
-3.81203595250641e-05
-4.82856292535614e-05
-2.98056627601276e-05
-3.2562564417536e-06
-2.12687506154135e-05
-2.72606289704216e-05
-3.42896906922041e-05
-4.19700856471663e-06
-2.54708106982115e-05
-3.63676947081833e-05
-1.43959417388794e-05
-1.73591883100832e-05
-1.58730732956015e-05
-1.93896842821575e-05
-2.57948665965553e-05
-1.36189583600307e-05
-2.55194357612488e-05
-2.94856760914848e-05
-1.63851952791244e-05
-3.69689301580096e-05
-7.64668264742299e-06
2.51148870764969e-06
-3.17028444180394e-05
-9.48226854741868e-06
-4.17706182971482e-05
-1.1152231189865e-05
-5.76066348957421e-05
-2.65970999709802e-05
-2.13810109368241e-05
-1.52129722990896e-05
-1.48364958647081e-05
-2.60961799879051e-05
-2.16616160794486e-05
8.233857346944e-06
-5.45215365292838e-05
-3.12456615528144e-05
-1.27294916619611e-05
-1.33105149337518e-05
-1.87579542726941e-05
-2.14776450485338e-05
-1.15909640989599e-05
-3.27195754187527e-05
-2.2740321933227e-05
-1.38672777927037e-05
-3.76966639767137e-05
-2.12303560975856e-05
-4.51853587195272e-06
-2.90651910644756e-05
-9.62402545670041e-06
-8.96069968556773e-06
-9.44671375556489e-06
7.48283849890566e-06
-3.76612345252291e-05
-7.09632424866277e-06
-1.81685870294346e-05
-3.03218865695166e-05
-3.23081977361662e-05
-3.88445232277112e-05
-1.32256909153896e-05
-2.89558986410587e-05
-2.29359007790367e-05
-2.79034587439254e-05
-1.15212785555722e-05
-3.27301470860394e-05
-1.97591357648047e-05
-1.97483929206556e-05
-2.11151074080497e-05
-2.24228569367122e-05
-2.88717120257937e-05
-1.63164409128198e-05
-2.11577194253047e-05
-2.6287311481143e-05
-2.31097835944999e-05
-2.15814858285832e-05
-1.72495554836881e-05
-9.49687692007386e-06
-1.8633666761641e-05
-2.44067743095995e-05
-2.01849843806062e-05
-2.07262362580132e-05
-3.01319793749938e-05
-1.10248046639738e-05
-3.04784879770665e-05
-2.29855688966722e-05
-2.46984172894647e-05
-1.43166014285255e-05
-1.55695783269314e-05
-3.25355192555165e-05
-4.17168665347895e-05
-5.71507745863033e-05
-7.46286060874441e-06
-7.0758678405824e-06
-2.49604449358129e-05
-2.29214036302192e-05
-1.31739701520788e-05
-1.05888606520694e-05
-8.64410507501445e-06
-2.19469378968483e-05
-2.86866001205078e-05
-9.75318878739113e-06
-3.21600518456348e-05
-2.94395907323207e-05
-1.84297214848132e-05
-3.40432245347472e-05
-3.45391753260485e-05
-2.17896775089654e-05
1.25285017831648e-06
-2.28999476581993e-05
-2.00726608637801e-05
-2.00003312104955e-05
-2.61910368874097e-05
-4.33117047421515e-05
-2.52368974285466e-05
-7.78317522300189e-06
-8.76215307756455e-06
-2.12688379156775e-05
-2.07471515965996e-05
-9.06812325322971e-06
-2.52072230933677e-05
-2.35408115229262e-05
-3.56604952048323e-05
-4.63993973428348e-06
-3.89093855048157e-05
-8.38206940045743e-06
-2.85577767272343e-05
-1.38541647880039e-05
-7.75062004076394e-06
-2.8737550099732e-05
-7.41255021696243e-06
-1.30626318935496e-05
-3.39979398252865e-05
-1.63899345801298e-05
-2.1988182410596e-05
-1.83322361707662e-05
-2.22153620989489e-05
-1.57904325872749e-05
-2.87269617730816e-05
-1.30803516483176e-05
-2.87356948276861e-05
-3.54758857064307e-05
-2.54058176174431e-05
-3.53678081979215e-05
-3.05703637677751e-05
-3.06655134292813e-06
-6.15059092259653e-07
-2.57544914427192e-05
-1.29857530399522e-05
-2.34224110084784e-05
-3.7014972376028e-05
-3.05993760161535e-06
-5.32340612629433e-05
-3.99684991460703e-05
-1.43790828926027e-05
-2.62183578651228e-05
-8.96821803928915e-06
-1.24829251060492e-05
-5.68691552752655e-06
2.79717503231664e-06
-3.53433910230175e-05
-2.48839502664627e-05
-1.50261596721014e-05
3.81883413319414e-06
-4.13149801964621e-05
-1.26538497521993e-05
-3.58103513057497e-05
-2.10097627032271e-05
-2.6249911870961e-06
-1.93961392057911e-05
-2.99608102744062e-06
-4.43823992039442e-05
-1.56265843768785e-05
-4.36885725215955e-05
-1.34978526184623e-05
-1.34664063426506e-05
-1.23877391936003e-05
-1.20308491508175e-05
-1.53968749090321e-05
-1.9203150039351e-05
-1.58229731414278e-05
-1.86039932003071e-05
-1.25657248949292e-05
-2.71101908226714e-05
-2.97833526770888e-05
-8.98323105525659e-06
-2.98930256782256e-05
-2.0418231947968e-05
-1.20996349088953e-05
6.79106967880224e-06
-2.64927161640517e-05
-1.47755467739271e-05
-1.53828380837712e-05
-1.24626540297246e-05
-2.35000618392111e-05
-1.07650535619297e-05
-2.32165477347088e-05
-2.84354183380155e-05
-1.25086315349019e-05
-1.86171972765951e-05
-2.80573675582635e-05
-2.33360479568417e-05
-3.57889915649255e-05
-1.97820187206226e-05
-1.56350725576417e-05
-1.24775994736299e-05
-2.38742254661274e-05
-2.04677120942938e-06
-1.3504072050052e-05
-1.29583541871844e-05
-2.67539364314522e-05
-1.6813781002273e-05
-1.11846171636335e-05
-3.95021945315019e-05
-1.81591714038889e-05
-3.62643644284945e-05
9.02832968590125e-06
-1.73540096762897e-05
-1.05429353159339e-05
-4.57093105012865e-05
-1.25952536408147e-05
-9.08807919220409e-06
-7.90024773828179e-06
-3.38281782803846e-05
4.54319449784944e-06
-2.36138859483846e-05
-1.71577912762656e-05
-1.29098707643646e-05
-2.92225033915729e-05
-3.95140503669526e-05
-2.13942994239861e-05
-8.42634239887274e-06
-2.38424942194104e-05
4.50704969997084e-06
-2.36169197694468e-05
-2.49978491940803e-05
-2.33881743112108e-05
-1.55789088320861e-05
-4.61329869375511e-05
-2.10916789417102e-05
-1.29078919398486e-05
-1.4758338583209e-05
-1.74311434737414e-05
-2.16930141145627e-05
-3.15647803261188e-05
-5.13563219173895e-06
-3.55118697350162e-05
-4.24232429515216e-05
-2.72549679157946e-05
4.56875386420744e-06
-8.13326501565329e-06
-3.94847738902344e-05
-2.38263880819942e-05
-4.05979300741441e-05
-3.01423778057626e-05
-2.51604462263316e-05
-5.99136696059494e-06
-1.08605550752138e-05
-1.36518245597833e-05
-1.10476735565223e-05
-2.54976427677695e-05
-1.43269691677448e-06
-3.08433462201148e-05
-2.79689394386375e-05
-1.99394697988806e-05
-1.84770015380785e-05
-2.31551546180818e-05
-2.3036497906008e-05
-5.19494138523979e-05
-9.79395363386654e-06
-3.16036454154169e-05
-1.82246854088326e-05
-1.79954007068034e-05
-2.11493297547327e-05
-1.58815661142496e-05
-3.1594354755899e-05
-2.98468361056107e-05
-3.87334608162417e-05
-2.60155698506444e-05
-3.09537446472307e-05
-1.41917001343866e-05
-1.55303494163711e-05
-2.7694600002925e-05
-1.87604004968025e-05
-2.5654798976991e-05
-1.73347971052006e-05
-3.65048349081785e-06
-3.20760191698839e-05
-2.15318520839083e-05
-1.32171135714146e-05
-2.20560791093379e-05
-1.02021428456797e-05
-3.18312304656973e-05
-3.25507948915018e-05
-2.64478506775684e-05
-1.70388259610086e-05
-4.10491310329226e-05
-4.41678790434501e-06
-3.99757969085595e-05
-8.38347060304467e-06
-2.15501786384269e-05
-1.674611651553e-05
-1.45972367676198e-05
-3.09240540394305e-05
-2.57649303075395e-05
-2.86770399953632e-05
-1.69603871764935e-05
-3.80597001652257e-05
-3.81681248760373e-05
-8.3047280935616e-06
-2.99517511769439e-05
-4.18591049834245e-05
-2.74326341450013e-05
-1.60772857276503e-05
-3.23884618724629e-05
-5.07688378847367e-06
-1.48653879911022e-05
-1.17630656359448e-05
-1.17320492666076e-05
-1.72335873570334e-05
-3.01604537984675e-05
-3.80069758277327e-05
-7.85352843109642e-06
-5.32427170054533e-07
5.88259838721803e-06
-3.53257582071542e-05
-1.88049950603196e-05
-2.77634967978551e-05
-2.35810008083222e-05
-2.90488499620827e-05
-7.95022444654768e-06
-2.53492446309913e-05
-2.9551654225154e-05
-2.53514429832119e-05
-1.40737251018253e-05
-3.59910593891593e-05
-1.15608471136428e-05
-2.19376639326219e-05
-6.05327787045789e-06
-2.06545605621219e-05
-1.42927108867239e-05
-9.54644614796425e-06
-1.78273138366465e-05
-2.82885263515e-06
-3.03903551125259e-05
1.37186546545342e-05
-4.5567354799835e-05
-4.99149824118464e-05
-2.7193211942672e-05
-1.49538202810726e-05
-3.15504077566738e-05
-4.07462470368956e-05
-1.52104544951844e-05
-3.21821647808265e-05
-3.95205005673374e-05
-4.07937992803989e-05
-3.02754618262908e-05
-6.66351748207265e-06
-3.37243357499528e-05
-1.71607242030274e-05
-1.21702685500269e-05
-2.68982132158305e-05
-3.21295628216521e-05
-3.71471373289481e-05
-2.03345037011968e-05
-1.98205719427942e-05
-2.37322397773109e-05
-1.54519467288889e-05
-1.58962958300972e-05
-2.54043143264059e-05
-4.16264872285622e-05
-3.62190916669356e-07
-4.43596634150133e-06
-2.88390324718192e-06
-3.23060535492144e-05
-1.3163128611272e-05
-1.62710263974318e-05
-2.80192172724021e-05
-1.48555741580854e-06
-2.09590148656074e-05
-2.60698264387439e-05
-7.58241620169219e-06
-2.33989534214075e-05
-2.12420247683212e-05
-3.38289845681289e-05
-1.24267222667054e-05
-1.61936446778557e-05
-3.04209955850472e-05
-4.37125060773392e-06
-2.54569939911634e-05
1.08628802367922e-07
-3.02631571352128e-05
-1.75389126662998e-05
-6.93877988797141e-06
-9.95980008161422e-06
-1.59987740639788e-05
-2.34090406885858e-05
-1.31929020159504e-05
-1.90703578342778e-05
-2.83092855602363e-05
-1.39034684593198e-05
-2.91255596583433e-05
-2.2328165180308e-05
-1.15419315451408e-05
-2.87315414638108e-05
-2.17265891316028e-05
-2.65004022387591e-05
-1.6563907940953e-05
-8.53013489739227e-06
-2.31435349710393e-05
-1.90003195524527e-05
-1.96984005735502e-05
-1.72489001663405e-05
-3.19539086965641e-05
-2.28590378982409e-05
-2.00989305035332e-05
-3.3523338922305e-05
4.89396134211149e-06
-2.42973317104738e-05
-2.23205132178048e-05
-3.58084899207601e-05
-1.22061820246494e-05
-2.7111843996664e-05
-1.35487055338559e-05
-3.88335322874415e-05
-1.22261380053445e-06
-1.29139111113135e-05
-1.05365828998581e-05
-3.22711285323487e-05
-2.8735099695828e-05
-2.48059716219574e-05
-1.8911594459324e-05
-2.78089780471994e-05
-1.3968537738435e-05
-4.65238774967206e-06
-8.16892177000489e-06
-1.25549049705794e-05
-2.19010495616733e-05
-1.577861909576e-05
-1.49736768881353e-05
-2.99338909424312e-05
-2.15043307200332e-05
-3.04257284281784e-05
-2.31931336494853e-05
-3.67708141909643e-05
-2.22068631011341e-05
-6.99252184569169e-06
-1.37575662145674e-05
-5.22952600471589e-06
-4.48907411614418e-06
-3.3434320398311e-05
-2.11546917219646e-05
-3.71509117053378e-05
-2.8525535721996e-05
-1.71388169182649e-05
-3.46245397312693e-05
-3.24996385973152e-05
-4.37727150522565e-05
-2.79132753461777e-05
4.54834582459346e-06
-2.48930402293541e-05
-1.58229695673484e-06
-2.40243066090638e-05
-1.21052108174146e-05
-3.45681010960479e-05
-3.37349072577884e-05
-2.00873094749241e-05
-1.96686065710638e-05
-5.17948417351418e-05
-7.05357586880956e-06
1.22349297550361e-06
-1.26267755795515e-05
-1.83033245681186e-06
-3.02582604253583e-05
-2.45387185477929e-05
-3.39017122709603e-05
-3.96777535308774e-05
-3.55397750959325e-05
-5.21922507852923e-06
-2.58897333235915e-05
-2.79049663488189e-05
-2.76295331711398e-05
-1.53945849112083e-05
-2.3309183905261e-05
-9.30750912665414e-06
-5.24053878735161e-06
-5.56071205099799e-07
-5.18991929647265e-06
-3.84127289418114e-06
-2.50516293432279e-05
-7.5328054141155e-06
-1.64924498557826e-05
-1.31378225692367e-05
-2.62213792372019e-05
-1.90963002115585e-05
-2.75511918252278e-05
-2.97938380626357e-05
-2.49541992574369e-05
4.21293114457979e-06
-4.07549564588533e-05
-2.10683583201462e-05
-7.68612117758455e-06
-1.37456787677531e-05
-5.23339950565277e-05
-1.93255711098121e-06
-3.39972451019867e-05
-1.81764297597357e-05
-2.63992114495661e-05
-1.42259351208683e-05
-2.46066970635082e-05
-3.74744234659052e-05
-3.61431517140187e-05
-3.01262847166911e-05
-1.67056874136803e-05
-2.10429273685089e-05
-3.27547746962656e-05
-3.24444070486547e-05
-4.39902380392541e-05
-2.24434227718024e-05
-1.05538354484708e-05
-5.84209458190996e-06
-1.94703475753868e-05
-1.61145954100803e-05
-3.44673867348056e-05
-2.387251818373e-05
-3.00439231894959e-05
-3.05068013227768e-05
-2.30559146743851e-05
-2.74717257709931e-05
-2.75358292476406e-05
-4.17427222242952e-05
-1.92040637998382e-05
-2.5627936109317e-05
-1.73593150560057e-05
-1.96118541426371e-05
-2.21651882254289e-05
-1.36579590049256e-05
-3.1569003688802e-05
-2.97669798699865e-05
-2.44647442880308e-05
-1.95520085551733e-05
-2.01183976176304e-05
-2.70556323950531e-05
-4.27724025023381e-05
-2.19387332658546e-05
-3.21056962913213e-05
-3.0842980191708e-05
-2.31839126800949e-05
-1.8802995780484e-05
-8.50535180687703e-06
-2.20219723383413e-05
-2.55068174108213e-05
-2.82680247728881e-05
-2.06210988824777e-05
-1.07411222314657e-05
-7.19157505058037e-06
-1.55963924246248e-05
-2.22832645225674e-05
-3.2444020724105e-05
-1.70288194523643e-05
1.85542569793885e-05
-3.41273213745552e-05
-2.06607702597511e-06
-3.67429391068211e-05
-3.76850519694344e-05
-8.65650935875509e-06
-4.10864806368182e-05
-7.87845301227941e-06
-1.99154066339035e-07
-2.5184777085486e-05
-1.63701754200608e-05
-1.38630909994286e-05
-7.14361794413992e-06
-1.09147519617537e-05
-1.83416246002351e-05
2.2542472350187e-06
-6.47213489412481e-06
-3.23728688908279e-05
-1.90781637418472e-05
-1.83044737268535e-05
-1.56712390307291e-05
-1.4075459196402e-05
2.80779102647466e-06
-1.53109010478932e-05
-9.5086138085918e-06
-1.91797058161113e-05
-1.90347548490488e-05
1.91594941233622e-06
-9.63327224700047e-06
-3.20788868573901e-05
-1.80547442340872e-05
-1.53183187044751e-05
-4.29896725271755e-06
-2.93590507822626e-05
-1.1225199543823e-05
-7.7508758317202e-06
-2.46779199180341e-06
-1.711588539749e-05
-3.42640226049903e-05
-9.94882873148696e-06
-1.51665256303157e-05
-1.45753903014955e-05
-4.22668294930333e-05
-1.60587385611017e-05
-4.31342259564425e-05
6.17218271218206e-07
-1.43466453393199e-05
-3.7073674806456e-05
-3.21426120594467e-05
-1.8705536751082e-05
3.48818852631569e-07
-6.66908435828899e-06
-3.5297669293589e-05
-2.37869402080936e-05
-2.13737990683926e-05
-3.40538224081185e-05
-3.27421372832528e-05
-1.71898378827535e-05
-2.51964230723688e-05
-4.01210392379476e-06
-4.81234906351338e-05
-4.06592525536763e-05
-2.16569087999337e-05
-4.25735762813945e-05
-5.24230460150582e-06
-2.06944936440174e-05
-1.14920046424218e-05
-2.7336974051996e-05
-1.85404656102899e-05
-1.44544706242422e-05
-1.09347628761019e-05
-1.60502014178079e-05
-3.74984575516291e-05
-2.5007006788602e-05
-4.0899921867621e-05
-3.51755765555075e-05
-2.17119795436709e-05
-2.80858056352038e-05
-1.75203018152145e-05
-2.01453532472386e-05
-1.79712994008515e-05
-3.06699886305159e-05
-2.63873432115872e-05
-2.6052123402268e-05
-3.99290442850111e-05
-3.27615973102155e-05
-2.4733137959001e-05
-1.02212012192783e-05
-1.960523307138e-05
-2.26791891366947e-05
-4.70818013925603e-05
-1.35495526319706e-05
-2.88935962057775e-05
-3.38870240568237e-05
-1.68288166961458e-05
-2.52115856786068e-05
-1.5230298447744e-05
-2.19489290751632e-05
-2.3871005284033e-05
-1.18088514346757e-05
-1.64231715945096e-05
-3.21900418026509e-05
-3.23897061143684e-05
-4.24994634359418e-06
-4.24588991662427e-05
-2.40602384632784e-05
-1.97220040104339e-05
-3.57735777970229e-05
-1.80254150684458e-05
3.49595784173169e-06
-3.4345375625602e-05
3.61695651381534e-06
-1.56799171074727e-05
-1.91699318484813e-05
-1.65283224850764e-05
-5.52734666910712e-06
-4.77782214220661e-06
-5.06121168845694e-06
-1.70845814783517e-05
-1.39468277247826e-05
-9.98515288541407e-06
-2.40921123193565e-05
-2.13740491214744e-05
-1.03954884611468e-05
-1.06418054782256e-05
-2.89913368778635e-05
-1.84453029595896e-05
-2.74590310829752e-06
-1.8205154409082e-05
-1.41700437375225e-05
-2.58693851565505e-05
-3.42466811395416e-05
-1.43754089855286e-05
-2.16705657584867e-05
-2.49185057844555e-05
6.26597752966751e-06
-4.50834287189132e-05
-6.37110230649253e-06
-2.43424379729279e-05
-2.14007754573583e-05
-2.20906713526631e-05
-3.38600376031377e-06
-7.34284831748567e-06
-2.08045588848611e-05
-2.41723120977709e-05
-1.98661806475495e-05
-2.52714485964965e-05
-2.82690933548197e-05
-3.65957700794769e-05
-3.7916062356445e-06
-9.99852476612376e-06
-3.19356647589774e-06
-1.42548285344302e-05
-2.21772128442309e-05
-8.05093399354787e-06
-2.30433330852574e-05
-7.39111069090691e-06
-3.84497770482387e-05
-1.07578650515314e-05
2.5967523289806e-07
-2.28864960649102e-05
-1.92225688408442e-05
-5.28793512982464e-05
1.00943925184575e-06
3.9774970140162e-06
-2.76581963898928e-05
-3.24640201787633e-05
-4.83496871144024e-05
-2.71762693426044e-05
-4.11130633857089e-05
-3.36971691806534e-07
-1.66374098682243e-05
-2.6737381587602e-05
-4.14097970692611e-05
-4.4093880615018e-05
-3.005330191974e-05
-3.5748475391137e-06
6.23240777174896e-06
-2.32834097681956e-05
-3.0542911459815e-05
-4.44874198867774e-05
-2.48613798742756e-05
-1.33957369503904e-05
-3.03049544003249e-05
-3.27635934051453e-05
-2.65081258794441e-05
-2.38209740954772e-05
-2.55102701501535e-05
-3.05874481686317e-05
-1.97416351187076e-05
-3.81265224642847e-05
-2.19441080487586e-05
-7.98832673405905e-06
-1.6290035817591e-05
-1.29451697817835e-05
-1.42517941041014e-05
-2.08715680399009e-05
-6.23443332661244e-06
-4.96936725586854e-05
-6.03619138093943e-06
-2.23348124989945e-05
-2.86976484822733e-05
-1.7097863400717e-05
-3.17768394212778e-05
-8.26543450540014e-06
-6.07702762132056e-05
-4.68308376633143e-05
-2.09259316471979e-05
-3.65699972103134e-05
-2.58265793984734e-05
-1.16752936383585e-05
3.64271000107752e-06
-1.1067931835368e-05
-3.58122891507943e-05
-1.91188981525026e-06
-2.04679455652811e-05
-4.02954316046336e-05
-9.52115072579178e-06
-3.68481789734505e-07
-7.99656226048736e-06
-2.19299453216742e-05
-2.29690188456299e-05
-1.11748628927246e-05
-1.95259181609077e-05
-1.80598673758957e-05
-2.95523925249683e-05
-6.10937333372738e-06
-9.02084694716419e-06
1.36690722587196e-06
-8.39827414447174e-06
-1.94385313640038e-05
-4.92438348739496e-05
-9.1291776380049e-06
-1.93699183279805e-05
-3.78357649717055e-05
-3.94309477820119e-05
-2.06300615316363e-05
-4.71134812406384e-05
-3.12860693788728e-05
-2.09901293639253e-05
-1.8608537719046e-05
-3.38501172361559e-05
-2.27300130453943e-05
-2.05959238094757e-05
-2.8289869802218e-05
-1.71065599015628e-05
-2.0561678750905e-05
-2.81956564872721e-05
-2.72364897727963e-05
-3.24286998075505e-05
-4.29523795069846e-05
-2.45723287881912e-05
-2.72567035971239e-05
-7.06375988700019e-06
-1.25876903806849e-05
-3.2759470113754e-05
-1.60200697860182e-05
-1.10321676466175e-05
-3.05486043655791e-05
-3.02737407639319e-05
-2.06643846980198e-05
-1.72966807916618e-06
-3.41756872781009e-05
-1.77312336342486e-05
-7.34183738321061e-06
-3.63784487642701e-05
-2.7325282840055e-05
-1.74735379897207e-05
-3.25109121989421e-05
-1.84716440122716e-05
-2.19319853524224e-05
-5.23116540094697e-06
-2.30252303719014e-05
-9.18080858772872e-06
-1.13080483598293e-05
-2.19600965345203e-05
8.83569573980209e-06
-1.81917815884735e-06
-6.99537522194514e-06
-1.98965493270934e-05
-2.02213731815853e-05
-3.57161351143357e-05
-1.08246813959918e-05
-2.02043637179116e-05
-3.32627102629617e-05
-1.72461228165336e-05
-2.65753226804636e-05
-4.62149506862222e-06
-7.56138248778765e-06
-3.12026825434382e-05
-1.96561564944993e-05
-1.40892739124263e-05
-3.13030000621318e-05
-1.39488923230842e-05
-8.03191677874612e-06
-1.46655160116339e-05
-2.12387571721951e-05
-3.95707126872672e-05
-2.27832687036188e-05
-1.07256330089254e-05
-1.06394427810958e-05
-1.86659570649957e-05
-3.63377968024137e-05
-1.62212688814351e-05
-3.24536295767699e-06
-2.14315391319509e-05
-2.86120959208005e-05
-2.7786424084957e-05
-1.26844173927212e-05
-1.37047491199045e-05
-1.62982243652356e-05
-1.06643611393928e-05
-1.09578481133214e-05
-1.84955348296972e-05
-3.88682752178692e-05
-3.6982567380106e-05
-1.92098484861488e-05
-1.90051535700015e-06
-2.62233365237382e-05
-2.44559724187389e-05
-1.9232320848264e-05
-2.70793625338136e-05
-7.23733440292034e-07
-4.69594962976331e-05
-4.07627367597217e-05
-2.05051441310781e-05
1.45658045412571e-06
-1.37674598807158e-05
-2.90599008367697e-05
-3.12532637355749e-05
-1.99958932832857e-05
-6.93996404597501e-06
-8.25158994673248e-06
1.20663212802547e-05
-2.34465599184216e-05
-2.03693053075258e-05
-7.19457807425904e-06
-1.57167174421577e-05
-2.16749642095585e-05
-1.45865559238559e-05
-2.83226749186561e-06
-4.32323684787059e-06
-4.56556425516804e-05
-3.22940286996652e-05
-9.82062321922081e-06
-1.1541686718943e-05
-2.71281804091626e-05
-2.18058913624493e-05
-2.36841187387226e-05
-2.01871791575537e-05
-1.75481252320391e-05
-2.06249911220053e-05
-2.60479395294021e-05
-2.82717043048592e-05
-1.22695987816857e-05
-3.72528585806325e-05
-3.79888414874519e-05
-1.9157856986335e-05
-3.306394741586e-05
1.23521485164353e-06
-1.21535608644382e-05
-2.74063786041203e-05
-2.42825829884138e-05
-1.09063813281159e-05
-1.72600074763962e-05
-1.44117716358987e-05
-9.09778232981076e-06
-3.2833091228782e-05
-2.52926493684471e-05
-1.71583528518031e-05
-1.33683995496531e-05
-1.92785051896624e-05
-1.9608283941451e-05
-1.65937344147392e-05
-2.53127375292929e-05
-2.96221567630825e-05
-3.11448029936558e-05
-1.3828900073291e-06
-3.15112099269295e-05
-2.40954657561037e-05
-3.63681888194919e-05
-2.03753787798444e-05
-4.13785614906029e-05
-3.142514914259e-05
-1.24645245522452e-06
-3.64099604617692e-05
-1.05412095558635e-05
-1.45987483615499e-05
-2.50375689770181e-05
-3.33772110259363e-06
-2.65123508849376e-05
-1.76993934458068e-05
-1.65176232752846e-05
-3.10181505830327e-06
2.2445275890409e-06
-1.28640267304099e-05
2.53541433500392e-07
-8.33620656755262e-06
-2.54040510868602e-05
-2.96728619887125e-05
-1.88699284322902e-05
-1.8852081548637e-05
-1.29959434553126e-05
-2.9320104892025e-05
1.51058711244516e-06
-3.47614957976796e-05
-2.20585916051411e-05
-2.93189938442344e-05
1.28146742793649e-05
-3.27435692272573e-05
-1.51758970215496e-05
-1.17222370303731e-05
-1.20801208100143e-05
-2.36206302503297e-05
-3.48295937748752e-05
-9.50192563165614e-06
-2.16288898445486e-05
-3.06768971376537e-05
-4.31886087406091e-05
-3.76152543626587e-05
-3.58347857733315e-05
-2.87504974149458e-05
4.97213005141674e-06
-2.67909349460454e-05
-3.13315469063788e-05
-3.34812661027535e-05
-3.34082526972535e-05
-3.50181937217211e-05
-2.35987145877057e-05
-2.72742825632901e-05
-2.21199590677045e-05
-2.06705446729805e-05
-1.65518277933316e-05
-8.94009661750497e-06
-2.92196856987698e-05
-2.66347314589505e-05
-1.55241720451617e-05
-2.56512925292612e-05
-2.29961525161452e-05
-1.30485652635032e-05
-6.29716435729042e-06
3.28185336813626e-06
-1.88311116429449e-05
-2.68633918894419e-05
-3.56326188907914e-05
-2.56905568428745e-05
-1.04639863039889e-05
-3.77789078574964e-05
3.3380987260153e-06
-1.77731240136457e-05
-2.97003769066773e-05
-1.27481073720759e-05
5.78154584325125e-07
-8.72641593228975e-08
-9.80253927640066e-06
-9.88656174669196e-06
-1.38170330166462e-05
-2.91096030554305e-05
-1.23485034740378e-05
-6.92658438081133e-06
-2.50755257734812e-05
-1.7190165330001e-05
-1.37411165494369e-05
-4.99158630183946e-05
-1.43218666437728e-05
-2.03511637179213e-05
-2.68308049072109e-05
-3.17118020377783e-05
1.21031837500751e-06
-2.57644461034263e-06
-1.17016605618812e-05
-1.25420567272209e-05
-1.66108421555531e-05
-3.62116075369522e-05
-2.47548580694729e-05
-2.99366677829333e-05
-3.03208592430867e-05
-2.31286791500685e-06
-1.889321928398e-05
-3.58290814506825e-06
-1.95865339371413e-05
-9.84828444819954e-06
-3.32929443360365e-05
-2.29816964937882e-05
-2.13885091421672e-05
-5.17283440080236e-06
7.4867283395782e-06
-3.84372430445573e-05
-4.22255874713592e-05
-3.20913357122362e-05
-3.54050345713564e-05
-1.15226925619303e-05
-2.61363256902714e-05
-5.49661276511502e-05
-2.20086236904425e-05
-1.42358235340609e-05
-2.40010856837908e-05
-2.77161709399487e-05
-1.25618218784788e-05
-1.08393424865093e-05
-4.88446078136823e-05
-3.74211322433816e-05
-2.51701768168994e-05
-2.85590749148422e-05
6.42489669555743e-06
-2.74811935673768e-06
-1.80434870466647e-05
-1.04515565420823e-06
-4.93472445133668e-05
-2.34245331786349e-05
-4.40131307628298e-05
-2.17879749140162e-05
-3.97247355262755e-06
-1.41531414338615e-05
-3.81668449670759e-05
-2.20338425795327e-05
7.42920641484888e-06
-1.99797436827294e-05
-3.42616585799429e-05
-4.44466861711885e-05
-1.6770266775738e-05
-3.27610962028679e-05
-7.65902529389146e-06
-1.40932542040953e-05
-1.91838906452206e-05
-1.24251554823959e-06
-2.13406580379299e-05
-1.5116529507515e-05
-1.82904029444198e-05
-2.13285181432049e-05
-2.05895338729801e-05
-5.79762367689416e-06
-2.52666526484555e-06
-3.24447305154744e-05
-3.53150178780889e-05
-3.55920218653176e-05
-1.54185436447398e-05
-3.07396547401348e-05
-9.40875471469184e-06
1.3864860358521e-06
-2.42673506719961e-05
-1.29157735018738e-05
-2.99063258688562e-05
-2.23235210010356e-05
-2.4551607537767e-05
-3.67097364023235e-05
-1.47494985829908e-05
-1.98610260914237e-05
-2.08533459852749e-05
-1.68763515831031e-05
-1.09040421002065e-05
-1.55852535826781e-05
-7.45539931434636e-06
-3.09973556173056e-05
-2.54467706369473e-06
-2.98985283626772e-05
-9.15013597691006e-06
-2.36193105266155e-05
-3.31472388613475e-05
-2.31312006926855e-05
-8.78594033328518e-06
-8.10592691841478e-06
-1.93615188562207e-05
-3.07553228454689e-05
-3.22787809798444e-05
-3.23213276199149e-05
-4.19185699577739e-05
-2.08073275732487e-05
-1.72424086963458e-05
-3.2035280904901e-05
-1.73440457621669e-05
-1.61863105033649e-05
-5.25763732922995e-06
-1.11743723153065e-05
-1.64384585088655e-05
-1.49718985579762e-05
1.16055488919839e-05
-3.10434374764062e-05
-1.49726721503194e-05
1.07395131348263e-05
-4.43157081849479e-05
1.99350953339312e-06
-2.25840709953181e-05
-3.01010338799181e-05
-1.05976613481144e-05
-1.05428009202349e-05
-2.1960483860513e-05
-1.3475070632004e-05
-2.04404554478884e-05
-2.71684070223466e-05
-8.09216061050409e-06
-3.34280881750051e-05
-1.66795873999434e-05
-1.82680078325439e-05
-1.42713486027003e-05
2.18604765684616e-06
7.43150159146974e-06
-2.99438209485782e-05
-3.16896561052531e-05
-4.45922086960903e-06
-3.28257298533202e-05
-2.7341523568163e-05
-1.91042921482168e-05
-3.11407498958196e-05
-4.2259498194093e-05
-1.90641896722609e-05
-1.3028555661741e-05
-8.39866188979766e-06
-1.11775762843154e-05
-2.81049275490579e-05
-8.33832797179792e-06
-1.14787275213965e-06
1.31922160886313e-05
-2.10203323773127e-05
-2.84701050077718e-05
-2.80902407161078e-05
-1.11267968785483e-05
-1.08718002966609e-05
-7.97504260123994e-06
-2.17047407485363e-05
-9.64698813330976e-06
-2.77459326319135e-05
-1.42049238268168e-05
-1.81705445031665e-05
-1.86547673663164e-05
-2.90782180707378e-05
-3.541301554894e-06
-9.74561611901342e-06
-1.48693018290818e-05
-3.76966193038935e-05
-3.44850060499761e-05
-2.87208025823515e-05
-1.4555495510138e-05
-5.39724307516332e-06
-2.24905464156944e-05
-1.4416782983022e-05
-2.52374021237265e-05
-1.04762254698828e-05
-3.64745055632558e-05
-4.52284912537808e-05
-2.14907321242706e-05
1.09420895429234e-05
-1.36933440421569e-05
-8.02418632328978e-06
-2.51813083907731e-05
-2.00865331187614e-05
-2.96765025184697e-05
-3.11629621822622e-05
-2.7030858234234e-05
-1.38205983183835e-05
-3.3735112506426e-05
-7.99841489519923e-06
-1.02850759511676e-05
-2.71541557537092e-05
-3.22913004888712e-05
-1.43950253482427e-05
-1.82707480080683e-05
-3.40722599760032e-05
-3.96626193821803e-05
-1.70262919735117e-05
-3.3739579872942e-05
-1.79437578973319e-05
-3.66538481195442e-05
-1.93121000568684e-05
-3.16432249567842e-05
-8.41734141182946e-06
-7.93935184963753e-06
-2.79617522590458e-05
-2.4817529105204e-05
-2.66311091417809e-05
-2.52450315901651e-05
-2.54342698862741e-05
-2.13713457724575e-05
-6.3214762283358e-06
-2.38428824056038e-05
-1.53816857575057e-05
-1.53622576085559e-05
-2.6399530795711e-05
-3.52228645531484e-05
-2.48322598911238e-05
-1.35839928175802e-05
4.67281318946985e-06
-6.35320341091419e-06
-8.66483147888891e-06
-2.70846206870079e-05
-2.02810627260586e-05
-1.01430859134529e-05
-2.25450807116478e-05
-1.40453532747337e-05
-2.75009659996646e-05
-1.89909058962925e-05
-1.63091982737278e-05
-1.6482229472726e-05
-3.05772597996428e-05
-5.02161786835158e-06
-1.92450062107612e-05
-3.92671691634591e-05
-2.75607287422778e-05
-1.67377151551278e-05
-3.54655292073154e-05
-1.57118016804249e-05
-2.83445911169048e-05
-2.42192074044872e-05
-2.57980046731866e-05
-3.99079124889872e-05
-2.88924444758482e-05
-7.21329800890617e-06
-2.3589022327356e-05
-1.03445738841402e-05
-1.51254476522326e-05
-2.33642179388579e-05
-4.68372674253412e-06
-9.63499993913411e-06
-2.0829315741319e-05
-3.30551393733663e-05
-2.33550462734864e-05
-1.85779047918961e-05
-2.43851431301585e-05
-2.40546133048216e-05
-1.66173124861254e-05
-2.66088111098473e-05
-1.31513292222784e-05
-3.58923891746168e-05
-1.5423288719707e-05
-3.20489707450924e-05
-3.54125891067721e-05
-4.05605286306983e-05
-3.17848823060508e-05
-5.39237904574546e-06
-1.82158689242804e-05
1.65108558438163e-06
-1.81716699397188e-05
-2.9648528910741e-07
-1.64594742115633e-05
1.31921358985499e-05
3.39844202097435e-06
-1.89218825893659e-05
-4.33355262952341e-06
-2.6131030252151e-05
-2.76762316693069e-05
-1.37804790878577e-05
-1.76571411245652e-05
-3.2293519118785e-05
-3.55560495615578e-05
-1.23791947014982e-05
-3.92007404774806e-05
2.95538359974926e-07
-1.44850201365967e-05
-2.75708568168516e-05
-2.63697237186038e-05
-3.3855820006254e-05
-1.88239503635892e-05
-8.17405317710543e-06
-1.67532642416005e-05
-3.28728552778691e-05
-1.98656497841981e-05
1.91946978655554e-06
-1.66715327792691e-05
-3.4421871089583e-05
-3.06064587008764e-05
-3.20550777251206e-05
-5.43641635776861e-06
-1.48305657268998e-05
-2.4023946591866e-05
-2.81738937223409e-06
-2.59014740507755e-05
-2.3572590263611e-05
-3.00310203466745e-05
-3.37731324536194e-05
-8.41261875446643e-06
-3.3119846807644e-05
-1.12774758524928e-05
-1.99611670892263e-05
-4.47026853700409e-05
-1.03516358442868e-05
-2.86437550084519e-05
-4.829949551216e-05
-2.42043604665646e-05
-2.2773141874463e-06
-1.54541647434066e-05
-2.73160214548332e-05
-2.49597730673428e-05
-8.10706062348998e-06
-1.51072910727651e-05
2.35073493617474e-06
-9.33091038598897e-06
-2.21831107271621e-05
-3.20141371568096e-05
-1.39594710754779e-05
-2.80784986875972e-05
-3.35738056677505e-05
-2.59248828622176e-05
-7.47917695311786e-06
-7.98801249689872e-06
-2.45934278802039e-05
-2.15455689574378e-05
-1.6257133363758e-05
-1.41302046287029e-05
-1.36245346727291e-05
-2.42091002069795e-05
-1.78472281215156e-05
-4.49655824836668e-06
-2.3800328497625e-05
-2.13615564155832e-05
-3.48290703126787e-05
-1.02602410133314e-05
-4.06896196486435e-05
-9.99140653579596e-06
-2.2759322762054e-05
-3.14763065669543e-05
-3.10719774449056e-05
-7.22729634855425e-06
-1.23739477648713e-05
-3.15054680976157e-05
-1.4501177054819e-05
-1.4458935751572e-05
-1.05086016287933e-05
-2.37037245913718e-05
-1.6180989708881e-05
-1.4025373462095e-05
-1.58891895023501e-05
-2.80941592054723e-05
2.28574284629802e-06
1.4565639814777e-05
-1.91470307069997e-07
-2.87161634900247e-05
-1.90876981061626e-05
-7.93518268365667e-06
-1.52925310063109e-05
-1.55197408539437e-05
-2.5761824333922e-05
-2.05835570025748e-05
-1.96913498823407e-05
-2.18553182975712e-05
-1.28199180056192e-05
-1.9277129913392e-05
-2.01663445722351e-05
-7.87393047355437e-06
-1.83618351507947e-05
-3.17308701410185e-05
-2.76735497271332e-05
-1.14388955707062e-05
-7.09781119995026e-06
-2.05169811178252e-05
-2.15980249119564e-05
-2.23906982146251e-05
-8.67124678780365e-06
-3.11851776381544e-05
-2.51650552559564e-05
-3.55362242061171e-05
-2.58506726468891e-05
-4.26084197120632e-05
-2.2234055844624e-05
-1.07350225614045e-05
-3.90907083702728e-05
-1.56511747360647e-05
-1.02855759831977e-05
-2.69567583608737e-06
-2.51916639570379e-05
-1.04884429920086e-05
-2.61696829017431e-05
-2.16731032651304e-05
1.39768567276981e-05
-3.60030204587506e-05
-2.89939262298023e-05
-3.44692013753034e-05
-2.17240680632289e-05
-1.09615030245452e-05
-1.30194222600438e-05
-1.77017817693224e-05
-2.2300699617942e-05
-3.98584251985816e-05
-1.40086229192866e-05
-2.2074628567759e-05
-1.75809674916124e-05
-8.40174142362981e-06
-3.46687552983791e-05
-3.3445055282676e-05
-1.89119973292082e-05
-1.93800730568569e-05
-1.94322751345627e-05
-2.39728361434823e-05
-1.10268157676157e-05
-2.39676554590616e-05
-5.98432758715713e-06
-7.39627226359818e-06
-1.99555431936345e-05
-4.29592951956283e-05
-1.74674270243346e-05
-1.15395923252954e-05
-1.4547525429402e-05
-2.68958895649702e-05
2.19226844381939e-06
-4.17661060959155e-05
-2.77647862650663e-06
-2.65347188193822e-05
-2.6435365264485e-05
-3.56115371061632e-05
-7.9022763330578e-06
-1.82564725970159e-08
-2.07046983787789e-05
-1.23722675381223e-05
-1.51814186489225e-05
-8.76910304648463e-07
-5.50169220218013e-05
-1.38546479017766e-05
-3.14040456566077e-06
-2.04098188845806e-05
-1.33219950056768e-05
-3.45874887838398e-05
4.64266113482028e-06
-5.7512629968832e-05
-8.74703036790823e-06
-1.34462137060553e-05
-1.60436466270503e-05
-1.95816726817983e-05
-3.56943958128121e-05
-3.63520391158305e-05
-2.30810016808677e-05
5.89651789968811e-06
-1.28349400819769e-05
-1.70064094070072e-05
-9.66021876229023e-06
-3.23344525872982e-05
-1.60661757819479e-05
-1.70074968227436e-05
-1.36807800514595e-05
-2.00353540900722e-05
-1.74348065444843e-05
-1.10318743645318e-05
-2.04173940813978e-05
-1.5394437048052e-05
-2.7624725238324e-06
-2.63810444004627e-05
-1.62076603121014e-05
-2.58385760217261e-05
-3.0644074185183e-05
-1.21753258359498e-05
-3.64293463460843e-05
-3.24944315532347e-05
-2.34466834939161e-05
-2.3951043049338e-05
-1.62237222881192e-05
-5.11506793885287e-05
-2.30191452418551e-05
-3.1847962394174e-05
-1.46201851602055e-05
-1.73413805832323e-05
-1.02578965014515e-05
-3.92082612464086e-05
-1.9983251317311e-05
-2.96941799032561e-05
-2.43175777925677e-05
-2.81889714288253e-05
-2.722688356028e-05
-7.80145670186357e-06
-4.75444594356708e-06
-4.54531090623045e-06
-3.03236792476208e-05
-2.48584449458562e-05
-2.3635103481593e-05
-2.02821538202851e-05
-1.58363373879361e-05
-3.38923984238367e-05
-7.7029949987511e-06
-3.99978510713197e-05
-2.07416014750072e-05
-1.77311783842222e-05
-2.79599764578085e-05
-2.25389115900292e-05
-3.20811136115519e-05
-3.84873599449064e-05
-1.38108776613851e-05
-1.688282032118e-05
-2.89372777659557e-05
-2.93997552986877e-05
-7.26030448809323e-06
-1.55556159140972e-05
-2.41307256110162e-05
-2.73247457675213e-05
-7.5939165131248e-06
-3.79630316007872e-05
-1.28767346254363e-05
-2.29253789238019e-05
-2.93781299591937e-05
-1.68513655627985e-05
-2.16906258369904e-05
-1.50360487301564e-05
-2.10940600477731e-05
-3.65663129066496e-05
-2.96704317504876e-05
-2.42453696044159e-05
6.57411949901061e-06
-1.87456768740471e-05
-2.25811054581319e-05
-2.52473774088667e-05
-1.51943725672718e-06
-2.97898377461258e-05
-4.43011633930745e-05
-2.49541062580291e-05
-1.01849748370152e-05
-1.21232395474344e-05
-2.45611192534992e-05
-4.3098554638048e-05
-3.22074185246928e-06
-2.30883420172109e-05
-2.92473714759724e-05
-2.1335233369279e-05
-2.38056574737485e-05
-3.56686989891723e-05
-1.02792900354106e-05
-3.64492638528473e-05
-2.71811969611618e-05
-1.72350860221118e-05
-2.65037173737389e-05
-2.86835711981259e-05
-9.78657128851749e-06
-1.55236976665165e-05
-2.60060009455363e-05
-1.60514119163901e-05
-1.51402075003008e-05
-6.44535834861931e-06
-3.15912682790748e-06
-1.92876436729432e-05
-5.04711601939627e-05
-4.78901927381507e-05
-2.13535710608626e-05
-1.05095001009518e-05
-2.2838898044407e-05
-3.44651648723838e-05
4.0352547752617e-07
-1.03035881369183e-05
-5.47361881842103e-06
-1.83639215267104e-05
-2.34377633890078e-05
-2.64541481591126e-05
3.11673969093499e-06
-1.36523857107337e-05
-2.75863452495367e-05
-4.47637517134353e-05
-3.0917983999447e-05
-3.3716241245039e-05
-2.10653442617893e-05
-3.52117398566201e-05
-2.5515006578106e-05
-3.50136362399478e-05
-1.53325063117683e-05
-1.85699397013122e-05
-7.11983437451589e-06
-6.94036277159846e-06
-2.88990938958782e-05
-2.96178159592155e-05
2.71658347635422e-06
-1.52162631461085e-05
-9.5910202418266e-06
-9.99502834066656e-06
-3.60383949541073e-05
-2.09546803555148e-05
-3.28461569612775e-05
-2.29603640969894e-05
-8.33180615470731e-07
1.72342697530577e-06
-2.24340176964167e-05
-4.23873499944266e-05
-1.75226792564964e-07
-2.48841236887577e-05
-1.62297562436665e-05
-2.56923013498809e-05
-3.1621855786527e-05
-1.55638341602479e-05
-2.10718823484554e-05
-2.3575073527958e-05
-3.21124753299734e-05
-1.07019451280377e-05
-3.78434295087622e-05
-1.77934123732823e-05
-1.82810365676475e-05
-1.4602846197029e-05
-1.05258199969293e-05
-2.54458348465018e-05
-3.08325964399232e-05
-3.18941136900378e-05
-2.19434715307396e-05
-3.65026699395242e-05
-3.57947891795719e-05
-3.47152780204624e-05
-1.01846807253476e-05
-8.88720464422548e-06
-2.96111640973484e-05
-2.70036590633811e-05
1.05182723760475e-06
-2.9058435717071e-05
8.64529563860741e-06
-1.89033780962623e-05
-1.22257889784239e-05
-1.08469531964686e-05
-3.6091701752767e-05
-1.2779363713996e-05
-6.19843431382837e-06
-2.20721073709018e-05
-1.76682368999766e-05
-2.60876882876433e-05
-2.15529340093898e-05
-2.10069683924956e-05
-2.62878124146662e-05
-2.17105257087181e-05
-2.35209938598952e-05
-2.72347054155498e-05
-2.36698101068163e-05
2.62313891576514e-06
-2.82612908619276e-05
-2.46949326134991e-06
-1.44530418807979e-05
-1.21940552609958e-05
-2.03442982238618e-05
-2.29460452826791e-05
-1.70771806815548e-05
-3.11587417914017e-05
-1.29409837116253e-05
-1.17398073467083e-05
-2.18514821523533e-05
-4.63002191660524e-05
-4.31707218678401e-05
-2.45327672772805e-05
-4.31860780303462e-05
-1.1632503702036e-05
-2.02809847499119e-05
-1.52717864655007e-05
-2.15434033185803e-05
-1.36436381774663e-05
-2.75740099207497e-05
-3.84860260997483e-06
-2.20036050384107e-05
-1.50257381239557e-05
-3.57053607655591e-05
-1.31546655083155e-05
-2.3074406357229e-05
-2.43510959363348e-05
-9.28652612757052e-06
-1.58233580291236e-05
-3.15934114770982e-05
-2.6216883033327e-05
9.90511292638351e-06
-9.9590973997496e-06
-4.12377957950025e-05
-1.25594677505665e-05
-1.98801660616663e-05
-1.70050027675766e-05
-1.64168638722471e-05
-4.09447214487544e-06
-2.63245046564442e-05
-1.33651993772298e-05
3.69375022224616e-06
-1.65592104611677e-05
-2.13577645032147e-05
-1.34160237290093e-05
3.89535893155462e-06
-1.67911824059447e-05
-3.8318734237101e-05
-3.95342081846727e-05
-5.60108142469423e-06
-2.3999070871419e-05
-3.23215544536461e-05
-3.16752953944604e-05
-1.41721720271929e-05
-4.53769000973177e-05
-3.60125539527677e-05
-1.42512715105779e-05
-4.975295800238e-05
-4.71097249775749e-05
-1.49042259035793e-05
-2.22636142936315e-05
-3.80549368582105e-06
-1.50727773430715e-05
-1.59176607888515e-05
-2.18002456821664e-05
-1.54837639993184e-06
-1.15249338514041e-05
-2.89498682654354e-05
-1.17693807384157e-06
-3.38932038170187e-05
-1.34117263354301e-05
-2.28040709544807e-05
-2.00671862854416e-05
-1.2051748884742e-05
-2.75537279508402e-05
-3.19144324490275e-05
-4.40988620464077e-05
-3.45387853548478e-05
-2.6902820286873e-05
-4.63065758784376e-07
-2.52432471901326e-05
-3.55674836626839e-05
-2.03656829021643e-05
-9.8806142165073e-06
-3.30362806200723e-05
-4.43178486328141e-06
-3.69951068755775e-05
-1.64024305921018e-05
-3.28926638641064e-05
-1.65337050816249e-06
-3.66160104798272e-06
-1.79103391805952e-06
-4.19160058329809e-06
-7.43288386682007e-06
-2.01893797231581e-05
-2.94730112388015e-05
-2.97119712390617e-05
8.14329828392987e-07
-2.83405303940762e-05
-2.46948071870762e-05
-1.63052425201671e-05
-1.49896932433399e-05
-5.96671940694291e-06
-3.76197168075943e-05
-2.7394969042223e-06
-1.66167408061942e-05
-8.81536019347621e-06
-1.39113388117345e-05
-1.56451911742933e-05
-7.8527653830196e-06
-2.31817454773647e-05
-1.50296365369394e-05
-1.20845575981728e-05
-4.43399968543452e-05
-1.25048547731578e-05
-3.17254000326668e-05
-1.02529581514104e-05
-2.14747942619275e-05
-9.96695942306131e-06
1.07387013350725e-05
-2.27581482298056e-05
-2.70281386284194e-05
-1.61560021223219e-05
5.23731997782712e-06
-2.56246650391157e-05
-4.59523473083687e-06
-2.28298297866604e-05
-1.98115426555038e-05
-1.27051379400073e-05
-2.54049518635141e-05
-2.74351087618104e-05
-3.17313450334753e-05
-1.18349723170285e-05
-2.9964975379524e-06
-1.70365567152324e-05
-2.79855994186537e-05
-3.72861455314923e-05
-2.44308242321966e-05
-2.42520167890984e-05
-3.82451959418887e-05
-2.16514722273438e-05
-9.30412830767923e-06
-3.75859519844792e-05
-3.85269716229672e-05
-6.0369923727579e-07
-1.60612064072448e-05
-8.15029957348791e-06
-1.35027844814835e-05
-8.64744618883405e-06
1.50102591617621e-05
-1.85970863878157e-05
-9.01751639403476e-06
-1.78645570718635e-05
-6.48669828587891e-07
-2.68080815959298e-05
-1.2372893203262e-05
-1.02732685876214e-05
-1.29019508206501e-05
-6.30586722226063e-06
-2.4573980088663e-05
-2.78509920071811e-05
-1.84965124755636e-05
-8.67282411942266e-06
-2.09931199080452e-05
2.24444279198991e-07
-3.83048447945751e-05
-2.55292997470902e-05
-1.5775993216204e-05
-2.287966869162e-05
-2.07707132306376e-05
-6.85891206668385e-06
-1.91634364009991e-05
-3.11870531822837e-05
-3.80896992802564e-05
-7.36165020953334e-06
-3.01407464132191e-05
-6.37523656864283e-06
-2.17466811724728e-05
-3.84169258264827e-05
-1.23921124137102e-05
-1.55154257137135e-05
-3.27343932576492e-05
-2.70601072702211e-05
-1.49424939541815e-05
-1.60725741593512e-05
-1.91542073263369e-05
-3.17222110929573e-05
-2.59980377763149e-05
-3.16856981026306e-05
-1.27048554007486e-05
9.72772305855366e-08
-4.50892564541714e-05
-2.4657396410567e-05
-2.04569757286726e-05
5.44068943131264e-06
-3.13211187714985e-05
-3.65343717566391e-05
-3.50207459830917e-05
-2.17750470229641e-05
-1.69502024260033e-05
-1.5959399921551e-05
-5.96860233579297e-05
-1.65059245667075e-05
-3.15397367980636e-05
-1.27392932557636e-05
-3.0459200494924e-05
-1.89546634183101e-05
-1.18338169738057e-05
-1.60060913218536e-05
-1.35320710182862e-05
-4.41787007875393e-05
-1.90602841942338e-05
-2.50168914932412e-05
-3.71875345514523e-05
-7.28822855879017e-06
-2.6580648243291e-05
-1.25449490078806e-05
-4.81388967004656e-06
-1.51936006647806e-05
-2.83734751678983e-05
-3.68803349231069e-05
-3.31302199701927e-05
-2.67948843625986e-05
-1.8760159649596e-05
-9.84022264090057e-06
-2.02143308669856e-05
-2.94033069823878e-05
-3.19951423975414e-05
-1.49738651986327e-05
-3.58907653042904e-05
-3.13389761393394e-05
1.44859419625669e-05
-4.78168199943152e-06
-2.11130101902287e-05
-2.97275791152272e-05
-9.22040082842818e-06
-7.36407779313632e-06
-1.81136679514919e-05
-5.85442936284361e-06
2.84600828593977e-06
-5.64047245550759e-06
4.43168131614922e-06
-2.78931586518786e-05
-6.68483211645935e-06
-2.90848443616114e-05
-2.49498429499118e-05
-1.54461581729805e-05
-4.29785305916363e-05
-3.17405553254143e-05
-2.73417792826209e-05
-2.83541065658372e-05
-2.80081544098724e-05
-3.85919996072342e-05
-3.51006425398716e-05
-1.45527035478349e-05
-2.00443793681465e-05
-4.25846343486816e-05
-2.14449433590792e-05
-3.4937948179033e-05
-2.23515108534604e-05
-3.7193609179013e-05
-2.02083072270387e-05
-1.67898676156269e-05
-4.2242072280779e-05
-3.5267493288266e-05
-2.58361181754748e-05
-2.47349670795781e-05
-5.10486302115327e-05
-2.97300955115659e-05
-2.19839970512715e-05
-3.93168256965869e-05
-1.61376346768628e-05
-4.84525499244386e-05
-2.5049127428e-05
-6.40271888066688e-06
-2.60589656440231e-05
-2.28543329352561e-05
-3.39875569782894e-05
-3.45053068017806e-05
-8.98832242856248e-06
-2.68323592207895e-05
-2.019642541628e-05
-1.50322528810614e-05
-1.69248573571926e-05
-9.08658921445182e-06
-2.05377899851681e-05
-1.85013307937738e-07
-5.40108458147478e-05
3.32405556413931e-06
-1.14115099622436e-05
-1.52873329935432e-05
-3.44449305770367e-05
-2.66185085887519e-05
-4.64332107131498e-06
-1.77119800340509e-05
-2.11359071613409e-05
-3.33470706121671e-05
-1.46062068218447e-05
-3.36977152961861e-05
-1.13106787701079e-05
-3.03530659191927e-05
-7.3195146952228e-06
-1.94099580469722e-05
-4.73541555104302e-05
-9.68953208388076e-06
-1.38962600027618e-05
-6.71124147271317e-06
-1.41641822571181e-05
-2.10549590233979e-05
-2.35311165509476e-05
-1.84329018324284e-05
-2.18495757848095e-05
-1.69460963247904e-05
-1.20545829388519e-05
-3.25840433692578e-05
-2.81169554897842e-05
-2.60752857261886e-05
-3.5868734042765e-05
-1.1741613322477e-05
-2.85312211646999e-05
-5.79291624750903e-06
-1.51013203497503e-05
-2.39153362515624e-05
-1.10588773217179e-05
-7.02384714282554e-06
-5.47096071949737e-06
-2.68629596733333e-06
-1.49138759581253e-05
-2.02201177809002e-05
-3.0818608457382e-05
-1.34017562213719e-05
-3.90623404710667e-05
-1.29058579583436e-05
-3.29131671429647e-05
-2.70023246024944e-06
-2.3597017416134e-05
-1.6462198497675e-05
-2.26027241331699e-05
-1.72147539477623e-05
-1.15937125823735e-05
-1.43162279974047e-05
-3.42972863241453e-05
-1.3723249318652e-05
3.66390070788529e-07
-6.25939448230787e-05
-3.57052971830272e-05
-1.64477919355418e-05
2.63005817820471e-06
-3.8844029838972e-05
-3.19299428397606e-05
-2.40925643272038e-05
-1.93609118319149e-05
1.03003444259766e-06
-3.47114654968746e-05
-1.31700978236606e-05
-2.319171992461e-05
-2.64993802089182e-05
-1.57743034316464e-05
-3.15578943043733e-05
1.39801243369492e-06
-2.83038648281624e-05
-4.37026140882754e-05
-2.23908972570148e-05
-2.83536117807287e-05
-1.2754782347882e-05
-2.21559025366197e-05
2.16924085952886e-06
-1.32981854623174e-05
-3.03068142864313e-05
-3.12392576959467e-05
-2.48052851168527e-05
-3.04055028030181e-05
-3.28212971255068e-05
-4.04262066964812e-05
-1.8060204941369e-05
1.08553994250142e-06
-1.6053656069783e-06
-2.65382020216521e-05
-3.46015988081581e-06
-1.88103415454865e-05
-1.51975994524675e-05
-4.76364249622887e-05
-3.76448097488202e-05
-4.20763324282023e-05
-2.65419841151059e-05
-1.08009682406556e-05
-3.68607342728127e-05
-2.07520446515694e-05
-3.05000293424817e-05
-2.99669337411452e-05
-1.9629786120579e-05
-1.28755512824034e-05
-2.90132737056581e-05
-1.48466464404698e-05
-1.42097813764358e-05
-6.20240980599274e-06
-2.31582052924664e-05
-1.16034304564253e-05
-1.10527558933455e-05
-7.4276420889608e-06
-1.58840102178978e-05
-3.01681793897327e-05
-2.47265672694815e-05
-2.17829514797768e-05
-1.2613550765791e-06
-1.97083476307243e-05
-1.50091939034292e-06
-1.86444538871646e-05
-4.22111807497255e-05
-3.8563511516976e-05
-3.45215142934904e-05
-2.84509659267003e-05
-4.79477289149784e-05
-2.33025396164589e-05
6.4293934223397e-06
-9.14014682341152e-06
-6.16881278766323e-06
-1.09806511533605e-05
-3.10887300308705e-05
-4.19533396486555e-06
-1.93276554052361e-05
-3.9520291653796e-05
-1.93557508153012e-05
-2.79619397559495e-05
-2.69666393975366e-05
-3.88380544229879e-05
-1.8327325977743e-05
-2.52500541879807e-05
-2.23611692056753e-05
-3.90553847655251e-06
-1.85953785637384e-05
-4.52704712144852e-05
-2.84717407681128e-05
-2.81251219379111e-05
-1.91438844964853e-05
-6.12433936685884e-06
-1.99766040628205e-05
-2.04101712631336e-05
-2.55477331743615e-05
-2.37022479169494e-05
-1.63571660789238e-05
-2.82942707478225e-05
-9.65266972338944e-06
-1.25980821392473e-05
-3.30329557986746e-05
-2.96168604283874e-05
-1.24477354424217e-05
-1.64031326994286e-05
-2.18377180605937e-05
-2.3492358462532e-05
-1.8946636313266e-05
-4.8833870055673e-05
-1.49586009129834e-05
-1.61320885763596e-05
-3.54744077913191e-05
-2.78874644500863e-05
-3.77678048143725e-06
8.36256623112822e-06
-2.72206818747614e-05
-2.42129525704107e-05
-2.14930569953638e-05
-4.69882182695265e-05
-2.44619294216514e-05
-2.88423457196512e-05
-1.88855637922207e-05
-2.24915926492187e-05
1.0100121007003e-06
2.09072709070301e-06
-1.83385724376926e-05
-3.21315300762636e-05
-2.95147514863743e-05
-3.1191398792046e-05
-2.23590453664981e-05
-2.67585291025265e-05
-4.72127391386827e-05
-1.67034055318866e-05
-1.93152088865834e-05
-4.34473189204428e-05
-3.19315979669156e-05
-4.28747204923444e-05
-3.01267347987878e-05
-1.52910892954039e-05
-3.75214607354793e-05
-1.03163357171399e-05
-2.91816347654497e-05
7.57040594991058e-07
-4.69317713904122e-05
-1.37003947169868e-05
-4.20989564664445e-05
-3.21323632835483e-05
-4.87429357978558e-05
-3.00441532854767e-05
-2.55951707400311e-05
-1.89692099268457e-05
-3.10812642543863e-05
-3.12916353327509e-05
-2.6890477683322e-05
-4.48149304829878e-06
-3.40520836242135e-05
-3.05342190971817e-05
-1.47292297164756e-05
-1.52862994027721e-05
-2.60937875011293e-05
-7.9294700876805e-06
-7.42264178146968e-06
-2.22146537203631e-05
-1.35854327816167e-05
-2.14413484348744e-05
-2.28550253846982e-05
-2.03505037590164e-05
-2.81869111062789e-05
-2.59732281320606e-05
-3.83019183428955e-05
1.33129802642736e-06
-5.83331555044054e-06
-3.67515383370222e-05
-7.125116564617e-06
-1.29350091166467e-05
-1.85718013024887e-05
-7.36281248676117e-06
-1.38999901739929e-05
-8.09513632895019e-06
-2.00373322872249e-05
-1.65190881975638e-05
-2.6843105844383e-05
-2.42542203389469e-05
-1.45566484073622e-05
-1.57637436060373e-05
-3.59487374395841e-05
-1.1854730736911e-05
2.18780170427958e-06
-2.00027940798711e-05
-1.33213569156045e-05
-2.38139131169227e-05
-2.14796500936241e-05
-1.27354479552058e-05
-1.16844151212771e-05
-3.93961588323296e-05
-1.42262487661672e-05
-1.76614816384165e-05
-1.98215253380167e-05
-2.13104505863341e-05
-2.48933638630963e-05
-5.9778523786579e-06
-1.19179755611914e-05
-2.15745698207932e-05
-5.06202452047644e-06
-3.87685815408129e-05
-3.7172836636306e-05
-3.8342798056592e-05
-1.80764855994155e-05
-2.59602792382116e-05
-3.24535833224633e-05
-1.19609549365692e-05
-1.39009222615754e-05
-1.09522760129218e-05
-2.21287460293942e-05
-1.324697002487e-06
-5.63875763912448e-06
-2.58180311172449e-05
-2.45905623282159e-05
-2.47344330965001e-05
-1.63279232351265e-05
-1.91444139299596e-05
-1.5280729432256e-05
-1.87893026350018e-05
-3.123781805055e-05
-1.76818596588894e-05
-2.31946347600875e-05
-6.48203028106852e-06
-3.04133240953677e-05
-3.29156834234266e-05
2.44085562007426e-06
-1.66220531570308e-05
-3.81095539007008e-05
-2.73929123594108e-05
-1.21795774764205e-05
-5.9803176093136e-06
-1.05756933545692e-05
-2.16243143536698e-05
-3.71234350865648e-05
-2.74798705746397e-05
-2.64478507733935e-05
-3.55077505068601e-05
7.1048295891682e-06
-2.54899956821871e-05
-5.49600921560907e-05
-4.22942795400401e-05
-1.51358305395927e-05
-3.07524264873269e-06
-5.31834645558244e-06
-1.33912925947084e-05
-2.2627841574468e-05
4.5656581440455e-06
-5.01608987749894e-05
2.44571147460465e-06
-1.3041981107682e-05
-2.29314183263612e-05
-1.47547562510766e-05
-3.09651699385673e-05
-3.16511668519914e-05
-2.11709518321007e-05
-1.77971286321472e-05
-1.63780820201978e-05
-2.13236285432815e-05
-1.01488944267773e-05
6.90833720331869e-08
-1.63993833109839e-05
-1.3400692601436e-05
-3.36228581737795e-05
-1.19132188589256e-05
1.00388117686935e-06
-2.51857652588939e-05
-4.15856699081454e-05
-2.39466798208931e-05
-9.75974245095208e-06
-3.33865068393955e-05
-3.72308418096446e-06
-2.85262530802306e-05
-4.50480352416352e-05
-2.98465429381951e-05
-5.88944475386956e-05
-2.3827810205847e-05
-6.43557084843291e-06
-2.14698286439583e-05
-5.0421721222124e-06
-4.3289077828129e-05
-1.05716342349973e-05
-7.98287544313497e-07
-2.98911856466061e-05
-3.37901825419167e-05
6.29191973603717e-06
-2.28731482225954e-05
2.41557404637264e-06
-2.45575922999316e-05
-1.60930932000809e-05
-3.16338210088477e-05
-3.1081147000763e-05
-3.35815129743494e-05
-1.21773900149177e-05
-1.03898488450029e-05
-1.91084148237991e-05
-1.85819797518439e-05
-1.47218701873087e-05
-1.03245872866418e-05
-1.32833291881377e-05
-3.18983506380189e-05
-3.1820424866786e-05
-1.74433530791531e-05
-1.13902360645249e-05
-1.38832661433602e-05
-1.90126604334887e-05
-2.63932887773324e-05
-7.89920308723467e-07
-2.83958576397131e-05
1.84386059134973e-06
-2.98836615802442e-05
-1.67570264127129e-05
-5.53766248885676e-06
-1.53724186419263e-05
-1.67966292811613e-05
-2.77289173190714e-05
-2.5498466450367e-05
-3.19481738859384e-05
-9.3823593157062e-06
-3.01473411064623e-05
-1.38847613735424e-05
-2.57860727911978e-05
-9.77178887741002e-06
-1.34234562194577e-05
-8.08008270082436e-06
1.95730739081691e-05
-2.22674496678115e-05
-1.4477818353241e-05
-1.84754826194216e-05
-2.26546512406127e-05
1.42860130763082e-05
-2.65692933479903e-05
-9.88949120871959e-06
-2.97285010871336e-05
-1.98507311658104e-05
-7.58277658378208e-07
-2.94804175160458e-05
-7.07676274298148e-06
-1.44645993031845e-05
-6.73777750224711e-06
-3.58134856212895e-05
-2.32217436953378e-05
-1.80770102619537e-05
-3.24935696692313e-05
-2.48091581504605e-05
-2.54758535873275e-05
-3.43933925778101e-05
-6.63850806984145e-06
-1.35070778449945e-05
-3.28809463239218e-05
-1.91219534350538e-05
-2.57743030245243e-05
-3.05529004222584e-05
-7.13886457691702e-06
-1.26769631643614e-05
-1.38790562978567e-05
-1.20401326341406e-05
-3.30798935673627e-05
-9.12778078880202e-06
-3.38275976051292e-05
-3.15992498838333e-05
-1.89431100513587e-05
-1.15791286150308e-05
-1.33077039969545e-05
-7.67839622855676e-06
-2.49787228297496e-05
1.14788826460433e-05
-2.47042275402655e-05
-2.32566029114597e-05
-1.68162422235041e-06
-3.20048416749362e-05
-1.54379106711177e-05
-1.76967819621496e-05
-2.52347885900409e-05
-1.41714797186047e-05
-2.33415970792936e-05
-3.42222307809955e-05
-1.06061526871115e-05
-7.09358791417864e-06
-1.37576832915239e-05
-2.93619294950477e-05
-2.55456273721619e-05
-1.80642613738941e-05
-1.62992570125066e-05
-2.84590166765054e-05
-2.65206665404346e-05
-5.6286220419176e-06
-4.54592637178896e-05
-1.27435008056622e-05
-8.7359303063911e-06
-1.83858813664248e-05
-1.96498119007177e-05
-6.26081904401617e-06
-1.17349931873802e-05
-1.52811642398054e-05
-1.3479116991804e-05
-3.37188147285774e-05
-1.93156168378811e-05
-1.90046599152421e-05
-1.60533708872378e-05
-3.25282922002217e-05
-3.32246569015573e-05
-1.84116275866528e-05
-1.33081003150678e-05
-3.21887023776005e-05
-1.69292034944277e-05
-1.73114794045927e-05
-2.27149883325546e-05
-1.89538668196387e-05
-3.35657241653451e-05
-9.50568616454319e-06
-1.87594206088272e-05
-3.37960614604043e-05
-1.97701633059809e-05
-2.56082580567801e-05
-2.73062001466749e-05
-1.57248706708164e-05
-3.08710406601979e-05
-1.56413311048274e-05
-2.65578444962423e-05
-5.24198016554533e-05
-3.97021256509211e-05
-2.14326774937225e-05
-1.57239090701995e-05
-1.5419169218475e-05
-2.36678032662697e-05
-2.83652420094378e-05
-7.57595551320536e-06
-2.04639003792033e-05
-2.16047013507241e-05
-2.47114100733007e-05
-5.5928982707781e-06
-3.55987020964536e-05
-3.09842745868039e-05
-2.40323426478389e-05
-1.68352821133589e-06
-2.96073228356627e-05
-1.69101195550972e-05
-3.53749436149867e-07
-3.1383510881893e-05
-1.93009493168167e-05
-2.16518526309309e-05
-2.3738286208789e-05
-1.75190668984103e-05
-2.92536489238746e-05
-1.97522689156143e-05
-2.65129462749288e-05
-9.63100886585046e-06
-1.59176385798476e-05
-2.26588439480061e-05
-8.24310628784553e-06
-9.92386993641152e-06
-2.50117403936752e-05
-9.40893290271538e-06
-2.02192505956932e-05
-1.30953499687422e-05
-2.26264466522598e-05
-2.09705053253127e-05
-1.16130091059632e-05
-4.21984065935382e-05
-2.05543667695182e-05
-2.6632834615067e-05
-1.70355178713857e-05
-2.33890813377407e-05
-1.15498599631058e-05
-3.8054694573701e-05
-2.25213148636861e-06
-2.7602848608919e-05
-3.01964021356042e-05
-1.06982358719535e-05
-1.46139314034985e-05
-1.02423543698112e-05
-1.26539347068332e-05
-3.29320745371685e-05
-1.02565706830723e-05
-3.48498186035231e-05
-3.70977794758787e-05
-1.61653703801797e-05
-5.70825217605613e-06
-2.48746814385647e-06
-2.70768365333356e-05
-1.63095165109792e-05
-1.08629095325563e-05
-2.68227887814361e-05
-2.93610286030718e-05
-3.61400857033863e-05
-3.37978237254779e-05
-4.0776583143222e-05
-1.98878743448238e-05
-6.86191165870646e-06
-2.23822384991468e-05
-6.60356801337483e-06
-3.35972034071522e-05
-2.29736032663931e-05
-2.91438749792542e-05
-9.48817660390803e-06
-2.65099675660372e-05
-2.51296307912014e-06
-1.35152405586164e-05
-1.62043934587827e-05
-3.17444218081417e-05
-1.34018364875532e-05
-1.15843822025594e-05
1.4203159745582e-05
-2.62734581482483e-05
-2.61493216132424e-05
-1.61584871807182e-05
-2.95300035981316e-05
-1.64329064800896e-05
-2.35612401403982e-05
-2.90269409894322e-05
-2.81185662459517e-05
-2.15870120730798e-05
-1.71603641940505e-05
-2.67031084297996e-05
-1.12156813557277e-05
-2.88208303698278e-05
-2.79283705270849e-05
-3.2047192589879e-05
-1.34089073425443e-05
-4.27989752028374e-05
-5.13218096012206e-06
-1.18108979376257e-05
-2.24678177000725e-05
-1.66041059392188e-05
-2.99375508341318e-05
-3.52667532570482e-05
-1.23421777711907e-05
-2.76088493803848e-05
-9.69030681106981e-06
-1.86023657740841e-05
-3.74053019770731e-05
-2.14421946772153e-05
-4.78905042688661e-05
-1.9400039524206e-05
-3.14661269654101e-05
-2.73734781256837e-06
-2.22363521180154e-05
-1.48965766284374e-05
-1.56964867510435e-05
-1.9470420678474e-05
-3.71447258870673e-05
-3.21028268828083e-05
2.67060588987185e-06
-2.7723409463916e-05
-1.82523444299041e-06
-1.14403619636782e-05
-3.44798435685343e-05
-1.75788453549353e-05
-3.68497692772035e-05
-1.81955426879513e-05
-2.0773115035644e-05
-1.84166745556748e-05
-1.6154122023852e-05
-1.70742581493934e-05
-1.26430077559196e-05
-1.93024498052332e-05
-1.40682753374391e-05
7.28456349411256e-06
-9.94777141178793e-06
-1.32204269299233e-05
-3.24450530557547e-05
-3.25524304350493e-05
-6.55913875772019e-06
-3.0811368583141e-05
-2.59207633994865e-05
-9.33629558996231e-06
-4.89077416654183e-06
-3.86900644426121e-05
-2.87261491380232e-05
-3.13887757567076e-05
-4.38487336201985e-06
-1.24860421964485e-05
-3.55207596741853e-06
-1.75462397038231e-05
-1.72652219799519e-05
-2.04236940984499e-05
-3.23813710113507e-05
-1.66319669643076e-05
-1.2664060290766e-05
-1.57473342308875e-05
-1.90756440873235e-05
-4.08258926023968e-06
-3.31680119033668e-05
-1.16576224778404e-05
-1.71380237145254e-05
-5.44125122627071e-06
-8.10675244153604e-06
-3.28216611137832e-05
-3.07764002691771e-05
-1.1366270033938e-05
-2.42716410682973e-05
-3.75566150547804e-05
-2.58339539943265e-05
-3.05620469690481e-05
-5.1762214582151e-06
-2.15772612264094e-05
-2.61259807163315e-05
-9.58014876770162e-06
-2.88626486561293e-05
-2.77805972480177e-05
-1.71951327527081e-05
-1.43510644108271e-05
-1.64434975486456e-06
-1.1327717219744e-05
-3.29863248508125e-05
-2.75593152374704e-05
-2.37681178537977e-05
-1.45743630884377e-05
-2.480851115888e-05
-1.12985220689723e-05
3.02836559747662e-06
-1.02624969416008e-05
-3.50290913086688e-05
-3.95144098086927e-05
-1.01874036359977e-05
7.78447513275443e-06
-6.62580361521582e-06
-9.93538003229629e-06
-8.01164696834084e-06
-2.59096390213234e-05
6.09661875512642e-06
-9.4383170152161e-06
-1.1744139690404e-05
-3.25790067860864e-05
-3.22398180910027e-05
-1.59326780401339e-05
-2.35602175911275e-05
-2.94281387517614e-05
-1.43760783674988e-05
-2.72175239974433e-05
-5.01246549303984e-05
-1.54450236541783e-05
-2.26430447174337e-06
-6.76531823565306e-06
-3.14477274842917e-06
-3.22796046611673e-05
-8.506880814612e-06
-4.20469750106979e-05
-2.6343088602914e-05
-2.32467437240334e-05
-2.02046261246543e-05
-7.74449777974093e-06
-1.06660703674958e-05
-2.59310215477401e-05
-4.05449980995681e-05
-1.26076484447471e-05
-2.07803181259625e-05
-3.21775041848895e-05
-1.97330335774054e-05
-7.15795161676077e-06
-2.60249235009595e-05
-1.60262308099163e-05
-1.37632452541175e-05
-6.18750082897697e-06
-2.53302479365223e-05
-1.8888270552094e-05
-2.09938593664481e-06
-1.70707061406888e-05
-2.08604646509664e-05
-3.62736336181337e-06
-1.83910114365515e-05
1.6729971951925e-07
-1.35717062971294e-05
-1.69875110190072e-05
1.28753800239328e-05
-9.68393934090967e-06
-1.8734740799614e-05
-2.04451145002192e-05
-2.60863647344147e-05
-2.09861892891804e-05
-4.96633700483278e-05
-1.72998103216393e-05
-6.57832573206346e-06
-2.24656957542178e-05
-1.9190158739017e-05
-3.32245217776059e-06
-3.3114530410164e-05
-8.59353075764261e-06
-3.18514951018955e-05
-2.14671526366867e-05
-1.62906674768727e-05
-2.94952567531076e-05
-2.75823093749312e-05
6.97688162496049e-06
-7.25182218325857e-06
-2.52821083764979e-05
-2.21053037919767e-05
-1.18107464030242e-05
-2.10395029852332e-05
-1.12903047008829e-05
-7.85132944403289e-06
-1.07202681997843e-05
-4.41272030760074e-06
-1.30341286994712e-05
-3.54503904970141e-05
-2.83293352569695e-06
-2.36952702302873e-05
-2.92563453383979e-05
-2.66666729403374e-05
-3.0744116574321e-05
-2.90684054604624e-05
-3.40473907022809e-05
-2.94664932010827e-05
-3.34479071451548e-05
-1.95629231867851e-05
-7.75739137624957e-06
-3.22338892803821e-05
-9.92006144073469e-06
-3.51714281705125e-05
-2.37755403426406e-05
-1.70583864723778e-05
-1.69232908676247e-05
-4.62367955638411e-05
-2.56956669498033e-05
-1.84754635372905e-05
-1.40333418750892e-06
-2.09424076716078e-05
-1.33798638023271e-05
-2.78286371917591e-05
-3.19050065415972e-05
-1.25567687936244e-05
-2.93192173896357e-05
-1.36733816613817e-05
-1.83144222158189e-05
-2.17687326072642e-05
-3.28108214515284e-05
-3.75173193604441e-05
-1.01768436421505e-05
-9.83401964134623e-06
-2.17979421731048e-05
-5.87738558960411e-06
-2.39874145432788e-05
-3.23798134218818e-05
-2.64254685658592e-05
-2.57306715775345e-05
-2.07061264211937e-05
-3.16782674679394e-05
-1.77251642216253e-05
-6.50994180668494e-06
-3.68666060981817e-05
-3.350892364922e-05
-3.36498736778961e-05
-3.00532339024024e-06
-1.93617962423916e-05
-1.59600578918651e-06
-7.03286743915731e-06
-1.00967720304581e-06
-5.43114617552691e-06
-2.09283539303584e-05
-2.51946440929041e-05
-1.37940824844447e-05
-1.48144129413943e-05
-2.70973228224223e-05
-6.57675127603898e-06
-7.50200577711283e-06
-1.88398928738025e-05
3.26779875938175e-05
-7.58401871405221e-06
-1.45984075677648e-05
-3.67435413463149e-05
-3.8343653031968e-05
-2.66233307464807e-05
-1.1030215614989e-05
-1.78882547054641e-05
-1.7592681094481e-05
-2.46187190524199e-05
-3.6334605142102e-05
2.31567818052267e-06
-1.81156255249181e-05
-1.74339572415249e-05
-2.05939351163954e-05
-1.47603777384842e-05
-1.57152551362989e-05
-2.80655433529265e-05
-3.24671173314981e-05
-3.38884922481192e-05
-6.71589103242352e-06
-3.24410191674897e-05
-1.66115040941338e-05
-2.57169804582861e-05
-3.56405957515633e-05
-3.59270562519061e-05
-2.8199964753719e-05
-2.37871843322103e-05
-3.32323808395843e-05
-1.43050483246547e-05
-7.73403417576495e-06
-1.82260321252448e-05
-1.45385735686837e-05
-4.73689227225529e-05
-2.0909450129324e-05
-2.58122394181802e-05
-2.2835386135521e-05
-2.86975148635043e-05
-3.18131074399908e-05
-1.66339993386949e-05
-1.67157547782532e-05
-6.70748517418837e-06
-4.88957362604208e-06
-2.9245471140418e-05
-5.39305601128765e-06
-1.02945605974089e-05
-3.87023085574804e-05
-2.81148772119277e-05
-3.45494671337364e-05
-3.67060090637333e-05
-5.24531828328317e-05
-1.87667877883012e-05
-1.66644715267881e-05
-1.77361891207097e-05
-9.26338122866511e-06
-3.36896484752424e-05
-1.9687550101607e-05
-1.8693920712052e-05
-1.08638218723318e-05
-4.39463343649254e-05
-3.7694633633317e-05
-2.12535725168476e-05
-1.41058434884146e-05
-1.99315748475734e-05
-1.7710485567587e-05
-1.77573525292454e-05
-2.50650438678348e-05
-4.2573740661614e-05
-3.20740681198475e-05
-2.1785296473194e-05
-2.03036061267839e-05
-2.47283481353392e-05
-4.0128575905973e-05
-5.39463246478209e-05
-1.93907669854605e-05
-1.71563049907648e-05
-1.4276968833165e-05
-1.79983611179046e-05
-2.84984291998267e-05
-9.50832511715864e-06
-3.36518058093378e-05
-3.94680211662786e-05
-5.03937122186455e-06
-7.99513043428626e-06
-6.80211894381756e-06
-1.84600939237567e-05
-1.0216864453972e-05
-1.31879131250975e-05
-2.77846600225069e-05
-4.53612016228855e-06
-1.85172349901742e-05
-2.76540856892192e-05
-2.60579186926092e-05
-1.43125021543735e-05
-2.87666739960483e-05
-1.97744036056581e-05
-2.06760852639299e-05
-3.27877710779839e-05
-1.60082442800904e-05
-2.87155741146975e-05
-1.76758149879235e-05
-2.46482551684851e-05
-2.37650404709107e-05
-1.4392595372572e-05
-1.40423501086493e-05
-3.78976482526286e-05
-3.74174198371315e-05
-6.6170158310817e-06
-1.24120853097918e-05
-2.40935670421614e-05
-2.19883238299305e-05
-2.31834640850635e-05
-1.42284744173106e-05
-3.76607552432158e-05
-4.06633317600195e-05
-3.19278960026362e-06
-1.03797562389708e-05
7.77218183965811e-07
-2.50179387205281e-05
-1.99861067791432e-05
-2.60070861095883e-05
-3.40444844755832e-05
-9.45008169917191e-06
-3.24853978981507e-05
-3.05251186547622e-05
-2.02070032805338e-05
-1.85697398412627e-05
-1.91002284864425e-05
-2.64985799209983e-05
-2.6982496591487e-05
-1.47921797059704e-05
-1.39594842242206e-05
-7.84832383976459e-06
-1.8557682942669e-05
-1.67536473667278e-06
2.20857229176479e-06
-2.55102855631147e-05
-3.29469463387249e-05
-1.35886791316468e-05
-2.72712969494241e-05
-1.07142519178401e-05
-5.06094479751048e-06
-1.85057186417655e-05
-2.25138253154626e-05
-2.69961006819754e-05
-2.09359553296291e-05
-1.67108146610404e-05
-2.4998197138763e-05
-2.61034719855997e-05
-6.31851092761232e-06
-1.21882812749864e-05
-2.04231865535523e-05
-3.98848190889358e-05
-4.91978067621181e-05
-1.31410291625809e-05
-3.01934749871411e-05
-2.83401661746817e-05
-1.49500535338968e-05
-3.67036426662201e-05
-1.28136139021392e-05
-1.22576347514554e-05
-2.73408110535986e-05
-3.86820585894237e-05
-2.92205801904015e-05
-1.01199852586386e-05
-5.04583519820872e-05
-1.54464896585517e-05
-1.62536039638881e-05
-8.30823085465639e-06
-3.02290750832361e-05
3.97817028408296e-06
-2.48415273290582e-06
-1.54921978210191e-05
7.78776307161054e-06
-1.87614876477208e-05
-3.34410082058199e-06
-1.46259690318174e-05
-9.38303603158693e-06
-2.36312764353083e-05
-4.17552484510134e-05
-8.52152825307318e-06
-3.08851850782434e-05
-3.33958561005034e-05
-3.0173362722413e-05
-6.38858928232565e-07
1.22190812431205e-05
-3.07161935368833e-05
-1.86337972845528e-05
-2.2106404721006e-05
-2.78056452714782e-05
-4.97620402264286e-06
-1.82601668668907e-05
-7.33151953683627e-06
-3.48971363328566e-05
-2.24446120549156e-05
-2.0411399556821e-05
-1.07098076382598e-05
-5.17190937434155e-06
-1.96957748015612e-05
-5.63380977937865e-06
-3.52551209084374e-05
-2.14880191105966e-05
-1.04892881274646e-05
-4.26757800028803e-05
-2.36505991741922e-05
-1.58331551791703e-05
-6.64810210803707e-06
-3.21360470830686e-05
-1.27584139692585e-05
-1.30864331341959e-05
-1.91281332834572e-05
-4.28629301298577e-05
-1.74516202725189e-05
-2.88995171937252e-05
-2.33548706953852e-05
-3.73488310265568e-05
2.18899051789089e-06
-8.5698321142341e-06
-4.24937588321605e-05
-1.43223695755133e-05
-9.63423698821687e-06
-3.53655944635195e-05
-2.38332241100152e-05
-3.48863316172636e-05
-3.2490656652515e-05
7.4124847800697e-06
-3.35574948770513e-05
-2.60976488126916e-05
-1.96786197317104e-05
-1.95697771879812e-05
-1.71024837932827e-05
-8.50792692461281e-06
-1.51059518626596e-05
1.92073362810913e-06
1.25468822078493e-05
-8.20373648916688e-06
-8.48668683909196e-06
-1.44098542981842e-05
-9.4432028600686e-06
-2.48819608343959e-05
-1.31340567886324e-05
-2.64572647906847e-05
-5.77128178934983e-06
-2.45149682206662e-05
-1.93283735118276e-05
-3.70247230137721e-05
-2.81809350407955e-05
-1.74172530827148e-05
-2.07818613374859e-05
-4.91915425796539e-07
-3.60830226798457e-06
-2.88145160006678e-05
-1.20583754467888e-05
-2.58179362013076e-05
-2.4282828928514e-06
-1.01002034184488e-05
-2.11948714285112e-05
-2.58494324559246e-05
-9.49192882671069e-06
-2.10045340816552e-05
-3.91863048436754e-05
-3.5852442102926e-05
-2.38313307547764e-05
-1.66284919736707e-05
-2.71205993305945e-05
-1.99193989157603e-05
-1.30249636417911e-06
-2.95774288986135e-05
-3.24429273828138e-05
-2.34420027135044e-05
-2.4282987596911e-05
-2.76747484104743e-05
-2.02329085220496e-05
-1.0923798191293e-05
-5.18995237515353e-06
-3.66598351291475e-05
-3.44139468171793e-05
-5.4223669172448e-06
-2.93739001611613e-05
-4.71507865801124e-06
-4.09385455172076e-05
-2.38838224938603e-05
-2.70693879483654e-05
-3.236384673678e-05
-2.08467870358006e-05
-8.4273526354822e-06
-1.87259204965079e-05
-1.88775966308362e-05
-3.0752289757706e-05
-2.28026391558021e-05
-2.81747665776194e-05
-2.50682859032261e-05
-2.26181500318764e-05
1.77254729568366e-06
-3.10637931528455e-05
-3.63755858691554e-05
-4.3801319992553e-05
-1.45381974985871e-05
-3.78244093570863e-05
-1.06322794807777e-05
-4.51829199653317e-05
-3.17276835925382e-05
-1.43651061255973e-05
-3.39222448903833e-05
-1.75524613121272e-05
-2.02549384058753e-05
-1.06708311551744e-07
-9.28855506447436e-06
-2.47220415180615e-05
-1.86507242554296e-05
-1.17423148777396e-05
-2.25819400283461e-06
-3.70105138208902e-05
-3.03242353699814e-05
-6.48935044334521e-06
-2.00792642309491e-05
-4.68308952489208e-05
-2.5430851181073e-05
-3.11569529819802e-05
-1.55311171988397e-05
-4.53268308015685e-05
-2.26692952428278e-05
-1.17118401093238e-05
3.05498692823828e-06
-2.50412284219977e-05
-1.08248173682553e-05
-1.87494721590583e-05
-3.64491613846612e-05
-1.73960600859164e-05
-2.91744084104469e-05
-3.59787985834473e-05
-1.38649215145761e-05
-1.9023917824093e-05
-2.17186873941276e-05
-1.20302804958463e-05
-1.58965048850242e-05
-1.87980373408048e-06
-2.66765950823339e-05
-4.20801392658783e-05
-2.5760520344367e-05
-6.08481514480349e-08
-1.96323606158441e-05
-1.90074985432736e-05
-2.79965759249883e-05
1.26573392235354e-05
-2.32221272038031e-05
-2.67970543796806e-05
-3.76941477009016e-05
-2.95875904297626e-05
-8.91204004196824e-06
-2.16342907123194e-05
-2.43179663963602e-05
-2.16565885308402e-05
-3.21877855515363e-05
-2.55286716910831e-05
-1.8630794873374e-05
-3.59905452993817e-05
-1.71060304595601e-05
-5.53635875645447e-06
-1.80451282807538e-05
-7.17770703725887e-06
-1.18397090540767e-05
-8.3673791119866e-06
-2.07662138144934e-05
-2.65502438745414e-05
-4.56872581934172e-05
-2.9481873893041e-05
-1.84734375632679e-05
-1.02402402386643e-05
-1.15188361875496e-05
-9.96292497128237e-06
-4.77479252014569e-05
-4.22305709528878e-05
-1.26130646088981e-05
-3.26750731281674e-05
-2.12286714853579e-05
-1.1431399004297e-05
-2.17713718456054e-05
-5.48326613268891e-05
-4.17898319581693e-06
-4.00781771720092e-05
-2.43394766540804e-05
-1.82932898540948e-05
-1.57440636812013e-05
-2.09714183898467e-05
-1.45008635901261e-05
-2.88908678490335e-05
-2.22034933820771e-05
-2.01706996284242e-05
-2.81499500114028e-05
-5.45562528446792e-05
-2.99681871515197e-05
-3.84186651792779e-05
-2.2381747471135e-06
-4.40679034766604e-05
-1.65055766973088e-05
-2.31759081075138e-05
-2.80405280704897e-05
-1.08286996987785e-05
-3.02963972288214e-05
-1.68157518471997e-05
-2.76266964367824e-05
-2.75177167273172e-05
-1.877601030401e-05
-1.60982458827095e-05
-2.67211811317276e-05
-1.2733987935823e-05
-3.4319640425835e-05
-1.72187362580414e-05
-2.38898957492817e-05
-3.8440411381038e-05
-2.07175738712224e-05
-2.77549609565401e-05
-1.25875259309958e-05
-4.41928244218255e-05
-2.26390584931203e-05
2.08370622157807e-06
-2.82805193914455e-05
-7.1298112682294e-06
-9.41177909987774e-06
-5.31666744404597e-06
-2.2627287866043e-05
-4.49958066019218e-05
-1.34495366479289e-05
-1.32205513070546e-05
-2.34749979130067e-05
-1.3773469725921e-05
-5.15125145404179e-06
-3.66094625258572e-05
-1.94753371424287e-05
5.69494050526562e-06
-2.49474717052516e-05
8.64662535231529e-06
-1.49399840066211e-05
-2.40694297597405e-05
-2.40667628590078e-05
-3.41715279138878e-05
-1.68561803802073e-05
-2.86409238222028e-05
5.89701575654243e-06
-1.14942757649155e-06
-4.7216377027296e-06
9.50417958654051e-08
-2.53114153779893e-05
-1.97130508304074e-05
-1.27494627078389e-05
-1.02942532806335e-05
-1.7823647199314e-05
-2.44027879356424e-05
-1.5731038566965e-05
-3.13463005074673e-05
-1.6441913143714e-05
-1.63770636814446e-05
-1.98591129412523e-05
-2.28162179855365e-05
-2.2177987091755e-05
-3.7573022779705e-05
-2.96585163365175e-05
-3.35310847457689e-05
-1.26598976949778e-05
-1.84397606281366e-05
-1.01274786300313e-05
-1.12380825362846e-05
1.12770165158449e-06
-5.39439259527113e-05
-1.69321202506797e-05
-2.42073675164243e-05
-1.40847286150081e-05
-1.62588615896999e-05
-1.2868268866699e-05
-1.69838799710006e-05
-2.34201197708379e-05
-2.62341292047699e-05
-4.3359204381362e-05
1.493495831357e-05
2.83443182622559e-06
-2.63723183131643e-05
-3.52804647079951e-06
-2.41188869284516e-05
-1.9921140311598e-05
7.30405551694778e-06
-2.5510429450027e-05
-2.12985295818907e-05
-3.53770615443935e-05
-1.84612805715177e-05
-2.85626189812562e-06
-2.27220819685108e-05
-5.10308520344055e-06
-2.99537322938882e-05
-3.02926844841143e-05
-1.92265304969327e-05
-2.17842643233416e-05
-2.32126046304913e-05
-1.87251831057918e-05
-3.1417670009861e-05
-4.92029960901096e-06
-2.63025950734786e-05
-2.32251955028214e-05
-2.83165220422195e-05
-2.48670597278535e-05
-2.75254839712202e-06
-3.35726068020935e-05
-2.11183824585102e-05
-1.55106028103868e-05
6.69732430394175e-06
-1.24080657576e-05
-9.80656695153385e-06
-3.19187341403626e-05
-7.60714662796659e-06
-2.54243724818416e-05
-1.68674184393482e-05
-9.55563501227661e-06
-3.80757734119878e-05
-2.0985480899392e-05
3.66835959921091e-07
-3.16639843501246e-05
-6.36346429965377e-06
-2.99314566298378e-05
-2.15702570928118e-05
-2.6462597263923e-05
-1.6392741417484e-05
-2.94143358378438e-05
-2.18930999904787e-05
-1.8145474220944e-05
-3.68795671491791e-05
3.5491661217239e-06
-2.27802675745395e-05
-3.4395705477666e-05
-1.65858315550269e-05
-2.56749698965547e-05
-6.2901095389843e-06
-2.13998216319692e-05
-2.04126622862807e-05
-9.93531032402717e-06
-2.76769591929322e-05
-3.93062380328347e-05
-1.91274113958311e-05
-3.07738504245053e-05
-4.6571598734646e-05
-4.04443909260114e-05
-1.09725358511859e-05
-8.59731527173965e-06
-9.06768310313666e-06
-1.64476731724748e-05
-2.41376613254631e-05
-1.23551109355583e-05
-2.26079712854984e-05
-2.48338103785129e-05
-1.18798424685839e-05
-1.86979126872612e-05
-1.99737495637537e-06
-2.63272493177876e-05
-2.29810935310595e-06
-6.21008998183756e-07
-2.27953597530347e-05
-1.74497126062804e-05
-1.49066068552903e-05
-1.49499386813565e-05
-2.23283864010784e-05
-1.14883935136072e-05
-2.53261653621604e-05
-5.28992087623653e-06
-4.0606988497288e-05
-1.37016365718458e-05
-6.65443805392544e-06
-3.79042942969354e-05
-7.33045576404536e-06
-4.64837392227915e-05
-1.44036096923104e-05
-3.37131561533933e-05
-1.60518287801481e-05
-2.95241896372382e-05
-1.72782260723421e-05
-1.68197688416242e-05
-2.04016274789154e-05
-2.80673757990897e-05
-1.77510399737081e-05
-2.42571137106761e-05
-2.42283509398012e-06
-2.89036700649513e-05
-8.60668144834555e-06
-1.61345913350527e-05
-4.97105861106062e-05
2.11861403188692e-05
-2.306205719252e-05
-2.81943938436613e-05
-7.30488205335929e-06
-2.93601841731903e-05
-3.53795985755108e-05
-1.59668528351792e-05
-3.4996039324268e-05
-1.79818840348552e-05
-2.99321055444251e-05
-4.74762326886796e-05
-3.79396375036491e-06
-1.97416928656945e-05
-1.90613445592998e-05
-2.53721521489746e-05
-7.25386183054471e-06
-2.11413127924138e-06
-9.47289297297486e-06
-3.05039087814491e-05
-1.25999579360832e-05
-3.65791122027245e-06
-2.91837854388793e-06
-3.14166077218541e-05
-1.13373437754079e-05
-1.46619516766289e-05
-3.20360068380467e-05
-1.95542489478956e-05
-1.59360564596509e-05
-3.83905435926016e-05
-2.52564287288414e-05
-3.22417743391035e-05
-9.45804820603039e-06
-3.17286190559779e-05
-4.4765765958024e-05
-3.42467543257819e-05
-3.27406077700571e-05
-5.29879908931166e-06
-3.14354279409682e-05
-2.65318543895885e-05
-5.04666600024904e-06
-1.53725368635064e-05
-1.92016027458889e-05
-3.77979371145029e-05
-1.65678647679421e-05
-1.00314693886441e-05
-1.12223331137892e-05
-4.07185353207457e-05
-2.22525805344476e-05
-1.45046411093878e-05
-2.57152170934202e-05
-9.02719597675848e-06
-1.78606840187218e-05
-3.45270817720969e-06
-4.10333607717519e-05
6.03380082594668e-07
-1.46385910570658e-05
-5.75753859917326e-05
-1.60971117114127e-05
-2.17268253857408e-05
-3.69351417641489e-05
-3.08256524597034e-05
-2.1199720533167e-05
-1.99691698405706e-05
-1.38745802987724e-06
-3.73185133706224e-05
-3.48556003548412e-05
-1.05473850291215e-05
-3.91043358918494e-05
-2.81704503001011e-05
-2.25543251410888e-05
-2.22225459577552e-05
1.52936186658693e-05
-4.33477905634765e-05
-2.06719475857317e-05
-3.31971151853455e-06
-2.77095810925381e-05
-6.24896123117811e-07
-1.16275929069926e-05
-3.18423596103612e-05
-2.4401963294048e-05
-2.33219801766548e-05
-1.10275884816101e-05
-3.12408839749061e-05
-2.53030962355977e-05
-5.56630136471127e-05
-8.95771035868806e-06
-4.93256571599481e-05
-1.09929385295707e-05
-3.08552123619679e-05
-2.48484688154457e-05
-2.90096468641784e-05
-2.58839011792528e-05
-1.12271179784713e-05
-1.99535208089879e-05
-1.6633268141045e-05
-2.6108255763539e-05
3.91774515427355e-07
-1.41709849242146e-05
-2.8821320788405e-05
-1.40946710520678e-06
1.29942743024943e-05
-3.1784278676515e-05
-1.87004053133226e-05
-2.7977578541916e-05
-1.53976054175498e-05
-2.68144678244153e-05
-2.11649859722205e-05
-4.28506199959435e-06
-2.25758410487048e-06
-5.6256205236293e-06
-1.59027705088567e-05
-2.6379536437038e-05
-1.61670236239847e-05
-2.36012200070019e-05
-2.12326005418454e-05
-2.57564654619797e-05
-3.25841550367115e-05
-2.34329030142235e-05
-1.23527314490581e-05
-1.65128432482022e-05
-1.97616489657363e-05
-1.76557791830499e-05
-1.53166063201637e-05
-1.83043110281742e-05
6.91746941126881e-06
-1.21735106065158e-06
-2.12416112270704e-05
-1.14802071287042e-05
-7.48648172864351e-06
-1.60644004240148e-05
-5.08326383278042e-05
-3.81469788935067e-05
-9.58699039593401e-06
-3.20375083971593e-05
-2.20825087521684e-05
-3.05234415582678e-05
-1.76959871767584e-05
-3.62194926391904e-05
-1.32403364700711e-05
-7.44679068510726e-06
-9.55154673582415e-06
-2.2425216180151e-05
-2.0733003163595e-05
-1.8276865017832e-05
-2.068175666409e-05
-2.00231544927322e-05
-2.02443749554921e-05
-1.43498798970414e-05
-2.58712842096314e-05
-1.99675853296609e-05
-2.01124215771987e-05
-2.29170816636636e-05
-1.26588711317529e-05
-6.32559005450329e-06
-2.23346506749962e-05
-3.08130077439897e-05
-3.1424205281821e-05
-2.83000970923091e-05
-3.76159883454334e-05
-1.39822384083516e-05
-7.28475871941646e-06
5.50584200834296e-06
-4.7931539449492e-06
-2.23160379566891e-05
-3.11220713516757e-05
-3.05061548897214e-05
-3.50589649000776e-05
-1.74202758763336e-05
-9.20695647714778e-06
-1.11307771461972e-05
-1.03775045328727e-05
-4.22299923542875e-05
-3.65434372095813e-05
-1.56023827776617e-05
1.49441430021479e-06
-1.9804310959949e-05
-1.86300485336945e-05
-1.20002601988205e-05
-1.98802385082636e-05
-2.49445300661124e-06
-1.8126436539179e-05
-1.71383583816379e-05
-4.68065047363527e-06
-7.04312513346896e-06
-7.92165013850843e-06
-3.82303955326333e-06
-3.01166203670697e-05
-6.52413248709275e-06
-4.19297085634815e-05
-1.00121323474213e-05
-2.27105404519541e-05
-3.06254902378967e-05
-5.03572835478069e-07
-4.71754294113438e-05
-2.63420246754415e-05
-1.64851452105735e-05
9.56943438476969e-06
-1.61384450160966e-05
-3.3087969148972e-05
-9.67986981937933e-06
-7.73836998601514e-06
-1.96958670202416e-05
-5.56516095970708e-06
8.73723800354877e-07
-2.9437913237342e-05
-7.24132976466989e-06
-4.84233572325266e-05
-1.85910753734466e-05
-2.89757801877317e-05
-4.07638954012629e-05
-1.88873567083492e-05
-7.10225376236208e-06
-1.40526032015144e-05
-2.03618279646307e-05
-2.51963373537063e-05
-2.52757533931792e-05
-2.37247369579599e-05
-1.7119666262955e-05
-2.00698703242385e-05
-9.97464689845549e-06
-2.84168763855464e-05
-1.34425805123367e-06
-1.80558649763916e-05
-1.42676441317472e-05
-3.37903785969288e-05
-1.17138057996608e-05
-2.08962745694093e-05
-2.03047060264017e-05
3.03497819017828e-06
-3.51221639537639e-05
-2.35660492951785e-05
-1.8157771683455e-05
-2.28623307384663e-05
-3.41580794723003e-05
-2.07813980521767e-05
-2.66471353871253e-06
-3.78186484239332e-05
-3.10172095992443e-05
-9.04521366655138e-06
-1.91050152358689e-05
-3.37339334074456e-06
-2.94970867307615e-06
-1.65093975062426e-05
-4.75239753117788e-05
-1.06182522119223e-05
-1.76342932188866e-06
-2.01264377115288e-05
-2.25656969604627e-05
5.41008286735737e-06
-2.58239022153686e-05
-1.49064843110822e-05
-4.79569162574058e-05
-1.80033817589854e-05
-1.93242507816963e-05
-3.2337088638856e-05
-1.98721710951823e-05
-1.64378992714752e-05
-1.33020605954632e-05
-3.18079304227823e-05
-1.95083290087178e-05
-1.64789850934184e-05
-2.16586483033629e-05
-1.86987883127176e-05
3.07543478754757e-06
-1.0978956903907e-05
-4.03159504264755e-05
-1.11740104728061e-05
-1.66227326900889e-05
-1.26870504095003e-05
-2.73211836729003e-06
-1.53601596352426e-05
-2.7281461349153e-05
-2.81909837920958e-05
-1.41019126609611e-06
-3.88888626855977e-05
-6.78517679814809e-06
-2.27282808764073e-05
-2.09547514877009e-05
-3.48077740262482e-05
-2.5675020862481e-05
-4.24866240881829e-05
-1.80093140389983e-05
-2.66139726998501e-05
-1.70823259040349e-05
-5.52931884339338e-06
-2.3188153568867e-05
-2.0270351442121e-07
-2.97344837653559e-05
-4.35501018488729e-05
-1.6129901843905e-05
-2.08298980463351e-05
-3.61080495134695e-05
1.47784486575384e-06
-3.02929459380116e-05
-2.62276197680024e-05
-3.87710087867233e-05
-8.82173022998071e-06
-3.05221585166669e-05
-1.02812848150271e-05
-4.45543123261439e-06
-2.5639655141582e-05
-1.89878762214855e-05
-1.41393083919845e-05
-2.73960029142346e-05
2.07733374027862e-06
-8.4074029057602e-06
-1.20025804236408e-05
-2.44478086961782e-05
-1.04240428489214e-05
-3.05118105522521e-05
-6.36241508253803e-06
-2.56580009808516e-05
-2.99630004439103e-05
-1.39188012875712e-05
-1.14864859547723e-05
-3.37289240169138e-05
-3.09637390026101e-05
-1.94941972009033e-05
-1.1564756787506e-07
-2.10705604833754e-05
-1.93178200602889e-05
-3.60070763760376e-05
-1.88580760409411e-05
-5.68464906851199e-06
-1.37238610202396e-05
-2.83049446805926e-05
-1.46983220051424e-05
-2.71744549906008e-05
-3.151128037971e-05
-1.0278172992054e-05
-8.87029136347261e-06
-3.34716536043574e-05
-1.72706628169569e-05
-1.10008640197803e-05
-1.11401002420318e-05
-3.31848823390061e-05
-2.12492795547832e-05
9.53254609714015e-07
-2.87395928856318e-05
-2.23128759793938e-05
-2.1228742933654e-05
-1.28157028882831e-05
-2.55029710833312e-05
-1.56159510671024e-05
-1.97421289802213e-05
-2.08429475969735e-05
-1.29218935094937e-05
-5.2182191485629e-06
-2.23672979012222e-05
-1.31600366985483e-05
-3.64081833713699e-05
-1.17438895986351e-05
-2.57602317929585e-05
-1.41114205888036e-05
-4.86103580255442e-05
-4.36602819286291e-05
-2.73217962752856e-05
-3.42312613656547e-05
