# Supplementary material for: Research on computational propagation and identification of mine microseismic signals based on deep learning
Source: PLoS One. 2025 Oct 22;20(10):e0334641. doi: 10.1371/journal.pone.0334641 (PMC12543183; doi:10.1371/journal.pone.0334641)
Supplement: S3 Data — (ZIP) [file pone.0334641.s003.zip › 000100500002938.xlsx_0.txt_24.txt.txt]

-1.90598123161753e-05
-4.12542141123554e-05
-1.6748574588716e-05
-2.24451987941381e-05
-2.36018503440485e-05
1.19628895645106e-06
-1.09100286638216e-05
-1.99855054868747e-05
-3.5519834078428e-05
-1.73628948635202e-05
-1.83532741354035e-05
-3.8776027681872e-05
-5.49360432301232e-06
-1.52413024976338e-05
-1.09245119918115e-05
-2.52787037197531e-05
-1.83020697757641e-05
-6.1818096393868e-06
-8.90658353902844e-06
-2.32721373438494e-05
-3.69813166979314e-05
-4.4898594716009e-06
-1.09702995152149e-05
-2.07350839643715e-05
-4.71450978138311e-06
-2.91128758294285e-05
-1.04133405885797e-05
-3.50683280433547e-05
-2.61799617810657e-05
-3.87449538024881e-05
-3.09833799883477e-05
-3.22868383303907e-05
-2.08384489471099e-05
-8.18652810848265e-06
-1.93471573960008e-05
-3.99008275300432e-05
-5.34026380872294e-05
-2.75042753348244e-05
-3.50485843237568e-05
-3.31828964373854e-05
-4.6775401912263e-05
-1.80244812327282e-05
-3.91989708794553e-05
-1.53863092361342e-05
-3.20168276372712e-05
-2.96672452570309e-05
-2.63054832111093e-05
-3.14092881815423e-05
-3.40969400875664e-05
-7.63239286408139e-06
-3.7928026095318e-05
-2.08902223133506e-05
-4.49907041053476e-06
-3.67015359833283e-05
3.64871214008321e-06
-2.8358571174077e-05
-2.57243507066211e-05
-2.86604337278583e-05
-3.00898579881691e-05
-3.74214505580131e-05
-2.04745613419314e-06
-2.05695879767827e-05
-5.85249130208757e-06
-2.02470718002788e-05
-1.47673709067583e-05
-1.00608554058081e-05
-2.1181823183921e-05
-1.05955373952335e-05
-1.57577813820468e-05
7.20142705588023e-06
-2.34723773216817e-05
-2.79909931381401e-05
-3.32303694112328e-05
-2.48071281754205e-05
-3.324470846207e-06
-1.04897318083921e-05
-3.24399830939691e-06
-2.35516179557375e-05
-1.31249289616701e-05
-2.34839568261026e-05
-4.19916252183297e-05
-2.14918465821631e-05
-2.91057968873941e-05
-3.37889735613744e-05
-1.33250294403509e-05
-2.20999747277722e-05
6.21308434968829e-06
-1.83011498284696e-05
-2.32329457612853e-05
-4.80669964210172e-06
-2.08325565939598e-05
-2.60147640277981e-05
-1.91742721916299e-05
-1.85022863597269e-05
-1.53430645889356e-05
-1.22006371219003e-06
-3.61595727110331e-05
-7.66489552233183e-06
-4.48348477557917e-05
3.54555764329405e-06
3.30289224316161e-06
-1.70455966531189e-05
-6.91423368169821e-06
-4.20916656211424e-06
-6.97617317047828e-06
-9.12180123717821e-06
-1.22734242538671e-05
-3.1148648626639e-05
-2.2273904164901e-05
-2.29268265804766e-05
-3.76663985435178e-06
-3.26086065054271e-05
-1.95451762287515e-05
-1.4866249417264e-05
-7.80324570073305e-06
-7.7588310801631e-06
-2.37343939186762e-06
-1.7632619925648e-05
-1.64319659812087e-05
-1.89668997843348e-05
-1.68953242050743e-05
-2.09373129342942e-05
-1.87931799858468e-05
-1.91262677595825e-05
-2.80409434474669e-05
-1.09162925871346e-05
-3.68527697243291e-05
-6.23650043447801e-05
-2.50780445506169e-05
-1.47031551007409e-05
-1.73846419263861e-06
-2.11168014071415e-05
-3.10241479888051e-05
-1.70656555951594e-05
-1.73684523076762e-05
-1.4727717452812e-06
-4.18219835646968e-05
-4.35702731204119e-06
-8.10422814050928e-06
-2.94311462510177e-05
-1.7670021718243e-05
-2.9277135071118e-05
-1.0857085034741e-05
-1.6685640791145e-05
-3.11242726637958e-05
-2.02278013561629e-05
-2.38773613507279e-05
-2.55811610080374e-05
-1.68974855461874e-05
-4.70637601676139e-07
-2.67674197178786e-05
-3.2290850754133e-05
-4.62704402146448e-06
-5.82966855839107e-06
-2.19561528627013e-05
-3.63890583098872e-05
-3.32983498716547e-05
-1.04206501616325e-05
-4.5116319648936e-05
-2.18985141147054e-05
-2.41255510883237e-05
-8.70676808865506e-06
-2.45172120982736e-05
-2.62732988819926e-05
-2.48045571784197e-05
-2.07060227607151e-05
-3.12430572522849e-05
-9.2310010054789e-06
5.74353682100903e-06
-1.54637893327683e-05
-1.55662979301699e-05
-1.65303454568353e-05
-3.49190354075276e-05
-2.23855943949928e-05
-2.12305838339309e-05
-4.43719600978174e-05
-1.60931507136512e-05
-2.58936776726443e-05
-2.35615805822282e-05
-2.27731294866254e-05
-1.66648742900857e-05
-4.27763529639516e-05
-1.9493338220011e-05
-4.30880410070746e-05
-9.43940948291799e-06
-2.13675850492369e-05
-2.07748156925046e-05
-4.61841974564209e-05
-2.49969753621976e-05
-1.63310767593098e-05
-1.85253116329332e-05
-4.10426328508879e-05
-1.80875691813804e-05
-2.38823176533029e-05
-2.03936516506159e-05
-3.27465896403959e-05
-1.96709709591921e-05
-3.10900301287109e-05
-2.27772692978144e-05
-1.64309859309178e-06
-1.52123988330521e-05
-2.9678239905066e-05
-8.85257596394031e-06
-3.71607976672172e-05
-1.27066390355706e-05
2.172569696641e-06
-2.69092285007584e-05
-1.2096079452899e-05
-2.42734747393078e-05
-3.93312159745149e-05
-3.35976943488184e-05
-2.16706289435455e-05
-1.97936366602642e-05
-2.59075921502334e-05
-3.88009243481177e-05
-8.66815821091986e-06
-1.44213920957023e-05
-2.66387852582271e-05
-2.37266436538761e-05
-3.13927882850485e-05
-3.4846463517836e-05
8.17884037650104e-06
-1.73453963336198e-05
-3.78106851740624e-05
-9.97682196948061e-06
-2.610273101681e-05
-1.19242428566484e-05
1.12706136819395e-05
-1.24915318414603e-05
-1.12177288686472e-05
-2.37811258597754e-05
-2.05258663150083e-05
1.03376082506475e-05
-2.23739762002664e-05
-1.78815435305729e-05
-2.99913590168812e-05
-2.58672722361514e-05
-6.24760804473185e-06
-1.7233599660235e-05
-2.00756655543632e-05
-1.86559560898842e-05
-1.49378419711908e-05
-2.81090777297394e-05
-4.23726223059467e-05
-1.95257652930955e-05
-9.94230470530567e-06
-8.59780290293453e-06
-5.93017382111784e-06
-2.86591456931871e-06
-2.34018964323251e-05
-2.20189511333387e-05
-2.48346677647887e-05
-2.15470581085443e-05
-8.04035468007412e-06
-2.75083662464521e-05
-7.89358271137282e-06
-1.44086417921307e-05
-2.03743690443119e-05
-2.07192379952317e-05
-9.56872697867245e-06
-3.14403876685488e-05
-7.39461776079961e-06
-2.12958776132251e-05
-1.24658986206608e-05
-1.50716762735303e-05
-1.53787166349254e-05
-1.61227009414784e-05
-1.22274873889537e-05
-1.34216315338565e-06
-2.66619750524919e-05
-2.22031156583389e-05
-1.60105159878894e-05
-4.66709976139487e-05
-2.22616425578672e-05
-4.63451764782314e-06
-2.06158775481489e-05
-3.25235099925118e-05
-1.89739097699821e-05
-4.04875087553949e-06
6.03914828078811e-08
-1.07265866670491e-05
-1.13646776477466e-05
-1.22917069447831e-05
-2.13765825377165e-05
-1.9592157016366e-05
-3.28033351639955e-05
-1.03945275735328e-05
-5.46362896661777e-06
-2.7740926528181e-05
-5.62930139581602e-06
1.12066769922684e-06
-1.56053729022607e-05
-2.07014037353544e-05
-2.19793692075048e-05
2.2200703642107e-06
-1.92310146926985e-05
-2.33544389135941e-05
-1.53796815540456e-05
-2.19144753732031e-05
-2.26492492693369e-05
-9.27551121561774e-06
-1.05359331965208e-05
-2.9050305735083e-05
-4.46178941918092e-05
8.23635580002732e-06
-1.24900481930669e-05
-6.35953575484579e-07
-2.28034031503563e-05
-2.3529650809024e-05
-1.31399348215673e-05
-4.29036706419602e-05
-2.08717716352929e-05
-8.76390919630015e-06
-3.49411442964556e-05
-3.01020872429059e-05
-4.29568398862448e-06
-2.50533482848066e-06
-1.36835392230338e-05
-1.61545212877884e-05
-1.03554218351948e-05
-3.07241963659453e-05
-1.57036735564219e-05
-1.95385973781079e-05
-2.31749695785239e-05
-1.01207693965249e-05
8.12480476396194e-06
-2.87016541461726e-05
-3.02554759268011e-05
-8.89711940745014e-06
-2.56424607490989e-05
-1.35527028692307e-05
-1.20458041502733e-05
-2.36311007756244e-05
4.82916863096445e-06
-1.63044172402324e-05
-2.20728099248791e-05
-2.5599850258401e-05
-2.74331522803304e-05
-1.93717365545684e-05
-1.61038666361388e-05
-2.20888734548479e-05
-1.23950813303397e-05
-2.23248824762637e-05
-2.07440440458094e-05
-6.16457430758494e-06
-1.92278730139994e-05
-2.26335065699468e-05
-1.71752879814301e-05
-2.70247449367806e-05
-2.88380172578401e-05
-3.63206367718044e-05
-2.71492823031513e-05
-1.9720975897518e-05
-2.44220467452862e-05
-2.47457157931292e-06
-3.04589778975529e-05
-2.65583556188713e-05
-3.32062230271539e-05
-3.04000569766002e-05
-5.37486012444582e-05
-7.93870035178313e-06
-2.89055895930347e-05
-1.4553642263894e-05
-8.14137935715762e-06
-1.19374754674919e-05
-1.0584580218595e-05
-3.33780456030672e-05
-5.69494668139821e-06
-2.20193380162281e-05
-7.94867653229552e-06
-3.53641475008157e-05
-3.87879094055813e-05
-3.53152701898347e-06
-2.69135980931773e-05
-2.69381866103468e-05
-2.10408343856098e-05
-3.1598468985103e-05
-1.9576081669056e-05
-5.52490081909001e-05
-1.044683663528e-06
-1.624421502133e-05
-1.03697082204227e-05
-2.231865339248e-05
-1.15608129049272e-05
-1.26965926781406e-05
-2.52689645970731e-05
-1.69949089177094e-05
-2.4785385194019e-05
3.91340945569413e-06
-2.44377576401009e-05
-2.84199423476505e-05
-2.95853406518957e-05
-9.07453372117844e-06
9.2786980196471e-07
-1.95240896544388e-05
-3.18153602148511e-05
-2.64341019488463e-05
-2.48176323694426e-05
-2.02630403925487e-05
-1.88462326356859e-05
-1.08659348558847e-05
-2.49389415644312e-05
-4.033825656837e-05
-2.53759839958378e-06
-3.87650985463772e-05
-2.02042608826798e-05
-2.08846700637401e-05
-1.82991698855338e-06
-3.36410656274431e-05
-3.16462264257884e-05
-1.42772007183586e-06
-1.58806540811724e-05
-3.30659598446435e-05
-2.59661338745687e-05
-1.64847959366297e-05
-1.71841749754392e-05
-1.12663369571978e-05
-5.20095238109623e-06
-1.3623148461762e-05
-2.13055724439619e-06
-2.7022207296382e-05
-1.45778439417613e-05
-1.19298941774692e-05
-2.05163956465744e-05
-3.1218152020462e-05
-1.5371465895684e-05
9.14798346825245e-07
-2.49025678866887e-05
-1.52455042729142e-05
-3.14286361582686e-05
-1.42697872181282e-05
-1.14392310338242e-05
-5.49533319099042e-06
-1.41971958665245e-05
-1.7755766999826e-05
-2.27181276577888e-05
-3.20460517457988e-05
-1.90667355436483e-05
-3.92334264432446e-05
-4.43902006985439e-06
-6.07433933063919e-06
-5.0968462499435e-06
-1.51897805888564e-05
-2.69667225457016e-05
-5.34882800857093e-05
-2.98227716346415e-05
-1.98069258681274e-05
-2.65104087937997e-05
-3.1377514001824e-05
-1.83255653919772e-05
-7.06402583032472e-06
-8.97190774595069e-06
-5.31109888556654e-06
-3.03225804829457e-05
-3.12744637802535e-05
-3.63096877312868e-05
-2.91456650042312e-05
-1.28829807984566e-05
-9.16853061460941e-06
-2.8584475259439e-05
-1.24126160762704e-05
-1.37213622177714e-05
-2.84243407110335e-05
-3.87798959461419e-05
-2.40736463445414e-05
-3.30020622970563e-05
-2.61570829045463e-05
-2.50412224756058e-05
-2.72758775145023e-05
-2.27156806115801e-05
-2.85556589670518e-05
-3.0505962554543e-05
-1.17177699492847e-05
-1.29921379564937e-05
-7.91314815972682e-06
-1.98345375852349e-05
-2.17521457149974e-05
-2.71712207736945e-05
-3.47157853745889e-05
-5.25332439005425e-06
-1.56984603389095e-05
-2.07009220567667e-05
-2.41960342829923e-05
-3.09464497679158e-05
-1.5044731282666e-05
-3.51553640277076e-05
-2.62573411530983e-05
-7.68596908728381e-07
-1.86677293929472e-05
-1.24523154650882e-05
-3.81991538349524e-05
-3.00866013577746e-05
-2.36985639236494e-05
-2.78950800669364e-06
-2.52927346265113e-05
-1.04240881818976e-05
-3.66175266935438e-05
-1.77024086299403e-05
-2.41499927655084e-05
-2.7084110221629e-05
-1.42538121664425e-05
3.18370744220903e-06
-2.19277647043431e-05
-2.16392903827991e-05
-2.87776895192132e-05
-8.55111551237788e-06
-1.88726460972457e-05
-2.10289779413226e-05
-2.46306587189639e-05
-2.94995465464345e-05
-3.10308504064036e-05
-3.223868625805e-05
-4.52431382837087e-05
-1.27515721396413e-05
-2.31652629844207e-05
-4.2869721432462e-05
1.11921925590758e-05
-2.50937530246839e-05
-8.45352732878412e-06
-2.73199139883921e-05
-2.1256483855095e-05
-1.73294425511199e-05
-1.15096492632288e-05
-1.61578760342124e-05
-1.99658997706287e-05
-2.55015715122915e-05
-1.75626175564626e-05
-2.23007523699964e-05
-4.95814547436155e-06
-2.40473374533492e-05
-8.34933392568274e-06
-1.87715532172583e-05
-1.19021277031152e-05
-4.37494219704103e-06
-1.24314883934167e-05
-1.10328847877101e-05
-3.04131227773745e-05
-1.53504387032723e-05
-2.54306565110941e-05
-6.63661722185067e-06
-3.1024296898853e-05
-2.97030974834768e-05
-2.38219042266138e-05
-2.45040097604338e-05
-2.04975664645044e-05
-1.46501960053825e-05
-2.52407214391664e-05
-2.84658622684779e-05
-2.77305690785007e-05
-1.12869237351542e-05
-3.417507082727e-05
-8.60589959868246e-06
-2.69864004785222e-05
-2.78901809427166e-05
-1.98622661043238e-05
-2.91305243545184e-05
-1.3891057103447e-05
-3.02302949039906e-05
-1.48666410733909e-05
-1.03580779852584e-05
-3.76251458396558e-05
-4.28221980135912e-05
-2.19720671751197e-05
-2.90831695266321e-05
-7.69582330231253e-06
-2.68741587400006e-05
-9.04269797235492e-06
-1.83451042681354e-05
-4.26938428270339e-05
-8.77033694992185e-06
-1.70265706836392e-05
-1.36427705369809e-05
-1.11158628019957e-05
-2.49253791499114e-05
-1.40076611768054e-05
-1.3608478084262e-05
-3.77042400772423e-06
-1.66112871428509e-05
-2.78483465557001e-05
-9.90526516038943e-06
-4.23217628230444e-05
-3.38843430075204e-05
-9.96648703876823e-06
-3.33266666702214e-07
-2.06625640875536e-05
-9.53981508646964e-06
-1.35306939380138e-05
-3.61916427903735e-05
-3.09871281612483e-05
-4.66387981715436e-06
-4.09858079558234e-05
-6.26517781836578e-06
-3.6162850588709e-05
-1.29773087248791e-05
-2.42564492079531e-06
-1.8343635060948e-05
-2.81010400960905e-05
-3.3928724884327e-05
1.13092115407993e-06
-1.37059466999757e-05
-2.18789775443551e-05
-1.04894714268868e-05
-9.97676501746583e-06
-1.45969735589232e-05
-5.6290072693943e-06
-1.92166858013124e-05
-2.05618099241763e-05
-1.29216242210505e-05
-8.61908914682869e-06
-1.37781258122004e-05
-9.19325111322727e-06
-2.08751626997492e-05
-3.68375143469107e-05
-2.25833380016533e-05
-2.52144079986213e-05
-1.18853692092341e-05
-1.53114870445143e-05
-5.40203903171352e-05
-1.58812486890856e-05
-5.02966764389166e-06
-2.54750102097337e-05
-5.05771949861914e-06
-4.92584263558587e-06
-1.63258785533282e-05
-4.23292447313225e-06
-2.65054058096016e-05
-2.1710370628859e-05
-3.93996135193627e-05
-2.10401354775511e-05
1.19092033283993e-06
-2.85391269149555e-05
-2.12537063611988e-05
-4.39519158836642e-06
6.33083651943937e-06
-2.07589019982546e-05
-1.21146488781616e-05
-2.26926061534527e-05
-1.96629103436907e-05
-8.23618020556731e-06
-1.33103875801106e-05
-1.43806433453687e-05
-8.84368758750676e-06
-1.7276594328734e-05
-9.70174323823683e-06
-2.05034349887458e-05
-2.8903118993614e-05
-1.92722913477099e-05
-1.30915180233398e-05
-1.15245742675993e-05
-4.39955209351004e-06
-3.34588088591974e-05
-4.97265621122558e-06
-6.29769724642194e-06
1.01393821298614e-06
-1.58695616305339e-05
-9.93408172892049e-06
-2.66395053579123e-05
-4.2676138560818e-05
1.29380962815842e-05
-1.41177670157803e-05
-3.42999105561399e-05
-2.42052333872849e-05
-1.42865016173756e-05
-1.17508778753028e-06
-1.49426658687817e-06
-3.90869824075106e-05
3.74250039317278e-06
-4.94063260954857e-06
-1.45125128016645e-05
-2.80277338700712e-05
-3.7408624671674e-05
-1.64773705116738e-05
-4.39636651004071e-05
-3.60708413602308e-05
-1.26930296052773e-05
-3.58741559734627e-05
-2.19119600757781e-05
-1.76488454790487e-05
-3.46240126238127e-05
-2.85316828825469e-05
-1.69097537469636e-05
-3.76561253724564e-05
-1.41545269217163e-05
-2.32265808641634e-05
-3.04787898496205e-05
-1.89982071993383e-05
-4.02516300036621e-05
-1.98158812337736e-05
-1.40031405688387e-05
-5.25069307951174e-06
-1.90900374472819e-06
-1.89553004029532e-05
-1.11229957958172e-05
7.05599277248463e-06
-1.15577306518522e-05
-2.42991917899916e-05
-2.76344033158448e-05
-2.19350915560305e-05
-2.89262393278319e-05
-2.23594666013246e-05
5.71410979508688e-06
-2.13062442749463e-05
-1.61192822638438e-05
-3.31633372642712e-05
1.28101647524587e-05
-1.34949393591467e-05
-1.70086399980158e-05
-1.96208104919416e-05
-2.58574022178122e-05
-4.53548223961929e-05
-3.25221965848582e-08
-2.32270696568144e-05
-3.68783428236511e-05
-1.40872440941033e-05
-9.58767174246686e-06
-4.13856850030604e-05
-1.44685189370129e-05
-2.96093928460826e-05
-2.56376101207756e-05
-1.42197715991504e-05
-8.94282370439666e-06
-3.46339394815969e-05
-1.6166917731362e-05
-2.95126836145895e-05
-1.57841896073788e-05
-3.05849352835234e-05
-1.20064798142669e-05
-7.08701315484413e-06
-1.21820518647222e-05
-2.86207530396524e-08
-2.30105695179889e-05
-3.04176455526333e-05
-1.88004449955248e-05
-3.27574488000703e-05
-1.61368938821977e-05
-2.49959296771122e-05
-3.02412234174182e-05
-2.08675099673295e-05
-2.37740211808319e-05
-9.19392741010902e-07
-6.36214117550365e-06
-7.20980347446055e-06
-2.65514288598906e-05
-1.83009719404816e-05
-1.98215569533034e-05
-1.13494112463604e-05
-2.79764418663998e-05
-1.67698212111909e-05
-3.77102169776193e-05
-3.52264672590891e-05
-7.25238957742622e-06
-1.75288261075551e-05
-2.98171410706605e-05
-3.378336930282e-05
-2.10078438664571e-05
-1.42220759768709e-05
-1.05859138546459e-05
2.95941497806017e-06
-3.21675749764229e-05
-1.30565329128696e-05
-2.50530799463639e-05
-5.74419272433787e-06
-2.77237779251597e-05
-1.47059632716718e-05
-2.51075447502582e-05
-1.47132690559724e-05
-8.93433577180961e-06
-2.73090036728771e-05
-4.08391804550593e-05
-2.33321487081049e-05
-2.68914844730067e-05
-1.45857318545036e-05
-2.99670961612683e-06
-2.69235863854148e-05
-2.13323633393933e-05
-1.82700926985525e-05
-3.92763329307703e-06
8.81940492698197e-06
-2.13553072239675e-05
-2.88092819338742e-05
-2.58878044582132e-05
-2.73044756230045e-05
-1.2021229593115e-05
-1.42256765068608e-05
5.01370341126427e-06
-2.0765771621591e-05
-1.10077039015567e-05
-2.88108509446011e-05
-1.2500011063241e-05
4.70113821613564e-06
-1.72054349154543e-05
-1.49172144809104e-05
-1.26883126513537e-05
-3.65209857751416e-05
-3.62706354076988e-06
4.54510437035947e-06
-2.45207599358918e-05
-2.81358909556153e-05
-2.0970492225985e-05
-1.2078368715696e-05
-3.00230359605039e-05
-1.9814254215861e-05
-3.18149537476502e-05
-3.40979509157649e-05
-2.16582284351385e-05
-4.08974768982542e-05
-3.0127407954066e-06
-7.72472643744126e-06
-1.43492488823129e-06
-9.63602891813613e-06
-1.87171328905321e-05
-1.44594665071004e-06
-2.68347692343908e-05
-4.34850011609737e-06
-6.90172251710385e-06
-1.30327298823304e-05
-2.00455397068283e-05
-1.0011394364163e-05
-5.85440248857825e-06
-1.69300735794173e-05
-1.43380033505072e-05
-2.48714021345255e-05
-1.55122086371595e-05
-2.94880806573685e-05
-2.30106894393197e-05
-2.47324697899206e-05
-3.59536802239836e-05
-1.91308206921491e-05
-2.78041449191739e-05
-2.05420983990128e-05
-1.28208482431968e-05
-2.21474176928359e-06
-1.99410661881695e-05
-7.0411681708694e-06
-1.22433629175108e-05
-5.54794186744215e-06
-1.54884355867846e-05
-1.95797247512937e-05
-2.4292523047663e-05
-2.01975070416165e-05
-2.52995589901508e-05
-3.17451461880622e-05
9.80372241585659e-06
-1.42652560206303e-05
-8.85268764907187e-06
-8.56272868675524e-06
-2.79839558552832e-05
1.25717694670838e-05
7.04115601882181e-06
-2.20912018291393e-05
-2.75317124817924e-05
-6.13484934897099e-06
-4.23593062520546e-06
-3.653995674205e-05
-1.71239179131201e-06
-2.41952147910989e-05
-2.90612169477779e-05
-3.90584748940461e-05
-4.48054075819359e-05
-1.08251117538809e-05
2.20849677051014e-07
-2.39584227169655e-05
-2.50207724816672e-05
-1.28504675734296e-06
3.90183924076228e-06
-2.06941299083344e-05
-1.21252670908181e-05
-1.11042195165213e-05
-1.54052002285384e-05
-1.68200446493516e-05
-2.09071487167121e-05
-1.88205021287769e-05
-9.52398397459433e-06
-1.53776666243584e-05
-2.37328974870976e-05
-1.91553871040471e-05
-2.95818117703017e-05
-1.28686103672101e-05
-6.25776171072531e-06
6.1283973636947e-06
8.48433729734521e-07
-2.16404606890456e-05
-1.76382090937251e-05
-4.3138399201874e-05
-2.41215720334051e-05
-2.24402520024644e-06
5.12550789957709e-06
-2.17258106635281e-05
-3.95614451944654e-05
-1.7454398717173e-05
-1.58162746366993e-05
-1.80837183453335e-05
-3.11100945616419e-05
-3.47140243195042e-05
-3.4447254101979e-05
-3.07092644047455e-05
-1.90782156153711e-05
-2.17981418000517e-05
2.35860071514253e-06
-3.40394399141657e-05
2.91652455322694e-06
-3.34270220697675e-05
-2.89761503063501e-05
-1.81298666931942e-05
-1.98933337429736e-05
-1.22804605347391e-05
-1.14335510867618e-05
-2.07590290467897e-05
-4.32592179858228e-06
-2.33568162297805e-05
-2.44139959724865e-05
-3.95323245635527e-06
4.04730863476401e-06
-3.02414835986328e-05
-6.34954234671501e-06
-1.60478207987878e-05
-3.7092554435188e-05
-8.54156711378872e-06
-2.18366552053417e-05
-6.01027685330248e-06
-2.82013849831108e-05
-9.63096632495161e-06
-3.7829252873334e-05
-4.6877932854942e-06
-9.55367980701816e-06
-3.94517010463666e-05
-7.69779162222336e-06
-1.54979145307137e-05
-1.42629701923941e-06
-2.75544952937941e-05
-2.50296558093107e-05
-2.34215229212424e-05
-3.57091739589421e-06
-2.26329119850375e-05
-2.73520852460358e-05
-2.92117223032189e-05
-1.74906768386205e-05
-1.64380144541297e-06
-2.53342977123507e-05
-1.88083935431957e-05
-2.45834475548242e-05
-7.88502160629044e-06
-2.62866306943169e-05
-5.34086323847912e-06
-2.40972001777709e-05
-3.09626191201212e-05
-7.9736833476211e-06
-2.96479806947044e-05
4.53034719562851e-07
-3.18227766052903e-05
-2.06221172566038e-05
-1.96127577276576e-05
-8.25684430658578e-06
-3.18034049931145e-05
-3.09627388256855e-05
-1.75025840231108e-05
-1.09708744178655e-05
-2.53182817178305e-05
-3.25307873275521e-05
-1.35529151666682e-05
-1.05972156730255e-05
-1.94168429309176e-05
-1.30014134737949e-05
-3.25519290519671e-05
-1.98862395216171e-05
7.23753429318416e-06
-5.66566289903713e-06
-2.58823244061005e-05
-3.36324625098783e-05
-3.34537568823831e-05
-1.165149391801e-05
-3.68870218973691e-05
-1.46578093712824e-05
-2.4242048698486e-05
-1.35602501374109e-05
-3.3220053396085e-05
-3.65541521297328e-06
-6.11740816835814e-06
-1.29112064915967e-05
-2.1116170549162e-05
-6.73024407841675e-06
-1.83485863535572e-05
-2.23892232062762e-05
-2.65019521986319e-05
-2.14892954012758e-05
-1.87525492225063e-05
-5.7557558312135e-06
-3.71531690234405e-07
-3.77122026438455e-05
-1.53401721477224e-05
-6.2715063324603e-06
-1.47598763228889e-05
-2.04614629483088e-05
-1.99832670665652e-05
-1.3767038730727e-05
-2.29638117100732e-05
-2.52925841439518e-06
-3.52092083256074e-05
-9.48132290235335e-06
-2.07298738800343e-05
-1.66879351245967e-05
-1.77807555881192e-05
-3.38337635511488e-05
-2.19588716667262e-05
2.01436433053123e-06
-1.99662457963037e-05
-1.98016885575322e-05
-2.69966127810111e-05
-2.3118985839637e-05
1.51569050907376e-06
-2.61760797933371e-05
-1.24704743586202e-05
-2.62908981541763e-05
-2.91610433207495e-05
-2.67642254666234e-05
-1.53898657158488e-05
-2.14688275561989e-05
-1.98579452919871e-05
-1.0118028268355e-06
-3.41819075176033e-05
1.10652511436882e-05
-4.48572834045471e-06
-2.75298068334051e-05
-1.70020858274686e-05
-1.70167281895397e-05
-4.55260248740289e-06
-9.98402602992377e-06
-3.92737680924652e-05
-1.06093009830212e-05
-6.94077520246489e-06
-2.44329756311192e-05
-1.34070122712434e-05
-1.06955233191091e-05
-1.14021917683884e-05
-2.71391989977805e-05
-1.57769165010295e-05
-3.59193670075712e-06
-1.82035968358261e-05
-4.65168284057735e-05
-2.97857752049651e-05
-2.08473319318658e-05
-1.27356442037608e-05
-1.68643299551955e-05
-2.82005091139984e-05
-2.06997545333404e-05
-3.39352667448335e-05
-1.58524820068321e-05
-2.20665619430726e-05
-1.30634358630689e-05
-1.19935637050719e-05
1.76575369990454e-06
-2.97408713369851e-05
-2.00452688150632e-05
-1.34144011490659e-05
-1.17788420140241e-05
-3.79564907600937e-05
-3.55184857594677e-06
-1.18467420091787e-05
-4.09620095991172e-05
2.98051661969492e-06
-3.2283597608039e-05
-8.38193195391573e-06
-1.01206119004824e-05
-2.47607230899463e-05
-1.35695263349815e-05
-7.77602492012789e-06
-3.26367771479077e-05
-2.43023706307891e-05
-2.44484725713728e-05
4.36950535478525e-06
-1.27348007342801e-05
-1.60616507315883e-05
-2.79287121606583e-05
-9.18359282042545e-06
-3.09501205552349e-05
-2.07723749823724e-05
-2.67002778454747e-05
-9.32963377149623e-06
-4.22183458580632e-06
-3.999014741259e-05
-7.81395333568837e-06
-1.96960914035777e-05
-1.98709108078417e-05
-2.39392823193438e-05
-1.8228417843083e-05
-3.27060006616805e-05
-4.99959258474366e-06
-1.80404593359733e-05
5.00184958357019e-07
-4.23026242213167e-06
-5.66039842851683e-06
-3.28246352564028e-05
-5.75242257778986e-06
5.47456175901935e-06
-2.07591869222013e-05
-1.29260699869818e-05
-1.45687342567565e-05
-2.25446788539492e-05
1.59218371366073e-06
-3.06443240585354e-05
-1.88945530619293e-05
-3.35003563898467e-05
-1.780399544999e-05
-8.43704906554127e-06
1.12610561468317e-05
6.33364959819254e-06
-2.29801481996168e-05
-1.91716296481857e-05
-2.05755764432526e-05
-1.61848653196577e-05
-1.89238370083767e-05
-1.27385307006463e-05
-6.93829466616393e-06
-1.34429920954281e-05
-2.78042805462679e-05
-3.58105827573385e-05
-6.13460413466994e-07
-5.38659055713351e-06
-3.2166424979525e-05
-3.32680964174627e-05
-1.2093448801571e-05
-1.27736851701011e-05
-1.99913074502092e-05
-1.03963557917047e-05
-1.38893756397326e-05
-1.81019720423124e-05
-3.41125860050378e-05
-2.60723902300499e-05
-6.22897990140863e-06
-1.7816671257828e-05
-3.36471811439604e-05
-2.03993579270423e-05
-2.00554327860201e-05
-7.56975752811161e-06
-6.04397036960124e-06
-3.46664366307311e-05
-2.02890690498318e-05
-3.65488315941215e-05
-2.69492310337543e-05
2.73496412364024e-06
-4.83126666236238e-06
-7.48604325801525e-06
1.71093472133621e-06
-2.17143423333899e-05
-2.94647007706089e-05
-1.65374707470957e-05
-1.57445800197585e-05
-2.42383316445994e-05
-9.25432953145405e-06
-3.34911519803416e-05
-3.19746530079051e-05
-1.72179208892589e-05
-2.11845490842401e-05
-1.38416385740259e-05
6.36106663300519e-06
-2.30681811791642e-05
3.42431122596144e-06
-1.01991380881768e-05
-3.90408245964196e-05
-3.02204385265603e-05
-2.17804642317574e-05
-1.38042597758717e-05
-1.71939417688181e-05
-3.11970903564583e-05
-1.58688961815344e-05
-2.2295003763226e-05
-1.59583104730006e-05
-6.72180667148766e-06
1.23228756751696e-06
-1.66375349943104e-05
-1.7244509574572e-05
-7.35368891214109e-06
5.19959316925844e-06
-2.11422969020763e-05
3.78889520668022e-06
-2.86299861930182e-05
-3.01076267152844e-05
-1.63661834858146e-05
-2.43551608921689e-05
4.62485124782169e-06
-2.56297220342103e-05
-8.4973856988621e-06
-2.02051143299862e-05
-2.22579772987137e-05
-3.26632519040273e-05
-7.72015739888287e-06
-2.15704914659131e-05
-2.69184787052735e-05
-4.28726588691495e-05
-2.27762671044426e-05
-3.08377274574195e-05
-2.07672897561637e-06
-3.78451666796238e-05
-2.580681748179e-05
-3.96266521946653e-05
-3.19606433849789e-05
7.33508968160766e-06
-7.23708612572517e-06
-2.20794282707929e-05
-1.8061026607153e-05
-1.88644026683482e-05
-2.1856672139142e-05
-8.78897377729838e-06
-3.5385893770747e-06
-3.86208781147841e-05
-2.37826473207162e-05
-2.40669259253431e-05
-2.45424949298819e-05
-1.55569406189582e-05
-7.62074173288845e-06
-3.35463794990933e-05
-2.47496888933609e-05
-2.82331247727795e-05
-2.5954895810954e-05
-1.7188471269523e-05
-2.00523283020761e-05
1.45433837958332e-06
-6.15436294659202e-06
-4.65951765055252e-05
-1.2997701910835e-05
-2.4229753467102e-05
-2.06115894949792e-05
-6.18158188983685e-06
-1.9155549329087e-05
-1.52546791779725e-05
-2.26156090362799e-05
-8.76094229656899e-06
-1.32219925975548e-05
-2.34600017587446e-05
-2.26208032670209e-05
-2.01673613098077e-05
-4.26488033176045e-05
-2.59579314714628e-05
-1.90436210138165e-05
-1.34306006302907e-05
-1.92473835864602e-05
-3.78398743852035e-05
-2.66431213711348e-05
-4.17857375250948e-08
-4.5402583792887e-06
-2.0737934856088e-05
-2.09298966779781e-05
-1.31166324907065e-05
-4.74559457323004e-05
-3.37192371946988e-05
-2.61373717699218e-05
-6.63713880667331e-06
-2.93255652266207e-05
-2.34459451696235e-05
-1.41676593772726e-05
-2.53786441368891e-05
-2.33839861045257e-05
-1.08006020058722e-05
-5.82181791401089e-06
-1.84246433189588e-05
-2.66754049445663e-06
-2.8038674435156e-05
-3.07673084237962e-05
1.25058307188726e-06
-2.84049911600136e-05
-1.28454520465486e-05
-1.76555454052816e-05
-2.94723432484008e-05
-4.08554625720297e-05
-1.65213667165792e-05
-1.3657120556253e-05
-5.38005215722721e-06
-1.08549779708451e-05
-1.1581421628901e-05
-6.414090740585e-06
-2.45979772082843e-05
-3.68225518618614e-05
-8.6055288180995e-06
-1.46302524775407e-05
-1.60591873471268e-05
-5.31861324162995e-06
-2.51649116178928e-05
-1.73081549912681e-05
-2.01517544270412e-05
-2.21878722101093e-06
9.74905426364791e-06
6.92030377087384e-07
-7.6285397962394e-06
-2.59772063069547e-05
-1.62074265511185e-05
9.90074953276132e-07
-4.10403775819828e-05
-2.33835527498403e-05
-1.64814288781507e-05
-2.17544533129758e-05
-1.45813000585087e-05
-1.65539119624461e-05
-3.02653244086876e-05
-1.60305078458668e-05
-4.77500041196095e-06
-7.06193038848861e-06
-1.19031492075583e-05
-1.53264922046174e-05
-1.25203998652248e-05
-1.68540798358934e-05
-1.3875959244868e-05
-1.50935574491871e-05
-4.05137810570179e-05
-1.46637848089769e-05
-1.55264174966061e-05
-4.12084599794044e-05
-3.12601318819721e-05
-1.75983838670615e-05
-1.01515917158852e-05
-4.38201009764212e-05
-3.08564180052052e-05
-2.18277796018885e-05
-2.7354933157036e-05
-1.13337868147486e-05
-7.71887854931994e-06
-2.51712096343054e-05
-6.05413328962302e-06
-1.01734606990368e-05
-1.62128859229067e-05
-3.57890773252732e-05
-3.59408549701471e-05
-1.99512630473815e-05
-4.26460434470944e-05
-2.41990856205212e-05
-7.15001266798424e-06
-2.69797640640348e-05
-9.73749299550628e-06
-1.5818215223645e-05
-1.92851896451471e-05
-1.79075276307887e-05
-7.64792105937478e-06
-7.4855403173935e-06
-1.38588751654175e-05
-2.0151128102932e-05
1.47430095570497e-06
-4.29777430613116e-05
-2.66528626965659e-05
-1.18943909633166e-05
-2.67245479847626e-05
-2.33814268533569e-05
-4.47815158328984e-06
-2.48454509114222e-05
-2.85109934658844e-05
-1.70134119561616e-05
-1.60304739826432e-05
-2.83566647133195e-05
-3.61618031971178e-05
-4.57264825922852e-05
-2.35715609621922e-05
-3.41715748582239e-05
-3.59658573306382e-05
-1.37454993250364e-05
-2.43590997660028e-05
-1.93709306809118e-05
-2.72608347551913e-05
6.19521555294145e-06
-2.83316022843824e-05
-2.24352247835238e-05
-1.91675007086615e-05
-1.36375358520191e-05
-2.32178330360212e-05
-4.21357817187955e-05
-1.81884985048279e-05
-2.23865292799015e-05
-4.06335080268889e-06
-1.55028883240735e-05
-3.54125807028056e-05
-5.65271718068076e-05
-3.09496799289563e-05
-1.08371132154958e-05
-1.59782189955116e-05
-2.83297699731491e-06
1.89111686508795e-05
-4.83555836220109e-06
-2.71604942674183e-05
-2.03875244235621e-06
-6.59831142560307e-06
-3.35904006549206e-05
-1.26565989515641e-05
-2.95838102097501e-05
-2.59614827639873e-05
9.92797731986441e-06
-3.27494631999688e-05
-3.35746842222347e-05
-7.05459257993464e-06
-2.9354257074183e-05
-7.97973702322251e-08
-2.66866092989203e-05
-1.83365987920831e-05
-2.18812537791601e-05
-2.98099065024606e-05
-1.3453798019783e-05
-1.99587580618457e-05
-1.81782644473244e-05
-9.38504636076786e-06
-3.9140361087772e-05
5.8077406505684e-06
-3.37556443637363e-05
-1.86367057087784e-05
-5.1483685664607e-05
-3.99399304138664e-06
-2.49133939637114e-05
-3.1171469748048e-05
-3.76604451435468e-05
-1.38385012144629e-05
-1.93130804080985e-05
-1.67090380763307e-05
-2.30273157333778e-05
-3.56363412606725e-05
-5.16071933153718e-05
-1.65617734806186e-05
-2.15463709286633e-05
-3.03878273763786e-05
-4.5891961108179e-05
-2.78196282453845e-05
-1.77712473641025e-05
-1.59083245529823e-05
-3.13047902058858e-05
-4.16141151883494e-05
5.84437437086029e-06
-1.96690159620701e-05
-1.66078326220546e-05
-3.91051829131085e-06
-2.15578953513835e-05
-2.10723685205561e-05
-1.18644692580179e-05
-8.32447149403836e-06
-4.4632318380057e-05
-2.43946777530461e-05
-2.13043419502099e-05
-2.3774815921036e-05
-7.09863050724412e-06
-4.86072389066348e-07
-4.15236153150201e-05
-3.07333270985869e-05
-3.79649697047009e-05
-2.62397081001742e-05
-2.33230877478409e-06
-1.27179960734403e-06
-2.11215493447505e-05
-2.46681373742341e-05
-2.03952790375478e-05
-3.69196618540003e-05
-2.92030055389897e-05
-3.29810481095683e-05
-3.67666783432772e-05
-2.54109229032154e-05
-1.54242993955055e-06
-1.99233934093954e-05
-2.77587709193295e-05
-3.07067027974363e-05
-2.80115680333387e-05
-3.43006376101577e-05
-1.99114527399293e-05
-3.36200847531901e-05
-1.56111722506691e-05
-1.94977577781554e-05
-1.3350642107801e-05
-2.80546562228759e-05
-1.48810980504484e-05
-2.5044255334035e-05
-3.00155239311529e-05
-4.08957373459596e-05
-1.88408604297438e-05
-5.52558173166696e-06
-6.39360852791669e-06
-1.69501787917534e-05
-1.32490155449911e-05
-7.77317599727481e-06
-2.38617108563692e-05
-1.68749589032618e-05
-7.00500133671884e-06
-2.88719355298595e-05
-3.17365627430077e-05
-7.76958872120188e-06
-3.74286876304844e-05
-1.74441297159104e-05
-1.14170629166383e-05
-2.23726977805045e-06
-2.67581539640125e-05
-1.13321829182321e-05
-1.45318797827232e-05
-3.84544088828942e-06
-9.22420732066715e-06
-1.52228912051823e-05
-1.47447842164816e-05
-2.21009128187255e-05
-1.01643900607185e-05
-3.14302366877331e-05
-1.5203489006109e-05
-2.44180064687188e-05
-1.16592937739389e-05
-3.12598628404942e-05
-3.33262667269093e-05
-2.4940366467466e-05
-2.99966895693233e-06
-2.04565908443504e-05
-6.15673277385871e-06
-3.96767717495465e-05
-3.35761368529845e-05
-1.56157989431862e-05
-2.19901546307147e-05
-1.09507907678621e-05
-2.36904724175491e-05
-3.4617238880337e-05
-2.03212203126557e-05
-3.11611711527539e-05
-3.75921801936114e-05
-8.49398741629665e-06
3.55036025303851e-06
-7.17222284290368e-06
-1.58226553718827e-05
-3.58593187292309e-05
-1.45116468671286e-05
-2.94167705469032e-05
-1.30132009710766e-05
-3.28530328375139e-05
-5.20965766695115e-06
-2.73814240784466e-05
-2.43321481031332e-05
-1.48052469850353e-05
-3.13120650330683e-05
-3.00561414421291e-05
-3.20005671825301e-05
-1.18447761122363e-05
-1.72491059865195e-05
-1.69841901181561e-05
-3.97380976226685e-05
-1.41260791056284e-05
-1.07063191357381e-05
-2.69456702166779e-05
-1.19726407914704e-05
8.55834713421783e-06
-3.18680776873353e-05
-2.13135905430574e-05
-9.72294628441183e-06
-2.68812627973187e-05
-2.483341744228e-05
-2.89187189313325e-05
-3.29606367633701e-05
-9.046358027738e-06
-5.62625794429602e-05
-2.68482700687934e-05
-1.37510137603434e-05
-2.64592377626951e-05
-7.03974765344242e-06
-2.25197267008326e-05
-3.33899746855958e-05
-2.89888210309021e-05
-2.02857186936196e-05
-2.64490252675886e-05
-9.92689387547381e-06
-2.0229741451493e-05
-2.16114180772578e-05
-1.87522566597855e-05
-2.90649575752285e-05
-2.20540536315679e-05
-2.73243194137143e-05
-2.90808570082965e-05
6.47464268148325e-06
-2.09817969616002e-05
-2.63781547095353e-05
-2.23803325014761e-05
-2.70951746762444e-05
-1.28320923910547e-05
2.54336245901896e-05
-1.59675511797631e-05
-8.39876843425169e-06
-3.0495837105371e-05
-1.83672898891295e-05
-3.64603708235275e-05
-2.57785152912447e-05
-3.06402426691299e-05
-2.13161738871655e-05
-5.58948549789769e-06
-2.54272077685694e-05
-1.4221577683479e-05
-1.70205629287982e-05
1.57697055542692e-06
-2.4511245579597e-05
-2.13157714189605e-05
-1.0762584817577e-05
-1.90212478335379e-05
4.83577064957486e-06
-1.67816831742778e-05
-2.31220072652616e-05
1.75513309646906e-06
-2.81614703140631e-05
-2.85772498773969e-05
-2.81210871126656e-05
-1.62157175486803e-05
-2.42220096940517e-05
-1.35663042172697e-05
-6.24644981236389e-06
-9.34341174566084e-06
-2.94885292605682e-05
-2.13146865216074e-05
-1.57554446210165e-05
-2.04460800664479e-05
-1.81438562449575e-05
-2.32258370780181e-05
-2.81885102288748e-06
-2.4575793023201e-05
-1.86803165151874e-05
-1.2046152879535e-05
-3.48636077858322e-06
-4.88489140534055e-06
2.43597393021572e-06
-3.63112707652792e-05
-4.39167653281017e-05
-1.2353594902349e-06
-2.47303121985114e-05
-3.8118976572657e-05
-2.43412629190844e-05
-1.47467695146331e-05
-3.50430136155441e-05
-1.45540796830565e-05
-1.52042488537336e-05
-1.37314723014388e-05
-6.20890947861891e-06
-1.99542689886706e-05
-1.78109008747432e-05
-1.60981501731246e-05
-4.84200882752661e-05
-1.9697138411403e-05
-1.38803949424257e-05
5.75172572162934e-07
-1.82886545555018e-05
-2.91298280739694e-05
-3.26945161057215e-05
-8.91595952071228e-06
-1.49618168750496e-05
-5.025145104347e-06
-1.85586130287604e-05
-2.9561074967904e-05
-1.55772648377013e-05
-1.35196819032328e-05
-1.71162596978772e-05
-3.73728320523924e-05
-3.75259436401478e-05
-2.47782246176637e-06
-6.38901394941641e-06
-6.05959310474217e-06
-2.86938230841757e-05
-2.85871354791156e-05
-2.23337131108182e-05
-1.11862815177913e-05
-1.25445615098622e-05
-2.24654807465378e-05
-2.80916556035967e-05
-2.49689968909514e-05
-3.94839954016161e-05
-1.42792410545445e-05
-1.79900961763975e-05
-3.38126150263141e-05
-2.18383946444162e-05
-2.10321701702542e-05
-1.45666623094445e-05
4.43577075909393e-07
-1.39064449241482e-05
-8.9837992580564e-06
-1.9451907454838e-05
-1.64873875776933e-05
-1.47416609383163e-05
-2.6993680877039e-05
-8.475582231242e-06
-2.19844952453779e-05
-2.30875880647848e-05
-6.46520935520224e-06
-1.49540750914098e-05
-3.1106935027833e-05
-1.97469894580846e-05
-3.39951968144249e-05
-3.32257803125431e-05
-1.84530926130242e-05
7.31840531640059e-06
-2.57738079941739e-05
-2.20013049250034e-05
-2.10609671407989e-05
-1.86451107550463e-05
-3.57544118604155e-05
-9.09456836467137e-06
-1.65984381357303e-05
-4.03955965812574e-06
-1.24084948694432e-05
-9.07128869490684e-07
-2.56847940454109e-05
-1.68964480838427e-05
-2.75594257498299e-05
-1.03480097365494e-05
-2.07150690462811e-05
-9.78223965540918e-06
-2.1267042689968e-05
-2.50464259002232e-05
6.66430118166781e-06
-1.20350012856548e-05
-3.4698674714245e-06
-2.84971365145417e-05
-1.108617234764e-05
-2.0972118824782e-05
-1.9302593758755e-05
-3.02975014536295e-05
-1.78787602188326e-05
-2.57740199283305e-05
-4.21044754407691e-06
2.47784582593198e-06
-2.30589138521337e-05
-6.57248804262641e-07
-2.21464063681365e-05
-2.23460032010999e-05
-4.45424302640351e-05
-1.90330713666977e-05
-4.05666258731761e-05
-1.10644276211181e-05
-1.0741215139039e-05
-3.40237801322333e-05
-3.23746131114792e-05
-1.41659550324779e-05
-1.02376454376859e-05
-1.67354370613861e-05
-7.39593436664587e-06
-2.58608653795834e-05
-4.34045323685326e-06
-2.25900119554598e-05
-1.74080812851699e-05
-5.39638640818694e-06
1.33171323348948e-06
-1.63832807784434e-05
-2.09696629040712e-05
-6.03678071754021e-06
9.41458722163075e-06
-4.92506920107014e-06
-3.32746701395637e-05
-3.47275128562594e-05
-2.07695966666978e-05
-1.02346470829669e-05
-7.16829265220475e-06
-2.78061984855225e-05
-3.54487541263708e-05
-1.38740230742213e-05
-1.31604457394584e-05
-3.26425829708821e-05
-7.29876646651924e-06
-1.1043609054e-05
-1.51096140511874e-05
-9.40020194707274e-06
-2.25448914783335e-05
4.29364650632498e-07
-2.80693167016953e-05
-8.62125576854003e-06
-2.37525932430421e-05
-8.9926732340454e-06
-9.79053636188651e-06
-2.39549900185569e-05
-2.24643619478286e-05
-2.99501439706794e-05
-8.19670795856017e-06
-9.49881027916246e-06
-4.29571799928003e-06
-3.18375683873223e-05
-1.15572141605371e-05
-2.05013427046673e-05
-2.12158105405492e-05
-2.77302693274329e-05
-1.65250750103422e-05
-1.83316073898388e-06
-3.57357119873734e-06
-5.35641779670305e-06
-2.31725264516349e-05
-1.30279781619133e-05
-2.45014704892114e-05
-2.85757685669072e-05
1.09876907664258e-07
-4.02641831664289e-05
-2.49741757622589e-05
-2.16831864734417e-05
-7.91545954038253e-06
-1.12936723306856e-05
-9.85111754053732e-06
-2.71071928528272e-05
-1.99359713670442e-05
-4.61733368512209e-06
-1.24205690401826e-05
-6.91000406049432e-07
-3.11733246731642e-05
-2.31883586864281e-05
-1.13139183359412e-05
-2.10888929723686e-05
-2.52477410634945e-05
-4.49450500626146e-06
-2.95118179574216e-05
-2.60323381547681e-05
-2.20248233609798e-05
-2.53677643686139e-05
-6.11387697756491e-06
-2.00867385322923e-05
-1.1347410114277e-05
-2.34831676528312e-05
-2.59680841172572e-05
-2.19268464763439e-05
-1.32569761522314e-05
-1.34630916896159e-05
-7.61358256522982e-06
-8.93083617688867e-06
-2.09679202391259e-05
-2.35237109528354e-05
-8.13379507107926e-06
-1.72166193134776e-05
-1.34532727559481e-05
-3.0286926470598e-05
-2.2702395461469e-05
-1.71848895651878e-05
-2.73705969206208e-05
-1.42332570747146e-05
-2.19988825034995e-05
-2.29497482955293e-05
7.90602510518622e-06
-2.61702992604891e-05
-1.89931236028346e-05
-5.16182460448195e-05
-3.16365720577834e-05
-2.57537095210154e-05
-7.56323895400949e-06
-1.00942690343921e-05
2.30032060558413e-06
-1.1736221812893e-05
-4.05413514904034e-05
-1.18979314653471e-05
-4.84794335304435e-05
-8.61898895478639e-06
-1.11156448851415e-05
-3.02261797086021e-05
-7.56838855714516e-06
-1.3121344776751e-05
-1.84398659830475e-05
-1.80539911718355e-05
-9.27259996356692e-06
7.02566293348061e-06
1.13043116021052e-05
-3.12027243172508e-05
-2.68777863621419e-05
-2.36941745777502e-05
-1.36123610475583e-05
-3.18960366191947e-05
-5.00768694846439e-06
-8.27065164812917e-06
4.94850816053182e-07
-9.18644093071685e-06
-1.90446010078849e-05
-2.1079636200095e-05
-1.36065771015808e-05
-2.60420229358666e-05
4.18112112874591e-06
-2.0723749165432e-05
-1.41045897844836e-05
3.9580951599517e-06
-1.82216308621354e-05
-1.07156381948969e-05
-3.20296975037706e-05
-1.35971646880311e-05
-3.08603139392272e-05
5.2255770660742e-06
-1.51811767877964e-05
-1.32276872606865e-05
-1.2087170674145e-05
-3.09016297792061e-05
-2.66077140427755e-05
-3.27126309812613e-05
-1.93975748908169e-05
-9.65403015057952e-06
-6.10207348059021e-06
-2.09839682473007e-05
-1.9009033749766e-05
-2.30780723418772e-05
-2.37459185004094e-05
-3.39445805657187e-05
-1.99200214118916e-05
-1.37080159911757e-05
-6.94281120190512e-06
-1.1677588998738e-05
-4.61851046791437e-06
6.07903216965686e-06
-3.86887142027292e-06
-1.69080631120006e-06
-2.96631348161619e-05
-2.43141105062636e-05
-2.9809576943336e-05
-2.49143872959481e-05
-9.03686016680228e-06
-1.17561992787795e-05
-1.04128779417931e-05
-2.73859338083179e-05
-2.7052067026687e-05
-2.34275487566862e-05
-5.2146022970327e-06
1.56090368730102e-06
-1.29958792523532e-05
-3.72490556359192e-05
-2.8107980965234e-05
-4.52263051446972e-05
-2.43348455175057e-05
-2.48758727476706e-05
-1.2374174224355e-05
-1.06419154049195e-05
-1.78248183450493e-07
6.51211958067653e-06
-8.81311808245182e-06
-2.83214716953571e-05
-1.01485081570589e-05
-3.14012348759936e-05
-6.78108442806661e-06
-2.78203556884122e-05
-3.2233583360973e-05
-2.52208521803635e-05
-1.75115593652177e-05
-1.02220338517493e-05
-1.79914255334436e-05
-2.21394424012881e-05
-1.76907954252892e-05
-3.29058246996555e-05
-3.43067063379004e-05
-1.18048950993445e-05
-1.89831768374857e-05
-5.83556266516661e-06
-3.06837178091265e-05
-2.7151302286395e-05
-1.26597346129543e-05
-3.65435569744576e-05
-3.50536784305292e-05
-2.7822564642161e-05
3.27808197825705e-06
-1.43572239993919e-05
-1.43731417574363e-05
1.04549440361484e-05
7.26954243674732e-07
-4.64298080208011e-06
-3.55957860934233e-05
-3.21720371806021e-05
-2.12692725065523e-05
-1.43541453141558e-05
-2.82611877423652e-06
-2.15777266389921e-05
-1.2529773591377e-05
-1.3035803428936e-05
-3.03559315458635e-05
-2.46995304959079e-05
-1.67384849940432e-05
-9.82574602453757e-06
-1.03361070879718e-05
-1.93855101093841e-05
-1.75509166749732e-05
-1.71828442590084e-05
-2.06474393149829e-05
8.65736593997705e-06
-1.14418306939e-05
-7.11424181573238e-06
-2.23570517000627e-05
-1.37021292268903e-05
-3.76073905021374e-05
-2.36054923571578e-05
-1.15643995410839e-05
-2.17029833041672e-05
-2.14257045771508e-05
-2.00994228861148e-06
-2.16856574246969e-05
-2.26225800240154e-05
-3.12626904966143e-05
-1.31633967429397e-05
-1.1179833336665e-05
-1.77905519361369e-05
-2.27798950149441e-05
-2.0548876226862e-05
-1.90984814610616e-05
-1.78468845550383e-05
-1.98410971822368e-05
-7.82004942533606e-06
-2.11532170739763e-05
-2.66616586665566e-05
-2.68123492885809e-05
-4.08289741572904e-05
-3.44894343989263e-07
-2.65259669551753e-05
-5.70866749050329e-06
-1.31442256766082e-05
-1.22708802494272e-05
-7.73188796120787e-06
-2.41919706295211e-05
-2.83407118076032e-05
-1.40520206674898e-05
-4.60353564692679e-07
-3.14480114108724e-05
-2.25254561037321e-05
-3.3064186914839e-05
-6.13862970593699e-06
-3.91729671807119e-05
1.19372733322011e-05
-3.20119588632141e-05
-2.84447344911016e-05
-1.99947964668484e-05
-1.71094534818679e-05
3.3392006351839e-06
2.86808978124325e-06
-2.37147838979414e-05
-2.94516716666027e-05
-8.39642910724847e-06
-3.30982291239817e-05
-2.01551264990248e-05
-4.14648428552736e-05
-1.90510095983436e-06
-1.4732946394502e-05
5.45942807036061e-06
-1.26215647958043e-05
2.89770021158018e-06
-1.19672117076212e-05
-2.81938607745462e-05
-4.43531649105104e-06
-4.23604766363164e-05
-2.32933259084227e-05
-1.24802659844717e-05
-1.8741994506842e-05
6.5735495738307e-06
-2.39397571956846e-05
-2.18559090898253e-05
-2.08392128729922e-05
-2.54448795944662e-05
-2.7823724921804e-05
-9.3869796845079e-06
-2.48525826847962e-05
-2.47424851641255e-05
-3.04242934202245e-05
-2.08462000845486e-05
-1.21217528647728e-05
-2.6396558702436e-05
-3.20120862018386e-05
-9.98067593881917e-06
-2.13228360320118e-06
-1.15971351117788e-05
-2.50525157863713e-05
-2.36136131971997e-05
-2.50568137284355e-05
-3.56050097069014e-05
-4.06197653269467e-05
-1.84517465671992e-05
-1.98848804376564e-05
-2.22716478745782e-05
-3.20734099945985e-05
-2.56678590765375e-05
-3.37472377784389e-05
-2.77061787520089e-05
-1.908327071476e-05
-3.42269016584483e-06
-6.50160905597234e-06
-2.6173760720027e-05
-3.69249159613883e-05
-4.3885809736712e-05
-2.30297065574125e-05
-1.38866952651878e-05
-7.63095744460884e-06
-5.95230488943878e-05
-7.23880542285191e-06
-8.04340826912731e-06
-4.43706757811788e-06
-2.79298741383659e-05
-1.84054416174995e-05
-4.38495712664057e-05
-8.75545734427726e-06
-3.49192440265589e-05
-2.88179334842847e-05
-2.99734004970815e-05
-2.02965558239735e-05
-1.1916037467877e-05
-2.28846765336268e-05
-2.53765932262636e-05
-1.23287434209638e-05
-1.42606705006343e-05
-1.78854915178725e-05
-2.52494063924925e-05
-1.85294903997899e-05
-2.26701402655922e-05
-1.29410328045485e-05
-1.86863749170847e-05
-2.48862569162683e-05
-2.24741078853705e-05
-1.94268339183399e-05
-1.53750808431937e-05
-2.35966000953022e-05
-9.68773400109482e-06
-8.35693626984514e-06
-1.23009937170211e-05
-1.11422897738453e-05
-9.05432637670751e-06
-2.51363116250148e-06
-1.37767842828498e-05
-1.44937487580866e-05
-2.81692905617472e-05
-4.81661781168852e-06
-2.55726074697247e-05
-4.24556181889707e-05
-9.64047292162825e-06
-3.33638220233199e-05
-3.34072730552635e-06
-2.35285668579126e-05
-4.056990823519e-05
-1.07126930024043e-05
-1.67581598836888e-05
-9.57522927936952e-06
-1.94205217546516e-05
-3.12724450421969e-05
-3.07234595774176e-05
6.24174073331485e-06
-1.696605982637e-05
-3.25383836081367e-05
-3.06491685735329e-05
1.07213411852884e-06
-2.48408326700566e-05
-1.44301959993753e-05
-4.20240152445848e-05
-1.19434125799168e-05
-3.44414986235903e-05
-1.27693612640766e-05
-1.82595877398306e-05
-4.12287967936684e-05
-1.86426654103067e-05
-4.22727494711488e-06
-2.99633473337845e-05
-6.70106058787077e-07
-1.12228717541377e-05
-3.69228552810266e-05
-2.24872156173582e-05
-2.72857751210492e-05
-4.25770569702461e-05
-1.3525379046411e-05
-1.2324042794073e-05
-4.74456270059384e-05
-8.48713053766126e-06
-2.70805200224088e-05
-1.26701500373938e-06
-8.3389917700944e-06
-3.33936530799558e-05
-1.55929260803424e-05
-1.79895771453174e-05
-1.34220849472521e-05
-3.41929248414648e-05
-5.61578656152961e-06
-1.50457384097787e-05
-1.38454042082393e-05
-3.12935353744939e-05
-1.79412031510093e-05
-1.71162400556253e-05
-2.11709561345329e-05
-3.2610371466312e-05
-2.0184362668668e-05
-1.0385181072432e-05
-7.31208814154473e-06
-2.31542768686213e-05
-2.56031045479438e-05
-2.05895260035733e-05
-2.97940156522609e-05
-1.87888041980182e-05
-2.34582171034214e-05
-2.01285577523304e-05
-1.66117192257088e-05
-1.12209917471914e-05
-6.99027939726787e-06
-5.94027310299024e-06
-1.89426800618045e-05
-2.63080091835805e-05
-2.86965097538689e-05
-2.49490238907248e-05
-2.21304461814321e-05
-1.68775798752527e-06
-2.82123552960266e-05
-1.02057141497409e-05
-3.77204574718087e-05
-7.79759961649256e-06
-2.69018143437313e-05
-1.56546239516816e-05
-3.02715827689902e-05
-4.29701292842277e-05
-6.85485235230119e-06
-2.03097367876022e-05
-5.89645207021307e-06
-2.62550587651205e-06
-3.13327775755906e-05
-1.80625946699434e-05
-2.59808594212089e-05
-1.87309693285466e-05
-3.96884974009561e-06
-2.66792763963608e-05
-1.82167331500954e-05
-5.37693448932322e-06
-2.11403495752801e-05
5.67269635050828e-07
1.27963517255569e-05
-2.92343594240016e-05
-8.48004315769861e-06
-4.61461689474925e-06
-2.76621943706306e-05
-1.67183129009844e-05
-1.25293512268114e-05
-3.01139158608763e-05
-3.37085305230909e-05
-1.97013141277843e-05
-7.78516235358402e-06
-1.59962847922599e-05
-7.26244174474377e-06
-2.93392453641107e-05
-3.83508812934594e-05
-1.5301561370143e-06
-3.42580061063807e-05
-1.13962322659413e-05
-2.03809008168418e-05
-3.15090374597309e-05
-3.20058080286849e-05
-2.54061188018497e-05
-1.14920328491363e-05
-2.169754551191e-05
-3.58255891546007e-05
-2.40834678780913e-05
-1.43844717561521e-05
-2.1636306743364e-05
-1.31656293230575e-05
-4.14576319933465e-06
-2.03576099173193e-05
-3.03757351383959e-05
-7.30721253966433e-06
-2.29635322847894e-05
-7.43629734921536e-06
-2.08961031876779e-05
-1.21894977635608e-05
-1.78699497836664e-05
-2.14771951139027e-05
-1.8502400548195e-05
-3.54978069617561e-05
-1.25820251493827e-05
-7.03055037489072e-06
-1.15816655096767e-05
-1.87931812188798e-05
-3.29570244124375e-05
-3.06643289446849e-05
-3.24486382797565e-05
-3.01834111193033e-05
-1.00284083339615e-05
-3.07063266853122e-05
-2.81257855632308e-05
-2.3644567538224e-05
-4.29002666841609e-06
-3.23035181807993e-05
-2.29155011045657e-05
-1.9955893558158e-05
-1.52743130334678e-05
-1.61517525768203e-05
-2.41953208657929e-05
-1.33001045992944e-05
-3.00261509306797e-05
-1.80877612585153e-05
-3.96478189776832e-05
-2.5936554841842e-05
-1.8299051935388e-05
-2.09193910928256e-05
2.67472793680966e-06
-2.00149044545897e-05
-3.31163089537939e-05
-1.30700110536542e-05
-1.39337996886404e-05
1.93734160050779e-07
-3.44899647149296e-05
-5.86545911491267e-06
-2.19471790401178e-05
-1.30169524559115e-05
-1.40641910867237e-05
-1.69636854885942e-05
-1.88483960482183e-05
-1.65121221466955e-05
-1.28542264424008e-05
-1.27872916598958e-05
-1.66291489003062e-05
-2.57364121138572e-05
-1.4920191808542e-05
-1.54734110365743e-05
-2.90680895201811e-05
-1.22279478435293e-05
-2.34617789498807e-05
-3.04924311594785e-05
-6.53080462600171e-06
-1.32248079723758e-05
-2.30944510587644e-05
-3.28897758881217e-05
-1.97296945957593e-05
-4.99468986159521e-06
-2.03247746957927e-05
-9.77256751182117e-06
-2.03011952403209e-05
-3.91476299764946e-05
-1.17194753836013e-05
-4.04068090546078e-05
-2.87505065915912e-05
1.67854042032399e-06
-1.83985534782055e-05
-2.94278215486055e-05
-4.51420251178857e-06
-5.10493220667159e-05
-3.69128465319795e-05
-3.05335539851337e-05
-3.17582379652314e-05
-1.77399461194271e-05
-2.65945557510644e-05
-2.59762636985855e-05
-4.29755576648423e-05
-2.08603326205839e-05
-1.26905751242224e-05
-3.77493067303039e-06
-2.39910077439777e-05
3.3972083996236e-06
-2.22679867821634e-05
-2.58709011320434e-05
-1.92781108375673e-05
-3.40058409416477e-05
-1.05853746949185e-05
-1.40835719979459e-05
-2.25198111268274e-05
-1.53872239793383e-05
-3.06935818425796e-05
-1.41099619800793e-05
-1.75570471662504e-05
-1.95463450046285e-05
5.58892894961361e-06
-2.09770427824718e-05
-3.15302229344626e-05
-1.77858651593392e-05
3.52342682452175e-06
-2.20951926794131e-05
-2.78086790793513e-05
-2.22014583231861e-05
-1.6975555296589e-05
-6.73881421115483e-07
-1.84434467985452e-05
-3.10193586288432e-05
-2.29117104026249e-05
-2.94209624571514e-05
-3.3550409088337e-05
-1.41468140107799e-05
-1.5024724521292e-05
-1.08737417757153e-05
-1.26929616639424e-05
-2.74072942574774e-05
-1.68801015176584e-05
-1.49684368643767e-05
-4.69484155268025e-05
-3.12042947339781e-05
-2.99479741992499e-05
-1.99923828233622e-05
-3.20278683215567e-05
-3.6963877808711e-05
-3.17782746073517e-05
5.85373573361726e-06
-8.89561674853668e-06
-2.26135426901452e-05
-2.26365902151966e-05
-3.10519233160849e-05
-3.19268045320495e-05
-2.60420696407811e-05
-2.90505268652307e-05
-4.31159614196024e-05
-1.44440856401194e-05
-1.17087592617281e-05
-1.99701533500468e-05
-1.32119497963758e-05
-2.79962524524104e-05
-1.93106497354211e-05
-1.31281555855751e-05
-2.56046780776042e-05
-8.28551364163286e-06
-6.31034636437622e-06
-3.35089053577891e-05
-8.04485868540031e-06
-3.82868555083382e-05
-2.84741120475042e-05
-1.88909447546576e-05
-3.76470610471004e-05
-3.14632000889464e-06
-2.32557324460531e-05
-1.54256281752621e-06
-3.08567925924942e-05
-1.59129017738547e-05
-2.10039086214447e-05
-2.30692481814367e-05
-1.30209134227051e-05
-1.15794843351173e-05
-2.84530443354083e-05
-4.73108723705487e-06
-2.56354636469556e-05
-2.03002144969599e-05
-2.11590501663572e-05
-1.67916591903471e-05
-1.56449298205973e-05
-2.58525478081613e-05
-2.99164271619397e-05
-3.04808965529153e-05
-3.4939807245822e-05
-1.94625572142378e-05
-2.70712682053276e-05
-1.49086976755342e-05
-2.80814884943116e-05
-2.07252337464361e-05
-1.65272171579762e-05
-1.55619533129638e-05
-7.86537432275246e-06
-1.6577894267384e-05
-2.988256477131e-05
-1.1492971409724e-06
-4.87859729671403e-07
-2.65211973862078e-05
-1.79955833224876e-05
-1.04490009930815e-05
-1.90602881457688e-05
-1.1209046301536e-05
-3.42564402852855e-05
-2.28010443572572e-05
-3.20497004306698e-05
-2.53954954027574e-05
-4.09072110370422e-05
-6.882744166914e-06
-2.3883787262993e-05
-1.72404421109858e-05
-3.50876862109376e-05
-1.37089444178288e-05
-3.69836009556009e-05
-3.3360596089462e-05
-1.67730408507335e-05
-1.75350031511375e-05
-9.26748277573491e-06
-2.30080852411198e-05
-1.94008840490023e-05
-2.78239895932256e-05
-1.47844957870638e-05
-2.23358414921002e-05
-9.68220017683856e-06
-2.26610995701092e-05
-3.31207645251403e-05
-3.33270289068771e-05
-1.17443566970058e-05
-3.28963056929473e-05
-1.84827837870237e-05
-1.99141179206967e-05
-5.08875833455412e-06
-1.93996145566981e-05
-4.59441624685523e-06
-1.13959900480467e-05
-2.0528910988574e-05
-2.53369966115108e-05
-3.79886073254679e-05
-9.92738769270646e-06
-2.42143704050031e-05
-2.12188707289745e-05
-8.77854632045364e-06
-2.73722945415337e-05
-1.76866307245237e-05
-1.65486840461542e-05
-1.28965497524491e-05
-1.39249345847886e-05
-2.32824644013278e-05
-3.20295921380128e-05
-9.26616401405292e-06
-7.87231591612507e-06
-3.44941970785004e-05
-3.02847179957742e-05
-3.01545331406336e-05
-3.16774358010306e-05
-4.45166396163431e-05
-2.57188963662988e-05
-1.75368414660757e-05
-1.85501942632815e-05
-2.30974936384603e-05
-1.5002029554943e-05
-3.44999646519956e-05
-1.85646619438169e-05
-2.46731021779541e-05
-2.2672180880827e-05
-9.31233117327965e-06
-1.94057717735225e-05
-1.42289780460639e-05
-2.03691508612986e-05
5.67947840735529e-07
-2.50496176548627e-05
-1.16416294921636e-05
5.19237597652247e-06
-3.29845404627042e-05
-1.27884444280588e-05
-1.44386718303137e-06
-2.27700465404672e-05
-4.95804708032324e-07
-2.54009882769585e-05
-2.27431148430431e-05
-1.90820304767875e-05
-9.51390801995897e-06
-1.45649599388282e-05
8.48256604324781e-06
-7.95766387891539e-06
-3.87065333955654e-05
-3.9273389370037e-05
-2.28243825231593e-05
-1.57407996415265e-05
-2.29288488744253e-05
-1.22206136426514e-05
-3.28892548507022e-06
-2.61728869437475e-05
-1.94513480835659e-05
-1.70011795878248e-05
-7.95343475315969e-06
-1.40997039693176e-05
-2.65392126115391e-05
-2.42492468756776e-06
-2.76433533945544e-05
-8.4844046620844e-06
-2.71332770642893e-05
-2.22501894305172e-05
-2.34831653751888e-05
-4.94991749196078e-05
-1.116028282913e-05
-6.45137337583071e-06
-1.96069383226671e-06
-1.68712010543062e-05
5.87289902610977e-07
-2.25176728704972e-05
-8.26784887605376e-06
-1.19553604091936e-05
-1.3098896277178e-05
-2.9280152834769e-05
-4.73490815442916e-06
-1.67147241411599e-05
-3.51276337680924e-05
-1.6948333097121e-05
-2.62471677395685e-05
9.86169681367783e-07
-1.36363664079042e-05
-2.56027120187538e-05
1.72943798256024e-06
-1.60140041379963e-05
-2.31358362444911e-05
-1.49960994931462e-06
-2.11288180761912e-06
-2.05733252399076e-05
-1.46404494602461e-05
-2.78383376384286e-05
-6.22702734788402e-06
-9.02779560469381e-06
-2.95238599059309e-05
-2.31629326496198e-06
-3.40572653844954e-06
-1.75076845114186e-05
-2.30724070926841e-05
-3.25570136404858e-05
-2.66430359164834e-05
-1.19856601921237e-05
-4.82111519139813e-05
-1.36019021630884e-05
-7.89566529087643e-06
-9.12198304568411e-06
-1.4582278757648e-05
-4.24610166812073e-05
-3.69251911943135e-05
-2.83821780504058e-05
-6.34464572018206e-06
-2.08155603240436e-05
-1.56152934806458e-05
-3.39502076325944e-05
-8.21028852286959e-06
-2.28245718044626e-05
-1.89969555607311e-05
-4.69499026139474e-06
-5.01259372703258e-06
-1.41931271243327e-05
-2.47967861437992e-05
-4.18061347158196e-05
-4.02581100238199e-05
-2.28358797117762e-05
-1.38991301125006e-05
-3.68182085387108e-05
-2.70557628917672e-05
-2.47366985648312e-05
-2.71201023805747e-05
-4.23758826200561e-05
-1.9528258100218e-05
1.10862802305547e-07
-6.50229072276513e-06
-1.49621402353299e-05
-3.31997050171332e-05
-2.76717174838085e-05
-2.41137881608667e-05
-1.54425996102222e-05
-1.76052606317697e-06
-1.99824684747328e-05
-2.38728315895632e-05
-2.6826066007924e-05
-1.29732275799635e-05
-2.53525185955455e-05
-1.69597153383237e-05
-2.37959895222125e-05
-2.25197161424803e-05
-3.4105053496699e-05
-2.64606569772751e-05
-2.39106010189868e-05
-1.30469797760147e-05
-3.18992780050854e-05
-2.82722202492078e-05
-8.72048695483588e-06
-1.3146218910508e-05
-3.97561977948607e-06
-4.04227786430462e-05
-2.11602712047532e-05
-3.1962515294887e-05
-2.65053902477975e-05
-2.36677814085188e-05
-2.43906539350537e-05
-1.43778435879157e-05
-4.2044150862745e-05
-4.02276287400467e-05
-2.97566087114413e-05
-6.06655826266317e-06
-1.5384397518641e-05
-2.50286268378647e-05
-1.30555783736506e-05
-5.04561234139194e-07
-9.64573532419544e-06
-2.25821390655721e-05
-1.52176030917336e-05
-2.49645922021812e-05
-3.08996510511703e-05
5.32683656785182e-06
-2.11624630539774e-05
-2.50893796382568e-05
-1.472150479024e-05
-1.40458063911158e-05
-3.45170396104128e-05
-1.71347118129217e-05
-2.77206516097588e-05
-1.37070651608075e-05
-1.47864417933806e-05
-1.45934758204193e-05
-1.39408135514455e-05
-1.36856061435622e-05
-2.51299037393639e-05
-1.89821874646121e-05
-5.03408329966251e-06
-2.49391452006329e-05
-3.34170914926015e-05
-3.63981560666794e-05
-3.52063049666966e-05
-3.83356269782186e-06
-2.71321979496975e-05
-3.91040889524477e-05
-4.7025063491406e-06
-1.32053383007507e-05
-3.97816652254142e-05
-2.05226251359952e-05
-2.6824542154551e-05
-2.84124655945712e-05
-1.568858859396e-05
-1.63384023508871e-05
-1.73539122353256e-05
-2.97668793848885e-05
-4.02641744183795e-05
-3.50097707188116e-05
-3.33747543077021e-05
-1.76873857262516e-05
-1.14625044102324e-05
-2.25494870129778e-06
-3.19939862626234e-06
-6.87169604944758e-06
-2.27283573923428e-05
-2.85425957472727e-05
-6.76464702913317e-06
-2.79279577122968e-05
-1.91825590260571e-05
-2.86193914209006e-05
-2.24539054634421e-05
-3.19973651572688e-05
-3.05613744748965e-05
-2.59574100660429e-05
-2.56185965422324e-05
-2.57131649753321e-05
-2.24748109733661e-05
-1.87254062570407e-05
-1.06877582378828e-05
-2.99905540830398e-05
-2.8768705392017e-05
-3.95781567409119e-05
-1.83662413290729e-05
-8.97218645360546e-06
-1.16000043470038e-06
-3.47188081107578e-05
-1.59435813215682e-05
-1.96694518099173e-05
-2.24978486799415e-05
-4.47399293881171e-06
-1.8931713760318e-05
-4.23953636785217e-05
-5.02403169258682e-06
-2.13592155257127e-05
-3.10873486629592e-05
8.41002163810976e-06
-8.66834314169487e-06
-2.63975296977472e-05
-1.37160679019984e-05
-2.66975074837332e-05
-6.81126377392024e-06
-2.443827695528e-05
-9.43171448660834e-06
-1.6686523081775e-05
-2.77807604697256e-05
-1.76063129582246e-05
-6.47538060750151e-06
-2.95242181457952e-05
-1.56573142768212e-05
-5.9400488578353e-07
-4.21529945764514e-06
-1.0834624308046e-05
-2.22185524390556e-05
-2.6790005832019e-05
-2.44139741349895e-05
-2.01321999097308e-05
-3.29071857228395e-05
-1.18937322998257e-05
-1.59413246688117e-05
-8.29625477033871e-06
-3.01761671685083e-05
-2.15419754885123e-05
-1.3433622003055e-05
-4.36193666479337e-05
-4.15857290262989e-05
-1.55695935980058e-05
-1.82247504832953e-05
-3.08881032290491e-05
-1.96547981588163e-05
-2.23331286633761e-05
-1.92472363770297e-05
-1.0058700402872e-05
-4.132637614599e-06
-2.84611191909059e-05
-1.79293763282341e-05
-2.04808052450056e-05
-2.72776713354914e-05
-3.08653316370292e-06
-3.51988327973916e-05
-3.81469340241433e-05
-1.61079796605357e-05
-1.19705992535026e-05
-2.32433479050975e-05
-4.31340173467591e-05
-2.58753626639628e-05
-3.13184115480649e-05
-1.11641782757038e-05
2.45750272031083e-05
-3.10374313679718e-05
1.91948102034517e-05
-1.25444068033306e-06
-1.45948136874047e-05
-2.13821552943767e-05
-3.55464012199046e-05
-3.28581895678391e-05
-2.6607123082294e-05
-3.37979311365191e-06
-2.56687063497241e-05
-2.93882056334186e-05
-2.86423636606811e-05
-3.98426908682045e-05
-1.83106841852846e-05
-1.35528914398735e-05
-1.12817637404916e-05
-1.71209635959323e-05
-2.37882807460573e-05
-1.13948043016659e-05
-3.25044026116032e-05
-2.79312422440383e-05
-2.74725294597655e-05
-4.57698253567946e-05
-1.14759607204649e-05
-1.20380706501291e-05
-1.78673084511514e-05
-2.60239263849991e-05
-2.05537045020192e-05
-1.88674793152133e-05
-2.21787856865196e-05
-1.42141878829582e-05
-1.32383812060035e-05
-2.64175067439767e-05
-1.88233275416647e-05
-3.51517335763437e-05
-2.51427855818939e-05
-2.64959857722355e-05
-3.59348406274088e-05
-1.39906776777754e-05
-1.95218002351847e-05
-1.35291899461406e-05
-1.78261117359473e-05
-1.64536308335741e-05
-9.64742888748408e-06
-6.20984663344673e-06
-1.86224045533852e-05
-2.20339553565233e-05
-2.69260309981995e-05
-2.60258432761355e-05
-3.15591886902814e-05
-1.10772109773452e-05
-1.32808049625543e-05
-1.99514311766264e-05
-1.02121372007705e-05
-1.66990558686743e-05
-3.95173451687572e-06
-2.85181608423018e-05
-3.00075472708686e-05
-2.05472486236659e-05
-1.05731120538925e-05
-2.30975115573221e-05
-8.30203497917765e-06
-3.26523987012259e-05
-2.65474027898204e-05
5.17195950134896e-07
-1.82557426611274e-05
-1.48534313823222e-05
-2.37668228796281e-05
-1.25313305735198e-05
-2.38134489495221e-05
-1.04362535169844e-05
-2.26230548039796e-05
-2.22250133459353e-05
-1.48354042206866e-05
-4.0751624345052e-05
-2.12176920041177e-05
-3.41563755804213e-05
-3.15002777894343e-05
-1.65383528459067e-05
-1.76261103333621e-05
-2.97914001454732e-05
-2.62217536214981e-05
-4.185352161035e-05
-2.65125569165917e-05
-5.12747163599032e-06
-1.38287897706367e-05
-1.60525911824036e-05
-1.142148288586e-06
-1.40132840082004e-05
-3.40665492075385e-05
-2.84855803733348e-05
-2.56056646926387e-05
-1.28382253295211e-05
-1.07990780183962e-05
-6.69001759135319e-06
-1.36552947688767e-05
-1.94142739353222e-05
-6.00443644043728e-06
-4.00304455910485e-05
-2.0232473630805e-05
-2.99190887804908e-05
-2.06449492391528e-05
-1.74377331443067e-05
-2.20113834968024e-05
-3.44549365042652e-05
-1.05930388484138e-05
-1.83814346347634e-05
-2.80370505937721e-05
-4.08464598754978e-05
-1.32737549287804e-05
-2.35084465409031e-05
-2.28603499412347e-05
-1.93473424683545e-05
-1.65571230056519e-05
-2.32020719940099e-05
-2.15849444264555e-05
-2.65236809631796e-05
-2.8665759682373e-05
-2.3537752074085e-05
-3.34827979265025e-05
-1.98796761159075e-05
-4.44106173063979e-05
-3.42734063535804e-06
-1.18988336880049e-05
-3.45151684820963e-05
-2.7183965972198e-05
-7.18782612553134e-06
-3.97875380442822e-06
-1.15013584654637e-05
-1.35310122134084e-05
-2.15702686245333e-05
-2.89999075748308e-05
-8.24995245329007e-06
-1.91222839907691e-05
-2.47332242612823e-05
-1.83667661012787e-05
-3.059957753069e-05
-1.23114991644766e-05
-2.19454404441537e-05
-5.81073190544282e-06
-4.82515878668986e-07
-3.91425390638458e-06
-2.23235216095543e-05
-3.15691956782278e-05
-2.85927522458069e-05
-1.76298123229413e-05
-3.10692808313142e-05
-2.41483305373559e-05
-1.69703613885174e-05
-4.08627676713584e-05
-7.42905824793614e-06
-2.29556141240147e-05
-2.2789187790362e-05
-3.76022262458193e-05
-2.778194314785e-05
-1.93140615702859e-05
-2.65509172500172e-05
-2.09783585344323e-05
-2.86120905259919e-05
-3.17192664779557e-05
-1.38320253564464e-05
-2.87910516060351e-05
-2.87021959588363e-05
-2.89257789377e-05
-1.73778202233345e-05
-2.51075521625721e-05
-2.69931182150887e-05
-3.38163953072159e-05
-2.19835441235021e-05
-2.11218406303975e-05
-4.35124019354009e-05
-3.16596626349515e-05
-8.13047110067091e-06
-1.55798953381174e-05
-2.28019683776167e-05
-2.83517591575524e-05
-1.29602880118316e-05
-2.17740543989313e-05
-5.54597134250711e-06
1.69399864138085e-06
-7.49258518093727e-06
-1.74805393993459e-05
-2.70754213861679e-05
-1.16080485268514e-06
-2.92778719865154e-05
-2.02746953751175e-05
3.18277036256732e-06
-1.99733175900131e-05
-2.55961714463974e-05
-1.31680775193048e-05
-1.70075180798129e-05
-1.55606036010628e-05
-1.58058191730521e-05
-1.95765034601562e-05
-2.58529261092525e-05
8.14262073832985e-07
-1.3319896221954e-05
-1.77825534732074e-05
3.43732030969837e-06
-1.37574961566435e-05
-1.7068124570577e-06
-1.48693544162683e-05
-3.86715550314446e-05
-3.36975805219282e-05
-2.38529877429944e-05
6.81251812144144e-06
-3.90711273430767e-05
-2.08235561068689e-05
-3.05635647614507e-05
-1.716965318456e-05
-1.3893018928505e-05
-1.61280285558781e-05
1.94600196328954e-06
-1.92610894703557e-05
-2.63925759504932e-05
-4.85270584152578e-05
6.31286129218057e-06
-9.45675935335611e-06
-2.63344055383848e-05
-4.69378019664056e-06
-2.43695649425636e-05
-1.72171368670707e-05
6.28370173673953e-06
-3.11547520058618e-05
-6.2052390311781e-06
-2.54664719535989e-05
-1.38863950894895e-05
-2.4923823468036e-05
-3.93286263080384e-05
-4.75191774895795e-06
-3.75321336741797e-05
-2.68696692221814e-05
-2.40751778405774e-05
-1.96424104655406e-05
-2.58436665844988e-05
-2.36566878083766e-05
-1.70727620570238e-05
-2.33044865710504e-05
-2.74829618111986e-05
-3.66788169045157e-05
8.83666339138984e-06
-7.08646041709675e-06
-2.14538569039273e-05
-1.13860022120313e-05
-3.04603419614772e-05
-5.10798028851733e-06
-2.49911855702412e-05
-2.33503568400471e-05
-1.80377019466443e-05
-3.34445649183287e-05
-1.86828018599261e-05
-2.41676219593332e-05
-1.71406219214003e-05
-2.23006239860165e-05
-2.91493388105815e-05
-1.88620773540451e-05
-3.70888405603076e-05
-1.77316348785626e-05
-9.6414166202757e-06
-2.41833468240436e-05
-2.49889573474327e-05
-8.98448085073548e-06
1.71686904004423e-07
-2.26099598474268e-05
-9.57938890307305e-06
-3.00161386630317e-05
-1.45802668017845e-05
-2.41041407595986e-05
-1.30322903540464e-05
-3.39060639780924e-05
-1.87857292037332e-05
-3.42234545801942e-05
-2.85612841076248e-05
-4.58982126807866e-06
-3.14836924174398e-05
-2.84505857875669e-05
-2.50662017009339e-05
-1.09130998567689e-05
-1.00622633691988e-05
-2.33317978960954e-05
-3.35607350860663e-05
-3.11417536246553e-05
-1.20102595068526e-06
-3.5697026136508e-05
-3.14581766195194e-05
-3.02266231065921e-05
-2.24845007276131e-05
-1.67746494267499e-05
-3.10791351573266e-05
-8.76385070103497e-06
-2.78589858360871e-05
-5.28009013527604e-06
-4.35596654877455e-05
-2.99882258959337e-05
-4.75688098594754e-07
-2.16551800329055e-05
-1.28484245754417e-05
-6.66160145334587e-06
-8.35476715515619e-06
-1.04841564090275e-05
-1.56498416366384e-05
-2.28456339300088e-05
-1.00488642523992e-05
-3.3975845268284e-05
-1.16121068303614e-05
-3.41458164580554e-05
-1.44509861355424e-05
-2.00559941636402e-05
-3.18865271106499e-05
-2.46419521515179e-05
-1.80406181796263e-05
-2.39224188632563e-05
-9.45836618347819e-06
-4.73325741275686e-05
-2.59788296799167e-05
-2.61792071557461e-05
-3.7285759578833e-05
-2.62976493938402e-05
-2.07157258110122e-05
-1.86056149292198e-05
-5.91634664441926e-06
-1.46120847039533e-05
-3.08404272080975e-05
-2.59718271202436e-05
-2.75986472891976e-05
-2.70945227818154e-05
-1.16229970385484e-05
-1.40306346653605e-05
-1.15773786899371e-05
-3.06455973000285e-05
-1.96163889877256e-05
-1.56795601919923e-05
-2.99161985399764e-05
-2.5338090411927e-05
-4.12503851865551e-05
-2.39857411274025e-05
-8.34127776272553e-06
-3.00950281373778e-05
-2.37612452504358e-05
-4.26746579449525e-06
-8.86149428843057e-06
-2.30376365350402e-05
-2.48575778237192e-05
1.69296879814639e-06
-3.08267395781471e-05
-2.89523154255656e-05
-2.42640192761242e-05
-1.24698400665044e-05
-5.54196792175419e-06
-8.62227336503761e-06
-1.89477920521949e-05
3.62776686404854e-06
-1.64382878624127e-05
2.52675522631391e-06
-6.4366790902354e-06
-7.80770507629172e-08
-3.39121170436975e-05
-1.5367655756115e-05
-4.14250857603201e-06
-3.14849485752816e-06
-2.2755519388398e-05
-1.82764864852785e-05
-1.4331605793622e-06
1.87144328713745e-07
-7.80267136322631e-06
6.1343896215737e-06
-1.81954243730164e-05
-3.61548640412513e-05
-1.78992070404065e-05
-2.53934708923966e-05
-4.48645335088953e-05
-1.43375216301683e-05
-4.54232177806382e-06
-3.73516485443519e-05
-4.81015903655389e-06
-3.32221275681119e-05
-9.00653236374937e-06
-1.34394807728911e-05
-5.40510722820697e-06
-3.23523069523289e-05
-1.83991707472527e-05
4.10349841514703e-06
-1.15491638932387e-05
-4.13640884452475e-05
-1.60213487591407e-05
-1.43564809253557e-05
-1.08278195063817e-05
-3.4849540751111e-05
-3.21292832598741e-05
-1.40933214450387e-05
-8.10509670599212e-06
-1.98934655719568e-05
-6.77378158038772e-06
-2.19099015572561e-05
-3.29385171950756e-05
-7.11161024295291e-07
-2.13125354032789e-05
-2.35243880583692e-05
-3.04258103464566e-05
-1.2836133283331e-05
-4.12344328611431e-05
-1.1798947886542e-05
-1.74828964038263e-05
-3.7004592907213e-05
-2.97409023551969e-05
-8.9616524348814e-06
-1.4233362220699e-05
5.44446583373405e-06
-2.89237765491806e-05
-1.78806007108156e-05
-1.41856204611812e-05
-8.82145270411798e-06
-2.40805238486709e-05
-7.17900824720216e-06
-3.12299384252562e-05
-9.56196133919464e-06
-1.39303498381483e-06
-1.64375789281868e-05
-2.69390724460666e-05
-1.18874606293139e-05
-1.92471769887577e-05
-2.50681949109941e-05
-2.2451812755839e-05
-2.20806880164747e-05
-2.95225687063065e-05
-2.96604919551448e-05
2.12838390798359e-06
4.93314665114597e-06
-1.66525178027837e-05
-1.6780045268845e-05
-1.39755624278501e-05
-2.58812101776732e-05
-1.26149994179093e-05
-3.48623547291177e-05
-2.32713180344421e-05
-1.74340059313524e-06
-1.64522320325174e-05
-3.7389001218418e-05
-1.48909993619687e-05
-1.73902505644193e-05
-1.39257746528808e-05
4.34723193221426e-07
-1.75660965599947e-05
-2.02238764049581e-05
-3.64712951905081e-05
-6.33709880987779e-09
-3.08030077952341e-05
-1.29132513914613e-05
-1.76633903476172e-05
-3.05043522377308e-05
-1.66898858919464e-05
-2.19697072644732e-05
-2.1038478232947e-05
-2.55760481505499e-05
-2.11806245899113e-05
-3.26138982744187e-05
-1.60411495067741e-05
-2.06414430427586e-05
-1.16247772846654e-05
-2.78528360294331e-05
-2.40056283042219e-05
-1.71492781817668e-05
-3.33866586865138e-05
-2.10475899266207e-05
-2.56326084658107e-05
-2.4562665857533e-05
-3.24562365684292e-05
-1.33303530417446e-05
2.0312673965872e-05
-1.86533674828297e-05
-5.31097612727268e-06
-3.02630949223923e-05
-2.75448865693137e-05
-1.57080214738839e-05
-1.52823816768435e-05
-6.0026738063121e-06
-2.2766783917093e-05
-3.54012933307433e-05
-1.51627291576257e-05
-1.66718289764318e-05
-1.87567139175135e-05
-1.4394258001459e-05
-3.3820211533917e-05
-3.91402024609668e-05
-3.74193618640192e-05
-9.96847582213232e-06
4.58314794625216e-06
-1.65921897667072e-05
-2.43122413563593e-05
7.67307276738155e-07
-1.29026230847177e-05
-4.90121938515431e-05
-2.3473335085641e-05
-1.74298542477912e-05
-1.9162898473776e-05
-2.12785545094645e-05
-9.98878959050521e-06
-1.20180991009752e-05
-5.06986096178607e-06
-1.59740096066983e-05
-1.04295967506277e-05
-3.02472525259705e-05
-4.99547974836211e-06
-5.62023336341132e-05
2.62868900268288e-06
-2.45565898011204e-05
-5.75058389945365e-07
-3.24047955744642e-05
4.88385734517553e-06
-2.44741025271588e-05
-1.3114595144609e-05
-2.16833809545497e-05
-2.73591100382646e-05
-3.2826257903918e-05
-1.29516561049124e-05
-2.41537230450966e-05
-2.0972568971826e-05
-3.31147538508998e-05
-2.22355499095474e-05
-1.90137959827068e-05
-2.23391810897372e-05
-4.26818746176381e-05
-3.36871674240988e-05
-1.90088500700508e-05
-1.10525312093461e-05
-3.84583716720138e-05
-2.04471230251203e-05
-2.69204931931871e-05
-2.35563602827146e-05
-1.02087959763794e-05
-1.27784021691435e-05
-7.75594295530376e-06
-9.23539157912036e-06
-1.31845244839116e-05
-1.09873732649827e-05
-3.71589137614654e-05
-2.05709324763038e-05
-1.90347052557398e-05
-2.29038126327045e-05
-7.4697700183167e-07
-3.16594013718539e-05
-6.84394464704973e-06
-4.82897691226817e-05
-2.08487737638274e-05
-3.38191297173383e-05
-1.35010524414154e-05
-2.21621486477434e-05
-5.26206778850807e-06
-7.57733527031392e-06
-1.22750263431279e-05
-1.90990236404862e-05
-4.09260415531221e-06
-3.12175323493587e-05
-3.50222628932291e-05
-7.45659154654262e-06
-2.75272160453331e-06
-1.24664418401068e-05
-9.43205593893585e-06
-8.76720330985453e-06
-1.36243560785418e-05
-2.22026582549915e-07
-1.87112301111494e-05
-3.20559132863627e-05
-1.38102439942893e-05
-1.33206053677734e-05
-9.38333843282611e-06
-2.74339984089947e-05
-8.19109148453139e-06
-1.83718024586578e-05
-2.72635451450936e-05
-1.06004180484442e-05
-1.62361586879189e-05
-2.35132847469349e-05
-1.57146025910175e-05
-3.77186623735287e-05
-2.27854796747685e-05
4.21493354796759e-06
-3.43683746798698e-05
-3.28757375922596e-05
-1.20059387251815e-07
-7.001154922278e-06
-3.07199802553043e-05
-1.87606983984558e-05
-2.94530457713271e-05
-1.95459799246654e-05
-1.93510779232254e-05
-2.39938353383621e-05
-2.33083623348898e-05
-5.75927198127948e-07
-1.65341640000071e-05
-3.14764084733846e-05
-3.15354946291604e-06
-2.56177105351034e-05
1.641395874751e-06
-2.26305049789504e-05
-3.37016788699873e-05
-2.1931180864856e-05
-8.27514692916963e-06
-2.40820406539425e-05
8.9799966468698e-06
-1.7117528059883e-05
-1.49911678641029e-05
-1.18047363523763e-05
-9.58501211541272e-06
-1.98913183730661e-05
-2.50483012603868e-05
-9.02893008855859e-06
-3.33591204743462e-05
-1.61950655399857e-05
-1.93187097162877e-05
-3.15327804987858e-05
-3.03955513719522e-05
-7.23577751495212e-06
-2.7661678435955e-05
-1.92929557025488e-05
-2.60925249447135e-05
-1.02812073506602e-05
-3.05801919236328e-05
-1.31203052312313e-05
-2.09772782368515e-05
-2.0352172010102e-05
-4.54654558172017e-05
-2.69008698448636e-06
-1.98212615008025e-05
-3.01167230942025e-05
-2.93242791206975e-05
-4.03768980987473e-05
-6.5199013668816e-06
2.7975551842948e-08
-1.18301222410417e-05
-1.6811662730233e-05
-2.42385160069349e-05
-2.09762301870181e-05
-1.65476333115739e-05
-5.46123453713254e-06
-2.5186210559609e-05
-3.18536861777357e-05
-2.0884890359081e-05
-3.76327184228812e-05
-4.15079543148087e-05
-1.45268344484779e-05
-7.78436833583541e-06
-1.17475594847704e-05
-1.64539735580937e-05
-2.86534909455014e-05
-1.91512902565456e-05
-1.11781691305084e-05
-3.4472542853759e-05
-1.53863395340828e-05
-1.15586020560547e-05
-1.30742186363406e-05
-1.57506840677918e-05
-2.61903211558235e-05
-4.88906569089962e-06
-2.47422191563349e-05
-2.3490434782027e-05
-5.53740689077914e-06
-2.14690252871123e-05
-2.69295277674739e-05
-2.80602416150429e-05
-1.59769992342281e-05
2.66821563380242e-06
-3.30824711481516e-05
-1.46789179648028e-05
-2.61068742190767e-05
-5.46598835593805e-06
-1.48467516714841e-05
3.58255087919675e-07
-3.30739870511644e-05
-2.57261318601047e-05
-2.575776619377e-05
-2.82884768443182e-05
-3.83740121568959e-05
-1.51438646010496e-05
-2.15665559197387e-05
-1.72273925852305e-05
8.78776711477715e-07
8.27740764181169e-06
-1.84312490814717e-05
-2.40627353322601e-05
-4.45852262788162e-06
-1.90973645113067e-05
-1.98729432105818e-05
-3.04033025997975e-05
-1.82334773572524e-05
-3.07436410796378e-05
-3.25927589661092e-05
-3.48895727940528e-05
-1.97411665324779e-05
-2.44789124344739e-05
-3.82074653841537e-05
-7.76514947909461e-06
-7.27197664584417e-06
-2.29315016821195e-05
-2.10828602538558e-05
-2.82776181139566e-05
-3.20694006543949e-05
-2.51303851515334e-05
-2.87862383073719e-05
-1.87268761112118e-05
-1.11085030925759e-05
-1.59083075730692e-05
-3.80166510865683e-05
-2.67783510550437e-05
-1.14117813688489e-05
-2.65740951420589e-05
-3.18351126715942e-05
-2.12249556627155e-05
-3.74320779471708e-05
-1.31298478131717e-05
-3.18048933957832e-05
-5.03631261278831e-06
-6.1251242896932e-06
-8.6419031258239e-06
-1.672703858766e-05
-1.68232490934838e-05
-1.41193838356335e-05
-3.75041721552853e-05
-2.5608182044157e-05
-7.65448121853556e-06
-3.17738916822476e-06
-2.21398478643659e-05
-3.8265842346141e-05
-5.48608739327401e-06
-1.98904497867378e-06
1.09963526297724e-06
-1.69777849633494e-05
-3.37963475334946e-05
-2.30145310578923e-05
-1.0988073664002e-05
-3.08483907818125e-05
-1.39345741461427e-05
-2.53055874649008e-05
-2.21837943832532e-05
-6.20103424937913e-06
-2.66786521427861e-05
-2.32177434424741e-05
-3.14671263954111e-05
-1.67137875257633e-05
-3.66479873890444e-05
-2.65315866840379e-05
-1.70350825935115e-05
-2.21500176789677e-05
-2.56486326089425e-05
-4.34841532311758e-05
-1.69594241511011e-05
-3.16874640499999e-05
-2.64660982603006e-05
-3.42835263994967e-05
-1.036558277261e-05
-3.3816631044647e-05
-8.17165395877613e-07
-2.00985744710323e-05
1.68624010365739e-06
-1.55635160769567e-05
-1.56632695424019e-05
-3.58308049234046e-05
-2.36804290621743e-05
-2.21548022226907e-05
-2.16489695456156e-05
-2.41633698724259e-05
-3.2852639024983e-05
-3.50949023025239e-06
-3.006990226116e-05
-1.41994451917112e-05
-3.48706797847626e-05
-3.95213094124421e-05
-3.639217712457e-05
-1.79787433174462e-05
-3.85754323642044e-06
-2.50529510058793e-05
-2.0020925629716e-05
-3.55712351927564e-05
-2.20718912158892e-06
-3.8230916190134e-05
-2.90957719350332e-05
-3.44904873987907e-05
-2.53904255461988e-05
-9.28880300725981e-06
-5.50535288387129e-06
-1.00469437917491e-05
-2.90791556187138e-05
-2.82480561756124e-05
-2.47834123462857e-06
-2.19779177172144e-05
-2.08770912571284e-05
-2.83330561472006e-05
-3.997830320069e-05
-3.01149341609059e-05
-1.54774409283384e-05
-4.90601438687023e-05
1.40019140980815e-07
-2.12935420461227e-05
-2.0558543108299e-05
-1.52714011783508e-05
-1.89141407341222e-05
-1.90223313690686e-05
-1.83301051220095e-06
-2.24744370447681e-05
-3.86873299892717e-05
-2.82973810284443e-05
-3.24485782168427e-05
-2.78587804435732e-05
-9.14288154424724e-06
-1.61511456299353e-05
-1.50097541329464e-05
-3.56385074091271e-07
-9.4222170387437e-06
-1.81672239463129e-05
-8.82464391529038e-06
-3.52970447093473e-07
-1.84325389907051e-05
-8.02954637513532e-06
-1.03711908624079e-05
-6.49935172533124e-06
-1.44937383966165e-05
-2.50086039790208e-05
-1.70696381553979e-05
-2.95563161488179e-05
-2.28523416760486e-05
-1.70055675065785e-05
-5.510592145644e-06
-2.97437303851168e-05
-5.26803239360697e-05
-2.9356744934888e-05
-1.05723496031235e-05
-2.71037526039853e-05
-5.97744756838606e-06
-3.09124527111594e-06
-2.47380341705188e-05
-2.62483310446555e-05
-2.64666798950466e-05
-3.46570976663437e-05
-2.28749038177649e-05
7.80381476310507e-07
-1.9296825571776e-05
-2.13665408094924e-05
-2.42755784589251e-05
-1.61971450842551e-05
-1.23445951282714e-05
-4.40660493546098e-06
-1.86977562674751e-05
-2.84014348422999e-05
-1.36745070464745e-05
-1.01512344082499e-05
-7.00274558740907e-06
-2.58295868452559e-05
-1.30391167241929e-05
-1.94347727170322e-05
-1.10325961953305e-05
4.41910150820278e-06
-3.81985007532192e-05
-2.24763602628212e-05
-1.49435962506938e-05
-2.37863635249918e-06
-1.47521790101911e-05
-3.65638396910503e-05
-1.59201289525051e-05
-1.37382379368667e-05
-1.93494904290314e-05
-2.57696725232529e-05
-3.74232710231075e-05
-3.62927431062123e-05
-2.8874175175193e-05
-2.42583975265056e-05
-7.26428520069675e-06
-1.90594401685965e-05
-1.33211261254824e-05
-1.23609457147652e-05
-1.84748376609476e-05
-2.89739703055561e-05
-2.80129243238122e-05
-1.25966692631898e-05
-3.69816140515523e-05
-2.62886949118137e-05
-1.05933824498375e-05
-2.71925967873801e-05
-2.55839886367704e-05
-1.71777581557243e-05
-2.12976497378001e-05
-3.22279891445643e-05
-3.573414825709e-05
-2.31519793938143e-05
-1.68232634918634e-05
-1.85523915886279e-05
-3.27487535445523e-05
-1.39022142095809e-05
-1.00064661233242e-05
-4.73178762789311e-06
-4.11489370088417e-05
-3.1860859254981e-05
-2.94260048135753e-05
-2.0761046420095e-05
-2.42716728102881e-05
-2.10361503871208e-05
-1.40859652966485e-05
-1.86777716165948e-05
-2.24241823547546e-05
-1.51016930411128e-05
-5.25274185658867e-05
-2.84658217751913e-05
-3.11559770681626e-05
-6.55657876477702e-06
-1.81281975956636e-05
8.49175687209625e-06
-1.62370284851157e-05
-2.82469620175214e-05
-2.53098856361314e-05
-3.29076389106878e-05
-1.75135458912855e-05
-2.12067424736478e-05
-2.58564349175633e-05
-8.20387632789178e-06
-8.01915393741126e-06
-2.32881876126145e-05
-2.15928275140924e-05
-2.32454514943828e-05
-4.33027028202454e-05
1.29034671222063e-06
-7.52791557465223e-06
-2.70581832055775e-05
-4.52131410514731e-06
-2.0856766039767e-05
-8.15628605987852e-06
-1.80595714520885e-05
-2.8857059120125e-05
-4.62440170912745e-05
9.92053588448513e-06
-2.8461766904367e-05
-4.88340749551107e-05
-1.85414660651896e-05
-3.61375459291371e-05
-1.78493180295365e-05
-3.26511664072681e-05
-3.01535012432471e-05
5.58311648597518e-06
-3.05733559373886e-05
-2.70315793488516e-05
-1.53106421010257e-05
-7.63421900596415e-07
-3.56983694606795e-05
-2.075583854224e-05
-1.98643135901212e-05
-1.27476550427538e-05
-8.69919653038616e-06
-2.35056803506852e-05
-2.71698441837927e-05
-1.77179949685725e-05
-3.23807977651982e-05
-8.73595027239344e-06
-2.16964679303474e-05
1.81707456375202e-06
-2.46984358766955e-05
-2.77725048484492e-05
-2.508319083132e-05
-2.1158651917793e-05
-2.40575688833991e-05
-1.31582650919303e-05
-3.06670626792032e-05
-8.21650326922509e-06
2.37108844859564e-06
-2.43911470757549e-05
-8.66506872988491e-06
-2.09779135813385e-05
-2.0475562574756e-05
-2.03088181398551e-05
-1.25808067597817e-05
-2.86394282618747e-05
-1.75632522605833e-05
-3.45168219669169e-05
-1.89105633751861e-05
-2.29479169873865e-05
-1.04102125685708e-05
-2.23656980687151e-05
-1.39814220754903e-05
-2.6511960360701e-05
-1.2529360651049e-05
-3.48674692262768e-05
-1.13643927258867e-05
-3.42277512051465e-05
-4.5274051076695e-06
-4.75730591267655e-05
-2.64083869189707e-05
-3.30161686633193e-05
-2.83807353383058e-05
-1.24146071955982e-05
-3.10496463291434e-06
-1.97275250429584e-05
-7.40217731637798e-06
-2.48224453577763e-05
-1.23834528542464e-05
-1.57367591615514e-05
-1.8894727055155e-05
-3.5632767032391e-05
-2.0676463448618e-05
-1.93737693675525e-05
-4.20782682210626e-05
-3.32603998189464e-05
-2.06471430577275e-05
-2.33542159765147e-05
-8.90207123342888e-06
-6.72272916971127e-06
-4.07444914826987e-06
-1.39643947325764e-05
-2.92038964597963e-05
-2.3633029271834e-05
-7.74499453554915e-06
-3.30194441967996e-05
3.12826309733534e-06
-1.73355510123851e-05
-8.61795586803133e-06
-1.20205694303119e-05
-6.22191431735062e-05
-2.17612720676072e-05
-1.350380740615e-05
-3.80671424316914e-05
-3.27610189413242e-05
-2.41265162774624e-05
-2.56097658248294e-05
-2.2761931520371e-05
-3.59691714885271e-05
-1.66271128030035e-05
-2.44648081504609e-05
-2.18866315020174e-05
-1.87176323091084e-05
-2.40538184707159e-05
-1.03525324131601e-05
-2.49921700627244e-05
-1.59940900490527e-05
-1.72812485939429e-05
-3.10519653042635e-05
-2.7879991584293e-05
-2.15811243132801e-05
-4.06850627053404e-05
-2.12962187756567e-05
-2.69963382030902e-06
-3.00359482998043e-05
-1.56055787054285e-05
-1.30021641675548e-05
-3.24262945853127e-05
-1.59595973688481e-05
-1.27927055762411e-05
-1.44409753055714e-05
-2.78973385092783e-05
-3.57649556311241e-05
-3.02416653026026e-05
-1.50501507745222e-05
-1.99960566661583e-05
-8.86407262574234e-06
-3.36364064239704e-05
-1.20944831242624e-05
-2.55178326993325e-05
-3.00445852989234e-05
-3.85035348291446e-05
-1.20205438623119e-06
-4.37930612143916e-05
-2.10174671168178e-05
-9.00741434393046e-07
-3.10951139324643e-05
-2.97330064702957e-05
-2.42768269065598e-05
-3.28698553310463e-05
-1.47848895198727e-05
-2.64451803851797e-05
-2.00523903853464e-05
-2.10811627862761e-05
-3.03609854466163e-05
-1.21538705269301e-05
-1.83978746050352e-05
-1.73195329889036e-05
-2.12274999648374e-05
1.07752147887617e-05
-2.93227340621161e-05
-2.1998115418982e-05
-2.51745755636002e-05
-1.4350157709132e-05
-1.98696940332888e-05
-3.06621935380383e-05
-4.66087784861748e-05
-2.75974287295382e-05
1.28441322102908e-06
-3.07023666110794e-05
-5.63338729103467e-06
-2.3225434379113e-05
-1.79003773878907e-05
-2.38353096176672e-05
-8.5590727214514e-06
-2.08559128657264e-05
-1.53580805738703e-05
-2.16192154134493e-05
-1.94631454170227e-05
-6.35980483657274e-06
-1.47507071303227e-05
-2.80840380291875e-05
-2.35534542491983e-05
-2.70142832254972e-05
-1.06542898319782e-05
-2.22340363483097e-05
-6.40327653320668e-06
1.64599553182939e-05
-5.66126838629637e-06
-3.4365049593538e-05
-2.26872539178475e-05
-4.64183857505377e-05
-1.35258218703175e-05
-3.45300106100546e-05
-2.59631915770947e-05
-2.86505528609226e-05
4.54754948422021e-06
-1.08547708672622e-05
-1.13618011615586e-05
-1.06410207512375e-05
-3.81015659435874e-05
-3.35166212683152e-05
-2.65112229479658e-05
-3.14108965713527e-05
-2.82123420675056e-05
-1.34834203263898e-05
-1.96693195420518e-05
-4.72088272435318e-05
-1.74201004250438e-05
-2.88705290082505e-05
-3.38260832493446e-05
-9.57556394507339e-06
-2.60822832083473e-05
5.95333488756475e-06
-3.48630614333955e-06
-8.97182343896209e-06
-1.48844090512759e-05
-1.78095772174469e-05
-1.12082587354081e-05
-3.029803194052e-05
-3.91043614940153e-05
-2.16229806104111e-05
-7.50896129804103e-06
-1.58336693369208e-05
-1.80052081431206e-05
-1.34798212284688e-05
-1.23701435164151e-05
-1.62885656897525e-05
-4.04229717125812e-05
-2.75212617699926e-05
-3.73145766374595e-05
-2.64463536188374e-05
-2.49148845465317e-05
-2.68446809810761e-05
-4.39964171356429e-05
-1.47898181600644e-05
-8.86979783560866e-06
-3.17253459067118e-05
-3.2336862172499e-05
-2.67083618971186e-05
-2.7573510417402e-05
-3.20352531418073e-05
-2.21208507078012e-05
-1.41110672064297e-05
-3.06767009772398e-06
-1.70866076006531e-05
-4.09971699085641e-05
3.97496780082931e-06
-1.35337083596869e-05
-2.5902303656301e-05
-1.93584295723492e-05
-1.8787762986048e-05
-2.28932818296611e-05
-1.39053929980338e-05
-1.31377181831982e-05
-3.42652412076381e-05
-3.21180870166264e-05
-1.07857491371631e-05
-1.57843298601621e-05
-2.10736040473506e-05
-1.68836287538576e-05
-2.88052893358191e-06
-3.27071843068218e-05
-2.40518998672795e-05
-2.2968513047709e-05
-3.1472371252141e-05
-2.05529800391794e-05
-2.11526496917171e-05
-1.2178407690625e-05
5.9328654511974e-07
-1.41680089445863e-05
-2.01544947038089e-05
5.52223515310702e-07
-8.39569098185295e-06
-2.1429853852355e-05
-9.86257420063248e-06
-3.06114336042188e-05
-2.10931629954113e-05
-2.58948642236892e-05
-1.90306026855222e-05
-1.6838940942197e-05
-3.32033317699309e-05
-3.69438936349264e-05
-2.93200612632471e-05
-1.28702400812021e-05
-2.51883317850598e-05
-1.47965056625727e-05
-1.8070084932743e-05
-1.85353472729297e-05
-2.60337840689361e-05
-2.24269694910374e-05
-4.17826232700848e-06
-1.33884203803078e-05
-3.40571613668197e-05
-1.84377689618905e-05
-3.09361514591378e-05
-1.36792913831935e-05
-1.60984757986198e-05
-2.50773737688988e-05
-2.59693418361737e-05
-2.41342542985418e-05
-2.11457546932422e-05
-8.08276508078108e-06
-1.59472313537346e-05
-1.23035680998286e-05
-2.79090163164536e-05
-2.8015845257495e-05
-1.12441143983424e-05
-2.32237266953819e-05
-2.75321028280255e-05
-3.09042167913352e-05
-2.59614091466228e-05
-3.95867289519865e-05
-1.78665931366301e-05
-3.1505077543194e-05
-2.02305207959926e-05
-1.86354346664989e-05
-9.11070744426274e-06
-1.61678617716715e-05
-2.85398997011718e-05
-3.06784761081707e-05
-2.14893006340406e-05
-9.56481259614679e-06
-2.90705916279694e-05
-1.2680073817927e-05
-2.3425462036412e-05
-1.34621661005802e-05
-8.1575946540185e-06
1.00750318523686e-05
-3.09914226884271e-05
-3.45376930611487e-05
-1.69957526677814e-05
-6.52463326031671e-06
-2.56351701934218e-06
-7.76175462461729e-06
-2.83232129555869e-05
1.14899187642206e-05
-1.36392841332071e-05
-2.19208662188371e-06
-1.65769625512777e-05
3.16228903245012e-07
-3.43873929133016e-05
-3.01928351174761e-05
-1.79266778343381e-05
-3.46827087102358e-05
-1.01268293052986e-05
-1.57407362896499e-05
-1.36650442203169e-05
-2.20330096832848e-05
-2.41124360758262e-05
-2.41600185604384e-05
-2.16413938950263e-06
-2.80042281581592e-05
-2.39213361708338e-05
-3.42674986077611e-05
-1.21444002244013e-05
-2.20224979006794e-05
-1.05220094556791e-05
-1.49247136594712e-05
-1.47910481452484e-05
-2.91509275955978e-05
-1.37122039456329e-05
-1.63053628183923e-05
-2.07836013955867e-05
-7.98103436330941e-06
1.29869642670565e-05
-1.1804762676404e-05
-4.69047288008366e-05
-6.37129550096738e-06
-2.31201894800218e-05
-8.21858044277603e-06
-2.55810095907579e-05
-3.48773208595313e-05
-3.54287710795387e-05
-2.35035641946708e-06
-2.32896435361574e-05
-2.2571175115008e-05
-4.40094615483965e-05
-1.38017592392322e-05
-2.64412469918466e-05
-1.68523485383778e-05
-1.19679322575188e-05
-7.30409626750554e-06
-2.82464792344657e-05
-7.60003232036007e-06
-3.66995901282132e-05
-2.02041076175914e-05
-2.40131605187756e-05
-3.59765669282134e-05
-2.5748961252018e-05
-1.88585663719986e-05
-2.08007243745627e-05
3.88582181814451e-06
-1.55708709863531e-05
-3.76157589520573e-05
-1.18703722983032e-05
-3.34244771287346e-05
-2.82022257135922e-05
-2.85970382804918e-05
-3.2747847114029e-06
-1.74238333812233e-05
2.43952848619254e-06
-2.31622107698584e-05
-2.20698470035124e-05
-2.25788621741778e-05
-2.38731810773562e-05
-1.68228997456779e-05
-2.32084425975209e-05
-7.19258192669341e-06
-2.54285706417246e-05
-3.29655689421098e-05
-3.03081310520778e-05
-1.89202428763965e-05
-4.55638805153349e-05
-1.91210730703413e-05
-1.36542331897483e-05
-7.68927114933851e-06
-8.85789814496322e-06
-2.44516682867342e-05
-2.32447091051193e-05
-2.13902398208895e-05
-1.43611047651464e-05
-1.34270882443648e-05
-4.48793587672458e-05
-1.06926720971128e-05
-1.55188725526743e-05
-4.2597234519422e-05
-2.39460048118501e-05
-1.94990024572354e-05
-2.54924760595539e-05
-2.77558321469399e-05
-6.22070688431379e-06
2.40969424789737e-06
-1.52328399874941e-05
-1.79693421630259e-05
-1.06211460101832e-05
-2.06858404440284e-05
-2.64979588075339e-05
-1.68544848158901e-05
-2.5882356346856e-05
-1.19829810783826e-05
-2.04158428306147e-05
-2.7144255735386e-05
-2.11461660499801e-05
-8.31799686821593e-06
-2.71486450026505e-05
-1.43833764523159e-05
-3.14181987328053e-05
-1.4326322819813e-05
-1.25519085088714e-06
-2.14348641629069e-05
-3.92989275543124e-05
-7.05745134769396e-06
-2.01526099135278e-05
-2.85077163759699e-05
-2.24761200407562e-05
-3.48341403147386e-05
-4.67574175435216e-06
-3.25658121101493e-05
-3.48890156487882e-05
-2.97969781269976e-05
-1.53885089804166e-05
-1.84795849664035e-05
-2.62507478485594e-05
-1.64083527781342e-05
-2.85678051868491e-05
-1.93790065830319e-05
-1.08845409959407e-05
-2.51687239960516e-05
-2.01084114341508e-05
-1.62357039798129e-06
-2.34343118722421e-05
-3.90536856823329e-05
-1.00643580939613e-05
-5.33257182713564e-06
-3.82478264001075e-05
-1.93880133803355e-05
-1.4733035766661e-05
-2.92706838184729e-05
-1.36565587586579e-05
-6.99471902177262e-06
-3.52554806274535e-05
-1.8262320709247e-05
-1.71446550677368e-05
-2.38661181739788e-05
-2.84141637746128e-05
2.09251466693868e-06
-1.43491758625069e-05
-3.03811949654281e-05
-2.93992191262858e-06
7.6792181278553e-06
-3.46405056475335e-06
-1.77262021885926e-05
-3.8175238429688e-05
-1.56524408310025e-05
-2.16220908300287e-05
-3.09615483732293e-05
-1.43136440437749e-05
-2.07713341822121e-05
-1.55401176134296e-05
-2.0865149942852e-05
-5.99951181320104e-06
-2.75746669115813e-05
-2.81005962062007e-05
-2.05584020944577e-05
-1.89787233159926e-05
-4.5091096977231e-05
-1.60537701593092e-05
-2.07293448604701e-05
-1.03961240596911e-05
-1.1014089467287e-05
-1.65087083487131e-05
-2.68667995374564e-05
5.14708486701971e-06
-3.77142922229724e-06
5.84859579047291e-06
-1.57144426356745e-05
-4.00494268904387e-05
-2.94156376795424e-05
-2.66896532731829e-05
-2.21242795869746e-05
-1.90180091413899e-05
-3.2745968323077e-05
-4.54504163517632e-05
-3.69313851081325e-05
-3.06658261374585e-05
-1.3402823490949e-05
-2.83071502596067e-05
-8.78495166022648e-06
-1.20772209170254e-05
-1.96963132103471e-05
-1.69069652975861e-05
-1.28846466011884e-05
-1.58487638570111e-05
-1.48722686340406e-06
-5.42040505697986e-05
-1.56290345495182e-05
-2.62341299630914e-06
-1.9565337728587e-05
-1.6622332004424e-05
-1.29497681915022e-05
-3.04007342507321e-05
-2.22179528112965e-05
-2.4587616538122e-06
-2.26210061007607e-05
-4.48655825966316e-06
3.07770970749041e-06
-2.27518127630813e-05
-1.72073313470119e-05
-1.61274200882485e-05
-3.39249490838213e-05
-2.06807564544719e-05
-1.75614534602931e-05
-3.48186548150472e-05
-2.79785704586704e-05
-1.22682423414052e-05
-1.8577867485538e-05
-2.53844139540539e-05
-1.31057381562707e-05
-7.80780208310406e-06
-2.42610640490339e-05
-4.73534216882486e-06
-1.13848442715987e-05
-2.7115468315333e-05
-3.58387610268037e-05
-3.94053080000397e-05
-5.80243441539774e-06
-2.03922653591093e-05
-3.42684687698975e-05
-7.35194845816198e-07
-2.1843378399836e-05
-2.36543246398468e-05
-2.73408349390419e-05
-5.594852952095e-06
-1.05768692392556e-05
-3.37765466435424e-05
-3.74931212215741e-05
-1.48892800669069e-05
-1.6363808060031e-05
-2.14151743521967e-05
-2.85589976993187e-05
-2.00295852391762e-05
-1.37001337999785e-05
-9.73918727552884e-07
-2.65017916716345e-05
-3.50276701001074e-05
-1.38712086504487e-05
4.13281310261559e-06
-1.78713367068961e-05
-1.65974704753327e-05
-1.34920737840948e-05
-2.86133307872852e-05
-1.09737019811334e-05
-2.93643691231668e-05
-1.40514994559111e-05
9.08981101643719e-06
-1.13864915078429e-05
-2.19737165594758e-05
-2.24238984899868e-05
-2.09748031784412e-05
-7.48791006874812e-06
-1.12637219089138e-05
-9.39347801322508e-06
-1.4085813629387e-05
-2.09789500478056e-05
-9.27225295225692e-08
-5.88316010139787e-06
-1.13685880795192e-05
-1.67018649774828e-05
-8.51183776581033e-06
-2.18624564100549e-05
-1.79305734429803e-06
-1.59881039168061e-05
-1.6528070001416e-05
-9.57339868704742e-06
-2.47645873354887e-05
-3.80001000102932e-05
-2.35456904959295e-05
-3.33859145290673e-05
-1.33623636174596e-05
-1.18316767302543e-05
-3.12365836773343e-05
-6.51315229536713e-06
-3.10951055583728e-05
-2.21646848262476e-05
-3.76955047734143e-05
-2.28901812382807e-05
-1.77792991817431e-05
-3.88977229235128e-05
-2.02539872727302e-05
-9.24282484228802e-06
-1.48224913370886e-05
5.6613286734988e-06
-2.14041384020166e-05
-1.85329768231336e-05
-2.67252004529359e-05
-1.20076068118156e-05
-4.29068951612976e-05
-2.76013067538624e-05
-3.24629754653554e-06
-9.51235540316801e-06
-2.2541728110108e-05
-2.68599768676403e-05
-1.90230763022015e-05
-1.18695413038185e-05
-4.10265196273503e-05
-4.61063846198877e-05
-2.2131556061029e-05
-1.64474670193813e-05
-1.81100661538036e-05
-5.63578418425448e-06
-5.43875645825046e-06
-2.39868654296442e-05
-2.02685029191914e-05
-2.52336625672558e-05
-2.42169399265357e-05
-3.90101142383482e-05
-2.27343414688201e-05
-3.23214188099977e-05
-2.3775713811766e-05
-4.8733333735084e-06
5.35201428520697e-06
-3.09003728561475e-05
-1.92425736630822e-05
-4.3271173658581e-05
-2.79103243720546e-05
-3.97685898650843e-06
-2.14057313651554e-05
-4.38219114875827e-05
-1.2781965581945e-05
-3.33000472837819e-05
-4.13999630905067e-05
-1.54212609946002e-05
-1.5833029117224e-05
-2.73759854977978e-05
-2.8267004216867e-05
-2.8452490058468e-05
-3.53815266472015e-05
-2.2926408279434e-05
-2.27015308619189e-05
-1.14655594653806e-05
-2.93872910220326e-05
-4.35904609987253e-05
-2.10700889552061e-05
-9.74952695192164e-06
-1.53230249698736e-05
-1.66665288908271e-05
-2.13117967293162e-05
-6.98314049846803e-07
-1.47087811842182e-05
-2.26590812936632e-05
-5.96085259032583e-05
-1.7419997615705e-05
-1.39350212167749e-05
-1.59274679738085e-05
-1.28856691451759e-05
-8.6435637632697e-06
-2.56768494775727e-05
-3.00060466618958e-05
-4.88187556644885e-06
-3.56498320428467e-05
-2.71659820089751e-05
2.37787633703385e-06
-9.719466565131e-06
-7.72025965226931e-06
-1.02571554269605e-05
-2.96773636415847e-05
-1.74236167922137e-05
-4.85405804254961e-05
-3.01360715385403e-05
-2.23340754201663e-05
-2.03458506965101e-05
-3.14230362435889e-05
-1.50681824565472e-05
-3.11047805971186e-05
-3.36793320108265e-05
-2.6792518885613e-05
-3.55497362226825e-05
-1.6477332263541e-06
-1.89497672731921e-05
-7.48287551875048e-06
-8.37097009339473e-06
-1.47360647073472e-05
-3.33620626103611e-05
-5.30338977086949e-06
-1.71650618829587e-05
-6.47043525154758e-06
-3.33611865691713e-05
-2.93713093708505e-05
-4.75274406892985e-05
-2.39026543869411e-05
-1.19446114597497e-05
-1.75097156639274e-05
-6.83246857513301e-06
-1.18016309776104e-05
-9.60561983680032e-08
-3.12579957705287e-05
-3.33760755416708e-05
-1.8817238403431e-05
-2.26584329840603e-05
-2.55680446395968e-05
-2.34863142295397e-06
-3.16285984787777e-05
-3.76893252517758e-06
-2.95147588226257e-05
-2.34873985873062e-05
-1.56766051489412e-05
-2.09932320672621e-05
-3.12449284903638e-05
6.00521661728075e-06
5.36639766130416e-06
-2.12670420047334e-05
-2.12271981318138e-05
-8.9456888803622e-07
-3.08070004575608e-05
-2.94914435314372e-05
-2.40172324231929e-05
-5.10112967049805e-05
-1.31606925112377e-05
-2.77349030021146e-05
-3.05261394990698e-06
-1.94044132776906e-05
-1.7426137335665e-05
-1.12882308308778e-05
-2.02259593206454e-05
-1.97787977520615e-05
-1.75818085809188e-05
-2.27843408428097e-05
1.89124768409275e-06
-3.56785322293679e-05
-1.63546034694195e-05
-4.40645881108874e-05
-3.25620947105977e-05
-2.08505815856724e-05
-3.21338010926117e-05
8.24937820956497e-06
-2.19134124014078e-05
-1.86364774145742e-05
-3.63959770584113e-06
-2.12747694572307e-05
-1.85219976614376e-06
1.46452301027867e-06
-2.7074367937938e-05
-2.89012513363607e-05
-8.48101302734871e-06
-1.18218932062951e-05
-1.56843679880697e-05
-2.37888906484536e-05
-1.12660920440097e-05
-7.58361040872184e-06
-1.38144576611219e-05
-4.77534489432245e-05
-2.14790152103566e-05
-2.66304206579019e-05
-1.80321960600721e-05
-1.89594863203388e-05
-2.32455786034697e-05
-2.0640799758411e-05
-3.4152660690816e-05
-1.94934382339776e-05
-2.59975416626584e-05
-1.88175559994095e-05
-2.90146256705476e-05
-1.64964408791757e-05
-3.68758830070858e-05
-2.06785085036541e-05
-2.04617283404888e-05
-2.73630677140092e-06
-1.89097400676502e-05
-3.06941447617265e-06
-1.27008850446623e-05
-2.99458322117911e-05
-2.75749487967895e-05
-1.2021294205116e-05
-1.10228509080923e-05
-2.4783767247303e-05
5.16708974780461e-06
-1.90306472878943e-05
-4.70714636527942e-05
-8.69237708563374e-06
-3.20712413788476e-05
-3.72143029789618e-05
-4.05485362326477e-06
-1.31472178494399e-05
-2.29369425572323e-05
-9.15159455564813e-06
-6.67395526675886e-06
5.96782332396238e-06
-2.42663111044171e-05
-1.78592367231497e-05
-1.65206248599194e-05
-1.83702100101073e-05
-2.66793898024726e-05
-3.35387155006505e-05
-1.903717692751e-05
2.69533094293693e-07
-1.0800811805338e-05
-3.28561787759986e-05
-3.41825682068701e-05
-3.25186994404225e-05
-1.44190333491661e-05
-3.07951120803849e-05
-5.29278119433889e-05
-1.14540452119012e-05
-2.64922088401165e-05
1.73208524011412e-06
-1.42479952675779e-05
-3.34797517207014e-05
-2.81894363342519e-05
-3.71223135396626e-06
-3.60925374413576e-05
-1.74828865842268e-05
-2.27584937555324e-05
-1.08312343378843e-06
-1.44915929560909e-05
-4.9174851229403e-06
-8.76149015147323e-06
-3.6076334588061e-05
-2.09854361806416e-06
-3.63443884345754e-05
-1.77434047547318e-06
-1.51710224155361e-05
-1.08198255462708e-05
-8.60612789996532e-06
-3.12628737544872e-05
-2.14248194768185e-05
-2.42227582729763e-05
-1.82566031885396e-05
-1.53116598802508e-05
-2.19694121468797e-05
-2.67440212552701e-05
6.80334489751803e-06
-2.37438337570412e-05
-1.18471039457624e-05
-1.39317683112673e-05
-1.01242053852061e-05
-8.33656733835545e-06
-3.87159040086497e-05
-2.05811316606214e-05
-2.79293293820462e-05
-3.2485441511274e-05
-4.67993174955465e-05
-2.12440535554151e-05
-2.52760517823254e-05
-1.93931742156567e-05
-7.0722609906105e-06
-1.09995112999731e-05
-3.2071081517505e-05
-3.07666963787649e-05
-1.8087312035533e-05
-3.95210531131199e-05
-1.97486942158619e-05
-1.81425592371787e-05
-2.76292632414304e-05
-2.14764060095028e-05
-4.26068059388526e-05
-7.25304337581059e-06
-3.68421503257276e-05
-1.07444642212289e-05
-2.91296036231226e-05
2.16140695080453e-06
-3.19562405550315e-05
-3.087572860112e-05
-1.22459211558446e-05
-2.76414465737967e-05
-1.19858483785245e-05
-2.21976689972016e-05
-9.1768651918098e-06
-1.32367693090165e-05
-1.50919401697538e-05
-2.60094580979344e-05
-1.79320761148543e-05
-9.33866754776907e-06
-2.737028460651e-05
-2.27407931354375e-05
-8.8825092869152e-06
-4.32941585302283e-06
-6.04016587536631e-06
-1.24257255485544e-05
-1.74751067711052e-05
-1.73764742046285e-05
-2.5379958506907e-05
-7.10530177426099e-06
-6.6573743906834e-06
-2.35437603766793e-05
-6.5511219533567e-06
-1.21445977481112e-05
-1.48547853954335e-05
-2.99888320264564e-06
-1.63103808373816e-05
-4.83230866469666e-05
-2.34671717217052e-05
-2.8930298808719e-05
-8.47324241950957e-06
-1.29407990863089e-05
-1.3523221305865e-05
-1.40556669973013e-05
-3.15582563452166e-05
-3.00728960310607e-05
-1.96812109507166e-05
-1.20081247931928e-05
-3.83320124082182e-05
-1.89104995889289e-05
-1.99988773506172e-05
-1.54482048208529e-05
-2.50427190557719e-05
-1.71168350547043e-05
-5.67892267676942e-06
-3.15321519567181e-05
-1.62558814760011e-05
-2.00135477341206e-05
-2.1838824501314e-05
-3.27954505379721e-05
-2.26341032443432e-05
2.41694284786789e-06
-3.81180640378551e-05
-2.31534214708948e-05
-1.84511130435619e-05
-1.94290998271582e-05
-2.48036124249323e-05
-1.7744523093954e-05
-2.44040144757776e-05
-2.35643738797567e-05
-1.06879776890466e-05
-3.63962159070763e-05
-3.45576073303732e-05
-2.00608026758066e-05
-6.0474265453946e-05
-1.47049638514411e-05
-3.20290074201194e-05
-2.92922723396734e-05
-2.20699078481001e-05
-3.43107748639047e-05
-2.52232560416945e-05
-2.9135305781959e-05
-2.5524315118741e-05
-3.48842103107177e-05
-7.29182473204964e-06
-3.68977965959245e-05
-2.64046728506632e-05
-1.50460898867104e-05
-3.06982852872334e-06
-2.63584997711347e-05
-3.34885267545982e-05
-2.52293628512018e-05
-2.36714597363246e-06
-1.58386967966233e-06
-2.78878403295566e-05
-1.94952500365153e-05
-9.1052590881999e-06
-6.97232666375772e-06
-3.20171440705035e-05
-3.70709200874944e-06
-2.55416857899394e-05
-9.25988299484508e-06
-3.04510975046826e-05
-2.22717717017713e-05
-2.35942804875296e-05
-3.59531432810615e-05
-3.22640991882473e-05
-2.48109759715332e-05
-2.28107735975787e-05
-2.15085680282486e-05
-1.63157414497499e-05
-2.31797083580975e-05
-1.14928959373357e-05
-2.36127626156598e-05
-5.26415619967893e-05
-3.68485153744984e-05
-1.83288637729212e-05
-3.56735668079787e-05
-1.49601037460765e-05
-1.4653268237447e-05
-1.03123094581003e-05
1.08181851194533e-06
-2.92132207415516e-05
-1.97053835234867e-05
-1.10754741125477e-05
-1.4607329709628e-05
-7.71027881031128e-06
-1.3993807829538e-05
-1.3060184459722e-05
-2.36640645382657e-06
-1.51580240801963e-05
-1.03270140837137e-05
-9.94709034336763e-06
-2.2659270588322e-05
-1.95985741034032e-05
-2.37239591866401e-07
-1.10825893496939e-05
1.67513169375897e-06
-2.7179446447251e-05
-2.98379137307083e-05
-1.81785238128488e-05
-1.38924071689647e-05
-1.54140477561321e-06
3.1314252136079e-06
-2.05349228791263e-05
-2.15012272650722e-05
-3.56272168057178e-05
-9.10572171330043e-06
-4.11286346808189e-05
-2.09487263768103e-05
-2.10302318424293e-05
-2.32557679638138e-05
-3.22918437384722e-05
-6.53302808960322e-05
-1.66863111733388e-05
-1.35809100370537e-05
-2.56037152671876e-05
1.66818472232448e-06
-3.15311851595435e-05
-7.47341731537995e-06
-2.71878571288745e-05
-1.10187527723609e-05
-1.39171612305539e-05
-2.18119697384387e-05
-2.65661909729876e-05
-3.56288000510838e-05
-2.47587081362717e-05
-2.35516190052437e-05
-1.44441746795185e-05
-2.28349740497008e-05
-2.84889572146376e-06
-3.23200751284119e-05
-3.09970222281718e-05
-1.99371484862398e-05
-1.12725380928761e-05
-2.16947621119482e-05
-1.08491580047104e-05
-2.63049214010514e-05
-1.21495119792185e-05
-3.5143238398903e-05
-2.79968596631891e-05
-2.26900218529393e-05
-1.52491625856667e-05
-3.42986389769502e-05
-1.8107870712799e-05
-3.16044844311109e-05
-2.73578833736961e-05
-9.9579452459267e-06
-1.64243391733588e-05
-2.27571402957983e-05
-2.23449997337591e-05
-2.03819462187854e-05
-2.08928680778039e-05
-2.55491338206148e-05
-2.45181195909869e-05
-9.75395609970763e-06
-2.23968924952856e-05
-4.02683652395567e-06
-3.22709077799859e-05
-1.90817134379973e-05
-2.1766225411843e-05
-5.24751709183941e-06
-3.65266567710105e-06
-4.22569403521185e-05
-3.23138123803314e-05
6.01408189511858e-07
-2.21652510260144e-05
-2.19769192097536e-05
4.06376509950493e-06
-3.04953582761604e-05
-2.69017859807234e-05
-1.2203510612844e-05
-1.88296738005998e-05
-1.98111050273568e-05
-7.19516977357963e-06
-1.98909264887268e-05
-4.1558926372035e-05
-1.49293498577375e-05
-3.05852110990842e-05
-7.9471928273225e-06
-2.15365112008945e-05
-1.55858858855093e-05
-2.01629982657712e-05
-1.0404394710447e-05
-4.62296958588038e-05
-1.5687050244009e-05
-1.4922321842566e-05
-1.64586204127473e-05
-3.20990952273647e-05
-1.49181404893904e-05
-3.44401371758197e-05
-2.25835682905659e-05
-3.72720942751686e-06
-4.5604615154086e-06
-2.64779956611234e-05
-8.21775837488337e-07
-2.73599765094708e-05
-3.49695443865631e-06
-5.43272542601234e-07
-1.33448352235124e-05
-3.29387869202604e-05
-1.52944331148832e-05
-3.38792627496364e-05
-2.30080858531214e-05
-1.23256701028157e-05
7.68319938934803e-06
-1.21269752818363e-05
1.63299096481417e-06
-2.89799993689755e-05
-1.59441975641683e-05
-2.49522685056791e-05
-1.60834569319626e-05
-9.82677101795231e-08
-1.49112043930392e-05
-1.72018898691571e-05
-1.83664178312872e-05
-6.59249339094092e-06
-1.34532554700216e-05
-2.25451358699113e-05
-1.87281686659732e-05
-1.35179553562414e-05
-1.78614463448629e-05
-1.19088581889886e-05
-3.40134089018727e-05
-1.83094235728161e-05
-1.00091719709572e-05
-2.39528826768946e-05
-2.52052707808812e-05
-4.05139350463108e-05
-4.47008975609374e-06
-2.97989059102104e-05
-2.86911558625501e-05
-1.2909227016387e-05
-1.30255733472312e-06
-1.25475987019719e-05
-4.71956339524301e-05
-3.01006360096531e-05
-3.38212202098987e-05
-2.01663392131995e-05
-1.12445447218703e-05
-9.29450217395297e-06
-2.28308857423125e-05
-7.9378604094107e-06
-1.9336501184888e-05
-2.94916694740842e-05
3.43705363636311e-06
-1.36210530223996e-05
-1.272323263793e-05
-2.00223658494683e-05
-1.12178111502824e-05
-2.2008125944188e-05
-5.62612243773722e-06
-3.84598460412049e-05
-2.9547398543609e-05
-2.16924548185158e-05
-4.80151484559879e-06
-2.12118568431095e-05
-7.16896085208752e-06
-1.20548011154448e-05
-8.9074688473165e-06
-7.73196520518909e-06
-2.67943534986806e-05
-2.89975953667829e-05
-1.94195616448916e-05
-1.66668375173375e-05
-4.76619451622292e-05
-2.22203278519214e-05
-2.1639030274612e-05
-2.05363833181736e-05
-1.07794714911043e-09
-2.84675256451263e-05
-3.95755706190142e-05
-7.54177419025767e-06
-1.30517114454432e-05
-2.39868095531848e-05
-1.12592150396527e-05
-8.13775515606244e-06
-1.95045750726237e-05
-4.25537613903673e-06
-2.67541762653603e-05
-2.31306314299014e-05
-1.15345528342894e-05
-3.96951059311046e-05
-4.23786005378952e-05
-4.09621909753702e-05
-1.42230968524591e-05
-2.59215407102852e-05
-3.83241143695614e-05
-5.65124732794974e-06
-1.74592133263084e-05
-1.20868297983949e-05
-2.6214447864062e-05
-7.45567267784776e-06
-3.46829604967258e-05
-2.19921843085466e-05
-2.61688247617231e-05
-3.07281029805842e-05
-6.90679907284112e-06
-2.72560121385588e-05
-2.65860530778467e-05
-6.71306520280975e-06
-2.16923600402324e-05
-2.00141168342877e-05
-2.70590445950827e-05
-2.98552666129964e-06
-2.50169594733847e-06
-2.64283582702092e-05
-1.0963966095797e-05
-3.62318168821406e-05
-1.44299691798351e-05
-1.8644491034898e-05
-1.93297016942918e-05
-1.2621170950124e-05
-1.88925658627746e-05
-1.86139267556814e-05
-2.25272752319787e-05
-2.32784394300598e-05
-3.86627845236988e-05
-1.81872092754255e-05
-3.9025890920367e-05
-2.31634446432194e-05
-2.21336375771187e-05
-3.69831877484274e-05
-1.55300372311378e-05
-2.04858005833342e-05
-2.35402928680534e-05
-2.06810390600188e-05
-1.27811420838523e-05
-2.58001496600813e-05
-3.81199522737154e-06
-3.58065384167034e-06
-8.16983579341162e-06
-3.02953783649354e-05
-1.85877409996133e-05
-2.1883467766584e-05
-9.37276265211394e-06
-1.97090310934147e-05
-3.02341195672987e-05
-3.55061796244419e-05
-2.30786401187442e-05
-1.88429364612936e-05
-2.01621361010824e-05
-2.44077945098643e-05
-1.66758490464543e-05
-6.16986541837513e-06
-1.46045839395305e-05
-1.91144113950502e-05
-8.30132976558646e-06
3.7986461663098e-06
-6.15972242437695e-06
-3.14418578817863e-05
-1.19926414894215e-05
-2.04602535876911e-05
-1.16522979137501e-05
-8.36654064507884e-06
-3.93115890837177e-05
-2.90239042540957e-05
-3.45418261364993e-05
8.64973900844878e-06
-7.00619515153358e-06
-1.6656434729368e-05
-1.50344951172124e-05
-3.0978939159836e-06
-3.72333195272958e-05
-6.34581600378761e-06
-1.28705122870486e-05
-1.80158693673618e-05
-5.06982210754368e-05
-1.69597042560477e-05
-1.63814000067528e-05
3.87149340930102e-06
-4.37078052311928e-05
-3.94604783524197e-05
6.59761555294444e-06
-1.53620241708223e-05
-2.13712633286371e-05
-2.04443664810549e-05
3.90802291252518e-07
-3.23305378123548e-05
-3.39963824111657e-05
-2.97115864145007e-05
-1.1768091789305e-05
-1.61103604061932e-05
-2.67792902877613e-05
-1.49420775927265e-05
-3.47871589310669e-05
-2.59970728624197e-05
-3.29488411227125e-05
-1.67667041969425e-05
-2.2052211494521e-05
-2.47432648258861e-05
-1.48911718347914e-05
-2.11801557527166e-05
-1.94435904265283e-05
-1.77002880269767e-05
-3.18396328834944e-05
3.46305653748946e-06
-1.08977336574194e-05
-2.73999406107281e-05
-4.01798004437212e-05
-1.55720344496165e-05
