# Supplementary material for: Research on computational propagation and identification of mine microseismic signals based on deep learning
Source: PLoS One. 2025 Oct 22;20(10):e0334641. doi: 10.1371/journal.pone.0334641 (PMC12543183; doi:10.1371/journal.pone.0334641)
Supplement: S3 Data — (ZIP) [file pone.0334641.s003.zip › 000100500002939.xlsx_0.txt_24.txt.txt]

-1.1539222695692e-05
-3.25496722599814e-05
-3.10059270645038e-05
-2.59664761804862e-06
-1.84048149632828e-05
-1.18723770388369e-05
-2.94508115976819e-05
-3.58013800083699e-05
-3.76807880733926e-05
-3.87881094027278e-05
-4.45619469001666e-05
-2.81028363017131e-06
-1.60994583382799e-05
-2.03971323815024e-05
-2.72928398350876e-05
-2.41917362169539e-05
-1.52201309999431e-05
-3.67343132471497e-05
-2.02841981738083e-05
-2.01391407974274e-05
-3.14295258507609e-05
-2.36388591818044e-05
-2.07617767196283e-05
-2.54581555382201e-05
-2.47746699837147e-05
-1.73750680199368e-05
-1.7963802897657e-05
-2.68058386554525e-05
-1.56999446412096e-05
-2.12011919101228e-05
-2.74964301594214e-05
-1.6099416742551e-05
-2.77127873315891e-05
-4.30477804401686e-05
-1.33554219798036e-05
-9.62955813736949e-06
-1.63743085822502e-05
-2.81158643390206e-05
-3.55740672800828e-05
-3.20126052404693e-05
-2.4520847633143e-05
-1.58780325446416e-05
-2.74324250522088e-06
-2.05620199362826e-05
-2.31875783235717e-05
-1.95606748721069e-05
-1.04131038634553e-05
-1.48406296797692e-05
2.00968831188894e-06
1.13094937212015e-05
-2.77133273229997e-05
-2.08402888324123e-05
-1.30332453427971e-05
-1.24345988127136e-05
-1.19272034404854e-05
-2.51636399134872e-05
-2.15464220883394e-05
-1.66238809630944e-05
-2.2017257344908e-05
-1.9869987628634e-05
-2.48866676965038e-05
-2.1531369649171e-05
-1.75350049828286e-05
-2.18640523558565e-05
-2.77542817462005e-05
-3.19473782012667e-05
-2.93324646494412e-05
-1.24334449948533e-05
-2.09732549742843e-05
-1.0427038841211e-05
-1.36339878163395e-05
-2.72512441865313e-05
-3.32077117373094e-05
-6.25912927310783e-06
-2.45214073753791e-05
-3.29810531235997e-05
-2.16225756020156e-05
-1.55865241713183e-05
-1.28309037514968e-05
-8.23807587922216e-06
-1.51766739168567e-05
-1.87520656205231e-05
-2.54070763792961e-05
-3.80708767737302e-05
-1.59237552036295e-05
-1.55861694476673e-05
-2.81239155993163e-05
-2.97722555747959e-05
-2.6628299168448e-05
-6.89605825812448e-06
-1.05619984506233e-05
-1.13518431337004e-05
-2.69196310445324e-05
-2.13883929994852e-05
-5.34860482820459e-06
-2.47736115266405e-05
-4.04257747635241e-05
-4.10030548719225e-05
-3.38180545485936e-05
-7.43220181764573e-06
-1.05357360236238e-05
-2.72597888850944e-05
-1.79420912954572e-05
-2.51584026705502e-05
-3.02868369524252e-05
-3.42724675883173e-05
-2.19720577185991e-05
-1.02839056309155e-05
-1.58447290049544e-05
1.93362990312739e-05
-2.95260765819741e-05
-2.8969246987662e-05
-1.30749404453751e-05
-3.06271655214826e-06
-2.07723086341709e-05
-1.61419141201977e-05
-1.20122290998113e-05
-2.47165863360741e-05
-3.56962697209381e-05
-2.80749365815778e-05
-1.81110746295744e-05
-3.71388208284064e-05
-1.7470553792568e-05
-2.58837880077606e-05
-2.75430146237889e-05
-1.47159822799256e-05
-4.23529398352109e-06
-9.02609047563981e-06
-2.15227306463227e-05
-2.18453168405349e-05
-3.15889663389127e-05
-1.79796914807715e-05
-4.58102271327351e-06
-7.09167531599663e-06
-2.15144247938046e-05
-2.5399400853794e-05
-5.64936072751749e-05
-1.13211050896461e-05
1.23680997016179e-05
-2.79338028075667e-05
3.67417153757249e-06
-4.60986428562329e-06
-1.80798164185626e-05
-2.02306898244202e-05
-1.49918518176088e-05
-2.06178274143969e-05
-3.28289326247354e-06
-2.68116984561399e-05
-5.5993543581242e-06
-2.9187588155138e-05
-2.10026813400497e-05
-2.0040637140947e-05
-2.32263738826909e-05
-3.28796752867354e-05
-4.66104567001979e-05
-1.99745557405477e-05
-2.54505067926896e-05
-3.10467259467177e-05
3.33252447423858e-06
-3.99477616985524e-06
-1.59051305532675e-05
-3.4463978531978e-05
1.11966241996059e-05
-4.22610912803447e-05
-1.8606275555283e-05
2.91263767769862e-06
-1.85380823913712e-05
-1.52191022645894e-05
-6.20153062050068e-06
-2.03151900346306e-05
1.19683963299682e-05
-1.56212874788718e-05
-3.2077799262915e-05
-2.09310780015652e-05
-3.409581108922e-05
-7.37560797707949e-06
-2.26482288742666e-05
-1.64596535198249e-05
-3.04377818030816e-05
8.10730164599387e-06
-1.16343222834801e-05
-1.3537316817164e-05
-4.35716427842188e-05
-3.59824896965112e-05
-5.03789571494527e-06
-2.97195049045193e-05
-1.62255130820232e-05
-2.66302225835021e-05
-6.73116322433093e-06
-9.22540794234788e-06
5.28215749488637e-07
-1.77098627135117e-05
-1.80328971568415e-05
-1.88284440410793e-05
-1.16784267469338e-05
-2.71154479748379e-05
-5.86481750248097e-06
-1.50996539093819e-05
-3.23620785250059e-05
-9.49343921989369e-06
-1.8752998542877e-05
1.43651357242589e-06
-2.8063107056336e-06
-1.3025879181916e-05
-2.53488301872573e-05
-2.23567215937143e-05
-4.23485939908186e-05
-3.18480592313206e-05
-1.69255159800227e-05
-2.28225484029938e-05
-3.08890853248093e-05
-2.22580107478123e-05
-2.78967436399166e-05
-8.04120752987608e-06
-3.9126761950405e-05
-1.39799428280179e-05
-1.39213418841487e-05
-1.75505649327746e-05
-2.01250113619689e-05
-1.42166529257467e-05
9.96119137188929e-06
-2.31279853319473e-05
-1.08819192367261e-05
-2.30450430652331e-05
-2.34396148473304e-05
-3.2687125956067e-05
-2.87558221829559e-05
-1.15102497358604e-05
-3.59166697407513e-05
-3.4649326360596e-05
-2.43104163557335e-05
-9.98254772887309e-06
-2.34838214558821e-05
-5.55739266985397e-06
-2.65134324603409e-05
-3.09959622702765e-05
-2.84988845573974e-05
-4.45010907305748e-05
-2.59228081368802e-05
-1.67232969564708e-05
-6.24710815922943e-06
-8.91789938755213e-06
-5.16585885676815e-05
-4.97352490499989e-06
-3.12280425295423e-05
-2.31173489309184e-05
-1.6279926953649e-05
-1.28086350085425e-06
-2.99800611307017e-05
-7.95889313108176e-06
-1.50401544285551e-05
-2.47761625103195e-05
-1.7487606663789e-05
-2.52504048996953e-05
-8.82970434470879e-06
-1.4699941713727e-05
-1.49277844649804e-05
-1.65855793850933e-05
-3.71487038830827e-06
9.22868438245859e-06
-8.93539480242324e-06
-2.91005079534554e-05
-1.72907408790623e-05
-3.24239846976048e-05
-2.0151385059536e-05
-4.62113124431391e-05
-2.43864106167077e-05
-1.2078091824566e-05
-1.04994290203808e-05
-2.74279316941187e-05
-1.94578681128008e-05
-1.69230864519802e-05
-1.03089144393251e-05
-2.70555463700458e-05
-9.89148919015089e-06
1.3124984621716e-05
-2.4616456304886e-05
-5.59833950856989e-06
-3.18673255139623e-05
1.08851997978095e-07
-2.05672734512284e-05
-2.92798329305907e-05
-2.03968599641109e-05
-1.69330829292115e-05
-2.12058738419342e-05
-2.220946620829e-05
-7.04252371100374e-06
-1.57398459479956e-05
-6.35650165072479e-06
6.26901032306394e-07
-8.51325594262429e-06
-2.38376680782527e-05
-2.15029015022456e-05
-1.87466473576099e-05
-2.08454643930923e-05
8.52668733080716e-06
-2.31551364744212e-05
-1.16514463189203e-05
-3.29967641163722e-05
-3.03649977310883e-05
-3.18689747447562e-06
-1.93028524283546e-05
-1.59994173967035e-05
-2.25952138267896e-05
-3.35896348484883e-05
-1.10874171647049e-06
-8.76834150758972e-06
-2.16916025405255e-06
-2.23279482361389e-05
-2.96037133322811e-05
-3.15407578393777e-05
-2.21522690507401e-05
-3.9492514356257e-05
-2.38425970193198e-05
-2.7560100718471e-05
-4.30205166673171e-05
-4.26257541417239e-05
-1.36802156524685e-05
-2.95000466522805e-05
-1.30964913197541e-05
-1.64842495820959e-05
-9.57766673376865e-06
-1.93343282393049e-05
-2.29413627772667e-05
-2.15953595504371e-05
5.31997459016223e-06
-1.34262372878415e-05
-1.63129974780373e-05
-1.83014427391663e-05
-1.89095503706101e-05
-3.3387518657781e-05
-3.63894524422305e-05
-3.79012982822536e-05
-2.3353974938144e-05
-2.86663410562464e-05
-2.26016261799977e-05
-2.06155152520373e-05
-3.52737055476149e-05
-1.56926264163867e-05
-2.03068116476285e-05
-4.17568490055452e-06
-1.91015080734333e-05
-2.20889794853786e-05
-1.34734404133364e-06
-3.36683899112464e-05
-2.25010735790461e-05
-3.46536947732709e-05
-1.75214918894908e-05
-1.92439550662246e-05
-2.14313806032559e-05
-2.71405621484453e-05
-2.36935729492176e-05
-1.85551769362231e-05
-1.54721216897624e-05
-6.0818111767349e-07
-3.33918406942073e-05
-8.88095183668639e-06
-3.58575714955744e-06
-2.22243828194388e-05
-2.03207733448707e-05
-2.19465366109796e-05
-1.27240233498841e-05
-1.7354452365336e-05
-1.40312290043882e-05
-2.87577201133181e-05
-1.12249381828316e-05
-2.32635804514306e-05
-2.18850741944462e-05
-3.04238707914513e-05
-1.15675276978034e-05
-4.00668708773862e-05
-2.34165447571037e-05
-3.09949256204109e-05
-2.52302203532397e-05
-2.58207641393263e-05
-1.06431798980389e-05
-3.25763393346268e-06
2.7213636153753e-06
-2.90297196727476e-05
-1.34054158058168e-05
-1.74131377555837e-05
-4.00488169346782e-05
-1.74449247360138e-05
-1.2549897688748e-05
-3.05164683637547e-05
-6.90929066801059e-06
-1.14683208549196e-05
-1.19465369567747e-05
-2.6360607834609e-05
-3.85760495974303e-05
-5.96274432370856e-06
-2.3340113605279e-05
-3.70904829010066e-05
-3.95204901098914e-06
-1.48321763193375e-05
-1.5343417199129e-05
-9.48243895786312e-06
-1.5414497884464e-05
-7.74095126475817e-06
-1.82633656181012e-05
-3.69140127891982e-05
-2.04105855317673e-05
-3.41205459716627e-05
-1.74256633656672e-05
-1.21720278806107e-05
-1.92616744382256e-05
-5.18500574935895e-06
-4.14792100423064e-05
-2.68334641424662e-05
-2.34456759850601e-05
-2.17710109681744e-05
-2.81450352537401e-05
-4.58407639534155e-06
-2.45397036481756e-05
-1.04138650225354e-05
-4.50286347092414e-05
-7.4381198419123e-06
-1.80079569154574e-05
-1.33336712075624e-05
-2.00138570022723e-05
-1.44557243612536e-05
-2.8823026205101e-05
-2.23633624695996e-05
-2.71638709279318e-05
-2.7829283912199e-05
-3.24735406894966e-06
-1.98230607189723e-06
-1.80378035373919e-05
-2.85292561466665e-05
1.92666545527093e-06
-5.13165649555623e-06
-3.1565011443161e-05
-2.53539973458426e-05
-2.30935636604321e-05
-2.01931561995291e-05
-1.36544324144852e-05
-7.09994139818707e-07
-2.68971519111625e-05
-3.21406906768763e-05
-3.46160885574183e-05
-1.93319485661793e-05
-9.94268293546155e-06
-1.54264962257985e-05
-1.95854616812586e-05
-3.41867878845468e-05
3.15978833057392e-06
-2.16452388542917e-05
-2.95955958038674e-05
-1.53527653903709e-05
1.34065122106397e-06
-6.76139134908947e-07
-2.81938012425803e-05
-1.21380094616285e-05
1.00708784116776e-05
-3.40673135760057e-05
-2.61906359283722e-05
-7.47035673767231e-06
-6.26749623356247e-06
-3.88881061490539e-05
-2.82982450043719e-05
-3.05908479118894e-05
-2.61441082052527e-05
-2.45857625424367e-05
-1.50513092062546e-05
-1.88686869581553e-05
-8.69986393667198e-06
-4.2723584709814e-06
-1.45434430852413e-05
-1.21739032156769e-05
-2.58085445975192e-05
-1.92122553049022e-05
-7.8235308084343e-06
-4.89437078801412e-06
-2.9340859702173e-05
-8.56736189281465e-06
-2.7913585061498e-05
-2.37369094097276e-05
-2.32201483085403e-05
-1.73150346806232e-05
1.30097124949102e-06
-2.95160258448073e-05
1.2983486159367e-06
-1.18651549665897e-05
-3.03898752857115e-05
-3.27787706326621e-05
-2.92140230929271e-05
-7.79946686150617e-06
-7.94206056002858e-06
-2.56455766626913e-05
-1.25752869424219e-05
-2.74637738824118e-05
-7.41025694643137e-06
-1.19902526758546e-05
-1.84796552901363e-05
-2.59844740568172e-05
-2.13903098711005e-05
-1.73469762148221e-05
-2.14610776622816e-05
-2.79388816085177e-05
-6.90924038816805e-06
-3.26365740498479e-05
-2.72772430646146e-05
-3.01262554084346e-05
-1.68382040629096e-05
-1.41730151583027e-06
-1.38298437265612e-05
1.64070459547125e-05
-4.00945155466614e-05
-2.6917019267991e-05
-2.92641561990054e-05
-3.29695235465414e-06
-2.65035454981119e-05
-9.38665428282195e-06
-3.20663740623801e-05
-2.35667484941086e-05
-3.25539573560587e-05
-3.16255421361779e-05
-2.3770532150112e-05
-3.66776923096714e-05
-2.43065389435314e-05
-1.99987009762363e-05
-1.9670438372136e-05
-2.77433025601216e-05
1.75464475032167e-06
-1.4584036615704e-05
-3.11406465783099e-05
-1.59128715483348e-05
-2.77490262881143e-05
-6.47119727595443e-06
-1.5607911720361e-05
-1.39539961123325e-05
-3.34141032132041e-05
-1.92692514252433e-05
-3.17268788768346e-05
-7.21298284938503e-06
-2.75349579928032e-05
-1.76121954479358e-05
-9.68802089174892e-06
-1.46752785208684e-05
-3.67109279316484e-05
-1.35055197542031e-05
-3.53213420554455e-05
-1.70660301457667e-05
-1.81825164300948e-05
-3.24557018986529e-05
-9.17998590947346e-06
-1.88034575284295e-05
-6.6394860886581e-06
-1.27792309170269e-05
-1.95789936978164e-05
-3.24578602412007e-06
-1.36757938206815e-05
-8.56715692407353e-06
-1.41874485369211e-05
-2.25705369721698e-05
-1.88680362295715e-05
-2.82543305493472e-05
-3.27164040953014e-05
-2.01598456458417e-05
-2.13100083022858e-05
-2.6327579974161e-05
-5.595900798766e-06
-1.4067928982535e-05
-1.44458221651454e-05
-6.12281177314498e-06
-1.09291304785141e-05
-1.83045509169384e-05
-6.97514423005026e-06
-2.0034648506144e-05
-1.13799708981515e-05
-1.00489145312792e-05
-3.43093293060977e-05
-1.13828269008932e-05
-1.34538728967318e-05
-1.33765516078264e-05
-1.85758687729135e-05
-1.48569015435093e-05
-1.46401133332916e-05
-3.74117235077093e-05
-4.30384275351917e-05
-3.28764292937779e-05
-1.64979599242391e-05
-2.24347460285011e-05
-2.76929211714589e-05
-1.05079147991717e-05
-2.80482059150011e-05
3.00735398982432e-06
-2.35652941306334e-05
-2.27682680353032e-05
-2.29567713041268e-05
-2.5169052471514e-05
-4.03406949310356e-05
-2.95683502861567e-05
-3.3859452918267e-05
-2.0413226847729e-05
-1.0742360313207e-05
-1.77717184980248e-05
-3.69783888443295e-05
-2.46803842918112e-05
-6.60949157738073e-06
-1.39650869456899e-05
-1.80029324586683e-05
-1.88002392801867e-06
-3.08028763445062e-05
-1.57852531498875e-05
-1.30696950534816e-05
1.26266159251784e-05
-2.94512681054357e-05
-1.96423659762562e-05
-1.97327041205179e-05
-9.23878905892083e-06
-2.28006555672222e-05
-1.29466121520905e-06
-1.57471167430653e-05
-1.72471894294846e-05
-1.62907512623028e-05
-1.42176568576982e-05
-3.07382156792382e-05
-3.03197246791579e-06
-2.03077989990779e-05
-1.7053560675879e-05
4.95855941614898e-06
-1.63298100915296e-05
-7.16270986027829e-06
7.4772292269134e-06
5.95557247058503e-06
-1.2842803616731e-05
-3.31763311178653e-05
-4.96385041906849e-06
-2.28754046917463e-05
-3.17088421769803e-05
-3.03271820864921e-05
-1.68433860751957e-05
-1.9050233920715e-05
-2.07536267429356e-05
-1.82295486632005e-05
-1.99813273968925e-05
-2.8610997226258e-06
-1.49100937269549e-05
-1.79079371170403e-05
-2.7381593976728e-05
-1.92746105095295e-05
-1.29575215560213e-05
-9.34020434899725e-06
-1.63090297378366e-06
-6.67750642868364e-06
2.7735860297172e-06
-2.79528551672328e-05
-3.92713710869853e-05
-1.07608654556064e-05
-1.66790913731267e-05
-1.79477180418527e-05
2.74583227834104e-06
-3.34314484050853e-06
-1.45778007390458e-05
-2.05911633098266e-05
-2.73646808221295e-06
-3.36511354435165e-05
-2.23670688942759e-05
4.60667522782474e-06
-2.30390337122295e-06
-2.99917760919799e-05
-1.83700588228759e-05
-3.4664109610147e-05
-2.6787670876509e-05
-1.07857942591976e-05
-7.91139373882697e-06
-1.44537943418462e-05
-8.42843656921721e-06
-2.84147330157611e-05
-4.4229515840248e-05
-1.48701390804406e-05
-1.35275961692196e-05
-2.03729429442083e-05
-1.43903343050569e-05
-1.31767429776872e-05
-1.74764957930646e-05
-3.1778794426869e-05
-9.35782019244153e-06
-2.82531469540048e-05
-2.76070342405748e-05
-1.79082820631559e-05
-2.15820253423574e-05
-2.26916360479386e-05
7.6345348021549e-06
-2.49950412171188e-05
-1.63709428374468e-05
-2.39014167273773e-05
-3.62794698833895e-05
-4.81308882852205e-06
2.14365331213436e-06
-1.70851560627381e-05
-1.45553889403537e-05
-4.01418657962638e-05
-1.64398727088669e-05
-1.98598183064155e-05
-2.84407692661436e-05
-2.45860011261091e-05
-1.71647309575447e-05
-1.68719810780208e-05
-5.307377331737e-06
-6.23363749267857e-06
-6.6786246522422e-06
-3.78524121921049e-06
-2.13207069055944e-05
-4.09288218686988e-05
-2.18711491579811e-05
-1.67601144668562e-05
-2.77156718921536e-05
-2.54641265340177e-05
-1.28834288418093e-05
-1.56100826348761e-05
-2.50010556726095e-06
-2.2423033416273e-05
-2.70983952267373e-07
-3.96038203778597e-06
-1.60391955688229e-05
-4.44878365300149e-05
-2.60737753349345e-05
-5.92789368479153e-06
-3.0089588545874e-05
-1.52963960104085e-05
-2.48820102700941e-05
-2.84622683184895e-05
-2.52303994105107e-05
-1.50021951843945e-06
-1.05651814850998e-05
-1.73015638378352e-05
-8.59778708926121e-06
8.91516176073516e-06
-2.20198134753026e-05
-3.20603876090117e-05
-1.49874896580325e-05
-1.06613793337499e-05
-3.09279159180867e-05
-1.39357498912897e-05
-3.04161130866861e-05
-2.40308191833125e-05
2.61363462169451e-06
-9.48368586618249e-06
-6.28656627614633e-06
-1.86755600319397e-05
-1.15697732324435e-05
-1.88987865565954e-05
-2.26801719127378e-05
-8.82439753898491e-06
7.38800709979773e-06
-2.25383061605093e-05
-2.26513949746609e-05
-1.95913261145909e-05
-3.00246282168474e-05
-1.28177570285774e-05
-2.23006685895765e-05
1.51814918832541e-06
-3.56833913107705e-05
-1.18723242467757e-05
-1.7519478765829e-05
-2.11418006384571e-05
-1.34965988525944e-05
-3.3436824551056e-05
-1.67905432316112e-05
-1.72563182628978e-05
-2.74761588229815e-05
-1.81897136312596e-05
-7.42855163770771e-06
-2.46579395858035e-05
-2.4707759625096e-05
-2.65650341893688e-05
-2.16278154892419e-05
-4.19735901325201e-05
-8.79315491071691e-06
-1.08398313729357e-05
-1.63898574663705e-05
-2.8665619638737e-05
-1.77331401282584e-05
-1.58003787108075e-05
-4.07873108357782e-06
1.71131991145824e-07
-2.36994505828356e-05
-1.78503232094475e-05
-3.20180078693223e-05
-2.28702933409316e-05
-1.85949118045404e-05
-2.95613547709667e-05
-2.67543828881058e-05
-6.69562798542494e-06
-1.50190611163261e-05
-5.03315158104723e-06
-1.45103046611425e-05
-2.34275052044731e-05
-2.66406506237646e-05
-2.00144315615542e-05
-7.59040039794351e-06
-1.93826574683926e-05
-1.83371841420102e-05
-2.11491265736903e-05
-1.5210911104476e-05
-4.24395060217533e-05
1.50103275702274e-06
-2.39690133696097e-05
-2.1001518895013e-05
-1.50229984213153e-05
-2.17374890041572e-05
-1.70990915330976e-05
-8.52101017376018e-06
-1.12790036242722e-05
-2.98545483521733e-05
-1.08524344168004e-05
-1.90269678804674e-05
-2.29247734904559e-05
-2.46324446553035e-05
-2.48104153559486e-05
-1.14157038563945e-05
1.0939471308777e-05
-1.88017520198542e-05
-1.79945038258079e-05
-4.74219665550758e-05
-2.77877481847832e-06
1.69663517083186e-06
-3.17309348655974e-05
-3.51346982964041e-05
-1.89524314323757e-05
1.07463963694697e-06
-8.93167140585913e-06
-6.42744179780342e-06
-1.52486763072796e-05
-3.19179668127932e-05
-1.94294311787194e-05
-2.19234432804982e-05
-2.24062367787333e-05
-2.30419143528229e-05
-2.9812681204612e-05
-2.75019138489101e-05
-3.95004904084335e-06
-3.98999091533472e-05
-1.80172012670667e-05
-2.83178716779147e-05
-3.85407767653284e-05
-2.0174433927173e-05
-3.03371456706138e-05
-1.6119341518676e-05
-2.42598733620322e-05
-3.05119428819321e-06
-1.73473565493953e-05
-1.61729644956157e-05
-4.21130669030734e-05
-2.91241448817819e-05
-2.80136479503694e-05
-3.06527697166427e-05
-2.29166933701272e-05
-1.16750495690905e-05
-2.46001072721031e-05
-1.5962965746238e-05
-1.06174869223137e-05
-2.53649814184834e-05
-1.43902228159084e-05
-1.12057622447838e-05
-1.63954695483986e-05
-2.39363120075745e-05
1.49856430509705e-06
-2.64137337823761e-05
-1.65004719387859e-06
-2.22086491331958e-05
-3.28038152703884e-05
-2.3998204301092e-05
-3.57404609232959e-05
-1.34207190812853e-05
-2.00466629930296e-06
-1.71053781648842e-05
-3.64598521834544e-05
-1.29609146649843e-05
-1.58147016861436e-05
-3.17589598097027e-05
-5.37730621269141e-06
1.76881136350134e-06
-2.80464019091702e-05
-5.59880010131967e-07
-2.44568351333946e-05
-1.99397879052291e-05
-2.43101914197193e-05
-2.35141780959031e-05
-2.12794867906765e-05
-3.48810014074433e-05
-3.28821920402713e-05
-4.03754836534015e-06
-1.37499998673133e-05
-2.046871660471e-05
-3.72649400723261e-05
-1.65050826465718e-05
-2.27139507738595e-05
8.0204390613842e-07
-1.83178955205248e-05
-2.12378905049394e-05
9.7095455494721e-07
-1.96682260160608e-05
-4.22165665052504e-05
-2.73978093759492e-05
-2.62227419416956e-05
-2.98982726835423e-05
-1.27793950935943e-05
-1.87152137633397e-05
-1.96218195546737e-05
-1.21128505649055e-05
-1.63275287057648e-05
-3.07589576117076e-05
-1.7971537279808e-05
-3.27518258536478e-05
-2.09134375150322e-05
-1.5738263714554e-05
-3.00805239913384e-05
-1.54382876772833e-05
-1.83132914428555e-05
1.91021971225331e-06
-1.65695414078662e-05
-1.70000631255777e-05
-1.82503892669908e-05
-2.24424394930176e-05
-5.92935613461844e-06
-1.93612003342456e-05
-1.58046025175407e-05
4.09041926602902e-07
-1.76943190530078e-05
-1.76754184417601e-05
-1.79205710307063e-05
6.06191885347994e-06
-3.19686702243882e-05
-2.54545791231208e-05
-1.57606421919407e-05
-3.65752630442447e-05
-1.75642342242869e-05
5.61865416934688e-06
-1.4814863048261e-05
-1.91118591167052e-05
-2.40234402379769e-05
-2.4262949816268e-05
4.71744402762178e-06
-2.47126324622252e-05
-2.26725384331625e-05
-3.37152569994413e-05
-3.50665552888298e-05
-1.53098865663747e-05
-9.52546022884897e-06
-1.02001362200039e-05
-3.84956179760949e-05
-4.97975853970814e-06
-2.02625330586497e-05
-2.16112208758847e-05
-3.02558421860898e-05
-2.18455449886052e-05
-2.7253606945356e-05
4.42051563871948e-06
-1.52633123456326e-05
-3.54245990958622e-05
-3.41807456909783e-06
-3.28034023229267e-05
-2.39187322997612e-05
-2.85413438427027e-05
-2.03916955677872e-05
-1.74276297380499e-05
-2.037158065087e-05
-2.73505158427279e-05
7.39835710686675e-06
-9.59889538916113e-06
-1.63398506126687e-05
-2.90309646477597e-05
-1.18689459345072e-05
-3.37056371434388e-05
-1.84057560102714e-05
-1.20254687407907e-05
-3.38582329834952e-05
-2.00019339188703e-05
-2.42801160846341e-05
-2.14610818168131e-05
-2.35589009895866e-05
-7.09489658374395e-06
-2.72797065013113e-05
-1.6187498281369e-05
-2.64525457097012e-06
-1.17536934489115e-05
-1.80120225824749e-05
-9.41296603058035e-06
-2.62347342967568e-05
-2.25270243888071e-05
-1.53385267692036e-05
-2.06353849526313e-06
-2.66793034471529e-05
-1.79051261043931e-05
-3.14427108151829e-05
-3.10998641970655e-05
-1.91057016397102e-05
-2.38499645522867e-05
-7.20378526223614e-06
-1.09528124969942e-05
-3.07272062821032e-05
-4.23428014506617e-05
-2.15783054402115e-05
-1.49295281110037e-05
-2.01266733144446e-05
-3.76728608370813e-05
-2.5056771419562e-05
-2.69867574796592e-05
-3.61430849760732e-05
-1.74803449747605e-05
-9.51708011095972e-06
-1.39961850959881e-05
-1.87792398850366e-05
-2.02178345134481e-05
-1.30700974134487e-05
-3.35242460869551e-06
-2.82641776611403e-05
-4.68536118072718e-06
-1.93941644943195e-05
-2.67727534772027e-05
-3.04099027561693e-05
-7.3618920213861e-08
-7.9972905738252e-06
-4.19865378427501e-05
-5.06607323478521e-06
-1.19798938832923e-05
-4.97265885331911e-06
1.2028562218369e-05
-2.15586504541425e-05
-1.99776142743264e-05
-1.14666674601478e-05
-2.03258436575973e-05
-3.18388790740169e-05
-4.21204533695346e-06
9.94985088878766e-06
-3.90604616969947e-05
-1.57377815242215e-05
-3.03568588825557e-05
-3.54758110911527e-05
-3.08635041935693e-05
-1.56947348961481e-05
-4.49236340564952e-05
-3.0442001712418e-05
-2.52330542934594e-05
-2.31045341474434e-05
-2.81525028839141e-05
-1.55775688980162e-05
-1.47464468736516e-05
-3.49991149214385e-05
-2.3989138162215e-05
-2.05338238669143e-05
-2.48945263608437e-05
-2.26132629849295e-05
5.32207994970535e-07
-2.69051235566909e-05
-4.393205239931e-05
-3.55514272411986e-05
-1.20999363571282e-05
-6.01874442443436e-06
-2.4713455235929e-05
-5.06421154197913e-06
-4.03317570538759e-05
-1.26066580898498e-05
-2.80546874288602e-05
-1.19161538130807e-05
-9.04170144849551e-06
-9.07243491086226e-06
-2.215278019034e-05
3.86486954944259e-07
-2.76933568478752e-05
-3.39167633089971e-05
-4.6880439508924e-05
-1.62635967754352e-05
-1.6453010067238e-05
-1.00208800309669e-05
-1.50516663452305e-06
-7.13695338275799e-06
-1.82955765591692e-05
-1.35483918975232e-05
-2.60586295559063e-05
-2.35526440727718e-05
-2.37392309162841e-05
-2.10554985911649e-05
-3.84526593987862e-06
-2.04933693399468e-05
-2.41829016810809e-05
-3.58805229041216e-05
-3.95452601384883e-05
-4.13901651082196e-05
-1.0501955773458e-05
-2.85959327289618e-06
-3.57237017607084e-05
-1.58852284297506e-05
-3.44174314600071e-05
-1.48227883763406e-05
-4.96370269497609e-06
-4.40274304870661e-05
-2.60736216497485e-05
-4.33021257373061e-05
-3.3485934877155e-05
-1.74512529177692e-05
-7.58816807654503e-06
-1.8908507791328e-05
-2.2917091320517e-05
-2.57269628130482e-05
-2.61101424936819e-05
-9.58008524570009e-06
-1.93403804833134e-05
-4.15564554766753e-05
-2.61376487216582e-05
-1.30305766232838e-05
-2.40749997317137e-05
-1.83722320592692e-05
-1.64172996376604e-05
-1.33357616874839e-05
-3.26710985260388e-05
-5.6405042076619e-06
-5.66519071881555e-06
-1.41628622129947e-05
-3.7520886549615e-05
-2.47687377552506e-05
-3.99636129758216e-05
-2.22281829938183e-05
-2.35356512742128e-05
-3.24102800704965e-06
-1.61641183657353e-05
-2.88407399036193e-05
-2.52259267163558e-05
-2.15725523038988e-05
-2.45562321794142e-05
8.75911386943798e-06
-1.41536934264378e-05
-2.63168565257727e-05
-1.84038873905366e-05
-1.14674063383783e-05
5.20423305468947e-06
6.20898704351416e-06
-2.83113551037197e-05
1.81526941139005e-06
-7.35330505084231e-06
-2.04253733816726e-05
-1.42383759972199e-05
-3.55445672025833e-05
-1.07377833844124e-05
-2.29604850482929e-05
-2.79086697768006e-05
-2.94891678140839e-05
-3.14168828718542e-05
-2.08352150218592e-05
-2.41122215938868e-05
-3.43873272057711e-05
-2.49693706616217e-05
-1.34238733701811e-05
-1.99329207851102e-05
-2.19969201172123e-05
8.04328401776452e-06
-1.30872112836078e-05
-2.24654709256667e-05
-2.58549314042869e-05
-1.05029878767009e-05
-5.18704424314483e-06
-2.46375713146758e-05
-6.77517892942312e-06
-1.79944185333875e-05
-1.8426822968857e-05
-1.73947422608011e-05
-9.69623900103251e-06
-2.29698920290863e-05
-1.08872480021535e-05
-2.27140429274102e-05
1.81186999003899e-05
-3.05094255805643e-05
-2.82307118804193e-05
-1.80559003562643e-05
-1.78787729356818e-05
4.20372677871972e-06
-1.92460670517762e-05
-1.07519651829581e-05
-3.52172712863612e-05
-3.05291231754822e-05
-3.37183546735214e-05
-2.42210895829441e-05
-2.53520984335275e-05
-6.44692507636753e-06
-1.06268017571604e-05
-1.97260734972418e-05
-2.54093073214385e-05
-7.23736342659881e-06
-3.10793723342956e-05
-4.40622258521247e-05
-3.79573557804179e-05
-1.03632401372278e-05
-2.70557484638473e-05
2.9568626800138e-06
-9.62852896247582e-06
-1.79839592812688e-05
-1.84177497398026e-05
-1.39132927208948e-05
-2.83976777338021e-05
-1.9463493861643e-05
-2.31018839825622e-05
-2.90654625681331e-05
-3.53153225448359e-06
1.09814444018632e-05
-1.04497441945455e-06
-8.02719750126458e-06
-6.04928763442409e-06
-9.57347488061219e-06
-1.73378494470755e-05
-1.94680469014819e-05
-1.35977893603301e-05
-2.59413545184981e-05
-2.33999857269411e-05
-4.08235318282591e-05
-2.03355432722574e-05
-2.0824085371978e-05
-1.38286345710282e-05
-1.24066365136117e-05
-3.44450304136127e-05
-2.08077218036904e-05
-4.37072652011494e-05
-2.20202254337405e-05
-3.8592160840772e-05
1.05153193688942e-06
-1.27236862245898e-05
-2.76478033578632e-07
1.0506113115896e-05
-2.46606517110554e-05
-2.35436373805113e-05
-6.65646370555193e-06
-1.69301054338251e-05
-1.20898260282367e-05
-1.76934910152698e-05
-7.00872413794436e-06
-1.96007920437296e-05
-2.72524795804104e-05
-2.33762727138697e-05
-1.55583550771605e-05
4.72337377263008e-06
-2.20832259636319e-05
2.4611408509859e-06
-2.41761644306522e-05
1.35913983110384e-06
-1.11392087827183e-05
-1.0757853731206e-05
-1.87403481262875e-05
-4.15290558764461e-05
1.36298887774854e-05
-1.2955765705597e-05
-3.55710872848433e-05
-2.72885488898259e-05
-7.65868214736345e-06
-1.69555117844219e-05
8.81000477552824e-06
-9.815889764577e-06
-3.84391297021254e-05
-2.61367801272974e-05
-2.12118964521857e-05
1.33282858972384e-05
-3.52238603285318e-05
-2.42578145455291e-05
-1.77202737197158e-05
6.54447341648104e-06
-2.46453960850652e-05
-4.4486360626755e-06
-2.65620529264558e-05
-1.63858197156933e-05
-1.58473191975994e-05
-2.11526679301171e-05
-1.74090964374442e-05
-3.51805134482014e-05
-3.89184298488143e-05
-2.09958568399688e-05
-3.17961584518743e-05
-3.4435256858551e-05
-1.54549772730087e-05
-1.64465602110874e-05
-2.0924079412495e-05
-1.2216812029093e-05
-1.93755536846771e-05
-3.14267746029951e-05
-1.36279274500437e-06
-2.61899723027702e-05
-3.04912762231212e-05
-4.05880757421594e-05
-9.2821048794284e-06
-1.29474372384324e-05
-2.33539949930421e-05
-2.05769688124545e-05
-1.41280457171405e-05
-4.10965594296116e-05
-2.40456719023274e-05
1.74502491384416e-06
4.63707522516769e-06
-2.45235961111053e-05
-2.32254046146218e-05
-3.06028468640971e-06
-1.77082948409572e-05
-2.90251131468591e-05
-7.95790860180336e-06
-4.63110205813121e-06
-1.96001267818031e-05
-3.78006620874826e-05
7.78718348657639e-07
-5.17126026014872e-05
-3.19870375541334e-05
5.07280463558561e-06
-7.19460307991137e-06
-2.06705239660907e-05
-3.81530407675286e-05
-1.76335940898578e-05
-3.16245338304765e-05
-3.11286423513814e-05
-4.20207473768772e-05
-1.24309145382502e-05
-2.37037438893502e-05
-8.76456999329196e-06
-1.85435141742807e-05
-1.95953445090446e-05
-1.23476267972596e-05
-1.24900473988909e-05
-2.39646378020197e-05
-7.65370342257846e-06
-4.53785561477967e-06
-1.73091333104408e-05
-3.56376204843635e-05
-1.96009182229718e-05
-1.484940594331e-05
-2.42550685332819e-05
-4.56435459730428e-06
-1.33953934861983e-05
-7.26291752185706e-06
-1.17055346411156e-05
-2.68856696062138e-05
-1.23369769938666e-05
-1.80452551990453e-05
-2.94576099778407e-05
-2.32675408667489e-05
-1.51201532874025e-05
-1.10980848420717e-05
-5.1399155504476e-05
-1.8823589096411e-05
-1.55712594126718e-05
-3.25001412002233e-05
-2.39633521796781e-05
-1.82744458598367e-05
-2.36339324414251e-06
-1.11783695036993e-05
-2.17088516662741e-05
-2.81129358244157e-05
6.05193028026696e-06
-3.04127016678704e-05
-2.21303615323827e-06
-2.68138199777026e-05
-3.69050235243732e-05
-7.30451090180144e-07
-2.57358365920327e-05
-1.01994831976789e-05
-3.03367432175599e-05
-1.86010673258775e-05
-2.8096926224975e-07
-2.46379921715357e-05
-2.66536229826797e-05
-1.34906286045858e-05
-2.14254459572723e-05
-2.37347421372021e-05
-3.31475066362148e-05
-2.03229477616493e-05
-2.08197869604621e-05
-2.90030307806619e-05
-3.36503151784775e-06
-2.58479670346998e-07
-8.70401545437077e-06
-1.54028809303006e-05
-1.59495909084222e-05
-2.56547883151055e-05
-1.21171570780664e-05
-3.55542403494717e-05
-3.5634468562284e-05
-2.04159087841951e-05
-1.92246714616541e-05
-8.71278946176657e-06
-6.25206071792563e-06
-4.91963896071334e-06
-2.39548532524725e-05
-2.63896351933107e-05
-4.77716659292585e-05
-3.88438160471758e-05
-2.818818536351e-05
-2.42256822499835e-05
-1.23137913664922e-05
-1.63542970658174e-05
-7.15266662512268e-06
-2.2536925822765e-05
-2.63677692704496e-05
-1.58692171022461e-05
-1.56763185283512e-05
-9.9815581394073e-06
-1.21744654171419e-05
-1.85297219100749e-05
4.57333393041387e-06
-2.01837410688349e-06
-9.70922434612771e-06
-2.48027886514872e-05
-2.44457250309886e-05
-1.99300563768878e-05
-1.11551353508173e-05
-1.29502885433683e-05
-1.53134757237119e-05
-2.96285612479396e-05
-1.72983073946542e-05
-3.30479985291905e-05
-3.09903018257497e-05
-3.11976060415419e-05
-1.79604942538744e-05
-3.72046410381745e-06
-1.8565543063047e-05
-4.7891041165776e-06
-2.3574144166536e-05
-2.79517194245252e-05
-2.53837414777914e-05
-4.03561875679844e-05
-2.07093706431543e-05
-2.99124255829127e-05
-3.49617357563175e-05
-2.57125178687777e-05
-2.03134701235536e-05
-2.6270881914262e-05
-8.1635067830016e-06
-1.72203288811727e-05
-2.27917521638156e-05
-3.4313478210294e-05
-2.82466311572478e-05
-4.6357955214781e-06
-1.67856431395537e-05
-1.44297159579601e-05
-1.48113693065382e-05
-2.15610370706211e-05
-2.0443005733998e-05
-2.16624743060959e-05
-1.92416278736621e-05
-4.37996331418453e-05
-2.47538053601309e-05
-1.94906272569887e-05
-3.03776299798047e-05
-2.47987324719582e-05
-3.03467438905965e-05
-3.2118537540225e-05
-1.69598417310793e-05
-1.08438749025061e-05
-1.80667054224022e-05
-2.74452501774858e-05
-2.52157089825649e-05
-2.26425101946138e-05
-1.26171593818832e-05
-2.46177354773954e-05
-4.25923280186125e-05
-1.51660972559302e-05
-3.86776505894807e-05
-1.32315616059932e-05
-2.85909070032541e-06
-2.8243286548044e-05
-2.84899440821338e-05
-1.56879123723755e-05
-1.37618635704772e-05
-1.95472112551099e-05
-5.4519560506714e-06
-3.19185016413919e-06
-6.46391399633919e-06
-1.97183897396976e-06
-2.04141059372551e-05
-1.99681004090615e-05
-6.58905501495419e-06
-2.58255167034085e-05
-3.03890133468593e-05
-2.08750694862382e-05
-4.94640265589834e-05
-2.38167553957176e-05
-1.77374523667054e-05
-1.03869709633688e-05
-2.56249309960136e-05
-1.61088443939208e-05
-3.30591142205209e-05
-2.40462207714829e-05
-1.88639506558493e-05
-2.05140401926576e-05
-4.13264107860532e-05
-1.39961449271022e-05
-2.74931804304547e-05
-3.05948067019464e-05
-3.13299332376588e-05
-1.23608152128157e-05
-2.81532610118275e-05
-1.83401273813157e-05
-5.03817091905364e-05
-3.02321803579503e-05
-5.34070145639664e-06
-9.52263374894682e-06
-3.23731882814057e-05
-6.65352585135455e-06
1.0500117198804e-05
-9.70187533846721e-06
-2.77655739858251e-05
-2.92153144946069e-05
-2.60872232178617e-05
-3.34294293421623e-05
-4.13740001864775e-05
-3.43337882519674e-05
-5.63772977211021e-06
-2.91449035127066e-07
-1.91034715164449e-05
-2.35740101760678e-05
-3.05645471226978e-05
-2.05316328353711e-05
-2.01071310431691e-05
-2.39003367441109e-05
-2.93076530508739e-05
-6.73127363598744e-06
-2.07841014363149e-05
-1.45744813281048e-05
-4.67926828155282e-06
-1.75674315995404e-05
-4.20680344416004e-05
-5.08272295188577e-06
-1.40441826968434e-05
-2.25125329613745e-05
-2.57858424250883e-06
-1.24795200263356e-05
-3.66493636824522e-05
-2.54065867617365e-05
1.3839468308974e-06
-9.07814735628619e-06
-4.67462967202406e-05
-2.76073484272684e-05
-1.38842185142491e-05
-4.17779915543368e-05
-1.72863871735597e-05
-2.21536972975301e-05
-8.53213605314578e-06
-3.99406829439765e-05
-2.79672049497769e-05
-2.90406201005627e-05
-3.22419562025172e-05
-2.31042089854516e-05
-2.26118179552248e-05
2.04983459601001e-06
-1.2722197227333e-05
-1.23913401747947e-05
-2.49392734828132e-05
-7.83239066696177e-07
-1.72441371775778e-05
-2.72161129683448e-05
-1.4140130464948e-05
-1.10067202017516e-05
-2.13740263935025e-05
-1.23956477132433e-05
-3.08711580333875e-05
-1.59192364742504e-05
-2.88964970049542e-05
-2.0523277203938e-05
-3.17961516847551e-06
-1.35473121524668e-05
-1.36013755659615e-05
-4.03725637373583e-05
-2.14002349501965e-05
-2.12223021174547e-05
2.828246742501e-06
-2.38516332889169e-05
-1.72820229702002e-05
-2.58363264298186e-05
-2.33541894812676e-05
-7.00191994067299e-06
-4.06397568847576e-05
-4.2453765188531e-05
-9.00727220923781e-07
1.20327746283437e-05
-3.38949557174223e-05
-1.73418892765979e-05
-2.22687276506532e-05
-2.20718831993631e-05
-1.51441897213675e-05
-1.50055776507204e-05
-8.04270009172892e-06
-1.26158362718647e-05
-2.85320687529696e-05
-3.52023542843203e-05
-1.31711506983968e-06
-3.97081494329284e-06
-1.51596081802843e-05
-1.64818215853309e-05
-3.15167385649371e-05
-2.22725301822814e-05
-3.12439671388066e-05
-2.02619589086842e-05
-2.36561288939575e-05
-2.94706950826692e-05
-1.04445947214955e-05
-1.96493270040767e-05
-2.12728382486127e-05
-1.40850168256677e-05
-2.60228536524316e-05
-1.38079044554352e-05
-5.85862666851251e-06
-3.35970383062719e-05
-2.17628414051891e-05
-2.84685796938526e-06
-3.12584101111295e-05
-1.33255021277202e-05
-5.01825330933963e-06
-1.42034679432673e-05
-2.45712209548082e-05
-2.24596313103669e-05
-2.86008997648892e-05
-1.33231368456457e-05
-3.97714319101011e-06
-8.25980493286252e-06
-2.22724418644748e-05
-1.11525082285757e-06
-1.47014882831834e-05
-1.93816805644538e-05
-2.67341289174276e-06
-3.36743455592859e-06
-3.43452781910574e-05
5.01341859904651e-06
-2.93878539093596e-05
-3.1968704970094e-06
-3.53613856000175e-05
-1.20536467288731e-05
-1.68256248487436e-05
-1.49672049680748e-05
-2.17985941868014e-05
2.41970048818401e-05
-2.88779128269066e-05
-2.79586329880792e-06
-9.73119233823313e-06
-1.96202586384075e-05
6.7835975021131e-06
-9.16973881113186e-06
-2.75424807176935e-05
6.38592549457115e-06
-2.59352283817301e-05
-3.21818795022661e-05
-3.54767874831432e-05
-1.6325436562334e-05
-3.78602126046566e-05
-3.05368225375292e-05
-1.88871247028142e-05
-1.45831923740829e-05
-2.33172755662256e-05
-2.58024917449736e-05
-3.51820132348919e-05
-2.85666894440956e-05
-3.99304301548935e-05
-2.43431260583521e-05
-8.71377098185335e-06
-1.29528107484996e-05
-1.94777920759274e-05
-1.63501858986602e-05
-1.15667112235055e-05
-2.34357723117783e-05
-1.28078961714556e-05
-1.93369531675699e-05
-1.0902974268085e-05
-1.58629049396451e-05
-1.51425475897324e-05
-1.37374455408522e-05
-3.45515153596051e-06
-4.60262828240039e-05
7.21433890258186e-06
-2.68740732899299e-05
-2.48956130209756e-05
-1.54674263491535e-05
-1.15378225312049e-05
-2.21295545660541e-05
-1.59340319893699e-05
-3.45840579841687e-05
-2.67924255696654e-05
-8.34470810146214e-06
-1.97070488865097e-05
-2.23992272191829e-05
-3.99161461438078e-05
-1.2753068139476e-05
-1.25646277226262e-05
-4.91802599135077e-05
-1.55192511130631e-05
-1.56447277217694e-05
-1.71028397243621e-05
-1.85254805047367e-05
-2.76341016733783e-05
-6.83057301657231e-06
-1.79159451840795e-05
-1.48636513961645e-05
-2.13673339175364e-05
3.69222158730389e-06
-2.66291875832239e-05
-1.91684531006508e-05
-2.9492712685145e-06
-6.91723208574571e-06
-3.4431981574739e-05
-1.48328546242559e-05
-1.3701891520678e-06
-1.93727531928772e-05
-1.42939854554297e-05
-3.89334333557687e-05
-1.23632620887243e-05
-2.06133346948397e-05
-1.02852499437491e-05
-7.65913398846283e-06
2.59340055358409e-06
-2.26221512940955e-05
-1.95317195673911e-05
-2.45927231682426e-05
-3.40643806051521e-05
-3.05383067782757e-05
-1.95528542808965e-05
-3.16975088328806e-05
-3.17347431889406e-05
-1.29381561560822e-05
-3.09874631767711e-05
-1.48573508905086e-05
1.52285917106135e-06
-5.36090897556866e-06
-1.19896003699578e-05
-1.75159975982192e-05
-3.56388501727931e-05
-2.74478768960926e-05
-2.36850137023601e-05
-1.29127785529019e-05
-6.43057091421829e-06
-3.5151293520318e-05
-9.37248783491369e-06
-2.04103210671163e-05
-2.33400202203719e-05
-3.20740896652613e-05
-1.92923336262091e-05
-2.23241325678002e-05
-1.03299277194983e-05
-2.11974655224691e-05
-1.33082782281538e-05
-5.28819602674555e-06
-1.50457340563483e-05
-2.79914764706038e-05
1.24335890336414e-05
-2.25442469234805e-05
-3.08532804000929e-05
-2.46651452757514e-05
-3.4653478581614e-05
-3.68792500227607e-05
-7.8143892586608e-06
-1.6254099458871e-05
-3.27699115294173e-05
-4.80406629380479e-06
-1.27790932125387e-05
-2.69273052324454e-06
-2.25959522909143e-05
-6.39519527224088e-06
-2.63214586064855e-05
-2.82810402287946e-05
-2.91499350078095e-05
-1.01360412417667e-05
-2.71041397940322e-05
-2.15880681191725e-05
-1.94514084637842e-05
-3.01041659039103e-05
-1.43531996487623e-05
-1.4432638805962e-05
-3.16956171583522e-05
-2.26819499258196e-05
-1.29303326819094e-05
-1.16814928336887e-05
-2.31505663340705e-05
-1.54124773889829e-05
-1.56738043597834e-05
-3.58055504008766e-05
-4.01239893771748e-05
-2.43778115338909e-05
-1.63037000893083e-05
-3.16136328408252e-05
-4.10795131211718e-05
-1.37244695440276e-05
-3.04009492510418e-05
-1.49940111705116e-05
-3.32776824540858e-05
-2.65204648386162e-05
-3.61636671025898e-05
-3.77551855699504e-05
-5.69846000671069e-06
4.57806546180862e-06
-1.71038906582067e-05
-1.22766110167697e-05
-1.31552679486216e-05
-2.24543812026146e-05
-8.77962671306131e-06
-2.37621050550924e-05
-2.77507117494613e-05
-1.8692732706603e-05
-2.01506699022457e-05
-3.13439308053838e-05
-4.02391485694184e-07
5.63317441325184e-07
-3.2248548871355e-05
-2.33846093588008e-05
-3.05884005849479e-05
-1.23743296883506e-05
-2.6781439231402e-05
-1.86628556556689e-05
-2.00041156405483e-05
-1.99836000400916e-05
-2.72351837824512e-06
8.856803082391e-06
-7.51301394246666e-06
-4.18558917314088e-05
7.26600223024908e-06
-3.18732352003325e-05
-1.70181720552137e-05
-1.59425468890688e-05
-6.47653678360766e-06
-1.93517628950184e-05
-8.41332838760878e-06
-7.41385975559121e-07
-2.19176886334779e-05
-8.71979868792198e-06
-3.80378120572564e-05
-1.73916373320845e-05
4.74279192768142e-06
-3.012452466072e-05
-2.48199813753267e-05
-3.20993967696347e-05
-8.45848265510531e-06
-1.82762647550197e-05
-1.66337341635268e-05
-3.89192952147543e-05
-2.26920732920722e-05
-2.31379278867334e-05
-1.5688253786586e-05
-2.73707979192217e-05
-4.65557047640725e-05
-2.88360442165379e-05
-1.39289588401863e-05
-1.74628256106696e-05
-2.73798633390751e-05
-3.05129269710264e-05
-4.06726734248266e-06
-2.52299328222517e-05
-2.47172950805989e-05
1.27027188403122e-06
-2.72402876410385e-05
-2.57465130708029e-05
-2.89702727082704e-05
-4.08422474195569e-05
-1.32459209215649e-05
-1.45869367939214e-05
-1.7615883470561e-05
-1.16014243456182e-06
-4.56312153814725e-06
-3.26009603807357e-05
-7.63163216014092e-06
-1.61507522951354e-05
-1.78176229869273e-05
-2.04425939728449e-05
-1.79152132334721e-05
-1.68603246410142e-05
-1.56084032645448e-05
-1.7607779478459e-05
-2.94301378162817e-05
-7.95084669499536e-06
-1.11564898604703e-05
-1.42973327154524e-05
-2.12089909722547e-05
-1.50218869962304e-05
-2.71091409266645e-05
-2.36232565069001e-05
-4.98898923053522e-05
-1.62897135923326e-05
-1.99195617947162e-05
-2.88584170631384e-05
-1.44617033234132e-05
-1.91603217274333e-05
-3.06590637693299e-05
-2.3213813812627e-05
-2.85032548772019e-05
-1.39750025754478e-05
-1.87328066059025e-05
-2.31568397426531e-05
-1.01943432744029e-05
-1.1061018942937e-05
-1.00212582924626e-05
-2.69581330092213e-05
-2.11838810147839e-05
-1.29469185321115e-05
-2.31390403288259e-05
-1.52274129288504e-05
-1.29268981534289e-05
-1.9851516010951e-05
-1.47614329006694e-05
-2.09554719477406e-05
-1.59480298507296e-05
-1.54054202850653e-05
-2.16507370431145e-05
-2.72652471347674e-05
-2.30287020021601e-05
-2.84690381505524e-05
-5.88702218117259e-06
-2.80828113164474e-05
-7.27583947422218e-06
-1.68354393335097e-05
-7.97978230622317e-06
-2.6497431674111e-05
-1.94731451483466e-05
-2.69866461961987e-05
-1.60989362615321e-05
-1.97412668788103e-05
-4.53529165755153e-05
-5.41599224654828e-06
-2.3878637530944e-05
-2.78649902290272e-05
8.26210790805013e-06
-2.48529984963076e-05
-4.6218650111904e-06
-1.47985346413481e-05
-1.82463625835414e-05
-2.16451993617711e-05
-3.50233527731045e-05
-2.72962521618136e-05
-8.65249531810938e-06
-1.97192015827746e-05
-3.09006022916403e-05
-2.14548938561208e-05
1.35022107404204e-06
-6.48722591795108e-06
-3.13924093495121e-05
-2.46281068773096e-05
-1.35614575548945e-05
-1.02161056704216e-05
-2.79388634759632e-05
-3.81138102811839e-05
-2.99437077718825e-05
-1.4955015506255e-05
-2.57133347201601e-05
-2.18025878121293e-05
-1.33252461611827e-05
-1.57722836510712e-05
-3.55428906896176e-05
-5.40648477535359e-06
-7.46123934644302e-06
-1.0933555186958e-05
-2.16596618326352e-05
-1.29394975734174e-05
-3.66792052290595e-05
-2.99333912663413e-05
-5.54120621931912e-06
-2.5335714938457e-05
-3.88678791818758e-05
-7.75465484781213e-06
-2.28057031900177e-05
-1.0632709915279e-05
-1.37117846378568e-05
-2.60854160301994e-05
-2.04174824074154e-05
-2.89695059553306e-05
-2.11051971888127e-05
-8.0530860004046e-06
-4.24165527053135e-05
-2.27150499218577e-05
-1.2217476522219e-05
-1.17654925770696e-05
-1.40579936405326e-05
-2.01026879230171e-05
-2.19576501972647e-05
8.15608521354266e-06
-2.84550353733466e-05
-1.732818992507e-05
-1.89763714680411e-05
-1.78862323359011e-05
-2.0271939936511e-05
-2.68070829170097e-05
-2.19795954747571e-05
-1.50560610154388e-05
5.7873325343636e-06
-7.1929457637437e-06
-2.8122903173677e-05
-1.18401365058858e-05
-3.06771459353283e-05
-1.59678404673189e-05
1.93492852202145e-06
-1.33525287108785e-05
-1.21509164212489e-05
-3.87054586792678e-05
-2.11323039821267e-05
-3.87056135967876e-05
-3.85480921648227e-05
4.06732971235748e-06
-2.55461811273767e-05
-2.88646064507756e-05
3.44920259226337e-06
-2.00533957499127e-05
-4.99472526201431e-06
-2.91958813608643e-05
-3.26220075893901e-05
-2.64737478288999e-05
-4.27200913312924e-05
-1.54830537294878e-05
-6.06767135892147e-06
-1.49385364088304e-05
-2.24775191565293e-05
-1.37141345247968e-05
-1.95112362533821e-06
-2.96248859672102e-05
-1.28228424587924e-05
-2.39138280274854e-05
-3.22856690707855e-05
-3.45894252939312e-05
-2.2721349150029e-05
-9.10457110276475e-06
-1.74181483454416e-05
-2.3079889910647e-05
5.55208916457164e-06
-3.53476250333249e-05
-1.44555341268554e-05
-1.06108947839844e-05
-1.30343578712355e-05
-2.41836291849307e-05
-1.15461901946607e-05
-5.14950593670342e-06
-2.49794422193181e-05
-4.44361121718547e-05
-5.54062974023319e-05
-3.9471699406476e-05
-1.88053696439075e-05
-1.5055596840213e-05
-9.51481296785581e-06
-4.81508548695717e-06
1.09598467781044e-06
5.57350052526744e-06
-1.78832240352128e-05
-2.58813335558898e-05
-1.0786163404821e-07
-9.4408081590155e-06
-1.74161394495548e-05
-1.11734024286915e-05
-5.88633219784804e-06
-1.93359240241802e-05
-2.22635005845925e-05
-2.40240452009472e-05
-1.70756875023055e-05
-2.00492495481507e-05
-1.83204507545781e-05
-6.47512844811394e-06
-2.92708020941844e-05
-6.89508535000536e-06
-1.53326853502524e-05
-1.69132675732177e-05
-1.57809146812482e-05
-2.8983600866151e-05
-2.13095921623867e-05
-1.61673161277067e-08
-3.3222435193883e-05
-2.52715976319282e-05
-3.17327884849757e-05
-2.62803331117365e-05
-1.66826867289183e-05
-3.867350654874e-05
-1.17971378059206e-05
-4.25164354112762e-05
-1.04504361543237e-05
-2.54328307898015e-05
-1.33465345755585e-05
-2.48607541593102e-05
-1.20421081182596e-05
-2.13374996675122e-05
-1.37521899734671e-05
-2.76498080039153e-05
-1.20079709143672e-05
-6.61022698299825e-06
8.46279187494325e-06
-4.0819104803911e-05
-1.466877107909e-05
-9.03531367603087e-06
-1.37338551331698e-05
-2.5750460120069e-05
-1.04492935303658e-05
-2.39075115155193e-05
-1.64971975451096e-05
-2.22418194922242e-05
-1.98541791667863e-05
-2.11062105424877e-05
-7.78235714917832e-06
-8.87720293697618e-06
-3.5689399920937e-05
-3.05962479836456e-05
1.85039118549959e-06
-2.4326418957398e-05
-2.43721430743346e-05
-3.05787706058718e-05
-1.08268878890095e-05
-3.73652734412616e-06
9.37404916856585e-06
-1.21346005110012e-05
-2.380759495037e-05
-2.23981432008216e-05
-2.2791762888625e-05
-2.08637771972471e-05
-4.2543298571828e-05
-2.55876154985025e-05
-3.42491821324418e-05
6.05372695387863e-06
-1.89490504023977e-05
7.99658922676446e-07
-2.71167432423136e-05
-1.22738256309751e-05
-3.61719637097565e-05
-1.46818942144475e-05
-3.18848483743094e-05
-8.27141056936311e-06
-2.14085788987715e-05
-5.51189523412063e-06
-1.67105854411423e-05
-1.47165542400266e-05
-1.76682185109027e-05
-3.04361343328075e-05
-3.04093029541994e-05
-5.08401739496568e-06
-7.57693842384823e-06
-3.00964408921198e-05
-3.09993630525738e-05
-1.35913394172076e-05
-1.33513440000211e-05
-1.33402723422305e-05
-3.68872445831434e-05
-2.00138443025496e-06
-2.10139077562286e-05
-3.55082594390546e-05
-1.69107162135058e-05
-2.51992872936326e-05
-3.06494786160949e-05
-2.16420374772702e-05
-3.02378587070456e-05
-1.44336840199133e-05
-3.31940662531235e-05
-1.35633457647073e-05
-2.06739371976005e-05
-4.26118851988497e-05
-2.38553238105098e-05
-1.12626444637814e-05
-8.32625920202246e-06
-2.74845367527352e-05
-1.09641753898733e-05
-2.03764088159188e-05
-1.53133821303964e-05
-1.58439043002596e-05
-1.60701204858282e-08
-3.23930027540859e-06
-2.67511786751182e-05
-1.50277922096288e-05
-3.07968639520822e-05
-2.43405175406324e-05
-1.78679582561928e-05
-1.68970264540742e-05
-9.18262412954674e-06
-1.8242363379432e-05
-1.39402786530232e-05
-1.58540674289358e-05
-2.09985142555533e-05
-1.7372141086146e-05
-2.27978426175704e-05
-4.21441155074431e-05
-3.51604066049438e-05
-1.62271254391027e-05
-1.50923836630898e-05
-2.46330678424416e-05
-2.33072937031594e-05
-9.24474299833143e-06
-3.19723790950802e-05
-6.67113831279006e-06
-2.62917926914461e-05
-8.85757429469391e-06
-2.43588810148675e-05
-3.86610492176669e-05
-4.79402026834212e-06
-2.40536109874567e-05
-1.67248801074675e-05
-1.39347508552048e-05
-1.72642184339247e-05
-4.67030275988287e-05
9.68961535703032e-06
-2.97262163987972e-05
-2.07324360382385e-05
-4.14884741894795e-05
-1.72674148289224e-05
-2.2900150471361e-05
-3.2609043119061e-05
-2.31669430153092e-05
-2.40489667640262e-05
-2.74298761482863e-05
-1.72355486523388e-05
-2.0993082791972e-05
-1.53114554361638e-05
-1.77378179276065e-05
-6.39940815487247e-06
-1.37535893227053e-05
-1.31882759023222e-05
-2.39973593438878e-05
-5.70836218406648e-06
-5.95412250599484e-06
-3.22487432951969e-05
-5.11361305018896e-06
-1.51590996170601e-05
-3.54545082807284e-06
-1.8067296871768e-05
-3.50027482321037e-05
-4.952687947812e-06
-3.19022852877045e-05
-7.69692919561528e-06
-2.56478391652109e-05
-2.370966585794e-05
-2.1752570033374e-05
-2.66239441556587e-05
-4.07101111926149e-06
-1.97459064648495e-05
-9.04567639042738e-06
5.16646835352359e-06
-4.39637081286899e-06
-4.43611268880926e-06
-1.3682857219443e-05
9.94431934608304e-06
-2.72115492748941e-05
-6.97263391683144e-06
-9.94052433074279e-06
-2.03851149326922e-05
-1.25706481707958e-05
-1.86390913088468e-05
-5.49294479304382e-06
-1.75194459819942e-05
-5.51078801883711e-05
-2.6987082097649e-05
-2.33900467413471e-05
-1.7579095608581e-05
-2.12711541085862e-05
-6.22955809625075e-06
-2.18660050736088e-05
-2.19898207749265e-05
-3.31522352841197e-05
-1.36219732352899e-05
-3.2101016230688e-05
-2.19642769321954e-05
5.708058825144e-06
-1.99695523647517e-05
-3.67427416978107e-05
-3.05912344001439e-05
-3.44082166862607e-06
-2.05610452453969e-05
-1.80782471540441e-05
-3.64144275811394e-05
-2.95616463820623e-05
-2.78358416298757e-05
-1.37404965621635e-05
-9.48400818918462e-06
-3.14551476045283e-05
-1.95766900422721e-05
-7.07809715546e-06
-4.34639254003617e-05
-2.68899023076268e-05
-9.625148920593e-06
-2.8526122385159e-05
-5.62781056503526e-06
-2.7708728507385e-05
-1.37745445321782e-05
-6.28811743958419e-06
-2.5205888906663e-05
-2.75380288559158e-05
-2.98493466763754e-06
-1.33723967537282e-05
-1.85103758300641e-05
-9.28021999897475e-06
-1.31603588288764e-05
-4.67811921825739e-06
-2.6105626335447e-05
-2.27328544100315e-05
-2.64388719134189e-05
-1.42058931148945e-05
-1.30821898084166e-05
-2.67347460342917e-05
-2.50457588182486e-05
-2.61585338969792e-05
-4.32114039288606e-05
-1.93142427339517e-05
-2.69224097297397e-05
-2.53381596678825e-05
-2.60061087122099e-05
-2.0937066778521e-05
-3.67703877470661e-05
-2.58919084000209e-05
-3.25599392386063e-05
-1.64718745480642e-05
-1.54530578500022e-05
-1.78623899226957e-05
-2.30858133135797e-05
-2.26410170698968e-05
-1.7531851146205e-05
-1.99056526339457e-05
-2.59267212335192e-05
-2.57198395353582e-05
-2.32709047016058e-05
-1.42972182271932e-05
-6.19782258494857e-06
-1.70310252691235e-05
-1.87239808118658e-05
-3.63345093038766e-05
-2.73343648710855e-05
-2.76298302528515e-05
-3.29705685768888e-05
-2.9807940578418e-05
-1.81866613374537e-05
-7.99842494890328e-06
-2.34133181124936e-05
-2.98627319950558e-06
-2.09294443859024e-05
-1.64489006429959e-05
-2.65020588701827e-05
-3.05837795132357e-05
-3.55448813382638e-05
-6.83698261987438e-06
-1.12900967062143e-05
-1.17547981091426e-05
-3.36015096526933e-05
-3.01319575885324e-05
-5.1808559510735e-05
-5.54709928077101e-06
-4.57614230429159e-06
-7.12822246067684e-06
-5.2137710697532e-06
-7.52788047892743e-06
-1.04922961658533e-06
-1.82371816877577e-05
-3.43276394556379e-05
-2.1099603067734e-05
-3.05576334200145e-05
-2.53083196682624e-05
-8.42369246693403e-06
-2.95552335997428e-05
-1.03026125064315e-05
-4.28676030681868e-05
-3.59984280417948e-05
-2.38284521979708e-05
-2.5906939760445e-05
-1.46725469387878e-05
-2.13055482019106e-05
-2.76657057084438e-05
-2.65265750434628e-05
1.22568472036022e-07
-1.81518989907763e-05
-1.36319407821775e-05
-2.8182027553133e-05
-2.13895970293823e-05
-3.42978177248354e-05
-3.13379946398325e-05
-1.5474975190468e-05
-5.94095593456117e-06
-3.53635924234612e-06
5.47128420137e-06
-3.67203745480967e-05
-2.61625242452331e-05
-4.13103934821156e-05
-1.47798614966664e-05
-3.85519368100998e-05
-2.85097518539209e-05
-9.31408851932952e-06
-4.99736569291058e-06
-2.11362976160937e-05
-2.93052298424591e-05
-1.93615672409441e-05
-8.01722786382558e-06
-3.60412291573346e-05
-2.48891412379684e-05
-5.32508840488754e-06
-2.33187411851048e-05
-2.6925858669483e-05
-1.63636588499156e-05
-3.52075033987024e-05
-1.60603310652795e-05
-1.03482423313398e-05
-2.9061102829464e-05
-2.50388933652449e-05
-1.6152210884481e-05
-6.90537575705601e-06
-1.80739764212851e-05
-3.63475470050573e-05
-1.54384902409031e-05
-2.16426996082563e-05
-8.59810155063643e-06
-9.32135513515577e-06
-1.36145842717983e-05
-4.07809340074089e-06
-2.63510756141996e-06
-4.45928006198333e-05
-3.31450709093224e-05
-1.81198171568081e-05
-6.68532236884028e-06
-3.95434530713081e-05
-1.65232961910029e-05
-4.10654676661257e-06
-2.15577546021693e-05
-2.17520314522071e-05
-2.70564818272271e-05
-2.48707033114493e-05
-1.98209811877495e-05
-1.30361670703752e-05
-1.76964142582527e-05
-1.21388915385629e-05
-2.17540365311889e-05
-2.6424933708027e-05
-3.9534808735235e-05
-7.72024191362947e-06
-1.13471902342308e-05
-3.39574192038344e-05
-1.1994672078058e-05
-1.51336465605775e-05
-1.36587297518441e-05
-5.7212899134178e-05
-1.09183556359963e-05
-3.87395427167977e-05
-3.56355402178711e-05
-4.81617395355981e-05
-6.58411796922579e-06
-2.94095512316334e-05
-3.65005016798874e-06
-1.69881769484516e-06
-3.03049725249018e-05
-2.15838749852757e-05
-1.53346816367259e-05
-1.02700824747018e-05
-1.92809764270508e-05
-1.21134447369485e-05
4.51751269899623e-06
-9.93828816396913e-06
-6.89464527542622e-06
-3.68741397615848e-05
-3.53931904795597e-05
-1.39727071537935e-05
-1.91866902977734e-05
-1.57944511180665e-05
-1.98124767736014e-05
-3.18857226159394e-05
-2.06722284187563e-05
-4.78279107847817e-05
1.83606815286072e-06
-3.05755095536005e-05
-8.37158937532859e-06
-9.29271142953415e-06
-7.21462171555502e-06
-2.44049837735565e-05
-1.28339546192076e-05
-2.0154427096792e-05
-3.11043642863452e-05
-3.06525041603695e-05
-1.44418453326152e-05
-1.70166409109848e-05
-4.18338023070572e-05
-1.38461937397686e-05
-2.94654694720401e-05
-1.7525515001048e-05
-1.46644842397916e-05
-2.94356239367065e-05
-8.67704746269314e-06
-2.51810584361351e-05
-1.89158034488045e-05
-1.62138249570275e-05
-4.00286534793614e-05
-3.37178585942281e-05
-1.63112857150922e-05
-1.93255223712622e-05
-1.96285866299238e-05
-3.2667402152894e-06
-1.30386093654228e-05
-2.88894168523399e-05
-2.40162371775652e-05
-1.91876254877429e-05
-2.84911672386747e-05
-1.38941238434662e-05
-1.20746940320329e-05
-1.47039611472309e-05
-2.76616431665764e-05
-6.14768327823478e-06
-3.49659554259757e-05
8.95455172250403e-06
-2.35304855871694e-05
-7.86680428376781e-06
-1.23216718189836e-05
-1.84109414493012e-05
-1.98293676132663e-05
1.79004502084806e-06
-3.26442968035479e-06
-4.19972366524093e-05
-9.80826380909225e-06
-1.56951227973872e-05
-1.68022292033179e-05
-2.16930322054044e-05
-1.10800975255584e-05
-8.22950678230095e-06
-9.29579388112775e-06
-1.81422296854463e-05
-3.44455321247612e-05
8.70755063516807e-09
-4.60040247344637e-06
-2.93715395246419e-05
-1.31039634914468e-06
-1.91616864233866e-05
-2.15279469363196e-05
-1.9580426962102e-05
-3.14333261678322e-05
-9.86853108633805e-06
-2.5920705831176e-05
-5.0300158612191e-06
-2.9751477682601e-05
-1.68803199726902e-05
-2.76033107672672e-05
-1.67003776398504e-05
-2.15043306791247e-05
-1.49360143844027e-05
-1.41862562021146e-05
-3.48813872529864e-05
-2.54059959734144e-05
-4.55910317150365e-05
-1.72870318055354e-05
-5.90843166695535e-06
-1.53001680909475e-05
-3.66084848875028e-05
-6.664097071742e-07
-2.81804196465591e-05
-2.85499386218051e-05
-2.07071421129998e-05
-2.18543306385839e-05
-1.83333029238268e-05
-1.35011239098017e-05
-2.86829117496548e-05
-2.45962283960368e-05
-3.05268313009655e-05
-2.53715683215903e-05
-1.35131364370917e-05
-6.72800112699345e-06
-3.65438196383486e-05
-3.36651612503802e-05
-2.3617696989747e-05
-2.49485733814771e-05
-2.09622177285318e-05
-2.20552680791342e-05
-1.2493659800556e-05
8.46010093299896e-06
-1.12523802496554e-05
-1.42095586376878e-05
-2.78507408541175e-05
-2.24527823105342e-06
-1.12133345819233e-05
-1.01934811965523e-05
-4.45446340327065e-05
-4.6412955110235e-06
-6.65610938035624e-07
-3.59037501443361e-05
-6.7894869491561e-06
-4.3205664776055e-06
-7.4560620199945e-06
-7.82017154251382e-06
-1.62416638562692e-05
-2.34450850050272e-05
-1.56878877306656e-05
-1.72715409472771e-05
-4.080427026826e-05
-1.01109382481003e-05
-2.06741105391871e-05
-7.54689868800614e-06
6.25942016012431e-08
-2.25818911108078e-05
-4.87165841665215e-05
-3.06439170517716e-05
-1.97135108064927e-05
-1.69396561422544e-05
-2.04649291828878e-05
-3.50373054667459e-05
-3.52986945062008e-05
-3.21053339671369e-05
-5.70218883495507e-06
-1.89757032373419e-05
-1.37825803925845e-05
-1.78887594363836e-05
-1.14257268822726e-05
-1.35615199733789e-05
-1.66222579033267e-05
-2.54715056242265e-05
-2.07953260050566e-05
-3.24913721700291e-05
-1.63318502643579e-05
6.9324168506765e-06
-3.62727672890917e-05
-2.93169592613205e-05
-1.07582015398919e-05
-2.08184028492501e-05
-2.94128978568315e-05
4.93234139495323e-06
-5.35446185101657e-08
-9.49946193120769e-07
-7.55466397075202e-06
-5.59156066534753e-06
-1.49368788979514e-05
-3.02253929697061e-05
-1.13450501722063e-05
-2.1342687578396e-05
-1.11719617796241e-05
-2.25781337292288e-05
-1.87666047408845e-05
-2.35540259506124e-05
-3.07096871344435e-05
-2.16334008458095e-05
-3.16246930311764e-05
-8.5628830650209e-06
-2.25391947333997e-05
-3.73736945931925e-05
-3.11783405468467e-05
-2.81151675392686e-05
-6.89549204762483e-06
-2.97579709342628e-05
-4.76364125764369e-05
-3.95290419435706e-05
-1.03197583243896e-05
2.6307404993204e-06
-2.35802701077481e-05
-4.21526950422686e-05
-3.23957225553786e-05
-2.29008965032147e-05
-1.90942782903312e-05
-2.85162046922399e-05
-3.16840762985363e-05
-4.07995886948356e-05
-2.3715024125462e-05
-2.6462883530371e-05
-2.86650580357434e-05
-5.46768261074095e-05
-3.89418813901108e-06
-9.74203606672722e-06
-3.38114203403279e-05
-2.80293250371726e-05
5.7881782897429e-06
-1.74629433290281e-05
-3.52350758504516e-05
-3.47458000219514e-05
-2.57552239978247e-05
-2.73069688073123e-05
-2.20101424673127e-05
-3.17999540414097e-06
-2.62401787415448e-05
-2.64798732840911e-05
-8.54283621483119e-06
-5.90713762353954e-07
-1.33305019662611e-05
5.4830261250542e-06
-2.60158766550514e-05
-1.09450068662946e-05
-1.36331994328193e-05
-3.3295311198631e-05
-1.05373381905299e-05
-1.51867516798318e-05
-2.24152556133609e-05
-2.12215883073954e-05
-8.54573965702409e-06
-1.42040430920541e-05
-6.46622918460746e-06
-1.32233182856385e-05
-1.67463070722825e-05
-2.87389734652391e-05
-1.62147363840683e-05
-3.14866914365419e-05
-4.02797853665732e-05
-6.98038411298205e-06
-1.32735899229582e-05
-2.18848855751227e-05
-2.49669421801635e-05
-1.93577554735434e-05
-2.13246051750126e-05
-2.09216964946047e-05
-2.87361158237399e-06
-1.70177888475599e-05
-2.58358840984565e-05
-1.91415425879074e-05
-1.48130213465826e-05
-3.19681726706494e-05
-1.92255102794816e-05
-1.22928567847721e-05
-2.46784261966923e-06
-7.02891214937376e-06
-2.96293220676926e-05
-1.77348210632207e-05
-1.25188022771424e-05
-8.25637420013001e-06
-2.88873010406455e-05
-3.36571199495497e-05
-2.02047746713858e-05
-8.82732780532598e-06
-2.1048529038793e-05
-3.53902305778346e-05
-3.76631849422035e-05
-3.46174463073754e-05
-3.23860988191012e-05
-2.35377482602282e-05
-2.03444937878485e-05
-1.44884804456926e-05
-2.92752125187548e-05
-1.25674028792505e-05
-2.69286149943111e-05
-1.78044563192344e-05
-1.8260626636281e-05
-9.72489044732188e-06
-5.09503413247469e-06
-9.35043094108833e-06
-3.38113279175189e-05
-8.24642823707908e-06
-1.85209044050113e-05
-2.59422093159133e-05
-2.33292391639699e-05
-1.91684007296897e-05
3.7269744720426e-06
-2.82991906621728e-05
-1.10084295687664e-05
-1.80837756413515e-05
-3.02279252315584e-05
-2.8856047362625e-05
-2.80533990198931e-05
-1.28006068524233e-05
-5.75544106617707e-05
-1.7356035992478e-05
-2.67271442435079e-05
-6.84586536945661e-06
-1.60971469893166e-05
-6.43875578879714e-06
-1.74353110942227e-05
-2.2232369307935e-05
-1.86477077237221e-05
-6.13971554781573e-06
-1.61057241576123e-05
-2.12921321169135e-05
-3.80626109933075e-05
-2.20350514142943e-05
-4.27902058327443e-05
-3.22848158253227e-07
-1.4970112067111e-05
-2.95924253951331e-05
-8.80679388695584e-06
-2.02220009026637e-05
-3.05370960782971e-05
-2.94949188573661e-05
-2.25793834673282e-05
-1.13908867253656e-05
-1.46894238618232e-05
-2.67424352336606e-05
-1.55434969930065e-05
-3.02494260949433e-05
-2.04725171487311e-05
-1.24491419481154e-05
-2.43820362350403e-05
-3.10634360767741e-05
-1.99613589331414e-05
8.1625096345864e-07
3.21970237315957e-06
-8.95284631116779e-07
-2.51511103702823e-05
-1.06915699635973e-05
-4.69610685031296e-05
1.39704736179912e-06
-1.80162663222392e-05
-1.98249263470987e-05
-2.0207710521387e-05
-1.86311436921853e-05
-1.90714309196596e-05
-2.87125243069688e-05
-1.83214664150609e-05
-1.18159531913806e-05
-2.60705240085373e-05
-2.91848489817483e-05
-3.10869770547944e-05
-2.75148374296293e-05
-3.72684264641117e-05
-9.26600391338926e-06
-1.68844169005286e-05
-1.10057210499001e-05
-3.93527524425112e-06
-3.10415257730935e-05
-1.1242247931694e-05
-2.03851191695398e-05
-2.09627418185718e-05
-2.73783442004773e-05
-3.69961348344571e-05
-3.57567884473405e-05
-1.4320756136349e-05
-3.17642170348595e-05
-1.76982284582922e-05
-1.53589818817106e-05
-3.20446863169223e-05
-1.70727579467119e-05
-3.17567972635927e-05
-2.19890312812951e-05
-3.83810529614741e-05
-1.20716883115725e-05
-1.82357891232463e-05
-5.35398143313763e-06
-1.86036033863142e-05
-1.31155120482277e-05
-2.10189453722457e-05
-2.86524786032205e-05
-2.19335428675931e-05
-3.98608782760941e-05
-3.17814977974081e-05
-1.76982234997161e-05
-1.91579949672286e-05
-1.45753415710987e-05
-2.89647703049457e-05
-3.32036076035535e-05
-3.50514154765294e-05
-2.53364886292302e-05
-1.42403637737023e-06
-1.59008580209788e-05
-3.28328822153639e-05
-3.03460459792293e-05
-3.32303187035484e-05
-2.68867971166226e-05
-1.31346583490366e-05
-6.48085386483327e-06
-3.00428745224812e-05
-1.36446411879773e-05
-4.810019366052e-05
-4.44242786355538e-05
-2.43326240723602e-05
-2.51505516078913e-05
-7.30347811805981e-06
-8.33504611697869e-06
-1.27328613569106e-05
-2.69120290523685e-05
7.5737229532047e-06
-1.00074260668139e-05
-4.01205043854298e-05
7.87085663323573e-06
-3.74852826280994e-06
-7.11444955718956e-06
-1.09010912607504e-05
5.93704303322434e-06
-4.46335673776653e-05
-3.07024816985855e-05
-2.47154727443723e-05
-2.763477336404e-05
-3.11790844157836e-05
-2.28960185209989e-05
-1.91162541348778e-05
-8.58089927840065e-06
-2.72164108990846e-05
-2.054195060955e-06
-1.15730632931217e-05
-7.10030841427239e-06
-1.71802408764464e-06
-2.61648569570974e-05
-3.87824536669367e-05
-2.52232887034812e-05
-2.1602063519202e-05
-2.72596227094902e-05
-1.99969451541927e-05
-8.33001739855569e-06
-1.93303112451962e-05
-1.05306940942708e-05
-9.56941379618085e-06
-2.00817324124169e-05
-6.78153798155103e-06
-2.79539264828418e-06
-9.16738161977628e-06
-1.28135248963194e-05
-1.36348186319321e-05
-3.03708096491525e-05
-2.02207885921526e-05
-1.25609575865144e-05
-2.24032361116943e-05
-3.61099451744487e-05
-1.6212803361149e-05
-2.83509711415076e-05
-2.05536529919121e-05
-2.38076654054933e-05
-1.40506425792124e-05
-1.99717142639237e-05
-2.6586224788445e-05
-6.69678798672608e-06
-2.26900745017049e-05
-3.25046368961804e-05
-3.14458192379168e-05
-8.95396718463147e-06
-2.14258890442848e-05
-1.32174650650655e-05
-2.94714408687492e-05
7.06103233107398e-06
-2.42621164097829e-05
-2.3018900683276e-05
-2.0906181572542e-05
-1.36306831041367e-05
-3.78515823790455e-05
-7.7592886063084e-06
-3.31849976275859e-05
-3.91136389263499e-05
-1.78161596109266e-05
-2.43241894798775e-05
-1.80260937824674e-05
-1.79369925902632e-05
-1.65736781825583e-05
-3.12338885029217e-05
-3.29442047997947e-05
-2.01802080591257e-05
-1.20418630059742e-05
1.83172233002208e-07
-2.3571020720397e-05
-3.20127868765564e-05
-1.06488553103783e-05
3.6865506443661e-06
-3.16776536788924e-05
-1.00350185577866e-05
-2.43096904580127e-05
-3.83018539059885e-05
-2.69308133806786e-05
-1.80280125864279e-05
-1.64114188782619e-05
-1.61432465865944e-05
9.10991580073018e-08
-8.56027938187729e-06
-2.48433994001011e-05
-1.87107057248603e-05
-2.30163124651487e-05
-2.84951426933516e-05
-1.11619698727364e-05
-1.80557257815568e-05
-1.47982642366634e-05
-2.25100301714872e-05
-3.23989693695879e-05
-1.97111478031875e-05
-2.0621569240734e-05
-1.94965332831222e-05
-7.87689934859371e-06
-2.04854790672382e-05
-4.67624997521268e-06
-3.56306081842371e-05
2.65471642365362e-07
-9.55198483800138e-06
-2.42741109042052e-05
-1.94446746004372e-05
-9.23493370406222e-06
-1.93240590020401e-05
8.4596170280564e-07
4.73459914276719e-06
-2.52961917524666e-05
-2.38409384769122e-05
-1.90788185555724e-05
-2.17742066165426e-05
-4.19625588153504e-05
-3.65211197706523e-05
-3.87619479959456e-05
-2.18315345929601e-05
-3.71676845639374e-05
-3.20472609092407e-05
-1.23955917374451e-05
-3.47067601698254e-05
-3.18112179813703e-05
-2.69305482251631e-05
-3.16332512439511e-05
-2.41930200483001e-05
-2.12444339380508e-05
-3.17439154257992e-05
-3.02515976193195e-05
-1.70026603635472e-05
-7.91502450748303e-06
-2.60398857301868e-05
-1.2903389053366e-05
-1.29167123933815e-05
-1.76128692868339e-05
7.96637922603089e-07
-1.20796155829708e-05
-9.04771252636121e-06
-3.29498125432984e-05
-1.74146047672736e-05
-1.6286808440136e-05
-1.81726306595053e-05
-4.73018610336787e-06
-3.15576845816045e-05
-2.43674076934447e-05
-2.8602424837858e-05
-1.88371551899266e-05
-3.45334157006622e-05
-9.11900408741569e-06
-2.00917589851259e-05
-3.05236409752205e-05
-1.92251084235686e-05
-8.91498507511884e-06
-1.4307262568998e-05
-2.07027012632857e-05
-1.23793685749107e-05
-3.71225053880071e-06
-2.64787936713946e-05
-2.83628512695694e-05
-2.80623845162223e-05
-2.44143626071681e-05
-3.40388455014149e-05
-2.55696141946362e-05
-3.47522589901753e-05
-3.32943270532417e-05
-2.29088521012141e-05
-1.26005973960661e-05
-1.52111848097369e-05
-1.37132667882467e-05
-1.6351541569541e-06
-1.56890095194568e-07
-2.54846142840102e-05
-3.02078954638911e-05
-4.0271005884776e-06
-1.41259773038943e-05
-1.40590594803585e-05
-1.58484884412725e-05
-2.20837233887821e-05
-1.56304274130865e-05
-2.46358653748035e-05
-3.1038990788321e-05
-1.76307556241555e-05
-3.30293918790732e-05
-1.13256354566325e-05
-6.40394520890949e-06
-2.00884703314914e-06
-5.58201454390197e-06
-3.47777042743854e-05
-2.43372122949061e-05
-7.90462401476317e-06
-4.21314908385299e-05
-1.9927371486844e-05
-7.91329413688638e-06
-2.94284967251643e-05
-1.28566750236901e-05
-2.77757219564273e-05
-1.77344263583294e-05
-1.58152198372796e-05
-1.08637260106093e-05
-1.35121557087246e-05
-1.14921592455508e-05
-1.8060492607645e-05
-2.71077710352676e-05
-2.32687378030348e-05
-3.33420822645488e-05
-4.32347613145853e-06
-2.09432744043082e-05
-4.18624189700557e-05
-2.29318697685036e-05
-1.81815824525285e-05
-2.14897134207611e-05
-3.63940127591732e-05
-8.59729023698557e-06
-2.52079432861735e-05
-2.65314304338994e-05
-1.86313038964961e-05
-1.24572539056816e-05
-1.57172712541961e-05
-1.72800035329789e-05
-1.91225821575884e-05
-2.93842311405718e-05
-3.95317880922028e-05
2.13792188286028e-07
-7.96763251569102e-06
-3.7919044542792e-05
-2.69217373493759e-05
-2.46325770014883e-05
-2.54399617248047e-05
-2.33203207312334e-05
-2.0860581816872e-05
-9.40627032945967e-06
-2.01585157374059e-05
-7.75418366817828e-06
-1.12374004108208e-05
-1.20723667884744e-05
-3.24518569039273e-05
-4.48333955540132e-06
-2.5804229652191e-05
-4.99021033309133e-05
-2.03807345652574e-05
-1.71111539960512e-05
-2.97076217686084e-05
-2.07709325263804e-05
-1.54805848657734e-05
-2.36221410056196e-05
-2.37066502091949e-05
-4.00926899387318e-05
-8.18842726299182e-06
-3.07685121124029e-05
-2.61391520191413e-05
-7.75409185414976e-06
-2.49668910102328e-05
-2.24597797160626e-05
-1.18657878977786e-05
-3.49618299059637e-05
6.48943014658529e-06
-2.86888243023685e-05
-2.91936929676991e-05
-3.17422865855553e-05
1.99849848800669e-06
-1.6459798155122e-05
-1.25346002231889e-05
-2.21434222705694e-05
-4.39034594869764e-05
-3.37032366223878e-05
-1.29958543593577e-05
-3.39553494057205e-05
-3.53203922751818e-05
-2.13377483260358e-05
-1.57182164140033e-05
-7.98101982374289e-06
-3.55992060325169e-06
-2.95589830951035e-05
-1.01584526271512e-05
-3.63877610995821e-05
-2.93566577619236e-05
-2.16025502083424e-05
-1.77260370831325e-05
-1.71883376069122e-06
-4.78689411972309e-05
-2.70412369704372e-05
-2.25795923618007e-05
-3.63799538193664e-06
-2.34643016085895e-05
-3.98985893202625e-05
-1.6863247144752e-05
-2.08240291983089e-05
-1.70960956496175e-05
-1.33214403399421e-05
-2.07726808814683e-05
-3.16948095164304e-05
-2.11060642517207e-05
7.92769414602895e-06
-6.56165429645489e-07
-2.8401701824836e-06
-2.37166379209522e-05
5.25881597744692e-07
-2.4941496506631e-05
-3.15322427513313e-05
-1.891008973884e-05
-1.69111147032415e-05
-9.1165807289682e-06
-1.92551760331055e-05
-1.04070211888249e-05
-3.32564353128731e-05
-3.31697713354646e-05
-3.96360023282979e-06
-2.67661918597087e-05
-3.48915220336079e-05
-2.47770622348739e-05
-6.0909266525586e-06
-2.36119401373232e-05
-2.75049213348973e-05
-1.52389740038359e-05
-3.01209434587022e-05
-7.95705106197979e-06
-2.21494650714826e-06
-1.04110569779508e-05
-2.69235012966828e-05
-2.46499835144971e-05
-3.99370547246529e-06
-3.50825223979922e-05
9.07399805416531e-06
-2.137460462104e-05
-3.18646838788271e-05
-1.99589863568923e-05
-5.98212971468803e-06
-1.92065283182004e-05
-3.29119576946716e-05
-2.47312685939156e-05
-1.4133483444505e-05
-1.44019900952038e-05
-1.58056702033225e-05
-2.5046848478753e-05
7.30825118386783e-06
-3.18054409402962e-05
-2.23350084653958e-05
-1.56877878744213e-05
-3.36776753747453e-05
-1.28383713500895e-05
-1.71050954508063e-05
-1.15465737907934e-06
-2.73303155431148e-05
-1.69074122680461e-05
-3.49261056051344e-05
-1.26662385570388e-05
-1.88306170253529e-05
-2.55721632212701e-05
-1.11431870269955e-05
-2.63430043669331e-05
-2.08600025346623e-05
-7.60731482102692e-06
-3.75068503577891e-05
-6.09898065395101e-07
-2.1487463374966e-05
-2.97247113256181e-05
-4.18591251008077e-05
-3.84471416591913e-05
4.50079383314571e-06
-1.73048292709844e-05
-2.21636204344692e-06
-1.54268399336759e-05
-1.1832380497783e-05
-4.24439579110857e-05
-2.3437248428152e-05
-2.47020796529389e-05
-2.01259016079828e-05
-1.50984016566763e-05
-1.61809535123618e-05
-1.09391155360999e-05
-9.71264055790915e-06
-2.6869777047486e-05
-1.20496414894166e-05
-6.37600573562805e-06
-2.86505542827763e-05
-6.61059029134079e-06
-2.0036238889771e-05
-3.35517861876299e-05
-4.75378127521839e-06
-1.66936951055787e-05
-1.73253291198164e-05
-6.03922739623745e-06
-1.49845327237335e-05
-3.01730342974751e-05
-3.31443191262861e-06
-2.11495690732926e-05
-3.76956395563436e-05
-1.69951462875805e-05
-3.06059234005557e-05
-2.28500826384565e-05
-2.46857007458306e-05
-2.22927890462492e-05
-1.0194406934931e-05
-3.70100025377485e-05
-1.69964196766557e-05
-1.33312213478123e-05
-1.53199669911449e-06
-3.58184314662806e-05
-3.55366243896271e-05
-2.15860021387391e-05
-1.41985122020677e-05
-2.5492010774088e-05
-1.89047902161095e-05
-3.67151454904421e-05
-3.94617048734678e-05
-2.91934472639752e-05
-1.01524339178753e-05
-3.51249243175058e-05
-2.10838244286263e-05
2.68653011949173e-06
-2.5604136970321e-05
-2.58611554327822e-06
-8.8650182176707e-06
-1.25977977929714e-05
-5.02710778514051e-06
-2.2992386488081e-05
-1.01811994664476e-05
-1.28049215768335e-05
-3.07505797023845e-05
-1.06174724239689e-05
-5.23914676524541e-06
-1.11213892914724e-05
-2.41511118831533e-05
-4.94486095308566e-05
-3.26038191592427e-05
-3.59504174209249e-06
-1.34870588356872e-05
-2.29333350172684e-06
-3.41427641857936e-06
-1.17398418258991e-05
-2.97307102880169e-05
-3.30870933526604e-05
-2.04460718862215e-05
-9.39075182610441e-06
1.02697150804178e-06
5.6956490928797e-06
-3.06290423467697e-05
-2.73637890715966e-05
-1.69137621192393e-05
-1.96391983850225e-05
-2.30494954042551e-05
-1.51354739036633e-05
-4.12151857260761e-05
-3.79342207659473e-05
-2.21361131056669e-05
-4.66656519726395e-05
-1.74738191377615e-05
-2.85722451215949e-05
-3.32150683599121e-05
-1.71743550020855e-05
-4.44871346140643e-05
-3.57533639068887e-05
-2.36463478808112e-05
4.0342725602127e-06
-3.84188631743704e-05
-1.02421606388083e-05
-7.83438213675648e-06
-2.66669503774461e-06
-3.62835897560613e-05
-1.51820366578055e-05
-3.7554506936039e-05
-7.993493026061e-06
-1.1377789206161e-05
-3.22962884070743e-05
-1.95572734835812e-05
-1.04079798246858e-05
-2.24618470490391e-05
-3.22451678589467e-05
-3.88914368488322e-05
-2.95085555859698e-05
-1.16328336849208e-05
-2.27078918189807e-05
-2.97420387650388e-05
-1.63175315990907e-05
1.13635221297828e-06
-2.48606068062997e-05
-1.79972895786587e-05
7.72053160072744e-06
-3.75209518213309e-05
-4.13894506130147e-05
-1.34325373958296e-05
-2.41258092957957e-05
-7.76937565261289e-06
-5.51123314320414e-06
-1.05432001013921e-06
-2.75626335725719e-05
-3.97135411417226e-06
-2.42661026730417e-05
-2.84503619908694e-05
-1.16840469281069e-05
-1.38866738947954e-05
-2.02004363602415e-05
-1.60981920643334e-05
-2.08607517593448e-05
-1.34723137008117e-05
-1.9064955325801e-05
-1.9834893526302e-05
-1.08881244102879e-05
-9.10345303764693e-06
-2.89207402013797e-05
-1.5783145616516e-05
-2.48684383002853e-05
-7.26593944365007e-06
-2.43296899910959e-05
-2.98886970286586e-05
-3.13752238147915e-05
-1.95339574691768e-05
-4.86258757164714e-05
-2.56324528690872e-05
-8.13693877392416e-06
-1.9803229699251e-05
-1.46325380737341e-05
-2.02870024917055e-05
-6.04134226109774e-06
-2.53862001691174e-05
-8.61992600979295e-06
9.82673983765153e-06
-1.70563145185661e-05
-1.71297070822158e-05
-2.89602185982155e-05
-2.62143105083442e-05
-2.52910881157431e-05
-5.83616078698121e-06
-1.24137271301515e-05
-2.50596054279036e-05
-2.05566334951062e-05
-2.27890731123797e-05
-1.87437936144307e-05
-2.76895490255402e-05
-4.15737973168166e-06
-1.83431388858878e-05
-2.64278128320563e-05
-2.40671832315055e-05
-1.78277728617543e-05
-1.24765406000132e-06
-2.66608174899419e-05
-2.84663586039442e-05
-2.20855580627892e-05
-2.17989177976646e-05
-1.75157365050278e-05
-5.41414408086758e-06
-9.89292262296047e-06
-3.32468740682532e-05
-1.78734734551795e-05
-2.73276203882459e-05
-2.09215209582843e-05
-3.92931141989391e-05
-4.08833270641045e-05
-2.17319331594218e-05
-3.6127159945866e-05
-1.86211634049267e-06
-3.03232425369304e-05
-2.01038986567065e-05
-1.59011052497375e-05
-3.50311167763395e-05
-1.0136103042391e-05
-1.83689766638849e-05
-2.81814753411843e-05
-1.26467175551377e-05
-1.57501555184077e-05
-3.40447204416238e-05
-5.61434515361646e-06
-6.72722994834889e-06
-1.38846229712333e-05
-2.33676864720815e-05
-1.38838658939238e-05
-3.24756965135746e-05
-3.26200621355326e-05
-3.56104377602823e-05
-1.93934742873942e-05
-2.52003421674108e-05
-7.68121912046807e-06
-2.17831640699824e-05
-1.58075497588109e-05
-1.50646379905023e-05
-5.165262926396e-06
-3.52085543042463e-05
-4.27350173134175e-05
-2.18095756142288e-05
-3.29088202269613e-05
1.21785654342823e-06
-1.52696955435712e-05
-1.44322727077612e-05
-1.95103494099934e-05
-1.63178959048299e-05
-9.5142126228312e-06
-1.4322873830187e-05
-5.84267026557857e-06
-1.48572594680843e-05
-1.1587992735257e-05
-2.00944921841639e-05
4.73759717679454e-06
1.06370261122349e-06
-2.04383260149374e-06
-7.17884298952825e-06
-8.1361035215838e-06
-4.32314639923281e-05
-2.12735633877209e-05
5.49547419941031e-06
-1.88742360636286e-05
3.77062089569807e-06
-1.74670452434638e-05
-2.99050870957031e-05
-1.73635896443798e-05
-1.36610495146167e-05
-2.42102390616818e-05
-2.50125085096684e-05
2.25112180158761e-06
-2.48910484648505e-05
-4.1150178319695e-05
-1.65097245345002e-05
-2.19652890344754e-05
-2.34017606776981e-05
-5.59816617463067e-06
-2.96444198143436e-05
-5.72753533010991e-06
3.237866595027e-06
-2.54338597853671e-05
-2.39677546113479e-05
-1.36032107783522e-05
-2.65100047026776e-05
-3.3098185358961e-05
-1.15626012663769e-05
-1.97374998474508e-05
-1.48448489825296e-05
-3.73504602758907e-05
-2.9263222681928e-05
-2.58026204095726e-05
-4.13439263019013e-05
-2.52874947884217e-05
-1.91302388838932e-05
1.06305245457174e-06
-1.95089063060763e-05
-3.87888129749296e-05
-4.26558600422149e-05
-1.77229652156217e-06
-1.96058614980793e-05
-3.8838464161343e-05
-2.08226090912118e-05
-6.15111900126741e-06
-2.82714524436383e-05
-3.7551790495418e-05
2.42733344333331e-06
-2.13776576600235e-05
-7.21815666387509e-06
-1.33905186126552e-05
-1.6317933522512e-05
-9.92440030236048e-06
-1.9242975463492e-05
-3.68971470796702e-06
-2.81250534105658e-05
-2.65380069089994e-05
-1.98137239272637e-05
-3.40328968446265e-05
-3.76463278045073e-05
-3.4386867825282e-05
-1.15220183642662e-05
-2.82193291578933e-06
-1.72467745128247e-05
-3.46866024374012e-05
-7.81094287542904e-06
1.09901467009975e-05
2.75791003903264e-07
-1.10356757399315e-05
-4.53724442607381e-05
-2.33055227230829e-05
-6.26893556312643e-06
-3.24664035733722e-05
-3.99993497969832e-05
-1.94237371480401e-05
-2.16274389234065e-05
-4.42389947317402e-05
-2.270910512454e-05
-1.08683484247965e-05
-1.23728518555067e-05
-1.59127317426872e-05
-1.55952309728867e-05
-3.22215146156448e-05
-1.913841153342e-05
-2.60588393444213e-06
-4.78212655451407e-06
-2.22164836503124e-05
-3.12001865188953e-05
-7.27565762934486e-06
-3.11695297476479e-05
-2.2137560084661e-05
-1.59696853082862e-05
-1.50855075446512e-05
-1.46099502897781e-05
-2.37229813225707e-05
-5.09592081272811e-06
-2.89082707430416e-05
-1.05573492566721e-05
-2.61716111202485e-05
-4.51833441748053e-05
-2.95120154129624e-05
-6.23696052320855e-06
-2.5161824459025e-05
-1.1459105939087e-05
-2.35930917749821e-05
-8.40337774073996e-06
-1.51806381245775e-05
-4.37335034063992e-05
-3.59622910924632e-05
-2.44941257086004e-05
-1.84164643889516e-05
-8.7866432343915e-06
-4.53256370098795e-06
-3.51566635074862e-05
-3.029694001005e-05
-2.24024659154306e-05
-1.33842454599603e-05
-2.43827371532017e-05
-2.59066551004541e-05
-4.75338529687602e-05
-2.49854528003383e-05
-2.23238530786736e-05
-9.94601978672941e-06
-1.70287657588915e-05
-3.1361782679152e-05
-2.55406982441433e-05
-2.33332792080757e-05
-2.84520636693846e-05
-1.83560127874368e-05
-8.669795371525e-06
-2.85276723051769e-05
-1.7362459918723e-05
-3.25413616847058e-05
-4.28549605067604e-05
-1.93928260828677e-05
-9.50241937153691e-06
-2.67369456614775e-06
-1.46175342015567e-05
-1.78035198741606e-05
-2.63341495367604e-05
-2.31420215339615e-05
-3.18598065294593e-05
-2.15551148962114e-05
-2.80531591950838e-05
-9.65937136347192e-06
-3.44056645050628e-05
-8.36933314278796e-06
-2.94543280898443e-05
-3.65062864726024e-05
-1.4739973087206e-05
-2.34041069070333e-05
-3.39481657225705e-05
8.45264394136628e-06
-2.0926897227141e-05
-2.51403756286898e-05
-1.1712006907555e-05
-1.909224977185e-05
-2.29484610541864e-05
-2.76899132682272e-05
-2.67134044266011e-05
-1.59860604352324e-05
-3.04647228670092e-05
-4.47351343734139e-06
1.25307561369915e-05
-3.54543586604957e-05
-3.36180268465272e-05
-1.78356322742603e-05
-1.3785865348843e-05
-2.85299064403845e-05
-1.06897191029332e-06
-2.17766129208298e-05
4.83189926319965e-06
2.99730245307825e-07
-3.54589946611639e-06
-2.76669371336458e-05
-1.42129943624304e-05
-2.42450988862154e-05
-7.85145859442941e-06
-1.42855348032133e-05
-1.13462214836261e-05
-1.10467410828155e-05
-2.09637180791146e-05
-2.4555175755863e-05
-2.49374837604302e-05
-2.22874107844968e-05
-1.73031423649567e-05
-2.48894795059181e-05
-1.82005041770277e-05
-1.22544254215669e-05
-1.35411721824412e-05
-2.95140228700768e-06
-4.97562396919968e-06
-1.3194119261875e-05
-1.21503385747722e-05
-2.67037935709173e-05
-2.29103437717958e-05
-2.64297289029144e-05
-1.38402405490303e-05
-3.9464820978774e-06
-1.48128856757496e-05
-3.12776706059991e-05
-1.35617140107482e-05
-1.69440010524651e-05
-1.49017206502985e-05
-8.95854777564947e-06
-1.44055528357065e-05
-4.94834713697875e-06
-2.61007497002856e-05
-2.18849412069301e-05
-5.5230902025158e-06
-3.30237830549458e-05
-1.5358971474625e-05
-2.86959652021587e-05
2.84829676170481e-06
-5.42616161311673e-05
-1.85844469471866e-05
3.77999718275438e-07
6.80211450351908e-07
-7.90690134445933e-06
-2.74697782298386e-05
-1.72369550901429e-05
-1.78069066197618e-05
-1.51623656710276e-05
-1.14202006136669e-05
-3.07366574938034e-05
-1.61292519450078e-05
-3.24340633360682e-05
-1.6033514621381e-05
-5.06220825011863e-05
-2.15259902934794e-05
-3.38177616667917e-05
-4.09546484103798e-05
-3.78023261280379e-05
-3.19230154562427e-05
-2.66351742611429e-05
-6.30089604688253e-06
-4.89528409320721e-06
-7.16818848675139e-06
-7.8899526247834e-06
-2.87885242418797e-05
-3.22345598471998e-05
-1.87101321220241e-05
-1.6575378266516e-05
-2.14598290703177e-05
-1.02313243078607e-05
-1.65727659458006e-05
-2.17152823029869e-05
9.9475320971393e-07
-1.20145733332404e-05
-1.67341372879627e-05
-1.96029697276236e-05
-1.58240755593435e-05
-3.07167517326086e-05
-4.31570442750182e-05
-8.00757082868745e-06
-1.70394385239088e-05
-1.80765756454639e-05
-3.00126038350818e-05
-3.37634227926207e-05
-1.98452548279164e-05
-1.93135577181793e-05
-1.90646448617397e-05
-2.77663818005771e-05
-1.9520435450687e-05
-9.03342276871011e-06
-8.05400925343329e-06
-2.46158954666734e-05
-6.28152349569454e-06
-1.66717825443761e-05
-4.83292996014419e-05
-8.42981249465789e-06
-2.41765804583815e-05
-3.1586195897222e-05
-1.87773487549983e-05
-2.48806115613252e-05
-4.83297675773017e-06
-1.72111867724071e-05
-2.30660052580738e-05
-3.17729399328903e-05
-1.5524280000108e-05
-2.24706738970034e-05
-3.20368263433481e-05
-2.40174209294412e-05
-1.33445778131569e-05
-2.81718827213499e-05
-3.49291757551991e-05
-9.50037625925415e-06
-2.28055758911337e-05
-1.91547854353237e-05
1.21767901092967e-05
-1.50938399055873e-05
-2.4337785326157e-05
-2.47638282698401e-05
-3.9859668022631e-05
-4.24011352641569e-06
-1.56300786841583e-05
-3.16016068726009e-05
-3.28899748974349e-05
-2.9928265180424e-05
-2.42320330605855e-05
-1.00680603959235e-06
-1.15374667190113e-05
-2.21579062858528e-05
-2.88006441843885e-05
-8.18472149069157e-06
-3.63921496675961e-05
-4.01259318791273e-05
-6.8082141323107e-06
-2.05867400372137e-05
-1.31659804580866e-05
-3.52069596129365e-06
-3.7065180016946e-05
-1.83427119283434e-05
-2.00891553169723e-05
-1.5033025478067e-05
-1.60590193411716e-05
-2.76833475110478e-05
-3.3719407526952e-05
-4.03197035974991e-05
-2.61411563642269e-05
-4.51082574752652e-05
1.03844881309314e-05
-5.12845424460529e-06
-1.94396061293568e-05
-2.94300713798916e-05
-2.1579215989782e-05
-4.29511932465846e-06
-1.14238088375519e-05
-3.19512110530514e-05
-2.75269775993665e-05
-2.89949813394579e-05
-2.23064375799781e-05
-2.48789438483139e-05
-2.61744994638729e-05
-3.6182696131977e-05
-2.65360578540017e-05
-2.67623816237658e-05
-2.00487862967243e-05
-1.80607800112133e-05
-2.82648093911742e-05
-1.92572041191019e-05
-2.58209065202893e-05
-2.14897209775211e-05
-5.05286857026526e-05
-3.01330962355481e-05
-1.92475885320195e-05
2.0688945344808e-06
-2.49124014506863e-05
-1.73956160104174e-05
-7.71706626604392e-06
-1.09460558353622e-05
-2.97981123751852e-05
-2.59650135047071e-05
1.91579031017112e-06
2.24511644972829e-06
-1.25449963001223e-05
-1.84996367028746e-05
-4.28881725710239e-05
-9.02145576728996e-06
-1.9732642126616e-06
-2.80002514669251e-05
-4.17618459248886e-06
-2.5726272090051e-05
-3.05546560281071e-05
-9.68075254819989e-06
-4.27214423269474e-05
-2.98696112402341e-05
-1.91931068689472e-05
-2.872879959641e-05
-1.87226521384696e-05
3.95468776152768e-06
-4.74236158092968e-06
-8.29749033956715e-06
-2.45249463870725e-05
-1.33474295507385e-05
-2.97042891259233e-05
-2.58607260919254e-06
-2.10929453167391e-05
-4.44367767904281e-06
-1.49655994620579e-05
-2.11336606880084e-05
-4.03588903971619e-05
-1.35210025667546e-05
-2.81335214195159e-05
-3.60958568351139e-05
-2.0420782196185e-05
-5.07483235327371e-06
-1.85958641836977e-05
-3.89338536690143e-05
-1.55455003797129e-05
-1.52716580584505e-05
-1.52879324894389e-05
-2.07575586836093e-05
-1.29028466520716e-05
-2.97305809422566e-05
-3.59868798502873e-06
-7.20034095173813e-06
-8.43469845890951e-06
-3.31293542078172e-05
-1.27959945865558e-05
-2.49272438055437e-05
-8.75549846333541e-06
-1.69015188569525e-05
-3.25363368707349e-05
-2.69343321973561e-05
-2.63141822698929e-05
-3.09771537108836e-05
-3.29365705188834e-05
-4.81466289057546e-06
-1.36764808685955e-05
-2.42049089838258e-05
-4.6319646446953e-05
-2.66006580952173e-05
-2.24927981633488e-05
6.48425759624762e-06
-3.53580506535787e-05
-4.04767670688884e-05
4.03239742973182e-06
-2.59980476078304e-05
-2.29407585850848e-05
-1.56246433877792e-05
-1.06493418211007e-05
-2.5450694681194e-05
-1.68951182066197e-05
-2.22894092823169e-05
-1.78461695357513e-05
-2.05927449403644e-05
-1.95277775849641e-05
-3.69566960824582e-05
-3.59637170578488e-05
-2.3636668033766e-05
-1.53070213170659e-05
-1.66759528195692e-05
-2.5922346899532e-05
-1.54268636978567e-05
-2.71326771041762e-05
-3.69580079497152e-05
-1.80182254448414e-05
-4.00879396071229e-05
-9.22192803812705e-06
-3.43833621281464e-05
4.65060361134199e-06
-5.08642761531475e-05
-1.01250146814436e-05
-1.36254592853484e-05
-3.69663608056782e-05
-2.8359618334808e-05
-2.66262936251327e-05
-2.62510499733926e-05
-9.85578772632723e-06
-2.17455196474637e-05
-3.10672875635133e-05
-2.28356409425925e-05
-1.20877305793298e-05
8.68037451746326e-06
-4.14259922565239e-05
-1.95147297369716e-05
-2.41619489450074e-05
-1.29870056073042e-05
-1.58394598966748e-05
-3.02502960386763e-05
-2.88696187256428e-05
1.12009568628674e-05
-2.10994723970604e-05
-1.2924553732439e-05
-2.23887596760459e-05
-2.41791992903333e-05
-2.81929595931612e-05
-2.21154181579171e-05
-8.52638717693849e-06
-2.09447919392617e-05
-2.31538439705953e-06
-3.87570327544514e-05
-3.36249818296616e-05
-1.93887544807571e-05
-6.81424551095892e-06
-6.93265603482936e-06
-1.44532933127681e-05
-2.71542183885148e-05
-2.68256936340123e-05
-1.1276629423248e-05
-1.16598595755921e-05
-2.91300880789907e-05
-2.5257429103056e-05
-2.39371383431468e-05
-2.20028257006914e-05
-4.07928364759112e-05
-2.48661790737398e-05
2.76284104226627e-06
-1.11604201075039e-05
-2.299676572378e-05
-7.98227043745853e-06
-7.85301831889467e-06
-1.54952788571084e-06
-1.84327048130737e-05
-2.07953428918874e-05
3.88695206169516e-06
-3.77991716487702e-05
-2.72577064195402e-05
-1.33875336622638e-05
-3.61715520896664e-05
-1.87452253483757e-05
-1.70622630821298e-05
-2.72019688431548e-05
-3.8687396597247e-05
-2.80091012227725e-05
-3.00790575595076e-05
-2.6593785999979e-05
-2.8798101218916e-05
-4.05229746219535e-05
-1.6823483187362e-05
4.39424343902476e-06
-2.12253332188507e-05
-1.45780067386098e-05
-1.89366796942996e-05
-2.44562701500998e-05
-9.50901120548497e-07
-2.76197640021585e-05
-1.13463356911097e-05
-1.96256282015281e-05
-2.54375873341683e-05
1.37152799463409e-07
-2.23059786434e-05
-4.22475210633627e-05
-9.89626004758205e-06
-2.08548304096725e-07
-2.31202161578003e-05
-1.77507295214017e-05
-1.38535427189522e-05
-2.94187157009839e-06
-2.32654646948902e-05
-2.07525751165704e-05
-2.66358471368922e-05
-1.46351821372835e-05
-2.30796150965805e-05
1.159605942776e-06
-6.3645041428076e-06
-1.60707832980578e-05
-1.88020058667746e-05
-3.84918093986034e-05
-2.16238297115866e-05
-8.18515060154991e-06
-1.87624128322651e-05
-2.25110158203404e-05
-2.03003225669883e-05
-2.02870447943378e-05
-8.79192450931679e-06
-2.44039975015529e-05
-1.34131019900062e-06
-2.33896796506659e-05
1.94178755481099e-05
-8.67310276160598e-06
-4.77595823365729e-06
-3.06831552866822e-05
-1.95273459377905e-05
-1.92810842934817e-05
-1.27621651239368e-05
-4.71435799389696e-05
3.63474275297373e-06
-9.44075152502572e-06
-2.09853602625413e-05
-2.04685039828516e-05
-2.15527225754104e-05
-3.68135543312444e-05
-5.21277726413903e-06
-2.0824310513485e-05
1.97714194456022e-07
-2.19653328208345e-07
-1.34609048673183e-05
-1.59399450580196e-05
-1.25696814573834e-05
4.51295273699627e-07
-2.52592695025695e-05
-1.97903976776662e-05
-3.98032285593834e-05
-2.2985583103983e-05
-2.61239851466422e-05
-3.79114905313624e-05
-1.66363132136611e-05
-2.59988009721318e-05
-4.43602774328069e-05
-5.3252741210485e-06
-2.71644856387798e-05
-2.55003154854017e-05
-3.95499454826704e-06
-2.19269394380729e-05
-3.48975069831455e-05
-5.01018048082489e-06
-3.8760059278799e-05
-1.93692168211995e-05
-1.88651359679213e-05
-2.29857506754336e-05
-3.73286697274949e-05
-3.03480960066415e-05
-4.45788520200087e-06
-1.89599916699954e-05
-2.52915705626667e-05
-1.23501944947535e-05
-1.04368649269449e-05
-1.0510290570076e-05
-3.25318046220632e-05
-2.91464494997534e-05
-2.46059344319772e-05
-7.95603518694979e-06
1.06717985588242e-05
-1.76594738891404e-05
-2.06645354837646e-05
-1.54423275005943e-06
-1.87329692073089e-05
-2.32496238504976e-05
-2.81118572772212e-05
-1.40604796802274e-05
-2.39505497436888e-05
-1.45159001587929e-05
-2.32956734400636e-05
-6.50093623244829e-06
5.71930776558427e-06
-1.76987792044882e-05
-3.36437362339348e-05
7.67715825911371e-06
-1.73998554452903e-05
-7.13137240309869e-06
-2.35676981125388e-05
-2.29180922969665e-05
-3.33064862269014e-05
-2.23015239481341e-05
-3.72709702079974e-05
-1.86834242807808e-05
-6.18228232570212e-06
-2.81119211834344e-05
-6.66830206953888e-06
-1.6192443139209e-05
-2.08142561997077e-05
-2.56388032299257e-05
-8.22436741537815e-06
-4.10887576373751e-05
-1.59098239134059e-05
-3.34467799613321e-05
-3.14113052478e-05
-2.35684366893493e-05
-3.8147966915543e-05
-1.17189340881817e-05
-3.5804590097582e-05
-1.75057787333068e-05
-2.28894698728079e-05
-1.90638522543193e-05
-1.10267616978995e-05
-1.02351007690312e-05
-1.63900735126575e-05
-2.47607954435632e-05
-3.94220934777923e-05
-1.17337084615846e-05
-1.08536716377849e-05
-1.97187881451272e-05
-2.0384658417572e-05
-3.87068582855562e-05
-2.71757540185682e-05
1.38600644135703e-06
-1.41438387181712e-05
-1.13748694452143e-05
-2.63371490165585e-07
-6.64458042427168e-06
-1.35928123290932e-05
-2.87324806418898e-05
-3.90073928117212e-05
-1.9936523798387e-05
-1.29891061493518e-05
-1.62604000578875e-05
-8.84813935407806e-06
-2.1043635929825e-05
-3.21777514034158e-05
-1.6764462244746e-05
-1.83562513400047e-05
-2.33912336152018e-05
-3.02929251512166e-05
-3.12914861502399e-05
4.59809680758263e-06
-1.1859966737328e-05
-3.86630072272688e-05
-1.56878494679726e-05
-1.8820643788656e-05
-2.70468446684906e-05
-4.10387665546276e-05
-2.49149830828312e-05
-2.15623786595057e-05
-3.73750322954235e-05
-2.53887961409813e-05
-2.01109329330108e-05
-1.9223231312712e-05
-1.16368909328789e-05
-2.67420770838743e-05
-3.65532125711631e-05
-2.66335724291964e-05
-1.253882933252e-05
-3.61324295745957e-05
-1.91166891110055e-05
-3.60875080209066e-05
-1.41555024420825e-05
-2.60367772566167e-05
-1.61168896542789e-05
-2.00895953893863e-05
-2.27593759639861e-05
-2.45861967195428e-05
-8.32007744756327e-06
-2.39096709117526e-05
-1.89418427259083e-05
-2.90921448654852e-05
-2.32448996691209e-05
-2.79659365485285e-05
-1.60287737552501e-05
-3.72205809961965e-05
-2.46758403647262e-05
-1.36083276066606e-05
-1.27872340701735e-05
-3.37425284870343e-05
-4.97705899775004e-06
-1.8729527583903e-05
-3.85951219690973e-05
-1.86039296177528e-05
-3.0558286326099e-05
-3.11532982509602e-05
-1.59808369840481e-05
-2.46665281386472e-05
-3.86397637402189e-06
-3.46747363187838e-05
-3.28208743604426e-06
-2.60299402083695e-05
-2.47951440213821e-05
-4.27956469906096e-05
-1.26110123704623e-05
-1.87600366865534e-05
-8.61629399142673e-06
-4.44824366829677e-06
-2.74481585110654e-05
-1.04012119341876e-05
-1.42326015958097e-05
-8.28706556543527e-06
-1.3690618404741e-05
-3.71958179148577e-05
-6.0000617615864e-06
-9.62619789270128e-06
-1.3611810996552e-05
-2.31841621387136e-05
-2.22876394456399e-05
-1.70663301047013e-05
-3.28302914185053e-05
-1.78059055352915e-05
-2.40472700580686e-05
-2.19568333886463e-05
-3.28891987791047e-05
-3.77359862612594e-05
-2.03967319678989e-05
-2.01793999706796e-05
-1.83481477039123e-05
-2.65481693371099e-05
-6.60950996359165e-06
-1.28942678329038e-05
-9.4351678586704e-06
-3.17024029242272e-06
-2.85643930847678e-05
-4.87792358925811e-05
-2.59350906525843e-05
-2.61070804988687e-05
-2.75745356065356e-05
-2.54130385137899e-06
-2.28093367531987e-05
-1.70709842777071e-05
-2.87965080560383e-05
-2.42125608512537e-05
-1.78784022026408e-05
-1.43455820095728e-05
-7.71903841413818e-06
-3.56902430426768e-05
-2.27488782302024e-05
-1.58120481530282e-05
-1.1444589772418e-05
-1.82224453570576e-05
-2.86872527998324e-06
6.6057860531692e-06
-1.18234434573018e-05
-1.59441374276055e-05
-3.53982956437835e-05
-9.6702463030478e-06
-2.29835626295964e-05
-1.78790114642306e-05
-2.80045187453242e-05
-3.14010272052742e-05
-3.19712683295626e-05
-1.45039725283911e-05
-2.93467176398242e-05
-1.18227887631471e-05
-1.02232611499592e-05
-2.19550276932868e-05
-7.82612785804919e-06
-2.41979989779958e-06
-2.64137912683675e-05
-4.55901753540296e-05
-3.22463864018384e-06
-2.4876785190855e-05
-1.56770610468054e-05
-1.68116224093304e-05
-4.28574404165318e-05
-1.41345744663434e-05
-2.52396312602869e-05
-1.14114027378064e-05
-2.00222791264705e-05
-1.62562001354033e-05
-2.54726243391846e-05
-1.79629715809188e-05
-2.00518595485054e-05
-2.88614350961626e-05
-2.07304602378656e-05
-1.04377859113109e-05
-5.11167341692775e-06
-4.54591383142239e-05
-2.48984041886623e-05
-3.24983003859742e-05
-2.71491830696372e-05
-1.64300679845316e-05
-5.48277504148017e-06
-1.65316736644668e-05
-2.85044921359964e-05
-2.67932710560027e-05
-3.56434905452985e-05
-1.07271437821294e-05
6.76947665193868e-07
-2.4511210071365e-05
-6.42358886911299e-06
-2.39512378199303e-05
-3.01122135765533e-05
-2.98123318460992e-05
-1.85399295755965e-05
-1.00416913673717e-05
-3.35451897579962e-05
2.0009180867544e-06
-2.03787207117046e-05
-2.74083997047947e-05
-1.70111933812531e-05
-2.50888256588754e-05
-3.48021865860296e-05
-9.30923195474571e-06
-3.02595877870627e-05
-2.32890223055376e-05
-1.35387784228502e-05
-3.80235772480254e-05
-2.56034593792271e-05
-1.43084185061131e-05
-2.32342476363978e-05
-1.33766327012818e-05
-6.18645443945826e-06
-2.78813173996589e-05
-9.8512007097915e-06
-2.67463504216667e-05
-2.51920717020391e-05
-2.49828279821658e-05
-2.09214413686174e-05
-9.98326937855333e-06
-2.39575895207473e-05
-2.21679374523342e-05
-1.83309455319035e-05
-1.37621179115915e-05
-2.05800538414177e-05
-3.87127494797952e-05
-1.93877830968604e-05
-2.52378650927066e-05
-2.31438658989347e-05
-1.95014363642657e-06
-9.13750606924359e-06
-1.10126244768136e-05
-3.27341760472139e-05
-2.31626632530644e-06
1.72768511797258e-06
-2.44018045856499e-05
6.96398384599782e-06
-2.9432623892174e-05
-2.81916377341841e-05
-2.34857141997293e-05
-1.9136371143533e-05
-3.34290056509984e-06
-3.48080405030923e-05
-3.80142336852787e-05
-6.37933066755742e-06
-1.31006455396011e-05
-3.37085938785162e-05
-1.61213790623273e-05
-9.64042336435056e-06
-2.01813947927162e-05
-4.41907062279257e-06
-2.27465246566568e-05
-4.47752996109514e-05
-2.78084977334616e-05
-2.01935130851154e-05
-1.81610321279296e-05
-4.35555238969967e-05
-2.16420812368653e-05
-1.41990572194882e-05
-1.75269132203936e-05
-7.63890840223427e-06
-2.66622611316598e-05
-2.35649998788448e-05
-3.3504286019569e-05
-4.01543505392646e-06
-2.39785428559174e-05
-1.59186603647121e-05
-1.18983142234742e-05
-1.10095295757844e-05
-4.97245778927728e-05
-2.71432538516048e-05
-3.16939396120913e-05
-2.35282350048332e-05
-1.77497605807434e-05
-2.71558035388559e-05
-3.6556814086636e-05
-2.53487174662368e-05
-2.52477959291974e-05
-1.24569518018906e-05
-1.01588788235213e-05
-2.36012936107887e-05
5.52742052217606e-06
-2.54900323019636e-05
-1.30022270154002e-05
-1.12034237214292e-05
-4.48683164111832e-05
-7.21302097881921e-06
-1.92404880734733e-05
-2.53399038461533e-05
-8.28090211668074e-06
-1.58744400987056e-05
-3.08342683227557e-05
-3.81012068664036e-06
-1.74773189763028e-05
-1.97975854815276e-05
-2.18788727940958e-05
-2.61897444390546e-05
-2.33774832503291e-05
-2.01618041297741e-05
-2.09696874790976e-06
-2.47410792943237e-05
-1.89819116416357e-05
-5.36352574357772e-06
-3.79534927379447e-05
-1.1037792085127e-05
-2.66478269360504e-05
-2.52350141876354e-05
-1.5310918358085e-05
-2.26868199298839e-05
-2.45605797592623e-05
-1.15898763271871e-05
-3.25132636297142e-05
-1.42047113562554e-05
-7.95141260851011e-06
-3.35550309470871e-05
-3.59613263773857e-05
-1.22140433660438e-05
-3.09925278800539e-05
-1.5894138435592e-05
-2.0684505771634e-05
-1.28516102420714e-05
-2.46700152913743e-05
-1.41353079761089e-05
-4.65341466698053e-06
-2.70503605859559e-05
-2.32554410262482e-05
-2.47602700665809e-05
-3.30898697825488e-05
-3.72179190003041e-05
-1.39630525473248e-05
-2.93838380658144e-05
-1.51062117702306e-05
-3.38764144367208e-05
-7.80127514494546e-06
-3.53476461975099e-06
-2.44346081031858e-05
-1.33457726276504e-05
-1.85181750209617e-05
-1.64595176307408e-05
-2.44589542671932e-05
-1.9776776708047e-05
-2.43830045684373e-05
-1.65408377592667e-05
-1.10681934926251e-05
-1.18598466950069e-05
-2.390295486399e-05
-2.7783436723209e-05
-1.53390382413369e-05
-1.77835706885555e-05
-2.28410978948083e-05
-1.95007219348355e-05
-1.57734475464454e-05
-2.50928162282051e-05
-1.11770576507891e-05
1.1546712240349e-06
-1.36178294982226e-05
-2.85005670390658e-05
-2.60724469397701e-05
-2.65758696886519e-05
-2.28845480322598e-05
-2.11031030181423e-05
-1.57504169292431e-05
-1.99642925866431e-05
-1.85198429794891e-05
-1.24949449118393e-05
6.26777738007839e-07
-1.45673339942346e-05
-2.85445708567359e-05
-1.76770841631205e-05
-2.33676152511612e-05
-2.22986596880754e-05
-2.7447304158986e-05
-1.34664388436673e-05
-1.95191535303759e-05
-3.19483152252107e-06
-3.08845051404692e-05
-3.98038013054515e-05
-1.54347877407957e-05
-4.1257641939165e-05
-3.00321209055333e-06
-3.26595919434269e-05
-1.15978615359618e-05
-2.93554368048255e-05
-4.19419169744907e-05
-1.71202089677665e-05
-2.47252633045247e-05
-9.41439915210817e-06
-2.09065601185003e-06
-1.93217465647774e-05
-1.6499677299767e-06
-2.56618144053659e-05
-1.76850092027985e-05
-2.41854024276066e-05
-1.54725167213898e-05
-3.9088951839435e-05
-3.44391747684226e-06
-1.82792021311817e-05
-3.32062861303323e-05
-8.88541779493021e-06
-4.48043686583924e-05
-1.74710917766888e-05
-2.33365759212453e-05
-2.19720044884047e-05
-1.29938755676019e-05
-2.94749598610818e-05
-6.60556584022673e-06
-1.09851113318554e-05
-1.87595923492124e-05
-2.57560980067277e-05
-2.06706845898279e-05
-1.80138090545701e-05
-3.46658772858388e-06
-1.32167075619505e-05
-1.34704661716334e-05
-5.35663791988036e-05
-2.30968097631484e-05
2.82515525823233e-06
-2.12718320681574e-05
-2.81301916703578e-05
-6.52513792677203e-05
-4.0451151005302e-05
-2.71181384781962e-05
-3.22848146996325e-05
-2.47201290936702e-05
-1.43092532153742e-05
-2.54939849388568e-05
-2.15184267129482e-05
-2.93880957046051e-05
-1.06580816165394e-05
-3.79911861830884e-05
-1.4440939494691e-05
-2.7811519877076e-05
-1.69860095254307e-05
-3.83937816181464e-05
-1.15296642858304e-05
-1.25335001153412e-05
-3.57845788584608e-05
-1.45439287897128e-05
-7.96749331102006e-06
-4.14846466359527e-05
-1.89795335379032e-05
-5.14315098387149e-06
-3.54646171536298e-05
-3.49108626679914e-05
-2.31525240481946e-05
-1.91026448539154e-05
-1.62643589605022e-05
-1.62409302700753e-05
5.22977680058059e-07
-3.64476224653828e-05
-2.16112474449242e-05
-3.57560697648173e-05
-3.01965093913207e-05
-1.85162858651265e-05
-2.36234228716623e-05
-2.05322195292149e-05
-1.05553594536478e-05
-2.61825862007058e-05
-3.77613802426887e-05
-1.33124398620235e-05
-2.40916479842401e-05
-2.72632024975818e-05
-4.28737901806578e-05
-2.56483941978814e-05
-7.2589532613111e-06
-2.99323694386402e-05
-8.2493059532737e-06
-2.42349941685903e-05
-3.05357345186525e-05
-1.903535721854e-05
-2.38623262703997e-05
-1.94179003242437e-05
-4.01581292337603e-05
6.07135132165227e-06
-1.95489045308073e-05
-1.1074064320308e-05
-2.48993401397115e-05
-2.83437998025207e-05
-2.52672133030115e-05
-3.77431399848807e-05
-3.74153059360083e-06
-8.15401824526527e-06
-2.27892483854409e-06
-2.41178301690643e-05
6.29821841956177e-06
7.23187302254289e-07
-2.4610021376001e-05
-7.33527580095749e-06
-2.40675923634062e-05
-2.32324293321592e-05
3.74153293744918e-07
-2.96168869644571e-05
-8.68088765727352e-06
-1.10208964347816e-05
-1.4531073290561e-05
-7.86697812285212e-06
-1.73935753638991e-05
-2.49754770284347e-05
-2.28428324642961e-05
-3.64170632311761e-06
-2.49971822855346e-05
-3.17856197720651e-05
-1.1257359017071e-05
-3.04836578079185e-05
9.3834648801858e-06
-1.59053100863011e-05
-1.36591839203269e-05
1.15914198434959e-05
-3.02181260041633e-05
-2.06617071289873e-05
-2.89074370571452e-05
-1.54170205569916e-05
-3.17341315165648e-05
-1.54556699412674e-05
-1.54740522870143e-05
-1.42767508355662e-06
-2.11173177415422e-05
-3.06591723312737e-05
-3.03096095395532e-05
-1.78603482639894e-05
-4.34577969857382e-06
-5.17418707215971e-06
-2.71310704355943e-05
-2.46982360414886e-05
-2.63955383483503e-05
-2.72930271528344e-05
-4.42267030050413e-06
-1.49889519957709e-05
-3.48020171971902e-05
-3.38052374539934e-05
-1.61432937111679e-05
-2.21343920837379e-05
-2.33950503583036e-05
-3.72629358616932e-06
-2.04518356358357e-05
-2.84269567230359e-05
-1.81212391996577e-05
-1.74171005394121e-05
-3.28636470168483e-05
-3.2328033079681e-05
-2.56302965778719e-05
-3.56394160884114e-05
-2.28914767377132e-05
-1.66231286616674e-05
7.93270875671409e-06
-2.99331720125109e-05
-2.17799221873867e-05
-3.16312648142163e-05
-1.79911608259263e-05
-2.12511585082006e-05
-2.09502231451347e-05
-2.28288948677821e-05
-9.26571712886542e-06
-2.51887884956278e-05
-1.2467699259279e-05
-3.54117034302881e-05
-2.93201061755808e-05
-6.87245476860331e-06
-2.76111605581891e-05
-9.20916616578507e-06
-2.04866787829541e-05
-2.678094583538e-05
-1.99046674549408e-05
-3.14087682471418e-05
-1.75408306459772e-05
-1.72688371172476e-05
-7.50250975425178e-06
-3.07094830393231e-05
-2.17767194576744e-05
-2.5739377576011e-05
-2.40963787529995e-05
-1.43605421579512e-05
-1.37042774816344e-05
-1.45631370759923e-05
-2.25866462638092e-05
-1.09210137211735e-05
-2.55312098832867e-05
-1.51248165926918e-05
-5.26692538328876e-05
-2.65033985374871e-05
-3.60113990148112e-05
-1.21405104146547e-05
-2.45366770179258e-05
-9.02592846979551e-06
-3.06809780579186e-05
-2.19871904561804e-05
-1.90547417248276e-05
-1.54866863875747e-05
-4.18696466983682e-05
-2.39902893214631e-05
-3.56487885342383e-05
-1.59728792476545e-05
-1.26890408906293e-05
-9.95324581391271e-06
-1.37966114240015e-05
-6.48638359112849e-06
-2.8745213213094e-05
-1.23764199595699e-05
1.06510720422267e-06
-5.12251265738833e-06
-9.29715032009029e-07
-3.00158297637977e-05
2.80797863107753e-06
8.10670530981908e-06
1.48018335761183e-06
-5.54224147310309e-06
-9.03492838442776e-06
7.97374052456836e-06
-1.66927428315823e-05
-2.34885145999259e-05
-3.90897162678597e-06
-3.78218164942658e-05
-2.09201923378169e-05
-4.42259771931863e-05
-1.81994126478053e-05
-4.15636153740921e-05
-2.27826765556535e-05
-2.74417556881197e-05
-1.92113710051228e-05
-2.42145636455533e-05
-1.71288429719825e-05
-5.8152549070346e-05
-2.43704308386775e-05
-1.61075124377574e-05
5.17212903376121e-07
-3.15928507298334e-05
-2.66078860649563e-05
-1.22358727242956e-05
7.59585759571255e-06
-1.29201944972063e-05
-1.23718995028013e-05
-1.12178565993103e-05
-3.56672413064274e-05
-1.2104547970552e-05
-2.36694876630319e-05
9.02202061193001e-06
-1.5754462027912e-05
-2.84591210483384e-05
-1.56955401128472e-05
-2.6289422471513e-05
-3.66060387937214e-05
-7.88601541626175e-06
-9.75006067262053e-06
-1.31940463834111e-07
4.05916166752662e-06
-1.29408417026645e-05
-1.7262082411977e-05
-2.92377817419549e-05
-4.23535354174573e-06
-3.68512460850867e-05
-1.47491781926189e-05
-2.47173829308234e-05
-2.23250200197535e-05
-1.98452111970842e-05
-1.84605225527587e-05
-3.06412103795791e-05
-2.3608979910249e-05
-2.22278141390293e-05
-1.27281588031402e-05
-1.0691483964586e-05
-1.41838320219936e-05
-2.15742454008259e-05
-1.56516512823189e-05
-7.93681680156894e-06
-1.87139968722796e-05
-2.68784882373428e-05
-1.7111210518777e-05
-3.07248047198331e-05
-1.34160078930468e-05
-3.45356330843186e-05
-2.65629086169642e-05
-3.7252392431291e-05
-1.48240873843708e-05
-3.1176150100348e-05
-3.10642510655556e-05
6.32235770454856e-06
-1.53852054008031e-05
-1.76921888219991e-05
-2.605906349335e-05
-1.80813088011041e-05
-1.80654851759187e-05
-2.7478732036507e-05
-3.30678330448309e-05
-1.48400243510863e-05
-3.64847440404362e-05
-3.63649904397687e-05
-1.34090005220416e-05
-2.01649273648564e-05
-7.15543791140725e-06
-9.79933637859562e-06
-1.7865350014764e-05
-2.66238650922864e-05
-1.91281788225736e-05
-2.73258613737426e-05
-1.97511611182004e-05
-3.91392916664765e-05
-3.53160344784494e-05
1.48162272850953e-06
-1.32038044224786e-05
-2.66128442853157e-05
-5.42477527105133e-06
-1.3062619565751e-05
-1.51369881185373e-05
-1.51681500857707e-05
-2.24784958191087e-05
-1.32620761505256e-05
-3.50929672479721e-05
-2.77610609831286e-05
-8.47174733303469e-06
-1.64991303477023e-05
-3.48003521780477e-05
-2.95923926926791e-05
-1.44351908393987e-05
-3.16545154120184e-05
-3.24589959861077e-05
-1.00389335482602e-05
-3.56340589124284e-05
8.16490191030654e-06
-2.32283934446503e-05
-4.86279186478955e-06
-1.60643376471405e-05
5.56552876356464e-06
-1.96655217260402e-05
-9.30383390646825e-06
-3.22371994121292e-05
-3.25398052130244e-05
-2.90854498112922e-05
-1.67348241456374e-05
-2.73256712346558e-05
-3.69087761495995e-05
-3.45759521322022e-05
-1.60347096097903e-05
-4.31838697889622e-05
5.77924004369074e-06
-1.53245067558137e-05
-1.20114347617275e-05
-1.48228329564342e-05
-2.74978957073505e-05
-6.32674898828213e-06
-1.20905000319567e-05
-3.34603777617263e-05
-3.5611129184434e-05
-1.25512039730709e-05
-2.21271633797469e-05
-2.1428025680519e-05
-3.46497299977872e-05
-2.11419969009339e-05
-3.68356720847012e-06
-3.16741470639847e-05
-1.65523277226177e-05
-1.9140390290424e-05
-4.09420175286569e-06
-2.09447981397028e-05
-3.10694545159229e-05
-4.04444282766058e-05
-1.82980888574138e-05
-1.25041901620844e-05
-1.80100092517145e-05
-3.9954969597949e-05
-2.23571354864161e-05
-3.17495221600744e-05
-2.20489377317855e-05
-2.49625602515831e-05
-3.18710743196074e-05
-1.58019996703311e-05
-1.04458170686445e-05
-4.73495599340614e-05
-3.22584601049479e-05
-2.40370416124207e-05
-3.33627011749954e-05
-1.34171086513224e-05
-2.25390547441027e-05
-1.86034708466414e-05
-3.17139917031426e-05
-2.13678015842262e-05
-3.12728978803197e-05
-3.40709365964469e-05
-3.94168729065846e-05
-2.14963202096502e-05
-7.0310067781552e-06
-1.50463188244853e-05
-1.77072097689962e-05
-2.76235170507156e-05
-1.94927157181227e-05
-3.1109836829726e-05
-3.35087731360787e-05
-2.77476777664671e-05
-4.62509945074541e-05
-3.38194622827811e-05
-3.9107823970827e-05
-3.89299592391121e-05
-2.24142439584216e-05
1.44122426141256e-06
-2.08837803464004e-05
-2.70743649683453e-05
-1.64908574974883e-05
-2.71583327262587e-05
1.09483704041589e-06
-4.44709449927769e-05
-2.25140621180346e-05
-2.63901650787046e-05
-1.72052000746165e-05
-1.8398416066093e-05
-6.45208679517852e-06
-1.03733868411423e-05
-3.2560317434681e-05
-2.55354333105576e-05
-3.03367706486426e-05
-4.17324803557969e-05
4.99159067022093e-07
-2.52607474706692e-05
-3.26204611291569e-05
-1.1478390852806e-05
-9.39986769251491e-06
-1.01320018131845e-05
-1.27657699051835e-05
1.38107272128866e-05
-1.41069616461273e-05
-1.59759939483618e-05
-2.4992924633607e-05
3.34002186722823e-06
-3.29578328346504e-05
-2.84968956674002e-05
-2.42857475653113e-05
-1.15142785948802e-05
-1.39216456244618e-05
-8.75501278096503e-06
-1.88848966018554e-05
-2.99683546288435e-05
-1.98615550916049e-05
-2.88888444469583e-05
-2.91059303512569e-05
-1.39773822590901e-05
-1.91943701875412e-05
-8.71011209480304e-06
-2.14891079690808e-05
-2.87574266011376e-05
-5.40743469045513e-06
-7.30860129940538e-06
-2.65916510841887e-05
-2.68812581019079e-05
-7.54567108924929e-06
-1.51572818687068e-05
6.70899004519883e-06
-2.86617936932397e-05
-3.36138664354485e-05
-2.19810210650575e-05
-2.17511439775874e-05
-3.92616911747703e-05
1.97247021836385e-07
-9.96922420280365e-06
-2.07350432667868e-05
-3.16155989504288e-05
-3.20234374209967e-05
-1.25710959597243e-05
7.81670722401059e-07
-2.79565292507463e-05
-2.05733524424793e-05
-2.31706446465561e-05
-2.00560180604261e-05
-2.28199270021552e-05
-2.01851267942909e-05
-1.33788667495346e-05
-7.44970508670112e-06
3.20545802921713e-06
-1.95102257976225e-06
-2.7026762583403e-05
-7.01659186417056e-06
-9.07724061613654e-06
-3.77419408528162e-06
-1.08116849687642e-05
-1.21451526064524e-05
3.28219001179097e-06
-1.10871583241633e-05
-2.1611395880396e-05
-1.45403777036909e-06
-1.23865656168886e-05
-2.51507148690997e-05
-1.15672678259806e-05
-1.41297967436149e-05
-4.10962479271267e-05
-2.15770044000778e-05
-2.27288217106701e-05
-3.0574326680523e-05
-2.76968238485746e-05
-3.56237750986967e-05
9.21775966850529e-06
-1.88866746131549e-05
-2.55646034163216e-05
-1.44760532201362e-05
-8.76522133820703e-06
-1.09481408462669e-05
-3.19157344425252e-05
-1.24923071863022e-05
-5.76289408978923e-05
-9.08460574238758e-06
-1.88672713778461e-05
-3.68737514390403e-05
-3.74924337763199e-05
-3.01444741596503e-05
-3.89551898370149e-05
-3.3096511007884e-05
-3.24171881708502e-05
-3.11006777877043e-05
-9.2553020793236e-06
-4.24938579085008e-05
-4.25638793549598e-05
-1.69422531359417e-05
-2.93544763222601e-05
-4.45124959220028e-05
-2.11309261651078e-05
-1.15325624354996e-05
-6.39080488471164e-06
-1.75740520684654e-05
-6.30280654786106e-06
-1.83408528563763e-05
-2.22000429593756e-05
-2.43274942950692e-05
-1.36736039614815e-05
-3.11754885549281e-06
-2.22603955118487e-08
-4.08358141563021e-05
-4.21631915042632e-05
-3.01473377285213e-05
-3.26126509928655e-05
-2.96276366802883e-05
-2.78931730084354e-05
-2.48554696181627e-05
5.45547918125871e-06
-1.62814706631361e-05
-3.6962107983685e-05
-2.04187833829117e-05
-7.4527312076352e-06
-1.11858419088489e-05
-3.1077910514635e-05
-3.62727126959972e-06
-5.01048025520647e-05
