# Supplementary material for: Research on computational propagation and identification of mine microseismic signals based on deep learning
Source: PLoS One. 2025 Oct 22;20(10):e0334641. doi: 10.1371/journal.pone.0334641 (PMC12543183; doi:10.1371/journal.pone.0334641)
Supplement: S3 Data — (ZIP) [file pone.0334641.s003.zip › 000100500002940.xlsx_0.txt_24.txt.txt]

-7.13123681925905e-06
-1.21447750577385e-05
-2.27934752301871e-05
-2.68404846967516e-05
-4.49730043467736e-05
-1.59474358736615e-05
-2.259244565617e-05
-1.68183556342448e-05
-2.5202852545777e-05
-1.54748388470337e-06
-2.21947729585982e-05
-3.76081281707592e-05
-1.52923618196229e-05
-9.00343663213575e-06
-2.59427215174797e-05
-4.89219942692201e-06
-2.05381825207281e-05
-9.81472980054076e-06
-2.76096344133598e-05
-1.31021770995141e-05
-1.41684803847172e-05
-4.34562990963129e-06
4.46593425449682e-06
-1.57021519126478e-05
-5.80689960760208e-06
-2.13580037216489e-05
-2.76576585080723e-05
-3.0714498703771e-05
-1.18384427011223e-05
-1.9801746355295e-05
-2.15968860767559e-05
9.59729932785275e-07
-2.90233274565661e-05
-3.1166611263829e-05
-3.01302402617499e-05
-4.24474650937603e-05
-2.0956286496896e-05
-3.37030205970801e-05
-1.79200486782126e-05
-1.80880009221438e-05
-1.17426171224831e-05
-1.55381496834499e-05
-2.32903893498241e-05
-2.4430521472804e-05
-5.2519943514384e-06
-1.36470277802129e-05
-3.52427799566329e-05
-1.49650181041344e-05
-2.17814290174943e-05
-1.6670796957071e-05
-2.3019399855059e-05
-3.5232390084735e-05
-1.99394165274975e-05
-5.0147283965237e-06
-1.14916961298817e-05
-3.20418851363174e-05
-2.01622886363244e-05
-2.59111045736201e-05
-2.6073508307056e-05
-1.88476766055105e-05
-1.0867692782177e-05
-2.20850701391941e-05
-1.91018059977378e-05
-1.46595059814102e-05
-1.1037765661479e-05
-3.4196511210883e-05
-1.05555903335784e-05
-2.96081913619851e-05
-2.78124347762748e-05
-1.37816380853495e-05
-1.06571002771077e-05
-1.23856518906554e-05
-1.58128883026903e-05
-9.32836850693831e-06
-8.34236806250557e-06
6.24850872750366e-06
-2.70015982976681e-05
-7.8968523336582e-06
-3.72468987683663e-05
-2.32334390250255e-05
-2.60896702067918e-05
1.68930415320353e-05
-3.70395944250546e-05
-2.33117761250553e-05
-2.40335846459311e-05
-5.98038921459278e-06
-1.4413436493625e-05
-2.59968042170539e-05
-2.88361215289952e-05
-1.97204298061909e-05
-2.27328874210393e-05
-3.28549326439058e-05
-3.82915005171633e-05
-1.29489345069578e-05
-1.87138579253453e-05
-9.72772676928076e-06
-1.70479354602281e-05
-2.56219044230829e-05
-1.26228679817407e-05
-2.98208540486644e-05
-2.79977515573993e-05
-3.11959602009309e-05
-2.35395333625406e-05
-2.55688743220648e-05
-2.7692147818177e-05
-3.60442768747079e-05
-3.55359771635611e-05
-2.63392052153202e-05
-2.33096078236531e-05
-2.42192379561132e-05
6.74518571014383e-06
-4.41923517532219e-05
-2.82715244036705e-05
-2.87222380579534e-05
-1.79411783645235e-05
-2.08650499301191e-05
-6.20000106306959e-07
-1.93152950272333e-05
-1.78713304348423e-06
-1.1805098095983e-05
-7.04686446568704e-06
-3.25008174247395e-05
-2.3610947060188e-05
-2.39952453278303e-05
-2.73779044604419e-05
-2.33735023353109e-05
-3.14099172607847e-05
-1.9912741090652e-05
-3.45430487730994e-05
-2.85442816891974e-05
-3.38399776055722e-06
-1.64046286003227e-05
-3.73632519688345e-05
-1.80241435969536e-05
-3.46777450499568e-05
-7.10309544039423e-06
-1.18262553082322e-05
-1.04936650001446e-05
-1.28085526532078e-05
-1.38228003824038e-05
-4.66622077023852e-06
-2.63113362893249e-05
-2.16581541721459e-05
-3.83303597955885e-05
-2.00984107434792e-05
-2.96730703433518e-06
-2.47274141325801e-05
-4.76186875621701e-05
-1.29749705542573e-05
-2.8886264708329e-05
-3.2365250761697e-05
-9.81228540043572e-06
-3.06201222200636e-05
-2.34609446298364e-07
-2.55119843938528e-05
-2.72925218472667e-05
-2.50212110140692e-05
-1.8616457783367e-05
-1.80316205452736e-05
-1.88206893121193e-05
-3.25670195758651e-05
-2.39963033987692e-05
-1.21643931237644e-05
-1.19884891071094e-05
6.76484336008147e-06
-1.44354838006421e-05
-2.26459204126743e-05
-2.26129582235326e-05
-1.2667905425161e-05
-2.11873669408818e-05
-1.43900766072669e-05
-4.17905613624476e-05
-2.27340418872061e-05
-3.12560760924451e-05
-3.18358823501269e-05
2.61572894715609e-06
-1.40177781540128e-05
-1.93657863048893e-05
-4.78490372935313e-05
-1.92778289411948e-05
-5.37889928669258e-05
-2.62170030403494e-05
-2.04554357688043e-05
-2.28032409594698e-05
-3.81944867188373e-06
-2.95252672397357e-05
-1.26744399754909e-05
-2.51905331747475e-05
-3.46478960622488e-05
-1.03237736153001e-05
-2.84527527299694e-05
-9.13351916001224e-06
-9.12088605708652e-06
-1.09422123894455e-05
-4.47507345579613e-05
-4.36297474473937e-06
-4.07118292580072e-05
-2.57070477357356e-05
-1.96369575304447e-05
-1.98693601102659e-05
-1.09132930190223e-05
-4.23401831296383e-06
-1.46722597306127e-05
-4.33277931194361e-05
-3.52270194907711e-05
-2.93954435714766e-05
-1.79640757481889e-05
-2.6730924133171e-05
-2.49444911785972e-05
-1.45456384308925e-05
-1.1656656414347e-05
-1.15845749043504e-05
-2.79620412539036e-05
-7.599023602289e-06
-2.86312093575131e-05
-2.53759899169138e-05
-4.59573389134379e-05
-1.43403837065053e-05
-1.9172844148967e-05
-1.35181341975131e-06
-1.44369043110776e-05
-2.37831445587217e-05
-1.75842496094505e-05
-3.58226184867404e-05
-4.33637037395978e-05
-3.70864653196848e-05
-2.24192364012779e-05
-9.46809979512111e-06
6.63137646731264e-06
-1.52763388232471e-05
-3.27014819924508e-05
-3.50063823722587e-05
-3.13954082306078e-05
-3.81808408036272e-05
-2.79534294173161e-05
-2.20835584784375e-05
-2.1094214775645e-06
-3.48628348704397e-05
-4.60932499142746e-06
-1.96757383718137e-05
3.57394668383971e-06
-2.93259752097052e-05
-2.22044449184155e-05
-7.34985927522958e-06
-2.80348653907337e-05
-3.76480298888269e-05
-2.77568822265238e-05
-1.69519765966733e-05
-1.972484623651e-05
-3.89963424820074e-05
-3.64710484975289e-05
-3.25572323875438e-05
-2.5290490955966e-05
-2.06007953308716e-05
-3.11794454829279e-05
-4.36340997401833e-05
-1.95120415913716e-05
-2.68049046655657e-05
-4.26247679025937e-06
-2.44764779035842e-05
-2.07254957369536e-05
-2.75248802719999e-05
-1.63515246166544e-05
-3.92320261721814e-05
-1.94122323763807e-05
-1.22036947275786e-05
-2.00613036866402e-05
-1.29334144283355e-05
-1.44545512489407e-05
-3.75946358528404e-05
-5.1538637862239e-05
-2.44330928606593e-05
-2.91583476663128e-05
-3.36303627770369e-05
-2.61532839075882e-05
-1.32134615029381e-05
-2.35574001206171e-05
-1.82357110162008e-05
-1.89092042101282e-05
-3.49609974838105e-05
-3.20590967972579e-05
-2.46832318345832e-05
-1.07827857642335e-05
-4.71803080607034e-05
-2.84429323377445e-05
-4.3286957232665e-05
-1.74085603951763e-05
-3.18264949920394e-05
-2.16441769709396e-05
-1.38462149375889e-05
1.3545506000181e-06
7.14885833386254e-06
-2.0030367507391e-05
-2.2724055991043e-05
-2.01106597945659e-05
4.08559204439424e-06
-1.95683777803702e-05
-1.64408679655165e-05
-3.44107740855425e-06
-3.31262083022406e-05
-1.23949177456486e-05
-1.42370528999553e-05
-2.5419089975853e-05
-1.81285096712927e-05
-2.5703573051572e-05
-2.09076831495729e-05
-2.28389875130075e-05
-5.13352861308306e-05
-2.4721066119005e-05
-2.59913038538505e-05
-2.66017880719856e-05
-1.25584032078014e-05
-2.12523615911839e-05
-3.45392813963417e-05
1.92240316331434e-06
-2.44391281903132e-05
-1.21699006759082e-05
-1.99069963910788e-05
-1.36213736009309e-05
-5.27461450013239e-06
-2.54815708004037e-05
-2.58467031512758e-05
-1.09829287045698e-05
-1.90308323273101e-05
-1.10491947966526e-05
-2.07786376947976e-05
-2.48735552833506e-05
-4.09278254528354e-05
-3.25624060173488e-05
-9.67515696473015e-06
2.47232092384419e-06
-3.156715496116e-05
-3.16992516116447e-05
-2.35415077104357e-05
-2.51388444229616e-05
-9.52235126411719e-06
-3.12565690386317e-05
-1.30851679093468e-05
-4.27278709865622e-05
-8.70422890514466e-06
1.61998711581837e-07
-4.35357583419638e-06
-2.103687918986e-05
-2.90618911798082e-05
-1.16221734325541e-06
-2.55243861745838e-05
-1.74222456483166e-05
8.76939400621703e-06
-9.76344554354701e-06
-3.53766838414524e-05
-1.77788339719474e-05
-1.71257104621513e-05
-3.75560130641255e-05
-2.36427639960601e-05
-2.9322597532617e-05
-2.6747709276867e-05
-1.53966829230178e-05
-3.0214394789198e-05
-2.13950820381399e-05
9.31056186441732e-06
-3.20083416698256e-05
-1.9775205944092e-05
-1.82708227142935e-05
-2.21558249293681e-05
-2.61639660939462e-05
-2.22702565827528e-05
-2.28125169189265e-05
4.77700494010168e-06
-2.34912708104106e-05
-8.03738407037689e-06
-1.18227771207733e-05
-1.22081721578403e-05
-3.96499180416803e-05
-2.07331538579283e-05
-1.23156838190197e-05
-1.17488349954837e-05
-1.6771564607098e-05
-2.76877137464952e-05
-1.85455308632005e-05
-2.03766815937975e-05
-2.12320730918044e-05
-2.95616751498684e-05
-2.5000041036489e-05
-3.2956811228743e-05
-4.14245044327782e-05
-3.50156626867864e-06
-1.94735232651066e-05
-2.63270831634513e-05
1.3819297907766e-05
-1.33242650750766e-05
-4.04380924732629e-05
-2.34258287166524e-05
-2.18784875663369e-05
-2.47465565994414e-05
-2.17759176746836e-05
-1.30726185726321e-05
-1.19227296182499e-05
-4.43854538917684e-05
-2.50257678874912e-05
-1.38954138889374e-05
-2.34501879742243e-05
-2.29162091148732e-05
-2.89521144362352e-05
-2.45872594507638e-05
-1.80766668931524e-05
-1.45090662556743e-05
-2.7084848348471e-05
-1.75329501942625e-05
-8.05254260270038e-06
-1.54563111789538e-05
-1.05436724812234e-05
-2.32978207479015e-05
-2.54373122495015e-05
-2.38136080387159e-05
-4.83508392024676e-05
-6.44137174166435e-06
2.52761015359865e-06
-1.50065963716598e-05
-3.1879040734261e-05
-2.37571595051113e-05
-1.36931700259682e-05
-2.3552635848759e-05
-2.22265325110302e-05
-9.52310209886601e-06
-3.15162292473127e-05
-1.9078237492634e-05
-3.17449635135921e-05
-1.82326834174117e-05
-3.88886148703967e-05
-1.80758854488572e-05
-1.62399421186672e-05
-2.84710225481897e-05
-2.83681214964673e-05
-3.51697389702704e-05
-2.234338098181e-05
-1.77345690432834e-05
-1.47786683195642e-05
-5.35523528061688e-05
-1.73202562062076e-05
2.69886009619207e-06
-2.87178844630277e-06
-1.6562736553462e-05
-2.59887007838532e-05
-1.99912312174834e-05
-1.71182530619346e-05
-2.76589846165843e-05
-2.03006086280452e-05
-2.76795590386169e-05
-1.51485853701181e-05
-1.00267115764941e-05
-2.52188857557454e-05
-1.60094812689551e-05
-2.50809097135739e-05
-2.14742124485481e-05
-2.95527312087984e-05
9.12505389234571e-06
-1.88002499049968e-05
-4.90712139642351e-06
-8.4458417528433e-06
1.25768779864397e-05
-2.47378244102992e-05
-8.03524832356376e-06
-4.56879561675741e-05
-1.70523257013392e-05
-2.85920484406318e-05
-4.06641514915271e-06
-1.32381286106956e-05
-1.90065964285852e-05
-4.32347227874972e-05
-1.70476337728609e-05
-3.3538640405183e-05
-2.36405159471449e-05
-2.91147824008535e-05
-1.38247597655067e-05
-2.19117086555842e-05
-2.19643976923812e-05
-1.48801865365007e-05
-2.54918161395923e-05
-2.74607427415284e-05
-1.32461015036914e-05
-5.24871285432567e-06
-1.71703725245051e-05
-2.3130336784179e-05
-1.78660580597478e-05
-3.78696041889672e-05
-2.224559731429e-05
-3.057633698584e-05
-1.87767561916074e-05
4.11505366264236e-06
-2.76279509774095e-05
-3.09681940339394e-05
-2.43252683504235e-05
-1.58473854576292e-06
-7.18349392781285e-06
-1.0566606815156e-05
-3.49836612194359e-05
-1.14838206097137e-05
-3.21154590219842e-05
-2.04465479075396e-05
-1.24010622845632e-05
-2.35999337165787e-05
-3.65772399237553e-05
-1.55102623169286e-05
-1.89463046384109e-05
-3.52604411958127e-05
-2.21710252388787e-05
-2.28219025345845e-05
-2.95048496533901e-05
-3.86794812947375e-05
-3.36398751303465e-05
7.53799864652119e-06
-2.65020789932263e-05
-3.32969412665573e-05
-1.54781051681853e-05
-1.29789707183866e-05
-2.32498623049553e-05
-2.47606875093997e-05
-6.82729287680908e-06
-1.72267182450666e-05
-5.89381905160475e-06
-2.6995628326362e-05
-2.62565541212711e-05
-8.4748193053912e-06
-1.9363272783603e-05
-4.13644426896006e-05
-3.41422947790239e-05
-2.21632116737008e-05
-2.37843097763442e-05
-2.81560881573033e-05
-2.99154950999089e-05
-2.3334532074803e-05
-1.79605201376225e-05
-1.00556572684218e-05
-2.34453118593649e-05
-2.73781340650282e-05
-2.73156279008534e-05
-2.86405146583958e-05
-1.71678216073197e-05
-1.88587666651637e-05
-1.55198205473318e-05
-7.63854891631246e-06
-1.94353701584644e-06
-1.75260145016411e-05
-1.00868053999692e-05
-3.19010038040346e-05
-1.61644795337291e-05
-1.79904263462388e-05
-6.24052472910967e-06
-2.5048064994106e-05
-1.32246994666318e-05
-2.92179156342786e-05
1.06744726587098e-05
-2.54416386503977e-05
-4.08563921125554e-05
-2.26086685946889e-05
-4.0196284594938e-06
-1.36534327536342e-05
-1.62408981300568e-05
-1.44953772642304e-05
-2.92011140783236e-05
-2.38040996736305e-05
-4.79736178069164e-06
-7.65520193960798e-06
-1.62332794706189e-05
-2.51697979824683e-05
-2.28494865739739e-05
-1.56318900185097e-05
-2.03967286220524e-05
-4.60585810789644e-06
-2.33213720894342e-05
-8.76848339382638e-06
-3.0470572426758e-05
-2.38740529493179e-06
-1.09364493349324e-05
-1.94979569535084e-05
-2.47976847572644e-05
3.24490736495389e-06
-2.24019848454464e-05
-2.15664752844219e-05
-3.01877333147129e-05
-8.56122480108645e-06
-2.44727736472901e-05
-4.72564703293127e-05
-3.83281743128104e-05
-1.79544287108854e-05
-2.95696264260475e-06
-1.99016588953253e-05
-3.211118315906e-05
-2.09552701208417e-05
9.11356382432996e-07
-1.92827389648666e-05
-4.00669614277678e-05
-4.77567514772577e-05
-4.02220294289001e-05
3.48419077849951e-07
-1.3569954658313e-05
-2.11259811339982e-05
-1.86272478420466e-05
-3.26365340638992e-05
-3.49572540580292e-05
-1.39791309183236e-05
-2.39828566360457e-05
-1.95672886017443e-05
-1.94617123185902e-07
-8.17364454612447e-06
-1.30946214481341e-05
-1.54686992985315e-05
-6.76828942788486e-06
-1.31485810572288e-05
-2.18926607977582e-05
-2.89373000242439e-05
-2.29824490528358e-05
-5.46544323829931e-08
-1.11324517860066e-05
-2.95486969658899e-05
-1.30470456407058e-05
-8.42506090123092e-06
-2.24201287123453e-05
-1.31330969999342e-06
-1.74936921574051e-05
-3.61202944666987e-05
-1.33911650881765e-05
-8.55982934299368e-06
-3.37298645587493e-06
-2.52140616247874e-05
-8.0976729826221e-06
-2.60970340722474e-05
-3.5704545978391e-05
-9.69698382259276e-06
-4.40214502877047e-05
-4.47414438325488e-05
-2.87731330201053e-05
-1.95534747051076e-05
-7.11836295803038e-06
-1.54357314911059e-05
-3.12588071716366e-05
-3.65827171189486e-05
1.28307761517238e-06
-2.99735374335581e-05
-8.62529643722726e-06
-2.56254858735076e-05
-1.78466027882383e-05
-2.79780945401236e-05
-8.14783452622875e-06
-1.68789074370369e-05
-2.22313598710468e-05
-1.75188477488564e-05
-6.89694484069816e-06
-2.39688619671339e-05
3.44076330056187e-06
-3.02397279366624e-05
2.83057150036745e-06
-2.37630333935419e-05
-2.24552688638072e-05
-2.25372597785142e-05
-2.2164356473058e-05
-1.92001794251718e-05
-1.38661625205943e-05
8.34827994388939e-07
-1.22277414517607e-05
-3.80135656993884e-07
-2.57027360100304e-05
-1.30479394574184e-05
-2.59186649562365e-05
-1.91903002400679e-05
-2.47229839281479e-05
-2.54458959505943e-05
-1.06474608327973e-05
-1.00037731881508e-05
-7.17235606021477e-06
5.6450072684249e-06
-3.92292859142231e-05
-1.03527374492188e-05
-7.30348567163782e-06
-3.0698430574135e-05
-2.62955524943088e-05
5.53752318423087e-07
-1.6701720785775e-05
-1.71571741183526e-05
-3.43787824853304e-05
-1.27779404987239e-05
-3.92753689381562e-06
-1.612720801421e-06
-1.26965266916758e-05
-3.72744719611125e-05
-1.90037617734125e-05
-2.83739820167032e-05
-7.13171849155671e-06
-2.97367367786592e-05
-1.72480320157852e-05
-1.9985025695095e-05
-3.14822081567415e-05
-5.74228883360462e-06
-8.2343876881955e-06
-3.60529589502428e-05
-2.107809337727e-05
-3.73128487867264e-05
-6.60235127557427e-06
-2.3685200413545e-05
-2.99038173335682e-05
-3.296594181866e-05
-6.66021417488489e-06
-3.02827215728431e-06
-4.29338850380307e-05
-1.04983582493204e-05
-5.1420257995985e-05
-2.51886738137589e-05
-2.15937166797698e-07
-7.95326822769298e-06
-2.1267247074632e-05
-1.01982443961187e-05
-2.61415405677833e-05
-2.52458619504501e-05
-1.59950589550798e-05
8.40863795718102e-06
-1.94457809904147e-06
-1.77706533927258e-05
-3.40677035913143e-05
-1.35581797441442e-05
-1.08927318952009e-05
-8.3937623377934e-07
-3.05828021052042e-05
1.00309444906429e-05
-1.34615856516019e-05
2.24930552656285e-05
-1.94166386955374e-05
-3.79938615604365e-05
1.36051124555108e-05
-3.53039054905526e-05
-2.45607191618796e-05
-2.90523465991726e-06
-6.69652473778961e-06
4.67669808895019e-07
5.26849889061113e-06
-1.53334062061041e-05
-1.67061231847511e-05
-3.15198316559833e-05
-2.35745234951168e-05
-1.22785628372846e-05
-4.1657808012818e-05
-1.96526116959506e-05
-2.21358197600372e-05
-2.09892338106539e-05
-2.80214833084078e-05
-4.83785117322984e-06
-1.93008277753618e-05
-7.9366796303802e-06
-3.27769787191214e-05
-3.07027020912036e-05
-3.58133102659311e-05
-9.62802281733659e-06
-1.64592828341746e-05
-1.03457500917033e-05
-2.35238404037035e-06
-2.23490575395901e-05
-3.04291131423146e-05
-2.65892867414158e-05
-2.10751469185367e-07
-2.30798290373981e-05
2.32562814469027e-06
-3.70013736421205e-05
-1.7717533327238e-05
-2.15077299282323e-05
-3.40031059638585e-05
-3.76558992128323e-05
-4.74602371057231e-05
-8.46625346514373e-06
-2.23051343092166e-05
-1.89827163184575e-05
-2.2371163375378e-05
-3.74230757384917e-05
-2.66644540753729e-05
-1.82726369820792e-05
-1.73602001637329e-05
-2.2993355421831e-05
-1.81227895330503e-05
-2.9414133256047e-05
-7.07859755949867e-06
-2.10408788652166e-05
-1.71191228649235e-05
-1.99299439357811e-05
-1.01544203017783e-05
-2.68494610028715e-05
-4.56424564351645e-05
-3.42018064126141e-05
-2.06476092165965e-05
-2.43724050538263e-05
-2.50383605415548e-05
-1.75319038591231e-05
-1.42944101819434e-05
-2.18613924736058e-05
-1.24953859882187e-05
-2.09213133533364e-05
-7.56325391165064e-06
-2.31845265858366e-05
-7.33590669720574e-06
-1.28706046814966e-05
-2.1876750510791e-05
-2.2909733175044e-05
-1.87273687768319e-05
-2.07476233364494e-05
-2.74533528805119e-05
-2.28968266918682e-05
-1.40500961599735e-06
-4.45523155695518e-06
-3.2470281361326e-05
-3.04583048599118e-05
-1.91295910273125e-05
-1.36080091879685e-05
-1.50000130654185e-05
-4.87048504900353e-06
-2.6907806333414e-05
-6.23054708079757e-06
-4.07699986513237e-05
-1.48446027976724e-05
4.49411683688484e-06
-1.31126424962303e-05
-6.30231459115875e-06
-6.91460540255939e-06
-1.94416489423072e-05
-1.99949587854569e-06
-1.93447060512162e-05
-3.17144116375465e-05
-2.86697687118599e-05
-3.19626524401752e-05
-1.27885686440161e-05
-4.18795318898834e-05
-1.29790971802612e-05
-3.96100714739422e-05
-3.29095203813433e-05
-1.53078022727155e-05
-1.65206860072406e-05
-4.25369756209194e-06
-3.42687760711665e-05
-2.43751562785611e-05
-2.85988159419477e-05
-1.78626978948134e-07
-1.20639988341565e-05
-1.59300058783576e-05
-2.40379563989193e-05
-2.96178277759362e-05
-1.26325557468475e-05
-5.83974669770185e-06
-1.74084723946793e-05
-2.56133767033988e-05
-3.29879814851523e-05
-2.03354679069717e-05
-7.41537181967594e-06
-2.96416340714326e-05
-4.13898323021444e-05
-1.04921676059535e-06
-2.68430926387377e-05
-1.81406898601229e-05
-9.58172792584051e-06
-7.65519519769874e-06
-1.4932721158897e-05
-7.91264954165688e-06
-8.61085793074218e-06
-2.518698975985e-05
-3.86671167058973e-05
2.28258575663109e-06
-1.68485770498135e-05
-2.73302093448906e-05
-1.22508263221864e-05
-1.07520504650059e-05
-3.25091263920992e-05
-4.97088843093846e-05
-7.59795154475857e-06
-1.35533527426476e-05
-3.16311671180159e-05
-4.14251470675393e-05
-2.1386752009661e-05
-1.58888557772101e-05
-1.88171422990162e-05
-2.77875794507684e-05
-3.96200459299127e-06
-5.65985965544297e-06
-1.7789293219355e-05
-1.81655430392981e-05
-1.42376246840823e-05
-3.75161487108842e-05
-1.32427000599584e-05
6.96074585630632e-07
-1.46687485273631e-05
-3.07468842293187e-05
-8.27479835971858e-06
-7.01920955864522e-06
-1.44494090804794e-05
-1.48002461744455e-05
-1.48773948496554e-05
-2.05284245035028e-05
-1.27822630794588e-05
-1.53141088775819e-05
-2.88594303159469e-05
-6.98736011991976e-06
-1.45750855301142e-05
-3.14923060461272e-05
-1.12735530632941e-05
-3.76490367079985e-05
-3.1843968249425e-05
-1.91072502500685e-05
-3.16175664353675e-05
-9.88994285727197e-06
-1.14468140105591e-05
-3.56471660922481e-05
-2.99695462835826e-05
2.10554228458605e-06
-2.35998815255595e-05
-2.66582879545366e-05
-2.48203515243037e-05
-1.54727042048499e-05
-2.90835630719587e-05
-4.12939795701405e-05
-2.85058069131456e-05
-8.23701411962403e-06
-3.92259159734342e-06
-3.30906003857443e-05
-3.63919069106892e-05
-2.90185903687533e-05
-2.69476549711278e-05
-1.81974557614724e-05
-1.09576871299408e-05
-1.44540218940542e-05
-1.26774331458936e-05
-7.06091588453217e-06
-3.15554907953561e-06
-1.49958077741107e-05
-2.53686158653816e-05
-3.59121919289011e-05
-4.16137017901007e-05
-1.7057725686766e-05
-1.97809025586747e-05
-7.49634960027298e-06
-1.21169224125325e-05
-8.54939233100844e-06
-3.28554694319782e-05
1.02847555570642e-06
-1.82273519443448e-05
-7.41277000639064e-06
-1.70242266990033e-05
-9.68981094441867e-06
-3.91445971402494e-05
-6.34084446366633e-06
-2.67591264023473e-05
-1.96294456439323e-05
-2.61661267500362e-05
-6.2977571866051e-06
-2.85662398779543e-05
-4.47505847497921e-05
-2.07202603775056e-05
7.96121150168353e-06
5.11166558564523e-06
-1.69011648040049e-05
8.9374368657377e-06
-3.36149535863077e-05
-9.45217709503496e-06
-3.65279265490504e-06
-1.43957223990074e-05
-2.29741344908036e-05
-1.66826872161593e-05
-1.66627113846202e-05
-3.60995282743237e-06
-2.53051220896096e-05
-2.94717716892273e-05
-2.9283157745372e-05
-3.22405183760068e-05
-5.2886310042199e-05
-2.87189535130049e-05
3.56472368058276e-06
-2.70326145344709e-05
-3.30209947258686e-05
-3.30399401051669e-05
-1.62553202887263e-05
-2.06117936568998e-05
1.37994095096115e-05
-2.19169719881365e-05
-2.98716368656518e-05
-3.99399020996999e-05
-1.71496191589325e-05
1.48761228798733e-06
-5.86772557355182e-06
-1.84917260340251e-05
-2.03141878500082e-05
-1.56345151314588e-05
2.314533325885e-06
-5.27164927422559e-05
-1.54808280764537e-05
-6.52045663143552e-06
-3.98056481942956e-05
-2.57147063129433e-05
-1.37353243701444e-05
-1.40738614546181e-05
-1.29292229392972e-05
-1.29800451552052e-05
-4.11706422140409e-05
-4.92044586652092e-06
-4.35569084241901e-06
-2.74906861445306e-05
-1.24685353315669e-05
-1.34508176293447e-05
-3.67894217810543e-05
-3.76685813831817e-05
-1.967104270229e-05
-1.47456648357576e-05
-3.15551507346208e-05
-2.56975321134381e-05
-4.51370482266185e-05
-3.69697334992503e-06
-1.60333222578605e-05
-3.95107813213696e-05
-3.37226112321864e-05
-1.92999037656611e-05
-2.40817222721901e-05
-3.2784681369383e-05
-1.30226121830665e-05
-3.1838212995233e-05
-3.03330197027753e-05
-1.80215751230077e-05
-3.00401077310682e-05
-7.07133025234636e-06
-1.59846878401563e-05
-3.95585324129543e-05
-9.10553874677196e-06
-9.61696215674381e-06
-1.36339582057229e-06
-2.94463326572139e-05
-3.28502125307742e-05
-3.67485714016679e-05
-8.93582477596397e-06
-2.61273271659478e-05
-6.71559147762101e-06
-6.1548250314126e-06
-2.53575469405364e-05
-2.56843850248625e-05
-2.72841252289695e-05
-7.38078016196613e-06
-8.65340779755199e-06
-1.44795631472054e-05
-1.36207800939502e-05
-2.15089082111001e-05
-1.76166434931526e-05
-2.11654376405463e-05
-1.18545215931345e-05
-1.58528897717869e-05
-2.97616751409911e-05
-5.89105872998538e-06
-1.43698619654613e-06
-3.27517471975084e-05
-2.35961011712324e-05
-1.22356690684073e-05
-1.71328698258598e-05
-3.2321483717468e-05
-6.06747784350089e-06
-1.81175482105811e-05
-3.18006862419191e-05
-2.85944093975678e-05
1.07990403496863e-06
-1.51301261047492e-05
-8.17532257235918e-06
-8.08677209648764e-06
-1.94222604919434e-05
-2.84706475402905e-05
-7.01113783557966e-06
-2.95107944171916e-05
-1.51177582930458e-05
-1.14337634444224e-05
-1.83501983466595e-05
-4.35804678659342e-05
-5.11493697418693e-05
-1.45514628719794e-05
-2.59396764378042e-05
-3.13659724860189e-05
-4.23500218791041e-05
-3.36522705902833e-06
-3.78300965384935e-06
-8.96804860944841e-06
-3.64661588360539e-05
-2.59378035062582e-05
-1.98783453619111e-05
-1.421354274511e-05
-2.88495013083576e-05
-2.71506398847369e-05
-2.47480176725714e-05
-3.71487975602884e-05
-3.31831751852974e-05
-3.04865340452618e-05
-5.61566264620227e-05
-2.81960666225485e-05
-1.65979764642462e-05
-4.12001628756401e-05
-2.48930366779983e-05
-1.40117719025943e-05
-3.21143431387637e-05
2.56850434563507e-06
-2.86109501859431e-05
-2.97809018823545e-05
-2.56646338423798e-05
-1.27587677453293e-05
7.67372885049073e-06
-2.57922939967804e-05
-2.45018420520824e-05
-2.05729311366052e-05
-2.89807323599657e-05
-2.3641334204022e-05
-1.64945304491546e-05
-1.26411075853271e-05
-1.72432342998363e-05
-2.76570675575154e-05
-2.05823956844022e-05
-1.11903188099276e-05
-2.41587757025984e-05
-2.86696632963534e-05
1.19613771982269e-06
-2.28014534581529e-05
-2.88722781226197e-05
-4.58300182578731e-05
-3.32332545970774e-05
-3.80186903522977e-05
-3.34734265210052e-05
-1.94089393192441e-05
-1.10061497668593e-05
-4.98499168500857e-06
-1.15278020120956e-05
-1.35840924781419e-05
-1.27200159051895e-05
-4.38652778441813e-05
-5.92360139279723e-07
-2.02210208159342e-05
-2.66052596907048e-05
-1.74365592262911e-05
-8.64228898700137e-06
-2.13378177818309e-05
-1.70504666356803e-05
-1.44621658827181e-05
-1.9844765534979e-05
-1.48019288527896e-05
-3.88447777755318e-05
-3.49891708519563e-05
-2.42930867699236e-05
-2.05387734133106e-05
-2.0644191097212e-05
-5.0053059982956e-05
-4.13278252316745e-05
-3.53898544203439e-05
-2.53444946224533e-05
-2.16099491788784e-05
-5.82315323290939e-06
-3.97977086532106e-05
-2.69850654178541e-05
-5.8976094511086e-06
-1.37295543197256e-05
-3.73520784755159e-05
-1.28573372027621e-05
-1.06772533312898e-05
-1.76137833146413e-05
-2.72622471435446e-05
-2.2758804475275e-06
-4.57870884430885e-06
-2.17700569603361e-05
-2.77422963268728e-05
-3.76882323663038e-05
2.48957961523743e-06
-4.09585985602603e-05
-1.13228609643719e-05
-2.70158291613466e-05
-2.08567984913475e-05
-1.51238741921791e-05
-4.19337528165207e-05
-2.94211338658843e-05
-1.17083407533812e-05
-1.6832027640372e-05
-1.51777973447954e-05
-1.24619575730419e-05
-1.7094257866954e-05
-2.11765731532933e-05
-2.68864531567515e-05
-3.93930706133377e-06
-1.99833856360125e-05
-2.46783897109494e-05
-2.56987032325977e-05
-2.14794110614738e-05
-4.74067822248463e-06
-3.64035612712316e-05
-2.5176491606931e-05
-3.44613526820316e-05
-2.1732311106478e-05
-3.3388062807975e-05
-2.68643375816195e-05
-1.02071705818761e-05
1.20520181830899e-05
-4.36808984778005e-06
-2.46811163427705e-05
-1.34875940922258e-05
4.37026342823841e-06
-3.78076628744064e-05
-3.49613746951083e-05
-3.15473883164966e-05
5.45106664033103e-06
-1.66444955471311e-05
-3.15992950470451e-05
-3.14016021563735e-05
-3.98831346594689e-05
-4.2853210022695e-05
-1.78597612119289e-05
-2.74281992896632e-05
-2.81326675673653e-05
-3.75892731611245e-05
-1.12655131593043e-05
-4.06752408781771e-05
-3.03045440421015e-05
-2.20167700776165e-05
-2.46930372498777e-05
-2.26653766735596e-05
-2.44801489533095e-05
-4.02027525064049e-05
-1.04909138505677e-05
-1.54976421391405e-05
-3.89783125050528e-05
-8.21193160771206e-06
-2.28239193185932e-05
-1.42775563058141e-05
-1.15785524659143e-05
-1.44862780607616e-05
-2.72667027214941e-05
5.22017488102756e-06
-2.68597521898218e-05
-2.74596905535054e-05
-3.98557638430482e-05
-1.43167368674995e-05
-1.60458004214104e-05
-2.77325970244334e-05
-3.8320751028391e-05
-3.6580595005512e-05
3.4668789260782e-06
-1.45536788125316e-05
-4.69994774568999e-05
-1.74788221942022e-05
-8.75020730090644e-06
-2.24470231841406e-05
-5.71191483455562e-06
-1.65655497415377e-05
-3.05820196303605e-05
-9.90814040738317e-06
-1.65547269304242e-05
-3.51340326753926e-05
-1.78172958853448e-05
-4.20084799913987e-05
-2.62958658137604e-05
-2.30364752400055e-05
-2.58157489272836e-05
-2.98823273449887e-05
-4.01416684042724e-05
-2.17286771405182e-05
-1.61608996489517e-05
-8.2594034405468e-06
-4.9220196107678e-06
-2.18791449372486e-05
-2.00660846164109e-05
-1.8872058028751e-05
-2.78196855439749e-05
-9.90308928289097e-06
-3.73569519596639e-05
-3.53167708979707e-05
-1.64234823854291e-05
-2.25678586957657e-05
-2.98667881465319e-05
-1.61625239204887e-05
-3.8416825239905e-05
-5.07388263560371e-05
-9.76722211956358e-06
-2.15107208543035e-05
-3.38325857771323e-05
-2.56796992076517e-05
-2.65878666787709e-05
-3.0987495060261e-05
-1.01901976640303e-05
-1.31094670799231e-05
-6.95701515530114e-06
-3.54599724679162e-05
-2.86870332559678e-05
-1.12689823353457e-05
-9.4298648821633e-06
-3.16762780716236e-05
-2.88235920458702e-05
-1.91487111265791e-05
-7.65937333906723e-06
-1.62081002469079e-05
-2.46971142033278e-05
-3.97960621560445e-05
-2.19798251517131e-05
-1.75245780822086e-05
-2.94759806126182e-05
-2.98672927897357e-05
-1.14086448248594e-05
-2.68332665325301e-05
-4.21286937223075e-05
-1.80672097900746e-05
-2.13914841124994e-05
-8.77302510188487e-06
-1.11941617182491e-05
-2.82894064524764e-05
-2.50303105416107e-05
-9.87287896743596e-06
-2.7225465982113e-05
-2.2753359152498e-05
-2.40935184417064e-05
-1.31966410341755e-05
-2.12340885749155e-05
-9.26922248240723e-06
-3.9532213215468e-06
-1.86059128774046e-05
-2.59183823689289e-05
-2.51164786449398e-05
-2.03193585862336e-05
-2.7606228212425e-05
-2.00279315963791e-05
-2.38969194691428e-05
-1.47238485915065e-05
-1.94182138898084e-05
-3.99027314204062e-05
-6.6664608013653e-06
-3.54336061831945e-05
-2.02320129528617e-05
-3.21479986477434e-05
-2.64635521369986e-05
-1.40667521652976e-05
-1.53392368271294e-05
2.13036406221626e-06
-1.23013847459732e-05
-7.46538472315191e-06
-2.07663148951624e-05
-7.89372510895991e-06
-3.76415047503839e-05
-1.77173351795136e-05
-1.4821905407417e-05
-3.21019356381908e-05
3.55441448669514e-06
-2.37374707850425e-05
-4.01902843123921e-05
-1.25586370066373e-05
-2.77965524630569e-06
1.83801720230825e-06
4.80832904578185e-06
-5.15177570990685e-06
-1.67059201955113e-05
-2.53151053707418e-05
-2.8056665351113e-05
-4.39026099511193e-05
-2.45062158716961e-05
-2.36836142009593e-05
-2.76376035752661e-05
-2.62999910702216e-05
-1.46366084146886e-05
-1.9188529241547e-05
-3.40678119207398e-05
-4.42428616931478e-05
-1.26141327304282e-05
2.01084721079492e-06
-4.04493228694849e-05
-3.03686779289491e-05
-2.41238927930128e-06
-2.75214135616445e-05
-1.61418039850857e-05
-3.30330460788219e-05
-3.63901676875151e-05
4.27188981806025e-06
1.77921007377551e-05
-1.74149595939671e-05
-1.41254727018139e-05
-2.24728754434084e-05
-2.02805887253883e-05
-1.68478613286736e-05
-8.77457662936968e-06
-1.39744411673461e-05
-1.39871215781416e-05
-2.99508700435536e-05
-2.13890100522592e-05
-3.29724194509741e-05
-2.55864464003624e-05
-1.19367762346424e-05
-1.39456718788831e-05
-1.91365479693935e-05
-2.4015498652065e-05
-2.53451346840569e-05
-2.76033780013747e-05
-1.60992516893299e-05
-7.68660629769656e-06
-5.85527179097449e-05
3.74169710882394e-06
-2.78093014860363e-05
-1.55569972364369e-05
-1.43146305861576e-05
-7.88393047414475e-06
-1.64917833215831e-05
-2.74830212817802e-05
-1.52255335690132e-05
-2.00040413494752e-05
-3.24106983375148e-05
-3.3876311528028e-05
-1.12166305777513e-05
-3.02399273351817e-05
-2.96590476633581e-05
-1.23844552424538e-05
-3.23219711894578e-05
-2.40663677852991e-05
-1.87949628400384e-05
-3.89476770344702e-05
-2.91659710570702e-05
-2.12836623155181e-05
-1.95544430099198e-05
-1.88075828141331e-05
-2.41047413345718e-05
-1.62698241570667e-05
-2.81194592999614e-05
-2.51427543860155e-05
-1.81717213802324e-05
-6.65498400264372e-06
-1.12358253183954e-06
-2.64865809785526e-05
-1.12354544369772e-05
-3.49947161904816e-05
-2.46639199364888e-05
-2.61407459375323e-05
-1.24997883519089e-05
-1.66289311283572e-05
-3.05094694902001e-05
-2.43509064770592e-05
-1.79740696630277e-05
-1.78289352237295e-05
-2.8152182358923e-05
-1.66954506063034e-05
-2.09629639351091e-05
-3.25648103065916e-05
-8.21675600510094e-06
-1.22705957331713e-05
-9.73160641247873e-06
-2.04988051158153e-05
-2.46731008349784e-05
-2.23884636996579e-05
-2.07164770371318e-05
-8.44566728126164e-06
-1.81763000933605e-05
-3.57497171271418e-05
-1.59125016953551e-05
-4.87845349434726e-06
-3.77668873438797e-05
-2.78391688685817e-05
-2.08052600739704e-05
-3.16339100613503e-06
-2.44427025333071e-05
-2.01382492005137e-05
-1.99392720031675e-05
-1.91777682971762e-05
-1.611603886962e-05
-1.33509735968773e-05
-3.17529885982715e-05
-3.83207438643953e-06
-1.63974758666466e-05
-1.16470583291645e-05
-7.3645847011237e-06
-1.85674401999169e-05
-7.30694093250651e-06
-1.03027535522409e-05
-2.65950730627952e-05
-1.96548903220223e-05
-2.75510735140282e-05
7.54449769441194e-07
-2.87497134628723e-05
-1.62860860481013e-05
-1.4131406543999e-05
-2.20625185167998e-05
-7.94075640808656e-06
-1.16058507635112e-05
-1.25514254534808e-05
-2.05224589703785e-05
-2.12456123787628e-05
-3.00097950822669e-05
-6.34984806601007e-06
-2.91584286333341e-05
-8.40932162725462e-06
-5.12001926904631e-05
-2.58436963900177e-05
-2.45538407026283e-05
1.40629672881448e-06
-1.82775500054388e-05
-1.99484029603876e-05
-2.03829922387667e-05
-3.25687196699236e-06
-3.45893572226502e-05
-1.3125758855866e-05
-3.36455299613951e-05
-2.28718681115589e-05
-1.45667432708438e-05
-8.57423309104067e-07
-2.62513607329845e-05
-3.20431930140031e-05
-3.54184185746862e-05
-2.86641437333994e-05
-1.54920568980183e-05
-3.02543921399127e-05
-3.03147208855358e-05
-2.69655413389117e-05
-2.54109141458758e-05
6.89529041378843e-06
-2.81407183051914e-05
-3.23894917891187e-05
-3.33531934026706e-05
-1.39931030926156e-05
-2.84112860631228e-05
-2.60976831634003e-05
-1.88600267746319e-05
-3.1373737429802e-05
-1.55361040165231e-05
-4.19143368420957e-05
-3.5626528617001e-05
-1.14999382229642e-05
-3.15803395805215e-05
-3.84699633916363e-05
-3.0152037577218e-05
-1.48265078218724e-05
-1.35485423696663e-05
-1.354790144357e-05
-1.79720425671918e-05
-1.55635748470896e-05
-2.65314709112674e-05
-8.33191767564454e-06
-3.43211811769533e-05
-2.34548278546691e-05
-2.08519272174575e-05
-1.75608663108716e-06
-1.7777461239009e-05
-2.15336004149591e-05
-2.1416358189179e-05
6.2495885635035e-06
-8.19807328222459e-06
-2.90387777721125e-05
-3.19795626422158e-05
-4.32683372633107e-05
-2.7662120179771e-05
-2.7473249924425e-05
-3.61547777708693e-06
-1.92154834547637e-05
-2.71285100499184e-05
-2.94285249594034e-05
-4.02683796117281e-05
-1.03491508032997e-06
-2.79925659314102e-05
-3.24960970071962e-05
-1.65934672398132e-05
-3.32695356538946e-05
-4.82125628821342e-06
-3.62807866601746e-05
-3.09222293710688e-05
-6.23517223296426e-07
-3.2651189758e-05
-1.79133342955322e-07
-1.1702006043475e-05
-1.76432684258259e-05
-2.1682666222117e-05
-1.29148167548559e-05
-4.22437669576952e-05
-2.08727520288931e-05
-1.44341560891103e-05
-1.87288939348417e-05
-5.57684356950771e-06
-2.11880808733626e-05
-2.09073526360105e-05
7.24352322656615e-06
-1.0931234625037e-05
-1.74321116256454e-05
-7.00492467675114e-06
4.49322938876617e-06
-3.12069522978297e-05
-1.89540262558023e-05
-3.64241275135696e-05
-1.6209292095e-05
-9.13438633626489e-06
-7.8309308032027e-06
-4.28834895231922e-05
-3.03817601042217e-05
-2.0478103971259e-05
-1.87123756465428e-05
-2.9978079651915e-05
-1.65621611618881e-05
-5.41733649603999e-06
-1.61882715030825e-05
-2.52424523298448e-05
-2.84644695802299e-05
-2.65230912073e-07
-3.05306610237117e-05
-1.32739825230373e-05
-1.01579489811486e-05
-3.02195724933096e-05
-1.70027663806529e-05
-2.33128212924933e-06
-3.91499555593747e-05
-1.13385213332959e-05
9.81147339386068e-06
-3.20745208326943e-05
-2.58180395148843e-05
-2.72812880410115e-05
-5.33472803478944e-06
-3.08402682710725e-05
-3.51939636403649e-05
-2.97676753304937e-05
-2.18589331316416e-05
-3.61868291842506e-05
-2.16192382846028e-05
-3.13117512930068e-05
-2.00296464272136e-05
-5.51638409796233e-06
-5.03748601346538e-06
-6.54461774447078e-06
-4.26128824840348e-06
1.50905396534137e-05
-3.25103268682462e-05
-2.29290316385115e-06
-1.29868041108314e-05
-2.28696624137075e-05
-1.55735485079023e-05
-2.70898734437927e-05
-3.19646182056748e-05
-2.23012977695564e-05
-2.87968200001069e-05
-3.02200266880645e-05
-2.41592103445907e-05
5.53734529364036e-08
-6.15324713749909e-06
-4.11009302319533e-05
-3.25261095514377e-05
-1.29243101008128e-05
-2.33589605021009e-05
-3.7794470429101e-05
-1.91898805827266e-05
-2.68997440628552e-05
-1.43114531716053e-05
-3.37370938824195e-05
-2.52598962412556e-05
-8.98474254821004e-06
-3.21754196997507e-05
-2.53044084462243e-05
-2.19964853217866e-05
-4.37187625939057e-06
-1.72553270113667e-05
-4.88642373490663e-06
-1.14783283360592e-05
-1.4659363262421e-05
-2.38264142233672e-05
-1.93244294804927e-05
-1.3166455332921e-05
-1.11473286003765e-05
-2.07787737441533e-05
-3.1231561003326e-05
-2.71136621885187e-05
-2.17376633409356e-05
-1.54175333951831e-05
-1.84365257322448e-05
-8.06634611142058e-06
-4.28611373905896e-05
-2.44746024893868e-05
-3.32485553671465e-05
-3.98672403913853e-05
-2.56530415931379e-05
-4.06105465243391e-05
-6.26879664688568e-06
-4.76026291914145e-06
-1.28387665714151e-05
-5.25231570316827e-05
-3.05774540202391e-05
1.58317960470212e-05
-4.97195130033977e-06
-2.70263413109865e-05
-3.73341229507661e-05
2.11104709379187e-07
-2.92120123282392e-05
-3.30812317906235e-05
-9.14278652644031e-06
-2.13843331958644e-05
-1.1939310959196e-05
-3.62407884002782e-05
-3.04030408405166e-05
-2.4711145853519e-05
-1.89165238862212e-05
-3.12392688716118e-05
-1.90382731119393e-05
-1.44045340713122e-05
-2.57609998579067e-05
-2.3577130022408e-05
-3.2797098058439e-05
-2.43180968507148e-05
-3.86910779933649e-05
-2.71587610504562e-05
-2.33005133386487e-05
-2.2535647780535e-05
-3.56931938912691e-05
-1.70129401246742e-05
-3.17640527618436e-05
-2.12382342938771e-05
-2.33197128502053e-05
-3.46324587159253e-05
-3.00915786777633e-05
-9.38273553289082e-06
-2.15173174516188e-05
-2.25201721022968e-06
-1.80066490745225e-05
-2.6732241290235e-05
-3.12555141743773e-05
-1.59738573532563e-05
-2.32598556472603e-05
-1.25575091702863e-05
-2.88266332376639e-05
-4.56183603300213e-05
-4.47009632963726e-06
-2.52415216955592e-05
-1.4650308568042e-05
-9.327015375334e-06
-3.46358401373788e-05
-3.08417748785926e-05
-1.99269910005345e-05
6.28736103265667e-06
-1.24059259077045e-05
-2.15960995758104e-05
-2.78950427110041e-05
-2.25219024627575e-05
-2.18979368997379e-05
3.44976998747552e-06
-1.34958771991128e-06
-1.47392994828113e-05
-2.16572287460871e-05
-2.03198045247535e-05
-2.76409688615709e-05
-6.48016954236146e-06
-5.21127886934015e-05
-7.25820816054732e-06
-2.70957591459644e-05
-6.50603411812691e-06
-1.21354115676771e-05
-2.20744375274897e-05
-3.15694497803558e-05
-1.91392957042288e-05
-3.5126232386756e-05
-1.36037311078954e-05
-2.65109749423407e-05
-3.55023430749086e-05
8.23329886595892e-06
-2.03843734294217e-05
-3.90258119933653e-05
-1.54386971536812e-05
-3.74028336401423e-05
-1.3622833131615e-05
-3.8075694770984e-06
-3.22743835332759e-05
-2.21782406749255e-05
-1.63147756948044e-05
-3.33606865333564e-05
-2.72943269776195e-05
5.22618939070288e-06
-3.3411571358342e-05
-9.09676294926333e-06
-2.17296248500431e-05
-2.90294408940523e-05
-3.18764135915372e-05
-1.21693919226963e-05
-1.33124074678617e-05
-1.74288228809744e-05
-2.41736407944606e-05
-2.78846757714393e-05
-9.43423915114867e-06
-2.42993188725717e-05
-1.18868456156003e-05
1.20618050684158e-05
-2.41673884754082e-05
-8.62448574410986e-06
-2.60466991929337e-05
-3.53596444989158e-05
-2.09787512141414e-05
-2.53462378782009e-05
-1.78142420062844e-05
-8.54967382239661e-06
-2.5378542825767e-05
-3.43059214355631e-05
-1.84588316871219e-05
-2.07286183104712e-05
-1.21424263443472e-05
-1.0714166250417e-06
3.40606188271185e-06
-1.62689148841477e-05
-1.52744801569917e-05
-1.5933355831007e-05
-2.41510072471727e-05
-3.74031721870735e-05
-1.60308048682011e-05
-1.84611847450844e-05
-2.09377542252555e-05
-2.16013960811886e-05
-2.45143164115478e-05
-5.94876874790732e-06
-1.65563677175028e-05
-2.66086055380785e-05
-8.07431869934782e-06
-1.30213502378025e-05
-1.39439930275314e-05
-1.8872656488917e-05
-2.53385416714588e-05
-2.80930432694774e-05
-3.4004391860501e-05
-1.82098281386196e-05
-4.14312546891121e-05
9.39073978336325e-06
-1.28155517833942e-05
-2.76529099730232e-05
-9.44466497722662e-06
-2.02957858086084e-05
-1.34424963405911e-05
-1.4070972389935e-05
-1.4467207750057e-05
-4.01002760423063e-07
-1.33138626646446e-05
-8.91610030170665e-06
-3.07112911104068e-05
-1.67044317965374e-05
-3.39251235383296e-05
-5.46712692632284e-06
-3.50504535171068e-05
-2.096251294762e-05
-3.46867200136949e-05
-3.4208847060881e-05
-2.10425931963292e-05
-2.95392487568481e-06
-2.07510287943711e-05
-1.24924855765425e-05
-1.51393704557563e-05
-2.87818079308869e-05
-2.16584818077828e-05
-1.83273843327853e-05
-1.72289666874389e-05
-8.04502756947887e-06
-1.18923617221233e-05
-1.12375188595695e-05
-5.10940686494318e-05
-3.37120518250206e-05
-3.45111702766856e-06
-2.05643452385404e-05
-3.35366473647101e-05
-3.07189610208747e-05
-8.64055278786869e-06
-2.36852220156187e-05
4.54646905506485e-06
-2.09455649468109e-05
-3.27304044405966e-05
-1.69488481262384e-05
-2.7603197979107e-05
-1.39907146008035e-05
-3.89718932597836e-05
-1.68313390146685e-05
-4.35455736727951e-05
-2.66096959576492e-05
-3.99979915569118e-06
-2.28206237478041e-05
-2.04164104034283e-05
-1.73530581593875e-05
-2.65033688883339e-05
5.4506653918154e-06
-2.76121868392442e-05
-1.71110044624898e-05
-2.73552820331399e-05
-2.46380329977854e-05
-3.83114484618576e-05
-2.76871297810933e-05
-1.80826881782892e-05
-2.96494559621366e-05
-2.12666987903629e-05
-4.84440553494055e-05
-2.71797937339741e-05
-1.28017891896034e-05
-2.44655015487005e-05
-3.32534232457159e-05
-2.33672832754155e-05
-1.26825039288835e-05
-3.99730746598152e-05
-1.55176683581171e-05
-2.19672037456438e-05
-4.20937186611072e-05
-1.21298257668511e-05
-2.22861626536405e-05
-4.21340335109627e-06
-1.58191490862766e-05
-3.02845391305703e-05
-2.22280887440371e-05
1.17112567594575e-06
-3.83510372236725e-05
-4.53077574437691e-05
-2.96714082598966e-05
-2.53880710115687e-05
-8.70195183596663e-06
-6.92955742584215e-06
-1.94401574748393e-05
-1.30484935729598e-05
-2.91171787895104e-05
-1.09769370682341e-05
-1.73260073591836e-05
-1.69395070851452e-05
-2.94671425192009e-05
-3.07141956877229e-05
-1.79439780212109e-05
-3.11766926604276e-05
-1.23737279044381e-05
-1.62124993609535e-05
-2.07999771248802e-05
-3.03783633969563e-05
-4.48810067776075e-05
-1.04641154884134e-05
-2.78482864314778e-05
-2.27827009792683e-05
-7.96665536851711e-06
-4.00104256916739e-06
-1.6466250813873e-05
-2.00031798465631e-05
-2.62816107736898e-05
-3.37295916551921e-05
-3.9752616794636e-05
-4.29627429792041e-05
-2.38313373286048e-05
-1.39476042562876e-06
-3.3572308382658e-05
-2.214347595166e-05
-3.87702399314253e-05
-4.4954475764934e-06
-4.43611578990305e-05
-3.95491482490555e-05
-3.36429013458339e-05
-1.42292164679747e-05
-1.60034374835119e-05
-1.96103583166603e-05
-2.75747514478421e-05
-7.85688471383051e-06
-3.25007853596789e-05
-2.96463496826839e-05
-3.17437179430556e-05
-1.64115245625858e-05
-1.47795011711115e-05
-1.31442563001142e-05
-4.09094345203332e-05
-1.22510210129169e-05
-3.75246883352383e-05
-5.03294508672696e-05
-1.46801750794717e-05
-1.0203151788793e-05
-7.54431361904962e-06
-2.43563413825212e-05
-2.01924025968466e-05
-2.84293340342653e-05
-4.1770355983959e-05
-1.65075079282228e-05
-7.64899559704933e-06
-1.82190839569825e-05
-3.0613641560728e-05
-1.81688028449871e-05
-2.20477282183374e-05
-2.21773694293278e-05
-1.26000263696842e-05
-1.17570589928923e-05
-3.18907690996386e-05
-1.7342390153904e-05
-2.94391279191543e-05
-1.8502383944158e-05
-2.62438047755859e-05
-2.89643653967287e-05
-3.81560096073596e-05
-2.85018479644682e-05
-9.77072870290446e-06
-2.12534059124399e-05
1.14210365692804e-06
-2.23128371172982e-05
-4.01606976774674e-05
-1.4477402403063e-05
-2.62086161901794e-05
-1.50067738249452e-05
-3.07893670603085e-05
-4.51330408856355e-06
-3.8976970561862e-06
-2.35221549037362e-05
-3.14663740297536e-05
-2.61299974039318e-05
-5.19820068170607e-06
-2.88321541895945e-05
-2.83079360318181e-05
-2.69733184738631e-05
-2.88541751618326e-05
-2.95172762382257e-05
-4.54703218795007e-05
-5.2435340842147e-05
-2.1256682695551e-05
-4.33741414422167e-05
-3.84284906658052e-06
-1.48848024408602e-05
-2.29710506022315e-05
-2.34884876535521e-05
-1.48455102329565e-05
-3.06053035843144e-05
-3.31345724340016e-05
-1.77155644840216e-05
-1.02116420358277e-05
-2.26818048513082e-05
-2.61616983367281e-05
-3.60035650218528e-05
-3.17269783385905e-05
-1.63503136533695e-05
-3.5777983210792e-05
-1.70984934312068e-05
-2.84169853990155e-05
-3.80831986291643e-05
-3.61210972001148e-05
-9.98712685910504e-06
-1.59744951973533e-05
-1.41949672945744e-05
-6.70444079731738e-06
-1.92301847303157e-05
3.43837407560529e-06
-1.73738512174382e-05
-2.04406200196068e-05
-4.7311798048231e-05
-2.77257352827207e-05
-2.9060847419456e-05
-2.94510003764929e-05
-2.59267843239191e-05
-4.90790760743721e-06
-2.68202743403313e-05
-2.73434732064823e-05
-2.53050074567486e-05
-4.39645767656553e-07
-1.58465881621864e-05
-1.18110834217593e-05
-8.4458296716757e-06
1.49578908886586e-06
-1.0829851507447e-05
4.84923687628077e-06
-2.48800421011337e-05
-2.00150934735993e-05
-2.1257083347661e-05
-3.65472621628618e-05
-3.89666782415299e-05
-1.75351953890977e-05
-1.17415554889459e-05
2.60367238366648e-06
-4.3840317933756e-05
-2.03102677382382e-05
-2.18514766629761e-05
-1.99408695583689e-05
-3.03576532589705e-05
-1.39872508880764e-05
-2.29652398753165e-05
-2.4817937212499e-05
-2.87368598651624e-05
-1.51199075576622e-05
-1.56399773471533e-05
-1.30909852318782e-05
-1.38302757868787e-05
-9.13024374870749e-06
-1.53965382294655e-05
-8.48826266176925e-06
-2.17304469485514e-05
-4.04195416505829e-05
-2.32476970335621e-05
-2.69266496013746e-05
-4.51248130654321e-05
-3.70221659707612e-05
-2.99611368380825e-05
-2.70008576118492e-05
-2.53317906937727e-05
-3.71909605096941e-05
-3.54918040802329e-05
-3.12752248885587e-05
-4.15020027544704e-05
-3.11372781221702e-05
-1.85574242005465e-05
-1.73769741227496e-05
-1.7528461200197e-05
-1.6599114888302e-05
-1.84979645982204e-05
-2.79333402084685e-05
-2.37713463411239e-05
-2.39559933015536e-05
-3.11383089180341e-05
-1.74268509944813e-05
-1.26749177225365e-05
-2.28973570056282e-05
-1.3102755254905e-05
-1.84613518369756e-05
-4.21927869652749e-05
-1.80004728412018e-05
-3.21769794651516e-05
-2.99479458604419e-05
-2.11234125814286e-05
-2.03263234855253e-05
-3.24818654241283e-05
-2.99101459129844e-05
-2.8726257424423e-05
-2.9231655471061e-05
-1.77412455415583e-05
-2.74312816565953e-05
-1.73500132996975e-05
-2.66532808721039e-05
-1.62222549178684e-05
-2.33081966354027e-05
-2.08377170690948e-05
-2.85135812757286e-05
-5.46166901882511e-06
-1.83402222824461e-05
-1.93633115630555e-05
2.22701627926775e-06
-3.9849506543555e-05
-2.10260900365368e-05
-3.67985136416545e-05
-1.32082030560743e-05
-9.69277545928424e-06
-1.05621743107266e-06
-1.04750171029284e-05
-1.63221419256808e-05
-1.53847610276724e-05
-3.26231474599359e-05
-1.73613301130794e-05
-5.48023810680933e-06
-1.70547204977353e-05
-1.36297202780002e-05
-1.33565128981228e-05
-8.52438239202688e-06
-3.07297961504266e-05
-2.14764751956855e-05
-3.07467624824178e-05
-2.91612560428483e-05
-2.77734845559309e-05
-1.63969042495939e-05
-3.38294885530017e-05
-2.11530567196154e-05
-3.62401604178918e-06
1.39105309243251e-06
-2.23012518175996e-05
-1.35639012727281e-05
-1.45484943269031e-05
-3.39097629189829e-06
-2.70345849921706e-05
-6.92350889271653e-06
-1.22289253780178e-05
-2.74986847569561e-05
-8.1323546732342e-06
-1.90959422404843e-06
-2.00872884184243e-05
-3.01638607056191e-05
-2.49338920745595e-05
-1.61942108611779e-05
-8.05815209755484e-06
-4.21410055224378e-05
-3.16404055817467e-06
-2.04583805446458e-05
-1.75422178925752e-05
-3.314614925458e-05
-2.34480546822711e-05
-1.48828467649008e-05
-1.38919754442549e-05
-3.17359190508659e-05
-1.42368460832219e-05
-3.33794565740515e-05
-3.44569676747025e-05
-1.45108006124595e-05
-9.25633380461742e-06
-2.18755329131404e-05
-3.03961214557204e-05
-3.66522464047611e-05
-1.61754853675891e-05
-2.73784696056869e-05
-9.72273388747e-06
-3.75494072076184e-06
8.87210067077103e-07
-1.62367436999854e-05
-3.11498534005703e-06
4.40906839232302e-06
-1.9287392767806e-05
-4.94128225304885e-05
-3.16396558952704e-05
-1.00559522415242e-05
-7.98947597867118e-06
-3.28083380639618e-05
-3.60370320909996e-05
-2.25760112772571e-05
-3.40411860537268e-06
-1.36173699135985e-05
-2.8792830683114e-05
-1.4343265181782e-05
-2.22960750916553e-05
-1.16629360217876e-05
-1.23351990602481e-05
1.8081851809334e-06
-2.34977172870425e-05
-2.60115662893289e-05
-2.74023401518964e-06
-2.11853441150111e-05
-1.59316648468636e-05
-1.46797386889749e-05
-1.88386344618177e-05
-2.56471924857071e-05
-2.0941293419834e-05
-3.30581735122822e-05
-2.88461152461832e-05
-1.91005367713603e-05
-1.30808614641912e-05
-3.3032579591426e-05
-1.14768219069087e-05
-2.14440071746839e-06
-2.56732810238988e-05
-3.576599038621e-05
-3.52568342091009e-05
-2.757149220714e-05
-1.13276952777525e-05
-3.10060650982694e-05
-9.71642771657682e-06
-2.29709532433452e-05
-4.81174808281693e-06
-8.33873156302891e-06
-3.24197315651727e-05
-6.29738970233355e-06
-1.85818585853759e-05
-1.95187511979016e-05
-2.75626200368893e-05
-3.11319757950535e-05
-1.1575430402712e-05
-2.75327790839829e-05
1.29670462017005e-06
-2.48704708600263e-05
-3.06455232108789e-05
-4.30326115973764e-05
-3.88114904639034e-05
-3.90829170033538e-05
-1.58137767868855e-05
-6.18684560826999e-06
-4.23750539146994e-06
-3.00343003398667e-06
-1.61659483544035e-05
-2.30662801045804e-05
-1.56198841267754e-05
-2.00847927510373e-05
-2.49681401049907e-05
-3.83780353511404e-05
-3.79788318029356e-05
-2.36702958111266e-05
-2.38283699341318e-05
-9.75714366514592e-06
-1.78869347154469e-05
1.27122732449149e-05
-3.34418545313941e-05
-2.22213940285482e-05
-1.45189738831209e-05
-3.59872325900219e-05
-4.39282689588403e-05
-1.59632402009603e-05
-1.80344897692972e-05
-1.79640808237482e-06
-2.1528520676777e-05
-2.75424257707915e-06
-4.34336154961998e-05
-8.75125286505695e-06
-1.69028858662955e-05
-2.50005998989057e-05
-2.36668865480994e-05
-1.59756120975124e-05
-3.99436452850151e-06
1.95396721973843e-06
-2.21747494083455e-05
-6.61560343865148e-06
-2.02401213170411e-05
-2.46489447440736e-05
-7.97060260820003e-06
-1.35338186178234e-05
-1.33033953492204e-05
-1.38216061723804e-05
-3.11924601794029e-05
-3.26649905628963e-06
-4.62546478866723e-06
-1.87279739896612e-05
-6.89534937691505e-06
-2.71904934616784e-05
-1.58227879302764e-05
-4.40279407740926e-05
-2.27065248930036e-05
-1.08024401240722e-05
-9.23103055801287e-06
-1.84053208098838e-05
-2.47055284714871e-05
-3.67802422696208e-05
-3.47704735052192e-05
-8.96382557974859e-06
-1.37524322774953e-05
-2.4860427626261e-06
-3.34484520290238e-05
-1.44292879336125e-05
-2.70353076216137e-05
-2.44415261583127e-05
-2.23685671218017e-05
-1.5625313145958e-05
-2.66094551181855e-05
-3.33978269940775e-05
-2.92516252274624e-05
-4.16092926065299e-05
-2.30482050157812e-05
-2.6850328643021e-05
-1.93380320283954e-05
-3.16446209796207e-05
-1.06658273850923e-05
-1.04503838952135e-05
-1.00562799694831e-05
-7.53951021798401e-06
-4.01229188286208e-05
-3.77145132508379e-05
-1.60882457909006e-05
-8.8224396029078e-06
-3.12770830384096e-05
-1.39649814786482e-05
-1.17470203398956e-05
-3.55911992531135e-07
-8.67113886168196e-06
-2.41033832714112e-05
-2.27925459731792e-05
-3.32192222506525e-05
-2.60812221196621e-05
-2.51014783123074e-05
-3.52065881775135e-05
-2.63625763020355e-05
-3.08112659769367e-05
-3.15710719085567e-05
-2.79203539872738e-05
-2.98805947767506e-05
-2.20975864148848e-06
-2.73361571797568e-05
-1.38884034098917e-05
-1.56799668525829e-05
-1.81548171200717e-05
-2.34269273732017e-05
-4.20888690598645e-05
-4.12612988029555e-05
-7.33633832365987e-06
-1.84342490436102e-05
-3.82902337777208e-05
2.93385061056901e-06
-7.16580790192305e-06
-2.53290531146808e-05
-1.52349171100553e-05
-1.67946470810126e-05
-1.43759701906544e-05
-2.04150922504593e-05
-3.39656205852706e-06
-1.24561282399016e-05
-3.90311451753854e-05
-1.04007604377187e-05
-2.09667890002815e-05
-3.86004781651001e-05
-5.23517988105228e-06
1.35015032174407e-06
-2.8539950178778e-05
-2.7432024395412e-05
-7.09472944705765e-06
-7.56845721478994e-06
-1.17570793792163e-05
-2.32284720528086e-05
-3.10681879273518e-05
-4.85807133312763e-05
-2.97844649720656e-05
-8.20646079889809e-06
-1.78704954771521e-05
-4.19481229821266e-05
-2.63511111599966e-05
-4.23559370085322e-05
-2.52302860588507e-05
-7.93585043800698e-06
-3.7115512336345e-05
-1.7826387423007e-05
-2.67448838398026e-05
-3.75756983783902e-05
-2.54244758594686e-05
-3.18221260606128e-05
-2.63180442947124e-06
-1.4865437259086e-05
-4.76622530624501e-06
-1.19508349416117e-05
-1.57492629393764e-05
-1.80599004383456e-05
-5.46057409158216e-06
-9.90325794222339e-06
-1.85508970012718e-05
-8.85834006636275e-06
-2.82610518243394e-05
-3.79154823518636e-05
-1.59065869077522e-05
-1.15423550081232e-05
-4.34440969191406e-05
-3.65003297568396e-05
-2.02339937073377e-05
-9.24204889477951e-06
-2.42520469390589e-05
-6.0576679546196e-06
-3.11945736989839e-05
-2.41517222012048e-05
-1.83935312848287e-05
-2.75517246278411e-05
-3.09261605279457e-05
4.98317480192897e-06
-6.21434981408141e-06
-2.01954101909462e-05
-1.61873277570713e-05
-3.13744968573534e-05
-1.30086119380516e-05
-1.46859482785931e-05
-1.09032861276317e-05
-1.98304925565376e-05
-2.85923243498998e-05
-2.01880683929652e-05
-1.49775829958567e-05
-2.73738387775873e-05
-2.5954847399086e-05
-3.00011203957609e-05
-2.9034024028887e-05
-1.05547880534028e-05
-1.34454061520618e-05
-1.17057492505238e-05
-2.33802157545799e-05
-1.94931852951981e-05
-1.70162756835917e-05
-2.11126518426429e-06
-3.06057586510639e-05
-9.66175757232435e-06
-1.26231163105186e-05
-6.69389848898075e-06
7.5243291196656e-06
-1.54709925849409e-05
-1.17476892761645e-05
-2.14208817544306e-05
-2.54992785462501e-05
1.64386077418748e-06
-9.62417836185429e-06
-1.86322972026311e-05
-1.92807027675678e-05
-1.54454545876509e-05
-7.13031628665425e-06
-1.04263423375566e-05
-2.05007991787326e-05
-2.2831232736921e-05
5.06239038520769e-06
-1.43455458116442e-05
-8.99521211587816e-06
-2.94970146415533e-05
-2.2964751940865e-05
-1.38513297756065e-05
-1.38989223192818e-05
2.08794423850793e-06
-3.34234399515187e-05
-5.68956903265186e-06
-2.80161207966404e-05
-2.27560514714881e-05
-9.56321650482276e-06
-2.12633064440321e-05
-2.18741605012342e-05
-2.21231958490521e-05
-1.53633187541828e-05
5.3777163132953e-06
-1.18554329538358e-05
-1.68673185868749e-05
-2.55754647639408e-05
-7.13824237964841e-06
-6.66742508256426e-07
-5.48365319439723e-06
-2.45196829682019e-05
-1.73079684746983e-05
-1.8518444766433e-05
-3.43934703219864e-05
-1.87927804675921e-05
-2.15817046412675e-05
-5.73005062023349e-06
-2.83684578649612e-05
-1.74704382223261e-05
-2.06389044695619e-05
-2.78527103035703e-05
-2.18976417254549e-08
-1.18805701516712e-05
-2.50779305223224e-05
-1.98335952528975e-05
-3.66567984421715e-05
-3.05790108327077e-05
-2.69993018429056e-05
-3.01285233163682e-05
-9.44230462677024e-06
-4.35499334758045e-05
-1.7909510684937e-06
-2.13619341976312e-05
-2.6379448228906e-05
-7.30385033237302e-06
4.9060011369361e-06
-1.05767048123978e-05
-3.03490511451597e-05
-1.67646771378168e-05
-2.87699843831262e-05
-9.83878909108313e-06
-1.16453797136233e-05
-1.57860469612892e-05
-1.18684450235253e-05
-2.78918361383932e-05
-3.18507486155574e-05
-3.09474071294981e-05
-2.87057949086147e-05
-1.96824983495151e-05
-3.16782317569825e-05
-1.02255468600056e-05
-2.33848982529751e-06
-3.27047461125077e-06
-6.62069887893064e-06
-4.31873194396489e-06
1.25455332904853e-05
-1.00318602314639e-05
1.70349902089294e-07
-1.76844261048648e-05
-1.44416414806048e-06
-2.51691845957513e-05
-1.17851997460391e-05
-2.4685090497224e-05
-2.35551093207277e-05
-3.90362026968406e-05
-3.17910676121396e-05
-2.36942038449306e-05
-2.2088171142666e-05
-3.06682079013168e-05
-1.53804574719859e-05
-2.52851202943567e-05
-2.72891283801488e-05
-2.27367571485195e-05
-1.58513949534574e-05
-3.12649531896565e-05
-2.91876080678103e-05
-4.17318641527586e-05
-1.41086998338518e-05
-3.3475447138603e-05
-3.48879058652229e-05
-2.48155772495352e-05
-2.52749441927984e-05
-1.46145240355019e-05
-1.94579877839138e-05
-1.37082965412831e-05
-2.03988882505258e-05
-1.4664036304236e-05
-2.57635541865038e-05
-4.08448722235891e-06
-1.16696519040077e-05
-3.03363164505066e-05
-2.14690747304429e-05
-2.08566353444945e-05
-2.60827186642884e-05
-2.58411120249941e-06
-2.5287810018735e-05
-2.18816111258691e-05
-1.90202749664854e-05
-3.01378167378921e-05
-2.70264711039099e-05
-1.35274172263466e-05
-2.22167712170569e-05
-4.12802206276595e-05
-2.79338408153452e-05
-3.75283309150902e-05
-1.49346071027022e-05
-3.86198107471943e-05
-4.27793457803911e-05
-4.65793886188064e-05
-1.37036447608637e-06
-5.46504974900357e-05
-1.97912174851641e-05
-2.59820868950218e-05
-1.63200662981354e-05
-5.75705487810705e-06
-3.61096854073706e-05
-2.95270039138047e-05
-2.51834944551422e-05
-1.33869933297139e-05
-1.57076987361312e-05
-3.90050091191575e-05
-5.3827859314119e-06
-2.36594210905796e-05
-1.20494900461949e-06
-1.55765946435467e-05
-2.33524636058225e-05
1.23311878442795e-06
-2.8575950599088e-05
-2.42232337867802e-05
-1.25951552330949e-05
-2.70004613617259e-05
-1.89742323305048e-05
-1.30561562207239e-05
-2.85708714216935e-05
-2.88967789760778e-05
-3.57794085299523e-07
-1.98084636262416e-05
-4.5873617516651e-06
-2.13561614405268e-05
-5.67511973238372e-06
-1.68148943856476e-05
-2.85909710684448e-05
-5.7349478603967e-06
-6.79091888614661e-06
-1.82760610863947e-06
1.05399978996949e-06
4.92352085785709e-06
-3.71680726578557e-05
-5.37238816493916e-07
-9.3707174473118e-07
-2.90543996234375e-05
-3.21347936946761e-05
-2.04995602894411e-05
-2.78588425768359e-05
-2.38780203253818e-05
-2.58217303888311e-05
-9.22865117038664e-06
-3.22424632320267e-05
-1.56450863385737e-05
-2.41368561293145e-05
-2.70217711939561e-05
-1.88195544282805e-05
-3.13212130451043e-05
-1.66670378076067e-05
-2.82509684086242e-05
-2.00064362677044e-05
-4.00414238957633e-05
-1.48130271320752e-05
-2.8795423885837e-05
-2.74175432463259e-05
-3.63602132539488e-05
-1.51615497827178e-05
-1.70711537972753e-05
-1.68310132996931e-06
-1.35013258928655e-06
-1.13166986535427e-05
-3.61463468302731e-05
-1.38427382563014e-05
-1.32499187545758e-05
-2.36690350891779e-05
-2.33422742041855e-05
-1.15751955695041e-05
-3.696033692533e-05
-2.00185906025828e-06
-3.63928495348624e-05
-1.11981074273943e-05
-1.80249685204135e-05
5.48791669719344e-06
-1.76022962016504e-05
-1.98854368854171e-05
-2.66860879324676e-05
-2.21130550850367e-05
-2.40578613531373e-05
-5.71457182214404e-06
-1.23436335841157e-05
-3.35433531546251e-05
-3.70928359173704e-05
-2.34206820163546e-05
-7.35516902243861e-06
-3.36310997375101e-05
-2.50668044826899e-05
-3.85748323490087e-05
-1.95297100299087e-05
-8.01451153439435e-06
-1.09333957560236e-07
-1.96676873046653e-05
-9.46882430928502e-06
-8.09519636256024e-06
-2.31337982721817e-05
-9.21149188501735e-06
-4.10051614617199e-05
-1.95411325852005e-05
1.59556383275335e-07
-4.10167766874661e-05
-3.43622158646643e-05
-3.48205109025393e-05
7.75110111392008e-06
-2.05405108917962e-06
-2.37322341651922e-05
-2.8111644467171e-06
-3.50905662181225e-05
-2.52698327885299e-05
-2.74890837744618e-05
-2.68783010143168e-05
-4.2962820458108e-05
-3.07832384457162e-05
-2.7457509483971e-05
-3.80413081293871e-05
-4.66328338343569e-06
-4.4575327267361e-06
-7.46935065553766e-06
-3.96317855103734e-05
-2.36712895933685e-05
-1.9652985612564e-05
1.37229093871011e-05
-2.55529994046106e-05
-1.12972975677095e-05
-4.55116298907646e-05
-2.5034090000595e-06
-2.54363448766916e-05
-1.64737342014337e-05
-4.72883151083568e-06
-1.29532697507809e-05
-2.26077020435363e-05
-1.39151078854812e-05
-1.83761902675891e-05
-3.91373243518057e-05
-1.99677452513286e-05
9.82622286221421e-07
-3.09198618717796e-05
-1.48387965129609e-05
-1.63272248250645e-05
-3.34717260798477e-05
-2.54711536338887e-05
-2.56446350539271e-05
-3.16913409327401e-05
-4.23587451428956e-05
-4.14134433089267e-05
-1.49128673382272e-06
-3.15745253133426e-05
-2.29295891553348e-05
-1.87541359107492e-05
-1.36406925659836e-05
-1.67103103479316e-05
-3.03729171315636e-05
9.727687705128e-06
-2.49280376847233e-05
-1.47764441946383e-05
-1.99274137774889e-06
-3.34600723676184e-05
-8.97288964449226e-06
-3.72410413013388e-05
-1.04802694653171e-05
-3.4117783755369e-05
-1.21130156430382e-05
-2.47391198541785e-05
-2.06749918172328e-05
4.37838360922814e-08
-4.59641391491246e-05
-3.56069641584557e-05
-4.18201843612899e-05
-9.90033267423238e-06
-6.29028207659925e-06
-3.94217592242477e-05
-1.31261235603287e-05
-2.85934535559307e-05
2.43185063222742e-06
3.34955100616485e-06
-7.57156869347696e-06
-1.64688836708208e-05
-2.72953750852858e-05
-3.79508038186531e-05
-1.52509981407877e-05
-1.88591518812285e-05
-1.32543929698286e-05
-1.84700479703947e-06
-1.02731808541327e-05
-4.0230926631664e-05
-2.31867481966027e-05
-4.60396823155482e-06
-2.12055836311874e-05
-8.69856141510323e-06
4.39936329034887e-06
-4.26856333972125e-05
-2.32028108892085e-05
-1.00933039150192e-05
-1.87475617460383e-06
-5.53472206097711e-06
-3.48668408246763e-05
6.89613183384086e-06
-1.78450301438433e-05
-4.18502426730217e-05
-1.69035344560996e-05
-2.0002944698799e-05
-2.02090146018308e-05
-3.30421295020356e-05
-3.11865374336591e-05
-2.88511266617914e-05
-3.03234237020336e-05
-2.06098431261331e-05
-1.48571328451205e-05
-3.41269209043657e-05
-2.29489151315981e-05
-3.52910296188889e-06
-1.05524431950546e-05
-1.26792888368649e-05
1.52210804829185e-05
-2.24208563141962e-05
-4.69287000872529e-07
-2.17788839593177e-05
-1.55787960351909e-05
-1.20198602809768e-05
-2.75471511022587e-05
-1.99688669359132e-05
-1.62232316376247e-05
-2.34105416654337e-05
-1.937366030846e-05
6.33088131537301e-07
-3.96709349603349e-07
-7.42609845159585e-06
-2.99499020020481e-05
-2.86262564769222e-05
-7.10962714644161e-06
-3.86080238287839e-05
-7.72715671655531e-06
-2.93943923428947e-05
-1.33050297332661e-05
-4.07235009453393e-05
-1.02822361385065e-05
-2.04856573631737e-05
-1.50733461093674e-05
-1.77190032919346e-05
-3.36282606326e-07
-1.75540050286611e-05
-1.56170899428199e-05
-3.33644412815822e-05
-4.40766888182721e-05
-2.93038935818515e-05
-6.26967944119206e-06
-2.77090289362606e-05
-3.46276238555991e-05
-5.20156816511442e-05
-3.41645737247261e-05
-1.52959073330519e-05
-2.22550523377436e-05
-2.51121552592069e-05
-2.09748891766581e-06
-2.20945012011048e-05
-2.59722313583814e-05
-2.37034340654118e-05
-4.62357989149965e-06
-1.64226671401752e-05
-3.43570681343724e-05
-1.03479771485801e-05
-2.60581896746527e-05
-2.01150599615821e-05
-3.39004191436127e-05
-1.32916626726476e-05
-2.36019867257591e-05
-1.46627410009145e-05
-3.26888013394446e-05
-2.56653933860152e-05
-5.75422650273049e-06
-2.25031467094032e-05
-1.02356482330805e-05
-3.88750737894113e-05
-2.31182551674451e-05
-2.59181647402274e-05
-1.45730998595406e-05
-3.62027750278856e-05
-4.8094779307567e-05
-3.35345598884719e-05
-2.79577195986733e-05
-1.94189859345751e-05
-3.34623103936356e-05
-1.45541916375022e-05
-8.07369705531686e-06
-2.59814848062796e-05
-1.36512520778504e-05
-1.9547288021485e-05
-2.69824028228038e-05
-1.35554384099819e-05
-2.11468343525503e-05
-3.36796266741996e-05
-3.23882641223863e-05
2.89066175645522e-06
-3.27103305105077e-05
-4.09916559531833e-06
-3.58413672945267e-05
-9.41723113642222e-06
-2.9898116829609e-05
-2.92871164718347e-05
-3.16150080376694e-05
-1.20582439658677e-05
-2.20324965107955e-05
-3.78735052427057e-05
1.18430309697269e-06
-1.76981062456318e-05
-3.80324037689916e-05
-4.67144328888929e-05
-3.20864450727712e-05
-2.54290483074292e-05
-1.51813838303347e-05
-4.38846052629179e-06
-1.80518428953699e-05
-3.21768259820216e-05
-3.10710794497115e-05
-3.79622784655347e-05
-2.37991548243726e-05
-3.08017583723532e-05
-1.24662756492055e-05
-1.93092978898637e-05
-4.00940436956659e-05
-4.43619886471613e-05
-1.79401722311152e-05
-2.83939357577497e-05
-2.01271116400263e-05
-4.45977335413901e-06
-2.29504150811613e-05
-5.19485110242047e-05
-1.45525450023457e-05
-1.60588930759017e-05
-3.9338322754001e-05
-1.38145773843393e-05
-2.14202573742091e-05
-4.16080576336251e-05
-1.40467915033623e-05
-1.2038080649617e-05
-3.05642383923769e-05
-3.08688708077501e-05
-1.59255359139225e-05
-8.45945629295389e-06
-1.74714891278724e-05
-3.87367699519297e-05
-1.39248663291382e-05
-1.83245794217528e-05
-1.67866868346878e-05
-1.92359212536864e-05
-2.21973183686144e-05
-2.09166167758842e-05
-2.24490768372497e-05
-2.39229652456763e-05
-1.27026934650325e-05
-1.10634389953374e-06
-3.5600012768971e-05
-1.21307725548083e-05
-1.23408821950592e-05
-2.54655092416843e-05
-3.64321257597977e-05
-1.51232389616041e-05
-1.11738752240932e-05
-2.88347054272714e-05
-2.59353682000276e-05
-3.18009882781592e-05
-3.07978286375009e-05
-1.9796744605409e-05
-5.01692895702658e-05
-1.284422831338e-05
-4.2791224542169e-06
-2.63147139468566e-05
-1.84593591426297e-05
-3.21296466711866e-05
-2.96744779522275e-05
-3.20903832853098e-05
-1.89527014022552e-05
-2.85377673318782e-05
-3.91616635577527e-05
-2.64079404398777e-05
-1.4634885112037e-05
-1.70646814347833e-05
-3.89566988422679e-05
-3.05090681264946e-06
-1.27662270288292e-05
-7.72647226365555e-06
-1.58891071672718e-05
-3.79803617374228e-05
-2.40992821395515e-05
-1.31137905599574e-05
-4.86378703028919e-05
-1.71297029936182e-05
-1.8096713796758e-05
-3.21153693151983e-05
-1.33528402602205e-05
-1.680866031175e-05
-2.01882861626308e-05
-1.69542853696956e-05
-1.68295322756329e-05
-2.14217850345711e-05
-2.93647141840035e-05
-3.16077754213122e-05
-2.67686346696588e-05
-3.20395351803587e-05
-1.79219216265209e-05
-3.13410617952026e-05
-1.78784653044019e-05
-1.57247673454079e-05
-4.18550735195447e-05
-1.92202665163599e-05
-2.74537436499737e-05
-1.5059399609955e-05
-4.54212794817968e-05
-1.57815919277331e-05
-6.18690960861718e-06
-1.21594070435573e-05
3.71790044040656e-06
-3.09207629655653e-05
-2.68721926003236e-05
-8.9727530997356e-06
-3.19389284066649e-05
-1.33482227342418e-05
3.30166703694339e-06
-2.40780371105516e-05
-2.87780133938736e-05
-2.26887055652046e-05
-1.78855172914895e-05
-5.26270441103599e-06
-5.65219206613408e-06
-2.71922028485036e-05
-3.73162020164604e-05
-2.70233094709122e-05
-1.41460613620455e-05
-2.93146719177441e-05
-1.08033526342134e-05
-1.48153908040111e-05
-2.67258674233777e-05
-1.94754921078773e-05
-1.21096359060541e-05
-4.45823446382332e-06
-6.22216548171898e-06
2.21023151431344e-06
-3.02746570162969e-05
-2.47346285136968e-05
-1.61479792235262e-05
-1.27592705126154e-05
-1.9460399369786e-05
-1.27997493793241e-05
-2.44159916792547e-05
-8.91725816390841e-07
-2.50931912238163e-05
-3.71565636954284e-05
-4.87674090770966e-06
-3.43153402057548e-05
-4.98682198674792e-05
-3.42319237971083e-05
-7.32736554112552e-06
-6.62300819614319e-06
-2.3004359632016e-05
-7.51492717200648e-06
-3.30676715822511e-05
-8.58335654082261e-06
-5.9804527357998e-06
-3.53012836797981e-05
-2.52012563701212e-05
-2.21806594899657e-05
-1.43177744723049e-05
-1.82519611235218e-05
-2.22447632097016e-05
-1.89924432575423e-05
-2.47762531057755e-05
-9.15410202394449e-06
-1.25058144172099e-05
-2.18702626649778e-05
-5.32794591798188e-06
-3.11230824724473e-05
-1.94961922350728e-05
-1.75382051206032e-05
-3.26230575291268e-05
-2.64606114405509e-05
-2.64648614312087e-06
-4.74465807740632e-06
-1.54959404650534e-05
-3.28218732516645e-05
-3.17209960463193e-05
-7.87688275370643e-06
-2.10096739040187e-05
-1.58536810071359e-05
-2.3413211162691e-05
-2.83390436987063e-05
-3.6620936998504e-05
-8.53366271861696e-06
-5.57753293822814e-06
-1.68138334900376e-05
-1.67419176537798e-05
-1.0703577016266e-06
-2.91928835382403e-05
-2.58707947379027e-05
3.57714649359225e-06
-1.47675939915088e-05
-4.11563658374635e-05
-1.42236136716372e-05
-3.96955556771289e-05
-3.22195837010669e-05
-1.26192722032042e-06
-1.8305427382617e-05
-3.33882220227856e-06
-4.33096476663304e-05
-3.67969707924498e-05
-2.55639701702908e-05
-1.12884510142439e-05
-4.39337930294666e-05
-1.4901472009608e-05
-3.47309607060383e-05
-1.38141650987454e-05
2.5644610223595e-06
-2.05382539592585e-05
-1.9212872517917e-05
-2.38043054756367e-05
-9.86810035822563e-06
-3.99646561067007e-06
-3.1665636188416e-05
-1.87120034575655e-05
-7.79775084236283e-06
-1.97817849835321e-05
-7.00174010310251e-06
-6.35491627132164e-06
-3.80648361011804e-05
-1.58146786256382e-05
-3.02215282028164e-06
-1.6375644269984e-05
-6.55101324814602e-06
-2.50769774412904e-05
-1.13872346956629e-05
-1.69947875766437e-05
-1.51628792437345e-05
-2.34605980074302e-05
-1.30171212014888e-05
-9.97213012089962e-06
-3.08101998517954e-05
-2.38312615704196e-05
-5.4655402489605e-06
1.97630695124084e-06
2.85202437970043e-06
1.1789321357887e-05
-3.52861454245639e-05
-1.42589499971914e-05
-1.7374847241985e-05
-1.15581293418852e-05
-5.07199563242455e-05
-2.92492703618956e-05
-4.75125217404172e-05
-2.09811825259483e-05
-1.23115899189824e-05
-2.07237703058716e-05
-2.79514896509919e-05
-2.75687120000854e-05
-2.92672801624909e-05
-1.84958376999421e-05
-2.65430159243743e-05
-1.13600879032555e-05
-2.34279005790475e-05
-2.29923724607594e-05
-3.67126207331444e-05
-9.03013950173511e-06
-1.96190142315366e-05
-2.12823072709506e-05
-1.50364835588655e-05
-2.23731235033611e-05
-6.81181200302722e-06
-8.46229219534394e-06
-3.09136920694459e-05
-1.12645347993957e-05
-2.9537193053975e-05
-1.77062509444567e-05
-1.21014717159735e-05
-1.49299352804377e-05
-2.22090295534048e-05
-3.87232452653149e-05
-1.89932740275461e-05
-4.44034000137201e-06
-3.34651839600431e-05
-3.63717673504301e-05
-3.2155664212284e-05
-1.12066348119669e-05
-2.40661348993263e-05
-1.01119405254312e-05
-2.67041335176409e-05
-2.43933335688059e-05
7.62509825159062e-06
-1.19266077725897e-05
-1.66788709267048e-05
-1.69781171675591e-05
-2.32977820933583e-05
-2.82133155522822e-05
-1.76146089820962e-05
-3.7806288866856e-05
-2.96698367572965e-05
-2.22758263297159e-05
-2.61343965512337e-05
-9.75558194652442e-06
-3.30129494066009e-05
-2.315739239787e-05
-9.41046625264176e-06
-1.26739077496091e-06
-2.94592392710238e-05
-3.35481965348256e-05
-3.63304307943859e-05
-1.48716001708189e-05
-2.47429767028098e-05
-2.30546191711334e-05
1.09390517901137e-05
-3.33060001185307e-07
-1.85017569270596e-05
-2.96531001388283e-05
-1.31032974714655e-05
-1.86727138884702e-05
-2.57567634403594e-05
-2.63411714536295e-05
-4.06091155129467e-05
-1.91228548772417e-05
-2.79561424960859e-05
-2.31237009686296e-05
-2.60455141685263e-05
-1.95186823518599e-05
-3.6606386689635e-05
-1.89043788341729e-05
-2.44850354180472e-05
-2.61935880435405e-05
-2.02070887300883e-05
1.39422452001653e-05
-1.62260913943177e-05
-8.55208492592396e-06
-6.80623628432852e-06
-3.14584450140798e-05
-1.22279946218735e-06
6.18822793424847e-07
1.18095632597723e-06
-2.7725961109365e-05
-4.06730879448574e-06
-2.78285003459858e-05
-3.9538303593273e-07
-2.06354692861842e-05
-1.2684858233613e-05
-4.18582118565999e-05
-2.11346657297206e-05
-3.37643534937734e-05
-1.92763878126429e-05
-2.36900147611675e-05
-2.4692120011591e-05
-3.34858140660726e-05
-3.59660357766536e-05
-1.79193745992477e-05
-2.21548451178029e-06
-2.76724091603046e-05
-1.7678092540795e-05
-1.43730689365369e-05
-2.54322905192072e-05
-3.99221084966534e-05
-2.69656802982754e-05
-2.26831740495025e-05
-4.15453834806595e-05
-3.54907978510879e-06
5.32894395587688e-06
-2.29652945216159e-05
-4.05825408641055e-05
-4.32866623226888e-05
-2.54755575045021e-05
-4.67414504966122e-05
-2.48273453107992e-06
-3.10303007923251e-05
-2.31425094698195e-05
-7.53368222442041e-06
-1.82168086261111e-05
-3.35471436055638e-05
-2.3832647926729e-05
-3.06427656090193e-05
-1.04256347838199e-06
-2.78591548009153e-05
-1.56500491725541e-05
-2.83562940096671e-05
-3.86748211793544e-05
-3.59025274555835e-05
5.7394769069925e-06
-3.16808368955929e-05
-9.54231604778053e-06
-1.15528869197804e-05
-1.29555878126707e-05
-2.42712248177714e-05
-4.40646260905117e-05
-2.48857131150807e-05
-1.7523250589858e-05
-1.97005585692265e-05
-1.09363350265665e-06
-1.06940798051264e-05
-2.17641730668937e-05
-1.61861477722687e-05
-6.75125348800885e-06
-6.37468007031835e-06
-2.32445938346953e-05
-2.95406815988783e-05
-1.81898179187201e-05
-2.46569287911208e-05
-2.62878132218262e-05
-1.66840304272868e-05
-2.57156495301611e-05
-7.52004013076138e-06
-1.24979723403903e-05
-1.36742266889936e-05
-4.43508294695674e-06
-3.33047443331944e-05
-2.78295314960831e-05
-2.014840159213e-05
-5.55134780565366e-06
-9.55922312800899e-06
-2.84941426108027e-05
-2.46564109121284e-05
-1.57190663909678e-05
-2.04968493911175e-05
-1.5302169460751e-05
-2.21707420304432e-05
-1.02502837278162e-05
-3.03476608762632e-05
-1.92440970653229e-05
-4.12777657613087e-06
-1.0768214184128e-05
-1.18829040856302e-05
-1.65179740016197e-05
9.34147696401701e-08
-4.07078938902936e-06
-3.08401271143144e-05
-1.85814171804566e-05
-3.78650030466164e-05
-4.24442768124645e-05
-3.70471092311417e-05
-2.67849790225722e-05
-5.03114668554107e-06
-3.23229572389257e-05
-2.82267684380436e-05
-1.27788776164656e-05
-1.51729341873193e-05
-2.49401701729729e-05
5.01163298014201e-06
-3.31611258509251e-05
-2.047875612791e-05
-3.7921450910612e-05
5.61008738994432e-06
3.27631748630929e-06
-3.62448935618697e-05
-2.54244945815972e-05
-1.99541987062769e-05
-3.1867728402324e-05
-1.01058997949713e-05
-2.62946850898082e-05
-3.53923698994515e-05
-1.98482477558038e-05
3.54497972683661e-07
-1.13633541913451e-05
-9.07037000875902e-06
-5.35692359909566e-06
-3.54585690588132e-05
-1.01737015448675e-05
-2.9356898341395e-05
-2.39731528680007e-05
-4.48106303342983e-05
-3.08465704620719e-05
-1.64018581581754e-05
4.04603318372163e-06
-4.58295731797296e-06
-8.99468953978722e-06
-1.22658746219862e-05
-3.82400257123804e-05
-2.60153486261064e-05
-2.52451786652127e-05
-4.27468771603665e-05
-3.31910682286392e-05
-2.39836088847213e-05
-1.71062655079263e-05
-2.04850640699709e-05
-4.25069646694372e-05
-8.49110499912832e-06
-2.5625263280035e-05
-4.73701048147285e-05
-2.03164910757995e-05
-1.13689349611282e-05
-3.60244970079932e-05
-3.94018745116942e-05
-1.80407965267641e-05
-1.13101526564455e-05
-2.12921040927471e-05
-2.777722927777e-05
-3.19293122016353e-05
-3.09214489670739e-05
-2.049669819071e-05
-2.20933919531144e-05
-2.8226425484042e-05
-6.73084849029283e-06
-2.67261644353549e-05
-1.51188338513099e-05
-2.37297621919824e-05
-2.44736714486503e-05
-3.68515451410075e-05
-2.71409381057287e-05
-3.34668783586905e-05
-1.11079208353078e-05
-5.17402206224005e-06
-9.0508977715222e-06
-2.38507417344412e-05
-2.39350583276603e-05
2.99052326407915e-06
-1.18593322487744e-05
-1.30775364157752e-05
-2.36067423150479e-05
-2.43773915538447e-05
-2.41861007256478e-05
-2.1935169356707e-05
-3.42698367326116e-05
-3.49279738423105e-05
-2.32012202550312e-05
-1.23599557143542e-05
-3.12120303187747e-05
-3.99122671172144e-05
-7.44210709134094e-06
-2.51770195261573e-05
-5.73307644148561e-06
-5.67059347758634e-06
-1.57748705873384e-05
-2.7076019296575e-05
-2.76099950807463e-05
-8.21632536327433e-06
-2.01083534045054e-05
-3.96847414979686e-05
-4.2560020751823e-05
-3.53827486654277e-05
1.10480358573439e-05
-1.05083154262019e-05
-2.35435399130344e-05
-2.62022760203962e-05
-1.15017097032606e-05
-1.35723743731238e-05
-2.4282075372332e-05
-1.19279965316324e-05
-5.30066226475492e-06
-1.57262513496664e-05
6.7420378970915e-06
-3.23083739783362e-05
-1.60367196026298e-06
-2.73405068601476e-05
-2.23415661828648e-05
-9.22347608747659e-06
-1.28833642453843e-05
-1.52795404072713e-05
-1.90163131079514e-05
-2.41113484687102e-05
-2.09718410523324e-05
-1.36832934831903e-05
-2.26681188674264e-05
-4.0055199893935e-05
-1.56797979668079e-05
-2.59802144881406e-05
-1.81940539976657e-06
-3.7893405651204e-05
-3.16137490586593e-05
-1.65844229375638e-05
-2.08396543283079e-05
-1.92285192049889e-05
-2.2131868737279e-05
-2.61677369239547e-05
-1.1519951101283e-05
-2.11516105254994e-05
-4.32906467167031e-05
-2.08955824978219e-05
-2.12991656538139e-05
-3.51317355678633e-05
-2.70411623303011e-05
-1.89967033453762e-05
-3.03706665797457e-05
-2.7667714708533e-05
-3.18514678944921e-05
-1.84547871201138e-05
-9.71968539953276e-06
-2.18955306392362e-05
-1.38520813318486e-05
-3.13642278227637e-05
-1.79069513278494e-05
-1.53031136324956e-05
-2.35952617746172e-05
-2.27010542611636e-05
-2.65426173754964e-05
-3.97444444144694e-05
-1.9982841005422e-05
-2.38400785410705e-05
-1.88030400471985e-05
-3.51077241099599e-05
-2.62527671077759e-06
-1.24087436307387e-05
-9.53563100437189e-06
8.1153327870991e-06
-1.73391194164131e-05
-6.14677768107747e-06
-1.30587601199728e-05
-2.12326751340725e-05
-2.387932421582e-05
-9.31952386115633e-06
-1.27503380877397e-05
-1.22424483328876e-05
-1.26607467783886e-05
-2.97582864988021e-05
-5.04415913240346e-05
-3.21207831946957e-05
-3.32764308091151e-05
-2.62396458387247e-05
-2.83332827564178e-05
-2.62738427894912e-05
-1.8584269902581e-05
-3.01014813644839e-05
-1.33530348869318e-05
-2.17517627876954e-05
-6.55811974752833e-06
-2.06168440626074e-05
-1.43490968713307e-05
-3.4717730397865e-05
-1.00832346866694e-05
-7.36364284658805e-06
-2.08802975406755e-05
-2.52778296946629e-05
-3.84228525231996e-05
-6.57620868223424e-06
-2.32421218319377e-05
-1.25238833844618e-05
-1.41575494074066e-05
-3.44137839862753e-05
-9.1474489164929e-06
-1.79920767589237e-05
-2.54981445081378e-05
-3.25029619674963e-05
-1.56967117625382e-05
-3.19484982801766e-05
-7.01661451809435e-06
-6.52584164035886e-07
-1.38966008102171e-05
-3.28809795818357e-05
-4.54858129178171e-05
-9.82367514800397e-06
-1.53607780452462e-05
-3.3018373763951e-05
-2.45771545587422e-05
-1.10754627614253e-05
-6.68820743535968e-06
-4.1607527161507e-05
-3.93603161827959e-05
-2.90191459147388e-05
-3.02635371541533e-05
-2.14995304312753e-05
-1.67888659241981e-05
-2.30106569940081e-05
-3.78595456771854e-05
-2.03790922069969e-05
-1.81877389617489e-05
-2.34896636596367e-05
-2.92924934515189e-05
-1.9277271792776e-05
-3.73714637059184e-06
-5.57656743747874e-05
-1.4102727069356e-05
-7.34072244914067e-06
-1.11934105815175e-05
-9.42433018506463e-06
-4.18906109771707e-06
-8.93311158754508e-06
-1.841546676972e-05
-3.36631880858929e-05
-2.82598965049887e-05
-2.83974325740546e-05
-1.29759798559184e-05
-2.0346078723103e-05
-2.27142786983768e-05
-1.28620804640061e-05
-1.50688650211523e-05
-4.21537895823776e-06
-2.40576366573726e-05
-3.62940863939495e-05
-2.59707168603748e-05
-2.59093210444345e-05
-1.77285146322717e-05
-9.61717269802779e-06
-3.6641185399389e-05
-1.08945306501945e-05
-4.34052185834581e-05
-2.976434161267e-06
-4.70230708956268e-05
-8.99983356699516e-06
-1.40568012112867e-05
-6.10696010516336e-05
-1.66926079631648e-06
-5.7390478350315e-06
-1.21666820061049e-05
-1.1928373132802e-05
-6.96312754431486e-06
-1.76275478061903e-05
-2.48574777295953e-05
-1.06023776997991e-05
-3.97645917769231e-05
-1.50580912576462e-05
-6.70072327732566e-06
-3.39450221877926e-05
-2.14303244730945e-05
-9.83386033133786e-06
-1.04309485262854e-05
-1.07825636566164e-05
-5.4941009781569e-06
-5.65155185184411e-06
-3.48572032574907e-05
-4.18087947281666e-06
-2.88617116415954e-05
-2.01748558889015e-05
-4.10468121576823e-05
-3.01663207103899e-05
-3.39543488084661e-05
-1.56671632507807e-05
-2.89386265600608e-05
-1.81007841206101e-05
-1.16644564016661e-05
-5.00153925477971e-06
-3.0948730609987e-05
-1.71080837960422e-05
-8.01289513198197e-06
-1.44574579129573e-05
1.36242616446428e-05
1.62758779479439e-06
-2.0235036730526e-05
-8.90542236129361e-06
-1.74791377515514e-05
-3.89200305032876e-05
-3.1473094804144e-05
-5.35915192813072e-06
-3.22492076859081e-05
-1.91075629047468e-05
-3.3751718817102e-05
-4.99964631594237e-05
-1.33982536087578e-05
-3.51132188390217e-06
-3.14477880456832e-05
-2.88418527692672e-05
-2.62957124159888e-06
-1.17375368300195e-05
-1.76373649456335e-05
6.11657351237405e-06
-1.27228866457806e-05
-5.63746204453926e-06
-2.09848249435944e-05
-2.60000654723667e-05
-3.03313266969055e-05
-2.4759051572248e-05
-1.14993407842794e-06
-2.23720207519648e-05
-2.85227611111823e-05
-9.88696643587438e-06
-2.1766794420244e-05
-3.23603087172776e-05
-2.85559535112874e-05
-1.53433104009804e-05
-2.51412530705123e-05
-2.40164161219175e-05
-7.74770035972506e-06
-6.20763685612042e-06
-2.51898506262385e-05
-9.73465933471994e-06
-1.88326270764403e-05
-9.96460200903566e-06
-2.91591484869367e-05
-4.39137089211713e-06
-2.86477802926882e-05
-2.81936357754376e-05
-2.13469302726337e-05
-2.2782426453978e-05
-1.4473366591634e-05
-3.3027177807718e-05
-1.26484749925847e-05
-1.45987041286225e-05
-1.63424830001751e-05
-1.7060058326751e-05
-2.29710268775218e-05
-1.78341425471739e-05
-2.89753961301625e-05
-8.67197455981175e-06
-1.552930881966e-05
-3.00981031189298e-05
-1.51165401691072e-05
-2.88299813943342e-06
-2.31445646936e-05
-2.88963380290708e-05
-7.69323607968253e-06
1.67085883876661e-06
-3.26302469178511e-05
-1.8635839669411e-05
-2.29039370032321e-05
-2.00647326609756e-05
-1.35065094554103e-05
-3.07313037107639e-05
-2.03012767438223e-05
-2.01943426311557e-05
-1.85429306408842e-05
-3.3654816648612e-05
-8.65646005437786e-06
-2.80137941570103e-05
-2.42526012643132e-05
-2.8873103395469e-05
-1.08212421106303e-05
-4.34311060095398e-05
-2.3605303782219e-05
-3.20579304874439e-05
-1.04429908868568e-05
-6.73922089724043e-06
-3.04785259828555e-05
-3.35562408627261e-05
-3.74889267742227e-05
-2.02312638037921e-05
-2.97503429347792e-05
-1.46969518027076e-06
-2.12599122950004e-05
-2.85355235630442e-05
-2.17477742848217e-05
-2.14052533493552e-05
-7.68136069978427e-06
-1.52588969659623e-05
-1.25830065667663e-05
-1.13654702002636e-05
-4.24402729182371e-05
-1.50801006542792e-05
-2.5585629176272e-05
-3.02887399390902e-05
2.66042264830198e-06
-8.62706686315401e-06
-1.09357395649044e-05
-1.52313219772512e-05
-2.1732211207715e-05
-5.04269640935826e-06
-1.94049737488889e-05
-1.41462182827654e-05
5.44939205546312e-06
-1.10074035417145e-05
-2.5880848571019e-05
-1.51055033277973e-05
-4.6572353844622e-07
-1.82739865403146e-05
-1.33462129002965e-05
-2.58687686452152e-05
-3.23239004440285e-05
-2.56729771208843e-05
-2.06390164060886e-05
-1.34077411818707e-05
-3.68162602095989e-05
-2.184619802872e-05
-3.3316444941766e-05
-7.98305615431793e-06
-4.04035894947973e-05
-4.54791470180416e-05
-2.87910202603639e-05
-2.0539031011362e-05
-2.78935737720457e-05
-3.98039803818041e-05
-4.94367119811248e-08
-8.99512352938554e-06
-1.74484253530128e-05
-3.29097657618762e-05
-3.86487339288036e-05
-2.92606159411853e-05
-4.94247178814592e-06
-1.56855969629714e-05
-6.55887845640502e-06
1.59014699170274e-05
-3.14773745347393e-05
-3.22354188634995e-05
-9.08272608587031e-06
-9.23628860507255e-06
-4.9292693585491e-05
-2.58853098070312e-05
-3.12836791180993e-05
-1.46418413395294e-05
-7.29362945571849e-06
-3.6191694834241e-05
-8.30813459288052e-06
-1.64114961139262e-05
-2.5863694919286e-05
-1.51590143501551e-05
-2.34639195905143e-05
-1.78512421680302e-05
-4.19285674115663e-05
-2.14980961444425e-05
-3.6568478075443e-05
-1.91009909911186e-05
-1.63791170160031e-05
-2.38754814891539e-05
-2.60324906321487e-05
-2.79357241542566e-05
-2.1631529442432e-05
-3.3342278397614e-05
-7.43862259353563e-06
-2.33862381310196e-05
-1.99075903038628e-05
-3.0774741201905e-05
-1.64788252002011e-05
-5.18209934423994e-06
-1.12735436864284e-05
-8.52086622916991e-06
-2.30449485829912e-05
-2.71915222354956e-05
-1.63323259759206e-05
-1.58665961679272e-05
-1.45761351414733e-05
-4.96366363717242e-05
-4.68977696689597e-05
-1.87381327071461e-05
-2.97449943938908e-05
-2.27276120537765e-05
-1.26764583997121e-05
-1.7842327039824e-05
-2.64681457070145e-05
-1.04167951317139e-05
-1.88263953951872e-05
-4.73099523120229e-05
-2.07764300336164e-05
-3.45464344812431e-05
-3.51848170719747e-05
-1.36601524608774e-05
-1.31706505603232e-05
-1.70721437464299e-05
3.37225343265312e-06
-3.17483285042091e-05
-2.21506266838722e-05
-2.56016629912616e-05
-2.03517588591281e-05
-3.09686331348232e-05
-4.46849587493574e-05
-1.63876524247528e-05
-4.25116445903763e-05
-3.32287977234458e-05
-8.03852505451122e-06
-3.34400719126443e-05
-2.60211213041018e-05
-1.32659919808254e-05
-1.5707132847668e-05
-2.69166913691052e-05
-3.02276562578878e-05
-2.14023650702596e-05
-2.35991019989053e-05
-2.79546088515347e-05
-2.43144820791618e-05
-1.97960330110978e-05
-1.05837063159693e-05
-1.54737569443346e-05
-1.50939899940742e-05
-2.51574502908826e-05
-1.70520172742694e-06
-2.37423021879208e-05
-1.20649568703724e-05
-3.56208266218373e-05
-1.08796062035588e-06
-3.77808718249038e-06
-2.55671863380567e-05
-8.13412351797458e-06
-7.14018748140507e-07
-6.71326563810669e-06
-2.95806028816344e-05
-1.16772298079415e-05
-3.29241910756212e-05
-9.96713604618987e-06
-1.45289809038432e-06
-2.40825696007032e-05
-2.94567177807955e-05
-3.22855196179984e-05
-2.26656579518899e-05
-1.56343625771937e-05
-3.27700378416773e-05
-2.3478329580193e-05
-3.15001334152266e-05
-5.89377802629968e-05
-1.44291365613254e-05
-1.15091434305018e-05
-6.06785752392523e-06
-3.50844280356796e-05
-2.7766133952663e-05
-6.23319221507664e-06
-1.65869772532526e-05
-2.86307686652415e-05
-3.29418204433472e-05
-3.14246360565262e-05
-1.49608697768365e-06
-2.76109025294053e-05
-3.24267516321158e-05
-2.27340272462098e-05
-4.47554878616534e-05
-1.66650373242313e-05
-3.2303996746199e-05
-2.99323683882783e-06
-2.99536878768442e-05
-1.79370187980534e-05
-1.13590396632597e-05
-4.30096851226727e-05
-3.55609117159803e-05
-1.49688554202314e-05
-1.97308492241958e-05
-8.84065137778332e-06
-3.79540681595614e-05
-1.40385104957854e-05
-2.50428153346106e-05
-2.61070559608566e-05
-1.43447738520216e-05
-5.64274632546932e-06
-2.61342932135759e-05
-2.57119433455907e-05
-3.04712448162754e-05
-2.19755395262349e-05
-2.58904444489965e-05
-1.11653238982258e-05
-3.39411486264935e-05
-1.94645897790388e-05
-3.50049079316329e-05
-9.20847752253094e-06
-1.48130655479448e-05
-1.99566485598045e-05
-4.18724598399656e-05
-1.24727358714103e-05
-1.46145446465669e-05
-3.1522588576715e-05
-2.96897661325431e-05
-2.17356246855987e-05
-4.28397418516857e-05
-1.33636226817726e-05
-1.04111152557664e-05
-4.74362466453813e-05
-1.10559753279546e-05
-3.36444160326456e-05
-2.39108384295591e-05
-1.32029823339097e-05
-1.94203472642816e-05
-2.30868841987578e-05
-1.64233415781676e-05
-4.55505870743058e-05
-5.29346176453298e-07
-1.0024791743712e-05
-3.47442614033964e-05
-1.15842212011885e-05
-4.57020525422027e-05
1.97615655219524e-06
-1.35201724374423e-05
-2.86025899901188e-05
-1.61257345400192e-05
-1.66792527199146e-05
-1.90385228193363e-05
-6.05479128720642e-06
-3.62850670517436e-05
-3.19702587540313e-05
-1.77384883415403e-05
-2.33446268390793e-05
-1.34643048037557e-05
-3.34960468089125e-05
-1.41341263153349e-05
-3.03012012341233e-05
-1.28316067296891e-05
3.76027918211916e-08
-1.94469446269249e-05
-3.21112478545065e-05
-2.90326272027854e-05
-3.57787768974888e-06
-5.06975701519603e-05
-2.79877457425478e-05
-1.67378372981959e-05
-1.29363805835427e-05
5.63459358369045e-07
-6.53196998730776e-06
-3.0745684787031e-05
-1.43907674455753e-05
-1.47845923028786e-05
-2.75003220150423e-05
-3.84950526525035e-05
-3.91036968716373e-05
-7.52006585543739e-06
-1.30559496500803e-05
-2.99055946812475e-05
-1.18538948674818e-05
-2.07862442297066e-05
-1.44590739390413e-05
-1.02460992679821e-05
-1.12922170921044e-05
-9.1322748680484e-06
-1.34662090158338e-05
-2.91801458716339e-05
-3.76670798085877e-05
-3.73975325422284e-05
-3.34903504881475e-05
-4.10925263639646e-05
-2.14983633214631e-05
-1.27893167307706e-05
-2.1562303634127e-05
-1.94880334535314e-05
-1.69946100730861e-05
-3.95417735419242e-05
-1.78236693780421e-05
-3.44757332157496e-05
-2.09306817246542e-05
-1.90451628248476e-05
-2.3819373214061e-05
-2.73667797774768e-05
-8.8340677167244e-06
-1.70875317585042e-05
-1.77782388129931e-05
-6.5275294244099e-06
-5.12393809046738e-05
-1.06063694077448e-05
-1.55562579590623e-05
1.53319389574801e-06
-1.6922019990306e-05
-9.44905959674577e-06
-2.96918793196359e-05
-1.26053208538327e-05
-1.09814817697929e-05
-3.79995000090079e-05
-2.60638525735304e-05
-9.87854450400644e-06
-1.92053714090691e-05
-2.31151480229101e-05
-2.86297170855576e-05
-3.82661580283139e-05
-3.36567791839405e-05
-3.29013293755533e-05
-9.56830358654916e-06
-1.502083015042e-05
-2.50333875848376e-05
-3.54522110720368e-05
1.79520672244984e-06
-3.5257530714997e-05
-6.40263837340156e-06
-1.94856389037857e-05
-3.23213343289073e-05
-3.4924906487263e-05
-3.63807784574224e-05
-2.34020499997414e-05
-2.18179143484668e-05
-3.59968723015923e-05
-2.76588918891578e-05
1.51018266943499e-06
-2.2370615270432e-05
-3.55919220211995e-06
-9.82619528258308e-06
-3.11115757693227e-05
-1.92852708737694e-05
-2.44032174177678e-05
-3.29501157403338e-05
-1.84942686323108e-05
-2.62548495046465e-05
2.32226964933332e-06
-2.17161569890622e-05
-1.17872715394284e-05
-1.63453127036679e-05
-1.47753144046538e-05
-3.35107677081042e-05
-2.65693989954327e-05
-2.95543852118219e-05
-2.94622481777042e-05
-1.1629364545346e-05
-3.53374559023794e-05
-4.76117643180376e-05
-1.32409392528611e-05
6.87754396694267e-06
-2.09804685475251e-05
-4.2165560857203e-06
-2.37640090182743e-07
-1.88123771340353e-05
-3.02909980752937e-05
-1.24996033217847e-05
-2.8750780976889e-05
-9.73653594716852e-06
-2.4499915837532e-05
-2.51224995332495e-05
-4.67528175103871e-05
-3.81075242436443e-05
-1.95487946602076e-05
-2.92531883338606e-05
-4.74010088163317e-06
-1.14575611155741e-05
-3.64833536083688e-05
-2.731676538534e-05
8.08606618233738e-06
-4.66559270056623e-05
-3.25477061596456e-05
-4.44129988974017e-06
-6.05220114987263e-06
-7.23576134042274e-06
-2.36978941883775e-05
-7.38347985510529e-06
-7.36112372076787e-06
-2.97841250263472e-05
-1.1716069137249e-05
-3.09154261913448e-05
1.38744440252101e-05
-2.78744675357608e-05
-5.07890372771409e-05
-2.10016030976416e-05
-2.24224471061447e-05
-9.36466446876461e-06
-1.62959466404971e-05
-3.94743358271051e-05
-1.16806925111477e-05
-2.2050070599898e-05
-1.94240726583696e-05
-9.05519253192452e-06
-2.97768212334781e-05
-1.92220675880122e-05
-1.86685723955455e-05
-1.21628098926356e-05
-3.27129540691867e-05
-1.96756386910875e-05
-2.56464189738153e-05
2.67349268012078e-06
-1.00896071824109e-05
-2.47730240828565e-05
-5.16621424325724e-06
-2.16954420944704e-05
-2.08925895911349e-05
1.7059924533882e-05
-3.70072024138247e-05
-3.23223262788864e-05
-1.94838398720321e-05
-1.37827652658564e-05
-3.86009317422833e-05
-1.74785353581291e-05
-1.61290849729807e-05
-3.59683090643341e-05
-1.10055337001053e-05
-4.21717618942202e-05
-2.64879397083978e-05
-3.98492448553679e-05
-2.71866857401746e-06
-2.72989583928919e-05
-2.36868422906268e-05
-2.73761826672957e-05
-3.69181438984201e-05
-1.51951655378401e-05
-1.6887518260592e-05
-3.1378012089235e-05
-1.5927059368908e-06
-1.87782851674133e-05
-1.43005555068171e-05
-1.94682698578387e-05
-2.3420819591428e-05
-1.30278437292781e-06
-2.88897902715956e-05
-3.40114791541523e-05
-2.81869065435074e-05
-2.91602233110395e-05
-2.06900028629427e-05
-2.49706885621918e-05
-3.39243716891201e-05
-2.96266008289527e-05
-2.44390746656189e-05
-5.2911469038135e-05
-1.88435769611539e-05
-3.44859762758874e-05
-3.25506877437631e-05
-1.98803542947873e-05
-1.94926581449368e-05
-1.7652554894358e-05
-8.33028374019283e-06
-3.83927894234602e-06
-1.73998590893296e-05
-1.24536880752843e-05
-1.27719982786208e-05
-1.72668044656627e-05
-2.29976853833791e-05
-1.9301534977637e-05
-3.09548291616682e-05
-9.89950843533231e-06
-2.26095799932666e-05
-1.29034797342415e-05
-1.47006952312575e-05
-2.47493291352242e-05
-1.46130543401147e-05
-1.48998941379914e-05
-3.6639254344577e-05
-3.47429781795864e-05
-2.58343955646654e-05
-2.56878073210854e-05
-8.29578684509389e-06
-2.74668147792812e-05
-1.55336874082619e-05
-2.16284222747705e-05
-1.63875159753424e-05
-8.29723161549091e-06
-1.15958461791167e-05
-9.68427940743281e-06
-7.99878142043642e-06
-1.12584019049281e-05
-5.45754644801487e-05
-4.2675901235053e-06
-9.17176241682759e-06
-2.34460301009098e-05
-1.19203197813852e-05
-3.22449346055061e-05
-7.53635907989354e-06
-1.59154172098267e-05
9.14317513655803e-06
-1.84592988668843e-05
-1.80971356624833e-05
-8.10167628786628e-06
-1.54281520645025e-05
-1.34469421998613e-05
-9.85690437923619e-06
-1.97911330508526e-05
-3.0610433741644e-05
-2.71485318720294e-05
-2.40969874530235e-05
-1.37292469622594e-05
-2.53625352452336e-05
4.15512425187544e-06
-2.79145374370844e-05
-4.84178975332126e-05
-7.77532395831412e-06
1.82087540849771e-06
-2.6885809564249e-05
-2.6690223466949e-05
-4.30377843035146e-06
-2.59513530048175e-05
-1.11020395930418e-05
-2.18996457766103e-05
-3.10239975942541e-05
-2.74655582042834e-05
-2.85068881407836e-05
-1.2032141236518e-05
5.11923041615758e-06
-3.08580037534107e-05
-1.88431690937275e-05
-1.60575676100699e-05
-3.6401291553354e-05
5.34570874415275e-06
-1.41208735505262e-05
-1.20324145063944e-05
-1.09257538950962e-05
-1.63479698307182e-05
-2.5131046975788e-05
-2.62588686267801e-05
-2.6474789464527e-05
-1.72503320817615e-05
-3.38961012879591e-05
-2.03100533483975e-05
-1.92027568675405e-05
-2.42024633470016e-05
-3.96201143221167e-05
-2.07745062926617e-05
-1.04500658899661e-05
-2.01756292786469e-05
-2.77791566533667e-05
-2.31970035248041e-05
-1.82707580071806e-05
-7.78879774727766e-06
-2.22743728122445e-05
1.0394873807792e-05
-3.28478836108191e-05
-2.8053053161614e-05
-3.76388075271531e-05
-3.21741561453619e-05
-3.86699697550699e-05
-3.54300440520934e-05
-3.37962833674686e-05
-2.22037735456834e-05
-6.44767713220537e-06
3.99398639537634e-06
-2.0422148766074e-05
-2.42706894187371e-05
-1.91567152347197e-05
-2.09415575629324e-05
-2.07221806078273e-05
-2.38601313299294e-05
1.85441050050338e-06
-4.82297867420593e-05
-1.3885833637525e-05
-2.53872463676609e-05
-1.83136717676881e-05
-3.45916044624947e-06
-1.3859303337584e-05
-3.38212006624809e-05
-2.49378760464677e-05
-3.0603462065425e-05
-5.01895243360379e-05
-3.33245701136117e-05
-2.19070453159207e-05
-1.58452894978671e-05
-1.46973556559853e-05
-1.02383996204456e-05
-2.47352880133816e-05
-1.52565011300722e-05
-3.13555955606706e-05
-2.47900747567414e-05
1.34786257966327e-05
-1.50313556106578e-05
-1.32948802489682e-05
-2.54771642454871e-05
-3.63233895030437e-05
-1.25559961646316e-05
-2.63992876684071e-05
-2.05625910536404e-05
-2.04279252089144e-05
-3.01127828450108e-05
-1.79400512062869e-05
-2.91607228630581e-05
-1.40404769127323e-05
1.38353529443899e-05
-3.62360635027395e-05
-7.7395189693754e-06
-5.43858075906445e-05
-8.53880873701358e-06
-2.28461790642917e-05
-4.77005211643399e-06
-2.37608270452812e-05
-1.42995728514811e-05
-2.1469671440715e-05
-1.57976567398344e-05
-2.54292632068275e-05
-2.18279389357916e-05
-2.87853051986025e-05
-9.73716723550319e-06
-2.06200041515459e-05
-3.71694831925508e-05
-2.12054068734064e-05
-3.95523105851772e-05
-1.65318352478807e-05
-2.53782125141049e-05
-1.51458075782499e-05
-7.12243752389636e-06
-3.99053332884607e-05
-2.69645638201503e-05
-2.84408965061533e-05
-1.21643241419168e-06
-4.95013308481891e-05
-1.03164123435381e-05
-4.68829595596131e-06
-2.11802127248649e-05
-2.11245359250068e-05
1.03608180013924e-05
-2.28302367819205e-05
-5.3726623258327e-06
-6.94711430387076e-06
-5.49739391064508e-06
-2.37146672062407e-05
-3.01201137554415e-05
-2.706623567044e-06
-3.01361001407446e-05
-4.41681874320967e-05
-2.52896286915688e-05
-3.33711271525058e-05
-1.80092768651853e-05
-3.80615536294291e-05
-2.94858289420517e-05
-2.57090026110027e-05
-2.24576601326599e-05
-2.95045496137378e-05
-1.13918347359353e-05
-3.01077840140522e-05
-2.30410795221434e-05
-1.66198572772889e-05
-1.30800707054323e-05
-2.20750866774362e-05
-2.1539238914248e-05
-3.24509818012282e-06
-1.96429239482481e-05
-3.61340703715151e-05
-2.88396357595187e-05
-1.88814908186355e-06
-2.4373897854959e-05
-2.18008144006272e-05
-1.06725701891406e-05
-2.5905865628437e-05
-1.18891696059686e-05
-1.13419261861762e-05
-2.6851878420935e-05
-1.44503244954703e-05
-3.15236560425665e-06
-7.57977532184639e-06
-2.98445661807741e-05
-1.3645509096182e-05
-3.06911329658738e-05
-1.11170635593731e-05
-1.61718907892533e-05
-4.52785416291109e-06
-1.32205489236835e-05
-2.05756256442309e-05
-2.41856937616486e-05
-2.49059367157264e-05
-3.17724202049641e-05
-1.64502388142773e-05
-2.7902329941216e-05
-1.73020899392603e-05
-2.64292500070484e-05
4.81615965824479e-06
-2.97298492564077e-05
2.59599137365011e-08
-3.20081480309147e-05
-2.79078919691868e-05
-3.26558119313749e-05
-1.307482644122e-05
5.00100511764368e-06
-1.84774555035892e-05
-3.79077316987081e-05
-1.07931587310361e-05
-1.29376639860635e-05
-1.56175362876273e-05
-3.77188520946942e-05
-3.06613401949879e-05
-4.45098223244875e-05
-1.79401678022571e-05
-1.50105072138888e-05
-2.91876542089981e-05
4.18888331142431e-06
-1.54931834441001e-05
-1.5535964537198e-05
-2.65267103296347e-05
-2.28053361840801e-05
-1.12022053818372e-05
-2.8867432186125e-05
-3.31712207653055e-05
-1.49414476157188e-05
-9.58671082147428e-06
-4.15005861014278e-05
-2.40096978687102e-05
-1.05332999327775e-05
-2.43189657142092e-05
-2.8048289413332e-05
-1.70317135384333e-05
-3.93345503018303e-05
-2.58784002364628e-05
-3.53407117243143e-05
-2.5462024270323e-05
4.80853697453408e-06
-3.0387300187263e-05
-3.44654014106262e-05
-9.97414483597948e-06
-2.32219725297122e-05
-1.18250779794537e-06
-5.12826289442216e-05
5.12212311502665e-06
-1.25266381592745e-05
-9.94521595215912e-06
-4.51021024569908e-06
-1.48773525719236e-05
-3.7669885185458e-05
1.39138011009807e-06
-2.56312770703538e-05
-1.78319823528976e-05
-7.17588470558283e-06
-3.00774845061e-05
-2.67787876348716e-05
-2.86696249946948e-05
-2.18067546173022e-05
-2.50881309494518e-05
-2.24896584196437e-05
-2.87357091815666e-05
7.82054783870259e-06
-2.53062425573782e-05
-1.79981523065284e-05
-2.83284324414855e-05
-3.13128784213022e-05
-2.95266681059489e-06
-1.2034308797516e-05
-1.79147749642708e-05
-2.66458093823938e-05
-3.29365521269282e-05
-2.58212033401567e-05
-1.88156065123051e-05
-2.61007576776374e-05
-3.71883360379216e-05
-1.1261477082367e-05
-1.99471377590544e-05
-2.63824516842129e-05
-1.64576559909495e-05
-1.36316940111236e-05
-2.63312528871417e-05
-1.09650892708459e-05
-1.61461515759496e-05
-2.08555698848262e-05
-1.92318816002469e-05
-2.73636595900324e-05
-3.37996592566719e-05
-1.66901225488657e-05
-1.66049785597567e-05
-9.52201283221242e-06
-3.98297120225637e-06
-4.53949051333503e-05
-2.99521340146601e-05
-1.82263428896465e-05
-3.37578634344312e-05
-1.72930897116419e-05
2.53158398810191e-06
-2.98846926394063e-05
-1.80328690632043e-06
-2.72990086487372e-05
-1.71429703419814e-05
-1.72862709194566e-05
-2.74303084240398e-05
-2.17612529017258e-05
-1.83020538243259e-05
-3.97564105997273e-06
-2.3307236657037e-05
-6.32096713845919e-06
-1.47048842456458e-05
-3.76780964522261e-06
-1.34624755609397e-05
-3.4845215480892e-05
-2.26145911099382e-05
-9.27268401772897e-06
-3.60168659057852e-05
-1.56271704390648e-05
-2.03418302406863e-05
-2.59979467394837e-05
-2.39523323117639e-05
-4.73734267092843e-05
-3.28127097005556e-05
-1.85007142887088e-05
-1.40039517776678e-05
-2.06015922559541e-05
-2.68274265627323e-05
-3.9964143593644e-05
-1.68897555347788e-05
-1.78114787718929e-05
-5.43195329536194e-05
-3.25727399882754e-05
-7.93818467905562e-06
-2.48020135123374e-05
-1.90762046308415e-05
-1.4735518351935e-05
-2.05444937278044e-05
-2.86143081796162e-05
-1.44132654731976e-05
-2.32881185484252e-05
-4.22024086784743e-05
-4.85359737926643e-06
-3.43785840480496e-05
-2.46975191636003e-05
-5.35225077684617e-06
-2.79405554793905e-05
7.48396370325367e-06
-1.58777217763707e-05
-2.5522815723833e-05
-2.70613773861354e-05
-1.98708063934043e-05
-2.4897614060198e-05
-1.44811383208525e-05
8.34318439013125e-07
-1.79513200326386e-05
-2.48974395607912e-05
-1.70698009021385e-05
-2.79631315994032e-05
-2.85835044705814e-05
-1.8324479842086e-05
-2.93125373695631e-05
-1.92470096520645e-05
-2.51146426404305e-05
-7.73707401551935e-06
-3.25944630364956e-05
-3.61144442145521e-05
8.41927388604143e-06
-1.89606422018738e-05
-1.46882197008561e-05
-1.36888921990254e-05
-2.13527159227323e-05
-3.57444875754169e-05
-2.2358667317049e-05
-2.63814987579136e-05
-3.30373228403376e-05
-2.15879201202648e-05
-2.51564694988732e-07
-2.36779058489587e-05
9.44897637924582e-07
-1.88970480112274e-05
-9.70176283743193e-06
-1.63952816875622e-05
-1.38741444899121e-05
-1.87165299897139e-05
-7.10576534109307e-06
-1.66886649994541e-05
-1.41089000289919e-05
-3.17750712305979e-05
-4.74868244009365e-05
-3.23160239476741e-05
-2.60978837361188e-05
-2.49975292994334e-05
-1.73562884578745e-05
-2.40353437928925e-05
-2.05642511924408e-05
-2.32635760730591e-05
-8.97822499160381e-06
-9.28974010403885e-07
-2.62557089257255e-05
-4.10587444047494e-06
-1.6173039609088e-05
-1.14878493544408e-05
-2.38195536522095e-05
-2.11373466856721e-05
7.27366097354154e-06
-4.37702136381018e-05
-1.84061818692704e-05
8.20426327140537e-08
-2.64502208261344e-05
-8.15779361747107e-06
-3.58080543782217e-08
-1.97438926400857e-05
-9.43011949402379e-06
-2.66895701392494e-05
-2.61798929551173e-05
-1.90955821565754e-05
-6.87530767797577e-06
7.71285607099092e-06
-2.6811018875008e-05
-3.33284152524329e-05
-1.37252613604649e-06
-2.90020537747834e-05
-2.07633053378375e-05
-1.86495846244675e-05
-3.53710074091267e-05
-2.44017323576578e-05
-3.03750341882807e-05
-2.77767495418157e-05
-1.87221239934333e-06
-4.60558658441996e-06
-3.26523908279033e-05
-2.13447162131307e-05
-1.85513591279187e-05
-1.90141426768632e-05
-2.5612837117585e-05
-2.20804464379057e-06
-6.81328310503509e-06
-2.16487297972052e-05
-2.11028964922902e-05
-6.76901874696864e-06
-2.52643538654944e-05
-3.69927136093733e-05
-2.04216648038071e-05
-1.61646990633361e-05
-1.75255537125273e-05
1.0218383116466e-07
-1.87066219210883e-06
1.0241650145884e-05
-2.44903303710241e-05
-1.52749191953788e-05
-1.80488337434868e-05
-2.85505052092841e-05
-1.63648695083542e-05
-3.07409025954086e-06
-9.26189700428058e-06
-3.48037024089422e-05
-1.61054344783665e-05
-1.32255419304206e-05
-2.86918702658869e-05
-1.23496101934287e-05
-2.81340437001037e-05
-2.34065757574799e-05
-8.69623856752784e-06
-6.43024277448883e-06
-3.45552509759539e-05
-2.70766236530823e-05
-3.46542742391961e-05
-3.58381864045162e-05
-2.07490019200673e-06
-3.05843275482742e-05
-2.39221914238184e-05
-3.50796810967459e-05
-2.97168920296432e-05
-3.29371584268728e-05
-2.45210515014071e-05
-4.27277871082486e-05
-3.82471661766477e-05
-1.39244866213179e-05
-3.09822817236746e-05
-1.03334231031103e-05
-1.17773149872404e-05
-8.46264313115856e-06
-1.02086852071404e-05
9.69447237049092e-06
-3.19152010399587e-05
-2.61726369749851e-05
-9.30459200705717e-06
-3.77655344860883e-05
1.61824828864953e-05
-2.2367331924329e-05
-1.15464910967859e-05
-2.00984086904951e-05
-6.84196777737023e-06
-1.00212454776984e-06
-3.62215816788301e-05
-2.85289456303696e-05
-3.39018736621121e-05
-2.477307195146e-05
-9.76823350431006e-06
-5.48311252506499e-05
-2.71172660176145e-05
1.08073797600206e-06
-2.071246872163e-05
-3.88046426762154e-05
-1.79115989556957e-05
-4.12840791274782e-05
-2.64604373127316e-05
-2.59200777833946e-05
-1.49288805884865e-05
-2.46576271837113e-05
3.08680745864084e-06
-1.81837351150062e-05
-2.90137609709589e-05
1.30583908875172e-05
-4.01786045734352e-05
-2.27206838324922e-05
-1.16866666012851e-05
-2.22432213198457e-05
-1.4182723800761e-05
-1.37708995296369e-05
-1.08424691624037e-05
-5.09396786063712e-06
-4.54508607603124e-06
-2.06628848025186e-05
-1.43610796226388e-05
-3.75880124863127e-05
-1.23554196911299e-05
-1.88566044875104e-05
-3.29570394464647e-05
-1.71334694461403e-05
-3.19057117676085e-05
-8.70422788121158e-06
-2.19417944731819e-05
-2.23326051660215e-05
-2.90711338043267e-05
-2.53598571521575e-05
-6.88209734875227e-06
-4.70084201806928e-05
-1.31634274387621e-05
-3.09674596584218e-05
-4.5240957507114e-05
-1.84312063777758e-05
-3.39150836554684e-05
-3.77834019276251e-06
-4.31942928745257e-06
3.2579870689779e-06
-1.17282245996257e-05
-2.16477345703375e-05
-1.23389123705001e-05
-3.10975969993021e-05
-2.61191388528396e-05
-3.54176043362207e-05
-5.69806049733565e-06
-1.43698507932253e-05
-2.32187819505299e-05
1.19672776594128e-05
-1.67255451941189e-05
-1.8594008567409e-05
3.61260792837253e-06
-3.49110057978553e-05
-2.82557295566057e-05
-1.76544413710706e-05
-2.99553797069399e-05
-2.40897927803488e-06
-8.44649544415223e-06
-1.54808085422324e-05
-7.67492777517339e-06
-1.77743259758089e-05
-1.05716722659197e-05
-3.66444369990311e-05
-1.17518592837733e-05
1.08136046381194e-05
-4.23901802491276e-06
-1.56546096034951e-05
-1.31554876738349e-05
-6.18216753913633e-06
-3.60154053548313e-05
-2.81746327702834e-05
-2.65899311879121e-05
-1.02152491896851e-05
-9.47535010093355e-06
-2.06438993563298e-05
-2.00785711024265e-05
-1.26088790794711e-05
-1.09255019771206e-06
-2.59576618512241e-05
-1.65947808354866e-05
-3.52786070799697e-05
-3.8554617986836e-05
-1.54527293784162e-05
-2.46348343657237e-05
-8.16894955422122e-06
-1.32290500341075e-05
-4.03023249968257e-05
-2.4411961558283e-05
-4.41843143420823e-05
-2.31726230741233e-05
-8.50732281549754e-06
-6.72784176666432e-06
-1.1166568744916e-05
-1.73840719706699e-05
-1.17908158801987e-06
1.97612967029964e-05
-2.40743724380189e-05
1.04882760504641e-05
-1.55918841208762e-05
-2.70578163555188e-05
-1.95130502160442e-05
-2.18460640740989e-05
-1.71667779841276e-05
-2.19272556332736e-05
-3.80295128576795e-05
-4.12535987404516e-06
-2.48443090470286e-05
-6.42204566152034e-06
-1.59350741688792e-05
-4.30431132650936e-05
-9.51348687260621e-06
-1.39388436700285e-05
-9.41536778272664e-06
-1.438763235719e-05
-3.41160665378733e-05
-2.58618696349086e-05
7.2900523306513e-07
-2.74499442912618e-05
2.76955904370905e-06
-4.39804378817277e-06
-2.27855228173777e-05
-2.17895975400848e-05
-1.35070391797371e-05
-1.64467914649726e-05
-2.43740280206947e-05
-1.99240616629986e-05
-1.77979398255691e-05
-6.01103944511735e-06
-1.61793247177082e-05
-2.68399785813519e-06
-1.05179337662916e-05
-2.09263958925446e-06
-2.15903708016153e-05
-1.26479549229035e-05
-1.76797153677317e-05
-3.70534794876477e-05
-1.53945429706552e-05
-3.14843374001363e-05
-1.01231711642322e-05
-2.50065495119398e-05
-2.59399403181407e-05
-2.67711692693878e-05
-2.28236693718704e-05
-5.10986558194563e-06
-4.41985458889847e-05
-2.08141195982802e-05
-1.07206372812829e-05
-1.60674947019509e-05
-5.96432941990699e-05
-2.03174802499072e-05
-3.72037998792952e-05
-3.3721108816793e-05
-1.09599972795817e-05
-2.27241665727871e-05
-1.96644212647405e-05
-1.69356836268367e-05
-4.14238226890752e-05
-3.18174455350267e-05
-1.72948807213816e-05
-2.67684535283719e-06
-2.59767833980234e-05
-5.62693972863583e-05
-7.49013941582927e-07
-2.97962259820869e-05
-3.16844513498755e-05
-3.296906897535e-05
-2.07760677836713e-05
-3.53478277807127e-05
-3.210278903704e-05
1.097203580672e-05
-1.79488011488848e-05
-2.69250237964299e-05
2.59469476572605e-06
-4.49872997260442e-06
-2.26772667385813e-05
-3.00806254566462e-05
-1.58999394526621e-05
-2.79421710684948e-05
-2.07077363294921e-05
-3.337541518462e-05
-2.0986550200907e-05
-3.66116873467729e-05
-2.64997912604326e-06
-2.64414382958609e-06
-2.35852258946679e-05
-1.1456584547009e-05
-2.26938295214023e-05
-2.10391513035894e-05
1.30843358827764e-06
1.40500657579477e-06
-2.51385769371723e-06
-3.25872697954991e-05
-1.59503667172383e-05
-1.47345301784318e-05
-2.8020657499555e-05
-2.75761807341074e-05
-3.67483452728482e-05
-1.89476060889519e-05
-4.25949706468371e-05
5.43101421278228e-06
-9.19272788279368e-06
-1.26685882974131e-05
-2.41436519261353e-05
-1.68695698249402e-05
-2.34325133580411e-05
-1.73841744296192e-05
-8.77286130509463e-06
-1.42821362632313e-05
-1.35170372389086e-05
-1.62259088056806e-05
-1.90295497116928e-05
-1.94742193613325e-05
-3.21329790184857e-05
-4.36250604203492e-05
-1.15117333901744e-05
-2.96164376872406e-05
-2.0436223884833e-05
-5.53939786779251e-05
-1.83333565575941e-06
-1.21240181602099e-05
-1.84761326151332e-05
-1.46681706354391e-05
-3.46926726690523e-05
-2.32057937679946e-05
-2.65006478727941e-05
-1.18515376397768e-06
-1.70031312490329e-05
-2.80158013835896e-05
-2.14104151402687e-05
-1.47661226577467e-05
1.40474297119141e-06
-4.25360739088627e-05
-1.84352715971483e-05
-2.29384073878296e-05
-4.43251689010865e-05
-2.54785723515726e-06
-2.61558590077616e-05
-2.22516764829317e-05
-9.43841585480883e-06
1.25474883433196e-06
-1.22354558888795e-05
-2.87707560312095e-05
-1.77955542625725e-05
-1.34180216344565e-05
-1.34242008611395e-05
-1.86771930453825e-05
-6.71373962059951e-06
-1.84365141930399e-05
-1.50904502234638e-05
-1.42598845852385e-05
-1.7498564499989e-05
-3.04160052765774e-05
-3.0493856052144e-05
-1.72576487059342e-05
-8.71774079485046e-06
-1.2579539935584e-05
-1.84336534369834e-05
-2.2707307767015e-05
-3.10004750049672e-05
-3.1302533495449e-05
-2.94819967469165e-05
-2.51201896251591e-05
-1.85973711509015e-05
1.71006732399631e-06
-3.40956292180742e-05
-4.10965666380949e-06
-2.94125100162968e-05
-9.58757870294067e-06
-3.44339575828594e-05
-3.42370090941715e-05
-3.09537370449903e-06
-1.70360285423642e-05
-9.50899664912482e-06
-2.19957772892376e-06
-3.76618605362056e-05
-3.46709361818358e-05
-1.53018174561103e-06
-3.8360924438017e-06
-1.07754733291413e-05
-1.02062258543205e-05
-1.19191132080396e-05
-2.46171855457713e-05
-1.51318585468685e-05
-1.42461350367467e-05
-2.57404643856619e-05
-2.89507196953211e-05
-1.27780772692741e-05
-7.08022655370032e-06
-1.1231222348243e-05
-2.83654672037903e-05
-1.39830030644546e-05
-4.46927362153949e-05
-4.04325932945599e-05
-3.95407082249804e-05
-2.28577389734666e-05
-2.78602142600115e-05
-2.13199197483457e-05
-3.32602830023306e-05
-2.65559457368132e-05
-3.43510037481983e-05
-2.42248595085651e-05
-2.63986284010967e-05
-2.09433966693894e-05
-1.52830541236922e-05
-1.89155339737163e-05
-1.65712809573661e-05
-1.69455691288717e-05
-3.97637064421882e-05
-3.06275277149934e-05
-2.18411180557392e-05
-3.60941637869938e-05
-1.65282605888444e-05
-2.10239606404883e-05
-3.64615667838976e-05
-1.07085191834957e-05
-2.06923294174085e-05
-1.83315209018616e-05
-3.26808954466084e-05
-3.07306200431113e-05
-2.23182269564293e-05
-3.11756819335358e-05
-4.0497947259967e-05
-2.98967510312187e-05
-3.9254747682881e-05
-3.47875046077542e-05
-1.98041329504382e-05
-1.6438300953018e-05
-3.57090583102817e-05
-2.8677057979741e-05
-1.75664587964768e-05
-1.68749967903839e-05
-3.27841463888226e-05
