# Supplementary material for: Research on computational propagation and identification of mine microseismic signals based on deep learning
Source: PLoS One. 2025 Oct 22;20(10):e0334641. doi: 10.1371/journal.pone.0334641 (PMC12543183; doi:10.1371/journal.pone.0334641)
Supplement: S3 Data — (ZIP) [file pone.0334641.s003.zip › 000100500002941.xlsx_0.txt_24.txt.txt]

-1.25388827242784e-05
-3.13012110520353e-05
-1.7089525188407e-05
-1.54059820197038e-05
-1.25745371056028e-05
-2.80512028540598e-05
-3.83947102308965e-05
-3.58474402773901e-05
-6.14836341386781e-06
-1.52494459158394e-05
-2.10539715255977e-05
-1.76121125720695e-05
-3.55166361612733e-05
-3.72410716720399e-05
-4.17971245214405e-05
-1.30777644064352e-05
-2.67801257435196e-05
-1.69351862032601e-05
-1.798774463325e-05
-2.10491682368229e-05
-2.74069808145641e-05
-1.0062167924255e-05
-4.3878456498462e-05
-6.95448747654382e-06
-1.83472145257412e-05
-1.86806044719464e-05
-9.64152973139349e-06
-3.14513686797483e-05
-1.95921535460898e-05
-2.70260421788332e-05
-1.03938212640229e-05
-2.47983563189093e-05
-9.15294606699312e-06
-9.3477212859016e-06
-3.03993773474258e-05
-3.09327829196147e-06
-3.18748887307456e-05
3.66049039739967e-06
-1.29525342212545e-05
-2.20221834284166e-05
-1.70267867117042e-05
-1.11131714781142e-05
-5.25795927149304e-06
-2.60888617946814e-05
-2.16444155953726e-05
-4.27871661611398e-06
-4.78529795568435e-06
-3.59610400624907e-05
-1.15232135430793e-05
-8.09839173387882e-06
-2.96822738236698e-05
-1.79579704411528e-05
-8.79948867202579e-06
-3.52969321188047e-05
-1.53637667167733e-05
-2.06263498441137e-05
-7.01014640525856e-06
1.00763177743022e-05
-5.30726683049586e-06
-3.03797167561944e-05
-3.05471144998338e-05
-2.15548863036454e-05
-1.20845819292842e-05
-1.72309391381637e-05
-3.35171837509375e-05
-2.63641429989588e-05
3.92047000389157e-06
-1.30790555600349e-05
-3.94080906487127e-06
-2.05277424090876e-05
-2.43150961730317e-05
-3.21180656939775e-05
-1.35677985297095e-05
-3.23684949224399e-05
-1.29290359330231e-05
-1.46515711732783e-05
-2.34248434695785e-05
-2.2265151074058e-05
-3.13665603505327e-05
-3.1668716069478e-05
-1.86815341630414e-05
-9.32063692651485e-06
-1.11294865459835e-05
-1.72743469003747e-05
-2.38037133362261e-05
-3.72960954682499e-05
-2.64025958748766e-05
-6.81268713645631e-06
-3.1544393021316e-05
-2.78569605498657e-05
-2.88716158838842e-05
-1.67763770460128e-05
-2.83799227986432e-05
-2.24233620677163e-05
-2.24932962099109e-05
-4.10811192579078e-05
-2.19437079208281e-05
-1.83069284342654e-05
3.31482497882571e-06
-2.08389731495364e-05
-1.74940008095493e-05
-6.52148648964984e-06
-2.23169660833941e-05
-2.32684661175944e-05
-3.95005194087735e-05
-1.3176019712519e-05
2.2949451611214e-06
-2.54196044129562e-05
-1.03035648721919e-05
-1.56559908325786e-05
-4.22706970911979e-05
-6.42144602740276e-06
-3.68473942884246e-05
-2.83211705829897e-05
-3.28773106624556e-05
8.42730952190915e-07
-2.29555918720014e-05
-2.87019599179968e-05
-4.24675489590878e-05
-1.67326174524882e-05
-2.32505968818694e-05
-3.13566319432117e-05
-3.27257660313041e-05
-2.35458801369487e-05
4.84755710728899e-06
-3.89853971849569e-05
-2.74840757013957e-05
-1.79192280099431e-05
-7.87207314186539e-06
-1.51994498612366e-05
-1.95088556656647e-05
-1.88100020269391e-05
-3.35566977634882e-05
-1.95675043262898e-05
-2.98316244284019e-05
4.22378797357331e-06
-2.26373343529053e-05
-3.31377168118675e-05
-2.86704496303872e-05
-3.88514988034428e-05
-1.2034502223252e-05
-1.74518781593914e-05
-3.14898468147302e-05
-2.03028397169715e-05
-3.03034068250688e-05
-3.19179390893522e-05
-6.63912340769269e-06
-3.46031535701194e-05
-1.12727079043895e-05
-3.34192873860917e-05
-3.04850159294698e-05
-9.22418155152282e-06
-1.67176339787599e-06
-1.57915451989518e-05
-7.28920700576016e-06
-2.98562465472982e-05
-1.18428863841205e-05
-1.82758260193486e-05
-5.25978158520297e-06
-3.79906375261654e-05
-1.87375425992473e-05
-3.36780472340118e-05
2.1382476799484e-05
-1.38678710060601e-05
-1.27211871746047e-05
-4.04394777381851e-05
-1.94541202296881e-05
-1.49067193075478e-05
-3.58015529135752e-05
-1.78847969375952e-05
-2.46736017754814e-05
-3.32124525466175e-05
-1.24335361945936e-05
-1.79613950811993e-05
-2.48045327835484e-05
-3.26051912860191e-05
-2.15420968921676e-05
-2.14737992525796e-05
1.05082861373429e-08
-4.03671606550126e-05
-1.34461802286243e-05
-2.63479737111329e-05
-1.97138148629865e-05
-1.66294641096198e-05
-1.53528365220502e-05
-3.01035819971184e-05
-1.6110794481662e-05
-2.44231585787826e-05
-1.75055643218363e-05
-9.67240736999379e-06
-1.67974260079745e-05
-2.24013839855424e-05
-3.17194352478177e-05
-2.6233026315042e-05
-3.67955579850771e-05
-1.17145699674155e-05
1.47851318241498e-06
-1.693685114961e-05
4.75759752718987e-07
-2.57018865897405e-05
-2.99552154967439e-05
-3.24651540030014e-05
-3.05422052173396e-05
-1.88455947264816e-05
-1.44005594857183e-05
-2.41412428561571e-05
-1.5895909486212e-05
-3.83455482775789e-05
-2.86127558512343e-05
-1.84411412427363e-05
-1.6216346780373e-05
-3.69083959923974e-05
-6.18773876323102e-06
5.36991083985079e-06
-1.4908130366351e-05
-1.7288356121025e-05
-2.6331016189444e-05
-1.47995963215251e-05
-2.14192774735196e-05
-1.20607452330482e-05
-2.74807949099713e-05
-4.74284698767771e-05
-2.40813833171997e-05
-1.6631609648392e-05
-1.15970747593224e-05
-2.49197494311795e-05
-3.33691239631311e-05
-2.37567786535922e-05
1.95118451233425e-06
-4.99445312358413e-06
-2.08642877050293e-05
-1.70345423484287e-05
-3.06653578012141e-05
-2.92088474958438e-05
-2.77501855224841e-06
-1.62007825967781e-05
-1.80434131557721e-05
-2.44356693706157e-05
-2.95210503023954e-05
-3.40233961951939e-05
-1.73905288988642e-05
-5.92599571029977e-06
-3.59361501029914e-05
-3.43034481622442e-05
-5.81870081698062e-06
-3.11313483147422e-05
-2.88280128661434e-05
-1.82798042997903e-05
7.01810816819469e-06
-4.58013018556147e-05
-3.52213784544962e-05
-4.17880794562219e-05
-4.08758946873519e-05
-3.22432335827051e-05
-1.61671069376184e-05
-2.51468112971956e-05
-3.01780412249498e-05
-2.89783288733748e-05
-3.39117449707194e-05
-2.71955800782348e-05
3.94414928910263e-06
-2.87113720204323e-05
-4.36887432036033e-05
-2.52496335822704e-05
-2.52151259063574e-06
-3.48747197508324e-05
-1.35672284553491e-05
-5.60413208592547e-06
-4.05850511082604e-05
-2.48879056253927e-05
-2.5080840111498e-05
-4.07391040177637e-05
-2.1613321607012e-05
9.973139654257e-07
-4.18869519940052e-06
-2.56286694658173e-05
-2.90796019173765e-05
-2.13317835461487e-05
-2.9823510695138e-05
-6.68512443735345e-06
-2.88099792943725e-05
-1.29874363094703e-05
-4.58206247836998e-05
-3.48966162717874e-05
-2.35565280543126e-05
-2.2211833078407e-05
-1.27426476534061e-05
-1.31794854498248e-05
1.48258413302136e-07
-1.17798980649385e-06
-1.71756705363389e-05
-1.28822146079077e-05
-1.67048643478779e-05
-1.77046574368469e-05
-2.68499018736098e-05
3.10543850810378e-06
-3.33578251502412e-05
-3.82099857929826e-05
-2.05961319984119e-05
-3.89187617327193e-05
-2.23733474316276e-05
-2.01823771132946e-05
-4.75467329004524e-05
-2.00750020892408e-05
-1.15268187094641e-05
-2.42155390815515e-05
-1.10733289516586e-05
-9.25447566918253e-06
-1.91639993060644e-05
-3.58032495366183e-05
-2.61958430795109e-05
-2.66986778080673e-05
-1.70123124077964e-05
-2.35613970743944e-05
-2.60786471515493e-05
-1.77389680221539e-05
3.41796980272754e-07
-2.97921140371257e-05
-3.72523713784693e-05
-2.20009930314598e-05
-1.90824302030511e-05
-3.71948378556151e-05
-2.46983330258947e-05
-3.03941836409905e-05
-1.28073113451231e-05
-2.0943672418447e-05
-3.53065155780542e-05
-1.44500917160092e-05
-1.836805107165e-05
-1.10053159966111e-05
-1.3345643811917e-05
-2.74606216472616e-05
-2.17659094284951e-05
-1.09080983672662e-05
-2.55688567093183e-05
-1.14416080291751e-05
-3.16339640020957e-05
-1.90728423282687e-05
-1.83006045758621e-05
-3.43425099687492e-06
-2.26856691037207e-05
-1.69001634990284e-05
-2.79929926025274e-05
-1.02137234456788e-05
-2.07884497599504e-05
-4.26933080464942e-05
-2.52029963092378e-05
1.40919234952344e-05
-3.12085721410481e-05
-2.65868544013722e-05
1.79380815695659e-06
-2.45854838973422e-05
-2.00171097947083e-05
-1.66202446109895e-05
-1.46900293692832e-05
-1.47968671336068e-05
-3.71846324890662e-05
-2.06442660169028e-05
-2.88115651576532e-05
-3.43033723239575e-05
-3.15702310849301e-05
-2.30401328311864e-05
9.39411949855284e-06
-3.2167779546053e-05
-5.6872837028698e-05
-1.22782224704762e-05
-1.79305964041596e-05
-2.17911877825475e-05
-2.56843399925365e-05
1.58338029126134e-05
-1.97329093136496e-05
-2.07039767319647e-05
-8.42471655999822e-06
-4.12334301481696e-05
-2.43495359770767e-05
-2.69436697781299e-05
-2.64046725137764e-05
-2.85956963991097e-05
-1.96981090988607e-05
-7.74804367774581e-06
-2.13429079455926e-05
-1.20048685741343e-05
-3.18562677466196e-05
-4.09142193257813e-05
-2.27430444769083e-05
-4.64246037935394e-05
-2.60407237974426e-05
-5.7904191199747e-06
-1.9240049665347e-05
-1.48026748183038e-05
-2.3687937517043e-05
-2.37895671868918e-05
-1.81068312615237e-05
-3.7073107577356e-05
-3.49815644562913e-06
-2.40119210826959e-05
-5.74208129810605e-07
-5.16665155441506e-06
-8.03168003952637e-06
-2.67752681085643e-05
-3.42166075290592e-06
-3.29158293806585e-05
-1.32228245307914e-05
-3.60710774002464e-05
-2.98161235376954e-05
-3.97465423686817e-05
-2.26061792156307e-05
-1.14453790319085e-05
-2.47077233248064e-05
-1.25390480958421e-05
-3.7975872641985e-05
-1.99745720430013e-05
-2.41986542900529e-05
-1.95408823980741e-05
-1.84695579143052e-05
5.39480111964603e-06
-1.32127806056117e-05
-1.34437191603743e-05
2.014451159942e-08
-3.27445909172133e-05
-2.25128967473858e-05
-2.17002649235864e-05
-2.65706067387866e-05
-2.87860029214372e-05
-1.79352674647894e-05
-1.46855006785834e-05
-6.91950671228369e-06
-2.29910959904516e-05
-2.52540536829832e-05
-9.22031102509286e-07
-2.21885407971341e-05
-2.33525617377917e-05
-8.69794470392948e-06
-7.50143648832618e-06
-3.90921837647852e-05
-1.5373419075486e-05
-6.58969187734586e-06
-3.73895343380902e-05
-1.55430263625004e-05
-1.06788310048247e-05
-2.38844490938431e-05
-1.93231386584881e-05
-1.83253236077964e-05
-5.35369853171861e-06
-1.83764242069448e-05
-2.08351200456827e-05
-2.22233624401698e-05
-2.95478605913846e-05
-1.78466388961167e-05
-2.55776419016181e-05
1.34072288779277e-06
-2.19001365783372e-05
-5.35117908538718e-06
-1.66797681448358e-05
-2.52157264395497e-05
-1.69522671323324e-05
-1.83669216931872e-05
-1.59889880839687e-05
-6.90953658420538e-06
-4.37888698138548e-05
-1.08329973900964e-05
-3.9149325522655e-05
-1.6443447878717e-05
-3.02365187823823e-05
-2.76352468437002e-06
-2.74594864429341e-05
-1.96685882610034e-05
-1.29769101951495e-05
-4.80384855431547e-06
-2.83557120814075e-05
-1.30558412295399e-05
-4.23375310469266e-05
-1.48015386413048e-05
-2.36054707687106e-05
-9.81228139755738e-06
-1.92932438442787e-05
-2.6286002211105e-05
-7.17956652169463e-06
-3.29261477432365e-05
-8.40395439130894e-06
-3.4863090432635e-05
-2.21743353925802e-05
-2.35784047353394e-05
-2.57650502759581e-05
-2.0879036253636e-05
-1.3145382205405e-05
-1.83317225427866e-05
-2.27236612543606e-05
-7.10097098374776e-06
-2.33929375773628e-05
-1.10374359522495e-05
-2.3437105859348e-06
-3.35390539603698e-05
-3.64072237074605e-05
-1.39675281989506e-05
-2.52716948959541e-05
-1.37564669735737e-05
-1.27383824838938e-05
-4.36244119017588e-06
-2.23230810868567e-05
-7.06833311526106e-06
-3.52781742369517e-05
-2.63846089955577e-05
-4.33741127529237e-05
-3.99104076570022e-05
-2.78457961341882e-05
-1.00669326056935e-05
-1.23567016307285e-05
-2.37683819124933e-05
-3.66395052848734e-05
-2.1218877350654e-05
-3.03893805613011e-05
-2.27322888376317e-05
-1.15498949635565e-05
5.09229508317292e-06
-1.70891010200704e-05
-2.10713510314498e-05
-8.92663579935066e-06
-2.79147857542126e-05
-9.69085571832055e-06
-1.15291049050026e-05
-4.07234017315436e-05
-2.69785513035689e-05
-1.27525008149305e-05
-4.24693976628279e-05
-2.82583557186962e-05
-3.49368971593665e-05
-2.71799828683537e-05
-2.89037190935876e-05
-2.78309590841324e-05
-2.40235136279933e-05
-1.68925755615617e-05
-3.72230891463768e-05
-6.95512537446506e-06
-2.89452389103695e-05
-8.6989589188235e-06
-2.09491154494155e-05
-7.01282536701234e-06
-3.08225868520639e-05
-4.2783560318555e-06
-2.89591884673345e-05
-5.41447565920077e-06
-1.24647396430835e-05
-2.21044494548981e-05
-2.54590736292444e-05
-1.98283430626133e-05
-1.54356162561916e-05
-1.75028306372726e-05
-2.57778599662035e-05
-1.92987751740404e-05
-1.26425828687547e-05
-6.67821785845161e-06
-3.11402205069635e-05
-1.83899651684773e-05
-1.36239449935455e-05
-5.06482249003897e-06
-1.97862818938532e-05
-1.54647724510566e-05
-2.85868811969435e-05
-7.76947906897586e-06
1.56990353296743e-06
-2.79300837022972e-05
-2.42144307440733e-05
-1.14760352001118e-05
-3.32990724137159e-05
-4.57450217783883e-05
-1.66146806599296e-05
6.85217182295903e-06
-3.94492959345333e-05
-6.93972328087051e-06
-2.3510809434278e-05
-2.80779600133975e-07
-1.63317538775152e-05
-2.80649439917155e-05
-2.74956702050928e-05
-6.58290448903224e-06
-2.0610711834579e-05
-6.40890395087603e-06
-3.57493394025715e-05
-4.04412997122161e-05
-7.81767596337281e-06
-1.32873044826364e-05
-2.58756563206639e-05
-3.11321715685971e-06
-2.16990616872536e-05
-4.07074678724413e-05
-7.98392422153683e-07
-4.2494852694788e-05
-7.07854067006984e-06
6.41832472066523e-06
-2.61954315149932e-05
-4.93566928070742e-05
-1.55551983319688e-05
-1.14484238817064e-05
-2.18161358313695e-05
-1.55224355844692e-05
-3.31825006521522e-05
-1.79542950187676e-06
-1.13667881562157e-05
-1.79648514272792e-05
-1.07020850707752e-05
-1.55114467883582e-05
-1.6864692256631e-05
-1.8486762351848e-05
-4.61764954440333e-05
-2.56118625126896e-05
-4.84029872096383e-05
-2.81090353970383e-05
-4.85585961677061e-07
2.56260824714924e-06
-3.36741072773667e-05
-6.37784134432488e-05
-2.71275294338075e-05
-1.86523021756055e-05
-6.58890949299343e-06
-1.46671405654239e-05
-2.92160154789591e-05
-2.84767314415206e-05
-2.17633015608143e-05
-3.43530075151417e-05
-2.5374182107533e-05
-8.67754710774842e-06
-3.00016431517536e-05
-3.11542071370915e-05
-2.49369162006175e-05
-8.04468025730744e-06
-2.67919342431e-05
-3.81852957755141e-05
-3.28671778977356e-05
-3.79520350873485e-05
-1.62196575720615e-05
-1.73936032208657e-05
-1.97309366024326e-05
-3.88850531963436e-06
-1.79613915376736e-05
-6.61454819232403e-06
-3.63951960523104e-06
-2.3697571794736e-05
-3.3459512364942e-05
9.89124026482598e-06
-3.22674511126595e-05
-1.91547211593898e-05
-1.41641248192777e-05
-1.67578044671963e-05
-1.77929066751673e-05
-1.21434782546585e-05
-2.43045426673228e-05
-2.25312748346906e-05
-2.61669527681223e-05
1.04392024218469e-06
-1.38821470846033e-05
-2.19108321179055e-05
-3.32061720710651e-05
-2.43209483914306e-05
2.63474583505353e-06
-7.94378810192706e-06
-1.03634068470575e-05
-3.15756126218492e-05
-2.00211009925758e-05
-2.89947102625951e-05
-1.63665776041139e-05
-1.72865532345124e-05
-1.80594873036236e-05
-1.6618151266656e-05
-7.5288915004558e-06
-2.57419689416806e-05
-1.62476161458839e-05
8.81752113030921e-06
-2.82279944323476e-05
-4.39929371603635e-05
-2.17004948128694e-05
-3.74930110059799e-05
-1.13239419186097e-05
-3.7045558666908e-05
-1.77216740688596e-05
-2.01893381903696e-05
-3.15575510460429e-05
-1.52074547165892e-05
-2.29469614800315e-05
-2.16161670115396e-05
-1.39689208295566e-05
-2.06031840264487e-05
-2.17806803639801e-05
-1.87879111649896e-05
-2.91966184175345e-05
-9.75228135604538e-06
-3.54779070374455e-05
-3.73589880891022e-05
1.32243790099685e-05
-2.62655737584737e-05
-3.73883295793217e-05
-3.30860424327524e-05
-4.77782198519009e-05
-6.79128344182527e-06
-3.2551093156282e-05
-1.61950378876639e-05
-3.66550934907676e-05
-2.57516007901522e-05
-4.2805544351994e-06
-2.02446610509253e-05
-8.95519709454992e-06
-1.29120351298457e-05
-2.15022614916884e-05
-2.29837396033662e-05
-1.68615570762004e-05
-3.63757638357948e-06
-3.01465939194714e-05
-2.42424670613298e-05
-4.54405622179215e-06
-1.85954120304342e-05
-5.30114665271529e-05
-8.77204759049085e-06
-3.00804040967938e-05
-3.45500786928382e-05
-2.9851840565159e-05
-1.85347786356945e-05
-7.44850764010646e-06
-1.29801113246039e-05
-2.49083421760075e-05
-1.33239228446524e-05
-2.63740546854328e-05
-3.2473631475562e-05
-9.51925283588814e-06
-1.80861381767205e-05
-1.44501815516936e-06
-1.38509915729541e-05
-2.9481358184647e-05
-3.67956699191345e-05
-2.54236513160592e-05
-2.64416377256101e-05
-1.51502452237461e-05
-1.69823042371081e-05
-1.90844493403808e-05
-1.17553676486558e-05
-1.64301633817543e-05
-2.58968792073659e-05
-3.5306550145877e-05
-1.87653566810822e-05
-2.34822004752225e-05
-2.98201045428661e-05
-2.82399338284071e-05
-9.30434149452608e-06
-7.2712087331567e-06
-2.47241107727204e-05
-3.08181685419379e-05
-2.66496094934788e-05
-2.17236636368551e-05
-1.95274012991388e-05
-3.73948495608671e-05
-2.2981658996263e-06
-3.53248793869419e-05
-3.66996290640701e-05
5.86240068327421e-06
-3.49136989805433e-05
1.24203636184843e-06
-1.34863685728864e-05
-1.85456301763901e-05
-1.24775505975202e-05
-4.14017486234467e-06
-9.30149755757322e-06
-1.61491393851269e-05
-3.27653459563668e-05
-2.4231177658764e-05
-1.25524726514231e-05
-2.28597892006444e-05
-2.24428852044721e-05
-1.27295328909985e-05
-1.20586895160829e-05
-3.41901641477843e-05
-1.19754667939573e-05
-2.27313976082744e-05
-1.32723737493031e-05
-1.40395902134277e-05
-1.60518787475374e-05
-3.44080711454391e-05
-9.9784052273767e-06
-3.36605434755498e-05
-5.37149375773356e-06
-2.05496867026704e-05
-9.909227573863e-06
-2.74001094088416e-05
-2.89619422598351e-05
-3.60466423747954e-05
-1.20972807191069e-05
-3.65432243632345e-05
-3.06988867403964e-05
-2.10004122053859e-05
-1.8305412003623e-06
-3.00756306749941e-06
-2.63824777328612e-05
-2.21417279013264e-05
-2.33281826681063e-05
-3.13653716391419e-05
-2.68371482090592e-05
-1.16081223758001e-05
-1.80507749475546e-05
-1.32895950988592e-05
1.31905462850305e-06
-1.8954294141213e-05
-2.2893885842756e-05
-3.43365461021049e-05
5.43985165884761e-07
-4.22767152336751e-05
-1.95347677134602e-05
-4.01066816835866e-06
-1.95598044232389e-05
-3.06257618428834e-05
-3.86027786309517e-05
-2.71836884979434e-05
-1.68508009398907e-05
-2.92561668866015e-05
-1.30087918012378e-05
-1.63664492496611e-05
-6.69790173827577e-06
-1.74784295583859e-05
-1.91285527854839e-05
-3.88191377885839e-05
-3.27641962964299e-05
-6.92297002062134e-06
-1.44806711654736e-05
-4.13262189338224e-05
-4.35089427238013e-07
-1.39850922058521e-05
-1.42819012585975e-05
-1.58259749273474e-05
-1.60521455668663e-05
-3.38462569004423e-05
-1.74054267802057e-05
-2.99462757208736e-05
-1.12289872257148e-05
-4.902499443832e-06
-2.77625685318108e-05
-7.26550033314966e-06
-1.04818265883903e-05
-2.30798184756032e-05
-4.16111907045742e-05
-2.01152811887844e-05
-7.71257715080769e-06
-2.18365888983267e-05
-3.64085826470352e-05
-1.43506581099044e-05
-3.50296581134879e-05
-1.80057023016443e-05
-6.4922320325516e-06
-2.08747531797761e-05
-2.12148191135358e-05
-3.06254285306019e-05
-5.18698091494044e-06
-1.88696883732369e-05
-4.07357043297838e-05
-1.51776063242576e-05
-2.03780967073814e-05
-2.61439268590257e-06
-3.25575344719192e-05
-2.41805215155783e-05
-2.46329072425645e-05
-3.30981887321851e-05
-1.49895146412284e-05
-3.26274986183924e-05
-2.89239462826474e-05
-2.2188269160025e-05
-2.424365484083e-05
-2.41132519929266e-05
-1.45076922983618e-05
-3.91377707059321e-07
-2.17025358736664e-05
-4.93625199980289e-06
-3.33198641913681e-05
-2.04632623371595e-05
-1.64016978084178e-05
-2.51463976215885e-05
-1.10565298166941e-05
-1.14442839035311e-05
-3.3042259604897e-05
-4.11030172598812e-06
-1.90733704527489e-05
-1.29155776673098e-05
-1.27056904660883e-05
-1.21535227097403e-05
-2.37503482464978e-05
-1.32196008033724e-05
-1.58167937436126e-05
-1.0486724311555e-05
-2.50131376446021e-05
3.86440626220877e-06
-2.23473140071011e-06
-2.37615751414288e-05
-3.74012989888459e-05
-1.54329422045239e-05
-2.74842563654174e-05
-1.27850637954068e-05
-1.85657476251819e-05
-2.74533259403742e-05
-2.63821622124731e-05
-9.22567466051663e-06
-1.75848473550068e-05
-3.63090166781345e-06
-9.3011509888823e-06
-1.38829291823088e-05
-1.35113181013649e-05
-1.52421733435873e-05
3.55051567416158e-06
-2.08133472771609e-05
-2.32704256953999e-05
-7.28490009151264e-06
-1.08131138506227e-05
-3.22020055568828e-05
-3.44635050845587e-05
-3.15361819880056e-05
-1.04597512431873e-05
-4.12893493900646e-05
-2.55384618867624e-06
-1.43941434080708e-05
-2.09775362752891e-05
-2.16970547829419e-05
-2.45560720067038e-05
-3.37999872907567e-05
-1.17286594167678e-05
-2.82946765262364e-05
-2.05740987264236e-05
-1.23946851477368e-05
-3.38670198057881e-05
-1.4328926234057e-05
-1.21907945879885e-05
-1.85637931600579e-05
-1.52581887137861e-05
-9.77264029282638e-06
-3.11679559693225e-05
-2.28893271330099e-05
8.34827091218747e-06
-1.9553527793555e-05
-1.34727549590118e-05
-1.26671223520751e-05
-3.46410130811221e-05
-1.95818775554529e-05
1.01103051159742e-06
-2.4914660602524e-05
-2.90870350739329e-05
-2.59680005029646e-05
-3.50898529080945e-05
-2.98178159858552e-05
-2.32603970701328e-05
-2.5315393456018e-05
-2.75950020867821e-05
-3.08445619932828e-05
-7.76662571319296e-06
-6.66887634770129e-07
9.10607298077142e-06
-2.85608426503136e-05
-2.52541469791255e-05
-2.15491119926848e-05
-3.50171584860008e-05
-2.12013756308412e-05
-2.41896028774025e-05
-2.41073262240563e-05
-2.84273642351096e-06
-4.09159917319061e-05
-1.97132584143782e-05
-2.87018789930968e-05
-1.66001902000951e-05
-1.98139783122635e-05
-2.57398389567187e-05
1.99249993817886e-06
-2.11866663013127e-05
-3.54470997897523e-05
-1.28185075045682e-05
-2.9464799656148e-05
-2.4189964936234e-05
5.94306365678551e-06
-1.95482316579322e-05
-1.02989563293666e-05
-1.83356277043636e-05
-1.89116089986533e-05
-3.65321043079154e-05
-1.10019326079648e-05
-9.68727163944208e-06
-3.16435466198989e-05
-1.75649821644008e-05
-1.18715746959104e-05
-2.60056859035363e-06
-1.9691521523812e-05
-2.63558681651332e-05
-1.99260125406466e-05
-3.06531999200767e-05
-1.77296373182377e-05
-2.84721047620733e-05
-2.62925776459709e-05
-1.29878302167205e-05
-6.71634244601743e-06
-1.94537414544898e-05
-1.29921547673586e-05
-3.90136622268298e-05
-2.1685862432838e-05
-2.47483958310803e-05
-2.07911341111058e-05
-2.50745355426996e-05
-1.40920240595225e-05
-3.59211524462917e-05
-3.59249767501434e-05
-1.4650945318007e-05
-4.7723139902455e-05
-1.90129747323241e-05
-2.7277420152079e-05
-3.78304211870454e-05
-1.9354503662253e-05
-5.19039230554654e-06
-8.15109306161811e-06
-1.91890938064741e-05
-7.31425357173604e-06
-1.80663266706428e-05
-3.44520627059642e-05
-2.72122008492713e-05
-2.50987745120019e-06
-5.58768093685333e-06
-1.66296857807118e-05
-9.05271234793065e-06
-2.8870379599269e-05
-1.55108276338855e-05
-6.57055127171328e-06
-2.15485789675965e-05
-1.94488122189945e-05
-3.38628888063008e-05
-1.90322239539785e-05
-1.05726004878421e-05
-8.71846498017498e-06
-1.3171759769653e-05
-2.31699618630801e-05
-3.14148760289763e-05
-9.04313045208967e-06
-3.57211544417646e-05
-3.5819926656142e-05
-2.73913036803369e-05
-4.19986486383819e-05
-3.05183384227562e-05
-3.36670492445316e-05
-1.97404803680978e-05
-1.47092743246402e-05
-2.46305499681535e-05
6.28669434601334e-07
-1.68523081017174e-05
-1.91463928634594e-05
-1.99793907952662e-05
-1.73053099054704e-05
-3.75985247538478e-05
-2.19286212225701e-05
-3.02298854849243e-05
-2.31578053455527e-05
-1.26776510344482e-05
-3.32963836143159e-05
-1.9460342464208e-05
-2.19160476486868e-05
-3.63685768180241e-05
1.43875181097471e-06
-5.277735650546e-06
-3.74344655809683e-05
1.15044289542905e-05
-5.04188208145797e-06
-2.09993945606862e-05
2.88674712674381e-07
-7.22846530473287e-06
-3.91564388569222e-06
-1.0490449370309e-05
-8.12467143034786e-06
-3.35005780107763e-05
-1.34021478867193e-05
-2.72944469214193e-05
-1.4950731250847e-05
-1.92962115385722e-05
-4.84320890430476e-06
-3.49805700955001e-05
-3.00733425795075e-05
-2.10788285521505e-05
3.36113687581633e-06
-1.02005950301105e-05
-4.59153321100468e-05
-1.78628147677245e-05
-2.46993409642407e-05
-2.00579838709522e-05
-1.33597131919785e-05
-6.53940901526849e-06
2.38948343914717e-06
-1.75515410931639e-05
-3.61662678650477e-05
-6.59577300865698e-06
-2.88579738934164e-05
-4.14745656641696e-05
-8.04841766431502e-06
-4.00529502473908e-06
-1.73667730483223e-05
-4.04773758809029e-06
-1.41028517950704e-05
-1.36448709074914e-05
-1.6313901905635e-05
-2.28765383635518e-05
-6.06915001536426e-06
-8.7572110702329e-06
-1.28358331286685e-05
-1.44688041431415e-05
-7.84379070092686e-06
-2.39696926270426e-05
-1.3834319574426e-05
-1.602522163968e-05
-1.89304528386927e-06
-9.46940194569181e-06
-3.90137523644131e-05
-1.90452117717204e-05
-6.66011108405989e-06
-1.83740304471805e-05
-4.76570523253202e-05
-5.51652026809416e-06
-1.66455508967393e-05
1.1292674781401e-06
-1.27695823361584e-05
-1.68809893653528e-05
-3.75935308971335e-05
-2.78025782128463e-05
-2.98739972087331e-05
-2.56196214048816e-05
4.42421784954721e-07
9.70122181668831e-06
5.53821305471751e-06
-1.82529570430135e-05
-1.08337732184473e-05
-1.90828390120582e-05
-1.4739205163982e-05
-3.62962262913561e-05
-1.30934705956653e-05
-2.77935259667201e-05
1.18177128562131e-05
-1.86213453238645e-05
-2.28164118322849e-05
-3.37821739076769e-05
-1.40564855595998e-05
-1.00305067530872e-05
-1.13693258133733e-05
-4.24698053490584e-05
3.31076135243668e-06
-3.59063115125435e-05
-1.83172788517677e-05
-3.05246167295146e-05
-2.49679544768092e-05
-2.81401219747284e-05
-2.256042685588e-05
-1.76527163243861e-05
-2.32138360554931e-05
-8.64244965006539e-07
-3.30017486742808e-05
-2.68914535217978e-05
-2.45342495940817e-05
-4.83176123949996e-06
-1.91087725378085e-05
-2.23217873408738e-05
-6.1719531602014e-06
-3.71640484661337e-05
-4.20761893429549e-05
-4.4564170199163e-05
-6.62769297079192e-06
-1.99230665540345e-05
-1.23550876808623e-05
-4.45435803946956e-05
-7.32891575499625e-06
-3.82660550813334e-05
-4.25423472943678e-05
-1.03030617845981e-05
-1.23463808567727e-05
-1.21345896333374e-05
-1.34072548101278e-05
-2.51105559697626e-05
-2.89455386569817e-05
-1.82308493103576e-05
-1.89406139108835e-05
-2.75273430842521e-05
-2.12281961248255e-05
-2.29364994900561e-05
-1.76343374689588e-05
-1.73830165755583e-05
-8.43155075328735e-06
-2.64116040031842e-05
-3.02934633893842e-05
-3.48073192172337e-05
-1.75119958268573e-05
-2.7293407304519e-05
-1.87356931705531e-05
-6.82837455748383e-06
-1.97411014745415e-05
-8.64661523275992e-06
-1.8190168683699e-05
-2.82339468896014e-05
-2.31140096448568e-05
1.13322052498952e-06
-3.36457860508201e-05
-1.39941430757388e-05
-2.53521365300792e-05
-6.02531440197185e-06
-1.32206795129343e-05
-2.52244235978189e-05
-2.97503029995887e-05
-1.92374338010626e-05
-7.97484935872733e-06
-1.66996194491435e-05
-1.00221565733568e-05
-4.02203389543806e-05
-3.17558015942182e-05
-7.38518536575435e-06
-1.14215922458746e-05
-2.9727641497824e-05
-2.76882350252435e-05
-3.81551340751256e-05
-2.54994062991008e-05
-2.81471175264371e-05
-2.93014017513486e-05
-2.83488057755375e-05
-3.87982463879014e-05
7.34989016890896e-08
-1.08248751771436e-05
-2.28875724370295e-05
-1.61598840192814e-05
-3.34344068499641e-05
-2.18404900623074e-05
-9.99494755049143e-06
-1.51965324180145e-05
7.80952435757978e-06
-2.71863140864939e-05
-1.87457793259498e-05
-2.84807797583433e-05
-2.64298136836399e-05
-1.93539434549224e-05
-2.08155938469652e-05
-1.06113629032584e-05
-1.68339338606254e-05
-2.29185878510854e-05
-1.7866899298556e-05
-1.18171409125691e-05
-2.21723162650281e-05
-1.43446836394352e-05
-6.49540066102021e-06
-2.49448163308797e-05
-2.94792544331884e-05
-2.45984671122006e-05
3.89393072979783e-06
-2.92804218276157e-05
-1.40505872734229e-05
-1.93108757951744e-05
-2.31372636170412e-05
-2.28603200923048e-05
-1.83056691917126e-05
-6.83278442133512e-06
-1.01552018704261e-06
-3.86657113816544e-05
-1.82609419309302e-05
-9.64314715532806e-06
-2.90250298723455e-05
-3.74742236031975e-05
1.36348746171287e-06
-1.07315268529105e-05
-3.59294384335566e-05
-1.81380269812204e-05
-5.31012678379507e-06
-9.35857809527611e-06
-3.88796045519498e-05
-2.76485178517502e-05
1.64211368292338e-06
-1.80851861641635e-05
-2.39800925651995e-05
-9.60054141356654e-06
-1.32076828831222e-06
-4.1614206202578e-05
-2.98199728261614e-05
-1.98240359756388e-05
-1.42171268163186e-05
-2.68368808828473e-05
-1.06999587713286e-05
-3.40371787827201e-05
-3.50844716215314e-05
-2.43140539626656e-05
-2.34893470579751e-05
-8.55197577242673e-06
-1.55491124734728e-05
-5.40875387147754e-06
-2.06040564567168e-05
3.7940515151485e-07
-3.0843913287908e-05
3.83751446681965e-06
-2.74585692198893e-05
-3.39326755570386e-05
-3.78947397352529e-05
-2.764411018607e-05
-3.04967947400285e-05
-2.34873327876149e-05
-3.20598780014143e-05
-2.28385554638042e-05
-1.27392508325248e-05
-2.54205029172733e-05
-2.22458620112906e-05
-3.63091979473216e-05
-1.90379488314403e-05
-2.31677099610705e-05
-2.28836891692784e-05
-2.07669442117138e-05
-1.86023152418209e-05
-1.40852575427625e-05
-1.57615677372465e-05
-1.6919172751667e-05
1.02887069249598e-05
-8.46982277873532e-06
-2.65732202016638e-05
-3.22314824224025e-05
-2.34123800553895e-05
-3.83163195516048e-05
-2.14543364570477e-05
-1.54321373384036e-05
-1.34800417501048e-05
-1.59377519438388e-05
-3.88854511275489e-05
-1.1130199696992e-05
-2.02554252495316e-05
-2.66391856133781e-05
-1.95174499405462e-05
-1.26763887024559e-05
-1.85017536655711e-05
-6.34138521503726e-06
-3.08685021359471e-05
-2.16299641814093e-05
-1.12497723299533e-05
-3.51902195623349e-06
-1.88259946619022e-05
9.09665806903199e-06
-1.18499085986795e-05
-3.43885219149101e-05
-1.21482246670783e-05
-3.30706675906805e-05
-1.54794769023576e-05
-1.93803995138564e-05
-2.37546005623823e-05
-1.81615832761334e-05
-2.98139097005041e-05
-2.48234952873079e-05
-1.45172014591436e-05
-4.59668960915648e-05
-2.07046871360522e-05
1.44582122184087e-06
-2.40506939760407e-05
-1.96959906793652e-05
-2.09139970779116e-05
-1.2520753988326e-05
-2.05757828377156e-05
-2.50370640693112e-05
-7.63507669809007e-06
-9.37244811887398e-06
-1.8571139538487e-05
1.18301906557013e-05
-3.24367414756204e-05
-2.02214261026146e-05
-6.8371753309346e-06
-3.52312531839671e-05
-4.3203199348305e-05
-2.7595830017921e-05
-1.94105302445821e-05
-2.54887277195514e-05
-1.49642654226834e-05
4.38707981573561e-06
-2.84050356807913e-05
-1.91856748339107e-06
-8.76908966529018e-06
-8.62019263531342e-06
-1.55171866298405e-05
-1.81090303805827e-05
-2.7307351226911e-05
-2.77453523076433e-05
-1.28771050741943e-05
-1.04002136026519e-05
-6.73887576401326e-06
9.01665206360424e-06
-1.70372253823267e-05
-3.65487172081499e-05
6.65248306344676e-06
-4.76636407144314e-05
-8.51682444532134e-06
-4.31225821163901e-06
-1.14407591292201e-05
-1.28758957451588e-05
-9.68985386289408e-06
-4.72011910637026e-05
-4.52191968370087e-05
-1.4001681448869e-05
-4.05418610682964e-05
-2.19989827653829e-05
-2.23954364661907e-05
-4.98370618370519e-06
-2.50194157493858e-05
-2.889852902071e-05
-2.56395538382468e-05
-1.05831780098635e-05
-8.1782889267082e-06
-3.33079562567264e-05
-1.66339111342299e-05
-1.08315580646575e-05
-3.67758912801258e-05
-1.6985259743218e-05
-1.70935750142196e-05
-3.97745561118682e-05
-2.4721851438347e-05
-9.29443792175539e-06
-2.26743540083969e-05
-3.055598114677e-05
-3.04618184109591e-05
-2.41238915413939e-05
-7.81864152281249e-06
-1.36626007420659e-05
-1.47719468657061e-05
-3.531502597969e-05
6.00376528418982e-06
-1.48693278752366e-05
-3.31050784255328e-05
-2.78195938078697e-05
-1.25134972701347e-05
-1.54218830519026e-05
-1.85522544736679e-05
-3.48234407477618e-05
-3.06124296411045e-05
-1.01012522051861e-05
-2.47522216052858e-05
-2.21439986613689e-05
-3.49325481768688e-05
-2.46153012371999e-05
-9.23184356161031e-06
-1.93611718923843e-05
-4.51575728843799e-05
-1.5889983474526e-05
-2.80753532104508e-05
-8.06388590999257e-06
-2.4626761925923e-05
-2.39084331365689e-05
-5.00020608139446e-05
-3.48417543487506e-05
-1.30972902222627e-05
-1.75319897811785e-06
-3.04110875624801e-05
-3.25496326361442e-05
-2.16231798339681e-05
-9.67466675786828e-06
-1.2629432966838e-05
-4.05199921529047e-05
-2.84836301407694e-05
-1.71178462972225e-05
-2.32232706091831e-05
-7.40656101883382e-06
-2.25499737302043e-05
-4.35254740777518e-05
-1.61794331497011e-05
-1.24642106815532e-05
-1.21030010712454e-05
-2.02016505782907e-05
-3.99135310087589e-05
-4.20061451320394e-05
-1.6082357700605e-05
-2.96875161760102e-05
-2.28098521129833e-05
-2.10530977266551e-05
-1.83117337215787e-05
-1.2230020563713e-05
-3.55624037796684e-05
-8.36029448720808e-06
-2.71460089739949e-05
-4.33836291410648e-05
-1.97276507755297e-05
-1.51518050098826e-05
-3.05189475195197e-05
-1.16637427121325e-05
-3.01345776883359e-05
-2.63780683714312e-05
-1.00596064553974e-05
-3.61250128441778e-05
-1.95900225533432e-05
5.17661571325647e-06
-1.64191280332221e-05
-8.76154231348821e-06
-3.57379940271106e-05
-6.01710284495058e-06
-1.52127930718356e-05
-3.57894938222593e-05
-2.72194231294668e-05
-3.09054791622939e-05
-2.3439179721126e-05
-2.11766959527275e-05
-2.82583489235081e-05
-4.52785738301965e-05
-3.97744159161796e-05
-2.27544213008841e-05
-1.98523099045334e-05
-3.65639347092661e-05
-2.81493783838988e-05
-1.19863202415511e-05
-9.63853360808464e-06
-1.51709931094004e-05
-1.52438348748235e-05
-4.14541467222883e-05
-1.22212956254859e-05
-2.70092209662045e-05
-9.16475518311377e-06
-2.36175633785164e-05
-6.14643326300182e-06
-9.34233093251922e-06
-2.81274130767554e-05
-2.91170206712009e-05
-1.1001658614732e-05
-2.23231573349831e-05
-3.61145240211854e-05
-7.44075638298407e-06
-1.47826263695442e-05
-4.50401256600202e-05
-3.0574976767557e-05
-1.46859344565094e-05
-3.28415343962671e-05
-1.43542599218668e-05
-1.72363583420909e-05
-6.89913724421728e-06
-2.69911297360053e-05
-2.72667421964194e-05
-4.47649603906857e-05
-2.38434660614343e-05
-4.19281844668734e-06
-2.26413906945908e-05
-2.06465187405079e-05
-3.70825973683271e-05
-2.71675624444961e-05
-2.50534989136771e-05
-2.78326408278372e-05
-2.25365736832982e-05
-2.49132058663735e-05
-4.24972693057112e-05
-1.82506694692949e-05
-3.65707982154608e-05
-1.99966454168776e-05
1.16599658151015e-06
-1.80756318324196e-05
-1.13983168455367e-05
-1.60549921806844e-05
-2.42368675003421e-06
-1.25079689291058e-05
-3.13058669345978e-05
-2.50010461398006e-05
-2.17358765590134e-05
-4.1189293826582e-05
-1.99689581562504e-05
-2.47312220229016e-05
-1.5443886081135e-05
-2.55110410020003e-05
-1.52535911935113e-05
-5.6093805011769e-05
-1.7708987279436e-05
-2.45712449301935e-05
-2.08307823558882e-05
-1.96849478651974e-05
-3.20020074164289e-05
-2.41582520506597e-05
-3.25494844902122e-06
8.99224890662227e-07
-2.59036289597399e-05
-1.45091300403619e-05
-3.17826765702279e-05
-1.40864264464773e-05
-6.08716549272347e-06
-2.33184470039888e-05
-2.15340131282687e-05
-2.54014569606606e-05
-2.24910903904899e-06
-1.83697721453592e-05
-1.43780272761037e-05
-2.74409906408882e-05
-1.77815883712989e-07
6.41394494894103e-06
-9.52562035552062e-06
-9.69508811981417e-06
-2.95846118423584e-05
-2.30259026530031e-05
-2.28301070706045e-05
-2.67128577869592e-05
-2.80242387386278e-05
-9.13827653887191e-07
-4.30456961449196e-06
-3.37974442623857e-05
-3.27958753732198e-05
-3.20192603253889e-05
-2.15438497728623e-05
-1.73470647670511e-05
-3.18775601384775e-05
-1.99117880629295e-05
-2.54913187778767e-05
-1.79130881087534e-05
-1.31552621365149e-05
-5.06584625164919e-06
-1.79975069364239e-05
-2.06229383560109e-05
-2.78093945650514e-05
-2.6021115308814e-05
-8.5625450112044e-06
-1.21531932920731e-05
-1.67003208430155e-05
-4.40450437444804e-05
-3.45202202704808e-05
-3.92546066438266e-05
-5.08104186906524e-05
-1.05244788625223e-05
7.44559451016612e-06
-3.53963472353169e-05
-3.86927731900379e-05
-1.60450951308521e-05
9.39643009402091e-08
7.10321390080537e-06
8.07032140755266e-06
-1.37487437498088e-05
-2.23421232868274e-05
-1.28996922186097e-05
-2.32729088422068e-05
-4.67940371437815e-05
-2.58387105312156e-05
-1.91377623859965e-05
-3.0837012881004e-05
-3.01119194857799e-05
-1.84485219079347e-05
-2.03150642701949e-05
-8.14210210905936e-06
-3.61220026013268e-05
-1.27952097070985e-05
-1.23498342661053e-05
-2.09596758254183e-05
-3.50000298731865e-05
-2.74950861486407e-05
-4.45352839793396e-05
-2.98596731506115e-05
-1.42536700291032e-05
-3.14815305905944e-05
-5.71251916002363e-06
-2.62076591696982e-05
-2.06234015788581e-05
-1.34455163008798e-05
-4.44756115621592e-05
-2.34936151001117e-05
-1.59073712838263e-05
-7.91195951445148e-06
-3.49369707791188e-05
-2.25553621685355e-05
-1.55721052151022e-05
-2.40441340089576e-05
-1.72306449951995e-05
-5.48918360246601e-06
-1.69159762524365e-05
1.50631095198956e-06
-2.87113399551569e-05
5.71300152828731e-07
-1.47335321448031e-05
-1.72391267594775e-06
-3.20267624846912e-05
-3.20696122615859e-05
-1.40552079301261e-05
-1.71583207706887e-05
-1.06383093582766e-05
-3.37013323936029e-06
-2.44078988701299e-05
-9.28820069426454e-06
-1.13836353734216e-05
-3.27110877054852e-05
-1.43914749837283e-05
-2.80413981125732e-05
-1.79287229739635e-06
-1.20285282438455e-05
-4.02496111675587e-06
-1.85348044660105e-05
9.16788043863372e-06
-3.24957378149897e-05
3.36639627078867e-06
-1.81903652417746e-05
-8.62586080522012e-06
-1.552181779829e-05
-1.99562089195002e-05
3.36316361661014e-06
-1.03221352676538e-05
-2.48998762960001e-05
-3.21488205044166e-05
-2.75991074088796e-06
-3.05946371134904e-05
-2.11784558310494e-05
-3.09811855579081e-05
-3.402147702567e-05
-3.6128584253991e-05
-1.98396088134257e-05
1.10904257505493e-06
-3.19504409603145e-06
-9.28431328904145e-06
-5.68244417002252e-06
-1.12929584502873e-05
-2.50183654484776e-05
-1.74784968396552e-06
-6.72344052847731e-06
-2.42970036830851e-05
-3.08656158044525e-05
-1.46648068212708e-06
-1.95266252294903e-05
-2.27792293603556e-05
1.00888580164772e-05
-3.34079864121245e-06
-2.32453563069068e-05
-2.66993841117972e-05
-2.18583761443081e-05
-2.65248505146684e-05
-8.1275638108785e-06
-3.78348653361081e-06
-5.63655639658003e-06
-2.22419008371913e-05
-2.82605939145127e-05
-3.00106951009849e-05
-2.63771218324153e-05
-1.65986636734811e-05
-1.60589922512226e-05
-3.40052918496714e-05
-3.7753600673015e-05
-2.8006660189638e-05
-1.29488704158638e-05
-2.47559001652187e-05
-1.89339044208466e-05
-1.09080575434965e-06
-2.50241052760687e-05
-2.19655575562223e-05
-3.09626098681355e-05
-9.62242642057704e-06
-2.54087004646184e-05
-2.13828350472174e-05
-2.08956273050316e-05
-2.29048800018047e-05
-1.62258392187437e-05
-1.68526468340202e-05
-1.05856764245732e-05
-1.24055901189059e-05
-7.80170587171929e-06
-2.63129099699461e-05
-1.87730243523708e-05
-2.46771399001019e-05
-3.69308298699104e-05
-2.99560600894805e-05
-4.61797441938135e-06
-1.14143896154547e-05
-2.07236076218804e-05
-4.08821794213548e-05
-2.07264336003376e-05
-1.9708402432112e-05
-2.25348129976954e-05
-4.04587575639795e-05
-2.1794097266718e-05
-2.29213646087925e-05
-3.38054655876264e-05
-3.06723342048238e-05
-1.41166199917469e-05
-3.73104896643336e-05
-2.75345122452139e-05
-3.28587871345167e-05
-3.31814955011675e-05
-2.06642841583359e-05
-2.77666079754176e-05
-8.7812566209334e-06
-2.06022422978845e-05
-2.10541512623676e-05
-3.63286133042629e-05
6.64682769257502e-06
-1.40889729833614e-05
-2.54866684853002e-05
1.28260715086263e-06
-7.88075492072461e-06
-2.90987594471051e-05
-3.13231008610273e-05
-2.39418049306787e-05
-8.79803486696728e-06
-1.23282115906357e-05
-2.45456122214044e-06
-5.18555508329811e-06
-3.26934675083812e-05
-9.84806523526042e-06
-1.88818941608587e-05
-2.35536374566353e-05
-1.60666203144751e-05
-3.42730348893068e-05
-2.16037073891768e-05
-9.8390545805705e-06
-3.20788399901295e-05
1.42343839055157e-06
-1.71648108809871e-05
-4.46820685568411e-05
-3.6725931673168e-06
-1.63134428471155e-05
-1.72079110756385e-05
-1.15671880477956e-05
-1.07785096588001e-05
-1.6935417616031e-05
-1.93497053925471e-05
-3.42468393071561e-05
-4.01433767443309e-05
-2.17518869235956e-05
-4.17518993324114e-05
-1.34636328479807e-05
-1.67347048049997e-05
-2.97758472211888e-05
-1.74576076446938e-05
-8.66881530610802e-06
-4.18660769118446e-05
-1.87045687453815e-05
-2.39877006260661e-05
-2.82673297955706e-05
-2.36911042824741e-05
-2.57545787561793e-05
6.34932826697713e-06
-4.28975029371714e-05
-1.44951343310484e-05
-3.8077287960035e-05
-1.25317663549284e-05
-2.20171659800573e-05
-1.08446543891251e-06
4.12697553323076e-09
-7.09950523828217e-06
-1.13649806382354e-05
-1.88139709406814e-05
-6.35196809852616e-06
-1.26375276004266e-05
-1.65193649734157e-05
-1.71101028281505e-05
-3.35269190834805e-05
5.2619949927974e-06
-2.04896828400431e-05
-1.84263869730439e-05
-4.19549421241675e-05
-1.72798496509501e-05
-1.40603797921633e-05
-6.73656522893738e-06
-3.58873448210706e-05
-3.42052730745341e-05
-1.9329015881298e-05
-2.77247986694872e-05
-5.3805012511532e-05
-4.09722669444041e-05
7.8903124397584e-07
-1.42687986998998e-05
-3.34837481444608e-05
-3.77133072498421e-05
-6.42276515287302e-06
-2.83833848299776e-05
-2.36699201693337e-05
-1.66357579536863e-05
-6.33111281597658e-06
-2.30077936578488e-05
-2.65226466340237e-05
-3.37659134707276e-05
-4.33336185446937e-05
-1.81709982463898e-05
-2.98352313387154e-05
-8.17564423494962e-06
-1.83139624112371e-05
-1.96598978536741e-05
-1.1045463693373e-05
-2.37709934596432e-05
-1.06327093289333e-05
-8.92459258921883e-07
-7.00619169586072e-06
-1.34530397286903e-05
-2.23752641311196e-05
-2.24128602867908e-05
-1.22331691719586e-05
-1.27222327538071e-05
-2.17907671384485e-05
-2.65119708737008e-05
-2.04334932824915e-05
-2.41059754220535e-05
-1.58302636915104e-05
-1.34179124096468e-05
-2.22074209724161e-05
-1.70190384522337e-05
-2.23558406311635e-05
-2.04192416192878e-05
-2.22627535411156e-05
-2.84577255372464e-05
-4.14902016090407e-05
-8.53922623413394e-06
-2.27001065645014e-05
-3.7759500179662e-05
-2.15184181900686e-05
-3.32003692382601e-05
-1.2566547806068e-05
-2.3237627292606e-05
-3.43779581328524e-05
-7.0233752403584e-06
1.1481152912737e-05
1.01748044358082e-05
-1.85724007005057e-05
9.07403001004702e-07
-3.124880825267e-05
-2.72098226150953e-05
-9.52933784232727e-06
-1.24007435540689e-05
-3.85360581547168e-05
-5.71563637683011e-06
-2.15669866005662e-06
-3.70876860381483e-05
-2.57963074324254e-05
3.70180684682549e-07
-3.74909710784826e-05
-2.28915548507913e-05
-1.47545796883919e-05
-7.11400128373277e-06
-1.4553101978867e-05
-3.04875520470783e-05
-3.16270292876203e-05
3.71036222337886e-06
-2.22796967022526e-05
-1.42521005524593e-05
-1.98491615033922e-05
-2.69894313808588e-05
-9.34479993171148e-06
-3.4325202838231e-06
2.42072819909902e-06
-5.3448797096654e-05
-3.33850801245433e-06
2.24749405412954e-06
-1.82777582635213e-05
-1.83654700632391e-05
-2.01935148914252e-05
-5.88549764382095e-06
-4.15336357017602e-05
-2.85939013120138e-05
9.45339149700098e-06
-1.10819277072238e-05
-1.5866457137801e-05
-1.91595480860649e-06
-9.7556729110596e-08
-2.220705700395e-05
-1.67509168547993e-05
-2.99407358816509e-05
-1.58690111785075e-05
-3.09818629697949e-05
-1.40239449008623e-05
-2.08087779410687e-05
-1.83731568707141e-05
-3.19131875151126e-05
-2.89827923875928e-05
-2.46147662497622e-05
-1.89516023815782e-05
-2.26563063870823e-05
2.48589597655026e-06
-2.77492430707569e-05
-4.51803149504654e-05
-2.52241577897931e-05
-3.14174474177155e-05
-2.45673734222017e-05
-3.14462787596197e-06
-3.69084135927329e-05
-1.70456780426198e-05
-4.95418473846906e-06
-2.31852076248402e-05
-3.53919293455332e-05
-2.23117413963244e-05
-1.95547770596214e-05
-1.12411092056235e-05
-2.45676600522989e-05
-2.40911866997609e-05
-1.18221394278169e-05
-1.90442494779937e-05
-1.60059458557038e-05
-1.77985568232542e-06
-2.11488548593949e-05
-1.87676803022287e-05
-1.78068678687204e-05
-2.79159164669908e-05
-1.91163813804465e-05
-3.45271708303809e-05
4.08720661690051e-06
-2.37574214671153e-05
-3.11550660428204e-05
-3.01188267898917e-05
-2.69521620499417e-05
-1.74022928623862e-05
-3.40280492678023e-05
-2.72660874570857e-05
-1.65314337594851e-05
-2.76625683833911e-05
-4.67755694423503e-05
-2.5903427201522e-05
-2.08291993647338e-05
-1.98646523606333e-05
-2.21635559660571e-06
-4.07670142996155e-05
-2.04965857316901e-05
-6.37458267363807e-06
-3.1804639107835e-05
2.43829346030207e-06
-4.05126997884941e-05
-4.71124897436045e-05
-2.5622067769293e-05
-2.26788101378939e-06
-1.1890702530722e-05
-2.22291634839054e-05
-9.19285177338918e-06
-1.30417266907135e-05
-2.87285132620726e-05
-1.38660233438271e-05
-2.03972479913333e-05
-5.21041661514442e-06
-1.68698259096813e-05
-2.4397860774451e-05
-1.44555905315022e-05
-9.98212672585789e-06
1.08070701893475e-05
3.55465338641249e-07
-3.65569113866274e-05
-3.86043834542417e-05
-1.04649806291706e-05
-1.29225937342403e-05
1.23675408757951e-06
-1.26779812235956e-05
-2.74924668577154e-05
-1.59822941319651e-05
-1.80621254732573e-05
-1.85302670296068e-05
-3.99855067759594e-05
-2.29559664204584e-05
-1.37805245930892e-05
-1.80950370854185e-05
-3.70878175077394e-05
-1.90534347390413e-05
-2.72934326728007e-05
-1.01394849057789e-05
-1.07413890552728e-05
-5.77353957452043e-06
-3.00222683878589e-06
-3.46707414474508e-05
-7.95106618601761e-06
-2.82033493008641e-05
-5.28822284014348e-06
-8.70960141220991e-06
-5.43832648763477e-06
-2.68310735564586e-05
-2.52965261869368e-05
-1.82883361607193e-05
-4.45170113699721e-06
-1.82849481260455e-05
-1.85237222982287e-05
-1.82393670845276e-05
3.46629308533232e-06
-2.16029039664951e-05
-1.78869720082917e-05
-7.02069281554174e-06
-2.73726536714385e-05
-2.17121782312581e-06
-4.13138741762552e-05
-5.57269461766563e-06
-4.22869265810224e-06
-3.43699001671276e-05
-1.79537179056285e-05
-1.82385505599278e-05
-4.97962805482619e-05
-2.30219448472368e-05
-1.30955367825209e-05
-2.84018716593338e-05
-1.55877482630872e-05
-2.02125492253316e-05
-3.50951546736505e-05
-1.20981915108288e-05
-1.97294611150402e-05
-9.59127916494052e-06
-4.01651919077667e-05
-4.39742058961694e-05
-4.72147684110517e-05
-1.82427800286062e-05
-2.87296604953023e-05
-3.92554292738353e-05
-1.65171485208384e-05
-1.93481342201145e-05
-1.35336614903219e-05
-1.82544436687922e-05
-4.44063236793911e-05
-1.81858047854357e-05
-2.04756357842954e-05
-1.49286460978312e-05
-4.58491011171111e-06
-3.91459888373969e-05
-2.37647142253865e-05
-2.18413907458201e-05
-3.69291312415461e-05
-4.28394349706311e-05
-1.95806263307426e-05
-1.97476403413883e-05
-3.17324998511397e-05
-1.68263566961565e-05
-3.49941689371807e-05
-3.16433975993396e-05
-1.71397084326627e-05
-1.88963733079509e-05
-2.38509265402367e-05
-2.67581362175908e-05
-2.33327338625212e-05
-1.33612994039214e-05
-4.03717988842682e-05
-1.6075601630507e-05
-1.93484540626704e-06
-1.34748408888226e-05
-3.46741546491985e-05
-1.52968626941277e-05
-1.48910318324669e-05
-8.8428165446205e-06
-1.78829000794328e-05
-5.0156948385393e-06
-3.6931373668795e-05
-1.59613358464306e-05
-2.24718410456615e-05
-4.10046904884001e-05
-2.37109903042664e-05
-2.45152336261979e-05
-2.68960266184471e-05
-2.20011243313807e-05
-1.31540585544029e-05
-2.62611998235461e-05
-1.96316971667441e-05
-3.65582300708239e-05
2.43761644982576e-06
-4.24876811810956e-05
-3.17831109910803e-05
-4.23830178660259e-05
-2.33971993199025e-05
-1.7154014080144e-05
1.20893999926054e-05
-2.33088513866163e-05
-2.69420952647176e-05
-1.39351656583707e-05
-9.98418092967612e-06
9.8832954696604e-07
-2.87472735413622e-05
-3.76265698488678e-05
-1.25494040997264e-05
-7.33992159972504e-06
-5.63404720057726e-06
-1.80328714336635e-05
-1.14934248553105e-05
-1.20530198312777e-05
-2.52490569536298e-05
-1.67261874277433e-05
-2.13827637511001e-05
-3.59412941784341e-05
-2.98194973744672e-05
-2.28225897287471e-05
-3.09833181327538e-05
-2.26191048663973e-05
-9.85524571394215e-07
-3.32005683745544e-05
-2.05234936833498e-05
-9.30755873399987e-06
-1.45644487552528e-05
-5.04643802906782e-06
-2.06486188400048e-05
-1.94520285843902e-05
-2.82368429417815e-05
-1.29622093886443e-05
-6.79185881449197e-06
-2.54847859078439e-05
2.58853808889506e-06
-1.22973729177151e-05
-3.70419110623646e-05
-1.35472886270358e-05
-3.13928093711684e-05
-3.63160345261971e-05
-2.63387870774211e-05
-3.98899607755899e-05
-1.50038529047846e-05
-2.51484543105252e-05
-5.56976230105987e-06
-4.8362723270402e-07
-2.06057704593679e-05
-2.34645088530796e-05
-1.40983827386432e-05
-1.59637189121643e-05
-3.44337242452871e-05
-4.59694176083175e-05
-1.96918211062692e-05
-2.46625050789451e-05
-2.37555131259995e-05
-2.60238788423619e-05
-1.44069134140171e-05
-2.10955633673404e-05
-2.08467140092783e-05
-2.26829817669322e-05
-5.3379241662103e-06
-1.20671014154311e-05
-5.63537798704562e-06
-1.93462668604045e-05
-4.03919752777557e-05
-1.533586227536e-05
-1.09494445356683e-05
-1.62126270889568e-05
-1.5345148870659e-05
-9.20832264252017e-06
-2.79876677402477e-05
-1.08929070129922e-06
-2.87384819473838e-05
-2.10905478934767e-05
-2.20635596484547e-07
-2.62991178070106e-05
-1.60332283343771e-05
-9.0650965033051e-06
-6.3618846696142e-06
-1.94402050941976e-05
-2.6504297520223e-05
-2.56669357097139e-05
-1.4900272060745e-05
-2.05955506998433e-05
-2.05479037635889e-05
-3.55600035623854e-05
-1.58023947510656e-05
-3.69085226997152e-05
-1.52936423646641e-05
-2.20651091520364e-05
-1.93844064031796e-05
2.34134159313163e-06
-2.36265537453105e-05
-3.67384281753305e-05
-3.03705033944926e-05
-1.94710636768664e-06
-9.82689067513103e-06
-4.55290517144141e-05
-6.12031357989132e-06
-2.29878771272773e-05
-2.59201119155185e-05
-1.06362102621937e-07
-1.81475810789655e-05
-1.12201029886732e-05
-1.99694775382237e-05
-1.67432241196657e-05
-2.88393169723875e-05
-2.14296756461223e-05
-2.23101016486089e-05
-1.45902043229735e-05
-3.41334989338054e-05
-3.06985809667581e-05
-9.44050208894462e-07
-1.84351547507716e-05
-1.13438228701785e-06
-2.73672523119232e-05
-1.16136340366204e-05
-4.0724076638421e-05
-4.97163454278281e-05
-1.61387432128749e-05
-1.21721383292694e-05
-3.53925119967511e-05
-2.66480005633304e-05
2.46051174700397e-06
-2.29710149664317e-05
-1.5557400754249e-05
-2.69742180997871e-05
-8.68755103059412e-06
-1.34360267094598e-05
-3.21450548290823e-05
-1.62934269010321e-05
-2.86033546558382e-05
-3.79225743263279e-05
-1.69756885146311e-05
-6.92034760095139e-06
-4.25648455563905e-05
-1.92822609429623e-05
-1.25470087991873e-05
-4.11663352961489e-05
-5.00458536278214e-06
-2.90196786367023e-05
-2.6205220255179e-05
-3.15727642620508e-05
-2.76887423364748e-05
-1.32556885886165e-05
-3.73427022374797e-05
-2.15516461581609e-05
-3.06966687723866e-05
-1.08449979977612e-05
4.20220771634463e-07
-2.44820061120194e-05
-3.50012574830923e-05
1.13130589439253e-05
-3.28733634542131e-05
-2.6271036968731e-05
-2.43940817309212e-05
-3.16878568999266e-05
-2.14228596892272e-05
-6.80454496001174e-06
1.44162207375146e-06
-1.65606442453256e-05
-3.26116867973651e-05
-2.20320702582053e-05
-8.4939921492049e-06
-1.57422904576546e-06
-1.05561057316009e-05
-2.29136473746727e-05
-2.45763407758653e-05
-2.39125407814107e-05
-1.10165257942466e-05
-7.43547219055289e-06
-1.33002054015619e-05
-7.58261486086533e-06
-2.25233560902082e-05
-4.65570317417579e-05
9.44678342856448e-06
-2.35045139943277e-05
7.22198149311155e-07
-3.76352607691394e-06
5.37899587201885e-07
-5.14695989712269e-05
-3.70428369767044e-05
-3.84241463331017e-05
-1.9824094887282e-05
-2.02340396788857e-05
-8.75137647051388e-06
-2.90408016637287e-05
-3.89266117886191e-06
-6.02618142220281e-06
-3.4069094065605e-05
-3.54726910189815e-05
4.13439263640724e-07
-1.12155879841038e-05
-1.49355153319001e-05
-2.29621789783723e-05
-1.00111993008162e-05
2.90175026304171e-06
-2.84360334858689e-05
-3.30934983184702e-05
-1.99915218985308e-05
-9.88498303603757e-06
-1.66498947239461e-05
-2.38700938536795e-05
-3.80080016983915e-05
-2.25121807675316e-05
-2.47756215161334e-05
-3.8436819591129e-05
-3.3481890370062e-05
-1.71610670523253e-05
-2.76076828250943e-05
1.61720531409411e-06
-9.86103507643014e-06
-1.14968536515837e-05
-2.69372351992745e-05
-8.61257174282384e-06
-2.5188488888719e-05
-2.32944456053071e-05
-2.84325825193564e-05
-1.89674086422727e-05
-2.3182823764537e-05
-4.84029560633839e-05
-2.98894966095961e-05
2.63752131604452e-06
-9.15894622434604e-06
-5.83139874715513e-06
-3.4543927605757e-05
-1.79645246223763e-05
-2.65949875307614e-05
-2.03724836605162e-05
-3.18386131360203e-05
-2.3054244821027e-05
-2.69323967819778e-05
-2.91107518857621e-05
-2.61683124720999e-05
-2.78803662153061e-05
-6.90460435476386e-06
-8.20511601145911e-06
-2.05474741192498e-05
-2.16528300104928e-05
-2.56286303066662e-05
-1.82627253171972e-05
-1.76818181651864e-05
-1.51676153503058e-05
-2.7454289515443e-06
-2.2788991556387e-05
-1.48724845829285e-05
-1.56843808990269e-05
-3.40415712933229e-05
-2.57305780206581e-05
-1.02398387084075e-05
-2.21245531564779e-05
-2.85004267557393e-05
-3.91458952349245e-05
-3.32591401691539e-05
-1.97847556070961e-05
-2.10454516786054e-05
-7.20043596995484e-06
-1.92472491011879e-05
-1.21421036985189e-05
-6.38504260390123e-06
-3.01952880343826e-05
-5.66084243261462e-06
9.45747115175273e-07
-2.10272333890612e-05
-2.27264461136194e-05
-3.29993665635223e-05
-1.42894406060665e-05
-3.9865810018005e-05
-2.43776552434548e-05
-2.33856386439354e-05
-2.21924330993076e-05
-4.26481703743725e-05
-2.05822469305505e-05
-3.98224545850898e-05
-4.67232393072469e-05
-2.86459810405233e-05
-3.0703831666697e-05
-1.7376897122973e-05
-1.28065588944254e-05
-1.79758219687498e-05
1.04094957583531e-05
-2.8405194975755e-05
-6.04790032299926e-06
-8.67382891824715e-06
-3.04779139453066e-05
-1.23253318663676e-05
-1.10094134036332e-05
-3.92775317734214e-05
-1.92077733678196e-05
-1.70971228925586e-05
-2.34115180464942e-05
-8.928728617715e-06
8.99320597740968e-07
-1.62958442222378e-05
-3.98420092513847e-05
-1.6901795682827e-05
-3.02662197348894e-05
7.54043354415936e-06
-1.46287594240158e-05
-2.16284436129556e-06
-1.12985573485782e-05
-1.95565082340772e-05
-1.31625533852686e-05
-1.81863014011042e-06
-2.85440499799558e-05
-2.39202648594871e-05
-8.85706986650342e-06
-1.34763462899e-05
2.60671217878062e-06
-1.62159181212065e-05
-2.91509260694948e-05
-3.13663396918886e-05
-2.76203013214828e-05
-1.68463773772597e-05
-1.46919058282387e-05
-2.80601020473576e-05
-3.32506070627622e-05
-3.63841606353936e-05
-1.15263993902379e-05
-1.56424270414404e-05
-1.48154411254698e-05
-3.00903347145306e-05
-2.28425464632103e-05
1.66761003766361e-05
-1.34998728419258e-05
-4.52495278048406e-05
-1.76208755307875e-05
-1.77620447444046e-05
-2.08090467547917e-05
-2.08138305864567e-05
-1.86069448452455e-05
-3.25238510089119e-05
-2.00134750774832e-05
-2.84618193495501e-05
-3.87870003419831e-05
-2.48526552701144e-05
-5.25519224980319e-05
-3.90114149555944e-05
-2.69153480428401e-05
-1.79574988218286e-05
-6.13695679960424e-06
-2.84072022379215e-05
-2.60921396323768e-05
-1.10739937409208e-05
-1.82942092805228e-05
-4.3081116304141e-05
-2.58334859489946e-05
-1.71355074333279e-05
-1.68001084802541e-05
-2.29837249516824e-05
-2.50013048575207e-06
-2.21363212535481e-05
-1.42582972378476e-05
-2.58795371573024e-05
-2.25273988664255e-05
-4.20256372172017e-06
2.06332632961261e-06
-1.30607409490558e-05
-1.20131254704793e-05
-2.76524809844913e-05
-1.88838609219671e-05
-1.99871267552284e-05
-2.16100097500852e-06
-1.08568965331267e-05
-2.74228100390346e-05
-5.25322435359295e-05
-3.18603577715462e-05
-1.63175767830691e-05
-2.1758045748791e-05
-2.65522032455422e-05
-1.55691824120362e-05
-8.39492766327911e-07
-3.5520629545359e-05
-2.03948373890669e-05
-1.77541982072305e-07
-2.19119659973174e-05
1.14766202573414e-05
6.8426064223874e-06
-3.04362563915911e-05
-2.14395239394334e-05
-1.65863797124515e-05
-3.07271219184024e-05
-2.22145731989857e-05
-2.09133928256963e-05
-3.89731114051561e-05
9.60723908188809e-07
-2.03551589060054e-05
-1.83689367083879e-05
-1.11570440619927e-05
-3.47098560670872e-05
-1.51062491751755e-05
-2.36698834224835e-05
-2.70167040479789e-06
-2.52888294662376e-05
8.75939716794304e-06
-5.62845405330262e-06
-2.6651613657141e-05
-3.33839490421445e-05
-1.70293368081881e-05
-3.03250833092623e-05
-1.33124335973242e-05
-3.41538200739042e-05
-3.18554940737327e-05
-1.99109886737892e-05
-1.63665547024148e-05
-2.34569569844764e-05
-4.02754496333561e-05
-3.59128406746496e-05
-2.90147929547628e-05
-1.88287204241739e-05
-1.53405226592276e-05
-1.98650718686059e-05
-4.24496722964507e-05
-4.43839058038481e-05
-1.00081271176849e-06
-2.81990404398173e-05
-3.78170479929398e-06
-3.04314577040755e-05
-3.12922802400746e-05
-2.40431483441476e-05
-2.50610779749652e-05
-1.65713278844464e-05
-1.38788622499576e-05
-1.47817819369936e-05
-8.4997698865963e-06
-1.87458860907534e-05
-1.18220124894465e-05
-1.7999273879042e-05
-1.53371190860763e-05
-3.03849735239781e-05
-1.70817689529483e-05
-3.77911886729534e-05
-2.29144389260297e-05
-3.20447920201638e-05
-3.59305410879181e-05
-1.76575395865372e-05
-1.35790666064766e-05
-2.75517846890035e-05
-2.73419304214154e-05
-2.55568032177644e-05
4.03617629615283e-06
-9.9251592467682e-06
-7.03814198540815e-06
-2.0163901661767e-05
-2.84663964549753e-05
-5.99608351400291e-06
4.17055420313666e-07
-1.8333459725378e-05
-1.37462982194985e-05
-2.41033038296633e-05
2.83663365013881e-07
-1.02042198214741e-05
-2.36803386853671e-05
-2.79292487554565e-05
-3.68113682963523e-05
-7.0173815140722e-06
-1.13355864936424e-05
-1.27387661584973e-05
-1.4041002859417e-05
-1.5652277883044e-05
-1.57618931723674e-05
-2.54214984229169e-05
-1.15611722723444e-05
-2.15352097858105e-05
-4.10945053763622e-05
-1.42934608391948e-05
-1.91652591545296e-05
-5.96541935231527e-06
-1.74933799936905e-05
-3.21958526805251e-05
-5.80593596530251e-06
-1.65981824443639e-05
-1.25350792820152e-05
-2.34863048008431e-05
-2.14956443007306e-05
-1.64871075547293e-05
-2.96959285556143e-05
-2.72985257346708e-05
-4.0561813973771e-05
-1.87733290698716e-06
-1.61500502995935e-05
-2.45222334113698e-06
-9.95046291317844e-06
-1.83078230103046e-05
-1.07831594095324e-05
-2.89757898632965e-05
-8.70497014876249e-06
-2.30656951768062e-05
-4.47911547300444e-05
-1.148788391274e-05
-7.19375763515458e-06
-1.38157711106497e-05
-1.09390969088075e-05
-4.36249296120172e-05
-2.35644884646189e-05
-3.66708708048064e-05
-4.49890667154733e-05
-4.33177540980344e-05
-3.21480886925564e-05
-3.51484003647781e-05
-3.84039013273424e-05
-2.0412460350427e-05
-2.22406212032206e-05
-4.12671283670903e-05
-8.25418213013634e-06
-1.54818064138008e-05
-3.28409402585531e-05
-9.82833725926437e-06
-1.41373956492313e-05
-3.97516434998044e-05
-1.37365842878655e-05
-2.07906827056285e-05
-2.86195773476925e-05
-3.04974659239701e-05
-2.00751893551175e-05
-2.31014529415213e-05
-7.14583921246469e-06
-2.92118398538034e-05
-4.50090055155895e-05
-1.43556805813282e-05
-2.19627737727933e-05
-1.15812599045531e-05
-3.35295059710902e-05
-1.65602891437748e-05
-3.04677956113341e-05
-2.89110293631514e-05
-2.64439780593137e-05
-1.0262113747699e-05
-2.08113210350771e-05
-5.65783603149662e-06
-2.45029131809045e-05
-2.31608597904184e-05
-1.01300271226302e-05
-1.52714157073937e-05
-3.47375957142168e-05
-3.18779192955264e-05
-2.67097876073243e-05
-8.20824238563848e-06
-2.51712980432442e-05
-3.46268452018338e-05
4.33125645289155e-06
-2.50574681605008e-05
-3.68346231953496e-05
-4.62159053198693e-05
-3.13195740698376e-05
-6.30862094076093e-06
5.32968516488043e-06
-1.56173792946848e-05
-2.53906758344872e-05
-2.88568793924229e-05
-1.18372290222016e-05
-1.69050192721819e-05
-2.29520977824059e-06
-1.49341679579744e-05
-1.0976471529217e-05
-2.64423970898082e-05
-1.79108905092563e-05
-2.01634283488079e-05
-2.71754155889189e-05
-1.75297256417453e-05
-1.89353512956385e-05
1.66687529463101e-07
-3.29061872158395e-05
-4.18623605013684e-05
-4.39291837388154e-06
-2.26150303158728e-05
-2.43948384663258e-05
-1.20020997317842e-05
-2.93420544339877e-05
-7.86099556944226e-06
1.24503187973413e-06
-1.95085948243448e-05
-1.8117424932127e-05
-1.64763994367036e-05
-1.69331530749787e-05
-3.86240693309895e-05
-4.67837484163718e-05
-8.17877606293752e-06
-1.53203438801643e-05
-3.89566889744961e-05
-2.26392054256893e-05
-1.44267575536976e-05
-1.44284779639585e-05
-1.3380800518728e-05
-1.72661959185609e-05
-1.63629668911211e-05
-2.2459624794031e-05
-3.01375600199579e-05
-9.28033542555588e-06
-8.25738570930544e-06
-2.58417282132247e-06
-2.8121501670119e-05
-3.32549566153424e-05
-4.5839941866376e-05
-1.8177861745968e-05
-9.4919849586051e-07
-1.67117660230953e-05
-3.25198164158155e-05
-1.52082716105838e-05
-1.10725966405992e-05
-1.54439902653209e-05
-1.8148217836306e-05
-1.85413620669008e-05
-3.30458421046924e-05
-3.0497327026721e-05
1.91545313139121e-06
-1.96867194462992e-05
-3.63851517708928e-05
-1.02284207502461e-05
-2.07583486464274e-05
-1.05068208278846e-05
-1.53471780679968e-05
-1.3189780119541e-05
-3.32253906731696e-05
8.9661385496369e-06
-1.33218440125138e-05
-2.41148315841424e-05
-1.75467617693164e-05
-1.46065835000395e-05
-1.29823421395593e-05
-8.14195041557325e-06
3.83051494343964e-06
-2.35982196036983e-05
-2.22400158876886e-05
-1.22639702460319e-05
-3.66040285622825e-05
-1.64115445269549e-05
-4.62079065329948e-06
-1.55523191768317e-05
-7.17341745725048e-06
-2.64630930042793e-05
-2.64996276492685e-05
-1.13275786370306e-05
-1.59651545027119e-05
-3.90178945141713e-05
-1.53985254513339e-05
-8.06291994021616e-06
-5.76603970279427e-06
-2.6470159565414e-05
-1.73949254521182e-05
-8.19631888693455e-06
2.76255483859823e-06
-4.74480568932839e-06
-2.21760318390165e-05
-2.47454006358192e-05
-3.80831376496692e-05
-4.32758950643382e-05
-1.92028626345609e-05
-4.5397208188383e-05
-2.29119688964998e-05
-1.23829594233891e-05
-3.08584439547041e-05
-1.67607906615393e-05
-2.90945661040327e-05
-2.17734324284571e-05
4.0749834691771e-06
-1.80509585359175e-05
-1.94551781918819e-05
-3.5048023968019e-05
-9.54414892740787e-06
-1.95350298499497e-05
-2.26685957862818e-05
-3.11422672422797e-05
-2.21951158298157e-05
-3.32722090395946e-05
-2.69985858666029e-05
-2.06157987861947e-05
-8.73538094535933e-06
-3.70748358549027e-05
-3.72337176286407e-05
-1.79209020695107e-05
-2.57812522882042e-05
-2.82171960611532e-05
-8.5473543541715e-06
-3.865310596737e-05
-2.09938628177319e-05
-2.13631125168052e-05
-5.22595887183581e-06
-8.9059531341089e-06
-2.18355977001138e-05
-2.60608491040494e-06
-3.08828546339649e-05
-2.29147075582476e-05
-1.46132315180188e-05
-3.24278462426802e-05
-5.20791643853359e-06
-2.98621511632545e-05
-2.2920296987092e-05
-3.45589318866903e-05
-3.92752216152359e-05
-2.92324830881709e-05
3.13169530734196e-07
-1.74432304879662e-06
-4.49220047554235e-05
-2.57490061673071e-05
-1.48691030799919e-05
-1.99003801225076e-05
-1.34283229968031e-05
-2.16830785671051e-05
-3.03084087943997e-05
-1.56899523444119e-05
-2.10559989976573e-05
-1.59695089052861e-05
-3.06324287875417e-05
-4.16799661498726e-06
-3.55220781794676e-06
-2.64066257115168e-05
-2.12835018812046e-05
-1.63720160220462e-05
-1.67050341583543e-05
-2.01764823144589e-05
-3.8709641894221e-05
-3.18504176640869e-05
-2.37359436491635e-05
-5.35116992528496e-06
-2.84970360924537e-05
-1.66981178755457e-05
-2.15434096693732e-05
-4.56306394376142e-06
5.18588298493794e-06
-2.12528039346346e-05
-3.73820962897596e-05
-2.41086825502519e-05
2.75073788865389e-06
-1.22583265845063e-05
-2.52194727068582e-05
-1.89017592840263e-05
-4.10897106394868e-05
-2.09377177990124e-05
-2.40997389309697e-05
-4.26451300742088e-05
-2.9286200220338e-05
-3.80174956127959e-05
-1.35153379302228e-05
-5.58007725685388e-06
-1.32851719000679e-05
-1.30690834381712e-05
-8.3806787976602e-06
-1.17143484086447e-05
-3.19909239898058e-05
-2.25523471005551e-05
-2.87367992767255e-05
-2.12299082255892e-05
-1.83945796075258e-05
-2.07962016303382e-05
-6.58320066121792e-06
-2.66012568242597e-05
-3.59343749552596e-05
-1.52312211401922e-05
-1.0456024846203e-05
1.03739939356955e-06
-3.71083654044976e-05
-2.09636668676941e-05
-2.04607885093793e-05
-2.44113479953481e-05
-1.78986982007321e-06
-1.53693253456855e-05
-2.91878796805702e-05
-3.35703648573734e-05
-2.62465905653459e-05
-1.82366716801874e-05
-1.66483104335347e-05
-2.54840650336885e-05
-4.31691443168285e-05
-1.45181855061482e-05
-9.58003646444055e-06
3.1001433769681e-07
-1.20161139498812e-05
-2.84032711578934e-05
-1.8546807528236e-05
-2.61342720303784e-05
-1.59883256447514e-05
-1.21250627500534e-05
-1.90233768347019e-05
-1.08493988205273e-05
-1.87963100830113e-05
-2.51827895720273e-05
-1.55437236761888e-05
-2.51868013101767e-05
-1.76635614589513e-05
-1.02190099230994e-05
-2.87348564141864e-05
-2.75708637841113e-05
-2.53497472892096e-05
-2.26298634842923e-06
-1.5720051383602e-05
-2.10376576234043e-05
-2.6716658595326e-05
-1.913594456669e-05
-3.20392427650665e-05
-8.41095453592654e-06
-1.93316646533528e-05
-1.86886256674469e-05
-2.33856949711782e-05
-1.75868300619851e-05
-3.27300606058369e-05
-2.27247088125099e-05
-1.13329848953088e-05
-1.54074568125244e-05
2.53273190069607e-06
-2.24981707014369e-05
-4.00723777663814e-05
-1.8410126114998e-05
-1.9543257445201e-05
-1.72391235174738e-06
-4.64428087202372e-05
-1.79940090906095e-05
-2.12442599110241e-05
-5.4906304664614e-06
8.71568307143856e-06
-1.62108125595904e-05
-3.81243190869571e-07
-6.15181596314149e-06
-3.80980421763619e-05
-4.58883605453003e-05
-2.25933676672296e-05
-3.8971726964143e-06
-1.28280080429107e-05
-1.90241182804294e-05
-2.39094757442534e-05
-7.82556238023056e-06
-2.91447451118089e-05
-4.59023943431235e-06
-3.77131706808774e-06
-1.66293680261171e-05
-1.71974670960529e-05
-4.06437897236759e-05
-4.84321352837056e-05
-2.89877765885904e-05
-3.19448147208616e-05
-1.0243066231418e-05
-5.81178942475504e-06
-3.91126123095866e-06
-1.18219919438191e-05
-3.13762156779679e-05
-3.54835510588134e-05
-2.39904853726634e-07
-1.42999286505856e-05
-3.02702328823228e-05
1.19998644756552e-05
-2.87828296698187e-05
-6.64802134467392e-06
-2.68298451579915e-05
-2.83181453554892e-05
-3.61850718305668e-05
-1.77370119434e-05
-1.64520369175424e-05
-1.41567646912219e-05
-6.99742652429061e-06
-1.07403923081677e-05
-2.36952556110251e-05
-2.34995873123916e-05
2.05423551946983e-06
-1.1603844762503e-05
-3.2797553919569e-05
-2.33447807810967e-05
-1.65971076343931e-05
-3.81710617519721e-05
-2.63910436041223e-05
-2.03581610509818e-05
-2.6822141869316e-05
-2.27662710127323e-05
-3.36536935057883e-05
3.67443724477349e-06
-3.52100306323649e-05
-3.42116537645222e-05
-2.96508556492095e-05
-1.05689166448374e-05
-1.49904012796494e-05
-2.79039099214841e-05
1.12197097782074e-06
-7.99440496164052e-06
-3.09574420827382e-05
-2.08310661578493e-05
-8.43985128876128e-06
-2.44039120276759e-05
-2.9546403150589e-05
-2.26289452849601e-05
-1.19082086696256e-05
-3.18242932994724e-05
-2.51604630084528e-05
-1.01535931892256e-05
-1.07179963211674e-05
-3.01452768321821e-06
-2.56889744244526e-05
-7.73271206833269e-06
-3.53015399580866e-06
-9.93437083794911e-06
-3.39767790933823e-05
-4.32916620488405e-05
-2.79809220293369e-05
-2.07526101810414e-05
-2.20442805271996e-05
-9.6110874461068e-06
-2.20287574701022e-05
-2.77260090306092e-05
-6.46857906371501e-06
-1.12541971155749e-05
-2.79827601850695e-05
-1.16723311386229e-05
-2.86469234765236e-05
-2.31418690869018e-05
-3.43090606698486e-05
-2.56483495644005e-05
-2.60809613282156e-06
-3.18070196460348e-05
-8.24595438254971e-06
-3.02939838156497e-05
-2.85051532159452e-05
-9.34443003851157e-06
-6.84360436398903e-06
-3.17415609558546e-05
-1.83690962113322e-05
-8.32729522310415e-06
-2.00160073938496e-05
-1.75723897975052e-05
-2.50474418733337e-05
-3.89359535464701e-05
-3.69925387676468e-05
-1.81661714010472e-05
-2.21874150459966e-05
-1.69789040611715e-05
-7.31976962203524e-06
-1.24882325399233e-05
2.04684902159457e-06
-1.92185506215059e-05
-2.86924780472428e-05
-3.42022885854169e-05
-3.14187119593995e-05
-3.54351225320098e-05
-4.17894869894454e-05
-1.51351134256884e-05
-2.29678822419953e-05
-1.89834686358855e-05
-2.0988228990834e-05
-3.83958818836654e-05
-1.15241988266444e-05
-1.43774913176643e-05
-1.91030788878799e-05
-1.48402083874582e-05
-1.24894082839204e-05
3.18231928701341e-06
-3.58219678137346e-05
-2.73786184523147e-05
-1.07324004443544e-05
-1.22814314988002e-05
3.38754929768366e-06
-1.31660113923648e-05
-2.39327917336529e-05
-3.84327298094791e-05
-2.85809157738526e-05
-2.80332537645296e-05
-1.7278752816624e-05
-1.96755310116401e-05
-5.37474912625558e-06
-8.9592623150151e-06
-1.90512428995067e-05
-3.19036345606998e-05
-7.57529662793283e-07
-3.61754032710502e-05
-1.8439412748673e-05
-2.67279741262495e-05
-1.38054768695139e-06
-1.55879085317114e-05
-1.11308471265457e-05
-2.77986505770215e-06
-1.18776538024213e-05
-2.10437659087917e-05
-3.25260104971079e-05
-1.24653171650961e-05
-2.42547689362973e-05
-8.66329926873247e-06
4.18273129507324e-06
-1.8924238182247e-05
-4.29412998563515e-05
-2.86376292107041e-05
-2.05671133301606e-05
-1.62734481724269e-05
-2.20249376412275e-05
-3.518657289737e-05
-2.27434484085247e-05
-2.37389477286483e-05
-1.78888863764025e-05
-3.09290389983216e-05
-3.05292669455497e-05
-2.61076719413481e-05
-2.56088089508188e-05
-1.55012724757759e-05
-8.829517731327e-06
-2.30408595555951e-05
-2.15349585391903e-05
-3.0986305038931e-05
-2.719180258806e-05
-2.67104918698555e-05
-3.84284229862416e-05
-1.97762677128126e-05
-3.63914435388986e-05
-3.97395215457629e-06
-4.86246952347691e-05
-2.48180522903775e-05
-1.78115029571595e-05
-2.33935883360527e-05
-1.76956168187188e-05
-1.61120583654613e-06
-1.08749411261393e-05
-1.3093900318323e-05
-2.22311739591345e-05
-3.18660268074682e-05
-1.88086911726535e-05
-1.08676706501371e-05
-1.98088584353769e-05
-2.2117539970593e-05
-4.61136551554001e-05
-1.64363502729018e-05
-2.19007671565707e-05
-7.9732912909252e-06
-3.32432663945806e-05
-1.09204958087053e-05
-2.34156389679616e-05
1.98120516896105e-07
-2.97314882635732e-05
-2.24703140519455e-05
-2.63536146584694e-05
-4.7134502575411e-05
-3.30799415719257e-05
-2.59135204048368e-05
-1.41889561363997e-05
-2.07080806953628e-05
-2.1344931094964e-05
-1.99301503311186e-05
-3.40425504223737e-05
-1.53366477786851e-05
-4.15995748297361e-06
-3.01321656519233e-05
-3.45443840113518e-05
-2.11059539784393e-05
-2.55751147572548e-05
-4.66915539251617e-06
-2.30196331101068e-05
-2.38806443392516e-05
-2.06260820426136e-05
-3.51581138957918e-05
-3.16117636047049e-05
-3.1110881639678e-05
-3.93753036581549e-05
-4.30145998642919e-05
-1.13247273743681e-05
-1.21177082896223e-06
-2.13805187067294e-05
-3.55122433269127e-05
-1.68268309513137e-05
-1.59847745215065e-05
-2.53901131311154e-05
-3.62792774823501e-05
-6.48481550325953e-06
-4.81148744292172e-06
-3.65027529193081e-07
-5.26357956684392e-06
-2.69173452349365e-05
-2.11028765370077e-05
-1.81437297262501e-05
-9.60408912471901e-06
-2.96170353551661e-05
-2.09639631981588e-05
-2.60230542880465e-05
-1.82262849356391e-05
-1.64960329300468e-05
-6.47812251037775e-06
-2.53859993711945e-05
-2.1400638642017e-05
-1.95036351501312e-05
-1.68847254043506e-05
-1.1990324650463e-05
-2.23019539466667e-05
-3.44764846578274e-05
-1.01276277386307e-05
-2.47219478523192e-05
-1.06260130766731e-05
-2.14460550224238e-06
-2.05253149162632e-05
-3.72769148931035e-05
-1.86165600657635e-05
-8.63562587952325e-06
-1.95925373925259e-05
-4.08133784412366e-05
-1.51324781983431e-05
-2.35300680555522e-05
-1.66244601476724e-05
-1.95808461640484e-05
-3.52910877406919e-05
-3.01747642590098e-05
-1.01476008929862e-05
-7.18766064832974e-06
-3.32552197019537e-05
-2.29211754128981e-05
-3.33340803596482e-05
-7.58868719050197e-06
-1.60469764464587e-05
-1.12232404055226e-05
-2.10685489012945e-05
-3.04984171815469e-05
-1.11737610989874e-05
-2.56133692678648e-05
-1.4416295349764e-05
1.44852933948046e-06
-2.21948871896109e-05
-1.44142206109738e-05
-2.99427873256669e-05
-2.06346660417966e-05
-7.02996096547308e-06
-9.56578888072105e-06
-2.14344823217804e-05
-9.27678552404448e-06
-1.51445106995248e-05
-2.71443510872435e-05
-1.57432969620561e-05
-4.31276145313308e-06
-1.37069239203117e-05
-3.40112915950131e-05
-1.55429897203351e-05
-1.25292995839579e-05
-2.39437000335645e-05
-3.92996605073554e-05
-1.42247635396088e-05
-9.97609921399186e-06
-1.54638417331127e-05
-1.4037894457329e-05
-1.80034688294045e-05
-3.47576535259991e-05
-2.48491234666538e-05
-1.83399360323259e-05
-1.51557435309992e-05
-1.78783858449736e-05
-4.09966618232887e-05
-2.71504841064105e-05
-4.45838897582367e-05
-1.86767564678661e-05
-1.562124788973e-05
-2.66013836809736e-05
-3.67287669704231e-05
-1.49108796560206e-05
-1.33629442581167e-05
-2.49928147079801e-05
-2.14988106473409e-05
1.23520100787347e-05
-2.19643650370012e-05
-1.97272348055612e-05
-3.12014082883641e-05
-1.48462355801219e-05
-2.58193739328647e-05
-3.52228391088248e-05
-3.62695489127753e-05
-1.67016261528555e-05
-2.50983504956763e-05
-1.60057279998497e-05
-3.97664260823181e-05
-2.6432576520733e-05
-4.69696028999099e-05
-1.3020161041668e-05
-2.45052252458727e-05
-4.11361890365672e-05
-2.10616590088043e-05
-1.37209275156506e-05
-1.52088911554913e-05
-1.14584191198574e-05
-3.04106822040157e-05
-2.26151006902886e-05
-2.09681369510176e-05
-1.83930915521834e-05
-3.76225662064933e-05
-3.33893160100081e-05
-1.69735758936738e-05
-2.92581609612596e-05
-3.68599371099962e-05
-1.39370532259855e-05
-3.38238249146929e-05
-3.11122772930989e-05
-2.48839955566219e-05
-2.43946835656065e-05
-2.21315861321689e-05
-1.32758803226027e-05
-3.40878992709966e-05
-9.49303254008205e-06
-2.33783424082878e-05
-7.3532005081911e-06
-3.41303119283151e-05
-3.41617523851416e-05
-4.81920326699928e-05
-1.30196264333193e-05
-7.54171808297702e-06
-1.46187310124868e-05
-1.14619189355737e-05
-9.26796959547754e-06
-2.72305974486598e-05
-4.86483200819664e-06
-2.25223519660622e-05
1.73631695491568e-05
-2.93474365605957e-05
-2.75603111754352e-05
-1.66699592606299e-05
-2.22799908172822e-05
8.63872371936057e-07
-4.98336547566434e-05
-2.73544436319243e-05
-1.72070568232583e-05
-2.95669223433262e-05
-3.65236698789724e-05
-8.95937265625292e-06
-1.97421159544372e-05
-4.57228320411965e-06
-1.31034693343251e-05
1.35857738760799e-05
-5.75166849805967e-06
-1.6869610731914e-05
-2.34784862428848e-05
-3.42906809228485e-05
-2.9319335644402e-06
-2.06372379828946e-05
-2.62887510354756e-05
-2.48062347768385e-05
-3.85698835716276e-05
-2.30944243615588e-05
-2.57603509673226e-05
-1.09589230054665e-05
-1.42377605199931e-05
-1.33249983504803e-05
-2.31180914627582e-05
-2.37812352668699e-05
-9.53385303517959e-06
-1.16698312851127e-05
-1.11898357652803e-05
-2.61485090533644e-05
-1.49640431438668e-05
-2.42688381708452e-05
-4.14922418435329e-05
-2.59900902793249e-05
-1.21239149994869e-05
-2.66812710361877e-05
-1.75413611593103e-05
-1.90597526228253e-05
-2.68899176109375e-05
-1.18794254844537e-05
-2.19261312650695e-05
-2.58709768384254e-05
-8.19865706268451e-06
-1.46928179782906e-05
-1.15246661904197e-05
-1.18429996142296e-05
-2.18494819152075e-05
6.29192440403097e-06
-2.33150899925693e-05
-3.46716383276704e-05
-2.24435004302896e-05
-1.65183945487756e-05
-1.24392218686322e-05
-3.76770956345449e-06
-2.46315236699748e-05
-1.16079664231642e-05
8.05530397072095e-06
-3.28771715163846e-05
-1.99694101876736e-05
-2.38697304755797e-05
-3.89922932213395e-05
-9.02781510455335e-06
-1.60542384434765e-05
-2.38167698281433e-05
1.02537893618319e-05
-1.39392664508092e-05
-3.48269532244619e-05
-2.10329195148245e-05
-3.94707442874313e-05
-3.1088101877114e-05
-1.96283681186241e-05
-6.13346911945153e-05
-9.71166156405773e-06
-1.79370512335025e-05
-2.59967459845726e-05
-1.95530277668083e-05
-1.92245053617321e-05
-3.06759571585361e-05
-3.05269141532519e-05
-1.17837993253759e-05
-4.1355455865671e-05
-8.09732492452895e-06
-3.34320497096487e-05
-1.90394164856303e-05
-4.08245957529731e-05
-1.85228235536495e-06
-1.38228946688063e-05
-7.26210309799846e-06
-8.20960783318375e-06
-1.7630610520242e-05
-1.93751273360494e-05
-3.4361498622888e-05
-3.26367118679576e-05
-2.59312974756767e-05
-2.0210206372434e-05
-1.1232438495033e-05
-3.44762756152139e-05
-1.00150200102272e-05
-2.78172056215547e-05
-4.53337212191922e-06
-2.35661341048686e-05
-4.10756072710784e-05
-1.64758870646051e-05
-4.0308309437017e-05
-2.08667789417162e-05
-1.17648366942099e-05
-1.96544406204425e-05
-1.88351632937189e-05
-1.40522542759245e-05
1.00271726580293e-06
-1.07787843035581e-05
-1.30757397431565e-05
-3.66191420794609e-05
-2.56800901087524e-05
-1.50056133140678e-05
-2.37366718642676e-05
-4.1417916203277e-05
-2.20307610433163e-05
-1.10853486310429e-05
-1.56365392462397e-05
-1.81787970155445e-05
-2.68301780169311e-05
-3.80551760291967e-05
-2.20402270710226e-05
-3.06651251415258e-05
-3.08486800550224e-05
-2.17244057737904e-05
-2.10183760875459e-05
-4.52360110887625e-05
3.30038592365378e-06
-2.21604941453957e-05
2.97794433145113e-06
-2.3197733535348e-05
8.74409396447636e-07
-2.34549969700667e-05
-4.61156367913942e-05
-3.39892047445916e-05
-3.24910498804211e-05
-1.68405818444251e-05
-7.00801324739982e-06
-1.43344206820539e-05
-1.03476888186165e-05
-3.14922154446961e-05
-1.53380727461545e-05
-8.96713087333165e-06
-3.32857486625094e-05
-4.18933346113248e-05
-5.24895303506405e-05
-1.73172601761699e-05
-2.69366095579209e-05
-1.47494628045687e-05
-1.69135916981636e-05
-2.08851570741068e-05
-2.73424959543625e-05
-9.16970674151367e-06
-4.41556480498838e-06
-2.95119152791837e-05
-3.68076544765423e-05
-2.57603276768505e-05
-1.47787314544958e-05
-3.25874986255355e-05
-3.1772556745455e-05
-1.39013389033332e-05
-1.83966568283694e-05
-1.11424304622875e-05
-2.3155568911403e-05
-1.86025501679987e-05
-1.5697705082831e-05
-2.11075226921923e-05
-2.76999641703934e-05
-2.86567081397443e-05
-1.84368627111165e-05
-3.25503772998458e-06
-1.80086686456921e-05
-3.42945576431185e-05
-2.22072041286617e-05
-1.21856645054903e-05
-5.76380591433985e-07
-2.19307636526888e-05
-2.02496777020152e-05
-1.19204687750507e-05
-7.20611810716278e-06
-1.80311514360572e-05
-1.98085149302271e-05
-2.79407906863015e-05
-3.01284667118171e-05
-2.1421039101623e-05
-1.64669542385011e-05
-2.24673837831628e-05
-3.72126144537464e-05
-2.71449894612464e-05
-2.19218373608983e-05
-1.40841032131143e-05
-1.97004694998164e-05
-3.39381055892258e-05
-1.26481731860521e-05
-1.882408837315e-05
-1.06827664257489e-05
-5.06467849127748e-06
-1.5606455487448e-06
-1.86425314007168e-05
-8.2033533258943e-07
-9.93392493632734e-06
-1.67751768762353e-05
-6.51807025703928e-06
-3.15251156546249e-05
-2.05611976750962e-05
-3.7633349442147e-05
-2.31760004650745e-05
-9.9466647521719e-06
-2.78155659268863e-05
-4.49213476886066e-05
1.16315760901641e-05
-2.27016174823089e-05
-3.95516272447139e-05
-1.46799070308478e-05
-2.47239934824808e-05
-1.17157952213867e-05
-1.24021783950287e-05
7.769274252502e-06
-2.87438947832957e-05
-2.96019497847608e-06
-2.2537693354375e-05
-1.11942540104012e-05
-3.95622322110072e-05
-2.79044797333703e-05
-1.9379015774411e-05
-2.78620977493487e-05
-2.55404578065454e-05
-1.09139160518881e-05
6.57849506017566e-06
-1.82060844367004e-05
-1.65261985640093e-05
-1.84735984323973e-05
3.08690270747187e-06
-3.10202561132775e-05
-3.32460380664002e-05
-9.74452592913082e-06
-5.61918537409338e-06
3.00073753374711e-06
-2.0030201345515e-05
-2.12433474392674e-05
-1.50737249766556e-05
-1.84825481940609e-05
-3.84812553495312e-05
-1.09766465540113e-05
-1.99081552517547e-05
-3.99608457418618e-05
-2.74439728751586e-05
-9.5102916298177e-06
-2.73920694760521e-05
2.47824223714748e-06
-4.20257250622157e-05
-3.39657071922816e-05
-2.83846168915956e-05
-2.50506789229435e-05
-2.61500297605424e-06
-1.04079849312312e-05
-1.94375212319277e-05
-2.02587610211252e-05
-9.67917353467281e-06
-3.10141707213784e-05
-4.96662265755307e-06
-3.77921140285304e-05
-8.1207305722415e-06
-2.90407280392903e-05
-1.71773770339867e-05
-2.30457196985076e-05
-2.01381338946596e-05
-4.3386959535818e-05
-1.67899372693394e-05
-1.42559522141539e-05
-3.05208348503079e-05
-1.89563579610975e-05
-5.22669532928029e-06
-8.25894051712144e-06
-3.34255636825336e-05
-2.73622069296213e-05
-1.54772297435222e-05
8.37409508284183e-06
-1.51941566136142e-05
-2.37798061563238e-05
-1.80898835817806e-05
4.18222046548564e-06
-3.37157081878422e-05
-9.32689230285473e-06
-3.11199368404581e-05
-6.53199453156721e-06
-2.94798049646712e-05
-2.28806357402569e-05
-2.34919360809272e-05
-9.52241281814532e-06
-5.48642283957137e-05
-2.48393112806172e-05
-3.09570703852345e-05
-3.17283112801735e-05
-2.79004266715093e-05
-3.20406801741535e-06
-2.59751001889709e-05
-3.5023476127275e-05
-1.95121511797182e-05
-2.20236208138282e-05
-1.04012175490603e-05
-1.34794361502466e-05
-3.18495045296025e-05
-1.44094939482973e-05
-2.38958557461427e-05
-1.56885681515498e-05
-3.37335696378362e-06
-2.76630184270863e-05
-2.09169130991284e-05
-6.96687794008736e-06
-3.3261754246525e-05
-2.96343624959704e-05
-2.06659402272696e-05
-3.46445350664267e-05
-2.46093061267545e-05
-9.75150577061495e-06
3.98096392299082e-07
-3.24703011545818e-06
-2.61843855157237e-05
-3.14258250951991e-05
-1.49953270529528e-05
-2.59226399437021e-05
-3.6570883033253e-05
-1.57458444645918e-05
-2.51830910185042e-05
-2.96493642487888e-05
-2.94718842908174e-05
-1.72851951627481e-05
-1.91225021505336e-05
-1.22509961974055e-05
-3.87448092903564e-06
-1.50905720889747e-05
-1.74166500879255e-05
-2.37331005919435e-05
-1.02624468043438e-05
-1.40835383563641e-05
-9.20768808569268e-06
-2.59020496865615e-05
-8.93120281747157e-06
-4.49373601158049e-05
-1.48105436669747e-05
-2.59854883310032e-05
1.24542705248354e-06
-2.78747159128895e-05
-4.83264036606397e-06
-2.63061327981376e-05
-1.80056837113989e-05
-2.35367369655438e-05
-2.72179009585871e-05
-2.97657605938661e-05
-2.00196068132659e-05
-1.79116734669896e-05
-6.1368204548145e-06
-2.66711852563149e-05
-1.02949880011502e-05
-6.83265951669902e-06
9.66461452238452e-06
-3.47319542760937e-05
-4.04820730432217e-05
-1.35867632702479e-05
-1.99869297075088e-05
-2.56515967273837e-05
-2.01975490479941e-05
-1.78575198071865e-05
-3.05234186319708e-05
-6.13864390781603e-05
-2.28720501666677e-06
-3.86903866810419e-05
2.3438468277496e-06
-6.42207832829802e-06
-1.62715599673602e-05
-1.70828831530182e-05
-2.66172030864122e-05
4.57060052764576e-06
-2.30524718976996e-05
-1.452071343322e-05
-5.12018095016681e-05
-1.25587581878771e-05
-2.05783983608486e-05
-1.32562835434198e-05
-2.5116614439899e-05
-1.48224850503183e-06
-2.4203884992459e-05
-1.0757351829706e-05
-2.08541148784867e-05
-3.71227001978914e-05
-3.00022348303979e-05
-3.20051911901737e-05
-1.96367752387854e-05
-2.65891434759429e-05
-1.26637465571993e-05
-3.66468263565308e-05
-1.69923824996964e-05
-9.13117435666827e-06
-1.38232388923602e-05
-1.75954622419846e-05
-1.16957023949892e-05
-3.53157982742344e-05
-2.43596622349606e-05
-2.93307461165568e-05
-3.41855829818319e-05
-1.8070801830163e-05
-2.32727431384317e-05
-1.20813252416364e-05
-2.2618032447753e-05
-2.77503195741636e-05
-1.46925827233994e-05
-1.93033774712506e-05
-1.98287534313199e-05
-3.26496919996106e-05
-1.83952203988229e-05
-2.22366541764648e-05
-1.61934674392091e-05
5.32855287713829e-06
-1.8154816145616e-05
-4.33179102878778e-06
-1.37004349089444e-05
-2.25169325780059e-05
-2.32297022681397e-05
-3.76537916100546e-05
-2.03612890352924e-05
-2.70358445622799e-05
-1.83807931998552e-05
-2.4414626196425e-05
-1.41724111611901e-05
-1.02687925381663e-05
-1.65748420860134e-05
-2.19966149083362e-05
-3.60952716500702e-05
-2.29058469696869e-05
-2.1329510091778e-05
-3.68384552999853e-05
-2.06932712655768e-06
-4.48994576824508e-05
-9.03193536791985e-06
-1.62156545896751e-05
-1.30936389249921e-05
-5.36262128164672e-06
1.07721589916018e-06
-2.87450526338569e-05
-1.5075455236942e-05
-1.52345570107765e-05
-2.65990569330491e-05
-2.43744817049687e-05
-2.47794415411736e-05
-3.38742381967886e-05
-2.63735829864583e-05
-1.58659677437941e-05
-3.22656059332372e-05
-2.13943419810562e-05
-3.49975413805196e-06
-2.08109553531605e-05
-2.81925679616734e-05
-9.39241812372068e-06
-4.06346572378657e-05
-2.40442480879531e-05
4.10897109127339e-06
-3.90031258491103e-05
-1.74911712739875e-05
-1.28402790520581e-05
-2.90394318235869e-05
-2.40793943809485e-05
-2.61941740249103e-05
-4.1043355580939e-05
-2.82042400387286e-05
-1.97599900431701e-05
-1.93569190191245e-05
-5.34724121859752e-06
-2.48576210855323e-05
-1.04400334546776e-05
-3.65930435722138e-05
-1.88460901596223e-05
-2.75156763382908e-05
-4.47860014968798e-05
-1.77751236426413e-05
-2.87404816844644e-05
-4.48275184765469e-05
-1.23839923020062e-05
-1.47349785713028e-05
-3.28950995519162e-05
-1.5413712855229e-05
-2.55499950172937e-05
9.39703981899222e-06
-3.67963525148355e-06
2.01632757006735e-06
-1.18273939695492e-05
-2.80475249950755e-06
-3.38703428179741e-05
-3.41570258947929e-05
-6.4582934612736e-06
-3.12876159457566e-05
-1.10326062819812e-05
-3.82866872457803e-05
-2.80396731707922e-05
-1.89038350686667e-05
-1.83207900778436e-05
-8.88118388342016e-06
-1.97633162125461e-05
-3.03524721153485e-05
-6.62029862478502e-06
-1.30555925827747e-05
-2.72594182522397e-05
3.08536347538397e-06
-2.4080302270076e-05
-9.74212409159524e-06
-3.67650256797945e-05
-3.59335971134322e-06
-3.10073551354183e-05
-2.90518318527225e-05
-3.04274655229975e-05
-2.19385777245043e-05
-2.37609076679494e-05
-2.12901721161516e-05
-1.19293000748021e-05
-1.12789625098158e-05
-1.65903135819224e-05
-3.0607992059937e-05
-7.98162030403099e-06
-1.3069479219439e-05
-1.15646763526076e-05
-5.71121033199657e-06
-9.0527697567033e-06
-7.82332488934508e-06
-6.4187172886614e-06
-2.66494060941089e-05
-4.44150811023901e-05
-2.14953908713473e-05
-4.501452415115e-05
-3.0113179184837e-05
-1.30312991534036e-05
-1.24776422718542e-05
-3.79380655981546e-05
-2.83442960797383e-05
-1.73025575389675e-05
-2.02845253696085e-05
-2.40181567060175e-05
-1.95353965631893e-05
-2.11180929445234e-05
-4.33148046199379e-05
-3.64372966184582e-05
-2.63032328465596e-05
-1.43372168630989e-05
-1.72825780782407e-05
-1.44735260929088e-05
-1.43020453020176e-05
-2.70782502109312e-05
-3.68741903300945e-05
-2.7903319662898e-05
-2.68977900137571e-05
-2.05396135803424e-05
-1.00391301329587e-05
1.5365803506865e-06
-1.3362754144342e-05
-6.16746152265624e-06
-1.74157724084312e-05
-2.48914753472457e-05
-5.6880096156576e-06
-1.06988723632176e-06
-2.01475571825597e-05
-4.31147436401631e-05
-2.05772077236629e-05
-2.30847198637784e-05
-4.77000541802102e-05
-2.31705840551794e-05
-2.8509113942167e-05
-1.54627621296609e-06
-1.29103207036596e-05
-2.93243094298507e-05
-2.42985143745522e-06
-3.79218956872686e-05
-1.59843053800111e-05
-2.50205334581994e-05
-3.01302591433802e-07
-2.08310260919007e-05
-3.07452336603825e-05
2.70813070589453e-06
-7.68818849826531e-06
-1.99607160683145e-05
-2.31416602567103e-05
-1.44562734912269e-05
-2.31991319963912e-05
-3.55563146606653e-05
-2.02232504787296e-05
-1.31187106923579e-05
-3.24459232851737e-05
-1.45956961540475e-05
-2.43888081731461e-05
-2.65327688758725e-05
-2.07429005980277e-05
-1.57992950755439e-05
-2.12534507511542e-06
-2.2690559607353e-05
-3.07683195364314e-05
-4.72890053433566e-05
-1.40638262516787e-05
5.88222743143719e-06
-1.41962946907904e-05
-1.18908580662094e-05
-2.21054193442812e-05
-7.35924686600598e-06
-5.69752991400112e-06
-6.64033466758986e-06
-1.6132075341113e-05
-2.1314803456553e-05
-1.88554349152699e-05
-4.05966920702895e-05
-5.21871265077962e-06
-2.43268316058746e-05
-2.4720434101942e-05
-1.85836516763522e-05
-4.07054688100927e-06
-1.71760534636075e-05
-2.23281815671194e-05
-8.71739380812423e-06
-2.06423437351717e-05
-1.01077237223486e-05
-1.71164377004731e-05
-1.60663111756284e-05
-3.13007931486594e-06
-1.86324309929098e-05
-6.90085175511002e-06
-1.65642714481143e-05
2.15714736716659e-06
-2.90136017448473e-05
-1.61154703692445e-05
1.28467371133212e-05
-1.62552110372831e-05
-2.76388493937542e-05
-3.63918920199081e-05
-1.49639790336104e-05
-2.2593082798028e-05
-2.29779657218616e-05
-1.48053470581279e-05
-8.81076227632721e-06
-5.20057213503206e-05
-1.86273964399016e-05
-3.35752775221031e-05
-3.10110503693617e-05
1.90427678467592e-06
-2.4447697716384e-05
-1.36824026411572e-05
-3.21385583221815e-05
-1.60289464520421e-05
-2.15142929948074e-05
-2.76012622461302e-05
-2.46203982350275e-05
-2.13385481718353e-05
-4.08051431975208e-05
-1.51562675354853e-05
-2.12852194309923e-05
-1.17075250375301e-05
-2.20954913936258e-05
-1.71176309620772e-05
-5.32435217786619e-06
-2.0605159580547e-05
-1.92853477816566e-05
-2.81108780331516e-05
-4.55435488395617e-05
-3.88779732902848e-05
-1.16710690580206e-05
-2.69378787134223e-05
-1.8316057146701e-05
-4.31699174541987e-05
1.33741271793217e-05
-2.66797605415531e-05
-1.26514549195708e-05
-3.52400324242816e-05
-2.76392845478547e-05
-1.45203024303252e-05
-3.3486842911684e-05
-3.03847668626654e-07
-1.91316261539137e-05
-3.04963372279294e-06
-3.56570781422076e-05
-1.46417409236259e-05
-4.19309976574393e-05
-2.62820036045414e-05
-1.82135394858491e-05
-1.95170663678542e-05
-1.09814311455355e-07
-2.53280274021881e-05
-1.60050580515219e-05
-2.14175959985325e-05
-3.07196896967383e-05
-3.29228358170212e-05
-4.31496880712305e-05
-2.47176982089924e-05
-3.6090461391166e-05
-3.15303886847646e-05
-2.19135752447679e-05
-2.93996511263941e-05
-1.7470648740856e-05
-3.45756058830342e-06
-3.34723956969285e-05
-3.26527735145759e-05
-2.76250860774915e-05
-1.67145387353677e-05
-1.92391653348227e-05
-3.88510882475345e-05
-2.22926854467401e-05
-2.13568844849368e-05
-2.93874330344312e-05
-9.76361371398723e-06
-2.22741137747719e-05
-1.45429488764601e-05
-3.93577973770371e-05
3.68871032337361e-06
-2.93833609145534e-05
-4.67509334394555e-06
-1.99253478703216e-05
-1.0709793608637e-05
-1.69550184205447e-05
-1.95514177491334e-05
-2.15306049026541e-05
-3.25776468282456e-05
-3.46779365388372e-05
-3.11323349725139e-05
-1.96793428773253e-05
2.40739611843258e-06
1.86650866169562e-05
-1.2308036416884e-05
-1.84296826765465e-05
-1.74167339536479e-05
-1.76183942278899e-05
-3.8153147312478e-05
-1.11151534709523e-05
-2.57281722721317e-05
-1.42611843122035e-05
-3.95236571101486e-06
-2.17248929993077e-05
-2.24256551373754e-06
-1.67524534873671e-05
-4.14783077612178e-05
-2.93972195300756e-05
-1.77563223662035e-05
-2.58685005379973e-05
-4.25903670695501e-05
-6.75168593415417e-06
-3.2706971977808e-05
-1.07625178497288e-05
-2.97658681552357e-05
-1.59829224566719e-05
-1.49393009589869e-05
-3.04821508978311e-05
-1.6713357969294e-05
-2.99312385800709e-05
-1.58403962043446e-05
-2.71071997439575e-05
-1.9636679349419e-05
-4.20663858928572e-05
-6.33151500908922e-06
-1.1689083682247e-05
-2.59506182429765e-05
-1.10101723957006e-05
-1.50263160686852e-05
-1.00274189625051e-05
-1.47015047660788e-05
-2.43804736743541e-05
-1.94035396740702e-06
-3.46502175733255e-05
-1.58057183021859e-05
-5.52708544586275e-06
-3.04063870502243e-05
-4.20601588245726e-05
-3.01189748348078e-05
-1.7362435305367e-05
-1.39358772182e-05
-1.23171096236748e-05
-1.627765262686e-05
-2.54033867515306e-05
-1.83596583639861e-05
-1.75323435174845e-05
-1.60598067017769e-05
-2.7240777773283e-05
-1.92612090378168e-05
-1.32521084650511e-05
-3.89642841671913e-05
-2.95587201052026e-05
-3.2033341331978e-05
-3.14113597961173e-05
-5.23148169727958e-05
7.98316892251581e-06
-9.23631986098504e-06
-1.67239658492381e-05
-3.77268659865735e-05
-1.93377218689305e-05
-1.91490801294265e-05
-3.61148218919814e-05
-6.20431588014836e-06
-1.0882237635499e-05
2.89100583942921e-06
-1.98474090574864e-05
-2.18353938380327e-05
-1.25081947723612e-05
-3.32518752071485e-05
-4.13072822693046e-05
-1.75822436608161e-05
-4.68611949907764e-06
-1.52481652007905e-05
8.14040114626111e-07
4.48928242916655e-06
-2.22700708549287e-05
-2.33228230887062e-05
-2.41942590933411e-05
-3.44100443707664e-05
-3.6857995723192e-05
-1.83902480258383e-05
-1.35572891484083e-05
-2.59033945920588e-05
-3.33170940111937e-05
-1.09090724588938e-05
-4.21472814880406e-05
-2.32432340864873e-05
-2.74585886311185e-05
-9.95302615517855e-06
-1.35172780898518e-05
-3.1217234744022e-05
-1.85014387291251e-05
-2.05852854001971e-05
-2.57009240692672e-05
-4.93996391183478e-05
-2.92904756086671e-05
-3.94522207880213e-05
-3.19951917270465e-05
-3.36336723659347e-05
-2.37848989328168e-05
-2.44318359618817e-05
-2.48343266516171e-05
-2.09621607272887e-05
-1.97566941212678e-05
-2.05323678513846e-05
-1.88664852509483e-05
-1.0064329501072e-05
1.3024636578714e-06
-2.45871536864769e-05
-2.25301016420777e-05
-3.70871738268934e-05
-3.69408750386819e-05
-2.06274690901187e-05
-2.52946209247138e-05
-5.41123183502115e-06
-1.83912151679387e-05
4.77861609905885e-06
-2.19851735975706e-05
-1.40374309786999e-05
-3.83819615710828e-05
-2.12684116983492e-05
-2.05324287342778e-05
-3.15313224603896e-05
-2.1094495421409e-05
-2.28949903359854e-05
-2.75597950146437e-05
-1.27531200809693e-05
-2.44007697153547e-05
-3.63850044960778e-05
-2.88322830066915e-05
-1.10684594667387e-05
-1.80170561996347e-05
-1.54108989731956e-05
-1.90256453128278e-05
-3.57370053944848e-05
-2.86171702679117e-05
-7.49826785540621e-06
-1.83622752751214e-05
-1.40314149213174e-05
-2.77880212472181e-05
-1.97466622017805e-05
-2.45937411386125e-05
-9.16755493696965e-06
-1.89352677432391e-05
-9.11948882663991e-06
-2.05095767925918e-05
-2.29951778659077e-05
-1.89881069345386e-05
-1.03870772009675e-05
-2.54146032071958e-05
-2.3186195032851e-05
-2.25302030646857e-05
-9.67440544534186e-06
-1.53486033264412e-05
-2.54729270589142e-05
-2.36615020045368e-05
-1.64244752107454e-05
-1.82105040125304e-05
-2.14545515645609e-05
2.12859768493272e-06
-1.15691392379906e-05
-2.80797260373665e-05
-5.08976609816289e-05
-6.91342475856536e-06
-7.21187247578979e-07
-2.84988988770151e-05
-2.75537605937368e-05
-1.60095310701426e-05
2.45544649598232e-06
-7.45377558454601e-06
-2.53017609473451e-05
-5.11522247461405e-05
-6.3340178119496e-06
-3.24704011611606e-05
2.43267379845555e-07
-2.01593466596931e-05
-9.88553584158242e-06
-2.01964826648634e-05
-1.68765245405949e-05
-4.40577850480309e-05
-1.77122524191324e-05
-1.49194195143296e-05
4.29788585773596e-06
-1.28011440177787e-05
-2.15122473389026e-05
-3.46550910125305e-05
-3.66178351266258e-05
-5.83044839275697e-06
-1.74053626917989e-05
-3.84149607262313e-05
-3.87369964417237e-05
-2.50504778535037e-05
-2.98962015120468e-06
-3.23400936471268e-06
3.64338237225809e-06
-4.78735054068357e-05
-3.69370522712821e-06
-4.13392527539627e-05
-2.62743756292193e-05
-2.02965401455035e-05
-2.26631145118024e-05
-2.78983301110839e-05
-1.88401612909858e-05
-2.26872659811832e-05
2.29126559297627e-06
5.46313583237213e-06
-1.85567799520899e-05
-8.55233840936624e-06
-2.75566591063867e-05
-1.98853268229132e-05
-1.0850213134259e-05
-1.86799024153693e-05
-2.85710932047863e-06
-1.04443156905493e-05
-1.5959802996682e-06
-6.49690112648777e-06
-3.68246140038294e-07
-2.89204107814917e-05
-1.43478817575499e-05
-4.02077917195629e-05
-3.32224377108478e-05
-2.21463060409627e-06
-1.6814146735655e-05
-1.40312043897401e-05
2.2176260957383e-06
-4.14937103937483e-05
-4.04478851921673e-05
-2.64397595450312e-05
-2.85519483490568e-05
-2.29777341575552e-05
-1.54312640129981e-05
-1.61131245969712e-05
-2.05652055326664e-05
4.86570982750356e-06
-1.89144308263539e-05
-2.19806663939957e-05
-1.76332475459717e-05
-2.73593448060266e-05
-1.72536299690482e-05
-1.88514124444228e-05
-7.70454424767091e-06
-1.40412341890427e-05
-3.29383922884583e-05
-2.88918211231883e-05
-1.98474560331491e-05
-2.27375141588244e-05
8.08048582101593e-06
-5.39102432946466e-06
-2.43641919213352e-05
-2.14032630649853e-05
-7.50585628884023e-06
-2.44462468680327e-05
-2.37209259785659e-05
-4.60350761578686e-05
-1.4008706792218e-05
-1.77259699723832e-06
-4.55735471562841e-05
-2.40510000549176e-05
-2.16642215959313e-05
-2.41765983700596e-05
-2.48033149932839e-05
-9.20997258397274e-06
-5.11097852086402e-06
-9.98867377416651e-06
-1.33553066930137e-05
-2.85374858984797e-05
-3.70426945389788e-05
-8.11716044930792e-06
5.5212893064237e-06
-8.0282708076971e-06
-2.26517995876491e-05
-4.15833299288056e-05
-1.42877882305403e-05
-2.23568148048096e-05
-2.50697222926508e-05
-2.5560790462906e-05
-1.99936005555582e-05
-3.24336092246661e-05
-2.07121341378203e-05
-5.43034219549784e-06
-2.87305005667366e-05
-1.78546310122586e-05
-1.6619824651976e-05
1.14566803795215e-05
-4.62737123572289e-05
-1.12633879493188e-05
-1.26230949527766e-05
-3.01843617769351e-05
-9.04756232393545e-06
-1.97547005254322e-05
-1.06886829368599e-05
-1.75567771297747e-05
-5.51236907466785e-05
-2.22228368269561e-05
-3.74019924841964e-05
-1.43986602359504e-05
-1.35411506444692e-05
-1.98019489788862e-05
-2.79574282375232e-05
-5.18719320067928e-06
-3.67893933436182e-05
-1.73910964163609e-05
-3.16281314005661e-05
-1.50820360881848e-05
-1.57348022208722e-05
-1.10758607183358e-05
-1.69787253653983e-05
-2.16473115011531e-05
-1.31890500412027e-05
-1.43307181951881e-05
-2.71092253477607e-05
-1.47576694273641e-05
-3.77291930270836e-05
-1.37350305066397e-05
-2.34717258289283e-05
-2.2628662604397e-05
-6.2733225760749e-06
-1.43583891285906e-05
-1.23557364430331e-05
-1.64335869764165e-05
-1.79530733693926e-05
-1.20302996125835e-05
-1.61916885762734e-05
-2.02743096426163e-05
-9.59464626805859e-06
-1.68079158581634e-05
-1.99816038925259e-05
-2.33641624035908e-05
-2.34457731214345e-05
-1.83473569305665e-05
-1.18388635875882e-05
-1.16632554849605e-05
3.78401483553171e-06
-3.87607549362796e-05
-1.90701995241465e-05
-3.04737113916706e-05
-3.0952231245244e-05
-1.11921471598723e-05
-1.97706356343324e-05
-1.46873505748712e-05
-3.20491135475719e-05
-9.36309059112965e-06
-1.04587522083144e-05
-2.67225434736278e-05
-3.05512100294503e-06
-1.51704121632707e-05
-3.08401727792339e-05
-3.1250250162853e-05
-2.71876986144957e-05
-8.8549680527274e-06
-2.71154001839096e-05
-1.68542621039432e-05
-2.62507122123402e-05
-2.35929958018728e-05
-2.38461028531161e-05
-1.02441651072334e-05
-2.23093194296388e-05
-1.43095148868841e-05
-2.14909990331277e-05
-3.83708740843387e-05
-2.6091693487956e-05
-3.35880843861617e-05
-3.41141347265045e-05
-8.5978252125278e-06
-9.47942819031514e-06
-5.67428109924843e-05
-8.12551436229987e-06
-8.31126837176746e-06
-2.10454350339564e-05
-1.07132987281255e-05
-1.54588920989639e-05
-1.05393704983978e-05
-8.15054708609068e-06
-2.0725678103751e-05
-1.47165697093493e-05
-1.08406259581556e-05
-2.41701274380624e-05
-3.60825077155805e-05
-1.65701175089942e-06
-2.38239196773051e-05
3.90470209544647e-06
-1.54224230377516e-05
-3.62559721697033e-05
-9.37384916151963e-06
-1.4021178032899e-05
-2.16935581788681e-05
5.9069045619354e-06
-2.59920229873441e-05
-2.85343404296059e-06
-2.38480898443304e-05
9.43232374358713e-06
-3.35024349679353e-05
-4.12351169364488e-05
-3.84888140833596e-05
-2.05835901330773e-05
-2.33697595809617e-05
-2.1432459457039e-05
-1.82347340562302e-05
3.35701829861359e-06
-5.56920761043419e-07
-3.52707879919764e-05
-5.42387487434e-06
-9.82169439308638e-06
-1.73749223153266e-05
-2.67632361680303e-06
-6.460606150266e-06
-9.01349354491574e-06
-2.00086802190232e-05
-2.76416675152323e-05
1.99283041714258e-06
-1.29642763383313e-05
-2.00456240039335e-05
-2.54827369323279e-05
-3.21239968958503e-05
-2.99103409117753e-05
-2.75134524795833e-05
-3.39140922242533e-05
-6.24510122606522e-06
-1.85691867575577e-05
-1.55909847214324e-05
-3.49678457170334e-05
-2.90472504045226e-05
-1.88607237742549e-05
-6.83014569509922e-06
-3.60570298575578e-05
-6.51827127159459e-06
-2.5216414474367e-05
-1.67937043203768e-05
-1.11734863811335e-05
-1.6661841404094e-05
-9.48059542087333e-06
-2.66122794973801e-05
-5.00933928453139e-05
-2.67290943995233e-06
-3.89624822045535e-06
-6.67239330676003e-06
-1.51557181374135e-05
-1.29074740720892e-05
-3.40362622938431e-05
-2.26570525149181e-05
-4.13812626727443e-05
-1.98470321237737e-05
-2.23747673712817e-05
-1.45936244305557e-05
-2.06787146093583e-05
-2.59242498100655e-05
-4.36778799535363e-05
1.86562085182966e-06
-1.41001341710507e-05
-1.2128717406507e-05
2.54533965675686e-06
-2.90365039566518e-05
-3.96526111451705e-05
4.11289821212825e-06
-1.7496319422941e-05
-1.33752063051817e-05
-4.30540214393694e-06
-2.28917493942946e-05
-1.92831094068744e-05
-1.66092762252501e-05
-2.17909215940729e-05
-1.60128450669767e-05
-1.97882089002694e-05
-1.62924079635748e-06
-8.67902754170514e-07
-3.45692233639388e-05
-6.97934807630697e-06
-1.7831256467946e-05
-1.86844668642789e-05
-2.84222112135612e-05
-1.97125703229712e-05
-2.79392312045825e-05
-2.18943135698902e-05
-1.67441079894034e-05
-2.76194940371752e-05
-1.6640917000011e-05
-1.49260732473578e-05
-7.36546819921769e-07
-2.18738077735287e-05
-2.05448329396941e-05
-3.89658541389695e-05
-2.94695193241772e-06
-1.11032265254648e-05
-2.64807433409391e-05
-1.47731934011684e-05
-1.02375754042029e-05
-1.66963860942639e-05
-1.13087241208398e-05
-3.52717159976865e-05
-7.01933106275961e-06
-3.01664465607118e-05
-1.48467185325018e-06
-3.37889451785451e-05
-1.66491124294251e-05
-2.82970356712457e-05
-7.62335543501994e-06
-1.45871163401965e-05
-1.2770697044042e-05
-1.67538054749613e-05
-3.31830401359473e-05
-1.45283716302415e-05
-2.87661964432141e-05
-1.52270958383387e-05
-2.93740725242911e-05
-1.52859392146194e-05
-2.40067179023088e-05
-2.81852604500743e-05
-2.08654107139204e-05
-2.64405650969796e-05
-4.59764466049341e-06
-3.72958428362737e-05
-2.93537841592944e-05
-1.8621187397612e-05
-3.23874550742055e-05
-2.29818308681458e-05
-2.25737219137181e-05
-1.58397248309577e-05
-3.2371827320679e-05
-2.07483752488955e-05
-1.96253043089172e-05
-1.09959931123121e-05
-4.46878854145492e-05
-3.18836567521769e-05
-9.1299545830232e-06
-2.11472612546137e-05
-1.44143066213792e-05
-6.68766787896086e-06
-1.79588226988382e-05
-2.13177536284933e-05
-3.21150136119021e-05
-8.65097977304318e-06
-3.30830162149597e-05
-3.14063087142583e-05
-1.1906717237147e-05
-3.26407588722338e-05
-6.4313530976803e-06
-2.92536273240658e-05
-9.76202400519496e-06
-2.93823883044149e-05
-6.0246878920398e-05
-4.00859274544295e-05
-2.19560480265658e-05
-4.42832003352951e-05
-2.63280320524718e-05
-2.86614377973925e-05
-2.36236030858027e-05
-3.55199643305803e-05
-1.45155943862057e-05
-1.69251689752109e-05
-2.25074678890865e-05
-2.76467631580529e-05
-3.0474327389809e-05
-1.89651703868846e-05
-4.36053357129325e-06
-2.03182490988718e-05
-2.48575899889738e-05
-2.762864176963e-05
9.35971887956988e-07
-9.30263072957974e-06
-1.21241252530047e-05
-1.9476609252207e-05
-2.40982284859883e-05
-4.14808687420103e-06
-2.79676127493413e-05
-7.7490913848509e-06
-1.69068826415975e-05
-1.84710126717248e-05
1.50809564809758e-08
-3.40380418013728e-05
-1.4646611084708e-05
-5.35608297632679e-06
-1.45488182544838e-05
-1.54221631470192e-05
-2.00867062193172e-05
-1.74311421819015e-05
-2.34207184240507e-05
-2.25485254238854e-05
-1.51721286674122e-05
-2.02942292109292e-05
-1.98909943038809e-05
1.25269975492833e-05
-1.34154380646362e-05
6.24873952976115e-06
-2.48250187713377e-05
-9.57496406059832e-06
-3.01389634741938e-05
-2.72760366345818e-05
-1.84735589545641e-05
-2.79469592876253e-05
-3.09782716167054e-05
-3.36997597840763e-05
-2.93053291358972e-05
-3.08601270763216e-06
-1.57963882679094e-05
-1.91646399752453e-05
-2.17126179544849e-05
-3.70310605880002e-05
-8.03902643624548e-06
-3.03901268021935e-05
-1.91474530749868e-05
-1.98764573976368e-05
-4.05872463721035e-05
-6.88684957933031e-06
-5.29902588671283e-07
-1.01202082343837e-05
-2.4046972719251e-05
-2.41063326744636e-05
-2.95056751838979e-05
-1.04425951428382e-05
-7.17642564804286e-07
-2.97178291487467e-05
-2.14777054372758e-05
1.4664577879814e-06
-2.08461339404991e-05
-2.42261880730159e-05
-2.71533821281504e-05
-1.56578706745712e-05
-1.13272414646366e-05
-2.38412044144477e-05
-1.55046915654149e-05
4.581668061383e-07
-2.10646807479892e-05
-1.53320715037521e-05
-2.78540296726927e-05
-2.6426796537358e-05
-1.98065486294623e-05
-3.74165020262604e-05
-1.32429016147692e-05
-4.48792028455053e-05
-1.14587548476886e-05
-3.4698531645288e-05
6.07738822750659e-06
-3.67529495541665e-06
-2.56660934718462e-05
-2.38190603325099e-05
-5.837541536295e-06
-1.25181725693039e-05
-2.1162005564934e-05
-1.44866037020309e-05
-1.30415304606182e-05
-2.95808807354416e-05
-2.95346827826152e-05
-4.46982340121734e-06
-8.48077695639609e-06
-1.09779462318647e-05
-1.75634273763523e-05
-2.04602103927945e-05
-3.09573577647889e-05
9.15488554700048e-06
-1.16188711660489e-05
-4.81957681407258e-06
-3.80826159793524e-05
-1.25824314469891e-05
-8.79088862573986e-06
-2.56112571641923e-05
-3.60723163230053e-05
-3.15216942075341e-06
-1.04089160018211e-05
-1.11285939534003e-05
-1.50996033632922e-05
-3.05936800423285e-05
-3.52997938522816e-05
-3.37960782675898e-05
-2.29007245235176e-05
-9.6004876715217e-06
-1.34602960671041e-05
-3.38700907117132e-05
-5.2523341185724e-06
-2.58531188893154e-05
-1.86716134986546e-05
-3.25640709404095e-05
-2.11071684304737e-05
-2.93165557286034e-05
-3.41527427602746e-05
-4.59921724247959e-05
-3.09377793974555e-05
-2.9945460448156e-05
-1.33752797202961e-05
-1.17764255701477e-05
1.71866001059517e-06
-3.35081636756221e-05
-1.32614973005074e-05
-1.16238170592563e-05
-2.88928685519823e-05
-3.03343344480335e-05
-7.81604818054036e-07
-1.50161015464654e-05
-2.68327294497709e-05
-4.11245034377228e-05
-2.15719126192019e-05
-1.94628455261417e-05
-1.46923294701806e-05
-1.24043036698252e-05
-2.5175653274384e-05
-1.2261080243356e-05
-3.10274076974307e-05
-1.5420021395382e-05
-1.91822957300389e-05
-3.03749472950458e-05
-1.29194731469688e-05
-1.6953955474591e-05
-3.08703408520058e-05
-2.82450825127409e-05
-2.26428687866634e-05
-2.86000365628417e-05
-2.34106517196479e-05
-2.80348076755973e-05
-2.9103736191508e-05
-6.05913568740908e-06
-3.52015104239374e-05
-1.710097694925e-05
-2.18866505439016e-05
7.77910818096508e-06
-3.69389516046569e-05
-4.6690463038219e-05
-3.16837871535941e-05
-1.91598180779982e-05
-3.85080100702152e-05
-2.89178411685805e-05
-1.70451086977123e-05
-2.65711987470941e-05
-2.05910162315844e-05
-1.93456406359491e-05
-5.04634423339347e-05
-2.32276439023323e-05
-1.54619065975704e-05
-2.37153019187977e-05
-3.90116485729975e-05
-3.1900833740399e-05
-5.70062986415152e-05
-2.02138934456199e-06
-2.03712948963481e-05
-3.46716631448159e-05
-1.6149194132164e-05
-1.76717342899179e-05
-5.11304335657747e-05
-1.29236540348449e-05
-2.38305653944587e-05
-6.16440227045875e-06
-2.68386961245768e-05
-2.33158399409007e-05
-2.83056532107607e-05
-3.22413699445988e-05
-2.7117702331347e-05
-2.03566024620125e-05
-2.31113079901061e-05
1.96431096537505e-06
-2.93279985602769e-05
-2.77096341037917e-05
7.83567465377699e-07
-3.78368342494368e-05
-3.43065806281353e-05
-2.2643571779299e-05
-1.32779166738538e-05
-1.51486710110771e-07
-2.46973875372152e-05
-2.78267382579952e-05
-2.80277381986385e-05
-2.22472266491207e-05
-6.00136530749364e-05
-1.98683732405428e-05
-2.49865694164302e-06
-1.01462073355218e-05
-1.5414545179625e-05
-3.09474834449617e-05
-4.48728726410494e-05
-8.33775257498023e-06
-1.00959704241692e-05
-1.58626297916066e-05
-1.04336384364481e-05
-4.53036159946208e-05
-1.83961239732864e-05
-2.54768684082612e-05
-3.90204172675038e-05
-3.19048796542826e-05
-2.51411970119838e-05
-1.60320794445256e-05
-2.05290897539732e-05
-2.02981006113663e-05
-2.86598692348808e-05
-2.77935384604916e-05
-2.23705483399899e-05
-2.64067422007953e-05
-2.04146997371034e-05
-1.23564988944348e-05
-4.28821862496523e-05
-6.33651554613406e-06
-1.996873106401e-05
-1.07054343722251e-05
-1.47263064043111e-05
-2.95463121424871e-05
-1.96286650571891e-05
-2.25599539204323e-05
-2.0056040217096e-05
-1.86990899632369e-05
-2.44736830419334e-05
-3.65766960808066e-05
-3.31981094362059e-05
-9.40927993730089e-06
-2.32842351005318e-05
-2.39007333784515e-05
5.40365513187356e-07
-7.46628967877615e-06
-3.35099750079085e-05
-1.8874520864724e-05
-2.08664958071403e-05
-3.57155043440645e-05
-2.72110285610288e-05
-2.62077052505302e-05
-3.14625158047794e-05
-4.10989569248676e-06
-3.07545870415472e-05
3.08369495991295e-06
-9.68103453400222e-06
-2.12782977241383e-05
-3.07868896565922e-05
-2.27054839087273e-05
-4.52114488177401e-05
-2.32229866557365e-05
-3.99884109625267e-05
-3.38854410375306e-06
-1.50216471424927e-05
-2.83906516263091e-05
6.93613745489844e-06
4.30493836143534e-06
-1.86080093569813e-05
-2.73365219958403e-05
-8.90675663746513e-06
-4.97836524927114e-06
-2.41783069778721e-05
-2.41124780046741e-05
-7.02622526768529e-06
-1.89586384190519e-05
-1.06513275367104e-05
-5.05689424118672e-05
-3.26235004908795e-05
-3.205192847828e-05
-3.00216174919167e-05
-3.91000725027271e-06
-1.50730154712676e-05
-3.76952931904554e-05
-1.10275156252195e-05
-3.29242319032924e-05
-2.91084852686538e-05
-3.42833324222497e-05
-2.41169149590917e-05
-1.30333767938269e-05
-2.16974889143554e-05
-2.25795290953803e-05
-7.8889380964501e-06
-7.5855715571938e-06
-4.48884539077004e-06
-1.9514196894864e-05
-4.43428819021648e-05
-2.55926716776368e-05
-3.15109733302939e-07
-2.7559920902638e-05
-1.57651484953781e-05
-8.12315030243955e-06
-5.05644039716289e-05
-3.70754050924638e-05
-1.84499783563096e-06
-2.46957069647929e-05
-1.76050790619188e-05
-2.77413042546397e-05
-3.78682084271683e-05
6.85085366850459e-06
-1.41317830395442e-05
-2.28995120111027e-05
-2.08593441317862e-05
-1.50529820704576e-05
-3.10805751294175e-05
-1.0600925013191e-05
-2.80215464202986e-05
-1.67171843581882e-05
-2.65284479680925e-05
-2.17312854322778e-05
-3.21516110627038e-06
-2.43771712350051e-06
-1.85378080788789e-05
-4.00146594731246e-05
-2.49395576870534e-05
-1.08723489614187e-05
-1.08745019255022e-05
-2.24108791890396e-05
-2.07717266040544e-05
-1.89888021730319e-06
-3.64251930058567e-05
-3.2883707333565e-05
-1.99048952773358e-05
-2.21696644336246e-05
-1.66544043520863e-05
-2.73156876812452e-05
-1.60099767487174e-05
-1.62845785409013e-05
-2.89604515195649e-05
-6.32443356985624e-06
-1.46516794203663e-05
-3.02516994103695e-05
-7.98727338197983e-06
-3.79761327914084e-05
-2.0359571470146e-05
-1.9947996011034e-05
-3.54433900448601e-05
7.65242215335e-07
-1.64665647743898e-05
-7.22151700100255e-06
9.79879212422002e-07
-1.43539570329701e-05
-2.14776737760987e-05
-3.06114065999662e-05
-2.50375337005266e-05
-1.87031811456311e-05
-3.70876313299522e-05
-1.31607873184726e-05
-3.10401819830927e-05
-2.60492149801975e-05
-3.57172230322742e-05
-1.36144861694818e-05
-3.70283671414262e-05
-2.39878510223096e-05
-2.72909351264076e-05
-1.90299002366735e-06
-3.2700957618764e-05
-4.2716421609404e-06
-2.19947839964908e-05
-3.6984783118296e-05
-2.03290649576371e-05
-2.69197673225047e-05
-2.90439328392616e-05
-3.10820952363275e-05
-2.35075926577356e-05
-2.91721813422511e-05
-6.65481793035041e-06
-1.72543932844127e-05
-3.15480640930038e-05
-1.80851740917238e-05
-1.50495663061945e-05
-1.16511058624355e-05
-1.14688273668033e-05
-1.97778022764871e-05
-1.28114637692061e-06
-1.60774026473546e-05
-6.81449337228526e-06
4.72002135843725e-06
