# Supplementary material for: Research on computational propagation and identification of mine microseismic signals based on deep learning
Source: PLoS One. 2025 Oct 22;20(10):e0334641. doi: 10.1371/journal.pone.0334641 (PMC12543183; doi:10.1371/journal.pone.0334641)
Supplement: S3 Data — (ZIP) [file pone.0334641.s003.zip › 000100500002942.xlsx_0.txt_24.txt.txt]

9.05058890572185e-06
-1.34133463330888e-05
-2.06077563134946e-05
-1.37203177766495e-05
-2.75455389514672e-05
-1.9194126475565e-05
-2.20587551181937e-07
-1.43945671401974e-05
-1.85122796485931e-05
-3.19580548219576e-05
-3.69937557631481e-05
-1.52848015091403e-05
-1.57958032841246e-05
-4.85614336316891e-06
-2.49469444261066e-05
-1.16632799478206e-05
-1.45428792608202e-05
-1.42106507250825e-05
-1.824549012905e-05
-1.26599403416473e-05
-1.9698932337856e-05
-3.17376336051248e-05
-2.67835365331561e-05
-2.20013016015891e-05
-2.40037741685564e-05
-4.72461183755496e-05
-9.69786496890516e-06
-9.65682712131855e-06
-1.01860938838848e-05
-2.33214193522779e-05
-5.91393822107843e-06
-2.53149037670737e-05
-2.58536312907815e-05
-1.67300177533383e-05
-3.60040003557033e-05
-2.3060872216711e-05
-3.1819909641222e-06
-1.96954236980528e-05
-1.38187837605091e-05
-2.77321880821735e-05
-7.346811218823e-06
-2.92222670355363e-05
-2.76702331729322e-05
-4.69277398673197e-05
-4.5785457185959e-05
-2.34612476649054e-05
-1.63204901739341e-05
-9.23532083093015e-06
-1.72236571946974e-05
-3.27555485861958e-05
-9.88123550609215e-06
-2.21245073002637e-05
-9.38680335626544e-06
-1.95729638541688e-05
-1.39609401271194e-05
-1.3647127422675e-05
-3.03384477917881e-05
2.32438077992984e-06
-1.77769817682016e-05
-3.38955313226264e-05
-2.21799688436989e-05
-1.41190932690435e-05
-1.93119452855208e-05
-2.14787367629628e-05
-2.07892440675061e-05
-2.78012842556496e-05
-3.05639810288245e-05
-5.32131300342854e-06
-8.54156789654651e-06
-3.53183670476848e-05
-8.81466117851925e-06
-3.49602038830697e-05
-1.52418436311319e-05
-3.42355603710868e-05
-3.94257041465391e-05
-3.70303547939689e-05
-2.87161863669678e-05
-2.37606417589309e-05
-1.60812580291473e-05
-1.73523665320291e-05
-1.59583985320653e-05
-2.12477878621296e-05
-2.14530598721981e-05
-2.95278622583122e-05
-1.29649427786275e-05
-5.9495348772374e-06
-2.35546932447173e-05
-3.04821245550285e-05
-2.32736657717135e-05
-1.59005771836673e-05
-2.81554129882053e-05
-3.6991386314008e-05
-4.13415653637024e-05
-2.20627736723555e-05
-7.7414439053167e-06
-1.99702314136205e-05
-2.53962481040802e-05
1.69558379041841e-07
-1.37344748115767e-06
-6.96085946538096e-06
2.69761527662518e-06
-1.57184254406031e-05
-3.55279272584498e-05
-1.89851107409484e-05
-2.52550924660398e-05
-3.84258200415298e-06
-1.83995192137619e-05
-1.62933729909186e-05
-2.22199800287595e-05
-2.60422137271609e-05
-3.50346322611247e-05
-4.79969639172625e-05
-3.05352686200321e-05
-1.5063817529981e-05
-1.94153901479154e-05
-1.90223502232339e-05
-3.27694413241119e-05
-2.4056600909342e-05
-6.93875325089409e-06
-3.95249679989616e-05
-1.28006697602346e-06
-1.02465714576326e-05
-3.62478416595338e-06
-3.38915464489367e-05
1.67232181597772e-06
-1.06959372501509e-05
-1.71808710094107e-05
-1.90966973785679e-05
-1.17213683755458e-05
-1.45065093832427e-05
-3.22595352895819e-06
-3.80144759191353e-05
-2.29371409972028e-05
-1.2581166093973e-05
-3.76517821265893e-05
-2.41073873225884e-05
-1.43350573781798e-05
-8.53313872196874e-06
3.72339646848722e-06
-1.4071774553382e-05
-3.92316937575395e-05
-6.87637975745989e-06
-2.1686396576358e-05
-2.24465358169335e-05
-9.5847915425615e-06
-2.95884148272577e-05
-9.68904360742084e-06
-1.49310928464684e-05
-2.80717919526246e-05
-4.45091777737329e-06
-1.85643056941503e-05
-1.45037869926107e-05
-1.02136755026132e-05
-2.88380655507144e-05
-2.11633964057042e-05
-9.24180845062363e-06
-3.8616584989381e-05
-4.24017067661146e-05
-2.64943141015588e-05
-1.61409997689532e-05
-5.21038215183206e-07
-1.51427306623368e-05
-2.34459261071246e-05
-1.46554759954141e-05
-1.4876452118326e-05
-2.01275915361905e-05
-1.41203024789244e-05
-2.1159049304089e-05
-3.18425657082501e-05
-1.15584352926078e-05
-1.87737760956367e-05
-8.86771023339598e-06
-2.8588271005371e-05
-9.73080978265298e-06
-2.67177077207341e-05
-1.79627143607935e-05
-2.73703404037997e-05
-7.61433680301997e-06
-3.05480954567861e-05
-1.53747962773657e-05
-1.3446825974461e-05
-9.7778427793419e-06
5.60956067615581e-06
-4.8571170776184e-06
-2.76260000246019e-05
-2.38865992325744e-05
-2.36319531860316e-05
-1.10994674709136e-05
-1.58752702603962e-05
-3.85004971725598e-05
-2.65091009189101e-05
-1.51638507147256e-05
-1.61373650459399e-05
-2.26231793529787e-05
-2.51669151876163e-05
-1.28553862926558e-05
-2.73823532408389e-05
-2.36613503082823e-05
4.62723959641485e-06
-2.38792872486702e-05
-2.53629049049562e-05
-3.46563989113383e-05
-2.77904351934967e-05
-1.07164079183265e-05
-2.32061902981332e-05
5.99084795806959e-06
-2.039115052811e-05
-2.9750719844211e-05
-2.58779690989497e-05
-5.01267065143127e-06
-7.45436199255947e-06
-1.09226963130788e-05
-2.92046986169812e-05
-2.0501628193516e-05
-2.60582312936674e-05
-1.06518452480841e-05
-1.90789902135259e-05
-2.23873759432999e-05
-1.02427723710206e-05
-4.67589348277134e-05
-2.46762415170261e-05
-8.6412680610196e-06
-1.54103799955969e-05
-2.62061637587086e-05
-2.42413328082172e-05
-2.08172402936802e-05
-1.35420412187731e-05
-2.72687969975098e-05
-2.09169414743434e-05
-2.54179384294113e-05
-2.28448826887815e-05
-6.26578537835473e-06
-3.24402562341057e-05
2.03255601820232e-06
-3.02719367866093e-05
-1.7356064958589e-05
-1.18569484664184e-05
-2.6023208168069e-05
-1.72583098114966e-05
-1.75797690763853e-05
-2.21992845952557e-05
-2.33622390258953e-05
-1.14185523389637e-05
-2.95680239653085e-05
-1.74288029441292e-05
-1.74222674384265e-05
-3.01187710048554e-05
-7.61019987695236e-06
-2.28381526282903e-05
-1.05786871171606e-05
-9.10112862260305e-06
-1.13116416577844e-05
-2.59543269308478e-05
-9.13356374175433e-06
-1.52615352920231e-05
-2.01742079033966e-05
-1.46168215480322e-05
-3.4359652570132e-05
-8.36724125806882e-06
-5.19566973036611e-05
-3.64303374279099e-05
-1.13063803620604e-05
-1.2810560740312e-05
-6.85453501529514e-06
-3.07476531215524e-05
-2.51514433296926e-05
-1.33155650390469e-05
-1.41529660241345e-05
-6.98532807064267e-06
-4.05165746160282e-05
-3.17047060935402e-05
-1.40362697158895e-05
-2.19984037335428e-05
-1.74998428183549e-05
-1.90939496892615e-05
-1.46433708297483e-05
-1.70219745477119e-05
-1.69514461529139e-05
-3.00158318580391e-05
-1.65394563687215e-05
-3.09044633292434e-05
-1.68288953070683e-05
-2.03179239625215e-05
-1.06036825008704e-05
-3.82342076415705e-05
-1.30483349727454e-05
-2.4352988709896e-05
-5.05764395254047e-05
1.95701902213381e-06
4.65857042317354e-06
-3.27117840783689e-05
-3.39954548675572e-05
-2.587539101255e-05
-1.45435801642458e-05
-1.38511922052882e-06
-1.73466398029763e-05
-3.41769694915829e-05
-1.98628368756789e-05
-2.77185129131398e-05
-4.78665514793035e-06
-1.67626197321638e-05
-1.41152047113643e-05
-2.44215863801758e-05
-2.7011186991004e-05
-1.87785698744126e-05
-1.33086771611422e-06
-2.74438517482029e-05
-6.82898508116687e-06
-4.52091561735584e-05
-2.12282120699444e-06
-1.74190455876919e-05
-1.73903898010873e-05
-2.20423233524176e-05
-2.33132905106374e-05
-2.2896184534614e-05
-2.52335731603304e-05
-2.35264536068438e-05
-1.72342744665284e-05
-3.54115142920254e-05
-1.67664198211135e-05
-1.40018318029866e-05
-2.82802784880827e-05
-2.66643011195518e-05
-3.04773540599731e-06
-2.73882092703606e-05
-7.69799639234744e-06
-1.08659917241238e-05
-2.98569048039052e-05
-2.7328841031344e-05
-2.87191245018019e-05
-1.6662356362042e-05
-1.57343332506566e-05
-1.92002017063074e-05
-9.02376191486899e-06
-1.55858170890809e-05
-1.58028371575008e-05
-2.22264687791387e-05
6.51638517922291e-06
-3.25258875167739e-05
-8.9277898457318e-06
-2.63313638883961e-05
-1.53199593106123e-05
2.53122694615895e-06
-2.22357932527684e-05
-7.06184761318536e-06
-2.31372159334144e-05
-2.17010212362574e-05
-3.2568168505842e-05
-1.93937212620541e-05
-6.50512969401198e-06
-1.70863762145377e-05
-5.2781956570181e-06
-2.25667061933074e-05
-2.39585318472491e-05
-2.27420802727522e-05
-2.9002221333499e-05
-1.96952570489523e-05
1.65035156614008e-05
-1.88566006766834e-06
-1.63939934685793e-05
-1.51433692951452e-05
-2.86415854354628e-05
-3.48114813395064e-05
-1.33441518509234e-05
-1.0833845595284e-05
-2.53064949732293e-05
7.11731376196372e-07
6.55294400313321e-07
-1.50602585611385e-05
-2.03191953815275e-05
1.28122837159429e-06
-6.68156263761078e-06
-1.44150813912399e-05
-1.46841092172997e-05
-2.74276947799594e-05
4.50304345538791e-06
-2.893915656813e-05
-3.11698018301915e-05
-3.47038581197774e-05
-1.39770220264421e-05
-1.86205210209652e-05
1.53754905228775e-07
-3.09627325004055e-05
-1.31046441748301e-05
-4.66007872750947e-05
-2.1044895602138e-05
-1.02684114475938e-05
-2.36411355173603e-05
6.03398095081209e-06
-2.54462903871536e-05
-2.64495954709847e-05
-7.06319302718527e-06
-1.42166818839605e-05
-1.72938901511724e-05
-2.53463644402522e-05
-4.35656002047433e-05
-2.67035765455315e-05
-1.6956928097236e-05
-1.69707526188893e-05
-6.64236541633378e-06
-2.47450844669948e-05
-2.90816735379945e-05
-3.0635117445886e-05
-3.10731422737144e-05
-1.62967100586091e-05
-2.05307240021025e-05
-3.44219095503997e-05
-3.03666916700327e-05
-1.92734908753284e-05
-2.37235133295338e-05
-2.45480983382525e-05
-2.52779216957509e-05
-1.86852202625288e-05
-1.17913336267828e-05
-2.37021898796321e-05
-1.16123116260331e-05
-1.48721277505603e-05
-7.82881885131129e-06
-1.27184128072485e-05
-1.74993502719957e-05
-1.8193259264829e-05
-3.40843737923162e-05
-3.13005053783089e-05
-6.17862728158198e-06
-4.33924169246961e-05
-2.86280239692489e-05
-2.75007840410574e-05
-3.66875165864964e-05
-1.83114661597636e-05
-1.09911863864925e-05
-1.73017325334285e-05
-1.60082009306301e-05
-1.38370387318476e-05
-2.8451889541049e-05
-9.43378953586839e-06
8.38266772437609e-06
-1.49894462858457e-05
-3.14192850061098e-06
-1.37095278101594e-05
-2.43058629832786e-05
-2.60774360319481e-05
-1.10365879812473e-05
-6.30851277371834e-06
-1.40975159888992e-05
-2.33650712367154e-05
-2.6581260284042e-05
-1.19686611739693e-06
-2.07922850986238e-05
-2.37293145331094e-05
-2.66222609936064e-05
-2.69011503175696e-05
-3.50409200461594e-06
-8.68373536648349e-06
-3.39127571025449e-05
-2.75385828012126e-05
-9.39358269365072e-06
-1.37946643609012e-05
-9.18021400943867e-07
-1.02781916772798e-05
1.64704247276242e-05
-1.80549990354763e-05
-2.98275256500018e-05
-2.50983998516063e-05
-2.30906990250599e-05
-2.00787942119276e-05
-2.46333885307665e-05
-1.8412572481933e-05
-1.12160881868038e-05
-1.35532352059605e-05
-2.07861512349561e-05
6.55993416900114e-06
-1.93996380350191e-05
-2.13131196401341e-05
-2.46101693728453e-05
-1.52751483227025e-05
-1.2984353098255e-05
-2.55329708169698e-05
-2.67357775616908e-05
-3.67832859712676e-05
-3.18588292076834e-05
-7.42844647216192e-06
-3.33896019941065e-05
-2.84048710202283e-06
-1.28423587821725e-05
-5.20382046515723e-05
-2.58798023211573e-05
-4.63094679026995e-05
-4.09003875439171e-05
-1.26446677791144e-05
-1.58669321845551e-05
-1.40383650608769e-05
-2.4233872790926e-05
-2.20985269800085e-05
-1.43577176532066e-05
-1.73942488678886e-05
-1.61451771794447e-05
-2.76043236471271e-05
-2.42740137879153e-05
-2.50753535644659e-05
-2.15241916699638e-05
-1.85328125945855e-05
9.71495421390007e-06
-9.13221944306889e-06
-2.17525490198354e-05
-5.4834614050349e-06
-5.75286535326479e-06
-2.54759497818526e-05
-3.78503128624574e-05
-3.10357788148156e-05
-1.73266709526774e-05
-1.19139893354504e-05
-2.7855797395076e-05
-2.23430958865003e-05
-1.19539760906872e-05
-1.84500972491616e-05
-3.72303015073979e-05
2.64677496613516e-07
-1.74590532928719e-05
-4.68454427468274e-05
-3.75649374367437e-05
-3.96034995115001e-05
-5.22974304754253e-05
-1.5406035498902e-05
-2.50947818550094e-05
7.14830550274281e-06
-1.99138161396128e-05
-2.497279219345e-05
-1.57327892187755e-05
-1.93979091872729e-05
-1.46180915949056e-05
-1.52657961402428e-05
-4.95862428070766e-06
-3.33385813977492e-05
-9.1294965419927e-06
-2.80693369735191e-05
-8.07712955156904e-06
-8.15147442220838e-06
-8.70242949180023e-06
-3.21994589415051e-05
-1.3859424999449e-05
-2.84065922952074e-05
-2.23612745897946e-05
-3.27283484954031e-05
-2.83042096335598e-05
-3.27013642128082e-05
-3.72159023157632e-05
-1.25929225334436e-05
-9.62701220460752e-06
-9.32268716522847e-06
-2.91160994524797e-05
-1.92211876510161e-05
-3.22868915816342e-05
-2.68722323104036e-05
-1.78517226696705e-05
-2.34643765706285e-05
-3.2823510328253e-05
-1.43453918281028e-05
-1.7980546363247e-05
-1.53402793514205e-05
-2.32811676884537e-05
-4.94557006735408e-05
-2.22170743862187e-05
-5.46280015246206e-05
5.80137842244026e-07
-1.45149086573943e-06
-3.78591017561095e-05
-1.9082507840653e-05
-4.09699556108054e-05
-3.36030661341997e-05
-1.06990510615844e-05
-2.92882217126633e-05
-3.1404385051058e-05
-8.36291525547667e-06
9.26701858150723e-06
-3.31802644676108e-05
-1.40974430596137e-05
-2.39984150569131e-05
-3.60470476395812e-05
-5.842818213837e-06
-8.18310663790701e-06
-2.16982179006309e-05
-2.81595728681759e-05
-1.99851494639652e-07
-1.59259973667817e-06
-2.9692189631011e-05
-7.92855785428055e-06
-1.64691174374779e-05
-3.35076917842521e-05
2.29178091485929e-06
-1.21134258335026e-05
6.01170742293432e-07
-2.55898439552871e-05
-3.33251908333418e-05
1.43921887266023e-05
-4.30242193068116e-05
-1.00959426240058e-05
-2.51821018965049e-05
-1.05753128787252e-05
-2.34886851130851e-05
-2.12909941700982e-05
-2.49683449588573e-05
-2.75835083315479e-05
-8.86021700614817e-06
-1.91972634880688e-05
-2.52160809041056e-05
-2.05858939865053e-05
-2.40828182123675e-05
-3.86501037284201e-05
-1.27930434260554e-05
-8.10958309588151e-06
-2.71838683734446e-05
-7.75655979126017e-06
-1.48761407410487e-05
-2.13105211534061e-05
-2.07999691525628e-05
-6.25709782391638e-06
-1.91201010362942e-05
-2.54279129675027e-05
-1.20627019969861e-05
-3.64651295113277e-05
-1.73924928792481e-05
-3.86324184082629e-05
-2.1670530781638e-05
-2.34192243104474e-05
-2.56838449370836e-05
-1.38951751469794e-05
-1.39344140033956e-05
-2.31496590909498e-05
-1.09349494485586e-05
-2.11768564792181e-05
-3.46190676858044e-05
-6.77607636313336e-07
-4.06936787628724e-05
-3.08775981733951e-05
-4.95679310711384e-05
-3.32147687125924e-05
-2.37560173448571e-05
-1.85433027611929e-05
-1.12865809659621e-05
-1.7730418219959e-05
-3.40031970615954e-05
-2.84330893434241e-05
-6.2211974261279e-05
-2.56254957234776e-05
-1.8494975443156e-05
-2.45744400611805e-05
-2.75535651119079e-05
-7.4387351012322e-06
-2.34578484939595e-05
-2.2382405561776e-05
-1.68337251410094e-05
-7.5903136270994e-06
-2.52373465898232e-06
-1.17889584291773e-05
-2.3341323581707e-05
-1.83360700585982e-05
-5.32172296798174e-05
-1.45350963461452e-05
-4.20122960248104e-05
-4.16467022915898e-05
-4.70157774095165e-05
-1.84136636843466e-05
-1.67986679196432e-05
-2.90881130694362e-05
-2.06394065692762e-05
-2.13362515235024e-05
-3.27946719424344e-05
-3.75729016924877e-05
-4.51365600172619e-06
-2.5548967847331e-05
-4.8804765448926e-06
-5.10292153024379e-06
-3.16244011601313e-05
-9.25298289665237e-06
-1.1973953019027e-05
-3.5892427575334e-06
-1.44448831522396e-05
-1.82930362368665e-05
-2.46840006336674e-05
-2.51049246174429e-05
-3.63468600959709e-05
-9.80320511869958e-06
-2.43729054698185e-05
-4.601314721697e-06
-1.30141871548236e-06
-4.27598699654904e-06
-1.84183334828133e-05
-2.70450050162542e-05
-1.26279099822814e-05
-8.47814970369529e-06
-1.89913317406429e-05
-1.1126109975356e-05
-8.39101730077443e-06
-1.55530343742932e-05
-2.09540493487045e-05
-2.48016176693287e-05
-2.15224230565021e-05
-3.69323137229358e-05
-3.76630045251231e-05
-1.93878988909944e-05
-2.19348379819918e-05
-2.55757624429897e-05
-1.95912665246008e-05
-9.86149416383962e-06
-4.7594238805148e-06
-1.59166549501815e-05
-1.00266029966866e-05
-2.00996093056294e-06
-4.46151115130587e-05
-1.64358228686101e-05
-2.52213942266534e-06
-3.47032987821494e-05
-4.67795887272685e-05
-1.96814505291186e-05
-9.28437177032479e-06
-1.76196605299918e-05
-2.99117690533471e-05
-1.71864626387323e-05
-4.43229358749395e-05
-1.08278232130285e-05
-3.45990469636816e-05
-2.15607373061589e-05
-2.04372700621078e-05
-3.58325731846156e-05
-8.57994166638763e-06
-1.3458075607207e-05
-1.06128369686222e-05
-1.68135277618641e-05
7.42036166690326e-06
-2.06977588971725e-05
-1.99328914283057e-05
-5.85520672998228e-06
-1.3201146517145e-05
-2.84008123444048e-05
-1.45286151002624e-05
-2.91117381318323e-05
-1.24148091843659e-05
-1.70349796274061e-05
-2.78288269381074e-05
-1.64257163525172e-05
-1.66415175995866e-05
-1.18439513281834e-05
-5.86225861697793e-06
-2.10844828986788e-05
-5.25842303487381e-05
-1.41842155658885e-05
-2.60774302241674e-05
-1.55427536337934e-05
-3.27044585794088e-05
8.45152355703895e-07
-3.50025860215893e-05
-1.29929213858586e-05
-3.16597204953629e-05
-2.44466335469668e-05
1.06175852649529e-06
-2.55431235241946e-05
-2.47358126381522e-05
-2.59479888454035e-05
-2.00336213958739e-05
-1.14364416886872e-05
-1.00241032073927e-05
-2.58216324952729e-05
-2.57965485544675e-05
-1.73166104588317e-05
-3.53165482865958e-05
-1.15773299441773e-05
-3.14400034097224e-05
-1.00685609374913e-05
-1.37047435250717e-05
-1.36348551376775e-05
-7.3739586019308e-06
-2.07387374605693e-05
-2.41147904168207e-05
-3.09818696695988e-05
-9.96416636688872e-06
-1.92029493640591e-05
-2.45550157341339e-05
2.67653181368907e-06
3.25484371076313e-06
1.51993986323254e-06
-5.52352769884524e-06
-1.3292072757954e-05
-1.44849454882575e-05
-1.05045442225477e-05
-1.49872921516693e-05
-1.91741342413837e-05
-2.46535591111958e-05
-1.33072832578648e-05
-3.1897275994641e-05
-2.97336016740112e-05
-2.29051417393627e-05
-4.95174998776252e-06
1.1662621013202e-05
6.80192703565753e-06
-1.43737753422305e-05
-1.88424913770362e-05
-6.69200295420384e-06
-2.66196353509635e-05
-4.130957836173e-05
-1.10043864133383e-05
-1.06255813298859e-05
-1.96002930949837e-05
-1.89680000916737e-05
-3.61210553634833e-05
-2.19497678024111e-05
-4.39863580039358e-06
-2.83837580183735e-05
-4.73872526629361e-05
-1.74740924106313e-05
-3.75133209443652e-05
-3.07513990311025e-05
-2.01918851526875e-05
-1.5228062966648e-05
-2.60730148360815e-06
-6.47105254083298e-06
-1.27008170643031e-05
-2.03434636651773e-05
-1.9322039457302e-05
-2.29761182779265e-05
-1.25490837369404e-05
-8.10437364198971e-06
-1.35693429283629e-05
-2.33210025297787e-06
-3.68878301897135e-05
-4.08487500105571e-05
5.31872592091134e-06
-1.26696955513289e-05
-2.42254011248594e-05
-9.24735221290084e-06
-8.89467050893681e-06
-4.25132950976982e-05
-1.81389044230726e-05
-6.66202043560509e-06
-8.8890598286494e-06
-3.0587698305352e-05
-8.88355448168744e-07
-2.0023478384092e-05
-2.09840081044868e-05
-1.10036950665714e-05
-2.15677954079241e-05
-4.39900645667939e-05
-8.66444973583117e-06
-3.07197896582191e-05
-1.64248589515768e-05
-2.95400703058131e-05
1.94143866337685e-06
-1.18044907579572e-05
-1.26284124980132e-05
-1.85370024464112e-05
-2.97368152094831e-05
-1.72379893549387e-05
-2.62094656880343e-06
-1.43521437894769e-05
-1.34233930072248e-05
-1.17233585976389e-05
-2.50756387255412e-05
-1.78415641056005e-05
-5.50769345131827e-05
-3.59190554574844e-05
-1.1466864188656e-06
-5.4449461555621e-06
-1.88884717832132e-05
-1.62252931167946e-05
-1.69990989162233e-05
-2.04315065971712e-05
-1.7155801018771e-05
-1.57195204471609e-05
-1.64539444045431e-05
-1.63932334660036e-05
-2.67793614291414e-05
-2.12085275818618e-05
-3.3383177988249e-05
-1.7426942877683e-05
-2.56388377846701e-05
-1.75225320567318e-05
-2.73838513843185e-05
1.14342459252374e-05
-3.35462661129975e-05
-2.57323706246039e-05
-2.6462650491049e-05
-1.1694335821631e-05
-1.22163088268966e-05
-2.21929454509666e-05
-1.13950400002482e-05
-4.1724743846215e-05
-1.74678012515491e-05
-1.53635383059828e-05
-2.01370595330402e-05
-3.21362816062323e-05
-3.67641866587922e-05
-2.40616907062112e-05
-2.66941483104911e-05
-2.26715321976997e-05
-6.621435384685e-06
-1.49886760176359e-05
-4.0882095510112e-05
-3.67173717277843e-05
-2.00240825939217e-05
-2.40565077410207e-05
-2.31945481994947e-05
-3.82865670404471e-05
-1.98989605126708e-05
-3.28618601096072e-06
-9.51996505699418e-07
-1.07622058602577e-05
-3.4180618486376e-05
-3.07124174443563e-05
-3.46745621747558e-05
-1.73574210287151e-05
-2.21765523346976e-05
-3.02698609550796e-05
-1.29861341364914e-05
-1.66785151101437e-05
-3.63886537638818e-05
-1.55149985647876e-05
-3.88468492312908e-06
-2.7080569458719e-05
-1.18541233931758e-05
-2.40755059025605e-05
-5.90072024868527e-06
-1.5217913189117e-06
-1.2855646647691e-05
-4.02859291508041e-05
-2.9783562804777e-05
-3.32921097518224e-06
-7.47822900244058e-06
-2.35213159175976e-05
-5.93696678752363e-07
-2.34871196860234e-05
-3.5285348668633e-05
-3.22253010017717e-05
-1.44805165701563e-05
-2.29482646245726e-05
-3.56305382082282e-06
-1.61524962411073e-05
-3.85628360242366e-05
-5.70659045785912e-06
-1.42745607759207e-05
-5.99685315601978e-06
-2.63174914075191e-05
-2.82126544888164e-05
-4.11664088815586e-05
-2.29769242011909e-05
-7.61198662890548e-06
-8.95596938155465e-06
-3.36543946144756e-05
-1.20142404985592e-05
-2.06566414471385e-06
-3.93792905779003e-05
-2.52660065564104e-05
-1.40448380165567e-05
-2.01265538190557e-05
-3.04163225497743e-06
-2.64613200051141e-05
-4.24529124663676e-05
-2.17582915811808e-05
-1.40306499742482e-05
-2.35675126844054e-05
-2.92202103568627e-05
-2.66808803972582e-05
-1.24512587569269e-05
-1.16706208022761e-05
-3.32076375491269e-05
-2.42855779567664e-05
-3.06257002190854e-05
-3.15107613754416e-06
-1.32612650421523e-05
-1.36697313985176e-05
-2.5080345500949e-05
-1.58958117907344e-05
-1.57921161285293e-05
-1.70898564875827e-05
-1.05875406802044e-05
-1.43289967499974e-05
-3.7747989641276e-05
-2.96559196189602e-05
-2.50271585420278e-05
-3.75212910330065e-06
-1.42279279811781e-05
-1.09534678311463e-05
-2.65695577083727e-05
-4.04878672310318e-05
-3.24267471710463e-05
-2.45279588835415e-05
-4.63362675149405e-05
-6.45900859006497e-06
-2.46717397858238e-05
-2.16925702928316e-05
9.6636440812086e-07
-3.13451371390975e-05
-2.46039417887738e-05
-1.30362077190857e-05
-4.00057387846489e-05
-7.38879749658142e-06
-1.93501958798282e-05
-1.10652182859815e-05
-1.2804956262237e-05
-2.23095394394152e-05
-3.99514350234415e-05
-1.64751724688473e-05
-9.33498145720675e-06
-2.91821248599163e-05
1.6087803706704e-06
-2.49650791371395e-05
-1.86689476843666e-05
-2.32844360892939e-05
-4.62943826787945e-06
-9.07173785198498e-06
2.53483018940812e-07
-3.41332704093523e-05
-2.70872972211354e-05
-2.69016577749349e-05
-6.07535233384265e-06
-1.33222252523453e-05
-2.78644575906406e-05
3.06501628757462e-06
-5.49919599386074e-06
-1.47482085000584e-05
-2.29244068401646e-05
-7.29152715228973e-06
-1.56840427836395e-05
-1.86051093713974e-05
-1.30920736918572e-05
-4.08444679956662e-05
-3.69730884769305e-05
-1.98904650785887e-05
-4.90899959163917e-06
-2.82556925102725e-05
-7.67555194081017e-06
-1.66359912539521e-05
-3.22342961928238e-05
-8.83472994944602e-06
-1.60029505428403e-05
4.71166942617941e-06
-2.13747016396363e-05
-5.75735077695436e-05
-4.70763179381362e-05
-1.04250439646625e-05
-3.3795429265159e-05
-1.73665768968229e-05
-3.63128765060876e-05
-1.98454791283876e-05
-5.80995305649498e-06
-2.3309655759588e-05
-1.89979628502069e-05
-2.05781539527572e-05
-2.86744436915003e-05
-2.13537676497861e-05
-2.09378851999774e-05
-1.20658161830158e-05
-1.68446029520814e-05
-3.17387780623902e-06
-4.45406623822295e-06
-2.5554013754832e-05
-2.33412091001153e-05
-3.39581087252763e-05
-7.55059245065488e-06
-2.10013092908753e-05
-1.73329823830596e-05
-2.32139139108866e-05
-2.77089326961755e-05
-1.86640142321902e-05
-1.01980236140223e-05
-9.86351662147475e-06
-1.0880635847529e-05
-2.4230813464652e-05
-1.47335674986115e-05
-2.13933825530866e-06
-1.91653628157377e-05
-3.39148784040433e-05
-6.76155586036092e-06
-2.99625271934604e-05
-3.09483940056363e-05
-2.82992544068409e-05
-1.37779886636092e-05
-2.6520434004105e-05
-1.82864861111768e-05
-2.19977158498552e-05
-1.45152751418775e-05
-2.38150419684228e-06
-2.00692673812826e-05
-1.38519440087687e-05
6.28195953521213e-07
5.08765216135926e-06
-9.98325140760902e-06
-1.3433278932445e-05
-3.71224133836827e-06
-1.47525897879337e-05
-3.18871867956466e-05
-1.63468332834566e-05
-6.32265368641382e-06
-2.8892443186464e-05
-1.02299427384502e-05
-8.50917625540955e-06
-2.70611086493254e-05
-2.89119222571853e-05
-8.49146564996928e-06
-9.91806755402e-06
1.09541165497668e-05
-1.76161547957118e-05
-4.52145744420732e-06
-1.61505524786577e-05
-3.07732807565244e-06
-2.8583054072439e-06
-2.18801412757527e-05
-2.85257268819018e-06
-1.37145244678459e-05
-2.01694160381228e-06
-2.2556912341558e-05
-2.7390802924566e-05
-1.99129224938043e-05
-2.51253977697506e-05
1.19096117275935e-05
-1.57497890348864e-05
-1.57288155833152e-05
-3.09740570434009e-05
-2.93661544826938e-05
-1.88916556529414e-05
-2.54961029483917e-05
8.00778513919274e-06
-1.23542599858352e-05
-1.52339085856228e-05
-1.18504600845386e-05
-3.42972840898104e-05
-3.02288893218077e-05
-1.74631764574517e-05
-5.52349400640688e-06
-5.09672476899923e-06
-1.11803773931698e-05
-3.07755339861803e-05
-1.41956618825333e-05
-9.1943746292853e-06
-1.55738864554695e-05
-2.18211042223559e-05
-3.48586188921444e-05
-3.23300705152236e-05
-1.9167455409658e-05
-1.76954044920467e-05
8.7561636466751e-06
-2.33510036105028e-05
-2.13982004607001e-05
4.20677542533159e-06
-2.32656831012822e-05
-1.92047756505204e-05
-1.26398977301104e-05
-2.91263141405558e-05
-1.73735353921252e-05
-1.98753664702307e-05
-1.74095056159283e-05
-1.86474234588679e-05
-7.97329517427909e-06
-3.92091797508745e-05
-1.53440956397289e-05
-2.03125069325798e-05
-9.91054946489721e-06
-3.98160664748439e-05
-3.40168357039595e-05
-3.49548490752546e-06
-2.62349450709398e-05
-1.4567903207923e-05
-6.99344646047029e-06
-1.36256605508788e-05
-1.23795551525493e-05
-2.40643942946556e-05
-2.266601212673e-05
-1.22492466424111e-05
-1.74392016284882e-05
-2.25834234991986e-06
-9.23118984205846e-06
-2.84809501359754e-05
-2.21625603261463e-05
-2.71369117250068e-05
-3.05793017191073e-06
-7.87216414184782e-06
-1.98545858731365e-05
-3.57262696112866e-05
-1.12837060244073e-05
-5.72876660488554e-06
-3.74416294603018e-05
-3.98792747011928e-05
-3.08511700704142e-05
-1.44682886745926e-05
-1.11159981852021e-05
-3.4303742253116e-05
-2.78468014992678e-05
-1.25057431264112e-05
-2.7567207405843e-05
-2.37714808611845e-05
-1.04252417511502e-05
-1.49333509629498e-05
-1.83250137946727e-05
-1.9295269298766e-05
-1.70078399996238e-05
6.24740064058526e-06
-1.8105383932054e-05
-2.17449644686989e-05
-1.42052457329352e-05
-2.18017086436955e-05
-3.12676380330172e-05
-2.20657352418692e-05
-2.73316591878697e-05
-6.62741291426432e-06
4.93549166969375e-06
-2.41120227844117e-05
-1.07488578358226e-05
1.95641639326131e-06
-3.91480549950671e-05
-1.35470295293947e-05
-1.95428078343069e-05
-1.73422929494127e-05
-2.73382340665981e-05
-4.94830152290155e-05
-2.14357964006992e-05
-1.72690923438538e-05
-2.00747141229756e-05
-2.33024295331085e-05
1.14943911218108e-05
-1.41337833118154e-05
8.05930359989589e-06
-3.26556803921471e-05
-2.12502400115232e-05
-1.3724696509049e-05
-3.77448084696531e-05
1.72723494870539e-06
-3.62538958593022e-05
-1.56928126864523e-05
-1.38345728662266e-06
-2.08289369781531e-05
-2.62320065773623e-05
-1.82980157095415e-05
-1.58790008581886e-05
-2.12887546435133e-05
-8.89472951604921e-06
-1.96458727775151e-05
-1.21272754356277e-05
-1.70925861712492e-05
-4.45590322086213e-05
-1.31427327244389e-05
-1.02067618947303e-05
-2.10847985664595e-05
-3.16060658303453e-05
-3.98748595415387e-05
-9.02702005717743e-06
-1.86901455387682e-05
-3.93936226434152e-05
-1.84164679256222e-05
-1.84499849845593e-05
-1.2965286261803e-05
-2.73600164722691e-05
-2.5233578277897e-05
-1.79499260857846e-05
-6.4185083253491e-06
-2.79695626275795e-05
-9.91709441542905e-06
-2.10227350337478e-06
-9.33918978863114e-06
-4.44617811461836e-06
-1.63521398377004e-05
-3.93144099727485e-05
-7.49772754590104e-06
-1.96606025150174e-05
-1.38125132759952e-05
-2.81860828943626e-05
4.5978234567669e-06
-2.67183445311189e-05
-1.04562135840396e-05
-1.72544071438671e-05
-3.21040476164016e-05
-2.41930794346914e-05
-2.65983500718821e-05
-2.08347497993764e-05
-2.47965492591312e-05
-1.44598872905248e-05
-2.12497202085837e-05
-1.19641662627359e-05
3.87565300406735e-06
-2.99985429913729e-05
-2.14282378975536e-05
-3.25445649571895e-05
-1.8772261281361e-05
-3.4016901055856e-05
-2.19760942708816e-05
-1.77354743636852e-05
-1.33474912990787e-05
-2.19377476202908e-05
-1.86871690093154e-05
-2.57186691140993e-05
-3.02839224638335e-05
-1.44182035120969e-05
-2.24771652796912e-05
-5.49948582682146e-05
-2.85941306969183e-05
-2.30925366985808e-05
-1.35590895598667e-05
-1.06315618850777e-05
-4.21120015480613e-05
-1.75222682396771e-05
-1.26247974904921e-05
-2.10981819061352e-05
-3.19633599024359e-05
-1.87915208849507e-05
-2.27542104494941e-05
-3.40955493535166e-05
-2.77637798156498e-05
-4.61271311208449e-05
-2.10086230369091e-05
4.29974542408357e-06
-6.42446063025297e-06
-3.1454183642084e-05
-2.06299775377407e-05
-2.30796808342309e-05
-1.78753900515815e-05
-8.7826964173344e-06
-3.15431747116992e-05
-1.99262864190363e-05
4.39067421518015e-06
-2.27159389031818e-05
-1.80762617254877e-05
-3.09005566533751e-05
-2.5506923101406e-05
-1.14161304657797e-05
-2.30725081386561e-05
-4.18194808358028e-06
-1.03153830846194e-05
-1.79770915555968e-05
-2.869630356977e-05
-1.98596168899131e-05
-2.87494726069355e-05
-8.26172240926719e-06
-3.76623017719695e-05
-3.33998078885102e-05
-3.28022463334405e-05
-2.26380173800107e-05
-2.75402163985477e-05
-8.54909693446673e-06
-9.92651226253233e-06
-2.28016357626016e-05
-2.87318463455632e-05
-2.48422369407371e-05
-1.32857938233094e-05
-2.89288392002316e-05
-3.40246165284098e-05
-1.19972379589016e-05
-2.13404722263792e-05
1.29874604824638e-06
-5.69791333327529e-06
-2.53839821683999e-05
-2.63898653894802e-05
-1.15324462272816e-05
-1.90939166422775e-05
-9.80341470877772e-06
-1.84439922065034e-05
-1.41719541144814e-05
-2.81994258451816e-06
-8.24116756359264e-07
-3.42835360527943e-05
-2.67664229464572e-05
-2.75409623700061e-05
-2.19584640734906e-05
-6.09620874215126e-06
-2.38870621512366e-05
-1.01077044543391e-05
-3.63440976622589e-05
-2.26484087605179e-05
-1.78289819043593e-05
-1.29746821232308e-05
-4.79260469542379e-06
1.29313521164332e-06
-2.1957531301011e-05
-3.20544994576931e-05
-1.27065837951622e-05
-2.00763165359768e-05
-1.60568502952641e-05
-1.14058969238165e-05
-4.89458945136547e-06
-2.51099352341952e-05
-1.89810989398315e-05
-2.77473344506888e-05
-1.44157497909307e-05
-5.13223709260795e-06
-7.73125186844851e-06
-3.69701506050507e-05
-2.00085994372248e-05
-3.57444028039917e-05
-1.60181765924283e-05
-2.7554012787383e-05
-1.71627729204709e-05
-1.75859890526281e-05
-3.89581005598434e-05
-1.17207656691603e-05
-1.35370597215232e-05
1.21818599065695e-06
-1.55309514878602e-05
-2.42326387922334e-05
-3.5567613795831e-05
-3.52226071305328e-05
-2.40253685370791e-06
-3.40405352462209e-05
-2.78329821138999e-05
-1.62956860382201e-05
-2.50750752520774e-05
-2.32318228858613e-05
-2.89523310638722e-05
3.15278437288432e-06
-4.8896347050056e-05
-2.89678880690796e-05
-4.43077248353375e-05
-2.26923678033082e-05
-4.63183264457968e-06
-2.97645233805986e-05
-1.90752694463366e-05
-3.72295101435316e-05
-2.8271830144689e-05
-2.79245720612587e-05
-2.03379901216324e-05
-5.25122560119153e-06
-2.02934763671354e-06
-3.08068677632825e-05
6.90874777646475e-06
-2.0885235294042e-05
-9.56848569384058e-06
-3.5306831205753e-05
-4.99102752237192e-05
-1.98596283901174e-05
-3.28103173759327e-05
-3.1039969742932e-05
-8.6851396205255e-06
-2.42086567790637e-05
-3.23866587736662e-05
-6.04643064528126e-05
-1.33964529536688e-05
-2.27245122049218e-05
-5.17432593250702e-06
-2.56301360920624e-05
-1.57315174333129e-05
-2.03613332015549e-05
-2.06567075205969e-06
8.0087341341597e-06
-4.70689262312217e-05
-2.76364808672923e-05
-3.54043913978624e-05
-4.89957730488273e-06
-3.52438825109923e-05
-8.3280619083654e-06
-1.5008939949583e-06
-8.32059722059437e-06
-1.3702373452414e-05
-2.85832682184324e-05
-4.74487894668189e-05
-1.27719459611884e-05
-1.07839755709267e-05
-4.23011593725867e-05
-7.96507341110756e-06
-9.49331903418206e-06
-1.81339395707188e-05
-1.89213282864031e-05
-3.26460141983522e-05
-3.04723516860918e-05
-3.94845215559076e-05
-1.35540593716332e-05
-2.56124679748886e-05
-2.3331963710927e-05
-1.81186792092793e-05
-1.13969181987753e-05
-2.5085420628348e-05
-8.49307783437265e-06
-1.30787968619516e-05
-3.50142231113375e-05
-2.4064472833469e-05
-2.59740063562218e-05
-2.46178303765491e-05
-2.43657267426911e-05
-1.61008581907668e-05
-1.42471526637859e-05
-2.64558599295734e-05
-2.84935671632304e-05
-4.3365223773498e-05
-3.42501951175914e-05
-1.2028468627276e-05
-1.25736640998371e-05
-7.60470916362193e-06
-1.51411259611041e-06
-2.8807021314636e-05
-1.29961459775467e-05
-1.22562690222894e-05
-3.76439414304323e-05
-3.15891416749184e-05
-2.05349340303543e-05
-1.83664320106463e-05
-2.56208382559979e-05
-1.14033771311918e-05
-2.64697367012261e-05
-1.84264836954308e-07
-1.7116995417528e-06
-2.98905468867962e-06
-7.77932329960733e-06
-4.62909349346101e-07
-2.7033741253813e-05
-2.51695050767219e-05
-2.318458638305e-05
-1.48583019177979e-05
-1.46338266946027e-05
-3.40944760030263e-05
-4.22592593193364e-05
-2.04993358016677e-05
-2.84047173269485e-05
-2.58867616175568e-05
-2.45792646196672e-05
-1.44381967154128e-05
-3.38987360153727e-05
-3.46385648080931e-05
-1.05043724449878e-05
-1.33577285983269e-05
-1.5852674891601e-05
-1.4798924836694e-05
1.35633185436541e-05
-2.71794111463089e-05
-3.44511135525412e-05
-2.77849326781084e-05
-2.03157927155602e-05
-1.3574076763465e-05
6.89664829920193e-06
-7.22078591635988e-06
-2.17223488035916e-05
-3.92976760921281e-05
-1.86749285600607e-05
-2.47718444733058e-05
-2.19864856891676e-05
-3.39671358648316e-07
-2.55867454680602e-05
-1.62240161864204e-05
-2.47220025144106e-05
8.35551487032378e-06
-2.9579842052819e-05
-6.08321613696385e-06
-2.32630775762289e-05
-2.95324779813963e-05
2.81442870013493e-06
-6.15325471377105e-06
-1.95576307479229e-05
-3.66341043288289e-06
-3.07638110057306e-05
-2.48202515212677e-05
-2.43921732587795e-05
-9.14186266895971e-06
-7.50942509862577e-06
-1.70241286207283e-05
-2.45660085402142e-05
-2.97536906124798e-05
-3.49801640506152e-05
-1.11577797380852e-05
-3.18552015820795e-05
2.47105291603886e-06
-8.25284406979124e-06
-1.55336399359542e-05
-2.16265733499122e-05
-1.42397238850339e-05
-1.37359263659315e-05
-1.35877114143554e-05
-2.72093980812222e-05
-1.86131817005121e-05
-2.37567976872807e-05
-2.02758433727963e-05
-9.97477369834338e-06
-2.9024535564132e-05
4.74544259070269e-06
-1.3257829221311e-05
-4.58409206583482e-05
-2.99689189750584e-05
-2.05454646094567e-05
-5.02761424791769e-05
-9.6897524657719e-06
-4.27102289835402e-05
-2.66738028384533e-05
-1.11467545436258e-05
1.46960524313338e-05
-3.68473838019249e-05
-3.20877407685608e-05
-1.90508053675612e-05
-1.40640514854329e-05
-7.64796340748503e-06
-3.11562168473927e-05
-2.22321893331629e-05
-6.34731253014665e-06
-1.05234936652127e-05
-1.85461013115323e-05
-3.60212194691594e-05
-2.91819553931284e-05
-3.22926557635599e-05
-1.66741058499482e-05
-3.58391230908168e-05
-2.29299423948793e-05
-2.15377745447359e-05
-3.25154357978799e-05
-2.34652894712177e-05
-1.09607985497704e-05
-1.88129437088799e-05
-1.90324360793868e-05
-1.23482068222349e-05
-2.25910532153004e-05
-3.00364344220181e-05
-1.92658855443149e-05
-2.21294166993674e-05
-7.11128431396092e-06
-3.3516692681678e-05
-3.72937528076477e-05
-1.31257479863309e-05
-6.44500798138936e-06
-3.54886176509503e-05
-1.53645747341444e-05
-1.7911704184187e-06
2.65584982239004e-05
-2.56178430143353e-05
-6.02765807646977e-05
-1.24710467242085e-06
-1.73996424958254e-05
-3.03223706633561e-05
-2.47967627353264e-05
-2.86276179584452e-05
-1.56558532708338e-05
-4.51584100608378e-05
-3.86020671865153e-05
-2.47647598643964e-05
-1.19307895955317e-05
-2.02382479130849e-05
-1.72008114878803e-05
-8.28286724346985e-06
-2.31722506430659e-05
-2.48525305130867e-06
-1.971410718237e-05
-3.5163162289635e-05
-4.36548207441193e-05
-2.64950556864852e-05
-3.37148774544193e-05
-2.12964009092684e-05
-2.89620569329014e-05
-1.43782263964677e-05
-1.42496303512305e-05
5.3176900407084e-06
-2.34229679036467e-05
-2.56855396443612e-05
-1.96178564736141e-05
1.37321519185607e-06
-2.83981853551824e-05
-2.00620948855689e-05
-2.96146124779213e-05
-1.01958238877488e-05
-3.64868397827275e-05
-2.04166588605658e-05
-2.5908689497987e-05
-1.98306803661464e-05
-2.13229597518631e-05
-2.5411475564538e-05
-1.95650350587165e-05
-2.92765875097405e-05
-9.45040200102856e-06
-4.08546974016254e-06
-1.09055849573819e-05
-1.46313270542996e-05
-3.10443940690912e-05
-2.822747044854e-05
-4.37697257340803e-05
-3.91882802963396e-05
-1.56284706140168e-05
-3.21318059832251e-05
-4.03090425612823e-06
-4.53506941843997e-05
-2.44401569377733e-05
-4.15608228052188e-06
-1.82811079075287e-05
-3.35988114300314e-05
-2.98612456525663e-05
-1.8523387468267e-05
-2.27426297110883e-05
-2.33328051806417e-05
-2.10667812395616e-05
-1.16229765492621e-05
-1.94922184318034e-05
-2.46553394862486e-05
-1.56521262847232e-05
-1.41880126959072e-05
-1.90456877660203e-05
-2.21438902177664e-05
-2.61150833763891e-05
-9.16332727784357e-06
3.34207607101338e-06
-2.28880057527441e-05
-2.5217171219785e-05
-2.46859276562565e-05
-3.69141213864821e-05
-2.64246006296993e-05
-2.40024066886698e-05
-2.70243887822757e-05
-3.98183409760488e-05
-3.27506166263762e-05
-1.54294740917226e-05
6.55157801493618e-06
-1.10404548337409e-05
-2.18808219795692e-05
-3.72233151661258e-05
-2.06284213876623e-05
-1.39535804942916e-05
-5.84483631777451e-06
-1.82059850834497e-05
-1.03396953642588e-06
-3.93621839866531e-05
-2.52017768200472e-05
-2.82390256174069e-05
-2.83372922244443e-05
-1.67397899417538e-05
1.02543320843378e-05
-2.22441687239222e-05
-1.08633640612416e-05
-1.67251774535552e-05
-3.29713676363562e-05
-2.96249065809513e-05
-2.53911186222199e-05
-8.64517107020841e-06
-1.87472185609665e-05
-1.76100480588897e-05
-3.60498500092894e-05
-1.12086491123368e-05
-1.37783990706693e-06
-2.91481461527208e-05
-2.86216583391096e-05
-1.39503408463723e-05
-2.07698519862952e-05
-1.52117194217831e-05
-2.39948554767327e-05
-3.3464810895378e-05
-9.17257669823832e-06
-3.10836274785354e-05
-2.80816697758187e-05
-2.36973849648461e-05
-1.049488084258e-05
-2.48376222828078e-05
-1.72944644592705e-05
-3.55622483904564e-05
-4.79259192145764e-05
-2.93381657531105e-05
-3.00392639663284e-05
-7.17275561887446e-06
-4.98524464888456e-05
-1.86116932121138e-05
-2.63740461046803e-05
-3.44185863958418e-05
-1.54670764975987e-05
-1.74991812650477e-05
-8.43159592324467e-06
-2.5940146030945e-05
-2.53513742203759e-05
-1.64053975240504e-05
-3.87874053597381e-05
-1.49373943623769e-05
-9.53689023999e-06
-5.08911671931533e-05
-1.51088519902876e-05
-4.11679246787916e-05
-1.01652134509209e-05
-3.04965359828722e-05
-1.91482224823027e-05
-1.4051846028159e-05
-2.05563067103859e-05
-2.48860020877192e-05
-2.98880237455602e-05
-1.32120232317889e-05
-2.07230818865805e-05
-3.74329380406434e-05
-2.30011787325271e-05
-3.01699935812561e-05
-4.04784190234444e-05
-1.04622265011185e-05
-4.96300746534301e-06
-2.39854387252231e-05
-1.43530405450066e-05
-5.50003471916093e-06
-8.43325985764343e-06
-2.59782428873215e-05
-2.27118752644941e-05
-2.43516162578287e-05
-7.78506608087832e-06
-1.27933450987489e-05
-4.73119235255719e-05
-2.17981708926674e-05
-2.92991529386416e-05
-2.86181214912561e-05
3.86419953067883e-06
-4.54285842219878e-05
-4.05025557445599e-06
-2.37567362347793e-05
-8.42227713744453e-06
-1.68763560270304e-05
-2.25697251421665e-07
-2.68692303474506e-05
-5.93250776332694e-06
-2.41792624325614e-05
-2.57940177797968e-05
3.27925504959033e-08
-2.57196983269587e-05
4.72770022448928e-06
-3.88453067142449e-05
-3.18647450850942e-05
-2.82596637235916e-05
-2.11910045019634e-05
1.18956341754556e-06
-3.28510514277463e-05
-2.02032554979508e-05
-2.91859883476051e-05
-1.12437953996687e-05
-2.64849561309403e-05
-3.63601231634438e-05
-3.25931768098178e-05
-2.39174634438258e-05
4.34431139493867e-07
-1.92231177529589e-05
-1.79952629279065e-05
-1.90218891776039e-05
4.06824655023303e-06
-3.57734122383523e-05
-2.6102535669466e-05
-8.69108158771461e-06
-5.30042569883263e-05
-4.18137139227104e-05
-3.05163536291556e-05
-8.64546354948979e-06
-3.12152810463869e-05
-2.78035659655095e-05
-3.22248189934337e-05
-5.10947643399348e-05
-2.00014682047816e-05
-1.88350371877761e-05
-3.94330799392402e-05
-4.85889038881859e-06
-3.24530009767561e-05
-2.22197416321058e-05
-1.29416731476517e-05
-1.44945239940924e-05
-1.51763251390589e-05
-3.44533050966823e-05
-4.18329270640457e-05
-2.17075355208007e-06
-2.8745175266741e-05
-1.2797380731506e-05
4.42061325076761e-07
-3.42700372627108e-05
-6.05984910797537e-06
-1.83622714822751e-06
-2.83095627154371e-05
-3.3034058460213e-05
-1.79375482715063e-05
4.97378439608444e-06
-1.20913426368859e-05
-2.28243796677062e-05
-2.61520334575114e-05
-6.08692457203672e-06
-2.95510365292219e-05
-2.14113157976995e-05
-1.1929355438316e-05
4.81054974467178e-06
-2.17594505262208e-05
-4.16146598014247e-05
-4.48382694871923e-05
1.05671135019591e-05
-2.79045720617257e-05
-1.33931396011542e-05
-4.51130255902229e-06
-2.36779178774959e-05
-2.10425208942317e-05
-3.65517848341872e-05
-1.4162181831944e-05
-1.75336039966532e-05
-3.59368716931922e-05
-1.20748618292178e-05
-1.23037243272067e-05
-2.79085033989287e-06
-1.63056688921344e-05
-5.29204935149253e-06
-3.01239020212152e-05
-4.45820166744062e-05
-2.244800266965e-05
-3.86129685975519e-05
-4.52280604781673e-05
-6.79346791693024e-06
-2.90209379015364e-05
-2.91081813287153e-05
-2.49064457925223e-05
-2.62286175734519e-05
-3.50489085934982e-05
-2.86358851958292e-05
-3.77992460283799e-05
-3.71877061217563e-05
-1.83144374454921e-05
-2.78283258501298e-05
-1.87474475898125e-05
-4.12487503860152e-05
-2.32201287627295e-05
-2.63348024322797e-05
3.2131033322864e-06
-2.85542998219723e-05
-3.99643515131753e-05
-2.73105783756658e-05
-5.74568163614644e-06
-3.63755963202081e-05
-6.09771509242751e-05
-3.43592943762206e-05
-4.79260641518325e-06
-2.00777294528965e-05
-2.04519746696843e-05
-1.01006166673947e-05
-2.35415640221968e-05
-1.12269103061242e-05
-6.60146460498154e-06
-1.93680367367925e-05
-1.73754186764166e-05
-1.83641400163418e-05
3.48703750885375e-06
-2.05906572694751e-05
-7.11190550884789e-06
-8.2863398082565e-06
-1.3677174987384e-05
-3.47439909591258e-05
-1.81418088268301e-05
-4.54507071158545e-05
-3.87375286687392e-05
-4.12538101573015e-05
-4.66672761216039e-06
-2.82835288208855e-05
-2.33209288670011e-05
-4.50053952867898e-05
-4.21415381884061e-05
-1.29880140456733e-05
-1.12685084026668e-05
-3.65994315743205e-05
-3.20391084048855e-05
-1.47816320620603e-05
-1.98484416917541e-05
-1.81768986429393e-05
-2.61466346845271e-05
-1.34430664879988e-05
-1.57935066251102e-05
-2.3323583697531e-05
-2.54578894980463e-05
-2.04826472742296e-05
-3.7560277973641e-05
-1.63672287478771e-05
-2.68457819107906e-05
-3.12130795730232e-06
-3.51036612960913e-05
-3.51949650766955e-05
-2.65408114666474e-05
-1.01031344296043e-05
-2.1917696114182e-05
-1.59137450663959e-05
-4.79760364792879e-05
-2.18321735469628e-05
-1.09353653227613e-05
-3.2799853957999e-05
-1.19265777500372e-05
-3.04629008605884e-05
-1.64009546103338e-05
8.05398024688739e-08
-1.54056667278403e-05
-2.0427766509296e-05
-1.54603642842751e-05
-5.30180202639644e-06
-2.77286607835463e-05
-4.024157352566e-05
-2.18600722742741e-05
-7.64922609002861e-06
-2.23811260941084e-05
-9.97383938371932e-06
-3.27336279536503e-05
-8.66498351518919e-06
-2.75607109647736e-05
-2.98909111820608e-05
-1.3652732885439e-05
-1.41179671505055e-05
-2.35980298422984e-05
-2.51490800782287e-07
-3.47096650805797e-05
-2.2658576629772e-05
-1.93159588495621e-06
-1.43491215325579e-05
-1.77560103281309e-05
-2.25822251148909e-05
-2.93259319323191e-05
-3.89176887816094e-05
-1.76939354736071e-05
-2.51961029038282e-05
-1.38846166301042e-05
-2.49225863319775e-05
-1.64346579400185e-05
-7.48039241385161e-06
-2.99161148618117e-05
-3.66134786659887e-05
-2.13860568209259e-05
1.30343107498657e-05
-3.26027222494638e-05
-2.34533639339576e-05
-1.79827172227228e-06
-1.68910988967732e-05
-1.90715780487094e-05
-4.00481117744724e-05
-1.97172734025467e-05
-1.97504053826026e-05
-1.35686799856629e-05
-1.71429405481139e-05
-2.67988354289343e-05
-1.56339710943062e-05
-3.89999865065347e-06
-2.13658252437678e-05
-1.45503920195137e-05
-3.11819198453782e-06
-4.99954319883753e-06
-2.19241214556663e-05
-2.14272484985589e-05
-3.30484141924626e-05
-1.28220512915037e-05
-1.82260248357132e-05
-2.21559173071683e-05
-2.777561166627e-05
-3.41854285370884e-05
-3.24851511599809e-05
-1.49235741810729e-05
-1.87844055477217e-05
-4.69775441704244e-06
-2.54532968694865e-05
-5.59364197475484e-06
-2.60217951427608e-05
-5.0600933022131e-05
-2.70026954074075e-05
-1.99036997648671e-05
-1.20389743527395e-05
-2.98641929087904e-05
-9.03994861529519e-06
-3.40628777730094e-05
-3.79683056426555e-05
-1.67694622263967e-05
-3.6612087394035e-05
-8.50738262859703e-06
-1.33643899368029e-05
-3.20920054097604e-05
-2.04339878860216e-05
6.40565563650753e-07
-5.65340779868402e-06
-2.45523554519671e-05
-1.83609747000213e-05
-2.47087616642199e-05
-1.88432450187686e-05
-3.10143145859138e-05
-2.29262483767642e-06
-1.7966949768829e-05
-1.71228913773875e-05
7.06881491482838e-06
-2.25114067505473e-05
-1.23335902326169e-05
-5.60069726866642e-06
-1.04247831638381e-05
-1.77484326211756e-05
-4.34743697055665e-06
-1.87124592600283e-05
-3.33847128392451e-05
-1.26808803868413e-05
-1.87459285414996e-05
-2.53087075422125e-05
1.99475240292157e-06
-1.11715493782648e-05
-1.13002184048407e-05
-1.52244926289894e-05
-1.87621649997664e-05
-1.89530329693196e-05
-1.81486693142542e-05
-2.80728373830038e-05
-4.26907906006617e-05
-2.40101016199058e-05
-9.03836773332856e-06
-1.89965122245271e-06
-1.37687280841157e-05
-2.13613854206745e-05
-3.27319334901767e-06
-2.41848907799451e-05
-1.73271354287892e-05
-5.28928333936732e-06
-1.57375952657534e-05
-5.58268218270868e-06
-2.41194223728068e-05
-2.88319828187685e-05
-2.3958454313211e-05
-2.7900245544398e-05
-1.99394601507399e-05
-1.91800256977194e-05
-1.17383562248158e-05
-2.99014355305177e-05
-3.77181991538433e-05
-3.36327678410992e-05
-1.54565701233306e-05
-3.18361420535787e-05
-8.97314178419661e-06
-2.27189146347452e-05
-2.3084491037354e-05
-1.41172339425002e-05
-3.57537372029528e-05
-6.48853140322992e-06
-1.34333038611382e-05
-3.60188864602438e-05
-2.76435482175685e-05
-2.5556467340487e-05
-1.61775247271395e-05
-3.52146203511606e-05
-1.17923991792821e-05
-1.21820818714803e-05
-1.41511755180931e-05
-2.53821873558825e-05
-4.75654893933993e-05
-2.22961396729715e-05
-1.56641814984678e-05
-8.30565449518508e-06
-1.42325251907106e-05
-4.11522341984231e-05
-2.66298372531991e-05
-2.32351748132954e-05
-2.48801176515302e-05
-2.58970594514292e-05
-1.14417024671614e-05
-1.0762502919905e-05
-3.71849637656072e-05
-3.11494769244404e-05
-3.57178101528425e-05
-2.0734920766193e-05
-6.59145603740627e-06
-2.68946825776368e-05
-3.04589393443738e-05
-1.15253814407934e-05
-1.89608871637811e-05
1.84350237321474e-06
-3.49805877755048e-05
-2.83847293149438e-05
-2.70641011341553e-05
-1.5069459003348e-05
5.46888138796939e-06
-1.64202564899623e-05
-3.29780461846175e-05
-4.79190000442104e-06
-1.30224745612517e-05
-3.99354692149249e-05
-2.43915853969164e-05
-1.40168979552572e-05
-2.09559572117444e-05
-2.18062522508026e-05
-5.13575864308849e-05
-2.10081857626994e-05
-3.36924665004022e-05
-1.91142020622188e-05
-2.23963554279767e-05
-2.06666041209907e-05
-8.46019303375968e-06
-1.25861755923393e-05
-3.98608765455529e-06
-2.88984805983956e-05
-4.03216220809794e-05
-2.50059201518776e-05
-9.63028490794236e-06
-4.97774405820511e-05
-3.13303760112374e-05
-2.66247102116011e-05
-2.26023790780908e-05
-1.4699603791706e-05
-1.91919355181927e-05
-5.43302003343356e-05
-1.79286773079142e-05
-4.5592920347718e-05
-1.60556865639255e-05
-8.00919151156938e-06
-3.44287383121578e-05
-4.73915930806358e-05
-1.02537323310634e-05
-3.06502248122107e-05
-2.15046991135045e-05
-5.80339251840669e-05
-7.69471508006944e-06
-1.09208377130605e-05
-3.10987323882614e-05
-2.78455559378172e-06
-2.18943213140321e-05
-1.60918623208675e-05
-1.83232753755816e-05
-9.18846368914128e-06
-3.51059141650772e-05
-1.07671819942773e-05
-2.77510772512573e-05
-4.34179995457138e-05
-2.23974429076204e-05
-3.02704795397123e-05
-2.62289825150804e-05
-8.2463838186388e-06
-9.59326749938869e-06
-1.05925334771842e-05
-4.33284495339546e-05
-1.89766065823088e-05
6.49961901370849e-06
-2.42515712328387e-05
-3.97002363834793e-05
-2.15562774042669e-05
-2.12150246561909e-05
-9.31585536061643e-06
-2.36301212747155e-05
-7.41388018222617e-06
4.52433773383026e-06
-3.21888681137145e-05
-4.38975052730332e-05
-9.29581819385113e-06
-7.49916743513874e-06
-1.22510816087487e-06
-2.44362039974746e-05
2.97005001031054e-06
-7.84829962401632e-06
-2.72268447367524e-05
-2.35839939946636e-05
-1.80058497644241e-05
4.01940178238553e-06
-2.37445290222525e-05
-2.42287785260929e-05
-2.09613428963757e-05
-1.18925488431269e-05
-3.11368864207551e-05
-3.06734327493494e-05
-4.29895544190353e-05
-1.84326598375314e-05
-1.17735284983333e-05
-1.42679354539062e-05
-3.40917539188596e-05
-2.62120441286552e-05
-1.82358102419238e-06
-3.30423931311965e-05
-2.72341211129337e-05
-2.70082948126502e-05
-3.81047860211322e-05
-2.08136553888979e-05
-3.6465099514733e-05
-2.68428920102956e-05
-4.41712752798442e-06
-6.58067202095826e-06
-5.33792277538481e-05
-1.35028439120232e-06
-4.0287459984657e-05
2.15889509289157e-06
-3.05749889388173e-06
-3.63987626950874e-05
-2.17658985578794e-05
-1.23538428802971e-05
-3.26816540839154e-05
-2.40079765871633e-05
-2.68906540334369e-05
-3.27584622325402e-05
4.06585815894218e-06
-3.35801592806298e-05
-9.40407649549044e-06
-3.52808207043019e-05
-4.37134289607093e-05
-3.45281675275502e-05
-1.14896305215617e-05
-1.04705540418058e-05
-1.85479972677909e-05
-1.11739456456334e-05
-2.75234168513871e-05
-1.63824323370809e-05
-1.9450512947704e-05
-2.95867885085001e-05
-2.59121332726162e-05
-2.18206876522858e-05
-1.29989908544025e-06
-1.06233162390199e-05
-2.13121656008389e-05
-2.31008291193791e-05
-5.77893200086031e-06
2.90048096134704e-06
1.39812584634752e-06
-2.77603901631778e-05
-1.98687604323628e-05
-2.07120407904559e-05
-2.08838743093304e-05
-2.17634131053941e-05
-3.10047635972382e-05
-1.91724319655198e-05
-5.52735760726695e-06
-4.84263581203988e-05
-6.03134697608567e-07
4.00899345764349e-06
4.13684037897447e-06
-8.4256861318752e-07
-1.71369391713352e-05
-2.70463633699631e-05
-1.33893642008713e-05
-1.66989933076896e-05
-1.87239885840466e-05
-1.50494129139596e-05
-1.48120041811616e-05
-1.01363780433213e-05
-2.12473832804128e-05
-2.11027802632475e-05
-8.45621250099329e-06
1.3007436431981e-05
-4.30653397941007e-05
-7.10763357121004e-07
-2.45368925795382e-06
-4.19042010315289e-05
-2.72865159659181e-05
-1.33611794667828e-05
-8.84917943392227e-06
-2.64241950772113e-05
-3.88138444136057e-05
3.79596172026554e-06
-2.7179258115487e-05
-2.24198189551895e-05
-3.45212632044009e-05
-2.83996716226043e-05
-1.79768058284481e-05
6.33142798932554e-06
-9.52748794620185e-06
-2.80626007307464e-05
-1.15846460574279e-05
-6.59833034947616e-06
-4.17864533058369e-05
-1.53815097156276e-05
-1.9838014519311e-05
-2.49889364159241e-05
-5.35066762470669e-06
-3.22802806409004e-05
-1.6605449557855e-05
2.10834024118025e-05
-1.95345717933366e-05
-4.01454330682355e-05
-1.12488956806945e-05
-2.05371250659163e-05
-2.10085115087583e-05
-2.4091181047235e-05
-1.71635622842963e-05
1.33482787228869e-07
-5.66984624803475e-05
-2.83949688735676e-05
-5.6508928715281e-06
-2.2819584690744e-05
2.07143834420323e-07
-3.61983388095495e-05
-2.60606214013276e-05
-2.2551049348349e-05
-1.25824560247129e-05
-2.14422411514169e-05
-1.1914302913082e-05
-3.33285505905496e-05
-1.77596604271875e-05
-7.21883768314826e-06
-1.26984438004867e-05
-2.67446727520586e-05
-3.16669866378036e-05
-3.15140499329306e-05
-5.80042768720337e-06
-5.25087485507881e-05
-1.34229583540249e-05
-1.92801690020019e-05
-1.78480449058409e-05
-9.09492800948472e-06
-1.95810374374152e-05
-1.1224733103194e-05
-2.66541068221156e-05
4.57557139902275e-06
-1.08271516467745e-05
-9.4787323430965e-07
-2.17752628321851e-05
-1.01900143860963e-05
-1.55023793122335e-05
-2.71393285705294e-07
-1.7555179418759e-05
-3.7022072224925e-05
-2.39276314421534e-05
-1.71950185797729e-05
-2.0412404723049e-05
-2.14899747114603e-05
-2.30479946654528e-05
-4.86015893207682e-06
-1.85482415129261e-05
-1.93319537662196e-05
-5.25470991429431e-06
-2.81984608243824e-05
-4.07781897287206e-07
-2.13359625562587e-05
-8.85373244789434e-06
-3.07440621037071e-05
-3.19078763071074e-05
-1.03781859671377e-05
-8.58934485061111e-06
-2.70294041075529e-05
-2.64113695621727e-05
-1.29574267379958e-05
2.25277783738967e-06
-1.56781377518742e-05
-3.08617173687782e-05
-2.97184988374283e-05
-1.34201486468008e-05
-1.22321648685948e-05
-2.61513692541271e-05
-2.64644119178159e-05
-1.9947578853404e-05
-3.14216030686163e-05
-3.65785050295915e-05
-1.22071085145007e-05
-1.66279160205445e-05
-9.99003796054552e-06
4.36941655820931e-06
-4.21149612710862e-05
-1.2725805239927e-05
-2.1364775068686e-05
-3.61027033242842e-05
-2.76515353241671e-05
-8.22103806703259e-06
-1.60586095091112e-05
3.47254916273837e-06
-2.51818234321266e-05
-2.34540610628653e-05
-2.75956005105657e-05
-3.12778351901346e-05
-2.22585999343821e-05
-5.43594305020997e-06
-4.0544089534102e-05
-2.07473516489797e-05
-3.57851042199829e-06
-1.95772646125475e-05
2.29418732428347e-06
-3.94947188133048e-05
-6.96107714260117e-06
-4.07023611594802e-06
-1.58189616948439e-05
-1.49097403761562e-05
-1.65870058654597e-05
-1.62339277626129e-05
-1.63902749353082e-05
1.82684401215153e-06
-1.46911306317802e-05
-3.43231431075333e-05
-4.51356227314145e-06
-2.1538144437929e-05
-1.61195456315599e-05
-1.53917889331494e-05
1.11034645164582e-05
-1.36427111915134e-05
1.34484864943359e-05
-2.27029090373372e-05
-2.58821707317139e-05
-6.18732037270862e-06
-1.33620975792477e-05
-1.56998495883329e-05
-2.46857256402064e-05
-4.14656286361577e-05
-3.90777379539697e-05
-4.27736413969107e-06
-2.29246308558936e-05
-1.49561458446353e-05
-1.55192911708876e-05
-1.06234075209666e-05
-5.68705837119812e-06
-1.12702445351472e-05
-3.72339518114525e-05
-1.283662771001e-05
-1.61196596067708e-05
-2.50362414345884e-05
-2.94856698303983e-05
-2.09436353667482e-05
-2.4463159380778e-05
-2.06083039209435e-05
-2.47184490570013e-05
-1.36862423893113e-05
-1.6682980923324e-05
-2.4297282670142e-05
-3.52565064888767e-05
-1.55708644367148e-05
-2.38365589995331e-05
-1.78911433958063e-05
-3.86463183667981e-05
-1.8640113151838e-05
-2.6147778922673e-05
-1.98966565826365e-05
-1.42408082697718e-05
-2.16517852633997e-05
-9.47601263848936e-06
-2.3309784420286e-05
-3.05447925548264e-05
1.10356727450013e-06
-1.40533536102813e-05
-2.09487807559782e-05
-3.74868098217486e-05
-1.49121063209885e-05
-1.40824142570169e-07
-1.7223231197265e-05
-2.48533659452555e-05
-1.48749956725992e-05
-5.74825115431389e-06
5.96879868484351e-06
-3.14365638289854e-05
-2.5475157414353e-05
9.25585106213604e-06
-1.64142295962962e-05
-4.36537738457958e-05
-1.53497244420281e-05
-2.12778574622871e-05
-1.11803452250425e-05
-1.12006729031928e-05
-3.0464270363217e-05
-1.28147228207008e-05
2.41167134291837e-06
-6.92814769182113e-06
-1.53988076608033e-05
-9.69696461053533e-06
-2.2040641773116e-05
-2.46813993615804e-05
-1.64868862855411e-05
-4.54949777533316e-05
-3.22110213931104e-05
-1.96537871438931e-05
-3.25200247732609e-05
-2.98085312451804e-05
-3.12104729636746e-05
-1.07111974607944e-05
-4.29154818329661e-05
-7.33404153970421e-06
-1.7854379263174e-05
-5.48847779084693e-06
-3.79234465730823e-06
-1.6397391903209e-05
-2.89061436413478e-05
-4.94411659190787e-05
-2.74165749524534e-05
-3.37237541462359e-05
-3.15322058070484e-05
-4.18114660046524e-05
-1.6385675089155e-05
7.67314936552201e-06
-3.32207778622645e-05
-1.43004233724242e-05
-1.67068306034394e-05
-2.40860156470773e-05
-2.9814739512998e-06
-1.341287896585e-05
-5.77679658434996e-06
-2.98862714310785e-05
-9.8056696660903e-06
-4.28171056242791e-06
-3.09066783219801e-05
-2.71202854836651e-05
-2.90750711262313e-05
-2.75033985197095e-05
-2.48522614789779e-05
-1.06740668932966e-05
-3.33284233107531e-05
-1.21689308565161e-05
-9.58238006528572e-06
-2.59193550983799e-05
-1.80484708013072e-05
-7.85685052409705e-07
-1.86061735295665e-05
-1.10509093534545e-05
-3.42636397559623e-05
-1.93425180170131e-05
-3.67104408491978e-05
-3.47895920577708e-05
-1.92080205631257e-05
-2.3794046338713e-05
-2.40065793712619e-05
-2.38047004347697e-05
-1.1533980222634e-05
-1.94641659811504e-05
-2.85842692135717e-05
-9.25170851893715e-06
-8.61430915415784e-06
-1.76637807637668e-05
-3.30532856233699e-05
-1.16729479030665e-06
-1.54369781928909e-05
-2.35383585186917e-05
-2.98699068645116e-06
-1.71483499580732e-05
-2.03844439060001e-05
-3.48211959432691e-05
-2.80056817865672e-05
-2.01915838352823e-05
-1.65259089410426e-05
-2.4333996713116e-06
-1.91703134388389e-05
-1.40877234489152e-05
-2.59783292286075e-05
7.09885879725031e-06
-2.12178924700787e-05
-2.10990350629742e-05
-2.51067819311337e-05
-3.36276372669941e-05
-3.35839243009235e-05
-7.35352729013484e-06
-2.40605629743341e-07
-1.95116330029334e-05
-2.22858155653013e-05
-1.84525279645053e-05
-1.89745692055213e-06
-2.07613065767012e-05
-1.33386985773282e-05
-1.0067946976614e-05
-4.92601154285767e-06
-2.40779752862131e-05
-3.97806730653194e-05
-2.13704078108144e-05
-1.88190775377907e-05
-1.63331643369178e-05
-1.62413829917997e-05
-5.03399397823891e-06
-1.58745628323701e-05
-1.15863135273914e-05
-1.584329600791e-05
-2.17242140444927e-05
-2.75541904087751e-05
-1.71133180014842e-05
-4.35444243004652e-05
-1.87152761197249e-05
-3.40892559362455e-05
6.25327032585336e-06
-1.76438208179305e-05
-1.55305574685739e-06
-2.71305132835729e-05
-3.13455689649943e-05
-4.29854280745242e-06
-1.65415132587387e-05
-2.18464164719782e-05
-2.63209520968276e-05
-2.12351061149269e-05
-2.14113284497053e-05
-1.26300042524737e-06
-3.19201006329496e-05
-3.56490250707062e-05
-1.28696352815473e-06
-2.45993278472659e-05
-3.04583254136307e-05
-6.33143514376045e-06
-2.79903966921189e-05
-3.03754798221493e-05
-2.69504173651092e-05
-3.39920179638387e-05
-3.3710866965753e-05
-2.43689906001374e-05
-2.96174114363446e-05
-4.64321220110992e-05
-1.02461211034913e-05
-1.17147648024964e-05
-2.21890106277038e-05
-3.33546786892215e-05
-3.03950990631225e-05
-1.35102390778993e-05
-4.42275060713338e-05
-5.06041711552602e-06
-3.81367377252982e-05
-2.22373890232743e-05
-1.35712395875341e-05
-2.25154871167066e-05
-1.15681981782416e-05
-1.85079089035162e-05
-2.07721444035751e-05
-1.33005037549347e-05
-4.03344854616453e-05
-3.99324730266772e-05
-1.45484295642153e-05
-1.05885894020643e-05
-1.73340028021734e-05
-1.80462162214389e-05
-1.46264630174797e-05
-2.19039107048192e-05
-1.86201046024433e-05
-1.12837171401456e-05
-1.3602563538938e-05
2.21497779585212e-06
-5.96638075676663e-06
-2.04154014323409e-05
-3.03975044714122e-05
-3.28278227955567e-05
-1.33196081725134e-05
-1.77557047739553e-05
7.23038192197482e-07
-2.35791080476292e-06
-3.0686506547895e-05
-3.87038649311235e-05
-1.55427788516824e-05
-3.84651581478091e-05
-8.96515046177225e-06
-1.85583690369812e-05
-2.90631358758548e-05
-1.36846949234222e-05
-1.66560499804277e-05
-3.7467727511539e-05
-1.62913104141673e-05
-2.27862799250298e-07
-1.49169672565914e-05
-2.12746028786987e-05
-2.16896612842682e-05
4.57170769220084e-07
-2.45879657705616e-05
-1.84348599659889e-05
-9.24655541384079e-06
-6.80665124062193e-06
-3.08113421129629e-05
-1.56428493952486e-05
-3.2476650424633e-05
-1.18899904827379e-05
-9.90229509352186e-06
-7.41861351977417e-06
-1.00919114284689e-05
-3.44656865647713e-05
-2.71380410435453e-05
-6.97504641626084e-06
-1.93911256820099e-05
-2.469521216746e-05
-1.36892086474804e-05
-3.3481426087592e-05
-3.47078375143902e-05
-3.11612480526285e-05
-1.06311218404208e-05
-2.40295772250684e-05
-6.18646428947268e-06
-7.88745878631546e-06
-1.60621244333165e-05
-1.83066751650735e-05
-1.51801268259372e-05
-2.73552549866314e-06
-2.21162472410495e-05
-3.36307100151476e-05
-2.52088452172956e-05
-1.71525846864467e-05
-6.41311671040935e-06
-1.97474820750398e-05
6.90815249043855e-06
-2.71804550778807e-05
-5.71421753878405e-05
8.39189026593245e-07
1.70323235341055e-06
-2.06131920165035e-05
-1.18740560126879e-05
-3.58637038878525e-05
-2.57271283632818e-05
-4.2291250178599e-05
-2.01142158627253e-05
-8.63684712355657e-06
-1.07648936135264e-05
-2.11578843695928e-05
-2.73222320758472e-05
-2.930134938975e-05
-2.17578863677704e-05
-3.43751424510115e-05
-1.68060331851559e-05
-2.96083224365282e-05
-3.5904315494294e-05
-2.75631820883452e-05
-1.88450297194429e-05
-3.54603551233975e-05
-1.68572061572286e-05
-4.01344374919226e-05
-3.73581669143451e-05
-2.5064160258143e-05
-3.86232316193708e-05
3.70347298092401e-06
-4.74568453692275e-06
-1.85371122190735e-05
-2.60107266222324e-05
-1.50107177747647e-05
-1.72436923391228e-05
-1.21082794938094e-05
-8.07607450024373e-06
-7.21235960299457e-06
-2.34513817800869e-05
-3.18774667506816e-05
-1.20869204893112e-05
-2.49340085521446e-05
-1.18083446103588e-05
-1.31967774833e-05
-2.21515399190623e-05
-2.40118192843668e-05
-4.8434838793509e-05
-2.87901560789431e-06
-3.33302811181043e-05
-1.3858669377467e-06
-2.8365923626474e-05
-1.94033511216625e-05
-5.40868304669454e-06
-2.42969417877609e-05
-4.63064566734205e-05
-1.7784962348237e-05
-2.16411692949635e-05
-3.04235598200784e-05
-1.54700855395747e-05
-1.14019125491127e-05
-3.61139343568123e-05
-2.09658400056805e-05
-2.61858168690221e-05
-2.09917598915716e-05
-1.75184100111035e-05
-3.96696143896e-06
-2.54060355430423e-05
-4.6122720155568e-05
1.24831000813339e-06
-3.79816420587003e-05
-4.24369115637062e-05
-3.26735156730649e-05
-3.29860054773644e-05
-3.07079719572826e-06
-1.21612585955272e-05
4.81052109506172e-06
-2.48043814520784e-05
-9.64796170040113e-06
-3.59975519479205e-05
-2.57589407063744e-05
-1.46377533559735e-05
-1.8637695691452e-06
-4.35162490805027e-05
-3.94127947876854e-05
-2.18811771511848e-05
-2.26106126731448e-05
-9.08374838602219e-06
-3.01848766901295e-05
-2.50004411271686e-05
-1.24220767944948e-05
-6.3572531579528e-06
-1.59655908762119e-05
-1.25912186174942e-05
-2.3093846303225e-05
-2.40852659977217e-05
-3.02455213844811e-05
-2.73794999648294e-05
-2.35430753213892e-05
-3.96436903357795e-05
-4.3951128109158e-05
-2.64283504898194e-05
-6.00320194823869e-06
-2.1627256299179e-05
-1.16297117634672e-05
-1.10000489250902e-05
-2.34093048854871e-05
-2.45510572731763e-05
-1.62365111350258e-05
-7.10583273012543e-06
-1.85126144394573e-05
-4.07039831329207e-05
-2.88818956090896e-05
-8.0165813776879e-06
-1.50035763945763e-05
-4.44434783175392e-05
-3.7344040540294e-05
-2.96589782752253e-05
-3.24346330831373e-05
-2.53348253554589e-05
-1.69439553847907e-05
-6.18966406698563e-06
-1.3477582461096e-05
-1.25453391678122e-05
-1.44614099085933e-05
-5.26205097179112e-05
-2.93145643140842e-05
-6.48937787560662e-06
-1.76060644218189e-05
-3.68908646355248e-05
-9.05296826013392e-06
-8.57599627877036e-06
-2.85242553918041e-05
-2.27930844735685e-05
-2.80373089615065e-05
-9.31632705689316e-06
-2.04959350622646e-05
-2.71169746332688e-05
-1.01583310255385e-05
-3.28629637758897e-06
-1.25288724667658e-05
-4.66677657257964e-06
-2.23424158427445e-05
-3.15421960010878e-05
-5.23542915470508e-05
-1.66368979356056e-05
-1.78735675167251e-05
-4.54297742923273e-06
-1.60922614831861e-05
-2.80673542396105e-05
-1.14383310402725e-05
-2.28387158133668e-05
-1.92220670271423e-05
-4.30208070769426e-05
-1.69384761092056e-05
-2.49669031833958e-05
-5.13048388237996e-05
-1.68574119609905e-05
-3.39843141688172e-05
-2.37548024533032e-05
-1.17003545639495e-05
-1.31090635110891e-05
-1.51135348775606e-06
-1.28772868371816e-05
-1.5740878410179e-05
-1.55300784327096e-05
-1.5981094870912e-05
-1.37889718219799e-05
-3.34749297462784e-05
-1.90925221436686e-05
-3.68760502524092e-05
-8.71965284526405e-06
-2.04838004022372e-05
-3.32062427138231e-05
-2.28409615101881e-06
-1.60236076082735e-05
-2.314925170187e-05
-3.11126236830995e-05
-2.9712014744273e-05
-3.70832693067685e-05
-1.33358957828424e-05
-1.88326240131738e-05
-7.59406144723199e-06
1.02820026334221e-05
-2.78667298389166e-05
-2.50812941444101e-05
-2.39670204949889e-05
-1.48649488456632e-05
-1.8020375136978e-05
-1.6403262717114e-05
-3.42561736477806e-05
-5.07170774644698e-06
-1.85207699305204e-05
-2.05117504637066e-05
-1.55136683538421e-05
-1.02954779026404e-05
1.32313095626711e-05
-1.86782585340586e-05
-4.96109896829127e-05
-3.05560058438878e-05
-3.28018880199635e-05
-1.8901127784939e-05
-2.41851515330698e-05
-9.36132433733905e-06
-4.5099525679126e-05
-3.24626867965804e-05
-2.50139626394966e-05
-2.39060556718557e-06
-2.42548210503704e-05
-4.38410560364057e-06
-2.0286445627796e-05
-1.10433416267253e-05
-2.21332742019843e-05
-5.80741242450982e-06
-3.18752586618811e-05
-3.24835285697136e-05
-3.91900765093938e-05
-2.20993856522451e-05
-3.80223529922221e-05
-1.25230391759129e-05
-2.56466101741863e-05
-3.8872423748139e-05
3.58084070394013e-06
-2.92174838895185e-05
-1.66757445877041e-05
-1.7937008669202e-05
-2.22710559140192e-05
-1.1017775861173e-05
-1.19378984723742e-05
-1.4445918809795e-05
-3.12239613721096e-05
-2.32521825507144e-05
-3.00666141825804e-05
-1.65167165817884e-05
-5.08972638130279e-06
-1.99503273242709e-05
-4.08522926462675e-06
-3.41636020681582e-05
-3.86194330913051e-05
-2.26014342934989e-05
-1.11481701314918e-05
-1.88739955762124e-05
-4.06219203544399e-05
-1.51232286469672e-05
-3.41102363982346e-05
-2.62553368727549e-05
-2.82413017100205e-05
-2.19475818379685e-05
-1.40460874647776e-05
-1.08669998570159e-05
-2.8594645917021e-05
-1.76691531839056e-05
-1.85221479602454e-05
3.22177305153889e-06
-2.5286449347929e-05
-3.07054119357516e-05
-2.68707570712638e-05
-9.87450933410883e-06
-9.77582287419312e-06
2.08830096584807e-06
1.41852357327797e-06
-1.23400675879365e-05
-3.25291837207789e-05
-3.21028915578252e-05
-7.18366850431512e-06
-3.54480898160125e-05
-2.4590303758096e-05
-2.02719636849044e-05
8.96097076516909e-06
-1.56408276750156e-05
2.84296081054232e-07
-1.2858070841516e-05
-1.62661802384805e-05
-2.06601163720304e-05
-2.22408455234721e-05
2.00943373307495e-06
-3.05946560382937e-05
-8.38092106787157e-06
-8.7675625534034e-06
-3.06486838168594e-05
-1.50620636325042e-05
-3.33612491847856e-05
-1.67205609473304e-05
-4.22768848656004e-05
-3.18672406788066e-05
-5.73158896841177e-06
-8.8612555286447e-06
-2.56499828883212e-05
-3.36684511204321e-05
-3.23394054115222e-05
-3.27256088952303e-05
-1.06200854971605e-05
-4.21261951326057e-06
-1.96159457384488e-05
-1.38009668208657e-05
-2.94536858743531e-05
-2.13871717011504e-05
-3.35633138987923e-06
-2.28485935231547e-05
-5.25502631428065e-05
7.17911987606034e-06
-3.17056227471612e-05
-1.48745253024475e-05
-7.7530813461261e-06
-2.25300276925972e-05
-3.15409241761146e-05
-1.26231773813497e-05
-3.89955236888178e-05
-1.16064595132498e-05
-1.61411079074461e-05
-2.65654052098842e-05
-2.93200211486074e-05
-3.72881135923458e-05
1.05357008275432e-05
-3.04710337332053e-05
-2.78520265760736e-05
-5.02702421960483e-06
-1.59018360187223e-05
-2.05651063354844e-05
-4.23781857681427e-05
-1.67818145896974e-05
-2.33181640691742e-05
4.63397953997399e-06
-2.32022934885696e-05
-3.24042024163252e-05
-4.10987664419431e-06
-1.20037250798703e-05
3.42417737760605e-06
-1.24580551187128e-05
-1.83972310142059e-05
-7.24707747939378e-06
-1.61868398038696e-05
-1.85199914796438e-05
1.64656637020619e-06
-1.07949574433266e-05
-2.51229586921381e-05
-2.92116062130114e-05
-1.43342160539615e-05
-2.21904006691144e-05
-2.53289088001002e-05
-1.71265097106641e-05
5.66486458609856e-06
-3.28362069379844e-05
-3.26655883531279e-05
-1.74015164469944e-05
-3.7298022556447e-06
-3.92633222928652e-05
3.44951112713188e-06
-1.4122515252336e-05
-2.01018602912283e-05
-2.01776701835886e-05
-3.0676692146944e-05
-2.79572488570008e-05
-1.63750800111754e-05
8.92995432270431e-06
-2.19361502958716e-05
-3.04355211220117e-06
-2.0747508909306e-05
-1.64276036381625e-05
-2.0216495307082e-05
-3.90990421467255e-06
-2.9506289572668e-05
-6.02348495525633e-06
-6.36367017602443e-06
-3.01978432718078e-05
-1.21942975444827e-05
-1.78297191961444e-05
-2.47212848928178e-05
-1.80461042620503e-05
-1.39061438371873e-05
-1.49143900889293e-05
-1.28451600236591e-05
-1.46341057682023e-05
-1.54039092994068e-05
-3.38518216880276e-05
-1.80382169424908e-05
-1.04126788794072e-05
-2.31569171019423e-05
-1.29731475788676e-05
-2.07315797065143e-05
-9.25212322480124e-06
-5.5732436005049e-06
4.59922070594514e-06
-1.24562147434634e-05
-1.30043114422839e-05
-2.86284389397787e-05
-2.04724391860601e-05
-2.97103187904119e-05
-1.44985148725107e-05
-1.82019279389905e-05
-2.84480431032742e-05
-3.3262665873763e-05
-4.65655292242042e-05
-3.43309645283604e-05
-1.61101331696939e-05
-2.72052738466819e-05
-1.87118642343173e-05
-1.46544037828327e-05
-7.62017927972518e-06
-2.60749747124837e-06
-3.03678187003197e-05
-1.29870545131966e-05
-3.12862772641013e-05
3.42554147785065e-06
-2.19842131691515e-05
-3.21089186888607e-05
-3.30396827326175e-05
-1.48004376927634e-05
-1.93317137095597e-05
-2.92343044560171e-06
-2.1327643186593e-05
-3.85938023965539e-05
-1.03348348145983e-05
-1.64597729707257e-05
-4.54885742322609e-05
-1.33411388497882e-05
-8.58478046178474e-06
-3.58566528457419e-05
-2.01465965859541e-05
-1.34330721234963e-05
-2.34255222021649e-05
-1.87558705423399e-05
-1.79539229285115e-05
-3.64946499501575e-05
-8.9215015846786e-06
-2.77212248129519e-05
-1.71925923144386e-06
-2.27863999693306e-05
-2.17626312805377e-05
-2.17256031623277e-05
-1.76165848697818e-05
5.03962011570274e-06
-1.80189875216668e-05
-1.04679250194735e-05
-2.21589139377348e-05
2.66793361837496e-07
1.01851053226235e-06
-2.77405375767954e-06
-8.71770020232438e-06
-1.89610140585731e-05
-2.52704422080642e-05
-2.08098829574982e-05
-8.21182346472913e-06
9.76878651991836e-06
-7.07683257969975e-06
-3.47005692714658e-05
-1.6681698741201e-05
-1.83655957870238e-05
2.42425253468721e-06
2.17587108740942e-07
-2.36089265513553e-05
-2.0438873677262e-05
-5.95734286896147e-06
-3.10769349951663e-05
-2.36657538318522e-05
-5.49098726155133e-06
-2.53040361227999e-05
-1.47676352525603e-05
-7.67631591005365e-06
-3.03569657729463e-05
-6.33022945420875e-06
-1.74242335758913e-05
-2.77824064493975e-05
-4.94309042629411e-05
-6.86944031577129e-06
2.18899538074647e-06
-1.15397060606832e-05
-2.07567060747753e-05
-8.63643604483822e-06
-8.89777183839533e-06
-4.76441794084008e-05
-3.78123098481619e-07
-1.15780762328201e-05
-1.7537790568073e-05
-1.65248284733697e-05
-2.53530844057261e-05
-2.86620831120239e-05
-4.7765122802527e-05
-4.26311917662905e-05
-2.67719159304896e-05
-2.94555418890005e-05
-2.69453958062393e-05
-2.35477537979016e-05
-2.10814471974443e-05
-1.81320556597667e-05
-8.01532586451637e-06
-1.26980726081566e-05
-1.46038210765846e-05
-2.05063572635419e-05
-2.71621053951782e-05
-7.08737230392998e-06
-8.98015430437334e-06
-1.67665344472327e-06
-1.30864727447635e-05
-2.71811157130358e-05
-2.83280238110401e-05
-2.75560667081259e-05
-1.19501961457153e-05
-2.61815731970242e-05
-3.36571823913263e-05
-1.48347912787003e-05
-2.12387089644236e-05
-2.94416121041426e-05
-3.34069640176813e-06
-2.19244476244625e-05
-2.83033889868624e-05
-4.4502222780328e-05
-3.10029971501671e-05
-2.31137182195069e-05
-1.89357449937697e-05
-3.8010462097579e-05
-1.38972502175832e-05
-1.59864723229532e-05
-1.86940964755072e-05
-4.54151917068419e-05
-1.95687085381952e-05
-2.72923733471591e-05
-4.24459314121686e-05
-3.05270839710464e-05
-3.94514442055246e-05
-1.43105078539973e-05
-1.85917700906542e-05
-1.19957143503464e-05
-3.31703115503246e-05
-2.05172922018356e-05
-3.42008082705811e-05
-2.79195388370132e-05
-9.6913363997318e-06
-2.99283045433098e-05
-1.890994456148e-05
-1.22425553256756e-05
-2.74899897252885e-05
-2.71715245508435e-05
-2.06951062823053e-05
-2.48663873492639e-05
-1.2619313823222e-05
-1.80867379738224e-05
-2.67879658718666e-05
-1.42192660332932e-05
-1.86515946403387e-05
-4.82179546666971e-05
-2.69211794559702e-05
-1.72375327035358e-05
-2.7926962406642e-05
-2.90013011634737e-05
-1.75893230294451e-05
-1.34458380986957e-05
-3.38003163277091e-05
-3.8534292373831e-05
-5.70134176936505e-05
-7.01008896519792e-06
-4.21195590071311e-06
-9.33584697093899e-06
-2.24091703643065e-05
-2.13631189279375e-05
-1.51651231335145e-05
-3.68785728043412e-05
-2.41761553079553e-05
-3.80486128159279e-05
-1.45261258351485e-05
-2.35630528034158e-05
-1.58669629355454e-05
-2.0480424010001e-05
-1.7938427843126e-05
-1.51196531753497e-05
-2.91655027075101e-05
-9.88323141763086e-06
-8.30185086384605e-06
-2.71702943696569e-05
-2.3858018191227e-05
-3.42437472596893e-05
-1.53845639087527e-05
-3.19943978280149e-05
-2.39336239960405e-05
-2.85460194814641e-06
-3.27165749668579e-05
-2.60996831955492e-05
-2.08834352881449e-05
-1.21405839713173e-05
-1.41604023949471e-05
4.40518775543158e-06
-2.27805657726476e-05
-4.26544633619847e-05
-2.25083495864871e-05
-1.10952117068177e-05
-3.61776442179137e-05
-8.63986275993534e-06
4.26981606756239e-07
-2.96008242160868e-05
-2.89438592624243e-05
-2.83700470092437e-05
-1.23898447581656e-05
-3.07595164604832e-05
-1.86035759562667e-05
-2.00308147633752e-05
-3.10210871484234e-06
-1.76512729886517e-05
-1.50542421866981e-05
-1.14536806018041e-05
-1.90028216125602e-05
9.55864935931485e-07
-1.45634591068725e-05
-4.3076070543538e-05
4.63548832616758e-06
-2.13320759654363e-05
-3.37652322748399e-05
-2.62209053019075e-05
-1.99274733309038e-05
-4.87407858995716e-06
-3.26018284801522e-05
-6.04709150107758e-06
-3.05949096398615e-05
-6.09343140272321e-06
-1.17374173820687e-05
-1.56449322816332e-06
-1.33700050355306e-05
-3.4750400813969e-05
-6.92332304949612e-06
-2.59228140496703e-05
-2.26478205490168e-05
-1.83488610516848e-05
-3.14611223128254e-05
1.7985127546162e-06
-1.79368836100807e-05
-1.6823121094599e-05
-6.88919801603346e-07
-2.59794603096784e-05
-2.18733765159495e-05
-3.09061953018284e-05
-1.61469858162409e-05
-2.88365644098492e-05
-1.84465886008253e-05
-1.40789093176328e-05
-1.46665978775548e-05
-2.20014835679558e-05
-2.92960939590359e-05
-1.08389176341386e-05
-1.86692514092079e-05
-3.94709365169114e-05
-2.88951669731186e-05
-1.71877448068186e-05
-3.44653894220928e-05
-3.49068150728322e-05
-1.47399946721021e-05
-1.33162703375781e-05
-1.91109211915787e-05
-3.63170383561553e-05
-1.26680805540493e-05
-8.80003416182059e-07
-3.38111982741678e-05
-3.72815389891182e-05
-3.13582635788796e-05
5.39066435554819e-06
-3.09494192488707e-05
-2.85696467776037e-05
-2.68476799377995e-05
-2.04544309161065e-05
1.30020143615926e-06
-2.86498599055365e-05
-3.4105350090991e-05
-1.26620725903285e-05
-2.0705500005423e-05
-4.47719974668349e-07
-2.46322230718677e-05
-2.61138906104508e-05
-2.19765694061712e-05
-4.13060798554682e-05
-1.5130480414173e-05
-1.39032743623251e-05
-2.82242279513294e-05
-1.49339416534918e-05
-1.6125049303627e-05
3.60957069821402e-06
-1.36224040542995e-05
-3.99241460312273e-05
-3.43223528371267e-05
-2.57662041478178e-05
-1.76283046467907e-05
-1.06306336867666e-05
-2.12787188038882e-06
-1.70962078223437e-05
-1.93805000923556e-05
-1.22862781354669e-05
-2.90395334096561e-05
-9.88814177888877e-06
-1.67357669463295e-05
-2.16421907185556e-05
-7.39200528806739e-06
-2.22678883470473e-05
-3.11769862135485e-05
-2.37906194687716e-05
-1.37835401627233e-05
-1.97195487404761e-05
-1.62940885500145e-05
-2.8269824046217e-05
-2.80152172090497e-05
-7.43989799161281e-06
-3.39582855816476e-05
-2.70181897153201e-05
-5.09977327580967e-07
-8.02387960399507e-06
-3.91238883983172e-05
-2.93319299695862e-05
-8.40405240157336e-06
-9.51124792753027e-06
6.15934770240789e-06
-1.94468721479183e-05
-1.67415249934807e-05
-1.88598939262098e-05
-1.56155669057345e-05
-1.59814868558086e-05
-1.64685108882509e-05
-1.71366174889654e-07
-2.16459813656261e-05
-1.68193018009211e-05
-8.97717499939703e-06
-8.93676700808702e-06
-3.06056615440949e-06
-3.43531672429305e-05
-2.13030241772804e-06
-1.42000605719483e-05
-2.58058984925755e-05
-3.73977821620267e-05
-1.55508235501438e-05
-5.86426603862514e-06
-3.13307772890948e-05
-1.07399291016798e-05
-3.46405109715416e-05
-2.34790590410665e-05
-2.31408688696455e-05
-2.02563277988948e-05
-2.3238282656717e-05
-2.51290908486402e-05
-6.91718823331919e-06
-3.11488064609693e-05
-3.12157228791233e-05
-1.00807807455694e-05
-1.21076928214232e-05
-1.32147597259291e-05
-3.55345042883367e-05
-1.53860766233059e-05
-1.58145832211971e-05
-2.15846613321617e-05
-3.56064983481506e-05
-2.12180306230322e-05
-2.18692761636152e-05
-5.12698379438432e-06
-7.11372376396275e-06
-3.83101544818214e-05
-3.22882148172949e-05
-1.87583341521128e-05
-2.64528980830116e-05
-1.31807214547097e-05
-2.1445197382795e-05
-4.60324813736555e-05
-3.04296575350022e-05
-2.31869071870769e-05
-1.98224156630304e-05
-3.00730057519186e-05
-5.48606494139209e-06
-2.7331378672057e-05
-1.18979503927901e-05
-1.79460572863512e-05
-2.04683647267559e-05
-1.01818719997716e-05
-3.34685210525933e-05
-4.54112069170683e-05
-5.83879242082302e-06
-3.3176978261066e-05
-3.69303971357863e-05
-2.28272948218271e-05
-7.6196869159382e-06
-2.81703647307421e-05
-1.98757704374391e-05
-2.41180400508243e-05
1.07735782227456e-05
-2.05888704864191e-05
-2.72124336188095e-05
-2.44793620847935e-05
-2.18927744906298e-05
-3.64396551096071e-05
-6.02235840232972e-06
-2.40438520583382e-05
-1.00877225848189e-05
-1.91004179490595e-05
-6.35838472865554e-06
2.29377609256549e-06
-2.51021920804373e-05
1.5868386637689e-05
-1.13577134323827e-05
-6.12878829057902e-06
-1.17422794782969e-05
4.60694467565221e-06
-1.17386567967052e-05
-1.26401578309429e-05
-8.24813936797488e-06
-8.28750395525489e-06
-1.21752452751696e-05
-2.60997981556304e-05
-1.50920158315721e-05
-1.08117708305301e-05
-1.39740440487954e-05
-9.4140206230026e-06
-1.26728193605644e-05
-1.61879021646942e-05
-1.44221386724382e-05
-1.26183481832262e-05
-4.06319311269943e-05
-2.6723484768908e-05
-2.5257554795514e-05
-2.10399294458131e-05
-2.82775204871155e-05
-2.62341432992126e-05
7.03321987881131e-07
-2.43998841812857e-05
-1.11472308631548e-05
-4.26255902981481e-05
-1.92174336338904e-05
-3.2798521677275e-05
-1.78830958520052e-05
-5.1132588559308e-06
-2.37799377522064e-05
-3.79837855892208e-05
-2.8097715465064e-05
-2.76329133008158e-05
-3.80274278002744e-05
-2.45862731508223e-05
1.81231175834115e-06
-1.08338031363374e-05
2.26032958611858e-06
-2.64005516573355e-05
-4.49406200435772e-06
-6.20624535994188e-06
-3.04608386038414e-05
-7.66538998589675e-06
7.21440755302901e-06
-2.31080137104768e-05
-1.60254067289956e-05
-2.01073262125651e-05
-3.77976014899536e-07
-1.23074040965918e-05
-2.5939612235255e-05
-3.44786981473585e-05
-1.02912708526478e-05
-2.4397985485213e-05
-5.89466120073402e-06
-3.87327537212591e-05
-8.569570753305e-06
-3.82619168133608e-06
-6.28294609798147e-06
-1.87418563910599e-05
-1.9605996595226e-05
-3.74162817555625e-05
-2.51785275255395e-05
-3.00145630069144e-05
-4.01418499775903e-05
-3.78185845084518e-05
-1.6388381051314e-05
-3.40249711683637e-05
-1.522904376463e-05
-2.21896359098687e-05
-9.69013173302421e-06
-3.7356741035427e-05
-1.72032024196221e-05
-2.90861818601367e-06
-3.11413193887042e-05
-3.47505009132074e-05
-2.47970887693348e-05
-1.93285377740055e-05
-2.76605705221032e-06
4.90712789575927e-06
-1.32671137197726e-05
-1.34053548942864e-05
-3.10685121002499e-05
-1.11701971259433e-05
-3.07749187854752e-05
-2.56851355812638e-05
-1.73654873909236e-05
-1.63187294541367e-05
9.30443868645131e-06
-1.75021344637262e-05
-2.85359701009016e-05
-1.90379545315236e-05
-1.66886426247587e-05
-3.23137715759875e-05
-2.08797548544052e-05
-2.46287429436746e-05
-2.57500329763108e-05
-1.80699189981117e-05
-1.28585979938936e-05
-1.22459834534641e-05
-3.84085979626349e-05
-1.32399174042227e-05
-2.25776499204927e-05
-6.99289132390727e-06
-2.84976680008051e-06
-4.50898683235186e-05
-1.60103992586501e-05
-1.86425851678135e-05
-2.21274704352573e-05
-3.58007230807133e-05
-7.98368194633208e-06
-1.67426724599851e-05
-4.86835128669723e-05
-1.74876746922996e-05
3.82322686564158e-06
-2.47637922922671e-05
-2.88554784683717e-05
-3.31581898741525e-05
-2.07026370263406e-05
1.04607885891603e-06
-2.4971916156702e-05
-2.46199884623843e-05
-3.30939607336757e-05
-3.50404468412762e-05
-2.64453013618488e-05
-2.4457972813135e-05
-2.95696692087343e-05
-2.62459792571494e-05
-1.420136150715e-06
-1.56335147846649e-06
-1.24048898003687e-05
-2.43187069293227e-05
-3.31433723269041e-05
3.19375231850016e-06
-2.32080808371559e-05
-2.05682208551657e-05
-3.35703975314172e-05
-2.8250515416849e-05
-1.18818953545959e-05
-2.0161814981872e-05
-6.87679244220492e-06
-2.33344261250406e-05
-1.18256854821797e-05
-4.29905700128136e-05
-5.13029748818029e-06
-4.05563922663487e-05
-3.1777133420316e-05
-2.09961620270285e-05
-1.85686621088399e-05
-1.43243895305331e-06
-3.28832270782062e-05
-3.7699413196593e-05
-2.31032387263747e-05
-2.52655558317853e-05
4.94267096937625e-06
-2.30205522166382e-05
-3.30791320275604e-05
-4.4784003024738e-05
-1.49192489385431e-05
-2.43154968086987e-05
-3.3314849660983e-05
-2.42725936902835e-05
-2.95616344144873e-05
2.95117528569845e-06
-1.49342336357294e-05
-1.97473439779005e-05
-2.98800698562896e-05
-1.90330813193693e-05
-2.97632442545951e-05
-3.39479704884412e-05
-5.44148683491077e-05
-2.25898883278036e-05
-2.00656602189109e-05
-2.32797346549575e-05
-1.57296448655742e-05
-2.58371345428054e-05
-3.20187050298689e-05
-9.67649263937976e-06
-4.93233726894902e-06
-1.34207080716721e-05
-2.30331377918469e-05
-3.70126658292418e-05
-9.95432762712991e-06
-2.59532121665401e-05
-2.39084635006839e-05
-9.63886944946871e-06
-1.65214616974679e-05
-2.45525266102346e-05
-1.72685268451576e-05
-1.60004573844613e-05
-7.82094260807928e-06
-4.2949479420805e-05
-2.06754984201759e-05
-7.66758191995636e-06
-2.64847122885039e-05
-1.52650718695635e-05
-1.17085097807327e-05
-2.06328144859208e-05
-7.51830502546947e-06
-2.87243686965673e-05
-2.6008253095219e-05
-7.15469684668959e-06
-6.66059103209176e-06
-3.19109898427788e-05
-2.71115007319217e-05
3.13757873717297e-06
-2.49254399736312e-05
-3.14878695082427e-05
-3.01723629322652e-05
-1.63043929367813e-06
-8.9316160860408e-06
-2.36147678723325e-05
-2.42917722875362e-05
-3.69020374754723e-05
-1.20778633356735e-05
-2.95748984735169e-05
-1.35752854038178e-05
-2.40834208363385e-05
-3.83222577946587e-05
1.64698799677974e-06
-2.70627079149656e-05
-2.41538086454647e-05
1.63778154867707e-06
-2.2168335776002e-05
-2.38133135593616e-05
-4.90703248673968e-06
-2.95161364781458e-05
1.59874485588665e-06
6.86839187870572e-06
-2.3849039173142e-05
-4.3084643189004e-05
-2.29977708097523e-06
-1.93061760848672e-05
-2.13039369562486e-05
-2.77416684950099e-05
-1.94886095219645e-05
-2.01692123604704e-05
-5.71247099500394e-05
-2.54221748913333e-05
-3.62778423152059e-05
-2.28412915120452e-05
-3.30127253991768e-05
-1.01647938526979e-05
-1.95077017935424e-05
-9.79226714609805e-06
-2.25511364367514e-05
-6.08318153864893e-06
-2.3107455049081e-05
-2.75293225310941e-05
-1.20490462290394e-05
-2.94587962052132e-05
-2.39746379532611e-05
-2.43178864003551e-05
-3.90570125500285e-05
-4.89721985930656e-05
-3.38601262771804e-06
-2.31374346224243e-05
-1.92492221715881e-05
-2.42653764693148e-05
-1.48725859833048e-05
-2.27401518860622e-05
-3.73743900208587e-05
-2.68935251660682e-05
-1.23361744214222e-05
-3.15813217480566e-05
-1.50263612026073e-05
-1.46827748699316e-05
-1.59274731453818e-05
-2.0143857065999e-05
-3.45335778764534e-05
-3.67985612995435e-05
-1.92411315238083e-05
-1.13181070034739e-05
-2.21325088137152e-05
-1.13535816774711e-05
-2.40897660325295e-05
-1.59559729327019e-05
-2.84401901613149e-05
-5.3994543347811e-06
-4.34427724437162e-06
-2.27257097614406e-05
-2.45264042571995e-05
-1.12530380668337e-05
-1.80295663745848e-05
-2.42899033130013e-05
-4.25091142867869e-05
-3.03664290458004e-05
-1.17072190287369e-05
-2.17211753224224e-05
-2.67801691351083e-05
-2.38162939335905e-05
-2.51708576515919e-05
-7.2582968489989e-06
-1.57869576119598e-05
-1.57731576653765e-05
-1.98715906684714e-06
-5.4695370953844e-06
-2.8493628874616e-05
-2.49343181664354e-05
-3.9696454967711e-05
-1.86319420092471e-05
-3.31201361621553e-05
-1.74044301907013e-05
-3.21681801545081e-05
-3.02707557375016e-05
-3.6237519544419e-05
-2.82080209117568e-05
-7.52435417989446e-06
-2.71643315207301e-05
-3.96208336173781e-05
-2.53963468941061e-05
-1.2951398133731e-05
-1.17979931609287e-05
-1.99996052292371e-05
-3.68643650134403e-06
-1.3353828505338e-05
-1.33740116715712e-05
-7.69235407321351e-06
-1.71772925351512e-05
-1.05219349125538e-05
-1.9027263182213e-05
-3.12456681634841e-05
5.83893429500826e-07
-1.10042404862664e-05
-3.19347682262874e-05
4.18021168139278e-06
-1.82321816217498e-05
-3.82595655976085e-05
-1.24724628700195e-05
-4.24128500043212e-05
-2.74285268451044e-05
-1.55853857243294e-05
-1.82450050817645e-05
-3.18455462377299e-05
-6.13164714246265e-06
-2.69427273226416e-05
-2.49926658094039e-05
-2.63936228528204e-05
-2.29412510492617e-05
-3.49277776960335e-05
-3.49792705813608e-05
-2.88204906882652e-05
-2.26390106457916e-05
-1.3009287150612e-05
-1.87219851373466e-05
-4.27386595540941e-05
-3.60646498661394e-05
-2.15477171616933e-05
-2.10699012207127e-05
-2.92285601483475e-05
-2.96155356717292e-05
-3.48344865101139e-05
-2.1553625286338e-05
-1.36362441031277e-06
-1.61770208846739e-05
-3.1886765452103e-05
-2.75269383516471e-05
-2.71465526186506e-05
-3.23396843926719e-05
-5.98289673090705e-06
-3.44998113228019e-05
-8.75641296086837e-06
-3.71047862257874e-05
-2.15945065867914e-05
-1.86566214795957e-05
-2.44305695975159e-05
-3.0720388196463e-05
2.40273409259774e-06
-2.06096405363872e-05
-1.32672647996528e-05
-1.11975175819712e-05
-9.43185670598355e-06
-1.42133605078343e-05
-1.45230144209431e-05
-2.3296215620693e-05
7.27995617186952e-06
-3.53909110552702e-05
-2.44767440705992e-05
-4.86162460043637e-05
-1.91753669744973e-05
-2.26386448317025e-05
-2.31933024962999e-05
-3.47986556908127e-05
-2.929297972923e-05
-2.61519328720438e-05
-3.14998490026715e-05
1.63380815061935e-05
-2.80813368227279e-05
-4.21624045295206e-05
-1.72474940460237e-05
-2.37227752461616e-05
-2.27457203169929e-05
-1.9174897147192e-05
-1.43780385126635e-05
-1.21161584599502e-05
-9.5570999742231e-06
-1.98410916014329e-05
-2.47275593227703e-05
-3.10137820313689e-05
-2.09465854729221e-05
-3.83348424020772e-05
-2.54743752823726e-05
-1.81684307962414e-05
-2.86748988689023e-05
-2.0998085364784e-05
-2.4776574630218e-05
-1.76555420518302e-06
-1.55835118306042e-05
-1.49719183924517e-06
-1.14081705025618e-05
-2.245580425592e-05
-2.75153406071e-05
-1.44647715601597e-05
-3.31910740097895e-05
-3.27430385810423e-05
-1.51024899985964e-05
-2.7453210420631e-05
-2.20904557294389e-05
-3.82951673357727e-05
-1.58916939255325e-05
-2.89430208011794e-05
-1.48034473083336e-05
-3.02205071168965e-05
-2.2546778742549e-05
-1.95813141383601e-05
-2.26401342377383e-05
-2.10854488466281e-05
-2.29362476369286e-05
-2.34520833712504e-05
-5.59287431663043e-06
-3.61599017844771e-05
5.61528781576661e-06
-1.44696055917105e-05
-1.24737416062636e-05
-1.83854477592761e-05
-3.79314409222391e-05
-4.5431257932188e-05
-1.23975948027207e-05
-7.82869879203955e-06
-1.27151092939156e-05
7.58762279445515e-06
-1.98348027149332e-05
-1.9228129629332e-05
-2.57284717411524e-05
-8.22428450547642e-06
-1.5353967375653e-05
-2.56369051360473e-05
-1.01415086064209e-05
-1.4463690859733e-05
-1.99032211586062e-05
-3.92976459847917e-05
-1.56884303745166e-05
-1.69749341783978e-05
-1.82533711168943e-05
-2.19800389821517e-05
-2.57430776274618e-05
-5.11083430057277e-05
-1.84332989973201e-05
-9.57548729445368e-06
1.82977914520994e-07
5.02958490852249e-06
-4.27213576286189e-05
-2.19455014825565e-05
-3.0364786308869e-05
-1.13196955874496e-06
-2.47634178949867e-05
-3.79344604680532e-05
-2.46329198970303e-05
-2.28319608142614e-05
-2.35643974493775e-05
-2.65058099258226e-05
-5.11924256959725e-05
-4.04535679356578e-05
-5.01052999322131e-06
-2.17490474389861e-06
-1.89193742531743e-05
-3.80185369893691e-05
-3.9165101032814e-05
-1.17612817106443e-05
-4.40000463120278e-05
-1.522759502757e-05
-9.88989514536154e-06
-2.50776128642864e-05
-2.63942326991496e-05
-2.93387465075492e-05
-9.20304875947265e-06
-2.16387317734245e-05
-1.70149539708252e-05
-3.16639556077562e-05
-5.35913533245494e-05
-4.35560425748788e-06
-2.55770222979651e-05
-2.63059308403805e-05
-1.68649967011722e-05
-2.75251440021581e-05
-1.92487988754689e-05
-7.09282997432421e-06
7.95033736313016e-06
-3.13969203481883e-05
-2.90183051286352e-05
-3.41748274504938e-05
-2.36092897231258e-05
-8.18999740626297e-07
6.03254506733584e-06
-1.94201364217981e-05
-1.78084046512767e-05
-2.27098195985529e-05
-1.96628724213976e-05
-2.18127669239053e-05
-5.15091886068569e-05
-1.58246002613007e-05
-2.53757426902227e-05
-2.2042530050925e-05
-2.26547150923772e-05
-3.10514138852234e-05
-2.23557016786818e-05
-3.77811057925423e-06
-1.64242414815972e-05
-2.81857706820194e-05
-2.55623433151461e-05
-2.72650299742233e-05
-3.68399211078029e-05
-2.11072085224483e-05
-2.83228646144578e-05
-1.34468294470053e-05
-3.48502098003298e-05
-2.04104988307031e-05
-1.61744662346909e-05
-3.84413600692657e-05
-2.36997222396602e-05
-3.26992626136264e-05
-1.71867110700358e-05
-2.03646023433807e-05
-1.87093752297574e-05
-2.05088256901231e-05
-3.1108933488647e-05
-1.13622129811384e-05
-3.68940323692473e-05
-2.31528764596738e-05
-1.47421181361784e-05
-1.46998562411557e-05
-1.08282501304055e-05
-1.66821578301979e-07
-1.82174449246407e-05
-1.34726018505969e-05
-1.11371523070492e-05
-1.61387044599615e-05
-4.06912572558686e-05
-2.02409358243792e-05
-7.51975532238265e-06
-3.01934205700639e-05
-3.74323790024942e-05
-4.22220554140202e-05
-2.0547433657817e-05
-2.64605288351512e-05
-6.93057669918917e-06
-1.35014490739487e-05
-2.96457655603089e-05
-2.86159976424139e-05
-1.77844413878541e-05
-9.07185274162286e-06
-1.57573898912109e-05
-3.12146073419834e-05
-2.24404249602465e-05
-2.75103049498693e-05
-3.46273488825571e-05
-1.04404208348386e-05
-1.30360643241153e-05
-1.58778091089628e-05
-2.56586267865873e-05
-1.82231579216446e-05
-1.79095863168592e-05
-1.46310353497231e-05
-3.25329083675971e-06
-2.76017191320248e-05
-1.70162144252647e-05
-7.59775635391402e-07
-3.51052824215627e-07
-2.08035742414242e-05
-2.21306463913254e-06
-3.08486535312402e-05
-1.72540170742555e-05
-2.87460604087543e-05
-2.90256982832665e-05
-2.44837314768275e-05
-3.3671090399718e-05
-2.91580888906602e-05
-3.51420523297643e-05
-4.00619221417077e-05
-2.6255304332504e-05
-6.03553402692127e-06
-3.46045495428947e-05
-2.27010220093473e-05
-1.74968284929813e-05
-3.39214327458218e-05
1.80035275971509e-06
1.50812556264243e-06
-2.28634998298099e-05
-7.95152631425132e-06
-1.06885407708738e-05
-1.24897399100477e-05
-4.16341102295053e-05
-1.29375303458253e-05
-2.49845842347856e-05
-2.25727498044959e-05
-2.47964573281133e-05
-1.53434682658735e-05
-2.66225877485805e-05
-3.38452848107861e-05
-3.30600060599665e-05
-3.40369625605088e-06
-2.50444276967454e-05
-2.36948560751671e-05
-3.05721658850849e-05
-1.47357297935801e-05
-3.21670132761125e-05
-4.73742392199081e-05
-2.78754786337466e-05
-2.59511344674797e-05
-2.554421608857e-05
-1.68436297327599e-05
-2.5406758167996e-05
-2.31130635839819e-05
-3.1953465224785e-05
-4.47525799779892e-05
-2.94260942877818e-05
-1.7155056810637e-05
-1.455363111753e-05
-6.41869199180295e-06
-9.09912753396649e-06
-4.19866725099858e-05
-3.80549794973372e-05
-7.7744013252648e-06
-3.42457314496368e-05
-2.0086139250483e-05
-2.16644222100127e-05
-1.446929884944e-05
-2.29555026895565e-05
-4.29427907560968e-05
-4.92428673885359e-05
-1.58550931571962e-05
-5.84520671268295e-06
-3.12670412344479e-05
-1.47325998580765e-05
-2.11003005517832e-05
-2.41001149281373e-05
-1.46646931791792e-05
-2.46930204393995e-05
-2.6328118980876e-06
-1.61609541420115e-05
-1.30708558153236e-05
-2.444810111845e-05
-1.84588369524733e-05
-2.71692685651705e-05
-1.52817466202362e-05
-3.59925116965813e-05
-3.16978132647323e-05
-2.65164919180568e-05
-1.47877575277497e-05
-1.55428483601844e-05
-2.03211593144075e-05
-1.78589539072738e-06
-2.51687827188677e-05
-1.08168310294363e-05
-1.44848090835266e-05
-4.23260876026956e-05
-3.41389884803112e-05
-2.93799272220168e-05
-1.30638082057877e-05
-2.74155566524006e-05
-2.99224853014866e-05
-2.5540384612908e-05
-1.0723565450992e-05
-3.41656593474827e-05
-2.0043684210734e-05
-2.24471546171337e-05
-1.51231085430353e-05
-4.21564468407058e-05
-2.36511741601025e-05
-3.02785875948324e-05
-1.68856795558586e-05
-2.98211505520772e-05
-2.90841617736465e-05
-1.05337997636281e-05
-3.28084976769475e-05
-2.07640891319932e-05
-1.39482045044253e-05
-5.66954296969819e-06
-1.25271469437845e-05
-2.14021552688873e-05
-2.02151394620983e-05
-3.65529023587901e-05
-2.28072238050706e-05
-3.38683294803479e-05
-1.81087043113728e-05
-1.93952192612552e-05
-2.41997900029915e-05
-1.89321813054336e-05
8.75234248334672e-07
-3.22477642947497e-05
-7.48480847631213e-06
-3.84811733110945e-05
-1.69482407016926e-05
-1.84089544905213e-05
-1.70135972603504e-05
-2.58352317661433e-05
-1.57439237646224e-05
-4.05688511739818e-05
-2.40184386033616e-05
-3.26442259578538e-05
-8.22595639029784e-06
-2.05525973629686e-05
-9.34591517163514e-06
-2.85415254338404e-05
-1.9414945433077e-05
-1.14819226035646e-05
-1.17025930738706e-05
-2.56497428119185e-05
-1.51500367577456e-05
-3.13512914575128e-05
-2.96149954267869e-05
-7.97227392505122e-06
-2.03622431349438e-05
-1.23441524286844e-05
-8.68290512137873e-06
2.03284476354002e-06
-3.77367099715909e-05
-2.20761358355275e-05
-2.80408631257982e-05
-4.3377929909142e-05
-2.3570020134237e-05
-3.1239496853298e-05
-2.83761036483991e-05
-2.84333702042301e-05
-2.7609588154896e-05
-6.59031886790057e-06
-1.82037369471841e-05
-3.20396713866895e-05
-3.05623115065799e-05
-3.55498193835612e-05
8.69352491556522e-07
-7.74607796175562e-06
-1.90198008348068e-05
-7.73233863466068e-06
-2.68210704508568e-05
-4.18145324561104e-06
-3.95047551126556e-05
-3.52950150224611e-05
-2.09065639291887e-05
-2.31638476845785e-05
-2.30493530064537e-05
-1.58505621370663e-05
-1.51789018322733e-05
-1.78504998688611e-05
-3.87812512503801e-05
-6.22417868027058e-06
-9.21065519077916e-06
-2.67541638999716e-05
-2.19210787009743e-05
-2.49736295733076e-05
-4.51759383760379e-05
-3.02683370064636e-05
1.99251602566958e-06
-1.62699918927167e-05
-3.40030900151635e-05
-1.80930587023377e-05
-2.28473185400879e-05
4.53819008872358e-06
-2.30277716571169e-05
-7.4532800744863e-06
-1.59625860762573e-05
-2.55837226868254e-05
9.69800487266388e-08
-2.28166697344066e-05
-1.21615463944314e-05
-2.57039706562385e-05
-2.71118126866561e-05
-3.79738453723221e-05
-2.08924521152421e-05
-2.24785129345978e-05
-1.77319157740239e-05
-2.07624871067647e-05
-1.38625949467565e-05
-2.62169092584748e-05
-3.6822937593907e-05
-2.99167985008951e-05
-2.49750146618867e-05
-1.57083632211517e-05
-1.49007389377158e-05
-4.10715243753446e-05
-5.59034666263559e-06
-3.62348219212835e-05
-1.74969016151208e-05
-2.65306247888175e-05
-2.521609839105e-05
3.33479151652832e-06
3.75723743979833e-06
-5.06134746739803e-06
-1.67577904252489e-05
-2.41234758283036e-05
-1.87211767442637e-05
-3.22551643245731e-05
-1.70812693335513e-05
-1.32906621692223e-05
-2.3396820186109e-05
-3.7508862782517e-05
-1.97471637672731e-05
-3.11344987432413e-05
-2.23977005118084e-05
-2.07465108576425e-05
-4.05141222366669e-05
-3.66668560921551e-05
-3.08637711973636e-05
-2.7264014704815e-05
-2.48588660794904e-05
-2.00862686143526e-05
-1.41634616691105e-05
-3.83360224153239e-05
-2.35411756433717e-05
-2.82097084107826e-05
-2.40925060180656e-05
6.61715429706614e-06
-2.29778498318745e-05
-3.1661397011047e-05
-4.02370095812978e-05
-2.37018118217809e-05
-1.19070839404891e-05
-2.02939141276831e-05
-8.96618224923875e-06
-3.23388496112537e-05
-2.29311333833144e-05
1.11895066876598e-05
-4.42369241826555e-05
-3.73418141715005e-05
-2.97864815403559e-05
-1.65675847286667e-05
-1.35855222800161e-05
-1.77907587220787e-06
-1.43462156298829e-05
-2.75217992906991e-05
-3.72604438964149e-05
-1.53569242716851e-05
-4.32405084425578e-05
-1.54967046296738e-05
-3.46259755204291e-05
-3.53659598617099e-05
-3.48626368919536e-05
-1.01716804916006e-07
-1.36864893260044e-05
-3.01376090210364e-05
-2.51110077464053e-05
-1.11784694981724e-05
-1.30832265422427e-05
-3.62863772721049e-05
-1.49994637339498e-06
-2.58187791654085e-05
-4.11954503509546e-05
-3.53892153378945e-05
-2.27891357870559e-05
-5.58688509751689e-05
-1.83778654848032e-05
-2.34152922816737e-05
-2.67073956099211e-05
-3.49878714166545e-05
-3.22681782990891e-05
-2.2630873318612e-05
-1.26484305296276e-05
-3.7555027723145e-05
-2.60656359794507e-05
1.63757418152782e-06
9.94703494272504e-07
-6.24042689455041e-06
-1.14687074920658e-05
-1.76548922240683e-05
-1.69849237434548e-05
-2.89870792548651e-05
-2.5101798707701e-05
1.25372262549515e-06
-1.24663252777434e-05
-1.42586297709327e-05
-3.13809152080509e-05
-1.57486562434025e-05
-2.48727684275246e-05
-1.60268129834317e-05
-2.0130814986357e-05
-2.42649681722371e-05
-9.83892192255959e-06
-2.58337247973007e-05
3.63255622871871e-06
-2.93814330325304e-05
-1.88680650108262e-05
-9.59590941958117e-06
-3.36951842609179e-05
-3.5787325566629e-05
-3.29995891263e-05
-1.53731954702417e-05
-1.69654634357302e-05
-1.03345884937366e-05
-2.44197625126036e-05
-2.2254810082427e-05
-1.85929892269314e-05
-3.3827869035465e-05
-2.34706008003664e-05
7.04743812758444e-06
-1.91472820414758e-05
-2.66827138083166e-05
-3.35281920596602e-05
-3.21679364003229e-05
8.92018954794535e-06
-6.63672373481796e-06
-7.15603020113135e-06
-2.37954709035085e-05
-2.9830793674369e-05
-2.49420692996181e-05
-2.71245636681532e-05
-3.26144482266196e-05
-2.72945956538441e-05
-3.37685283020154e-05
1.41201932374866e-06
-3.93963486795864e-05
9.12886454685399e-06
-6.65014794498278e-06
3.73203207528639e-06
-2.95980486126212e-05
-1.53137421848415e-05
-1.69421269229312e-05
-1.6037249023009e-05
-3.26631780319381e-05
-1.32348129347811e-05
-3.47972547629652e-05
-3.0106122663418e-06
-2.64846407162751e-05
-2.68692492733791e-05
-2.6587734116604e-05
-1.66418780190094e-05
-2.40313573571979e-05
-2.01338619167026e-05
-1.61750892445726e-05
-3.21775945936679e-05
-1.96807351752755e-05
-4.22042782619968e-05
-9.0704808198e-06
-4.08525403045944e-06
-4.21385221337452e-05
-2.80781721254997e-05
-2.40697693430799e-05
-1.97168309158352e-05
-3.79949246544815e-05
-2.91118538127839e-05
-4.55077058128087e-05
-3.21888842366395e-05
-2.48122371386348e-05
-1.81287650886639e-05
-7.27564827299287e-06
-3.20459331477743e-05
-2.22335695093044e-05
-2.8413045332646e-05
-4.60790466490408e-05
-4.80589461654287e-06
-2.95012203512863e-05
-2.35827917244456e-05
-1.40660883098137e-05
-4.11842628383603e-06
-7.47720487730358e-06
-4.77061813954694e-08
-2.878481479649e-05
-1.97202439820418e-05
-1.90101533671486e-05
-3.42618205833995e-05
-3.43816294511157e-05
-1.90705472947167e-05
-2.46954397207428e-05
-1.35918606058922e-05
-2.62139027719392e-05
-1.1873038374098e-05
-1.74405614966886e-05
-5.77849424571044e-05
6.19815804515866e-06
-9.89490552143902e-06
-3.57130650142187e-06
-1.59540884099497e-05
-1.43751808843721e-05
-4.61561392207365e-06
-3.44391985120149e-05
-1.86532239283103e-05
-1.37586755196388e-07
-3.45717373863833e-05
-4.27924836300183e-05
5.09726882699189e-06
-2.7918449400281e-05
-2.79332608862359e-05
-1.38393790692274e-05
-3.83935773996228e-05
-1.2961599675306e-05
-3.39200619159946e-05
-1.17755512114063e-05
-3.17524642200661e-05
-3.44412593566156e-06
-2.47736211110042e-05
-1.08247141725126e-05
-1.02880200372325e-05
-2.22595484725828e-05
-2.10547858938461e-05
-2.83718945750553e-05
-3.38287509477523e-05
-1.49237936247205e-05
-6.64681909119101e-06
-1.92554981069571e-05
-6.07168672225789e-06
-1.70867640634248e-05
-8.26560549441635e-06
-2.47392389202278e-05
-2.67065261876768e-05
-9.84101935910314e-06
-1.71152584255021e-05
-1.20516068473769e-05
-1.57626508067958e-06
-2.36313458662385e-05
-1.88296771903471e-05
-4.02884515615242e-05
6.5072971817866e-06
-2.08308023415159e-05
-2.55726455731764e-05
-3.47564162185518e-05
-1.74280573103688e-05
-2.04138144273439e-05
-5.74306328041026e-06
-1.64720349927672e-05
-2.93045420836298e-05
-3.3335292493697e-05
-2.5493582527923e-05
3.63708726516361e-06
-1.12802148231381e-05
-3.08393851978814e-05
-3.90621751968366e-06
-2.27581026983096e-05
-8.34549980013121e-06
-1.95744231578077e-05
-6.94265488992851e-06
-2.58128269927104e-05
-1.98563935435568e-05
-2.95033794339873e-05
-4.40418662684334e-05
-1.90820020530164e-05
-2.30487487787907e-05
-4.84161706119747e-05
-2.44495534646431e-05
-3.0571503091714e-05
-1.70237862606426e-05
-2.37052456428135e-05
-1.06088912517343e-05
-3.27081694330566e-05
-1.83353724413413e-05
-3.07256787327356e-05
-1.98116759787795e-05
-1.91958307259581e-05
-2.26086635289915e-05
-3.35554600261131e-05
-3.81889387613571e-05
-2.4977794574558e-05
-7.7865517020496e-06
-3.03112387575447e-05
-1.3142934092225e-05
-8.80573415695717e-06
-2.95028995166783e-05
-1.51952844977249e-05
-1.53265399658229e-05
-3.04149109780518e-05
-3.26182048410697e-05
-2.31815689231259e-05
-2.55017816429987e-05
-2.4298292057652e-05
-2.42578411568922e-05
-2.93383619882646e-05
-2.20654022663058e-05
-2.64433118611774e-05
-2.37221524208956e-05
-4.11839177644303e-05
-9.45059758613561e-06
-1.90680016952921e-05
-2.35489776216976e-05
-2.18646528018498e-05
-1.5427098226275e-05
-3.0531456224911e-05
-3.84206266892704e-07
-1.6413490522979e-05
-2.97896280011335e-05
-2.28053928491151e-06
-1.98001287843427e-05
-8.6454536893082e-06
-3.60377272975909e-05
-9.39936085104189e-06
-2.00989868000856e-05
8.40676117567107e-07
-2.26867253512857e-05
-1.77795578689426e-05
-1.13408439630457e-05
-1.43275118087924e-05
-3.6512097650967e-06
-2.51867494581766e-05
-2.75249712376721e-05
-1.61991415572388e-05
-1.82371520506282e-05
-1.10948809117167e-05
-2.86444368319659e-05
-9.23591270958247e-06
-4.3128327369477e-05
-6.11744091360736e-06
-2.67783561703474e-05
-1.88696049208759e-05
-4.20926110117953e-06
-3.81840715845888e-06
-3.05935472056309e-05
1.95485933128284e-07
-2.150885697358e-05
-3.6625180135691e-05
-2.28062276503319e-05
-1.59301485477231e-05
-2.96359006585215e-05
-2.37116366962957e-05
-7.72093719229738e-06
-1.51671452427888e-05
-4.45581210572139e-06
-2.71896014622943e-05
-2.02767479283984e-05
-1.6950885290513e-06
-2.72792522782786e-05
-2.49212475206902e-05
-1.15081619795788e-05
-2.24094279558533e-05
-2.00155709006075e-05
-3.10370466161532e-05
-1.49889856832707e-05
-3.89207919815886e-05
-2.06239774772998e-05
-1.90045487456687e-05
-2.95661646085438e-05
-5.89039131474879e-06
-2.31562680940084e-05
-8.03082575590732e-06
-5.4803083192129e-06
-3.3708359410996e-05
-2.961844643932e-05
-3.38091394372197e-05
-1.0955969164578e-05
-4.10989028290082e-05
-1.65366080501852e-05
-2.90659666610616e-05
-2.60048317873446e-05
-1.81503102162886e-05
-2.50328754798868e-05
-1.50725932963883e-05
-1.80737926982546e-05
-1.39187460288075e-05
-1.60911677735626e-05
-2.23676138334183e-06
7.19161815626036e-06
-3.41538197367291e-05
-2.68701571686381e-05
-3.36769522444611e-05
-9.98070896165167e-06
-2.26335469891802e-05
-1.27757978098277e-05
-1.80553254291311e-05
-1.2830226444479e-05
-9.66642385045395e-06
-1.90565151177161e-05
-2.80913337071763e-05
-4.23009337965937e-05
-7.70285571679764e-06
-3.33780480892775e-05
-1.25595467029478e-05
-1.45809570440124e-06
-3.68108057424184e-05
-1.74413762564788e-05
-5.60789575134876e-06
-2.03938051833773e-05
-1.48202209640448e-05
-4.31806651628794e-05
-2.78706211683454e-05
-2.9523567880603e-05
-1.93114650484488e-05
-4.36996242811716e-05
-3.51184723387138e-05
-2.19564437168141e-05
-3.08483493542467e-05
2.12076623704327e-06
-1.86471632855099e-05
-4.74843653258077e-07
-1.19218160927487e-05
-2.13710255603823e-05
-2.63497960251291e-05
-1.99729897842036e-05
1.11553374786595e-05
-2.31316855448313e-05
3.54963412529987e-08
-1.18477367164362e-05
-7.96811352940096e-06
-2.44563016483629e-05
-3.52129455606515e-05
-2.06250606381358e-05
-3.43433146208373e-05
-4.71230439636527e-05
-2.4515937340484e-05
-3.57445093967964e-05
-2.9167271945211e-05
-8.65343582233379e-06
-3.5998112024803e-05
-3.8787594467305e-05
-3.68957329905892e-07
-1.42607185994044e-05
-1.7598035329921e-05
-2.63602341144541e-05
-2.01067145718686e-05
-2.15948839415662e-05
-3.79191641152231e-05
-1.48003607802415e-05
-8.35248085993943e-06
-2.76209254659861e-05
-1.23230696258787e-05
-3.78105075193886e-05
-1.26075084824484e-05
-6.46737064013974e-06
-1.94814500032556e-05
-4.26864916279583e-05
-1.96006802490061e-05
-2.40076374096578e-05
-3.48662786131845e-05
-9.79874145791003e-06
-4.84862458062686e-06
-4.58351989281663e-05
-2.50107690346393e-05
-1.6306406610836e-05
-2.24617143629697e-05
-1.51293515547909e-05
-3.05307089204577e-05
1.49611934688384e-06
-1.73338186975128e-05
-6.56558486366957e-06
-3.76270738100277e-06
-1.98530563243866e-05
-4.96042199714298e-06
-1.16007144830311e-05
-1.44473163358769e-05
-2.52807721090011e-05
-6.45987447798429e-06
-2.7170014399819e-05
-1.55121423356581e-05
-3.30587683336405e-05
-1.77704568419412e-05
-1.75497426550908e-05
-2.53358492821171e-05
-2.26527289365341e-05
-1.0083042434245e-05
-1.91796911012689e-05
-1.34263915292504e-05
-2.86114493859256e-05
-4.01705784516657e-05
-4.25669054769687e-05
-2.17193230914665e-05
-1.89201363454575e-05
-1.70954726310107e-05
-2.10800464358837e-05
-2.69995605458908e-05
-1.04528462089747e-05
-3.34831756811589e-05
-1.06417511455932e-05
-1.2205179736688e-06
-4.63771730774406e-06
-1.61980822860842e-05
-9.90247693631261e-06
-1.20740073336535e-05
-8.00867518222842e-06
-1.47126543484611e-05
-3.93019258278384e-05
-2.57653753120966e-05
3.38327372933173e-06
9.53817039754313e-07
-1.93119621590146e-05
-1.70733086089002e-05
1.8840659735561e-06
-1.72083939069614e-05
-5.48233792818152e-07
-1.87065707300998e-05
-2.15242087983427e-05
-1.85324544585219e-05
-3.48339698550844e-05
-2.1060135772122e-05
-2.15454929498581e-05
-3.16186938686029e-05
-1.41470452931123e-05
-2.81664290743849e-05
-1.25571309896077e-05
-1.57177933592258e-05
-3.03427451337448e-05
-3.08897870957817e-05
-2.18138830003832e-05
-1.98069329471202e-05
-1.63107613330415e-05
-2.98303607087872e-05
-1.13462676223949e-05
-3.40589079247997e-05
-3.01882095854233e-05
-2.90150382598935e-05
-1.56096118314929e-05
-2.04601515789654e-05
-4.02328865448564e-05
-1.47124720205595e-05
-1.19328359389091e-05
-3.96693339854597e-05
-2.01027698969989e-05
-3.33987077326868e-05
-1.10150190170456e-05
-1.74004628818782e-05
-3.90208782931627e-05
5.47310175012677e-06
-2.01000008535466e-05
5.02171491276817e-06
-1.37816990581043e-05
-2.15855037604269e-05
-1.54467027910037e-05
-3.48229559629019e-05
-1.69603073143925e-05
-3.62045886776002e-05
-2.08333981404351e-05
-1.31318170533707e-05
-1.52192006497652e-05
-1.33157230631731e-05
-8.6012123797728e-06
-1.70637197406949e-05
-2.25377207496232e-05
-2.70349253663749e-05
-2.09509114921811e-05
-3.52285113057145e-05
-9.50000665152536e-06
-3.5675404997373e-05
-3.97418721574203e-05
-8.4393897026507e-06
-1.8476423242229e-05
-3.45551211146809e-05
-3.19828836110612e-05
-2.13793863427887e-05
-1.34730627615168e-05
-3.7990039272916e-07
-1.85175773458808e-05
-2.91349682754776e-05
-2.63208263514122e-05
-1.90420323134545e-05
-1.51024158105748e-05
-2.08542506533397e-05
-1.49460780424491e-05
-2.9219625419908e-06
-1.21946960697476e-05
-2.64716808918293e-05
-1.87042980184274e-05
-1.53398051441176e-05
-1.60740917654125e-05
-1.93028946359847e-05
-1.17814686841857e-06
-1.79961914213527e-05
-2.14171690799446e-05
-1.8977320672015e-05
-2.38565963884881e-05
-1.32071773485081e-05
-2.41020317616936e-05
-3.55835773087489e-05
-3.08467330285256e-05
-2.19399413458438e-05
-2.39234426064185e-05
-1.650713992532e-05
-2.87830339705684e-05
-1.89152924623681e-05
-2.71586157220252e-05
-3.34856072102655e-05
-2.045612486268e-05
-2.73292768219563e-05
-1.46717128185431e-05
-5.03857770085764e-06
-3.2184576743415e-05
-4.65719867959406e-06
-2.22557154889889e-05
-7.68294973931031e-06
-3.49217256454294e-05
-2.09886677537493e-05
-1.7398815848451e-05
-2.31059877887747e-05
-1.74755616452614e-05
-1.90107101417017e-05
-1.30317421796978e-05
-4.79416847296939e-06
-3.63842853703348e-05
-2.16792045605656e-05
-1.34429387052355e-05
-2.65353867655096e-05
-2.37692816820377e-05
-1.43512620569304e-05
-3.29832922013508e-05
-3.2116064572112e-05
-1.11870622373711e-05
-1.04646641108744e-05
-3.19619412131113e-05
5.3955385656391e-06
-3.33510214107458e-05
-4.54875196088975e-05
-1.45793905780151e-05
-8.98780203646869e-06
-2.36130953395261e-05
-1.48756685068854e-05
7.66721952633436e-06
-2.57941276917823e-05
-1.57788532457572e-05
-2.24920561281084e-05
-2.61732189741288e-05
-3.64855821405464e-05
-1.75023450460103e-05
-2.01710279142564e-05
-3.35805219071855e-05
-2.71218427492199e-05
-3.96230930203122e-05
-3.76798939749045e-05
-3.070552854856e-05
-5.75253626581007e-06
-1.90408323717885e-05
-1.05430550720917e-05
-2.0530869565134e-05
-2.64022357743309e-05
-2.03698512528471e-05
2.34434186782907e-07
-2.17263155203299e-05
-4.17135414461926e-05
-2.99094319284775e-05
-2.32514152555033e-05
-1.52259855155631e-05
-2.27396623235126e-05
-2.77350698567627e-05
-3.28016078398519e-05
-1.75234985637567e-05
-1.07794981441195e-05
-2.13953402543278e-05
-3.80546654321632e-05
-1.94251677749889e-05
-1.39133572527713e-05
-2.89283374712468e-05
-2.34383525648338e-05
-1.5949232357729e-05
-1.80799451811167e-05
-2.1693960366859e-05
-2.40993062916157e-05
-3.2100997203993e-05
-2.88765435995442e-05
-3.05409819134751e-05
-9.46065288236965e-06
-7.65619217533054e-06
-3.04459163271103e-05
-1.92681328197442e-05
-2.20900538660844e-05
-4.84460524181574e-05
-1.03599663229373e-05
-1.58296107237494e-05
-1.51855563321587e-05
-2.9324980960528e-05
-9.99844004015279e-06
-3.89249191999495e-05
-2.74481301005607e-05
-2.30291967571316e-05
-8.03611374443665e-06
-2.19918521051165e-05
-1.64210051305263e-05
-2.41929835832411e-06
-4.67921153149942e-06
-2.332460550385e-05
-6.56367599469045e-06
-1.68250775737859e-05
-3.04656765894268e-05
-3.51248784020712e-05
-1.89177079399251e-06
1.65708678161256e-06
