# Supplementary material for: Research on computational propagation and identification of mine microseismic signals based on deep learning
Source: PLoS One. 2025 Oct 22;20(10):e0334641. doi: 10.1371/journal.pone.0334641 (PMC12543183; doi:10.1371/journal.pone.0334641)
Supplement: S3 Data — (ZIP) [file pone.0334641.s003.zip › 000100500002943.xlsx_0.txt_24.txt.txt]

-2.82692147686107e-05
-3.37750195063616e-05
-3.28511135523994e-05
-1.76776091201157e-05
-6.29516331627935e-06
-2.55379446347491e-05
-1.65720140889932e-05
-4.19976369048451e-05
-2.03899456935109e-05
-2.66830735232365e-05
-4.08412048882073e-05
-3.34892686013453e-05
-3.9566191883837e-07
-6.48252228091811e-06
-2.06162677321821e-05
-3.05353415503025e-05
-3.73878219947516e-05
-3.2144419513621e-06
-1.32176259825869e-05
-9.46354250063914e-06
-1.92525380852049e-05
-4.09511232053824e-05
-2.7806621707446e-07
-4.15972673367265e-05
-2.4176804775968e-05
3.01727535084488e-06
-3.24346417071306e-05
-1.02820806303097e-05
-1.72639595546713e-05
-3.51710740931994e-05
-2.45384290846125e-05
-3.66260521432757e-05
-2.16280471505147e-05
-1.38247114955573e-05
-6.03046497935973e-05
-2.23497424603088e-05
-1.2683016261139e-05
-3.79688059950248e-06
-2.88643512747174e-05
-2.5908656468004e-05
7.67856428344696e-06
-2.55575388979186e-06
-3.77295449682069e-05
-3.36760629532126e-05
-2.12771141936172e-05
-2.89093936609078e-05
-1.07837662572074e-05
-1.63840245723316e-05
-1.98557241985715e-05
-2.23249643481475e-05
-7.85646442411874e-06
-2.88437788850825e-05
-1.56431957100806e-05
-1.65613292290488e-05
-1.11734766389348e-06
-7.82883431218619e-06
-2.11465597599048e-05
-5.1103776063515e-07
-5.74465579802484e-05
-2.22453910996622e-05
-1.31166314441286e-05
-3.03944084964437e-05
-3.26123357087236e-05
-4.48905090074961e-06
-2.95204151328045e-05
-1.77216609354061e-05
-2.48205520193203e-05
-1.67675674432687e-05
-2.31479736356089e-05
-2.09717173973267e-05
3.71019091692677e-06
-5.50361701405812e-06
-1.17345175612305e-05
-3.16096027523403e-05
-2.26427553747819e-05
-1.46257149103207e-05
-2.83192124466768e-05
-5.54096541821337e-06
-2.08542692854143e-05
-1.38013409233935e-05
-1.37867470611474e-05
-1.60391895174689e-05
-4.05371732303194e-06
7.3333036374486e-06
-2.71119903924427e-05
-1.73670573146847e-05
-8.14514041405278e-06
-1.14525929039871e-05
-1.9856210835094e-06
-1.13113122467934e-05
-8.43361410102098e-06
-1.51410914638899e-05
-2.19709382677569e-05
-1.85640737123398e-05
-3.48305281580221e-05
-3.55785627775536e-05
-1.52078106790639e-05
-2.77750753124324e-05
-1.12118360875052e-05
-1.79157013970781e-05
-8.27112566552072e-06
-3.32147358405371e-05
-2.4410059600287e-05
-2.63483096979992e-05
-1.18409070160572e-05
-1.3094185776769e-05
-1.04905338842446e-05
-1.78823628747756e-05
-1.36947882297467e-05
-3.39452755010837e-05
-2.93544993767441e-05
-2.54759306277945e-05
-2.46984487808701e-05
-3.10893340889774e-05
-1.48336807214009e-05
-1.04302786102151e-05
-3.53183283701825e-05
-2.16305317444396e-05
-1.7913803800385e-05
-1.9291134756116e-05
-1.84091043438581e-05
-1.6383621450106e-05
-1.02188735016128e-05
-1.22432747761854e-05
-4.97360143921793e-06
-2.61341909944011e-05
-3.39904496025599e-05
-1.58114060222221e-05
-3.92107368779531e-05
-1.65023241166602e-05
-1.31212365201923e-05
-4.07042287201802e-05
-9.1374080331849e-06
-1.7961428346496e-05
-5.15650367947089e-05
-3.65983359361627e-05
-3.18652320735361e-05
-3.58632513745753e-05
-1.71951205642737e-05
-3.56620724032763e-05
-2.63849634923593e-05
-2.9889531931669e-05
-1.88888278076481e-05
-4.65252300898498e-05
-2.96035097059098e-05
-3.55511375674149e-05
8.64863632248463e-08
-4.81048660608369e-06
-1.58711095652141e-05
-2.26409357649515e-05
-2.2351343311597e-05
-8.43615553914787e-06
-8.32392956031072e-08
-2.00039941200823e-05
-2.02210378233668e-05
-2.19551638589474e-05
-2.21276979953696e-05
-1.34769163421921e-05
-9.5422482834616e-06
-2.7887847766305e-05
-1.20633452007707e-05
-2.07852323387623e-05
-3.2611419430165e-05
-3.02604471908667e-05
-2.05980883383119e-05
-1.18951860926053e-05
-3.99790840485652e-05
-2.24964742177956e-05
-8.14732003653866e-06
-2.26349163404487e-05
-1.77823546080932e-05
-3.80789261441112e-05
-2.2618322351495e-05
-1.94357109854769e-05
-2.00136568672125e-05
-3.43109696591844e-05
-3.36961916614073e-05
-2.33886086497747e-05
-7.13356587379748e-06
-1.93134344648343e-05
-2.38134604029024e-06
-1.37831452691314e-05
-1.42941546904613e-05
-1.8586208464184e-05
-4.14011979804234e-05
-2.24414856830564e-05
-2.31059436250394e-05
-3.69429648992337e-05
-1.65196098983035e-05
-3.19604475815369e-05
-4.00022098091914e-05
-7.98381051318771e-06
-2.14327253575353e-05
-2.54918786091461e-05
-3.92103604100366e-05
-1.77117499383977e-05
-1.78129177850639e-05
-1.44503154211308e-05
-2.07909201459606e-05
-7.61018516310354e-08
-2.50264401604787e-05
-1.78836681593073e-05
-3.42528059228403e-05
-1.04060672584935e-05
-2.13544621347177e-05
-1.27755759207036e-05
-6.1165100869214e-06
-1.74331499422328e-05
-1.13441095090608e-05
-3.7352664785791e-05
-2.42576065549683e-05
-4.11460616530722e-05
-3.2846951110755e-05
-4.68426288384697e-05
-2.70249761556447e-06
-1.64459054800251e-05
-2.14687424709726e-05
-3.36845355208981e-05
-2.23640455232556e-05
-6.22005274923681e-06
-2.75731004772795e-05
-2.6083729909049e-05
-3.45183509203301e-05
-4.14713546942282e-05
-3.00787524582589e-05
-7.36831878826571e-06
-2.07959452350149e-05
-1.86409763248272e-05
-2.00212995979984e-06
-9.62982401625019e-06
7.40723387787012e-07
-2.71428236846232e-05
-9.36817545907278e-06
-1.76823829538347e-05
-1.76117498670624e-05
-9.47858534656905e-06
-2.25245334872367e-05
-5.7187728186392e-06
1.93513868088337e-06
-2.27428192504578e-05
-2.40453487675672e-05
-1.56244529716436e-05
-4.59387449736447e-05
-1.62738039803483e-05
-2.55609338490289e-05
-2.06117877480815e-05
-1.37931996307932e-05
-7.77967371077634e-07
-2.62942528915011e-05
-1.68063204524526e-05
-1.68189325179517e-05
-1.73547812391586e-05
-3.43749293295599e-05
-2.44513832936632e-05
-5.15873335597358e-05
-4.26932904401514e-05
-2.56529504804133e-05
-6.11152010980459e-06
-9.0905784098044e-07
-2.05925115372547e-05
-2.00078676181127e-05
-4.64672059485578e-05
-2.08682603023982e-05
-9.62221113436774e-06
-2.32043158928573e-05
-1.49547819267224e-05
-3.02148689425013e-05
-2.71617084800237e-05
-2.53476412954881e-05
-2.31019768613383e-05
-2.66363845700688e-05
-2.10743839984626e-05
-1.05962116229603e-05
-2.89625935985918e-05
-1.3689501249631e-05
-1.89683473413123e-05
-1.89407671827452e-05
-1.32321633572392e-05
-3.96880011857103e-05
-3.2271563718078e-05
-2.24930815932869e-05
-3.13990671055335e-05
-3.22318835561698e-05
-9.59661139048418e-06
-4.04672890667138e-05
-3.48242406363263e-05
-3.32689296503354e-05
-3.42228230530836e-05
-1.77898785936882e-05
-1.58551907358186e-05
-2.59795541422499e-05
-4.68963388764708e-06
-1.33686132440185e-05
-1.81715015146262e-05
-2.93729003504573e-05
-2.83630140565218e-05
-2.13565312760208e-05
-1.80332474820418e-05
-1.21864849783329e-05
-1.01141291946131e-05
-2.90080766965288e-05
-1.73738290440368e-05
-3.41445856464257e-05
-1.53583951357563e-05
-2.41829761842858e-05
-2.36566217989604e-05
-1.62001055233003e-05
-1.91013190381452e-05
-2.69558168026456e-05
-2.25374723599235e-05
-1.80257306855089e-06
-2.30914086690644e-05
-2.0607722454059e-05
-1.48915909037212e-05
-2.09774847609343e-05
-3.91499725788476e-05
-3.03776763796708e-05
-1.96000865769603e-05
-1.74741200021288e-05
-2.55934813170149e-05
-1.4751935939269e-05
-1.12129742538042e-05
-6.3590086457383e-06
-2.66417684596281e-05
-2.03019813415174e-05
-2.78747059850235e-05
-7.30929867150853e-06
-2.09406905076727e-05
-3.10903683380303e-05
-2.70783187597442e-05
-1.6628761238804e-05
-1.48012382080161e-05
2.04210847878623e-06
-3.67075185235694e-05
-1.69034634504569e-05
1.24950642430275e-05
-6.74055241689663e-06
-2.09499273575167e-05
-3.83984962012358e-06
-1.92205183171982e-05
-3.12366995961044e-05
-3.88419504165344e-06
-2.11188918504745e-05
-3.43627635700726e-06
-5.3288639370494e-06
-1.25082357621432e-05
-2.73571109907509e-05
-1.70670281300062e-05
-2.71976831079655e-05
-2.24393259401426e-05
-2.94909242087038e-05
-3.10670192511639e-05
-1.4421837554157e-05
-1.54113167775591e-05
-4.20948034839106e-05
3.20424396837295e-06
2.57704799712201e-06
-3.72879100240432e-05
1.20879355618477e-05
-2.41238128326606e-05
-7.14422527589597e-06
-1.72494757894366e-06
-4.51319687816094e-05
-7.59308786159205e-06
-3.28066401341713e-05
-3.15455243496325e-05
-4.26977312350865e-05
-2.31963516845675e-05
-1.37008112878737e-05
-4.1836765949512e-07
-7.79686356426443e-06
-1.55727177397295e-05
6.45708331278417e-06
-1.36037297222283e-05
-9.38066603708351e-06
-3.1011369819809e-06
-3.27586516454789e-05
1.85059447921216e-06
-2.82078127209889e-05
-3.08074427501332e-05
-1.67939797920396e-05
-1.35275287220689e-05
-3.19910242999352e-05
4.1392779782962e-06
-1.94421699480719e-05
-3.05914308166238e-05
-6.68623413010089e-06
-7.61028481526186e-06
-2.77308365559137e-05
-2.97727212567624e-05
-1.44885079225982e-05
-5.52850033317756e-07
-3.6719660223608e-05
-2.10988058948399e-06
-2.86588692755571e-05
-7.17746079897018e-06
-3.09623634766207e-05
-9.12574556688235e-06
-3.22919193106514e-05
1.84461950319014e-06
-1.38233760259088e-05
-1.01772696040231e-05
-3.71586381883483e-05
-2.44609269885962e-05
-1.05179356315922e-05
-2.19259916506544e-05
-3.12861737326043e-05
-3.15224473950911e-05
-6.65449859724683e-06
-6.46643666194688e-06
-1.71685285088602e-05
-2.72244069906867e-05
-1.67291016864137e-05
-2.21847722364201e-05
3.90647589476366e-06
-2.62763971278097e-05
-8.06987470019583e-06
-1.2179931326844e-05
-3.30722469203381e-05
-2.82714836027445e-05
-1.94671337406402e-05
-2.74274293716305e-05
-1.69854247292979e-05
-2.96055860334444e-05
-8.46360179551799e-06
-1.75605772463643e-05
-1.98658851480719e-05
-1.25438402222273e-05
-2.19097735712393e-05
-2.83868105157908e-05
-9.52889219568462e-06
-1.22947759998725e-05
-2.07193975511685e-05
-2.64277918467413e-05
-1.09216190597394e-05
-2.18421704636471e-05
-4.62781716590604e-05
-2.61134266174148e-05
-2.92998091615631e-05
-3.8106008303319e-05
-2.37548406594316e-05
-1.92263207107283e-05
-2.41897465592374e-05
-1.40393936377158e-05
-1.32856918083941e-05
-2.79359954887139e-06
-3.22016793298421e-06
-2.30998730275523e-05
-4.18239809188014e-05
-1.77283130896858e-05
-3.1392527881369e-05
-1.43249137095102e-05
-3.62326253001922e-05
-2.72042436769914e-05
-2.19028684334107e-05
-3.48517987316172e-05
-1.22999517223365e-05
-2.60867503002863e-05
-1.36455592768842e-05
-1.99846509449954e-05
-7.27095438925012e-06
-1.20061912436052e-05
-1.38446412137089e-05
-4.50125037816037e-05
-2.82040890390162e-05
-8.6032045546486e-06
-3.27864312382873e-05
-1.14520872853766e-05
-2.77260545477816e-05
-2.0923094342541e-05
-3.50789576243115e-05
-4.56444879412789e-06
-2.79351281083346e-05
-2.63524587541891e-05
-6.50734696511664e-06
-2.23291825295328e-05
-2.78812247605915e-05
-1.99951282743648e-06
-1.84288315813145e-05
-5.81505236134286e-06
-6.95279132930453e-06
-3.98507158535253e-05
-2.68727925482694e-05
-3.24368801268888e-05
-4.69777950421694e-05
-4.55825109647743e-05
-2.65307454996934e-05
-1.78821353717005e-05
-2.22392317017599e-05
-5.43609090737831e-05
-2.70979325172773e-05
-1.82561517660373e-05
-9.308977638739e-06
-2.83271693731982e-05
-1.50104657297885e-05
1.61648301909919e-06
-2.03137560045175e-05
-2.79636464474977e-05
-2.15901670302418e-05
-3.22595871187706e-05
-1.34519230207787e-05
-1.4886325459287e-05
-2.81185547406748e-05
-7.75501660232644e-06
-2.39808024443375e-05
-3.54491446848913e-06
-3.21932526467775e-06
-2.3535077073388e-05
-1.97807899919025e-06
-2.86562457202461e-06
-1.84313021670349e-05
-1.31507130872883e-05
-1.42835516388993e-06
-9.17722396829781e-06
-1.39882012042222e-05
-8.97391472123811e-06
-1.14865175357118e-05
-1.95572735359451e-05
-3.29271832893242e-05
-2.12179865868748e-05
-3.7091649376016e-05
-1.85665524433061e-05
-2.06906157401972e-05
-1.86290445366563e-05
-1.59350638191868e-05
-1.50159249017273e-05
-1.7037785930946e-05
1.0192084502035e-05
-1.4611422369795e-05
-2.36816382198957e-05
-5.19586684667209e-06
-2.26966823152101e-05
-4.08649109339788e-05
-1.20622311669649e-05
-3.71445935787641e-06
-1.43710812317345e-05
-3.77095203656499e-06
-2.98839596510598e-05
-2.15163630525228e-05
-2.95723552886201e-05
-2.50980693168765e-07
-2.8274308686791e-05
-2.49421409113053e-05
-4.04254143426553e-05
-3.43700609433554e-05
-2.68403917715348e-05
-3.55824678479638e-05
-3.17682912189583e-05
-3.02244345368581e-05
-2.26264273357471e-05
-3.25122018929514e-05
-3.88173552947826e-05
-1.60965425181414e-05
-1.27733547787329e-05
1.10829527502014e-07
-6.81960375082216e-06
-2.82489239658347e-05
9.28389080875044e-07
-2.65145215748507e-05
-2.42585448437065e-05
8.02113954623149e-06
-1.06047162178219e-05
-1.51441887298258e-05
-1.24028034175957e-05
-7.49455248989033e-06
-2.14941916906794e-05
-2.4406163194145e-06
-1.21487140295686e-05
-1.68063315027287e-05
-3.54395826976826e-05
-1.57328135980815e-05
-1.37093092317853e-05
-2.93526503483877e-05
-1.3123462303525e-05
-6.21999911239552e-06
-1.53869505653609e-05
-1.37310317881241e-05
-4.5561245955251e-05
-2.02919525412783e-05
-2.38846865103047e-05
-2.67794656982325e-05
-3.8998059765403e-06
-1.72799800737083e-05
-4.09890574852197e-05
-7.58239043697949e-06
-2.70589069639053e-05
-1.89265046030637e-05
-1.26473035700615e-05
-2.42069941871036e-05
-1.6174648833617e-05
-2.76309983124805e-05
-1.97826371331398e-05
-2.66071629896691e-05
-1.66882847536239e-05
-2.95875287940317e-05
-1.75725111915622e-05
-2.85144180628643e-05
-2.87416960387796e-05
-2.3524454041825e-05
1.16835838657385e-05
-4.45773662500161e-05
-1.18429704852158e-05
-9.00806455821793e-06
-3.29486526248555e-05
-1.49152489953096e-05
-3.53566019995998e-05
-3.46949550023265e-05
-2.78046263481857e-05
-2.37582457625934e-05
-2.72818809973291e-05
-3.92100893704376e-05
-1.9041413593718e-05
-1.04145210040523e-05
-3.04040987159952e-05
-2.63150458805053e-05
-1.4313349108447e-05
-2.81215331794464e-05
-2.48561890858044e-05
-2.40687467816608e-05
-3.63819089832924e-05
-2.52585467245183e-06
-3.17333013480074e-05
-1.53062650013354e-05
-1.68932885207075e-05
-2.82180116321503e-05
-7.7125760323375e-06
-2.80663212444805e-06
-3.09151677980041e-05
-3.65623723412092e-05
-4.06114540441252e-06
-2.1837568659388e-05
-2.02985464679112e-05
-2.73850879282247e-06
-1.35388286263879e-05
-2.84447525255593e-05
-3.46936109518745e-05
-3.30473454649789e-05
-1.94317165827379e-05
-3.50613520397016e-05
-4.63114555396014e-05
-1.23211757435327e-05
-3.38418457594218e-05
-2.67972448554641e-05
-3.33186465582194e-05
6.19210115222419e-06
-1.84543616242167e-05
-2.08951138499928e-05
-7.87760593855059e-06
-1.89746465996151e-05
-1.0446121453712e-05
-8.72829680723538e-07
-2.8665945407818e-05
-2.94677452435555e-05
-9.91099127010372e-06
-4.87714295513941e-06
-2.08765922302173e-06
-2.73690845656967e-05
-4.03889638111897e-06
-1.86478818735187e-05
-3.00165208468344e-05
-1.29898814316769e-05
-2.36393209460935e-05
-2.50926485076144e-05
-1.59738217106507e-05
-2.06621279187432e-05
-1.08296186156325e-05
-2.3300123012195e-05
-1.00403549717e-05
-3.13855494335781e-05
-3.96018887247337e-05
-2.59432272109322e-05
-1.94762249410128e-05
-2.54797302565972e-05
-1.93998797958573e-05
-6.2522869421889e-06
-2.85425109121226e-05
-1.99619603387725e-05
-6.74799124098259e-06
-1.43873398042889e-05
-2.13312188699423e-05
-5.36260198267176e-06
-1.53623773524035e-05
-2.03973881369238e-05
1.75493215032329e-06
2.72765940737146e-07
-2.95921870691666e-05
-2.79226824380376e-05
-7.62837402824204e-06
7.45801754851866e-07
-6.33060283099376e-06
-9.95850961013271e-06
5.62448747512011e-06
-6.79382824446407e-06
1.21771335717042e-05
-5.48774868271765e-06
5.05514091253e-06
-3.37901909237858e-05
-2.72539764159311e-05
-3.51703191359431e-05
-1.74650569597712e-05
-2.1356863251716e-05
-2.91575590974946e-05
-2.27866364137248e-05
-1.93099134824953e-05
-2.77511363874423e-06
-2.38416502701251e-05
-1.8120512534931e-07
-3.69472806935876e-05
-1.53336888905799e-05
-1.29462240527306e-05
-7.92314474326967e-06
-2.53654723415913e-05
-2.87005695831131e-05
-2.84988842602762e-05
-3.03137327883071e-07
-1.45475868443761e-05
-3.91822883005774e-05
-1.09462641696657e-05
-2.53310622903749e-05
6.41530401659242e-06
-1.18554548997108e-05
-1.69934930770146e-05
-3.91274988389403e-07
-2.78309849231468e-05
-2.05227918790346e-05
-2.13340990917808e-05
-2.50991945406526e-05
-3.38329611648826e-05
-2.71072151803062e-05
-2.90145180044224e-05
-1.386023532852e-05
-2.12086947412317e-05
-3.12138533568232e-05
-2.51309864157697e-05
-2.82743393297758e-05
7.11770046671581e-06
-5.05960833683171e-05
-1.6135728514365e-05
-1.24097746414664e-05
-1.81430577848968e-05
-3.91597327531724e-06
-1.89264827088718e-05
-2.8036845111421e-05
-2.20345703897529e-05
-1.1088271608309e-05
-3.09693021924926e-05
-2.24428930006032e-05
-1.15981317642953e-05
-2.19725887676243e-05
-2.73153913553797e-05
-3.68547303584839e-05
-1.25735799443435e-05
-1.83446474792341e-05
-2.09329189437599e-05
-2.80991277961936e-05
-2.44712127382037e-05
-1.63890566127381e-05
-4.48440255457101e-06
-2.29501045179506e-05
4.53247102393775e-06
-2.26907824674387e-05
-3.94365665501976e-05
-2.38715579450958e-05
-2.60764363101142e-05
-2.53139394652349e-05
-6.25929146981099e-06
-2.44308895748703e-05
-1.03943606373808e-05
-5.79163597233374e-06
-5.38658900178939e-06
-4.09703264449457e-05
-3.32977016415844e-06
-2.23593428308637e-05
-2.24880440260363e-05
-2.51651500870045e-05
-1.54410058318902e-05
2.05129691625316e-06
-8.48278313861372e-06
8.09327618768891e-07
-3.69322280834244e-05
-1.8745630450993e-05
8.17908597014184e-06
-1.1644309475123e-05
-2.65832644414155e-05
-4.04428495528615e-05
-8.29116359605028e-06
-1.62607845575801e-05
-1.08882829549344e-05
-2.53821418148653e-05
-2.44906116039886e-07
-1.08674967977272e-05
-1.96119507091734e-05
-2.21178380128119e-05
-2.12644489089824e-05
-3.34196491293754e-05
-2.79712004974674e-05
-2.83908701209652e-05
-2.94514402250258e-05
-2.26979874737743e-05
-2.02728168711838e-05
-1.43799006108101e-05
-2.45128684739447e-05
-2.03435665666869e-05
-4.06939404206325e-05
-7.91707066852437e-06
-5.067986674985e-06
-1.8682094546592e-05
-4.75270647695636e-05
-2.13537124287176e-07
-1.37101893752913e-05
-2.76566289765298e-05
-1.2244652834762e-05
-6.07081313997464e-06
-1.3964525670983e-05
-9.93489947333121e-06
-2.3477804786788e-05
-1.66812255104334e-05
-2.72655723581032e-05
-2.8923144608592e-05
-1.17725354386432e-05
-5.14435604466195e-06
-2.24810130986406e-05
-5.28464424297209e-06
-4.19724479113033e-05
-7.77862955761169e-06
-1.12728623834338e-06
-9.61063980971718e-06
-2.42552788873757e-05
-5.09990269798805e-06
-3.1835509684499e-05
5.59068947398889e-06
-3.39644177197698e-05
-1.24748022954761e-05
-3.8692307834334e-05
-2.30130009114672e-05
-2.25006320025459e-05
-6.5933336649792e-06
-1.13326881294934e-05
-2.29702977261058e-05
-9.6790039007241e-06
-4.18560773917898e-05
-1.34004469799857e-05
-7.36746111289378e-06
-1.78056160853436e-05
-7.09899395499027e-06
-2.59991347287671e-05
-2.9933777906719e-06
-1.12128397789711e-05
-2.08235345038992e-05
-1.43167523821227e-05
-2.11544699712274e-05
-2.49818232172552e-05
-1.18331037168912e-05
-1.83832517506706e-05
-3.38283404432272e-05
-1.56406110351531e-05
-3.14915877009539e-05
-1.91300269793711e-05
-2.31060094654326e-05
-1.16851924966908e-05
-2.27357145787333e-05
-4.07231222428744e-05
-1.8686813750518e-05
-2.34413915111524e-05
-2.71066708564022e-05
-1.78581511190921e-05
-2.85669108079505e-05
-2.20915536899325e-05
-1.00008107865758e-05
-1.00833026502527e-05
-2.57797922619547e-05
-2.68488726839268e-05
-9.18444550429718e-06
-1.51044992071288e-05
1.26563611809268e-05
-2.43560077853599e-06
-4.36201739993734e-05
-2.61517634123508e-05
-2.76240469786749e-05
-2.23386024945191e-05
-2.21778839358115e-05
-1.86510084655628e-05
-1.59212390473032e-06
-6.39676345782579e-06
-3.17232163698462e-05
-2.26035581477801e-05
-2.28542200660044e-05
9.51116796663073e-06
-9.5076206995525e-06
-3.21097105437948e-05
-2.40895539616374e-05
-1.39753792695872e-06
-1.36006074619475e-05
-1.73602569728624e-05
-2.48042022424241e-05
-2.30843930808634e-05
-3.29465930537993e-05
-2.8251377777626e-05
-2.521279006933e-05
-3.80882231598766e-05
-2.2737974974966e-05
1.682461396834e-05
-2.22957909439934e-05
-1.49208203243576e-05
-6.79815528529526e-06
-1.5273505236452e-05
-2.34382557971028e-05
-3.4448928500861e-06
1.18911717587522e-06
-2.14003188517729e-05
-4.90095659954286e-05
-2.69890848086592e-05
5.45140272939463e-06
1.05942236092973e-06
-4.74433144070483e-06
-1.43159043157384e-05
-3.22533022066721e-05
-1.28221277861467e-05
-4.17533646154725e-05
-3.00656393909242e-05
-6.42506453117372e-06
-7.38157349142648e-06
-1.2680282438335e-05
2.23245498778935e-06
-2.52834691762614e-05
-2.82130080423583e-06
-3.05248146691983e-05
-7.74809670049074e-06
7.59505084632108e-06
-2.46505269001514e-05
-3.96251195834063e-05
-3.0296055329329e-05
-3.1344944634949e-05
-4.93679750804594e-05
-2.63949028753488e-05
-1.34715218538329e-05
-4.67541344996566e-05
-1.41914382091666e-05
-7.75402233268223e-06
-3.82834362058369e-05
-2.75687598565227e-05
-1.97700519381174e-05
-1.52160021929929e-05
-3.38291067160556e-05
-4.00556372326903e-05
-9.76293957368584e-06
-2.63626589445306e-05
-4.77595893340885e-06
-2.63459275022802e-05
-1.24733213451256e-05
-1.31821308854517e-05
-1.40208885763702e-05
-3.53192423286657e-05
-2.90634929001819e-05
-2.78109653537411e-05
-1.03293656361618e-05
-2.54004052205337e-05
-1.41131598775546e-05
-7.45500313396384e-06
-3.79823608952237e-05
1.1028979255366e-06
-1.43793678903428e-05
-1.62896286855833e-05
-5.02995413249813e-06
-7.14867073719411e-06
-1.02479140424435e-05
-3.20130180011692e-05
-7.27242906980433e-06
-3.01555814219119e-05
-2.11880252111793e-05
-6.8590102229412e-06
-1.58542591197947e-05
-9.91765234612143e-06
-1.95557161423055e-05
-2.27177773653522e-05
-2.3585263626347e-05
-3.10561970428688e-05
-3.52418063462787e-06
-2.19662916817858e-05
-2.34338013070445e-05
-2.43123578399518e-05
-1.96666472002573e-05
-3.07290507891124e-05
-2.18164152146247e-05
-2.46834660596085e-05
-3.76866511331575e-05
-2.1991237618831e-05
-1.70179217949772e-05
-3.30342655114677e-05
-3.18006725702027e-05
-2.9029864367758e-05
-1.83464477295544e-05
-2.28530202640501e-05
-4.06282520307611e-05
-3.70869417601004e-05
-2.67878400668881e-05
-2.13048616887746e-05
-3.12290038388539e-05
-2.01901108010943e-05
-2.57090452429462e-05
-2.90405526472039e-05
-2.02394125674557e-05
-5.01773492085402e-05
-2.29100366694169e-05
1.12946914837653e-06
-2.01414943597939e-06
-2.1661854090083e-05
-4.77989815828905e-07
-1.17436400022028e-05
-5.11697912198044e-05
-1.15651463557183e-05
2.6090350109769e-06
-1.84083216128021e-05
-3.29398410371346e-05
-3.24050060148919e-05
-1.89701325498566e-05
-3.59531630792718e-05
-1.82023809914679e-05
-1.35392162528226e-05
-1.99501538405462e-05
-4.26761445595882e-05
-4.91742868977488e-06
-1.34122365538758e-05
-2.52100574709465e-05
-2.15057214856853e-05
-4.66570486661608e-06
-4.19655653048079e-05
-2.17239601694389e-05
-1.62729116047785e-05
-1.74588889240434e-05
-1.7879976643528e-05
-2.49706819756181e-05
-2.76518551485014e-05
-4.3025115112348e-05
-1.44189383696333e-05
-1.87459221529282e-05
-8.95904108887447e-06
-3.27070432063417e-05
-1.32875774036522e-05
-2.64610925966967e-05
-2.13098956220103e-05
-1.35884755556091e-05
-1.61080775222246e-05
-1.52362098593591e-05
-4.22839545921482e-06
7.20104153009324e-07
-2.55635791661416e-05
-2.15892643928404e-05
-1.98707706986064e-05
-2.71722866334292e-05
-1.81463233946131e-05
-2.8036863225822e-05
-3.4400893310039e-05
-3.41725793235137e-05
-1.61985521734378e-05
-2.01895914699876e-05
-2.17884900050535e-05
-3.82903593555532e-05
-1.30254882800964e-05
-3.02935383502844e-05
-4.32390925319881e-05
-1.28716438240031e-05
1.40501759059095e-06
-4.30311086296036e-05
-2.07867570154738e-05
-3.71630496649673e-05
-3.00392768388759e-06
-1.974494351832e-05
-3.36864583458737e-05
-4.5733117554723e-05
-3.44224609408977e-05
-1.40419534558152e-05
-1.82122242458618e-05
-2.47181178134423e-05
-2.70784399684133e-05
6.31932578393062e-06
-3.17765632228954e-05
-1.56612075022272e-05
-5.67579589608455e-06
-2.97854568882753e-05
-1.22298318488392e-05
-1.66434465358201e-05
5.56370829938012e-06
-2.97402748265373e-05
-1.41476049041277e-05
-1.26319995055757e-05
-2.33801384791267e-05
-3.34781502881476e-05
7.44319702426276e-06
-4.81577486733885e-05
-4.14391425135406e-05
-1.79250932098506e-05
-1.58710403357707e-05
-4.47383745165937e-05
-1.95956132408427e-05
-1.92445320196768e-05
-2.51832363287986e-06
-1.11374210382226e-05
-1.33501198458917e-05
-1.70674661314882e-05
-9.97171725569265e-06
-2.54878323578884e-05
-1.84610281440952e-05
-5.29621565580909e-05
-2.43244766906345e-05
-1.72902898654236e-05
6.41259837003852e-06
-1.49418296343745e-05
-3.25928049263218e-06
-1.47967483292296e-05
-2.51862186684907e-05
-4.83451272499809e-05
-1.66721399662745e-05
-7.66293122092882e-06
-1.66363577541833e-05
-2.35372372785043e-06
-3.34455227982889e-05
-4.49947406061721e-05
-3.86736785918343e-05
-1.20512703191779e-05
-1.93640825809055e-05
-1.64008672029131e-05
-1.14086758681845e-05
-1.80968330221109e-05
-8.45777278772654e-06
-1.85079120790361e-05
7.79619348705492e-07
-1.71949169490396e-05
-1.89041915400434e-05
-1.79446974733085e-05
-2.16902927950723e-05
-8.14643673571126e-06
-1.73636387870185e-05
-5.73899822312279e-06
-6.23501848142393e-06
-2.27167413202825e-05
-2.04409848967059e-05
-2.35871580523026e-05
-3.02063443303786e-05
-3.58787216342539e-05
-1.14438957098357e-05
-1.35809381030542e-05
-9.75460288172167e-06
-1.73664821604385e-05
-3.92253781117667e-05
-3.75825627438227e-06
-4.36183086588589e-05
-1.80800450435765e-05
-9.46805147511836e-06
-3.36796318660163e-05
-2.00314906614372e-05
-2.3984671655137e-05
-1.70477062422856e-05
-3.92316045191713e-05
-3.20465818932997e-05
-1.90291137566806e-05
-1.93858222287302e-05
-1.12563137609658e-05
-2.17635657121376e-05
-1.86896871420317e-05
-8.89316001099334e-06
-1.47878939003973e-05
-2.23213167471657e-05
-2.17662344044472e-05
-3.00426880608837e-05
-1.34504650633991e-05
-1.10243923257421e-05
-2.41905661053947e-05
-2.59842101260453e-05
-1.13566817056462e-05
-1.37145619652675e-05
-1.19976893818811e-05
-2.04478036491456e-05
-1.83238784857386e-05
-1.24415033580055e-05
-3.71734953043704e-05
-2.60301117704576e-05
-2.09069498681205e-05
-8.76714467514022e-06
3.39973329479628e-06
-2.87736999390968e-05
-1.16538102936865e-05
-2.28946731579828e-05
-5.00104424722147e-06
-2.78932053834152e-05
-3.56346800952275e-05
-2.88779593971435e-05
-4.17620193368131e-06
-3.09290169834858e-05
-9.50288388935203e-06
-4.85819542388789e-06
-3.15880418164187e-05
-2.49322393375352e-05
-7.9349271503736e-06
-1.3414648879769e-05
-3.62708215483212e-05
-3.61999777075605e-05
-5.22110276265984e-05
-3.59617386687917e-05
-3.71460384140782e-05
-2.54533720286727e-05
-1.64589106434362e-05
-3.26893165617167e-05
-1.36681228474395e-05
-3.57626898449711e-05
-1.79619764703528e-05
-2.91594427066202e-05
-3.54941793642817e-05
-1.84400968697266e-05
-3.99571523616186e-06
-2.42206304993943e-05
-1.17824442027053e-05
-2.99108394229539e-05
-1.63613621297239e-05
-2.90745899670191e-05
-2.36594826479166e-06
-4.25152339712743e-05
-2.48802127577225e-05
-1.81786135063141e-05
4.29678542364219e-06
-1.5587621611284e-05
-1.61787836729669e-05
-2.0481145333043e-05
-3.27826610299916e-05
-2.89388048325876e-05
-1.30423468646136e-05
-9.48684340242091e-06
-2.21761058969769e-06
-1.10275025585614e-05
-2.38639207816365e-05
-1.14746933996478e-05
-2.29204024833776e-05
-2.64110021341082e-05
-2.95153496813013e-05
-3.0597377448789e-05
-1.92236356980641e-05
-2.30638774673916e-05
-2.65037152223957e-05
-8.91956182623479e-06
-2.28624321503026e-05
-2.6461465959762e-05
-1.02293168806847e-05
-4.84912611040786e-05
-3.99103795702307e-05
-2.89782268351051e-05
-3.01235570151185e-05
-2.91711065104196e-05
-2.19436899959411e-05
-9.81337469979066e-06
-3.50319287702969e-05
-2.61360679778462e-05
-3.90781844335844e-05
-2.50958462405407e-05
-3.90537344649536e-05
-1.9470956858379e-05
-5.05736064281326e-06
-1.08027070090669e-05
-8.68420004399129e-06
-3.97628312563472e-05
-3.03055000782611e-05
1.99083329902095e-05
-2.84945224587789e-05
-3.52901524652881e-05
-1.36888833453621e-05
-1.33329622167139e-05
-1.12272123120635e-05
-2.19401572762889e-05
-1.43116934227875e-05
-1.27811346482748e-05
-1.67674143473338e-05
-2.59133332114505e-05
-2.60702338555175e-05
-3.15176879306306e-05
-3.99310452218975e-05
-3.53871741609274e-05
-3.29208132434477e-05
-1.00300095835393e-05
-2.33737610045536e-05
-2.18181279664483e-05
-7.29081348895552e-06
-1.79833112316454e-05
-1.35404846856421e-05
-3.91588567140292e-05
3.99849814418377e-07
-3.86002718102413e-05
-3.69578406545671e-05
-1.72065590700116e-05
-2.70566112115065e-05
-1.38208334022915e-05
-1.53020687126994e-05
-1.51979037085203e-05
-8.88443574398552e-06
-8.54899522648596e-06
8.4417353537259e-06
-2.71298124860742e-05
-2.15555286661914e-05
-2.7570423631702e-05
-2.343205815085e-05
-2.87480985493562e-05
-2.17577273674973e-05
-2.73003783920185e-06
-2.85462368006425e-05
-3.28018153911966e-05
-2.61872318361925e-05
-1.81654724613812e-05
-2.01964649321163e-05
-1.18287732464186e-05
-3.13083038182232e-05
-3.87129314816884e-05
-1.14495093976049e-05
-1.72931971035788e-05
-2.44548258540257e-05
-1.95545607461944e-05
-3.11149394023704e-05
-3.38267110952386e-05
-2.76052084050075e-05
-1.53779631802641e-05
-1.78551195371141e-05
-3.75674883721285e-05
-2.76947395267491e-05
-3.89657087626591e-05
-1.25202562188061e-06
2.96053535374428e-06
-2.38378494060329e-05
-2.93872380881686e-05
-3.69683656817214e-05
-2.40441199258901e-05
-6.4784009474878e-06
-1.23474634431892e-05
6.79020527107762e-06
-1.94506845978213e-05
-2.05617942340454e-05
-1.65464546635423e-06
-5.97460883459327e-06
-3.20738337855976e-05
-4.8679932277329e-05
-2.62129318832791e-05
-3.12688482120473e-05
-1.97411070006124e-05
-1.4862252737e-05
-2.23179441516207e-05
-3.03757026498671e-05
-2.72694078649797e-05
-1.44843581830762e-05
-4.19655966520543e-06
-1.51732278082196e-05
-3.33171266519804e-05
-8.44039622597066e-06
-2.54789611571181e-05
-2.47017004465617e-05
-6.90688713856424e-06
-3.30890694156123e-05
-3.21345068127747e-05
4.01770277592332e-06
-1.91611750220112e-05
-2.48962035637564e-05
-3.214150841421e-05
-7.55934717965639e-06
-1.21214279184832e-05
1.22751179076605e-06
-1.65464474449086e-05
-2.47317032161234e-06
1.38733802211796e-06
-2.62036681570323e-05
-3.86844666015084e-05
-8.35288363743549e-06
-1.43239106775967e-05
-3.75193378116828e-05
-7.26470611716192e-06
-1.86505649869266e-05
-3.65073380864058e-05
-2.71342393219656e-05
-1.65148565375582e-05
-1.78758435583649e-05
-1.79455643264691e-05
-3.08237808782796e-05
-3.33232640964121e-05
7.7631930430976e-06
-2.29181259145248e-05
-5.15849831711254e-06
-4.39381766257173e-05
-1.95098604082581e-05
-2.55519916796032e-05
-8.56206565072172e-06
-1.8405019679577e-05
-4.53009462487118e-05
-4.14735199543654e-05
-2.75036250171224e-05
-3.15332768777918e-05
-3.29217629088555e-05
-2.45979354117698e-05
-1.1235479885038e-05
-1.03038704206169e-05
-2.25737059915794e-05
-3.14387414907962e-05
-2.35097388524758e-05
-1.97376563002214e-05
-2.34006999694556e-05
-1.96768725610999e-05
2.87743241037559e-07
-7.75044395778329e-06
-5.17259128569525e-06
-2.49681028277991e-05
-1.10639108350631e-05
-1.05143875392898e-05
-2.50450795149276e-05
-3.08418516855691e-05
-2.25211132502138e-05
-2.50932311883323e-05
-1.74979875203578e-05
-2.85427968865152e-05
-3.39599951304064e-05
-2.49218052269548e-05
-3.54132392485717e-05
-3.68613132293791e-05
-1.51677628717579e-05
-3.73053186392235e-05
-1.28265539601254e-05
-1.42869176006334e-05
-5.58454905931355e-06
-2.23673612914067e-05
-3.1375688853061e-05
-1.3677904229078e-05
-1.99974217066878e-05
-4.55115511846324e-05
-4.32300583544538e-05
-1.36543372622961e-06
-2.27604292457852e-05
-1.37107539875642e-05
-2.01695280104879e-05
-1.72775633423523e-05
-3.80173477557897e-05
-4.72334981796241e-05
-1.1966537597518e-05
-2.68874586598317e-05
-2.48157845827699e-05
-2.37051266978988e-05
-2.67893051288825e-05
2.91874300044136e-06
-2.67084727950506e-05
-1.33599817699608e-05
-2.69556193081121e-05
-1.10627180125996e-05
-1.20621811442099e-05
-2.91463934339949e-05
-1.51603470137663e-05
-3.72436055799913e-05
-3.75952972929024e-05
-3.33170491364123e-05
-2.5295495183691e-06
1.4216834952833e-06
-2.06657024088574e-05
-1.49416449143243e-05
-2.48017097051005e-05
-1.49737186541748e-05
-1.32261150390327e-05
-1.22073839176787e-05
-7.98872030303059e-06
-3.48510962508536e-05
-8.9816835697384e-06
-1.14822973710788e-05
-2.5213352287293e-05
-4.53475675095603e-05
-2.03395228841777e-05
-2.31856350215811e-05
-1.85128573878247e-05
-2.7302857136914e-05
-5.65769457270863e-05
-1.5377525768821e-05
2.6700660390391e-06
-3.44738488425576e-05
-1.14190745355651e-05
-3.1410408248766e-05
-2.04796028871942e-05
-1.91734789386221e-05
-2.23239388339545e-05
-4.59680623937205e-05
-3.90540351064365e-05
-3.90325478034131e-05
-2.96945947089258e-05
-2.39003177342659e-05
-1.68112195039766e-05
-1.75958560638024e-05
-2.83697710968178e-05
-7.78432678656651e-06
-2.09377380293372e-05
-2.49816029077669e-05
-3.666252482418e-05
-1.67097866054331e-05
-5.60486729814838e-06
-2.64439068187169e-05
-4.18229704799329e-05
-4.00763827996258e-05
-1.63663615995031e-05
-2.37082843446903e-05
-3.1010957211881e-05
-2.56249323781448e-05
-3.14936072344428e-05
-1.79128754092856e-05
-4.24560171615752e-05
-3.37178022603036e-05
-3.06317397597971e-05
-2.73621890492106e-05
-2.26196226652278e-05
-1.02019766806358e-05
-2.14817454507778e-05
-7.24545535268729e-06
-2.15716200319858e-05
-1.38575609271106e-05
-1.71323002829353e-05
-2.7391061487283e-05
-3.24093596529476e-05
-1.88064091299538e-05
-1.15858308459538e-05
-3.16932002253976e-05
-2.17150038595107e-05
-2.52803779079712e-05
-2.60860116729037e-05
-3.5005670634661e-05
-1.96054703880005e-05
-3.94849145286221e-05
-2.09689336011298e-05
-1.66936070240383e-05
-3.23598702481381e-05
-4.79988865133132e-05
1.04354086454881e-05
-2.79581619883213e-05
-1.33182486576935e-05
-3.74433785533783e-05
-7.17394816225633e-06
-4.33073953697728e-05
-3.17193450679191e-05
-2.91625467011045e-05
-2.70220398602196e-05
-2.79167382677479e-05
-3.04214986128196e-05
-4.2799893840599e-05
-1.34085257100162e-05
-1.06394082333335e-05
-1.02664762778997e-06
-2.56721168940593e-05
-2.51160558767312e-05
-2.33595855804065e-06
-3.07048973928297e-05
-6.5413092794141e-06
-3.42458862866738e-05
-2.09064976015011e-05
-1.66243009615176e-05
-1.53582493467207e-05
-1.67149928804561e-05
-2.31507952752772e-05
-1.41333571778729e-05
-1.33705794666473e-05
-2.15934684884627e-05
-2.09220594255637e-05
-4.02690257231059e-05
-4.01137837771334e-05
-2.33917876611574e-05
-8.04025612214232e-06
-3.52925065273521e-05
-4.00274366216599e-05
-1.35811041455554e-05
-1.76425454618743e-05
-3.36448375732687e-05
-1.29059499823216e-05
-1.16253109545629e-05
-9.77862151199604e-06
-1.40426788894697e-05
-2.54361934748145e-05
-3.45459566366744e-05
-6.49916388863337e-06
-2.0156446410881e-05
-4.02341800190909e-05
-2.96899468742893e-05
-9.67547297533848e-06
-2.03916782323916e-05
-9.61186241306925e-06
-3.59800282070539e-06
-3.03929158768709e-05
-2.69506980328035e-05
-2.13280763601253e-05
-3.28070407738603e-05
-2.15037556561183e-05
1.80881836899147e-06
-2.47280570804171e-05
-2.70123007328789e-05
-9.91202785898684e-06
-3.15820584330869e-05
-1.77972459269719e-05
6.13316020431306e-07
-7.4202553458686e-06
-3.54634181682041e-05
-3.75056330987402e-05
-3.2145429752049e-05
-1.74739150912548e-05
-1.02053484618266e-05
-2.03662267014529e-05
-2.57233388541535e-05
-6.22539203362082e-06
-4.94277333116691e-05
-2.29228144378451e-05
-1.8092472994033e-05
-2.59398066402741e-05
-3.49180606379759e-05
-2.35524295847301e-05
-3.0590116740311e-05
-2.68507284987394e-05
-2.18100170906612e-05
-1.07675543190921e-05
-1.16254280498549e-05
-7.28684705639825e-06
-2.44349466988338e-05
-4.06998195091292e-05
-1.7215121063277e-05
-1.12913195308767e-05
-2.30522205193322e-05
-1.80047263135899e-05
-2.00194119900278e-06
-2.99543026228547e-05
-2.62536323188887e-05
-4.00804208272926e-05
-1.01039818161126e-05
-3.82048070434455e-05
2.22365959708983e-06
4.85672026779179e-06
-3.09316204179366e-05
-1.54514308451513e-05
-4.18290453084843e-05
-1.72204144422509e-05
-2.24698151393038e-05
-6.59051681680448e-06
-3.47677080711989e-05
-2.71353101127091e-05
-2.21133622042938e-05
-3.32941426302989e-05
-2.40801378000971e-05
-2.37042353433322e-05
-2.12730396311855e-05
-1.81198970750783e-05
-3.30060060760807e-05
-2.47589195161102e-05
-1.17027494583704e-05
-1.64405947703888e-05
-3.93006276200012e-05
-1.81307698893409e-05
-2.88248000465552e-05
-2.2359609088664e-05
-2.04494589071887e-05
-4.62847535321715e-05
-9.96416622737505e-08
-4.59953209235869e-05
-3.46112644743467e-06
-1.36232758478519e-05
8.06320954097763e-06
-3.87568138910246e-05
3.9622254491786e-06
-5.63809320613494e-07
-2.34054763287714e-05
-6.44872902778119e-06
-6.03088613806431e-06
-1.72769954768627e-05
-6.28253777677217e-06
-2.03624146902417e-05
1.37503314595878e-05
-1.59369275581675e-05
-2.95401204074292e-05
-3.6077411479612e-05
-2.68834899465618e-05
-4.44913634350766e-05
-1.31850821166436e-05
-6.06920103451982e-06
-1.54438194235152e-05
-2.23953265985295e-05
-5.19359607387275e-05
-4.06940583450177e-05
-5.67402254440806e-06
-2.42905207209104e-05
-4.86502028959146e-05
-2.26441843543676e-05
-3.82936529645626e-05
-1.69523954150797e-05
-4.26802041941217e-05
-2.14028755098721e-05
-1.49413282287795e-05
-1.88671724920431e-05
-2.29416281121266e-05
-4.91695546314162e-06
-3.14137694043545e-05
-2.23751119010758e-05
-2.54616221740379e-05
-5.51877103797722e-06
-3.25065885322672e-05
-1.811520432107e-05
6.64909537050264e-06
-2.95675144082382e-05
-2.4301424539094e-05
-4.08385126340762e-05
-1.6187554354557e-05
-1.19098415363459e-05
-1.31526788415427e-05
-4.86918994756844e-06
-1.6457666081795e-05
-9.0428943300145e-06
-2.88864042300324e-05
-2.52095207878758e-05
-1.09494955364987e-05
-2.83837973752394e-05
-1.85673508284518e-05
-3.69746421170942e-06
-1.92208503237038e-05
-2.75311298682409e-06
-2.91159661093928e-05
-2.25555116477635e-05
-2.65261694148569e-05
-3.13614764479736e-05
-2.92048258370243e-05
-1.27930991856487e-05
-3.7446248932474e-05
-1.8060756116351e-05
-2.65419197960089e-05
-2.20333218719728e-05
-2.18050250864927e-05
-2.75020800473138e-05
-1.62681517776836e-05
-2.36548495636915e-05
-4.46042027150625e-06
-2.02138736817666e-06
-2.06651476821139e-05
-2.01079709449492e-05
-1.92544073139664e-05
-2.29530955705668e-05
-1.94751155959988e-05
-5.34713560429701e-05
-1.5111724295155e-05
-2.19483558706586e-05
-2.7101640736069e-05
-3.37917792095773e-05
-2.64015773538398e-05
-1.92469209436354e-05
-1.45593521137919e-05
-2.34784212271401e-05
-1.67779857184955e-05
-2.0588475827922e-05
-2.17998774172337e-05
8.61185186789195e-06
-1.85876372435974e-05
-4.40882271356701e-05
-1.43462999714309e-05
-2.6311913026998e-05
-2.79422712611316e-05
-1.46859418856128e-05
-2.03206893909441e-05
-2.95207935042409e-05
-1.66072665529967e-05
-7.26871702867075e-06
-4.36780354788557e-05
-1.49385757340507e-05
-2.61192901191877e-05
-2.02112141068847e-05
-2.24582597731597e-05
-2.13425931141694e-05
-1.22361042345288e-05
-1.04696300572484e-05
-6.9670840887369e-06
-3.34046269728411e-06
-3.64055220836703e-05
-1.67195605190747e-05
-2.55722570462876e-05
-3.14820379543189e-05
-2.48350780528191e-05
-2.03875077271318e-05
-8.69807609053239e-06
-1.48949578137304e-05
-7.94834515128307e-06
-7.27243864243026e-06
-1.89658203540014e-05
-2.84350392672028e-05
-1.11271101337976e-05
-8.52957587778831e-06
-2.05844305748033e-05
-2.03099658749881e-05
-2.04034228695288e-05
-2.97552552366018e-05
-3.62966413018545e-05
-2.65143888060112e-05
-5.55966044399116e-06
-1.17861234383688e-05
-2.4268403880548e-05
-1.83941155009295e-05
-1.90314966338359e-05
-1.13844521941701e-06
-7.90985348815799e-06
-1.69652269459925e-05
-2.00751543850036e-05
-3.08828374605981e-05
2.17335028593816e-06
1.2977125438402e-06
-2.45079685224396e-05
-2.85076812127475e-05
-2.67513606454557e-05
-2.419636682914e-05
-3.39079598830771e-05
9.11108649528262e-06
-1.39418563636462e-05
-3.23331504433583e-05
-1.1910613694493e-05
-9.69415625590111e-06
-2.94957067897488e-05
1.23969453430382e-06
-3.44781097721889e-05
-3.81570376143668e-05
-1.70292789192525e-05
-2.60168796892143e-05
-5.12195653454125e-06
-9.81253282327657e-06
-2.33935683259679e-05
-2.09259506671623e-06
-1.15346954832228e-05
-1.20333652000609e-05
-2.43907587482362e-05
-2.31765351342091e-05
-2.33305757945084e-05
-8.30568850215337e-06
-2.3253800444339e-05
-7.57433604546056e-06
-2.24782251416881e-05
-1.29407006952478e-05
-3.34492434125766e-05
-3.65564718794626e-05
-2.6359888948472e-05
-2.01425482403462e-05
-2.56797141401323e-05
-2.95770873843398e-05
-8.1923338101039e-06
-1.99351077991984e-05
-2.79533878182173e-05
-1.55997324458877e-05
-2.81549469971064e-05
-1.98840086610822e-05
-1.95864159808969e-06
-4.20536864666441e-05
-2.06872831256872e-05
-4.0555497765607e-05
-1.36800683908736e-05
-2.54690749816974e-06
-3.50137512647537e-05
-3.03847624039021e-05
-2.6416880655108e-05
-2.62877920603432e-05
-2.09856212599129e-05
-1.94018996656939e-05
-3.73643505332662e-06
-2.40424190558152e-05
-3.79322534199784e-05
-6.01437849199278e-06
-2.65340883454981e-05
-1.73908213864047e-05
-3.52724307919652e-05
-1.96644443822587e-05
-1.48076905310556e-05
-1.71310360400206e-05
-1.62317685042399e-05
-1.90767422299834e-05
-1.47267151275826e-05
-1.67954437754148e-05
-3.20725140909587e-05
-7.20476755781056e-06
-8.98211259050325e-06
-1.52847430265744e-05
-3.4624464009839e-05
-2.24468297421871e-05
1.10985031844502e-05
-2.17964801649946e-05
-1.51129507809187e-05
-1.37178493407236e-05
-3.62445458223626e-05
-1.18112275775939e-05
-3.63969237467183e-05
-4.76049380833455e-05
-3.01106609753683e-05
-2.45691657732987e-05
-3.06803489562363e-05
-2.51486451952308e-05
-1.10590652463386e-05
-2.15386607539882e-05
-2.8997282142855e-05
5.72369744142768e-06
-2.45116769679612e-05
-1.8245316495048e-05
-2.33836123836618e-05
-2.28308778640295e-05
-6.00773616268933e-06
-1.65478087009515e-05
-1.32051479925493e-05
-2.73244292527509e-05
-2.35832495615273e-05
-5.42395706740087e-06
-1.46028036027139e-06
-1.68500800675712e-05
-1.18307265961412e-05
-2.29913629159532e-05
-2.40082791194699e-05
-1.37718113179238e-05
-3.26002006962276e-05
-3.10427695302432e-06
-3.44155319019652e-05
-1.70524131288475e-05
-2.57259055095665e-05
-2.10965125717492e-05
-1.78577826007296e-05
-1.64967013204329e-05
-2.38327735676332e-05
-1.31469740174957e-05
-2.45803491122878e-05
-4.81977796565805e-05
-3.44586203375707e-05
-1.05531677926997e-05
-3.18428348513622e-05
-3.1221015069454e-05
-2.04531506946051e-05
-3.71697255157832e-05
-2.18384617108471e-05
-3.98269981950244e-05
-3.95315033408322e-05
-1.91846987629783e-05
-1.68175487627463e-05
-2.48479912397901e-05
-3.72267243696206e-05
-1.92267972112055e-05
-3.49589718626035e-05
-2.07543563681909e-05
-2.17699921066712e-05
-1.94563499095058e-05
-1.32669027950562e-05
-2.73935741458541e-05
-8.26939689551572e-06
-3.90472576754032e-05
-2.75463289949375e-05
-3.80358254852564e-06
-4.45804070462313e-05
-3.01346262722364e-05
-6.89553247805515e-06
-6.33351375826129e-06
-2.79920365538679e-05
-2.48229412349701e-05
-3.72084051827978e-06
-4.48999198305268e-05
1.67327161268419e-05
-3.23686560412499e-06
-4.08988257139062e-05
-1.17817661766746e-06
-2.56392272455056e-05
-1.47245619236476e-05
-2.89017104482005e-05
-1.39724351162028e-05
-3.63022801070534e-05
-3.31808967570727e-05
-2.23678465590962e-05
-1.61551706158729e-06
-2.00927924861183e-05
-3.20762451444895e-05
-3.49774331570454e-05
-4.13419087525215e-06
-3.75199282208421e-06
-2.86237138569427e-05
-5.11248031204411e-05
6.18557084124187e-06
-2.0051507550801e-05
-8.31317719093029e-06
-2.75137688582605e-05
-3.03424470269652e-05
-1.60285254629853e-05
-2.87534452458946e-05
-1.77572541498055e-05
-2.67807560083833e-05
-2.79800319735975e-05
-4.32210705078185e-05
-2.88409193918982e-05
-2.46892470022189e-05
-3.08133529423905e-05
-2.19157540487824e-05
2.11205312405296e-06
-2.98859873519621e-06
-1.79868542571543e-05
-2.88739413300083e-07
-4.20109648905977e-05
-4.6269887466325e-05
-1.76630471176856e-05
-2.69935489822929e-05
-3.5861654469169e-07
-3.47163333965147e-05
-2.26293028737026e-05
-5.07777972359501e-05
-1.8385849506226e-05
-4.2093692181174e-05
-1.22505403298052e-05
-8.0017046790857e-06
-3.87581945173279e-05
5.64815835901184e-06
-1.40350356043726e-05
-1.85289455545116e-05
-8.12340959073642e-06
-2.18531170085668e-05
-1.86933820140383e-05
-5.72122801241107e-06
-3.49790454721559e-05
1.47817417904407e-06
-2.0447060065926e-05
-3.73661100213879e-06
-2.02369372012456e-05
-3.40010488646246e-05
-3.8838709219883e-05
-4.00160334301598e-05
-2.18279839700029e-05
-3.12511664294737e-05
-3.01190658566042e-05
-3.7666060342686e-05
-2.10272026371364e-05
-2.22285441027616e-05
-3.46022116816685e-05
-1.0397874650621e-05
-3.18380106013962e-05
-2.59742827450006e-05
-4.4168293946048e-05
-1.81131961096134e-05
-2.16315377355326e-05
4.14713739777362e-06
-2.55193842685668e-05
-3.5087353143613e-05
-3.80967057791698e-05
-2.31227839133159e-05
-1.82271136107166e-05
-3.66908455116657e-05
-3.04880413866547e-05
-4.08534406012471e-05
-1.90402297259681e-05
-2.89725068276258e-05
-2.17993288624072e-05
-1.02240573448501e-05
-2.53755840898766e-05
-2.01533693273935e-05
-2.92765620751384e-05
-2.75460122316001e-05
1.14144986367998e-05
-3.43835118748272e-05
-2.64316272525585e-05
-1.34396771363553e-05
-1.61960840994035e-05
-2.73614986392461e-05
-3.80633827882753e-05
-1.7045492205169e-05
-2.32774737444517e-05
-4.41733131642317e-05
-2.89111387501324e-05
-1.17028543918997e-05
-1.66716002087955e-05
-1.22957416981479e-05
-1.3882116626193e-05
-3.94768288557672e-05
-1.29327827438624e-05
-3.00662142449679e-05
-1.36837693908365e-05
-2.10452029110941e-05
-1.06221105783739e-05
-1.95773106932816e-05
-2.70142898210757e-05
-5.10838574232113e-05
-4.85899651749427e-05
-1.94987080177569e-05
-1.43580457855152e-05
-1.95257910194661e-05
-7.75153435616934e-06
-2.53991184699493e-05
-2.14262496009224e-05
-2.98503397238943e-05
-1.15207543747045e-05
-2.16845560278443e-05
-2.30555879435525e-05
-5.32343523529573e-05
-9.22608692609196e-06
-3.44714941036899e-05
-2.89818339158422e-05
-1.07687616327027e-05
-9.45252320754982e-06
-2.11584172142502e-05
-4.72510003748355e-05
-5.70989669633087e-05
-5.67472395846676e-06
-1.49288382153477e-05
-1.48774506348487e-05
-3.34120866790695e-05
-1.09217948239162e-05
-1.70282049498395e-05
-1.58712020088705e-05
-4.4149256841579e-05
-5.04282016118982e-06
-2.10215908779001e-05
-1.38961636839808e-05
2.22416503065637e-08
-1.45485315695947e-06
-1.84199637542374e-05
-4.34142160950671e-05
-1.22999496821521e-05
-2.57747107503697e-05
-1.23159684843992e-05
-1.77560150310472e-05
-2.8756630205225e-05
-3.2993564113161e-05
-1.79635904740298e-05
-3.37688098396834e-05
-2.82204202966463e-05
1.51647891064211e-06
-5.77155412445055e-06
-1.67631126064035e-05
-3.05052430832734e-05
-4.26027154689448e-06
-1.05472488782682e-05
-9.51402275019924e-06
-3.56681184928053e-05
-2.13257134562929e-05
-2.61055100130938e-06
-5.94492070827518e-06
-2.16407973448819e-05
-1.4191814711267e-05
-2.25422187380713e-05
-2.22642926174532e-05
-9.0334532170169e-06
-3.42384354684805e-05
-1.38289837848893e-05
-4.09031844826091e-05
-1.79483766945467e-05
-3.96502374579275e-05
-1.81535430656432e-05
-2.35628102296747e-05
-2.07445995359773e-05
-2.7999234388742e-05
-2.41752738913355e-06
-9.60210481958994e-06
-4.36721654513556e-05
-2.86982735071522e-05
-4.02815446055489e-05
-2.62983811511119e-05
-3.10198884052285e-05
-1.80411243814129e-05
-2.97575421731583e-05
1.29509935483739e-06
-6.86451298058209e-06
-3.57109058096763e-05
-3.99148962655109e-05
-2.84678015280842e-05
-2.30877105309022e-05
-3.77825122187292e-05
-7.48164338375077e-06
-2.26849740765045e-05
-1.69433892074077e-05
-2.00197219551905e-05
-3.55751654162494e-05
-2.60445265795524e-05
-1.67913236554534e-05
-1.65496953179578e-05
-4.53040396723524e-06
-2.12343342175524e-05
-1.05666244706935e-05
-2.50178256881016e-05
-2.03885998225448e-05
-5.16295497674309e-05
-1.45614327729846e-05
-1.58256865852325e-05
-2.54042597824395e-05
-1.24403334169492e-05
-7.49542145210252e-06
-2.64516693584232e-05
-3.54821060620376e-05
-1.39100790038686e-05
-7.70632911854306e-06
-3.19645865286095e-05
-4.1451524003548e-05
-2.74375497674093e-05
-2.09534856965759e-05
2.86636520468452e-06
-3.64162350180206e-05
-4.20367630710931e-05
-2.01857463185622e-05
-3.85637398146748e-06
-7.3519007989025e-06
-2.02592321056271e-05
-4.11480762036759e-05
-1.2212946098095e-05
-2.09621314851583e-05
-1.95237018843549e-05
-1.0555909198836e-05
-1.02856279822587e-05
-2.6490196499308e-05
-2.21828824569251e-05
-9.86078325284723e-06
5.90847284128141e-06
-3.87538816826808e-05
-6.62296056700006e-06
-2.37198764053169e-05
-2.31267241235909e-05
-1.52062761341052e-05
-4.00516611593232e-05
-2.34331735369586e-05
-1.23527993834851e-05
-1.87764594004853e-05
-1.10769763797887e-05
-1.31251155333522e-05
-2.39179663644319e-05
-6.93782331261442e-06
-1.79093448381008e-06
-2.00033538211984e-05
-3.23988347361336e-05
-2.70925651664706e-05
-2.29426044465148e-05
-6.7737722347669e-06
-1.0777539367362e-05
-1.64643435812796e-05
-1.39960362198032e-05
7.64885225241214e-06
-3.54740843240326e-05
-3.69524464487362e-06
-2.46715946117074e-05
-1.54538323523024e-05
-2.6932385039032e-05
-2.93194113082824e-05
-9.89510582805019e-06
-3.7078351671223e-06
-1.49550812912004e-05
-1.31066564747291e-05
-9.99173045877605e-06
-3.21508915599166e-05
-3.27243506424379e-05
-1.72789456321293e-05
-1.36889309749539e-07
-2.87290680320226e-05
-3.34230122111886e-05
-4.0436279953838e-05
-2.82383642962907e-05
-1.83922656643867e-05
-2.66196040958083e-05
-1.74816435140577e-05
1.02499691598476e-06
-1.63648215286374e-05
-1.89421699817643e-05
-2.99023478786175e-05
-1.94168933782304e-05
-1.41660896905459e-05
-2.23808219381932e-05
-2.78703548970207e-05
-2.72105268914681e-05
-4.57766679307896e-05
-2.79723162002062e-05
-2.96854735089728e-07
-1.78687435146717e-05
-1.9683964226789e-05
-1.78809576939134e-05
-1.56510475480146e-05
-2.48980120329016e-05
-3.44671178338289e-05
-3.37820264778802e-05
-1.74257595129862e-05
-6.45149193023778e-06
-1.3880808758683e-05
-2.3667721192176e-05
-9.28787191063768e-06
-2.40626897504876e-05
-3.1322816371301e-05
2.66907254361699e-07
-2.92458423707627e-05
-2.50660716787499e-05
-5.89979247477139e-05
-1.64438461924296e-05
-2.8792584421718e-05
-2.60393673178764e-05
-2.03611518649904e-05
-3.06491789059101e-05
-8.67600374259893e-08
-1.593964977575e-05
-1.66524580910799e-05
-2.8627276242673e-05
-2.88841044176019e-05
-2.69886134951288e-05
7.44116433560087e-06
-2.81022623037028e-05
-1.53112133137042e-05
-7.69852970116852e-06
2.87585967075884e-06
-3.09100156932614e-05
-1.00633547617529e-05
-9.66385787671631e-06
-3.41008187621807e-05
-1.22460885104476e-05
-1.85194921715375e-05
-2.61891704166403e-05
-2.26371576171986e-05
2.62289297267631e-06
-3.28528474141244e-05
-3.64095363246793e-05
-2.86841389957901e-05
-3.02092051798223e-05
-1.60634752603375e-05
-2.73376343221652e-05
-1.25998375791946e-05
-3.28915938675876e-05
-2.47457017412274e-05
-2.48012164505209e-05
-3.58487217992722e-05
-1.67812341462902e-05
-1.66706974529493e-05
-2.78007957506971e-05
-9.9191219359742e-06
-3.52371653355136e-05
-2.01835410902053e-05
-1.66499048805805e-05
-3.51778820104371e-05
-3.12047023411642e-05
-1.77885271101711e-05
-1.87786877108303e-05
-2.58766542976613e-05
-1.95566751711404e-05
-3.49098630666487e-05
-1.36874566813648e-05
-1.61722675824956e-05
-4.1395098038024e-05
-3.36275542960335e-05
-6.96798283454499e-06
-1.59343008467768e-05
-3.40381708216467e-06
-1.4954932537388e-05
-2.15757762838542e-05
-2.02542936936812e-05
-3.31520203470441e-05
-2.74937607163877e-05
-1.8864798018642e-05
-1.79419119637782e-05
-3.38581396186373e-05
3.77656777054969e-08
-9.46604806864427e-07
-5.04940219321219e-05
-2.88171164199794e-05
-1.58222953685893e-05
-1.92916621444012e-05
-2.30190661692844e-05
-2.46689683552521e-05
-3.14917223789018e-06
-4.12903023897714e-05
-6.91484761455758e-06
-3.0092014529631e-05
-1.70280911797043e-05
-1.84588661626175e-05
-2.52021794148793e-05
-3.42973253287835e-05
-2.4993959090164e-05
-4.5043542013001e-06
-1.04347487184459e-05
-1.96805933054936e-05
-2.65614830196523e-05
-1.89634770863615e-05
-2.19592844919255e-05
-2.07279547995622e-05
-3.30405862426458e-05
-7.50749330392165e-06
-3.00590579364104e-05
-9.96004183853615e-06
-1.06659236014534e-05
-3.05708995675606e-05
-6.42009503467767e-06
-3.49727992787965e-05
-9.56991092304096e-06
-1.2199839185238e-05
-2.77578047013066e-05
-9.37547089789366e-06
-3.60479147571542e-05
-1.57999165627319e-05
-1.29055735430793e-05
-1.13457823673071e-06
-2.61823206544197e-05
-3.32963283322432e-05
-1.02806909747583e-05
-6.47949852818172e-06
-1.93983237025386e-05
-4.37015808987028e-05
-1.37166224951496e-05
-1.86706184545012e-05
-2.06306259430908e-05
-2.85030531542213e-05
7.3814533025334e-06
-2.907639996285e-06
-1.48736376948242e-05
-3.06372673677484e-05
-3.09393734015814e-05
-2.71163206974593e-05
-2.52130202964661e-05
-3.81156726610308e-05
-2.98859222746948e-05
-2.34267562338544e-05
-1.13292900256928e-05
-3.79951882083669e-05
-3.19361378228672e-05
2.28704607289683e-06
-1.79078856247191e-05
-4.75066143013993e-05
-4.17482697548505e-05
-2.64934690670411e-05
-8.40316737615324e-06
-2.11560874727515e-05
-3.95802620173343e-05
-1.72049051020759e-05
-1.21746029372029e-05
-1.05500703426498e-05
-4.02149116731778e-06
-2.77712481031562e-05
-1.85179766021131e-05
-1.0079760853215e-05
-2.67032238599032e-05
-2.36209074276149e-05
-2.86433811329991e-05
-6.93188766628424e-06
-1.69884938887079e-05
-1.26914676706542e-05
-3.69885234357136e-05
-8.85796843947575e-06
-1.87791313942779e-05
-2.19418678463285e-05
-3.89204500330182e-05
-2.65337768782867e-05
-2.81035285875933e-05
-1.37266995855832e-05
-1.64627047893927e-05
-2.4560415349075e-05
-2.24377147343025e-05
-2.96560886492674e-06
-5.28029158591214e-06
-3.96919135306535e-05
-5.15022709637844e-05
-9.08700153744638e-06
-9.97097865108515e-06
-4.51170331559995e-06
-1.67602623929578e-05
-2.58126526424924e-05
-1.26189017922641e-05
-1.25557090746955e-05
-3.16305919585686e-05
-2.11960913871677e-05
-3.69516809288763e-05
-1.82472027908276e-05
-1.75446341062978e-05
-1.26623658849292e-05
-2.67070392536837e-05
-2.57301664719785e-05
-4.46061372325647e-05
-2.38315002809023e-05
-2.2062412335615e-05
-2.10281071217382e-05
-2.54830140097015e-05
-2.36561553436891e-05
-9.14316855191528e-06
-5.72274436290707e-06
-3.00222632102679e-05
-1.50774391042514e-05
-1.66641703171444e-05
-1.09790913679125e-05
-2.90648983010801e-05
-7.68998750623041e-06
-7.85687899217492e-06
-2.22337071996479e-05
-2.98644929667857e-05
-1.58709282444563e-07
-7.30192047521891e-06
-5.57895247922182e-06
-1.34935994596589e-05
-1.84342062695927e-05
-3.5142806367953e-05
-1.57019258031854e-05
-2.05372689252699e-05
-1.73938487475109e-05
-2.65142374659778e-05
-2.05823069465185e-05
-3.16808730507691e-05
-3.55468322909139e-05
-2.05383244417175e-05
-2.53752503542362e-05
-3.08155378908583e-05
-3.12185215362028e-05
-1.28627858526247e-05
-3.46013090716512e-05
-2.11240329225444e-05
-4.14235111682346e-06
-1.32246500019162e-05
-2.03532277126803e-05
-4.10645735710175e-05
-1.7199318835902e-05
-6.70020108190399e-06
-2.76673287908316e-05
-2.55667407439056e-05
-1.24672219500781e-05
-2.91717894199567e-05
-2.5337853184044e-05
-3.61247375593037e-05
-8.14284317934684e-06
-3.78286884178098e-06
-3.33932726373692e-05
-8.66530904385187e-06
-3.3043084043119e-05
-2.01211431383322e-05
-5.23022969328874e-06
-2.40879712742987e-05
-1.26989375553667e-05
-1.47152293451257e-05
-2.11252123594688e-05
-4.31911527649735e-05
2.67531315756742e-06
-3.75525431934472e-05
-2.30269207527343e-05
-2.47570098281172e-05
-1.54395990429443e-05
-1.54406880433154e-05
-9.27417027114095e-06
-4.91825975022397e-05
-5.64073076848976e-06
-1.14760219817662e-05
-2.34006853825389e-05
-2.59522159374133e-06
-8.84675389146703e-06
1.1130748853105e-05
-3.06815540582338e-05
-1.82606057905526e-05
-4.25115750867541e-05
-4.46031613997332e-05
-1.22035849237748e-05
-5.5255452756193e-06
-1.81078254143401e-05
-1.99912169091299e-05
-1.77342003555154e-05
-2.00825444114181e-05
-4.74131561829867e-05
-1.14574139412189e-05
-4.10093916225619e-05
-9.88391295367987e-06
-3.44740608601021e-05
-2.88646870359376e-05
-2.42794423786922e-05
-2.36242678713105e-05
-1.74008303261875e-05
-2.87045304234405e-05
-3.20563740447395e-05
-2.22773838673932e-05
-1.5732470905953e-05
-2.81393720957757e-05
-5.17336800516897e-05
-2.35850731769838e-05
-1.05563601866778e-05
-3.7732633922771e-05
-2.66944329467459e-05
-3.2514085450224e-05
-1.96391388830707e-05
-3.1028009564467e-05
-3.37388965769568e-05
9.61196224392213e-06
-3.05664037651805e-05
-2.97429698913481e-05
-1.76300009923623e-05
-3.14459794595299e-05
-3.49025540166897e-05
-3.84630363351197e-05
-1.46076333876544e-05
-3.67993099710588e-05
-3.68624220163718e-07
-4.55802555208395e-05
-3.2796662590217e-05
-5.20473238825288e-06
-1.6659428063599e-05
-1.70792916740327e-05
-1.38655703397422e-05
-2.28895680975031e-05
-3.5642732916355e-05
-3.01111788971903e-05
-1.13793082662193e-05
-7.96963448523828e-06
3.84413853788341e-07
-4.87484450431314e-06
-1.75958575911253e-05
-3.03564258373701e-05
-2.47477097578005e-05
-2.11080787652616e-05
-4.7811059623976e-05
-3.37890743547757e-05
4.28794722706121e-06
-2.48421275099921e-05
-4.49269010339743e-05
-1.57381826514422e-05
-1.94647757583184e-05
-3.23712474657637e-05
-2.45633562192991e-05
-1.23984450867461e-05
-1.96000693087337e-05
-1.86473223275774e-05
-2.3539072777746e-05
-3.65176008767794e-05
-1.61357177121353e-05
-2.58454128264045e-05
-3.62370570662616e-05
-2.74758021347445e-05
-3.12368708812845e-05
-2.50615620506266e-05
-2.60782188726591e-05
-1.68044646026458e-05
-1.74344182022126e-05
4.77609133163734e-06
1.84764433042336e-06
-2.43440544004793e-05
-1.85938770302756e-05
-2.27565473170622e-05
-3.10918769491871e-05
-1.06091628430693e-05
-2.15518591330597e-05
-2.27972769721543e-05
-2.82881029106138e-05
-1.83353817778928e-05
-3.07993572619439e-05
-2.13778592361117e-05
-2.03401283772227e-05
-2.13958033269785e-05
-2.56074268080784e-05
-4.34670186934861e-06
-1.1804935217404e-05
-2.4001109063114e-05
-2.70444097027759e-05
-2.7075241813903e-05
-2.28909115100143e-06
-3.67957585742233e-05
-2.90013111453775e-05
-2.81551002917022e-05
-1.22376757685238e-05
-1.68459516732848e-05
-1.91868058818214e-05
-9.70820910277414e-06
-1.91785132114096e-05
-1.26756434192037e-05
-3.15888304423256e-05
-2.53242429332654e-05
6.56382618933337e-06
-2.47251793146513e-05
9.5422484020924e-06
-3.37670942963128e-05
-1.75392526393231e-05
-3.03286421104503e-05
-9.91384830894836e-06
-3.23476576472371e-05
-2.61689209727338e-05
-2.16285936378457e-05
6.63882200891774e-07
-1.08243163947429e-07
-1.63685350282782e-05
-2.20972095006384e-05
-1.95401446998647e-05
-2.78851021105358e-05
-4.42098783655683e-05
-1.54682781315446e-05
-4.33609848659897e-05
-1.32541273603849e-05
-9.13154420529731e-06
-2.26780320623646e-05
-3.64033652303796e-05
-1.9243687014522e-05
7.58415466174215e-07
-1.29298010991753e-05
-1.33700514098638e-05
-3.36010034558471e-05
-2.03949035536676e-05
-9.56543831668399e-06
-1.87286808440768e-05
-2.05587384951498e-05
-1.92443258746396e-05
-1.13171941131337e-05
-1.33705795340756e-05
-2.47299917894456e-05
-2.44160877021705e-05
-1.28493000815893e-05
-1.3825027743904e-07
-2.03620221220164e-05
-1.50507162223157e-05
-1.6068136692925e-05
-2.87154154395558e-05
-1.67927538488844e-05
-6.28065565515333e-06
-4.37048321393711e-05
-6.80518074756003e-06
-4.54050995130833e-05
-2.24123235417275e-05
-2.72461854239871e-05
-1.42830411075183e-05
-2.88978615545538e-05
-2.24672851284477e-05
-5.9244661551702e-06
-3.54711521482948e-05
-6.23600326101742e-06
-6.99749566234545e-06
3.90339779370612e-07
-2.65555656016469e-05
-3.29668115109726e-05
-2.03539987790475e-05
-1.16124812566576e-05
-1.86379183396721e-05
-6.15602851231605e-06
-2.31572429144412e-05
-2.81508527676084e-05
-2.99192990536529e-05
-1.01514963795112e-05
-2.2436628515918e-05
-6.81578930653687e-06
-2.77840299036602e-05
-3.97748272106516e-05
-2.18557017738543e-05
-3.04097268860075e-05
9.44752820907189e-07
-8.55606428087058e-06
-2.03821518728562e-05
-1.57914436653541e-05
-2.16335831762952e-05
-1.67404689810431e-05
-1.44546142812132e-05
-2.68142659013877e-05
-1.19398386565219e-05
8.64085606127036e-07
-2.90942498191716e-05
-2.68690023683401e-05
-8.61262436897205e-06
-8.94869411011776e-06
-2.24828831634878e-05
2.79844047211826e-06
-3.55122257033637e-05
-3.19019217301004e-06
-2.7126428141007e-06
-4.01017756655641e-05
-2.40668504740923e-05
-6.03082934476353e-05
-1.42973764562515e-05
-4.09589435042913e-05
-1.36230793473086e-05
-3.73015954020239e-05
-1.19086489677395e-05
-3.05369084659707e-05
-1.06708553796586e-05
-3.08147029887024e-05
-1.43782932129094e-05
-2.34975260638911e-05
-8.26415517707135e-06
-1.27689501506073e-05
-3.23925569733678e-05
-6.2442908343332e-06
-4.63919260956942e-05
-3.06786087477608e-05
-2.43209875043042e-05
-2.79287762033974e-05
-2.37261210994208e-05
3.1902461101185e-06
-3.06060131225668e-05
-1.58761808754624e-05
-1.14942953759711e-05
-2.51860859592394e-06
-4.07778487638573e-05
-6.69319995170723e-06
-4.06786956028134e-05
-1.72677049171378e-05
-2.07428271663163e-05
-1.72594878219354e-05
-5.73194062469831e-06
-1.73826136973112e-05
-2.27482516245076e-05
4.93118917409823e-06
-2.93933340491969e-05
-3.89706761239954e-05
-1.94743642115451e-05
-2.217786330672e-05
-2.75363546271344e-05
-3.06941096427609e-05
-3.49288707386271e-05
-1.60250382315554e-05
-2.34635875557964e-05
-2.44240458295527e-07
-2.56535436103334e-05
-1.31193233089386e-05
-1.63580149986626e-05
-3.88977495303264e-05
-2.17693440086379e-05
-1.89438240457836e-05
-2.47403050979177e-05
-3.46993521020116e-05
-1.78241454994016e-05
-4.18349656608527e-05
-1.25701901166042e-05
-3.3004983253966e-05
-3.30965933397537e-05
-2.5204261475023e-05
-1.4286811361516e-05
-3.37512706592894e-05
-1.10437258393135e-05
-1.1030481000664e-05
-1.7349169088921e-05
-6.0520829600326e-06
-1.73601375545544e-05
-2.60080422787927e-05
-2.91376105611692e-05
-1.18977548275055e-05
-1.67898669987911e-05
-1.53955727403232e-05
-2.0844307253988e-05
-3.66393105133012e-05
-2.40821245160497e-05
-3.9462425247854e-05
-2.28250674948132e-05
-2.1810485563267e-05
-2.94857803311605e-05
-2.29488749457328e-05
-3.10193773059454e-05
-1.54141077170975e-05
-4.1842256288522e-05
-1.9485902352445e-05
-2.39735972249356e-05
-9.4402688449888e-06
-1.27291084588815e-05
-2.57418690798037e-05
-2.61961225912281e-05
-2.90280823958744e-06
-4.27051474462005e-05
-3.73360848840773e-05
-3.85547491569424e-05
-2.31663909896227e-05
-1.77593797574316e-05
-2.81425029928741e-05
-1.50575270589655e-05
-3.79959285704939e-05
-1.38842928543146e-05
-2.05157139289383e-05
-4.30938206522212e-05
-1.40246073626761e-05
4.67743013951803e-06
-2.41945883145534e-05
-1.58644265407203e-05
-1.95236105445392e-05
-1.81400478259467e-05
-2.12583829487418e-05
-2.63963906435647e-05
2.17290524818102e-07
-1.82928686930211e-05
-1.69540330880045e-05
-2.64207735746341e-05
-2.52561096654922e-06
-3.37485044661758e-05
-2.20212914260933e-05
-1.8431057831545e-05
-1.11095884417365e-05
-2.3801288567735e-05
-7.59422141555679e-06
-3.03136926769951e-05
-6.00100288856626e-06
-1.96457195985084e-05
-3.01462474404618e-05
-1.74794690653896e-05
-3.20086783334641e-05
-1.71304390513304e-05
-1.68182733517216e-05
-3.09123339531008e-05
-4.85924659060607e-06
-1.44889675985244e-05
-3.21796454164601e-06
-4.53684720596414e-05
-2.34110995581574e-05
-2.42944664029287e-05
-2.07601226649028e-05
-2.05278109349635e-07
-2.30034581442514e-05
-1.50841259616883e-05
-1.92515818498352e-05
-2.68150594297287e-05
-4.79832213412301e-06
-1.1302257822808e-05
-6.02069885688663e-06
-9.55989326646804e-06
-3.65801448452796e-05
-1.72256459009256e-05
-1.22495544012788e-05
-2.193087799057e-05
-3.99732320564244e-05
6.00346357789777e-07
-2.87099297704639e-05
-1.11569979163773e-05
-1.75044798489287e-05
-3.12092286252505e-05
-1.14986800217133e-05
-1.5134004985044e-05
-2.45882388349803e-05
-2.23641059303636e-05
-1.41466745451101e-05
-8.12771968631687e-06
-3.66247734703336e-05
-2.26856143977182e-05
-3.15901691149643e-05
-3.52186999961067e-05
-2.10950193739298e-05
-1.42785437095574e-05
-3.56134798874626e-05
-1.81316335188113e-06
-7.86476760924464e-06
-1.2168816223914e-05
-2.92683965676771e-05
-7.75393358149098e-07
-1.25341519039811e-06
-2.6977379775277e-05
-2.61589644795251e-05
-2.17538784319366e-05
1.47336524104349e-06
-1.20913235199531e-05
-6.483833043885e-07
-1.45176122205538e-05
-2.43881497409749e-05
-2.30613357635879e-05
-3.56958691397374e-05
-1.69021666786531e-05
-3.37967113381157e-06
-2.32198794893973e-05
-1.86079744190944e-05
-1.31937626131797e-05
-2.98199902868109e-05
-2.48558731686403e-05
-1.56272402708685e-05
-4.06119355698509e-05
-3.06918531587176e-05
-1.90691846693039e-05
-1.13954814925054e-05
-2.85274597869317e-05
-2.16971823630135e-05
-2.21861822221933e-05
-1.13612727187898e-05
-5.55843442872083e-06
-3.27468016211232e-05
4.73005329489254e-06
-3.99988704317463e-05
-2.5592314979044e-05
-9.53404342671973e-06
-1.87593412122881e-05
-3.90757877709741e-05
-3.75710690337181e-05
-2.34976287751612e-05
-3.00833964767184e-05
-3.15205063036037e-05
-2.1998642301152e-05
-1.51382105481469e-05
-3.48080096790864e-05
-2.36033794354078e-05
-3.05746594164404e-05
-2.90930280466419e-05
-2.12355321643844e-05
-1.25333404875782e-05
-2.53295054596102e-05
-1.21144068344353e-05
-1.92893931759305e-05
-1.72895658886467e-05
-3.07849458231902e-05
5.69451249733485e-06
-8.35766184142118e-06
-2.08431807863241e-05
-2.21617660724205e-05
-1.9365953347932e-05
-2.47057979449923e-05
-2.93237221112814e-05
-1.36916085075697e-05
-4.0506880491577e-05
-4.93986490735872e-05
-2.34049028774904e-05
-2.23208153615583e-05
-2.34330894457919e-05
-2.4952833188441e-05
-1.40356432366277e-05
-2.47777453083756e-05
-2.09671928850086e-05
-2.96874516139228e-05
-2.31065381175487e-05
-3.87427908342381e-05
-2.08321068351831e-05
-1.7377082305868e-05
-1.93270855663862e-05
-2.93381461424036e-05
-2.30866273579035e-05
-1.9601864355434e-05
-1.0834662355198e-05
-3.93383414892426e-05
-1.32420930185353e-05
2.19164043078156e-05
-2.28545697505815e-05
-2.87443908008527e-05
-1.42925941210818e-05
-2.22200511014787e-05
-1.25972499557564e-05
-1.2469237806288e-05
-1.38124870836387e-05
-3.78012402067926e-05
-1.28119812137189e-05
-1.43398182125742e-05
-1.77331804788225e-05
-5.2146614159034e-06
-3.25848223714831e-05
-1.86969105502107e-05
-2.37674483895148e-05
-2.27995531044636e-06
-2.10470314794682e-05
-1.08881641312941e-05
-1.86433267658246e-05
-1.48096471279788e-05
-4.90131678479193e-06
1.04507003521915e-05
4.83155828398659e-07
-2.45671631954675e-05
-5.91974306782789e-06
-1.65609275123378e-05
-1.70877457404908e-05
-4.67048247167254e-05
-3.21138284691295e-05
-1.51314416942077e-05
-1.87968386834212e-05
-1.19621733630689e-05
6.61041741663191e-06
-2.12170929132918e-05
-2.54074136127748e-05
-1.06866186402021e-05
1.40048427125535e-07
-4.04801573110395e-06
-3.62905666052963e-05
-2.80246008791793e-05
-1.05090221183243e-05
-2.50190609587478e-05
-1.35856457819634e-05
-2.48464976717859e-05
-6.41166019246837e-06
-1.8176825621488e-05
-2.40624395276228e-05
-3.9571910558221e-06
-1.39551469211219e-05
-4.39400791854265e-05
-4.92569967934484e-05
-1.4109019346872e-05
-8.31190729771746e-06
-1.00773730999744e-05
9.50428922642947e-06
-2.32528806284049e-05
-2.35189457034445e-05
-3.47104228332009e-05
-2.4715635614689e-05
-2.49896973443696e-05
-3.40688479064209e-05
-1.96772284400036e-05
-3.63207008120221e-05
-3.84185147922398e-05
-1.19414358681946e-05
-1.61955549617132e-05
-2.53664168449325e-05
-2.94834038305277e-05
-6.30820486128304e-06
-3.1783745396155e-05
-3.97851560680144e-05
-3.58074298020662e-05
-7.33842545442815e-06
-2.99574066781593e-05
-3.52649608197043e-05
-1.79874623792703e-05
-1.54949416345e-05
-5.15298936943046e-05
-4.26363397428508e-05
-2.65764368302028e-05
-1.37962219455105e-05
-3.26641106168458e-05
-2.4155528102727e-05
-2.05739786458973e-05
-5.04307264766281e-05
-1.23073108451173e-05
-2.41182158058506e-05
-2.05715425811024e-06
-4.84102096847728e-05
-3.96399296399819e-05
-2.58047816842179e-05
-6.60136961634873e-06
-3.08108109045218e-05
-1.9674427991498e-05
-3.60069512463757e-05
-3.01934671683051e-05
-2.74413608495742e-05
-1.6045754090135e-05
-8.02710567159545e-06
-4.21651850801793e-05
-1.57848500454613e-05
-2.52987569156834e-05
-1.61421286844875e-05
-2.07873441879826e-06
-4.45900235512269e-05
-3.48153288344459e-05
-2.48327055187409e-05
-1.07801269074801e-05
-2.22525713649926e-05
-4.97958754058762e-05
-6.81916918889288e-06
-3.04324785189952e-05
-8.85763881375718e-07
-2.15469956800082e-05
-3.01468212217946e-05
-2.9114851443394e-05
-1.49362169032285e-05
-2.15060918019827e-05
-2.4434726536265e-05
-1.82441323735105e-05
-2.13860952616733e-05
-3.84614922104286e-05
-2.4289794045077e-05
-2.60517745301668e-05
-3.21227872277623e-05
-3.33505923427113e-05
1.09210968382586e-05
-1.8416255767271e-05
-3.73514438457764e-05
-4.11469094975768e-05
-1.60236280310535e-05
-4.61548361772582e-05
-2.71852711540348e-05
-7.30855699970873e-06
-2.26810946741028e-05
-1.98184413123745e-05
-1.57201767572679e-05
-2.85527209678988e-05
-1.39184023289624e-06
-6.27684419672993e-06
-4.74952577996794e-07
-3.29913600610123e-05
-2.14235794139213e-05
-2.23778729120179e-05
-8.30839688786096e-06
-3.12462589378524e-05
-2.4141326462034e-05
-2.73917113312453e-05
-2.05826838958668e-05
-1.27504740238167e-05
-2.89646066166268e-05
-4.41435403576349e-06
-2.76031461011045e-05
-1.5182379852258e-05
1.48324410349903e-06
-2.38666140709851e-05
-9.01062198075274e-06
-1.738788029807e-05
-1.00390463105241e-05
-2.0558427707221e-05
-1.92997742669849e-05
-1.76987532063121e-05
-3.10303034020559e-05
-2.63703694506092e-05
-2.0908302654599e-05
-1.89778981436861e-05
-1.61726760443942e-05
-2.15040385244664e-05
-3.00679908274767e-05
9.8026359965669e-06
-2.86092111131409e-05
-2.86062609981012e-05
-1.10894324081223e-05
-1.12205686718984e-05
-8.6144678179575e-06
-1.45347901100067e-05
-2.09276163381625e-05
-2.02746601222461e-05
-3.51269831290509e-05
-1.75942414133064e-05
-2.02949845505013e-05
-3.80486555895188e-05
-2.64561570062703e-05
-1.94902479583338e-05
-2.41167961398268e-05
-4.65010273363571e-05
-2.36002549863954e-05
-1.86773564379155e-05
-2.5766721220835e-05
-2.01664726116056e-05
-1.13864121173968e-05
-1.72584094031376e-05
-2.2408512778348e-05
-3.67914152301506e-05
-3.3094613805504e-05
-1.07062981624645e-05
-1.83489001027754e-05
-3.13991658754576e-05
-2.48303035173006e-05
-2.91992999535856e-05
-1.78802598321363e-05
-3.9972536902045e-05
-1.05737115826085e-05
-3.06628356546523e-05
-2.92856343355743e-05
-1.5449455109083e-05
-1.95862726295442e-05
-1.72771589892763e-05
-1.30955599386406e-05
-2.49672671546629e-05
-1.06909275309657e-05
-4.29983964814814e-06
-2.18679201525179e-05
-2.19444872591009e-05
-1.71395672893928e-05
-2.21158963045347e-05
-1.39408488868008e-05
-3.86780570633849e-05
-2.92513061450804e-05
-4.46772772138815e-05
-2.70669385239467e-05
-3.69301465324558e-05
-2.1315956491805e-05
-3.59365578028107e-06
-1.12030579161607e-05
-5.62452021453623e-06
-1.26624886148395e-05
-2.77723127175099e-05
-1.81213474781322e-05
-2.69951116180387e-05
5.92111494902544e-06
-3.2885474823114e-05
-7.29183645198935e-07
-1.44172114618254e-05
-3.05017603553444e-05
-3.51662332611557e-05
3.80988890374274e-06
-9.57981132984834e-06
4.58771144721934e-06
-2.03505592440568e-05
-3.39540786058535e-05
-4.79042460887528e-05
-3.00183511661616e-05
-4.28213608407325e-05
-1.51440356030699e-05
-2.16796773603519e-05
-1.91118509164603e-05
-1.99073436236893e-06
-1.48577567527725e-05
-1.09389433706049e-05
-1.92037811842019e-05
-1.78925618656858e-05
-1.75899588263236e-05
-3.61608093156592e-05
2.74816264596314e-06
-1.7196567506234e-05
-3.27196984685116e-05
-2.00792565613688e-05
-2.39457754982718e-05
-9.16601768137585e-06
-1.93572790448167e-05
-2.11177357446933e-05
-3.32747239535623e-06
-2.35423994585162e-05
-9.06648323819485e-06
-2.16091305749474e-05
-1.67666329550766e-05
-5.51955981008092e-06
-2.07021108771899e-05
-6.19609758063446e-06
-1.87378054637834e-05
-3.04603592023371e-05
-1.21647572953048e-05
-2.08669704792038e-05
-4.1961925615252e-05
-1.23556519406594e-05
4.51702455371549e-06
-2.09020507814369e-05
-2.36600233863685e-05
-2.15945786912645e-05
-1.91701159659178e-05
-3.68824376053162e-05
-9.16215518603032e-06
-7.90346027114908e-06
-2.85186333894713e-05
-4.02402726318439e-05
3.49830489032937e-08
-2.33289290716073e-05
-1.28553605789811e-05
-1.53634928486816e-05
-4.84757838634408e-05
-9.61332107462632e-06
-3.23729112179734e-05
-2.8192476442046e-05
-2.53490878211597e-05
4.58840076036119e-06
-1.3158634472417e-05
-2.64242527329321e-05
-2.57031913322042e-05
-2.75263767289434e-05
-6.7818532112682e-06
-1.17227959963628e-05
-2.72336031545215e-05
-3.48051514229127e-05
-6.73510485346498e-06
-1.69081446189989e-05
-1.07278739490305e-05
-3.2010495859778e-05
-1.69666210568477e-05
-2.45777065823975e-05
-8.6471185930153e-06
-1.36063028553214e-05
-2.21611299328195e-05
-6.34333676168245e-06
-1.12993817767543e-05
-3.1613764426128e-05
-4.35233688261802e-06
-1.92565470041344e-05
-2.87684882914207e-05
-1.98918090665799e-05
-2.22327227994892e-05
-1.99353208804316e-05
-1.55503707803149e-05
-3.72064801079533e-05
-3.91143252013338e-05
-3.55858863362774e-05
-2.71470475715788e-05
-4.99314081038245e-05
-2.54418659244905e-05
-3.01508771044443e-05
-1.48750980097131e-05
-4.01764603760328e-05
-8.80163149819132e-06
-2.14832192662828e-05
-1.66072484211882e-05
-3.72792738286066e-05
-4.850322426798e-06
-1.68308277006852e-05
-5.74980903774118e-05
-1.89463826388336e-05
-2.10935451233594e-05
-4.60477547200905e-05
-1.0427270771831e-05
-1.17738096496359e-05
3.02597132858811e-06
-2.40657145725005e-05
-9.26313432530195e-06
-2.59635965497596e-05
4.04488051327464e-06
-2.7628008577556e-05
-1.19832730854758e-05
2.40049254767187e-09
-6.54815969340199e-06
-2.00947705864816e-05
-2.43091712060108e-05
2.23790757967276e-06
-2.44022699082063e-05
-9.26695931195992e-06
-6.11709670338495e-06
-3.76223659574444e-05
-2.2063410267594e-05
-2.77491448150583e-05
-4.28292291237398e-05
-3.96323731825542e-06
-2.5855107086819e-05
-3.57663345255519e-05
-1.95139530233674e-05
-4.36823905444447e-05
-1.77628747365896e-05
-8.28704918151507e-06
-3.6338412022094e-05
-4.76126676104763e-06
-8.5867585951071e-06
-1.26753225422755e-05
-2.37588498361238e-05
-3.44279753435166e-06
-3.23305227779651e-05
-1.84813218756372e-05
-1.29581065365888e-05
-2.96191542414033e-05
-3.81824080938381e-05
-8.82915786468927e-06
-2.36882384401256e-05
-2.04610597562583e-05
-8.60173213525561e-06
-2.50266916375535e-05
1.13463312620959e-05
-3.55753137020935e-05
-3.53077798155535e-05
-5.64936316087323e-06
-2.55005022820359e-05
-5.61730971441259e-05
-4.68372223367198e-06
-1.4501112222163e-05
-4.0100960514048e-05
-1.62739982570914e-05
-3.11386776840848e-05
-2.7704106777964e-05
-2.20803907853211e-05
-3.20237541224824e-06
-1.54483641990528e-05
-8.07104051162648e-06
-9.90325923326136e-06
1.56302039663256e-08
6.30551240721774e-06
-3.86683505663073e-05
-1.80413533562835e-05
-3.18436267059265e-05
2.84843133372771e-06
-2.65451777782111e-05
1.86802763472566e-06
-8.02537207604825e-06
-1.81499436145309e-05
-3.2717722831346e-05
-2.20192427605819e-05
-1.80711752493695e-05
-9.92151691556637e-06
-4.24978678540728e-05
-3.12214442851779e-05
-1.42536687896977e-05
-2.24572548909805e-05
-1.78981094542054e-05
-7.00635133744531e-06
-2.61405602840256e-05
-1.36462582700393e-05
-2.40880823133785e-05
-7.58000378663026e-06
-1.63457588831564e-05
-2.47256619286357e-05
-1.21895383742497e-05
-3.02329554326735e-05
-1.87437190034894e-06
-2.98210757776515e-05
-1.57875228975077e-05
-2.46930198376828e-05
-1.51877265045962e-05
-3.72781842514156e-05
-2.20181079479869e-05
-2.08406992740044e-05
-2.71002223608493e-05
-2.16367967487288e-05
1.76971186219777e-06
-3.06533257449002e-05
-8.62599741134186e-06
-3.44957305225249e-05
-3.77397036108363e-05
-2.58306992304455e-05
-4.73720672003301e-06
-1.94671823565693e-05
-2.66316879847649e-05
-5.12756060932617e-06
-2.08404229893904e-05
-1.54315718512871e-05
-1.34336199113348e-05
-2.0238208232045e-05
-3.88600034770036e-05
-2.52054527860721e-05
1.99096952175077e-06
-2.62164757603348e-05
-1.80076638768189e-05
-1.32178722378386e-05
-2.30038160506682e-05
2.29565148560419e-06
-2.69214180546848e-05
-3.81111169686333e-05
-2.38416141157611e-05
-2.33964541275391e-05
-7.94598972584237e-06
-2.24668794340922e-05
-4.13699341798866e-05
-3.2029976936427e-05
-2.37425139122633e-05
-1.10047026665709e-05
-4.02324992657301e-05
-2.23664453475425e-05
-3.17581225642246e-05
-3.91671052744555e-05
-2.12554293282127e-05
-1.25237322801128e-05
-1.85070968883591e-05
1.60337894777793e-06
-1.58021347078784e-05
-2.22739236364856e-05
-2.84224161242663e-05
-2.84345886326947e-05
-9.30766784421238e-06
-9.17708352325841e-06
4.25058854646911e-06
-7.65403292258349e-06
-3.75092513648135e-05
-1.62890700774117e-05
-3.9338011388995e-05
-2.57056698577717e-05
-2.44058121523521e-05
-1.22238538153541e-05
-2.30074761491411e-05
-2.87616317950163e-05
-1.44396639419731e-05
-2.70795451606319e-05
-1.1906003814512e-05
-3.2104630940446e-05
4.09466391537926e-06
-2.1305924974795e-05
-2.14947442750453e-05
-3.29588175236323e-05
-1.40714087669301e-05
-2.829402496798e-05
-3.32287714590604e-05
-2.94816026747262e-05
-6.56679686896729e-07
-2.56859691531577e-05
-5.09238332843009e-06
-1.87821328843319e-05
-2.73675553722948e-05
-8.21105187997339e-06
-4.32947195555861e-05
-1.64474450814522e-05
-1.3621665914796e-05
-2.54512651573191e-05
-2.30162661374502e-05
-1.68461471828075e-05
-2.80839875953814e-05
-4.14118891167351e-06
-3.12805085815748e-05
-1.76902024242747e-05
-3.12244603260697e-05
-1.87978673638075e-05
-2.62877227111165e-05
-2.704744916937e-05
-8.79711544515048e-06
-1.99169208153368e-05
-1.38258793623181e-05
-3.51937700766826e-05
-1.23884442092329e-05
-3.88702325079482e-05
-2.86342539004226e-05
-1.74417692598214e-05
-2.49680006912717e-05
-2.18712700634886e-05
-2.6791147565426e-05
-2.71819151315363e-05
-2.92180745338362e-05
-2.89331282420197e-05
-4.08140895167145e-05
-1.03525779621864e-05
-3.71194265832308e-05
-1.58889041588747e-05
-5.56009489425977e-06
-9.2716370763393e-06
-5.53314323911361e-06
-1.84929026375756e-05
-1.95974295475047e-05
-1.29282152651239e-05
-6.29232595920934e-06
-3.47365519125629e-05
-2.72956917738229e-05
-2.44277679719597e-05
-2.79323571488913e-05
-4.00539912008511e-05
-1.95692404760683e-05
-2.08870219786158e-05
-1.91087143676058e-05
7.73849593532652e-06
-3.84149565333089e-05
-1.46985858630453e-05
-1.68980388214732e-05
-1.87319608716334e-05
-2.25761722569408e-06
-1.07013424573944e-05
-1.71858549487704e-05
-3.4221594212689e-06
-1.98883401724191e-05
-2.80588295658832e-05
-8.29226581932551e-06
3.99987390941511e-06
5.46305550835126e-06
-3.27916116331534e-05
-2.89214577278976e-05
-1.34950943366994e-05
-1.36479755063868e-05
1.81546939055186e-06
-4.69018677114105e-05
-5.62211191107825e-05
-3.27024507282628e-05
-2.47650072620091e-05
-5.02800369876277e-06
-4.81524435839564e-05
-1.08541741280224e-05
-3.44639401862123e-05
-3.08999926798433e-05
-1.73249950545705e-05
-2.92672582924221e-05
-2.92918048471778e-05
-3.4076388743131e-05
-2.87278191175454e-05
-5.62254456255945e-06
-1.54824497051085e-05
-2.18378501690414e-05
-2.56259645214632e-05
-2.41447283833309e-05
-3.86433575395535e-05
-3.7702284499422e-05
-3.30615552440119e-05
-5.54542073656022e-06
-3.87903158737428e-05
-1.7793488708795e-05
-8.94969179457189e-06
-3.17511949982956e-05
-2.56454604916242e-05
-1.49335451095217e-05
-1.94052779335295e-05
-1.48559566435651e-05
-6.82047570793393e-06
-1.9868346595487e-05
-2.37888343623625e-05
-3.48785362586198e-05
-1.91132228432036e-05
-2.29173083244994e-05
-2.92912373947365e-05
-1.9922404561251e-05
-3.50932241680319e-05
1.93429067444404e-06
-1.60252156506455e-05
-2.71898453949413e-05
-1.64490621582371e-05
-6.72165159461436e-06
-2.73681360937777e-05
-3.70603700290019e-05
-3.41755908975574e-05
-1.93082150494038e-05
-3.32034591323706e-05
-6.44788066722247e-06
9.4235914004076e-06
-3.35842721315592e-05
-2.93530303566439e-05
-3.28018689033009e-05
5.97350564468835e-06
-1.36381105360409e-05
-1.11674453910195e-05
-4.11812850294561e-05
-1.52698463003914e-05
-2.97657856802268e-05
-2.90909725793141e-05
6.56228620209347e-07
-2.4568164685955e-05
-4.85205357894556e-05
-2.10927717717803e-05
-3.6568683405553e-05
-1.90009210150577e-05
-3.93090507276188e-05
-3.09186812697066e-05
-1.9422710773039e-05
-2.10668360081565e-05
-1.18487588072297e-05
-1.56749066298021e-05
-2.02379413068117e-05
-1.03669157599538e-05
-2.85488619962544e-05
-1.65021186456418e-05
4.27066681479038e-07
-8.95636355391959e-06
-2.61136260829046e-05
-1.50972626877417e-05
-1.48710654782281e-05
-2.22121865822771e-05
-2.09595960438592e-05
-1.37215776046979e-05
-1.76717969179253e-05
-1.95984714067356e-05
-2.75687272154132e-05
-2.96271906980366e-05
-1.3512885970722e-05
-1.95921759433519e-05
-2.11939988883583e-05
-2.09389171341382e-05
-1.27868265880873e-05
-2.5488420846012e-05
1.60077432491314e-06
1.58388501932485e-06
-2.02505571200384e-05
-2.59925319958858e-05
-2.93108140031434e-05
-4.61941764671125e-05
-2.72002033742358e-05
-2.36011222485162e-05
-9.19040930545213e-06
-1.22247062807694e-05
-7.61061991004841e-06
-1.88175043504253e-05
-1.27556403322793e-05
9.28291420512706e-06
-1.06883214836029e-05
-1.94546877301946e-06
-5.98660092892922e-06
-3.18410347829629e-05
-2.13557722951369e-05
-1.02477235219761e-05
-2.4557136232927e-05
-1.00147330472629e-05
-2.91835843515408e-05
-2.70920495660678e-06
-1.58396874772234e-05
-2.07895994880351e-05
-2.8672626406578e-05
-1.58697552124601e-05
-3.32610200162976e-05
-2.14653301574832e-05
-2.3550420058321e-05
-3.66932635955613e-05
-3.19785794688759e-05
-1.6578522213448e-06
-7.2055471421291e-06
-1.43101820940865e-05
-9.79824584868782e-06
-4.04100317761978e-06
-4.48599642879134e-05
-5.34631906106628e-06
-2.0007765452041e-05
-2.83983050339744e-05
-3.98899763869417e-05
-1.04456593474018e-05
-3.98176906821e-05
-2.15976727534756e-05
-3.91597868503041e-06
-2.82115514073892e-05
-1.85639168639663e-05
-1.95044327713959e-05
-4.75401343140152e-05
-1.70169261959434e-05
-5.32311646837626e-06
-2.44166085966881e-05
-2.11487289330247e-05
-5.01255957316172e-05
6.37013330051582e-07
-8.17963845162723e-06
-2.34866630356245e-05
-1.21134996575055e-05
-1.72609158173978e-05
-1.36519552913522e-05
-5.48119938628838e-06
-2.80403947362357e-05
-2.52680911256183e-05
-1.6655342003397e-05
-2.09837985787383e-05
-5.95207153320728e-06
-2.00820359447694e-05
-1.35818816043416e-05
-1.02092776909103e-05
-2.02883558016945e-05
-1.8029411440648e-05
-1.41873363995952e-05
-1.90468302334949e-05
-3.60727646631993e-05
-3.6470926961639e-05
-7.91363954770176e-06
-2.23418545350814e-05
-2.91501779489195e-05
-2.53607150587721e-05
-1.05450134803261e-05
-1.97280482015638e-05
-3.44245766856703e-05
-4.12862114867975e-05
-3.86831658336465e-05
-2.31341013985464e-05
-2.58730197675051e-05
-3.47857102473903e-05
-1.97990589654953e-05
-2.49705175374452e-05
-2.25957498315019e-05
-3.58641213076628e-05
-3.00353008935477e-05
8.37152156797875e-06
-2.95916474783781e-05
-4.11551879262484e-05
-4.0102940134335e-05
-4.464400608323e-05
-3.88783108440333e-05
-2.637876169886e-05
-2.47263674927673e-05
-3.53373615197408e-05
-2.24777678748781e-05
-3.95769440871379e-05
-2.94829586938198e-05
-1.84733044364751e-05
-4.13794821223397e-05
-2.77692689722522e-06
-1.19236015808634e-05
-3.63226255804602e-05
-2.81354134236578e-05
-3.44782130276601e-05
-1.85847027191995e-05
-2.46411229674731e-05
-2.79284697182545e-05
-5.96453555409876e-06
-3.84795018899294e-06
-8.46073444649183e-06
-3.71848004304715e-05
-1.09002584062933e-05
-2.93689088568297e-06
-2.63662667914449e-05
-4.86873895300606e-06
-2.90193022307051e-05
-9.8678930183568e-06
1.62245319275687e-06
-2.66099451744272e-05
1.3016508239234e-06
2.95196129557178e-06
-7.67924747040599e-06
-7.80412017784657e-06
7.33031017292168e-06
-1.47613601280416e-05
-4.6064609749379e-05
-3.96100423121918e-05
-2.37976011708421e-05
-1.99274690334814e-05
-2.69165792768986e-05
-4.69011789674033e-05
-1.58185910345354e-05
-1.75442633029105e-05
-1.56384555107725e-05
-2.28346683626879e-05
-1.27801850558239e-05
-1.93873109880107e-05
-9.24336785073508e-06
-3.00101647643847e-05
-1.84109454358193e-05
-2.05631678831789e-05
-3.85615719149322e-05
-3.44833052177542e-05
1.22234240282368e-06
-4.6135684149893e-05
5.31594376911688e-06
-9.39869255534065e-06
-1.90308861526745e-05
-3.79795068435153e-05
-3.59715634463691e-05
-3.10974609429154e-05
-1.58693936772777e-05
-3.07546137606605e-05
-1.8002277100215e-05
-2.26208920342752e-05
-2.4244300256623e-05
-1.81428771255104e-05
-1.66807476959321e-05
-1.99479882171453e-05
-3.29748309946767e-05
3.04103359289473e-06
-2.30793758842724e-05
-2.76836246391386e-05
-2.42406039040296e-05
-2.3075615209341e-05
-2.39610318945704e-05
-5.64951198424797e-06
-2.96290053183619e-05
-2.18394462737567e-05
-9.58466861597688e-06
-3.87990647388393e-05
-5.94760528817962e-07
-1.05459364155088e-05
-1.86160948748757e-05
-1.19039159745619e-05
-3.47413477259311e-05
-2.96359434385802e-05
-1.6710651167445e-05
-3.61837509373982e-05
-2.73265239867162e-06
-1.36693600855228e-05
-2.66074735432831e-05
-3.87455692034101e-05
-3.5672177455286e-05
-2.87931211247971e-05
-2.53090132432639e-05
-2.93718219286552e-05
-7.54610524256574e-06
-2.1736359444074e-05
-2.64603910016542e-05
-4.43008721514744e-05
-4.20904567723101e-05
-1.39560482117075e-05
-1.24807951026099e-05
-4.13147825942573e-05
-2.35389761532284e-05
-2.51043269917922e-05
-5.32028804526369e-06
-4.09837633754904e-05
-4.77655872165265e-05
-2.16807445394205e-05
-2.0369662617556e-05
-2.31669466064861e-05
-2.5895708583754e-05
-3.52772860026838e-05
-8.32053463660412e-06
-2.53930467976653e-05
-4.04533928495208e-05
-1.17023325641945e-05
-3.99239849171413e-05
-2.02955945518152e-05
-1.97171931031553e-05
-1.4737495013852e-05
-1.40229429409495e-05
-2.27494064955286e-05
-2.2483573160622e-05
-8.99797881760481e-06
-3.41639475610175e-05
-1.27446852414895e-05
-3.68564773945742e-05
-2.82650967245523e-05
-1.61677344354352e-05
-1.84532644261549e-05
-2.95385625686578e-05
-1.5257588047832e-05
-1.0589132370354e-05
-2.9508122933954e-05
-1.06207282393085e-05
-1.51538083654104e-05
-2.49816542792153e-05
-1.1375097140953e-05
-2.58435662233647e-05
-7.55762519036054e-06
-1.13050460968789e-05
-4.43232416472609e-05
-2.8176982150371e-05
-3.80763256449489e-05
-4.14042075830698e-05
-4.59386247559639e-05
-3.07595577901681e-05
-2.38789794243572e-05
-1.17161166478174e-05
-3.99875152376105e-05
-2.13047905942175e-05
-3.39305220953075e-05
-1.62430190831382e-05
-1.20752322448169e-05
-2.19351516848337e-05
-4.5695387554746e-05
-2.407828386993e-06
-2.00663736824493e-05
-2.02823461953212e-05
-3.85459255600398e-06
-1.11757121327408e-05
-2.1693521323548e-06
-3.64672531993543e-05
-1.58707015459793e-05
-1.53426361172131e-05
-1.42385308860076e-05
-6.51980669460535e-06
-1.48781087543943e-05
-1.2158995036916e-05
-2.04327387514469e-05
-3.20261396534228e-05
-2.49383450196784e-05
-2.40126483886956e-05
-1.62369566471956e-06
-3.56357947397218e-05
-2.28838739278089e-06
-2.79029092268559e-06
-1.96223355280646e-05
-8.98232838412434e-06
-4.11678220187027e-05
-2.1571406949323e-05
-1.33383606620298e-05
-4.01034298548688e-05
-8.31253619785004e-06
-2.59320408155197e-05
-2.31567813600521e-05
-2.16055764036647e-05
-1.4349828362163e-05
-4.94072149543663e-06
-1.54584787296784e-05
-3.78538306027428e-05
-3.8266686821718e-05
-1.21113835718442e-05
-2.13549665227988e-05
-1.14399066294121e-05
-3.25510297648963e-05
-1.30725878755778e-05
-3.33379204173602e-05
-2.86915727885582e-05
-4.40557210017485e-05
-2.1314069122995e-05
-3.18610761682522e-05
-3.21999527926449e-05
-2.77151906801231e-05
-1.41248670976035e-05
-1.16027491389858e-05
-3.08314234222914e-05
-1.68910095732231e-05
-2.67249767981193e-05
-2.2192344995278e-05
-1.45752095131693e-05
3.56219085646176e-06
-1.10258745319517e-05
-2.53921014246921e-05
-4.8596239205147e-05
-2.34268604968269e-05
-3.29350713794724e-05
-3.06713139011281e-05
-1.79820236140671e-05
-3.46792884832105e-05
-2.80540985608842e-05
-1.89989022222792e-05
-1.0668511839395e-05
-1.37620659745581e-05
-4.02898031534582e-06
-4.12636422531673e-05
-1.45227569245518e-05
-2.95217103446979e-05
-2.52609332893747e-05
1.16159311774787e-05
-4.34705503321362e-05
-2.17016207907219e-05
-1.90395116711616e-05
-2.3189593183295e-05
-4.04504806776326e-05
-2.47268131347188e-05
-2.15513998115653e-05
-3.77253689881738e-05
-2.19040415508091e-05
-1.25190491359607e-05
-2.97291915173656e-05
-3.61379722944839e-05
-1.83542963165119e-05
-1.77476315298646e-05
-1.82061023628846e-05
-2.93617091064325e-05
-3.61472551017645e-06
-1.84984210785559e-05
-5.31439055538336e-06
-1.85858490138013e-05
-1.42701130574782e-05
-1.90199051114202e-05
-1.06370253019322e-05
1.31010342628617e-06
-1.56099919466528e-05
-2.56917650047477e-06
-2.98817009850953e-05
-2.1947138516534e-05
-3.30321834802295e-05
-3.73375162707654e-05
-7.09989259037505e-06
-4.76845890006174e-05
-2.87802960645805e-05
-1.77352826777901e-05
-1.42470047013373e-05
-1.94037144424056e-05
-6.85343932666413e-06
-3.50474467160109e-05
-2.19508145825943e-05
1.43858535887271e-05
-2.74981340015574e-05
-1.82277778615482e-05
-1.83143519845895e-05
-1.31099189317325e-05
-3.71470423229313e-05
-2.96909905861276e-05
-1.59767997381021e-05
-2.56029444422128e-06
-1.23009549283143e-05
-2.62909944499512e-05
1.33098380786631e-05
-6.63945360244112e-06
-2.69778440898056e-05
-5.13851631609293e-05
-1.3846459609845e-05
-2.8687118783578e-06
-1.45681995713343e-05
-2.64347913348862e-05
-2.69306486814902e-05
-8.36239665362849e-06
-1.67788597460887e-05
-4.08789937030577e-05
-1.94230153678443e-05
-2.15729270312778e-05
-2.56082615168737e-05
-7.30582753847682e-06
-1.55230602820649e-05
-4.72672763881425e-05
-9.64553301090102e-06
-2.72947883241394e-05
-1.28842207583624e-05
-2.94310917564126e-05
-3.7124293253135e-05
-1.45652090044884e-05
-1.34737929960053e-05
-2.04597738620189e-05
-2.20627056737976e-05
-2.96792353693468e-05
-3.64635146537662e-05
-4.52427596916543e-06
-2.22653650176374e-05
-2.60025423499807e-05
-2.47374385943688e-05
-1.02904854243206e-05
-7.00907190027448e-06
-1.21431104766286e-05
-3.12562322704806e-05
-8.2165703589411e-06
-2.89685520104784e-05
-7.13317546182519e-06
-7.35026716016926e-06
-1.10768702894098e-05
-3.42480828776278e-05
-2.40619191164821e-05
-1.19704788929971e-05
-3.16195486057249e-05
-2.46522014016798e-05
-3.09502655943331e-05
-3.00031148553726e-05
-2.49625205131658e-06
-3.51741091558309e-05
-4.50661415922182e-05
-2.27820057118666e-05
-3.83760200912338e-05
-3.33043294881803e-05
-7.06438433024519e-06
-1.90633676973668e-05
-1.8389595512627e-05
-8.81663247478972e-06
-1.4696861668458e-05
-1.77710081127568e-05
-3.7985376413213e-05
-2.87922969887327e-05
-2.98019076777412e-05
-2.30623582228906e-05
-5.80698111515888e-06
-5.27266292183301e-06
-1.04466728568922e-05
-3.05867959517397e-06
-9.20333058600614e-06
-1.82548331532622e-05
-2.40497978556037e-05
-3.69471047142394e-05
-2.57387358612696e-05
-1.63094655912015e-05
-1.64420699298695e-05
-2.49519480296598e-05
-2.51666349080212e-05
-1.63258167126924e-05
-2.84467364594768e-05
8.41525527350631e-07
-2.2327867056281e-05
-1.24964491774746e-05
-9.35260545034162e-06
-3.06437375175227e-05
-3.73707238092436e-05
-9.48652301191465e-06
6.78883014075076e-06
-3.99706023473313e-05
-1.57532109150099e-05
-1.37947918013797e-05
-2.0745747043615e-05
-3.24189945753698e-05
-8.31800635792213e-06
-2.5648959966997e-05
-4.03058663332059e-05
-1.2234908487221e-05
-2.47571483605386e-05
-2.11612545828254e-05
-2.87752179921739e-05
-2.19198166268629e-05
2.68214661442608e-06
-1.85833223081157e-05
-1.47818554293856e-05
-2.4322513141266e-05
-4.00549417915685e-05
-2.18526819609853e-05
-3.01883657271643e-05
-1.6970446756762e-05
-1.18840668709504e-05
-3.67693696616186e-05
-3.56003698400749e-05
-2.39815987133353e-05
-2.67963140311598e-05
-4.73197254023726e-06
-8.85645352832595e-06
-2.44837158902642e-05
-2.3782354869289e-05
-2.42679984892992e-05
-1.7516030258851e-05
-2.33345848388699e-05
-1.81572467329494e-05
-8.47309801406587e-06
-1.57882170099699e-05
-8.56987004157299e-06
-8.11893834557832e-06
-4.81369795716927e-06
-2.51764889582138e-05
-2.5370425608327e-05
-3.73034285159647e-05
-1.39408723500126e-05
-9.43047240529726e-06
-9.53153638373293e-06
-3.26792687860188e-06
-2.16141104889418e-05
-3.05729566667126e-05
1.61533481836012e-06
-1.70584093128987e-05
-2.48438037448523e-05
-2.40962507741905e-05
-1.63552721438384e-05
-2.77267436155279e-05
-2.82975001249226e-05
-1.4667110060072e-05
-1.68148494449941e-05
-1.67084743704615e-05
-1.23645420389962e-05
-2.56687367246497e-05
-2.15097961035635e-05
-4.37741670573562e-06
-1.91622310204641e-05
-1.72199250857122e-05
-4.26779978825829e-05
-6.41633080511782e-06
-3.20797254803411e-05
-1.25213463973604e-05
-1.17403078170917e-05
-2.46514112068089e-06
-5.1348031564878e-06
-3.14008305568924e-05
-2.54349243987042e-05
-4.33398331534124e-05
-1.20736182424774e-05
-1.62108680295878e-05
-2.06111607198479e-05
-2.16484429675559e-05
-3.57441115486318e-06
-2.77152399795995e-05
-1.6570332488971e-05
-2.91065250291783e-05
-4.54135918971038e-05
-3.71196820983622e-06
-2.0783355714502e-05
3.55083916198425e-06
-2.47578368206191e-05
-1.86233413402674e-05
-4.54977141932341e-05
-2.37044043070212e-05
-2.65827970040226e-05
-1.65620365051485e-05
-3.26704878210458e-05
-6.95505050049578e-07
-9.82001246505721e-06
-1.36697201678758e-05
-2.09349683527329e-05
-2.10428626192221e-05
-4.13088128959749e-05
-1.04641256081484e-05
-2.83225118185419e-05
-8.00611391529802e-06
-2.94357396132857e-05
-7.77445024982493e-06
-3.3120593452708e-05
-1.24760241994562e-05
-2.28585962804531e-05
-1.069207733526e-05
-2.00235818440038e-05
-1.3598131572617e-05
-1.80992031631708e-05
-3.06441867409284e-05
-2.26756614763419e-05
-3.10002612832408e-05
-3.36171541387765e-05
-2.24068311277184e-05
-3.19089951879323e-05
-1.8321678769184e-05
-2.93737429959404e-05
-1.69440518771634e-05
-2.80109407613573e-05
-2.35880154407034e-05
-1.87690627930876e-05
-4.2860671871309e-05
-4.54708580142216e-06
-2.36209020909552e-05
-1.2129216615729e-05
-1.45781269164055e-05
-3.67158714317851e-05
-7.17079570737771e-06
-1.45418617151881e-05
-1.47683211575126e-05
6.10716444669798e-07
-5.52834903176834e-06
-2.45647821755712e-05
-2.74186985906823e-05
-3.3922389297202e-05
-6.04692300300255e-06
-1.8146803709475e-05
-1.86131870808481e-05
-2.70968566037927e-05
-2.51953430482929e-06
-8.53041969694343e-06
-2.01419866260397e-05
-4.13613022406891e-05
-2.07915708287141e-05
-1.91913354818473e-05
-9.79609706719965e-06
-3.79552567818106e-05
-5.4804850007805e-05
1.19855877965833e-05
-1.25537176493795e-05
-2.17902129560937e-05
-2.36531128490065e-05
-5.81836296793547e-05
-2.05547265405126e-05
-4.86281152027011e-05
-2.46334790394817e-05
-1.83885456310391e-05
-1.76259862302119e-05
2.01886796771178e-06
-2.59104186331499e-05
-2.7451107471014e-05
-1.67067593927998e-05
-2.39342523992435e-05
-6.79891164378907e-06
-2.26979859795014e-05
-2.54086878303606e-05
-2.18035048005147e-05
-1.13057561072399e-05
-2.8811170240079e-05
-2.52892433775115e-05
1.92147500091666e-06
-3.09057220239585e-05
-1.36434052103856e-05
-2.34863252139792e-05
-4.19124869572611e-05
-1.77315987945839e-05
-3.83134333432543e-05
-1.15561093155723e-05
-4.09405271704471e-05
-2.00281434571058e-05
-4.29764718187658e-05
-3.0581833738224e-05
-4.01606917381897e-05
-1.42079878115771e-05
-2.01226594075535e-05
-8.47387040741104e-06
-2.80758859402697e-05
-3.51131426105024e-05
-1.64508241428634e-05
-2.35942263123921e-06
-1.08321528513922e-05
-2.83352443080653e-05
-1.76236100540083e-05
-4.37391942792488e-06
-2.80522033340691e-05
-2.69968241880369e-05
-4.11348152773261e-06
-4.00949106843793e-05
-6.66785994410621e-06
-1.46641016877347e-05
-2.67688384551025e-05
-2.46897092278754e-05
-1.62929936863889e-05
-2.04303824097225e-05
-3.52743539564046e-05
-1.98571585370719e-05
-2.19287067128493e-05
-1.1394567523073e-05
-2.61030669588481e-05
-1.78168567653825e-05
-3.33569855981385e-05
-2.68539691599587e-05
-2.0626613088771e-05
-7.7031392312441e-06
-9.52837340985764e-06
-2.81692411056522e-05
-4.07767658409996e-05
-3.13727018803504e-05
-2.94247064857668e-05
1.96015365098279e-05
-3.01973986092578e-05
-2.34336423054946e-05
-3.54076327129797e-05
-3.55340361336546e-05
-1.81043771327297e-05
-1.27609553804861e-05
-4.03238163717951e-05
-3.09703941449987e-05
-3.24720255763541e-05
-5.98934141996825e-06
-2.11304440711887e-05
-2.34275466612319e-05
-5.62493627583383e-06
-1.95705884227544e-05
-3.20615269466429e-05
-1.0809467868599e-05
-1.12027615042312e-06
-1.23061058194534e-05
-2.42179923916708e-05
-4.64601334093122e-05
-1.7170841120337e-05
-3.23316974001188e-06
-2.19290243082428e-06
-3.02602606107047e-05
-2.97614878899247e-05
-4.77606293210917e-05
-1.74840265234026e-05
-4.20484895143807e-05
-3.43313267513827e-05
-1.66196013331393e-05
-2.20359865992263e-05
-2.9814599969804e-05
-2.71507379798687e-05
-9.7370508032391e-06
-2.66477773253702e-05
-8.05627332298086e-06
-2.9610931179391e-05
-1.32528468231297e-05
-2.59989028540759e-05
-1.92414529052965e-05
-2.46073336629188e-05
-2.21140170749024e-05
-2.5199311226957e-05
-3.16348864941002e-05
-2.15991348574601e-05
-3.36761844776744e-05
-2.72108911214795e-05
-2.38371317914537e-05
-2.10379040012772e-05
-2.0877240670949e-05
-3.46381119152419e-05
-2.17904578356626e-05
-3.30472046793197e-05
-1.84820503930068e-05
-1.66726400367283e-05
-6.7633840983808e-06
-2.4179441097002e-05
-2.33965481660093e-05
-2.61026780123668e-05
-1.63343261373807e-06
-1.16780669594195e-05
-2.57079718899275e-05
-4.24225200817563e-05
-8.33794567120156e-06
-1.25958165838217e-05
-6.51342870846517e-06
-2.56257883311885e-05
-3.13968868646043e-05
-3.18886373985379e-05
-4.812727575509e-05
-1.73163259819065e-05
-3.14370072324654e-05
-5.04996630960562e-06
-2.84256866516715e-05
1.29131994988874e-05
-2.47585748102222e-05
-1.98623855829576e-05
-1.16058046137853e-05
-4.462141882655e-05
-1.67268604989044e-05
-7.95776726056555e-06
-3.45837708858934e-05
-8.3070765072705e-06
-3.7912738523255e-05
-3.48237458600442e-05
-3.84127012296367e-06
-1.02041397046053e-05
-1.2219860986833e-05
-8.48840009157965e-06
-1.62305500932324e-05
-1.43509360140505e-05
-3.90011044290601e-05
-2.54146460750014e-05
-4.97659019243937e-05
-1.97470403830447e-06
-3.43616757957767e-05
-1.50607537467577e-05
-2.56924208357654e-05
-1.17173030309317e-05
8.43449355635452e-07
4.73894079109013e-06
-4.4499679377271e-05
-1.47906057351922e-05
-2.13997338194304e-05
-1.6806461331816e-05
-2.7031357820653e-06
-2.09535212120632e-05
-1.6011360822233e-05
-1.49482211412915e-05
-1.00860494596541e-05
-1.5926968253398e-05
-7.74858231373985e-06
-2.13728848939707e-05
-1.32721988341665e-05
-2.45787585470711e-05
-2.25925114427565e-05
-3.52739272618347e-05
-6.3598601881232e-06
-4.34174447086613e-06
-2.3250984973769e-05
-1.78691116146105e-05
-1.95738856693517e-05
-4.91112323114271e-05
-2.18956686901318e-05
-5.34252429685322e-06
-3.30298831596004e-05
-2.59197025054651e-05
-1.98955456968915e-05
-4.38030074144638e-05
-3.41048609625819e-05
-2.60111098799849e-05
-2.24078975354052e-05
-1.03600648130525e-05
-4.06624993223548e-05
-1.91369101858917e-05
-5.82163936830231e-06
-2.74693328298699e-05
-1.40804258376204e-05
-2.96752275452323e-06
-3.99928144912175e-05
-1.27511739048732e-05
-1.18025599125551e-05
-1.38637371511067e-05
-1.40012858669713e-05
-2.66663583075812e-05
-1.09376588360025e-06
-1.13665572784293e-05
-2.0965358110236e-05
-1.30383112189877e-05
-2.08984896497602e-05
-3.4054839123993e-05
-2.44207110754223e-05
-5.06769828622108e-06
-1.58038442757279e-07
-2.77095972371878e-05
-1.57430314977827e-05
-1.73528284384908e-05
-4.3815776749978e-05
-1.7668587617484e-05
-3.05197998532271e-05
-7.41223441924721e-06
-1.17850349044188e-05
-2.198754988154e-05
-2.90110888859898e-05
-1.45690148651519e-05
-1.74601847231774e-05
-2.52494306976622e-05
-2.93110909317962e-05
-1.53822492596218e-05
-2.38401965964871e-05
-1.37316583111227e-05
-2.94217705023192e-05
-2.30967022486415e-05
-9.10006454398525e-07
-2.04707833513837e-05
-2.47295900028136e-05
-2.53493492492668e-05
-6.93420715100793e-06
-2.07165529832781e-05
-2.20217378374554e-05
-1.63252180775743e-05
-5.5765207017968e-06
-6.12947124365665e-06
-6.15707117120585e-06
-2.47907531241921e-05
-1.42229001145527e-05
1.97843172316806e-07
-1.3138339802096e-06
1.85706206466374e-05
-2.01081303817036e-05
-2.3517626543969e-05
-1.18563571508213e-05
-2.88342686944131e-05
-4.49967665574054e-05
-3.03438523690795e-05
8.63562339394836e-06
-4.56227153472394e-05
-9.71607313633314e-06
-6.06048970119032e-06
-3.65023433399268e-05
-5.81282904624237e-07
-3.42528446722806e-05
-2.82676344470661e-05
-1.6097070621391e-05
-2.2454329081258e-05
-2.16877014399482e-05
-2.36842212446758e-05
-2.56026855528432e-05
-2.55200062207935e-05
-1.98706299385578e-05
-5.14983748426491e-06
-1.79139024401409e-05
-1.52495324625507e-05
-1.09652277414351e-05
-2.49430454950394e-05
-2.16274063351748e-05
-1.72175750107969e-05
-3.01685591854063e-05
-3.09447222293861e-05
-2.23196790280156e-05
-3.07958753178426e-05
-5.39462647406932e-05
-2.85330613396439e-05
-2.63451204195016e-05
-1.28183146829498e-05
-2.21078734317452e-05
-2.68694980163994e-05
1.39765993732651e-05
-1.38678756519188e-06
-2.96367171593868e-05
-2.91710736953391e-05
-1.16124344822314e-05
-3.41280577323122e-05
-2.89269843266406e-05
-3.29266364615115e-05
-2.54210387848949e-05
-3.9290507586879e-06
-3.25718431525884e-05
-2.39883707946111e-05
-2.32391905004772e-05
4.4370900251795e-07
-7.42347957839151e-07
-2.23139504501152e-05
-2.57828015818628e-05
-1.97611447855465e-05
-3.93941396437801e-05
-6.16882737834921e-06
-2.93662853385224e-05
-1.24420554351979e-05
6.82341487119707e-07
1.87925408583388e-06
-3.61116516287486e-05
-7.96074688960507e-06
-1.65486402627933e-05
-4.24106358104511e-05
-2.8686796785867e-05
-1.55673813399321e-05
-2.64742114880134e-05
2.33375226996659e-06
-4.06159317120245e-05
-1.13188025241275e-05
-2.99566262870819e-05
-6.97453240832443e-06
-2.56674157088259e-05
-5.4899553116055e-06
-1.692061660241e-05
-8.75364890024263e-06
2.3539649196569e-06
-1.63251666535519e-05
-7.76291504231107e-06
-2.55932095439914e-05
-2.92187008202465e-05
-1.72257041984984e-05
-3.24303368103447e-05
-2.12024343697078e-05
-2.94207118475502e-05
-3.10261102864642e-05
-1.42242144031927e-05
-3.5916405660311e-05
-1.9806118229415e-05
-2.16966962825915e-05
-2.78524356856269e-05
-2.61493379288574e-05
-1.97875037862999e-05
-8.84955960874834e-06
-1.49489880808111e-05
-1.9063117973885e-05
-2.76031012891923e-05
-8.24987431396643e-06
-3.71274122939083e-05
-2.11383736581735e-05
-2.79529053699496e-05
-2.66565625325228e-05
-8.04928858542302e-06
-3.10125589573729e-05
-1.6756221724093e-05
-1.30575138418611e-05
-2.38091973130813e-05
-5.15895554328095e-05
1.61397586896239e-06
-1.76291150477829e-05
-6.08057594679718e-06
5.39120492300417e-06
-1.55997766887328e-05
-1.50720982022186e-05
-2.44382879079e-05
-5.05226800579567e-05
-3.83545393483283e-05
-4.9364887575225e-06
-1.47223206491765e-05
-1.65727895549186e-05
-1.78786134166945e-05
-2.97584865009692e-05
1.50398005534335e-06
-5.86612044012292e-06
-2.82340164987398e-05
-1.01923606092731e-05
-9.77378571268356e-06
-2.58803871637611e-05
-1.39346507192013e-05
-3.55275267426792e-05
-1.64010113131332e-05
-1.13643902483904e-05
-3.45517310366751e-05
-2.15109657220884e-05
-3.07351140117376e-05
-6.08800617456998e-06
-2.40984761094073e-05
-1.19793496672318e-05
-8.23765032901094e-06
-2.36438861619403e-05
-1.34953666326219e-05
-1.59160346142023e-05
-2.42546011408532e-05
-4.50168239815939e-05
-3.51656623774719e-06
-2.92593396661102e-05
-2.82245199520699e-05
-1.90658875106045e-05
-2.56652515605665e-05
-3.03844522555717e-05
-2.10201683700851e-05
-5.04712990822943e-05
-1.29300598760987e-06
-8.02574377390519e-06
-1.83446105721155e-05
-3.3876090087472e-06
-3.19622858906004e-05
-1.52231053669835e-05
-3.29434867392616e-05
-1.89402365244651e-05
2.26307982659679e-05
-2.11770666861408e-05
9.98664568173757e-06
-1.19370903085082e-05
-1.43693708467493e-05
2.18418664011596e-06
-1.78409956722961e-05
-3.14357516283157e-05
-3.42300429361919e-05
-8.07007491222947e-06
-3.0414209773797e-05
-1.86431530903723e-05
-1.53953374850648e-05
2.63735684721503e-06
-1.90228756899301e-05
-3.01330628836809e-06
-2.08784229406717e-05
-2.5719358057821e-05
-1.84998943184752e-05
-4.11484581219334e-05
-3.50742745433836e-05
-3.89079648167413e-05
-5.14582046324051e-05
-1.19422498871633e-05
-2.20824578902231e-05
-1.86002680285651e-05
-2.67612202260181e-05
-2.20624876814629e-05
-3.63294701208487e-05
-3.22084584626415e-05
-1.75555622418965e-05
-3.29992808015339e-05
-6.35894175609358e-06
9.09742906005039e-06
2.68976439918607e-07
-3.00177817145279e-05
-3.37561539528233e-05
-1.81402720223524e-05
-5.35105693678119e-06
-1.28950863482468e-05
-7.61872022223102e-07
-1.58717626473519e-05
-3.02822438770128e-05
-1.48923840387331e-05
-2.36562756337393e-05
-3.13166150057522e-05
-2.62056215909117e-05
-1.4010109343231e-05
-7.28839928784216e-06
-9.24528309811386e-06
-6.60221263353285e-06
1.96344661460779e-05
-3.3602489137887e-05
-2.93216006316715e-05
-3.27584892843778e-05
-2.73863287777618e-05
5.97650452294241e-07
-1.16166274738506e-05
-2.48102261021822e-05
-1.99987371761569e-05
-2.5728458549932e-05
-1.91429999084162e-05
-2.81647951263554e-05
-1.990100315964e-05
-1.84716565439252e-05
-2.13644121995854e-05
-4.98890916419723e-05
-2.0183196560988e-05
-3.23261180115447e-05
-1.10325678960402e-05
-4.07198150346715e-05
-1.4827294125384e-05
-1.98074270681536e-05
-2.43754153068729e-05
-4.10589392797424e-06
-3.43645814491649e-05
-2.03434705848327e-05
-2.09310288329802e-05
-3.41579360852276e-05
-3.54984042566045e-06
-3.01920863077414e-05
-3.60741489913278e-05
-5.13559049148758e-06
-1.8922434572736e-05
-1.95450595264693e-05
-3.37598663117104e-05
-2.94204074199173e-05
-1.20223711216146e-05
-9.62157551861149e-06
-1.17300562700808e-05
-2.61728107072259e-05
-3.43475817506321e-05
-3.02401713799625e-05
-1.69495640487129e-05
-2.6868733571701e-05
-2.46167487956942e-05
-1.62038019080532e-05
-2.37129290734598e-05
-4.50045002683075e-05
-3.18008800365097e-05
-2.07794631065631e-05
-5.85768528944234e-06
-9.69742616919681e-06
-8.32913229900954e-06
-2.33488056767385e-05
-2.92460170017529e-05
-2.8968792044207e-05
-2.56959851037072e-05
-2.11319149756349e-05
-1.06589820935644e-05
-3.69841431437688e-05
-3.40535508175556e-05
-3.08213869443839e-05
-1.95447176042493e-06
-2.61565396605286e-05
-1.25049344162461e-05
-3.82081270714551e-05
-1.48827341851202e-05
-1.38234957007542e-05
-3.73482735326208e-05
-8.74852853348066e-06
-1.19370238127266e-05
-9.50520426081641e-06
1.43490049185022e-06
-2.3590726227925e-05
-3.95070544747784e-05
-1.97117169485983e-05
-2.43316585500782e-05
-9.05568687375642e-06
-8.54677015355094e-06
-3.3464905856506e-05
-2.99415758899683e-05
-2.98713252576774e-05
-5.84844517444226e-06
-3.07480611510738e-06
-2.12419029905843e-05
-4.15910550202571e-05
-2.19255059560936e-05
-1.22728414459688e-05
-2.35630541077917e-06
-1.66764976659385e-05
-1.94791184925236e-05
-3.1993972643465e-05
-3.70392349747842e-05
-1.15968633450226e-05
-4.48804971157534e-05
-2.8849214857736e-05
-1.21889247044816e-05
-1.14565055822799e-05
-2.32381856420626e-05
-7.65676043206273e-06
-1.90907070662458e-05
-3.06654267122103e-05
-4.03034855443847e-05
-2.77937040429603e-05
-1.16955950459433e-05
-8.26108453720613e-06
-1.82050982349537e-05
-1.47932155665821e-05
-1.82036781539067e-05
-2.8899559713094e-05
-4.51931461886173e-05
-3.57937364170247e-05
-1.89945673616004e-06
-1.45762791961902e-05
-1.98615998435459e-05
-2.8929579682751e-05
-4.19075330391457e-05
-1.94234871456903e-05
-1.88137899155852e-05
-1.91800648974976e-05
-2.32992912382347e-05
-4.03972041146195e-06
-3.27086230777089e-05
-3.08620305773096e-05
-2.2061293518525e-05
-4.65206705445346e-05
-1.65460356154767e-05
-1.24225295012434e-05
-2.84022178368988e-05
-4.05530409414303e-05
-9.26773590625746e-07
-3.98587186641654e-05
-1.57011856219415e-05
-2.50196050009852e-05
-1.70961913818084e-05
-2.98862159252901e-05
-4.41637827962683e-05
-3.86314921085609e-05
-1.93962196088189e-05
-2.99763324116585e-05
-1.08264423549356e-05
-2.72024836901681e-06
-6.01074511274276e-06
-1.36584154862614e-05
-6.38127271252839e-06
-8.55710763536602e-06
-2.15298791164175e-05
-1.29932439863676e-05
-2.43851556133394e-05
-3.82759865115304e-05
-8.06080640008173e-06
-1.3769872731738e-05
-2.70736102960532e-05
-2.1947004649975e-05
-3.64587634619342e-05
2.94450899784175e-06
-2.87255150575643e-05
-4.11189796153709e-05
-4.29239766253642e-05
-3.55320512035015e-05
-7.75982681953352e-06
-7.82069013875921e-06
-3.79770648718666e-05
-1.62932154307227e-05
-1.79749960644673e-05
-3.60124423636033e-05
-1.25236565311486e-05
-1.91204670058163e-05
-2.48241902959851e-05
-2.27673438076323e-05
-2.61042781702195e-05
-8.47272947372276e-06
-5.57361265184055e-06
-2.16843724444838e-05
-1.07917119397386e-05
-6.54950099542414e-06
-1.82940931694809e-05
-2.40827214670619e-05
-3.31055812820192e-05
-4.33091390421995e-05
-1.44311846425161e-05
-1.10590905376905e-05
-2.89716719986855e-05
-9.75389030354826e-06
-1.0244684570428e-05
-1.94585488880618e-05
-3.55253703410991e-05
-1.24343364239298e-05
-2.93499596884979e-05
-5.51374950419396e-05
-2.75042611863602e-05
-6.95704170894411e-06
-2.3017587889156e-05
-2.33719355663812e-05
-2.80848469298541e-05
-8.50225661907082e-06
-1.62458502665401e-05
-2.84722731640984e-05
-1.49471652020228e-05
-1.95673208264867e-05
-3.73289537882067e-05
-2.44871956343961e-05
-1.92099386775833e-05
-2.45174565836699e-05
-3.38845846423355e-05
-2.236313684385e-05
-1.21232575924476e-05
-2.87973142452461e-05
-1.22443974526702e-08
-2.33384239450439e-05
-3.44478308836559e-05
1.57305747412214e-06
-2.46831559556882e-05
-3.11607521556137e-05
-2.40686338523239e-05
-4.39134035909198e-05
-4.22456385614248e-05
-9.92608959199242e-06
-4.66518462992881e-05
-3.65939939196959e-05
-2.21706689813639e-05
-2.93770194007598e-05
-1.99123409154093e-05
-2.18168992344443e-05
-3.43945044459992e-05
-2.98097241649221e-05
-5.04715844721871e-06
-3.66412157203676e-05
-4.20968835322813e-05
6.34736779211214e-06
-4.92400308352134e-05
-4.82689545315885e-05
-2.3530623927929e-05
-6.54874517019489e-06
-2.55994567160559e-05
-1.46061442137929e-05
-2.20025915228121e-05
-1.6865735415701e-05
-7.62325551376624e-06
