# Supplementary material for: Research on computational propagation and identification of mine microseismic signals based on deep learning
Source: PLoS One. 2025 Oct 22;20(10):e0334641. doi: 10.1371/journal.pone.0334641 (PMC12543183; doi:10.1371/journal.pone.0334641)
Supplement: S3 Data — (ZIP) [file pone.0334641.s003.zip › 000100500002944.xlsx_0.txt_24.txt.txt]

-2.45916772825691e-05
-4.34650770533003e-05
-1.82738209271372e-05
-3.92554469090125e-05
-1.85662003983035e-05
-2.21660272195893e-05
-7.13895070713548e-06
-4.14978351962172e-05
-1.56491993208905e-05
-3.15391078425519e-05
-8.37675546670149e-06
-2.65216026235508e-05
-1.43008229031859e-05
-4.00715475682926e-05
-1.89232105261135e-05
-1.67460884784858e-05
-1.18328596427233e-05
-6.39445795875405e-06
-3.55210112762961e-05
-2.04781872550394e-05
-3.57686776949289e-05
-1.43983922514265e-05
-3.3787923591272e-05
-2.96701297698209e-05
-3.89906884448198e-05
-3.29264428533828e-05
-2.08734652297054e-05
-6.6053705415412e-06
-2.3676211482226e-05
-8.61053298916698e-06
-2.37915002926481e-05
-3.50544679410596e-05
-8.33664651217929e-06
-1.82534228347937e-05
-8.61659824901199e-06
-7.12430641362196e-06
-3.45318602878839e-05
-3.42615886057694e-05
-3.35679614383423e-05
-1.27360907205403e-05
-3.32297273561653e-05
-3.36465336834928e-05
-2.49860598663517e-05
-2.66203593454005e-05
-1.19733199382132e-05
-3.75661989420422e-05
-2.67230516550051e-05
-1.36879722346754e-05
-2.69710884484983e-05
-1.61486930283468e-05
-1.87698451678894e-05
-5.49056592589863e-06
-7.0332706238005e-06
-1.72489463805018e-05
-1.6783438792564e-05
7.03839536117688e-06
-3.18127490178847e-05
-2.80228034796636e-05
-3.50488546485574e-05
-1.98593855646771e-05
-3.26818958648518e-05
-1.970654965809e-05
-2.02866766821375e-05
-1.58052724324029e-05
-1.7296131889932e-05
-1.05587038318646e-05
-1.81085466198334e-05
-5.06710887490459e-06
-2.54046329174732e-05
-1.99019770441414e-05
9.12774391418547e-06
-1.92361739933236e-05
-3.08645646229282e-05
-1.34434436979373e-05
-4.5079719531862e-05
-1.04553274229599e-05
-2.91232694547643e-05
-2.43637479166748e-05
-1.84384291966557e-05
-3.69920421368005e-05
-2.06937066565402e-05
-5.59703667762699e-06
-3.97294033450295e-06
-1.0859219807972e-05
-2.38177318905088e-06
-2.22668823216077e-05
-2.09385933377319e-05
-2.59051978511233e-05
-1.10642782814787e-05
-1.87944366502981e-06
-3.35527669132182e-05
-1.91470204048456e-05
-1.4324931254573e-05
-9.95908635989586e-06
3.97583718594428e-06
-3.59794759367612e-06
-2.94920503776686e-05
-3.61530547461635e-05
-1.29120962174505e-05
-1.58715951480232e-05
-7.43026386782059e-06
-3.4309252191926e-06
-2.97544957604203e-05
-2.45171588240775e-05
-1.89531170942759e-05
-2.98747903328162e-05
-4.88261422619225e-05
-4.20784836160801e-05
-4.86306426159749e-06
3.00853983107253e-06
-1.36019805034929e-05
-1.57124497377241e-05
-2.98197090443592e-05
-3.76638417364997e-06
-2.34872940950971e-05
-5.68130703759769e-05
-4.98138916098871e-06
-2.1713255163953e-05
-1.68043669851898e-05
-2.05245925781339e-05
-3.24855268211846e-05
-1.41508251684717e-05
-3.50617539634466e-05
-2.45274348885304e-05
-2.55294819701349e-06
-1.55572032404849e-05
-1.44352141295864e-05
-1.52110042710415e-05
-1.50616035600257e-05
-3.28014150053266e-05
-3.0505060866722e-05
-3.4927711694383e-05
-2.02495119574064e-05
-8.750378812838e-06
-7.82297281984456e-06
-2.4559489542811e-05
-3.28558061121061e-05
-1.93624720286909e-05
-1.90839166921259e-05
-2.15541424160555e-05
-2.63121966756632e-05
-2.8974625751032e-05
-2.26493500272924e-05
-4.98891138716488e-05
-1.08443283831784e-05
-1.6413980607041e-05
-3.03934162545579e-05
-1.123264502354e-05
-2.82879604191339e-05
-2.11370207259013e-06
-2.6234325938993e-05
-4.15919645065734e-05
-1.23103868896768e-05
-2.01983568625635e-05
-1.77220684695449e-05
-1.52313456151658e-05
-1.50985475316376e-05
-2.60311214387982e-05
-3.09313353155371e-05
-2.30748065882209e-05
-2.6450045740648e-05
-3.49357655976222e-05
-2.13821684759469e-06
-1.39328053727604e-05
-5.36538878166891e-06
-1.91052633090122e-05
-1.40906897942427e-05
-2.90791119841759e-05
-2.5124681760894e-05
-2.8076610563751e-05
-2.96770540728079e-05
-3.09544074342763e-05
-2.32862183455448e-05
-1.17946952922437e-05
-2.46896822900287e-05
-3.51161909733276e-05
-1.21239323736856e-05
-8.95393847424386e-06
-3.39498156813673e-06
-4.45805753180623e-06
-7.18712236980997e-06
-1.15617213331331e-05
-3.55022686210989e-05
-2.08345334035446e-05
-1.15547618867885e-05
-3.32881060457837e-05
-2.1098033176391e-05
-1.82077557112282e-05
-1.20985673791254e-05
-5.42129385815556e-06
-2.56636853117047e-05
-2.4690018080408e-05
-2.35227032033918e-05
-2.3534231755444e-05
-2.3526733125916e-05
-1.40499659063789e-05
-5.4131224796082e-06
-1.77328988934232e-05
-1.11646396693548e-05
-1.8035301768109e-05
-2.67526555130262e-05
-1.45579579879929e-05
-3.18926717500145e-05
-2.53600498967505e-05
-6.21614611758393e-06
-5.85886922965715e-06
-1.74488753907063e-05
2.41203686945748e-06
-2.23763688541302e-05
-2.79399789240911e-05
-3.60652551320259e-05
-8.63702051430205e-06
3.52777538032925e-06
-3.6046956948773e-05
-3.44263481230146e-05
-8.65991137874879e-06
-2.24979439209735e-05
-3.08574783759992e-05
-3.35656614451683e-05
-2.45189557379071e-05
-7.3361808562199e-06
1.26087374450004e-06
-1.93848551756978e-05
-1.51523708138557e-05
-2.16581363374545e-05
-2.55060720147939e-05
-2.86834026839905e-05
-1.54547139895944e-05
-1.36890865671666e-05
3.22638549775444e-06
-3.48138099892039e-05
-4.04840393012622e-05
-1.3156165227657e-05
-2.33870909235608e-05
-2.00979448011004e-05
-3.61314388338363e-05
-1.65821422002203e-05
-2.52868134608989e-05
-1.8749962493823e-05
-2.70083983626676e-05
-7.27110553772882e-06
-2.80700936442263e-05
-3.27528058463724e-05
-1.52060662654999e-05
-2.24959755452757e-05
-2.70909073642398e-05
-2.68250012218177e-05
-1.79992485060442e-05
-1.26029467247495e-05
-3.97728234455655e-05
-2.3671878614433e-05
-2.00772957787996e-05
1.02897596394342e-05
-5.3238245145056e-06
-2.60180690505118e-05
-1.587459340465e-05
2.50252010561336e-06
-7.91023613529571e-06
-1.3783337002342e-05
-3.48059879803982e-05
-3.0542705207182e-05
-1.64089670498847e-05
-1.82830327142164e-05
-2.73944255556784e-05
-2.13362465458942e-05
-2.44900865806797e-05
-8.50034225215098e-06
-1.96742444482176e-05
-1.76345168236803e-05
-6.967871710978e-06
-8.92392881150113e-06
7.50134494195098e-06
-1.42734633872636e-05
-2.43422647285465e-05
-3.11845928856267e-05
-1.64396127146972e-05
-4.86953854565991e-06
-2.57723808840073e-05
-2.55159482177299e-05
-3.5669555125024e-05
-4.74395372330955e-05
-1.81260402320767e-05
-3.09942713038905e-05
-1.89833656455331e-05
-9.46232801484037e-06
-7.50517729807252e-06
-1.30741244757089e-05
-1.38713158242799e-05
-2.67456909916052e-05
-2.19157810641277e-05
2.99984368313175e-06
-1.8251777282189e-05
-1.92628898686487e-05
-1.30745200736437e-05
-3.81907778412254e-05
-1.39155756259987e-05
-2.21807057709947e-05
-1.94474171269142e-05
-2.21316039193604e-05
-2.26847836062938e-05
-2.20405429379283e-05
-2.58296945339026e-05
-1.98507163914486e-05
-1.07981960384394e-05
-3.03095610230898e-05
-4.88256496320598e-05
-1.70155235662659e-05
-3.85452630160041e-05
-1.142894340536e-05
-1.86445022718683e-05
-2.61584404121457e-05
-3.43058840430967e-05
-8.90189883182178e-06
-3.22962048888521e-05
-1.43481984270402e-05
-2.3847101464527e-05
-1.90646903328149e-05
-3.65480770481323e-05
-3.21604129527064e-05
-3.16771002294178e-06
-3.85156807583492e-05
-1.98478296603511e-05
-2.88239838288019e-05
1.70026414970157e-05
-5.09135241630201e-06
-2.01488116646016e-05
-2.45919167920935e-05
-3.77897338246212e-06
-4.35324654070995e-06
-1.03618008450813e-05
-2.81246110108809e-05
-2.14787167181717e-05
-7.26272071029796e-06
-2.08291633546191e-05
-2.438681445297e-05
-3.65575209411659e-05
-1.16606981659728e-05
-1.46245565986395e-05
-1.24300039413875e-05
-1.77196116336277e-05
-1.04324740229116e-05
-1.42064541040419e-05
-1.05577370704608e-05
-1.54261608891573e-05
-2.93058036132022e-05
-2.39352951133864e-05
-1.05017228275062e-05
-9.58737001571892e-06
-1.96192244079527e-05
-3.85385006017037e-05
-3.27594415786056e-05
8.3579981931716e-06
-3.44269132948288e-05
-2.46589514290718e-05
-1.81247461254682e-05
-1.69597530311987e-05
-1.53463696859798e-05
-2.55737460981478e-05
-9.48805213819354e-06
5.16438356412642e-06
-3.48622719189287e-05
-7.68107418536909e-06
-1.76185394152705e-05
7.23020338307771e-06
-1.47841609928788e-05
-3.88897715855522e-05
-4.43617634210462e-06
-1.83018998299757e-05
-2.51961086973789e-05
-2.55463853478603e-05
-4.8052513106672e-05
-3.13280237174691e-05
-1.46467167298612e-05
-1.81509822363914e-05
-3.16522777063053e-05
-3.04800038009084e-05
1.18426486208494e-05
-3.33642647949867e-05
-2.04714374758417e-05
-2.79594724733295e-05
-3.30422192909751e-05
-8.83325666509371e-06
-1.54473357547828e-06
-3.79624685221352e-05
-4.86078050907633e-05
-2.76578090887071e-05
-3.58764082154393e-05
-3.3256862162684e-05
-2.73621471411524e-05
-2.80393012039613e-05
-2.45418067196341e-05
-2.076720504119e-05
-8.61565027638534e-06
-4.53557293085844e-05
-2.56909802204828e-07
-3.3681257231775e-05
-8.99703481962368e-06
-1.44983010651134e-05
-2.16018827880973e-05
-2.21003680465291e-05
-1.68903729843963e-05
-1.30179518402304e-05
-2.4643231187972e-06
-2.07825439750908e-05
2.51701902169472e-06
5.22885073977967e-06
-2.78529048838213e-05
-1.1321999266617e-05
-2.59140072921272e-05
-1.97142508552929e-05
-1.59566905889729e-05
-2.34775548037671e-05
-4.58837536706734e-05
-2.41320305316968e-05
4.67305708636063e-07
-1.88086446422748e-05
-2.39865051172064e-05
6.79910618218741e-08
-6.51188738013881e-06
-1.17866438032722e-05
-9.1184746482812e-06
-9.36373858352379e-06
-3.01062175174136e-05
-3.27159277637618e-05
-1.47210414565602e-05
-8.03018303390703e-06
4.01382966380834e-06
-1.96542800228497e-05
3.87762549553814e-06
-4.25362470096872e-06
-6.00104435312962e-06
-2.39908300905381e-05
-4.110249531511e-05
-2.66723942824888e-06
-2.29972619292574e-06
-1.76480254172781e-05
-1.70805066715603e-06
-2.96399594930956e-05
-2.49942531171062e-05
-2.53856863614267e-05
-9.12970812570006e-06
-1.82469993739213e-05
-2.55744622390789e-05
-2.34595649238875e-05
-2.83573896327008e-05
-1.48026996224888e-05
-2.50796207652273e-05
-6.76861453147256e-06
-3.63150970627508e-06
-2.5945488088934e-05
8.62721150759197e-06
-2.21914017753317e-05
-1.52032064597885e-05
-1.65315712209952e-05
-3.29372153060196e-05
-3.6575548844513e-05
-1.55512805926155e-05
-4.01878991419799e-06
-1.22729772457776e-05
-1.60643312616922e-05
-1.06974249063708e-05
-3.46661757471925e-06
-5.03022486749638e-06
-1.62225310250406e-05
-2.95288514697982e-05
-2.55539205114415e-05
-1.99095472819824e-05
-2.02595836540207e-05
-2.03234607964265e-05
-2.86282059260811e-05
-2.8176337621533e-05
-5.45368025414579e-06
1.06521720768717e-05
-1.80095984754751e-06
-4.76201522199764e-05
-3.33421323890172e-05
-3.29103040809438e-05
-7.50902419132544e-06
-5.19643295891872e-06
-2.24485006348237e-05
-1.80908596708803e-05
-1.76035194049463e-05
-9.71768701205579e-06
-4.88020934339685e-05
-3.97187732162605e-05
-1.84473023837149e-05
1.6255772892371e-07
-2.09177015269577e-05
-2.50028864102445e-05
-3.15286032588744e-05
-1.45911324934176e-05
-2.51990506766154e-05
-3.1619630556371e-05
-8.52025955263243e-06
-2.05374068220456e-05
-2.50844688956783e-05
-2.86379778731427e-05
3.65687198183792e-06
7.96124692228081e-07
-1.58032024496041e-05
-1.45418796020637e-05
-1.02806202773792e-05
-3.64530831829156e-05
-1.40365419978891e-05
-1.97157353347257e-05
-1.04350196186319e-05
-1.67248206183394e-05
-3.10705193889513e-05
-2.01285019170958e-05
-1.54764363989936e-05
-4.80031068393327e-05
-4.49820048245239e-05
-1.80452033562811e-05
-2.10068420492741e-05
-2.48831675681261e-05
-3.50198373681744e-05
-6.60590375871659e-06
-1.84390188529563e-05
-1.06370169450087e-05
-3.79660516656934e-05
-2.14944321525474e-05
-1.36648604577434e-05
-1.32612322655941e-05
-2.05407186150753e-05
-2.40707860018851e-05
-1.17608023345699e-05
-1.58012500270436e-05
-9.29432976713707e-06
-2.22522008256096e-05
-1.75654304347471e-05
-2.4938267123893e-05
-2.3824778116273e-05
-3.25614716946815e-05
-3.32834358969073e-05
-3.98374267107026e-05
-1.19397065927756e-05
-4.47115613989035e-05
-1.76462686916111e-05
-1.96282004740856e-05
-2.56376630757359e-05
-2.91728199893645e-05
-1.83612103479926e-05
8.22119949449444e-06
-1.15248606463058e-05
-3.23738052329478e-05
-2.19681497385306e-05
-5.28181669097547e-06
-2.01106494308356e-05
-1.11597518259646e-05
-2.82491496555247e-05
-2.498301188841e-05
-1.17140347370688e-05
-1.91671718958771e-05
-1.56658095380809e-05
-2.47557645794432e-05
-3.3974233820117e-05
-1.92149867049274e-05
-9.18673545330572e-06
-2.03330019390034e-05
-4.88385336896834e-05
-2.58088835184608e-05
-2.6778872161265e-05
-2.48303843568152e-05
-1.18588584040882e-05
-1.63246174504942e-05
-3.9826073428497e-05
-1.84395227332846e-05
-2.84164205426163e-05
-3.0422723082075e-05
7.9161732268716e-07
-2.95466616371067e-05
-1.47075262701961e-05
-5.33590467941422e-05
-3.15330305722569e-05
-1.87510678100664e-05
3.86274732769452e-06
-2.93604316332728e-05
-8.07567714488598e-06
-2.22711065692494e-05
-1.40025191278784e-05
-1.77978510341069e-05
-1.91774867069021e-05
-4.10325855101041e-05
-3.02263185056897e-05
-8.75113914817388e-06
-1.701918552659e-05
-2.32738399560898e-05
-9.44185843915592e-06
-1.96224260515887e-05
-1.40101009070335e-05
-3.72390351155122e-05
4.69166607939907e-06
-2.68792062750098e-05
-1.38178882404161e-05
-2.75266362157789e-05
-2.96568777197238e-05
-1.5787604491637e-05
-2.37250044013067e-05
-1.8058025156165e-05
-2.15307274077443e-05
-3.85884088819403e-05
-2.24346559878388e-05
-2.01168190264198e-05
-3.38157815643224e-05
-5.51327545960845e-06
-1.15362818712194e-05
-3.41110722164868e-06
-2.29179997803371e-05
-3.73890935555908e-05
-1.15317399538292e-05
-1.55965091741175e-05
-4.25958951896022e-05
-3.14376330949688e-05
-1.8617580682969e-06
-2.03506215699477e-05
-4.49877380665269e-05
-1.69708433267083e-05
-2.50049414030445e-05
-2.51425292554588e-06
-6.38652556831613e-06
-7.71643719754988e-06
-3.34729171581634e-05
-2.98406602875025e-05
-1.54483229767742e-05
-2.15689405465211e-05
-2.19379834139454e-05
-1.80598605181747e-05
-1.44314890957944e-05
-2.1124211434777e-05
-1.73803190412473e-05
-1.49761497928349e-05
-7.94112698142732e-06
-3.28155982911316e-05
-4.14380359676262e-05
-1.56210206573978e-05
-1.11769779076423e-05
-2.88207059924229e-05
-3.12182270148591e-05
-4.20607937728693e-05
-2.11249652468247e-05
-2.71487864095862e-05
-2.3666716880067e-05
-1.13786848996755e-05
-3.26890912629201e-05
-6.07529886662892e-06
-1.68502324848786e-05
-6.70947918760491e-06
-1.37414348606397e-05
-2.37624606694521e-05
-1.28281588397416e-05
-3.07482635273906e-05
-3.84670034936841e-05
-9.33979913597388e-06
-9.62142647479839e-06
-8.1074019097662e-06
-2.30309000646382e-05
-1.0755481132326e-05
-5.68804938901499e-05
-1.39175244625533e-05
-1.96869026257745e-05
-2.75296531944196e-05
-3.62426649602842e-05
-1.37864571021943e-05
-1.41689177188781e-05
-2.54856697374909e-05
-1.01342448527414e-06
-3.08624790934179e-05
-2.82699418852528e-05
-2.00884108578754e-05
-1.87109230447107e-05
7.93752298728278e-07
-1.20721421482207e-05
-1.47431959918506e-05
-4.25115354634218e-05
-1.86904345471084e-05
-1.621792220544e-05
-2.47902245669266e-05
-2.45170955554584e-05
-2.33254307186638e-05
-2.50424226410756e-05
-2.40073647290549e-05
-6.84706892951534e-06
-1.53092492425585e-05
-1.77778049991373e-05
-2.37604608946811e-05
-3.63594155118139e-05
-3.66393648120327e-05
-8.66034448317904e-06
-2.5919998187169e-05
-2.45842522915375e-05
-3.80728058561539e-05
-2.95544327726612e-05
-2.40894313930494e-05
-3.82549011664562e-05
-3.18391001288226e-05
-2.93313984694165e-05
-8.92009415897204e-06
-2.21860994699865e-05
-8.22899854449035e-06
2.66310916852516e-06
-2.95171901544249e-05
-2.07417426476197e-05
-2.47040481179773e-06
5.56191352743534e-06
-1.52582000775532e-05
-2.52666964404637e-05
-3.40103686751033e-05
-2.10082100327282e-05
-2.4725034617801e-05
-4.95766730145649e-05
-8.47487361512248e-07
-2.43688589130213e-05
-3.596864544067e-05
9.01533901319826e-07
-2.59342273845112e-05
-2.92592505735103e-05
-2.16424534425364e-05
-1.0327225260784e-05
-9.23385935343896e-06
-2.2313116049099e-05
-2.99191396619105e-05
-2.4302609459224e-05
-4.31860512708637e-05
-2.56240532099659e-05
-3.78216554393195e-05
-1.13458308538287e-05
-2.57269196381397e-05
-1.7004322413846e-05
-2.00325879529585e-05
-1.24764791456163e-05
-2.95699105258906e-05
-3.15406372982576e-05
-3.05120288848483e-05
-2.76582696701087e-05
-2.82509098780932e-05
-3.11353229312478e-05
-1.98674381298868e-05
-2.84008640912269e-05
-2.81804785512589e-05
-2.53417731645489e-06
-3.34464760324283e-05
-4.58238609625985e-05
-9.04128441999819e-06
-3.07919114107881e-05
-4.25705843421923e-05
-8.2387574768943e-06
-2.41522930405838e-05
-3.47631519471478e-06
-1.82542231715092e-05
-1.46469015679681e-05
-3.05385557506336e-05
-1.31604139183801e-06
-2.35234988813422e-05
-2.6309637749031e-05
-1.79618464363922e-06
-2.19073005857778e-05
-1.47733069031298e-05
-1.95430671416973e-05
-2.40118142882917e-05
-1.9131993432152e-05
-2.49295191409766e-05
-2.52827987178293e-05
-2.58427405644142e-05
-2.36798305325072e-05
-3.63328651593778e-05
-1.97095924814688e-06
-1.83549077381071e-05
-1.92922929190247e-05
-2.92949271086019e-05
-1.56191486011824e-05
-2.97346485262478e-05
-2.08084536707393e-05
-2.94640336781876e-05
-5.29670807768699e-05
-3.49406785944373e-05
-1.82478706710778e-05
-2.31708528034894e-05
-2.68290770734822e-05
-2.76290997499124e-05
-2.36611897902574e-05
-3.34927289636043e-05
-2.82491521565719e-05
-2.45535974996265e-05
-3.90969327619442e-05
-1.72915819469225e-05
-5.06423591974434e-06
-1.83620885333712e-05
-3.86686365858091e-05
-1.55171733265782e-05
-2.14044257504121e-05
-1.3253438231664e-05
-2.45173356209156e-05
-6.92555349870782e-06
-9.16393593955089e-06
-2.94329409792917e-05
-1.57909162572383e-05
-2.89442918754581e-05
-2.69041056701753e-05
-5.00419424338122e-06
-2.99045181731295e-05
-1.39639591709077e-05
-2.20504360074569e-05
-2.44517287756305e-05
-3.22456145145372e-05
-2.30543738315993e-05
-3.16964882981857e-05
-1.80849404798348e-05
4.8696851562885e-06
-1.62266532619052e-05
-1.21972162545108e-05
-2.94541073075257e-05
-3.51725615143018e-05
-1.8385524113781e-05
-1.04361066783435e-05
-2.85930578729402e-05
-1.47604740787553e-05
-3.07203094747726e-05
-7.12008493870854e-06
-3.28231074854356e-05
-4.16624651658615e-05
-7.91229191315032e-06
-3.06100519387538e-05
-1.28284035307368e-05
-4.55581356583887e-05
-7.52388158827858e-06
-3.7498140388113e-05
-1.58101069055016e-05
-5.2638066168353e-06
-1.35960310822618e-05
-1.91710303931413e-05
1.49452365483831e-06
-1.73518394633821e-05
-2.95089193964712e-05
-1.04861919081624e-05
-1.23135350060976e-05
-2.04297973407662e-05
-1.4984142139673e-05
-2.34381416024447e-05
-1.69084847880864e-05
-1.13330122928048e-05
-1.74681415264926e-05
-4.91933044891387e-06
-2.8117848746707e-05
-2.92167473184289e-05
-1.7231346418635e-05
-1.50123539938678e-05
-3.35440673575644e-05
-1.62397147822609e-05
-2.37708201026965e-05
-2.18773016879263e-05
-3.21946414411581e-05
-2.25644507581964e-05
-4.16327142168062e-05
-1.59741726406946e-05
-1.0817097051553e-05
-2.40227728030839e-05
-2.3261294255156e-05
-1.63494891311508e-05
-1.73944500213326e-05
-2.23984617623345e-05
-1.93387508944684e-05
-9.24271048312886e-06
-1.61193374511351e-05
-3.11144524070793e-05
-2.36875190324338e-05
-1.50910592563265e-05
-4.45900919834211e-05
-3.28203539262835e-05
-1.23998543275868e-05
-2.10673578532705e-06
-1.03249341803622e-05
-1.02734649980463e-05
-4.95562366966325e-06
-4.91399742364882e-05
-1.77249015483004e-05
-2.1562436509607e-05
-8.03624694491347e-06
-2.02573984041975e-05
-2.95674070749487e-05
-4.6337200811937e-05
-5.17815346487938e-06
-2.61647516288891e-05
-1.79841203345996e-05
-9.82755812696818e-06
-2.586271585942e-05
-4.1738993085611e-06
-1.87486506541919e-05
-4.00862841496398e-05
-4.0108985896809e-05
-5.82166492453546e-06
-2.56391804226452e-05
-3.92568681860044e-05
-7.05486041922588e-06
1.75821155119798e-06
-3.82663167366657e-05
-1.08854829614506e-05
-1.27916359825486e-05
-3.56938719708725e-05
-1.67907745343077e-05
-1.18840536179114e-05
-2.31742649622694e-05
-1.99644884358689e-05
-8.17489739366077e-06
-2.07903265753402e-05
-1.54613298813199e-05
-2.52767268300388e-05
-3.32837497383847e-06
-2.57848964584948e-06
-1.91810757449176e-05
-2.1770205995853e-05
-7.38709388081405e-06
-2.31472591971759e-05
-2.48508925063769e-05
-2.3973476600834e-05
-1.19617121059699e-05
-1.29101694483997e-05
-2.57485860896455e-05
-2.20820733315466e-05
-2.15208653835014e-05
-2.17153680335813e-05
-1.71620491648126e-05
-2.92743337318539e-05
-1.93022741346829e-05
-1.58583668381761e-05
-2.87222798243723e-05
-1.83993641437378e-05
-9.74518798883411e-06
-1.31432924489091e-05
-1.07635518824979e-05
-1.36003289666445e-05
-1.12608751782657e-05
-2.12200456500092e-05
-1.00040693811355e-05
-1.87467524156213e-05
-5.42722824015797e-07
-2.04130410986876e-05
-2.9621199755534e-05
-2.74373008392918e-05
-1.62909823315591e-05
-2.28796013111739e-05
-3.48629420598305e-05
-1.94870107395435e-05
-3.36724007968565e-05
-1.52107281635824e-05
-1.43891603907105e-05
-1.63844547074405e-05
-3.68198469200948e-05
-9.01925689132348e-06
-3.36145665580199e-05
-2.31378840189286e-05
-1.47005399331115e-05
-3.49839527580786e-05
-2.65597098590132e-05
-1.99657726736546e-05
-7.86852208042544e-06
-1.47208678295668e-05
-1.58906047441715e-05
-3.75716559299441e-05
-8.55701621326416e-06
-2.71968798194489e-05
-3.2142735918161e-05
-1.17327527852413e-05
-2.5347579157893e-05
-2.41795533672339e-06
-3.50031580856834e-05
-2.91889975449569e-05
4.35913390413299e-06
-2.4242768003111e-05
-1.03225221248618e-06
-2.48510240895735e-05
-3.27094927745671e-05
-1.73160254504843e-06
-9.34636634785888e-06
-4.22723705446084e-05
-1.4907090633779e-05
-1.24130222639118e-05
-1.1888582684608e-05
-8.26522930197461e-07
-8.8239683199598e-06
4.98500698590675e-06
-1.37603892537871e-05
-3.76880941176229e-05
-4.95795739942779e-05
-2.21665074854356e-05
-2.20590228612117e-05
-1.55068504535922e-05
-2.20737259218234e-05
-1.322663843948e-05
-2.32641133128741e-05
-2.11311152429971e-05
-3.41590406487015e-05
-2.52980919433741e-05
-2.38977967135485e-05
-4.69498718009761e-05
-1.33489754863842e-05
-1.40853514262004e-05
-1.63356952351869e-06
-2.4748712509086e-05
-2.51336643608169e-05
-1.66861605675395e-05
-1.03201662303341e-05
-3.1381132272388e-05
-4.43610801133596e-05
-3.71794090227392e-05
-3.35445387357658e-05
-3.6316612224572e-05
-4.38289236427119e-05
-2.69366960858399e-05
-1.19894544222545e-07
-1.5426483543533e-05
-2.66452574675922e-05
3.77631683047298e-06
-2.44041532756223e-05
-2.38214188165037e-05
-2.94961565634555e-05
-1.85562711269715e-05
-4.00718122567381e-05
2.46037033279419e-06
-4.05378706988996e-05
-1.65327017915668e-05
-2.17398503164969e-05
-2.37628620017239e-05
-2.53927840533137e-05
-2.34166940147727e-05
-3.60665893736759e-05
-1.3324020544634e-05
-1.95885975142735e-05
-2.30274317153043e-05
-2.11659532454747e-05
-2.28796512767681e-05
-2.62421976150946e-05
-2.52433562448707e-05
-5.82400473335723e-05
-2.86003142244378e-05
-1.812286854597e-05
-1.48684384537979e-05
-3.79820254910836e-05
-3.05416743200147e-05
-1.65803736087619e-06
-2.02019345495512e-05
-1.2405272671752e-05
-1.95246450219962e-05
-1.79488715462225e-05
-2.85032929853769e-05
-5.26597284589677e-06
-3.17012700412037e-05
-8.88427452477776e-06
-1.9612416056485e-05
-1.40360038680611e-05
-2.56074480599025e-05
-1.20134991217669e-05
-2.86362541888178e-05
-1.6110420200804e-05
5.94157760819825e-06
-2.56838459955479e-05
-1.48762109594981e-05
-2.09892059625261e-06
-3.69631406030483e-05
-8.4196669598309e-06
-1.13198743338991e-05
-1.06016292514571e-05
-3.63619471120776e-05
-2.76512477716069e-05
-2.80000680845971e-05
7.55451112995498e-06
-2.33370107866008e-05
-4.96665449364593e-05
5.79113159086362e-07
-7.84934823163043e-07
-1.70208206294464e-05
-2.09612057454706e-05
-1.87804438530024e-05
-1.11578344236867e-05
-1.2785956024665e-05
-2.1178676776003e-05
-2.08340260746094e-05
-1.45241336228825e-05
-1.47070329699123e-05
8.16360591768539e-06
-1.42945332599502e-05
-3.62812120711769e-06
-1.32224694382131e-05
-8.02533998379776e-06
-6.26473764827414e-06
-1.12557527923177e-05
-3.04630057158677e-05
-2.36357641461259e-05
-1.16268654845495e-05
-2.51907798936237e-05
-4.85906789898858e-05
-2.17803278487001e-05
-2.41114606050199e-05
-2.14213460329638e-05
-2.6087606580544e-05
-4.38594490413551e-05
-1.34085219941595e-05
1.77089506977037e-06
-2.88494766790062e-05
-3.03135023358645e-05
-1.2822112667283e-05
-1.8223050810124e-05
-3.62889907027115e-05
-3.05099381402661e-05
-2.52645584697331e-05
-2.66182684700485e-05
-3.98865868002766e-05
-4.71906143686154e-05
-1.28310582412023e-05
3.78591646469992e-06
-2.86673835990788e-05
-1.764265649232e-05
-2.81678673166878e-05
-2.81604705049774e-05
-3.70123929986276e-05
-1.20335083828819e-05
-2.84325864710628e-05
-2.33629532795276e-05
-1.27402792920963e-05
-2.9140117301933e-05
-1.03022044125431e-05
3.16556522100136e-06
-2.8470351389248e-05
-2.85157274086349e-05
-1.97277887531808e-05
-9.41280003475321e-06
-2.61282881979553e-05
-3.7618583036215e-05
-2.94336648541243e-05
-4.91218546462913e-05
-2.90746252618824e-05
-1.49540397675075e-05
-2.36178496236046e-05
-2.45722284257315e-05
-2.09486766850058e-05
-1.35873762790579e-05
-1.79318808057063e-05
-2.03528858114988e-05
-3.5479464962193e-05
-1.50441416058151e-05
-2.74560306013781e-05
-3.41042260163424e-05
-8.59877261632684e-06
-3.06239091863341e-06
-1.81877635405218e-05
-1.2966268157321e-05
-1.91662011121333e-05
-3.30202859289982e-05
-4.18128903901642e-05
-2.3437838289343e-05
-1.43807216168437e-05
-4.71087009105919e-05
7.3619788759705e-06
-1.44902271060583e-05
-1.14077085750342e-05
-1.49834738579253e-05
-5.45651069872077e-05
-1.89733190933495e-05
-2.69147489587578e-05
-2.56445468903908e-05
-2.2114873275386e-05
-4.5699426160391e-06
-2.26304792662778e-05
-2.35971619292331e-05
-2.65583543340865e-06
-3.22955334452885e-05
-2.78832345633272e-05
-4.0056419562792e-05
-2.5647981165788e-05
-3.00716085349138e-05
-1.80266391755788e-05
1.21972431155422e-06
-2.41247498064188e-05
-1.62869553946509e-05
-2.02127410550205e-05
-3.42122517589619e-05
-1.40006688234742e-05
-3.37276255804397e-05
-2.16133151046482e-05
-3.89512852674567e-05
-2.5227684743823e-05
-3.38991828790007e-05
-4.63398139683688e-06
-1.12607094267027e-05
-3.82493248550065e-05
-2.30905896781111e-05
-2.34424086821306e-05
-2.33470144832516e-05
-8.544371972165e-06
-1.67972051784623e-05
-3.24108515849851e-05
-3.40379394854418e-05
-3.67135235592796e-05
-2.54608013454272e-05
-2.11984083116831e-05
-9.47627744091315e-06
-1.1758338534598e-05
-9.26055812542802e-06
-2.57511193122496e-05
-3.77556887020279e-05
-3.30383974055496e-05
-7.70235089652817e-06
-1.39540110112431e-06
-2.93502082533286e-05
-1.97879314007989e-05
-3.49576372744694e-05
-2.2245985386096e-05
1.89192440480961e-07
-8.30500776266816e-07
-2.29501158140673e-05
-2.50599519983821e-07
-1.62645955236816e-05
-4.26202847173107e-06
-2.74452522511187e-05
-5.00020680430127e-05
-3.05186104872173e-05
-3.97222904000721e-05
-9.56717143247913e-06
-3.01226887010017e-05
-4.89513710658509e-06
-1.75499189063042e-05
-3.2620239029533e-05
-2.4487122239797e-05
-1.05497561704965e-05
-3.10538352458125e-05
-1.63243065674158e-05
-2.66200224716728e-05
-1.38487826411603e-05
-1.36202436907303e-05
-2.48654280869459e-05
-2.25899109591402e-05
1.77147835570086e-05
-2.25891492063158e-05
-2.1083238152954e-05
-1.90088244120218e-05
-2.42558860021771e-05
-4.76924225590179e-05
-4.67281342051702e-05
-2.9608751208429e-05
-2.63895509261937e-05
-3.37007754013157e-05
-4.62767700593976e-06
-2.20721127354047e-05
-1.65561523756137e-05
-1.781395774026e-05
-3.56232094391904e-05
-6.76133083257195e-06
-1.05794306789945e-05
-3.09850659045463e-05
-1.69327460714923e-05
-2.24078705797177e-05
-3.52825802016568e-05
-4.06218957918503e-05
-1.30918851114808e-05
-8.17281673032111e-06
-1.42291184143323e-05
-1.38670788848355e-05
-1.42051237442265e-05
-2.10700927823539e-05
-2.03657479621868e-05
-1.53246446673612e-05
-9.96032041510058e-06
-2.2672377562885e-05
-3.94723433937393e-05
-3.40440118021059e-05
-4.03589406862589e-05
-7.4776580668827e-06
-8.3483928553715e-06
-1.12860250646913e-05
-1.47139758739011e-05
-2.84408008813605e-05
-2.41713281348444e-05
-5.52897855893572e-06
-6.53623854136879e-06
-8.94410527731992e-06
-3.18894717204302e-05
-3.11442847229735e-05
-1.81173792681991e-05
-3.54859953863301e-05
-7.90960931359722e-06
-1.80639111447535e-05
-3.25917664951815e-05
-1.3977934064368e-05
-3.60112817108083e-05
-2.33278284329241e-05
-2.48889893263514e-05
-4.06161146897278e-05
-1.43944732236193e-05
-6.15505306431572e-07
-1.31820997320521e-05
-2.35803989211804e-05
-1.40824676699073e-05
-2.50760253655651e-06
-1.00693621902646e-05
-1.26745632333538e-05
-2.75432207712169e-05
-1.74822060020852e-05
-1.16165439691875e-05
-3.16768748067892e-06
-2.25706433834697e-05
-1.77350082572929e-05
-1.73155225206656e-05
-2.25013429010483e-05
-1.58993736108556e-05
-2.86162359535673e-05
-2.7680596676161e-05
-1.0817263735549e-05
-8.71127649971413e-06
-1.23248938016641e-05
-3.33044413041782e-06
-2.24941076171871e-05
-8.81745509349806e-06
-2.59639814329766e-05
-2.48750611103475e-05
-3.13057366725484e-05
-1.39670745135569e-05
-1.58649941320422e-05
-2.87801402626958e-05
-2.28479376199769e-05
-2.5588502741119e-05
-1.5708568601886e-05
-1.57132384612923e-05
-1.93310795337113e-05
-2.51855129633007e-05
-1.69206629580841e-05
-1.8122060783446e-05
-2.95957087330015e-06
-2.92905353233114e-05
-5.17309179872246e-05
-3.94150597241383e-07
-1.41737536236849e-05
-3.19746348117219e-05
-2.3704994371135e-05
-1.45105378553245e-05
-2.05937529397681e-05
-1.88036069985891e-05
-3.2273061950047e-05
-3.33075156569969e-05
-2.10535857547596e-05
-1.74971935975156e-05
-1.78480353044241e-05
-1.10801441583655e-05
-2.72116780740971e-05
-3.48390060030319e-05
-6.97344559657834e-06
-6.21553477144553e-06
-1.42724598673857e-05
-3.96157554739e-05
-2.16230930001542e-05
-8.44634830925607e-06
-1.55030984534147e-05
-1.19136516999099e-05
-2.39153174614206e-05
-3.90935625128813e-05
-1.63729990168269e-05
-1.16696280107068e-05
-8.95880042915539e-06
-4.53651860584267e-05
-1.25942176933668e-05
2.44262885597411e-06
-8.79762590645293e-06
-1.07941821718071e-05
-2.22698206383149e-05
-7.96248163979443e-06
-3.5916975090571e-05
-1.96318404423288e-05
-3.7111863327911e-05
-2.26142179579173e-05
-3.44066975583922e-05
-2.37462760141442e-05
-3.27640452777638e-05
-6.65401821436474e-06
-1.56131608008744e-05
-2.39344335937274e-05
-4.01910146471705e-05
-2.01448321396086e-05
1.07130116513243e-06
-2.17172395018175e-05
-2.0575305350269e-05
-1.40398411483427e-05
3.66187390505669e-06
-8.9097582255141e-06
-7.17514230758098e-06
-2.99296206826014e-05
-2.57970696682185e-05
-1.31979362332777e-05
-1.10989913517902e-05
-8.40447072818986e-06
-1.29198386400564e-05
-3.47479503826881e-05
-2.1036206446514e-05
-3.13494840239338e-05
-3.37629854645165e-05
5.72882057604942e-07
-2.79517626008768e-05
-2.26902896597705e-05
-2.85085830247974e-06
6.53168172740964e-06
-3.20458631431648e-05
-3.47349315017897e-05
-1.79320503904684e-05
-1.70124784290733e-05
-2.1816219118087e-05
-1.72874565845626e-05
-1.89941163121495e-05
-1.86073051731267e-05
-2.97997185765169e-05
-3.51687580488233e-05
-1.35910473662177e-05
-2.08347342309212e-05
-2.3818505669415e-05
-4.98683369181445e-05
-3.15206547428518e-05
-2.70889109355426e-05
-3.21060008007893e-05
-4.68789103643079e-05
-1.19989373703822e-06
-2.33089608691444e-05
-2.67687883162928e-05
-8.67438142657372e-06
-4.09726226071633e-05
-2.31443278949799e-05
-2.16910662612832e-05
-1.8614940663956e-05
-3.32724285929746e-05
-2.31998601062107e-05
-4.7541397619868e-05
-3.49838512158423e-05
-1.48133847248402e-05
-1.31122845714745e-05
-3.91830401567828e-05
-3.52856565157555e-05
-7.42834017674157e-06
-5.19366384534991e-05
-2.96895484095205e-05
-3.63310088301559e-05
-2.23715627869318e-05
-2.49902727372533e-05
-1.67835350902374e-05
-3.29231681208098e-05
-2.7343671446999e-05
-3.34677108992169e-06
-2.38755276332739e-05
-1.31777041342279e-05
-2.99488954193973e-05
-2.71824844625503e-05
-3.80168729633437e-05
-4.12175241437318e-05
-3.47984644553591e-06
-7.36179979716075e-06
-3.35843565926888e-05
-1.02743041566867e-05
-4.50428576259339e-05
-2.2888867617014e-05
-2.77271935935561e-05
-8.1904665530321e-06
-3.19275965797107e-05
-1.96847556971575e-05
-1.39902263935291e-05
-1.44231783087135e-05
-8.48096276369368e-06
-1.21299129507376e-05
-5.32548697956294e-06
-9.41100684035112e-06
-1.1562675701469e-05
-2.10470855898203e-05
-1.00856431527024e-05
-1.06462736088101e-05
2.73586679906523e-06
-2.68001397117497e-05
-4.87722207363401e-05
-1.37599590910276e-05
5.04228430214979e-07
-1.03402834472837e-05
-2.88264120699513e-05
-2.0628037756241e-05
-2.90097664886639e-05
-1.9255113692538e-05
-3.36689870985525e-05
-1.34261264094757e-06
7.99231034250986e-07
-1.45515003312736e-05
-3.1684623934627e-05
-1.04413648662101e-06
-3.05935687146602e-05
-2.78370289829334e-06
6.45428804201466e-06
-2.50504863873666e-05
-2.89218008823864e-05
-1.40070914861952e-05
-1.37903777810665e-05
-9.06577324163563e-06
-1.3470676413581e-05
-2.53536131575786e-05
-2.73109006341278e-05
-3.18690422064906e-05
-3.10447532773514e-05
-1.72854317679797e-05
-2.82345609471138e-05
-2.75581663559739e-05
-2.30414126034634e-05
-2.98468563747504e-05
-1.58615616181795e-05
-3.4363396992646e-05
-2.42000066073013e-05
1.05119582374123e-05
-9.12698820158251e-06
-1.37123984858432e-05
-2.53369531268604e-05
-2.78278521479702e-06
-2.78506822883564e-05
-2.18563522392528e-05
-3.12945906952108e-05
-1.46314526030024e-05
-1.33905683578384e-05
-1.53489600967432e-05
-8.78353163465922e-06
-1.1811542701695e-05
-1.49199877529958e-05
-8.00366394988673e-06
-2.96102844547549e-05
-5.15017154756946e-06
-2.96255065851595e-05
4.15160389586566e-07
-2.90846884547727e-05
-1.03433476895657e-05
-1.49340895462661e-05
-1.62619635745984e-06
-2.21541471536787e-05
-3.70134673689119e-05
-2.17974051093127e-05
-4.02895748366475e-05
-3.48076099650605e-05
-7.1517719733901e-06
-3.37775750088762e-05
-2.79964872002367e-05
-1.12137934173176e-05
-2.60679562378338e-05
-2.00594456297717e-05
-2.14066692372514e-05
-2.39093233262084e-05
-3.01532796589954e-05
-1.83038721902835e-05
-1.73286783607911e-05
-1.44488893785556e-05
-2.23869768437153e-05
-2.04795852642665e-05
-4.41326080136697e-06
-3.15961819454279e-05
-1.91665367984186e-05
-1.44940681941943e-05
-1.65893648815858e-05
-1.57312468819022e-05
-2.58569061938213e-05
-4.41223886681179e-05
-3.24600095043714e-05
-1.20809149745168e-05
-2.35467753382689e-05
-2.55095411106668e-05
-2.1614047389179e-05
-1.27094979387913e-05
-4.61936403552581e-06
-9.96125694754506e-06
-6.61927307702404e-06
-2.33695755838122e-05
-1.23900435441084e-05
-2.44727948109467e-05
-2.44569917900629e-05
-1.55054652191515e-05
-2.72019633409327e-05
-2.95063698663234e-05
-2.05254888638351e-05
-1.87647378363976e-05
-2.3634047169617e-05
-9.61442112349868e-06
-3.07809570881459e-05
-2.3545643130366e-06
-2.70639708556814e-05
-3.79402813941062e-05
-1.5380709020883e-05
-4.90697119714555e-05
-1.05344948120939e-05
-2.18149761436534e-05
-1.12833546256235e-05
-1.32377247459831e-05
-1.08441741213412e-05
-2.27073487202187e-05
-7.67349701952879e-06
-2.10113356560649e-05
-1.91271273931543e-05
-3.14861867204363e-05
-3.62836407759156e-05
-2.00865846788017e-05
-3.328494479215e-05
-5.98956307660627e-06
-3.62554499631524e-05
-2.13219804392831e-05
-1.82678268436688e-05
-2.02943491483985e-06
-1.37410177598173e-05
4.09982440955396e-06
-3.12223950104582e-05
-3.53045105727028e-05
-6.1063341192429e-06
-3.28695555560295e-05
-2.13571972777635e-05
-3.16644448536554e-06
-3.70555325955849e-05
-2.08475595122303e-05
-1.71347056876258e-05
-1.31680382400954e-05
-8.52072280020792e-06
-2.25435283229945e-05
1.20327762455278e-05
-1.67814111011942e-05
-2.25297013498521e-05
-3.52357214891025e-05
-3.0526443210655e-05
-1.88920392147038e-05
-2.00855959156753e-05
-2.80986886953216e-05
-2.61803293373298e-05
-1.45674209246794e-05
-2.2052824003531e-05
-1.87143103467717e-05
-1.7803098687508e-05
-1.11915038845653e-05
-2.75879824543912e-05
-9.16832076937528e-06
-3.32963471731678e-05
-9.10134690653805e-06
-8.33087280424243e-06
-3.52392757978829e-05
-1.67769997162888e-05
5.74522566949639e-06
-5.0955516648255e-05
-5.4300897741887e-06
-2.32309454611097e-05
-2.64416032036251e-05
-3.98409993180412e-06
-2.98307090171156e-05
-2.24143567230767e-05
-2.18637296787186e-05
-2.39549897116912e-05
-2.16926952130508e-05
-9.87784010291713e-06
-2.46275495651547e-05
-1.28641370869081e-05
-1.4458225763475e-05
-1.42060054974212e-05
-3.30091077568236e-05
-1.38356627685348e-05
-3.21953637662153e-05
-3.74704212509726e-05
-5.59022882169647e-06
-1.24430445959649e-05
-1.35176691556324e-05
-3.41031871543127e-05
-5.23925487442567e-05
-3.08529513376789e-06
-3.1936603717871e-05
-3.21057256004624e-05
-2.31464270552513e-05
-1.07960611634629e-05
-2.53310544328528e-05
-1.64140287725694e-05
-3.32316520128205e-05
-4.10296557915784e-05
-2.06225261204114e-05
-2.30851347827052e-05
-3.44791912051734e-05
-2.50644487519042e-05
-2.53389597567854e-05
-3.9137626427554e-05
-6.97643430452365e-06
-1.04910232676117e-05
-3.16866356453857e-05
-2.40824621286293e-05
-4.51755962428936e-05
-3.57998495517952e-05
-2.58784835467489e-05
-2.78274837435053e-05
5.56344097359746e-06
-1.69754398983097e-05
-2.72720693637183e-05
-1.61483624944728e-05
3.62038311769631e-07
-3.14160333561393e-05
-8.43077255714108e-06
-1.77023810911249e-05
-2.96857704346206e-05
-4.45705540513913e-05
-3.28420254150233e-05
-1.8095246202509e-05
-1.03817197818216e-05
-4.12682416474312e-05
-2.5130988746168e-05
-1.40620781267737e-05
-1.02869500037163e-07
-4.00479494787241e-05
-1.92019032839651e-05
-4.44342271495427e-05
-2.04877433265538e-05
-2.21664094214229e-05
-2.40338345020403e-05
-3.38461333576703e-05
-2.32323520325188e-05
-2.94990936200452e-05
-1.25161820771725e-05
-2.48769457586379e-05
-3.46743389222425e-06
-3.25907541680258e-05
-1.48646328633612e-05
-3.51593647154157e-05
-3.05389749591608e-05
-1.17696333914348e-05
-1.4395827626301e-05
-1.89357144634793e-05
-8.13990011900145e-06
-1.46363163470321e-05
2.18488566473171e-06
-2.18584145252018e-05
-4.19239281363917e-05
-1.77881226667975e-05
1.08443665782779e-05
-4.91481810869879e-06
-1.93384982808419e-08
-1.49797824375007e-05
-1.00008526503475e-05
-1.0354618109866e-05
-3.12905916567575e-05
-1.91912836268405e-05
-3.08499602961809e-05
-1.37877176609164e-05
-9.87888378967227e-06
-3.12502657389365e-05
-1.68879943824498e-05
-3.82155047819826e-05
-3.66438892601146e-05
-6.9506511188174e-07
-2.85577385706851e-05
-5.85099271288478e-06
-4.02585809028367e-05
-1.54154536728439e-05
-1.2529571359267e-05
-1.21342955891534e-05
-2.21256266420165e-05
-2.21508894639286e-05
-1.99692052370956e-05
-2.2321626780794e-05
-2.16970992040043e-05
-3.22107510874871e-05
-1.87814538712746e-05
-1.73086257077773e-05
-1.26246047355245e-05
-1.53881468640906e-05
-4.74682261884102e-05
-1.36445141646386e-05
5.43402726783069e-07
-1.81386093286373e-05
-2.69730000487225e-05
-2.77542654361305e-05
-1.83068163482276e-05
-1.16895221412138e-05
-2.46984672690599e-05
-3.07179224549025e-06
-1.89048765874056e-05
-2.90030535215008e-05
-2.5481531356869e-05
-3.4196941930119e-05
-3.9166749340759e-05
-3.58147544993271e-05
-3.61289325650621e-05
-2.63215765935316e-05
-9.19801281729708e-07
-1.25084788013884e-05
-1.1062582892654e-05
-1.35737754535792e-05
-1.86347871827663e-05
-3.18309412884591e-05
-4.27483475604207e-05
-1.88173610153415e-05
-3.59751361229294e-05
9.29021374892456e-06
-2.76265335171516e-05
-9.59524338503309e-06
-2.80495676307928e-05
-2.432177829272e-05
-4.24976754037583e-05
-1.78085067921426e-05
-1.93454267258263e-05
-1.15536131766487e-05
-3.98748215700198e-05
-3.00835770351185e-05
1.68301818889508e-06
-2.4901187084058e-05
-4.48544987598835e-05
-2.77156880390309e-05
-4.67093533059156e-05
-2.86750742063511e-05
-2.83624675997748e-05
-1.09904659992217e-05
-1.69880555555503e-05
-2.34791236988862e-05
-1.07888746702568e-05
-1.97596084225949e-05
-3.95313015251227e-05
-3.01944186533434e-06
-6.76656869099996e-06
-8.72195597132179e-06
-5.77428300073817e-06
-1.23991791365159e-05
-1.27677387059451e-05
-2.09117886357043e-05
-5.44229181851389e-06
-3.11031763936899e-05
-3.63256141568617e-05
-1.48997261141796e-05
-2.85786830291568e-05
-1.74015163509796e-05
-2.97177831941136e-05
-7.66833737758311e-06
-1.48658049602779e-05
-9.9694901768736e-06
-1.87026980508068e-05
-1.94194788616339e-05
-1.80591306310125e-05
-1.81610118719975e-05
-4.8015230146193e-06
-3.23954137318772e-05
-4.3721072512154e-05
-3.68977348404844e-05
-2.08724294087972e-05
-2.4127651875128e-05
-3.11302356829829e-05
-2.64231490174591e-05
-5.82002573027529e-05
-1.98007631099441e-05
-4.57015771552232e-05
-2.32861296252088e-05
-4.38488316563799e-05
-1.97777100158241e-05
-3.20833970959415e-05
-2.13618562465376e-05
-3.12252374706207e-06
-3.69911848072294e-05
-4.0371047522674e-05
-1.20132757096701e-05
-2.26395256824041e-05
-2.78379762980271e-05
-1.6289816039308e-05
-1.99167574814909e-05
-3.65145693123852e-05
-1.7999692181046e-05
-2.6727759708143e-05
-3.22216099771463e-05
-3.1963597237371e-05
-2.52335978221719e-05
-4.48490235020842e-05
-1.66482383209405e-05
-2.21804460241118e-05
-3.58366435231422e-05
-9.40949058698062e-07
-1.74984274412462e-05
-2.92156627275713e-05
-1.80743719937903e-05
-2.45704345487195e-05
-2.43807819368323e-05
-1.73240956431438e-05
-2.90017043978652e-06
-3.58573943555359e-05
-4.73899710363725e-05
-1.11823804572651e-05
1.09989447443784e-05
-2.1659622740507e-05
-2.41357752893616e-05
-1.17300471443997e-05
-1.18646498894684e-05
-1.50215625810646e-05
-6.31673828333755e-06
-8.38054629414629e-06
2.35641526639274e-06
-1.11616082911879e-05
-1.23950213402639e-06
1.55605666750214e-07
-1.95878299016075e-05
-1.16230972255193e-05
-1.13228415321508e-05
-3.34514856966451e-06
-2.68066341133362e-05
-2.04873362336969e-05
-1.00525267189942e-05
-2.97757252046008e-05
-3.7446527346153e-05
-3.49231452124127e-05
-1.09650235439155e-05
-1.96859952758849e-05
-3.72342334183939e-05
-2.40872919383847e-05
-3.98382901201598e-05
-2.17027446865419e-05
-3.35773163796975e-05
-2.37280565639823e-05
-5.242118207819e-05
-3.06047164030358e-06
9.64250614333746e-06
-1.67652225193836e-05
-2.30108758944487e-05
-2.53220423374489e-05
-3.49591560630283e-05
-3.29058908311433e-05
6.74420121871629e-08
-1.5532609408374e-05
-3.44318275901203e-06
-1.77497020065832e-05
-1.73872630637663e-05
-2.14954874243407e-05
-4.79922088059458e-07
-7.26311669913884e-06
-2.3204469673041e-05
-7.9105421337245e-06
-3.4605290389419e-05
-3.65168049071953e-05
-2.36745034765774e-05
-1.21708016159959e-05
-3.19796413908462e-05
-2.64430142573639e-05
-1.73926597660397e-05
-1.01345004405427e-05
-1.68838181722434e-05
-1.99116943220103e-05
-7.62522432356242e-06
-2.73185474247427e-05
-1.71791595070608e-05
-2.71072343762307e-05
-5.2253513731305e-06
-1.91260583574769e-05
-1.62707870540773e-05
-1.69714028618744e-05
-5.28529758983329e-05
-3.17714881655084e-05
-2.1759069927382e-05
-4.00447854878277e-05
-2.6784305995622e-05
-4.243636676045e-05
-2.22113790490486e-05
-1.72615893434002e-05
8.92644540503071e-06
-3.30279381411636e-05
-9.41893272407964e-06
-1.97253226270143e-05
-3.82131462977524e-05
-1.64628023261897e-05
-2.40225628616323e-05
-1.9722886201815e-05
4.55769260118648e-06
-1.93361414312507e-05
-3.1326877252731e-05
-1.72825280246123e-05
-3.99348786661764e-05
-1.09576137305866e-05
-2.95553520115524e-05
-3.40383772334737e-05
-6.72460293589042e-06
-1.50785016755553e-05
-4.72442771452578e-05
-1.76404581097253e-05
-2.93175608075472e-05
-1.27558219237058e-05
-1.9310102350952e-05
-1.10572272396614e-05
-7.75216885176244e-06
-4.60510686668252e-06
-1.74696790817025e-05
-2.73133423885605e-05
-1.17524575546325e-05
-2.86489624648399e-05
-1.05497144573363e-05
-3.01986479622668e-05
-3.6541008241439e-06
-2.59244260536226e-05
-8.06677063204893e-06
4.07032480954944e-06
-1.48258438737951e-05
-9.8702150633694e-06
-7.51680383207436e-06
-2.36784372085416e-05
-2.57450018282326e-05
-3.11803858823942e-05
2.46103529451489e-06
-3.22302135043337e-05
-1.38318204192987e-05
-3.52325101156783e-05
-1.85994202305024e-05
-9.66576639063512e-07
-4.84026276585434e-05
-1.61740719488919e-05
-1.54834206059028e-05
-4.9123266081931e-05
-3.76793064318737e-06
-2.55798630378226e-05
-2.04810982892368e-05
-1.93143078106036e-05
-3.40295953620566e-05
1.47532834307405e-06
-2.44863394288117e-05
-2.70995285417152e-05
-1.64804280468258e-05
-1.94445253936427e-05
-2.02348336782785e-05
-1.92305066321966e-05
-2.97713265656404e-05
-3.17925730566379e-05
-3.13734581239118e-05
-1.93442777308887e-05
-1.24434427979566e-05
-3.50272045087275e-05
-2.21313632005227e-05
-2.48050767361842e-05
-1.82394187966071e-05
-3.45236061538634e-05
-2.09039609124934e-05
-1.63555848111403e-05
-1.58128989134346e-05
-4.08649178860686e-05
-2.24942438337479e-05
-1.5659347124152e-05
-4.8371171497632e-06
-2.68641963896629e-05
-3.47097177591506e-05
-2.51904878427073e-05
-1.17478295300445e-05
-1.27950283145274e-05
-2.9591929478846e-05
-1.27601650121373e-06
-4.64850246436835e-05
-2.40632745862286e-05
-3.33930803180982e-05
-2.13464841697826e-05
-1.55281525796982e-05
1.87766026272887e-06
-3.32594286117356e-05
-1.16140961816751e-05
-2.65231436634791e-05
-2.59703903515193e-05
-2.17128430476168e-05
-2.20324644398051e-05
-2.11330347955169e-05
-1.19794758610301e-05
-6.90733658190382e-06
-2.13651569579429e-05
-2.08311096087048e-05
-4.10014079679859e-05
-9.83631382256766e-06
-4.92863143874035e-06
-2.88966615665131e-05
-1.96949382811901e-05
-1.088028148708e-05
-2.3417248052401e-05
-1.29586072753831e-05
-2.33161514675599e-05
-8.64579214764973e-06
-2.26094370507e-05
2.01325771666349e-06
-4.21030087660757e-05
-2.66139645610074e-05
-3.60617016575232e-05
-3.41167173393559e-05
-2.21532176169716e-05
-3.80186760792677e-05
-1.08465028798488e-05
-2.69868245593504e-05
-2.94084031448886e-05
-2.57077117800078e-05
-7.10653786133252e-06
-1.3424425912265e-06
8.78277925449254e-07
-2.17194365614105e-05
-2.41931231057613e-05
-1.28300783170797e-05
-8.93341485561803e-06
-3.06027985312835e-05
-3.02372186918475e-05
-2.18628946875688e-05
-1.1778167034788e-05
-3.83204800145972e-05
-3.40547663718362e-05
-1.0711268075277e-05
-3.07322067840757e-05
8.03477060810707e-06
-3.03333780825171e-05
-1.80700537018245e-05
-2.37098370420931e-05
-4.35908348994485e-05
-1.0142844308674e-05
-1.93591356723949e-05
-3.17680185947516e-05
-3.45050726613021e-05
-3.58619297176699e-05
-1.63580293229421e-05
-2.33951490825625e-05
-4.1114836547403e-05
-3.39441199424403e-05
-2.48362008102542e-05
-1.38491215046213e-05
-2.50889680873716e-05
-3.05192067602157e-05
-2.76563429477703e-05
-1.15019390309099e-05
-1.57789605081309e-05
-1.77591526025152e-05
-3.30223208076572e-05
-2.46665651930668e-05
-1.93140315736152e-05
-3.81232815782727e-05
-3.09442223476435e-05
-1.69591437083237e-05
-1.93191293216792e-05
-1.0069757011788e-05
-1.03997662671044e-05
-2.668306733895e-05
-3.15747076809305e-05
-1.76681361611326e-05
-2.39169537872139e-05
-3.26420694234602e-05
-4.95163755738303e-05
-1.77648849617792e-05
-2.50506594369986e-05
-1.55803194716727e-05
-2.97994208962952e-05
-2.64243477976207e-05
4.55462542158216e-06
-3.62121388236631e-05
2.99682783782437e-06
-6.61457414853412e-06
-3.00573019492174e-05
-3.67084151393114e-05
-2.55483225568389e-05
-1.77052740562327e-05
-1.38395681148547e-05
-2.05895160219493e-05
1.35705758809469e-05
-7.74556234590288e-07
-2.07424729453492e-05
-3.79375266204803e-05
-1.5307592724802e-05
-3.74790777402749e-05
-3.75601169147938e-05
-2.13370224554992e-05
-6.37890613656507e-07
-2.02215370440171e-05
-1.77325588458287e-05
6.01503275114347e-06
-3.7766246298126e-05
-4.09163562319489e-05
-5.2933256133988e-07
-2.20934649258489e-05
-7.04553315342815e-06
-1.54193406673909e-05
-3.50797925532466e-05
-8.596831355344e-06
-2.07606897435822e-05
-1.70362829448115e-05
-1.80626479465555e-05
-6.01663737481923e-06
-1.780145630002e-05
-1.61299606334725e-06
-3.15877130139331e-05
-2.99733128919817e-05
-8.37865467157386e-06
-1.83744621208846e-05
-4.67443835113621e-05
-1.61696762500904e-05
-7.86200952786197e-06
-6.27909054141988e-06
-2.19281551600063e-05
-3.0040062280355e-05
-2.87396719077956e-05
-2.6878923040284e-05
-3.02463224203143e-05
-2.56793334784392e-05
-4.60206492018149e-06
-2.03771102169905e-05
-2.37713690499452e-05
-2.22873649978247e-05
-1.78660375250556e-05
-1.78332695534604e-05
-3.38122138537557e-05
-3.8271242821379e-05
-2.37219024086451e-06
-1.43716265379378e-05
-2.60203135456229e-05
-2.81434231394363e-05
-6.89509637472328e-06
-6.57377400500396e-06
-1.7491052236213e-05
-2.37253522454317e-05
-2.39431043563018e-05
-1.78357591208363e-05
-1.78805822324038e-05
-1.00768997367117e-05
-2.32839029883062e-05
-2.29435859844583e-05
-2.47902244662582e-05
-1.64616624888829e-05
-1.64912849483425e-05
-2.10030340612627e-05
-2.94139261360488e-05
-2.57690865537263e-05
-1.64005558713518e-05
-1.29140641543935e-05
3.46991581905572e-06
-8.47170724455181e-06
-2.94299319831067e-05
-6.16799151202621e-06
-7.01972898926782e-06
-2.0583334701557e-05
-7.30599219576721e-06
-2.15131567678805e-05
-1.95624952049686e-05
-1.80076870745791e-05
-6.28703937608238e-06
-3.46726657179091e-06
-2.28521184474185e-05
-4.23852636954497e-05
-2.05940614941919e-05
-1.44175515368845e-05
-3.54518822210684e-05
3.13551199563777e-07
-1.46369531158378e-05
-5.99285732946098e-06
-2.76649859472717e-05
-1.505070849891e-05
-8.73510673124619e-06
-3.65819774705642e-05
-1.14303789198467e-05
-1.96151434393001e-05
-3.54980238671925e-06
-3.57709967059408e-05
-2.70153712475574e-05
5.42725070547993e-06
-7.415602479473e-06
-4.00838585654662e-05
-3.70105831444318e-05
-3.25527558497549e-05
-2.95184162178136e-05
-3.33278555044084e-05
-3.14185503271291e-05
-2.99918532964167e-05
-1.12790990530448e-05
-5.85383301094829e-07
1.76653273957888e-07
-3.63879614743406e-05
-2.45021107308521e-05
-7.9071778704075e-06
-1.50329031820882e-05
-2.89811870489306e-05
-1.86958417760563e-05
-3.54603739839407e-05
-2.13563322394103e-05
-1.29457981950884e-05
-2.03399409645784e-05
-3.94682414121565e-05
-5.75719146622467e-06
-1.47932257231172e-05
-1.96691999784559e-05
-1.82148375728916e-05
-2.27056271143037e-05
-1.5689640473005e-05
-2.77358758359014e-05
-1.6471749217651e-05
-1.77426242796136e-05
-1.8799243027723e-05
-3.37856516258808e-05
-2.43086958762194e-05
-3.44546753549779e-05
-3.49019356124196e-05
-2.83490538677625e-05
-2.13208074560393e-05
-8.15182634083279e-06
-2.63123188182791e-05
-2.43639720982441e-05
-8.94557399363169e-06
-3.13483624623027e-06
-2.4113503636334e-05
-2.95328633914009e-05
-2.10750004664242e-05
-2.71318393633438e-05
-1.77804632980563e-05
-2.19697466361935e-05
-2.51574963776629e-05
-3.63061730114147e-05
-2.05699236555353e-05
-5.41874081551315e-06
-3.0361161142241e-05
-3.03868888763835e-05
-1.99350824890038e-05
-2.70708393722649e-05
-4.0052546391469e-05
-1.46722246240746e-05
-2.28822244948662e-05
-1.15522254581642e-05
-2.08281743715247e-05
5.58568565183731e-07
-1.01453962283271e-05
-1.79307937322982e-05
-2.35165780362963e-05
-2.12259008961975e-05
-2.55031839114927e-05
-3.51622579638247e-05
-1.35328924897826e-05
-2.44681202124904e-05
-2.06277608589263e-05
-3.84658219124644e-05
-3.56860529133282e-05
-1.92324758614913e-05
-2.83264086299469e-05
-1.23240676856847e-05
-7.51920399608965e-07
-2.46751922257744e-05
-2.22881649629779e-05
-7.94124871763571e-06
-2.21665535869632e-05
-1.50958822091063e-05
-4.27779326486484e-05
-2.44829007986088e-05
-9.02314565633207e-06
-3.95862560642179e-05
-2.41605521630297e-05
-9.95943430217748e-06
-5.76032912077764e-06
-7.18218493589628e-06
-1.86883441095256e-05
-9.59724836298887e-06
-1.38519577239311e-05
-2.07321534855709e-05
-3.14177168030976e-05
-1.16595240486104e-05
-2.74868388477598e-05
-2.56255655860362e-05
-1.9274240342885e-06
-2.03360032132221e-05
-3.83270085576003e-05
-1.22788119486697e-05
-3.16694000442025e-05
-3.01134893848087e-05
-5.30037923488589e-06
-3.7488730229546e-05
-3.04423871968564e-05
-1.46538965048639e-05
-2.85071262104429e-05
-3.12860529941721e-05
-2.376277491146e-05
-1.84900511327605e-05
-1.23890018908495e-05
1.14993528632387e-05
-4.68330837013964e-05
1.009999171125e-05
4.40513341780148e-06
-1.2171717091462e-05
-2.46749547955554e-05
-3.32462080788414e-05
-3.30806495778775e-05
-8.44006205053461e-06
-2.59788039529804e-05
-2.38352418186433e-05
-1.89928959093936e-05
-1.9705073808881e-05
-1.46774825417176e-05
1.3344377483058e-05
-4.69629120749848e-06
-2.17173592678757e-05
-1.79533418530936e-05
-2.08940117267223e-05
-1.91688730066793e-05
-2.65042263133345e-05
-1.12389100547228e-05
-2.86746341807578e-05
-1.58485705802925e-05
-1.15492751345873e-05
-9.38674270375366e-06
-2.82767357698879e-05
-3.51274811622964e-05
-1.72412633139261e-05
-1.35108959524428e-05
-3.00239293954781e-05
-5.39931283727036e-06
-1.54798394728843e-05
-1.12767723704749e-05
-1.81361765413225e-05
-4.74617708843886e-05
-1.91980240596576e-05
-1.90086554058273e-05
-5.23501706224239e-06
-2.08765705840902e-05
-2.2692421917443e-05
-2.56339052279687e-05
-1.13496577660863e-05
-3.79483617778846e-05
-2.39167560068639e-05
-1.74801686633162e-05
-2.82430555619946e-05
-1.80076873312018e-05
-2.66777428001645e-05
-3.24062370958713e-05
-1.25597827938003e-05
-9.44113785427732e-06
-3.36551430796795e-05
-1.11740734829942e-05
-1.31213940709862e-05
-5.44416489849727e-05
-1.37163381127042e-05
2.7795332752395e-06
-1.25672365801838e-05
-3.53497113060076e-05
-1.3024153180392e-05
-2.3579661277512e-05
-2.08405561186255e-05
-1.26171163989868e-05
-1.7158691200829e-05
-3.34041297667155e-06
-1.82081774574527e-05
-4.11144531524753e-05
-2.45392457148856e-05
-2.84202107075805e-05
-1.81229606562955e-05
-3.61954965856574e-05
-3.45897406711949e-05
-1.73178358899063e-05
-8.22832538125238e-06
-3.93343306925414e-05
-3.07524879897636e-05
-1.05521383613121e-05
-3.86487478067959e-05
-3.26234595147852e-05
3.93110310305833e-06
-2.61580391809678e-05
-3.11255949986427e-05
-4.13745928118365e-05
-3.26587610754247e-05
-3.60550031488772e-06
-3.0848622482675e-05
-3.35470317884252e-05
-1.48727987983762e-05
-2.62077661481861e-05
-2.06457079279428e-05
-1.19786882207232e-05
-2.39275777229833e-05
-2.1137864316401e-05
-4.41410117264332e-06
-4.22781199245002e-05
-1.70219334385514e-05
-3.41216810398334e-05
1.44198078863784e-05
-1.39539177186743e-05
-1.0426178057018e-05
-3.12018817276339e-05
-7.90787907159865e-06
-1.44179986469752e-05
-1.93656785838017e-05
-2.22743877126204e-05
-2.97756385644405e-05
-1.03563579033044e-05
-1.753967425356e-05
-2.84108239082809e-05
-3.40422324655525e-05
-2.79912425914825e-05
-1.86414366348334e-06
-2.64165542392775e-05
-3.40384334934665e-05
-3.38152454254325e-05
-2.72500431922537e-05
-9.03531606327014e-06
-1.75140860976915e-05
-1.34739632311856e-05
-2.77725859397178e-05
-3.74713957480992e-05
-3.18037830971938e-05
-1.2003052455198e-05
-4.18297080006957e-06
-1.25375922151839e-05
-1.79459602277332e-05
-4.88616697474457e-06
-1.76524429496818e-05
8.12196853375223e-06
-1.96515414822935e-05
-2.51677788436609e-05
-2.33721520172601e-05
-2.42286582038794e-05
9.62223813763697e-06
-7.53677113811451e-06
-2.19413274453752e-05
-1.31092086646843e-05
2.048386438701e-06
-7.41080941622936e-06
-1.90424686506637e-05
-3.2768623403507e-05
-3.42074249229444e-05
-1.63401603264442e-05
-4.28663379974675e-05
-4.38463823369387e-05
-3.22513631765199e-05
-1.99430718541481e-05
-3.00224140682225e-05
-4.30556358051948e-05
-1.79532579121403e-05
-3.26806208954056e-05
-1.55795772547727e-05
-1.08887960906787e-05
-1.99589472852566e-05
-2.07918359007251e-05
-2.31155046630141e-05
-3.65879579224847e-05
-8.18286753952334e-06
-9.56784939129156e-07
-2.75412325945674e-05
-6.16227882834106e-06
-2.42069362237416e-06
-3.48265324059284e-05
-2.23540767270497e-05
-2.64329954183513e-05
-1.31293875645554e-05
-3.28030610311559e-05
-1.43912916796941e-05
-1.45318556495411e-05
-1.66952662471034e-05
-1.77038428551358e-05
-4.62491423798159e-06
-2.57725780496445e-05
-2.5275632282945e-05
-4.05798347263434e-05
-2.1840448038549e-05
9.28063766128802e-06
-2.2801495505215e-05
-4.06159917887327e-05
-2.52266817700327e-05
-1.5203269761023e-05
-8.28070329879356e-06
-4.24979767009462e-05
-2.45422659503517e-05
-7.7043577446534e-06
-3.3584995613895e-05
-1.15452835839769e-05
-3.4860644287992e-05
-1.60186660944815e-05
-2.34765872446917e-05
-3.60459172776421e-05
-2.95515075437619e-05
-1.14122014503926e-05
-2.43847795907381e-05
-1.66540613808104e-05
-2.15793067109171e-05
-3.63971433964951e-05
-2.9114562258509e-05
-3.18155216400945e-05
-1.43465036996651e-05
-1.63423245414352e-05
-1.42216536796458e-05
-1.87904862586965e-05
-3.76961875534492e-05
-6.58173223637864e-06
-2.90083472692582e-05
-1.19562357850249e-05
-1.64338273655927e-05
-4.07130204235626e-06
-1.79321018399814e-05
-3.16668703436166e-05
-1.53455756672024e-05
-3.24618735366967e-05
-2.09915984930499e-05
-1.8355247457175e-05
-6.62206490102086e-06
-2.11776443054413e-05
-2.669321730771e-05
-2.48719208700835e-05
-3.87717405771318e-05
1.53246426067728e-06
-1.72772379427269e-05
-1.39462653947961e-05
-9.64184270968529e-06
1.31583827185555e-06
-1.66487364318801e-05
-3.20628965095251e-05
-9.75273664507979e-06
-2.32057090810451e-05
-2.1302955091694e-05
-1.61348786702469e-05
-6.88476537514058e-06
-2.0721782779406e-05
-1.98802350144685e-05
-1.07092190261465e-05
-1.01997325304729e-05
-1.56922116937612e-05
-3.12071378300948e-05
-4.0810219719525e-05
-4.47570845372671e-05
-2.53597297800398e-05
-3.1282815369445e-05
-2.53160712445994e-05
-4.3149047930893e-05
-2.64953269922037e-05
-2.88832772891854e-06
-1.13858492438262e-05
-2.98422518187009e-05
-2.26520529366552e-05
-2.30470414837943e-05
-6.83794171216123e-06
-1.60547011173941e-05
-2.15713522996769e-05
-1.08922058626422e-05
-2.43502739015874e-05
-3.70514850331794e-05
-1.62145667343554e-05
-1.07535351783374e-05
2.7164085102612e-07
-3.13813304274762e-05
-9.1259395827644e-06
-3.67246124860131e-05
-1.25684217571021e-05
-3.28631314155626e-05
-1.87529098003306e-05
-1.19519695976642e-05
-3.45102798723112e-05
-1.17131672707648e-05
-2.43790735732579e-05
-1.42771459404915e-05
-6.99425554954104e-06
-2.97363770293062e-06
-4.25513504126268e-05
-8.48012627155804e-06
-2.21634715506541e-05
-2.23522283326293e-05
-1.86357092038876e-06
-3.2920247961577e-05
-3.22802861923932e-05
-3.7537315984114e-05
-2.78486166686903e-05
-2.38583742056816e-05
-1.14464705654563e-05
-1.39642460341365e-05
-1.04323370476949e-05
-1.52464914671335e-06
-4.34199419244887e-05
-2.82171005980496e-05
-5.82698209850307e-06
-2.14293986426789e-05
-7.1938546017449e-06
-1.04438866751003e-05
-1.71786868238498e-05
-1.41492045807142e-05
-4.17788556063495e-05
-1.27259208893137e-05
-2.89088108424515e-05
-1.89108429498737e-05
-7.67961332778217e-06
-2.37341293252526e-05
-1.83321874684051e-05
-1.45323824432902e-05
-2.10091737185978e-05
-2.3874618507166e-05
-2.81449047480986e-05
-2.87698598085922e-05
-7.53871317391957e-06
-2.56473529697768e-05
-3.38634141272238e-05
-1.70821349782424e-05
-1.42777874554061e-06
-1.47568780762623e-05
-1.5865150917619e-05
-3.75528584097855e-05
-2.61512633895799e-05
3.98426687059758e-07
-1.67563840301952e-05
-1.68425348341663e-05
-5.15752208845701e-06
-1.39472722927479e-05
-2.66638740089292e-05
-1.69219318476531e-05
-1.4098771955696e-05
-7.82035405753343e-06
-6.71294435980413e-06
-1.39080795162274e-05
-2.59987517079254e-05
-1.31946910908e-05
-1.36454029008302e-05
-2.0474085699825e-05
-5.29403019556769e-05
-3.989307623155e-05
-2.9144035925561e-05
1.66020700805006e-05
2.02126841693748e-06
-2.10722499717069e-05
-2.1737677255097e-06
-2.16569801892697e-05
-3.46278233823094e-05
-4.82746644563231e-06
-1.90732173496321e-05
-2.71343057516704e-05
-3.76762341192073e-06
-4.81020924319382e-06
-1.14755774804048e-05
-1.90523996919778e-05
-2.76381531237503e-05
-3.33269445347815e-05
-3.20560966170904e-05
-1.80713894231255e-05
-3.39524018955849e-05
-2.92815314837214e-05
-6.94890157247045e-06
-2.52106109034821e-05
-1.08525417559232e-05
-1.46678215590025e-05
-3.11906518764518e-05
-1.80550756441991e-05
-2.4068268093305e-05
-2.55317401811221e-05
2.92288552434687e-06
-2.0048056186521e-05
-6.61842392003118e-06
-1.3549350002642e-05
-3.23113585620639e-05
-2.09214152275476e-06
-2.90821917453538e-05
-2.16116376007139e-05
-2.25712799246706e-05
-2.27608238470588e-06
-1.0812945949771e-05
-4.51613642552916e-05
-2.5895031785599e-05
-3.25777450672759e-05
-2.68578170469474e-05
-1.9093727066839e-05
-2.25120906454818e-06
-5.09785443686712e-05
-2.24350451277024e-05
-1.0244808093841e-05
-3.96668884586061e-05
-2.54694755534164e-05
-2.7354726631291e-05
-2.57235256301809e-05
-3.94775372616209e-05
-4.78201727573154e-05
-2.14807285907881e-05
-2.98945948183228e-05
-8.35432428069071e-06
-4.13631921676728e-06
-9.45458169231749e-06
-1.64347071405495e-05
-4.73795404581369e-05
-2.18865214496346e-05
-1.73020686601262e-05
-1.989825011565e-05
-1.0124650856696e-05
2.05232219007736e-06
-2.49134406330619e-05
-2.15617889835623e-05
-1.19406963837756e-05
-2.62894712444759e-05
-3.99876485448692e-05
-1.03071607367193e-05
-1.0888532802177e-05
-2.0755657545714e-05
-1.06793423126356e-05
-2.0411026142152e-05
-1.88922893782736e-05
-6.34722118599632e-07
-3.56164042536552e-05
-3.88050424289131e-05
-1.79410652959971e-06
-3.02081613342827e-05
1.25309277430979e-05
6.59940626468779e-06
-2.68186295006726e-06
-9.86508014012986e-06
-3.09152107099502e-05
-8.93244771132436e-06
-2.50109250681364e-05
-1.59298352890629e-05
-1.43275377617768e-05
-4.19690678471402e-06
-2.8015604577183e-05
-1.30076118484031e-05
-2.16796996002455e-05
-2.68024389224528e-05
-3.45689480641714e-05
-2.11769754269197e-05
-3.26795829918801e-05
-1.07566250902187e-05
-4.02881132043695e-05
-3.40520565449886e-05
-1.35989527376146e-05
-2.13761531004183e-05
-3.64076850405112e-05
-1.86619061488654e-05
-2.71838890568504e-05
2.68685382491875e-06
-2.45556693775737e-05
-1.6063441161333e-06
-3.18642318440526e-06
-4.00868229453162e-06
-2.85358123742584e-05
-2.16792952987317e-05
-4.01256025810719e-05
-7.28816009619551e-06
3.60715071005906e-06
-1.01380763744049e-05
-4.88872577467875e-05
-3.24116667958316e-05
-1.36804033829848e-05
-3.94702946296272e-05
-5.66729801531227e-05
-2.6477086547297e-05
-6.94413384016953e-06
-2.469857707483e-05
-3.17080510906381e-05
-2.17662999134243e-05
-1.00631151706751e-06
-2.00942422630744e-05
-2.46294428877378e-05
-4.76532697046863e-05
-1.46232410037136e-05
-7.19518069561067e-06
-1.2073504691014e-05
-1.45797154087391e-05
-3.20292236018844e-06
-1.59132876797567e-05
-1.36484896243611e-05
-1.50019249627257e-05
-3.94090369001556e-06
-3.1994203288962e-05
-9.2390460807606e-06
-3.03565638343785e-05
-3.87936356455342e-05
-2.73704914526084e-05
-2.67657838175359e-05
8.35584127949469e-06
1.41703215874278e-05
-3.15241354565933e-05
-1.81426185965827e-05
-3.12460750185095e-05
-4.9283308552731e-05
-3.55156189348624e-05
-2.22453178835766e-05
-1.96418520809015e-05
-1.59852497679892e-05
-2.02925717432851e-05
-1.20037685845563e-05
-2.57694772493517e-05
-4.50769340316803e-05
1.51778179903463e-06
-2.09346251804305e-05
-2.04122708530383e-05
-1.65104298248232e-05
-1.830767332334e-05
-1.21189158325253e-05
-4.36206780964658e-05
-2.55772615750216e-05
-2.338727316427e-05
-1.22176751642387e-05
-3.25366340938029e-06
-1.49304363075965e-05
-1.76272804020844e-05
-2.16649321999255e-05
-2.96169192078263e-05
-3.24544336023465e-05
-4.22885996376514e-05
-1.97468797531244e-05
-2.59200398289087e-05
-1.52438784806905e-05
-2.11859212451718e-05
-2.85960848458814e-05
-4.1309051423083e-05
-2.52914911335832e-05
-2.42752810200835e-05
-2.87285389642575e-05
-7.06518826804632e-06
-4.49553830256301e-05
-1.26193549412735e-05
-1.4227502039949e-05
-8.19865230922623e-06
-3.13544122171576e-05
-1.88589657452347e-05
-1.99764624901698e-05
-1.19570265825552e-05
-4.64084274607797e-05
-2.1188968457981e-05
-1.91219827868146e-06
-3.63133177530274e-05
-1.21389950710142e-05
-1.74769722912578e-05
-7.73146000977272e-06
-1.69397344626563e-05
-2.66347383462792e-05
-1.16811448517506e-05
-2.32446868698003e-05
-3.20882811622118e-05
-3.57448216666715e-05
-6.58601461071259e-06
1.09122644872229e-05
-4.798539308546e-05
-3.91267699621412e-05
-1.92651604493168e-05
-1.0407911397704e-05
-4.98988056965075e-05
-1.18734587361979e-05
-3.15529643570551e-05
-4.31505970637216e-05
-1.33274438438943e-05
-2.8427553241764e-05
-1.5116032525592e-05
-9.37390509265106e-06
-6.88780767622562e-06
-1.43038335649415e-05
-2.66316244427038e-05
-2.48507167804641e-05
-2.26297897843606e-05
-7.11782807459083e-06
-3.76864451524384e-05
-3.28474972905445e-05
-1.68778011104743e-05
-1.67010173689792e-05
-7.65299761879778e-06
-3.16582808204781e-05
-3.65283746288663e-05
-1.16783632293367e-05
-2.17985567212384e-05
-2.66750141742751e-05
2.12356332507731e-06
-1.78318752104338e-05
-2.50909683772558e-05
-7.17656231861844e-06
-3.43318122309398e-05
5.71649043904609e-06
-2.41963970696573e-05
-2.55079393156291e-05
-1.66142600433507e-05
-2.76730986502579e-05
-4.64199055902783e-05
-2.01892525999159e-05
-3.31205995409929e-05
-2.72454954722564e-05
-1.11990624691891e-05
-6.13024541883429e-06
-4.16522727381056e-06
-1.72708862905648e-05
-3.81514781575637e-05
-1.74243913831294e-05
-2.50999451670222e-05
-7.73944415723134e-06
-4.47811872619197e-06
-3.51915287573895e-05
-2.31777931596498e-05
-2.61419937054445e-05
4.92160334449278e-06
-5.85956118279629e-06
-1.94587513209832e-05
-2.77809239503359e-05
-1.95257611367012e-05
-2.07284229590266e-05
-1.67976215995759e-05
-1.48892052285087e-05
1.01886513166095e-05
-3.12738523507934e-05
-1.51687602881455e-05
-3.03335115492171e-05
-2.08068115390236e-05
-3.16637119007528e-05
-1.96047490738434e-05
-2.46643707657304e-05
-9.12845586976902e-06
-3.13220724161717e-05
-1.4360606872391e-05
-5.99284034160969e-06
-2.64743188816149e-05
-1.34866107166369e-05
-3.15604150731663e-05
-2.77267202482346e-05
-1.95786723630653e-05
-2.14946360218728e-05
-9.65798042420932e-06
-4.16860770946622e-05
-2.00132906781624e-05
-1.15732091444072e-05
-3.33947405096498e-05
-2.01382908498106e-05
-2.93214583253821e-05
-2.52389722023881e-05
-1.05287186032792e-05
-2.86552176824234e-05
-9.94454879348464e-06
-6.06106759854091e-08
-2.0775605504559e-05
3.07261389226007e-06
5.48782484139869e-06
-9.31315012624612e-06
-3.17692551372462e-05
-3.95270440475153e-05
-2.5757664298671e-05
-1.78744586339755e-05
-2.79680068164336e-05
-8.34465155464746e-06
-2.8339713815059e-05
-2.34599666814358e-05
-2.41492981779713e-05
-1.17172321448063e-05
-2.22641093190122e-05
-8.81742825780536e-06
-3.19842059330313e-05
-2.97905734080289e-05
-3.38041076925472e-05
-2.55043047586162e-05
-7.28293456788925e-06
-1.35897777408323e-05
-5.63861613079333e-06
-3.91618882450163e-05
-5.97305808610521e-06
-4.16726907655461e-05
-2.68536723233614e-05
-1.61106824885033e-05
-3.56356254433665e-05
-1.31651669290346e-05
-1.04072909236053e-05
-1.19683191329268e-05
-9.93025273523433e-06
-2.60179599917802e-05
-2.03105830277747e-05
-1.76453043248928e-05
-3.92628743380061e-05
-3.12358841817454e-05
-1.65228119245938e-05
-3.40510665051845e-05
-2.93672964875028e-05
-3.24402646670178e-05
-7.45271295814464e-06
-4.20821245298092e-05
1.13482059726932e-06
-9.7490530178423e-06
-4.51748806758438e-05
-1.73166689742613e-05
-3.82350868834653e-05
-1.75387618021859e-05
-1.47454932763975e-05
-2.23566436036078e-05
-1.07085713402295e-05
-1.37127898681087e-05
-2.25154805559243e-05
-3.96269215143549e-06
-1.05023949197054e-05
-1.65294753294982e-05
-2.8116803737626e-05
-3.20362918203098e-05
-4.16213976622461e-05
-1.89563487129374e-05
-2.55558648970103e-05
-3.00531229050609e-05
-3.56440031729265e-05
-2.53809189561816e-05
-2.07251262784886e-05
-2.59783340339067e-05
-7.76248946053762e-06
-4.54479528127936e-05
-9.71345980025441e-06
-3.02314871550768e-06
-3.07626532469009e-05
-1.95530082892812e-05
-3.77458257861236e-05
-9.17269253892801e-06
-4.7046644006233e-06
-1.97227421805759e-06
-3.21214392309977e-05
-2.82065098245232e-05
-3.09019016176367e-05
-9.73505418914119e-06
-7.94796679965165e-06
-2.94298476819333e-05
-2.1897119466994e-05
-1.8082090924032e-05
-2.5624993598451e-05
-2.82090621899744e-05
-1.21455836010698e-05
-1.03895380291563e-05
-2.35071743122783e-05
-3.59725377180208e-07
-3.18615119370311e-05
-1.86107399255093e-05
-1.52881194349575e-05
-3.04046914343168e-05
-2.48943612111121e-05
-8.20000956604216e-06
-1.19101441527163e-05
-8.54940497611622e-06
-3.51170477383006e-05
-1.69272815378214e-05
-4.21499970555645e-05
-1.60297504080505e-05
-1.02663644172217e-05
-8.5058535295392e-06
-8.74049288895807e-06
-3.57081808830368e-05
-3.11490172923483e-05
-1.03061227519092e-05
-2.27670494927233e-05
-2.47105337027516e-05
-4.17386551956181e-05
-1.48230535597176e-05
-4.27327916342739e-05
-4.91172250459088e-05
-3.74393680113645e-05
7.94797375800698e-07
-1.92365411178829e-05
-4.1953280819002e-05
-1.71492855617413e-05
-1.50267460089827e-05
-2.34656246121066e-05
-2.24141011851842e-05
-1.58904688552028e-05
-3.06841092280061e-05
7.84164866556745e-07
-1.47591541798249e-05
-8.12538850522312e-06
-8.95609781760523e-06
-1.31783921587712e-05
-4.72670268180796e-05
2.23711466099293e-06
-1.083322349007e-05
-4.70552714882503e-06
-2.49326460752667e-05
-4.18850644868831e-05
-3.74226659793786e-05
-1.59645939476249e-05
-3.88155226929475e-05
-7.49259239287884e-06
-3.75743854053885e-05
-2.09763503494468e-05
5.17809722179474e-06
-4.24716405274534e-05
-1.78357382949694e-06
-2.63684337117888e-05
-2.20250835736334e-05
-1.95347261497345e-05
2.46634787889461e-05
-2.70074796828711e-05
-5.59276249030063e-05
-4.10106743846028e-05
-3.83365759780027e-05
-1.82857304548507e-05
-1.91794698627934e-05
-7.19371986114303e-07
-1.79220328469229e-05
-1.20310632095828e-05
-1.75278445697702e-05
-1.43076923422605e-06
-1.71437801205405e-05
-4.3365462906777e-05
-2.17329543317156e-05
-7.79708710981547e-06
-2.38578993055402e-05
-1.7305902457076e-05
-2.55459079874701e-05
-3.03765743557156e-05
-2.56658259118896e-05
-2.14036990826623e-05
-2.66961971778373e-05
-6.70338411743832e-06
-2.87495915467006e-05
-2.65159542500441e-05
2.65165311879078e-06
-2.30261429607115e-05
-9.68818265800726e-06
-1.04681547708976e-05
-2.42311542247649e-05
-2.23061562486621e-05
-1.31914332335769e-05
-2.39509222738673e-05
-2.31274495009505e-05
-2.14759059794901e-06
-2.48727772102737e-05
-2.78839637981545e-05
-3.09163701430657e-05
-9.41899596641075e-06
-1.78135905352327e-05
-3.88474627879372e-05
-4.71283953312106e-05
-3.69311117250037e-05
-3.184411852609e-05
-2.33862197246952e-05
-2.3412085185399e-05
-1.87972782091584e-05
-2.67312862505976e-06
-3.08302684616659e-05
-2.67279950639734e-05
-1.01743275114695e-05
-1.21945069795729e-05
-1.74820886054946e-05
1.25845547477958e-05
-2.48864689143702e-05
-1.21150869384068e-05
-1.31158698672157e-05
-2.40054276208146e-05
-8.94789935648551e-06
-1.85880747786235e-05
-1.30188621602104e-05
-1.97153245107721e-05
-2.60840168335145e-05
-1.50929412929182e-05
-8.8221584380666e-06
-2.89225482388213e-05
-1.48728456703336e-05
-2.89752512864004e-05
-7.14824608910407e-06
-1.58924544666177e-05
1.06339426493299e-05
-7.9060650322837e-06
-2.06390406257886e-05
-2.81574022032583e-05
-2.5703444999583e-05
-9.18619995657295e-06
-3.0772807501268e-05
-2.69493044408822e-05
-8.2041093680491e-06
-1.02002058170986e-05
-3.53382721958299e-05
-2.33257467450047e-05
-2.71844075527775e-05
3.17500895596872e-06
-9.3087422015238e-06
-2.74365751615445e-05
-3.77770840721323e-05
-1.63872441349496e-05
-1.44328292894993e-05
-3.07825432270529e-05
1.14373296105599e-05
-1.94395458240108e-05
-2.11119765608377e-05
-2.32940486615603e-05
-2.72333800124531e-05
-3.1757770127387e-05
-2.94939390192071e-05
-9.01079023657889e-06
-1.26751174725224e-05
-3.90835229889963e-05
1.47314431609556e-06
-1.29000679138205e-05
-4.84025202202419e-05
-1.66010903254911e-05
-1.91095750326383e-05
-3.06085679979328e-05
-8.25703945343189e-07
-2.7022798697113e-05
-1.19166733716762e-06
-1.36454517125756e-05
-9.0614600814277e-06
-3.50158556783012e-05
1.0843804132416e-05
-3.63249636057647e-05
-1.66397287050538e-06
-3.46664784651063e-05
-2.06424955923054e-05
-1.31179528332511e-05
-1.17926522816935e-05
-4.21502594229369e-06
-1.72582339352655e-05
-4.23796645331118e-06
-1.09973403789678e-05
-1.74256052864748e-05
-2.05487648249025e-05
-1.52557781437207e-05
-2.46825208613407e-05
-1.23070078167382e-05
-1.55850342321841e-05
-1.96806336482384e-05
-3.19109417367695e-05
-3.01123900745258e-05
-1.13196165605025e-05
-2.82976683881059e-05
-4.14354084578073e-05
-2.88424285628003e-05
-1.87377280375672e-05
-3.41417825544632e-05
-4.12387942130361e-05
-1.14875707946059e-05
-1.43506610673538e-05
-2.2298307862928e-05
-2.56993180107627e-05
-1.30954934112326e-05
-1.27283555132981e-05
-3.54637281014975e-05
-1.28155862307838e-05
-4.36015450547864e-05
-4.05866732821245e-05
-1.36429021445696e-05
-4.84170682129718e-05
-1.15258598188358e-06
-1.5195004858604e-05
-5.12329838312929e-05
-2.64990023420287e-05
-1.5712043678374e-05
-3.04975580040455e-05
-3.73669877892711e-05
-2.24609403738641e-05
-2.63915468300442e-05
-5.60032805091969e-06
-4.72231059494625e-05
-1.32752883096894e-05
-2.3824774235904e-05
-1.80852847251295e-05
-2.03004130115861e-05
-2.60357286452175e-05
-2.27302799421657e-05
-2.10884472770177e-05
-1.83336969967767e-05
-3.15684924774947e-05
-1.47055544612229e-05
-3.75889468075601e-05
-2.31258283489504e-05
-1.9609140892179e-05
-3.17129929577425e-05
1.1377932001821e-05
-7.42337833553499e-06
2.84460029237116e-06
-1.22422092945626e-05
-2.47677208401851e-06
-2.08381559019407e-05
-3.43705945722856e-06
-2.50385211981783e-05
-2.59872015531425e-05
-6.84090830868597e-06
-8.0395015690938e-06
-4.07056204357073e-05
-9.10864270981051e-06
-2.80056818238418e-05
-1.78089708064152e-05
-4.28653170775021e-05
-3.38784020173668e-05
-6.65182543506328e-06
-1.57898106426268e-05
-2.85748238269005e-05
-3.47115673525745e-05
-1.44230919074697e-05
-3.11878613527757e-05
-2.32310710552504e-05
-2.24365951518198e-05
-1.6938190600568e-05
-2.26371542355919e-05
-3.38097705583852e-05
-4.07807326210745e-05
-2.38871842556457e-05
-1.13856423330873e-05
-8.43273033923164e-06
-1.15275654338964e-05
-1.30521984558925e-05
9.56504615116984e-07
5.62970847393741e-06
-5.83596786857546e-06
1.63174795871669e-06
-7.10074881700788e-06
-1.55554396185291e-05
-8.14294683953207e-06
-1.54556425425372e-05
-9.52846512627068e-07
-4.82234725845665e-05
-2.27392653859427e-05
-2.0267810282029e-05
-2.11173907162712e-05
-2.01569670652796e-05
1.25703279398588e-06
-2.08314609508702e-05
-2.66318282270592e-05
-2.79605343940377e-05
-6.53155419301676e-06
-3.27596937781766e-05
-2.69075047658204e-05
-1.82072712464813e-05
-5.13623998315377e-06
-1.04008695454234e-05
-1.61750797147837e-05
-2.18814568342765e-05
-1.6005467213662e-05
-1.04792725404677e-05
-5.99900144331311e-05
-2.3561922554432e-05
-3.33674636708243e-05
-3.90207916429932e-05
-1.93318612785192e-05
-2.77735033641345e-05
-3.49758281431356e-05
-1.82070276033652e-05
-2.00448191122394e-05
-1.15532060669935e-05
-1.86867914738692e-05
-3.54441705380197e-05
-3.41801497460447e-05
-1.29695053545929e-05
4.4586160222039e-06
-1.79724904377758e-05
-2.28369716702928e-05
-1.80540493053089e-05
-1.47066385556303e-05
-1.70514093692921e-05
-8.7181714798666e-06
-1.66478769291053e-05
-2.02500720403211e-05
-2.97557447627893e-05
-2.94706448776474e-05
-2.73333283260244e-05
-2.78291519875859e-05
2.33763065367765e-08
-1.51902775090079e-05
-1.69098754248105e-05
-6.075497141448e-06
-2.37427186162365e-05
-1.62364837575313e-05
-1.97491338572789e-05
-4.13827389318598e-06
-3.8147121148506e-05
-5.13348254885101e-07
-8.99200297751829e-06
-1.21499238685243e-05
-3.12226842793043e-05
-2.94933546264766e-05
-2.88114909344476e-05
-1.62108821874566e-05
-1.92050080196872e-05
-2.78180987900661e-05
-1.55325319791264e-05
-2.81801224301881e-05
1.89461673021698e-06
-1.62840764968817e-05
-2.17750546340822e-05
-3.51599782400272e-06
-4.3668605405532e-05
-9.08969636608363e-06
-1.93480704806307e-05
-1.65381543264941e-05
-1.13907224759016e-06
-2.32252391838896e-05
-2.60545626585526e-06
-2.59361998703983e-05
-2.87625815925993e-05
-2.92729597181694e-06
-1.41115049427822e-05
-2.04210704818257e-05
-1.27837074802565e-05
-1.74135809557436e-05
-4.11891915334528e-05
-2.09691266320471e-05
-1.33032818072924e-05
-3.43496976131206e-05
-1.7608929888983e-05
-8.43468350689288e-06
-3.08461842202412e-05
-3.58273854492937e-05
-9.34656851986988e-07
-3.40178389171479e-05
-3.24542896971066e-05
-1.86920450836741e-05
-3.32782542930619e-05
-2.00624335681454e-05
-1.37167466471967e-05
-1.5964930160954e-05
-2.33834228042396e-05
-4.22464387314049e-05
-2.76283972322585e-05
-2.97261817508065e-05
-1.19895120090138e-05
-1.11827152120441e-05
-1.37890681397464e-05
-2.33894373930471e-05
-1.73345623544851e-05
9.76701702240322e-06
-2.2188818648704e-05
-2.88961546039691e-05
-4.68972767028089e-06
-3.38924361882464e-06
-3.65210769730408e-05
-3.83339837434459e-05
-2.49545811183321e-05
-7.9165223269652e-06
-2.89963794521141e-05
-2.38815689372036e-05
-3.27094114964097e-05
-2.46335675000713e-05
-4.7187173151285e-05
-1.41287921991341e-05
-1.69701892579554e-05
-2.33421758929753e-05
-1.25867905711792e-05
-1.13795518477685e-05
-2.77117775377313e-05
-3.84450929831569e-05
-1.37308572703047e-05
-1.69867869890043e-05
-5.20394561809343e-05
-1.50354233847968e-05
-5.45011249087134e-06
-2.11686091915837e-05
-1.48250715560834e-05
-9.61471867103621e-06
-2.36855924490024e-05
-9.48904185213246e-06
-2.78936461311762e-05
-3.57481426738334e-05
-1.17478577216162e-05
-3.3707190142218e-05
-2.16146774613906e-05
-1.45110401802495e-06
-1.09895478922743e-05
-1.98127093538924e-05
-1.60412932930165e-05
9.32768994903695e-06
-3.7816717315236e-05
-1.5113216300189e-05
-1.42716051308286e-05
-3.85996530830277e-05
-1.450727797793e-05
-3.71836042320299e-05
-2.1896627111676e-05
-1.25520236014195e-05
-3.96087612899745e-05
-1.68490631827965e-05
-2.48600829869044e-05
-2.67793654318932e-05
-1.52275021433584e-05
-3.35933074297165e-05
-3.00309175347779e-05
-2.93359702131088e-05
-3.7414932583031e-05
-4.06052961187565e-05
-4.49560665661175e-05
-2.77857479895226e-05
-3.37063793356082e-05
-2.00601352144729e-05
3.96817745201818e-06
-2.09667403995034e-05
-3.448340515806e-05
-1.4961314906746e-05
-2.54286125594263e-05
-2.19519473503025e-05
-6.89430267019211e-06
-3.89105174938709e-06
-2.49548364576191e-05
-2.09009902920572e-05
-2.23056168934712e-05
-1.87042018570157e-05
2.17191165187312e-07
-2.69726209120037e-05
-1.57313872460854e-05
-3.57329197758561e-05
-2.37907550389093e-05
1.87737507997955e-06
-2.94845185939303e-05
-1.66929941395685e-05
-1.25452967207308e-05
-2.56166254080493e-05
-1.7845842775432e-05
-1.92813602591287e-05
-3.48843059690507e-05
-2.00293413962128e-05
-3.12673386495329e-05
-2.30569722969928e-05
-2.6641569336046e-05
-1.40331197266165e-05
-1.27904394906015e-05
-2.55736411243329e-05
-2.02952399157394e-05
-1.24496457952467e-05
1.34983616205625e-05
-1.34238094657319e-05
4.20951439433733e-06
-1.98973309924531e-05
-2.97733716906949e-05
-3.32901196712701e-05
-1.69663968002608e-05
-2.70944186167006e-05
-4.03577641012353e-05
-2.1789037024221e-05
-2.93606528924587e-05
-2.39049219841523e-05
-2.96805918403377e-05
-4.27835656624958e-05
-3.88939120631019e-06
-9.23181267835697e-06
-1.60627308482987e-05
-1.33220715065205e-05
-3.81804741490174e-06
-3.42737312942556e-05
-5.63637346181241e-06
-2.08893463079186e-05
-2.04252753138289e-05
-8.22212330355653e-07
-1.33412410274709e-05
-1.68052629550985e-05
-1.75641215850714e-05
-2.07734312413028e-05
-1.42492859542005e-05
-1.82349497543174e-05
-1.86606004216237e-05
-2.04118682961372e-05
-2.25198120940002e-05
-1.61648459855139e-06
-3.14753792994289e-05
-1.72042899486808e-05
-2.42080875248499e-05
-1.4451441914554e-05
-2.49680564928642e-05
-2.04568101509929e-05
-9.65047889955485e-06
-2.33520575597629e-05
-2.00420327398835e-05
-1.01391126008641e-05
-3.93910635660074e-05
-3.42472864425877e-05
-3.18913904909206e-05
-2.05033722782904e-05
-1.13933445520727e-05
-1.79041604913844e-05
-1.86383795347138e-05
-2.73820312283517e-05
-7.72431854449847e-06
-2.22183025624597e-05
-1.76453915048534e-05
-4.00482457907151e-06
-1.69009495835967e-05
-1.84007237798084e-05
-1.54765108466519e-06
-1.50842444284072e-05
-4.00952890703351e-06
-4.88705636268223e-06
-2.11744235369524e-05
-2.58482748909956e-05
-1.52358301506698e-05
-3.91896561960898e-05
-2.52440127432583e-05
-6.88485849707791e-06
-1.84268241030723e-05
-2.53823303417602e-05
-2.22958293898904e-05
-2.24723818655218e-05
-1.90769577893906e-05
-3.41804889044951e-05
-2.49984668505778e-05
-9.9448918479921e-06
-1.7740132780844e-05
-1.17309714288045e-05
-2.16302932054323e-05
-1.48651394091899e-05
-2.00749728999926e-05
-5.3228864055425e-05
-1.69104149028761e-05
-2.25304514128676e-05
-6.88896325905396e-06
-1.21606404336896e-05
-2.26866906559788e-05
8.06001902769243e-06
-2.9626424557159e-05
-2.62259007951349e-05
-1.08863542833933e-05
-3.41275379785146e-06
-3.77703356029505e-05
-2.34424862971157e-05
-2.04366671363771e-05
-3.42189029620509e-05
1.72903757049706e-06
-2.39138961043553e-06
-1.90288037371205e-05
-3.68044982447713e-05
-1.61613991320072e-05
-1.80624611423159e-08
-2.8680450149218e-05
-4.06120397244518e-05
-1.26166376047334e-05
-1.39711225295029e-05
1.27418300842671e-05
-3.08776219257472e-05
-3.05924707411722e-05
-1.35285573419225e-05
-3.60149725703551e-05
-3.70125777210539e-06
-1.14518375099661e-05
2.40688498876476e-07
-2.10764971648034e-05
-2.12258844367641e-05
-1.88104861879866e-05
-3.15809901298652e-05
-2.48513530705178e-05
-8.78796389009275e-06
-2.02615767790337e-05
-6.11764421988131e-06
-1.65920679118813e-05
-1.38674581807078e-05
-3.51336586315087e-05
-2.17596243659572e-05
-1.520239874018e-05
-1.27912049703372e-05
-3.34339717015149e-05
-3.26939268451209e-05
-1.90225112109859e-05
-1.70320538285693e-05
-1.4064228968771e-05
-2.80777696686812e-05
-1.09457938883096e-05
-2.61990621780781e-05
-2.45731100575815e-05
-3.13367686451166e-05
-2.92634342371243e-06
-1.00003990904906e-05
-4.27286144505112e-05
-6.92857933219792e-06
-3.50800001196309e-05
-2.75422785791295e-05
-2.05415038930107e-05
-4.07375158825269e-06
-1.50773344535141e-05
-1.18858005355243e-05
-2.07223639248404e-05
-3.04640975927898e-05
-1.06392543306628e-05
-5.41112858832047e-06
-3.46604304710601e-07
-2.75106479804636e-05
-1.80119612256958e-05
-2.56953246364385e-05
-2.04128499060135e-05
-2.42531465024501e-05
-2.84813988849418e-06
1.08394801684891e-05
-2.46519057739149e-05
-2.11695741228418e-05
-3.24396889384609e-05
-7.86801347203316e-06
-2.0375255684992e-05
-3.94311512048292e-06
-1.7614063039626e-05
-1.61977222760248e-05
-2.86804885883398e-05
-3.49593333940303e-05
-1.12726504328845e-05
-4.8106840617857e-06
-4.03082796474135e-06
-2.32932639556151e-05
-2.43970549856043e-05
-8.6039974553867e-06
-1.63568841812004e-05
-3.71991625610559e-05
-5.12681510514399e-06
2.64945811305978e-06
-1.99291490998505e-05
-7.11653535982964e-07
-2.39153431163998e-05
-1.32124167220859e-05
-2.36757532661343e-05
-2.61703082015395e-05
-1.73476022120208e-05
-2.41603767947028e-05
-2.01616839829178e-05
-1.81666403734308e-05
-3.67610447075931e-05
1.06273042612315e-07
-6.68380240799487e-06
-4.33241246253251e-05
-3.91691546157483e-05
-2.25000913821198e-05
2.38456194634286e-06
-3.57266951434045e-05
-2.15008007599274e-05
-1.74628910824883e-05
1.36116393870411e-05
-2.32581586367886e-05
-1.00005111654106e-05
-1.31633506360763e-05
-7.23561684804023e-06
-3.1705802286922e-05
-2.28747227818756e-05
-1.1982047334375e-05
-3.197167745452e-05
-2.58443586637016e-05
-9.78878751474477e-06
-3.37950145891786e-05
-1.83998512964724e-05
-2.2542604613278e-05
-4.35498044256054e-05
1.26238153356742e-05
-4.14113993887932e-05
3.33234484937407e-06
-9.29603278301151e-06
-4.5811421291657e-05
-1.87557232577964e-05
-2.45255148454342e-05
-1.99836636413317e-05
-1.64952380770795e-05
-8.65866985474618e-06
-1.08165619813399e-05
-4.05716036382259e-06
-2.88756302447614e-05
-1.76454758738017e-05
-4.32262097881079e-05
-1.94730307625465e-05
-5.50835599586266e-06
-1.19904373154143e-05
-2.69031689748846e-05
-2.895738307879e-05
-1.94886222136188e-05
-2.94896770767134e-05
-2.25405102716539e-05
-5.67125531338715e-06
-5.57087790567398e-05
-2.29560128949933e-05
-1.71453198964886e-05
-2.27134395810522e-05
-1.19824344117969e-05
2.00924785486574e-06
-2.6229220619263e-05
-2.18415522415951e-05
-1.17879936129048e-05
-1.64436072335832e-05
-2.93947969335069e-05
-2.41855794326308e-05
-1.66221548902718e-05
-1.0478934953362e-05
-2.29805305075001e-05
-2.75462770051692e-05
5.16561420564421e-06
-1.12637048121584e-05
-1.9883294529199e-05
-9.36595546544464e-06
-5.08492964265808e-05
-1.54398040658255e-05
-2.09751861541511e-05
-3.60940409214856e-05
-3.07563686539103e-06
-2.23006935568003e-05
-4.5135783755217e-06
-2.13968771578959e-05
-3.81325799019001e-05
-2.06128689631123e-05
-1.72608606696567e-05
-5.19471631947938e-06
-7.42563222740198e-06
-1.21791538516809e-05
-2.19369159141407e-05
-3.2560705211645e-05
-5.48155912783903e-06
-1.17543708035879e-05
-4.09703825983315e-05
-2.48509784200782e-05
-2.3556645090833e-05
-4.03194553942982e-05
-2.63707447243739e-05
4.23855061965515e-06
-3.48736996027343e-05
-4.08299184224317e-05
-2.4770629307687e-05
-1.48889686342204e-05
-4.62019065242378e-05
-2.006486745447e-05
-2.86877788945658e-05
1.91516733224979e-06
-1.79979889237682e-05
7.35012749880962e-06
-2.05205151482786e-05
-2.61068739467477e-05
-3.73376297613844e-05
-2.63672289006191e-05
-2.58181926764756e-05
-1.1918896072478e-05
-3.73601798189022e-05
-8.22881460651833e-06
-1.85571519277317e-05
1.28312621487464e-06
-1.53383881375939e-05
-1.41019751378858e-05
-1.20485111846267e-05
-2.43495644598789e-05
-2.51416251416262e-05
-8.69946951104501e-06
-1.95282194671164e-05
-1.74810562452522e-05
-3.81679756809982e-05
-2.3066607450931e-05
-2.99772958173642e-05
-1.27210212623261e-05
-8.99423531695608e-06
-3.74413759229134e-05
-2.13495405307776e-05
-2.56281543294031e-05
-9.60967123221166e-06
-1.05407188324576e-05
-2.04406215884819e-05
-3.51726638474931e-05
-3.28728036075483e-05
-1.72057082457149e-05
-3.35293732408083e-05
-1.58347925598517e-05
-3.46350449998126e-07
-3.97822871058819e-05
-1.55110877191478e-05
-2.41355068988678e-05
-2.06524824722822e-05
-6.80371489793934e-07
-1.63372942797628e-05
-1.68455769757665e-05
-2.05874160276846e-05
9.52086016287294e-08
-1.55159967304503e-05
-2.04181870770537e-05
-2.168694307604e-05
-2.27908322419016e-05
-2.64734021324586e-05
-2.21492690801757e-05
1.28995198018241e-06
-1.26933990005865e-05
-2.07239395124664e-05
-3.49029133919043e-06
-2.73854115408009e-05
-7.95274902121714e-06
-1.75741578627177e-05
-2.37850799353609e-05
-9.30623098859294e-06
-9.86320286483471e-06
-4.24450649018595e-05
-1.96385848048543e-05
-1.97768972226937e-06
-2.65624448112161e-05
-2.95427801018847e-05
-3.18072353286169e-05
-2.31620858997108e-05
-3.27822441619131e-05
-1.95954333358363e-05
-2.3257110793671e-05
-2.19943764329235e-05
-2.27785359912388e-05
-2.18578276480955e-05
-3.16336840764443e-05
-1.35487987371233e-05
-2.13359083208969e-05
-3.09066343652225e-05
-5.96670187441675e-06
-3.33546967397868e-05
-4.25623419487802e-05
-3.74862654893483e-06
-2.19968944628311e-06
-2.98047778066737e-05
-2.71345273004562e-05
-9.66318043350815e-07
-2.44892334171369e-05
-2.4393778051368e-05
-2.06848542223388e-05
-1.07575219468486e-05
-2.04695206193535e-05
-5.60823344954115e-06
-3.05932139357415e-05
-2.44032127331183e-05
-2.85313721412364e-05
-1.34888547367526e-05
-2.51107367596809e-05
-2.78281942942003e-05
-3.00191236821882e-06
-1.09645525101121e-05
-2.35667625506307e-05
-1.74155084533328e-08
-1.99561167292776e-05
-1.6107763908877e-05
-2.61913876420706e-05
-3.60980784995834e-05
-9.74747347388736e-06
-1.63767609241874e-05
-2.21901571284186e-05
2.49117984702818e-06
-1.33877047512965e-05
-2.38226505467522e-06
-1.31210234337417e-05
-1.94329035062645e-05
-3.12942189208683e-05
-2.56354155537722e-05
-3.18722292231101e-05
-2.04235183204609e-05
-2.63585624599599e-05
-3.60431176204704e-05
-2.82151346055235e-05
-9.0015389444757e-06
-2.47754293591486e-05
-2.26157910829806e-05
2.63645709881846e-06
-2.35517394050352e-06
-2.19880044487365e-05
-2.30187509791125e-05
-8.11086687658747e-06
-1.96244405543899e-05
-1.62081892186755e-05
-3.76398904379163e-05
-6.10350263668718e-06
-1.05973046729182e-05
-2.65859158969964e-05
-3.24139944239072e-05
-1.44911460767632e-05
-3.73412234377778e-05
-3.99297214853405e-05
-2.62446257204068e-05
-1.54852434973565e-05
-1.48277736269725e-05
-2.5126107767479e-05
-1.23197342838913e-05
-1.95899551974307e-05
-9.69008046128049e-06
-1.55419870979666e-05
-1.94204103670751e-05
-6.09363417674098e-06
-2.33998992355833e-06
-8.33499537670329e-06
4.54460454099738e-07
-6.55186572809641e-07
-1.94050899659344e-05
-3.30874415866545e-05
-1.81998495885646e-05
-2.76398186573035e-05
-2.8664339067437e-05
-3.5990427503047e-05
-2.05470542963225e-05
-1.98678879477826e-05
-1.12242201866364e-05
-3.00481420730679e-05
-3.30857586526672e-05
-1.57185909673766e-05
-4.41806419224158e-05
-2.16430031966612e-05
-1.42324100025864e-05
-2.03305837191627e-05
-3.71710986978952e-05
-2.6137113391244e-05
-3.22206600561349e-05
-1.71826637665849e-05
-1.61313034379092e-05
-1.46851632644431e-05
-3.71159558441206e-05
-1.32884577531694e-05
-7.15907045017401e-06
-2.14489657269024e-05
-2.36652853594214e-05
-1.55125800906447e-05
-3.12331849091473e-05
-4.06144328294069e-05
-2.35775503584602e-05
-2.33341766103219e-05
-3.17645270029343e-05
-1.57920661673539e-05
-3.72066493803017e-05
-3.40740527656456e-06
-2.68835001137309e-05
-2.2616880541173e-06
-2.75564526278209e-05
-1.17970219595227e-05
-9.97401609865988e-06
-3.81654782723749e-05
-3.48487515011495e-05
-2.11842970243487e-05
-2.55380114555086e-05
-4.48509306857308e-05
-2.42715157430511e-05
-4.60595204415467e-05
-1.35541614668984e-05
-3.58334494393391e-05
-1.13841956324785e-05
-2.50421595574924e-05
-2.38151510383387e-05
-2.61172606574943e-05
-3.0631561775069e-05
-2.9445557827945e-05
-2.014693550522e-05
-2.67247531295418e-05
-3.22598148964449e-05
-4.28136098503221e-06
-1.63256393775541e-05
-3.80897170364319e-05
-3.75093988925927e-05
-1.49307414009722e-05
-3.77029119131568e-05
-4.22121109356858e-05
-2.5562806599989e-05
-2.05496395342843e-05
-7.78431480845942e-06
-2.26801348347234e-05
-2.862291567227e-05
-1.72047373489996e-05
-1.74733813411564e-05
-1.62484753753973e-05
-1.11628125167498e-05
-4.53217700419276e-05
-2.48218801129967e-05
-2.3399048005977e-05
-2.77635326940288e-05
-1.39996622269788e-05
-1.30425705303806e-05
-2.96697655082951e-05
-3.26931410100408e-05
-2.62994865616397e-05
-2.66914593476679e-05
-1.34503966453782e-05
-1.86535654842014e-05
-8.73950390469031e-06
-2.40010239756185e-05
-2.16474402486723e-05
-1.96593068047756e-05
-3.11057651863935e-06
-2.79078791397256e-05
-2.41330230844779e-05
-4.50787127019223e-06
-1.73944947383784e-05
-2.00528417699737e-06
-9.61453832053765e-07
-1.46068913411921e-05
-1.83837127021715e-05
-2.57314746299426e-06
1.07328150623454e-06
-3.32671824155675e-05
-2.73130721642184e-05
-9.43126114547771e-06
-4.47622608816393e-05
-7.87691590089755e-06
-2.22334406384435e-05
-3.29101913931951e-05
5.50030144619748e-07
-2.47909225437039e-05
-2.52505908511665e-05
-3.1164318770628e-05
-2.7947093165604e-05
-8.92259599287277e-06
-1.41730080077235e-05
-3.18760632480405e-05
-2.14465899427267e-05
-2.81781623901132e-05
-1.7313849604523e-05
-7.63304889643327e-06
-4.14840863945897e-06
-3.31495844406853e-06
-6.9791651444343e-06
-3.11003991101853e-05
-1.01621850611247e-05
-3.5220661349018e-05
-1.67131731425796e-05
-3.24072658993277e-05
-2.23365621815086e-05
-2.99294329079974e-05
-3.35706026631514e-05
-3.48859189335068e-06
-2.10792299167087e-05
-1.54363347019693e-05
-3.04593496517557e-05
-2.86801560006561e-05
-1.37347141423189e-06
-2.23936789003378e-05
-1.76302861167734e-05
-3.13062541569968e-05
-2.16582046482944e-05
-2.82499803914241e-05
-8.9759272297206e-06
-1.53662650980333e-05
-1.46535183978513e-05
-3.57510235718703e-05
-1.1703960764938e-05
-9.9366612396498e-06
-2.00159950789594e-05
-7.47581811234252e-06
-8.68561603516227e-06
-9.03417798462121e-06
-1.68619917044911e-05
-2.1528685282374e-05
-2.75039295591853e-05
-3.52262489352689e-05
-1.73987156467174e-05
-1.68670350515028e-05
-2.35683256506249e-05
-2.18109917427986e-05
-3.03750138426696e-05
-1.61715301215147e-05
-2.06692616844699e-05
-1.53789408541536e-06
-3.09498145988277e-05
-5.30627767677921e-06
-9.32947756810343e-06
-1.90602317399832e-05
-3.32463983991945e-05
-1.06457160487383e-05
3.93375007534735e-06
-2.73396631014217e-05
-1.30324162734289e-05
-2.94483247281112e-05
-2.18389374865427e-05
-1.14753213108273e-05
-3.57146168151761e-05
-1.88974835120385e-05
-3.50538716549026e-05
-3.01824096761974e-05
-4.36727923679273e-06
-1.00501191022088e-05
2.37672976926359e-06
-2.83544994676339e-05
-2.76914608011097e-05
-1.51276858584947e-05
-3.1873860025035e-05
-4.87706120238608e-05
-2.88138006465944e-05
-9.35757996891453e-06
-1.2094490733846e-06
-1.8559885271768e-05
-1.49753052141513e-05
-2.61945328278685e-05
-2.49326451064227e-05
-1.95509571122115e-05
-1.75421722458115e-05
-4.59446022740215e-05
-2.20959660612641e-05
-6.81493756339655e-06
-7.41979202515932e-06
-2.83104684563266e-05
-1.64669254911053e-05
-2.48311804502378e-05
-6.86752553157238e-06
-2.67837727581848e-05
-4.51200483645948e-05
-1.30159792395807e-05
-2.2304329311158e-05
-8.44425769143533e-06
-3.54993006335371e-05
-2.63089722676305e-06
-1.23883949225155e-05
-1.02174195768593e-05
-6.26347925257517e-06
-2.5960681974056e-05
-1.45673480747502e-05
-1.2619508510071e-05
-4.41875451242287e-05
-1.28765420207477e-05
-3.31475829213529e-05
7.48523578297055e-06
3.94661342363204e-06
-2.75321272126359e-05
1.51287815046795e-06
-2.24352220872733e-05
-2.78400244417409e-05
-1.92546048676843e-05
-3.12693469966392e-05
-2.75662495420764e-05
-2.80091094904443e-05
-2.54448128904485e-05
2.54001547385246e-06
-4.02841616086491e-05
-2.02137085010576e-05
-2.23504995871875e-05
-1.57780778946162e-05
-2.83666077270456e-05
-8.13927993290211e-08
5.96124804382177e-06
-1.01283200861911e-05
-2.35854697630379e-05
8.22089076692303e-06
-2.77637127034172e-05
-2.30658389497143e-05
-4.58205501453874e-05
-1.7863976270406e-05
-6.52854275484702e-06
-1.92647034162022e-05
-2.15955506468063e-06
-2.26176352554614e-05
-2.37171357163521e-05
-1.72949321345554e-05
-3.65626030420942e-05
-2.31107064683378e-06
-2.3820720106702e-05
-4.88336970452151e-05
-1.01274166463527e-05
-3.70172101691427e-05
-4.05738964792228e-05
-3.20023645893188e-05
2.78460797704958e-06
-6.4650446288125e-06
-3.03545355948047e-05
-3.17800662094151e-05
-1.70921427091455e-05
-1.91879604334112e-05
-2.11772999392858e-05
-2.70918497542119e-06
-3.39208307891682e-05
-1.98149296341712e-05
-5.13970411879459e-05
-3.10053550138724e-05
-1.48457414034831e-05
-1.83781951773317e-05
-2.79564977286459e-05
-2.62248068671538e-05
-3.00531998246292e-05
-3.80244050591948e-05
-3.66720980203382e-05
-3.26742977579327e-05
-2.51221192017545e-05
-1.75087041370905e-05
-4.98729430971829e-05
-3.49196456234415e-05
-3.4949676596889e-05
-4.07983301612064e-05
-1.60691223327591e-05
-1.26432403591831e-05
-1.53995449154497e-05
-1.76306194155608e-05
-1.67965096757654e-05
-2.38927672279297e-05
-1.49002006804711e-05
-1.92149648805972e-05
-1.53192449749953e-05
-2.65591910279669e-05
-1.61346302049025e-05
-2.28363887863071e-05
-1.35401777977606e-05
-2.15174093744331e-05
-3.23197891203222e-05
-2.27740143183158e-05
-2.72488035327405e-05
-3.6024143385082e-05
-1.90245755378477e-05
-1.17366826332135e-05
-7.1273546411457e-06
-1.64664510012681e-05
-2.60483744639449e-05
-1.30239237755966e-05
-2.53037926686555e-05
1.3376311146256e-07
-7.89821298175039e-06
-2.46495270205442e-05
-1.68324501475786e-05
-3.36487248642503e-05
-1.49314310179933e-05
-1.48534688356415e-05
-2.27051918628725e-05
-4.24053651503797e-05
-2.3149324264114e-05
-1.1048448475813e-05
-2.35292357399341e-06
-1.46857327080062e-05
-1.46082860983214e-05
-3.37045644459907e-05
-2.54463010687887e-05
-1.12620385104314e-05
-3.79595380134995e-05
3.76230234452871e-06
-1.96164282253386e-05
-2.44079765176626e-05
-2.07330895655798e-05
-7.08800771495803e-06
-3.31009362571968e-05
-1.22413110029022e-05
-3.50979549509177e-06
1.72263670429352e-05
-3.40781725665947e-05
-2.57979178591087e-05
-1.15461286572923e-05
-3.43567013391838e-05
-1.22064909918429e-06
-2.28902002392855e-05
-3.12611501813235e-05
-1.76838685559696e-05
-2.97619949614168e-05
-1.51558523906589e-05
-2.3287148728726e-05
2.38484156484971e-06
-1.22926869379188e-05
-1.10146765858219e-05
1.13893106805955e-05
-1.45242728560307e-05
-2.16147857931046e-05
-2.50357382741984e-05
-2.66558099225802e-05
-5.45940041990921e-06
-2.5361203764975e-05
-2.32805551536499e-05
-2.4526303009401e-05
-4.25210303352272e-06
-2.25857074500571e-05
-4.28948230851133e-05
-3.21029696390287e-05
-4.6865308726888e-06
-1.56563212934974e-06
-9.73390955912074e-06
-1.09973716661237e-05
-2.16357903871555e-05
-7.45414066131258e-06
-4.23347458728113e-05
-2.94002039623337e-05
-3.64662589071618e-06
-1.81082649714564e-05
-9.65515763781686e-06
-2.49492020113351e-05
-2.2784041047896e-05
7.25374248894151e-06
-2.12195361295395e-05
-9.88295733073434e-06
3.79059281975026e-06
-9.67710230476591e-06
-4.65411066355886e-05
-3.90921536754795e-05
-1.01763938834736e-05
-2.13397952046932e-05
-2.85382610833061e-05
4.33041733153302e-06
-1.72371952063339e-05
-2.63885279119419e-05
-1.5098067246777e-05
-6.02101270775003e-06
-1.97239980953843e-05
-1.7354621525398e-05
-1.78039628471997e-05
-7.23019030466528e-06
-1.43099021100523e-05
2.65966914132125e-06
-1.26562833061782e-05
-4.93158971728052e-05
-1.64967025907141e-05
-3.15470517437927e-05
-3.19074981531117e-05
-2.13734947013341e-05
-2.91647284486661e-05
-8.42793220812758e-06
-3.18546610024299e-05
-1.53977395394548e-05
-1.99524432468724e-05
-3.02435653078434e-05
-1.72066520129884e-05
-1.34787159486259e-05
-4.19285261712805e-05
-2.21213221139568e-05
-2.18877950961649e-05
5.52128904609686e-06
-3.93530253654926e-05
-1.95605789880301e-05
-7.20700404055766e-06
-2.72181743963851e-05
-3.31533102284694e-05
-1.25481294880688e-05
-3.47467338159353e-05
-2.43026610349224e-05
-8.24544573662172e-06
-2.53160921011841e-05
-2.17082839986066e-05
-2.86508413581185e-05
-1.61053205509457e-05
-2.39496384198066e-05
-3.06079175203609e-05
-1.50976151944331e-05
-4.9261980993162e-05
-3.07117921235816e-05
-9.42315204027064e-06
-1.41734564616294e-05
-2.73865278970598e-05
-2.57299047889228e-05
-2.88341826106489e-05
-1.19822230171199e-05
-2.05726570635373e-05
-1.82238122873991e-05
-1.34800535161206e-05
-2.55238605790222e-05
-2.04951877027916e-05
-3.02411084572579e-05
-3.55082329728582e-05
-2.93702670591861e-05
-2.88853832578286e-05
-1.66764609165911e-05
-2.39831912815843e-05
-1.61021013751248e-05
-2.47510295678085e-05
-3.45648592434875e-05
-1.18152035043819e-05
-1.913204827336e-05
-3.09466736571095e-05
-2.02655444540093e-05
-3.97611149789559e-05
-3.27760172767156e-05
-3.69034794150457e-05
-2.51363699821082e-05
-6.44536800212433e-06
-1.34494698056078e-05
-9.77279005613013e-06
-2.91451448677045e-05
-9.46209286652735e-06
-1.53716563858232e-05
-1.8965738930919e-05
-1.94035652395392e-05
6.96658854436636e-06
-2.12576607565762e-05
-2.4468151239881e-05
-1.50046942290752e-05
-4.44904853385842e-05
-1.38967111621212e-05
-4.29235022081887e-05
-4.40591748159455e-05
-9.48776200346797e-07
-2.35066081403104e-05
-3.39337733701777e-05
-2.2625201021354e-05
-2.04876886462898e-05
-3.58383512607376e-05
-1.45773912018087e-05
-3.7354144638147e-05
-1.68538842844927e-05
-1.8841361555402e-05
7.71482356687985e-06
-2.01337302011259e-05
-3.18487776683279e-05
-1.02851339532718e-05
-2.95438041347933e-05
2.07927760861801e-06
-2.70377231475289e-05
-1.69816622701246e-05
-1.19198888538561e-05
-2.83111191460422e-05
-2.06102231161232e-05
-4.93645354307908e-05
-4.85959255968035e-05
-1.93659590619015e-05
-9.74590554964229e-06
-1.37136790044118e-05
-4.72747233962607e-06
-1.70861380202183e-05
-6.63633636785109e-06
-3.24273309867139e-05
-3.07355852578822e-05
-9.00250790131586e-06
-1.84261775245388e-05
-4.47635280464941e-05
-3.07982647216636e-05
-1.2796355486828e-05
-1.09471759940881e-05
-3.598854361954e-05
-2.27231388805345e-05
-3.23479457557645e-05
-1.48472184486781e-05
-2.15064489256676e-05
-1.49836147638896e-05
-3.44821923895209e-05
-2.68319416722759e-05
-2.24776543696072e-05
-2.86091724317211e-05
-2.26838165492852e-05
-1.64816556787954e-05
-1.2262383764869e-05
-2.67367879063712e-05
-1.89842667177991e-05
-2.65040810006916e-05
-1.08412597700535e-05
-1.36183773730241e-05
-2.23625161688702e-05
-6.17316366459956e-06
-3.15531851924674e-05
-2.04783218642364e-05
-2.58191835011281e-05
-4.91139787547645e-05
-1.60791064299822e-05
-3.8657177835128e-05
-2.30759477256976e-05
-2.87061077546171e-05
-1.21211898987124e-05
-2.80655167105464e-05
-2.24483574898945e-05
-3.13695017180787e-05
-1.01613495215106e-05
-1.08226374196491e-05
-5.5530691355978e-06
-2.45727313467356e-05
-1.89749619828842e-05
-2.86862638029204e-05
-3.14474878898058e-05
-2.4442038140529e-06
-3.83937458595787e-06
2.00915979696158e-05
-2.65663640369648e-05
-3.18789383517881e-05
-1.12665404910249e-05
-2.32858953922092e-05
-1.14584000027271e-05
-3.40324351902882e-05
-2.56683448329174e-05
-9.8578025151461e-06
-2.22351234732257e-05
-1.7646354755337e-05
-6.81185314837117e-07
-1.83144559921692e-05
-2.92360306596791e-05
-7.81978927810113e-06
-2.36866333177354e-05
-1.3024293332531e-05
-3.73876914980751e-05
-1.81619425287907e-05
-1.25193554588771e-05
-4.65579146059334e-05
-3.16683423872291e-05
-3.82157788111076e-05
-2.44143695395831e-05
-2.44125440055152e-05
-3.72643456716212e-05
-3.74793865923541e-05
-1.74692760120965e-05
-3.65905477346718e-05
-3.38556279437176e-05
-5.74821988486062e-06
-1.66645015988328e-05
-3.9896695302365e-06
1.25797968074003e-07
-3.468633007284e-05
-1.20085338884043e-05
-2.19720956996487e-05
-4.29266336336953e-05
-7.4138766176971e-06
-1.75041344620175e-05
-9.20723992393225e-06
-1.01266132054549e-05
-2.5456792643023e-05
-1.80472545889003e-05
-1.95998151874857e-05
-2.01397514204214e-05
-1.02211461110533e-05
-4.24798358167975e-05
-1.53919036127279e-05
-2.22969717112613e-05
-1.51733355212525e-05
-3.23659055289064e-05
-1.94938143309113e-05
-1.45507351591412e-05
-1.3131876055444e-05
-2.84030553991501e-05
-1.83865609194753e-05
-1.78013714319406e-05
-2.21872063420954e-05
-2.24353972361645e-05
-3.61637722148206e-05
-2.18977226694688e-05
-1.72465370197627e-05
-4.69356521451681e-05
-1.02422820765509e-05
-2.54374849656628e-05
-2.37280992262062e-05
-1.38109636813472e-05
-4.17103203627066e-05
-1.76776738404809e-05
-4.53593300857705e-05
-8.83417534402538e-06
-2.13690482186595e-05
-2.40398454207658e-06
2.50799138404139e-06
-1.35266313562981e-05
-2.33929115648214e-05
-2.09776444091686e-05
-1.15031419570199e-05
-1.93388986648837e-05
-1.48613492211002e-05
-3.4605673490038e-05
-3.61145179042221e-05
-3.45822167989739e-05
-4.06510949808206e-05
-1.48549633139011e-05
-2.09151139486398e-05
-2.48754750002145e-05
-4.4397086612971e-06
-2.29562467745677e-05
-2.2083459598608e-05
-2.45612270348305e-05
-3.82039605477331e-05
-1.39533714453875e-05
-1.60330263147694e-05
-1.66443761427782e-05
-4.18097741779465e-05
-4.37748156047808e-05
-1.81153819158464e-05
-1.37737304168409e-05
-4.71439834135926e-06
-2.0848772577097e-05
-3.04655140793387e-05
-1.13618132657082e-05
-1.29589815649879e-05
-2.1453216430978e-05
-1.71064027511358e-05
1.89558082068251e-07
-2.46465632544009e-05
-3.23477219086907e-05
-1.61075330876036e-05
-7.17097141950802e-06
-3.8144914343181e-05
-1.69699637797258e-05
-4.42530170764724e-05
-4.89223810470141e-06
-2.80044334563536e-05
-2.18535251241405e-05
-3.68452611137375e-05
-1.28895182860665e-05
-1.79535363536567e-05
-3.21918930641691e-05
-8.89212000757936e-06
-2.40899792798387e-05
-2.03117049599147e-05
-1.46960419552822e-05
-1.12520758495707e-05
-5.24735504154587e-05
-3.03635973006193e-05
-2.0732962006456e-05
-1.75031238111688e-05
-1.91525435548643e-05
-1.73627988977619e-05
-2.68016804650643e-05
-2.50755473914072e-05
-2.82199550806088e-05
-4.27094787052734e-05
-1.23920765140273e-05
-2.03909102754185e-05
-5.85359304347864e-06
-2.86360616891599e-05
-2.94198535711959e-05
-1.12104718565092e-05
-2.30091037588895e-05
-2.56697913200809e-05
-6.84854379438121e-06
-2.24862058038138e-05
-2.41604866059204e-05
-2.40044721723768e-05
-3.72298525957894e-05
-1.93578077850022e-05
-4.57180541516356e-05
-1.98452292580216e-05
-3.72498723433939e-05
-2.68794382403676e-05
-3.00831476766055e-05
-2.6418723127114e-05
-1.64901817959874e-05
-3.5082001868222e-05
-1.65567697231976e-05
-2.07547839059216e-05
-2.59705871608129e-05
-4.06547159586138e-05
-3.88348022642802e-05
-2.37978550376981e-05
-3.54191922372381e-06
-1.67253536426489e-05
-3.79738423099269e-05
-2.96286951588843e-05
-1.60628149136146e-05
-4.12609705799622e-05
-2.48230154842844e-05
-1.44178456225357e-05
-2.00942028269553e-05
-2.13311151989489e-05
-1.82059733584007e-05
-3.63314064876202e-05
-2.29411476839424e-05
-2.65505949103852e-06
-2.32971208689742e-05
-2.47371742919102e-05
-6.62354529011839e-06
-2.56739458237694e-05
-2.6595428567969e-05
-1.67316582923909e-05
6.60230997772678e-07
-3.18692844609824e-05
-2.40161240399795e-06
-2.88620669465905e-05
-2.48371289589815e-05
-4.19024352582054e-05
-3.32471208262273e-05
-6.0066848746138e-06
-1.70965372047863e-06
-1.76479775817491e-05
-1.22858494544223e-05
-2.18105173282895e-05
-1.9771684361433e-05
-1.08485625328337e-05
-4.16348402990064e-05
-1.01210704307209e-05
-1.87892491232914e-05
-2.9282554478535e-05
-3.17579546734462e-05
-6.73351572846979e-06
4.50414044583594e-06
-2.7315621354738e-05
-8.95495770521888e-06
-2.6218700026029e-05
-1.83038687728922e-05
-1.16689749302788e-05
-1.35872513955576e-05
-1.83087751529288e-05
-3.252455253877e-06
-1.69042689711739e-05
-1.4406254236421e-05
-1.06692919456917e-05
-1.34883483933065e-05
-1.31694045467152e-05
-2.16216222510897e-05
-1.96300660863616e-05
-2.74609483548525e-05
-3.07628328240005e-05
-3.13467836584892e-05
-3.98579766057085e-05
-1.1476627761446e-05
-3.02197032111789e-05
-3.12648056799507e-05
-2.88954076998864e-05
-4.84705818620414e-06
-3.06586151017892e-05
-2.08127521751182e-05
-1.65476137051506e-05
-1.48030233778355e-05
-2.05783344280419e-05
-3.05992301937032e-05
-2.0217396051792e-05
-1.50910872234511e-05
1.62167549134858e-05
-2.15178471162388e-05
-8.50560637745935e-07
-3.61361548799544e-05
-2.63867854516952e-05
-2.27159931617045e-05
-1.10451013088996e-05
-1.34679377193254e-05
-8.46405099016918e-06
-2.30813699075207e-05
-2.57143629092911e-05
-3.53598026210403e-05
-3.58765335449756e-05
-7.63267904181682e-06
-1.90111560345066e-07
-1.91766579599188e-05
1.48396997928838e-05
-1.75543612418611e-05
-1.07192023906062e-05
-8.35165548469997e-06
-1.83854322409985e-05
-1.09996429134407e-05
-2.78683151457352e-05
-3.8949693640269e-05
-6.25332252867307e-05
-9.72888514586441e-06
-1.69476674785445e-05
-4.25060207761839e-05
-1.63507770156061e-05
-1.62643606225895e-05
-1.15777584179518e-05
-2.60453417426233e-05
-2.11046118644528e-05
-7.00800603343047e-06
-1.58754029295497e-05
-2.05302398000067e-05
-3.76538174429698e-05
3.78331346264134e-06
-2.99173357099931e-05
-1.85847408680997e-05
-4.10145438709774e-05
-1.41495395083021e-05
-4.41135169255092e-05
-3.60475801464026e-05
-6.41405645387119e-06
-1.86920159194988e-05
-3.5491269234626e-05
-1.20446579264254e-05
-1.87207674829909e-05
-1.53381902501579e-05
-1.93830895993664e-05
-1.1734559479979e-05
-1.8632179800258e-05
-8.72645125063381e-06
-3.45599142793774e-05
-3.98951169698406e-05
-6.08371715835333e-05
-2.25382357651308e-05
-1.04257932373868e-05
-1.35978118465184e-05
-3.36050387076284e-05
-2.12498876609124e-05
-2.14058688852328e-05
-3.21827875800212e-05
-2.2840915418562e-05
-1.35796929162242e-05
-1.76567226892506e-05
-1.40486605196649e-05
-5.65988008299715e-05
-1.46087424010245e-05
-2.49029376065853e-05
-1.33430062983529e-05
-1.8192293330213e-05
-2.57848976905095e-05
-2.92164274938217e-05
-3.08033634257107e-05
-8.4675862958065e-06
-1.07501839639915e-05
-1.55862776252522e-05
-3.11888065791926e-05
-2.93118062848624e-05
-1.48083815791037e-05
-3.69649329421188e-05
-2.81865577552218e-05
-1.32865413250211e-05
-4.4381961132247e-05
-4.35501713896067e-05
-3.43111343190886e-05
-2.30775831945701e-05
-2.63602986674362e-05
-3.43000949547437e-05
-1.43472572043215e-05
-3.93329127088146e-06
-2.03127887862149e-05
-1.98473244744864e-05
-1.33571088721159e-05
-3.49110348433765e-05
-2.23932394194237e-05
-9.99964418865821e-06
-1.90324766942605e-05
-2.48279231714612e-05
-2.51172004272134e-06
-2.34301153704418e-05
-2.26921292728644e-05
-1.69244642859982e-05
-2.03090009989137e-05
-1.16606363905803e-05
-1.23528146207445e-05
-3.14135651070852e-05
-1.46359740309673e-06
-1.23374290986078e-05
-1.74799472596073e-05
-1.21484726599581e-05
-3.04168888889669e-05
-1.55518386344308e-05
-1.43897652444708e-05
-2.15679067169119e-05
-2.67596265261124e-05
-3.30983464577941e-05
-2.54636841509199e-05
-3.85149729952455e-06
-1.45239624850782e-05
-2.56201689296042e-05
-1.62981760951918e-05
-3.35574501984471e-05
-1.81775212764483e-05
6.30993817696599e-06
-3.34364864790999e-06
-6.54788896952227e-06
-1.4810438608211e-05
-2.06153053355828e-05
-2.10681393322221e-05
-1.27815660280966e-05
-8.75213589475117e-07
7.36494572120416e-06
-2.84915737447788e-06
-2.46710107343128e-05
-2.5580067781532e-05
-1.62474962553738e-05
-3.1849882183413e-05
-1.55781357320732e-05
-3.22544390968032e-05
-5.80747756199255e-06
-1.12957464423157e-05
-2.39788306999467e-05
-2.33927369512627e-05
-3.27496929872238e-05
-1.63151030102013e-05
-1.07327422649651e-05
-1.6502406279248e-05
-1.38611988541532e-05
-1.75528149258679e-05
-1.69737458396568e-05
-1.16680247085717e-05
-2.62380499622777e-05
-2.30618779766621e-05
-2.11425974084445e-05
-1.64167032697792e-05
-1.34106610261972e-05
-3.6800656991914e-05
-1.97286434484217e-05
-2.12309360073891e-05
-9.20963861436325e-07
-2.77529230872367e-05
-9.85866738469509e-06
-1.42415915911496e-05
-8.89880233033364e-06
-9.13178696523355e-06
-9.59368959025719e-06
-1.90323314212152e-05
-2.6872638170312e-05
3.02094272129293e-06
-8.24413900186866e-06
-1.07764743624491e-05
-2.7421929592006e-05
-1.77079916186915e-05
9.975233490158e-06
-1.17250467651853e-05
-1.60190141718657e-05
-2.61336619033505e-05
-3.23247857336446e-05
-3.17631714875162e-05
-1.0733317300264e-05
-3.54341518725751e-05
-1.68166023407653e-05
-2.70910068892319e-05
-3.31878788284151e-05
3.58429163589418e-06
-4.01022592081328e-05
1.08325071627273e-06
1.18326152769056e-05
-1.33677679661925e-05
-2.41217037935586e-05
