# Supplementary material for: Research on computational propagation and identification of mine microseismic signals based on deep learning
Source: PLoS One. 2025 Oct 22;20(10):e0334641. doi: 10.1371/journal.pone.0334641 (PMC12543183; doi:10.1371/journal.pone.0334641)
Supplement: S3 Data — (ZIP) [file pone.0334641.s003.zip › 000100500002945.xlsx_0.txt_24.txt.txt]

-1.63055939173782e-05
-9.5401023214216e-06
-1.05627855659106e-06
-1.66635096806469e-05
-7.25432221038457e-06
-2.96787235437423e-06
-9.98707253770363e-06
-3.93044852252752e-05
-1.91147303048047e-05
-1.46861445368774e-05
-2.58450057138028e-05
-1.79043330707273e-06
-2.39499599856411e-05
-1.30423978592823e-05
-2.38494273346075e-05
-4.1278163720351e-06
-1.62179725366171e-05
1.69219209139002e-06
-1.20539720135076e-05
-1.32281480641116e-05
-1.89415820503628e-05
-3.49539502043091e-05
-2.35493414402687e-05
-6.45380624652398e-06
9.01085142790668e-06
-1.90077888528508e-05
-1.04386219339333e-05
-1.21553451427438e-05
-2.04193781460195e-05
-2.90443875928942e-05
5.95309245274277e-06
-2.52293964807958e-05
-1.24430277291051e-05
-1.66389317713452e-05
-1.91580667254127e-05
-3.9559422254723e-05
-3.92500053402607e-05
-2.02250459861888e-06
-2.28740124802119e-05
-2.83604159028707e-05
-2.71368792497935e-06
-4.26750622529617e-05
-2.64486728786312e-05
-3.01851898308495e-05
-7.79715856285587e-06
-1.25727913363525e-05
8.01119780503254e-06
-1.01069605095253e-05
-2.12119068876566e-05
-7.28586705394553e-06
-2.00364486870171e-05
-5.28674655671913e-05
1.92544553828526e-06
-4.23782865828935e-05
-1.79145855227109e-05
-2.5977502493007e-05
-3.43162029972569e-05
-3.98566540023922e-05
-4.39320206738214e-05
-3.26127202946329e-05
-3.54623664830529e-05
-2.18988173906944e-05
-2.59090854813383e-05
-1.10414189588637e-05
-2.27021508261429e-05
-1.55885339280226e-05
-4.4936784414957e-05
-1.61178406554394e-05
-8.06121534844687e-06
2.95918144220452e-06
-1.1172946096834e-05
-3.89789151200096e-05
-5.48943846014244e-06
-1.01607811888633e-05
-1.3298834181087e-05
-8.76995087086918e-06
-1.68939397930509e-05
-2.72840074170134e-05
-1.23615340493105e-05
-4.4120763697054e-05
-4.437066699898e-05
-2.8954402657395e-05
-1.64317204279384e-05
-6.62208918184809e-06
-1.3087302328968e-05
-2.8946687716387e-05
-1.09573191196085e-05
-1.84322166116579e-05
-2.88077154688798e-05
-2.86975604102593e-05
-2.18790733039363e-05
1.45483691286699e-07
-3.33756031553016e-05
-1.2853376653043e-05
-8.56624783598537e-06
-3.42531191804868e-05
-1.10083685309778e-05
-1.00123649408929e-05
-3.96039622109351e-05
-2.61189669913908e-05
-2.04686651483605e-05
7.16091374573796e-06
-2.42278761461265e-05
-2.88646498254287e-05
-5.97304777666547e-05
-1.94787509650868e-05
-1.78863327201908e-05
-2.49809107984137e-05
-1.87816290114044e-05
-3.9250527525437e-05
-1.72413246992321e-05
-2.31109000705352e-05
-2.19700675578193e-05
-2.96252630650224e-05
-5.06278009398492e-05
-2.15626662470594e-05
-2.38802510024616e-05
-2.08929509500194e-05
-2.84637254886747e-05
-3.45161156164826e-05
-1.54132605155169e-05
-1.66790663111604e-05
-2.47406727055149e-05
-1.32228968363374e-05
-2.56912176298787e-05
-1.33220163245338e-05
-1.83503387859604e-05
-3.709384962907e-05
-1.46754124585781e-05
-3.42854972429572e-05
-3.27836145512148e-05
2.6611049297849e-06
-1.32512938188587e-06
-2.32571210713468e-05
-6.37219295552135e-06
-6.13640429216752e-06
-1.4185199853829e-05
-2.46400425188368e-05
-1.34347795127976e-05
-1.08082231524495e-05
-1.46660777560993e-05
-3.51893419377991e-06
-2.23557509659021e-05
-3.15398069563749e-05
-1.79603433056448e-05
-4.95702451141665e-06
-4.59852690179766e-05
-2.50569214167228e-05
-1.1671836260288e-05
-2.32547222996214e-06
-3.42569836422876e-05
-3.52688685957846e-05
-5.90208082725271e-06
-1.83197051610236e-06
7.67274902106455e-06
4.66741060645098e-07
4.75027011872535e-06
-3.33177683821393e-05
-2.41199187931407e-05
-1.8457314416496e-05
-2.10353095104011e-05
-1.5597322572148e-05
-8.64390116035842e-06
-3.27098910259429e-06
-2.73052920035426e-05
-1.92505311050528e-05
-1.49604596321343e-05
-2.58223169750584e-05
-1.55263996607702e-05
-4.82233466494105e-05
-2.4689971796732e-06
-3.77994543124748e-06
-3.25109766483506e-05
-1.73227276369478e-05
-3.43745197871543e-05
-1.08784977500393e-05
-2.47675532297232e-05
-3.33417850717166e-05
-2.34997324676851e-05
-2.07273193304518e-05
-1.78564431053064e-05
-2.04332072231787e-05
-3.32702334169276e-05
-5.44612819386482e-06
-1.42186995159186e-05
-4.25404522010234e-05
-2.49511228505122e-05
-2.58753656097808e-05
-3.00344483440945e-05
-1.10498161646692e-05
-1.5805980858e-05
-2.57297832444609e-06
-4.52723311309948e-05
-1.34093527150829e-05
-1.3077458911677e-05
-1.97272603409197e-05
-2.9690878252319e-05
-2.9354781330901e-05
-7.47770148546979e-06
-1.33643043430021e-05
-2.95382216553504e-05
-2.10559313796413e-05
-2.6176001213809e-05
-2.21175461270149e-05
-1.73253365013445e-05
-2.94074851851978e-05
-1.85811401985401e-05
-2.69226330464668e-05
-2.19951257387251e-05
-1.6216307859579e-05
-2.20925407033693e-05
-4.83218882789903e-05
-5.4094735714756e-05
-1.86570347447386e-05
-8.2200673280206e-06
-7.75675592422009e-06
-7.17854714591427e-06
-2.58606997223351e-05
-3.07585358659929e-05
-3.30905751505804e-05
-1.82945793250632e-05
-3.07913708292283e-05
-1.60084210711711e-05
-5.14841390758091e-05
-3.34745021702436e-05
-2.73993661099207e-05
-2.17903413668659e-05
-2.34947075029872e-05
-7.48630947142748e-06
-1.4505053326375e-05
-3.43672919336297e-05
-3.01467689069279e-05
-2.135298314798e-05
-2.46432934478259e-05
-2.326712828774e-05
-2.16505845885159e-05
-2.28405997153588e-05
-2.59050289793418e-05
-1.81148257326035e-05
4.4666802757369e-06
-8.39961705707162e-06
-9.94231228295958e-06
-1.55808873484623e-05
-1.57878532199018e-05
-1.94228858841739e-05
-1.20866416496828e-05
-4.21030346353146e-05
-2.67466259746726e-05
-1.62485195419552e-05
-2.95172463658671e-05
-1.65549540419217e-05
-2.11515179691284e-05
-1.62944346501894e-05
-1.49846026659942e-05
-2.98078632835648e-05
-9.86343946284485e-06
1.24226946684072e-06
-1.40323951572485e-05
-1.9936859462436e-05
-2.04034551554561e-05
-2.50581243418305e-05
-1.8024173737168e-05
-4.54991739064604e-05
-2.98800383295218e-05
-2.99178434618435e-05
-2.12204343752081e-06
-1.53739772917479e-05
-4.5886222181407e-05
-9.34100979714947e-06
-2.26920650904999e-05
-3.61448764671493e-05
-2.29709645230149e-05
-6.13614871889493e-06
-2.29380783152923e-05
-1.88483054783578e-05
-1.21715551419278e-05
-3.0319881894409e-05
-1.33411153310003e-05
-2.27584889082696e-05
-2.06395913473585e-05
-1.41907811898323e-05
-2.81625170234894e-05
-4.07193054456806e-05
-1.4386299296795e-05
-3.27334740454867e-05
-1.00785915436635e-05
-1.75156967198588e-05
-2.99875195064528e-05
-2.62835635347426e-06
-3.56861710325523e-05
-6.58358675695779e-06
-2.86039685441033e-05
-4.71723391805837e-05
-2.88255393686706e-05
-1.09348842015691e-05
-3.45252436242272e-05
-2.99361534018344e-05
-1.51834740325288e-05
-2.63831584949216e-05
-1.77689924344483e-05
-1.96237507369304e-05
7.41028354900127e-06
7.3229339365182e-07
-3.44018224162298e-05
-3.01378483336101e-05
-3.05472359157237e-05
-1.13305298661023e-05
-2.16526275948928e-05
-1.48935891198001e-05
-2.1744294354396e-05
-1.71222209002081e-05
-5.77450108009371e-07
3.14989683732233e-06
-4.13536943058965e-05
-2.0678638202081e-05
-2.54872179279277e-05
-2.97492398155908e-05
-2.39280782919956e-05
-1.98375012573253e-05
-3.09790937720739e-05
-9.82117371719507e-06
-3.151181610435e-05
-3.86545396538833e-05
-3.28391907074966e-05
-1.89484398356261e-05
-2.73302871468958e-05
-3.31806312802118e-05
-2.15457627613473e-05
6.83732576224411e-07
-2.41502362422469e-05
-4.3983522675639e-05
-2.42825795361654e-05
-2.39607481547176e-05
-2.60649330824254e-05
-2.97135365512966e-05
-1.42684829817764e-05
-1.97880953956109e-05
-4.2966961156868e-05
-1.50558154739961e-05
-2.46066200251676e-05
-2.57309305110027e-05
-2.12108178816745e-05
-4.20113126233069e-05
-3.16701179460403e-05
-2.32726466353317e-05
-3.65597145000277e-05
-4.38626383588778e-05
-7.4775475591723e-06
-1.93915616194548e-05
-2.57599160138876e-05
-3.02203622719717e-05
-2.53232909741297e-05
-2.41651970025008e-05
-1.69733737261902e-05
-3.48668007164905e-05
-6.85400332687975e-06
-2.15227839168992e-05
-3.85927526928128e-05
-2.78749168620629e-05
-7.5451683585042e-06
-1.65645491847018e-05
-2.78253192577752e-05
-4.47825149439542e-06
-1.45436978196496e-05
-7.91301712164301e-06
-3.30212359586638e-05
-1.34154447964568e-05
-1.73014521594154e-05
-1.49943760981413e-06
-4.4074582622084e-05
-2.63201803085917e-05
-2.81376530687396e-05
-1.85408686468448e-05
-3.13906213965666e-05
-6.76275859012963e-06
8.3443397985222e-06
-3.1222914893461e-05
-1.06329233537083e-05
-3.97285065294604e-05
-2.40219306192325e-05
-3.66644645887111e-06
-1.52020227418549e-05
-4.43260558292034e-05
-1.23358326953112e-05
1.46334574112408e-05
-2.2186435612237e-05
-4.23847750222149e-05
-3.81135612570618e-05
-1.80195738445244e-05
-8.63120632409611e-06
-3.48013376765947e-05
-2.92706337517028e-05
-1.70722457064442e-05
-4.76175691324116e-05
-9.73746176554422e-06
-1.61232847154805e-05
-2.1755161023917e-05
-4.4543109203798e-05
-3.15425523180086e-05
-3.06082433047973e-05
-4.62669908279655e-05
-2.22839503450391e-06
-1.43012681067292e-05
-1.26564412655817e-05
-2.2576550323631e-05
-2.45098191138989e-05
-1.81295129262247e-05
-2.70221918749541e-06
-1.81957205551833e-05
-2.63744251157357e-05
-1.73567461326807e-05
-2.76951847450027e-05
-2.67011899364746e-05
-2.77477174243103e-05
-1.31804329971037e-05
-3.45560993327749e-05
-1.96378394657278e-05
-1.23142537969509e-05
-1.02533838495846e-05
-2.70044190820861e-05
-6.0277120099489e-06
-2.60324670035472e-05
-1.31669236519073e-05
-1.26945963034746e-05
2.59979345747605e-06
-2.25522184770019e-05
-2.79704368374963e-05
-2.43562496743393e-05
-5.069896241772e-05
-3.56258895098069e-05
-2.29540254425818e-05
-1.12085835378144e-05
-1.88573223921509e-05
-1.79015003988168e-05
-1.25928602566034e-05
-2.71518720407367e-05
-7.27811510053661e-06
-2.53541052729156e-05
-1.59416448230463e-05
-1.37477848980506e-05
-3.37394396642953e-05
-2.96694293028588e-05
-3.74835132727937e-05
-1.9547750207165e-05
-4.4800878086052e-05
-2.6449341461895e-05
-2.82011383913718e-05
-8.67303549927039e-06
-1.11708754008944e-06
-1.63599233732495e-05
-4.05823679037543e-05
-2.12241359948952e-05
-1.36410599000878e-05
-7.64639169004476e-06
-2.04310159748344e-05
-1.2620116622426e-05
-1.59456671978428e-05
-4.14282312222946e-06
-1.42304881098854e-05
-2.41389230977526e-05
-1.768651075139e-05
-1.18016261869975e-05
-2.19037327828562e-05
-1.46235293505155e-05
-4.01642370288834e-05
-2.80822457390564e-05
-4.16550513656029e-05
-2.71009991845931e-05
-1.4858546393124e-05
-1.607753999525e-05
-2.460399172426e-05
-2.15767107807e-05
-7.84135859995896e-06
-2.02751310145724e-05
-9.91031305878111e-07
-3.35490277191686e-05
-2.45632295546147e-07
-1.00241006653571e-05
-2.64905866840866e-05
-1.20714244674828e-05
-3.52472030126088e-05
-1.52194032507389e-05
-1.67785418385657e-05
-2.00335193395097e-05
-1.70370774763555e-05
-1.1409920983915e-05
-8.76391406087254e-06
-2.09396050034971e-05
-2.05043629246851e-05
-2.58197206955081e-05
-3.56726596417768e-05
-1.0596187657489e-06
-2.97334932825267e-05
-2.21639760735064e-05
-6.95728603328777e-06
-1.69058487624207e-05
-2.4276199690691e-05
-1.11687921862305e-05
-2.78685794794171e-05
-3.22733760377091e-05
-1.84832491754342e-05
-1.77991909010924e-05
-1.28282997980202e-05
-1.64334010852367e-05
2.54897918452726e-06
-8.12189786231775e-06
-1.91228787775373e-05
-2.3187690326171e-05
-4.13810634148805e-05
-1.46087920621088e-05
-1.27988288123176e-05
-4.87040789869924e-06
-2.17523592473401e-05
-2.23826501861242e-05
-3.01206270080591e-05
-8.62089761508836e-06
-2.41096128348103e-05
-2.8819482552224e-05
-3.73136353765207e-05
-3.33859510763831e-05
6.72983905899055e-06
-2.23474850320184e-05
-1.33649114310146e-05
-3.11670463325678e-05
-2.50679097784864e-05
-1.52801832112696e-05
-9.0392487744966e-06
-2.27017491687631e-05
-2.85276167552995e-05
-1.12895642717984e-06
-2.15072294294731e-05
-2.49576205830391e-05
4.66978696936144e-06
4.78643518735976e-06
-1.35917670856633e-05
-5.20189211948347e-05
-2.02323257694822e-05
-2.53853617575978e-05
-1.20125650600898e-05
-2.42121426128125e-05
-1.67846740598146e-05
-3.14716621378145e-05
-3.81845142059624e-05
-4.6405896038224e-05
-2.61346014476094e-05
-2.25669034851517e-05
-2.96266474737728e-05
-2.61434166223501e-05
-9.03685649923278e-06
-9.77850180486136e-06
-1.04697746976272e-05
-1.72655445382033e-05
-2.24129391233642e-05
-5.18600509391316e-06
-4.11234751116141e-05
-2.25229364534096e-05
-6.53495282526505e-06
-5.35004984345235e-05
-1.02591950397261e-05
-3.58167830785664e-05
-1.39490568480146e-05
-2.0371320279577e-05
-2.08898868205493e-05
-1.47532466834611e-05
-2.41846678831172e-05
-1.76227896080579e-05
-2.70372634656364e-05
-1.72691073481062e-05
-3.59958238459433e-05
-2.56724931380945e-05
-6.63643936564599e-06
-4.20033721778019e-05
-1.62376855322247e-05
-2.20507184565262e-05
-1.05550314584113e-05
-1.78506757819233e-05
-2.74954476638904e-05
-7.80437798186653e-06
-1.47347646297589e-05
-2.40511048193671e-05
-3.69314133183582e-05
-3.09885371752754e-05
-1.84944933583374e-05
-1.18479844472141e-05
-3.8200723092374e-05
-2.62747087683534e-05
-3.03639299219452e-05
-3.40535262184832e-05
-2.77296898093689e-05
-1.26521542433784e-05
-1.12710774569623e-05
6.64569199557333e-07
-4.54241247544015e-05
-2.50349583713944e-05
-2.51471942883612e-05
-1.79635125865297e-05
-1.88023248287963e-05
-3.23933891743038e-05
-1.01345196286092e-05
-2.45541685411142e-05
-1.1477430049004e-05
-1.02795956327529e-05
-9.08758538560415e-06
-3.76042111273168e-05
-7.51349467426927e-06
-3.32729102575351e-05
-2.02907872304153e-05
-3.03100666049308e-05
-3.71030542441458e-05
-1.85936749791327e-05
-6.07215209309536e-06
-3.21156749345799e-05
-1.03108789450304e-05
-3.09034137155602e-05
-1.36458746172285e-05
8.4032209576263e-06
-2.33305041888831e-05
-2.29542578623194e-05
-2.65410134004358e-05
-3.32357660859222e-05
-1.82243471162424e-05
-1.54654541333764e-05
-8.46082027458476e-06
-2.0977784252594e-05
-2.13084343607301e-05
-2.83281232084412e-05
-2.67750007639183e-05
-4.75986693370781e-07
-1.27917832415851e-05
-1.4102021690373e-05
-2.2648431349456e-05
-3.83510777109281e-05
2.36326712101217e-06
-3.95683071112131e-05
-9.32057016342139e-06
-3.29848163561043e-05
-7.51574382415823e-06
-6.3359192759051e-06
5.81029563077392e-06
-2.64177077779645e-05
-1.69449766740665e-05
-3.45664827784508e-05
-2.44859299930519e-05
-3.30863202311456e-05
-1.65132347320738e-05
-4.01588972394573e-05
-2.82009586097915e-05
-2.93232750639713e-05
-1.11838466840105e-05
1.71477513003755e-06
-3.5232549082133e-05
-2.09960069790293e-05
-4.39742407215907e-05
-1.71167128460586e-05
-1.03542557380597e-05
-3.55796870809512e-05
-1.41226828297646e-05
-3.33467902342899e-05
-2.84172596777424e-05
-5.82297927507827e-06
9.22370529073074e-06
-1.69031391724024e-05
-2.4996554612011e-05
-3.16869924226688e-06
-7.89645370746929e-06
-3.41729358034955e-05
-3.60868874256492e-05
-3.22882205349063e-05
-1.00239806986593e-06
-2.62587528904928e-05
-2.47753880751051e-05
-9.94453958537998e-06
-1.84502167118719e-05
-1.91984352212768e-05
-1.49271181335777e-05
-4.30727539662147e-05
-2.81210980965879e-05
-4.1278022469403e-05
-1.61178542386602e-05
-1.8827488161617e-05
-8.19343444186511e-06
-6.31567892502874e-06
-3.17433103965207e-05
-5.22517382457666e-06
-7.44118610812955e-06
-3.53906443747532e-05
-1.74930106818239e-05
-1.66445523728947e-05
-1.93757869129887e-05
-3.70203721648663e-05
-2.43970679704764e-05
-1.59797644124045e-05
-3.17050337112808e-05
-2.58418411879107e-05
-3.69139414464707e-05
-1.31438956797527e-05
-1.64333161006109e-05
-9.68681509761373e-06
-2.57694479790624e-05
-2.5647770062839e-06
-1.76836725704976e-05
-3.34817758880529e-05
-1.16895579747233e-05
-1.82397265066242e-05
-3.82258018128804e-05
-1.97849572079789e-05
-3.2247206181556e-05
-4.51489743845864e-05
-1.86864933907227e-05
-3.54590141834132e-05
-4.32428424040155e-05
-1.4760445290468e-05
-4.02381265781496e-05
-1.31872355401463e-05
-9.02164432718848e-06
7.92608955312989e-06
-2.53367002536697e-05
-1.91938342984083e-05
-1.30554326570527e-05
-2.91779951384377e-05
-1.91361807018323e-05
-1.41638315249247e-05
-1.37139770004686e-05
-2.9092813275105e-05
-9.07909458376295e-06
-3.90591186428324e-05
-2.96653896220486e-05
-1.86166569938075e-05
-2.97729694022668e-05
-3.66703697512436e-06
-4.37120959144751e-05
-2.60131105079066e-05
-1.08762224635581e-05
-2.9658668779577e-06
-1.54881506359582e-05
9.34887976810248e-06
-2.97904260783669e-05
-1.30687056926908e-05
-3.19442760182466e-06
-1.59622164046897e-05
-3.19494376335544e-05
-2.71509945600528e-05
2.90845455682303e-06
-2.52610795203278e-05
-2.9466356406322e-05
-1.69740453090814e-05
-2.1717061034736e-05
-7.46902770679982e-06
-3.47552632288082e-06
-2.76818669041561e-05
-1.30888753781297e-05
-1.02771045951837e-05
-7.65462567409954e-07
-3.1211029259723e-05
1.75988291583642e-06
-3.36476972596623e-06
-2.69514983836635e-05
-2.01946943702856e-05
-1.27963409301269e-05
-2.01373132305857e-05
-4.3004703679135e-05
-3.21681418668986e-05
-3.14277345801861e-05
-1.66648909684251e-05
-9.15364505663972e-06
4.80111934540898e-06
-2.78205987207772e-05
-4.33614165250461e-05
-7.40937575133893e-06
-2.39928695491989e-05
-9.98972337809435e-06
-1.8106310554987e-05
-4.58797916231863e-06
-1.16222745467336e-05
-2.41079125811461e-05
-3.49523605900731e-05
-2.0471790561112e-05
-3.49925263727274e-05
-1.43225801443258e-05
-1.91674371066555e-05
-1.65488576020984e-05
-1.98242323279012e-05
-7.16378125887141e-06
-1.3297743952451e-05
-1.49165204043037e-05
-1.13803814236957e-05
-2.15880327617647e-05
-2.34048204885349e-05
-1.25521813927093e-05
1.69292588830226e-05
-1.85729953766423e-05
-1.25699297636092e-05
-1.61608144529238e-05
-2.12400145759137e-06
-8.87967873535295e-06
-1.57350361750513e-05
-4.33226963725175e-05
-6.86695147247335e-06
-3.86369893563592e-05
-8.16950902679327e-06
-3.40142058759815e-05
-2.00391645524101e-05
-2.10624851041535e-05
-1.43903558081302e-05
-1.89271739756949e-06
-1.97248796122643e-05
-7.84273833276057e-06
-3.35698556164868e-05
-3.67112048433237e-05
-1.81607240948933e-05
-3.27326477629717e-05
-1.46080764166736e-05
-3.75422130873042e-05
-3.48585634996021e-05
-9.86884958710176e-06
-1.26339667425798e-05
-3.7744631215166e-05
-2.58421092709809e-05
-1.55636159154839e-05
-4.91043424621399e-06
-3.01463511760751e-05
-7.24348302534606e-06
-8.41125512985168e-06
1.96182901897832e-06
-2.29447227529797e-05
3.43789799592714e-06
-1.06211243635746e-05
-1.4107492288068e-05
5.88873224921405e-06
-2.04763744057834e-05
-2.88540152972671e-05
-1.93424966866443e-05
-1.97430474486293e-05
-4.86240082922595e-05
-1.27942651889427e-05
-2.87184086331753e-05
-2.43898238348614e-05
-2.93966033077373e-05
-2.46782449814664e-05
-2.33770205694429e-05
-2.50274081340068e-05
2.39682859420398e-06
-1.72835698911022e-05
-1.90758453931366e-05
-2.15665002366129e-05
-5.30906883627939e-06
-2.89584116280147e-05
-1.90110079847055e-05
-1.36400779648272e-05
-1.25151677348159e-05
-5.63778073717417e-06
-6.09469325682552e-06
-2.11182341443505e-05
-2.18877356190609e-05
-1.99697118905512e-05
-3.80594408492839e-05
-9.82102019076387e-06
-2.67735148138541e-05
5.70014930469143e-07
-1.59794279743103e-05
-2.73700310785683e-05
-2.56857995530745e-05
-1.67736380913643e-05
-2.87406355920522e-05
4.61457974752223e-06
-1.28280178157011e-05
-3.28065421148131e-05
-1.93298845436954e-05
8.85135974690747e-06
-1.06575394185536e-05
-1.24164021329238e-05
-3.26357467985299e-05
-3.7291882428814e-05
-3.06949262631201e-07
-7.30733674017905e-06
5.35397427871616e-06
-4.13943669979934e-05
-2.42787852194327e-05
1.44104087742492e-05
-1.43924595693899e-05
8.8069171216909e-06
-1.29706520528751e-05
-2.09471255924125e-05
-1.75712612821885e-05
-1.44391986113093e-05
5.77175070758907e-06
-3.45914237326294e-05
-1.97469741516867e-05
-3.1203125607993e-06
-2.25049952075919e-05
-2.62650357581382e-05
-2.27709709990332e-05
-4.10012407580483e-06
-3.60960285692756e-05
-1.8393984196604e-06
-2.77630446223952e-05
-4.46175883800734e-05
-1.8237696364296e-05
-3.05752351118634e-05
-2.86240395850451e-05
-3.65220883883191e-06
-2.07035948380993e-05
-1.46618426778393e-05
-2.8151823290927e-05
8.03899114357847e-06
-2.32870153946903e-05
-3.36690262305323e-05
-7.68359788243146e-06
-3.31197874561066e-05
-1.71224667734316e-05
-2.68306654156406e-06
-2.90434515033025e-05
-1.49080631432298e-05
-1.77827482322758e-05
-1.41801836080299e-05
-2.14373340845203e-05
-4.58376776284983e-05
-2.13391759450999e-05
-3.36653207148989e-05
-1.22057369853916e-06
-2.03800894486714e-05
-1.07418415753322e-05
-2.79245050621656e-05
-1.35509574110808e-05
-3.95158722962713e-05
-4.07229203688728e-07
-2.9836384639498e-05
-3.07481734751609e-06
-9.51698931744775e-06
-4.64449434513844e-06
-3.88661235774259e-06
-1.89921510844355e-05
-3.46000889690569e-05
-1.91504673411119e-05
-2.13300097877019e-05
-2.19649923171168e-05
-1.88636975214e-05
-2.79631803563114e-05
7.61196429902013e-06
-1.39845997050232e-05
-2.12191655201742e-05
-2.75694381308256e-05
-1.27209478496936e-05
-4.43420705034843e-05
-1.7023443608299e-05
-1.96249937403132e-05
-1.32631383543498e-05
-3.76847936114553e-05
-3.83602173110904e-06
-1.79792556191326e-05
8.21686210656271e-06
-2.89930451876124e-05
-3.0543076232329e-05
8.29844223824819e-06
-1.06674193929761e-05
-3.88405152868599e-06
-2.64470726840253e-05
-3.48817611653602e-05
-1.42147910907045e-05
-1.06170982431324e-05
-1.02632879964337e-05
-9.95644697245539e-06
-2.01037143456718e-05
-2.27216569336752e-05
-2.9640503803529e-05
-2.46108858480548e-05
-2.23226130030217e-05
-2.74860407657885e-05
-1.79390809898661e-05
-1.85903180747371e-05
-2.99736624637414e-06
-2.17637131352387e-05
-1.63974981667731e-05
-3.27464901607492e-06
-1.02096001659634e-06
-3.93587067961498e-05
-1.26034222446091e-05
-4.34652982314256e-05
-2.66706370812293e-05
-4.82315645761725e-06
-4.41581490443345e-05
-1.34736141938892e-05
-2.69412614638036e-05
-2.3029725617227e-05
-9.83834859615789e-06
-2.01293576315814e-05
3.0221866140721e-06
-2.48752161168756e-05
-3.17163238382196e-05
-1.11940825772834e-05
-1.47314674638882e-05
-1.89282679770308e-05
-4.41366625139113e-05
-1.82152131745314e-05
-2.89779461661668e-05
-1.17011816646536e-05
-6.09676694054203e-06
-2.82710827573806e-05
-2.22319702118339e-05
2.58469194967291e-06
-1.60361628772205e-05
-1.60707768176485e-05
-4.27366122472583e-05
-4.2701075933785e-05
-2.14598488888943e-05
-1.31761349606359e-05
-1.3481322408658e-05
-2.85078236823017e-05
-2.29461336007607e-05
-5.50533757493953e-05
-1.01252781180296e-05
-1.75507629437008e-05
-2.07700836235179e-05
-1.00426957850174e-05
-3.54205601442421e-05
-1.68352114448e-05
-3.0530528304654e-05
-2.62635429060637e-05
-2.97186230483425e-05
-2.43772603069252e-05
-4.89291391571732e-06
-3.81026845550906e-06
-2.46176334509932e-05
-6.98265239551649e-06
-2.90830329478908e-05
-1.56255651145497e-05
-1.46061341759855e-05
-1.33827323240993e-05
-1.44420988894631e-05
-3.60847816445908e-05
-1.11356911723102e-05
-5.03972212104851e-05
-1.84399675801591e-06
3.64525623190787e-06
-1.88856732146747e-05
-2.31281380699424e-05
-7.77518314595004e-06
2.07205879857937e-06
-4.19121914987157e-05
-8.74369838286895e-06
-6.49995256450134e-06
-3.48020839730889e-05
-1.83004746395931e-05
-1.32964698543001e-06
-2.16566139187676e-05
-4.75573524730738e-05
-1.26499137943624e-05
-1.36324220628651e-05
-5.28441958764518e-06
-2.73714520010206e-05
-1.80188075854539e-05
-3.71479724258532e-05
-3.18274732841145e-06
-2.06999543632709e-05
-8.42066463975127e-06
-3.39203001623617e-05
-7.22363701401788e-06
-2.23190955315859e-05
-1.58218031272357e-05
-4.56976117292703e-05
-2.95826318758768e-05
-1.80663736214027e-05
-4.48479354667045e-05
-1.06581261293292e-05
7.08240155857042e-06
-1.52547198494751e-05
-7.27403229242268e-06
-1.64988032692529e-05
-3.60948689996465e-05
-2.20501050631865e-05
-1.48030137078246e-05
-4.37548519150796e-05
-2.83982863947571e-05
-3.22961045809128e-06
-1.35300292407667e-05
-1.16491014077091e-05
-3.16534796656315e-05
-2.75563761826521e-05
-2.52102907000599e-05
-5.44820951215892e-06
-1.03976186976035e-05
-2.29094499354324e-06
-2.45773779548006e-05
-4.28786779945247e-05
-2.9160458411272e-05
-4.53933944915392e-06
-5.81861565052322e-06
-2.8533932550569e-05
-1.13858745218796e-05
8.5298807199075e-06
-2.48974706979595e-05
-2.36343372316725e-05
-1.55312962918469e-05
-2.14184120897802e-05
-1.46472631588093e-05
-2.34955717426693e-05
-9.91689949132313e-06
-2.56748518448644e-05
-1.94926988527818e-05
-1.13182355537841e-05
-9.73416200809149e-06
-1.12012285560249e-05
-2.0926926589369e-05
-9.78419009040399e-06
-3.3060752560761e-05
-3.48483044985812e-05
-3.44731793671717e-05
-2.46062687317306e-05
-2.15644997348661e-05
-2.03151260688669e-05
-2.104989253962e-05
-1.70304295392675e-05
-2.33525011051097e-05
-9.55020992158353e-06
-2.32658688917978e-05
-3.16134096572986e-05
-2.58207364912069e-05
-3.56718440583198e-05
-1.17075778652841e-05
-2.52336957081269e-05
-6.24874569236991e-06
-2.08479112568427e-05
-4.88352803203477e-06
-2.5725355113746e-05
-2.3562424124813e-05
-1.86243705751919e-05
-3.5469132408805e-05
-2.4400257803667e-05
-5.92033437489452e-06
-2.52225853603147e-05
-1.17968944887024e-05
-2.94164832397228e-05
-1.63202002160024e-05
-1.12059099674869e-05
-2.48337697788075e-05
-2.91370409297523e-05
-2.4516463382762e-05
-1.26289325190697e-05
-8.67266933835508e-06
-3.47407258903607e-05
-1.65652337278994e-05
-2.51417583927598e-05
-1.52563379700603e-05
-1.1531145193994e-05
-2.72018502426102e-05
-4.8729583263345e-05
-2.22223777425216e-05
-8.2450351969577e-06
-2.90407680447588e-05
-2.59262594680313e-05
-1.98617821319462e-05
-1.04838264349623e-05
-3.45313602138458e-05
-2.67718302068129e-05
-1.83688895652805e-05
-4.43314794077233e-05
-1.39991333516198e-05
-2.24082976640079e-05
-3.67744137209764e-05
-2.21303452244534e-05
-1.34271013365553e-05
-3.30434212761929e-05
-2.01263699328792e-05
-1.77967897959711e-05
-2.82020794676208e-05
-1.74050928736615e-05
-8.35060908164988e-06
-3.39733631037279e-05
-1.7991771682261e-05
-9.20361273708803e-06
-1.64913170430265e-05
-1.64192764269186e-05
-2.94462713913215e-05
1.59955900380058e-05
-1.84440009805683e-05
-2.82488205556807e-05
-1.64994161812563e-05
-1.76286136741325e-05
-1.45141703208205e-05
-1.06729755063373e-05
-1.88445210832363e-05
-2.78584028641594e-05
-8.79107735705483e-06
-1.96842692992571e-05
-2.36929393377424e-05
-1.80809528481633e-05
-3.13434653581027e-05
-2.65435061689581e-06
-1.73228568186201e-05
-2.22436781759133e-05
-4.01640662550994e-05
-2.04202199784854e-05
-2.65044400247676e-05
-2.2955909888744e-05
-2.33778752648409e-05
-1.27407361779371e-05
-2.76220010849638e-05
-1.00304315358477e-05
-3.53050662671732e-06
-3.04396728516878e-05
-2.47107764010732e-05
-2.44141056314833e-05
-2.72831496652705e-05
-1.10595002821511e-05
-2.60419882803355e-05
-2.74767000525193e-05
-9.45938510429783e-06
-1.0558567731434e-05
-3.34968224856848e-05
-3.19889278101661e-05
-1.13777096926648e-05
-3.20609921469423e-05
-3.04290512499131e-05
-2.41044815143877e-05
-6.4033203283717e-06
-1.92654930365204e-05
-9.02672434034455e-06
-1.93078340534423e-05
-2.16828469686924e-05
-2.13663158083651e-05
-2.23767867294382e-05
-1.78936633150868e-05
-1.39322185132065e-07
-6.17404962374957e-06
-2.10442610825986e-06
-2.96775283468832e-05
-3.15832815404476e-05
-3.55889338660054e-05
-2.5940236887461e-05
-2.97156347056085e-05
-1.8266774746401e-05
-4.44474638632584e-05
-1.40970085345859e-05
-2.16416470777937e-05
-2.26110993287088e-05
-1.69056582723807e-05
-2.28137870681345e-05
-1.51498772735918e-05
-2.9170068513043e-05
9.42778028973062e-06
-2.95480648197779e-05
-4.0225869354759e-05
-6.42992007327553e-06
-1.95706338402622e-05
-1.07406761642945e-05
7.66244757669156e-06
-3.96358085781746e-05
-4.37337023499931e-05
-2.12049770032535e-05
-4.16235659485141e-05
-1.36208081020252e-05
-2.87591268082278e-05
-3.2194910904256e-05
-2.82227982354247e-06
-1.73019640774499e-05
-2.2304233958079e-05
-2.25792434815757e-05
-1.85722965987186e-05
-1.63509463357678e-05
-8.33418809015061e-06
-2.38687428330619e-05
-9.54887957520054e-06
-1.08075332471709e-05
-3.50778046260704e-05
-1.7039301998164e-06
-1.72297554193182e-05
-3.31735191336798e-05
-2.19313418167365e-05
-1.85630627324645e-05
-1.93919320663642e-05
1.08897008995689e-05
-1.40833706261333e-05
-1.99320945678992e-05
-1.41299297775575e-05
-1.96479607612446e-05
-3.12409749031796e-05
-1.14620893465502e-05
-1.73465955622793e-05
-7.43161973725107e-06
-2.70753467132519e-05
-1.84757929399629e-05
-2.82739907212851e-05
-1.18589377101256e-05
-1.05151728682803e-05
-1.37691029950282e-05
-1.23405385491577e-05
-1.20830344512272e-05
-1.84318904480042e-05
-4.46750521715999e-06
-2.64757263387385e-05
-1.35608225312322e-05
-2.40699185525227e-05
-2.10801019576381e-05
-2.51268120620461e-05
-2.5149624057831e-05
-3.06490201332933e-05
-1.57055161479963e-05
-2.2412544359438e-05
-5.61373383649529e-06
-2.44581028650897e-05
-1.52219809948159e-05
-3.61682525460907e-05
-1.16495744242388e-05
-2.94266823943083e-05
-1.96560614847749e-05
-4.90134208609067e-05
-3.62529219897114e-05
-2.55705166466836e-05
-1.40304792675927e-05
-3.19400261404289e-05
-3.24227744120479e-05
-1.84696546270753e-05
-1.54997663114935e-05
-1.16235677559874e-05
-1.6550375325203e-05
-2.38354650979929e-05
-1.69257911285374e-05
-1.66639372695305e-05
-1.05769120494287e-05
-1.56106295267791e-05
-1.71010353235383e-05
-1.39066147137039e-05
-3.46288820538932e-05
-2.29508578633268e-05
-6.85844940767514e-06
7.81701908790045e-06
-2.94400700001428e-05
-1.59113486422613e-05
-3.83308208804677e-05
-1.85037448934676e-05
-1.55297784027938e-05
-2.25303139810838e-05
-1.96453635895384e-05
-2.42684247419763e-05
-2.06033394553667e-06
-3.39733204676115e-05
-7.23840428755599e-06
-1.74390597886603e-05
-6.9198779969749e-06
-2.50212421189625e-05
-1.95750162268337e-05
-2.93106022770869e-05
4.66716089654433e-06
-2.31458818259942e-05
-3.29670242358805e-05
-2.45204096160432e-05
-2.51309503267749e-05
-3.25971939821966e-05
-6.72493388593322e-06
-2.45857154127781e-05
-1.62721610168246e-06
-4.37483538403376e-06
-2.95822275595846e-05
-2.34062230833535e-05
-3.63025945979446e-05
-2.36324842534274e-05
-3.65783310738525e-05
-6.20598835033306e-06
-2.0782007903022e-05
-1.77438894161272e-05
-2.36022019395004e-05
-2.78123186899264e-05
-2.03103780679128e-05
-2.40903971255247e-06
-3.95168179948523e-05
-2.92963202782679e-05
-2.32532070263742e-05
-3.24372747874434e-05
-2.81691144502822e-05
-2.75341296058894e-05
-1.0326957679958e-05
-2.32015933554246e-05
-2.25772205387836e-05
-3.47310475124859e-05
-1.98104637454559e-05
-1.25723344727315e-05
-1.99976735118136e-05
-2.20571617882333e-05
-2.58500766450874e-05
-2.94716668021482e-05
-1.60749247050609e-05
-8.95632575957254e-06
-1.81546192240129e-05
-1.45936598128781e-05
-5.03927769501077e-06
-4.45171870434542e-05
-5.28522461019192e-06
-2.59750374311757e-05
5.54008414768148e-07
-3.76694614103059e-05
-1.84936012883042e-05
-2.24697484821157e-05
-3.73966850736881e-05
-2.68851194319578e-05
-2.72539616738826e-05
-5.70917728701406e-06
-3.42566145474917e-05
1.07428034356094e-05
-2.90081486422946e-05
-1.87547127405743e-05
-3.73831139782838e-05
-6.88517376786396e-07
-2.12387925061571e-05
-1.35606892197057e-05
7.37114194624045e-06
-2.12781221315804e-05
9.87687510517138e-06
-2.5447853162009e-05
-9.44765930235763e-06
-9.12059282093752e-06
-1.73463339040028e-05
-1.48553828241341e-05
-2.94510576410116e-05
-5.32127464514143e-05
-5.98270336045566e-06
-1.31279934156393e-05
-2.21145711752575e-05
-2.96110077644432e-06
-4.0033508226174e-05
-3.53276684150842e-05
-1.47180966391806e-05
-2.56152073831171e-05
-2.21832833982563e-05
-1.37889100542619e-05
-1.17315046601066e-05
6.03668409425175e-06
-2.84364081641147e-05
-2.43627114552929e-05
-2.72905502693026e-05
-2.52304877383276e-05
-1.38886064250017e-05
-3.70664831616971e-05
-8.81632101459831e-06
-2.31809450053794e-05
-1.64708648290311e-05
-6.02468915424625e-06
-1.07020648542199e-05
-1.63379528460381e-05
-1.26290386407093e-05
-3.45129830632617e-05
-3.03331927875657e-05
-1.34953937371777e-05
-1.72621678000315e-06
-8.67293665404712e-06
-1.21593759285814e-05
-2.89454904415434e-05
-3.19765987798689e-05
-6.99938157559819e-06
-1.41917511181539e-05
-2.87376511126497e-05
-2.76393867246975e-05
-2.61713503996435e-05
-2.29071358974066e-05
-2.08080675661724e-06
-2.24694147914611e-06
-2.24236071801177e-05
-2.82930030093277e-05
-3.19064328151961e-05
-3.30038111820795e-05
-1.52539148597938e-06
1.44189113286529e-06
-5.69124716285087e-07
-1.82879964917349e-05
-2.97053005890278e-05
-2.47015463986745e-05
-3.24297547875458e-05
5.82073901718277e-06
-2.60423706968834e-05
-2.61483459017271e-05
-3.88284729849031e-05
-3.22103014180183e-05
-2.05255865772469e-06
-6.776210717258e-06
-1.56582665079114e-05
-1.3082190403932e-05
-1.38624688874526e-05
-2.14011110964946e-05
-2.05102523304797e-05
7.92343611676762e-06
-3.22306898079271e-05
-1.82881005464915e-05
-4.2405207363677e-06
-6.27543192029506e-06
-9.0700508856013e-06
-1.11352128646933e-05
-2.91929291709939e-05
-3.61825924059699e-05
-3.04097643961668e-05
-2.40137476247794e-05
-2.20477255479323e-05
-1.73726989363773e-05
-1.99605016614323e-05
-2.43898952899048e-05
-2.49362419317539e-07
-1.17108446195644e-05
-3.91214773631165e-05
-2.42374471173418e-06
-1.31032814805553e-05
-2.31122574361014e-06
-1.79806194536946e-05
-1.01026399410057e-05
-2.7306678702456e-05
-1.06890255294071e-05
-3.10298734823607e-05
-1.79091270900713e-05
-3.53167763281688e-05
-4.83232298393101e-06
-1.88557702797769e-05
-3.80538024389825e-05
-3.82155439138047e-05
-1.96613211669894e-05
-1.73036480302092e-05
1.07104234424054e-06
-1.8431142615767e-05
-2.59867679014415e-05
-5.02045945312898e-05
-1.46558842794755e-05
-1.16276546979422e-05
-1.66953643221794e-05
-1.95190849439206e-05
-2.06844478975401e-05
6.60219740740481e-06
-3.48631773937073e-05
-9.14517782374086e-06
-1.57537017181166e-05
-1.58502431326298e-05
-6.97250433174868e-06
-3.89949029435016e-06
-5.98868546668484e-05
-5.87003716256696e-06
-1.49606435963997e-05
-2.43776900278229e-05
-1.93172674106034e-05
-5.14376322367214e-06
-3.4413830808731e-05
-1.27819759643667e-05
-4.37555633622627e-06
-2.43930042377742e-05
-2.63304037886569e-05
-1.49029863597663e-05
-3.26642653107014e-05
-2.00102429248005e-05
-2.79822324924273e-05
-4.36123190188643e-06
1.25863873698357e-05
-2.75541836897948e-05
-1.60573702188895e-05
-2.1218634554953e-05
-3.24296753116225e-06
-2.47417685425826e-05
4.21732868865904e-06
-1.85271743368333e-05
-3.30350429023387e-05
-2.60816379964133e-05
-3.9000479578737e-05
-3.63346203261527e-05
-2.88617319014725e-05
-1.59909611665547e-05
-3.81563032198872e-05
-1.78472940030326e-05
-7.9147190427361e-06
-2.10489429272737e-05
-1.29895301020852e-05
-3.51036765625892e-05
9.80049335638824e-06
-1.05968006924935e-05
-2.31343102447978e-05
-2.85597313820157e-05
-2.01906549360267e-05
-2.2592981784032e-05
-1.53268970421856e-05
-3.48765950892988e-05
-3.74639850291221e-05
-3.11010290668929e-05
-4.82355625316802e-06
-1.7562838479308e-05
1.67164195367708e-06
-2.14620109467834e-05
-1.95910869589348e-05
-2.09135892068497e-05
-3.6790777927856e-05
-1.29459882010949e-05
-2.64161806942019e-05
-1.71746954357395e-05
-1.0433066542895e-05
-2.9706451414642e-05
-1.15469656108131e-06
-1.30537627441618e-05
-1.8510747226366e-05
9.46555573372129e-06
-4.01757885951316e-06
-1.79141573993503e-05
-4.34945581154304e-05
-1.49087994325547e-05
-1.35163639122479e-05
-2.23020631023885e-05
-4.13380559165841e-06
-1.83459309310099e-05
-2.17416363458174e-05
-2.3223042948606e-05
-2.95431713441402e-06
-1.66096028080128e-05
-1.04800789290856e-05
5.85422300803061e-06
-3.10894289850334e-05
-1.30185083247603e-05
-1.23337341468233e-05
-3.12735283656094e-05
-1.03718593443927e-05
-4.41873227469051e-05
-3.00116235106777e-05
-1.17323380477617e-05
-3.38416935004946e-05
-3.41830837878601e-05
-2.20902501101753e-05
-2.81246773095971e-05
-1.47704177531169e-05
-3.74510980779218e-05
-2.35390436589602e-05
-3.02516533975674e-05
-4.14956743855718e-06
-3.02183376045284e-05
-3.15276778245548e-05
-9.30445380468003e-06
-3.73218194470376e-06
-1.21945212761301e-05
-2.6967823407432e-05
-1.30618128789709e-05
-4.37289804414473e-05
-2.12467381229085e-05
-1.44099638310336e-05
-1.79038042554775e-05
-1.05777914709242e-05
-3.11661218891044e-05
-4.93959800179286e-05
-3.23163355492385e-05
-2.62232896062392e-05
-1.52360175202584e-05
-2.58981483572076e-05
-3.42753629380121e-06
-3.68720415377225e-05
-4.81730381133488e-05
-3.82653987023841e-05
-1.46248242184359e-05
-2.38535784883951e-05
-3.20353663386012e-05
-4.29905623292049e-05
-2.65722319510835e-05
-2.24106400320718e-05
-4.78561395790608e-05
-3.43119903480046e-05
-3.52641487157082e-05
-1.99047718236576e-05
-1.53966870159898e-05
-7.94564102447509e-07
-3.070326360123e-05
-2.05359039661571e-05
-3.00868654399082e-05
-1.55272715237204e-05
-1.21324063555209e-05
-6.23873416611364e-06
-3.83641174241522e-05
-1.72525049478394e-06
-1.05939140662045e-05
-2.41668675080887e-05
-2.83071269483084e-05
-4.79057275613523e-05
-1.02168276432295e-05
-2.53426437692458e-05
-2.36752999497075e-05
-1.34994906618806e-05
-1.68690204490553e-05
-1.56896010642358e-05
-7.22943133918703e-06
-2.74939467651778e-05
-6.32622828592517e-06
-1.21660551478326e-05
-5.58535844814817e-06
-1.65969247575022e-05
7.01788954184032e-07
-2.09648880606553e-05
-1.4314408035211e-05
-3.44089030273689e-05
6.84413629721487e-07
-3.04416435779831e-05
-2.75661085216663e-05
-1.524946458162e-05
-7.54760798148129e-06
-3.98478749236648e-06
-2.73805995507842e-05
-1.56880548117427e-05
-1.98200334650219e-05
-1.83874954195136e-05
-3.04391944582446e-05
-2.54495552853631e-05
-4.61656687932545e-06
-3.10505607684885e-05
-2.59140155734684e-05
-1.98320920766121e-05
-1.90852972634327e-05
-5.20557896245455e-06
-1.61032267441873e-05
-2.10625143504555e-05
-3.35235532072599e-05
-1.77655772235686e-05
-3.38525711230905e-05
-3.72414385082713e-05
-3.17415501049523e-05
-1.92329853160075e-05
-2.87609811480331e-05
1.3567700930089e-06
-7.11450303645021e-06
6.21976544855297e-06
-1.75840440513811e-05
-1.63512575757978e-05
-1.9787529955931e-05
-9.48310309324368e-06
-1.07757759608025e-05
-6.80581767377537e-06
-2.14033180805545e-05
1.36168987715735e-05
-4.94465134143451e-06
-4.30683780950672e-05
-1.58399259535269e-05
-1.50359964223722e-05
-4.11809422957692e-05
-4.35820266889903e-06
-1.49076600509426e-05
-3.90369492213158e-05
-8.13722368321488e-06
-1.91971598353739e-06
-4.01421524479111e-05
-4.70105905693677e-06
4.70330471962457e-06
-3.95330454104446e-05
-2.03884131583112e-05
-9.09157219937035e-06
-1.05083789103612e-05
-3.51802368775182e-05
-3.21805158617722e-05
-2.81788279690584e-05
-1.49340957347344e-05
-1.56171778653014e-05
-2.75977707853749e-05
-3.45847005778171e-05
-3.26533673072661e-05
-2.53183075991236e-05
1.70671033879054e-07
-1.08165945913957e-05
2.7402674428123e-06
-3.40534905862284e-05
-7.52025923299599e-06
-2.24457104729042e-05
-3.40468205668545e-05
-1.20938559278452e-05
-2.26632920086154e-05
-4.28235322195076e-05
-1.3866398098101e-05
-1.90487468466748e-05
-1.03412537457443e-05
-3.24232271667674e-06
-3.61419399602922e-05
-1.56905421082388e-05
-7.50670419982198e-06
-2.3163349668366e-05
-4.11900606704265e-05
-6.31495938756456e-06
-3.1926221940719e-05
-1.28897527371262e-05
-1.39070328076407e-05
-2.51374251593792e-05
-2.74586971090566e-05
-4.78381867059721e-05
-1.56513451329523e-05
1.15696520089731e-05
-3.98381071251556e-05
-7.70620240448509e-06
-3.46305378471305e-05
-2.54045972360279e-05
-1.90223677544356e-05
-3.4793108034182e-05
-2.20231755643103e-05
-4.35777752810003e-05
-2.22507490474037e-05
-3.57410988025638e-05
-2.16507283743894e-05
-2.64547498916489e-05
-2.03209052246677e-05
-4.00301308546665e-05
-3.00125553545545e-05
-8.91272121971184e-06
-1.17991390977541e-05
-1.09065736078797e-05
-2.5093238370726e-05
-2.60536987435121e-05
-3.05630923197015e-05
-4.95841132248158e-05
-2.11796071079979e-05
-6.39668356516047e-06
-3.54318810070496e-05
-5.03634619139444e-07
-1.17404863543402e-05
-2.48055042923716e-05
-3.41099768569501e-05
-1.0438560155722e-05
-3.37182709857104e-06
-3.94571421512004e-05
7.96114139354875e-06
-5.26750659588479e-06
-2.60296537497149e-05
-1.92227955766092e-05
-2.0102837628749e-05
-1.38537530244632e-05
-2.83126604842264e-05
-2.08281044895196e-05
-1.24447757951845e-05
-2.35135029771343e-05
-2.26062721125096e-05
-1.80389379777373e-05
-3.1572255351832e-05
-2.00948844279344e-05
3.95026721985919e-06
-5.73338874004601e-06
-3.35596854040611e-05
-3.65290917919979e-05
-1.85785312967268e-05
-3.4285396050134e-05
-1.47993817685728e-05
-1.99478452690189e-05
-2.73805101024465e-05
-1.99218766141327e-05
-1.62190859130848e-05
-2.19030190180256e-05
-2.20605926080356e-05
-3.23253761743227e-05
-1.33884060781681e-05
-3.69456489512346e-05
-1.97975496531943e-05
-2.20861393268261e-05
-4.56429954482353e-06
-4.24435757270521e-07
-3.30414737337271e-05
-3.5807188813539e-05
-3.213512016974e-05
-3.67252265783177e-05
-1.70244579059337e-05
-2.28324592264838e-05
-7.99230765357793e-06
-2.98680787878451e-05
-2.31535295798456e-05
-4.00752672348589e-05
-3.50386112235074e-05
-2.32636373317364e-05
-5.54831900353151e-06
-3.26102143294109e-05
-3.87260618020769e-06
-1.69685441662258e-05
-3.58744207502078e-05
-1.97010919681309e-05
-3.07199998648579e-05
-1.9284724559974e-05
-1.05694285282052e-05
-3.97586554566505e-05
-2.36765995208515e-05
-4.40970421174412e-06
-2.60601692855036e-05
-9.87159053351138e-06
-2.38664375928329e-05
-1.45394618891789e-07
-2.18433591584199e-05
-1.40019094559133e-05
-3.62752381864078e-05
-3.19851122087218e-05
9.53410297924914e-07
-1.42616530696288e-05
1.38585889608831e-05
-4.92834366357355e-06
-4.24867655481231e-06
-2.92403734024789e-05
-4.13317053393261e-06
-1.27474651030916e-05
-2.60702965491378e-06
-7.32901256307379e-06
-3.92490301470627e-05
-1.68712264752195e-05
-3.1312251215005e-05
-2.38363244995146e-05
-1.80043069078171e-06
-2.15908198710115e-05
-3.25624519088522e-05
-1.99978791981822e-05
-4.188183703712e-06
-3.4954482957377e-05
-3.51344662309791e-05
-1.64515343405545e-05
-9.61503318453914e-07
-1.28807113111288e-05
-1.63191272190958e-05
-4.04786898256091e-06
-8.80120379485933e-06
-4.43214464600766e-05
-2.65258528358559e-05
-2.81231744619304e-05
-3.0349611010452e-05
-4.43535860224698e-05
-1.75911212965355e-05
-1.51166014583267e-05
-8.09839634243995e-06
-1.89171058317203e-05
-1.4575921912519e-05
-2.99314273370985e-05
-1.72572971817271e-05
-3.04140328348197e-05
-2.57363915683281e-05
-3.01190407082103e-05
-5.56849384821664e-06
-1.77439589656617e-06
-3.71551549766546e-05
-2.13851461846791e-05
-3.20141719389511e-05
-2.44088076459925e-05
-3.66631567429436e-05
-3.53435628684168e-05
-1.48675260309004e-05
-1.45449102408693e-05
-3.07378951750021e-05
-1.7007427055542e-05
-2.958010125626e-05
-2.76293704111293e-05
-2.08510424880446e-05
-3.14408012041029e-05
-1.04664566429641e-05
-4.18707182508506e-05
-2.69523423032956e-05
-2.3387147556542e-05
-2.46877599224633e-05
-3.70550161469435e-05
-9.28722431475149e-06
5.34441699758134e-06
-1.95083442215134e-05
-1.3073467205159e-05
-2.76658064361749e-05
-1.23632579746089e-05
-7.64076927171044e-06
-1.12347821796627e-05
-3.92943478415269e-05
-2.28962958457964e-05
-3.2117662148407e-05
-4.31080297906163e-06
-2.25682155559013e-05
-9.3904229654636e-06
-1.46516357893048e-05
-1.58477957836214e-05
-1.24767896484228e-05
-4.15175452579345e-05
-9.87852763814585e-06
-7.90680494603993e-06
-3.22300631069566e-05
-2.27363761478677e-05
-2.89594329383188e-05
-1.33611737176374e-05
-2.21203308648572e-05
-1.54526642964854e-05
9.15782097238549e-06
-3.65493989176957e-05
-1.26575192708775e-05
-2.91366600346972e-05
-3.4932934727576e-05
-3.53745118006272e-05
-1.83796903303613e-05
3.48320312137738e-06
-2.58299006834197e-05
-2.79664470922022e-05
-1.45373580028554e-05
-2.1037554375048e-05
-3.13160220112751e-05
-2.45163215837733e-05
1.26680072476122e-07
-3.08615289116721e-05
-3.04687241523479e-05
-1.17960974210246e-05
-3.1236147806775e-05
-2.87615837885875e-05
-3.60126775540964e-05
-3.45852792034402e-05
-8.88177364293108e-06
-2.27636457436314e-05
-2.61154005513674e-05
8.9381570955538e-06
-3.05534215788774e-05
-2.12152485076385e-05
-2.87561027249389e-05
-2.43984247815151e-05
-2.88817562437734e-05
-3.46674070709716e-06
-1.30613754667064e-05
-3.40703179215371e-05
-3.77595728484851e-05
-1.29759676126162e-05
-1.70241088868186e-05
-2.40293810951122e-05
-1.30655690154407e-05
-2.00664418789721e-07
-2.6212936875378e-05
-1.79662797411613e-05
-1.62098633206917e-05
-2.69307914866353e-05
-2.55991213520889e-05
-3.9802046834357e-05
-5.95703087293121e-06
-3.57088238440324e-05
-2.74142731191038e-05
-4.65897114810759e-05
-9.50559485853517e-06
-1.72480113397497e-05
-2.56173266522259e-05
-1.91975196384323e-05
-1.42477324215629e-05
-3.05609899902277e-05
-2.11489931326961e-05
-4.65330552060289e-06
-2.13082017121402e-05
-3.40261274903709e-05
-2.1766761952035e-05
-2.17634056062035e-05
-3.11539118660919e-06
-4.92887321181946e-05
-2.07454773183595e-05
-1.25986249134121e-05
-8.77592890843897e-07
-1.77317510570427e-05
-2.12841006461515e-05
-1.12336570497083e-05
-1.84345239980646e-05
-8.72131604991237e-06
-2.44453321595711e-05
-1.23792283336551e-05
-3.11637287579453e-05
-3.20934503373558e-05
-2.8210583765251e-05
-2.79542403699349e-05
-1.43186197525097e-06
-5.65492978090621e-06
-3.35674793055351e-05
-2.46432674303297e-05
-1.99755275938571e-05
-2.83222060318073e-05
-1.37872329219413e-05
-6.45093205697506e-06
-2.20533336655352e-05
-8.99215793093284e-06
-1.21790965223007e-05
-2.35689139135763e-05
-3.29965792445625e-05
-1.18643123819075e-05
-2.29980243148604e-05
-1.49105356093424e-05
-1.40402772029989e-05
-1.65738347333044e-05
-2.73307073750294e-05
-1.67318782418973e-05
-1.70444035913113e-05
-3.27022100332974e-05
-7.98096096095908e-06
-2.48618168032095e-05
-1.10633548985411e-05
1.01770549653005e-06
-3.71401294691998e-05
-2.33870901287325e-05
-1.98482997587446e-05
-1.94873440427218e-05
-3.40995851844964e-05
-1.96206275777172e-05
-2.13880537441371e-05
-4.31756006227141e-05
1.37457078211649e-06
6.50059621676342e-06
-1.16572171507126e-05
-3.11853186406316e-05
-2.7238900993853e-05
-1.8462143492383e-05
3.38950908477844e-06
-3.58544349046e-05
-2.11192877004405e-05
-2.88642004270402e-05
-3.97709476410752e-05
-1.47560878442712e-05
-1.50958521714418e-05
-8.15919237870867e-06
-1.26245053549328e-05
-2.26124972333402e-05
-2.44548604245892e-05
-9.11562219588744e-06
-3.46832533283201e-05
-3.73611661696681e-05
-2.90038887024505e-05
2.06323956007438e-06
-3.09269962525659e-05
-2.2149238759636e-05
-1.84458165318071e-05
-3.96941510253822e-05
-4.23416902239855e-06
-1.08953955973317e-05
-1.76864134540041e-05
-1.8516178078837e-05
-2.56511305018641e-05
-1.58353736342611e-05
8.8422752182174e-07
-1.13494179474914e-05
-1.85378876750264e-05
-3.40177644565061e-05
-3.19059546775895e-05
-2.81968625632587e-05
-4.89188558824432e-06
-3.99549852827452e-06
-6.21496128931676e-06
-2.04536971352587e-05
-1.06290866884019e-05
-3.40942119495957e-05
-3.14207514452852e-05
-2.20524626174934e-05
-2.33838528337953e-05
-6.11961558696998e-06
-4.90675007972737e-05
-1.70193891809817e-05
-2.61748046606171e-05
-1.79338216978596e-05
-1.74707812418335e-05
-2.61748765546491e-05
-1.91669087742581e-05
-2.96364410495712e-05
1.43701399353315e-06
-2.52964173938378e-05
-2.37884596123992e-05
-3.9754538874206e-05
-2.37216324318881e-05
-2.35437490583618e-05
-3.75145525973681e-05
6.78098219382008e-07
-9.26304230483549e-06
-1.43362706553711e-05
-1.26642622383463e-05
1.61265541005634e-05
-3.61881702631456e-05
-4.66942327540635e-05
-1.9625999826083e-05
-1.54067034113566e-05
-2.17940556453344e-05
-1.80915168770057e-05
-1.59688834770153e-05
-2.15941498977951e-05
-9.67409774443829e-06
-3.48227503100285e-05
-1.86100671395505e-05
-2.22085431600507e-05
-3.20792561989476e-05
-7.35628180187019e-06
-2.22105289205106e-05
-2.15568877937529e-05
-1.30818137331349e-05
3.72443057506041e-06
2.53846140369409e-07
-1.26388893857042e-05
-1.21025377607726e-05
-2.59210927760849e-05
-2.14454135253463e-05
-3.65475390342983e-05
-1.21215930842875e-05
-5.63039909586359e-06
-2.4578021600326e-05
-4.91767855548086e-05
-2.10139062940985e-05
5.60999817606287e-06
-2.51459596922589e-05
-9.45164669658566e-06
5.66030989859955e-06
-3.6032926727482e-06
-1.76888123256811e-05
-5.0409768446635e-06
-2.06425657518998e-05
-3.56094157111553e-05
3.62463976898292e-06
-1.54715041983547e-05
-3.47262473993246e-05
-2.34964863533792e-05
8.86013260923044e-06
-2.43889162890015e-05
-9.38357128437432e-07
-7.27200171253236e-06
-1.99996741814108e-05
-2.32483041821541e-05
-1.47216569961574e-05
-1.73762055604566e-05
-2.72568095027998e-05
-3.00987530004655e-05
7.78202201511622e-06
-6.44147564301866e-06
-2.89372765874756e-05
-2.4370760433957e-05
-4.00450008410546e-05
-1.7119523380794e-05
-1.95514197549772e-05
-1.46929323247206e-05
-3.79613925393081e-05
-2.03305449940516e-06
-3.42180774054366e-05
-1.91100809621314e-05
-2.62291650790864e-05
-4.28904174751683e-05
-6.81576876836399e-06
-2.47562644782452e-05
-2.50447758567575e-05
-3.17863142394217e-05
-3.00093095056014e-05
-3.55787678893599e-05
-1.0408100423724e-05
-4.6642535514309e-06
-5.10875127591855e-06
-2.65118104964885e-05
-2.03743725137464e-05
-2.07224345577296e-05
1.86586258234947e-06
1.92176972312391e-05
-1.38501333649505e-05
-4.22751452691176e-05
-1.46335860912639e-05
-3.3043491415803e-05
-1.41519277721331e-05
-8.63221859957093e-06
-8.90493816042065e-06
-2.41884494111603e-05
-3.90608675132966e-05
-2.29587952842618e-05
-3.19634069633434e-05
-1.48194151115981e-05
-3.73858566769401e-05
7.12286318574054e-06
-3.47300474832713e-05
-1.98388836325173e-05
2.19170856400407e-06
-2.49168415528429e-05
-3.54280941957644e-05
-2.48067851457603e-05
-3.1723696553455e-06
-1.8486842270692e-05
-9.58519306071962e-06
-1.60187329370289e-05
-3.42795691628488e-05
-1.31706798585653e-05
-2.52325200114013e-05
-1.40159882529074e-05
-1.56330258471159e-05
-1.23328202233898e-06
-2.05300439980904e-05
-3.8645107743486e-05
-9.25582275746669e-06
-1.81699247279742e-05
-2.98611134031997e-05
-1.81362023128382e-05
-1.51685975797161e-05
-9.30665764561164e-06
-3.75396031601349e-05
-1.17912750950514e-05
-7.47786367703631e-06
-2.22031517357957e-05
-2.63865877590891e-05
-2.48816163227123e-05
-3.58849593655022e-06
-9.47313194498421e-06
-1.65427970201088e-05
-2.14837295304037e-05
-2.00350985335957e-05
-3.63434233637637e-05
-3.55284968789006e-05
-1.89672332290852e-05
-4.22201005229046e-05
-2.00704070939462e-05
-2.20426598417011e-05
-2.19579680910657e-05
-3.1984704034185e-05
-1.97591759119344e-05
-1.45082618246201e-05
-1.87408745320681e-05
-9.86991796364717e-06
-2.39223238480604e-05
-1.86143707399474e-05
2.51501836453081e-06
-2.31368925122982e-05
-1.81231185815954e-05
-2.19600443623346e-05
-6.49301617286732e-06
-2.73997451436959e-05
-4.2768287180302e-05
-1.00295411820648e-05
-3.38822575551162e-05
-1.82312878382424e-05
-4.20041888826943e-05
-4.76669756372393e-05
-3.41210389799018e-05
6.73200060630251e-06
-4.4703047332704e-05
-1.36885451654077e-05
7.14132526929899e-06
-1.14988082467908e-05
-2.19623226459247e-05
-3.25711905717695e-05
-1.48220814749023e-05
-3.37595298053163e-06
-1.36093450036367e-05
-4.10582497498636e-05
-3.65177603810686e-05
-2.87842272822586e-05
-2.04254384857487e-05
-1.37303476144463e-05
-1.19363389383197e-05
-8.46293406355396e-06
-2.23140255010606e-05
-2.20074765628334e-05
-4.52134019222301e-06
-1.63792435517546e-05
-2.82378774080833e-05
-2.58213623946748e-05
-7.4214422684201e-06
-9.13078753552835e-06
7.19604659240079e-06
-2.72292395566597e-05
-2.28994516917727e-05
-3.48463731634816e-05
-1.40461185999819e-05
-7.27000615379336e-06
-1.59818980826701e-05
-3.94278536669759e-05
-1.41882165669549e-05
-2.39652441669015e-05
-8.7268317053161e-06
-2.83613286328801e-05
-9.46624934643311e-06
-1.9275169206595e-05
-2.74316120525071e-05
-3.17349121306977e-05
-3.78504899959236e-05
-2.96817802678811e-05
-1.8760048973437e-05
-3.3590433010977e-05
-2.25035487818645e-05
-2.19781227973435e-05
-1.55115114310592e-05
-3.0433798409102e-05
-2.68495287501423e-05
-4.20213066600797e-05
-2.2147014955245e-05
-9.71699509030968e-06
-1.34470800435483e-05
-4.41040876405393e-05
-3.20461146380801e-05
-5.8270195776351e-06
-3.19675162746336e-05
-4.25682926136997e-05
-2.3406515670236e-05
-2.22166851851947e-05
-2.56462537635457e-05
-9.07044698215298e-06
-3.55462626350763e-05
-1.66295485245514e-05
-3.76053794747265e-05
-2.11424286778296e-05
-6.86557142416245e-06
-2.92730973844197e-05
-2.50030115988896e-05
-2.99726546643111e-05
-3.49673889755757e-05
-1.86472767534344e-05
-9.90897620369113e-06
-3.56155603627469e-05
6.17500360330387e-06
-1.35948071524308e-05
-2.23090761239757e-05
-1.66190824561722e-05
-4.77975849699504e-06
-2.27446735588692e-05
-1.40023923847577e-05
-3.79922794982166e-05
-2.43103043506733e-05
-1.08924037781116e-05
-1.84155070543151e-05
-2.71057980213073e-05
-2.93202614775259e-05
-4.15894292833978e-06
-1.97438967665285e-05
-1.18960983868263e-05
-3.18173850094486e-05
-7.26923090127853e-06
-2.5470519328108e-05
-3.68078184061186e-05
-9.17642859944456e-06
-1.99819136533999e-05
-1.45564846819313e-05
-4.19971650023531e-05
-2.74175392406857e-05
4.73156342467191e-07
-1.71122313769177e-05
-3.48516412868515e-06
-1.34325063305638e-05
-2.03514699163439e-05
-2.38473596874038e-05
-3.83996111840828e-05
-1.75731205473653e-05
-1.64474791583923e-05
-6.21336025152354e-06
-3.00166255962483e-05
-2.02473932721949e-06
-8.50134563830599e-06
-3.52467371067839e-05
-2.42879040336766e-05
-7.41590020072606e-06
-3.4788106290507e-05
-2.69183294045108e-05
-1.49388657795705e-05
-2.26080429742382e-05
-2.83716410979178e-05
-4.09755073747394e-05
-1.09176419487136e-05
-2.36360292365849e-05
-2.75116453909652e-06
-2.37449199453004e-05
-3.85660748372251e-05
-1.421909098694e-05
-2.03787239788315e-05
-2.6277495419234e-05
-6.16950605071918e-06
-2.42734890455503e-05
-2.76095708141971e-05
-1.94057254530465e-05
-2.54871686672252e-05
-2.99691558226662e-05
-3.03845897108541e-05
-2.88118903559652e-05
-7.74434128290323e-06
-2.04049192234718e-05
-2.92101050485188e-05
-2.51466128585184e-05
-2.70698314627454e-06
-8.10302103809697e-06
-2.86852186681498e-05
-3.3342778388586e-05
-2.41128731330623e-05
-3.54317266673378e-05
-1.13958188988341e-05
-3.12611985646266e-06
-4.57284031742321e-05
-2.80703992921627e-05
-1.0810221747445e-05
-6.79813456073525e-07
-2.78307715793441e-05
-2.4529798972891e-05
-2.70532615612527e-05
-5.83171309102808e-06
-1.7726854792743e-05
-2.17769307766391e-05
-2.18278348315416e-05
-2.26400917873168e-05
-1.79285905574934e-05
-2.36478243214079e-05
-2.73483128205621e-05
-1.49843466621775e-05
1.05863784446148e-05
-4.31624621650522e-05
-1.04386203151095e-05
-1.41449474395037e-05
-2.9758107654205e-05
-1.5712664632621e-05
-1.25703748205179e-05
-4.62114310629893e-05
-2.71423796806625e-05
-5.14295705348626e-06
-2.12044098478343e-05
-1.20476317405125e-05
-2.87555712618256e-05
-3.39245661670037e-05
-9.14334472571362e-07
-2.25146786888461e-05
9.8974274245625e-08
-1.96976561862757e-05
-2.54234517603326e-05
-2.5257427789442e-05
-2.62231350311431e-05
-2.13357247761771e-05
-3.38190113106862e-05
-3.13022408058791e-05
-3.65111936156202e-05
-9.8470073068015e-06
-2.73889428188448e-05
-1.32475093100625e-05
-1.58296404866449e-05
-2.18275928970465e-05
-3.09313421299225e-05
-5.29686915741066e-05
-6.50458992759102e-06
-1.15634959630308e-05
-1.90242720606929e-05
-1.83129505262029e-05
-8.11281256381783e-06
-2.2091126057185e-05
-2.27247026993622e-05
-5.34854384450192e-06
-1.12375688172566e-05
-5.23874491737811e-05
-1.30018013930835e-05
-1.69200739845249e-05
-1.04301206617702e-05
-3.20154181340687e-05
9.11616810411797e-06
-2.03392103997752e-05
-3.47974820739025e-05
-3.46302910434743e-05
-2.15718482684958e-05
-1.74237572578504e-05
-1.24406285693009e-05
-1.4737681822397e-05
-5.10295629260238e-05
-3.61518345023559e-05
-1.81646435419395e-05
-1.53998326913466e-05
-1.28543331440123e-05
-1.2703638884129e-05
-3.04946087044127e-05
-1.87827287812577e-05
-2.62308846744068e-05
-2.09003345270926e-05
-5.70957450545456e-06
-1.66935733260226e-06
-6.7571116289164e-06
-3.60813124591887e-05
-4.1371939257175e-05
-2.50157609140742e-05
-1.39441774471965e-05
-4.11613061644918e-05
-3.05218088535452e-05
-2.79759345105174e-05
-1.29185107340105e-05
-1.29958539243483e-05
-3.09336118650426e-05
-1.59884771952544e-05
-3.33267481068576e-05
-3.27084469895535e-05
-8.49260449755228e-06
-1.81643882271851e-05
-1.65298786083368e-05
-1.88521176417438e-05
-9.10799260777673e-06
-2.36978068880507e-05
-3.76370550569207e-05
6.15008577629109e-06
-1.53803652653035e-05
-2.0279478315671e-05
-2.04766557389546e-05
-1.46723589102989e-05
-3.98360284996799e-05
-1.82129368049217e-05
-2.15742732165382e-05
-5.00272302282408e-05
-3.85643502258327e-05
-6.23550521732871e-06
-5.09417184099567e-05
-1.73737756614608e-05
-3.75439037724649e-05
3.70399394352576e-06
-1.03158023415511e-05
-1.98172480758253e-05
-2.19212513834664e-05
-3.294868283622e-05
-1.57883086177338e-05
-2.05192025671646e-05
-2.67793887038152e-05
-6.52200774690091e-06
-2.22169956356618e-05
-1.15034065263894e-05
7.98367218864288e-06
-2.66166231685464e-05
-2.3247032118925e-05
-3.24304560843807e-05
-3.67322402038586e-05
-7.55515011414501e-06
-1.25767588154408e-05
-1.30470920780213e-05
-3.86747472421468e-06
-3.23167565514128e-05
-2.55660782010075e-05
-1.702602407733e-05
-3.0502730320147e-05
-1.02656406404064e-05
-2.46015786236176e-05
-1.32618135488462e-05
-3.04484504419215e-05
-1.95795017366427e-05
-1.39916916378913e-05
-2.45420686938473e-05
-7.64696965103563e-06
-8.16785093593955e-06
-2.34106459577323e-05
-3.59675182229889e-06
-1.89073095712336e-05
-1.80820233564559e-05
-2.7203964115966e-05
-3.00000474784643e-05
-3.01205433346839e-05
-2.38844400088598e-05
-8.57912890662028e-06
-3.14300263791509e-05
-3.32291636470685e-05
-4.08944314382338e-06
-2.88944609137646e-05
-1.19877934306425e-05
-2.5662144566737e-05
-7.44519358124326e-06
-8.2999242791544e-07
-2.5459437203742e-05
-4.16628840571154e-05
-1.26323018953398e-05
-3.88860722944979e-05
-3.77730759365424e-05
-6.79511585866558e-06
-7.78495107684402e-06
-1.36617790168352e-05
-1.57383770168679e-05
-2.94656717544547e-05
-7.45049487445517e-06
-2.71387284463366e-05
-1.25069007300345e-05
-1.1257494396142e-05
-1.64669425898436e-05
-3.29132760771544e-05
-7.8246123100335e-06
-4.61730554262421e-05
-9.73392941684773e-06
-2.33263435703134e-05
-3.6581463887417e-05
-3.0083452778633e-05
-3.11995586883775e-07
-1.53670196802321e-05
-2.03529615626178e-05
2.20344832627809e-07
-1.10523117804739e-05
-5.92925570579133e-06
-2.96423996141658e-05
-7.39096573727457e-06
-1.50586698977638e-05
-2.37109821974917e-05
-5.441893201044e-05
-1.98828406686268e-06
-1.39890990381671e-05
-3.36044160524834e-05
-8.94855623344466e-06
-7.75268022588728e-06
-4.57213654862483e-06
-1.99743815796519e-05
-5.55051670346415e-06
-2.15024915675437e-05
-3.37011038514731e-05
-2.46230742969953e-05
-8.65455717148902e-06
-2.09026094491545e-05
-1.94687477398545e-06
2.72432499767134e-06
-1.23361298881522e-05
-2.50839271562881e-05
-3.76981906484641e-05
-2.47579865453911e-05
-7.16753233098154e-06
-1.31633265138683e-05
-3.50402379211432e-05
-2.97869606333438e-05
-9.35330988983804e-06
-7.0070732012248e-06
-3.08545695547012e-05
-2.55654809878699e-05
-2.24522082878971e-05
-1.49984799925845e-05
-1.54499408216511e-05
-1.42275189910307e-05
-1.10501981688738e-05
-2.07761390174327e-05
-3.28024595491878e-05
-2.52697455117812e-05
-4.24055587936652e-05
-1.57667108625184e-05
-3.61983019177208e-05
-1.87537161947024e-05
-3.88191859087197e-05
-1.17476278649779e-05
-1.28904773909653e-05
-2.87653449264969e-05
-3.89816260671622e-05
-1.12546123986477e-05
-1.2150060626026e-05
-1.150493378804e-05
-2.66731461834433e-05
-3.12722998614176e-05
-1.36324354351557e-05
-1.47795544546316e-05
-1.6447183531371e-05
-2.49902541438053e-05
-4.70087835355952e-06
-1.68199314769698e-05
-2.88092621156987e-05
-4.33570067381513e-05
-3.22839888482846e-05
-2.06602477064967e-05
-1.2897303535259e-05
-1.73592758517567e-05
-1.45335558599625e-05
-2.92087510210349e-05
-2.12427960101465e-05
5.20730536634997e-06
-2.49804437922877e-05
-3.69594422451585e-05
-2.31026455799631e-05
-1.36690222910281e-05
-3.06104212138474e-05
-1.1679443610662e-05
-2.13735361718426e-05
-1.5528474860118e-05
-4.20443609824281e-05
-2.08607261662054e-05
-6.94745897493177e-06
-2.53642096136064e-05
-2.6441801915518e-05
-5.33233894634465e-06
-2.58202257827811e-05
-1.70332152965029e-05
-2.63261329914165e-05
6.47884686396578e-07
-1.01124975935554e-05
-1.66091770023079e-05
-3.66616553551474e-05
-6.51908882412624e-06
-1.26665456032727e-05
-3.87225306011025e-05
-1.49755009583849e-05
-2.13156378172951e-05
1.56436315406934e-06
-1.10444666027137e-05
-2.34911218755787e-05
-1.47547329239193e-05
-4.03739186683554e-05
-4.40897183497973e-05
-1.50667337308565e-06
-1.4535445849245e-05
-2.29278139126582e-05
-8.8411423907236e-06
-9.21495802086758e-06
-3.23804467759613e-05
-3.18369547150615e-06
-1.04086581215661e-05
-2.08871148906791e-05
-1.74976310964673e-05
-2.93567990183229e-05
-1.00868476662772e-05
-4.16890193447428e-06
-1.59981325549619e-05
-1.59320705079552e-05
-8.6768548795777e-07
-1.28768350088948e-05
-2.65169225294935e-05
-1.95499974766861e-05
-3.63711045059353e-05
-1.55026237263284e-05
-2.29846354926702e-05
-1.79189420378984e-05
-2.81433668399966e-06
-2.3601121692073e-05
-2.03577576047422e-05
-2.2147397505323e-05
-7.04291494768062e-06
-2.84705925950381e-05
-1.37559461018703e-05
-3.07172483034958e-05
-2.52578340475095e-05
-1.53852255089126e-05
-2.88387110350076e-05
-1.57597645630137e-05
-1.9528649544512e-05
-1.79135875556253e-05
-1.37211008684038e-05
-9.59603111171828e-06
-2.32128686138352e-05
-3.07691502405959e-05
1.29070245750809e-05
-1.71982945134756e-05
-1.4978738688623e-05
-4.64722704223462e-06
-2.61788045703356e-05
-3.97864530153098e-05
-1.5660250263069e-05
-1.34590435044476e-05
-4.40414982484337e-05
-3.33284983907414e-05
-1.72943082482589e-05
-3.01592546396534e-05
-2.21539452077448e-05
1.7219026222424e-07
-3.34599708835807e-05
-1.23251095947989e-05
-3.29334943998089e-06
-2.61359260751954e-05
-3.48205551176769e-05
-3.63335711492237e-05
6.91250873433808e-06
-5.15060989750859e-06
-2.66335749335997e-06
-3.18919783463436e-05
-2.09913262658479e-05
-1.58085405357821e-05
-4.30280629592986e-05
-2.31883546045746e-05
-1.11902288782059e-05
-1.86106300990913e-05
-3.60736036681256e-07
-2.42930419381712e-05
-1.25646785666118e-05
-2.35126094360789e-05
-1.23862306174287e-05
-1.26558432159502e-05
-1.78209186214915e-05
-1.94897610669983e-05
-1.73396924137795e-05
-2.85315921994099e-06
-1.99424153233113e-05
-3.23910552327686e-05
-2.16664901628318e-05
-3.7727421592867e-05
-1.8515801645746e-05
-1.05737229865057e-05
-2.49493934206827e-05
-3.15614023802271e-05
-1.75361495323967e-05
-1.45137745013065e-05
-1.46116974840864e-05
-9.16471220995021e-06
-1.59284710950076e-05
-1.66674163474102e-05
-1.73511024550545e-05
-2.16473012315579e-05
-3.43196150428094e-05
-2.57406149756091e-05
-1.14613565714772e-05
-2.38398311838977e-05
-2.99735962765124e-05
-2.26664132337653e-05
-1.1735714687483e-05
-3.1508300995052e-05
-2.90440025080301e-05
-2.41554128535676e-05
-2.73287441255998e-05
-2.30636831833968e-05
-2.6775907653108e-05
-1.3177474123539e-05
-1.52537553382389e-05
-1.4446341368647e-05
-1.14945013335454e-05
-2.48603337444023e-05
-6.25050889050679e-07
-1.49093124108255e-05
-6.79299877667762e-06
-3.31720669594383e-05
-1.28430733331215e-05
-2.92743490410717e-05
-1.68425667480523e-05
-2.04049730317276e-05
-1.16505624308626e-05
-6.93692801227505e-06
7.75002788979667e-06
-2.17160881275135e-05
-1.30724408960864e-05
-2.99327234353625e-05
-1.47411792664289e-05
-1.21850674001716e-05
-3.9400303518993e-06
-2.97294136220096e-05
-2.00616828349559e-05
-1.85251906466208e-05
-9.02156519107716e-06
-9.4033121461358e-06
-3.56581716930833e-05
-1.09371187610531e-05
-1.02179545815944e-05
3.24549408055009e-07
-5.31987675532468e-06
-2.17860435888557e-05
-1.07875582905798e-05
-1.66315982021123e-06
-2.27587695807168e-05
1.01061278830411e-05
-2.97454462940945e-05
-1.88936691291277e-05
-2.94313634321912e-05
-2.49213083827472e-05
9.71219117557595e-06
-3.5574620641703e-05
-2.34305852580512e-05
-1.91158215544016e-05
-2.93616377800705e-05
-1.6867888930632e-05
-2.60069841977344e-06
-1.64790800137563e-05
-8.82249414342752e-06
3.16875145651564e-06
-4.47273329419159e-05
-2.6286669999715e-05
-2.27947065274004e-05
-9.32891304062886e-06
-7.51169094250571e-06
-2.37100350747054e-05
-2.43047380045305e-05
-2.96787696020734e-05
-1.52027090731607e-05
-2.87185694140176e-05
-1.64431772010477e-05
-1.64212755429495e-05
-3.48226267869982e-05
-5.42856601535079e-05
-3.35388838003428e-05
-2.38618536628892e-05
-1.83180565191448e-05
-1.18851409724162e-05
-1.32557041184029e-05
-6.05883993621411e-06
-1.2350177034681e-05
-1.87298626226192e-05
-2.28384115018398e-05
-1.98113528603481e-05
-9.0387854553449e-06
-1.6649276273851e-05
-3.94666760199809e-05
-6.39712730955554e-06
-3.73443902841044e-05
-4.81841965382132e-05
-1.35291082653191e-05
-3.49899993564126e-05
-1.83483929838133e-05
-3.8847873371977e-05
-1.67252883664406e-05
-2.52012493541545e-06
-6.82254008746135e-06
-2.29541800632239e-05
-3.90180705416034e-05
-4.13826409358559e-05
-3.31110024904135e-05
-4.54145095679018e-06
-2.18674630168629e-05
-3.37526951058841e-05
-1.6740453582205e-05
-9.98514928534644e-06
-2.22923739823181e-05
-1.0321846218049e-05
-2.29018478076815e-05
-3.86633117308158e-05
-3.01669780712327e-05
-3.64934674033724e-05
-3.09564967222477e-05
-2.50882827389848e-05
-3.65502340215464e-06
-2.30072904285174e-05
-3.3591406174139e-05
9.38758146742182e-06
-2.06084979275456e-05
-2.889355479114e-05
-1.68160461040631e-05
-4.03760378213313e-05
-4.94022343533352e-05
7.82322542742386e-10
-1.86080327688899e-05
-2.72284879615457e-05
-1.32993194797593e-05
-2.54748713759523e-05
-1.99275076889927e-05
-2.78504167317569e-05
-1.68714355230336e-05
-1.02475638628652e-05
-3.00674762447086e-05
-3.43661955543261e-05
-5.89070967608825e-07
-1.65713835803917e-05
-1.25717369132752e-05
-2.10775888536777e-05
-2.72585684562686e-05
-1.25849068909788e-05
-6.12886098375261e-06
-1.30874760658317e-05
-2.85508444593555e-05
-1.64651520378044e-05
-8.31670758417887e-06
-1.87829005714295e-05
-2.55232790851072e-05
-9.02655068791502e-06
-3.4437543803634e-05
-3.32461391630757e-05
-2.82098986393093e-05
-9.73268756912728e-06
2.10221443007653e-06
-1.49087021547297e-05
-3.22409826851999e-05
-9.92827503447432e-06
-6.07850558037574e-06
-1.66156677576447e-05
-3.7529593787369e-05
-2.67879018455028e-05
-3.38324348783993e-05
-2.94121660901371e-05
-2.61361461187933e-05
-4.15304575465245e-05
-2.23532706414822e-05
-1.48812596609261e-05
-3.23070658096542e-05
-2.43156294305334e-05
-1.91581929134499e-05
-2.94378899436839e-05
-2.74851170675547e-05
-3.10667725317195e-05
-3.85603985234314e-05
-1.7399278589425e-05
-8.5334754764779e-06
-2.28888693893029e-05
-2.22306887925811e-05
-2.069059998239e-05
-6.78509044567791e-06
-4.29302880624859e-05
-1.41023491631577e-05
-3.42452340299489e-05
-1.00627428447879e-05
-1.5228920873947e-05
-2.15470228985859e-05
-1.97503978090742e-05
-2.43960498148504e-05
-5.43237264139325e-06
-3.15430793743825e-05
6.99579018751234e-06
1.29411140344075e-06
-2.60899433224811e-05
-1.90021840871943e-05
-4.7553354510355e-06
-2.47799279154769e-05
-1.20224304392469e-05
-1.50336150484787e-05
-2.18508254879974e-05
-1.72433074337774e-05
-4.2966926503079e-05
-1.49800883697027e-05
-2.58281375708008e-05
-1.99976094823663e-05
-2.67948522644666e-05
8.75593853695465e-06
-8.4763338717996e-06
-1.2166523227631e-05
-2.62865313600677e-05
-3.61584381696996e-05
-2.01359608726001e-05
-3.06155887961257e-05
-3.38340100780947e-05
-9.32448678898408e-06
-1.58965230097503e-05
-2.07894521007079e-05
-1.05830303304304e-05
-2.18910331651265e-05
-3.45338036668241e-06
-2.51853524760681e-05
-1.55315232694537e-05
-3.47678916368285e-05
-3.30978576672405e-05
-1.2289862857557e-05
-1.8336261961536e-05
-8.27678396872082e-06
-4.28204809311751e-06
-1.49721591607546e-05
-4.10895751525605e-05
-3.83805205696783e-05
-1.71657918785255e-05
-1.83235756017568e-05
-4.92585451060794e-05
-2.45359137650013e-05
-1.39961855244838e-05
-8.86650156565604e-06
-1.85178996070752e-05
-3.78306006765696e-05
-1.48101409285197e-05
-1.21061725327948e-05
-2.14043159938471e-05
-2.66984828038322e-05
-3.53214009499829e-05
2.67174240879848e-07
-1.77058537322223e-05
-2.44812184423444e-05
-1.43486314688165e-05
-1.99548839554335e-05
-3.20766259912783e-05
-2.17979587807384e-05
-2.58905481102957e-05
-1.39704450164069e-05
-4.32780421609063e-05
-3.81379743797017e-05
-2.86316936384486e-05
-3.17034535678632e-05
-3.22483015937417e-05
-2.99991464074578e-05
-1.35669853081442e-05
-4.9514212328654e-05
-3.17116891589631e-05
-1.97041624515229e-05
-2.58262358594924e-05
-1.24910124565835e-05
-6.35824116316488e-06
-2.97305722305985e-05
-5.92189813288187e-05
-3.7004692195613e-05
4.43784253053174e-07
-2.0082480260372e-05
-1.42851878449982e-05
-3.34219959548001e-05
-1.35496217152038e-05
-9.89693220404832e-06
-1.14987236621018e-05
-1.50079212927661e-05
-5.2222938709195e-06
-1.40504041895096e-05
-3.97955815288485e-06
-1.64362804596875e-05
-7.31991501316214e-07
-1.58187594564046e-07
-3.59940729412401e-05
-2.36933477709163e-05
-2.18649442394523e-05
-2.50872557809001e-06
-1.45431667166364e-06
-1.67860963233318e-05
-1.58518257195946e-05
-2.75832879861849e-05
-1.04222713236803e-05
-1.04603107061702e-05
-1.32584759888184e-05
-2.18449515669775e-05
-1.47989921586209e-05
-2.42819273964829e-05
-2.11121290281546e-05
-1.32584559151415e-05
-3.15695563269497e-05
-2.75180731987962e-05
-3.54527960181272e-05
-2.5667355651685e-05
-1.21291831756674e-05
-3.26578338004409e-05
-1.43026016998743e-05
-5.80601221043317e-06
-5.40784702248902e-06
-1.27463049430159e-05
-4.63367878758557e-06
-2.710380136722e-05
-5.26923285276181e-06
-2.02249931186385e-05
-1.30315358202753e-05
-2.39221629804309e-06
-3.56945399443517e-05
-2.04196177278356e-05
8.2614716437235e-06
-1.01155241021018e-05
-1.53874705395569e-05
-4.71809567444152e-05
-2.42545205549584e-05
-2.80552077213394e-05
-4.01723873147946e-05
2.17239609397118e-06
-1.5984176348491e-05
-1.78513154738599e-05
-1.64067165125162e-05
3.3800467489013e-06
-3.15460175408827e-06
-4.21018425686222e-05
-2.23316139370045e-05
-3.35622290395746e-05
-2.23261674968873e-05
7.17147425035142e-07
-4.67372939579037e-05
-3.33554560607887e-05
-2.44789318279179e-05
-4.90535742589329e-05
-1.5058028588791e-05
-3.4950661584698e-05
-2.54977207961609e-05
-2.42688081959131e-05
-1.53625822875338e-05
-8.83315878848883e-06
-1.19764258153826e-05
-1.09419816597045e-05
-2.02459835508826e-05
-9.72260508596712e-06
-3.77759049585414e-06
2.09424626287827e-07
-2.61535323929999e-05
-2.15004596128285e-05
-3.01760756953287e-05
-2.38635470900369e-05
-2.78361202999864e-05
-1.62469608737531e-05
-2.77362094811509e-05
-3.08791019336658e-05
-3.67488292607203e-05
-2.6707644964691e-05
-9.74244779901969e-06
-8.94796543484739e-06
4.93878030224286e-06
-5.42288586635729e-06
-3.070269968366e-05
-4.6536293163385e-06
4.8691754362237e-06
-2.75413096816329e-05
-2.6448547341868e-05
-2.82089433530785e-05
-2.6850803594957e-05
-4.02089753945831e-05
-1.35356741961446e-05
-3.76511787140037e-05
-6.59491319033737e-06
-4.18604449204154e-05
-2.24380894173894e-05
8.98434312262353e-06
-1.14397555875277e-05
-1.58021483275744e-05
-3.52614898116252e-05
-7.90107512734937e-06
-3.34641650069696e-05
-3.05492608740018e-05
-2.55952777302682e-05
-1.73521948497657e-05
-9.16786041558707e-06
-2.35631113425362e-05
-3.57508532142e-05
-2.43626105235781e-05
-2.92433488534812e-05
-2.99790090434265e-05
-2.44965985897104e-05
-1.26006498852109e-05
-2.3807885775073e-05
-4.21584462335118e-05
-2.51734256345458e-05
-2.04341939939971e-06
-2.95756606627448e-05
-1.95250920165928e-05
-3.09081759786213e-05
-2.70170218440507e-05
-3.04414628136006e-05
-1.8506766838544e-05
-2.22480040890667e-05
-5.23790923686556e-05
-3.09977242627667e-05
-2.66553487740749e-05
-2.74678551958992e-05
-2.78246224818519e-05
-3.22985373471369e-05
-1.27526338755438e-05
-1.18873152671004e-05
-2.77003161497453e-05
-2.45380571337437e-05
-1.68341691645753e-05
-2.62584733726883e-05
-1.56744974998281e-05
-1.8629834403458e-05
-1.82632177230198e-05
-2.67162141740705e-05
-3.22485525220538e-05
-1.38134430940739e-05
-1.95733079806299e-05
-1.99129636268425e-05
-2.0711064725771e-05
-2.78615101686209e-05
-9.98906409755478e-06
-3.11275406751949e-05
-1.94434702888706e-05
-9.06014176410482e-06
-2.39952281992263e-05
-1.55007877243523e-05
-1.34865232427654e-05
-3.4005081091852e-05
-6.58021201472395e-06
-2.78687852515421e-05
-1.82056710497156e-05
-1.15932673329606e-05
-2.3403862597276e-05
-2.23891513783154e-05
-3.45337772840436e-06
-2.34877780002649e-05
-3.48171920896492e-05
-1.55367634101382e-05
-2.35275521382041e-05
-3.88062700630626e-05
-3.30898377526232e-05
-3.12248367613286e-05
-2.95899830320361e-05
-1.88603677021635e-05
-1.83948854195315e-05
-4.27001001781351e-05
-4.01654782097188e-05
-1.72897489269241e-05
-3.3670734072733e-05
-6.35267017091593e-06
-6.86495534841429e-06
-3.22997108408202e-05
-2.56664839344126e-05
-2.17552169967975e-05
-3.22938429840053e-05
-2.45268969752841e-05
-3.24923665618291e-05
-1.73447968080261e-05
6.24701374088053e-06
-4.88630896145119e-05
-4.03702206008557e-05
-2.73003197043187e-05
-1.7569224114366e-05
-1.89322070803502e-05
-3.17118552100028e-06
5.12132022656689e-06
-2.07380039352107e-05
-1.51933799079582e-05
-1.78381799817524e-05
-3.17938548522735e-05
-1.37345585800524e-06
-1.23555519052955e-05
-1.03940630393648e-05
-2.45006745635305e-05
8.94146321173813e-06
-3.3889614110892e-05
-1.21411285923969e-05
-7.73976811966552e-06
-3.44893784877287e-05
-1.71948884744934e-05
-1.91116572599324e-05
-2.75924872932389e-05
-3.64336287742676e-05
-1.74825825031838e-05
-1.73505407198404e-05
5.06240051606303e-06
-2.29989151484992e-05
-2.80274671892907e-05
-1.59202425249815e-05
-1.88235190630613e-05
-2.92779730068624e-05
8.66919706057309e-06
-2.30188504921241e-05
-2.89659702740559e-05
-1.60862367822278e-05
-3.10322421559956e-05
-7.85967549630652e-06
-2.52418146093202e-06
-2.42192691541704e-05
-1.15326841356746e-05
-1.14061913546861e-05
-1.66553972003967e-05
-1.79202437448333e-05
-1.44934796924024e-05
-2.47873852351552e-05
-1.93241741213275e-05
-3.87926502249017e-06
-1.90354790062945e-05
-4.06316693141621e-05
-1.1553334395009e-05
-1.37992460516642e-05
-2.04107440700791e-05
-2.74118798656031e-05
-1.37545638803894e-05
-1.44237253379231e-05
1.70643953512612e-06
-2.73288473567279e-05
-8.38231307939035e-06
-3.77388474790047e-05
-1.8941028943944e-05
-1.4090001157134e-06
-2.5488223280833e-05
-2.05908436611278e-05
-2.27634857046261e-06
-2.30383689615746e-05
-3.2238133697558e-05
-3.51222700753677e-05
-1.9586283189494e-05
-3.44197649067439e-05
-3.38532839151217e-05
-9.96180645889952e-06
-1.00909141854037e-05
-2.44097126777148e-05
-2.16535017309355e-05
-2.6889923111445e-05
-4.96954201700144e-06
-2.76139464539947e-06
-4.46208403874441e-05
-1.6559593999783e-05
-1.12017494978724e-05
-2.23844326553907e-05
-2.12774707156244e-05
-4.21358760515554e-05
-2.09901166343985e-05
-2.56872932521478e-05
-4.30433679105078e-05
-4.56572765921179e-05
-1.26142442028994e-05
-1.095813884475e-05
-1.10088126922606e-05
-2.95389771115418e-05
6.45082227277706e-07
-3.59393127816782e-05
-1.71097894693956e-05
-1.43525466585866e-05
-2.35769189436874e-05
-6.04614260362342e-06
-3.06818884605696e-05
-2.35054007739697e-05
-1.75956078166044e-05
-2.88954846109089e-05
-2.7936551600589e-05
-1.04072936295935e-05
-2.08160166143973e-05
-2.53905350022243e-05
-2.23560402096187e-05
-8.53109584517963e-06
-8.66353532678137e-06
-1.05540691514068e-05
-2.86274297996395e-05
-4.02897887159391e-05
-2.1288985706529e-05
-2.9085827575906e-05
-2.5438044211249e-05
-1.45470908551064e-05
-1.25045979526956e-05
-5.55350963706853e-06
-1.16254187892359e-05
-9.09864225512865e-06
-3.04818257610463e-05
-2.19116592803089e-05
-2.63791223617394e-05
-2.53423936137797e-05
-3.32884493139829e-05
-2.71655977189942e-05
-1.15815421848819e-05
-6.1784806229937e-06
-1.21338224897149e-05
-6.33118993838199e-06
-2.08643134977066e-05
-5.78230044005316e-07
-2.62916559080553e-05
-4.60285375796842e-06
-5.32943428500521e-06
-2.14627068594876e-05
-1.00094854256542e-05
-1.22122496004344e-05
-3.49743394481883e-05
-4.46967759521884e-06
-2.4719808653809e-05
-1.67394792083541e-05
-1.50282211833188e-05
-1.35722788756336e-05
-1.31983040553726e-05
-2.13239340789544e-05
-3.6400816777617e-05
-3.54666730970222e-05
-2.11284910931391e-05
-2.54990155815538e-06
-2.96301716843648e-05
-9.27809542624505e-06
-2.81443817715851e-05
-1.35002267229786e-05
-2.19850118987869e-05
-3.17333830985176e-05
-2.29504216668887e-05
-1.4490523695279e-05
-5.1491843545327e-06
-1.11327040073299e-05
-2.4046071245916e-05
-1.72034116783146e-05
-1.19326010362264e-05
-1.70542985253953e-05
-3.52884433026337e-05
-2.67402100428099e-05
-2.37275940247059e-05
-2.96076666793632e-05
-2.0834504364615e-05
-1.82084898822937e-06
-1.43830102822189e-05
-1.48721490871678e-05
-4.89718428301249e-06
-2.46698672051936e-05
-3.55501505519529e-05
-1.97798881852597e-05
-1.64713682980047e-05
-1.43738481421956e-05
-2.57188621704957e-05
-3.30972804252936e-05
-3.13846187276758e-05
-2.77946923934988e-05
-2.42887447193722e-05
-1.17821615054116e-05
-1.81337510839582e-05
-3.10668102005621e-05
-1.58302139059466e-05
-4.45783153490639e-05
-2.05498568928263e-05
2.72984668144846e-06
-1.09042166691942e-05
-1.20951269517469e-05
2.42276570023921e-07
-9.75101008863043e-06
-3.40462350483189e-05
-1.51727283252042e-05
-1.95200563025303e-05
-2.51074138354954e-05
-2.99662112980283e-05
1.70850199848297e-06
-3.1733087586779e-05
2.81578032372116e-06
-3.21813769852426e-05
-1.88149423791401e-05
-3.42515182632209e-05
-1.79532226205562e-05
-4.5492687301703e-06
-2.48512617177357e-05
-3.40078299237118e-05
-1.35114779402025e-05
4.27501320923945e-06
-1.55533140079668e-05
-4.08593331184934e-05
-1.84323397716685e-05
-4.55551511978525e-05
-8.83196296652849e-06
-2.61577932416135e-05
-3.02844428346632e-05
-4.56317974507043e-05
-3.51528806160481e-05
-2.65134741179111e-05
-2.25401561372024e-06
-5.22425146657972e-06
-1.26998639436017e-05
-1.07395099320205e-05
-2.05994312176827e-05
-1.24176237742096e-05
-1.65295852842032e-05
-1.03581048650166e-05
9.91236876346982e-07
-2.98027039155285e-05
-2.47776000859161e-05
-1.1636835036063e-05
-2.76377461605608e-05
-7.66904651958379e-06
-2.20011350280184e-05
-7.82273174968432e-06
-2.47626809497675e-05
-2.54178946661255e-05
-3.64361014086445e-05
-2.34100654480607e-05
-6.02348835684464e-06
-1.63599394762611e-05
-2.72425379526014e-05
-2.83108737997208e-05
-1.16647997893789e-05
-1.37833793406165e-05
-3.00744892578829e-05
-1.96722720374093e-05
-2.17561630729719e-05
-3.51737241077723e-05
-2.37039289208542e-05
-1.28045432477382e-05
-2.80225900042342e-05
-1.17176821890959e-05
-2.46429310234182e-05
-2.12030950435529e-05
-2.51156193569805e-05
-2.6503656764891e-05
-3.87946296566785e-05
-1.77169444126233e-05
-1.9538564341582e-05
-3.77583503205419e-05
-3.20503217173453e-05
-2.01630414166486e-05
-3.35000408120611e-05
-4.09476480995005e-05
-2.29319263907978e-05
-1.29518643387636e-05
-1.98403792796103e-05
-4.56549328753637e-05
-1.02385814161663e-06
-5.06659005273045e-05
-1.16351630138385e-05
-4.73141672378106e-05
-3.59813606579126e-05
-4.09363577655286e-05
-1.97908400478752e-05
-4.68567538595238e-05
-4.18806570113335e-05
-1.84474497246528e-05
2.94324641026592e-06
-1.97943077714417e-05
-4.13886164570528e-05
-3.15858345950053e-05
-1.59637190422251e-05
-2.54912757938993e-05
-2.54995750548881e-05
-3.71832807097161e-05
3.73963365386187e-07
-1.0550879490619e-05
-2.54482870572185e-05
-5.62230491421693e-05
-3.64891600238845e-05
-1.74123809171154e-05
-3.19541980951771e-05
-6.14752978425397e-06
-2.41813940264315e-05
-3.13890986181106e-05
-3.00540756526257e-05
-3.31683537287517e-05
-2.27369135302339e-05
-2.16069462216514e-06
-1.64334445544772e-06
-1.28477841853251e-05
-4.39081381840697e-05
-2.16988021961082e-05
-1.09147575635599e-05
-2.91756752761858e-05
-1.12473215345857e-05
-2.43241123126246e-05
-3.06302448816018e-05
-2.72069112833967e-05
-4.66326494919817e-05
-2.43630103549002e-05
-3.94119218972001e-05
3.01182507139641e-06
-1.60775432545145e-05
-2.58837600193754e-05
-1.19718689444239e-05
3.4173743950313e-06
-1.6737101287042e-05
-2.42167912380919e-05
-1.01236032275701e-05
-2.52755964433606e-05
-3.07635904733615e-05
-1.0277686247955e-05
-2.44289064994699e-05
-1.74841823688621e-05
-3.52513961404699e-05
3.23998763105365e-08
-1.70651670547605e-05
-1.89673846602997e-05
-9.26026260809307e-06
-1.64663666616198e-05
-2.85077929176492e-05
-2.18641391547187e-05
-2.83616750489111e-05
-2.40046397229106e-05
-2.12500768196568e-05
-2.0910295613105e-05
5.6102732352026e-06
-3.12407787403901e-05
-3.67209692914259e-05
-1.39095706203873e-05
-2.37721964990869e-05
-4.70742677011842e-05
-8.24972271508933e-06
-1.62542927352128e-05
-3.05949943064856e-05
-1.10906791024512e-05
-3.41269516680401e-06
-1.5858854997344e-05
2.46287616814527e-06
-1.33674971364229e-06
-5.87239387974707e-05
-2.4053146350736e-05
-1.19743444016982e-05
6.20468483296895e-06
-1.26391684157486e-05
-9.21878926881817e-06
-6.10462077395618e-06
-7.61990017817559e-06
3.65240434526944e-06
-3.20230088567951e-05
-1.50045260211955e-05
-1.2076952228984e-05
-6.45370726894116e-06
-2.71334515791483e-05
-1.50954279527837e-05
-1.40257636236792e-05
-1.04659567051201e-05
-1.16239491819691e-05
-3.68920636261439e-05
-5.17732053581188e-06
4.91689543698387e-06
-1.22014115571808e-05
-2.08140118519918e-05
-2.25990250157592e-05
-5.16465776495872e-06
-1.66445724188776e-05
-3.5894015389204e-05
-1.37166530588962e-05
-1.44771180070003e-05
-1.99432354415426e-06
-1.41490192837987e-05
-3.65775478002022e-05
-1.83757984360501e-05
7.96793297146019e-07
-1.94488514975836e-05
-7.33537270901285e-06
-7.71383727793712e-06
-2.16422649271291e-05
-2.19158119443748e-05
-1.90901092150373e-05
-3.2713615161065e-05
-2.80535400372558e-05
-3.16582902524748e-05
-9.53735022941138e-06
-1.46412908565879e-05
-8.77320213500086e-06
-2.95860429343928e-05
-2.9944462864859e-05
-2.3640974711256e-05
-6.09617398979034e-06
-3.30823990828393e-05
-2.90858848001843e-05
-1.84356631486568e-05
-2.14225750735437e-05
-2.66259217886943e-05
-2.10589630263449e-05
-2.0376338848456e-05
-2.56552520609171e-05
-4.37986272869282e-05
-2.09576184761593e-05
-2.33117758799785e-05
-1.9908106960231e-05
-3.47289747829321e-05
-1.60988972533481e-05
-4.091013590888e-06
-7.00421586866513e-06
-3.70958733242625e-05
-5.95087004360947e-06
-4.03339652267631e-05
-1.57475759601828e-05
-1.61077607906082e-05
-3.00681392999938e-05
-2.31639475016198e-05
-8.90866410356275e-06
-1.75871933011278e-05
-1.99428907362639e-05
-1.05389245141002e-05
-3.16553678517038e-05
-2.67222664142836e-05
-9.93875462058495e-06
-1.53357956520827e-05
-3.20180616743238e-05
8.86023990417214e-06
-1.98361363361881e-05
-9.73956334843186e-06
-2.14761668050604e-05
-2.22096627724188e-05
-2.07133796834662e-05
-8.17606132920369e-06
-9.08510555279358e-06
-2.97000706798024e-05
-1.19953251309051e-05
-3.96068660753104e-05
-2.46393982976502e-05
6.8970254190348e-07
-2.58613904874733e-05
-5.92145924444392e-06
-1.57532118173384e-05
-3.15727650292835e-05
-2.76740019265341e-05
-6.21893166665471e-06
-5.06218610049556e-08
-1.91694005740282e-05
-2.4091052890914e-05
-3.85127939638517e-05
-4.24355654787314e-05
-2.48520144200542e-05
-2.84028663401788e-06
-2.0534921456558e-05
-2.27482385058847e-05
-3.20742202446814e-05
-2.07389408077952e-05
-2.68005910617837e-05
-1.1023347248187e-05
-2.47031307838649e-05
-3.32461068918008e-05
-2.17451991321697e-05
-2.41272030723326e-05
-2.73395929039164e-05
-1.23587338753014e-05
-3.39826539425545e-05
-2.09065268880528e-05
-1.2871095921007e-05
-2.76292306742009e-05
-1.78177878538525e-05
-1.11407265482182e-05
-3.31272286674273e-05
-2.50288339567458e-05
-1.54032340346356e-05
-3.97021771635787e-06
-2.74604795051318e-05
-2.16163016920034e-05
-1.80906022693552e-05
-1.20091257716592e-05
-4.83266059776498e-05
-1.82872863423119e-05
-9.68044829519787e-06
-1.89146051413198e-05
-2.19041696278639e-05
-8.89746766747233e-06
-2.94212902705431e-05
-1.94143607655328e-05
-1.22804673140814e-05
-4.10108220121225e-05
-4.12637092618025e-05
-2.8003683740204e-05
-3.58018689058776e-05
-1.2206631399128e-06
-1.76996752000445e-05
-8.00372817227938e-06
-4.79455573446255e-05
-4.70497692001154e-05
-6.71121279828199e-06
-2.37389826614602e-05
-1.66187916309962e-05
8.24005784086966e-07
-2.67030580630162e-05
-1.85375943445379e-05
-2.45949625513031e-05
-2.37065014364648e-05
-4.49907035524256e-05
-8.91765720119319e-06
-3.99356669049134e-05
-2.39644616689953e-05
-6.92896348584831e-06
-3.06247263742229e-05
-9.99769582029751e-06
6.9818941138669e-07
-1.22909069009659e-05
-2.09695263291345e-05
-1.48847111524409e-05
-1.88784567905595e-05
-1.24827600671129e-05
-1.50565232060089e-05
-2.46564917580599e-05
-2.83769843240273e-05
-4.43250512665835e-05
4.34352622208444e-06
-1.42192087238992e-05
-2.09972115172909e-05
6.97208627194283e-08
-8.1992077546717e-06
9.60232985883588e-06
1.35990179269851e-05
-3.83479558630686e-05
-3.30928537389942e-05
-2.28908807368401e-05
-6.31682322178462e-06
-2.19397899731642e-05
-2.72138529942493e-05
-3.3525278196364e-06
-3.22615313422881e-05
-3.4188886520093e-05
-3.07160741271145e-05
-1.86691108942527e-05
-2.92491713587566e-05
-2.92800704022661e-05
-4.45727767230946e-06
-3.02394356472862e-05
-1.28851013539834e-05
-2.28252699972448e-05
-7.63066971564663e-06
-1.24939561124959e-05
-1.90963090904311e-05
-2.34533110439616e-05
-2.14458339656873e-05
-1.02081175426621e-05
-3.03028671565311e-05
-1.65454309697423e-05
-6.06501135369815e-06
-1.32688960672148e-05
-1.14581181532426e-05
-2.14527759965281e-05
-8.72271787437019e-06
-1.21228138899612e-05
-2.58198572374435e-05
-9.44554008174431e-06
-3.00619896020986e-05
-4.95094442857242e-06
-3.55135317213247e-05
-1.39609469514868e-05
-3.24027782377125e-06
-1.40019207718204e-05
-1.69330920743292e-05
-2.83285579755515e-05
-1.41150442715256e-05
-1.77310749037263e-05
-2.24366400219061e-05
-4.38572264957545e-06
-2.38134019414794e-05
-1.68134625093013e-05
-1.5055042436045e-05
-1.56350602938386e-05
-2.01629648089249e-05
-4.84154617779339e-05
-2.65553686238066e-05
-2.67832897526e-05
-2.81232959102174e-05
-2.37321928795798e-05
-3.35538018612353e-05
-2.32053980909697e-05
-2.82202841440878e-05
-1.4639949929488e-05
-2.62401173694621e-05
-1.46320279191937e-05
-1.95943760251612e-05
-1.77798802874726e-05
-1.6255391687858e-05
-1.50062213084798e-05
-3.95621706475246e-05
-1.33680771343633e-05
-1.98782366757249e-05
-2.65877576301881e-05
-2.45824571771607e-05
-3.48706050349029e-05
-2.68729581048204e-05
-1.16013942005069e-05
-1.73870000355907e-05
-2.89403497958987e-05
-1.96603236672669e-05
-2.64296252467304e-05
-3.95631236381878e-05
-2.10063644322255e-05
-4.72715495818899e-05
-1.73633475956864e-05
-3.30120194490946e-05
-2.55059756660073e-05
-3.80344575661084e-05
-2.9670079768006e-05
-1.53793601851408e-05
-2.30794336347074e-05
-2.28986790141556e-05
-8.95944428030705e-06
-1.58181623821485e-05
-3.95714178109824e-05
-1.52544461120513e-05
-3.38325294195482e-05
-5.37120171183563e-06
-2.1051211126238e-05
-4.91308896981984e-05
-6.67755312954013e-06
-2.68154304789321e-05
-2.93194488968607e-06
-2.47804454686055e-05
-2.46591267124932e-05
-1.17340674787414e-05
-7.77111169753146e-06
-2.34213221832579e-05
-1.54438523529497e-05
5.01059364718765e-06
-3.96556095122395e-05
-9.25362530015961e-06
-7.52936726693655e-06
-3.31729428896438e-05
-7.94422205841098e-06
-2.9393141353709e-06
-1.97158555905873e-05
-2.60722817883354e-05
-8.84940899452583e-06
-1.54184744973978e-05
-3.08211461583786e-05
-1.40396648505253e-05
-2.40935386976075e-05
-1.78856611711041e-05
-1.99370433649429e-05
4.96591715329556e-07
-7.16002580203113e-06
-2.90359988749433e-05
-3.17408779729968e-05
-1.98115142547368e-05
-1.93018409911478e-05
-4.81421886239663e-06
-2.25297165950875e-05
1.40517976604739e-07
-2.12283260530069e-05
-2.8229981894152e-05
-8.24576914003399e-06
-6.69266561283473e-06
-1.77898265622941e-05
-2.85444747842012e-05
-3.12373947953386e-05
-2.6736838690052e-05
-9.89893628025277e-06
-4.17801876634283e-05
-3.90161172922773e-05
-3.02711801371585e-05
-2.54530396113849e-05
-2.52753045951682e-05
-3.55277278632113e-05
-2.75046869794452e-05
-2.77495803995508e-05
-2.96477317148998e-06
-1.22449579217101e-05
-3.10527479969618e-05
-2.22902444595196e-05
-1.67165405246983e-05
-8.29718525486017e-06
-1.54830710783544e-05
-1.12030540103639e-05
-1.77404902770581e-05
-3.79622450379777e-05
-2.99108387453404e-05
-8.98147519657564e-06
-4.38916335828891e-05
-2.451881741279e-05
-9.34996077004079e-06
-2.99943817767715e-05
-1.98002197646939e-05
-1.1115288130597e-05
-1.92364941596649e-05
-4.48454714100626e-05
-8.6183392387199e-06
-1.02536255382679e-05
-1.77888896953921e-05
-3.02477265754528e-05
-5.92414627689151e-06
-5.86935313697868e-06
-3.36781223004999e-05
-7.95647593695507e-06
-1.77202639760623e-05
-2.29786005388147e-05
-1.71800417506381e-05
-2.48284551062656e-05
-9.16930912775449e-06
-3.10671631337793e-05
-2.63271914516317e-05
-1.83072622127963e-05
2.19964100973964e-06
-2.72444234622115e-05
-2.66798325890554e-05
-1.8163650356599e-05
-2.41103277639075e-05
-4.59466022279377e-05
-2.74817094099364e-05
-2.20099046671763e-05
-6.58742988930086e-06
-1.39178378573788e-05
-1.42097033529149e-06
-1.53428077630363e-05
-1.28166101919497e-05
-1.12326311487884e-05
-2.52694894672953e-05
-1.41535486633402e-05
-3.43633623527854e-05
-1.49014304482855e-05
-2.76347518776056e-05
-4.53221520783205e-05
-2.80178819817908e-05
-3.66068910872198e-05
-1.77891136611353e-05
-3.5922117789186e-05
-2.26762617845525e-05
-7.92074871524286e-06
-2.869586114332e-05
-1.41999577954367e-05
-4.57012837234796e-06
-2.72080251566891e-05
-2.10513695976267e-05
-2.65935716418295e-05
-2.06357034188875e-05
-2.66084867604668e-05
-5.19808019330957e-06
-1.89741057282681e-05
-4.84332253662218e-06
2.5671350938078e-06
-7.78925163026698e-06
1.53158486187863e-06
-3.49572955463359e-05
-2.65804790394359e-05
-3.72157475658855e-05
-1.35745117433708e-05
-2.43278189805886e-05
-3.3341779466546e-05
-1.58826430594445e-05
-2.45505012173475e-05
-1.86304867691189e-05
-1.22769439125992e-05
-3.39729546488928e-05
-1.80308224510036e-05
-1.1065954806552e-05
-2.08833543371354e-05
-2.1057954927815e-05
-4.44785869078692e-05
-1.37693283239066e-05
-2.53342874484021e-05
-3.55841735282241e-05
-2.04617812178768e-05
-1.36924050217328e-05
-2.6579698599386e-05
-3.85691214305761e-05
-1.92721551683764e-05
-2.27756168838033e-05
-1.22253571335443e-05
-3.10538091134247e-05
-2.47933425745154e-05
-2.95806883826074e-05
-2.44697821715998e-05
-1.32371880135919e-05
-2.27812747722281e-05
-1.41166309450557e-05
-2.02318758510877e-06
-1.50373435446508e-05
-4.59270131935618e-06
-1.12050082944576e-05
1.0444997192836e-06
-7.82596681640623e-06
-1.94577296394074e-05
3.262113962941e-06
-3.09205361438996e-05
-2.58676741951957e-05
-2.26779296898704e-05
-1.93450320457403e-05
-6.19463063974583e-06
-5.26016509114276e-05
-6.37458301219399e-06
-2.06751558614267e-05
-2.08646028612133e-05
-2.05658582906294e-05
-3.09629202264214e-05
-2.25322249138488e-05
-2.56961615030236e-05
-2.45661838086273e-06
-1.87413107874344e-05
-1.56583315492352e-05
-2.83598633991431e-05
-2.90789471679083e-05
-2.24575079699808e-05
5.20773319764783e-07
-3.26836747515562e-05
-2.17113817028588e-05
-9.39629810272317e-06
-3.07084044486874e-05
-1.30206727443921e-05
-2.16704132615628e-05
-2.87432819837534e-05
-3.39589047925592e-05
-3.84641830263251e-05
-8.78132683729122e-06
-2.63490583125548e-05
-2.57348694808238e-05
-3.31074869501372e-05
-3.75451322520293e-05
-1.48078184028769e-05
-2.88567233156133e-05
-3.00862668455891e-05
-1.57355134099049e-05
-1.87299706532269e-05
-4.30307599893719e-05
-2.19973152467111e-05
-2.22111699637035e-05
-2.30137164653083e-05
-2.04051398167162e-05
-1.33671596332266e-05
-3.57592567570297e-05
-2.60723934330175e-05
-4.12337767866715e-05
-2.09232212608027e-05
-1.63489656683034e-05
-3.32526685252686e-05
-1.23517408999863e-05
-2.05485609107484e-05
-3.36823853298449e-05
-7.51772394656356e-06
-1.4445970131652e-05
-1.5698241201069e-05
6.41791502611995e-06
-1.12919239922827e-05
-3.98941226805774e-05
-1.15311293484466e-05
-1.79901003664189e-05
-1.65939519616136e-05
-2.52877614130179e-05
-1.81661868530347e-05
3.00943629321797e-06
-4.08481806915779e-05
-2.24746415329097e-05
-3.09946298125031e-05
-1.93779332486502e-05
-2.06123292045715e-05
2.51008331487813e-06
-3.02075139146985e-05
-3.1416222828406e-05
-2.44425920130482e-05
-3.0778887936374e-05
-3.18143659086726e-05
-3.24185464582574e-05
-2.53612461504756e-05
1.10181983214838e-05
-1.64836037199148e-05
-3.144857541466e-05
-2.9078037598447e-05
-9.59115548897942e-06
-2.72103094710106e-05
-2.07130782756676e-06
-2.94951728270163e-05
-2.00020774894468e-05
-3.44766072270309e-05
-3.1995666194305e-06
-1.60004392549899e-05
-3.25456382752562e-05
-3.44584148647648e-05
-1.32641314106842e-05
-2.96203561854174e-05
-2.54519070741828e-05
-2.80709121812242e-05
-2.83127336050102e-05
-4.82830435690114e-05
-1.23010925453937e-05
-8.30942476980818e-06
-1.33047131854252e-05
-2.03677593316323e-05
-2.61672307052114e-05
-2.86466876669919e-05
-1.53949956452846e-05
-1.82539750736649e-05
-8.51035342099341e-06
-7.18406381363463e-06
5.14055469794986e-06
-6.62350387294809e-06
-3.90769536984303e-05
-3.43163407816259e-05
-7.50979910935214e-06
-3.41815120347318e-05
-2.55148868209494e-05
-3.79323150539627e-06
-2.87203712603323e-05
-3.44811047278022e-05
-1.33538620638033e-05
-3.72578270883576e-05
-1.94714804575139e-06
-2.63629912805209e-05
-3.88952361538971e-05
-3.98137812315151e-05
-1.29763085917576e-05
-2.40339222682868e-05
-1.86260204754783e-05
-9.06404856677156e-06
-3.07334893178418e-05
-3.66797052301808e-05
-9.7470614556402e-06
-8.43404558002582e-06
-1.06916585431125e-05
-1.41084903365888e-05
-2.87190010802302e-06
-2.24386104077683e-05
-2.55746778769906e-05
-7.00249646039314e-06
-2.17221135041025e-05
-2.12275922836516e-05
-3.01202698360397e-05
-1.3418224072296e-05
-2.77989359613423e-05
-2.27621868853694e-05
-2.37697270552814e-05
-3.47072775627452e-05
-2.45411505390445e-05
-2.62861526907487e-05
-2.41988704138077e-05
-1.38861800883245e-05
-2.44939148070441e-05
-2.56741354029461e-05
-2.20468560070691e-05
-1.32533107949112e-05
-3.27856170529775e-05
-3.0795025177431e-05
-2.68372787170243e-05
-1.31850714656706e-05
-1.77090958677195e-05
-3.28001948878359e-05
-2.5056255877537e-05
-3.08241525179286e-05
-3.52772599752924e-05
-2.6707203472472e-05
-3.81363766215917e-05
-2.14561393234644e-05
-4.31234649584712e-05
-1.27424481286535e-05
-1.41242449555567e-05
-1.49839588102107e-05
-1.59262246581374e-05
-1.64342919655645e-05
-1.86869550349414e-05
-4.30875578217733e-05
-2.84043293227522e-05
-1.8526208895737e-05
-1.57687261650681e-05
-2.44070774203316e-05
-1.42096341676669e-05
-2.18709054740819e-05
-3.07817378602141e-05
-1.93140736729456e-05
-2.46431518362602e-05
-2.10913959053799e-05
-1.86106654984247e-05
-8.27423249817638e-06
-7.36622041260274e-06
-2.28197214377648e-05
-2.61817454602001e-05
-1.67830909441001e-05
-3.75565278744329e-05
-2.58102201879665e-07
-9.44862518011259e-06
-3.6509388724499e-05
-2.81715907811261e-05
-1.26853653567836e-05
-2.24446378952666e-05
-1.15807700185894e-05
-2.1524110806362e-05
-1.37376687391568e-05
-3.52236516248219e-05
-2.31750736077868e-05
-1.17100753369751e-05
-1.79855950258125e-05
-2.45343979742779e-05
-6.602264491769e-06
-1.60418867315219e-05
-2.33714710918244e-05
-3.55387384514403e-05
-3.35314389751472e-05
-4.8951418874922e-06
-2.57073255703197e-05
-2.05132310350052e-05
-1.60293838865891e-05
-8.77922014584352e-06
-2.27696297783069e-05
-2.2459810830739e-05
-1.09284759688489e-05
-2.6115570835013e-05
-2.51042566803899e-05
-3.2201241597047e-05
-3.31861098936014e-05
-3.59872789844629e-05
-4.35366257093751e-05
-3.04314005649522e-05
-2.8025975730064e-05
-1.54978348840767e-06
-2.49000322631569e-05
-1.77375537647499e-05
-2.91042843143665e-05
-3.29014763643093e-05
-2.0771884980015e-05
-3.1853290426454e-05
-2.74819026640762e-05
-4.31857396478695e-05
-3.06006142773946e-05
-8.31948110147767e-06
-2.01858606091668e-05
-5.18892341249874e-06
-1.16486401712565e-05
-2.73633987590834e-05
-2.44869390075696e-05
-2.61623604996696e-05
-3.2682553461954e-05
-2.41546737822481e-05
-1.9229038537649e-05
-1.41052420790013e-05
-1.44152515773691e-05
-1.86502659038982e-05
-3.78477905764056e-05
-5.56116397557244e-06
-2.01018923234343e-05
-2.10241607099092e-05
-3.50055729439827e-05
-2.49640367936759e-05
-3.40565152295583e-05
-1.8956385839145e-05
-2.61746312920839e-05
-3.92333809566734e-05
-2.1197976279995e-05
-7.69785187555647e-06
-2.69603226784069e-05
-3.2428101023599e-05
-3.91699820520748e-05
-9.94016033828692e-06
-6.55327583187345e-06
-1.61360656905099e-05
-2.27367193974057e-05
-2.34035078625282e-05
-1.31665890006508e-05
-2.2284749107199e-05
-9.21398383486174e-06
-5.07219188542411e-06
-4.06436755664187e-05
-2.64846588825274e-05
-1.41095765360734e-05
-2.74512966892052e-05
-9.74496677689749e-06
-1.93302856502596e-05
-2.00120539592453e-05
-2.09851018726225e-05
-1.18096239121436e-05
-1.34312333821149e-05
-9.87410376622445e-06
-2.31933998675238e-05
1.5277295971065e-06
-3.66204347372574e-05
-1.87997089324295e-05
-1.09167650993356e-05
2.8338952142314e-06
3.44064275751414e-07
-3.2705503492425e-05
6.85069433569142e-06
-5.43336739179563e-05
-2.82987282724596e-05
-2.38801684243078e-06
-4.55570130887616e-05
-2.011781708521e-05
5.32950161836854e-06
-2.44834518551785e-05
-2.91198951724199e-05
-1.91185906206449e-05
-8.78222752840994e-07
-1.68121791395713e-05
-2.89297196169302e-05
-2.77694572000648e-05
-3.69851585161991e-05
-2.67675599185609e-05
-9.58065671271555e-06
-2.4449519083262e-05
-1.57626560296471e-05
-2.12194715038974e-05
-2.3766826973486e-05
-1.1422983578283e-05
-2.37995336948633e-05
-1.55756646950071e-05
-4.15532602041445e-06
-8.39008292137707e-06
-3.73519023987623e-05
-1.93061465872307e-05
-4.14237863514193e-05
-2.78786212513565e-05
-2.11846611521619e-05
-1.66013391569133e-05
-1.8177655342874e-05
-2.87199729999847e-05
-1.26783907839058e-05
-1.58494205088685e-05
-1.83164854812026e-05
-2.86934414991125e-05
-3.3965806256616e-05
-3.93660098153437e-05
-2.25675955897187e-05
-2.76573343263529e-05
-1.25031891380236e-06
4.50981440526752e-06
-2.03464085972159e-05
-2.11741171137209e-05
-3.08820507386612e-05
-3.46277554576301e-05
-1.98477508039559e-05
-2.72027672261445e-05
-3.61840197550087e-05
-3.2142832576742e-05
-3.66551479767115e-05
-1.83876744323878e-05
-3.62664099070199e-05
-4.02875756485727e-06
-3.11414083958459e-05
-1.47933735558691e-05
-2.63177755854487e-05
-1.24899501370706e-05
-1.82749436487399e-05
-1.25023962358876e-05
-1.57308054908351e-05
-3.3432858119111e-06
-1.55265012502194e-05
-1.00709580952329e-05
-1.29413789290173e-05
-6.65876973272609e-06
7.81561842834818e-06
-2.33036286924121e-05
-2.19504066170387e-05
-2.0879954112469e-05
-4.22111670210892e-06
-2.06764515296033e-05
1.00153992963696e-05
-2.35063918756529e-05
-2.22187403685834e-05
-1.3349681587579e-05
-3.44101326439021e-05
-1.20249745678196e-05
1.43507195990332e-05
2.01185777488957e-06
-3.08198021948031e-05
-2.64320116044488e-05
-2.74956243413712e-05
-2.01825728797101e-05
-1.20377554572211e-05
-2.18461385594112e-05
-1.88516561429431e-05
-2.63867903758568e-05
-1.27111875409169e-05
-2.45769441320666e-05
-2.32113175036472e-05
-2.79767605658616e-05
-4.73141601333973e-06
-1.5023465264985e-05
-2.62150191222527e-05
-2.58451900199867e-05
-2.98578296338245e-05
-8.96088094513818e-06
-2.31586776627502e-05
-1.62274538781382e-05
-3.62013862733637e-05
-2.21257640596164e-05
-2.39343926448281e-05
-3.15994348452534e-05
-3.20121785746016e-05
-5.06274095633653e-06
-7.12088006112136e-06
7.29487870650037e-07
-1.85274046263108e-05
-3.33873997462974e-05
-2.8089686156028e-05
-3.35120364880318e-05
-3.75547165072762e-06
-3.43135104125811e-05
-1.94237858946735e-05
-6.65552591026036e-06
-5.60768740608025e-06
-2.74475375709949e-06
-1.23080128859999e-05
-5.48137897082172e-06
-1.68505292120661e-05
-2.62316421343397e-05
8.73735893499678e-08
-2.5107830102663e-05
-2.96132011827262e-05
-6.93938571337525e-06
1.46703229895904e-06
-2.06809736337105e-06
-2.31617326558646e-05
-4.16115844728825e-06
-3.38251008100183e-05
-1.04072453924438e-05
-4.58043904972994e-05
-1.75098020341493e-05
-3.99419851800979e-05
-1.96164931423346e-05
-4.00391064228048e-07
-1.25144149967416e-05
-3.86740287406932e-05
-1.85154650662222e-05
-1.65721622146226e-05
-2.22273406892544e-05
-2.70629764579588e-05
-2.26932636588441e-05
-1.60114030791196e-05
-2.10055272388986e-05
-2.50212092839905e-05
-2.30176980960092e-05
-3.23674890534273e-05
-6.33228992126549e-06
-2.39891049138076e-05
-1.18033316737922e-05
-2.54219583240326e-05
-1.13192082663529e-05
-4.60020386798116e-05
-1.25003347319617e-05
-3.4928260869225e-05
-2.52544120966858e-05
-1.46861664031153e-05
-2.13176868287112e-05
-3.18727645146073e-05
-2.34703910928303e-05
-7.02141833542076e-06
-1.907245533528e-05
-1.99804817627219e-05
-3.8393707962248e-05
-3.11770022217422e-05
-4.21612726574502e-05
-3.43316498257856e-06
-5.42140968846604e-06
-3.18520643677284e-05
-2.43850496886478e-05
-2.8602229217563e-05
-2.19457014719427e-05
-3.89990950411161e-05
-2.26266145176297e-05
-1.36336670472439e-05
-9.43138011834323e-06
-3.3072772302035e-05
-3.38897893190264e-05
-2.38541528974521e-05
-2.47814697920508e-05
-2.3730011788768e-05
-1.92508456919051e-05
-2.75117299674576e-06
-4.45220305529779e-06
-1.39340150539934e-05
-9.6476236873108e-06
-3.04634083121175e-05
-3.99652610863811e-05
-1.46254751405851e-05
-2.78929612771898e-05
-1.31529729516657e-05
-2.47743682767998e-05
-2.27232900464868e-05
-2.14362818310591e-05
-2.06652428141038e-05
-1.99024006130233e-05
-1.34687117005882e-05
-3.60932775985219e-05
1.35575723229e-06
-5.77309324574298e-05
-1.37375471775253e-05
-1.62129532251291e-05
-3.82398424725891e-05
-1.95381173920709e-05
-2.18930782939911e-05
-3.65165903971909e-05
-2.73713745328922e-05
-4.18458907865225e-05
-1.66142728703614e-05
-3.18213891596419e-05
-2.17277262834198e-05
-3.08321699764206e-05
-2.04641673350609e-05
-1.03921035858635e-05
-2.55224916113825e-05
-3.66029814572794e-05
-2.86418401108105e-05
-2.54958541608942e-05
-4.54444479168888e-06
-1.81986617931972e-05
-3.07248600166238e-05
-1.20600298859587e-05
-2.36593312214971e-05
-9.71495687676796e-06
-2.06401950047331e-05
-1.62930706550849e-05
-2.12608423414511e-05
-2.69833763728357e-05
-9.52497765951209e-06
-1.84540662132972e-05
-3.00644115774803e-05
-1.85547905783334e-05
-1.07872988447817e-05
-1.31367504605479e-05
-4.33181444443882e-05
-2.77114110446327e-05
-2.46209262753809e-05
-9.7143696151883e-06
-2.26642867433693e-05
1.63186374902246e-06
-8.32416615685667e-06
-1.41325448955483e-05
1.23791964033213e-06
-4.65067313103709e-07
-3.92111308427624e-05
-2.61140812652029e-05
-1.90547649875267e-05
-2.20695117159334e-05
-3.31117958033244e-05
1.76246209281494e-06
-2.70584644768222e-05
-1.95546890293147e-05
-1.68724551145951e-05
-1.44323150072463e-05
-1.07735382923911e-05
-1.17714666465273e-05
-8.2318657970586e-07
-2.34089755116533e-05
-2.40369039921422e-05
-1.65515767938814e-05
-8.20816024953279e-06
-9.23144613911472e-06
-3.91804835095548e-05
-2.20439319846046e-05
-2.98720049068956e-05
-2.97802205926572e-05
-2.37995876873227e-05
-1.32442464841235e-05
-3.16570630869721e-05
-1.38040123328446e-05
-3.62911727849894e-05
-4.60123919305622e-06
-5.99481417741883e-06
-2.44577066802849e-05
-2.58825739877258e-05
-1.13112724962592e-05
-1.73963644262355e-05
1.18789832555048e-07
-2.80152346172733e-05
-2.19522841948093e-05
-1.76302771818114e-05
-2.10220899930712e-05
1.91474545112251e-06
-1.71506305330047e-05
-2.96478187990218e-05
-2.01631987592911e-05
-1.34388410088982e-05
-1.6546604295408e-05
-3.92979104662078e-05
-1.38145157498432e-05
-3.61589927909038e-05
-2.24118018198239e-05
-3.32234088297832e-05
-3.00259515731441e-05
-8.7447641853011e-06
-9.01761866098025e-06
-3.38662503858263e-05
-2.01389303894185e-05
-2.26309570977776e-05
-4.16516346565717e-05
-3.0662939058093e-05
-2.45197067507482e-06
-2.75630129082726e-05
-2.63151474367696e-05
-3.30585556824581e-05
-3.67390291787388e-05
1.88407549463262e-06
-1.346381503262e-05
-9.02650191336886e-06
-3.30940119973426e-05
-3.45981876008179e-05
-1.56083120530702e-05
-2.30610126855799e-05
6.23165338097824e-06
-3.00140640803491e-05
-1.75820100014262e-05
-4.75740157671362e-06
-2.38871104601196e-05
-2.96705915533691e-05
-1.24242320663121e-05
-2.72133199468035e-05
-2.25476684125853e-05
-1.1979547476971e-05
-2.13756647796915e-05
-2.02248981249076e-05
-2.33060051302442e-05
-1.93592499675106e-05
-1.35350328628887e-05
-1.3012153222399e-05
-5.37395750034068e-06
-3.07987896147795e-05
-3.51150317813899e-05
-1.6125485036232e-05
-2.66581867242457e-05
-1.76726040749194e-05
-2.5737645314597e-05
-1.69965076303039e-05
-3.06138595489079e-05
-1.71807781260726e-05
-1.4497359468098e-05
-7.20061071617159e-06
-3.02811770402262e-06
2.08334843480106e-06
-2.47456525775177e-05
-2.7094115223603e-05
-2.9258250346483e-05
-3.21755275288642e-05
-2.92818876920103e-05
-1.00433100178653e-05
-2.86817357147968e-05
-3.9548712660041e-06
-3.74872481336081e-05
-1.09257873751945e-05
8.77466786655816e-06
-1.4692737034329e-06
-8.40199503375662e-06
-1.13062604162629e-05
-1.5330354951539e-05
-2.67740347187411e-06
-9.70137962251607e-06
-2.61402025318822e-05
-1.61300234298424e-05
-7.34138489179967e-06
-1.74809191799743e-05
-8.97702895578469e-06
-1.82153444556945e-05
-3.86072324410003e-05
-2.69225361863016e-05
-1.46761275251255e-05
-2.97643211063105e-05
-1.35478244049355e-05
-1.94652929812265e-05
-1.57609193607278e-05
-2.89313471010119e-05
-1.14523921023005e-05
-1.69465274089375e-05
-1.50665452113547e-05
-1.64336384901708e-05
-3.52337015654196e-05
-3.80607772840761e-05
-2.41457429743009e-05
-5.52873818387083e-06
-1.57871377854296e-05
2.97300857229402e-07
-4.90080153763812e-05
-4.24950048797141e-05
-1.27072198402696e-05
-6.97212470021779e-06
-2.35123183364215e-05
-3.18764189319626e-05
-1.54048819978101e-05
-2.12287596861132e-05
-3.31156235106724e-05
-2.11365052441028e-05
-1.99879048476285e-05
-1.0011366871559e-05
-3.4222103812036e-05
-2.3449893188934e-05
-1.76102814041739e-05
-1.7221990982808e-05
-1.93513381491868e-05
-2.74918395500695e-05
-3.30272800475663e-05
-2.36563517811489e-05
-2.50643012612907e-06
-2.29170867667018e-05
-1.04540779653509e-05
-3.08173351188927e-05
-8.69155297955959e-06
-2.24681733555274e-05
-1.22950951190274e-05
-2.64446023565977e-05
-2.80596557011401e-05
-3.33757042673632e-05
-2.95566057292982e-05
-2.93080786413189e-05
-6.30321320962503e-06
-2.33258101612965e-05
-3.27315297145844e-05
-2.98292922602591e-05
-2.07337909468939e-05
-2.02324881456242e-05
-2.38700574785013e-05
-7.79461315079025e-06
-2.14833404753754e-05
-2.89185704504387e-05
-2.97875993045084e-05
-1.0326137728881e-05
-3.95438527600003e-05
-2.55023602071575e-05
-8.67997544044333e-06
-1.85424159375132e-05
-2.34802718112236e-05
-1.53162844391828e-05
-9.88140549835425e-06
-2.7295040840992e-05
-2.20119103045424e-05
-1.04670326679159e-05
5.15208332846704e-06
-2.57552885775481e-05
-5.94392521540236e-06
-3.95925856771177e-05
-3.75287999315763e-05
-1.41627129660097e-05
-1.44065986595383e-05
-3.79589249593727e-05
-2.11852030132452e-05
-1.46215819779722e-05
-9.24550763785479e-06
-3.08503636397487e-05
-3.34434471530219e-05
-2.06301974862457e-05
-2.16022202651067e-05
-2.1241431902324e-05
-2.65918014603075e-05
-2.06408053041697e-05
-4.76836870883194e-05
-2.28271649203428e-05
-3.12935705229935e-05
-1.60453031483131e-05
-3.15081756036601e-05
-2.88670464085748e-05
9.38510731777006e-06
-8.46921776125109e-06
-1.76586016536799e-05
-1.48153903515457e-05
-1.93347497270388e-05
-1.17444863189275e-06
-1.81329507262918e-05
-3.77964545742839e-06
-7.11670854251319e-06
-1.68792862591666e-05
-6.97337301999499e-07
-4.63449253480556e-05
-1.50783140918322e-05
-1.71703163340683e-05
-1.37015392953017e-05
-2.96065218687914e-05
5.69044512673416e-06
-2.18434541585213e-05
-1.77846698586705e-05
-3.0726837055783e-05
-3.47299871152702e-05
-1.9026185096343e-05
-3.27509516118102e-05
-2.13950203899723e-05
-1.64177225802031e-05
-2.55347254637536e-05
-1.40229715958124e-05
-3.75069374249922e-05
-1.89365059975077e-05
7.63243748903328e-06
-1.86412691460926e-05
-3.39857753443511e-05
-5.20071956364308e-06
-3.47039964053869e-05
-2.80624152327186e-05
-3.05401192957742e-05
-1.60009276528679e-05
-1.55558833855185e-05
-4.16934597182457e-05
-3.11533622047686e-05
-2.34750589074167e-05
-1.67020253303548e-05
-3.46451210404989e-05
-2.8780049401363e-05
-2.58943798179971e-05
-2.72213672002135e-05
-3.34714254297207e-05
-2.69529450961121e-05
-1.96260150953199e-05
-3.43674390671116e-05
-1.78315351894974e-05
-4.17054431418841e-05
-9.92319860411287e-06
-2.46445190585031e-05
-3.16771843017148e-05
-3.16235939887042e-05
-1.49286266196401e-05
-3.17737412664034e-05
-9.39498082121544e-06
-2.44802807454997e-05
-2.61061691615532e-05
-2.84375420768653e-05
-1.62061100224532e-05
-3.35360192370664e-05
-1.65342755036406e-05
-1.31980950540988e-05
-2.40333933174972e-05
-1.5765973848198e-05
-1.35555650528582e-05
-8.40646618568738e-06
-3.53673114029089e-05
-3.03971467882092e-05
-1.79343753933228e-05
-2.00775320792286e-05
-3.31704377479412e-05
-3.23077873860967e-05
-2.77752150438939e-05
-1.69142279679284e-05
-1.84220028702801e-05
-3.45146762610635e-05
-3.32459749550485e-05
-9.89221196998319e-06
1.69680933777314e-06
-1.97609794707262e-05
-9.09345607492744e-07
-2.68595301011616e-05
-5.80638372804729e-07
-2.00921317170776e-05
-2.27710798162123e-05
-1.34833940971213e-05
-3.62460885369025e-05
-2.03419150747472e-05
-8.08149838202311e-07
-4.89893350846762e-05
-1.90373313280086e-05
-4.81157618594145e-05
-3.64318631849377e-05
-2.95137043165598e-05
-4.85766103447791e-05
-3.02046348054033e-05
-1.01023908665445e-05
-1.56641346087987e-05
-3.65534527345495e-05
-4.61624001705595e-06
7.40283422032165e-06
-1.2437536746256e-05
-2.05328302653137e-05
-2.4953525762734e-05
-4.59700821379557e-06
-3.15947240660739e-05
-3.02245316624114e-05
-3.70746007065915e-05
-1.54190102367917e-05
-4.182670062817e-05
-5.93139856769797e-06
-2.87027140496855e-05
-1.36859259378468e-05
-2.06582551756553e-05
-2.90508526787565e-05
-3.04620474831198e-05
-1.76709660189635e-05
-1.92048895720333e-05
3.89799091070644e-06
-1.48145047180455e-05
-4.08489785919277e-06
-1.65146738928797e-05
