# Supplementary material for: Research on computational propagation and identification of mine microseismic signals based on deep learning
Source: PLoS One. 2025 Oct 22;20(10):e0334641. doi: 10.1371/journal.pone.0334641 (PMC12543183; doi:10.1371/journal.pone.0334641)
Supplement: S3 Data — (ZIP) [file pone.0334641.s003.zip › 000100500002946.xlsx_0.txt_24.txt.txt]

-3.63999340203026e-05
-4.91219905700703e-05
-1.68139833938276e-05
-2.84291633865617e-05
-3.17546445786524e-05
-1.0919365852766e-05
-1.72761842040253e-05
-9.87299647817409e-06
-1.15518478860729e-05
-1.0765051763952e-05
-1.105872826833e-05
-1.02369671595319e-05
-1.79409328730064e-05
-2.89970112646814e-06
-3.99517357425302e-05
-4.55509988983324e-05
-3.65586681582994e-06
-4.33975398227358e-05
-2.39509052203247e-05
-1.61935238580885e-06
-2.04917610799302e-05
-2.4674916997225e-05
-6.65516129906792e-06
-2.73791696833806e-05
-2.67787815888489e-05
-3.07934021342415e-05
-1.52327716018138e-05
-3.56799789363233e-05
-1.8210657251544e-05
-2.42778960011354e-05
-9.09516085054677e-06
-4.34948343208309e-05
-4.65371045040955e-05
-1.41317903543555e-05
-2.3490368630472e-05
-2.84535340798768e-05
-1.13850022131294e-05
-2.04473813243832e-05
-1.87525087186037e-05
-3.10490623778599e-05
-4.42215540983343e-05
-8.58063858970404e-06
-2.12252931056719e-05
-5.83750269586938e-06
-2.15817517493589e-05
-5.58173411653423e-06
-3.01374287232829e-05
-2.38602858277793e-05
-1.19937920427946e-05
-1.1308184999041e-05
-2.08437749898516e-05
-3.67946111997231e-05
-1.26983480589603e-05
-1.860887860742e-05
-2.49529477951615e-05
2.68219391948708e-06
-2.8631201852315e-05
-4.39040654838948e-05
-3.27881377058667e-05
-2.38802478724601e-06
-3.14283564208268e-05
-2.80696801746112e-05
-2.19304160406157e-05
1.4342740702617e-06
-2.8943508223998e-05
-2.3222500698366e-05
-2.19151615689113e-05
-1.96503457278985e-05
-9.11880457598182e-06
-6.84090726945326e-06
-1.67183361990631e-05
-2.42601465433455e-05
-1.30844724052502e-05
-1.04617477226551e-05
-1.96033324633175e-05
-7.28004464947443e-06
-2.89701788696096e-05
7.6687558653612e-06
-2.24223757908606e-05
5.34941981308496e-06
1.33761667723032e-05
-8.02519329257371e-06
-2.82801415517189e-05
-9.58611035011962e-06
-1.08629532441122e-05
-4.93724980674249e-05
-2.80400209389261e-06
-8.0216621141115e-06
-2.65352625072734e-06
-1.87152053658919e-05
-9.57824687162952e-06
-1.00545912802039e-05
-9.65300662439831e-06
-1.47301298593352e-05
-1.07560236962943e-05
-3.41735545122981e-06
-5.72739322591508e-05
-2.37335204768599e-05
-2.69248691577907e-05
-2.5643899094386e-05
-2.71810203606528e-05
-2.28576082994461e-05
-5.27247403614293e-06
-1.89643074050856e-05
-8.94642524477519e-06
-3.27550209170188e-05
-8.82493252250045e-06
-2.87371550853383e-05
-1.02312629304843e-05
5.12080315099146e-07
-1.33570020550269e-05
-2.04250156233444e-05
-1.14448371633928e-05
-8.50339073118835e-06
3.40531731288094e-06
-2.63006466220665e-05
-2.3076665024535e-05
-2.41728577253466e-05
-1.53647382163319e-05
-2.20018666070307e-05
-2.93164129844088e-05
-2.79437639125071e-05
-1.24567630603239e-05
-1.69301933534181e-06
-1.29756968836329e-05
-2.8973580519756e-05
-2.06951770125719e-05
-1.81653737778088e-05
-2.26291686446316e-05
-3.78750079212851e-05
-1.23597672314859e-05
-3.34432023584044e-05
-3.73249538963159e-05
-2.80454235961598e-06
-1.97272535061635e-05
-1.23435492631422e-05
-1.23843965789956e-05
-3.14426412718003e-06
-1.45530963959052e-05
-5.17257923367566e-06
-4.60977020294994e-05
-1.21933182127244e-05
-2.43684085271243e-05
-3.87731528894977e-05
-2.50866641232415e-05
-2.36948150784389e-05
-1.47022344753749e-05
-1.94676692794471e-05
-3.15780467243492e-05
-8.25283573626187e-06
-1.24891836047024e-05
-2.52197568952717e-05
-2.45208784595957e-05
-3.36629606066577e-05
-5.41889921161931e-06
-3.30777499222458e-05
-1.79728359571655e-05
-2.83328254768922e-05
-1.58356868217134e-05
-1.09343113799788e-05
-4.16042179787934e-05
-9.48660266438545e-06
-3.14218707273719e-05
-2.74195945483273e-05
-2.53462132663491e-05
-5.3094014242238e-06
-2.42542863383519e-05
-2.88170215252525e-05
-2.59558963132169e-05
-1.27821155545888e-05
-2.03455915342445e-05
-4.25989735298542e-06
-2.09036909912963e-06
-1.01902497480025e-05
-2.94307630427249e-05
-3.14645680838626e-05
-3.44549998430755e-06
-1.9402214972666e-05
-3.62773722647596e-05
-2.04419403714387e-05
-2.88644718810528e-05
-1.68417840909834e-05
5.83516696058645e-06
-2.17435282861493e-05
-3.21780562077017e-06
1.38729033830418e-05
-2.29900585692018e-05
-2.3379948255617e-05
-3.33472688145131e-05
-1.59463231068016e-05
-2.68424659423417e-05
-1.89148160537282e-05
-1.12632661369522e-05
-3.81156104586832e-06
-1.89749056032352e-05
-1.81461469498413e-05
-3.0554062021884e-05
-2.68834513064493e-05
-1.45234051662346e-05
-3.2209629113192e-05
-2.0503322128277e-05
-1.14311886776407e-05
-2.38266480102591e-05
-8.88755391797301e-06
-2.59847673311166e-05
-3.28021043388485e-05
-3.97255638441283e-05
-3.56075150357748e-05
-9.22615238701575e-06
-3.55869170011354e-05
9.74151977002735e-06
-2.23613536029433e-05
-3.28108912329096e-05
-9.25251142362019e-06
-4.17270763698979e-05
-3.92928271487638e-05
6.76711446839285e-07
-1.36562878771778e-05
-6.97063391772778e-06
-3.04535767315775e-05
-3.3196217995185e-05
-2.13615993818853e-05
-1.00075049064284e-05
-8.7682498124508e-06
2.08289893125354e-06
-2.33504960465765e-05
-1.81113271755189e-05
-1.62778275350305e-05
-3.22619344544986e-05
-3.28527881879497e-05
-4.18020063133553e-06
-1.84435461498568e-05
-1.66041183913605e-05
-2.45162088515818e-05
-1.03920850408842e-05
-9.62621531062404e-06
-3.97319996247474e-05
-2.75833585582206e-05
7.25809234178602e-06
-4.84833749681715e-05
-3.0904291324743e-05
-1.15325280905249e-05
-2.22455398905072e-05
-2.11569447267068e-05
-3.97142962919161e-05
-4.62228936817998e-05
-2.51911826545769e-05
-3.77322868693824e-05
-1.63203959927323e-05
-1.12142688600157e-05
5.35288412568038e-06
-2.63114557269257e-05
-6.98933127101056e-06
-2.03856767331905e-05
-3.61407160333009e-05
-3.62264459091988e-05
-1.46077465816863e-05
-1.90601438289697e-05
-2.87835113009909e-05
-2.98448829412817e-05
-4.04010955145732e-06
-1.538758027368e-05
-9.62459666728176e-06
-1.60056751977904e-05
-1.50679731350812e-05
-3.65541992114362e-05
-3.28929844759013e-05
-1.4905501827574e-05
-1.53246989104676e-05
-2.89690735368663e-05
-2.46041458388836e-05
-9.63186699058709e-06
-1.18010342268912e-05
-2.28492955689361e-05
-2.61239127992384e-05
-1.22667874479456e-05
-3.00633656512557e-05
-1.28955333282898e-05
-1.40346667232616e-05
-2.66965149354653e-05
-2.73859447421515e-05
-2.00710502408232e-05
1.12033501678814e-05
-3.85464906018509e-05
-1.88703882318115e-05
-2.98224690525392e-05
-3.00599169033672e-05
-7.3637250078979e-06
-2.69010994537477e-05
-3.2422807050634e-05
-2.00870748907519e-05
-3.37964941687819e-05
-5.6497211232527e-06
2.85579593234763e-06
-1.24724342821356e-05
-3.17260268875407e-05
-2.13393707379209e-05
-2.94286927551308e-05
-1.62231010718625e-05
-3.14867247419356e-05
-3.51744114363157e-05
-2.44069186451377e-05
-1.94379705487526e-05
-2.11322179365111e-05
-3.05512675086314e-06
-7.92333956705158e-06
-1.24283651043674e-05
-5.63346495569168e-06
-8.34495002461995e-06
-1.07631819347685e-05
5.93678347525473e-06
4.811634881955e-07
-3.12102055810711e-05
-3.52368808127185e-05
-1.23950756068359e-05
-4.86063281488367e-05
-1.89077971422807e-05
-3.01910548484192e-05
-1.13448706780243e-05
-3.18007025278044e-06
-2.46727430639049e-05
-7.37582045424236e-06
-4.64875777987754e-06
-2.55127668913911e-05
-2.20075429766196e-05
-2.48160858966892e-05
-1.20851843104328e-05
-3.41331294766027e-05
-3.21328220307931e-05
-5.83887297711904e-06
-3.08806699681318e-05
-1.78260080779892e-05
2.89210388525746e-06
1.7320047101901e-07
-2.60585795609654e-05
-5.69336674886838e-05
-9.40620880127997e-06
-1.29971447178038e-05
-6.87483460115311e-06
-1.45535253734678e-05
-2.82143806076951e-06
-4.47509609800646e-05
-3.13570632209663e-05
-2.15852636713196e-05
-3.27722972667567e-05
-2.19523101128735e-05
-2.22726762776524e-05
-9.30997167790068e-06
-3.14076610577776e-05
-2.04456001864351e-05
-2.30026394669873e-06
-2.91219341630889e-05
1.28532766717684e-07
-2.5470678929426e-05
1.49128723115752e-05
-2.65775370232905e-05
-1.75500355142519e-05
-8.25085002525675e-06
-3.07600774813519e-05
-1.99366655860441e-05
-6.68311458982099e-06
-2.20671794908967e-05
-1.85390674604493e-06
-2.33780303287698e-05
-1.28879764531176e-05
-8.75619567161264e-06
-3.40787828753229e-05
-2.82939691710231e-05
-1.75913259291091e-05
-3.72519189133104e-05
-1.30631339452906e-05
-4.58534421834358e-05
-4.32793636895075e-05
-1.12942873762066e-05
-2.74732838622662e-05
-3.88620260336659e-06
-2.19089349183023e-07
-2.02066479570178e-05
-3.51286288818276e-05
-2.29264481912107e-05
-1.48898841982513e-06
-1.11533641274782e-05
-2.22856531130538e-05
3.5442045786799e-06
-3.63778430652267e-05
-1.26299706917996e-05
-2.13835487400757e-05
-2.01900970877046e-05
-2.16620179783914e-05
-2.68026486951876e-05
-1.33251328969358e-05
-1.06123113731997e-05
-1.69754166614012e-05
-3.85231842087092e-05
-3.11303112959923e-05
4.88574424544087e-06
-5.00345726273272e-06
-1.81934857759521e-05
-2.85237767727934e-05
-2.16433471735994e-05
-2.23614452541189e-05
-1.1916886073453e-05
-3.0688929307674e-05
-2.95925278510898e-05
-4.00718063674578e-05
-1.62974674512205e-05
-3.75387751191801e-05
-3.2034791429522e-05
-2.66801302699242e-05
-1.98987884111742e-05
-1.66710944059052e-05
-2.66327063923309e-05
-8.43335226162344e-06
-1.00883528309571e-05
-1.85317177654789e-05
-1.59419727370793e-05
1.08006496044638e-05
-2.79275445302395e-05
-1.76464039466008e-05
-2.75075744954169e-05
-3.53707460360323e-05
-3.40790171584223e-05
-1.98127999441044e-05
1.16498541920344e-06
-3.76246073491943e-05
-1.85355316515428e-05
-1.86091221773697e-06
-6.03628309307868e-06
-2.73128799183862e-05
-2.66265016266459e-05
-1.31114314647738e-05
-1.7085649865026e-05
-3.15900894924564e-05
-2.28197208594528e-05
-3.00332877858518e-05
-1.6399259931543e-05
-3.19114797145609e-05
-2.35831238053393e-05
-6.36164522971035e-06
-1.21563172057816e-05
-3.99059794712363e-05
-1.74518577809607e-05
-1.93190715516599e-05
-3.26505966645709e-05
-3.06667924193558e-05
-7.10345313067533e-06
-2.43922233774448e-05
-2.14301220627409e-05
-1.79454580698943e-05
-1.89575301145917e-05
-2.36435337469783e-05
-9.06556664549799e-06
-1.97455254192461e-05
-3.13016669247015e-05
-1.79033637214186e-05
-2.50213064701197e-06
-2.50709935400843e-05
-4.48470389288002e-05
-2.09437145499083e-05
-2.78881360747964e-05
-3.32644206708417e-05
-2.24300147961439e-05
-1.76731472687596e-05
-2.01683667858305e-05
-1.81491294574593e-05
-3.29732104079453e-05
7.13327778742381e-06
-1.83474318964139e-05
-3.33325373662582e-05
-1.67694635375798e-05
-3.23617578600398e-06
-2.01287679691074e-05
-3.77437723080705e-05
-3.88791495531523e-05
-1.17266515368173e-05
-1.73974209131801e-05
-1.76416017014621e-05
-1.89897378103641e-05
-5.35969690790521e-06
-1.07251658923904e-05
-2.82223875536692e-05
-1.47676081718311e-05
-1.76763969961423e-05
-8.61649963554923e-06
-1.82689284248826e-05
-1.42057726633861e-05
-4.16561090352288e-06
-2.35504712855943e-05
-1.58849415028801e-05
-2.04481283232981e-05
7.39739423111361e-07
-2.92960287568989e-05
-2.53705614930835e-05
-5.65691728238151e-06
-3.04616821393662e-05
-2.67203684487707e-05
-1.04959449492711e-05
9.41534072972698e-06
-2.73130777492097e-05
-3.55993576563727e-05
-3.39897057023086e-05
-2.97171551941984e-05
-2.61324094977351e-05
-1.87580015527662e-05
-2.86966015232699e-05
-1.58687769737515e-05
-3.4943208916537e-05
3.58863543175313e-06
-1.95056304396423e-05
-3.81554615477443e-05
-1.44198630717399e-05
-2.34883565727858e-05
-3.58522262921572e-05
-2.12961772928888e-05
-1.79005260438602e-05
-7.64534314318853e-06
-2.80837035566211e-05
-2.13384579033394e-05
-2.94920324954285e-05
-3.79719076569919e-08
-9.84873410830079e-06
-5.88018006723129e-08
-2.96057726927909e-05
-2.33661307992507e-05
1.94622476688727e-06
-2.50645738800109e-05
-1.9988115008506e-05
8.03503920236425e-06
-2.9196833018911e-05
-1.06761370385684e-05
-2.81858211128949e-05
-4.13662308487234e-05
-5.18785664646313e-06
-2.75292407194926e-05
-2.26047924538573e-05
-2.76275551538948e-05
2.44553309571246e-06
-2.45674771405078e-06
-3.16937439640798e-05
-4.7908011070954e-05
-1.75256080067605e-05
-2.39176233701825e-05
-2.08975423635994e-05
-1.99989596926623e-05
-2.58716729600075e-06
-4.24425079188541e-05
-4.34462183095092e-05
-2.95907603039114e-05
-1.72496607919116e-05
-2.90550347755363e-05
-1.39607307109762e-05
-1.80912677975686e-05
-2.46259477778935e-05
-1.58714779764748e-05
-5.28672357261588e-06
-2.73868929255342e-05
-2.18262131685851e-05
-2.77966554409057e-05
-3.6768929246107e-06
-5.78591650158158e-06
-2.23325285391291e-05
3.78449412691181e-06
-3.98442680856294e-05
-1.85164565083825e-05
-9.74598788705114e-06
-2.28404075456541e-05
-2.86874285888821e-05
-1.61500923796949e-05
-2.08821230004829e-05
8.07796243432151e-08
-6.77109462946443e-06
-3.41780584078103e-05
-2.33792011514434e-05
-1.79212846179699e-05
-1.78136171744042e-05
-1.71090857448543e-05
-1.40156519904028e-05
-2.68956217673898e-05
-7.63286561436345e-06
-2.82766983492197e-05
-2.28555311350977e-05
-2.37472655382968e-05
-1.53383465912798e-05
-1.97758275836668e-05
-2.86611463395049e-06
-2.6904149056146e-05
-1.76925119856169e-05
-3.02576959062334e-05
-1.99969081253422e-05
-2.54255218067579e-05
-2.04972505166485e-05
-2.34737050373376e-05
-9.06801244516792e-06
1.01403258512622e-06
-1.70063394771343e-05
-1.66307441669331e-05
-1.39786038035024e-05
-1.25254541834998e-05
-7.12315085789202e-06
1.27155276633245e-05
-2.13138808863061e-05
-2.13390504041743e-05
-2.98316558971013e-05
7.4023610729233e-07
-1.07364752325705e-05
3.04208342886277e-06
-2.99547663721042e-05
-3.59874954478173e-05
-7.89215936303441e-06
-3.2020562030059e-05
-3.99351523319929e-06
-1.97323564384971e-05
-4.0718564986214e-05
-3.20804850129255e-05
-1.14691715574828e-05
-1.92755390943199e-05
-1.36881107130699e-05
-1.88092107432324e-05
-1.6788721242345e-05
-1.02021049848257e-05
-3.16089692078605e-05
-9.83749761124197e-06
-2.46322508791286e-05
-2.76905743719123e-05
-3.33647498625349e-06
-1.39675123380149e-05
-1.05128055996497e-05
-1.38837325925249e-05
-8.37193127693483e-06
-2.87421637935343e-05
-3.28681458825701e-05
-1.92811649608715e-05
-2.47461645352733e-05
-1.72752624367307e-05
3.03133954227018e-06
-1.07101862690563e-05
-7.01566786696924e-06
-4.76585026490354e-05
-1.33498734235093e-05
-3.13999309149366e-06
-2.14684543295657e-05
-1.1609579653167e-05
-4.73203532703791e-05
-2.37547166666009e-05
-3.13542542008937e-05
-2.88121279058842e-05
-1.9751044948944e-05
-6.60005981583886e-06
-9.14410015362984e-06
7.24252925052064e-06
-4.76847519352981e-05
-4.67114712326455e-05
-2.84020191624665e-05
-2.29744701795383e-05
-3.31108188621967e-06
-4.53274286890916e-06
-1.92105261724607e-05
-7.43068348670278e-06
-1.89703535318155e-05
-1.41094917239729e-05
-1.59734164231076e-05
-2.48101535224483e-05
-4.53704828283551e-05
-5.60961012478539e-06
-3.421816326237e-06
-2.62077718402362e-05
-3.63185346171863e-05
-3.18026626883098e-05
-1.18078573646608e-05
-1.43502025286444e-05
-3.37616582020453e-05
-2.47710578183781e-05
-2.85893408899678e-05
-6.31697972286607e-06
-1.53648556316617e-05
-1.38191627615786e-05
-1.70185978146384e-05
-7.09683450749758e-06
-2.31157179636745e-06
-2.19364942608225e-05
-1.20601817761739e-05
-2.5514992144066e-05
-2.08499677129055e-05
-2.3952843606494e-05
9.59444385588686e-07
-2.01001811674841e-05
-2.85082329104295e-05
-2.18901737674116e-05
-2.66065738303544e-05
-2.83819373639792e-05
-1.5347873147962e-05
-2.67623778562772e-05
-1.87363048306161e-05
-1.87957944803327e-05
-3.68145844159963e-05
-2.31750902944045e-05
-7.29046691532826e-06
4.29901123220361e-06
-3.13026494036081e-05
-3.88886252895507e-05
-3.57261730953741e-05
-2.95096410206171e-05
-1.93491100201732e-05
-3.00127224870186e-05
-2.02884570651089e-05
-1.42003410110274e-05
-1.74347041674526e-05
-3.45716213083623e-05
-2.65405163724667e-05
-2.77488326546889e-05
-3.31243844919157e-05
-1.69371897280487e-05
-1.75974024470675e-05
9.03939800728836e-07
-1.85024550296626e-05
-1.05015052576215e-05
-2.09705301721264e-05
-1.48489453995895e-05
-2.71163776597482e-05
-2.02763391952518e-05
-5.8814955313464e-06
-2.69297696647107e-05
-5.13744631152117e-06
-3.84461453170749e-06
-2.31019491763232e-05
-1.32421476639973e-05
-1.62944904890876e-05
-1.15150844922923e-05
-3.03331690380053e-05
-1.58757499812196e-05
1.03574349116426e-06
-3.0853097467733e-05
-2.22733809217906e-05
-1.2667658248791e-05
-9.47617788979892e-07
-2.40547201621226e-05
-2.05875662289646e-05
-2.9193969343931e-05
-1.77890032546725e-05
-1.20337600825656e-05
-3.01749570460702e-05
-2.41971715284452e-05
-4.90552918788773e-06
-2.6359050961741e-05
-2.44249180147178e-05
-3.64266406342728e-05
-2.36841420831971e-05
-1.40112394599916e-05
-9.28412939161442e-06
-1.31477402800655e-05
-9.87414098014767e-06
-2.07232866650081e-05
-3.08558489146449e-05
-8.82229607742515e-06
-4.22561993239832e-06
-1.59230443186486e-05
-7.7182146196495e-06
-1.76709375939349e-05
-1.57676483196072e-05
-2.89239231051041e-05
-1.79341188611235e-05
-8.14255823470525e-06
-3.61192445783593e-05
-1.84144178894809e-05
-2.87755504680207e-05
-2.8211512579461e-05
-9.34282405482907e-06
-2.75630963455242e-05
-1.15936975023402e-05
-1.31387484527144e-05
-3.49485189882721e-05
-3.3047556995688e-05
-1.24161079890467e-05
-2.25270075081804e-05
-6.63561198569479e-06
-7.77578552529496e-06
-1.97181921125218e-05
-4.08962194401681e-05
-1.84669432147245e-05
-1.00035739005075e-05
-1.79843923491862e-05
-1.46666265111359e-05
-3.27385317093071e-05
-1.03858329004496e-05
-4.47089410543328e-05
1.42087153768294e-05
-3.31862754946268e-05
-2.11481183754151e-05
2.03732367802301e-06
-1.61524339757501e-05
-3.67205307273978e-05
-1.16536624215251e-05
-1.68771100480586e-05
-2.47722657621002e-05
-1.29619572855808e-05
-2.51157796438342e-05
-2.46268929390737e-05
-1.31239680271989e-05
-3.21603597324176e-05
-2.55954621323646e-05
-1.23951630923463e-05
-1.24866137809767e-05
-2.1890004320173e-05
-1.92358786913158e-05
-2.72664430174081e-05
-9.2466754829411e-06
-8.7895282044955e-07
-3.42827478930634e-05
-2.83247757299326e-05
-1.32364133418848e-05
-2.52980186728593e-06
-1.31818051189462e-05
-3.87261710056895e-05
-2.25750177508841e-05
-3.36413868672219e-06
-2.1731151281877e-05
-2.44068264243022e-05
-3.28803964029087e-05
-3.34591787187898e-05
-5.80710084795653e-05
-2.4616507690096e-05
-2.80072202823972e-05
-9.25747454738872e-06
-2.56296953215645e-05
-2.6271769480973e-05
-2.7913152942863e-05
-3.97467888698903e-05
-2.44546458506248e-06
-2.73708610353668e-05
-2.98708880707923e-05
-1.05409530704324e-05
-2.24015192024614e-05
-3.53399583931548e-05
-4.1132797634997e-05
2.79254150009281e-06
-2.74581043121799e-05
-2.41986567512384e-05
-3.57128737217958e-05
-2.48971279256657e-05
-2.59910366472146e-05
-3.41719388680447e-05
-1.6640667900477e-05
-2.67250501628522e-05
-2.36781170749425e-05
-2.16468848043276e-05
-1.94994793738752e-05
1.81016435177643e-05
-2.01238111356309e-05
-2.43559041461043e-05
-1.77437844328342e-05
-3.44899537522839e-05
-1.16768867492641e-05
5.43582912735799e-07
-1.33030796524896e-05
-1.27976709961288e-05
-2.99068610964922e-05
-3.66126532811399e-05
-8.41978392387592e-06
-2.19754533701459e-05
-3.00815560823464e-05
-9.23590840454818e-06
-2.6210808214466e-05
-6.48657109426725e-06
-4.44061045441828e-05
-4.25050580260378e-06
-2.57637871598936e-05
-3.09223639982739e-05
-1.10814449095794e-05
-1.34224490903558e-05
-2.94243794569426e-05
-9.74403539964836e-06
-8.73465490449537e-06
-2.203633916175e-05
-2.6086457561293e-05
-3.46271287310507e-05
-2.37853237397049e-05
-2.57618526825913e-06
-4.57406397646856e-06
-2.42182438798038e-05
-3.18168165770138e-05
-2.52692014990993e-05
-8.41630743106332e-06
-2.33563309578198e-05
-5.50379683450715e-05
-1.81494681440358e-05
-1.43564649385466e-05
-2.28002854496337e-05
-3.98166080967387e-05
-3.67310162041469e-05
-7.71572751625065e-06
1.11101394848972e-06
-4.12623731314296e-05
-2.07890446896566e-05
-4.46833571706495e-05
-4.50020588596334e-05
-2.70788588954272e-05
-3.37505973948103e-05
-2.73290307476474e-05
2.25967423170589e-05
-1.29807009927328e-05
-1.28587840623271e-05
1.70844228435035e-06
-3.45570394510779e-05
-2.29298173398048e-05
-2.17962907624289e-05
-2.22966674083798e-05
-3.10096330764357e-05
-1.59979421532825e-05
-3.34466326264938e-05
-9.30496166940401e-06
-1.96893630269272e-05
-2.48968857740526e-05
-2.26426863446495e-05
-2.16797368145819e-05
-2.40435381174945e-05
7.55997284193818e-06
-8.07281413566867e-06
-9.46364522975801e-06
-1.60166167040588e-05
-1.86525145185461e-05
-1.31290304599114e-05
-2.14740283960224e-05
-4.39256348821612e-06
-3.21601789816524e-05
-3.42081469319395e-05
-1.84562925486333e-05
-3.74964458057306e-05
-2.15490428054262e-05
-1.49447487777139e-05
-1.68150822410364e-05
-2.03905517327797e-05
-2.62139692205416e-05
-2.70251878973143e-05
-6.19010457380259e-06
-2.01824404912163e-05
-2.00126152774819e-05
-1.48885922403477e-05
-1.75308096246453e-05
-3.76202170700202e-05
-2.65910068394148e-05
2.1710569194248e-06
-1.10258718868326e-05
-8.91733410070282e-06
-1.65413041437483e-05
-2.68480537028932e-05
-2.82133759236013e-05
-9.40816733282589e-06
-2.43170043187434e-05
-1.9244717814371e-05
-3.01873404850327e-05
-3.7718909441233e-05
-7.96037484263528e-06
-1.68306092359884e-05
-2.79121274669559e-05
-1.12415051377861e-05
-2.46110611543164e-05
-1.51401787718563e-05
-3.62870196396259e-05
-2.29542533339851e-05
-1.93718497509751e-05
-1.1926155603684e-05
-4.70781332632365e-05
-1.50304196686771e-05
-2.73792848531639e-05
7.20594816496779e-06
6.1379782087228e-07
-2.23790369704249e-06
-2.474068690215e-05
-2.33493075578636e-05
-2.56531199991888e-05
-2.39623146977194e-05
-3.96977975819555e-05
-1.16332715186118e-05
-1.12580928177142e-05
-2.55994482746672e-05
-1.60301034563363e-05
-2.25355904317156e-05
-1.35764821217418e-05
-4.35554297262666e-05
-4.09394295702806e-05
-3.23458837589757e-05
-4.00014604111436e-05
-1.49496539004811e-05
-9.8424004784492e-07
-2.53056738318062e-06
-2.77158329477232e-05
3.23068926714576e-06
-2.19286539073909e-05
-2.47244019515471e-05
-3.92686631288024e-05
-2.72276343835484e-05
-2.46071484552108e-05
-2.15007025733067e-05
-1.86187555936116e-05
-1.22482753236911e-05
-3.56933194966558e-05
1.91870516522453e-07
-1.69408954339688e-05
-3.13337414699416e-05
-1.76654603193682e-05
-2.39529730084219e-05
-2.37478066603707e-05
-2.02992641133761e-05
-4.84846827559549e-05
-2.65320615705781e-05
-3.04824429147038e-05
-1.71944698106057e-05
-3.2535907686165e-05
-2.51932198923766e-05
1.96220891527556e-05
-1.98853027985921e-05
-1.14317052210236e-05
-8.01915429055649e-06
-1.94067734791792e-05
-4.81091674895393e-05
-5.1792188885609e-06
-3.60326772308491e-05
-3.87903268147141e-05
-3.43794713737088e-05
-2.54160572535053e-05
-1.93247234363428e-05
-2.03954397612775e-05
-1.62709125613869e-05
-1.96590040055259e-05
-3.17852086330314e-05
-1.91115379707993e-05
-1.16936763119393e-06
-2.28757316583621e-05
-3.74377769403003e-05
-2.57786499170414e-05
-1.21874164051434e-05
-2.09928647828534e-05
-5.23612348484447e-06
-6.40123856916813e-06
-2.28292633515045e-05
-3.41212074499177e-05
-1.02832813482123e-05
-2.91696371355712e-05
1.17725494242049e-06
-2.16480136406511e-05
-7.07347172552559e-06
-4.54605506524456e-05
-3.44558495506155e-05
-1.22847979715423e-05
-1.07212434028591e-05
-2.80170626129922e-05
-3.05875126390761e-05
-3.00698533769855e-05
-2.01205709928229e-05
-1.38415869173283e-05
-2.20927825678517e-05
-2.00028427617427e-05
-2.17630432538142e-05
-2.39050994701979e-05
-3.12647224365516e-05
-2.14644218129747e-05
-2.54500197712082e-05
-7.21188629676297e-06
-1.43930230969216e-05
-1.90309315431602e-05
-2.67176447178792e-05
9.70500583018973e-07
-2.22694712678708e-05
1.60198908772559e-06
-1.2580818800469e-05
-2.09604181576978e-05
-1.78687878751651e-05
-2.16546638716398e-05
-2.0017080813964e-05
-2.58721497847424e-05
-3.48696904866741e-05
-4.29740140494125e-05
-7.7747775153913e-06
-2.31752232161197e-05
-1.3611433231644e-05
-1.32886528416075e-05
-8.74798892701326e-06
-1.90332127450085e-05
-2.33707508629007e-05
-1.12502955717729e-05
-1.59339155416835e-05
-2.7496754008975e-05
-2.85004620234295e-05
-2.13663982570786e-05
-1.41178680068088e-05
-1.87578159211948e-05
-1.4671269736222e-05
-7.31145537013894e-06
-2.18480768436293e-05
-2.24776288886457e-05
-3.29478064657486e-05
-8.52676689501601e-06
-2.53766067658616e-05
-1.888665100568e-05
-2.08179726334971e-05
-3.87109272446964e-05
-2.85218309407706e-05
-3.40285893826446e-05
-1.5989081497803e-05
-4.12557764016138e-05
-2.05150530075394e-05
-1.73502307041848e-05
-9.52768045107266e-06
-4.62122715305514e-05
-1.86890847636482e-05
-1.91315920367583e-05
-1.59020622480492e-05
-1.76821195370829e-05
-1.81067643461646e-05
-1.83587855646372e-05
-2.35745997319971e-05
-2.46428540826159e-05
-1.79429616935543e-05
-1.42804729910991e-05
-3.62633336085919e-05
-1.49029630462879e-05
-3.50890913025043e-05
-1.1515138823792e-05
-2.36329315658545e-05
-1.85514808139807e-05
-1.39106075681902e-05
-3.83339629595868e-05
-4.39793053723102e-05
-4.2999839893334e-05
-1.84230449833264e-05
-4.33745240282744e-05
-3.81403137826101e-05
-1.91465176797885e-05
-1.50193675777142e-05
-3.52825324751726e-05
-1.82748236566689e-05
-7.23990223605641e-06
-2.29502590400904e-05
-4.74208628919319e-06
-4.03329202198938e-05
-1.71826768119746e-05
-9.08599913171963e-06
-3.5165750684936e-05
-4.0700132749284e-05
-1.68077812190407e-05
-3.15307364344704e-05
-2.84976679237672e-05
-5.45081298419545e-05
-1.37807680223274e-05
-2.8138525962275e-05
-1.73688887065419e-05
-2.11436275564668e-05
-1.93766766947507e-05
4.63102663273633e-06
-3.82742323713098e-05
-1.76887239723852e-05
-2.72067346810156e-05
-9.67508744127805e-06
-2.81257501369116e-05
-9.93822931803461e-06
-1.21316028291869e-05
-2.06053900961243e-05
-1.71225028187885e-05
-1.11597363650726e-05
-5.90523027352626e-06
-8.86280527907139e-06
-2.00852458147842e-05
-3.10732658358822e-05
-3.39125247563681e-05
-1.40816889005664e-05
-3.33104753666031e-05
-2.04412062801883e-05
-1.59747272133413e-05
-2.78555413797561e-06
-7.53081000746445e-06
4.64247404625567e-06
-4.63692806175422e-05
-2.27118983703252e-05
-1.71026805886191e-05
-2.16135035753386e-05
-2.38693050823473e-05
-1.90741761328128e-05
-1.87418305108674e-05
-4.14830213473706e-06
-2.76960096304371e-05
-2.79752340962833e-05
-1.9353578468611e-05
-1.53516278820715e-05
-1.00319919536504e-05
-7.87363919405515e-06
-1.01578172280082e-06
-6.27126799737579e-06
-1.16459474951372e-05
-5.39218689340459e-06
-3.60631429822846e-05
-1.76452780182714e-05
-5.93554477005921e-05
-4.59555947272264e-05
-4.49430442253547e-06
-3.13413916352708e-05
-3.25961098714093e-05
-3.84911714004543e-05
-2.31273141956668e-05
1.23205097568759e-06
-6.80423750433445e-08
-5.89835791064173e-06
-1.37269033361777e-05
-1.45419910718143e-05
-2.62979171250522e-05
-1.94436518148715e-05
-6.63829111509398e-06
-1.99652177707485e-06
-2.90932060001685e-05
-2.34683251889658e-05
-5.42345694493484e-06
-4.61704733840612e-06
-6.16068904506341e-06
-1.89942843701895e-05
-8.46174543623049e-06
-1.93003504694509e-05
1.56356501870562e-06
-3.58131821635033e-05
1.04101873190599e-05
-1.2181141772886e-05
-1.3323592315438e-05
-4.64323467192268e-05
-1.63477996212998e-05
-1.83501828974947e-05
-2.0071896840269e-05
-2.55721861351139e-05
-2.33570346271556e-06
-2.5879714995631e-05
-3.12606976987131e-05
-1.9219148298068e-05
-1.5878430587855e-05
-4.05269875591032e-05
-3.11185235394784e-05
-1.82621388806167e-05
-2.50237771003642e-05
-2.16664452520661e-05
-2.58406017910834e-05
-3.42115282876131e-05
-1.2352002991125e-05
-4.40205909479907e-05
-2.16490176023027e-05
-2.73303096957082e-05
-4.44978071617186e-05
-2.16170690217223e-05
-3.50681698195754e-05
2.36593290337673e-06
-5.30178573844782e-05
5.80172472724443e-06
-2.21670045719535e-05
3.77361677762422e-06
-5.59917092268624e-06
8.05515420974083e-07
-1.53261909023666e-05
-1.78090184658248e-05
-1.20145226835527e-05
-3.497886869143e-05
-1.29068934700902e-05
-1.16109173763774e-05
-9.99332830423446e-06
-1.98627723886297e-05
-1.6275961719321e-05
-1.29690046714692e-05
-2.32563181241249e-05
-1.11190410988636e-05
-1.00852554189884e-05
-3.49571652364736e-05
7.61799891497765e-06
-1.14466753108258e-05
-2.78974530691738e-05
-3.66818080123098e-05
-6.507651987105e-06
-2.31403366887494e-05
-1.19152656403301e-05
-1.18474178910919e-05
-1.17584412446711e-05
-3.189242434794e-05
-1.97688402123172e-05
-1.37368138571074e-05
-1.0389613968764e-05
-6.9149364595784e-06
-2.65170383581673e-05
-3.74453948069231e-05
-1.44189092258931e-05
-1.30335316846691e-05
-1.95641206075651e-05
-2.31309064726969e-05
-1.75819487881928e-05
-1.75217650802973e-05
-3.85635584392245e-05
-3.32203662797188e-05
-1.19271644030345e-05
-2.90911818950911e-05
-1.23996902003249e-05
-1.29615375118799e-05
-2.58823220712867e-05
-7.78856018320089e-06
-1.54898808114897e-05
-3.74642851744699e-05
-3.95478807641688e-05
-2.50113825227421e-05
-3.82060179381966e-05
-1.36817598408564e-05
-3.14143901911092e-05
-1.90639645929596e-05
1.45307654343179e-06
-1.04741996337345e-05
-2.05140276289354e-05
-6.23015940517843e-06
-3.06805789727155e-05
-1.5455853784018e-05
-2.35338904849936e-05
-7.46730399527984e-06
-3.11034802057924e-05
-2.27853883744775e-05
-1.82516072924872e-05
-7.45023941650105e-06
-8.60554687679267e-06
-1.3766423182455e-05
-2.52450611253277e-05
-1.71242718252222e-05
-1.41486025053929e-05
-7.84507691140301e-06
-1.36952530350059e-05
-2.38747573780087e-05
4.54392943603692e-06
-1.14351467519361e-05
-8.72057601110889e-06
-2.77314451956402e-05
-1.17987875115246e-05
-2.91754834519193e-05
8.4049329268056e-06
-3.9718133304473e-07
-1.60769496533917e-05
-2.32980095632451e-05
-2.62103049989544e-05
1.7528477455858e-06
-2.21421542177571e-05
-3.98711868745452e-05
-2.92694409663769e-06
-1.84793320251603e-05
-3.01060423238127e-05
-2.46365948554703e-05
-3.15910591240295e-05
-2.23654048943865e-05
-1.81148972719695e-05
-7.51551994519245e-06
-1.89035007272623e-05
-3.63771313581783e-06
-2.71334226332671e-06
-3.04629781134751e-05
-2.19676933361614e-05
-1.69069434567351e-05
-1.69777430690846e-05
-1.28641984787352e-05
-2.73008739791526e-05
-2.56409880938821e-05
-2.71043614647505e-05
-3.82442313688105e-05
-3.16674812696715e-05
-2.40420182837186e-05
-1.73836061232623e-05
-9.74876766757762e-06
-1.64559539156513e-05
-1.40043134186055e-05
-2.1486567842397e-05
-1.34991182448803e-05
-2.32602848207793e-05
-2.60513979462182e-05
-2.3242573861913e-05
-2.5273811434115e-05
-2.01262478458624e-05
-2.43696161775879e-05
-1.20122886287823e-05
-1.49493179371164e-05
-2.03496629347691e-05
-1.43163398195067e-05
-3.05727896529346e-05
-8.91387896342895e-06
-2.24610067879915e-05
-3.94954839612178e-05
2.52799008656077e-06
-2.85081085882274e-05
-3.84288933019579e-05
-2.54630264451598e-05
-2.51005284984461e-05
-1.35987845720297e-05
-3.45634928456305e-05
-1.38140288781755e-05
-1.97132827428808e-05
-1.26337054545133e-05
-1.74838974033225e-05
-1.46912520788832e-06
-2.3545188551931e-05
-1.29724485093356e-05
-1.96448151210044e-05
-2.99224305044112e-05
-1.79856831025309e-05
-2.66733013649983e-05
-3.58745937421088e-05
-1.44980182931367e-05
-4.51063677725151e-05
-2.87618143974172e-05
-2.21196927758936e-05
-3.71242318212734e-05
-4.21518109374701e-05
-3.53104148211184e-05
-1.35749301833596e-05
5.71292088795995e-06
-2.86987437227671e-05
-2.01551604857723e-05
-1.11829029243948e-05
-2.72791115162324e-05
-3.07911141248381e-05
-1.35646573211275e-05
-5.00535211097006e-06
-7.14030456258389e-07
-2.19583280528862e-05
-9.31236448194407e-07
-2.23026963899143e-05
-2.57811533350816e-05
-2.23075239730107e-05
-2.25801395112245e-05
-3.29454747171906e-05
-3.33913427292341e-05
-5.41680265607126e-05
-2.79098357670913e-05
-3.39659883481505e-05
-1.83263346823434e-05
-1.84067255756099e-05
-3.2320936717886e-05
-4.52466575708092e-06
-2.07827770860392e-05
-3.78643375282667e-05
-2.64891987432621e-05
-8.34556427561862e-06
-2.64547984006021e-05
3.26257447049246e-06
-4.42772057310159e-05
-3.96770153379263e-05
-3.40908576751588e-05
-7.98709464273019e-06
-9.87058432181697e-06
-4.659780008195e-05
-1.17309982876364e-05
-1.7651055620588e-05
-3.70885523660869e-05
-2.67230255146409e-06
-1.01317330240213e-05
-4.14060888164494e-05
-2.52683644235465e-05
-3.26650181076166e-05
-1.741874928479e-05
-1.53955697332304e-05
-9.86433819693887e-06
-4.23997167993681e-06
1.11881865759626e-05
-2.7580220201553e-05
-2.83001113983815e-05
-2.53533674290836e-05
-1.62099198528292e-05
-2.82168875619147e-05
-1.5202810774033e-05
-1.67766634261629e-05
-3.21549004976084e-05
-1.37739436578025e-05
-2.63143257490088e-05
-1.64826309461946e-05
3.0232609074213e-06
-1.16123091263638e-05
-3.73660604051277e-06
-1.4101097104375e-05
-3.26021597183892e-05
-1.80859790664011e-05
9.83810695321624e-06
-2.95300928951435e-05
-1.46606266782212e-05
-1.66923452889026e-05
1.41312925844107e-06
-1.46559721858848e-05
-1.04459821097768e-05
-3.32177927433032e-05
-2.29012772675671e-05
-2.99798079232333e-05
-8.90065954636149e-06
-2.93406788576963e-05
-3.64781452662428e-05
-2.71734397959738e-05
-4.23528969659258e-05
-2.29920667088242e-06
-1.55782912276313e-05
-3.17558025126675e-05
4.90811668694814e-06
-1.60926760821812e-05
-2.39777277604115e-05
-1.67415912223502e-05
-3.88555584624636e-05
-8.32162190858897e-06
-3.04934175490793e-05
-2.9252299155394e-05
-1.54347112150734e-05
-2.91148934138677e-05
-3.75263599643482e-05
-1.67672057910128e-05
-1.09532090758218e-05
-1.08112502034168e-05
-3.52460501775574e-06
-7.50618690571281e-06
-4.47695947977583e-06
-1.73843746885907e-05
-2.57637828072238e-05
-1.45539455594469e-06
-2.60646791661357e-05
-5.3619431112452e-05
-3.25384968854583e-05
-3.20064628024566e-05
-3.20668114337316e-05
-1.8775787750101e-05
-1.17577542240815e-05
-1.95902533955855e-05
-1.96609836846117e-06
4.61335859662098e-07
-3.53279079362104e-05
-3.0828849743659e-05
-3.73959863347813e-05
3.51085634638917e-08
-3.41373014702375e-05
-3.29983393336121e-05
-1.94739130955471e-05
-1.2265568455679e-05
-1.54877517723988e-05
6.06012308023329e-06
-4.16751397884015e-05
-6.3920416624617e-06
-1.33405093028453e-05
-2.24122859733284e-05
-1.47556211532811e-05
-1.98830996904304e-05
-3.19131659409247e-05
-3.0392568676039e-05
-3.70616267583509e-05
-2.4433480346759e-05
-2.24646054411646e-05
-1.65096426652151e-05
-2.25501340994434e-06
-1.39419095620462e-05
-3.58026317730991e-05
-2.19266215575035e-05
7.0309069992494e-06
-4.04269660412832e-05
-3.60332877029393e-05
-3.05164767982435e-05
-1.86124700565076e-05
-4.45031988880113e-05
-1.54348173153043e-05
-2.1473251322452e-05
-2.83125757885052e-05
-2.17579588891021e-05
-4.17860824982849e-05
-3.24698843696748e-05
-9.45127149929757e-06
-1.50158186123231e-05
-2.73364036416861e-06
-3.80328730150384e-05
-2.22738692885341e-05
-1.68098942544068e-05
1.61152849123235e-07
-1.05847767210877e-05
-3.36043114438044e-05
-4.56573228100948e-05
6.68182633402014e-06
-2.89225899416439e-05
-3.2074541419574e-05
-1.0223526371646e-05
-1.31179235281483e-05
-1.67970209105694e-05
-4.68868201714355e-06
-1.70133868655086e-05
-2.45842497533193e-05
-9.75448201118148e-06
-2.56911528762882e-05
-2.83876319682078e-06
-2.68532677810944e-05
-2.05332041599205e-05
-2.51151223278709e-05
-9.39371557248845e-06
-4.0584866964982e-05
-2.65538277704105e-05
-1.37710942204653e-05
-5.83630701204871e-06
-6.52492438907286e-06
-2.59522879123228e-05
-1.7614225773613e-05
-1.42131673355974e-05
-2.80299598447241e-05
-1.79129859383131e-05
-2.1150267247053e-05
-2.67236909652087e-05
-3.05169146674401e-07
-2.62979811937453e-05
-2.59921832415596e-05
-3.98347876011343e-06
-2.7971913985049e-05
-2.7037407028016e-05
6.93569732711375e-07
-2.15365643273599e-05
-1.59290070933681e-05
-2.16947626646488e-05
-2.10468812862969e-05
-1.69915364257991e-05
-2.05852067343999e-05
-2.08864854694627e-05
-2.65297685884902e-05
-1.37681306258354e-05
-3.54577828392964e-05
-1.61962898709712e-05
-1.84986395987042e-05
-1.76411107234272e-05
-3.44463072765058e-05
-1.49775387856358e-05
-3.02621785120233e-05
-2.47305175430739e-05
-3.80130427981225e-05
-2.74604893714523e-05
-3.57470790468084e-05
-1.52322532058586e-05
-1.66024917159795e-05
-1.3799273878169e-05
-3.93667175087974e-05
-1.86274749993106e-05
-1.98341753510672e-05
-2.19867922667584e-05
-2.36570060878318e-05
-2.34682771665207e-06
-1.64845204779074e-05
-1.24475622207667e-05
-3.74756390525374e-06
-2.61666360386166e-05
-2.15710785620061e-05
-1.9959954712973e-05
-3.02578658881757e-05
-6.8476132679527e-06
-3.09626905315186e-05
-1.45752502057262e-05
-2.73183694719839e-05
-1.27831874950286e-05
-9.42277427079659e-06
-2.58775155466095e-05
-1.95169237008013e-05
-1.61315873604649e-05
-2.32627843168673e-05
-2.83450758411583e-05
-2.21095619307028e-05
-2.66766611785827e-05
1.11101461514766e-05
-6.58027436861449e-06
-5.03666533430087e-05
-1.37036521815606e-05
-6.86295378586965e-06
-2.7529805938656e-05
-1.48481886911094e-05
-7.87590515843444e-06
-1.95471951710526e-05
-3.67063099960542e-05
-2.19902466469728e-05
-3.15611778143339e-05
-3.46534692359573e-05
-2.74425853796019e-05
-2.38375122163661e-05
-8.88768458583915e-06
-3.25002888953337e-05
-2.91938132570288e-05
-2.9334889943087e-05
-2.85123734215864e-05
-1.3707575380485e-05
-1.37125016818907e-05
-3.85880311116334e-05
-2.08850388276476e-05
-1.32290597146032e-05
-2.89097076206377e-05
-1.89018288742245e-05
-2.92373543791852e-05
-2.63262589943169e-05
-2.53601093617938e-05
-1.68839074765716e-05
-2.09518600714502e-05
-1.76185742598323e-05
-3.2397996479295e-05
-1.79220005969609e-05
-3.26646008508997e-05
-3.71045768791003e-05
-7.198284379321e-06
-3.37053506504749e-05
-2.38352169807856e-05
-2.7107851761785e-05
-2.2493777865049e-05
-2.89566875702906e-05
-2.98632056578959e-05
-1.47107090398976e-05
-3.32163563146577e-05
-5.74558629114656e-06
-1.12964245030963e-05
-3.12225361767521e-05
-1.03182317568963e-05
-9.01620127243652e-06
-3.02796550726228e-05
-2.78447036411327e-05
-3.55777661222576e-05
-2.1781867016505e-06
-2.73670670184023e-05
-8.57811190348208e-06
-1.59572022499318e-05
-3.38101478120886e-05
-2.24178278099861e-05
-1.33829699898908e-05
-2.99684977817084e-05
-2.0486533700164e-05
-2.15493114170429e-05
-3.83985513596315e-05
-1.74390849897712e-05
-2.67939890607985e-05
-1.65025786022187e-05
-2.79759794667628e-05
-1.30079492781483e-05
-3.2769817156865e-05
-2.10044616572069e-05
-1.76236902709508e-05
-2.11950229404243e-05
-2.82030410729573e-05
-2.66579174047226e-06
-2.19056384306751e-05
-1.96348243147003e-05
-2.84892893307921e-05
-2.78787682779335e-05
-7.0781831286852e-06
-3.06058132434656e-05
-6.13974468078341e-06
-1.83089142722115e-05
-3.50064513073346e-06
-9.00234348132905e-06
-2.90712087869091e-05
-2.15965116964177e-05
-2.5106030086593e-05
-2.92929150184915e-05
-2.03114841918578e-05
-1.46823439909399e-05
-1.90957981658151e-05
-1.29141718539491e-05
-2.76378333940208e-05
-3.19097074938854e-05
-3.03585392348628e-05
-1.66407790377999e-05
-4.67267975258141e-05
-6.70864090789933e-06
-3.68440095750376e-05
-3.48949195322744e-05
-1.25367390365314e-05
-2.95266844661567e-05
-4.29543074910379e-05
-6.07509122905604e-06
-1.96329519579969e-05
-3.30689835582443e-05
-2.07888500961796e-05
-1.55500494360589e-05
-2.5295369451839e-05
-2.09047319481993e-05
-3.39711425637433e-05
-2.44797276542805e-05
-2.54020507544455e-05
1.64004518690817e-06
-1.99526665101841e-05
-3.43478593992464e-05
-1.84892418321471e-05
-1.67191703028318e-05
-1.94390833124356e-05
-1.75709883957591e-05
-5.42021163095814e-06
-2.32747669300484e-05
-3.43399257438698e-05
-1.22961794963778e-05
-3.10161619689039e-05
-1.33644180859526e-05
-2.33783868234373e-05
-9.58530404272726e-06
-2.04634750549609e-06
-1.82894123278796e-05
-1.16606909973554e-05
-4.7057928789097e-05
-1.21413588026489e-05
-2.53395404658475e-05
-2.07814794949111e-05
-3.19616721387863e-05
-2.9750316652939e-05
-5.08723656976963e-06
-2.66911932209524e-05
-2.24726349400433e-05
-2.28456485717237e-05
-2.66352364456036e-05
-8.54887778798922e-06
-1.72037122728416e-05
-1.16438193566587e-05
-3.10786489191127e-05
-2.55172742769299e-05
-8.53176196347753e-06
-1.04711934215568e-05
-2.08646915898823e-05
-1.09842600542899e-05
-3.62128316978173e-06
-1.57613946755405e-05
-2.69704188147936e-05
-3.05913877377071e-05
-3.41412434921087e-05
-1.66692026180678e-05
-2.15139278789317e-05
-3.45184887146869e-05
-1.64565909000576e-05
-3.36386676710983e-05
-3.23200246498849e-05
-2.89317988067469e-05
-1.45237803019248e-05
-1.31891333405679e-05
-3.26821687899374e-05
-3.19613825570728e-05
-2.99502758366167e-05
-1.50614378377641e-05
-3.49838642021493e-05
-2.61187119074658e-05
-5.08503415952903e-06
-2.74244302554594e-05
-3.30250530748554e-05
-2.95401504476391e-05
-3.1865113366219e-05
-1.49493130965034e-05
-1.06290057863715e-05
-9.3208334535233e-06
-4.59024644289801e-05
-1.0944929652107e-05
-2.93236984886367e-05
-2.4400027887211e-05
-7.17212696150812e-06
-1.59257706379621e-05
-2.33809921065196e-05
-1.66230445641887e-05
-3.9272856488167e-05
-3.67423813474077e-06
-2.42683338419645e-05
-5.12772796884439e-07
-2.91549793756558e-05
-2.18779878612822e-05
-9.07385437110003e-06
-3.16233554588266e-06
-1.35659838895062e-05
-4.29515122302505e-05
-2.07702458305259e-05
9.20798541044779e-06
-1.81709760122896e-05
-3.72008289584893e-05
-5.22681359701022e-05
-1.57099934723715e-05
-1.82923594935447e-05
-2.95565036525315e-05
-1.50452824780559e-05
-1.59659289499183e-05
-2.56413244411918e-05
-6.26931943613769e-07
-3.84518826950666e-05
-1.99212001867403e-05
-3.53173927968715e-05
-2.67646694908226e-05
-2.47267536270703e-05
-1.76295295684048e-05
-2.76651929284436e-05
-3.26755431521297e-05
-1.66077745363224e-05
-2.97655785087894e-05
-3.3976536492632e-05
-1.39246234702912e-05
8.41523270081431e-07
-2.69463024438448e-05
-2.835224797674e-05
-1.53336905744503e-05
-2.2643337020696e-05
-1.50885318887509e-05
-8.60796417607913e-07
-2.80380319574753e-05
-1.59341323944542e-05
-5.02116177944769e-06
-1.60691621358271e-05
-3.42928279034967e-05
-7.04671375779966e-06
-9.66011236464237e-06
-1.82179221994325e-05
-8.75302179088995e-06
-2.26352755806809e-05
-9.75628879600472e-06
-2.80550157926911e-05
-1.3233756035642e-05
-1.97799195754963e-05
-7.67245661015559e-06
-1.19632752241644e-05
-3.79643776963098e-06
-2.2305922962359e-05
-4.27544382281503e-05
-1.60701153961679e-05
-2.17252456577767e-05
-1.76769724112924e-05
-1.27677729261223e-05
-2.77650000074885e-05
-1.92784667706523e-05
-4.29248840006691e-05
-2.20221188147257e-05
-2.71296961475097e-06
-1.88393946774172e-05
1.77750017331733e-05
-2.28847607918719e-05
6.54246039773263e-07
-5.98440444860728e-06
-5.51776472013156e-06
-1.47665700001646e-05
-4.09620157588159e-06
-3.20084244675743e-06
-2.57272374697292e-05
-1.5116253834249e-05
-3.90000018914394e-05
-1.13732326058612e-05
-1.2480164130166e-05
-4.57275562050255e-06
6.43156838112623e-06
-2.69935904031281e-05
-1.50411315265688e-05
-1.3360422063336e-05
-1.72731563628887e-05
4.29052554915112e-06
-9.39159926265679e-06
-3.5140818864595e-06
-1.26126462853861e-05
-3.11463158447684e-05
9.48304019969964e-07
-1.5263326674958e-05
-2.32306319802607e-05
-1.508019410542e-05
-1.60809880547517e-05
-2.14037991569255e-05
-1.4369695430783e-05
-1.15893667321093e-05
-3.62297232158233e-05
-1.41621057788035e-05
1.88636544621744e-06
-2.66665964496395e-06
-2.01321232877988e-05
-4.08257396583545e-05
-1.58913461421923e-05
-2.08991398330684e-05
-1.56184621151245e-05
-2.44620291562741e-05
-2.05312386263075e-05
-2.06931255686626e-05
-3.06740998724729e-05
-1.92633252672156e-05
-8.54714485380416e-06
-1.8162000500176e-05
-1.52223000622838e-05
-3.67176848936e-05
-3.31266979297532e-05
-1.74882613153163e-05
-1.16609619547796e-05
-3.90521814718709e-05
-2.43488685468506e-05
-1.13629675033851e-05
-3.00572146269867e-05
-2.35794772087682e-05
-9.14255253554732e-06
-2.15812105320172e-05
-2.11515129061884e-05
-1.75055435314018e-05
-3.1663903854937e-05
5.08410836874532e-06
-1.74613949251023e-05
-1.33594906006937e-05
-2.90441005007415e-05
-2.6783752520616e-05
-6.39902222173136e-06
-1.46125524299666e-05
-3.78663146150699e-05
-9.27323318911792e-06
-2.87786219976986e-05
-2.99510088907094e-05
-1.73827526245838e-05
-2.10247481856435e-05
5.69905798453431e-06
-3.85047654372649e-05
-2.97146880150882e-05
-2.59843325572625e-06
-2.61780630342575e-05
-3.97205930309282e-05
-2.34980984191303e-05
-2.51239699222041e-05
-2.15168270833926e-05
-2.92273200839535e-05
-5.82354245933641e-06
-3.96467574814227e-05
-3.34093191906237e-05
-3.66072483693455e-05
-7.27213937694735e-06
-3.12743353492853e-05
-2.81965280886055e-05
-3.83698678790998e-05
-1.43325247009377e-05
-1.78553806069863e-05
-1.46328256924404e-05
-1.36069899009419e-05
-9.30254152537578e-06
-1.59204187611751e-05
-2.66294193708357e-05
-1.83276820102839e-05
-3.04943181353702e-05
-5.98127915864657e-06
-5.15704728960256e-07
-4.4958686036165e-05
-2.17942871429906e-05
-3.57077550292751e-05
-4.03981281931034e-05
-2.3629112965262e-05
3.68011104029239e-06
-2.99144834808771e-05
-2.39480881600812e-05
5.90226057473267e-07
-6.21491750063728e-06
1.15161822573506e-05
-1.46128373992612e-05
-3.49191379403898e-05
-4.58406245571392e-05
-2.29908976662105e-05
3.28119401740987e-06
-2.9056467675534e-05
-2.36472174666579e-05
-1.22913342063397e-05
-2.20982692895874e-05
-1.40159865106288e-05
-2.50123974694145e-05
-9.02330312219956e-06
-1.78807450796566e-05
-3.3419683154496e-05
-5.03987115440938e-06
-5.07221550287647e-05
-2.03935578322476e-05
-1.61661009313662e-05
-1.05527269127718e-05
-3.33587242201477e-05
-1.26926898845361e-05
-1.74231144588752e-05
-2.68459456838301e-05
-2.71787338570856e-05
-2.90780983000903e-05
-2.52586078085076e-05
-3.03396152671392e-05
-3.3171333841181e-05
-3.57013690767631e-05
-2.37262568085672e-05
-1.47240753911727e-05
-2.99922221047996e-05
-1.78182784814798e-05
-1.38646116714395e-05
-1.44596936673527e-05
-2.08690930010733e-05
-3.82694586955835e-05
-2.67590803586819e-05
1.16400169401903e-06
-3.25264023179579e-05
-2.15309915593798e-05
-1.90248109998974e-05
-1.58484668086453e-06
-1.99178016514855e-05
-1.69200425351695e-05
-2.42204312168689e-05
-1.51047712129357e-05
6.66106356565596e-06
-1.48263403224244e-05
-2.19158630282764e-05
-2.29395100506643e-05
-7.94227052636088e-06
-2.03633715646533e-05
3.63118301718988e-06
-1.98139635641021e-05
-3.78745366659739e-05
-3.22309167719254e-05
1.74454505760473e-06
-2.35023405136914e-05
-1.56474022182398e-05
-9.26842704433642e-06
-1.72738389034396e-06
-2.26529949567307e-05
-2.81335921537233e-05
-3.01316435426247e-05
-2.73192118725414e-05
-2.98422980680132e-05
-1.45962331968452e-05
-2.33602047965507e-05
-1.91204312881736e-05
-2.10445159157183e-05
-1.87318975978404e-05
-6.69999688048988e-06
2.28021132784291e-06
-3.90870392486859e-05
-3.75480177381299e-05
-3.71763204192106e-05
-4.69408038811502e-05
-2.23372133562005e-05
-1.93622251337907e-06
-2.67226152259412e-05
-2.79415306020388e-05
-3.76317432368541e-05
-1.74890590223766e-05
6.89601288632378e-06
-1.9028314213431e-05
-2.43670492691283e-05
-6.56338367885452e-06
-2.51456761667189e-05
-1.62428699576698e-05
-2.89632194170081e-05
-2.34845224659001e-05
-1.8913380141672e-06
-5.62042168524781e-05
-3.7119757923092e-05
-3.15986746460817e-05
-5.85369691428878e-06
5.06947364793584e-06
-1.61052630287281e-05
-2.41226477862346e-05
-1.2242882224654e-05
-1.70561697720211e-05
-9.52079619555825e-06
-1.44022057720096e-05
-2.37283414302145e-05
-1.16798017222832e-05
-1.99746715816957e-05
-1.55075138698728e-05
-2.50243645496677e-05
-8.53529377562427e-06
-3.55660096004474e-05
-1.5875494512832e-05
-1.3225956126601e-05
-2.64532243314144e-05
-1.12392543389641e-05
-2.59682302057872e-05
-1.66712597505632e-05
-3.00908520025549e-05
-2.28735146918548e-05
-2.02186597605399e-05
-1.81647062354429e-05
-1.31153101616586e-05
-2.7880427903994e-05
-1.71425171573354e-05
-1.81289670670626e-05
-7.46132004324221e-06
-2.36036394779724e-05
-1.65995463893919e-05
-2.04141596772179e-05
-2.05895105268625e-05
-2.49932400843379e-05
-1.29302158835953e-05
-2.13796943477774e-05
-3.19084351355363e-05
-2.61369098979118e-05
-2.50233718273513e-05
-1.5924424635159e-05
-2.74890342955167e-05
-2.78397338163385e-05
-4.95841449494755e-05
-2.92446210096812e-05
-2.29979863878007e-05
-3.9530285146045e-05
-1.73625868860945e-05
-2.78814803824323e-05
-3.18917301792354e-05
-1.07568654756814e-05
-1.68220394358509e-05
-1.86851562639571e-05
-1.27866342090248e-05
-1.47638526114555e-05
-2.40061994953115e-05
-1.16082503616044e-05
-2.19943108336733e-05
-2.14935435568533e-05
-1.69796108875941e-05
-6.76632155400425e-06
-5.71800109992931e-06
-1.7157247280227e-05
3.31077093255819e-06
-3.73848654123674e-05
-3.03055035576362e-05
2.31972699678813e-06
-1.87462109109186e-05
-2.41523850969766e-05
-5.05529788528114e-06
-2.57174683438643e-05
-3.03813555867943e-05
-6.83936994816163e-06
-1.34845122629742e-05
-2.09256134350955e-05
-2.41218395374381e-05
-3.79996361334717e-05
-1.33255885058266e-05
-2.49170219222547e-05
-8.13348468706406e-06
-6.89358990435181e-06
-1.93985317329966e-05
-3.72219780062593e-05
2.75250457021586e-06
-8.86939512340252e-06
-6.54765420039456e-06
-2.01446744280185e-05
-3.64625216342307e-05
-2.42266638334822e-05
-3.71062463019742e-06
-1.7879764594947e-05
-2.02097900088632e-05
-3.86210881054899e-05
-2.77295708038877e-05
-2.86962584869711e-05
-1.5902259975573e-05
-4.52222734914786e-05
-1.84491858682604e-05
-2.17455894549908e-05
-5.43580637273719e-05
-1.65318983015977e-05
-3.51157017129471e-05
-1.76484565395466e-05
-1.8522343427763e-05
-7.53673311077108e-06
-3.4237268542116e-05
-4.34075263681972e-05
-1.9873816527846e-05
-1.42299341802844e-05
-2.47334486904107e-05
-2.7200288305783e-05
-2.33992843595992e-05
-3.159723098914e-05
-2.60488465870087e-05
-2.07068867389907e-05
-1.90825340464942e-05
-8.82231538552687e-06
-3.86447988350701e-05
-1.31824391481608e-05
-2.01789831553664e-05
-1.36950656825857e-05
-1.21470303968875e-05
-2.92274176405616e-05
-2.13864167616698e-05
-3.49295321459659e-05
-5.22880877560786e-06
-1.97779119961346e-05
-1.97640895331375e-06
-2.79599297435992e-05
-2.00578749667157e-05
-2.21499211960586e-05
-2.84528071750507e-06
-3.03329037818247e-05
1.06967024024862e-05
-1.85602419318378e-05
-2.02206075983572e-05
-3.89183431448275e-06
-3.0067408431193e-05
-1.85881506299706e-05
-8.72693780110649e-06
-2.19019386621034e-05
-3.30608372002723e-05
-3.30634605532483e-05
-2.63783332114193e-05
-3.65408869800078e-05
-2.54684174971127e-05
-3.64103547733469e-05
-2.16017298439702e-05
-4.08644684947446e-05
-6.46002734990216e-06
-6.24217335012358e-06
-2.09569366873625e-05
-2.32210252162331e-05
-1.32384064816343e-05
-3.07674889866821e-05
-1.73903122111646e-05
-7.47979623418249e-06
-1.77747530971338e-05
-2.63404257804248e-05
-8.98473599511366e-06
1.52351365588236e-06
-2.38112420232604e-05
-2.12941109016372e-05
2.52867435270335e-06
-2.57677097238713e-05
-3.42796475635398e-05
-2.51643773840195e-05
-3.05564250061444e-05
-3.69606076010192e-05
-1.38119383639242e-05
1.38066515812009e-05
-1.94631773781949e-05
-2.68199956022038e-05
-5.78179404251885e-06
-1.85647587130238e-05
-2.91601566795339e-05
-3.62934830710061e-05
8.90723310335876e-06
-1.18503770476372e-05
-1.7252281979729e-05
-1.59111072630766e-05
-2.38366077144665e-05
-5.50303889830844e-06
-2.98337206005067e-05
-3.13527435017474e-05
-3.30260647859247e-05
-1.58799595584701e-05
-2.27807711152254e-05
-1.8586565882764e-05
-2.70027244841899e-06
-3.15871497011949e-05
-1.8876957164984e-06
-6.35273762629109e-06
-2.28746336353687e-05
-2.26646376157774e-05
-6.91075399324904e-06
-1.01080781299064e-05
-1.84983663244949e-05
-5.61549370791132e-06
-2.55065840897089e-05
-1.12059124562029e-05
-1.46606243473639e-05
-2.06929410164073e-05
-2.71031799634965e-05
-2.12222676768496e-05
-3.56727078754022e-05
-2.60252446547232e-05
-3.7335654538306e-05
-2.47916225117291e-05
-3.38707114312443e-05
-8.23151484427751e-06
-7.91038263588284e-06
-3.16298585187674e-05
-6.77540958530453e-06
-6.41528393677668e-06
-4.26924207335128e-05
-1.18086841883448e-05
-3.7931041884628e-06
-7.59378109643256e-06
-2.31986713199393e-05
-1.51768938024037e-05
-1.60639663649772e-05
-1.4414798811859e-05
-2.64809832604684e-05
-2.08616904063761e-05
-1.73995627811925e-05
-1.60675078132634e-05
-2.04804292525509e-05
-2.5281900455195e-05
-3.47740909948173e-05
-2.42819955014252e-05
6.69039820085094e-06
-1.62625465471089e-05
-1.96916185347543e-05
-6.7181942892746e-06
-1.83101129350052e-05
-1.35336476626906e-05
-1.15345312340486e-05
-2.08012185981417e-05
-1.88032580912795e-05
-1.8710221343064e-05
-8.30763413605181e-06
-2.42360221367086e-05
-8.10943293421164e-06
-2.07221502333323e-05
-2.264879050397e-05
-2.73608241173742e-05
-2.20497805175388e-05
-3.08796749690414e-06
4.93714845273163e-06
-1.44678547002225e-05
-2.21794872993822e-05
-2.2877160898735e-05
-8.32413498444631e-06
-1.50078002986653e-05
-2.79223126309928e-05
-2.71643239734165e-05
-1.2954802704289e-05
-8.96284154209379e-06
-2.58587996763899e-05
-1.19605791671596e-05
-1.81653175036413e-05
-3.53686982057371e-06
-1.29988706445179e-05
-1.61106273593825e-05
-3.65088650250362e-05
-2.95229032121817e-06
-1.52342286064176e-05
-3.26355145716384e-05
-2.34099368639444e-05
-9.25680415000404e-06
-7.06120419528575e-06
-3.40203943951491e-05
-1.73531747372463e-05
-1.01527546624093e-05
-2.07526569270261e-05
-2.27839076617502e-05
-8.1233724698718e-06
-1.34850946114479e-05
-1.07675258999464e-05
-2.49587084158874e-05
-2.49023739169082e-06
-2.04493843241804e-05
-3.43080602735256e-05
-1.98515810950268e-05
4.58692462149295e-07
-1.7297174138178e-05
-2.8222167871839e-05
-2.95327672944083e-05
-1.87379328052123e-05
-4.53131124431019e-06
-3.96843007559675e-05
-2.34913428230641e-05
9.26637584098533e-06
-2.61287273601177e-05
-1.61893078951673e-05
-2.70702641786e-05
1.41404705872255e-05
-1.35459673904323e-05
-1.30898671272382e-05
-2.89548658255303e-05
-2.10031171299557e-05
-1.52614254538317e-05
-4.40384849923592e-05
-4.275418243733e-05
-2.13290744247367e-05
-2.77964976921283e-05
-7.46026563254187e-06
-2.09689119548587e-05
-2.0298792176733e-05
2.62093665904279e-06
-8.65481500079511e-06
-2.51936046231564e-05
-1.50936677538366e-05
-3.06336240335757e-05
-2.29327812613382e-05
-1.52555657546854e-05
-1.04988556836842e-05
-4.8581361303528e-05
-2.56566885601959e-05
-3.3221204339403e-05
-2.47956546188004e-05
-2.56529943458509e-05
-1.53272337364377e-05
-3.74363455921558e-05
-2.52476667693077e-05
-2.17021479004376e-05
-3.2616774205051e-05
-4.03011118813697e-06
-1.1770583799052e-05
6.21391820473822e-06
-2.15995351841563e-05
-2.71185808088934e-05
-2.61815262319713e-05
-8.76195662023208e-07
-3.42552078237099e-06
-2.51888757291135e-06
-1.4350174208865e-05
-2.20898208317326e-05
-2.34783914650637e-05
-4.09645551289485e-05
-2.22414536470068e-05
-7.34379984291488e-06
6.11930065196489e-06
-1.70431814010413e-05
-3.52134735764588e-06
-6.30976992796054e-06
-2.59541124164549e-05
-2.53130059334405e-05
-3.52552521099772e-05
-2.79465066708457e-05
-1.00351899957309e-05
-3.73582736835169e-05
-1.41951147469793e-05
-1.92915455445665e-05
-4.15792409745156e-05
-3.75775048865363e-05
-2.05000594770369e-05
-8.09004179074772e-06
-2.69305765229553e-06
-1.01552563591864e-05
-1.33912603262327e-05
-1.68314876657503e-05
-2.28127407294831e-05
-2.4367059841722e-05
-2.29321764195699e-05
-3.83297311301036e-06
-8.35756125264512e-06
-2.78855283137057e-05
-4.73887072471948e-06
-3.03475210393709e-05
-3.84285064885689e-05
-2.862670549261e-05
-2.66278003662919e-05
-1.80269656816759e-05
-3.83104626597444e-05
-8.18919398217554e-06
-2.81897189217027e-05
-2.83942079751422e-05
-3.0452673574014e-05
-2.67513882623196e-05
-3.16762095116416e-05
2.04971222163434e-06
-1.60689885359963e-05
-2.48978818171185e-05
-1.44297447351314e-05
-1.91000693419104e-05
-1.03991474244379e-05
-7.24531882225084e-07
-2.43609880359673e-05
-1.02501965575266e-05
-1.52841971818497e-05
-2.4948783411079e-05
-3.43077329039642e-05
-4.40489060421743e-05
-2.99354214348488e-05
-3.22165346729978e-05
-2.06165419310204e-05
-2.04455123536982e-05
-1.17524611431763e-05
-2.62608724465392e-05
-1.98534886787925e-05
-4.1550474911277e-05
-5.77420370800614e-06
-7.37632512001551e-06
-1.359217156166e-05
-2.4979469166848e-05
-2.57714858436272e-05
-2.57078361985529e-05
-8.28222555102063e-07
-1.68114639111171e-05
-2.44813587652831e-05
-1.76367548457491e-05
-2.58562599687138e-05
1.13822909811961e-05
-2.15761751401116e-05
-1.30755618022492e-05
-2.13234595983098e-05
-5.09862931409923e-06
-5.83190936475852e-06
-1.85375683888455e-05
-2.39217787491752e-05
-2.36327239291527e-05
-2.04679560128973e-05
-4.17562099926442e-06
-2.99416892063443e-05
-1.76514087696081e-05
-2.39649802290915e-05
-9.68782802461632e-06
-3.30885109939702e-05
-2.49040244403435e-05
-9.76974210422436e-06
-1.93440879027468e-05
-2.49697113515759e-05
-3.92388295406257e-05
-4.10441529046844e-05
-1.98768895172957e-05
-2.31196779168747e-05
-3.19070882187185e-05
-2.09261011666495e-05
-3.45743552083717e-05
-1.2028055250092e-05
-5.36136253310282e-06
-1.90419304384296e-06
-3.25051750357338e-05
-2.80145005073932e-05
-1.76057392885623e-05
-3.62732606268639e-05
-9.07024745644668e-06
-4.53028081933859e-05
-2.2852537013401e-05
-4.20890463239779e-05
-1.19368521935012e-05
-4.70402098641633e-06
-2.58319858025773e-05
-2.68682523463167e-05
-3.39429558431348e-05
-1.23597850112767e-05
9.89402664709447e-07
-1.81891346830965e-05
-1.81123623960945e-05
-1.23675420231586e-05
-3.50656480175283e-05
-3.7992137694186e-05
-2.48890457925392e-05
-1.79845185142987e-05
7.62282181853652e-07
-8.00110297142099e-06
-7.22398326702122e-06
-3.88367730608738e-05
-4.78528624917405e-06
-1.12862471844353e-05
-2.84402564755104e-06
-4.22174770340973e-05
-2.48668210830482e-05
-4.20133336647835e-05
-1.70039665092267e-05
-5.26074084117485e-05
-2.80846844418974e-05
-1.79311350317543e-05
-5.12988802788495e-06
-3.67639892800291e-05
-1.83304308397225e-05
-1.99912859439671e-05
-2.49509915304857e-05
-2.19827320508037e-05
-4.07745017111556e-05
-3.20191847892634e-05
-2.7272776168513e-05
-4.51256492837326e-05
-2.72202941698977e-05
-2.50743722574981e-05
-1.95009391380878e-05
-1.13305566833466e-05
-2.10523339021525e-05
-1.66921056304898e-05
-9.1865965228153e-06
-3.97936124180002e-05
-4.47989987591822e-05
-2.41857320993837e-05
-1.62855431223547e-05
-2.7585957281944e-05
-8.80644267043447e-06
5.91859527705184e-06
-3.61063367109693e-05
4.86754279359358e-10
-3.68645642714912e-05
-2.01845949097203e-05
-8.01217810487842e-06
-6.40961090650167e-06
-2.10509238590146e-05
-2.9418401962227e-05
-4.77929326981695e-05
-4.12625832647354e-05
-1.72628823381455e-06
-1.46315044353853e-05
-1.55433050673113e-05
-4.89390005596916e-05
-8.50424408903462e-06
-5.88566163090962e-06
-1.57586361269392e-05
-6.35538373182825e-06
-1.10427905188399e-05
-4.85099808059197e-05
3.09440148818378e-06
-1.15882625515587e-05
-1.68626110806721e-05
-1.43416712611359e-05
-1.94111882837536e-05
-2.16118383583474e-05
-2.79280689145033e-05
-4.11282878662957e-05
-2.10561958665539e-05
-2.95111327516664e-05
-1.76626751098458e-05
-1.59330374164418e-05
-1.04937319229695e-05
-1.8665545567661e-05
-2.77824429085134e-05
-3.3068984694685e-05
-2.43218602805778e-05
-3.39854983897951e-05
-1.80069527104829e-05
-3.96900145389391e-05
-3.53220042897972e-05
-1.31100472559469e-05
-1.82817229960798e-05
-1.68918960699337e-05
-3.13064550325282e-05
-2.12947722316821e-05
-2.10908098133497e-06
-1.95707185518497e-05
-5.98306866995331e-06
-3.47729912576513e-05
-2.25860936608017e-05
-6.15828286431103e-06
-2.33976332823859e-05
-2.75111909979374e-05
-2.52850725300794e-05
-2.91998309910411e-05
-2.7370049715904e-05
-9.05875451801633e-06
-2.20040132083928e-05
-1.02606397595488e-05
1.80434657402198e-06
6.00232599469919e-07
-2.06091253982123e-05
-1.60240051876755e-05
-1.78339681595425e-05
-2.60968510647775e-05
-5.72622276735437e-06
-2.29605557532593e-05
-1.44245059302849e-05
-1.26078907723296e-05
-1.91540918172684e-05
-1.43795446399654e-05
-1.91902730879877e-05
-2.56042080880926e-05
-3.10992611619671e-05
-3.33252973922353e-05
-3.25381486615997e-05
-2.81654155836227e-05
-2.73228493369389e-05
-1.64837684697756e-05
-1.61795433059523e-05
-6.97442085143651e-06
-1.97454270644302e-05
-2.84513161708144e-05
-1.83181442029548e-05
-4.97587215984902e-08
-5.35584768935183e-06
-7.9700714861117e-06
7.17655187368308e-06
-1.53817157221695e-06
-5.57179321290748e-06
4.69906800664026e-06
-1.68298763751576e-05
-2.91652164185613e-05
-8.58215537547333e-06
-1.98893630424295e-05
-2.25310679593443e-05
-3.06930189212175e-05
-1.03036858955378e-05
-2.61114153378304e-05
-2.47748374415962e-05
-1.90272459014979e-05
-1.96532488697085e-05
-1.72288214794583e-05
-3.51245336178403e-05
-1.06895595360445e-05
-2.2519448598197e-05
-1.17047863892759e-05
-1.94146487632468e-05
-1.11113243446153e-06
-2.3399659340498e-05
-8.218196544685e-06
-2.62250479973396e-05
-4.46947792232337e-05
-1.90447996353013e-05
-7.72285131526108e-06
-3.47752203671486e-05
-2.38744766850372e-05
-3.71813665260551e-05
-2.37319191115316e-05
-4.09932736530538e-06
-2.13163487276379e-05
-2.87356590587004e-05
-2.68466716741783e-05
-2.15058991137063e-05
-1.46541901559585e-05
1.59973134705641e-06
-8.05285207588777e-06
-2.26403306131377e-05
-1.50774427000096e-05
-4.74862776362933e-06
-2.21160112954083e-05
-1.20481665113473e-05
-2.91136310330019e-05
-1.22924140208632e-05
-1.51412168951946e-05
-2.80503681307522e-05
-1.56108560122017e-05
-6.04171724524514e-05
-2.31218592684761e-05
-2.95110573846497e-05
-4.10394140818912e-05
-3.78043205414593e-05
-2.70402777494679e-05
3.11934073116619e-06
-1.25020688570435e-05
-7.19306923495664e-06
-2.68450153917394e-05
-1.39677502740119e-05
-2.95987766708108e-05
-8.57979155071234e-06
-2.88747400786811e-05
-2.58864588877848e-05
1.75790037134489e-06
-1.28909330066527e-05
-2.09437008925902e-05
-2.183809527791e-05
-4.66989471864838e-06
-1.15280548468826e-05
-2.36596138035482e-05
-2.07891735298369e-05
-4.20150223743701e-05
-2.76204086640842e-05
-4.45574497716517e-05
-2.02530537128622e-05
-6.8110862284961e-06
-2.41361509692842e-05
-1.52820555676757e-05
-2.55130826255519e-05
-2.30651912251021e-05
-8.69270269802568e-06
4.60477058388144e-06
-3.11636075852746e-05
-2.75626879440889e-05
-3.05488284431069e-05
-2.977689235787e-05
-1.54982542999467e-05
-3.95153125641854e-05
-2.33485987557065e-05
-2.80425551291592e-05
-1.56686119634211e-05
-1.85267361368387e-05
-2.98188005672582e-05
-6.58423251866577e-06
-2.26136688197964e-05
-2.20022946055188e-05
-8.12258606819946e-06
-4.09452472366386e-05
-2.75960902117288e-05
-3.61330459684804e-05
-4.29658980520813e-05
-1.01124917051838e-05
-4.00874035982356e-05
-9.08760136636522e-06
-1.9128339582289e-05
-3.9290801447355e-05
-7.28187082502474e-06
-1.51163567461263e-05
-2.91006437319987e-05
-1.01912210346225e-05
-7.33018255570445e-06
-3.26137052478963e-05
-3.73838087571291e-05
-6.09148367696818e-06
-1.68854788121089e-05
-4.19141074249074e-05
-1.12985292272943e-05
-2.47024322255833e-05
-2.08952658095009e-05
-1.26212175310094e-05
-5.07733884724217e-06
-2.68678924340113e-05
-1.52593013989804e-05
-3.21236632366431e-05
-9.01019262638831e-06
6.09035989775442e-06
-2.55452106840622e-06
-1.70285989730103e-05
-2.13409857906518e-05
-2.15773115267568e-05
-3.68249661475423e-05
-3.75235499742967e-05
-2.05155043281524e-05
-2.48895305016726e-05
-2.93118162823457e-05
-2.59653837664256e-05
-2.61710395444847e-05
-7.32235480288717e-06
-1.26077245994693e-05
-3.84462174159008e-05
-1.71487212676168e-05
-1.41566813492723e-05
-1.98365367957023e-05
-2.83108283580466e-06
-4.55885274066847e-05
-4.76614246398199e-06
-2.92349931562148e-05
-5.37375879702552e-06
-7.38381312152228e-06
-1.43502075775307e-05
-1.07951700987134e-05
-2.70754074086524e-05
-3.30672353572985e-05
-1.6401930358054e-05
-2.36590495441927e-05
-4.23126831013016e-05
-5.79279226741725e-06
-8.44637787432435e-06
-4.0610191208757e-06
-2.14727353082955e-05
-2.29865539820218e-05
-2.10082644773065e-05
-2.07188979710416e-05
-1.08761522727952e-05
-1.66505910865941e-05
-3.47326647786329e-05
-6.90392423887628e-06
4.68449067777597e-06
-2.64356141278223e-05
-2.54978577678745e-05
-1.52836985021266e-05
-1.2997201368814e-05
-2.48104556518758e-05
-2.38542168182289e-05
-1.60038249930353e-05
-1.47145587451459e-05
-4.39228953112697e-06
-3.37246336689439e-05
-1.64757990205723e-05
-2.85580038831052e-05
-2.70234377876016e-05
-9.43944712725399e-06
-8.21348691755864e-06
-2.83221307336615e-05
-8.07202986674102e-06
-1.42787433710518e-05
-4.50554473631844e-05
-1.48553176894312e-05
-8.8839889896255e-06
-1.47888311570651e-05
-1.66335893871838e-05
-2.38229909796066e-05
-1.60368961107518e-05
-2.64943071615084e-05
-4.2325931616899e-05
-3.53259879212915e-05
-1.08576204837218e-05
-1.03908515875505e-06
-2.2747962713719e-05
1.93468509812508e-05
-1.98806713790763e-05
-3.08713954971682e-05
-2.61958855082042e-05
-1.57887395697224e-05
-6.88325526663083e-06
-2.24427239801566e-05
-3.32453747570125e-05
-2.35066343409049e-05
-2.96936736610618e-05
-1.48718151650347e-05
-2.94274148072237e-05
-3.97587177302572e-05
-6.78982159429435e-06
-2.72359233529514e-05
-2.06384276174133e-05
-9.65297654857667e-06
-2.73589847711759e-05
-1.97464421733837e-05
-3.1650349230583e-05
-2.28804983038303e-05
-5.33067244106511e-06
-2.01448887481267e-06
-3.39938216409128e-06
-6.9173123755677e-06
-2.60248590381438e-05
-1.76320817132948e-05
-4.03383574169943e-05
-2.38045185823239e-05
-5.84207764565959e-06
-2.76442317426154e-06
-2.85062659165075e-05
-9.90018176695179e-06
-2.19025055507404e-05
-2.57028864238465e-05
-2.21730088936613e-05
-2.645360630102e-05
-1.73553518863961e-05
-2.07085197104911e-05
-5.59116775682222e-06
-1.44088563326057e-05
-1.77444782007948e-05
-1.98301858665568e-05
-2.28538861868798e-05
-2.00510917368075e-05
-1.27849174606802e-05
1.25876755578094e-05
-2.70179709471523e-05
3.44646720655937e-06
-1.033683469313e-05
-6.9037320956767e-06
-1.80096505902137e-05
-2.06919777316675e-05
-2.17010252063485e-05
-3.84088359532822e-06
-2.43841986904655e-05
-8.46577860243205e-06
-2.21225488225515e-05
-3.46251981439404e-05
-1.98506659788681e-05
-1.97307817510009e-05
-2.69486387744637e-06
-1.93634420130223e-05
-3.73528722711307e-05
-8.61276446034968e-06
-2.37615521131373e-05
-9.48467746343797e-06
-2.52169274049779e-05
-3.19693167186031e-05
-2.58358434065991e-05
-2.85504544274372e-05
-2.80191450492244e-05
-2.12001123763826e-07
5.00286418456036e-06
-3.30386530421072e-05
-1.43284693171196e-05
-9.88602192096902e-06
-4.48881909269007e-05
-2.26224406857666e-05
-1.18929908611523e-05
-4.63008077351546e-05
-5.1018285637636e-06
-2.20695163836348e-06
-2.25130270486166e-05
-4.45534058242874e-08
-3.09076902045974e-05
-1.58658729471491e-05
-7.55995742520275e-06
-7.50929119161223e-06
-1.767181680336e-05
-2.22973832083078e-05
-2.83492541121691e-05
-2.97160237676998e-05
-1.62419169678696e-05
-1.28187322046389e-05
-2.72666639451283e-05
-1.2917206662955e-05
-3.67978689004259e-05
-2.5752504748839e-05
-5.03142522172013e-05
-2.09278184095973e-05
-2.72016010815375e-05
-1.85800570805901e-06
4.4201446427128e-06
-2.29552994624305e-05
-2.26590003617443e-05
-2.05443962976136e-05
-1.91846109560679e-05
-2.68541051105769e-06
-2.4363637504406e-05
3.10063441040274e-06
-1.3788614581042e-05
-2.71903326194368e-05
-2.62276007164475e-05
-9.83656775941513e-06
-1.90066988940481e-06
-3.49126102372694e-05
-2.79024769487783e-05
-3.84454331804511e-05
-2.22362501293993e-05
-1.21496157707753e-05
-2.21959560322705e-05
-5.69088927047632e-06
-1.5342682446447e-05
-1.50822289798882e-05
-2.16971505280507e-05
-1.62453340267158e-05
-1.20490321428187e-05
-2.3209242107488e-05
-1.34509057914275e-05
-4.24941210270182e-05
-2.31622926824508e-05
1.2491569861132e-05
-5.00292688056952e-06
-3.63642594231418e-05
-3.42692594718835e-05
-3.4587016094198e-05
-2.75634527573132e-05
-1.31327152779466e-05
-8.10363050543514e-06
-8.68133849863205e-06
-4.16106366440227e-05
-7.39055001473448e-06
-1.73627535605431e-05
-3.71706253872837e-05
-1.14950421046237e-05
-3.52622154713486e-05
-4.34630124271822e-07
-2.86862479797661e-05
-1.9483468560723e-05
-1.57160813740651e-05
-1.91039278809662e-05
-1.50621657498064e-05
-2.32585033092267e-05
-1.57042090508765e-05
-2.63544962955273e-05
-1.95006264651967e-05
-2.45574229886672e-05
-1.55653710524042e-05
-1.63407881736379e-05
-1.737377712578e-05
-1.01437094123671e-05
-3.71698757028494e-05
-4.22128948140255e-05
-2.78509682506789e-05
-2.38716470142346e-05
-3.01394606540854e-05
-3.51727556611895e-05
-3.3391488326885e-05
-3.93181506175674e-05
-1.7009558353092e-05
-3.27896335502677e-05
-1.60505285819819e-05
-1.37806290089821e-05
-1.72019745375866e-05
-1.72442469469214e-05
-1.40199228543627e-05
-4.21103492040709e-05
-1.1685720425255e-05
-7.08744491980805e-06
-3.67522634158641e-05
-3.32998960795369e-05
8.43314067134571e-06
-2.88783368866804e-05
-2.27442377620629e-05
-2.72125481987349e-05
-3.4125296994625e-05
-2.86465540925945e-05
-1.46857815009764e-05
-4.35564193604764e-05
-2.43945094345387e-05
-4.18815268179308e-05
-1.73338472320218e-05
-2.79405745197036e-05
-9.60318568635923e-06
-9.18393258920639e-06
-2.05475297571978e-05
-2.28344010826794e-05
-2.64846847333861e-05
-2.30975980686001e-05
-1.92937212479287e-05
-2.39300800382001e-06
-2.25944878739706e-05
-1.85014405636959e-05
-7.26879761814078e-06
-3.82781468389142e-05
-3.91311241008422e-05
-2.49893278312249e-05
-1.46169221488389e-05
-3.34079999957546e-05
-1.48235944547802e-05
-3.02228179263675e-05
-2.34930118242562e-05
-1.79495422294376e-05
-1.59711002708387e-05
-1.34818854998289e-05
-2.34028562823953e-05
-2.51512383188372e-05
-2.24529345655855e-05
-1.03561200541922e-05
-3.65102696608053e-06
-2.73123445786865e-05
-1.53464480197967e-05
-1.12198436698489e-05
-7.06612318226155e-06
-3.5514380649925e-06
-3.35789875581132e-05
-2.37519795815728e-05
-2.95543678485511e-05
-4.00354865406119e-06
-3.50553843157398e-06
-1.15820594714567e-05
-3.59574570271111e-05
-8.435309584928e-06
-3.19102372197231e-06
-1.84547334609263e-05
-3.40631344252666e-05
-2.29713667199123e-06
-7.70965959970006e-06
-5.89006316870402e-06
-5.76265842846964e-06
-3.96053096583604e-05
-2.20087818124612e-05
-1.83988062657232e-05
-2.55967387496276e-05
-1.27073132222716e-05
-8.54443781288883e-06
-3.21281186239704e-05
-2.01962539974455e-05
-1.62174520418151e-05
-3.13025918158872e-05
3.8372542624893e-06
-1.7569701337449e-05
9.72122403779455e-07
-1.18050333510409e-05
-1.23989438477602e-05
-5.21747564466771e-06
-9.18225631935903e-06
-2.49440011481356e-05
-3.32342471699111e-05
-2.78829724391194e-06
-1.26756712009023e-05
-2.26623002270435e-05
-9.33883132545111e-06
-3.24339993813174e-05
-1.1313056370165e-05
-1.06657915982289e-05
-2.81814438030073e-05
-2.99507082541713e-05
-3.68091335540756e-05
-2.29178896442854e-05
-2.21132436923275e-05
-3.62781076894125e-06
-1.24861629023626e-05
-8.85690765532002e-06
-2.5165574619829e-05
-1.36818728531551e-05
-1.59378379770178e-05
-2.93925588611929e-05
-2.8729363411636e-05
-1.54870441473179e-05
-2.39619831531994e-05
-5.71323048096676e-06
-3.4811105049921e-05
-2.09309188897379e-05
-6.99367526606965e-07
-1.10703169888631e-05
-3.50936412274672e-05
6.8403740649593e-06
-3.54286225614351e-05
-2.65372384535479e-05
-1.97652870226076e-05
-2.73093874781822e-05
-1.52757828019996e-05
-2.79112182530556e-05
-1.85556102196857e-05
-3.41653122338301e-05
-3.31965378350996e-05
-8.5831648122852e-06
-1.3985174416368e-05
-2.43508919477386e-05
-1.92307001164383e-05
-2.54149632344735e-05
-2.0902406793738e-05
-1.49978746107255e-05
-1.63827754736757e-05
-1.29616628027847e-05
-2.96852940287943e-05
-4.51510297941801e-05
-9.61042835774455e-06
8.17538206073569e-09
-4.20051111904457e-05
-3.51350563840944e-05
-3.91851918633902e-05
-3.74769817418014e-05
-3.77943511771572e-05
-2.27788023300766e-05
-1.56214842978189e-05
-3.45959330227723e-05
-1.99307337452375e-06
-1.29648880557789e-05
-3.07654897166448e-05
-3.50006369926442e-06
-1.70782539801768e-05
-3.27827534297582e-05
-1.45500914448691e-05
-2.27055143461543e-05
-2.19948158159675e-05
-6.44164433695429e-07
-4.64251686782496e-06
-2.05121817058614e-05
-1.36480384942227e-05
-1.03890969733091e-06
-2.99013178336379e-05
-1.16805718839073e-05
-1.73133367622975e-05
-1.41230211408205e-05
-3.21140961199329e-05
-1.25582610454021e-05
-1.69121668079128e-05
-2.26296008758789e-05
1.88824864797237e-06
-1.19675316345129e-05
-1.08546593241642e-05
1.93717267652939e-07
-1.55632992639412e-06
-2.48308448548312e-05
-2.17717260874188e-05
-1.41243262682667e-05
-9.59096769293271e-06
-1.04502168240826e-05
-7.87967049291201e-06
-7.92508676210104e-06
-1.38959859061445e-05
-3.1928806252202e-05
-4.9672629072574e-06
-1.64952554949894e-05
-2.25129470157408e-05
8.5453217770237e-06
-2.00163273907371e-05
-2.81099108747959e-05
-2.93926561978338e-05
-2.77564689004889e-05
-2.0354941632089e-05
-1.11506384149664e-05
-2.15406938365152e-05
4.5950431552584e-07
-2.11781974023856e-05
-2.10183909263993e-05
-5.35431544387504e-06
-1.69802864022564e-05
-2.39181535638795e-05
-2.21764040822611e-05
-3.26365991115126e-05
-1.30808811794977e-05
-2.81207677500496e-06
-2.16678103498917e-05
-4.52012778356648e-05
-3.94982434181233e-05
-1.21064805940721e-05
-2.41749559036183e-05
-2.11088336263638e-05
-7.66438804253228e-06
-4.0216192409928e-05
-2.18515274547912e-05
-2.41877189095158e-06
2.0308251684606e-05
-1.67018999686948e-05
-1.13133950492454e-05
-2.3285819411201e-05
7.10978915226319e-06
-2.20832459337176e-05
-2.26791461453908e-05
-1.693404717282e-06
-2.71720962238124e-05
-2.59169943660092e-05
-3.47172413305389e-05
-2.13163339543491e-05
-1.13783360530141e-05
-2.89886419832315e-05
-6.60682727506299e-06
-1.62088201837774e-05
-1.48383397767769e-05
-2.09665040837644e-05
-1.75524900144275e-05
-2.67843524680762e-05
-2.57752493677673e-05
-3.49659458367529e-05
-1.69478998752252e-05
-6.39643963587306e-06
-8.12667580241201e-06
-2.5945591710694e-05
-3.62528844204073e-05
-4.40611344685267e-06
-1.15901006914935e-05
-8.14199296153825e-06
-1.90948312600706e-05
-6.36297564395875e-06
-3.41706712930883e-05
-3.5720921572079e-05
7.02158847821571e-06
-1.46713133079327e-05
-2.64125927270776e-05
-4.4596026426928e-05
-3.320750631266e-05
-2.77969605214782e-06
-2.07579748950564e-05
-2.21374737188067e-05
-1.15356983758226e-05
-2.21702082245708e-05
-2.60763418256006e-05
-1.85724390400129e-05
-2.26195245767632e-05
-1.08337410121736e-05
-2.35491452760431e-05
-1.13290926251049e-05
-1.80688615879691e-05
-3.45883090405464e-05
-2.23352313478788e-05
-3.58541677157134e-06
-3.99024707112566e-05
-2.7590677939871e-05
-2.32475181089344e-05
-2.47462092119811e-05
-2.62095236608105e-05
-1.57806892509663e-05
1.58313266790839e-05
-3.15317015752141e-05
1.44647193678581e-06
-1.05204009897224e-05
-2.23539375648672e-06
-4.4472308542464e-05
-1.27622781962675e-05
-4.18336802681625e-08
-7.35435588119196e-06
-3.26284265645538e-05
-1.14525882107888e-05
-3.46888267957353e-05
-1.99720241101998e-05
-3.87046361731371e-06
-4.55320849111586e-06
-2.16487208543724e-05
-2.11311402270541e-05
-2.91498199082299e-05
-1.27396416848617e-05
-1.78719172981664e-05
-2.57364146037013e-05
-5.52028596263318e-05
-2.16061451768074e-05
-6.80489048712799e-06
1.00966096787651e-06
-9.26701282314791e-06
-7.11436493405119e-06
4.24296823203339e-06
-2.83001287130505e-05
-2.93446006479118e-05
-1.67352201210662e-05
-1.54940380629691e-05
-2.54244871351392e-05
-1.70362619339959e-05
-2.65376999780469e-05
-2.36445473586211e-05
-2.96373456726263e-05
-8.71183095692551e-06
-3.75170744682228e-06
-2.74834096677695e-05
-3.68485885479799e-05
-3.15070543622198e-05
-2.55175241834533e-05
-3.44643796048321e-05
-2.09138397379672e-05
2.1821586057012e-06
-2.92625292677739e-05
-7.13616610808981e-06
3.12658471620834e-06
-1.04466535766916e-05
-5.70327328003761e-06
-1.25170157905747e-05
-1.75731023843183e-05
-1.27866593853992e-05
-1.97336287134106e-05
-3.52883894283916e-05
-9.46763989875241e-06
-2.58305311056904e-05
-1.47411995908833e-05
-1.97633922758662e-05
-1.41623079186507e-06
-1.06194561720183e-05
6.12182644965027e-06
-9.43080332822182e-06
-1.57289682450767e-05
-1.13377728848037e-05
-9.31114629779515e-06
-2.12464122779909e-05
-1.8456219468826e-05
-3.61704739208781e-06
-4.19074493325613e-05
-5.20256547529286e-06
-2.14482713715696e-05
-1.24920158089561e-05
-2.46383977999829e-05
-1.09286297274863e-05
-1.19859685495548e-05
-6.50501748884231e-06
-1.34815187558727e-05
-2.5306785261795e-05
-1.07596317795913e-05
-6.12498851813359e-06
-2.74942135667329e-05
-1.78008427342151e-05
-2.05447857369292e-05
-1.96352447006337e-05
4.95290188428482e-06
-2.66424902165708e-05
-1.59667737775275e-05
-2.91869045283093e-05
-2.12622733684946e-05
-2.28345556342831e-05
-3.06919632106858e-05
-3.17038747791879e-05
-8.2466250972738e-07
-1.46795224012245e-05
-1.72688716705246e-05
-1.96915728238125e-05
-2.32003454470126e-05
-3.80432281704835e-05
-2.99585279601036e-05
-4.30687257514657e-05
-2.2250611421811e-05
-2.39304555312154e-05
-5.41959606417279e-06
-2.77230054473848e-05
-3.08970069960801e-05
-2.48096398821295e-05
-3.4462811225111e-05
-2.3542784047106e-05
-2.14155453482896e-05
-2.06632751136212e-05
-1.13377325297184e-05
-3.13573071096791e-05
-3.74546861371644e-05
-1.86514600083514e-05
-2.03067200469079e-05
-1.77316617428458e-05
-1.87799472425716e-05
-1.91977295374923e-05
-1.76902843336041e-05
-2.73965971661641e-05
-2.24858438692768e-05
-3.12578169675566e-05
-8.40705448639815e-07
-2.41506378455586e-05
-4.26120663502625e-06
-7.81396979552341e-07
-2.57773723623397e-05
-3.45106036997348e-05
-2.76027312594866e-05
-2.83496685244601e-05
-2.76688237591642e-05
-2.0134061200351e-05
-2.70363751839534e-05
-3.522740685456e-05
-2.55768425682192e-05
-4.10786902497037e-05
-3.44708501068024e-05
-2.08044116134265e-05
-4.96950276738506e-06
-3.82400876964337e-05
-2.63384990758245e-06
-2.60706234034436e-05
-2.57156512210864e-05
-2.95357312730593e-05
-1.65615928800163e-05
-1.80325915996284e-05
-3.72267953239721e-06
-4.17438535923345e-05
-3.88745155734218e-05
-3.94095330092134e-06
-2.59393027087851e-05
-1.38549867544982e-05
-1.90014867786449e-05
-2.24207023599616e-05
-2.03625490246339e-05
-1.44848701455943e-05
-1.60782878214466e-05
-1.96561413899089e-05
-4.38958336896288e-05
-2.71149011959892e-05
-2.37176402178025e-05
-2.47865900859908e-05
-1.89841175513137e-05
-2.98426225246264e-05
-4.52580534171775e-05
-2.60878401806599e-05
-1.47001117093537e-05
-3.61474740803507e-05
-2.87487875987094e-05
-4.30981993818052e-05
-9.62971227724324e-06
-2.93771241349545e-05
-3.09457851722066e-05
-1.88529201079861e-05
-2.3147991511526e-05
-1.4655243184353e-05
-2.50148475915184e-05
-2.42340704305301e-05
-1.74390380339718e-05
-2.96049144074633e-05
-2.13196856974848e-05
-8.33280244024058e-06
-2.32645440144706e-05
-2.46349918904758e-05
-2.39795307079927e-05
-7.37086923399421e-06
-4.2047017400192e-05
-8.83889713615186e-06
-1.5050503897981e-05
-1.66375508541358e-05
-2.52800283562317e-05
-1.5801636042557e-06
-1.8312558699197e-05
-2.5012129904986e-05
-2.1155310799585e-05
-1.17160442700063e-05
-2.53858972914626e-05
-4.37474108977857e-05
-9.62805155701972e-06
-1.1180118510366e-05
-3.0613607956264e-05
-2.2874099574253e-05
-1.55881082033137e-05
-7.50191986045027e-06
-2.89575846572273e-05
-1.61711072908651e-05
-3.65078479230761e-06
-1.69686372578712e-05
-2.22205080400759e-05
-1.47916060880889e-05
-4.79958803098348e-07
-1.71275790854694e-05
-1.07097903789168e-05
-2.34761468039379e-05
-2.25401487685782e-05
-2.45359711908298e-05
-2.99282267179894e-05
-6.14496457865373e-06
-3.08431211822261e-05
-4.00604560524083e-05
-2.21272712619565e-05
-2.28050830403026e-05
-3.19901939517526e-05
4.979413642188e-07
-2.7053539352699e-05
-2.60834776721892e-05
-2.44889023797445e-05
-4.65669673596575e-05
-2.83500196418918e-05
-1.40339688153012e-05
-1.9392621043691e-05
-2.39957328602543e-05
-1.73150659575588e-05
-3.94369469319343e-05
-1.83376950398782e-05
-1.81209140331449e-05
-1.85746969951412e-05
-1.89441177047861e-05
-1.82720747341562e-05
-1.96211286223638e-05
1.98979842521152e-06
-1.62470354616585e-05
-5.68674513716416e-06
-2.86726952659139e-05
-3.82367124278313e-05
-3.00834376431162e-05
-2.45198888235618e-05
-1.81592121639487e-05
-4.02972766555175e-05
-2.52572192386378e-05
-2.98155948949404e-05
-3.92233980120526e-05
-4.77404981344685e-06
-2.95747062775484e-05
-2.82162076903722e-06
-3.00740008000186e-05
-9.53561409785887e-06
-1.41820390097054e-05
-4.51734052923126e-05
-4.2677523596951e-05
-2.8492421376097e-05
-1.88489093115715e-05
-1.36371910392179e-05
-1.58492734855346e-05
-1.92555624990901e-05
-7.93125713450073e-06
9.82018975054041e-06
-2.63242886931174e-05
-1.95203488144461e-05
-2.246857433387e-05
-1.78148156146327e-05
-2.34242632525736e-05
-1.84663510965445e-05
7.62568361723998e-06
-3.75481446331643e-05
-1.84326803316796e-05
-2.62249050406446e-05
-1.41794799864022e-05
-1.26323528376569e-05
-3.75249151142301e-05
-3.97625483934215e-05
-8.7366134909601e-06
-3.36888014266679e-05
-1.68008256231546e-05
-1.15292368999099e-05
-2.35591004844417e-05
-7.27730548153814e-06
2.80769170757395e-07
-1.19439290065931e-05
-5.15734262061737e-06
-3.29551840845975e-05
-2.39326796186593e-05
-2.22124147608514e-05
-3.34187130245931e-06
-3.33062761546202e-05
-2.01442310478531e-05
-7.77846681585118e-06
-2.10926207418466e-05
4.33622991238577e-06
-2.69626856976968e-05
-2.49094437945769e-05
-3.59164580239335e-05
1.07324180617772e-05
-4.00413770126197e-05
-2.3657214377953e-05
-2.48335900272116e-05
-2.53516289706356e-05
-1.28258435795929e-05
-6.37654723877303e-06
-1.4940736843796e-05
-1.70649883804923e-05
-4.97096591013581e-05
-1.68513209167821e-05
-3.07855006845683e-05
-3.55920578349218e-05
-1.14195080791023e-05
-2.14328485966382e-05
-2.23434258588848e-05
-2.56698154679486e-05
-2.15017562036599e-05
-2.22070519954099e-05
-1.25785462640006e-05
-8.84212570087822e-06
-2.10117824602522e-05
-1.20139639910809e-05
-2.46330820576707e-05
-1.96661676574834e-05
-9.99068725774383e-06
-1.93680983613606e-05
-1.39826794789813e-05
-3.14449793977679e-05
-2.1355784910499e-05
-1.9900655918595e-05
-2.08064661439114e-05
-3.64486877128596e-05
-2.64477765134359e-05
-4.34631354747748e-06
-1.08861342801275e-05
-3.58135277402142e-06
-1.19304905786807e-05
-9.28881217095467e-06
-2.97569559460947e-05
-3.41849871368709e-05
-1.57211589178229e-05
-6.66718684416939e-06
-2.90298037678181e-05
-2.60921605477295e-05
-1.5664706419016e-05
-3.72605004621243e-05
-2.45753909604185e-06
-1.79834925807832e-05
-4.81983742323337e-05
-1.5370961899199e-06
-4.72466629807171e-06
-6.17419224956117e-06
-2.29507387941452e-05
-3.68915588017643e-06
-2.03003505591887e-05
1.49228865325541e-06
-2.82737327960813e-05
4.2280686227874e-06
-8.66166299010887e-06
-2.91356618961602e-05
-3.01084003552323e-05
-3.15278156568351e-05
-3.01675307372024e-06
-1.36921442396536e-05
-5.41819117272403e-06
-4.56193376544538e-06
-6.1404747025696e-06
-2.59350463121059e-05
-2.84767491049665e-05
-2.82704073852897e-05
-7.18167194371947e-06
-2.66043385074857e-05
-9.02790743344155e-06
-2.37425200249543e-06
-3.45216938992545e-05
-2.9031029689444e-05
-7.36895080182398e-06
-3.46271180825596e-05
-2.21168561859383e-05
-5.26620551239685e-05
-1.61931175100088e-05
-3.07285807226715e-05
1.16901606332652e-06
-1.71604811422623e-06
-3.53808038878546e-05
-2.99865641062101e-05
-2.73058212972731e-05
-2.32693889104447e-05
1.41990308218068e-05
-1.18726299084531e-05
-2.55127988555736e-05
-1.71827733713015e-05
-1.85690155544456e-05
-1.99061752419933e-05
-3.06784398286252e-05
-1.50091217596152e-05
-4.03126729383733e-05
-1.57991382547413e-05
-2.5378779250579e-05
-4.23452412493813e-05
-2.26931349861336e-05
-3.26423044280784e-06
-7.38230320080145e-06
-2.97278368663213e-05
-2.62639959448082e-05
-3.48838252010179e-05
-9.58340986458209e-06
-1.52404410347995e-05
-1.51992823613415e-05
-2.69139041121643e-05
-2.68663005713072e-05
-6.6666596640706e-06
-6.62843495743857e-06
-1.47154759588426e-05
-4.01511362425335e-05
-4.12283381923751e-05
-1.62255410199412e-05
-4.92886339458707e-05
-1.5196534013572e-05
-2.31870883314617e-05
-3.2378234682296e-05
-1.32104448331086e-05
-2.23914050947827e-05
-2.13972431432064e-05
-3.37277115999686e-05
-4.61264289509682e-05
-2.95358851115122e-05
-2.58684120703511e-05
-2.47109899537669e-05
-3.51824679083977e-05
-1.81419787586019e-05
-2.52303455724474e-05
-1.37983989227192e-05
-3.0606248374995e-05
-1.32013842670583e-05
-9.37665462214124e-06
-2.40814190977687e-05
-1.63200839169573e-05
-3.63297562946672e-05
-2.1455138058195e-05
-4.75302666728532e-06
-3.72212235956912e-05
-1.87456076078543e-05
-2.939614598882e-05
-8.94914614458862e-06
-2.47524729653841e-05
-1.59062912237437e-05
-3.30639090272636e-05
-1.3551904711514e-05
-2.7422398564487e-05
-3.43307843214341e-05
-2.54941951169055e-05
-2.37828492051942e-05
-2.97623481888661e-05
-3.28301035656597e-05
-2.04001355645938e-05
-2.86280781313244e-05
-2.34626376314599e-05
-1.55817219155349e-05
-2.86228048917353e-05
-2.08561633674858e-05
-2.8797198388054e-05
-3.80424652698359e-05
-1.67383708848915e-05
-2.48872211184615e-05
-5.49270913834221e-06
-4.21270569709652e-05
-2.75036073889988e-05
-1.11562138277242e-05
-2.40078408053547e-05
-2.21425545788718e-05
-1.64978512793325e-05
-4.62847687442666e-06
-3.2610016070748e-05
-3.1929795533819e-05
-2.86964644302147e-05
-7.84395456989376e-06
-7.0611501408143e-06
-3.82325769073986e-05
-9.43941611918003e-06
-1.42715711579471e-06
-1.75483518249812e-05
-6.09425939841264e-06
-7.84102928570286e-06
-3.34281614783847e-05
-1.46498833271291e-05
-1.55776886000516e-05
-1.34152238050101e-06
3.25619484357771e-06
-1.91996536964941e-05
-1.57751460427598e-05
-1.87163522123485e-05
-2.24318940412171e-05
-1.9447543462414e-05
-1.89686200307712e-05
-6.92675733060704e-06
-2.24424050606214e-05
-2.83257667039235e-05
-2.49889329765064e-05
-2.1174107286856e-05
-3.15965822936132e-05
-1.91035228569139e-05
-1.64207996872923e-05
-2.00756465587307e-05
-2.98542078111941e-06
-2.42170599081242e-05
-2.32494058213869e-06
-3.74394823117951e-05
-1.51342994337637e-05
-3.43844860495211e-05
-2.68563178467224e-05
-1.44096607645356e-05
-1.76463813574032e-05
-1.8159427103578e-05
-5.91561621012982e-05
-9.09168561316766e-06
5.65788263897254e-06
-3.75019577329702e-05
-3.62617228054241e-05
-2.30078573010058e-05
-2.45961510661303e-05
-2.61276693992651e-05
-3.03423544123808e-05
-4.00613648368918e-05
9.92710102540061e-06
6.32160561904156e-06
-2.57107993080339e-05
-1.07297890097418e-05
-1.81926221846877e-05
-3.5885591524337e-05
-3.1719287303228e-05
-1.74846638254046e-05
-5.53028019370904e-06
-2.80019594176494e-05
6.8447439978718e-06
-2.51142664539154e-05
-1.77178429241263e-05
-1.35081065791312e-05
-2.49760028763298e-05
-1.37487145500158e-05
-1.54041031064068e-05
-2.19261844064201e-05
-1.41889602203168e-05
-5.8037804900864e-06
-1.56297883887693e-05
-1.26617873760689e-05
-7.24054609662476e-06
-2.19404093501035e-05
-2.81041537448787e-05
-3.85204785345488e-05
-1.77731178268166e-06
-1.5227658884443e-05
-1.3841149614203e-05
-2.44802627533584e-05
-2.09734061511764e-05
-1.3653172335544e-05
-2.13456806281432e-05
-3.63901859682537e-05
-1.21035074316056e-05
-8.05652739824875e-06
-2.15652585205831e-05
-8.19304390218624e-06
-3.01482790840013e-05
1.86639492386322e-06
-4.5079918228072e-05
-2.47656225674863e-05
-3.36454495099471e-05
-2.57252407465502e-05
-2.8897273070576e-05
-1.64933287680852e-05
-1.20293371585825e-05
-4.7900971991911e-06
-2.47353117324716e-05
-7.63264277912717e-06
-1.17912143946916e-05
-4.62774485483933e-05
-3.60506558325113e-05
-5.27390720737574e-06
-2.02652579386509e-05
-7.34299297981305e-06
-7.70127023179045e-06
-8.30354217524501e-06
-1.5717652626167e-05
-1.73920612438015e-05
-3.84470684818254e-05
-1.94365313429286e-05
-8.31287688008415e-06
-1.67399378659234e-05
-8.73494919563025e-06
-2.20925404353144e-05
-3.04600563354632e-05
-3.95974519480877e-05
-1.51763729117707e-05
7.78359869291166e-06
-1.66816822355424e-05
-4.4965039896353e-05
-2.49273646332455e-05
-4.61774325429248e-06
-2.16560937494394e-05
-1.80647793906225e-05
-1.5357345849629e-05
-1.73984834189837e-05
-1.93429832680811e-05
-1.92249800005335e-05
-1.4876902578602e-05
-1.41720509587566e-05
-1.77348082889474e-05
-3.7366301539852e-05
-1.8804212667612e-05
-1.07032900259528e-05
-1.11810132792376e-05
-1.70401445524183e-05
-2.09706903915081e-05
-3.4771566223604e-06
-1.66638805451398e-06
-2.99384507265345e-05
-3.5831352242379e-05
-3.73657337875451e-05
-2.10253668713518e-05
-1.82895241304658e-05
-3.24801760562395e-05
-2.22758398988256e-05
-2.25175344803831e-05
-2.21510784427224e-05
-1.43321241334477e-05
-1.65457202014488e-05
-2.88489765472523e-05
-3.32538367727522e-05
-3.94120834837418e-05
-3.00536154719504e-05
-9.74073773871483e-06
-2.46292617068458e-05
-2.47564436200762e-05
-1.14617078668512e-05
-2.30672105273532e-05
-2.31950840939416e-05
-3.72086190993095e-05
-1.6514748404318e-05
-3.20707946606911e-05
-1.52899581648212e-05
-2.02859509823047e-05
-2.94384543544572e-05
-2.24256275132621e-05
-1.39755497015123e-05
-1.09360289911897e-05
-1.80397493571336e-05
-2.49939055322746e-05
-8.6031200585981e-06
-8.32807757453175e-06
-2.46313401856407e-05
-1.75247124873163e-05
-3.20007130706684e-05
-1.47274503074207e-05
-3.42765223036006e-05
-3.3717385517855e-05
-2.29621272584583e-05
-5.035716749071e-05
-7.13918850848817e-06
-2.05996292569007e-06
-2.83240237879353e-05
-2.53700670176944e-06
-1.61429608726853e-05
-2.23374982600025e-05
-3.6284249667891e-05
-1.60461720036133e-05
-8.57514416967525e-06
-2.8565093575871e-05
-3.22095452968996e-05
-1.43483003945403e-05
-3.36874556536816e-05
-2.38116175487502e-05
-3.27488437471644e-05
-1.30158499767756e-05
-7.86878710534699e-06
-1.86358493237365e-05
-1.9131449096931e-05
-1.93732018616526e-05
-1.69080218064876e-05
-2.48263328087932e-05
-2.56269055031096e-05
-1.44164000250503e-05
-3.26627213422306e-06
-1.79233630673293e-05
-1.09886905563331e-05
-2.42843607879907e-05
-3.23637943849927e-05
-1.35558234163796e-05
-1.61290824344971e-05
-2.17217608769897e-05
-2.26580891954431e-05
-1.10172580049339e-06
-2.41051607745513e-05
-1.80272956098516e-05
-4.76359168127441e-05
-7.14029241189644e-06
-4.29501069030648e-05
-3.35056570000736e-05
-3.47721001070751e-05
-3.45157029622405e-05
-8.93855121182175e-06
-8.70512905445064e-06
-4.9074018638976e-06
-5.61188935398789e-05
-2.06415716070679e-05
-2.25339395624245e-05
-2.84515713977016e-05
-4.26004668212406e-05
-2.22639288724839e-05
-6.1580659608594e-06
-1.01875860942106e-05
-2.94795341396724e-05
-5.78274104931816e-05
-3.05593017480382e-05
-4.75814703992619e-05
-2.5854046740807e-05
-2.47928477004455e-05
-1.00899716516477e-05
-1.60898591460525e-05
-1.98826622453158e-05
-1.16792421973395e-05
-2.14554517247015e-05
-1.20595586570522e-05
-1.97205452369745e-05
-1.9009078347364e-05
-2.5263846358963e-05
-2.28426909742909e-05
-4.36899282070954e-06
-3.33027403113993e-05
-1.95067933513712e-05
-7.16767905865935e-06
-1.8443941909769e-05
-2.17277759684927e-05
-8.29102343333701e-06
-2.36759649114387e-05
-2.06304138134168e-05
-1.48925617053989e-05
-2.11071333801338e-05
-2.0334648886244e-05
-2.15937808591158e-05
-6.73938196047224e-06
-8.97245916183005e-07
-2.73857081805147e-05
-3.76069710283759e-05
-2.30435496954382e-05
-2.28990266042259e-05
-3.15836128707042e-05
-4.35137064474624e-05
-2.33981194983713e-05
-1.31723160794737e-06
-3.03468589451852e-05
-1.63829877497775e-05
-1.95767981571898e-05
-2.42888250500158e-05
-2.37976879789467e-05
-3.39689264244381e-05
-1.42375256467916e-05
-1.98501058543339e-05
-3.46338474791e-05
-8.55434612454107e-06
-8.96518642123072e-06
-1.45080738592502e-05
-1.81369573131731e-05
-1.24643678614807e-05
-2.29245807389605e-05
-2.85585598317425e-06
-2.53710318500622e-05
-2.74615992051278e-05
1.95625797979991e-06
-2.03475145579383e-05
-1.66991485062316e-05
-2.64204490036602e-05
2.95638869536381e-06
1.23436181109749e-05
2.85840301226271e-07
-2.17115448771201e-05
-2.37339488729252e-05
-1.27458686483591e-05
-1.47371898905942e-05
-8.57972431352246e-06
-1.21764506832499e-05
-1.27488732039965e-05
-4.98865990458701e-06
-3.03555891499609e-05
-3.83393851560906e-05
-3.43022568218316e-05
-3.35768017939365e-05
-3.20940718003705e-05
-4.53743396273468e-05
-2.16244335118357e-05
-2.30502236906672e-05
-4.37495320411689e-05
-1.78987494902627e-05
-1.20675726575382e-05
-4.23203956213995e-05
-2.16741807969554e-05
-5.01102569480579e-06
-1.52626400530928e-05
-2.48578508249971e-05
-2.04888320498336e-05
1.11627127263466e-05
-2.07274046445937e-05
3.82631935143084e-06
-7.98828204032355e-06
-2.89010286428297e-05
-2.02703286028528e-05
-3.60758599919509e-05
-1.37024068367341e-05
3.0139801723809e-06
-3.66965000743475e-05
-3.27943784753416e-05
-4.03167857738171e-05
-1.57571419006799e-05
-2.62972424460887e-05
-1.2404324636907e-05
-2.39627924332534e-05
-3.83924844087327e-05
-2.38908469880463e-05
-3.24700999767227e-05
-2.55659410954076e-05
-2.37812700265823e-05
-7.07501690298556e-06
-1.8113139864065e-05
-1.39782546579965e-05
-2.44079158924208e-05
-5.26499779057379e-06
-3.69586712844843e-05
-1.36117005417961e-05
-2.95641119400388e-05
-3.92457423443243e-05
-2.1256596996768e-05
-4.15700990727615e-05
-1.96327918565343e-05
-1.17407196786993e-05
-2.38440740599753e-05
-2.49077648901293e-05
-2.40293171441795e-05
-2.88665461483865e-05
6.02411497457672e-06
-2.75613802426737e-05
-1.78711987958112e-05
-2.58488247797383e-05
-2.77643032002605e-05
-1.46936411985762e-05
-1.58496288802268e-05
-2.49826103828126e-05
-4.60029398264962e-06
-4.24908969744222e-05
-3.5949567832315e-05
-3.07453216120171e-05
-2.02243808777089e-05
-2.72475405239184e-05
-2.45841617897437e-05
-1.44407314072256e-05
-7.70393565568256e-06
-3.90150445225672e-05
-2.11774236150069e-05
-2.77877682292556e-05
1.45372648360599e-05
-2.3742910383247e-05
-2.05624418627014e-05
-1.21086577300133e-05
-2.51835987767956e-05
-2.69159993279481e-05
-1.99238669556905e-05
-3.20670368808337e-05
-2.55959439985145e-05
-2.35521290014915e-05
-2.55395974200116e-05
-3.30303640894034e-05
-3.02379121084456e-05
-2.34699251425835e-05
-1.95662372180228e-05
-3.37605188146342e-05
-1.78193071216816e-05
-3.00626003321878e-05
-2.5890157386156e-05
-1.49303767829023e-05
-1.21876477017676e-05
-4.00778226460586e-05
-3.73786023465788e-05
-4.53203636677228e-05
-1.27128895005852e-05
-1.57417043291649e-05
-2.82231404357037e-05
-2.10504693704426e-05
-3.17705644977021e-05
-4.13294047712805e-05
-3.21391918182424e-05
-2.24678979546858e-05
-2.68518197006483e-05
-1.91823867349903e-05
-1.17847412370062e-05
-2.34437111990303e-05
-2.32660372289195e-05
-3.02967717952862e-05
-2.51750560233315e-05
-2.88476380170673e-05
-2.97115927769227e-05
-2.33254066815523e-05
-2.75202856765662e-05
-2.92259988158152e-05
-1.96616396283594e-05
-5.08870109237193e-06
-1.76176172534295e-05
-1.06227232551371e-05
-1.08452491667213e-05
-1.45808807352288e-05
-5.64880328945981e-06
-2.75369427366161e-05
-1.98142536100441e-05
-3.65785379577001e-05
-2.15209071911212e-05
-3.16670134755754e-05
-6.75914567532104e-06
-3.87475925829602e-05
-1.61208137099449e-05
-1.1058725409575e-05
-4.1014389097868e-06
-1.02146460527101e-06
1.13812190333196e-05
-2.0479055412144e-05
-2.0049621636443e-05
5.08462749062367e-06
-2.65103830180375e-06
-1.49018514982503e-05
-9.9738616097806e-06
-2.35374494520579e-05
-1.41662056914856e-05
-1.7492459433633e-05
-2.07780318573738e-05
-2.69130125305696e-05
-3.28467140718901e-05
-3.05919199890132e-05
-2.27100350128055e-05
-1.38082920993862e-05
9.43164800713276e-06
-5.83306243163468e-06
-3.45620360694341e-05
-2.73631759939046e-05
-1.23125415443902e-05
-3.62138359604918e-05
-9.86634249790333e-06
-3.23520115725761e-05
-1.29654387364026e-05
-1.8154281469106e-05
-8.95709960812937e-06
-3.45453100497234e-05
-1.45882028613665e-05
-2.81151491923665e-05
-2.47711794029312e-05
-4.05306611903458e-05
-2.69479583894704e-05
-9.67203103015749e-06
-1.77612875261073e-05
-1.20680805423735e-05
-2.13879689336e-05
-3.30335048784849e-05
-1.43023886092778e-05
-2.08889724462206e-05
-2.87635241360475e-05
-2.57558866905708e-05
-2.85710483033997e-05
-3.74355650827638e-05
-1.46974478370855e-05
-3.95532945773999e-05
-3.30237047837186e-05
-3.39132835296357e-05
-2.49848087907455e-05
2.08032341043772e-07
-1.4992048832529e-05
-2.05530275909735e-05
-1.40738072850845e-05
-1.21293984933759e-05
-1.96411528467356e-05
-2.58232729622692e-05
-1.44904426603199e-05
-2.17258980760678e-06
-1.73250229424887e-05
-1.42207095774021e-05
-4.62768871692886e-06
-1.84715822809929e-05
-1.09279600283313e-05
-2.93621957014742e-05
-1.54889401601156e-05
-5.30748145727391e-06
-2.50147915368622e-05
-3.02922292337498e-07
-3.62365386543053e-05
-3.04017926790049e-05
-5.61883792481441e-06
-2.03818660683854e-05
-3.68942678633392e-05
-1.46312569808311e-05
-1.53498792987196e-05
-1.42057846777749e-05
-9.34223476948927e-06
-2.20961131326709e-05
-2.36425184926793e-05
-2.22919298697741e-05
-3.43286509230691e-05
-2.91970650502072e-05
-3.43648806622255e-05
-2.48334851228314e-05
-2.71891536966337e-06
-2.43540820384928e-05
-1.10419431277142e-05
-1.81975319883912e-05
-9.75494747369625e-06
-3.25259613891465e-05
-1.83352948703557e-05
-1.27804328036152e-05
6.64640909063286e-06
-8.52753143426608e-06
-1.41697631090332e-05
-1.9450373224711e-05
-1.87422058578258e-06
-1.10803242346305e-05
-2.16715390188935e-05
-2.2833572120025e-05
-1.85773876393712e-05
-4.72051670471487e-05
-2.47068800906004e-05
-2.10649161977746e-05
-3.08422922814599e-05
-1.24224332660388e-05
-2.57033133301752e-05
-6.64463566494716e-07
-2.74112807868105e-05
-1.52227832028197e-05
-1.22243112597802e-05
-2.25984284041184e-05
-3.76246986288831e-05
-2.70537403535522e-05
-1.54562546547266e-06
-2.59356495719071e-05
-1.27163608705227e-05
-2.09928701875377e-05
-2.7392913873217e-05
-3.23514324676671e-05
-1.0615122985926e-05
-2.11066736783935e-05
-2.95050372872549e-05
-3.07675357571869e-05
-1.72878614430588e-05
-2.92938517496533e-05
8.64515503093378e-06
-1.75619080377721e-05
-1.93015037379801e-05
-2.46123777335749e-05
-2.3552092145924e-05
-9.16788650871244e-06
-3.28334476469485e-05
-2.55072454406138e-05
-1.25888873330538e-05
-2.84376588584536e-05
-1.36952517367146e-05
-3.46476889976821e-05
-2.42709881426716e-05
-3.20224966587143e-05
-2.93815185954395e-05
-1.75499302554253e-05
-2.98182734009527e-05
-2.20178226358826e-05
-9.71252633476389e-07
-1.63471798837386e-05
-3.09748068708508e-05
-1.40674418137698e-05
-3.08616570479903e-05
5.02561743398621e-06
-2.06227651395128e-05
-8.37814589802499e-06
-1.56272306560902e-05
3.7331186773044e-06
-4.50031715249849e-05
-1.50219578443389e-05
-2.81178743537236e-05
-1.56858885903587e-05
-3.73664444885506e-05
-1.72566218070027e-05
-2.37590833431777e-05
-1.10060327914716e-05
-2.7270168767678e-05
-7.01453893138556e-06
-2.32995124619331e-05
-3.83271485693762e-05
-2.79743323257236e-05
-3.90499167301892e-05
-2.45933239966116e-05
-1.3636607860681e-05
-2.22756304261839e-05
-2.91180881837083e-05
-5.62930693499518e-06
-1.02284445317079e-05
-3.99129118964286e-05
-4.56337707880918e-05
-1.2572748863029e-05
-2.75563523709787e-05
-2.51986149560519e-05
-1.23223590209784e-05
-2.19850921470272e-05
-2.69188184347951e-05
-3.44401910999197e-05
-2.89550132629536e-05
-2.86441783582897e-05
-1.89549729528824e-06
-1.67275671134477e-05
-2.36738736192932e-05
-1.40511180249323e-05
-4.43414809677113e-05
-1.40328545770025e-05
-9.21408780158677e-06
-3.70871775308323e-05
-2.31135151879036e-05
-2.05617558087493e-05
-1.89484605709599e-05
-8.98345250342967e-06
-2.19804071556449e-05
-7.2978860494525e-06
-2.45582605583516e-05
-3.0371617356609e-05
-1.0784277573694e-05
-1.60680020344805e-05
-1.0819978341132e-06
-3.28315009356265e-05
-2.11858935773206e-05
-8.21419069469489e-07
-2.0857293899941e-05
-2.87179479354466e-05
-1.67748817378507e-05
-2.15043025457068e-05
-1.65015620793786e-05
-1.08514812897062e-05
-3.50318707720721e-05
-1.91597486083034e-05
-3.36696524564194e-05
-3.13471077650133e-05
-1.65403463304003e-05
-9.00674957120967e-06
-3.51628225351812e-05
-3.06763315287666e-05
-6.68753211466497e-06
-3.11821241324075e-05
-3.67755972207176e-05
-8.43930917262627e-06
-6.68960131579295e-06
-1.17451406380252e-05
-6.92925701778393e-06
-2.10015062431424e-05
-2.50667389916892e-05
-3.67631655004438e-06
-1.21342069063073e-05
-1.33095761800546e-05
-2.44991824212252e-06
-3.51175800672528e-05
-2.34832189491046e-05
-2.03494285373088e-05
-5.41757014827405e-05
-3.34518713466891e-05
-9.50039782035732e-06
-2.31375215211423e-05
-4.17897937999101e-05
-3.33349457824182e-05
-2.51987747278559e-05
-2.38702829333804e-05
-3.06512136748626e-05
-2.33254173757084e-05
-1.45775387581021e-05
-8.31625355231624e-06
-1.96671288526081e-05
-1.58847788018159e-05
-1.63379181807894e-05
-1.22809535019493e-05
-7.21923710112413e-06
-4.61215327615172e-06
-4.07326526814855e-07
-3.21181310053664e-05
-2.97808577528475e-05
-2.69521824208689e-05
-1.37485234729251e-05
-5.63119412333978e-06
-1.32851944958018e-05
-1.76980249042517e-05
-2.8796306948244e-05
-3.84747509090125e-05
-1.4644074551404e-05
-1.63183085969952e-05
-2.40366807429366e-05
-2.41279696645966e-05
1.10010694047563e-06
-1.7012477143531e-05
-1.43356261705928e-05
-2.94154028842491e-05
-1.64633835658787e-05
-2.00172262280922e-05
-2.8883117484516e-05
-1.73356303654254e-05
-2.78168365977532e-05
-3.1144933605631e-05
-3.71246647391054e-05
-5.1676254874757e-05
-2.14961747674232e-05
-3.41769989162609e-05
-3.05497930869521e-05
-2.28377071547155e-05
-2.12311652465285e-05
-2.26692638389928e-06
-1.87040532006036e-05
-3.06138866899183e-05
-4.98211140071023e-06
-3.52756918581145e-05
-1.68966907822452e-05
-9.98018401196695e-06
-9.79216602831316e-06
-1.44009296205988e-05
-2.03848132889499e-06
-1.23054515938172e-05
-2.7001328400453e-05
-2.53780222367931e-05
-1.42350966176439e-05
-1.19073654855609e-05
-3.03093483200749e-05
-2.27435028830374e-05
-6.7116073579304e-06
-2.77895366907071e-05
-2.25112425771918e-05
-1.71443861009566e-05
-2.62859031895266e-05
-2.30915303335865e-05
-3.26374541486941e-05
-1.79443370308848e-05
3.47114215010731e-06
-3.47074123511633e-05
-2.88676176199954e-05
-2.9247724858299e-05
-9.96895100287354e-06
-3.75691094727395e-06
-3.82185827509373e-05
-3.38456670889366e-05
-3.59445182219877e-05
-5.21518346230663e-06
-1.39492962035659e-05
-3.03264862016696e-05
-1.51342104077273e-05
-1.91818144484277e-05
-2.3887934215054e-05
-2.06502959568723e-05
-2.31183169933491e-05
-2.43384557779313e-05
-2.24352335638657e-05
-2.29021937946711e-05
-3.32688126927111e-05
-1.14776466281705e-05
-5.80072824884688e-06
-3.34370567408788e-05
-3.3112418069581e-05
2.96835131717949e-06
-4.15050947842431e-05
-1.1297091521148e-05
-2.21960165972123e-05
-2.38438032737056e-05
-3.09556872078652e-05
-2.76731412158011e-05
-1.46346397631141e-05
-1.4349822755799e-05
-2.84025774344219e-05
-2.12266633944047e-05
-1.21284456439949e-05
-9.50500191013593e-06
-8.0335975435239e-06
-3.40657478899714e-05
-2.75633420312106e-05
-8.14566357717732e-06
-2.18982070251107e-05
-1.47918886360941e-06
2.55896200913851e-06
-3.01206981056074e-05
-1.42549542937335e-05
-1.79707371015534e-05
-3.55902520133644e-05
-1.43497250103467e-05
-2.79862164839386e-05
-4.20856780023314e-05
-2.29118123031322e-05
-2.87800464233303e-05
-1.4265360700819e-05
-2.70026126857551e-05
-1.25684984831337e-05
-4.42397975706644e-05
-1.83397999635593e-05
-2.81482863393694e-05
-3.54237167461989e-05
-1.7834506339085e-05
-3.70848020595635e-05
-1.88584249965858e-05
3.37300759817954e-06
-1.74927771463865e-05
-7.50528192957333e-06
-3.32215339190358e-05
-9.87594276136381e-06
-5.62359143968155e-06
-2.13510599453908e-05
-1.26672329677007e-05
-1.85248580557155e-06
-1.18504402409788e-05
-3.83662125197055e-05
-8.62435117740264e-06
-4.6497001316401e-06
-1.21210295117558e-05
-3.13409359280932e-06
-4.95999142046953e-06
-5.68542120838171e-06
-3.5196257169507e-05
-3.79462312143419e-05
-1.99166042717377e-05
-7.79522711225433e-06
-2.08238679393733e-05
-3.24648294314267e-05
-2.74664403624137e-05
-7.87667281117362e-06
-1.37702090211198e-06
-3.51400097088879e-05
-9.64344816402732e-06
-4.46990967521396e-05
-9.22266150404538e-06
-2.29172662081415e-05
-7.82250998456433e-06
-2.23754655917672e-05
-3.1958929565673e-05
1.85811549335991e-06
-2.21836757321465e-05
-2.68465394319943e-05
-2.02480748539818e-05
-1.91442739936377e-05
-2.68478093049727e-05
-2.97341876202239e-05
-2.38326630609934e-05
-1.9987472321425e-05
-3.12944257277575e-06
-3.2985841742957e-05
-2.11383356214947e-05
-3.25641379867906e-05
-1.65244040443059e-05
-2.59063761068826e-05
-3.95434000044337e-05
-2.21362386261698e-05
-1.24503724820994e-05
-2.95180166224065e-05
-3.3606215867899e-05
-2.32054528254602e-05
-2.13506042629825e-05
-1.75994421183096e-05
-3.46871429082676e-05
-3.6604229622039e-05
-2.61313830800221e-05
-2.16608306409861e-05
-2.84881227769056e-05
-3.71967390771715e-05
-9.06942955750743e-06
-1.75746195855974e-05
-1.90558153782842e-05
-1.26738988288347e-05
-1.33996586406409e-05
-1.68889065411658e-05
-9.48282729080671e-06
-4.02398353276244e-05
-3.1410177134984e-05
-3.24217859646013e-05
-1.07289962926774e-05
-1.15303425826697e-05
-8.81351091147484e-06
-3.2020284163902e-05
-9.74797734259206e-06
-1.24134576837699e-05
-1.50070111702196e-05
-1.55662320696922e-05
-1.81136844830777e-05
-3.05985976713639e-05
-2.59798689816616e-05
-2.09908839792732e-06
-2.99297088905531e-05
-1.29991920038234e-05
-1.74576716412526e-05
-1.66496921588829e-05
-9.0889642279593e-06
-2.08198337344798e-05
-1.33369744792961e-05
-1.2866376205937e-05
-9.85337861833023e-06
-1.5392944618681e-05
-2.96593497747327e-05
-9.4185455649166e-06
-2.05542847063969e-05
-2.9693335038783e-05
-1.59833027516491e-05
-1.0175850843569e-05
-1.45443396844111e-05
-5.05765428099905e-05
-2.08360912725227e-05
-5.32703703489771e-05
-1.253498062887e-06
-2.32764580396277e-05
-2.23107762376103e-05
-3.21587140617381e-05
-1.23915443532639e-05
-1.87568810231592e-05
-1.6770713808878e-05
-2.72622562072906e-05
-1.82438140054735e-05
-2.92459127770492e-05
-3.32548139784162e-05
-2.11685670196981e-05
-4.43394114690748e-05
-1.45626527833367e-05
-2.46077511494439e-05
-1.48200126341586e-05
-4.35084611658072e-05
-3.29884514652934e-05
-3.29120020100673e-05
-1.62434695309065e-05
-1.93134850882065e-05
-1.76410413534651e-05
-1.74144604593927e-05
-2.15785305507451e-05
-1.97105441914499e-05
-3.91538017798124e-06
-4.37697598204e-05
-9.92356346384603e-06
-1.55342401579387e-05
-1.54126793251347e-05
-8.60917332590221e-06
-2.24598156375045e-06
-3.50158936031176e-05
-9.90490040085376e-06
-1.90367918688685e-05
-1.69985995688696e-05
-2.5319371681841e-05
-3.03123725948647e-06
-2.55104963808444e-05
-1.40282540425946e-05
-2.99093591230235e-05
-2.15656909400892e-05
-1.19884840130868e-05
-1.06455268581073e-05
-3.05437608172384e-05
-1.72191132843296e-05
-4.02019659539503e-05
-1.24663645214829e-05
-2.46958303351883e-05
-2.27096604687619e-05
-2.99399356646534e-05
-3.02036030899491e-05
-2.78666965818312e-05
-4.17569983810472e-05
-5.63618588288448e-06
1.91136445618639e-06
-1.46676190656956e-05
-3.34209484426544e-05
-3.02687985241879e-05
-1.82322970318784e-05
-2.77209653937468e-05
-1.55721034039098e-05
-1.06623286689266e-05
-2.80685068338797e-05
-3.06072113113632e-05
6.12644623122314e-07
-4.4269716535289e-07
-1.31004047714387e-05
-1.36823129017125e-05
-1.84898460539227e-05
-5.00413155179107e-05
-3.50585684501569e-05
-2.12778213862473e-05
-1.17124243071034e-05
-2.33720587794658e-05
-1.83124530274929e-05
-2.74838677308351e-05
-4.15282638942252e-06
-1.32747290150082e-05
-1.81627734402556e-05
-2.24801146531902e-05
-3.92183700630738e-05
-2.38458343105912e-05
-3.44635221856656e-05
-2.71350565121867e-05
-4.69428958097307e-06
-2.08160647834843e-05
-2.39625138282912e-05
-3.8836126622078e-05
-2.79087439847661e-05
-2.83172882737371e-05
-3.16152499178453e-05
-2.76396217226883e-05
-2.75138916804892e-05
-1.30444497941511e-05
-3.64870816121314e-05
9.56156950592639e-06
-7.05552175716635e-06
-4.45955761368607e-05
-1.73880864573102e-05
-1.28258629133101e-05
-2.07404874206798e-05
-2.66065930468914e-05
-2.29448142990116e-05
-3.38386988466163e-05
1.0146405334059e-05
-9.21888295373048e-06
-2.50640387742858e-05
-1.7802207031554e-05
-3.23115912342056e-05
-3.71904301031507e-05
-2.17277951486619e-05
-1.64997506073545e-05
-3.62021157629314e-05
-9.52141792809074e-06
-1.08804980142064e-05
-6.60023088985052e-06
-2.02972373792622e-05
-6.6297303527183e-06
-1.79309916163892e-05
9.09341298696422e-06
-1.09414326271177e-05
-1.72792100275911e-05
-3.94315972452473e-05
-2.18581299200795e-05
-2.73472128268828e-05
-1.96258032849055e-05
-1.98248166719985e-05
-2.4581172408019e-05
-1.19417191371315e-05
-1.04070756284956e-05
-2.14648483470987e-05
-2.09922275337379e-05
5.82101387401942e-07
-1.31876765558046e-06
-1.68061798916306e-05
-1.39000339293259e-05
-1.17084381438381e-05
-1.37839610226633e-05
-1.5225117359645e-05
-2.84136356214744e-05
-1.83472544179052e-05
-4.09717676245139e-05
-1.83951879734691e-05
-4.76199613448504e-05
-3.41275197726607e-05
-2.61851333809331e-05
-6.97320846213116e-06
-1.66536603496939e-05
-1.58546065126029e-05
-2.62723092343738e-05
-2.18683004446125e-05
-2.34746020883473e-05
-1.09138729267791e-05
1.51682283881372e-06
-1.40050517802407e-05
-2.0028030071815e-05
-1.01927549643225e-05
-1.82951663711297e-05
-1.65300480587935e-05
-2.64011942224119e-05
-3.1893140703002e-05
-2.1410558976692e-05
-3.58248000940621e-05
-3.37748400786792e-05
-8.72516616905436e-06
4.73256425770931e-06
2.92047086550896e-07
-1.32586686119521e-05
-1.99167904348952e-05
-1.36464355178264e-05
-1.1163381694988e-05
-2.45363479866593e-05
-2.8305082660078e-05
-3.19303743608426e-05
-1.2756014837234e-05
-3.97117627961575e-05
-1.60096324438116e-05
-3.92356687797871e-06
-2.39081857349538e-05
-1.4690622000855e-05
-2.30595206626096e-05
-3.91521581799277e-05
-1.77425529240408e-05
-2.67340255569194e-05
-2.3940987903859e-05
-2.31602139934832e-05
-1.61624741575607e-05
-1.21609907319152e-05
-9.59798555237324e-06
-3.86630138791556e-06
1.14288490646646e-05
-4.92234952881257e-05
-3.28749000903581e-05
-2.40136008536854e-05
-3.95143544063384e-05
-2.07811926540092e-05
-3.42631943466416e-05
-2.4997077164592e-05
4.17412245688981e-06
-2.89481941232419e-05
-4.11446172923596e-05
-1.05165267796714e-05
-2.06462535266395e-05
-2.10778291258704e-05
-3.61959381125507e-05
-1.75697765018082e-05
-4.23709882394446e-05
-2.14615297005924e-05
-4.51086074984453e-05
-1.92019451053712e-05
-2.7155543910713e-05
-4.31058116745201e-05
-3.18890692570508e-05
-4.08266315846346e-05
-1.16725520677361e-05
-2.34223165021116e-05
-1.51077574969292e-05
-5.08029050887454e-05
-1.17669944318698e-05
-1.57715537535515e-05
-2.85508523442325e-05
-1.91197331073071e-05
2.13415283800247e-06
-9.37027475600663e-06
-1.10008277251042e-05
7.2657462982696e-06
-2.4368662505313e-05
-2.53977841660235e-05
-4.06221327339964e-05
-1.93070690260872e-05
-1.60033252148985e-05
-3.66578826870116e-05
-2.31144958855566e-05
