# Supplementary material for: Research on computational propagation and identification of mine microseismic signals based on deep learning
Source: PLoS One. 2025 Oct 22;20(10):e0334641. doi: 10.1371/journal.pone.0334641 (PMC12543183; doi:10.1371/journal.pone.0334641)
Supplement: S3 Data — (ZIP) [file pone.0334641.s003.zip › 000100500002947.xlsx_0.txt_24.txt.txt]

-8.29973707516209e-06
-1.88668531379153e-05
-3.24376067241598e-05
-2.35500378704432e-05
-2.41373711091109e-05
-2.103136655574e-05
-3.45963491800143e-05
-2.98026753483138e-05
-1.54225320135955e-05
9.37856912191261e-06
-2.77343010723084e-05
-3.20438258601452e-05
-5.85746042603991e-06
2.19112954660952e-06
-1.93544928003063e-05
-1.9357069020682e-05
-1.95128897182811e-05
-5.70305925146713e-06
-2.46633911535635e-05
-2.61077079561322e-05
-1.54407145663567e-05
-7.90999035670257e-06
-7.17664102289042e-06
-5.31852224961812e-06
-2.3561383711068e-05
-3.3496296782053e-06
-4.65181060008514e-05
-3.65966166937425e-05
-1.47500027840105e-05
-2.7812920472749e-05
-1.29229861967987e-05
-2.28674128827893e-05
-2.51869649666009e-05
-2.69422088126998e-05
-1.61255138386578e-05
-3.323692273538e-05
-2.56758751511243e-05
-2.1690516210623e-05
-2.37996793834744e-05
-4.50574473183338e-05
-4.34539337415929e-06
-3.53689185748687e-05
-3.76935422760591e-05
-3.63314924967887e-05
-1.4963086260472e-05
-7.11708721524241e-06
-8.64856549891208e-06
-4.94907864545993e-06
-1.33381369166669e-05
-4.42317324915528e-05
-2.27141145033089e-05
-3.10122480726093e-05
3.44494018198434e-06
-2.44392636094005e-05
-6.48803254076422e-06
-2.08872826470094e-05
-3.2620821495193e-05
-3.16736842932099e-05
-6.21728441515873e-06
-1.24915995130854e-05
-7.3568966618386e-06
-2.93500865484741e-05
-2.15145337895692e-05
-3.13636400277234e-05
-1.73578861556271e-05
-1.20928010472357e-05
-3.80785845734369e-05
-2.48131992900907e-05
-2.72128843371602e-05
-9.52261859092204e-06
-2.9968963570789e-05
-2.35403120125932e-05
-4.51266394315256e-05
-3.57610448357579e-06
-1.4772928729424e-06
-3.58303029636573e-05
-1.96024609624809e-05
-1.60634800191077e-05
-1.36864197246683e-05
7.7428957564998e-06
-2.14009638062448e-05
-3.793488672552e-05
-1.66411350528091e-05
7.38315355633404e-06
-3.44881988656652e-05
-4.37280698727752e-05
-3.69707729783616e-05
-3.07986157415399e-05
-5.46055738555261e-06
-3.59008781974267e-05
-6.16268489643809e-06
-1.13241934469521e-05
-1.92065977799322e-05
-2.0640163625555e-05
-4.60279509621643e-05
1.97189849132294e-06
-2.13844046698968e-05
-2.14460493535683e-05
-3.2485779628388e-05
-2.19361293422958e-05
-3.93909749991866e-06
1.13103635956569e-06
1.02036082854923e-05
-2.96342247624773e-05
-2.83655536056549e-06
-2.71245539409213e-05
-1.77436513031959e-05
-1.96383067432189e-06
-3.48414145025663e-05
-3.49489045796858e-05
-2.35442841496202e-05
-1.38753794689102e-05
-2.3350405167965e-05
-1.46521510476485e-05
-1.23894336486792e-05
-2.0812015630186e-05
-3.00344958176208e-05
-1.71463772642927e-05
-1.09193280727423e-05
-1.60925236202819e-05
-3.47344907124163e-05
-9.81591920802001e-06
-4.21731231888263e-05
-2.03913544608882e-05
-2.1508447830901e-05
-4.90981216499809e-06
-2.26151436987522e-05
-8.0220073450422e-06
-2.50447874603319e-05
-3.01603697614294e-06
-2.26654405867008e-05
-2.14691998569374e-05
-2.7405452399749e-05
-4.09852279071523e-05
-1.96161860612655e-05
-2.08065103215038e-05
-1.15840426277088e-05
-1.06061069618538e-05
-2.0365048696216e-05
-1.40495506492632e-05
-7.23655312298612e-06
-3.69000421899596e-05
-2.50931410070322e-05
-4.18694376812712e-06
-3.99849169295617e-05
-3.15423878194757e-05
6.40994020469149e-06
-2.04746673080223e-06
-2.46263075224158e-05
-2.57234862514999e-05
-1.75484676185922e-06
-2.26334712482241e-05
-9.77964641749294e-06
-1.64385413187953e-05
-1.40488763686343e-05
-7.76724837162994e-06
-4.33398573759922e-05
-3.55060044517612e-05
-2.16298442993209e-05
-1.41487400736161e-05
-3.3135298322901e-05
-4.84693955099845e-06
-1.92751590470526e-05
-2.32517045859699e-05
-1.47572471270777e-05
4.73893790745431e-06
-1.99099342518755e-05
-4.05277753226664e-05
-3.12511947882092e-05
-2.30055720685514e-05
-2.99287307364215e-05
-2.24084907745826e-05
-3.86029465468223e-05
-2.92564749892802e-05
-1.86758046431375e-05
-2.71102488881512e-06
-3.56556876863087e-05
-7.30053517087831e-06
-1.37340082191147e-05
-2.04225103502883e-05
-2.03448548301997e-05
-1.96436884370117e-05
-2.04713457176168e-05
-2.4137328892221e-05
-1.72987805310051e-05
-2.1474707770364e-05
-2.47206230265415e-05
-2.95381779186289e-05
-3.15532715437339e-06
-2.94468589598877e-05
-9.19476863181743e-06
-3.05933257430354e-05
-4.29221813038151e-06
-1.61383125733406e-05
-1.84762010841996e-05
-3.05875987387204e-05
-1.5166813757607e-05
-1.35034510645086e-05
-7.43570421111578e-06
-1.47246009540126e-05
-2.21201471471661e-05
-3.31831492157909e-05
-9.90515960060678e-06
-3.25693584511659e-05
-1.4102379927641e-05
-2.06613266005041e-05
-1.46406257176924e-05
-9.61874680459172e-06
-1.71067273507923e-05
-1.03836716195146e-05
-3.2317447774895e-05
-4.70220085199619e-06
-2.24659637750585e-05
-1.70134376987878e-05
-1.75212533127355e-05
-1.0897075845849e-05
-2.30273034165084e-05
-1.51342950371872e-05
-7.25813435927782e-06
-3.80901905249019e-05
-4.6768591771848e-06
-3.46734303572992e-06
-8.57382258463349e-08
-1.91926284041773e-05
-1.09439098048506e-05
-2.45225602354903e-05
-2.6217331195891e-05
-2.67107781782125e-05
-9.7298678197484e-06
-7.26407609444659e-06
-9.13854899273814e-06
-2.064752193067e-05
-7.92163851730555e-06
-4.67660272881266e-06
-9.60437051443489e-06
-2.05944314268302e-05
-3.49429276387846e-05
-5.28988237872469e-06
-7.48897524487101e-06
-3.88605679124847e-05
-1.1690864698931e-05
1.02316100726232e-05
-6.11542988265405e-06
-2.21062756765602e-05
-4.6224156732491e-05
-2.4148951368696e-05
-1.99113302850745e-05
-1.05344777213959e-05
-3.45040466193434e-05
-2.80460024614688e-05
-1.81850642009117e-05
-4.35407020116327e-05
-2.14745811915541e-05
-8.66023309133083e-06
-1.79758618103062e-05
-3.67720534773594e-05
-2.77187262552124e-05
-2.82985145335951e-05
-3.15571710016052e-05
-1.35616529872527e-05
-3.19949194562866e-05
-2.34185200431454e-05
-1.74773984498488e-05
-3.21635272176319e-05
-2.50666295997233e-05
-2.01253301966528e-05
-1.39565790530357e-05
-1.2195034709135e-06
-2.26394016172316e-05
-1.00928818629923e-05
-4.07396431652365e-05
-1.58826591164557e-05
-3.90869648008885e-05
-3.41361700711695e-05
-5.1503451132227e-06
-1.57168411631681e-05
-9.29243939480754e-06
-3.54776734150694e-05
-2.25129240715786e-05
-3.15435809691033e-05
-4.18227440502245e-05
-1.9435907601994e-05
-2.23543890037589e-05
-1.37103234405213e-05
-2.15051431010214e-05
-1.96852684183009e-05
-1.49811517975614e-05
-2.3646331085679e-05
-1.51690623336436e-05
-3.0400944207633e-05
-1.33352528049632e-05
-2.6026070057356e-05
-2.96134047321889e-05
-3.03583162322952e-05
-1.68515145939259e-05
-1.23080343116375e-05
-2.52114448831598e-05
5.05179382067901e-07
-2.14390736121098e-05
-4.23526661777623e-05
-2.75164226556153e-05
-2.39501282544431e-05
-2.88548441891436e-05
-2.99470045410969e-05
-3.59316765020551e-06
-2.00314481099381e-05
-5.28790952433801e-06
-1.40559733969939e-05
-3.50964497563551e-05
-1.92831180070497e-05
-2.17203720815602e-05
-1.17407749346677e-05
-5.73261207620726e-06
-2.1536529149856e-05
-2.01866199640622e-05
-3.40278141614167e-05
-2.75109939734017e-05
7.1090772294323e-07
-8.44848931719497e-06
-3.58183389669736e-05
-4.37093277877688e-06
-1.67049482561425e-05
-3.26589603841855e-05
-1.66006901901429e-05
-4.80853920467681e-05
-1.23811280721007e-05
8.5403101274078e-06
-2.16564813244683e-05
-2.60092745896896e-05
-1.38708532517957e-05
-1.77120580037669e-05
-2.76699124714041e-05
-2.6800897264784e-05
-2.01796918921179e-05
-2.05860386844672e-05
-2.30312248402311e-05
-2.58239550027206e-06
-3.20789918935736e-05
-2.51352649006402e-05
-2.19229702782344e-05
-4.7603547897507e-05
-1.79032407811808e-05
-2.24148135544611e-05
-3.29575830597406e-05
-2.75785814828939e-05
-2.00702182919947e-05
-9.48072127332462e-06
-1.91784819283959e-05
-1.66235132163663e-05
-1.56699232637791e-05
-1.42075832393769e-05
-2.34028189366309e-05
-1.03878274951801e-05
-2.32485677713576e-05
-2.52828404022592e-05
-3.57048213370081e-05
-1.31908906715217e-05
-5.96000245637933e-06
-2.2651535606711e-05
-1.36033135257872e-05
-2.10862025722578e-05
-2.9805385382714e-05
-9.08772535026035e-06
-1.3773219229546e-05
-1.59939436047723e-05
-4.03056353893954e-05
-4.72895764689712e-06
-5.325179910404e-05
-6.51026766377944e-06
-1.15044712949078e-05
-4.91431657589712e-05
-2.61141801610834e-05
-5.02329834939708e-07
-6.18790906471004e-06
-2.77282493186429e-05
-6.90868572076236e-06
-2.37381586311651e-05
-1.50934781267992e-05
-1.7484320071527e-05
-1.53744204464838e-05
-1.31474684067566e-05
-5.5535420388204e-06
-2.3369655110716e-06
-1.33249305956555e-05
-3.00881831106909e-05
-3.32734010556583e-08
-1.31531103999671e-05
2.54146340969939e-07
-2.34234324913312e-05
-8.64438006601907e-06
-9.29171453953584e-06
-1.67073256930014e-05
-1.44346671902794e-05
-8.98455132588838e-06
-1.5675102264081e-05
-4.12946125132809e-05
-2.5015394173852e-05
-3.59815301104189e-05
-1.15648771368013e-05
-2.04843640471945e-05
-6.53093804318397e-06
-2.35945240593506e-05
-2.68965778174965e-05
-1.42513199848419e-05
-3.14568831281289e-05
-2.98953360735335e-05
-2.62603724419051e-05
-3.80710497259876e-05
-1.26132917508194e-05
-5.67463760047538e-06
-2.980365375751e-05
-3.75362072343603e-05
-1.77475584574997e-05
-1.3297333066389e-05
-3.170048357092e-05
-1.4716637643076e-05
-3.23463248540014e-05
9.29866760673228e-07
-1.33675714215916e-05
-2.34513620191017e-05
-3.15670792289969e-05
-8.14384048734117e-06
-8.68573287583717e-06
-6.97707900605577e-06
-2.06786195333236e-05
-3.02468036986006e-05
-8.76674575978701e-06
-1.38496679888181e-05
-1.54984994413879e-05
-5.13573676841767e-06
-2.28908151746709e-05
-4.89319877136698e-05
-2.69250768189575e-05
-4.53701708322049e-05
-2.09239763730984e-05
-1.75017309403631e-05
-2.04937729164059e-05
-4.078640316745e-05
-2.86764926240419e-05
-7.25520284383082e-07
-1.64655688888905e-05
-6.16169440281085e-06
-1.98343335744961e-05
-2.66789940534418e-06
-2.2748183296412e-05
-5.28495148955408e-06
-1.85958624450323e-05
-2.36303226824884e-05
-2.4406808041258e-05
-1.36040108776666e-05
-1.14523408586523e-05
-4.8067855329401e-06
-2.28607787685834e-05
-2.84466410110783e-05
2.78139377998519e-07
-2.88477240788147e-05
-2.47902064352792e-05
-2.63759036626014e-05
-1.91191396253645e-05
-2.90553012515107e-05
-4.31927122102365e-05
-2.46481521199623e-05
-7.31132048614197e-06
-2.86188862754115e-05
-1.61219183875954e-05
-1.54717065345161e-05
-1.3098391579297e-05
-2.9059775042223e-05
-1.94768839076569e-05
-1.72151694004601e-05
-2.91484703642168e-05
-1.20739220650406e-05
-3.42193509279544e-05
-1.58507117609867e-05
-1.38028527804142e-05
-9.16313595170496e-06
-8.74156381638269e-06
-2.42038589744297e-05
-9.43108657633949e-06
-1.06808339798036e-05
-1.78143576980547e-05
-2.47541956249224e-05
-3.66778159714017e-05
-1.72995868850013e-05
-3.21774463908783e-05
-1.71940850138267e-05
-7.52336441198066e-06
-1.91292464695472e-05
-4.57336714799417e-05
-1.17396531515932e-05
-1.81206749569854e-05
-1.83203686203641e-05
3.24425230745197e-06
-3.40769254500131e-06
-2.5644792414727e-05
-3.0692414225497e-05
-3.28979275705656e-05
-9.08170328868156e-06
-4.37134023285817e-05
-2.92101486424948e-05
-2.01312578934773e-05
-2.48721560620332e-05
-3.95015240648645e-06
-4.63772132263599e-06
-2.04308213826517e-05
-1.6430378973043e-05
-1.72486314962523e-05
-7.80932069854531e-06
-2.58380993494776e-05
9.44932229748571e-06
1.1106960544541e-06
-2.19260997414758e-05
-4.51446581919868e-07
-1.63773660201746e-05
-3.71031159637907e-05
-1.51932657397985e-05
-1.61657532646828e-05
-2.99707518867158e-05
-2.45664330216629e-05
-1.41753315970725e-05
-1.95376995662269e-05
-2.24037039628548e-05
-4.09417649721883e-05
-1.01851353387519e-05
-1.5590900896134e-05
-2.32804925689901e-05
-1.53099469388356e-05
4.42983401391376e-06
-2.92498595848241e-05
-3.35377717429025e-05
-7.69631063149482e-06
-1.94618716601481e-05
-1.64511846100377e-05
-1.7143805730238e-05
-1.25918677398287e-05
-1.4567830599706e-05
-1.9901525058222e-05
5.26910188202958e-06
-2.63496555983707e-05
-2.90206297305411e-05
-1.93099031998764e-05
-5.017417091166e-06
-2.34035482474153e-05
-2.77937884067829e-05
-1.03138034437577e-05
-2.26620020160816e-05
-3.85724670636793e-05
-2.91664487578088e-05
-3.31478707900563e-05
-8.95958920353467e-06
-2.47743880778236e-05
-3.10050884273813e-05
-1.79266080068347e-05
-1.71604143879419e-05
-2.68883976961534e-05
-1.9586014660318e-05
-1.46978965565237e-05
-3.67832371063193e-05
-1.84300428590528e-05
-3.77093744046825e-05
-3.05619564169734e-05
-2.82018129775948e-05
-1.18784280296526e-05
-1.65606474869272e-05
-3.67539706594644e-05
-2.35347389098864e-05
2.90352739384565e-06
-3.82169931277148e-05
3.53456243845576e-06
-1.74119778501326e-05
-9.70212343781048e-06
-4.51974991744178e-06
-2.71135705714929e-05
-2.74234759689522e-05
-3.30055178487187e-05
-1.44096693793683e-05
-1.14574379438371e-05
-2.44131741320167e-05
-1.21491109152391e-05
-2.68656302770432e-05
-2.62287222693158e-05
-1.49547386158358e-05
-1.49300825352838e-05
-3.41426220473583e-05
-2.5450674789569e-05
-9.9339198238752e-06
-3.18343324404613e-05
-1.75059715317608e-05
-2.15963007368109e-05
-2.47238104611284e-05
-2.02854082961052e-05
-1.39374744373461e-05
-2.92436592119711e-05
-2.00557342666925e-05
-2.63075117725438e-05
-1.39512386502411e-05
-2.32523754488543e-05
-1.57779193664614e-05
-2.36185515105849e-05
-2.74701239203574e-05
-1.88195526768358e-05
-2.12091373523483e-05
-2.60712498199394e-05
-3.57726190453436e-05
-3.81228676246965e-05
-1.67964998781841e-05
-2.57342125093926e-05
-1.70768601381755e-05
-1.53879135483855e-05
7.46724514378165e-07
9.79638181650661e-06
-3.23862030031872e-05
-1.77022128197081e-05
1.58990419065568e-05
-1.3278440179586e-05
-1.59372005203987e-05
-2.58287050748203e-05
-1.50201055735047e-05
-3.47979229519429e-05
-3.85614893883039e-05
-2.05374262314977e-05
-1.09260939101742e-05
-1.22700886141167e-05
-1.41926015709805e-05
-1.81425890006537e-05
-6.15372227584385e-06
-3.97779922476022e-05
-5.62370758126137e-06
-4.04983234568474e-05
-1.93646470362622e-05
-1.29035710113477e-05
-2.35896960471741e-05
-3.03851267696163e-05
-2.31158457804689e-05
-3.28853306696724e-05
-2.46423601054729e-05
-2.3642433628951e-05
1.88563072020903e-07
-3.67175729819995e-06
-1.33547781130057e-05
-2.02996856979026e-05
-3.06943809847004e-05
-2.98233676718464e-05
-1.35702380903485e-06
-2.17045696862669e-05
-3.50361682373974e-05
-1.1926787876554e-05
-2.9318563933833e-05
-7.80457121865148e-06
-4.06314322912785e-05
-1.39427998958918e-05
-7.47033032370389e-09
-1.53663652015176e-05
-2.85321965172096e-05
3.00985569902228e-06
-3.19281175898144e-05
-2.40584854378324e-05
-3.32070832892388e-05
-1.10427700578076e-05
-1.08503387658187e-05
-1.85388069472803e-05
-1.88382219385637e-05
-2.76914123576968e-05
-1.52274767811574e-05
-1.26960910426286e-05
-4.17561453858162e-05
-1.72019960349266e-05
-3.19153786789074e-05
-2.66952508546998e-05
3.58045593343529e-07
-2.10912501271815e-05
-3.91700232735978e-05
-2.95301883400053e-05
-1.05162048335541e-05
-3.67932214035102e-05
-1.24836796903682e-05
-2.90530501193329e-05
-1.11988450950674e-05
-3.43431428031413e-05
-1.37614936201543e-05
-1.58589634528875e-05
-1.91220809354083e-05
-1.87272099555023e-05
-2.37178942059791e-05
-2.52022887581877e-05
-1.35287562633771e-05
-1.22148007719367e-05
-4.8042739739401e-05
-2.8204698621313e-05
-3.62467414289271e-05
-2.61723360428497e-05
-3.90618993528996e-06
-4.33508931058594e-05
-3.4770989941189e-05
-2.0599043435537e-05
-2.90376678596363e-05
-4.48605985870807e-06
-1.34793886263853e-05
-2.74779721045985e-05
-1.48772199927869e-05
-1.49272037837796e-05
-1.34279988502609e-05
-1.06565015879896e-05
-1.14321340221286e-05
-3.04678827486577e-05
-9.75195035072919e-06
-2.70208888486383e-05
-2.28924575562942e-05
-2.11924211392146e-05
-6.43807603823504e-06
-2.63302796561227e-05
-1.50077582424622e-05
-2.84437163529903e-05
-2.54483713114847e-05
-3.39787046425098e-05
-1.84200666775124e-05
-3.48559154448614e-05
-2.0031668383786e-05
-4.78735436607603e-06
-3.47732788279494e-05
-2.56508462461234e-05
5.18060175907594e-06
-3.34908660186094e-06
-3.97804593933842e-05
-3.13793911738295e-05
-1.04979951386468e-05
-1.30984258391512e-05
-2.13225715252098e-05
-3.94560889973597e-05
-7.57459805341392e-06
-1.24860797398249e-05
-1.25639274759328e-05
-2.21290592931142e-05
-2.09172719905297e-05
-3.52762190606277e-05
-4.57764612521211e-06
-3.05798561311349e-05
-3.78354882496559e-05
-1.35176825566924e-05
-2.43286984472662e-05
-2.4855267099803e-06
-1.41605075766362e-05
-2.54545539692666e-05
-4.55382316790369e-05
-9.23202600722526e-06
-1.58479879687952e-05
-4.996374152293e-06
-3.62728790172884e-05
-2.15691901594974e-05
-1.75230574670644e-05
-1.77123910250739e-05
-2.01948977030029e-05
-2.53870245980504e-05
-8.85417294370304e-06
-4.38958572680596e-05
-8.46945871894084e-06
-2.65497313085323e-05
-2.1015628067449e-05
-2.4384727726589e-05
-4.00968185643239e-05
-2.66051717180021e-05
-2.51030395358187e-05
-2.86926037650128e-05
-3.48640095672785e-05
-2.41487085388329e-05
-1.02285637385115e-05
-3.0087097005638e-05
-2.6187636030241e-05
-2.08095210885087e-05
-3.58711379235342e-05
-1.02927986031419e-05
-2.23498993217729e-05
-2.44654293863965e-05
-2.42702590141329e-05
-3.4009849486131e-05
-6.25774993240251e-05
-1.91370263172548e-05
-1.23329233363284e-05
-1.60523513711417e-05
-6.76154958395504e-06
-2.44852822371614e-05
-8.77722394493573e-06
-2.19566747299655e-05
-4.89382037422381e-06
-8.78652009887595e-06
-1.38699083577388e-05
-2.55628635822966e-05
-2.40565456649522e-05
-1.37681753433621e-05
-2.74098339344373e-05
-1.65161278307273e-05
-2.65836087293026e-05
-1.80107242165029e-05
-1.97298230081461e-05
-3.12187635354629e-05
-1.27596425923139e-05
-1.42407828897063e-05
-1.68394147419252e-05
-1.45406611097503e-05
2.49482863503322e-06
-1.00396684296294e-05
-2.58408769636985e-05
3.18600593867507e-06
-1.43475737775432e-05
3.54169044672781e-07
-2.23885552545029e-05
-3.06660742079417e-05
-2.09962540144053e-05
-2.68765813399132e-05
-4.26616336553882e-05
-4.77898564189379e-05
-1.32775203412133e-05
-3.66627330976838e-05
-2.25944967434837e-05
-3.36441498339658e-05
5.561162351162e-06
-8.38782058225277e-06
-5.13667440835043e-06
-9.28843582428293e-06
-2.63163977947429e-05
-1.9076591248882e-05
-4.87893802155473e-05
-2.52034329302543e-05
-9.12271936378464e-06
-1.23677522770438e-05
-4.81318171259683e-06
-1.74837446874079e-05
-2.27049223896944e-05
-6.55346575599456e-06
-2.4273688860444e-05
-2.65735152218795e-05
-5.78287672258674e-06
-2.18204643741456e-05
-4.99448404985638e-06
-3.03320279053739e-05
-2.00923251667743e-05
-1.09487061665563e-05
-2.85322872436722e-05
-7.50248687944446e-06
-3.60389525186775e-05
-1.9908946460676e-05
-3.36511921716199e-05
-2.44300885336921e-05
-3.30089259513245e-05
-1.81388790061726e-05
3.80467677121986e-06
-1.65988579912653e-05
-1.85407742497912e-05
-2.03948730045391e-05
-1.97965886240723e-05
-9.31907583890188e-06
-3.80501830711444e-05
-2.19422111408058e-05
-1.50612907914944e-05
-2.38866368986787e-05
-2.93693695979993e-05
-1.18664459787751e-05
-3.90465672996101e-05
-1.86561865894462e-05
4.02230791102102e-06
-6.19633504635561e-06
-3.47341188319214e-05
-1.00535437143766e-05
-2.37667184581602e-05
-8.19996495234688e-06
-3.49868311276375e-05
-2.40340740392289e-05
-1.49717368824602e-05
-2.12353342379356e-05
-1.99724791418485e-05
-3.85648459005181e-05
-1.01768542351391e-05
-3.76092063335534e-05
-2.18587676838655e-05
-1.3265328102053e-05
-2.70545323838743e-05
-1.70533131467875e-05
-1.13678248479909e-05
3.77265827065739e-06
-4.26117724977956e-05
-2.30528598558097e-05
-1.2944446719099e-05
-1.88569519875253e-05
-2.20124336435652e-05
2.47956928274876e-06
1.72206082768163e-06
-1.47564758060019e-05
-3.1840778517449e-05
-1.9646372425573e-05
-3.52185744533538e-05
-6.068178108592e-06
-2.91752285717506e-05
-1.76348151734588e-05
-2.14052800246237e-05
-2.42019030922654e-05
-4.13697636000039e-05
8.14168791586298e-07
-1.10700828525353e-05
-1.22522474486953e-05
-3.48314822728194e-05
-1.68157538987672e-05
-1.08185224684e-05
-2.05782067245236e-05
-2.03605737403801e-06
-1.4382509355969e-05
2.20807680037339e-06
-3.40162811512357e-05
-1.37643063860105e-05
-2.2839391885255e-05
-1.55824578768099e-05
-9.62836376359441e-06
-2.7026270516963e-05
-4.61919367422321e-06
-5.19936044196658e-07
-2.83684865994587e-05
-8.33824592854951e-06
-5.03863792373469e-05
-3.71298197081094e-05
-3.93675302692648e-05
-2.44638139956031e-05
-1.88485236021254e-05
-1.91479205363952e-05
-2.07330649900552e-05
-1.7907006075899e-05
-1.47644004533469e-05
-7.6420795769049e-06
-1.15317874391549e-05
-3.37389091514285e-05
-1.78539987045339e-05
-1.4337252038241e-05
-3.26023783016833e-06
-1.53299259418356e-05
-2.48240515934236e-05
-1.30841742068739e-05
-1.41330425238292e-05
-1.43191078398225e-05
-2.72333256001719e-05
-2.17915542747025e-05
-9.84213864707149e-06
-3.48797577742996e-05
-2.64805770416345e-05
-1.096930774794e-05
-4.12907812227394e-06
-1.28983631369096e-05
-3.45894215032451e-05
-2.3123604787524e-05
-1.43117438507777e-06
6.12209536121116e-06
-3.68039635396292e-06
-2.84163983674038e-05
-2.59858216152186e-05
-1.83442697773582e-05
-2.39120379648984e-06
-1.9330742372046e-05
-2.40946856773714e-05
-2.68955623868818e-05
-3.70035665640968e-05
-1.60746845532592e-05
-3.15675311163394e-05
-4.65859597751577e-07
-1.11454224801714e-05
-3.57232118270619e-05
-3.46043892021777e-06
-2.37124725693531e-05
-2.41152701613869e-05
-3.58025353652649e-05
-2.84602880382463e-05
-1.71072650186458e-05
-3.03763417098596e-05
-2.90743202519874e-05
-1.14135151850182e-05
-9.18576104002733e-06
-2.09654088119628e-05
-2.85423204518124e-05
-2.84242807808991e-05
1.16870769085673e-06
-4.04339591912491e-05
-4.6154655912396e-05
-2.62174714949356e-05
-7.31930540799587e-06
-1.60435114732562e-05
-1.43438580616463e-05
-2.72891362076535e-05
-1.92123585918798e-05
-2.26337271412663e-05
-2.33542811195688e-05
1.81000601166896e-06
-1.10591862808806e-05
-1.88921970817845e-05
-2.21257162285794e-05
-5.99771986313459e-06
-6.37264183092163e-06
-1.84691515743655e-05
-1.68771136366589e-05
-2.08139200705803e-05
-1.30456347744274e-05
-2.82817718030923e-05
-3.54820549801122e-05
-1.046016759563e-05
-6.08049007897501e-06
-3.33645857238581e-05
-2.16985572126332e-06
-3.41741853436532e-05
-4.73795854301491e-06
-7.65387413185223e-06
-2.26645227422218e-05
-1.31533974688865e-05
-5.33345952318064e-06
-9.09557633479001e-06
-3.48822680228899e-05
-1.78214524733627e-05
-2.31211633026197e-05
-2.55760428156345e-05
-2.21257804706958e-05
-7.51246931187731e-06
-1.2878539117575e-05
-1.37056688801889e-05
-5.30537025524779e-06
-4.21706830454106e-05
-2.98689737278885e-05
-1.90900399771678e-06
-3.40224448905679e-05
-2.51520063527676e-05
-3.27412798116472e-05
-3.89008267682481e-05
-2.53355514789138e-05
-3.59943539021055e-05
-1.52471694908609e-05
3.88150872378123e-06
-1.78984303750985e-05
4.97814219926815e-06
-2.22516427615025e-05
-2.7874298719027e-05
-3.05760380004007e-05
3.48375445982554e-06
-2.82373856711543e-05
-7.23363930392657e-06
-1.83522409646467e-05
-4.18878901499125e-05
2.11038166951925e-05
-1.267530260147e-05
-1.7478401340176e-05
-1.58530417539363e-07
1.18460545319519e-06
-3.23113839971487e-05
-2.58087674674484e-05
-4.11963619099548e-06
-3.15700308243249e-05
-8.148500825646e-06
-2.16132986098288e-05
-3.5739999141062e-05
-1.23026445220988e-05
-2.96665045204332e-05
-2.2112347389847e-05
-2.2003018298687e-06
-2.13397074405401e-05
-1.21677915309876e-05
-1.77941782898918e-05
-2.29257739236759e-05
9.65048604650443e-06
-2.67469635993485e-05
-2.00604189527954e-05
-3.17161900769297e-05
-7.97865167325028e-06
-3.18548845732334e-05
-5.33349246083045e-05
-2.82575080688484e-05
-2.516716506974e-05
-2.97741627023704e-05
-2.91186740497013e-05
-1.57550662947312e-05
-3.4985251397437e-05
-1.19868388285373e-05
-2.29527007979231e-05
-2.41139529402403e-06
-1.79546691254203e-05
-8.78911882797288e-06
-1.43414954259441e-05
-2.69813918087303e-05
-1.43521882524032e-05
-1.97229371316543e-05
-3.05637937425037e-05
-6.6611976082949e-06
-3.07181428071882e-05
-1.79791618337142e-05
-2.06440645958726e-05
-3.05310791999352e-05
-2.67869271585482e-05
-1.35733655122394e-05
-1.19135318306338e-05
-1.84511674552288e-05
-3.34102343794519e-05
-1.88497083803557e-05
-1.50865252115182e-05
-2.44105965122767e-05
-4.30786515276611e-05
-2.25894061802262e-05
-7.92290051196516e-06
3.16519990864805e-06
-1.39718141321134e-05
-5.50682104398232e-06
-2.26591150795016e-05
-2.60279568492772e-05
-2.5800011478549e-05
-1.94421656961691e-05
-4.25624756991221e-05
-1.33596084852636e-05
-4.00736983985942e-05
-2.14873558045573e-05
-1.82918933586592e-05
-2.56668520814875e-05
-2.40871328216985e-05
-3.17586819511633e-05
-2.1268389505682e-05
-3.12812157262213e-05
-2.51945615698575e-05
-1.7840718560863e-05
-1.90180565145738e-05
-2.04640269713067e-05
-1.41150342704226e-05
-3.31854020387014e-05
-1.44121768285686e-05
-2.02191304634459e-05
-7.45421398134168e-06
-2.89356800285958e-05
-5.35729505657936e-06
-1.70880445010944e-05
-5.83817162601266e-06
-1.71974643594205e-05
-3.55123777345223e-05
-2.96774172811967e-05
-2.39891232378275e-05
-3.0223776922499e-05
-2.72195310615645e-05
-1.76714234352494e-05
-1.10271839973272e-05
-1.17849424657882e-05
-3.5609843886085e-05
-3.43164986526153e-05
-3.26529235230066e-06
-4.67225760141878e-06
-2.20105862516114e-05
-1.09382849772611e-06
-2.65787776226344e-05
-2.77037786051674e-05
-1.40760392458008e-05
-2.20766720058852e-05
-4.69607545060539e-05
-2.42759011135483e-07
-2.51156476038656e-05
1.34848722243226e-05
-3.25932347597013e-05
-6.38174673148934e-06
-1.07345446092949e-05
-2.60897186655512e-05
-3.86747449771386e-05
-1.86481075418745e-05
-8.20169616372042e-06
-1.69709295194536e-05
-1.64057524526894e-05
-4.17872141706199e-05
-2.31506660962069e-05
-1.93457643813589e-05
-2.10334035305087e-05
-4.92455801280732e-06
-1.81873836498817e-05
-2.54019936850069e-05
-1.84366634772035e-05
-2.73324650724274e-05
-5.76687495430735e-06
-2.99794197634652e-05
-2.62829614437248e-05
-1.25284950594632e-05
-1.64829249529635e-05
-4.798236070045e-06
-2.68599405208413e-05
-2.97914820677725e-05
-2.11091383272773e-05
-1.26375292712007e-05
-1.7925353008108e-05
3.65907274330048e-06
-1.91182863286926e-05
-2.14903899670031e-05
-3.74972237277078e-05
-1.1524762843444e-05
-1.24832456385257e-05
-3.96993300949608e-06
-2.42803849113783e-05
-1.06626530892533e-05
-3.32045349768127e-05
3.87526060365543e-06
-3.13615463293328e-05
-7.83812196963169e-06
-1.21477049434324e-05
-2.76177872225163e-05
-2.82630474799611e-05
-1.752072100511e-05
-4.40452854539337e-05
-2.98181464425501e-06
-2.83792950107006e-05
-2.5522102155962e-05
-1.46473151257709e-05
1.27911829794982e-07
-7.38705974800901e-06
-8.62060332540466e-06
-7.29149182291841e-06
-2.65436579664244e-05
-8.07222819886493e-06
-2.81885381705207e-05
-2.62575005430873e-05
-9.28430447184368e-06
-1.39047026788976e-05
-2.43854642169465e-05
-2.6234957667001e-05
-1.30296835690894e-05
-2.18273968260365e-05
-2.36744294795372e-05
-3.16764733497485e-05
-3.17472751823731e-05
-3.07464302548625e-05
-3.00118716445145e-05
1.3443815596924e-05
-3.26505680297365e-05
-1.51764963252262e-05
-1.51509201880749e-05
-7.6323200487259e-06
-1.61820434898964e-05
-1.77655997998839e-05
-5.10120996999887e-06
-3.65311220031479e-05
-2.80134727860358e-05
-1.73069888522797e-05
-2.10534479361706e-05
-3.06953636271145e-05
-1.34350150534475e-05
-1.24035830656549e-06
-1.08594608412534e-05
-8.52937563342247e-06
-3.33457456086662e-05
-2.86496461383477e-05
-2.43656464516088e-05
-1.8800001938306e-05
-2.01764810845529e-05
-2.86643283352046e-05
-2.13702564172267e-05
-2.9913763888764e-05
-3.66906332180363e-05
-1.87293076289057e-05
-2.11644733300096e-05
-1.24109442429894e-05
-2.0330927472869e-05
-4.17274550426923e-05
-2.77800717285285e-05
-2.15574171507268e-05
-1.32849335317356e-05
-2.05813949658028e-05
-3.06563894136455e-05
-1.68373341006676e-05
-1.82426982549425e-06
-1.34091643655669e-05
-2.95463694565591e-05
-6.5566024471234e-06
-1.18944239172491e-05
-3.62339830636576e-05
-1.33556362195896e-05
-2.82937185971214e-05
-4.96214531623922e-06
-3.11723786948686e-05
-7.85485790286121e-07
-9.64995557738661e-06
-2.46687015403501e-05
-1.18608677780157e-05
-1.4657436658978e-05
-2.33092871732497e-05
-6.63283000811495e-06
-1.90851217692088e-05
1.21675703554822e-06
-1.96961801000176e-05
-1.39566807099723e-05
-3.40629994767603e-05
-8.33783511136532e-06
-3.03576798496352e-05
-3.99259911863257e-05
-2.7769788295408e-05
-4.56010082396126e-05
-2.52949390154615e-05
-7.86828832873777e-06
-2.48542839555576e-05
-3.28796147375966e-06
-2.24398932090264e-05
-3.0479608713422e-05
-1.40880727856217e-05
-3.2890217945337e-05
7.07358741790629e-07
-3.13324017408509e-05
-4.44270312932593e-05
-1.3353004502953e-05
-2.72772907765676e-05
-2.44036750177233e-05
2.84932920383294e-06
-4.23516563608881e-05
-2.04360734767392e-05
-3.39746836513098e-05
-2.72611016863674e-05
-7.34607368535715e-06
-2.82939571605076e-05
-2.31587465395849e-05
-1.75641753743765e-05
2.92702149576817e-07
-1.49797622257716e-05
-1.4594814916676e-05
-2.11085541309054e-05
-3.67510888169035e-05
-1.91358135414969e-05
-1.42908929128019e-05
-2.46324467247418e-05
-2.8513775628561e-05
-1.71979410772363e-05
-1.71379281586864e-05
-2.5697361813669e-05
-2.44506532440701e-05
-1.24687120856416e-05
-1.23558422300004e-05
-1.27728092307321e-05
-3.50832696445956e-05
-5.60779045454064e-06
-2.50994481358004e-05
-6.24821873277547e-05
-1.32492133554898e-05
-2.66728714233423e-05
-1.15795215157994e-05
-2.29198817570142e-06
-3.22195289166795e-05
-1.60054465922591e-06
-4.72984285648552e-05
-1.47291021548185e-05
1.34409368796134e-06
4.58833231101321e-06
-1.82041139788963e-06
-2.34745308802488e-05
-1.07317217237694e-05
-3.48933500461421e-05
-2.52194972087176e-05
-1.68182680389783e-05
-1.90515854975166e-05
-4.49397060843085e-05
-5.84929046653994e-06
-3.49449229255618e-05
-3.05240787682564e-05
-2.16644778851366e-05
-1.88580435274324e-05
-2.40208640014763e-05
-1.38309037560397e-05
-3.17748525869261e-05
-1.96491862270272e-05
-3.55090252390689e-05
-1.47097949599548e-05
-3.77142031155285e-05
-3.24860059107226e-05
-2.74239199328309e-05
-1.27394851220069e-05
-2.72618371485516e-05
-3.06681204085708e-05
-2.99978597784187e-05
-2.60526936663131e-05
-1.7772009182311e-05
-1.66249251757167e-05
-2.08867560774079e-06
-3.5043223919174e-05
-1.28377194933255e-05
-1.96125930747398e-05
-1.26248492886171e-05
-1.81064163840305e-05
-2.25598633707623e-05
-2.26370418229846e-05
-3.37058004303077e-05
-1.00965296446771e-05
-2.80161885550707e-06
-4.55355631608261e-05
-1.54752339990594e-05
-3.18750134825704e-05
-5.38189727698787e-06
-2.84201447994522e-05
-2.48004506914539e-05
4.53749114610162e-06
-1.4027701460025e-06
-1.64000454983057e-05
-4.02711998873152e-05
-2.52695863524815e-06
-1.95207561314565e-05
-2.64910240601061e-05
-2.5236284534821e-05
-7.58802791746948e-06
-1.05801398895719e-05
-3.51319234190652e-05
-1.65486770868763e-05
-1.84528006681696e-05
-1.26677793970727e-05
-2.72050785630389e-05
-3.17656679461775e-05
-2.20226822033872e-05
-2.85974487728707e-05
-1.97817650037809e-05
-2.09974136099356e-05
-1.25578240990322e-06
-2.16529417272925e-05
-1.15658194722816e-05
-2.25970799199107e-05
-3.3357766602848e-05
-1.39293877132133e-05
-2.17993475482195e-05
-2.05526315369827e-05
-1.71269785622694e-05
-1.8385897384049e-05
-1.47204078821394e-05
-2.83958595024198e-05
-7.59828462657519e-06
-2.75570340451707e-05
-2.82084036633321e-05
-2.10921221145211e-05
-2.46181763642341e-05
-1.37260952010885e-05
-2.41349749953539e-06
-2.42462435981254e-05
-1.57912508945896e-05
-2.22340255519724e-05
-1.42421934821224e-05
-1.55979758811612e-05
4.15676555400368e-06
-2.30099694053092e-05
-9.65740489811559e-06
-1.26662643425361e-05
-3.46483531607971e-05
-2.71961639471485e-05
-2.53629815645625e-05
-1.42973143692459e-05
-2.19496874979303e-05
-1.18009291550083e-05
-2.32427059418952e-05
-2.53939096291493e-05
-3.36635298570684e-05
-2.53073638721997e-05
-3.39079943919232e-05
-1.54902460246e-05
-4.73490248716564e-06
-2.95848862815407e-05
-2.8690077854422e-05
-1.64201082117605e-05
-2.59261766521234e-05
-1.07142596240719e-05
-1.87474050192135e-06
-3.43118377003858e-05
-2.67914108958459e-05
-2.3535987399316e-05
-1.92096204134978e-05
3.13471645924799e-06
-1.28050773616972e-05
-3.38862068192971e-05
-1.08009898384839e-05
-2.21136985519293e-05
-3.38942095918423e-05
1.31826239416177e-05
-4.10050151737781e-05
-2.43813246778142e-05
-2.37816361428464e-05
-6.04096631486756e-06
-1.21861524803682e-05
-6.48573790226384e-06
-1.66664347008188e-05
-3.97165568488893e-05
-2.43009937910705e-05
-1.69799335762558e-05
-2.00688487199234e-05
-1.75079083593525e-05
-2.57272380933819e-05
-6.60505396265763e-06
-2.74837903967972e-05
-3.12721596305244e-05
-2.32746317988693e-05
-2.4370421825145e-05
-3.716403834491e-05
-2.51747354416871e-05
-7.78439287438351e-06
-1.60513816919634e-05
-1.87339984370862e-05
-9.49804396201963e-06
-1.98209726338532e-05
-1.76942490223016e-05
-3.78733901737618e-05
-1.25528541021674e-05
-2.20410137449081e-06
-3.19812917497237e-05
-2.94060602881773e-05
-3.30541981772646e-06
-3.61092276111905e-05
-1.40852994855556e-05
3.92300792058477e-06
-2.88395608803489e-05
-1.7572123482318e-05
-2.06364185428869e-05
-7.58070604148497e-06
-1.99039098523168e-06
-1.24489014935834e-05
2.63373266169966e-06
-1.56883449602612e-05
-2.37993754375072e-05
-1.70747036718257e-05
-3.23471099778207e-05
-5.00625039645247e-05
-8.3770545885639e-06
-1.48941857873352e-05
-1.35140329055501e-05
-9.22650306529668e-06
-1.47262289730823e-05
-1.73833079727471e-05
-1.30439702894327e-05
-2.20228948923657e-05
-2.31208813947855e-05
-2.98176739195726e-05
-1.38435197124115e-05
-1.4415970081753e-05
-2.92264708922369e-05
-2.62291213792941e-05
-2.56318765938309e-05
-1.91675346100311e-05
-1.80381468499468e-05
-1.90346900225914e-05
-2.31475968823635e-05
-3.4691418551383e-05
-1.12226571225898e-05
-2.58403101670498e-05
-3.62400269376961e-06
-1.31885911162964e-05
-1.78785656159716e-05
-1.75850882963984e-05
-1.59789029318137e-05
-2.55974294512804e-05
-2.2203218106619e-05
1.30485423361935e-06
-1.78522955916849e-05
-1.46166137676094e-05
-8.33270516601619e-06
-3.85149471702089e-05
-2.27228563889954e-05
-2.17215967848417e-05
-1.35590233277085e-05
-2.27334636781283e-05
-1.01483790101758e-05
-2.03140790866091e-05
-9.71089225135381e-06
-1.54355482686744e-05
-7.87421557128038e-06
-3.97126632716693e-05
-1.17519839037168e-05
3.65583277653541e-06
-1.54725839235059e-05
-2.21856504743174e-05
-1.24799554060205e-05
-1.76939841372485e-05
-2.33725987674468e-05
-1.22855470151628e-05
-1.55699589713398e-05
-1.46392602078309e-05
-2.72114599900319e-05
-2.69681486212379e-05
-6.06117374299221e-06
-1.14867913045677e-05
-3.88646913089633e-05
-1.31352054035788e-05
-8.8571960131313e-06
-1.47533409531431e-05
-3.2538127604975e-05
-2.19310472712932e-05
-2.56592138607544e-05
-3.62091907332056e-06
-3.27347843004849e-05
-6.16789726982938e-06
-1.54979207073518e-05
-2.98478370956566e-05
-5.93023301929633e-06
-4.08309423424978e-05
-2.78309816657269e-05
-3.03904802571413e-05
1.57627440775748e-05
-4.42434890069453e-06
-2.90924605453352e-05
-8.15227093341619e-06
-7.93019032509457e-06
-2.01628323130206e-05
-1.34560838009736e-05
-1.68126851931959e-05
-1.8745860057481e-05
-3.27881386180096e-05
-1.34912559291076e-05
-3.06278148992541e-05
-2.12804379422345e-05
-2.91590836947692e-05
-1.20329904652116e-05
-3.44108493886642e-05
-3.9473710451709e-05
-2.40761089814842e-05
-5.75759800677285e-06
-1.50644692653319e-05
-1.88819810003461e-05
-1.48837730727053e-05
-9.60546034082782e-06
-3.97832168275606e-06
-4.47390570795808e-05
-1.6022852393766e-05
-4.03080044584729e-06
-2.6914812788845e-05
-1.77670293583511e-05
-2.2708823870692e-05
-1.50078055623331e-05
-2.26331012229489e-05
-2.69001287037484e-05
-1.96775778563742e-05
-2.26678486543478e-05
-2.82960321382217e-05
-2.27167173525691e-05
-1.67939570500437e-05
-3.14294372938789e-05
-3.89579425234616e-05
-3.94118445587427e-05
-3.42951244805778e-05
-1.58935085143408e-05
1.36847285907608e-06
-3.61324447965832e-05
-5.26138157422349e-05
-2.30611641235937e-05
-6.47618606456397e-06
-2.05403836361937e-05
-4.14667026011163e-05
-1.54258925333849e-05
-3.03116651061961e-05
-1.72561231777383e-05
-1.81642215623994e-05
-2.31692519878687e-05
-1.70111437982297e-05
-2.09200544748743e-05
-2.33369357484543e-05
-1.72771245266464e-05
-1.67684097536259e-05
-2.16766615778293e-05
-2.05373646019381e-05
-1.78639246581653e-05
5.04766213548334e-06
-2.60546019083064e-05
-1.54913041686821e-05
-2.36318522243479e-05
-6.6990346020529e-06
-2.36179155161407e-05
-3.08396921327877e-05
-2.27594865140308e-05
-7.37800367798883e-06
-8.56552232105457e-06
-7.92297622553177e-06
-2.32274677694124e-05
-3.21102803608802e-05
-2.2159166817839e-05
-3.19051596852576e-05
6.50344625517023e-08
-1.91326815689711e-05
1.97819293980547e-07
-5.52539877821449e-06
1.78002205931744e-06
-1.6580376095854e-05
1.56403225817414e-07
-3.05722980433719e-06
-2.99384788002824e-05
-4.08663114403239e-05
-1.50989592032518e-05
-4.17156346919259e-06
-2.18190520050641e-05
-1.10600629866949e-05
-2.42992781730322e-06
-7.85178980319531e-08
-2.38524180056269e-05
-3.62979389185746e-05
-2.34350330065351e-06
-2.91356341669937e-05
-1.78746198403162e-05
1.8434656220255e-05
-2.40265288677116e-05
-2.51575358194382e-05
-3.77884139179525e-05
-2.54982074463072e-05
-2.2653056571223e-05
-1.14510403859392e-05
-3.92187686907471e-05
-1.8571392254234e-05
-9.78097942637987e-06
-6.29751924744871e-06
-1.45044153072052e-05
-1.87575096742669e-05
-1.59920942268793e-05
-2.64077375892549e-05
-1.63337784521463e-05
-3.30182650355565e-05
-1.93927909251222e-05
-1.59381724610468e-05
-8.70980779283196e-06
-3.21544714100189e-05
2.2162141210772e-06
-1.3517974919234e-05
-2.6799495570436e-05
-4.88466643463876e-06
-1.8648518787998e-05
-9.91746961364744e-06
-8.46350792006073e-06
-5.08982126053826e-06
-2.80869526753984e-05
-2.51085365705802e-05
-2.08399264098106e-05
-6.57654367995219e-06
-1.08457383886041e-05
-3.20784578617292e-05
-1.89445651588788e-05
-3.97960570728593e-05
-2.85141689834498e-05
-8.46041745693111e-06
-2.48703690355755e-05
-2.27755611185319e-05
-4.02060072119743e-06
-2.28779791038379e-05
-1.91750020727584e-05
-3.20064804386262e-06
-2.16361166235041e-05
-2.14874466150986e-05
-1.97437200368851e-05
-7.24879992546459e-06
-1.88367169126221e-05
-1.45382026304487e-05
2.41209542526309e-07
-2.21836554784877e-05
-3.32631593180723e-05
-3.13358579813316e-05
-1.79980455557032e-05
6.02328272862217e-06
-1.05386804343915e-05
-5.44145590343575e-06
-1.63531326787532e-05
-6.34515037519684e-06
-1.76225767240409e-05
-2.19975687784385e-05
4.19038678658487e-06
-2.28504262874386e-05
-1.49735577017014e-05
-2.63316645142602e-05
-1.35393329989797e-05
-2.88392632251418e-05
-2.64945065481334e-05
6.69970636843992e-06
-2.92602008170981e-05
-2.77505102136007e-05
-3.3777966185577e-06
-3.61571970270751e-05
-1.29970481365599e-05
-4.71560089509084e-05
-1.6162193253773e-05
-1.81734827940111e-05
-2.40406434488896e-05
-2.54116405777931e-05
-3.59223093477187e-05
-1.10373460844892e-05
-6.25897820712334e-06
-7.52417474926087e-06
-2.76803218396124e-05
-2.2480140046125e-05
-1.61120510769054e-05
-3.29948484043054e-05
-3.11406987640373e-05
-1.94648792776857e-05
-2.29424763268647e-05
-8.75489656484824e-07
-2.0706211102366e-05
-2.04309526045643e-05
-8.81666877975435e-06
-2.16981177624852e-05
-1.68887431937239e-05
-1.9011439681683e-05
-1.20795057396875e-05
-1.60515600812462e-05
-2.27642494560962e-05
-4.24413268946531e-05
-1.48122919129888e-05
-4.22867058469333e-05
-2.88171676720981e-05
-2.05362549224228e-05
-2.0346253100626e-05
-1.0707074779746e-05
-2.88553303465517e-05
-2.17937065969913e-05
-1.40322843062129e-05
-1.34568217963377e-05
-2.24473730619177e-05
-3.5884012969083e-05
-1.144768431492e-05
-2.53178520741778e-05
-3.49870324261533e-05
-1.42668423758851e-05
-2.19506236123377e-05
-1.50486987148823e-05
-2.82549052039547e-05
-2.45144726070963e-05
-2.91951880373412e-05
-3.37904032822898e-05
-1.35920050773598e-05
-2.22163017588222e-05
-2.58569991769829e-05
-2.30422103055718e-05
-2.59681092997854e-05
-1.18034714234891e-06
-2.18188682072849e-05
-3.16672957254203e-05
4.4896335038283e-07
-1.73018744096498e-05
-2.60955503388323e-05
-1.9510572043923e-05
-1.19719796296585e-06
-5.91037681434366e-06
-1.07352285798113e-05
-3.13447416764308e-05
-1.2406465982249e-05
-3.86366632695368e-05
-2.56114654041722e-05
-1.00715380859289e-05
-2.69139991963306e-05
-3.12703824157414e-05
-1.23995277794782e-05
-3.01366283032936e-05
-3.14886926457305e-05
-2.68430987239124e-05
-1.53274239053054e-05
-2.67913718509463e-05
-2.03658880428934e-05
-2.96064239653966e-05
-1.39632919115535e-05
-2.21902412730976e-05
-2.57317454689254e-05
-2.05637433008164e-05
-9.48193134106769e-06
1.92662384837091e-06
-4.20345339310668e-05
-1.14498688169593e-05
-3.09262889268531e-05
-3.08398048429623e-05
-2.48044179322209e-05
-2.49571537343314e-05
-1.83599215890477e-06
-1.52328988939678e-05
-2.07858539074803e-05
-4.97445409673232e-05
-2.02861662741192e-05
-2.09216567848115e-05
-2.75581530413821e-05
-3.92446283096119e-05
-2.37497480055948e-05
1.4070439280428e-05
-3.30790692744074e-05
-1.20231123410939e-05
-2.94970737856414e-05
-1.82533666600398e-05
-2.30835295129537e-06
-8.96087596281619e-07
-2.05866181391427e-05
-2.25909429549841e-05
-6.18343815244513e-06
-9.08262958163588e-06
-1.39949206732769e-05
-3.95727804525417e-05
-8.50936955218004e-06
-4.30222549673722e-05
-2.36505980686603e-05
-1.06167718708672e-05
-1.56143425226659e-05
-1.36387322068719e-05
-6.44233054864081e-06
-2.79348316026223e-05
-2.81721293788278e-05
-3.42263538807351e-05
-7.45357282088474e-06
-1.99962855576193e-05
7.62533514113051e-06
-2.53597853513852e-05
-1.42077498143896e-05
-2.58780609430349e-05
-1.00210856263164e-05
-3.57118464157494e-05
-2.19349890688922e-05
-3.87430888898363e-05
-2.72885192750916e-05
-3.52712552914437e-05
-2.09859078910449e-05
-1.03322225426532e-05
-3.22121702572256e-05
-5.01523178272084e-05
-2.20331758938129e-05
-2.07877905370035e-05
-1.55181912435412e-05
-1.31694898186988e-05
-2.64063851208741e-05
-1.65802404479198e-05
-1.89090286163412e-05
-1.57598211480677e-05
-2.50284481357757e-05
-1.87725187456717e-05
-9.88912347494016e-06
-3.27245821236048e-05
-4.51014752764516e-05
-2.39928145293598e-06
-1.62790831847948e-05
8.5278948198646e-06
-1.58322807952131e-05
-3.33184853973504e-06
-8.12639980021705e-06
-5.32452512436266e-05
-2.43545668391644e-05
-2.86133924448257e-05
-1.04803408735971e-05
-1.30328693578323e-06
-3.74419908055481e-05
6.74432536737268e-06
-2.06466506812209e-05
-1.59223895671376e-05
-9.06681003712766e-06
-3.40309687862931e-05
-1.36708216871874e-05
-1.47080087060367e-05
-1.72367391764469e-05
-2.26021356861482e-05
-2.27720603382604e-05
-1.40010043141311e-05
-3.22279605406608e-05
-3.04542893623654e-05
1.16852149047118e-05
-3.23752176789788e-05
-3.30536103651359e-05
1.08496116401292e-06
-4.40696303489644e-05
-2.80901728408339e-05
-1.74034115202152e-05
-1.01927839836501e-05
-1.26880580486633e-05
-1.79000941694734e-05
-2.88076423047196e-05
-4.06416431098871e-05
-3.01639073858825e-05
-3.4490153230025e-05
-2.73499707300699e-05
-6.26368575173403e-06
-2.27835002837097e-05
-1.26167512478928e-05
-2.42516272646646e-05
-2.49617971779861e-05
-5.60278347855074e-06
-2.94452328180472e-05
-1.91390621243963e-05
7.50839130411559e-06
-3.38505591474893e-05
-1.52898468365843e-05
1.16260796357911e-05
-2.01288234482126e-05
-2.66404968169896e-05
-3.75859585873704e-05
-4.33276781359082e-05
-1.69238662360332e-06
-4.26703119810116e-05
-2.79381041179535e-05
-1.09885683995318e-05
-2.94022121385248e-05
-3.30635493928915e-05
-3.22391967354242e-05
-1.36043210900722e-05
-2.11039279589985e-05
-1.70404667166271e-05
-2.29305393590001e-05
-2.72193548308882e-05
-8.84634603980324e-07
-1.34271513755262e-05
-2.74495354963705e-05
-1.07079844802936e-05
-2.97703974919997e-05
-1.40671203003482e-05
-2.54013782292433e-05
-4.63305534537941e-06
-1.76682541964246e-05
-9.80615672237425e-06
-3.82334891269346e-05
-1.57508334104734e-05
-1.84082323655227e-05
-6.84328937270417e-06
-2.03614557520661e-05
-1.60866090713272e-05
-3.24042921750566e-05
-4.15469214340279e-05
-1.17515493958331e-06
-1.26472354137398e-05
-2.23572325471932e-05
-1.81764487056938e-05
-2.44807254574731e-05
-2.31662829818975e-05
-3.61012034101644e-06
-4.45417708770331e-05
-2.49882751496119e-05
-5.44366574343439e-06
-8.97723269837876e-06
-1.17261294439251e-05
-2.10021476321203e-05
-3.9987615472996e-06
-3.09457941579809e-05
-3.72974555116528e-05
-2.99357956427343e-05
-1.93837429898249e-05
-2.34837012423111e-05
-4.06845524363764e-06
-2.50682949951676e-05
-4.30936172772604e-05
-4.87598559728946e-05
-5.13647353535147e-05
-2.59425621675882e-05
-1.49947808743515e-05
-1.2909913914372e-06
-3.2206604228852e-05
-1.03208158214896e-05
-1.17078133199299e-05
-3.56116460522357e-05
-2.07617884762404e-05
1.26333890100609e-05
-3.63088842923764e-05
-1.30999034858224e-05
-3.71908525151802e-05
-2.77892384131673e-05
-3.24238650784338e-05
-2.3893766444371e-05
-3.67445279036059e-05
-8.77248745638561e-06
-4.44293362128476e-05
-2.82499028446896e-05
-2.0862763198401e-05
-1.85082643570266e-05
-3.14933594054361e-05
-1.69041122959248e-05
-1.52467844643209e-05
-2.36378792322261e-05
-6.75386908683814e-06
-2.20479309266195e-05
-2.73833263166149e-05
-3.69701283815376e-05
-1.52048084793546e-05
-1.88813987920634e-05
-3.24205028321525e-06
-4.64383187404891e-05
-2.29025930271277e-05
-2.12914242465538e-05
-2.33423345473958e-05
-9.78553718754868e-06
-2.24640400373717e-05
-2.08741746411636e-05
2.63097683207623e-06
-3.23613152622402e-05
-4.2943084707404e-05
1.53832436498084e-06
-3.15497405671328e-05
-1.61665234655096e-05
-3.8362302167836e-06
-3.87798963766967e-05
-2.9651938055e-05
1.69264510587381e-06
-1.12382216629168e-05
-1.15716718541264e-05
-1.11895112808966e-05
-3.25459328476175e-05
-2.53307418962966e-05
-5.04546212308318e-06
-1.99252314737082e-05
-3.26734855799507e-05
-1.31211128352196e-05
-2.98056865840637e-05
-3.57577161892565e-05
-4.69929324720409e-05
-2.49240386151929e-05
-5.08792870624052e-05
-2.1720335511569e-05
-1.28669077374878e-05
-3.46258642201051e-05
-1.80045029558813e-05
-1.59517093153039e-05
-4.80561603419337e-06
-3.08097476537704e-05
-1.12731929347165e-05
-4.24620861835694e-05
-1.26756981853729e-05
-3.50134353483962e-05
-2.45239756487978e-05
-4.5294037527386e-05
-2.64286026157122e-05
-1.08828245086194e-05
-9.86569945559833e-07
-2.60240356096471e-05
-2.37637952801639e-05
-1.60574140965381e-05
-1.06811527887258e-05
-1.02383700515113e-05
-1.95741949013553e-05
6.98447382795648e-07
-2.11066739912117e-05
-3.20601281578885e-05
-1.38118957409512e-05
-8.03261756149257e-06
-1.19284318581904e-05
-1.00241266031541e-07
5.06240194320066e-07
-1.58606505739986e-05
-8.99094813140069e-06
-1.42357543649119e-05
-3.69814915494525e-05
6.01134171948393e-07
-7.59159453761311e-06
-1.88592819276345e-05
-1.45078209494012e-05
-3.77806821792466e-05
-3.69543388443863e-05
-2.27695269428589e-05
-1.52972898942857e-05
-1.7933354432196e-05
-2.67407930982424e-05
-1.24640355289554e-05
-3.10914777041086e-05
-6.36625041953999e-06
-1.43236675184662e-05
-3.66642841851774e-06
-3.26581561908524e-05
-3.26288929238831e-05
-3.54390903267299e-05
-2.64446828336895e-05
-2.37319013898778e-05
-3.37925597837684e-06
-4.80927445453233e-05
-2.37738044434494e-05
-4.0380064807034e-05
-2.43825862048314e-05
-2.29488567810602e-05
-1.84976734950712e-05
-1.25019671772233e-05
-3.14938385081202e-05
-1.893693362004e-05
-3.40511483578611e-05
-2.19683155316823e-05
-3.07936007700519e-06
-2.15177478053841e-05
-2.35928099945061e-05
-1.03592619610462e-05
-2.53304296388209e-05
-8.17771289952234e-06
-2.31392229517434e-05
-1.76956172236592e-05
-1.55822391117045e-05
-3.18105853675801e-05
-3.05835012265737e-05
-2.33429314757027e-05
-2.51359340684047e-05
-2.49626899237068e-05
-2.50276294595756e-05
-2.13000646008704e-05
-2.43755841741991e-05
-1.07709496274036e-05
-1.70277467819825e-05
-4.92937174496507e-05
4.15339481455268e-06
-7.4825169667478e-06
-3.25163186958526e-05
-2.24310570395395e-05
-2.63991790100346e-05
-2.95780093472629e-05
-2.0053790230739e-05
-3.25191267659891e-05
-3.50513592901955e-06
-2.21397248256107e-05
-4.05907840233416e-06
-1.86777390462268e-05
-3.48977980742912e-05
-3.34305128088675e-05
-1.9297716532704e-05
-2.71640553044536e-05
1.13054738778223e-05
-4.22357586217184e-05
-2.80305350256074e-05
-3.67522778423519e-05
-3.50842403458748e-05
-2.25884555231229e-05
4.50030229205933e-06
-2.03759343767424e-05
-2.76433219753909e-05
-2.52034493384874e-05
-1.60324451373353e-05
-3.23169562723502e-05
-9.44997668445256e-06
-4.11087944367482e-06
-2.32864609695662e-06
5.22775995108616e-06
-9.66250806816933e-06
-9.13493933151344e-06
-2.8933746662675e-05
-1.55009943445032e-05
-2.21900090648068e-05
-2.4605272718762e-05
-3.84087014661918e-05
-2.69408632441939e-05
-2.43013451101478e-05
-1.82794607743911e-05
1.21914014433984e-05
-1.51395318009789e-05
-1.2831251440053e-05
-6.64913147077483e-07
-1.31039388229953e-05
-1.98566910001087e-05
-1.76003642278232e-05
-1.00914714416786e-06
-2.86582277872386e-05
-1.31351552820243e-05
-4.7637083595723e-06
-2.47048492652881e-05
-5.57519112131392e-06
-2.89319352843032e-05
-5.94594403134413e-06
-2.42531645466441e-05
-2.75113083995365e-05
-2.17337168073212e-05
-2.0005494895579e-05
-3.62649086754322e-05
-1.93399611644464e-05
-4.56521856079267e-05
-1.71387349554868e-05
-3.53593552218743e-05
-2.06810349299145e-05
-1.99919549035827e-05
-2.295747750078e-05
-3.25132337051277e-05
-7.91937637719262e-06
-1.15558642303211e-05
-2.07456124016418e-05
-3.26143244185865e-05
-2.71216788831909e-05
-1.94697096760446e-05
-3.03348471220171e-05
-4.16394414449988e-05
-3.75091658174029e-05
-3.77357410042901e-05
-4.238069071461e-05
-2.41627303487396e-05
-2.55456496822658e-05
-2.66426610901851e-05
-9.6012777999033e-06
-9.35673751292846e-06
-3.18269376780799e-05
-1.95797370083374e-05
-2.93238078106325e-05
-1.09576563311489e-05
-2.05816743039469e-05
-6.16118459905486e-06
-1.24665328467145e-05
-1.68200876748276e-05
-1.8129484119747e-05
-7.28553837886246e-06
-3.31051758882295e-05
-2.6732778139239e-05
-1.3033180560202e-05
-1.28435618230056e-05
2.96621138014771e-06
-8.13193784579091e-06
-1.34946155435603e-05
-1.32948954139352e-05
-2.43752852916389e-05
5.95108400976369e-06
7.93662395912092e-08
-1.83065697096459e-06
-2.89261191316875e-05
3.55222252169009e-06
-5.0233609134581e-06
-4.80206614212603e-05
-1.33718020234511e-05
-1.85424979563242e-05
-5.52652983088349e-06
-1.54390751050877e-05
-1.61195214169871e-05
-2.04626373986095e-05
-1.3912466674289e-05
-1.72008133426397e-05
-2.52877020299465e-05
-1.61586171023736e-05
-2.3077885748638e-05
-6.13030303069011e-06
-2.13938939800273e-05
-2.29049988599773e-05
-2.76522092893498e-05
-2.89869398560029e-05
-3.67894043562953e-05
-3.32997097148132e-05
-2.95455452434725e-05
-3.18279182116219e-05
-2.34018669985084e-05
-7.67099743785072e-06
-8.90085379340943e-06
-1.42338496740791e-05
-9.46474496913394e-06
-2.72221406904889e-05
-1.21006504489812e-05
-9.94698320835575e-06
-3.3454612672798e-05
-3.97530751499217e-05
-2.23137824128362e-05
-1.87677477978906e-05
-2.92932658691444e-05
-1.81065178951462e-05
-2.43810938452606e-05
-3.72811368176451e-05
-1.66440835446755e-05
-3.41503023936194e-05
-2.34951060040688e-05
-2.17859145176377e-05
-2.47150704580575e-05
-8.30785142233796e-06
-2.30172879873301e-05
-3.78964659862941e-05
-1.89619486530923e-05
-1.94204049822194e-06
-1.92195611042649e-06
-1.41383001930946e-05
-4.252635728213e-07
-8.65325567102483e-06
-2.51870273322493e-05
-8.55351519766577e-06
-2.86163100256112e-05
-2.73166307360876e-05
-1.93893985969793e-05
-2.96566148240536e-05
-7.15839829937471e-06
-1.97549722662328e-05
-1.60580062775625e-05
-2.91081907311991e-05
-1.26574994854548e-05
-3.17107803089175e-05
-3.18703581823676e-06
-2.87996594334298e-05
-2.16761934719054e-05
-6.22303345584999e-06
-1.32796680765064e-05
-2.07217540839964e-05
-3.09373238006134e-05
-3.81249814193874e-05
-2.21607138926239e-06
-1.70574415378648e-05
-8.5079315760042e-06
-1.78462629709616e-05
-1.67037223305501e-05
-1.68516534033589e-05
-2.16013648658281e-05
-2.01325850747464e-05
-2.25332388199487e-05
-3.23328625290873e-05
-1.66737876170817e-05
-2.77662547325272e-05
-1.4843911819989e-05
-2.50028664243484e-06
-1.86907351014983e-05
3.10408468120906e-06
-1.89787496890372e-05
-1.48216115353939e-05
-8.57453309703333e-06
-2.18599767257377e-05
-5.85039644756211e-06
-1.22243138448162e-05
-2.11200317128637e-06
-4.16315066138342e-05
-1.87242972030166e-05
-1.2011626423922e-05
2.66226282994836e-06
-2.05933163235857e-05
-2.17768596163806e-05
-1.87790913205161e-05
-1.43200475280657e-05
-2.98864160287389e-05
-4.13139467198334e-06
-3.23667198707668e-05
-3.48589783333356e-05
-3.45047316683067e-05
-1.62230535493796e-05
-5.49634172833164e-06
-3.81624227431163e-05
-2.85134317393109e-05
-2.14332763904633e-05
-3.86027373831915e-05
-1.56474175729384e-05
-4.17236897670374e-06
-1.71488299565874e-06
-3.41157797827968e-05
-3.66430124881837e-05
-7.3236121550083e-06
-1.2766472366365e-05
-3.01760993167193e-05
-1.9218173558645e-05
-1.04545549851811e-05
-2.09518081611747e-05
-2.37822970167829e-05
-4.31627063152117e-06
-2.32498607284726e-05
-2.51721975911959e-05
-2.41894525649956e-05
1.33477514952933e-06
-2.63320795395158e-05
-1.12061179357497e-05
-1.59674335199373e-05
-1.76439520144784e-05
-2.17502305709988e-05
-8.3529463651209e-06
-2.80458962370687e-05
-2.51814991113454e-05
-2.88123348441219e-05
-1.01716074165097e-06
-1.68314956827931e-05
-4.50813307573757e-05
-3.76358363734087e-05
-2.09950216813736e-05
-4.26507560814368e-05
-1.7108263283068e-05
-8.63732275202727e-06
-2.26760013604738e-05
-1.70686808770114e-05
-2.4840551883476e-05
-1.61152517057049e-05
-3.48353092016847e-05
-1.46336397384675e-05
-1.19898730687862e-05
-2.61246431144338e-05
-1.2501286652158e-05
-2.39656095637121e-05
-2.28798590933341e-05
-3.94589353486822e-05
-3.28507613964118e-06
-3.64889640729643e-05
-7.49463191362612e-06
1.98689670070707e-06
-3.24157491977776e-05
-1.20902528309728e-05
-1.84430618860774e-06
-2.58946928533593e-05
-8.24092198670899e-06
-3.35152552249278e-05
-1.06207974494072e-05
-1.14362946607546e-05
-1.45091988759796e-05
-2.55823611795057e-05
-3.4200951180449e-05
-1.94651016900984e-05
-2.43458774957655e-05
-1.4225306167225e-05
-1.16031611333927e-06
-2.62223575452314e-05
-2.27301484015653e-05
-1.51891921532568e-05
-1.4265339572985e-05
-1.40760454859164e-05
-3.02590445884487e-05
-2.37887511780274e-05
-1.55262099797855e-05
-1.51099936573308e-05
-7.47341858954565e-06
-2.45671230415891e-05
-1.53865142571326e-05
-2.24824293057292e-05
-2.43465578311126e-05
-2.52000820507034e-05
-2.11524281183139e-05
-4.13334467262919e-05
-1.33215174172886e-05
2.09655255969851e-05
-1.50286270894843e-05
-2.72914241249054e-05
-8.08263318566181e-06
-2.80730932547503e-05
-6.87813068451929e-06
-3.7289945633576e-05
-1.50209671247532e-05
4.53108166325361e-07
7.35294275102991e-06
-1.74244600797479e-05
-3.43273758701106e-05
-1.49304810381839e-05
-3.73048852818004e-05
-2.52285304310598e-05
-8.19179557711832e-06
-2.58550501280705e-05
-2.40794022164554e-05
-5.15942483202887e-06
-2.5323315042455e-05
-3.56886661808742e-05
-1.30249955786302e-05
-3.36718734349373e-05
-3.65051410977281e-06
-4.1071321370891e-05
-2.01184084332678e-05
-1.88666590124757e-05
-3.72434524968725e-05
1.98278709670857e-06
-3.13229527796978e-06
-2.20386501520415e-05
-9.74848828173829e-06
-2.15103081289716e-05
1.36940251647666e-06
-3.93669840966884e-05
-2.75187737411261e-05
-3.28191607414318e-05
-1.9988453587161e-05
-2.84314480526613e-05
-2.33905160982738e-05
-1.80596717371396e-05
-2.65135106857243e-05
-8.07201709637678e-06
-8.76946317636597e-06
-1.70517430414768e-05
-1.00590583273442e-05
-2.84208941128908e-05
-2.18727003234391e-05
-1.99899234483688e-05
-3.89802585560849e-05
-1.06871198900176e-05
-1.82866457434777e-05
-2.12357792550413e-05
-1.85685497902917e-05
-1.41929451534375e-05
-6.1199804505532e-06
-2.31260496131233e-05
-2.43488509550382e-06
-2.24110703151997e-05
-1.33304414585505e-05
-3.04528020829817e-05
-1.31436757462387e-05
-2.70506202071153e-05
-2.75256610907845e-05
-2.53817279869388e-05
-3.31747953177383e-05
-5.22619333442773e-05
-2.87583962273263e-05
-2.39467019650595e-05
-2.59208971176027e-05
-2.930273679255e-05
-2.20560240840659e-05
-3.74641041932256e-05
-1.64958609160744e-06
-3.19668655429663e-05
-3.22855903613749e-05
-2.63301584725543e-05
-4.82754567307223e-06
-3.73983918996818e-05
-2.90759061200124e-05
-2.37165344916429e-05
-2.46987070229695e-05
-1.65390728227002e-05
-1.41386011427758e-05
5.83620087827161e-07
-2.77363800735613e-05
-8.70193301571907e-06
-5.84360167754347e-06
-2.60044402500736e-05
-2.22836242192739e-05
-2.11728756205934e-05
-2.2457170566583e-05
-3.45058327121837e-05
-1.53236651661985e-05
-2.74005506336906e-05
-1.96851349909422e-05
-2.39722686502934e-05
-7.55472491180592e-06
-1.15182561880692e-05
-4.68921388402468e-05
-1.7399099582124e-05
-2.87533576215608e-05
-6.66063212677671e-06
-2.9574076001392e-05
-1.53537482618681e-05
-5.60888185171004e-06
-2.24106881757847e-05
-2.34495382352412e-05
-2.32910798387457e-05
-2.74361857048486e-05
-2.13808222805154e-05
-1.29968331082214e-05
-3.24199869518448e-05
-1.10451908072022e-05
-2.65345911489888e-05
-4.03689957606682e-05
-2.98758965033764e-05
6.01528313425331e-06
8.16719287219901e-06
-3.40417400255746e-05
-3.2367472867464e-05
-3.20380769142863e-05
-2.15074602696734e-05
-3.38702270646157e-05
-2.1641298135391e-06
-2.02040131003446e-05
-4.50784818870492e-05
-2.1578119972932e-05
-4.51891957480972e-05
3.83698290869399e-06
-1.61031663106415e-05
-2.0677539814074e-05
-3.37753133894817e-05
-1.27535068279616e-05
-8.14763987945368e-06
4.87635775814505e-06
-4.8087788738527e-05
-2.62929428319496e-05
-3.01219011741233e-05
-4.32763717848183e-06
-1.9895603886651e-05
-1.48283130120675e-05
-4.01816223137532e-05
1.9052000500116e-05
-4.26813349031006e-05
-1.27195352218136e-05
-2.01927523675033e-05
-9.36309408861578e-06
-1.68486203716959e-05
-9.94865372789423e-06
-1.67966211830333e-05
-4.05794698562005e-06
-3.0630018623279e-06
-2.79065360801252e-05
-2.89380538271409e-05
-2.35777603199692e-05
-3.13726670747185e-05
-2.55725358355938e-05
-2.76761771045815e-05
-9.08910857812551e-06
-1.28624620908945e-05
-2.06080214331708e-05
-2.98661475571679e-05
-3.25392817404724e-05
-1.12724545599696e-05
-2.62106588687147e-05
-2.23754396834864e-05
-3.28055423089556e-06
-1.31158141693785e-05
-2.48255263445421e-05
4.92130808371358e-06
-3.56237058422609e-05
-3.30407633952483e-05
-5.49637978024402e-06
-4.7963587961747e-05
-1.08101712312222e-05
-3.67370940956665e-05
-2.13902942029059e-05
-1.3691873354502e-05
-2.41365545408827e-05
-2.86369663337135e-05
-2.00235123166228e-05
-2.33574714566525e-05
-3.25222883831958e-05
-3.74946898416359e-05
8.29737020420909e-06
-1.16554003711796e-05
-1.57774753232154e-05
9.85457065073556e-06
-1.98840282415227e-06
-3.36270055609577e-05
-3.10779148335946e-05
-4.17256086028084e-05
-1.94293437135061e-05
-1.64081935682089e-05
-3.77745278305021e-05
-1.37280510282282e-05
-1.87928859389205e-07
3.50217419421383e-06
-1.02543283123508e-05
-1.66245400251091e-05
-2.62308192798061e-05
-1.51049354138689e-05
-9.09010452124054e-06
-3.96954184867534e-05
-3.0886279438716e-05
-3.19603019262444e-05
-1.46440602145791e-05
-6.56923165047704e-06
-2.46245192381793e-05
-8.96192864948147e-06
-9.41343943359394e-06
-1.1142476670487e-05
-1.5621675392206e-05
-4.26515797135224e-05
-3.76190883071293e-05
-2.27076964316605e-05
-3.4393195762448e-05
-1.12449059761017e-05
-5.88838881004704e-06
-9.22651765319143e-06
-4.29075675513527e-05
-3.68620438339219e-05
-2.0729473614727e-05
-1.86469212841824e-05
-2.57962688557922e-05
-2.72122757357673e-05
-1.82015513917396e-05
-2.37713484007584e-06
-1.01718354376449e-05
-1.19950520154277e-05
-2.41037113956927e-05
-4.93490468883247e-06
-2.78398436979277e-05
-3.76737100140824e-05
-1.11322243483748e-05
-2.3316163208946e-05
-1.34995644984724e-05
-3.04607737426885e-05
-3.93118898727107e-05
-7.90248847897884e-06
-3.66794008319899e-06
-1.383195696828e-05
-2.5652530431735e-05
-5.76100550932011e-06
-1.30170622350408e-05
-6.45573228567851e-06
-3.11623658005505e-05
-3.80349679156639e-05
-9.6825483458473e-06
-2.54578443397939e-05
-2.85719008822702e-05
-3.87891804586792e-05
-4.08118512956023e-05
-2.9342495595962e-05
-5.6936812732449e-06
-1.76356725676179e-05
-7.01398883825609e-06
7.43110556411352e-06
-1.22974027346238e-05
-1.92973076158751e-05
-4.17046748282134e-05
-2.80850711836057e-05
-2.98077762003532e-05
-2.99755432899513e-05
-2.88714854117594e-05
-1.7220596362582e-05
-1.47261199303219e-05
-2.28672100792583e-05
-1.40939727154359e-05
-9.54700938292116e-06
-1.11380355402497e-05
-2.07070618210046e-05
-4.3778955946524e-06
-1.92686968718853e-05
-2.37977239272225e-05
-2.25362419148032e-05
-2.04261901637449e-05
-1.72479071165763e-05
-2.87999338008852e-05
-4.83728607963329e-05
-1.13485329858498e-05
-3.56203600824476e-05
-1.74636500805972e-05
-2.44258423126184e-05
-3.21309579872777e-05
-3.74016575477688e-05
-9.57216028759241e-06
-1.70421381051522e-05
-1.81492272786556e-05
-1.25110037143033e-05
-1.55468906471375e-05
-5.51378397647225e-06
-2.40594163023572e-05
-2.00230977538801e-05
-2.05125244384891e-05
-3.13273731536609e-05
-1.74156361442999e-05
8.34613283394509e-06
-3.02242694802885e-05
-3.1257875897127e-05
-1.18822179465648e-05
-1.45290171030222e-05
-3.01196977451176e-05
-3.65034828383432e-05
-1.02742095796277e-05
-1.95127631544918e-05
-8.93127785132163e-06
-2.63735268728607e-05
-2.57824130226761e-05
-3.15348008032111e-05
-1.30050283326715e-05
-2.74428647635114e-05
-2.16646866725713e-05
-2.76784343209344e-05
-1.99884770719283e-06
-2.11837200234518e-05
-1.94251559751235e-05
-1.97756844449643e-05
-1.23508031338308e-05
-8.27135626816309e-06
-1.79788012777508e-05
-1.74433479895687e-05
-2.43390820786031e-05
-3.49493891554695e-05
-1.56295553100084e-05
-2.59971731353128e-05
-1.73170231251015e-05
-1.16581868648255e-05
-2.38208086566746e-05
-1.67363146325603e-05
-9.75799879637651e-06
-1.26597116168211e-05
-3.03839760620406e-05
-2.64673741427679e-05
-1.68258262495325e-05
-8.49578571035039e-06
-3.10763667043304e-05
-2.67457429005675e-05
-1.46112821859477e-05
-1.83312042140121e-05
-8.53241524702692e-06
-1.25953083731256e-05
-2.57491066808421e-05
-1.97790385826011e-05
-1.42505429363674e-06
-2.06895863021759e-05
-2.31185085491637e-05
-2.54283380379356e-05
-2.48316738857634e-05
-9.28095498539238e-06
-2.59795486754834e-05
-1.70263875725397e-05
-3.10370253612599e-05
-4.54422229110045e-05
-1.25838611323916e-05
-1.61249411874013e-05
-8.18360481688846e-06
2.19299516819762e-06
-3.23617331414753e-05
-1.25131495925098e-05
2.132895228216e-05
-1.49324819575084e-05
-2.88957151245127e-05
4.86968749426208e-07
-1.90765956712575e-05
-1.71464118049061e-05
-2.55414890224506e-05
-2.08755621084415e-05
-1.07547528471377e-05
-1.60644209334387e-05
-1.64530438518082e-05
-1.07576935828384e-05
-2.32719566421513e-05
-3.56109168439769e-05
-2.19541442409908e-05
-3.35483934661761e-05
-2.75424567754272e-05
-2.54824046085735e-05
-2.90694515217708e-06
-3.89458267947324e-05
-6.77349141675741e-06
-3.534186770145e-05
-1.56774266974748e-05
-5.91484126317234e-06
1.86399910193868e-06
-1.78842252851561e-05
-1.94467243242346e-05
-2.88797537418875e-05
-2.10748188524668e-05
-1.770353041362e-05
-1.75419647169689e-05
-1.69995612048479e-05
-3.90715652871879e-05
-3.02186366931555e-05
-2.12972557504157e-05
-2.91726495210558e-05
-2.75955381399094e-05
9.7250866308043e-07
-3.72517646910275e-05
-2.96925139196992e-05
-2.66588108267068e-05
-1.59121746073213e-05
-1.6694329655269e-06
-1.77411789139684e-05
-3.45061849020053e-05
-6.09059595505108e-06
-5.00990057399512e-05
-1.44065216384622e-05
-1.18550992247388e-05
-2.7145709586707e-05
-4.31701015438229e-05
-1.75679441477495e-05
-7.97696556466238e-06
-2.55069549962762e-05
-2.86386903392993e-05
-2.60515116988365e-05
-1.51250652255386e-05
-2.4076214272567e-05
-3.85750875236346e-05
-2.41876454477467e-06
-2.10208467941855e-05
-4.26860101609946e-06
-2.30792434072702e-05
-2.20704726287974e-05
-1.5423318698851e-05
-2.15661758731551e-05
-3.86546910239544e-05
-1.29329398875429e-05
-1.07575448753578e-05
-2.39407556447603e-05
-1.13885669310686e-05
-3.44080335817483e-05
-2.9140069333416e-05
-9.41502173826375e-06
-3.50162121448784e-05
-9.32776061659555e-06
-1.37195830986691e-06
-2.72625647097749e-05
-3.35051494150487e-05
-2.67506882457597e-05
-1.93168183073134e-05
-1.8632436511644e-05
-2.96297213227738e-05
-3.47628370961638e-06
-2.93742123553119e-05
-2.50034002094701e-05
-2.20027309298519e-05
-1.44196428775514e-05
-1.55954447265353e-05
-2.96379884134981e-05
5.61063096702058e-06
-2.28245691379663e-05
-2.43398098691009e-05
-2.9207934560785e-05
-1.30176801780783e-05
-2.73577539526482e-05
-1.10390467223059e-05
-1.94261909487843e-05
-3.42092039493656e-05
-6.87295960844923e-06
-3.05483570515613e-05
-3.41841678457302e-05
-1.20163596161922e-05
-3.96646626366777e-06
-2.68479053337077e-05
-1.60019892506974e-05
-3.44305500507312e-05
-4.36137178691111e-05
-1.47520878685549e-05
-7.15117452108773e-06
-2.52753510010011e-05
-9.45996005010434e-06
-3.55500597516454e-05
-3.0425096324753e-05
-2.48713317016143e-05
-6.57942202376141e-06
-2.90992290906817e-05
-1.23117045169817e-05
-3.76593893076428e-05
-7.65907771584225e-06
-2.04922687630226e-05
-8.02231977900691e-06
-2.68515804914641e-05
-2.17664040395424e-05
-1.30508356309282e-05
-2.51531048435168e-05
-3.03829375512054e-05
-6.71683503784388e-06
-1.44197527308862e-05
-1.24606759289965e-05
-1.57249775875149e-05
-3.50314976469403e-05
3.03082980383537e-06
-4.55411409107096e-05
-5.41226011348218e-06
-1.91783214881092e-05
-2.43302105084465e-05
-1.26905978673582e-05
-1.23623943227011e-05
-2.9102861734802e-05
-2.65281849240903e-05
-4.07642697584233e-05
-4.34344637013655e-05
-2.43977240766137e-05
4.3936395342989e-06
-2.27053621982531e-05
-3.77546146432184e-05
-1.97824198939205e-05
-1.19700048951456e-05
-1.88693521664489e-05
-1.42296634039419e-05
-2.46024348327873e-05
-3.18315513723783e-05
-1.51324201969209e-05
-2.18106470214663e-05
-1.22280348074244e-05
-1.79032059692432e-05
-2.22018956538191e-05
-5.14540754950386e-06
-2.53770226447727e-05
-1.09633379676958e-05
-2.95166981144102e-05
-3.22878738278457e-05
-3.50467798317619e-05
-1.41807737370088e-05
-1.59761264451141e-05
-2.47014129210354e-06
-2.08172290005283e-06
-2.28917294247141e-05
-2.336807739878e-05
-2.83710063801555e-05
-1.5035185906365e-05
-2.00192574294404e-05
-1.1848558243781e-05
-1.7817387106461e-05
-7.04389994755965e-06
-1.90854529973622e-05
-1.14056338884047e-05
-2.94903823928371e-05
-4.05237261850947e-05
-3.58254124517278e-05
-1.28357310393334e-05
-1.02754467191555e-05
-2.29166695896328e-05
-2.10565653938829e-05
-3.49954295274793e-05
-2.85721117488063e-05
-1.59736879758941e-05
-4.01197250517379e-07
-1.19659969101909e-05
-1.31615176693063e-05
-2.15096187687916e-05
-3.97682425509356e-05
-6.66837445842554e-06
-1.46575958933294e-05
-3.54451755289633e-05
-2.69966424266642e-05
-1.16621986481587e-05
-2.83254722162069e-05
-1.49579575644935e-05
-2.39733486758262e-05
-1.99000039261498e-05
-1.12903565369141e-05
-3.42551540881224e-05
-3.4967362084808e-05
-3.46092578320779e-05
-3.15045946070015e-06
-1.65689233101651e-05
-3.78012966645432e-05
-4.11879689016214e-05
-3.17724720418618e-05
-1.89401319967689e-05
-2.01938132767289e-05
-2.19271516343145e-05
2.08410945349893e-06
-3.68895349712041e-05
-2.79270897204102e-05
-4.66547302446768e-06
-8.9353349969796e-06
-8.65608006840231e-06
-2.56796662478117e-05
-3.84761954991243e-05
-1.05434535531882e-05
-7.15310759111473e-06
-1.955394063007e-05
-2.06537812774399e-05
-2.20704088110869e-05
-1.35878784818931e-05
-1.98139568617875e-05
-1.15143730173062e-05
-1.8532174080601e-06
-2.10531640007564e-05
-1.10600912286567e-05
-1.70846469466649e-05
2.07120501390729e-06
-2.19157243194015e-05
-2.11010462142777e-05
-2.59688071541358e-05
-2.22359318738603e-05
-1.93964970000581e-05
-2.22527623671692e-05
-1.95708028358794e-05
-2.32071612151075e-05
-3.12997834610933e-05
-2.71649955161485e-05
-3.42291066621823e-05
-2.60909042419501e-05
-6.85435031446153e-06
-1.07546705155658e-05
-2.78400149581235e-05
-1.24353724129813e-05
-2.47026070902727e-05
-1.45886495881407e-05
-8.50883026482303e-06
-8.50113234539808e-06
-1.63105878912596e-05
-1.4389637721087e-05
-1.64375225711066e-05
-2.49995775250302e-05
-3.43902639547708e-05
-4.30552155283727e-05
-3.51553473075986e-05
-1.49162300510141e-05
-1.97977679123169e-05
-1.52508949257854e-05
-2.8566811527817e-05
-1.49705649828732e-05
-1.23536423664854e-05
-4.28001145445519e-05
-3.81587240279543e-05
-3.04608625380605e-05
-3.76413409712418e-05
-2.4414729473875e-06
-3.05346614202177e-05
-1.28616896847859e-05
-2.48730005986396e-05
-4.31891335126882e-06
-4.18347131754761e-05
-1.18617994371865e-05
-3.20881846878358e-05
-2.493027173477e-05
-3.23299143271335e-05
-2.88690775522159e-05
-8.66346156388353e-06
-1.28184137253365e-05
-2.58275566253167e-05
-1.82220407651725e-05
-1.62449640362125e-05
3.69800832369034e-07
-9.27720198325281e-06
7.97754803882457e-06
-2.83819182413773e-05
-3.44894336358558e-05
-1.88536721120211e-05
-3.73635496676396e-05
-2.31969556288964e-05
-9.0235836627713e-06
-2.4635535809307e-06
-2.94303471226035e-06
-4.95525530226409e-05
-1.0465477477325e-05
-1.61556632111174e-05
-2.16928690125097e-05
-3.28554352019628e-05
-4.04985688042717e-05
-4.99554143230705e-05
2.70920008098899e-06
-1.55385115775512e-05
-5.82445518634041e-06
-1.14324602535094e-05
-9.64224530503377e-06
-1.70862873974256e-05
-2.91062219459397e-05
-2.95839144368157e-05
-3.28190758985812e-05
-1.89203244281067e-05
-2.56424496613385e-06
-2.8827599604476e-05
-2.63600179293774e-05
-9.99286181579342e-06
-3.48762983031054e-05
-1.22641315193727e-05
-1.84336331518006e-05
3.70610751487302e-06
-2.4619651768786e-05
-2.14925114506752e-05
-1.84024517387047e-06
-2.6406298572319e-05
-7.39941031505357e-06
-1.34472157405854e-05
-2.28203488387818e-05
-1.77466823538495e-05
-2.62367205807941e-05
-2.84307964072183e-05
-2.28552340523161e-05
-8.70304766699897e-06
-2.02171168378898e-05
-2.24778905200256e-05
-2.37803563256334e-05
-1.81991038434217e-05
-4.79134860840024e-05
-4.16575518153772e-05
-1.12628647677557e-05
-1.39403699613503e-05
-1.50100140902939e-05
-1.7451937979796e-05
-2.03526392275421e-05
-4.53938489521536e-05
-4.68801173410779e-05
-1.76873428535193e-05
-2.26801656140961e-05
-1.83184230907835e-05
-3.38512153499345e-05
-1.02606844175832e-05
-2.65601268497159e-05
-2.20094336023318e-05
2.04637601266311e-06
-2.63545974320166e-05
-2.47109623008395e-05
-2.87422765319683e-05
-2.10399840428236e-05
-3.16836530075725e-05
-1.95251480312459e-05
-6.69186569562558e-06
-3.85801181510381e-05
-3.56189971043852e-05
-2.07134357465443e-05
-5.67844350611787e-05
-1.66179073889116e-05
-5.93632786048717e-06
-2.46518437059829e-06
-2.66625277566803e-05
-3.74795505266382e-05
-7.15019977465899e-06
-1.02836911537422e-05
-2.08510571577911e-05
-1.0962574428377e-05
-1.53171023708402e-05
-1.08907900476532e-05
-2.26094195531577e-05
-2.24199788701145e-05
-1.26276659358112e-05
-2.3645442483449e-05
-3.45566068347206e-05
-2.04258446007118e-05
-4.0025355333354e-05
-1.35685888725907e-05
-2.44994893097497e-05
-2.53056013646788e-05
-2.07399787738216e-05
-9.99464249133882e-06
-4.47368647700294e-05
-2.96761662774923e-05
-3.174249425175e-05
-2.96883705266689e-05
-1.23501002199545e-05
-6.04900549552992e-07
-3.63141039263823e-06
1.12996325543142e-05
-6.14129026979351e-06
-1.47493372800834e-05
-2.471363157866e-05
-1.56098991561367e-05
-2.87347492727563e-05
-1.39339994182118e-05
-4.14856068132269e-05
-3.98385945961511e-05
-2.12977951749242e-05
-2.90666097649155e-05
-1.22668236858247e-05
-1.74142804653541e-05
-9.56302688011226e-06
-2.13657071304271e-05
-2.12124668788017e-05
-2.59309364336873e-05
-2.47253950077576e-05
-1.22393078196969e-06
-2.94292088493085e-06
5.81360176110661e-06
-1.54700477753527e-05
-1.333628245722e-05
-1.61339890487452e-05
-3.42907289092462e-05
-1.05099451259285e-05
-7.76857567095027e-06
-3.17219668034602e-05
-3.52015030890641e-05
-7.16461680017065e-06
-1.32114227602635e-05
-1.50002045339696e-05
-2.74686977779578e-05
-1.23855495850998e-05
-3.4076688054552e-05
-2.66588023068452e-05
-2.55269135961682e-05
-1.88959699239738e-05
-2.20204696561983e-05
-2.10513954805478e-05
-2.43440785404115e-05
-2.61854350254931e-05
-2.70463859170037e-06
-6.53893946319501e-06
-2.9300444598831e-05
-1.44442350722108e-05
-2.29460230549707e-05
-1.98991739248187e-05
-2.649781699606e-05
-1.0437359947231e-05
-1.2947364207296e-05
-1.16674520916058e-05
3.71730630483309e-06
-3.16281719879946e-05
-8.29751380500096e-06
-1.02772825132102e-05
-1.30238091766279e-05
-2.10742358696503e-05
-2.75188407183069e-05
-2.62856311687923e-05
-3.66684665835557e-05
-1.51258607095232e-05
-7.79972381473465e-06
-4.65927694717965e-05
-1.52156013457735e-05
-7.41217030072212e-06
-1.75097293149704e-05
-2.53698450499997e-05
-3.28318508601125e-05
-3.74995466196191e-05
-3.44720657206271e-05
-1.80994703076268e-05
-2.62798525725305e-05
-4.18866123429533e-05
-3.06594396804439e-05
2.29515280902756e-06
-1.45234478955535e-05
5.41650158334048e-06
-2.81971710521135e-05
-2.40694372538824e-05
-1.91576023973125e-05
-1.67382358458861e-05
-2.31946600315358e-05
-2.36644319083647e-05
-3.52831965742701e-05
-2.03090108309493e-05
-3.69565796407534e-05
-6.07305770913912e-05
-1.41190745588652e-05
-4.442499445869e-05
-2.86579373084302e-05
-1.72590466508394e-05
-3.6757010354106e-05
-8.94757884473647e-06
-1.99998844168145e-06
-3.85454833561797e-05
-2.99722732104104e-05
-5.37638327752254e-05
-2.332888535149e-05
-2.30298000568539e-05
-6.48532606333109e-07
1.13343276919241e-05
-7.27577667772884e-06
-2.01978785589181e-05
-3.29978543893353e-05
-3.16491693953603e-05
-2.81492820491042e-05
-2.1402522842827e-05
-3.89438711302223e-05
-1.69089577745528e-05
-2.17449228781246e-05
-2.73310566782477e-05
-1.3751290272585e-05
-3.24423149658542e-05
-3.21597783137127e-05
-1.03665822069299e-05
-1.95494814773454e-05
-2.29562136945824e-05
-9.90975326903699e-06
-1.51726899266439e-05
-4.57197568715495e-05
-3.11666288249159e-05
-2.34941077782357e-05
-2.072190087341e-05
-1.76742737522372e-05
-2.31377567059512e-05
-1.11894155165459e-05
-2.11879815429709e-05
-3.15252644264332e-05
-2.7437532100362e-05
-2.57290973448148e-05
-1.73886968298431e-05
-3.58627097612291e-05
-2.1906735576693e-05
-2.30383604039757e-05
-2.27358072810825e-05
-2.4614626382245e-05
-1.19829498581162e-05
-1.71150611109062e-05
-4.03943391204473e-05
-2.5622502842528e-05
-3.39615899017866e-05
-2.68100499920059e-05
-1.70143846347127e-05
-3.18136432068852e-05
-6.34590969473687e-06
-1.20537998613319e-05
-4.4211144065033e-05
-3.49841562907633e-05
-2.74425454989537e-05
-6.34250954989969e-06
-2.90843018871197e-05
-2.75823436403655e-05
-1.58084048149494e-05
-5.01401611210046e-06
-4.03357653255291e-05
-1.06695873634318e-05
-1.86131747994846e-05
-9.86613637388e-06
-1.09277971687121e-05
4.17688950696964e-06
-3.29175150957271e-05
-4.77914455332321e-05
-3.21168723606601e-05
-1.9641094872695e-05
-1.99196649384367e-05
-3.50845255591301e-05
-1.57235010028862e-05
-2.62092392697631e-06
-2.46536898516137e-05
-2.71701253286879e-05
-8.81337603983072e-06
-2.31458325667345e-05
-1.15747519161598e-06
-1.04929579913483e-05
-2.55430856209469e-05
-4.21164673585801e-05
-2.30155994709666e-05
-4.91606388442308e-06
-1.1466971680974e-05
-2.07530405799103e-05
-7.58389526769919e-06
-4.35736667919747e-05
-3.24825110592404e-06
-3.07263168109522e-05
-5.89210506117842e-06
-1.37331234510036e-05
-1.22423066654713e-05
-3.62686142878139e-05
1.26508289929318e-06
-7.74829493777804e-06
6.25517639685648e-06
-3.62508729448343e-05
-1.15936961412877e-05
-6.67700990384455e-07
-2.29887210215616e-05
-2.94174091678988e-05
-1.97497730294473e-05
-3.38384968155641e-05
-1.75545121765781e-05
-1.30986798331156e-05
-2.54781209579448e-05
-1.37687910514807e-05
-3.82832327066773e-06
4.46851524320919e-08
-2.70291516274518e-05
-1.72236632735376e-05
6.72902498404859e-07
-1.2352024180141e-05
-2.47366460394939e-06
-1.66297858893025e-05
-1.51978793179763e-05
-1.2249305624689e-05
-2.1278817237819e-05
-1.8839897249005e-05
-2.12506714450468e-05
-2.41271798121748e-05
-2.86220433759993e-05
-3.39834334492186e-05
-2.35192296173699e-05
-4.48869963981893e-06
-1.05314090913579e-05
-4.23015442403413e-05
-1.56306807946123e-05
-4.46398172034336e-05
-2.48038241747183e-05
-2.4937600344525e-05
-4.44383328608372e-05
-1.72099866310747e-05
-1.12305730234842e-05
-9.71123759436693e-06
-2.66831616194991e-05
-1.79442701506342e-05
-2.75015613805926e-05
-2.66591540612764e-05
-2.56124045336237e-06
-1.97107935982131e-05
-3.09752839083422e-05
-4.35699500786606e-05
-3.91623398742403e-05
-3.55001965747045e-05
-2.94496913498097e-05
-1.76336864397521e-05
7.17685296560024e-06
-1.63956314981418e-05
-9.7726604655929e-06
-3.26635168669041e-05
4.49420691504951e-06
-9.10310027645263e-06
-1.79486643975188e-05
-8.94727021349958e-06
-4.76072022221662e-06
-2.77381415145688e-05
-4.94414953835965e-05
-1.74736786045076e-05
-5.78957820401029e-06
-5.80278736666168e-06
-3.15368418035146e-05
-2.18981480105765e-05
-1.12034026493561e-05
-3.45015536049273e-05
-2.08791522736954e-05
-4.24934273640298e-06
-3.74739303969348e-05
-2.16680742188106e-05
-2.29031683639441e-05
-1.32348568327759e-06
-3.94297228272719e-05
-2.98242499216363e-05
-3.3447596227501e-05
2.1260020826034e-06
-3.60388228997187e-05
-2.68082340789968e-05
-7.26059264073816e-06
-2.25127740350156e-05
2.1677101380527e-08
-3.67625635176913e-07
-9.39650992032696e-06
-2.61551773612629e-05
-1.39336115312567e-05
6.06579221851942e-06
-2.82073420590037e-05
-2.89975711736243e-05
-1.91134011831954e-05
-1.49610822176795e-05
-1.70518569300035e-05
-2.07703782986704e-05
-1.63894085589616e-05
-3.9941093200744e-05
-1.70042259182474e-05
-2.88536394886147e-05
-1.96677710523045e-05
-1.98512601749501e-05
-1.37849707869044e-05
-1.16396216254253e-05
1.49560646145613e-07
-8.33294228858054e-06
-8.44599159119137e-06
-1.52023493659349e-05
-4.08336090397956e-05
-6.49231283878827e-06
-1.85511444001367e-05
-1.31461856281019e-05
-5.43605592382767e-06
-3.17901619467741e-06
-5.37160595249194e-06
-2.26583136123912e-05
-2.14963920402285e-05
-2.14363070452527e-05
-8.87643519629421e-06
-3.21628096265885e-05
-3.22752040373885e-05
-1.04019241973313e-05
-1.60277908655559e-05
-3.20992323930838e-05
-2.53314782358127e-05
-3.09469925064029e-05
-2.93079126424988e-05
-2.5946676563603e-05
-1.87391283763257e-05
-2.54563775896303e-05
-2.47974165315776e-05
5.13188259857161e-06
-4.50085603972003e-05
-1.58197948588033e-05
-2.84786095153994e-05
-1.13613335371123e-05
-3.24066287664536e-05
-2.50149511879263e-05
4.0163524620033e-07
-3.49520511235766e-05
-4.11440738484231e-06
-3.12543045529446e-05
-2.50521665270233e-05
-2.55689868295781e-05
-1.88212212810715e-05
-6.74059040677123e-06
-2.54987449296481e-05
-1.91529460744898e-05
4.9201814557831e-06
-1.52345373482602e-05
-1.81717548831338e-05
-3.78812064363652e-05
-3.73863436892054e-05
-2.89410561632754e-05
-2.66703703681961e-05
-1.64636231701351e-05
-1.0642989172208e-05
-3.02669641017917e-05
4.55580758844e-07
-2.21497110096409e-05
-3.60164275181021e-05
-2.32858234688229e-05
-2.08752347419122e-05
-1.45418975970151e-05
-3.16724241706344e-05
-6.3697441805702e-06
-1.24521420283309e-05
-2.06617823573717e-05
-2.52003742251222e-05
-3.18917425077079e-05
-2.67197530708337e-05
8.16858362381585e-06
-3.90089526562943e-05
-3.33169026181188e-05
3.30970779303794e-06
-7.50049636011197e-06
-2.31052322479804e-05
-2.81268246372945e-05
-1.05508924010238e-05
5.14765041330934e-06
-2.22034771503562e-05
-1.31234958412817e-05
-1.77233237624427e-05
-2.06043771099372e-05
-1.62376539505313e-05
-1.83488436585892e-05
-2.13388850602647e-05
-2.05268558348852e-05
-3.77077640454358e-05
4.51272192790388e-07
1.35948105660968e-06
-2.03045616019516e-05
2.18311709967921e-05
3.75352946991153e-06
4.37349670466266e-06
-8.12043295324739e-06
-8.82211719082034e-07
-2.38782886682324e-06
1.56023693463368e-05
-3.23884216830854e-05
-2.57855200917993e-05
-1.98454803750796e-05
-5.60477501367736e-06
-3.35891053281997e-05
-2.26645256220988e-05
-1.35064795441976e-05
-1.02579869933602e-05
-1.78539856571174e-05
-2.34681743743812e-05
-1.57626486830253e-05
-1.34499744917161e-05
-6.24832138529255e-06
-7.73268548658907e-06
-4.46879478625694e-05
-2.25991734344348e-05
-1.68422907529787e-05
-2.72370247390166e-05
-4.10579219284739e-05
-2.76781931862356e-05
-2.25456929031369e-05
3.98539955055275e-06
-3.80818608481221e-05
-1.06943372074723e-05
-1.96971676489583e-05
-6.82049678615013e-06
-3.53206963940509e-06
-1.61102745472496e-05
-1.27785028845682e-05
-2.43810987518668e-05
-1.43521864318486e-05
-4.15632877496383e-05
-3.22679450175676e-05
-3.96511539944055e-05
-2.07442112671448e-05
5.41110320484945e-06
-3.62700329707334e-05
-2.70549431677091e-05
-1.98813792069934e-05
-1.78771244974101e-05
-3.86866654938606e-05
-3.32238984648656e-05
-7.52277880033096e-06
8.48552032021172e-06
-1.25569324066243e-05
-4.02974669366155e-05
-1.88961388416091e-05
-1.74128730068953e-05
-3.18354259376957e-05
-3.0130873039223e-05
-7.16167212212131e-06
-2.74849130354175e-05
3.6548442136468e-06
-1.2985953216877e-05
-2.78320328531235e-05
-1.1534474102027e-06
-4.07144714072021e-05
-4.40200111427302e-06
-4.52071982861991e-06
-3.10244786927887e-05
-2.41559442934879e-05
-1.33154741301165e-05
-2.59003249310586e-05
-1.975005441151e-05
-1.85945356149296e-05
-1.92317235876328e-05
-2.72570992196844e-05
-2.54088636758032e-05
-2.60708786142503e-05
-1.9934325432046e-05
-1.81535932668465e-05
-4.09290611115356e-05
-4.85742118107257e-05
-1.3295443377823e-05
-4.83888557664162e-06
-2.6315615308587e-05
-1.29555356958377e-05
-1.18859302711402e-05
-3.09867711490749e-05
-1.75271992800156e-05
-3.63815719885068e-05
-1.75689475859465e-05
-2.48260761922899e-05
-3.27934761325335e-05
-3.37585639215881e-05
-3.43130969790327e-05
-2.02139131408424e-05
-1.80359457357968e-05
-1.01760119488374e-05
-7.56270872957001e-06
-1.07292009120488e-05
-2.18936332799766e-05
-3.66328400704107e-05
-1.91097733027784e-05
-1.40816577511162e-05
-1.00482147971101e-05
-1.33059416936562e-05
-2.37820595684091e-05
-3.46335587118847e-05
-3.08034204451817e-05
-3.25986551571262e-06
-2.23275213156742e-05
-3.26561017656588e-05
-4.76093409701657e-05
-1.81522827777281e-05
-8.43826872430118e-06
-1.2331711300657e-05
-1.54429332496486e-05
-2.1670350163484e-05
-8.51030897112256e-06
-3.4023837802589e-05
-3.30807802507305e-05
-1.51993444714611e-05
-3.3609038503776e-05
-1.88427011219204e-05
-5.24306667807756e-06
-1.57488275767447e-05
-3.32936556614964e-05
-2.35430698788379e-05
-2.2095916879896e-05
-2.1554789794974e-05
-2.46217697217268e-05
-8.34651870234279e-06
-1.87578794529832e-05
-1.32531450728216e-05
-2.27443085288717e-05
-1.29385290452525e-05
-1.08445084311809e-05
-2.67650106178878e-05
-2.65309309277774e-05
-2.48017623240396e-05
-2.52301736560235e-05
-1.81451722511531e-05
-1.50903078839193e-05
-1.21732448601817e-05
-3.12837173558019e-05
-1.84985051663418e-05
-3.24385819284373e-05
-6.46244687495017e-06
-1.0117543793982e-05
-3.61873620877982e-05
-2.3638343313948e-06
-1.00866734183075e-05
-3.14753381405494e-05
-2.19274147627689e-05
-1.2479932843042e-05
-3.93551319681333e-06
-2.10685927065978e-06
-2.4762087780185e-05
-1.82161994054509e-05
-3.92036274947926e-05
-4.11743428024309e-05
-4.09591597695358e-05
-2.37029106894089e-05
-3.43503230098955e-05
-2.57724840659338e-05
-5.40364049680706e-06
-3.12655933658271e-05
-2.40536690943799e-05
-2.56205681120104e-05
-1.7733228498656e-05
-2.24385029717565e-05
-2.72867417530647e-05
-1.8225569690298e-05
-3.35349806398153e-05
-3.64343895651516e-05
-3.46950961475676e-05
-2.85567359647525e-05
-2.07076863472007e-05
-2.88959006520069e-05
-2.28785119696111e-05
1.18285267088578e-07
-2.89337018485198e-06
-2.03750112767081e-05
-1.8889311959863e-05
-2.85263778122284e-05
-1.28272639619488e-05
-3.65040429962813e-05
-2.17385649801508e-05
-3.05838369799248e-05
-3.51050485726005e-05
-2.81956786570063e-05
-1.2320531859949e-05
-8.13226776177457e-07
-6.26105742228491e-06
-2.2693995162962e-05
-1.96268586172765e-06
-1.5846344740435e-05
2.97742825447474e-06
-2.03401367896805e-05
-3.13720964214408e-05
-1.55470363965143e-05
-2.7037144372e-05
-2.12503805932284e-05
-1.39283918148268e-05
-1.6162166715154e-05
-6.32209424714798e-05
3.55182719687953e-06
-2.68046498095505e-05
-2.71880269808035e-05
-1.21991216750697e-05
-2.31188487630226e-05
-1.95605574806645e-05
-2.50588548021084e-05
-3.40065005362974e-05
-9.36328273045468e-06
-1.46626237310333e-05
-2.63607637714534e-05
-2.9921251991241e-05
-1.22540765026315e-05
-1.17657358906086e-05
-2.18362449221445e-05
-1.43228988292965e-05
-8.45561884454966e-06
2.17012342152059e-06
-2.28156582200879e-05
-3.70186764876668e-05
-3.52139377280711e-05
-2.03367584192338e-05
-1.74201595800478e-05
-3.91503243217967e-05
-2.38464245069474e-05
-1.87630880509523e-05
3.0214606714817e-06
-2.42292033888612e-05
-1.88623822652962e-05
-2.93075716539296e-05
-3.45965382026851e-05
-1.04328254596068e-06
-1.64549070972674e-05
-9.13502923779495e-06
-4.41088618749515e-06
-7.45946837414336e-06
3.88485468648921e-06
-2.10061316625585e-05
4.03350551483756e-06
-7.85852281127286e-06
-4.28992392770788e-05
-2.43137489799576e-05
-1.97746494487085e-05
-2.38949118180745e-05
-2.20331795000707e-05
-1.47238495269665e-05
-1.48572902658391e-05
-9.67371655751574e-06
-1.25799604318077e-05
-1.41165764687971e-05
-2.39006518435248e-05
-2.51577517084779e-05
-1.82795863451903e-05
-2.28550263695233e-05
-8.08486816549924e-06
-2.77710313577747e-05
-3.2368574710981e-05
-1.82736099441126e-05
-1.66324783252569e-05
-2.75264801314504e-05
-8.35798870530613e-06
-1.68056510495884e-05
-3.5052580187098e-05
-1.75412796848995e-05
-1.01758159120749e-05
-1.36500499530265e-05
-1.38999064990376e-05
-4.62664656124734e-05
-3.50527112219912e-05
-1.94436911788271e-05
-1.81350294757254e-05
-2.20040662461765e-05
5.99077734036603e-07
1.55145553144297e-05
-5.94940799990648e-06
-9.06192078979474e-07
-1.8728767339338e-05
-1.23849858173595e-05
-2.20517929204763e-05
-1.65445545690162e-05
-1.56037285318322e-05
-3.7090799301908e-05
-1.90033943841553e-05
-3.32938978138773e-05
-2.94241601508352e-05
-3.28982801580239e-05
-3.69810935023927e-05
-2.49867224730947e-05
-2.1649390495666e-05
-2.52712274044524e-05
-1.6252974942219e-05
-4.2483954307938e-06
-3.15738251717821e-05
-1.78299212891082e-05
-1.47653140682275e-05
-2.89334352466724e-05
1.82704243511695e-06
-2.25715407867141e-05
-2.21903399015616e-05
-2.31718441337043e-05
-3.95524209924721e-05
-7.20706390506787e-06
-1.26030250859743e-05
-7.58008005472718e-06
-1.06847456266403e-05
-2.79079770557771e-05
9.6765901809388e-06
-3.13347858396624e-05
-3.2892865619219e-05
-1.13601747201762e-05
-1.37823717507325e-05
-1.68281604082125e-05
-1.0134297135756e-05
-1.90098133243428e-05
-1.19517413123848e-05
-2.02899272527467e-05
-2.7571998996424e-05
-3.09309220677723e-05
-5.32616324111997e-05
-2.49920924564352e-05
-2.7157224418893e-05
-2.88044050980492e-05
-3.32505217533111e-05
-1.89565285275535e-05
-1.5282016619892e-05
-1.53305560326106e-05
-1.64433786650796e-05
-2.48392557951675e-05
-2.70634877148019e-05
-7.46200827866122e-06
-3.31488532680626e-05
-3.11861178186684e-05
-1.88003754955115e-06
-1.75301861640908e-05
-3.48246416842681e-05
-7.94368333961768e-06
-3.62995371172172e-05
-2.7854275051201e-06
-1.47639143265559e-05
4.89643061988189e-06
-1.97390615319537e-05
-3.4858212590587e-05
-3.4948981905504e-05
-9.70128974754793e-06
-2.5725087433052e-05
-2.26578753890972e-05
-2.69418275284129e-05
-2.24315913835421e-05
-3.6191492109458e-05
-4.2194265234245e-05
-2.16511537326294e-05
-8.93366784554873e-06
1.07820776414174e-06
-3.48066355259983e-05
-2.52542027523283e-05
-1.67836380124184e-05
-3.39644226045858e-05
-3.74552958759876e-05
-6.68910473799854e-06
-2.33773133280378e-05
-2.16684529674113e-05
-2.23975120369405e-05
-2.32343937339568e-06
-1.12500328078958e-05
-2.37485394824747e-05
-2.3965840819863e-06
-7.53611561866076e-06
1.50153052215821e-05
-9.771906813939e-06
-3.6122843346036e-06
-2.90677409869403e-05
-1.52851057118977e-06
-1.26411708848175e-05
-1.0505235278208e-05
-6.16868554248758e-06
-1.97225390169957e-05
-3.77994928837445e-05
-2.27372482895084e-05
-7.50553573632202e-06
-4.27188493723364e-05
-3.93992254089742e-05
-2.99540278570884e-05
-2.74971519199146e-05
-1.19161014869809e-05
-1.33177497104712e-05
-1.9549042676035e-05
-3.1900790016056e-05
-2.86056419125656e-05
-2.23968942162106e-05
-2.76442095300272e-05
-1.90605916031049e-05
-4.94030303909434e-06
-1.60023907355639e-05
-1.17144700583239e-05
-3.95222543218123e-05
-2.91944005024237e-05
-2.25536314315518e-05
-1.99339207213953e-05
-1.24587000006418e-06
-4.69419119194949e-05
-5.57468227246674e-05
-4.72966235739368e-06
-1.34324950001576e-05
-1.18722198739203e-05
2.26591146544944e-06
-2.44562488268029e-05
-2.24846700669353e-05
-3.36760410541942e-05
-3.85936441117486e-05
-4.21759622967241e-05
-2.1399162308251e-05
-4.91398635198306e-05
-2.41710609269633e-05
-3.8716928926221e-05
-1.5977124404723e-05
-4.18019062824286e-05
-1.07069749703086e-05
-1.5268606579222e-05
-2.54978880309885e-05
-3.49014559131095e-05
-1.15632330052934e-05
1.6133025186858e-05
-3.03898278370668e-05
-9.84034612210831e-06
-1.93486382464154e-05
-2.75911230345246e-05
-6.5267314408343e-06
-1.49033106804859e-05
-1.5010261608577e-05
-5.66766879367231e-06
-3.48365421047396e-05
-4.13633732200414e-05
-1.34059220820981e-05
-1.80815629933095e-05
-2.16850014272423e-05
-6.27184372217996e-06
-1.78767412913128e-05
-2.64655821169381e-05
-1.45316819134445e-05
-3.78235854331179e-05
-2.55527323551438e-05
-1.55260514474541e-05
-1.83262555175499e-05
-1.7903353278868e-05
-2.23836699842436e-05
-3.07108955874174e-05
-3.0072280994891e-05
-6.36634547310032e-06
-2.48564177808965e-05
-1.42460009769039e-05
-1.90822290903359e-05
-2.73710774769821e-05
-1.88708804144287e-05
-1.62379118136728e-05
7.14514517295498e-06
-3.24670391376941e-05
-2.6235215901218e-05
-1.04093463874335e-05
-9.807540209809e-06
-1.98844172224067e-06
-2.04547367146929e-05
-9.83607066367486e-06
-2.43379759600455e-05
-1.67782014515005e-05
-4.9715575298924e-05
-2.478796324829e-05
-1.72476107838331e-05
-1.77460954858922e-05
-2.95658093559559e-05
-1.45024221309559e-05
-2.2107250136644e-05
-3.54366665873887e-06
-3.00804638546693e-05
-4.03350176272189e-05
-2.53889706634125e-05
5.65936967048961e-06
-1.24403579974028e-06
-5.36392044880421e-06
-2.37416715477417e-05
-1.16574854493054e-05
-2.34297019296696e-05
-3.2614204705487e-05
-2.93683064764827e-05
-2.19832901610578e-05
-2.34997470627709e-05
-1.47928645313152e-05
-1.51129818824795e-05
-4.80968651812585e-06
-1.69453528642678e-05
-1.56766684660323e-05
-2.74511277374988e-05
-3.24303242727042e-05
-1.69414212544813e-05
-2.80518109210312e-05
-1.01059938154544e-06
-8.74993108826407e-06
-6.34478528528507e-06
-2.85988554119899e-05
-2.04588410335026e-05
-3.82127698171076e-05
-1.61472978844408e-05
-3.20134778857488e-06
2.01454152674606e-06
-3.9703011261186e-05
-1.47739363263663e-05
-1.34894100147728e-05
-1.19234264610088e-06
-1.42000666558598e-05
-3.33713128740529e-05
-2.46743433325236e-05
-1.59184809069452e-05
-2.84864888222315e-05
-1.15799461181187e-05
-1.27868946038575e-05
-4.25246204531656e-05
-2.52220986611582e-05
-1.3185448780573e-05
-1.08803746070293e-05
-6.9316042195935e-06
-2.56564508571448e-05
-2.06440624723145e-05
-3.15255824574677e-05
-1.91692412730865e-05
-4.72682613345975e-06
-3.89476751680926e-06
-1.30764237959815e-05
-3.50684699683103e-05
6.01837521967812e-06
-3.7502189495223e-05
-3.25213066625455e-05
8.6681298897894e-06
-2.85574733788398e-05
-2.18177751865729e-05
-2.06230212602321e-05
-3.25105487465709e-05
-1.15642889887856e-05
-1.58339026034749e-05
-1.68174059952188e-05
-1.5270043520431e-05
-2.35959745953525e-05
-7.68850903530457e-06
-7.95620662749283e-06
-3.32571743386681e-05
-2.49884335281895e-05
-4.7044860287674e-06
-3.69795734048591e-05
2.29356166579414e-06
-2.31136760729644e-05
-9.47178643245616e-06
-3.74972641935613e-05
-3.03940507731557e-05
-3.65070437604832e-05
-2.23194670574308e-05
-2.73017672269348e-05
-8.44110105822333e-06
-1.50518635751191e-05
-1.50659653721987e-05
-1.60357949029174e-05
-2.09641609163085e-05
-2.90157939891729e-05
-3.03052881325449e-05
-3.01369073014512e-05
1.52390039584273e-06
-3.00687643920895e-05
-4.91769233555607e-06
-2.88345413633344e-05
-3.91065373113003e-05
-1.28534429953773e-05
-2.75584592602091e-05
-7.381888043181e-06
-1.172361667914e-05
-4.02910981481943e-05
-6.44008973469299e-06
-2.27502226161394e-05
-2.65717439256226e-05
-2.08299738043702e-05
-1.63516313926146e-05
-1.24740428286037e-05
-2.15438454963516e-05
-3.98203444401633e-05
-2.17177552700991e-05
-2.11843119670371e-05
-2.31271308388491e-05
-2.78250020526311e-05
-1.89012796493945e-05
-2.94322932943096e-05
-3.04562482339146e-05
-2.12766302992979e-05
-2.95977625017334e-05
-1.45562805801129e-05
-8.63998568878311e-06
-1.92772413867361e-06
-2.50051286019382e-05
-1.32271513110957e-05
-2.65360382402409e-05
-3.41971382216613e-05
-1.50690966252233e-05
-2.50223538411835e-05
-7.33396840661464e-06
-3.15542794345382e-05
4.15746903714454e-06
-6.55848588834646e-06
-2.52730202630437e-05
-1.7534402227597e-05
-3.86256182475671e-05
-3.68634168143282e-05
-1.24801015708919e-05
-2.10749496560567e-05
-1.9627738366035e-05
-2.91964315045301e-05
-1.44241935275072e-05
-3.63846557549716e-05
-2.64322272789316e-05
4.6587769106635e-06
-1.78331296303922e-05
-1.75833475953452e-05
-1.47465009435848e-05
-1.95176100122953e-05
-6.44085720854042e-06
-1.00923928457269e-05
-2.68759568099628e-05
-1.89697278940731e-05
-1.86758643556686e-05
-1.03940135178336e-05
-3.22301794407947e-06
-1.50434259613101e-05
4.33388637523513e-06
-1.40987491045418e-05
-6.16466232159258e-06
-1.57778010782193e-05
-1.64241894759283e-05
-3.48625954827407e-05
-2.91102351324968e-05
-1.48868502126634e-05
-2.71120988970986e-05
-3.06958031179024e-05
-3.19682478823853e-05
-3.80057143529823e-05
-4.45791166300622e-05
-2.66790306018034e-05
-1.32156265199468e-05
-2.07410593550643e-05
-1.42511328118018e-05
-1.48800501176605e-05
-2.9211278768989e-05
-2.17833032442685e-05
-1.38054783208574e-05
-3.95917769368614e-05
-5.39720529078198e-06
-3.28034341349547e-05
-2.56008563917834e-05
-1.69996259828899e-05
-5.09958366911027e-06
-1.2967741029925e-05
-3.34309905903349e-05
-1.75334777360451e-05
-1.76764456756346e-05
-2.4687392842179e-05
-4.53556579322192e-05
-1.73698851324152e-05
-3.80579767544414e-05
-1.91496124011828e-05
-2.09619260642656e-05
-3.44626781209641e-05
-2.18736890731033e-05
-1.47408266655369e-05
-1.75350620538065e-05
-1.28168971231646e-05
-2.09704633711013e-05
-2.89013614677215e-05
-2.62794345538218e-05
-1.97120286369569e-05
3.83095018188907e-06
-2.13609917950221e-05
-2.60555817469331e-05
-1.35443934481429e-05
-8.9888946619389e-06
-1.23852987043506e-05
-2.99056958333039e-05
-1.1960169050071e-05
-2.86127946286496e-05
-3.80923060756902e-05
-1.94258712919413e-05
4.23801867558092e-06
-2.9286625641918e-05
-2.36692199930619e-05
-5.07096718178267e-06
-1.19266418019046e-05
-1.43451603526024e-05
-5.0263414916117e-06
-1.19072943036534e-05
-2.03883935242817e-05
-4.9830427970345e-06
-1.6554268348051e-05
-1.72900382142471e-05
-1.53159737642564e-05
-3.71736513114e-05
-4.78302998305995e-05
-2.00330425022585e-05
-2.44675005828572e-05
-2.41588353877592e-05
-4.45560781968195e-05
-3.93731686205623e-05
-3.12831017262154e-05
-9.47287752158714e-06
-1.30168739496361e-05
-2.42080388965243e-05
-3.41285664097854e-05
-1.6721190412561e-05
3.00011965033938e-07
-1.76273388541849e-05
-3.75137867190418e-05
-3.0740240796771e-05
-2.84595806538625e-05
-2.86492516724514e-05
-2.00463621032975e-05
-2.61670928227284e-05
-3.05366702860626e-05
-1.71100541613962e-05
-1.91943088041787e-05
-1.31342676480905e-05
-2.68884330810262e-05
-3.09628856313739e-05
-2.2285055237926e-05
-2.57543853367224e-05
1.40889881006125e-05
-2.90371826899556e-05
-2.23696473021501e-05
-3.09020063741247e-05
-2.79737367851778e-05
-3.1186848712291e-05
-3.90242847385393e-05
-1.73749961884684e-05
-3.87072596251182e-05
-4.34753109049034e-05
-3.10043137532905e-05
-2.81011705980968e-05
-2.43114325922843e-05
-2.64458812357196e-05
-1.48654754393783e-05
-2.68868487549027e-05
-2.10638546655889e-05
-3.02653024064035e-05
-9.29822900925031e-06
-2.55094413233657e-05
-1.35281630421682e-05
-5.11443448406505e-06
-3.58034237000143e-05
-2.06753028638562e-05
-2.11967781109189e-05
-2.02361872187436e-05
-2.20418610078113e-05
-2.0390228255624e-05
-1.76527581632006e-05
-1.9822315415926e-05
-3.05010420251757e-05
-3.01212489486747e-05
-2.0955431190325e-05
-3.99118492359929e-06
-1.25949992217831e-05
-1.82754792063681e-05
-2.15284194734398e-05
-1.77354633893738e-05
-2.48995855451931e-05
-3.19808305980584e-05
-1.45197725284965e-05
-1.991727335732e-05
-2.05268245364537e-05
-2.59631374783581e-05
-1.89629059518549e-05
-1.05708458589631e-05
-7.44384354573224e-06
-2.8744034740108e-05
-3.2947092394573e-05
-4.72943353254777e-05
-3.87069531794196e-05
-1.85113827674669e-05
-2.62429787079869e-05
-3.02732125020408e-05
-2.66480320832889e-05
-3.05847219269715e-05
-3.72918388639008e-06
-9.47395903240331e-06
-4.00665992787275e-05
-3.02676299462496e-05
-1.6104766693738e-05
-1.53655002303822e-05
-3.41561334840219e-05
-2.01772211235954e-05
-3.05218352019956e-05
-1.61902257276832e-05
-2.46918976242768e-05
-3.2971032525694e-05
-8.41670933733336e-06
-3.14546877849397e-05
-2.93794447352838e-05
-1.53195748116729e-05
-2.75157194143161e-05
-1.07490314333713e-05
-2.81243201294531e-05
-3.28904888800174e-05
-2.02808506946288e-05
-1.41626599712658e-05
-2.1612708785238e-05
-2.11687011204088e-05
-6.88276726952969e-06
-3.78982160067083e-05
-1.24843317010143e-05
-1.32316355952513e-05
-1.48612946097749e-05
-3.81655691664655e-06
-2.20185423779655e-05
-1.13998599939031e-05
-1.60982923937021e-05
-1.8700550835223e-05
-1.2938061570344e-05
-2.87033421317615e-05
-4.29220491255665e-05
-2.8059646782684e-05
-2.2972161576726e-05
3.46407032885438e-06
-2.83766051029368e-05
-3.58944067594374e-05
-2.03519520816006e-05
-2.59310371206355e-05
-1.4480384020345e-05
-1.09948107165019e-05
-3.89796710933864e-05
1.63641250452692e-06
-2.6596271239445e-05
-3.94113826216244e-05
-1.42975311582147e-05
-3.56919305015279e-05
-3.53406038250319e-05
-1.05221629190887e-05
-1.36933371872554e-05
-1.12202610699119e-05
-3.37475726289756e-05
-2.26131441890666e-05
-2.32273189158064e-05
-1.23123838868938e-05
1.82636683987706e-07
-7.18940676694561e-06
-1.49244712253171e-05
-1.43617341743285e-05
1.74053585046003e-06
-1.47440158938735e-05
-1.894118583432e-05
3.80799580095587e-06
4.83223817174496e-06
-3.82363267405932e-05
-1.65668865400554e-05
-2.1372412644709e-05
-4.30219016378902e-06
-3.20265985760027e-05
-3.835796675001e-05
-1.6527124134572e-05
-1.90353979806888e-05
-1.36456738924632e-05
-1.112342610804e-05
-1.34217813208085e-05
-9.79782953047589e-06
-2.34752482730504e-06
-1.35995252890005e-05
-2.40129431942625e-05
-3.00094796324306e-05
-2.10907303068155e-05
-2.77893480105294e-05
1.25497531683759e-07
-2.63258352741565e-05
-1.17642053859186e-05
-2.76560176262016e-05
-1.73126190722074e-05
-4.07009238835629e-06
-3.12411467115172e-05
-3.4382449696535e-05
-2.10995174264477e-05
-1.51631001771486e-05
-1.43887262248049e-05
-1.81264227290713e-05
-3.05633509713322e-05
-2.30998741168156e-05
-1.9522680472394e-05
-1.93087635256985e-05
-4.41594565503679e-05
-1.34757267607272e-05
5.31175181023503e-07
-9.70045401359958e-06
-1.08042199737139e-05
-1.92476325265867e-05
-1.62033298288853e-05
-2.12688881283061e-05
-2.85453419257631e-05
-3.04689686144718e-05
-3.29097703331728e-05
-6.4217789423657e-06
-4.24787250965067e-05
-4.3655882489717e-05
-8.74663092919213e-06
-1.78626171823062e-05
-2.88248297276445e-05
-3.94691436209248e-05
-2.6100210084983e-05
-2.87543699063696e-05
-5.94546956302825e-06
-3.38129822507688e-05
-1.50926814339268e-05
-1.82286373388024e-05
-8.88856653252642e-06
-3.7123318139969e-05
-2.28027392831184e-05
-1.50679945709971e-05
-3.77772608685128e-05
-1.64823480492155e-05
-1.88717977940098e-05
-2.44887659535342e-05
-3.82260193357643e-05
-1.18854962221221e-05
-7.04885495346608e-06
-5.81964054125183e-05
-1.55038915457815e-05
-3.00176872074276e-05
-2.98499786248813e-05
-1.17951197054641e-05
-4.8598691042186e-05
-1.26938129614457e-05
-1.99194024777367e-05
-2.05812222796318e-05
-2.29912818669802e-05
-2.01530621353495e-05
-2.0858627364348e-05
-2.91160933657788e-05
-1.79890456923063e-05
-2.20002316575574e-05
1.0835412643201e-05
-5.19622177658173e-05
-1.38168929923063e-05
-2.28472285973845e-05
-2.56507642644408e-05
9.52663129802386e-07
-2.41250878162022e-05
-1.29294508756025e-05
-3.19161620095757e-05
-1.78993374666045e-05
-3.09862149683016e-05
-3.85852639976585e-05
-1.63715073224691e-05
-2.22081974698721e-05
-5.75151341054489e-06
-1.63523545761571e-05
-2.24027729314386e-05
-1.28336360694217e-05
-1.8370740194234e-05
-1.51821605143443e-05
-1.35442509090213e-05
-1.25471375335101e-05
-2.19763606960338e-05
-2.92584412502703e-05
-1.58484391823776e-05
-2.78144941968839e-05
-4.08100831266386e-05
-3.19009960131048e-05
-2.69438481046456e-06
-2.45550605121467e-05
1.19155147022787e-06
-2.21593418527201e-05
-2.01332687399287e-05
-1.60529351180189e-05
-3.8678627800988e-05
-1.03041901339699e-05
-1.97204352412116e-06
-3.77144736789411e-05
-2.30753605654675e-05
-2.52489461461956e-05
-7.88670259794991e-06
-6.73602246410406e-06
-1.71590967521543e-05
-1.95024087132263e-06
-2.29446386577091e-05
-1.61127618366938e-05
-2.49909309706469e-05
-1.10978054460887e-05
-1.28302113009762e-05
-3.20535420856873e-05
-6.07139000097885e-06
7.32916332020613e-06
-2.89353235910192e-05
-2.98373305199854e-05
-1.2235361078495e-06
-2.80410142997523e-05
-1.732946404844e-05
-2.22466799750321e-05
-3.10509299209525e-05
-1.88185027268344e-05
-3.41093092785927e-05
7.52601380003909e-06
-2.56354955243539e-05
-1.79177357326466e-05
-2.23181503357354e-05
-5.78358906892564e-06
-1.62219555349051e-05
-2.17317331771889e-05
-1.20910514341891e-05
-2.34145585423168e-05
-1.5517353586417e-05
-1.91218757123455e-05
-4.94374645568702e-06
-1.92303681576021e-05
-1.95934687856619e-05
-1.37642179927176e-05
-2.85868676413081e-05
-8.06570626961002e-06
-3.42465407672656e-05
-2.1927911057766e-05
-3.65951961630473e-05
-8.67640236641871e-06
-1.46976836834953e-05
-1.96212939622918e-05
-2.57375511960618e-07
-2.48951098607407e-05
-6.82521454946191e-06
-2.18671314677602e-05
-1.85649249985538e-05
-3.55293471980018e-05
-1.18488783350246e-05
-1.96622681116046e-05
-1.67432416844957e-05
-3.20998948585517e-05
-1.69848406222688e-05
-2.66481022908563e-05
-2.32742989595513e-05
-1.444317585127e-05
-3.76880815381406e-05
-2.28215606335335e-05
-1.64700446150992e-05
-2.01293263993608e-05
-1.96312583481358e-05
-3.72770823508234e-06
-2.25254166824798e-05
-3.37970571984319e-05
-2.22380400375272e-05
-1.64631851813749e-05
7.80896415892732e-06
-1.54509892970417e-05
-2.87923648717545e-05
-8.49763817097835e-06
-2.54467190419309e-05
-2.76221549253385e-05
-7.79036084107387e-06
-2.31890486955012e-05
-2.41676218603222e-05
-1.04527254190047e-05
-2.35592518349695e-06
-2.52300855760262e-05
-2.65575444954288e-05
-3.72871936101323e-05
-8.48578462538975e-06
-1.38481888993753e-05
-1.32296339391595e-05
-1.06690755524483e-05
-1.61926918010901e-05
-1.87879717513733e-05
3.4725120178817e-07
4.37203676271242e-07
-2.83941138463351e-05
-3.42474421036931e-05
-2.5185799409081e-05
-1.91342789840583e-05
-1.19312272399265e-05
-3.08097501192601e-05
-7.76082885616767e-06
-1.5559330774803e-05
-2.88462229816712e-05
-8.32576724940748e-06
-2.24979275776466e-05
-3.86207222903055e-05
2.88439939811882e-06
-2.59668309312852e-05
-1.41513688149267e-05
-6.47660246492489e-06
-4.66651589121248e-05
-1.09210306762354e-05
-2.87033603346912e-05
-1.26976156537573e-05
-1.41909674152598e-05
-1.401371832094e-05
-3.23339110517476e-05
-1.38039852526613e-05
-2.37123742856723e-05
-2.57856592009364e-05
-2.96227353581455e-05
-1.21755143810565e-05
-3.54099544195462e-05
-1.71993694647069e-05
-1.8744700654498e-05
-1.60853458155191e-05
-3.15455180558435e-05
-3.62982037542636e-05
-1.09268303048937e-05
-2.55912120325427e-05
-1.91920548573613e-05
-3.05435883653967e-05
-3.16167367460613e-05
-3.75665601683434e-05
-1.65170662563662e-05
-3.76196069564796e-05
-2.3582027277305e-05
-3.08332719936848e-05
-4.23678660615777e-06
-3.40754039789906e-05
-3.28116814295309e-05
-3.01169161373822e-06
-2.72515105132901e-05
-1.52610224080686e-05
-4.07627368805976e-05
-2.08003918156371e-05
-9.43882709531849e-06
2.41168567987942e-06
-2.32271425997965e-06
-1.47381383234103e-05
-2.62830295934269e-05
-4.2198817708879e-06
-4.80858848992159e-05
-1.17700152947016e-05
-2.12689415623258e-05
-9.50732476728728e-06
-3.37911607151044e-05
-1.14382513539417e-05
-3.87490348174648e-05
-2.69264481530291e-05
-2.07034993020685e-05
-2.86113463576007e-05
-3.11434200497741e-05
-1.83960004840537e-05
-4.19329641269033e-05
-3.42578055870325e-05
-3.0355667798587e-05
-1.5091866245381e-05
-6.28531892923251e-05
-9.33166905080014e-06
-2.54740015254565e-05
-3.19661158027206e-05
-2.57336063502968e-06
9.47123403473421e-06
-3.37728718174241e-05
3.61351355134987e-06
-3.09051467530432e-05
-3.16498413783097e-05
-1.25553740262072e-05
-2.29272728478595e-05
-2.70822713457251e-05
8.99601485427367e-07
-1.89951815145139e-05
-4.29201527726819e-05
-2.40747676725272e-05
-7.43241845838787e-06
-3.73076496674735e-05
-3.13443961439729e-05
-1.70656190869897e-05
-3.22482190252584e-05
-3.2711672103411e-05
-2.20322991106484e-05
-1.78299744931942e-05
-2.78075082331639e-05
-1.16175681205289e-05
-1.82777912289098e-05
-3.18065651008114e-05
-2.25013936352662e-05
-4.08999635750841e-05
-2.09167966387676e-05
-1.57902475789629e-05
-1.67498135255679e-05
-1.88271044308361e-05
-4.14180732249013e-07
-1.97627881033914e-05
-1.86904064226506e-05
-1.40826261588164e-05
-2.29768531896464e-05
-2.0442641180051e-05
-1.03778911760211e-05
-1.20020554283557e-06
-2.75470727133752e-05
-2.22417491151967e-05
-2.05102102158734e-05
-3.1026303590694e-05
-3.40494457160239e-05
-3.25607022650947e-05
-2.11767540953769e-05
-3.29694572312815e-05
-1.86458220093114e-05
-2.03741998235568e-05
-4.24746742993734e-05
-1.21656625866454e-05
-3.71315668178226e-05
-1.45825588799132e-05
-1.54632525892504e-05
-7.37687927224128e-06
-1.78554928910792e-05
-1.76447449381598e-05
-2.65908648867781e-05
-3.52551268642695e-05
-4.40364618817228e-06
-1.91842379261507e-06
-4.70201368088366e-05
-2.16927469006461e-05
-3.90240227395593e-05
-1.74020700356907e-05
-3.58817034140752e-05
-1.30723059761618e-05
-1.8364220476235e-05
-1.39512444097675e-05
-2.39922539323567e-05
-1.33439567902134e-05
-2.54021845220276e-05
-1.12243123005879e-05
-2.27845761971001e-05
-1.20736929513962e-05
-2.55762263826465e-05
-8.12240355912746e-06
-3.93006671985298e-05
-1.80945189758565e-05
-4.62094154389117e-06
-3.80840299217267e-05
-2.49384496891933e-05
-1.68772344256649e-05
-3.51515691651401e-05
-2.65122137914435e-05
-1.96898942017891e-05
-1.55647868830761e-05
-3.4474637993034e-05
-2.22199452279475e-05
-1.82925154054392e-05
-2.03977418393854e-05
-4.14531726840476e-05
-2.12257905252404e-05
-1.9125928667128e-05
-1.38385089671164e-05
-3.08716256883652e-06
-2.4410868754194e-06
7.2367586659476e-06
1.13663959297718e-06
-3.18571587050189e-05
-1.45685448960476e-05
-3.42292818379976e-05
-1.7750918728053e-05
-2.44363678529652e-05
-1.2128350631506e-05
-3.8457726865698e-06
-1.55802936800816e-07
-1.66406020465508e-05
-3.45410288042051e-05
-3.56893856955902e-05
-1.15532980718744e-05
-3.10078714984902e-05
-4.91069537662371e-05
-1.8291717943664e-05
-1.16779481257071e-05
-2.47744954748993e-05
-4.03453184556623e-06
-2.96462473007129e-05
-2.64737051750758e-05
-1.63995318230747e-05
-4.47135172393056e-05
6.35375990228178e-06
-2.39959728122542e-05
-1.8297294052404e-05
-4.21747348281077e-05
-3.5220022622921e-05
-1.17346790125177e-06
-2.55478315155702e-05
-2.89635511712164e-05
-3.58041140303497e-05
-3.94075098419566e-05
-4.9787777373013e-06
-5.74281293894593e-06
-1.1196757981233e-05
-2.616228293664e-05
-1.60931951655632e-05
-2.08043662855015e-05
-3.08730809092795e-05
-4.29632240926586e-05
-2.90221686620914e-05
-3.3871068222796e-05
-1.98380726861608e-05
-3.64759931958005e-05
-4.63438573077245e-05
-5.47488126252683e-06
-2.73980672907323e-05
-3.5771606587705e-05
-3.34302258316702e-05
-2.75210095037762e-05
-7.9508337292434e-06
-3.85993763420093e-05
-2.86533964249989e-05
-3.10681408638817e-06
-2.83428623632987e-05
5.13226893676061e-06
-2.884346159329e-05
-1.4725787502898e-05
-6.11465063897545e-07
-1.88826158288708e-05
-6.34566531734743e-06
-7.329649521833e-06
-3.26175289457663e-05
-4.364622670552e-05
-2.50535282687863e-05
-1.44667948105276e-05
-1.68287917691907e-05
-2.41848550238187e-05
-1.91432052892102e-05
-3.03024454539673e-05
-2.41767830412663e-05
-2.75528962864185e-05
-4.269277967051e-05
-1.65699513571656e-05
-2.34636609926616e-05
-5.08607143370644e-05
-1.08259962112909e-05
-2.36298782570627e-05
-1.30159765208783e-05
-1.41162607619335e-06
-1.07760534153823e-05
-3.36911850260195e-05
2.15442911970051e-06
-3.79919698921987e-05
-3.96408990861622e-05
-9.66956200276326e-06
-6.87778017282727e-06
-1.91547504134414e-05
-3.04399471197767e-05
-2.49712156533766e-05
-1.85570817966896e-05
-2.74962625582136e-05
-2.32897393519047e-05
-3.92551159972542e-05
-8.480576412451e-06
-6.3011456060939e-06
-1.07305061313257e-05
-3.69912063521407e-05
-2.12136997477068e-05
-4.07601229798811e-05
-1.90714035698911e-06
-5.8539527970975e-06
-2.59080227895542e-05
-2.7868337933028e-05
-1.54632092846906e-05
-2.61736538343391e-05
-1.84476939521248e-05
-1.91706702705437e-05
-3.8899916552369e-05
-1.56910246346228e-05
-5.60617270340494e-06
-1.85914174202964e-05
-2.04333731510527e-05
-1.39698274468418e-05
-2.23916459172418e-05
-2.66019274705115e-05
-1.92804961455328e-05
-1.25004232639701e-05
-1.31467744739848e-05
-3.43493640767939e-05
-5.36854318775744e-06
-3.03328924023141e-06
-2.91238084331339e-05
-1.71962389028503e-05
-2.99382623843865e-05
-2.93717565451192e-05
-1.38328741241679e-05
-3.69264808671382e-05
-2.7998832631495e-05
-6.28421605286102e-07
-2.31302666415804e-06
-2.29943193558269e-05
-1.80419426434191e-05
-2.16337455708529e-05
-1.01076523521741e-05
-1.01035145168151e-05
-1.52986771183751e-05
