# Supplementary material for: Research on computational propagation and identification of mine microseismic signals based on deep learning
Source: PLoS One. 2025 Oct 22;20(10):e0334641. doi: 10.1371/journal.pone.0334641 (PMC12543183; doi:10.1371/journal.pone.0334641)
Supplement: S3 Data — (ZIP) [file pone.0334641.s003.zip › 000100500002948.xlsx_0.txt_24.txt.txt]

-1.54598950549567e-05
-2.97102728020297e-05
-2.0657999823623e-06
1.79467978422902e-06
-2.4553153659611e-05
-1.87635675573803e-05
-1.56924069082777e-05
-1.09975634416053e-05
-1.87859704447368e-05
-1.59377030322243e-05
-2.98434827914552e-06
-1.21020693079123e-05
-1.97727869672142e-05
-1.28382545681306e-05
-1.48665879647383e-05
-4.75432434499e-06
-2.1349144438921e-05
-3.00493698401507e-05
-1.61005458230301e-05
-2.85759651935555e-05
-2.37027271746893e-05
-6.27018003593921e-05
5.70899304830895e-06
-1.35417801905763e-05
-3.42665480457482e-05
-4.65722438009286e-05
-3.43910544356892e-06
-1.21917499863307e-05
-3.66252115534233e-05
-2.81279004735383e-05
-1.55432085769264e-05
-1.76850141282941e-05
-8.3131621656224e-06
-9.09354909125842e-06
-2.3155263464588e-05
-1.67455312897627e-05
-1.77102504433652e-05
-4.60295803697924e-06
-3.71152960467878e-05
-4.88128013247645e-05
-1.92632172859875e-05
-2.15342292517985e-05
-1.51561344724101e-05
-3.36951336411806e-05
-3.23637524166445e-05
-1.13580207902806e-05
-2.96700961440264e-05
-1.16962595194692e-05
-4.16471534835061e-05
-9.34734127780468e-06
-3.27232150573589e-05
-3.37838735719692e-05
-2.03609885901575e-05
-2.09471701930611e-05
-3.57845792006919e-05
-1.03704599422857e-05
-2.72900117114812e-05
-3.40917024770758e-05
-2.17783200023361e-05
-2.86879663485079e-05
-6.50324031317169e-06
-5.98800815568564e-06
-3.62275705744416e-05
-2.46859991150874e-05
-3.01574082047916e-05
3.92594551981e-06
-1.08907914797413e-05
-8.27954494391659e-06
-2.26281795166467e-05
-2.58937148538358e-05
-2.58895331813847e-05
-3.54531501235618e-05
-3.13874294109895e-05
-2.29054966740306e-05
-3.79478584875123e-05
-3.67107170220301e-05
-1.16048819576955e-05
-3.62482873616999e-05
-9.76035158075397e-06
-1.88448631171258e-05
-1.84283292199866e-05
-2.86131866864019e-05
-1.06201071282963e-05
-4.05743558441868e-05
-7.29046102905263e-06
-1.35239323302723e-05
-2.26059342312945e-05
-4.24537014334512e-06
-9.43688432847996e-06
-2.93775994135954e-05
-2.34233947283927e-05
-9.35829106541986e-06
-9.1425459083203e-06
-3.13964633373137e-05
-5.36912823612229e-06
-2.31684566787871e-05
2.94820659536805e-06
-3.91778267938616e-05
-1.69918611570977e-05
-5.94417871121187e-07
-7.84256286349388e-06
-6.12247343835309e-06
-1.92123439968761e-05
-2.65298084567719e-05
-2.34019892492453e-05
-2.95407276808118e-05
-1.82529899842762e-05
-2.10442099850047e-05
-2.24924946653503e-05
-2.08563557553146e-05
-3.49927593378919e-05
-7.02765818825628e-06
-2.25010252521269e-05
-2.45722132975298e-05
-1.82609283259531e-05
-7.02296678025604e-06
-3.48220251731619e-05
-2.93420515697132e-05
-3.35543390052312e-05
-3.74693169330299e-05
-2.6639611195692e-05
-8.73778955606649e-06
-1.98063262057141e-05
-4.3829061561151e-06
-3.75969645141475e-05
-1.66880784247086e-05
-3.51834836450137e-05
-3.16107395515732e-05
-1.83587462047504e-05
-1.93695264160604e-05
-1.56332921752235e-06
-3.1227442921682e-05
-1.51166231884765e-05
-2.43315001961392e-05
-3.34538319361704e-05
-2.35641185359412e-05
-2.46283756356642e-05
-3.67337238813096e-05
-2.57360753531583e-05
-1.8182062346072e-05
-3.7848445204782e-05
-2.44145010420988e-05
-1.69931178134211e-05
-2.64471471303297e-05
-3.7058011420191e-05
-1.86205647278436e-05
-3.7247340192519e-05
2.28310448921509e-07
-1.33152539053168e-05
-1.47475759641507e-05
-1.32963958431626e-05
-4.04067682403825e-06
-4.24066005725019e-05
-2.36990382599885e-05
-1.86926269144541e-05
-1.93285715228425e-05
1.14482313031952e-06
-1.17562485773131e-05
-1.3828416752304e-05
-1.41583285721872e-05
-1.13530045358948e-05
-1.97133541072272e-05
-3.23828138733648e-05
-1.17964075566678e-05
-1.0323591494083e-05
-3.52167977551773e-05
-2.63933621597144e-05
-2.84981458174968e-06
-1.16345932601593e-05
-3.6505360947732e-06
-2.22951949045201e-05
-2.13013452673998e-05
-1.87147178899706e-05
-4.35408901943997e-05
-7.49407729990813e-06
-1.22914904515979e-05
-2.52077961757821e-05
-8.36090327656789e-06
-2.23747239861269e-05
-2.83415880043065e-05
1.24463790006669e-05
-2.06840706526829e-05
-1.37021062252253e-05
-2.09281166429275e-05
-2.00090352384525e-05
-3.15781354072797e-05
-2.19586665809e-05
-2.68663822040444e-05
-2.55007030498728e-05
-3.05755316635486e-05
-2.45842268979107e-05
-2.61763637919253e-05
-8.77258843265074e-06
-1.51120486898306e-05
-2.33400315727727e-05
-1.3263794406139e-05
-7.36413864869265e-06
-1.90353428302261e-05
-1.06150526667084e-05
-1.71563408604293e-06
-1.63966212693996e-05
-8.48842096698289e-06
-2.53737685651039e-05
-1.60651469515386e-05
-5.113768029581e-06
-1.66562619688023e-05
-2.52231080376415e-05
-3.05555431594506e-05
-1.54593234907945e-05
-1.02437252500172e-05
-1.91918001600699e-05
-3.307979144395e-05
-1.42067831218377e-05
-1.67052557936187e-05
-1.6280375626309e-05
-4.29100508933442e-06
-6.61405040736027e-06
-1.65511242220048e-05
-3.49538429224449e-05
-1.88747714874863e-05
-1.84629196288198e-05
-2.23864636318893e-05
-2.88390887260854e-05
-4.39834261245186e-05
6.76296407355496e-06
-1.69415734754022e-05
-1.48369038791216e-05
-1.61639743888739e-05
-1.68022642686874e-05
-1.61917089792591e-05
-7.4791111520616e-06
-3.04962484727831e-05
-3.75415157425301e-05
-2.62827456708138e-05
-3.3084597654682e-05
-2.89001538175808e-05
-2.74373984146208e-05
-1.09383694603844e-05
-1.74907585148544e-05
-2.58487168413943e-05
-1.92674570831118e-05
-1.53311166134091e-05
-1.4381288551971e-05
-3.90489406314565e-05
-3.14152488522434e-05
-2.64907204369599e-05
-4.47350539033905e-05
-1.78033786870549e-05
-1.15650182715886e-05
-1.82966918190379e-05
2.13281369511156e-06
-3.07125346684994e-06
-1.81235681226425e-05
-1.07726571760879e-05
-3.38840014671853e-05
-3.34339018776782e-05
-2.04034258974433e-05
-6.29692815776e-06
-1.15554978269614e-05
-1.16243869586646e-05
-3.03788407646769e-05
-5.15989347045607e-06
-1.99556539036247e-05
-4.25829075214429e-06
-1.02434504219741e-05
-2.61006781625216e-05
-4.07253642623791e-05
-8.6100581181022e-06
-1.76150895988762e-05
-1.56615890187434e-05
-1.65818584918043e-05
-2.26265834137993e-05
-2.27356326702779e-05
-3.19727861748244e-05
-2.89916479751922e-05
-3.22558534995258e-05
-7.61270660011088e-06
-6.57811016984594e-06
-2.71667021414547e-05
-2.54519434397073e-05
-2.42248143382002e-06
-9.16806602241222e-06
-9.08737738090067e-06
6.99052597293659e-06
-4.22531799775613e-05
-1.43818240841935e-05
-1.98259555001406e-05
-3.54935063010639e-05
-2.79671789086761e-05
-1.51476549252202e-05
-4.22794645733849e-05
-9.62921471695698e-06
-3.56533945534209e-05
-1.96193841060906e-05
-5.19771929908257e-06
-2.3557657703438e-05
-1.24396518293579e-05
-6.38364927634873e-06
-3.73479851605534e-07
-1.48562661757044e-05
-1.25524705471985e-05
-3.09367705669303e-05
-1.23818201684131e-05
-2.26493254462186e-05
-1.63414110587414e-05
-2.41980579944849e-05
-3.09416666668889e-05
-3.42144682146166e-05
-9.81325005545407e-06
-2.83794466827451e-05
-2.15733023593942e-05
-2.20706042806281e-05
-2.01518810839563e-05
-2.53869259957083e-05
-2.86670088429405e-05
6.78612862599259e-06
-2.11923969752892e-06
-2.07219742454406e-05
-1.47150588341666e-06
-1.48255481327456e-05
7.34066291089473e-07
-2.32775541236328e-05
-1.65083025279798e-05
-1.94352341861016e-05
-8.74006282045159e-06
-1.13705721955473e-05
-1.8025539667618e-05
-1.80671514373296e-05
-1.97591010154574e-05
-3.45074281300042e-05
-2.29691855360279e-05
-1.19355295288741e-05
-1.9518829064222e-05
-3.43655204085981e-05
-1.32714431084596e-05
-1.92455347443846e-05
-1.08522401737908e-05
-4.48695810560887e-05
-2.21520488166283e-05
-1.28198895227728e-05
-4.80330502352319e-06
-2.51856443695094e-05
-1.30949851568173e-05
-1.36891222701135e-05
-2.96269764685529e-05
-1.45554130877071e-05
-3.71786784058186e-05
-1.25409592381953e-05
-8.12154514605868e-06
-1.7223333739324e-05
-2.07064841128581e-05
-2.05607917930947e-05
-1.52903880020995e-05
-1.16612927033732e-05
-2.02085693994458e-05
-1.35245530422516e-05
-1.71247226788311e-05
-9.61943088081606e-06
-3.64550579148435e-05
-2.04789809358386e-05
-7.15644712231458e-06
-1.49116587260304e-05
-2.03337517823894e-05
-1.12085752497868e-05
-3.98138832669425e-06
-2.79110850362751e-05
-2.60427891407303e-05
-2.43114914250053e-05
-2.40149964511852e-05
-2.63752590583446e-05
-3.79917264821695e-05
-2.42081133242795e-05
-3.18457655387062e-05
-2.663590103578e-05
-2.81523644085325e-05
-2.81034299654239e-05
-1.96497575242301e-05
-2.87694442652802e-05
-2.50213231474923e-05
-2.4493912903707e-05
-3.88826209873569e-05
-1.12722964822714e-05
-1.91115984836557e-05
-2.36606083998141e-05
-1.35740380000897e-05
-2.35313805636499e-05
-2.38518986823483e-05
-2.03587965220968e-05
-2.17375092721071e-05
-2.54980078855612e-05
-3.16413588591587e-05
-2.6393490701835e-05
-7.08124163624184e-06
-1.77759527747658e-06
-8.63737014401735e-06
-4.893531912705e-06
-1.30960915953007e-05
-1.83651938607274e-05
-2.25043314452681e-05
-3.05812641879599e-05
-3.88278805663558e-05
-3.77175235785825e-05
-1.28124226231898e-05
-3.02269329806061e-05
-3.2694897510654e-05
-5.75022309799512e-06
-2.51835009217508e-05
-1.78949995459602e-05
-3.21849767041126e-05
-2.28511512498425e-05
-7.88695592723472e-06
-3.09421088107652e-05
-2.29877460383361e-05
-1.68942227810945e-05
-2.71660312694768e-05
-1.63304858966586e-05
-1.82895877909577e-05
-2.94774880613946e-05
-7.09333882130922e-06
-3.02908609093839e-05
-9.34559819230063e-06
-2.41549929379206e-05
-2.61140717074777e-05
-3.46147004143322e-05
-2.23892287780777e-05
-1.99252102370086e-05
-2.27481079693429e-05
-1.75861508287785e-05
-3.5511799419269e-06
-2.90573988198019e-05
-3.14521927196671e-05
-1.88558780317949e-05
-4.97357701211143e-05
-2.49516774864795e-05
-2.00663661157871e-05
-5.0733323201789e-05
-1.57364486971013e-05
-1.45612172051025e-05
-4.81428817642374e-05
7.3027319118595e-06
-1.5125713307489e-05
-2.94851190845193e-05
-3.51270357659521e-05
-3.80600451383571e-05
-2.90568471787432e-05
-1.45921808772019e-05
-4.51934759159515e-05
-1.10681964246215e-05
-1.46479048900432e-05
-8.02862515810678e-06
-2.16803961525777e-05
-3.04638550218116e-05
-2.85891360254674e-05
1.36410192493642e-05
-2.03467158212916e-06
-1.78018676984073e-05
-1.134420387322e-05
-1.203509121693e-05
-3.41936715684179e-05
-2.22113834259043e-05
-2.1682959594558e-05
-2.54060763146912e-05
-1.07893176972121e-05
-2.50013114527924e-05
-3.35432662022703e-05
-1.20223280098194e-05
-1.50606114571405e-05
-6.35082863334634e-06
-1.29939414839268e-05
-4.15124136427869e-05
-3.30778759097898e-05
-3.61649932441204e-06
-2.78373363528438e-05
-1.63289267802447e-05
-1.23342078200202e-05
-2.29669748050669e-05
-2.34597526955721e-05
-1.09949676304937e-05
5.13544673391471e-06
-1.06636124259093e-05
-3.78474031656082e-05
-1.83650128744842e-05
-2.96745456299695e-05
-2.5677884373641e-05
-2.99598000084544e-05
-3.00312198631413e-05
-6.16907842324946e-06
-1.18124298460606e-06
-2.41369605946499e-05
-3.76074236259503e-05
-1.21152058977984e-05
-4.56847168605608e-05
-3.93966206208387e-06
-4.56174346066318e-06
-2.1097087163611e-05
-3.38406499482476e-05
-3.0762729618048e-05
-2.71520316729908e-06
-2.40471340474326e-05
-3.018794799469e-08
-1.5534802039542e-05
-1.88385976787593e-05
-3.28136814296479e-05
-2.9528667590661e-05
1.80255096642192e-06
-1.81861378058107e-05
6.42184816642657e-07
-1.8703708704745e-05
-2.86056414023139e-05
-8.58215984284737e-06
-2.28444500791738e-05
-2.38841418935803e-06
-2.92956245227472e-05
-3.03824041203772e-05
-3.19158567231281e-06
-1.96663822248587e-05
-3.10524161916859e-05
-1.8038066422157e-05
-4.67271277761659e-05
2.03597947229457e-06
-4.06593648243787e-05
-2.05363272646659e-05
-1.39461881751037e-05
-3.7603764852681e-05
-2.34944736347925e-05
-1.79846093185206e-05
-4.86824916382843e-05
-9.63141730667629e-06
-3.2690544844193e-05
-1.92347480735783e-05
-1.21376030434001e-05
-2.32206527615816e-05
-9.41280114061443e-06
-3.28717392894495e-05
-3.1464378437105e-05
-2.19759361284883e-05
2.60521874949613e-06
-3.13054433238318e-05
-8.05397293129884e-06
-2.10892542048865e-05
-1.78969239111156e-05
-2.1694972703472e-05
-2.01827629640306e-05
-4.1920432631404e-05
-1.0249469662629e-05
-2.13785410576011e-05
-9.66533799023251e-06
7.47409401791079e-06
-1.43133424554542e-05
-1.90260545720327e-05
-1.1181781331703e-05
-2.32995611656132e-05
-2.03932225131598e-05
-3.08791387888128e-05
-2.79532655496164e-05
-1.38270122081897e-05
-9.34846320786587e-06
-3.6820338994659e-05
-3.5049054955255e-05
-1.83333681354425e-05
-1.99362577825575e-05
-5.99858673551538e-06
-1.56168148585243e-05
-2.24788378335676e-05
-4.19515568946452e-06
-1.41995785276407e-05
-2.47857026838824e-05
-3.37321332537578e-05
-2.33820626398243e-05
-1.80244967339588e-05
-4.69136611637089e-06
-1.81634501967336e-05
-4.41025027558057e-05
-3.03086184145799e-05
-2.67592963104555e-05
-2.04545063654686e-05
-2.59816730413824e-05
-2.61879549489789e-05
-5.23714599630218e-06
-4.10536606160305e-05
-2.13161286775009e-05
-3.21444302842883e-05
-4.31501190871103e-05
-3.2551644003325e-05
-5.26329954236457e-08
-8.98987710700851e-06
-3.35498461098995e-05
-2.11711488959475e-05
-2.96723609564345e-05
7.83723324964006e-06
-2.09981886101977e-05
-1.99265258069707e-05
-3.44699790096883e-05
-5.24893305649731e-06
-2.38623407057322e-05
-2.69264870743113e-05
-3.93303149306472e-05
-8.58702486754901e-06
-2.1259705625624e-05
-1.03390294494037e-05
-1.24209852083167e-05
-1.09289650239973e-05
-8.32001200750526e-06
-1.8207882430586e-05
-1.1801250728469e-05
-5.97552742739647e-06
2.09723192551676e-06
3.38261354687101e-07
-2.22571788149269e-05
-1.76956021666181e-05
-3.42719801750171e-05
-3.13323352361581e-05
-1.54467488594287e-05
-2.22963761336957e-05
-3.16644661076313e-05
-3.50098691891792e-05
-2.00370105093766e-05
-4.93283591360441e-06
-2.37023022589806e-05
-2.05663286805479e-05
-1.96452399668681e-05
-1.66741931348836e-05
-3.08672874235035e-06
-2.59002244168164e-05
-1.61293963582511e-05
-3.55752042825573e-05
-7.69380080774243e-06
-4.40865839588165e-05
-3.00698490491306e-05
-1.54019619118658e-05
-2.6374200597352e-05
-1.74910026508548e-05
-1.57910152483247e-05
-2.84928393633134e-05
-1.79952980289668e-05
-2.43047134698143e-05
-1.40284726395498e-05
-3.38245436674336e-06
-3.35521276676792e-05
-4.88001487781663e-05
-1.57167455325453e-05
-2.28615797352895e-05
-1.89402501647552e-05
-3.44574657683618e-05
-3.46537928202088e-05
-2.16507898130412e-05
-2.03840831346714e-05
-4.31377052727858e-05
-1.71255782991809e-05
-2.92541813354823e-05
-2.23851062928821e-05
-2.89230330373667e-05
-2.22967786721248e-05
-2.54290047305887e-05
-1.63769085912994e-05
-2.33082539103457e-05
-1.63606711891569e-05
-3.3769464859513e-05
-3.60568307967626e-05
-3.75502356625867e-05
-2.58179776750047e-05
-2.54384583846718e-05
-1.75209287591446e-05
-2.98937097761065e-05
-2.72799734759982e-05
-4.27478176845765e-05
-1.78238346144567e-05
-3.71485287640042e-05
-1.44369708589559e-05
-8.39363654852647e-07
-2.71002355058109e-05
-9.88938859072866e-06
-3.52111371981205e-05
-2.38867928962426e-05
-4.14996497314566e-05
-1.58657092834352e-05
-3.00153573142682e-05
-1.88788120099812e-05
-1.77218826334976e-05
-2.41508822469416e-05
-3.33874829150567e-05
-3.51334804421e-05
5.44892580699504e-08
-5.89975747205113e-06
-5.07021021450565e-07
-2.68239424570177e-05
-1.57006071414927e-05
-3.37999975878721e-05
-1.43461597088329e-05
-2.19700287510024e-05
-4.24319749781691e-05
-1.17505403895804e-05
-3.62198320492186e-05
-9.42155432425966e-06
-2.98217298037044e-05
-1.29115085839913e-05
-2.71830885385036e-05
-2.58339680054218e-05
-1.44704998693149e-05
-1.43923982203808e-05
-5.55901629977466e-06
-2.498715101192e-05
-2.4809403990863e-05
7.88689295732461e-08
-1.31443315429661e-05
-2.26163127788028e-05
-2.92974737658478e-05
-3.26224075687012e-05
-1.35904745078952e-05
-1.17303383373695e-06
-1.90818114239363e-05
-2.22975252456507e-05
-9.9658412074079e-06
-3.24765652250711e-05
-3.30596592097804e-05
-2.48588121749754e-05
-1.52729192426699e-05
-2.2980695456565e-05
-2.37225606356634e-06
-1.28398703020206e-05
-2.07796898215128e-05
-2.6389737089371e-05
-1.82012717561575e-05
-2.53364169972335e-05
-9.98572960899269e-07
-3.00415070330656e-05
-2.00987038492365e-05
-1.76528820706497e-05
-2.49144548385596e-05
-2.63644833138614e-05
-3.65381975486968e-05
-8.60978392033255e-06
-2.71124995524455e-05
8.93518154589654e-06
-8.01837616467442e-06
-2.50614785831101e-05
-2.26500831266136e-05
-2.41134093911364e-05
-1.79432785484632e-05
-1.8871735013129e-05
-1.43824094645473e-05
-2.44937112502632e-06
-3.99979957072221e-05
-2.99051885499416e-05
-3.49134781254e-05
-7.04459010777228e-07
-2.30695697509451e-05
-2.28702527983108e-05
-2.64947023521942e-05
-9.00456247149634e-06
-8.81945772989986e-06
-1.24700820621985e-05
-1.13089262679649e-05
-9.28164579707485e-06
-2.6263260116777e-05
-2.7745505355829e-05
-3.89151224396138e-05
-3.17376159742002e-05
-1.30392064641492e-05
-3.85020481306354e-05
-1.84439372472632e-05
-3.79192918614732e-05
-2.87053525245385e-05
4.24852915669017e-06
-1.95052857950188e-05
-1.66346971546811e-06
-2.12820113407607e-05
-2.09853519143273e-05
-1.85367558813555e-05
2.22593654738396e-06
-1.29522765850034e-05
7.90177061867647e-06
-3.38026763827732e-05
-3.94629918250341e-05
-1.20815447324001e-05
-4.44777460993417e-05
-1.72852294860999e-05
-1.21485140880933e-05
-1.37891957976355e-05
-5.40647186349389e-05
-2.39630142700287e-05
-4.02635954956317e-05
-1.60847048080687e-05
-2.15901888752162e-05
-2.02539879466963e-05
-5.55015457200932e-05
-2.64037423364459e-05
-1.43304032462043e-05
3.342628119608e-06
-1.83563454644744e-05
-3.16366548885473e-05
-2.57937488429028e-05
-3.36203357149816e-05
1.39441559934162e-06
-3.49049470584023e-05
-1.81279611381613e-05
-1.27575900453219e-05
-3.4659192013111e-05
-2.06268897419293e-06
-3.88605755187142e-05
-6.48656757499318e-06
-4.15694160928842e-06
-2.44208065382226e-05
-2.36379820631071e-05
-9.25351740065247e-06
-2.82161583168666e-05
-1.72701351857219e-05
-2.1514175529505e-05
-1.52034646573955e-05
-1.32620374280065e-05
-1.25648476046107e-05
-1.97446739298192e-05
-1.51978535816979e-05
-3.1004067577071e-05
-1.84111404087003e-05
-2.08365191068034e-06
-1.98122519247176e-05
-2.16629845287947e-05
-1.05824688455346e-05
-1.0377171720035e-05
-2.88158276880658e-05
-1.91478172712116e-05
-1.10176984715776e-05
-3.20494737366165e-05
-1.80354232498655e-05
-3.75603327999163e-05
-1.55145913174168e-05
4.49065928006293e-06
-4.05301654335694e-05
-2.20836014318844e-05
-3.89100953098508e-05
-2.4553130625412e-05
-9.1917605705788e-06
-5.02073458896392e-05
-5.52716914342911e-07
-1.01600227462404e-05
-3.18672639584223e-05
-7.79500856772261e-06
-2.2002469932237e-05
-1.85673914146306e-05
-2.02982712786865e-05
-3.887767190372e-06
-1.47751551135164e-05
1.80754024571153e-05
-1.28721552602064e-05
-3.29441980025404e-05
-2.4046546365906e-05
-2.44124230045606e-05
-2.3913420613414e-05
-1.82067958373615e-05
-4.03755843017119e-05
-3.11386428063042e-05
-2.67325101097314e-05
-2.35801973246008e-05
-5.81213937062595e-06
-3.27912371966505e-06
-2.70142320187971e-05
-1.28596881037782e-05
-1.10634265445553e-05
-3.1941825337876e-05
7.66027058897899e-06
4.07794274018657e-06
-4.83355687035223e-06
-1.51517331922442e-05
-4.97198806630297e-05
-2.38562028479731e-05
-2.29714036063787e-05
-2.03068341067636e-05
-1.69081712325029e-05
-3.51628549468533e-05
-1.06647788869296e-05
-1.65430718505377e-05
-2.88408605453509e-05
-3.44281775008778e-05
-2.44483277611007e-05
-3.41178196945249e-05
-1.53363189718218e-05
-3.40647901834323e-05
-1.75104834582744e-05
-7.63655561805605e-06
-1.79117954529791e-05
-7.73990791586646e-06
-3.04298389272481e-05
-1.82127736955612e-05
-2.71793282968344e-05
-3.01126023518674e-05
-4.58963663504249e-05
2.59855130052945e-07
-1.38410045539408e-05
-1.5117683356094e-05
-2.660725785141e-05
-2.96841812750604e-05
-1.21654021273008e-05
6.1549148528584e-06
-1.2991178626127e-05
-1.1578923447909e-05
8.11587491956567e-06
-7.28692180575976e-06
-3.23069216385619e-05
-1.38437365867955e-05
-2.8525803501054e-05
-1.48565850749752e-05
-2.72426861151773e-05
-1.16072903813334e-05
-1.43942633011914e-05
-5.27478166438579e-06
-1.85824980434597e-05
-2.25954950954542e-05
-1.95001671700596e-05
-7.636781387217e-06
-9.0289475270235e-06
-2.95892331674742e-05
-2.79104730110612e-05
-1.70626269164042e-05
-2.52033926877355e-05
-1.19080104341781e-05
-3.43201334819502e-05
-2.46994125089048e-05
-2.39068041548068e-05
-2.71753231399051e-05
-3.17719410207626e-05
-1.97147016203615e-05
-6.9110663089793e-06
-9.81078139361609e-06
-1.66942748961442e-05
-1.68847738856055e-05
2.20898741880098e-06
-1.57462458087472e-05
-2.44626866507975e-05
-2.66248358418055e-05
-9.09744094513721e-06
-1.88384621148318e-05
-9.07218618826616e-06
-1.48158245492228e-05
2.68999025924487e-06
-1.61853783899272e-05
-2.6000011795881e-05
-1.47197789993478e-05
-2.09860169454456e-05
-2.89156653258524e-05
-2.38378904171502e-05
-2.26122398935752e-05
-3.00609186609988e-05
-8.58856514809282e-06
-4.22261661296742e-05
5.55816402550398e-06
-2.6984341080027e-05
-1.80444146382304e-05
-7.58905734294307e-06
-3.91435978764458e-06
-6.16229649680828e-06
-1.63769251589709e-05
-1.48437937669263e-05
2.13949836338371e-06
-2.6428008033292e-05
-4.97072384188155e-05
-3.32773966201589e-05
-1.50467116726307e-05
-3.42158707527018e-05
-5.62880200482863e-06
-1.18466380661202e-05
-4.94745539978482e-05
-1.44717591876267e-05
-4.19321609879134e-05
-3.04201613402258e-05
-2.84985686333227e-05
-3.25928028140225e-05
-2.24953540611749e-05
-2.35022698428604e-05
-1.60805612346284e-05
-2.31835790073786e-05
-4.95807809120821e-06
-1.33797527126294e-05
-1.5468965100131e-05
-4.47690223495712e-05
-1.62380000194039e-05
-2.10515379252461e-05
-1.84736305074571e-05
-1.14508597230504e-05
-3.61145134297117e-05
-2.35036393035899e-05
-8.60270812527903e-06
-3.72646501378893e-05
-2.63940828570458e-05
-2.65926239344049e-05
-7.27999797792328e-06
-3.08289365137707e-05
5.2809721244077e-07
-2.20851076075769e-05
-2.50120438965328e-06
-6.01955118051561e-06
-2.37045531652606e-05
-7.94912109809278e-06
-8.55053405993238e-06
-4.61320865162409e-05
-1.98981304626778e-05
2.88302095069118e-06
-1.41657823206578e-05
-2.76675695499841e-05
-2.88761180998699e-05
1.74495915815225e-06
-7.20715587325238e-06
-1.93338136170117e-05
-1.36707195648805e-05
-2.89821287880876e-05
-1.49952422452407e-05
-1.96254498836696e-05
-3.25190701689882e-05
-3.46471181874253e-05
-3.38655630043237e-05
-2.90820688182505e-05
-2.24093727095948e-05
-2.40096856821664e-05
-4.47514465643229e-06
-1.90417928668093e-05
-2.66086818088285e-05
-1.33064788684324e-05
-2.15544858375522e-05
-1.38249088617984e-05
-1.58363260884155e-05
-2.71436213830324e-05
-2.05789935189654e-05
-4.7211569465367e-05
-5.94186779416924e-06
-2.12700071446353e-05
-3.07891971768801e-05
-1.25929761027453e-06
-2.51230254638295e-05
-2.26177763498956e-05
-4.0146569673924e-05
-1.07200938425805e-05
-3.37484526206998e-05
-2.57468427430228e-05
-3.16404624532712e-05
-1.64575020426023e-05
-1.58909923154973e-05
-1.83733859006387e-05
-2.38538729149025e-05
-2.21745734857226e-05
-1.23307178369879e-05
-2.16481726503914e-05
-1.61916717090997e-05
-2.57120667319998e-05
-4.38161647600905e-05
-2.47424746123116e-05
1.65452503063326e-06
-1.19468925406499e-05
-2.30920772559881e-05
-8.85123649379111e-06
-2.78904972685177e-05
-2.84699233837412e-05
-1.62026785930519e-05
-2.58323316059571e-05
-4.15300964883472e-06
-2.11402927390222e-05
-3.45225737988648e-05
-1.30338157614387e-05
-1.12745020686825e-05
-3.36615304514666e-05
-2.2290535368593e-05
-2.31276297918062e-05
-2.77767274202094e-05
-3.45914749892005e-05
-5.75439256505415e-05
-3.24677680184185e-05
-4.29452006560172e-05
-3.07154351485266e-05
5.42737249846542e-06
-3.43065419459496e-05
-4.83373865963287e-05
-1.71597566902317e-05
4.13724245350204e-06
-2.73168949235484e-05
-2.66983192581588e-05
-2.70909229837215e-05
-3.4019841052066e-05
-1.35421525060503e-05
-1.3269039707855e-05
-3.75027168029714e-05
-2.0307602442151e-05
-1.41179518259408e-05
-1.70931117629003e-05
-4.54038868494919e-05
-1.00601146853139e-05
-2.33865857240927e-05
-9.97266375242094e-06
-4.39285609672791e-06
-3.04467204357074e-05
-1.99252806282804e-05
-1.08420456974857e-05
-2.59101130574925e-05
-3.23574337464383e-05
-1.93641457829525e-05
3.82025066423344e-06
-2.3506917087376e-05
-1.86356978628834e-05
-1.06674907996659e-05
-2.77237964112402e-05
-2.26203711276319e-05
-3.05105458625351e-05
-8.39466056763509e-06
-2.03413417297661e-05
-2.48905897291409e-05
-1.65001751980101e-05
-2.62392029907323e-05
-2.58753662352527e-05
-3.05944240497497e-05
-3.61706536538285e-05
-1.21270161544339e-05
-2.69845290271405e-06
-1.43103924921611e-05
-3.33010537703824e-05
-1.50367078822597e-05
-2.55380785097566e-05
-1.3506064947778e-05
-2.47416230205194e-05
-3.54598997109807e-05
-1.68671433479136e-05
-1.05426315014556e-05
-2.89208783315403e-05
-3.40889515996372e-05
-1.72530746921716e-05
-2.86627473065743e-05
-3.16365028404693e-05
-2.15250471157101e-05
-2.49869633459122e-05
-3.40825377280564e-05
-2.11989684808723e-05
-2.07332660269881e-05
-2.06495173726943e-05
-1.50909081877419e-05
-1.31161712135032e-05
-9.39057396318732e-06
-1.2677880278818e-05
-4.25684545748845e-05
-8.17219547602639e-06
-2.81762049500752e-05
-3.52459964291638e-05
-2.44318282610888e-05
-1.61516236856486e-05
-4.58172660904418e-06
5.45503769341318e-06
-1.49685188078805e-05
-2.17971587736537e-05
-1.73142885074101e-05
-3.98336644734229e-05
-1.21442334051062e-05
-2.99455407949585e-05
-9.98475675889331e-06
-3.84720936227416e-05
-6.82002988409607e-06
-1.2954889413476e-05
-1.26940060030576e-05
-1.1482040115213e-05
-1.90785455298966e-05
-1.01765564463242e-05
-1.58599739855839e-05
-1.6260452394774e-05
-2.47298427754412e-05
-4.49636226499182e-05
-2.14910426322532e-05
-1.25210711155027e-05
-1.58165311835417e-05
-2.10743476461236e-05
-2.16578197342363e-05
-3.70666966795533e-05
-9.82124180719582e-06
-2.46963365738894e-05
-1.74775627194764e-05
-2.58923124658388e-05
-1.66227863117411e-05
-2.09647532789066e-05
-2.62291186802546e-05
-1.81964176015596e-05
-6.22579577345864e-06
-9.55018306695495e-06
-4.41256836020117e-05
-1.15808711101396e-05
-2.83642104458642e-05
-2.11076448022664e-05
-1.52916044945963e-05
-9.38574711331636e-06
-1.14616232200625e-05
-1.65750016106044e-05
-1.51485192037659e-05
4.63899572251752e-06
-1.08430858162214e-05
-2.7518041922228e-05
-3.49144633192003e-05
-9.44482368766076e-06
-3.35957844996559e-05
-4.68612179067879e-06
-2.67287124595473e-05
-3.54759512988035e-05
-1.23950064030823e-05
-3.19643770895425e-06
-2.4760045901112e-05
-5.25346577672785e-05
-2.87693585985056e-05
-6.80208845154599e-06
2.81331954139575e-06
-2.01892641542119e-05
-2.76352769854831e-05
-9.05933895128125e-06
-3.56150198635633e-05
-2.56796928261638e-05
-4.52747569829465e-05
-1.88439110982355e-05
-8.81064670040216e-06
-2.37313349045728e-05
-1.61086720807614e-05
-1.78557176094914e-05
-2.02446626237664e-05
-1.27208546910402e-05
-1.76692124771001e-05
-2.61322608196277e-05
-1.1284909823401e-05
-3.84272596924234e-05
-3.90986529653374e-05
-4.19572842873381e-06
-2.82081086674042e-05
-1.33300889389011e-05
-7.98739867002569e-07
-2.14591504274743e-05
-1.47042272517119e-05
-2.78520065731406e-05
-2.04620574867573e-05
-2.35242200017035e-05
-2.11707564906857e-05
-5.84077290760905e-06
-7.40923098457918e-06
-3.32445143883487e-06
-1.27427718804683e-05
-2.51494076492436e-05
-2.20589853648003e-05
-2.58812220191162e-05
-2.10512017202445e-05
-3.01707855236641e-05
-2.58851906543709e-05
-3.3458885377424e-05
-2.86890535328299e-05
-1.72141538982617e-05
-2.30182868582912e-05
-1.80513424700018e-05
-1.40882858053508e-05
-2.18124550305452e-05
-1.93152524345676e-05
-1.9982551841121e-05
-1.24269079699526e-05
-2.87472525692742e-05
-2.51972878948225e-05
-2.24339705917096e-05
-2.36056412038886e-05
-2.09736275780681e-07
6.16238222567015e-06
-2.05306467040465e-05
-6.07551813735091e-06
-2.26932937017416e-05
-3.62657261146909e-05
-2.73671927178682e-05
-3.4271519238979e-05
8.95908951932401e-06
-1.31312233149265e-05
-1.63558710857853e-05
6.91459586873525e-06
-4.10132504850909e-05
-1.37052005052825e-05
-1.6739240353287e-05
-1.53054374610847e-05
-4.78357912199193e-06
-1.35026504373904e-05
-1.88244830145432e-05
-2.08035198250937e-05
-3.47064527305964e-05
-2.34015950113028e-05
-2.47735315777893e-05
-2.26735618993817e-05
-2.5639216287259e-05
-3.09901890684653e-05
-4.82939162805156e-05
-5.80992973885012e-06
-4.52383274011272e-05
-2.57234990802397e-05
-2.59832511872476e-05
-4.1494478627325e-06
-3.24559190625662e-05
-4.12410378285208e-05
-2.19522459404951e-05
-3.36579144707771e-05
-1.36790092472023e-05
-2.01498084626255e-05
-3.44630541907877e-05
-3.06276762595165e-05
-2.13064154579434e-05
-8.89162810211061e-06
-3.96674782567047e-05
-2.59332940883948e-05
-3.14645715756881e-05
-2.38789228082051e-05
-2.24278622988654e-05
-3.85307966319825e-05
-1.76043090130302e-05
-3.70878655233187e-05
-5.78436182477082e-06
2.56585986955634e-06
-9.64583063487657e-06
9.43243542818831e-06
-3.01685021282944e-06
-2.86072095665081e-05
-3.74412760250366e-05
-9.00805407724515e-06
-2.804525995184e-05
-9.13066392646521e-07
-1.24906845377174e-05
-2.20544348729713e-05
-2.74647710163725e-05
-2.65273162329466e-05
-8.71139316878647e-06
-1.34329952468309e-05
-1.24540645155168e-05
-3.07654473374948e-05
-3.80151287648407e-06
-3.0626707511139e-05
-1.69135498948723e-05
-2.00980690261273e-05
-4.4221191011182e-05
-1.50283013460081e-05
-4.91438824958634e-05
-1.14415515863698e-05
-2.47321151660373e-05
-4.38588934637237e-05
-2.77042110899527e-05
-3.97265892629269e-05
-8.92045891221738e-06
-3.90377472342465e-05
-1.99391950037628e-05
-4.5819382700123e-05
-3.39643873487104e-05
-1.83134287540395e-05
-1.13509056289725e-05
-1.24720554223469e-05
-4.3855375590911e-05
-2.77431038067214e-05
-1.46049400912505e-05
-7.48459004341587e-06
-1.8817766602237e-05
-1.18996612565421e-05
-6.32476402302291e-06
-9.1820742180037e-06
-2.39812478525924e-05
-2.86909275811674e-05
-2.22494411291357e-05
2.55021760371533e-07
-3.17080303219155e-05
-4.26131924486195e-05
-2.66504568504752e-05
-1.91046452497201e-05
-5.08435713151558e-05
-1.36285239427895e-05
-1.26259378381373e-05
-2.65533907575293e-05
-4.50658863303189e-06
-3.11539385743437e-05
-3.99897369506176e-05
1.60819010533963e-06
-3.11037267922216e-05
-3.51474763534694e-05
-4.63773571388538e-06
-1.9869616788284e-05
-2.61949716165361e-05
-1.74434179679235e-05
-2.1700756188396e-05
-1.75257358348507e-05
-2.22965895141126e-05
-2.31923466159787e-05
-3.3847347297637e-05
-1.08147972537077e-05
5.8107536497276e-06
-2.71176063162161e-05
-1.09601561420527e-05
-3.49927764744877e-05
-3.51832216109063e-05
-2.19618431527942e-05
-2.79427418100895e-05
-1.74297574958443e-05
-1.31467563900958e-05
-2.32732122514938e-06
-2.2831298605398e-05
-1.34501974749442e-05
-9.13299952885916e-06
-5.57443909790771e-06
-1.19397187342931e-05
-2.35063533580261e-05
-1.4140915352532e-05
-1.67897776481977e-05
7.19663682828212e-06
-8.17162268164696e-06
-1.91388245211444e-05
-3.99599423072144e-05
-3.53893347732341e-06
-3.99868580299277e-05
-4.54724356156808e-05
-2.08651806648892e-05
-6.99227879559071e-06
-1.735878417044e-05
-1.37999455230474e-05
-2.1482594171032e-05
-1.16425284505797e-05
-3.0476880440116e-05
-3.24034424509077e-05
-4.92334453188198e-05
-2.56418110216994e-05
-1.18160615021811e-05
-1.60803664444257e-07
-2.66889733463698e-05
-1.14567473546173e-05
-2.56090619993927e-05
-2.71462649843354e-06
-1.12152561629805e-05
-4.24874800202062e-05
1.48294685981223e-06
-1.10281360231468e-05
-2.23452694389508e-05
-2.54262350896848e-05
-2.89793803240915e-05
-4.86717936475769e-05
-1.19469920959487e-05
-6.82076373039061e-06
-1.77044250652542e-05
-1.98878840541472e-05
-3.32079776883762e-05
-1.69013057983018e-05
-2.82337843608539e-05
-2.1695624363301e-05
-3.58246279387593e-05
-1.61176331007259e-05
-2.18437130354851e-05
-1.94634756255994e-05
-2.45518365716485e-05
-1.74151017946042e-05
-2.51583399389188e-05
-2.76401231489297e-05
-3.22048589248965e-05
-2.0528489039243e-05
-2.7144233031792e-05
-2.75342165242331e-05
-4.12817750977569e-05
-1.84392959299807e-05
-2.977634386896e-05
-2.76448926399405e-05
-1.61359962607244e-05
-2.35141786250172e-05
-1.96920186017331e-05
-2.72978255316203e-05
-1.2663897978949e-05
-2.94803171749435e-05
-2.28035454727793e-05
-9.1060659114028e-06
2.04082037965034e-06
-8.6057952181789e-06
-1.82306552831213e-05
-3.49808905147593e-05
-2.54753665048989e-05
-2.83617545903444e-05
-4.16634488343902e-06
-1.26940047870512e-05
-2.47044242449531e-05
-8.32007732009554e-06
-1.9047546997226e-05
-1.45197340998379e-05
-2.10433021816924e-05
-2.92840905879465e-05
-1.10732632376365e-05
-2.1124376250202e-05
-2.66446073751036e-05
-1.58256119381323e-05
-2.82017442481134e-05
-4.43043634662865e-05
-5.61545683612744e-07
-2.8562368154677e-05
-4.39742666352121e-05
-2.24020860832015e-05
-4.41022964805735e-06
-1.70431742593673e-05
-2.87226977042567e-05
-2.94829549874417e-05
-3.12759047544248e-05
-3.14776795421221e-07
-1.4552028137371e-05
-1.94375085258612e-06
-1.70917276278368e-05
-2.9445618319422e-05
-1.56618987583091e-05
-1.89647523438332e-05
-1.73105233042484e-05
-4.18261633420815e-05
-9.36424202449912e-06
-3.33535503428695e-05
-1.27264201061778e-05
-3.88712080715555e-05
-4.7359275000985e-05
-3.61395666907414e-05
-3.4870602065113e-05
-1.79860394818664e-05
-5.05382462638346e-05
7.97753413388601e-06
-5.29801481076868e-06
-4.11704853654371e-05
-3.77373330613349e-05
-3.62812560857656e-05
-1.22836911777767e-07
-2.41073893990095e-05
-2.51212303108754e-05
-3.06333164071949e-05
-2.40809553964822e-05
-1.7407131603724e-05
-4.81856793362891e-06
-1.30236686384045e-05
-2.13418097585622e-05
-1.69486502101387e-05
-1.55463120127882e-05
-1.07513744142111e-05
-3.38357856099176e-05
-8.87304301030947e-07
-3.92152941399776e-06
-2.18860431036796e-05
-2.16852147988879e-05
-1.17173639336318e-05
-1.89694961596111e-05
-2.11041833799166e-05
-3.3972716004343e-05
-3.50420214259033e-05
-2.96717602667668e-05
-2.27584004305298e-05
-7.53694311829547e-06
-4.9392034212874e-05
-2.13740842719576e-05
-1.87912838033074e-05
-1.82876882293187e-05
-1.05422167909585e-05
-2.71189185293379e-05
-2.34187761209416e-05
-3.46461493969297e-05
4.44942829161706e-06
-2.29305381037585e-05
-2.97912601613206e-05
-1.4157987095505e-05
-2.24481553984854e-05
-2.32644764385581e-05
-2.17166605181734e-05
-1.90840865208144e-05
-3.63027886528262e-05
-1.32485690709491e-05
-5.99070694848445e-07
-3.39847118905534e-05
-4.13800640227349e-05
-1.73729281658027e-05
-6.5879587868642e-06
-3.31867251951424e-05
-1.09496613349382e-05
-2.1647123147576e-05
-6.64497494993844e-06
-3.64208339934914e-05
-2.32448786140897e-05
-7.75901985429371e-06
-1.39727291794809e-05
-9.87002189301016e-06
-3.38835819896313e-05
-3.44154574327326e-05
-3.53868134926974e-05
-1.73665389289667e-05
-1.26978018760744e-05
-2.59002856603692e-05
-8.35237136060857e-07
-4.51701044704818e-05
-1.38794082324747e-05
-9.74099857079718e-06
-1.82205563322306e-05
-1.56656332932874e-05
-2.05030250703475e-05
-1.64542600127036e-05
-8.73210245107711e-06
2.46955129192084e-07
-1.47058717479534e-05
-3.64307867930371e-05
-3.59623787118436e-05
-3.63512219361934e-05
-1.65768579217292e-05
-2.13340431483343e-05
-1.85706168907662e-05
-8.37000747291159e-06
-1.37570846559732e-05
2.56709326662011e-06
-1.11086500226942e-05
-4.07135482846012e-05
-2.22061642226337e-05
-7.49067942722733e-06
-1.71754869948585e-05
-2.022149954369e-05
-6.07576024902332e-06
-1.86562910736396e-05
-2.26138705231829e-05
-1.87198628251678e-05
-1.8999480000536e-05
-2.09237558522553e-05
-2.13338178791796e-05
-3.12495939130133e-05
-1.64564019159001e-05
-1.60773421062253e-05
-2.83258968210194e-05
-5.14749893807657e-05
-2.04931538500631e-05
-4.14699530513084e-05
-1.67897491580838e-05
-2.57575381786299e-05
-1.35153802483972e-05
-2.05512372883282e-05
-2.33687412807591e-05
-2.93776325294536e-05
-1.11143844538025e-05
-2.23554561960211e-05
-3.35611534572391e-05
-9.07765436832832e-06
-1.96036632116791e-05
-3.51077335121356e-05
-8.18254328849123e-06
-1.55883939515373e-05
-4.09223590610821e-05
-3.34792452311806e-05
-1.41412469566219e-05
-1.13096412262201e-05
-2.36683863612777e-06
-1.66023525485953e-05
-7.76930213410121e-06
-8.15035227038023e-06
-2.62327542383016e-05
-3.24993600219569e-05
-1.83879161348707e-05
-3.71440581868099e-05
-1.19400100737921e-05
-5.79423186178646e-06
-1.53622706488741e-05
-9.44766368542985e-06
-1.13350669870644e-05
-2.7481894306059e-05
-3.00362693471336e-05
-1.22766445746836e-05
-1.46843380603698e-05
-3.62615996890119e-05
-3.28397720794364e-05
-2.63517631886106e-05
-9.11718926352041e-06
-1.39834709242463e-05
-9.93108973633069e-06
-3.35698919795583e-05
-2.35420889504207e-05
-1.1086610893353e-05
-2.90789469209226e-05
-1.39845026110846e-05
-1.13593759301458e-05
-1.88130232289392e-05
-2.2802482762088e-05
-1.32055405346067e-05
-1.89780424103969e-05
-1.97028511542472e-05
-3.48359516311258e-05
-7.1230425321359e-06
-2.54293612777296e-05
-1.76991773501266e-05
-1.05318595050883e-05
-5.02774737264685e-05
-2.40967090937498e-05
2.09035647340695e-06
-3.05680111838037e-05
-1.8396213725974e-05
-1.16722838439607e-05
-2.10244881148887e-05
-1.05710365619197e-05
-2.20077795539407e-05
-4.22952895500161e-05
-2.51819227669593e-05
-1.77860819884239e-05
-2.32705655575207e-05
-2.45099512867351e-05
-2.97807992100306e-05
-2.67158262088484e-05
-1.17412669542865e-05
-4.9154741267213e-06
-3.72390404308598e-05
-2.94718374046406e-05
-3.37046626315956e-05
-1.55329100244851e-05
-2.61498407127667e-06
-2.14727107560215e-05
-2.64451313889714e-05
-3.32963557449576e-05
-2.99366896804031e-05
-2.65736229336084e-05
-1.16244993284797e-05
-3.18086668160034e-05
-1.86148169847342e-05
-4.5889657443726e-06
-2.25231869397016e-05
-1.89516303092526e-05
-3.7372180366074e-05
-6.19506240243849e-07
-4.25536741580369e-05
-2.01920076057143e-05
-2.16804858269574e-05
-1.66229726995761e-05
-2.49325082362641e-05
-3.04010762051047e-05
-2.24789181150137e-05
-3.05452811403555e-05
8.36329180783455e-07
-3.84433831605582e-05
-2.8741639139953e-05
-3.36462883856153e-05
-1.800444556087e-05
-4.2168310756089e-05
-1.99103146687443e-05
-6.93230657744262e-06
-3.85987970503475e-05
1.03572840716906e-06
-1.99677008412688e-05
-1.81619509583525e-05
-2.12582547113004e-05
-2.8754282628842e-05
-2.08253783954803e-05
-1.3155561367151e-05
-5.21182768356193e-05
-3.96851758897921e-05
-3.43731714056696e-05
-2.15625069239832e-05
-5.49396600541369e-06
-1.11502804213283e-05
-2.53322623340853e-05
-1.23281131848741e-05
-1.84361801551897e-05
-6.1751013800522e-06
-6.8668932061368e-06
-3.25938900411785e-06
-8.07866745485836e-06
-2.74505293407209e-05
-3.7784498641952e-05
8.2997487607373e-06
-2.56891103723654e-05
-8.28098018200616e-06
-1.14505622072766e-05
-9.3200967136808e-06
-2.62906452594786e-05
-1.35133624461296e-05
-2.12758411062368e-05
-1.68297211969389e-05
-3.75114795322623e-05
-1.26575242100001e-05
-7.15330010341474e-06
-2.81920788878898e-05
-3.08091351129461e-05
-1.03360479380604e-05
-1.59399210303087e-05
-2.73435797313794e-05
1.69735112034026e-05
-1.32606530009023e-05
-2.7217074472444e-05
-3.29693822206678e-05
-4.96400832660078e-05
-1.74768457549582e-05
-2.03071485316437e-05
-2.24162881754972e-06
-3.63537839872424e-05
-4.17255434632186e-06
-2.69039435991209e-05
-1.92418998882397e-05
-1.72227762859173e-05
-3.17238332998522e-06
-3.04796053198512e-05
-2.52430533970508e-05
-1.40438104825999e-05
-1.328263779378e-05
-1.57530240238943e-05
-2.03494013070348e-05
-2.64928005321166e-05
-1.4175785512553e-05
-1.12826597547689e-05
-1.24012408905345e-05
-9.19245582172815e-06
-1.98746381037815e-05
-1.21716227953165e-05
-3.4776246396981e-05
-7.64427754807688e-07
-2.37443012184588e-05
9.62685717621674e-07
-1.30455892679234e-05
-9.21223040750347e-06
-1.47654874915787e-05
-1.69802287597211e-05
-3.53007585459734e-05
-2.02933927767221e-05
-3.70613465501119e-05
-8.4302422443354e-07
-4.13296418664706e-05
-3.05759738628905e-05
-3.21062788395087e-05
-2.03382099831312e-05
-1.7836993400528e-05
-3.88651036378945e-05
-2.04763070076682e-05
-1.63184109653231e-05
-2.43983673992312e-05
-3.18135097982583e-05
-2.17250020513591e-05
-1.46875875796961e-05
-9.04608215875584e-06
-9.57613637555417e-06
-2.42293684526057e-05
4.66621288782621e-06
1.11492825917472e-06
-1.8260493167658e-05
-5.78773179913164e-06
-1.43568072787376e-05
-1.88446346428928e-05
-1.56898552466108e-05
-2.52422701329985e-05
-1.53894554089684e-05
-2.46935914065669e-05
-2.06837737060582e-05
-6.48492219511509e-06
-3.30633022182476e-05
-1.6022825270713e-05
-3.1425430605189e-05
-5.48442532610484e-06
-5.2076029645713e-06
-2.72565030394466e-05
-2.40268376056343e-05
-7.70658653593891e-06
-7.26222728172618e-06
-1.38399739944407e-05
-7.31337942398497e-06
-2.30041975849773e-05
-3.4123609588457e-05
-5.60181200095535e-05
-3.30278867714736e-05
-2.8508054853245e-05
-1.26021166136838e-05
-1.75329955862577e-05
-2.52097691872664e-05
-3.69874099485645e-05
-3.03678102460362e-05
-3.0513325852869e-05
-6.11439256431394e-06
-3.20427396137728e-05
-4.68978890985027e-05
-1.55726120872072e-05
-3.28635954726092e-05
-9.23256760079022e-06
-2.82793867098993e-05
-1.78210329581089e-05
-2.71808583776335e-05
-2.45468293451821e-05
-1.33614063363178e-05
-9.19354877641974e-06
-2.42455803468854e-05
-3.37004754197261e-05
-1.07924738748242e-05
-1.00759080848081e-05
-1.54752609794357e-05
-2.33595008839891e-05
-3.39627064154962e-05
-5.47426022109577e-06
-3.09646020163092e-06
3.06615427867455e-06
-9.99962437722426e-07
-2.5161509799269e-05
-2.07304104861637e-05
-1.29873567411553e-06
-2.87859934353168e-05
-2.17637437891992e-05
-1.68941967194403e-05
-2.80201691046527e-05
-8.80172767381377e-06
-2.40918675764101e-05
-4.66375907768019e-07
-3.14232938029809e-05
-2.34771425887897e-05
-2.18175762267246e-05
-3.55411991195616e-06
-1.92937450951131e-05
-1.65712676392858e-05
-3.27426637204189e-06
-2.12020037417064e-05
-2.21747477686996e-05
-1.08563728632735e-05
-2.03192594412165e-06
-3.05231294580018e-05
-1.37350808322137e-05
-8.89219793265502e-07
-2.19940424477563e-05
-3.2974209376527e-06
-2.20801857928088e-05
-1.85135190484136e-05
-2.13301899010291e-05
-4.73973106725389e-05
-1.60303269260212e-05
-2.34764535272636e-05
-1.43979382727821e-05
1.04257902186213e-06
-3.21073602206625e-05
-3.14057604570036e-05
-1.88072389020228e-05
-7.83225225534417e-06
-1.34204960525383e-05
-2.7125294516984e-05
-2.32016775854446e-05
-2.43274743897748e-05
-1.99998079453356e-05
-1.36062007981228e-05
-3.20317645489883e-05
-1.09514652808327e-05
-4.25834663191799e-05
-4.45816971918156e-05
-2.51733611090705e-05
-1.77240701412147e-05
-1.96375481879117e-05
-8.91452003214037e-06
-2.50302263081806e-05
-2.37830905383996e-05
-1.33029305423235e-05
-3.15253943803347e-05
-1.99126052588167e-05
-2.50659297155175e-05
-1.9305259521763e-05
-1.00179839386639e-05
-2.47516603997995e-05
-4.28097499997115e-05
-1.97763531054471e-06
-3.29426432717836e-05
-3.36059742388788e-05
7.21778701862053e-06
-3.3042828209039e-05
-3.71354330181972e-05
-3.08414113192674e-05
-2.77743890094759e-05
-2.49390372017481e-05
-1.47575309397561e-05
-2.58035875004155e-05
-1.00568168587547e-05
-1.56759967295719e-05
-2.34734437522437e-05
-5.12639629039272e-05
-4.16091308510037e-05
-1.74941394975224e-05
-3.03633476450359e-05
-1.18955311601159e-05
-3.03132902822606e-05
-2.41933695383194e-05
-3.51759741860191e-05
-4.42139446421792e-05
-1.74632030667682e-05
-9.70817271851171e-06
-2.85050000147022e-05
-1.52176561658599e-07
-3.40237913788471e-05
-4.1489094576274e-05
-2.33209194495769e-05
1.25422571302161e-06
-3.22116138055897e-05
-7.57268609761255e-06
-1.54710478482476e-05
-2.31006445757004e-05
-2.4414301495476e-05
-2.13262165582911e-05
-2.55629301435819e-05
-2.43723862152084e-05
-2.61751980793745e-05
-3.28076701422655e-05
-2.12852315721498e-05
3.44260541880438e-06
-3.0559845210602e-05
-3.08091264380568e-05
-3.51861350801904e-05
-2.56729874295775e-05
-2.67135072780871e-05
-3.66118982246438e-05
-3.69371765133671e-05
-2.21681265849795e-05
-1.34920365446902e-05
-7.09582547411624e-06
-1.64700542671165e-05
4.23807683482181e-06
-1.98148017283648e-05
2.33302129635072e-05
-9.33055153475955e-06
-1.73627815816817e-05
-2.99850434813734e-05
-1.89059446323544e-05
-1.54407365872723e-05
-2.59367124749019e-05
-2.35014937489417e-05
-2.51001980645645e-05
-3.66015541017711e-05
-2.1574053679341e-05
-2.36790955642423e-05
-2.52242087207938e-05
-1.06346190217721e-05
-2.24096880161378e-05
-3.87353395068077e-05
-4.15892710332405e-05
-8.03532111696162e-06
-1.68601699480649e-05
-1.3535649098236e-05
-5.05341767565725e-06
-2.5415714498866e-05
-1.17026656218185e-05
-5.6217405674905e-06
-1.22416210411982e-05
-5.97097685410158e-06
-2.47888676762618e-05
-1.58751527292021e-05
-2.05884229624007e-05
-1.47963187619644e-05
-2.5093606502801e-05
-2.31222998357045e-05
-8.69442883691175e-06
-2.54427923784532e-05
-2.17469485864176e-05
1.49655015458741e-05
-1.19481874057859e-05
-1.1691633555211e-05
-2.94869969369299e-05
-1.28825723623439e-05
-1.08602257409695e-05
1.37154545173411e-05
-2.69907449476058e-05
-3.20547275796679e-05
-2.76773365205494e-05
-4.26280193132149e-05
-8.1486905060999e-06
-4.16424961231158e-05
5.72931902000028e-06
-4.26465703578241e-05
-2.26251963983765e-05
-2.84592550618352e-05
-8.78747297083138e-06
-1.20223554939264e-05
-2.65425761340244e-07
-2.77559265067747e-05
-8.41793619313322e-06
-2.03129883367989e-05
-3.92320482648077e-05
-2.72485741181216e-05
3.00957690308025e-07
-3.03968268080261e-05
-2.19619383168287e-05
-2.77231663025452e-05
-1.38928853661967e-05
1.51598753177675e-06
-1.04525391981911e-05
-2.99783409058505e-05
-2.16793592860577e-05
-2.2771947444511e-05
-1.96839619087882e-05
-1.40122567637666e-05
-2.46506778739232e-05
-2.69628372511642e-05
-6.47762532370417e-06
-2.1605781581747e-05
-1.87504861688099e-05
-2.25595809651052e-05
-2.16598998958513e-05
-2.32439426506683e-05
-1.66534808957628e-05
-1.56141084274092e-05
-2.15097912981316e-05
-2.96030261219651e-05
-1.80428471848512e-05
-2.03441231109787e-05
-2.81125888113631e-05
-1.81949250021391e-05
-2.97794623402018e-05
-5.02122980159244e-06
-2.08694069747145e-05
-1.60000452133535e-05
-4.23763283370114e-05
-2.54567618842301e-05
-5.37072601289824e-06
-3.9285784653612e-05
-1.33274119033024e-05
6.76117487340232e-06
-2.39181918621344e-05
-2.92659850602023e-05
-1.71534238225436e-05
-1.46960910928435e-05
-1.73691520899918e-05
-2.27672720124155e-05
5.20368031538938e-07
-3.91154856527658e-05
-1.21193119083919e-05
-3.45396549439864e-05
-8.89458164236631e-06
-1.23343887289369e-05
-1.48759897834259e-05
-3.52046763375619e-05
-8.82366266739558e-06
-2.75279668238622e-05
2.68445121898438e-06
-4.18533021449734e-05
-1.16996143198631e-05
-2.229885451178e-05
-1.15035596001366e-05
-4.09231648076182e-05
-1.07515692005397e-05
-1.03240456323211e-05
-2.64792763506635e-05
-2.25144559076587e-05
-7.36570967481802e-06
-3.71152700100707e-05
-3.55104841553679e-05
-5.94985533193129e-06
-1.1936042571416e-05
-8.90556728142959e-06
-1.16853122542268e-05
-1.10855090826361e-05
-1.51480656923938e-05
-2.44198270542099e-05
-1.44124363891663e-05
-1.10365828507681e-05
-3.49328955900523e-05
1.75935907265459e-05
-2.1518256709824e-05
-3.85034522016878e-05
-3.42192912887585e-05
-1.55694093536321e-05
-5.2528104812822e-07
-1.92815452841591e-05
-2.52400878607056e-05
-3.23107853541443e-05
-4.44585219691704e-05
-1.30917013331862e-05
-8.4138763401804e-06
-3.42148597124649e-05
-1.76438802431421e-05
-1.03624084068408e-05
-1.52111933257426e-05
-1.84619938814918e-05
-2.9399422636957e-05
-7.00008898275184e-06
-3.08596207026245e-05
-2.20234871233394e-05
-2.07621500661315e-05
-7.1018016799214e-06
-6.00693640450911e-06
-4.05107213045282e-05
-2.18170211461614e-05
-2.62139991346219e-05
-6.5349177171721e-06
-2.39351938493557e-05
-4.41573135533116e-06
-9.00949746417738e-06
-1.59864872748593e-05
-2.21476363749333e-05
-1.36902607167627e-05
-3.01663876300581e-05
-2.28583620261843e-05
-2.68024892259084e-05
-2.23891532776247e-05
-2.77388491194161e-05
2.78565109677065e-06
-4.44491214089128e-05
-3.38417292731546e-05
-1.98665811370942e-05
-3.84314825903282e-05
-2.39489187797299e-05
-2.06337784107056e-05
-2.27430619632352e-05
-2.30688816067776e-05
-3.11257837485311e-05
-3.012086629752e-05
-4.41866838653504e-05
-2.00551079119582e-05
-3.21709931981119e-06
-3.3243460510114e-05
-3.00364849835297e-05
-5.46683211844393e-05
-3.12958365261666e-05
-6.6684748911437e-06
-1.50978089221407e-05
3.85311076507888e-06
-2.53083694408103e-05
-3.95688975689175e-05
-3.10197122713276e-05
-1.64860438526851e-05
-2.91638435310614e-05
-1.24105110047857e-05
-2.24391690715829e-05
-1.47153589027033e-05
-3.85353189709833e-05
-2.42553088181484e-05
-1.50451378196939e-05
7.71871421418208e-06
-2.48024385513366e-05
-8.67562120179479e-06
-2.79402990559683e-05
-2.45277508031275e-05
-2.60119507407451e-05
-1.71179499501966e-05
-3.38482846579167e-05
1.19189491910522e-05
-7.06330999302306e-06
-2.89511451521032e-05
-9.10062071350036e-06
-3.68405399216496e-05
-5.94584061303064e-06
-2.91175539473357e-05
-1.72502442898079e-05
-9.19043412302825e-06
-2.09207940143945e-05
-1.70463336243688e-05
-5.65148577967639e-05
-3.15259835179303e-05
-3.02340713039066e-05
-2.38136516174851e-05
-1.44144147126488e-05
-2.46117641542918e-05
-2.94385818649537e-05
-2.06442067377848e-05
-3.91272309231836e-05
-2.96207988919946e-05
-2.06451335766312e-05
-8.02959244783109e-06
-1.33705404387426e-05
-9.84087029967453e-06
-9.3161676385124e-06
-2.90263328819271e-05
-4.27010276443903e-05
-3.63354480885397e-05
-2.64320125007512e-05
-2.91852119778221e-05
-2.9872559037398e-05
-1.90277992773926e-05
-1.18554801795411e-05
-9.51613385546956e-07
-1.20144456490456e-05
-1.94737517850263e-05
-3.18404855028405e-05
-9.2431105292936e-06
-1.67202549605609e-05
-3.46065938788302e-05
-1.64337645274869e-05
-2.25348829833312e-05
-3.33170913315274e-05
-9.44937500789491e-06
-1.39613845563047e-05
-1.54739327593196e-05
-2.19126396980243e-05
-4.99123772830001e-05
-2.8434831403424e-05
-3.65180186068682e-05
-6.33586576202401e-06
-3.23841436110681e-05
-1.70410159910162e-05
-2.98883634531158e-05
-1.94436979825721e-05
-3.50338992924679e-05
-2.65857805429287e-05
-2.72291607987256e-05
-1.58154264136197e-05
-4.42583981966922e-05
-2.9969412845607e-05
-1.79915325017987e-05
-3.42388407415084e-05
-2.22246586664767e-05
-2.17984534478895e-05
-2.19836680362821e-06
-1.95546883622827e-05
-1.84766452368984e-05
-3.63399317239533e-05
-1.93379307873196e-05
-1.70355977106808e-05
5.7477962354424e-06
-2.4946853430879e-06
-2.73878131402485e-05
-1.78886494857307e-05
-2.16108018221263e-05
-2.03499293692208e-06
-4.50733544358292e-05
-1.91428297587212e-05
-2.27570693139434e-05
-2.21775954323724e-05
-8.65404646826041e-06
9.65345941704937e-06
-8.84492341201443e-06
-2.53667211974483e-05
-9.32413843015742e-06
-2.80719957213889e-06
-9.59221551355586e-06
-1.09711510849267e-05
-2.88074856650423e-05
-3.5827623703393e-05
-3.2245218384989e-05
4.24450792894954e-06
-1.35924813429744e-05
-1.44108867644481e-05
-2.7408707618923e-05
-2.99762456432201e-05
-1.71936491558256e-05
2.2652402754765e-06
-3.3581265516024e-05
-4.72181714946023e-05
-1.99286229588465e-06
-3.78474293458223e-05
-4.60397057060834e-05
-2.89447094361463e-05
-2.67354454054916e-05
4.15930354473468e-06
-2.59077043737037e-05
-2.16601512116158e-05
1.10817783652526e-06
-5.06818812856647e-06
1.00240925224292e-05
-2.65598773220052e-05
-2.9163842748204e-05
-2.02634498777701e-05
-1.97188277693547e-05
-2.7036187178039e-05
-1.82231161364296e-05
-2.42423746748476e-05
-2.66878523963684e-05
-9.67225590950542e-06
-1.48616887842143e-05
-1.50507323539876e-05
-2.74306440429685e-05
-4.32328967232424e-05
-3.97240532954752e-06
-1.37087580804324e-05
-2.74595063812137e-05
7.97389670877832e-06
-4.13439271821894e-05
9.92071804401662e-06
-1.80825071685968e-05
-3.21756594257986e-05
-1.96579394284792e-05
-2.09785169075926e-05
-1.15577423850529e-05
-3.19616555441816e-05
-2.18333473642179e-05
-2.97310707777662e-05
-4.54419486247633e-05
-3.65672201339786e-05
-2.42049976145549e-05
-5.07684605702014e-06
-1.58835373602508e-05
-1.73407120433819e-05
-2.41566712197195e-05
-4.11467234722757e-05
-2.06866378834444e-05
-7.6114555230103e-06
-1.6005002004706e-05
-3.7150047956884e-05
-1.43955494623512e-05
-1.88424436638208e-05
-2.2808103607069e-05
-2.55196189546529e-05
-3.12001416794031e-05
-3.41002504274781e-05
-6.42421686894292e-05
-1.66400211680399e-05
-1.6459380241608e-05
-2.60680890301726e-05
-2.05256536502942e-06
6.18390541266907e-06
-3.8956589317234e-05
-2.11870529497701e-05
-2.17305311736046e-05
-3.68499401545241e-05
-2.62549804984881e-05
-4.74100530404394e-05
-8.64769197389423e-06
-6.48617419557804e-06
-4.77663208993261e-05
-3.10438889222461e-05
-8.57213806751739e-06
-1.25109853975781e-05
-3.15866632113379e-05
-3.85694076667469e-06
-2.18399873253479e-05
-2.54511602918078e-05
-3.88582510496085e-05
-1.26944103624159e-05
-5.79138709820333e-06
-1.98354083473631e-05
-1.82743542402271e-05
-9.06091202150938e-06
-1.99029528303238e-05
-1.65417084074713e-05
9.66180556272909e-07
-1.12595966698075e-05
-1.44044913515815e-05
-1.79907230959737e-05
-2.30214114447125e-05
-2.92751185710556e-05
-2.288378161938e-05
-3.81847082204559e-05
-1.65212853347182e-05
-1.05648249763836e-05
-4.12144982990238e-05
-2.41191326810273e-05
-3.69470120857097e-05
-1.23923414314748e-05
-1.59542785133642e-05
-1.22749889149969e-05
-6.20458733702007e-06
-3.74054628776107e-05
-2.71976097645776e-05
-2.30956487004062e-05
-1.62289303992481e-05
-3.33406957806928e-05
-2.65377615904549e-05
-1.22845805630894e-05
-1.45558479072244e-05
-1.8700685943833e-05
-2.3894592972136e-05
-2.47000119944132e-05
-1.51269327654421e-05
-1.78757054133868e-05
-1.50244839347364e-05
-2.17456242405889e-05
-1.61878041702091e-05
-1.3813062792821e-05
-5.04087803399661e-06
-2.97649182309122e-05
1.72287525221403e-06
-1.99410557415454e-05
-1.4039203431054e-05
-3.33808684341118e-05
-3.436627840194e-05
-1.41985104757839e-05
-2.05668675035404e-05
-3.24689485475833e-05
-3.05895827687125e-05
-2.62646918246167e-05
-1.03142786078062e-05
-2.53445232575406e-05
-3.98469819911957e-05
-1.58819570965782e-05
-4.06620013185356e-05
-3.77162701917211e-06
-7.05978735079794e-06
-5.2827253264108e-06
-8.53823745660325e-06
-2.93255869658177e-05
-5.36168067848223e-05
-7.51631747458608e-06
-2.85876566316882e-06
-2.89235042180192e-05
-1.42046888181159e-05
-6.97207347192501e-06
-6.67820199899864e-06
-2.06101456687826e-05
-1.99354003039873e-05
-1.93141613295922e-05
-1.47807635356251e-05
-1.55259690217626e-05
-1.39593448429814e-05
-1.10537358778754e-05
-2.82682393798684e-05
-2.48336186829765e-05
-2.90434236494401e-05
-2.13412584601654e-05
-2.47023774931168e-05
-1.38380089310709e-06
-2.58687441646324e-05
-3.32913580809368e-05
-4.35686399181389e-06
-2.03893337540444e-05
-1.44661109161843e-05
-1.4616036668267e-05
-3.28646415045573e-06
-2.96721044202946e-05
-2.31947369340314e-05
-1.01165774760486e-05
-3.26497860538733e-05
-2.33904845105336e-07
9.36203649451398e-06
-3.95776138243015e-05
-3.45482002591779e-05
-1.40446203605025e-05
-3.19690431906873e-05
-8.48717393583262e-07
-3.87496036155645e-05
-2.49593548421511e-05
-1.12379940152666e-05
-3.70453709007552e-05
-1.11907091857542e-05
-1.81863706659747e-05
-1.76042895115764e-05
-1.33181002565957e-05
-2.34045299023851e-05
-1.34726061930127e-05
-2.77207103872445e-05
-8.75009712064927e-06
-3.56037707871277e-05
-2.95715431661447e-05
1.05328356742168e-06
-1.37716591969815e-05
-2.85051907577158e-05
-2.45559562432741e-05
-9.63495879543096e-06
-3.46042571350496e-05
-2.02682846484802e-05
-3.66383956033151e-05
-4.25694239967492e-05
-1.56354761525713e-05
-1.01083821416513e-05
-7.48113602434673e-06
-2.23220481738746e-05
-1.01343148658164e-05
-3.0661447141492e-05
-2.26993388686844e-05
-2.86368069861442e-05
-2.6235266656338e-05
4.84691168862921e-06
-2.5671465005695e-05
-1.48208468313928e-05
-9.00518396495635e-06
-1.19010973917073e-05
-2.01512988479072e-05
-1.17091144682726e-05
-3.02097754233597e-05
-4.1914367561209e-05
-2.66032281631988e-05
-4.43700075105549e-05
-1.72402268244609e-05
-2.98003711694567e-05
-1.78217060331076e-05
-1.36976813301544e-05
-2.5957571676998e-05
-2.39177631101831e-05
-2.54353843632076e-05
-2.14895116301885e-05
-1.04641466942909e-05
-3.97697033888344e-06
-3.74477090357391e-05
-3.51035554760004e-05
-1.96124028191236e-05
-1.41997830546093e-05
-8.42960990457923e-06
-2.73954769294773e-05
-4.47231509900645e-06
-1.64399720910495e-05
-2.76385919501993e-05
-1.09845507526623e-05
-3.18510290062265e-05
-2.69763717233067e-05
-4.81986767795374e-06
-1.34166734616182e-05
-6.09269015236552e-06
-4.3763741398004e-06
-1.84903929163744e-05
-8.27535047886928e-06
6.19340292909166e-06
-1.27894918608197e-05
-2.01963041907429e-05
-2.57789972059923e-05
-1.95353684850864e-05
-1.7378475758217e-05
-8.40057683046969e-06
-4.66276372367429e-05
-2.4885419496211e-05
-4.72723772129441e-05
-3.9369895418639e-05
-4.30620185063212e-05
-2.99883121016992e-05
-2.58768059779277e-05
-3.60844225953319e-05
-2.83227825435336e-06
-2.37132543741167e-06
-3.3222756824838e-05
-1.40084540375999e-05
-3.49567484963301e-05
-6.92368363097782e-06
-1.86886082103349e-05
-2.13585365290222e-05
-3.57098227742861e-05
-2.37468797765257e-05
-2.25264647924195e-05
-1.64458708413239e-05
1.05890848872843e-06
-6.14348905523816e-06
-4.40200260259843e-05
-2.07148283835273e-05
-9.96950102302466e-06
-3.9002459373873e-06
-1.69327900422647e-05
-8.93871487685422e-06
-4.96990539400769e-05
-1.0537017028806e-05
-2.06146046188769e-05
-2.030779506051e-05
-3.34397058402118e-05
-2.68604830904744e-05
-1.69175004353163e-05
-2.98931945355192e-05
-3.00941609798084e-05
-2.82154081616746e-05
-9.48606542400256e-06
-6.66846798506399e-06
-5.35566314485903e-06
-2.81656824610733e-05
-4.00951330208522e-06
-5.69023854772318e-06
-1.82965254026657e-05
-1.97793019901516e-05
-9.69283634249454e-06
-2.62645013631155e-05
-1.56038595016138e-05
-8.67572172547908e-06
-2.82006807739212e-05
-1.10009141597254e-05
-6.09522593418141e-06
-1.42675184972289e-05
-2.15672795801733e-05
-2.8064065917643e-05
-1.98025642146062e-05
-1.76020119287464e-05
-6.62957307543547e-06
-2.46154850581167e-05
-3.23288253529247e-05
-1.8034750772258e-05
-2.14331086168719e-05
-1.46657796853783e-05
-1.53491190281377e-05
-1.67198418673191e-05
-1.53215514278213e-05
-1.77367787998076e-05
-1.39375872392301e-05
-3.68681388805374e-05
-3.89011045960727e-05
-3.11288533261532e-05
-1.53975522446498e-05
-1.96650854321613e-05
-1.6104704102885e-05
-2.84346888625769e-05
-3.26038766522163e-05
-1.90028007418142e-05
-1.91633929616876e-05
-4.65942373226933e-05
-1.78405708621525e-05
-1.47105702477801e-05
-2.31790849002511e-05
-7.38812305685954e-06
-3.16299756860821e-05
-9.31542929750635e-06
-1.79279854192923e-05
-2.18813855841091e-06
-2.01904741471063e-05
-1.86701377199479e-05
-1.63016336637047e-05
-2.18805699329133e-05
-6.00567849937173e-06
-2.74393564212263e-05
-2.71689561878704e-05
-2.39987084914525e-05
-3.71335639173728e-05
-1.2430454624986e-05
-7.07455547380921e-06
-1.1531352901074e-06
-1.07940424410972e-05
-1.41153520584586e-05
-2.78256872985919e-05
-1.64237159114476e-05
-2.78090558513402e-05
-1.96875770549492e-05
-1.88130705850588e-05
-2.97022070417021e-05
-1.76493577144029e-05
-2.56004997665153e-05
-2.10853338856557e-05
-4.16993805299128e-05
-4.10367157615699e-05
-3.55008319649705e-05
-2.79945210315802e-06
-2.45963993307175e-05
-3.27362458038829e-05
-2.75151886934888e-05
-8.45460023110372e-06
-3.24086796079233e-05
-1.08753022878344e-05
-1.33153175076818e-05
-2.11312127573075e-05
-3.95958477632474e-05
-2.80489215553892e-05
-1.39408624136425e-05
-2.88148000666574e-05
-5.71316074319728e-06
4.18309241337275e-06
-7.1367189168945e-06
-2.61438854380662e-05
-4.18733805927048e-05
-2.97868290991414e-05
-2.75223826781094e-05
-2.71404471494653e-05
-3.30656362681565e-05
-1.27730198297079e-06
-2.06415861469099e-05
-2.95211716703298e-05
-1.93610360950299e-05
-1.58386040877628e-05
-3.72878476360563e-05
-1.78207934039289e-05
-8.61581958806972e-06
-4.4543144831691e-05
-3.45461230689912e-05
-2.73639572183502e-05
-1.26380857562464e-05
6.03206814862918e-07
-1.84269851664392e-05
-2.38932640794893e-05
-9.1496539335469e-06
4.57144316492009e-06
-2.8602059122485e-05
-1.92364971309099e-05
-1.33344022836274e-05
-1.12371725294269e-05
-1.13479130707427e-05
-2.92984015135119e-05
-1.70321432074289e-05
-1.22386973891984e-05
-1.30667493995008e-05
-1.50765780001009e-05
-3.26462921667643e-05
-2.36153859307031e-05
-2.03127265591641e-05
-2.18325472449563e-05
-2.27932539284347e-05
-2.95173269360089e-05
-1.67926453130066e-05
-3.53996919703759e-05
-2.44758391993267e-05
-1.54789461753052e-05
-2.00892403208013e-05
-9.68191247190173e-06
3.38619745911385e-06
-2.09745075813156e-05
-1.72208008652355e-05
-2.0868899441852e-05
-2.54788314902179e-05
-3.63495268068953e-06
-2.9858622850583e-05
-2.30415356937509e-05
-1.08952905655764e-05
-3.13713361526172e-05
-3.81275288352942e-05
-1.37080205293444e-05
-1.97124147441954e-05
-1.40650515621933e-05
-1.29254875542693e-05
-7.32475667174147e-06
-5.0030078337741e-06
-1.27052304890012e-05
-2.12980031537656e-05
-2.09762963048335e-05
-1.22240150542915e-05
-5.04226776038884e-06
-8.07217620021026e-06
-2.77295582706238e-05
-2.99382086891028e-05
-3.46266163080016e-05
-1.14128307144228e-05
-1.12866860067658e-05
-2.00250694633412e-05
-2.06824920536292e-05
-1.96041629984154e-05
-4.3276172876509e-05
-4.82753742175008e-07
-1.93274312922391e-05
-1.87426592897758e-05
-3.50807161839421e-05
-1.77240086570508e-05
-8.44761253671613e-06
-1.36408233329176e-05
-4.74146056018426e-05
-2.90714858925071e-05
-6.39893681568689e-06
-2.71969776886355e-05
-2.21779279386314e-05
-1.29099803722476e-05
-2.71475345723448e-05
-3.9813191000793e-05
-1.7765097487948e-05
-9.54966060402214e-06
4.67819816763135e-06
-2.7403890605677e-05
-1.52248512707036e-05
-1.62724918112195e-05
-7.9864776704709e-06
-2.89964312241617e-05
8.38296151939677e-07
-3.19740181625294e-05
-2.42819174352377e-05
-3.54856169970264e-05
-1.0024213621908e-05
-1.18522679015213e-05
-1.20704402642666e-05
-1.11615005782396e-05
-2.72638387025138e-05
-2.84703344500384e-05
-2.6058832966188e-05
-2.41622202821292e-05
-2.70266783444748e-05
-2.98242180115232e-05
-2.40129119740182e-05
-8.45836495462663e-06
-1.76411279871942e-05
-2.46012694801376e-05
-9.3977551028212e-06
-3.63769300218895e-05
-4.05929185374504e-05
-2.11268565399621e-05
-1.57130155090029e-05
-7.72630692659999e-06
-2.74615641656411e-05
-2.14811253854904e-05
-1.66710431188255e-05
-1.86732985067865e-05
-1.45686621331377e-06
-2.66580135285658e-05
-2.36719842784944e-05
-1.83368122110183e-05
-4.32985882132874e-06
-1.76598546141692e-05
-5.21048841747686e-06
-6.30121148876817e-06
-1.31156322418246e-05
-3.28791472662494e-05
-1.8684272786527e-05
5.31421233895734e-06
-1.46277977125206e-06
-3.81975138185982e-05
-1.98697995152753e-05
-3.39815968677736e-05
-2.30553819964741e-05
-6.71789213539932e-06
-2.18852849841811e-05
-2.36947054345965e-05
-5.09815426836515e-05
-3.37711695074056e-05
-1.93783451292391e-05
-3.07836516519217e-05
-2.66172826191453e-05
-9.83243052010189e-06
-3.47805572488553e-05
-2.84453399092197e-05
-1.51035453432625e-06
-7.22012071275359e-06
-2.18893394027683e-05
-4.74335507777244e-05
-2.17222573844874e-05
-2.41818992526445e-05
-1.4676317130218e-05
-2.6826271196377e-05
-1.30142340990823e-05
-2.7924170689864e-05
4.64397140117355e-06
-1.52030061309254e-05
-7.53719326262565e-06
-1.23840121667848e-05
-7.11639679951208e-06
-1.59710414722938e-05
-2.56265115661483e-05
-1.54159329110953e-05
-1.10357416741359e-05
-2.5904949619013e-05
-2.0083014016924e-05
-1.27835165049003e-05
4.72924379422697e-06
-2.29583113870587e-05
-2.61294407319068e-05
-2.48479709299083e-05
-3.54080686030918e-05
-4.94673744678766e-05
-2.7109723431966e-05
-2.09762917664066e-05
-1.22665934427193e-05
-1.93964123542732e-05
-1.65264024086046e-05
-1.28666795119875e-05
-3.36373120902689e-06
-4.46126711617206e-05
-1.60877091255748e-05
-1.96905839896763e-05
-3.25045289149538e-05
-1.0141756642726e-05
4.81836441029128e-07
-1.63990005861041e-05
2.0923378482461e-05
-1.59253838831465e-05
-4.06633698606777e-05
9.02930029219711e-06
-1.22699453178225e-05
-1.58656675615622e-05
-1.50388696104759e-05
-1.42138048047414e-05
-1.90175616231412e-05
-1.3425967434697e-05
-3.00981222930874e-05
-1.65528170370771e-05
-2.77648947866988e-05
-2.25447474096734e-05
-2.13597207345065e-05
-1.21318152238015e-05
-1.97052925347234e-05
-3.3231563517475e-05
-2.37696500806426e-05
-1.92226440245758e-05
-1.56798901326978e-05
-3.46983059860804e-05
-7.74571299291237e-06
-3.60529880368111e-05
-2.40914103512255e-05
-8.24282833246632e-06
-1.43918201373599e-05
-4.09691624809453e-05
-2.13712719072097e-05
-1.70528337025374e-05
-3.6764206061354e-05
-5.37077798342254e-06
-1.4211611083411e-06
-6.35422831374994e-06
-1.56587570015962e-05
-1.58667408706462e-05
-1.16816594203327e-05
-3.5508451366746e-05
-4.40381700794277e-05
-3.08819158147412e-05
-1.70560595315938e-05
-1.70465593677784e-05
-1.50366934590412e-05
-1.99097728109171e-05
-1.75123006896504e-05
-9.92861867632648e-06
-2.99259466746563e-05
-3.29573591200293e-05
-2.13618622012901e-05
-4.48849653836753e-05
-2.91705950355693e-05
-2.1716739516184e-05
-4.19196493620557e-05
-2.92604670108135e-05
-1.77263514602024e-05
-2.69889022576374e-05
-2.2602016930289e-05
-1.94657099090095e-05
-2.85131920878907e-05
-1.86658825552014e-05
-3.16447572239643e-05
-2.26713066270184e-06
-4.14605121585513e-05
-2.89855272949187e-05
-8.76946904510088e-06
-2.20255732259865e-05
-1.55921549556008e-05
-3.06858174038061e-05
-3.51846101951683e-05
-2.10894607472806e-05
-3.03649459691664e-05
-4.20383514621412e-05
-2.16485521916383e-05
-3.82648566995267e-05
-1.98820385600994e-05
-1.7885510386331e-05
-2.26772930782478e-05
-3.92179495302791e-05
-1.27215977571483e-05
-2.24745207018231e-05
-1.89380938001888e-05
-3.52072638856315e-05
-1.4383106502271e-05
-3.93982171859588e-05
-2.21923362465529e-05
-2.26986081019603e-05
-1.6690247107624e-05
-3.05241646351788e-05
-2.00774414606617e-05
-3.15175974536789e-05
-4.2026601820726e-05
-3.13129180464496e-05
-9.82085836456063e-06
-9.55400047397512e-06
-2.1182132265249e-05
-3.83595675789022e-05
-3.20931078282283e-05
-2.88507824221401e-05
-1.57613143224761e-05
-1.40665940896203e-05
-2.93275372650891e-05
-9.49655467544623e-06
-1.50915297732596e-05
-3.11653197443443e-05
-2.09472901229601e-05
-2.0069427669473e-07
-4.64936999225651e-05
-1.06270986220581e-05
-2.13567122293507e-05
-3.54503660267894e-05
-8.26608273154023e-06
-4.55387450011297e-05
-7.19189578957618e-06
-6.99261634401219e-06
-1.7588513920329e-05
-3.48213859301718e-05
-2.03687246093566e-05
-2.96408042146911e-05
-5.88844698936686e-06
-1.80145525201127e-05
-2.08767744930749e-05
-2.32816156579824e-05
-2.76595543605051e-05
-2.70501673424379e-05
-2.10817794589875e-05
-3.33726811792841e-05
-3.13947149338937e-05
-4.1905476881998e-05
-1.16324991819807e-05
-2.79870522412245e-05
-3.66317311254782e-05
-1.69230487334425e-05
-3.42438070453533e-05
-1.9152309847901e-06
-2.82652579196922e-05
-3.52413222283953e-05
-2.11728353513047e-05
-2.28601937128346e-05
-1.25575823685416e-05
-2.26664165105985e-05
-1.36332180391384e-05
-2.90231602566199e-05
-2.78480525405013e-05
-2.82388147410308e-05
-2.4455193152261e-05
-2.55069897426929e-05
-6.49885590891256e-06
-4.79260100427993e-06
-2.20999108163867e-05
-1.5207181679679e-05
-5.6978837444921e-05
-2.66650824382029e-05
-2.68483703542404e-05
-9.2351758523427e-06
-2.78874218681726e-05
-2.12741732515984e-05
-3.87102429244774e-06
-3.64816206421837e-05
-1.45190143977551e-05
3.39099157462124e-06
-3.21347614499259e-05
-1.87562164002874e-05
-2.22654726768186e-05
1.13143561477683e-06
-4.54410498985705e-05
-1.46768120758689e-05
-1.70388506708449e-05
-2.29701898893605e-05
-3.01065045577631e-05
1.08575219518096e-06
-2.21312884935356e-05
-2.32644555302923e-05
-1.34448738938199e-05
-5.4073857372045e-06
-1.04237230062622e-05
-2.24917952345842e-05
-2.60227917068701e-05
-1.90668313141632e-05
-1.45570759084757e-05
1.95949317829569e-06
-2.93144270954014e-05
-5.08709524666719e-06
-3.02059802451547e-05
-4.63020334752929e-05
-2.67220490187699e-05
-1.561239029265e-05
-1.84637635755077e-05
-4.0453331729495e-05
-2.50999926388278e-05
-7.39746737343819e-06
-3.62459716045007e-05
-5.01027128160698e-06
-1.01040197161932e-05
-2.83583109767846e-05
-2.5550714685181e-05
-2.0493119053301e-05
-1.93045571338266e-05
-2.49085176469631e-05
-1.31739498564823e-07
-2.90691131607258e-05
-2.5410575876014e-06
-2.75307688822222e-06
-7.32173667030847e-06
-6.77408443469497e-06
-7.93547271706542e-06
-2.14805414667722e-05
-1.48007685534749e-05
-6.67006417923165e-06
-2.91623533179972e-05
-1.71889437160282e-05
-3.92758115410065e-05
-1.01226615088548e-05
-1.82589219083773e-05
-4.60498198670454e-07
-1.15041505406295e-05
-3.25812023564266e-05
-2.5880985014355e-05
5.4357893833612e-06
-2.29824970345128e-06
-2.78090506173415e-05
-2.37315796913994e-05
-1.42553859215609e-05
-2.66090202704153e-05
4.58783785916204e-06
-1.03688903024826e-05
-1.43958863575291e-05
-2.03766687128986e-05
-5.94193518950081e-06
-3.27908852217923e-05
-8.72877864048259e-06
-3.74485771025551e-05
-1.64409661477388e-05
-2.35524837809829e-05
-3.11952048125783e-05
-2.45467157613477e-05
-8.06224769968713e-06
-3.93013799817333e-05
-2.49643817454498e-05
-2.49652290691486e-05
-3.03202883161854e-05
1.00965885705217e-05
-2.81747543565313e-05
-1.0298675135443e-05
-3.74535511890637e-05
-1.77816591853012e-05
-2.13096265606801e-05
-9.72173046780597e-06
-2.99459198502949e-05
-4.83180454037191e-06
-2.6353524653149e-05
-4.49562610553268e-05
-2.00495253147671e-05
-3.34087117323572e-05
-1.19110627311691e-05
6.9546244860129e-07
-4.41037850574153e-06
-1.49660268356345e-05
-1.8747283036906e-05
-3.73424255250216e-05
-2.08507765673416e-05
-5.88897437372968e-07
-3.59628894039176e-06
-2.52219699221914e-05
-2.12509128608613e-05
-3.88437990982614e-05
-2.69236802909032e-05
-5.06671489120395e-05
-2.36667546685695e-05
-1.75085958419741e-05
-1.45301050110222e-05
-3.33056730259853e-05
-2.45074385918205e-05
-4.94438080123356e-06
-2.00440672556518e-06
-1.37134940613043e-05
-2.64339274472743e-05
-1.18684134290246e-05
-4.98569707757989e-05
-1.63042771244015e-05
-3.82241197164405e-05
-2.08170773222591e-05
-1.61840375614366e-05
-3.86547967743256e-05
-1.83593443680044e-05
-2.60633704142924e-05
-3.02641117518273e-05
-1.47034034140029e-05
-2.28878974314141e-05
-2.64502113032299e-05
-2.08006677066256e-05
1.20320894628622e-06
-8.66839579200068e-06
-2.59447466816129e-05
-4.08599277643412e-05
-1.48567539494936e-05
-2.73397188998741e-05
-3.7550963328023e-05
-1.85960400146686e-05
-3.25384671495222e-05
-1.88280657854016e-06
-2.84008072990339e-05
-3.8891836813199e-05
-1.94736075760647e-05
-2.64515201054641e-05
-1.60448902399584e-05
-1.02672989076294e-05
-2.83176767031002e-05
-4.59479020713743e-05
-4.36249846180865e-05
-1.2829028903842e-05
-1.17711552727149e-05
-1.35780043912616e-05
-3.75456665542605e-05
-2.08303559421776e-05
-5.79952036687685e-06
-1.37087572596292e-05
-1.5785616638991e-05
-1.37737621644942e-05
-2.86517993880127e-05
-1.8833130326842e-05
-2.89396159373262e-05
-2.76208226802686e-05
-1.0366513820616e-05
-1.67113975527649e-05
-2.52620107586026e-05
-9.82812041725457e-06
-1.08147827261637e-05
-2.18461030984106e-05
-3.40565789293424e-05
-9.76589244845259e-06
-1.27031942954336e-05
-3.71088631312028e-05
-2.83129539871665e-05
9.01073014257077e-06
-3.85283250155768e-05
-1.11098025644884e-05
-1.37926450711842e-05
7.64394796758637e-06
-2.93825243170914e-05
-9.78203913797223e-06
-1.43155874757788e-05
-6.61577633492586e-06
-1.23169870948804e-05
-9.44657783398835e-07
-5.01134980160292e-06
-1.9228698033743e-05
-6.79926476106002e-06
-5.08968143744355e-05
-2.5204701647871e-05
-1.80221581211987e-05
-1.71275043739508e-05
-1.80780250619089e-05
-5.00830043405459e-06
-9.25182180544399e-06
-3.1327877006148e-05
-4.49165533645802e-05
-1.3645499192872e-05
-9.89725787995918e-06
-1.46160752363012e-05
-1.79547643065426e-05
-1.92703971190113e-05
-1.37863780233616e-05
-1.07242455264277e-05
-2.79084045933236e-05
-4.24089379889897e-05
-4.83144173579857e-05
-1.15982281165987e-05
-1.83365418778743e-05
-9.80048274045336e-06
-3.11807398072714e-05
-7.59472723946582e-06
-1.364994571875e-05
-1.23173280463126e-05
-1.31627727504857e-05
-2.91456685488086e-05
-3.41211806491224e-05
-2.94395292460131e-05
-1.85755464852143e-05
-2.25306377840511e-05
-1.97343096335073e-05
-4.17677866012639e-05
-3.44086831668162e-05
-1.17652887560722e-05
-2.11744665726146e-05
-2.28892538388371e-05
-1.51675197504426e-05
-1.16476819763973e-05
-1.33179096661833e-05
-6.67937535986067e-06
-9.34660487605977e-06
-1.62333118844195e-05
-3.85000205009765e-05
-1.61581831592758e-05
-7.85817962104453e-06
-3.33782387251535e-05
-9.29119267470994e-06
-2.53409805192744e-05
-7.7656368439438e-06
-1.8179376164932e-05
-3.81704026688321e-05
-6.32543739509211e-06
-2.51032338720901e-05
-3.59916702882256e-05
-3.14528919562094e-05
-2.0558750450189e-05
-1.64936233638965e-05
-3.47027458117467e-05
-8.71626219537287e-06
-3.4185488015745e-05
-2.61844755969977e-05
-2.23982378767182e-05
-1.01971843241229e-05
-1.50002210455515e-05
-9.42472989607434e-06
-1.50066004168835e-05
-1.92866478705288e-05
-2.37685441907652e-06
-2.9158640914711e-05
-3.41483774291135e-05
-2.89666237967957e-05
-4.2090857046267e-05
-4.11325370698362e-05
-3.82658462969078e-05
-1.97610635406516e-05
-2.70180117603909e-05
-1.08595118706469e-05
-1.89177886950021e-05
-1.16407949885455e-05
-1.57015670089764e-05
-1.27898970432676e-05
-3.40898481942446e-05
-1.5020819017478e-05
-1.64367643857161e-05
-6.96816501023277e-06
-2.46431579903527e-05
-8.39878790225288e-06
-1.06485925319224e-05
-1.96299159482484e-05
-2.24569331671412e-05
-1.98246535795924e-05
-1.18631374618084e-05
-2.31259558748377e-05
-4.07688960146853e-06
-1.07154018914042e-05
-1.74832331160835e-05
-3.20415676226076e-05
-1.15363923181468e-05
-5.43119464189246e-05
-9.04594987969532e-06
-2.91240202380963e-05
-5.64221245296352e-06
-2.80900972380537e-05
-2.13221457410982e-05
-1.32536828087599e-05
-2.20290103725182e-06
-1.12200581235266e-05
-2.95588912842117e-05
-3.38599657104053e-05
-2.43022065943377e-05
-3.635005194509e-06
-2.08891770089505e-05
-1.87695386503108e-05
-7.10222404056578e-06
-1.47508338706809e-05
-1.91045981854345e-05
-1.79664221597281e-05
-4.3260642142797e-05
-2.17023370490745e-05
-1.20436740538512e-05
-2.03633669048997e-05
-3.48019723234311e-07
-2.46667154474177e-05
-1.50401006886062e-05
-1.86350800268649e-06
-2.30234341862678e-05
-2.19763264837348e-05
-2.53484638621217e-05
-3.98798559254306e-05
-2.58382946277993e-05
-2.90997645637345e-05
-3.18534820221042e-05
-1.14191269309796e-05
-3.24961203147783e-05
-1.70455091292093e-05
-4.46678931191489e-05
-2.28606991612309e-06
-2.52369151793031e-05
-1.24981071658865e-05
-4.05761850445876e-05
-8.27106668009918e-06
-4.25287816638307e-06
-2.95665200974819e-05
-1.83223901941373e-05
-1.35667183045597e-06
-2.05447733424253e-05
-4.44839060347494e-06
-2.71063725763065e-05
-1.26880744756128e-05
-2.46640492494037e-05
-2.35710724717233e-05
-3.0031716296673e-05
-2.13014602054908e-05
-5.80846305973465e-06
-1.14720098390943e-05
-1.42645719509038e-05
-2.61571815421252e-05
-6.44185439209637e-06
-5.56870749027136e-06
-1.78459698826954e-05
-2.17560762759896e-05
-2.80087380575072e-05
-7.31840510133394e-06
-1.15038277540816e-05
-1.97192358385734e-05
-1.44502380588284e-05
-3.43110368283782e-05
-2.63862503613733e-05
5.40822651116537e-06
-3.30791765945369e-05
-1.05731570496679e-05
-2.76780739437306e-05
-2.70619539220875e-05
-2.0232681092131e-05
-7.81040828213255e-07
-2.4333553847986e-05
-1.29985097121012e-06
-2.86895785273516e-05
-4.12994441362951e-06
-4.26051774836937e-05
-2.70028222995457e-05
-1.70881740856834e-05
-2.07901997741735e-05
-9.5035178669297e-06
-8.19879878334442e-06
-2.12787335178963e-05
-2.69869406628193e-05
-1.31528403779529e-05
-3.76483555721488e-05
-1.98601177014694e-05
3.0949015891671e-07
-1.71191828872267e-05
-1.4570283408467e-05
-4.36304656764801e-06
-4.82253476971461e-05
-9.27600701796733e-06
-1.45165909816004e-05
-1.97066884732666e-05
-2.69425563558041e-05
-1.26999354559462e-05
-2.28111763912143e-05
-8.44004162356605e-06
-3.70321787830315e-06
-1.45013693968489e-05
-3.32977133488339e-05
-2.67688250574877e-05
-2.55481240080479e-05
-2.4940213236913e-05
-1.7311968302594e-05
-1.6023145223475e-05
-3.84710760445003e-05
5.76190627672102e-06
-2.19079982962666e-05
1.19234930882125e-06
-2.65088255067242e-05
-3.38347883043121e-05
-2.14294835116311e-05
-3.13144577010588e-05
-2.51625947342989e-05
-3.52710752020542e-05
-1.10009675201716e-05
-3.90178389748349e-05
-6.55715426473549e-06
-2.895377789934e-05
-1.78813841863888e-05
-2.56045062643279e-05
5.58310369987934e-07
-2.25923169053687e-05
-1.78924950779277e-05
-6.71391892467781e-06
-1.51055389553102e-05
-2.26071203149477e-05
-2.021623581931e-05
-3.45157613642545e-05
-2.71487722740237e-05
-4.39454552756828e-05
-1.92097475973007e-05
-3.78915430602145e-05
-3.17384405862942e-05
-1.90925655134891e-05
-2.70200412034608e-05
-3.66238111765468e-05
-1.4268223246182e-05
-3.63089568296396e-05
-1.41246767320946e-05
-1.59758488595611e-05
-1.34725084474878e-05
-3.12975900700528e-05
-4.23876603568019e-05
-8.77380073864331e-06
-2.6968900949769e-05
-3.39033976199225e-05
-3.54810498874671e-05
-5.78287231834992e-05
-2.00021759988242e-05
-3.52260390509738e-05
-4.35938018351077e-05
-4.8724047978685e-06
-1.9340478713764e-05
-3.11009227845212e-05
-4.16984666131709e-06
-2.55858156745901e-05
-1.79046930809532e-05
-2.92537995173859e-05
-2.34505142587194e-05
-2.10857245834853e-06
-7.73795274571718e-06
-2.03775691390812e-05
3.61281281085697e-06
-1.28346025227242e-05
-2.13852247959829e-05
-9.59933268146771e-06
-3.75154355070147e-06
-1.13948706111072e-05
-3.65716826750584e-05
-2.8796243226994e-05
-1.22149262756919e-05
-3.76210308713219e-05
-3.01031579100372e-05
-2.6148400071494e-05
-2.09467647254867e-05
-3.21789213090892e-05
-1.67670103141469e-05
-1.23659858910782e-05
-3.15365897132744e-05
-1.40343772241653e-05
-2.64366125686444e-05
-5.73420764146456e-05
-3.33192790016334e-05
-2.99391828920639e-05
-3.58119777394489e-05
-1.32885860127971e-05
-3.33506657242964e-05
-3.7376327011909e-05
-1.56799621490024e-05
-3.05483986171749e-05
-2.34932260018977e-06
-2.02648233136802e-05
2.6001917767486e-07
-1.76051455025292e-05
-1.59027868718885e-05
-2.07765796681133e-05
-3.60836207038153e-05
-4.92994603782098e-05
-4.79848736957232e-05
-1.34402210405199e-05
-2.11704074946218e-05
-1.36482605240552e-05
-1.43141523133202e-05
-2.07102720615913e-05
-1.40161056048051e-05
-2.38111674562604e-06
-9.16689066615988e-06
-9.53809792425926e-06
-4.63926948693826e-06
-1.68307375551044e-05
-1.41181914598671e-05
-1.3109136508572e-05
-2.73116120991687e-05
-1.60306335989565e-05
-2.45017855869435e-05
-3.13386426623588e-05
-2.98275560416434e-05
-2.85797826680758e-05
-2.25966269001415e-05
-9.70003174085389e-06
-3.08822692585125e-05
-5.21791855948754e-06
-2.8016776701369e-05
-9.78450417567761e-06
-2.92734601381621e-05
-1.03110020392502e-05
-4.03778315793058e-05
-2.84665877328433e-05
-2.88236421511309e-05
-4.32509233619282e-05
-2.85137171062889e-06
1.03817384714667e-05
-3.09365033271454e-05
-8.85362296633974e-06
-2.11284612744016e-05
-2.44018086592492e-05
-3.66071263329596e-05
1.17801078749689e-05
-3.48438477921374e-05
-4.35249721936309e-05
-2.72660594156787e-05
-2.69494765119608e-05
-8.74558887196797e-06
-2.32365969180438e-05
-2.63354543729024e-05
-2.54261892858909e-05
-1.76393908443183e-06
-2.56764562652803e-05
-1.21770836021791e-05
-3.05366647558117e-05
-7.60796768185786e-06
-1.95244624933052e-05
-1.83261400018135e-05
-2.94012562395772e-05
-3.16651345830852e-05
-2.83113452091785e-05
-6.57848539720948e-06
-1.95936135813693e-05
-3.0204084975601e-05
-2.55694014996571e-05
-2.14537092408027e-05
-1.4415448127903e-05
-2.75766211101213e-05
-1.24687788556936e-06
-2.03135975253769e-05
-1.73929922582908e-05
-1.25310229617597e-05
-1.01235261283473e-05
-1.69522839666292e-05
-1.94967834696118e-05
-2.86917286025158e-05
-2.99195666875826e-05
-2.25429150537191e-05
-1.66924535631482e-05
-1.7396800038001e-05
-2.2054337230589e-05
-3.41654107231346e-05
-3.32181730928323e-05
-1.73176543809968e-05
9.74708154143663e-06
-1.37635015244533e-05
-2.88746228498774e-05
-1.03216630518248e-05
-2.44921216959045e-05
8.20672763209692e-06
-2.26496735640869e-05
-3.33766812092291e-05
-2.05114151890502e-05
-1.27322923328117e-05
-8.68579766215956e-06
-6.08099648472777e-05
-1.80101573457147e-05
-4.04221085665989e-05
-2.7990216001033e-05
-4.67765157195188e-06
1.91011410622222e-07
-2.95304820030342e-05
-2.83307855640379e-05
-1.62635036465395e-05
-1.28762555679587e-05
1.35985542923004e-06
-3.72563543090536e-05
-1.62304611851029e-06
-2.17525025015798e-05
-3.01234020148431e-05
-5.33474778886903e-05
-3.88117028660487e-05
-2.08137191522882e-05
-7.91373501454304e-06
-3.16526322603226e-05
-3.03160382135001e-05
-3.23417390925147e-05
-2.2788194882631e-05
-8.78324570425505e-06
-4.48449279969961e-05
-1.24997696780961e-05
3.30515454797861e-06
-1.55239843929669e-05
-2.57349789783163e-05
-2.45066915079718e-05
-2.35160758875365e-05
-1.98491171107368e-05
-2.47455546719603e-05
-1.4453754424016e-05
-5.93741482581644e-06
-2.33209520353124e-05
-9.9723280590523e-06
-6.88646494654678e-06
-2.50856857682981e-05
-4.46282299600761e-07
-4.19556390503887e-05
-1.3547669738194e-05
-1.66051831721178e-05
-3.82805200378393e-05
-9.89994292360977e-06
-3.25170880886139e-05
-3.10019097519119e-05
-4.2574431120215e-05
-3.36465699213258e-05
-7.36940415164101e-06
-1.26375168852767e-05
-1.83363618557766e-05
-1.54231460869768e-05
-3.77401707207752e-05
-1.47167981219048e-06
-3.97907550208012e-05
-1.75712625096743e-05
-1.40092690548096e-05
-4.11372279656278e-05
-1.73429758829932e-05
-3.34359678190615e-05
-1.04845128268882e-05
-6.00340534778788e-06
-2.85184136202421e-05
-3.6109957417133e-05
-8.54618310860244e-06
-1.13264022855216e-05
-2.7910390674557e-05
-3.18118421631114e-05
-1.36215359285007e-05
-1.27974144817049e-05
-3.30862978834928e-06
-3.38480839200112e-05
-3.09548602494355e-05
-2.51693755462219e-05
-1.93867237865979e-05
-3.16377164899764e-05
-2.92613349426246e-05
-2.58077349803412e-05
-9.01671565301517e-06
-1.31699165948881e-05
-1.49342611260234e-05
-9.86200928601872e-06
-3.15337096663877e-05
-2.37638494384011e-05
-3.36620513198182e-05
-3.22191358242736e-05
-3.40577011607222e-05
-2.21687880655757e-05
-8.78611327798569e-06
-3.71412271280108e-05
3.09885368712628e-06
-2.4320823656657e-05
5.02734604453632e-06
-2.88749752207073e-05
-3.83121003919778e-05
-3.82330903300119e-06
-1.24425816319942e-05
-2.01703271342628e-05
-1.15526956222334e-05
-9.34281325808754e-06
-5.3371961836973e-06
-2.61535569301299e-05
-3.450245978703e-05
-1.17259354723723e-05
-2.03047509609201e-05
-3.97296067350433e-06
-1.85989929437642e-05
-2.31400780894172e-05
-1.51537677021109e-05
-3.91336367965102e-05
-2.75070653478519e-05
-2.04594453245517e-05
-2.64643214529618e-05
-4.34486739858236e-05
-2.71820163391497e-05
-3.03753346198155e-05
-9.66221330414396e-06
-3.11508227530876e-05
-5.64336385858683e-06
-2.89711269382216e-05
-2.50119199837372e-05
-1.31077414138906e-05
-2.61572130654556e-05
-2.54421647561298e-06
-1.34782755906294e-06
-3.00332080616319e-05
-2.08410484877102e-05
-3.33831201072094e-05
-2.62215531885262e-05
-1.25822449321086e-05
-8.09164227659141e-06
-2.28085024671209e-05
-1.28524212990319e-05
1.45128131541622e-05
4.61269752506724e-06
-2.75532089732648e-05
-1.25906256219854e-05
-1.17767599602059e-05
-2.82078458922994e-05
-3.63660799772735e-05
-4.61821211844995e-06
-7.61624382755996e-06
-3.38099855872002e-05
-2.76321764242563e-05
-2.76769681688478e-05
-9.44714503498691e-06
-3.63829357077154e-05
-5.35321331630072e-06
-7.92418630128258e-06
-3.22914075005015e-05
-1.19315952535959e-05
-1.10122620786724e-05
-1.53149687066466e-05
-1.40767719402532e-05
-9.76132079314457e-07
-2.67863934890668e-05
-1.26742949000023e-05
-4.18144525149886e-05
-6.86929236454422e-06
-2.28785675210297e-05
-1.09558475026136e-05
-3.53055081737581e-05
-1.906324626227e-05
-3.85086038119775e-05
-3.1816222082685e-05
-9.46250736973799e-06
-3.01361617049813e-05
-2.12763315863356e-05
-2.60031227763255e-05
-2.03420375270402e-05
-2.47144468107292e-05
-1.11363791364465e-05
-3.24352614590146e-05
-2.32476670568868e-05
-1.56289839955033e-05
-9.19401626766757e-06
-1.67565144575061e-05
-1.86338330943045e-05
-1.99753534268661e-05
-1.84084779251829e-05
-3.823684170679e-05
-5.30418655502162e-05
-3.72356376851305e-05
-1.71987442989176e-05
-6.61440601313782e-06
-2.55991462666163e-05
-5.51996776551825e-05
-1.11419138056082e-05
-1.29918207866218e-05
-3.19259932870259e-05
-3.18997276289463e-05
1.30276929132424e-06
-3.14471410357038e-05
-1.35549025333937e-05
-1.32291987896798e-05
-2.09893478459292e-05
1.58591873820829e-06
-2.2195010412962e-05
-1.16153324212642e-05
-1.44837320597181e-05
-2.43744918919041e-05
-1.98729979332789e-05
-2.31253654942477e-05
-5.77434941117307e-06
-2.57847839154808e-05
-2.07001911865367e-05
-2.32613914026299e-05
2.51423377256269e-06
-3.64803487916428e-05
-1.8148004215769e-05
-3.30457613608746e-05
-1.28607667478565e-05
-3.49205714949561e-05
-1.8501617109153e-05
-1.79439957569089e-05
-2.98457313976542e-05
-3.08701163012952e-05
-4.06076101594932e-05
-1.88296945077728e-05
-2.55879565015725e-05
-2.45162228370298e-05
-1.00113718681791e-05
-1.27027359852579e-05
-3.18405706864455e-05
3.08160436396069e-06
-4.41994409693361e-05
-3.01966604324753e-05
-2.79477077249238e-05
-2.50747361462344e-05
-2.82849504410982e-05
-3.18079476800642e-05
-3.37907553365808e-05
-2.96392730121596e-05
-3.35699881041198e-05
-2.93379634548376e-05
-1.93686115042104e-05
-1.89300941775349e-05
-2.60223127332403e-05
4.10113124389028e-06
-3.03996207930729e-05
-1.32807185292463e-05
-1.07377786683824e-05
-3.02423905205483e-05
-1.24417293206326e-05
-1.26731138442392e-05
1.09184357815273e-05
-3.26643046781044e-05
-3.35453767983926e-05
-1.14060180909548e-05
-2.07610744352125e-05
-2.17772048138786e-05
-3.34471383919983e-05
-1.72596187873707e-05
-5.9283739076476e-06
-4.11502973904981e-05
-1.20422247118087e-05
-1.59973559398219e-05
-1.19743325646776e-05
-7.83777787781314e-06
-1.25142925669383e-05
-1.67796328313962e-05
-2.06219064033638e-05
-2.70552904712543e-05
-1.30848163636593e-05
-2.21323985663241e-05
-1.34688426201511e-05
-2.94093285540648e-05
-1.43340481186015e-05
-3.78173290755359e-05
-2.05586794839026e-05
-1.79536113521236e-05
-5.84151747959155e-06
-1.30404915667119e-05
-3.39404431568185e-05
-2.57439567418759e-05
-1.20116146385631e-05
-1.70805314093839e-05
7.14918487104924e-06
-1.2811962855194e-05
-2.20437518458344e-05
-1.2298206540584e-05
-1.10200744924264e-06
-2.73663149052258e-05
-2.40463903779147e-05
-1.94011941814226e-05
-1.79592448541868e-05
-1.21074999133348e-05
-1.84361651043186e-05
-2.42484648615114e-05
-2.1012347001821e-05
-8.05078359968046e-06
-2.9556106735077e-06
-1.50118095285013e-05
-3.31617168604051e-05
3.62245915349978e-06
-2.3129795297661e-05
6.39785176457283e-06
-2.17056064054888e-05
-2.07554683506027e-05
-4.33278281206964e-06
-1.41156494590266e-05
-4.40703942074583e-05
-2.85369192992579e-05
4.36954596769401e-06
-2.98115006536889e-05
-1.94572911742633e-05
-1.79714274459987e-05
-3.46259833124241e-05
-2.83066903090829e-05
-3.04470516639642e-05
-1.8468614352043e-05
-1.53264486181125e-05
9.30145395497956e-06
-2.71927606257179e-05
-3.58382162463809e-05
-1.85084991279323e-05
-9.56777410096869e-06
-2.24006780425375e-05
-3.14483394745409e-05
-1.29768173670283e-05
-1.9656615755726e-05
-1.76634099776673e-05
-3.37559533656982e-05
-3.93347593521263e-06
-1.12154407981003e-05
-1.55983190223166e-05
-1.07241372335591e-05
-1.36875142130843e-05
-2.68175479516625e-05
-2.26113542726256e-05
-3.52811471949337e-05
-4.75623085486092e-05
-2.20066749829447e-05
-6.56571214478523e-06
-1.59876983809837e-05
-3.23456760159149e-05
-1.63404636028504e-05
-7.32456408983263e-06
-1.82515074246621e-05
-2.64099698917614e-05
-1.96147265643514e-05
-2.50268365448285e-05
-2.53063946856694e-05
-4.90496778884524e-05
-2.71596181523093e-05
-3.88457420904774e-05
-1.00497310270559e-05
-1.86185239411073e-05
-1.46076496289709e-05
-2.2965859193487e-05
-2.1257334346789e-05
-1.85280349165105e-05
-1.08310295195025e-05
-2.58769510406885e-05
-1.63983111446699e-05
-1.01775137167121e-05
-1.34757747366226e-05
-2.43930045877297e-06
-3.50732137396444e-05
-1.45523156776734e-05
-1.78502546156258e-05
-1.32499818799342e-05
-1.05779577312496e-06
-2.12318452956871e-05
-5.82356365325291e-06
-2.45211519615368e-05
-3.6007494105798e-05
-4.07113310345124e-05
-3.36284204951092e-05
-4.11427236892033e-05
-2.34818307254995e-05
-4.40092287809918e-05
-1.76901966089062e-05
-7.69380185609427e-06
-1.75326004554216e-05
-2.86744542461353e-05
-2.34313928010741e-05
-1.17853685846275e-05
-1.96941577536941e-05
-1.56644924320276e-05
-2.16188400654858e-05
-1.01787440606553e-05
-1.42466670351163e-05
-1.15024916275946e-05
-4.09021172635624e-05
-1.42412024956853e-05
-1.48412632199885e-05
-2.84345413400413e-05
-1.46047443505996e-05
-5.36650121611438e-06
-1.22744656293741e-05
-4.01390640692919e-05
-1.30698922810551e-05
-2.30645479925861e-05
-1.60866556809871e-05
-8.13660250736986e-06
-3.23525041915595e-06
-1.13372499742428e-05
-2.1417222328027e-05
-1.92089364688943e-05
-3.40824963898368e-05
-1.00759722748678e-05
-1.76886481949466e-05
-1.10523988818391e-05
-2.9357088920587e-05
-2.59797272458534e-05
-2.27246328104151e-05
-3.69830528105551e-05
-2.26985504251334e-05
-3.33351365137362e-05
-3.55693802089981e-05
-1.06508467632428e-05
-1.54870176686854e-05
-1.53364949917647e-05
-1.11356147299594e-05
-2.1993408988533e-05
-7.58904987277703e-05
-2.17301616213776e-05
-8.90019079782572e-06
-9.20056009429972e-06
-8.65373970565787e-07
-4.07752865698847e-06
-2.24164323051556e-05
-1.92728354291404e-05
-9.25885768590146e-06
-2.52942876192355e-05
-2.04535850975557e-05
-4.44649933664884e-06
-2.87549873216493e-05
-4.01592025140701e-05
-4.3102281252142e-05
-1.50932833931677e-05
-3.06687289871337e-05
-3.64797927863993e-05
-1.46953234190616e-05
-2.05066551153764e-05
-2.1157928094825e-05
-1.7181584367005e-05
-3.69801544017527e-06
-3.5030126319133e-05
-3.80954558945898e-05
-2.48107798261425e-05
-8.24787530476609e-06
-3.14388905411823e-05
-2.13234453516736e-06
-2.05700509771992e-05
-1.36011069709225e-05
-2.95481267221143e-05
-2.87496945213142e-05
-2.80294178745382e-05
-3.22577542501256e-05
-1.99841839257455e-05
-9.7603590427835e-06
-1.95566529012934e-05
-1.79579989367349e-05
-1.7768531033726e-05
-2.76628880951505e-05
-4.74524783068153e-06
-2.4611031425425e-05
-1.4850932104496e-05
-2.53852972090389e-05
-1.25277586158655e-06
-1.60622530959397e-05
-2.88512158712909e-05
-1.16436356259883e-05
-1.13853335217076e-05
-3.9144360370193e-05
-2.1238731083718e-05
-1.77834583470286e-05
-1.75773329131967e-05
-2.99165932664084e-05
7.00765087695624e-07
-1.82071740945666e-05
-1.97043547847064e-05
-8.00888488064178e-06
-4.14569904387634e-05
3.34059939807536e-07
-1.97707898341567e-05
-2.12062820413801e-05
-2.35205883977216e-05
-1.0457962193922e-05
-2.18481537354691e-05
-4.21427443541971e-06
-1.82257788377215e-05
-1.17703951539888e-05
-2.15920985657362e-05
-2.07962091065656e-05
7.84691977167298e-07
-1.08399076529608e-05
-1.82911898112572e-05
-1.31796497161595e-05
-1.42125124348157e-05
-3.40738610891418e-05
1.41117410184117e-05
1.66468327420804e-07
-1.28668671771393e-05
-1.75530722902136e-05
-3.26482588386299e-05
-1.20779267568585e-05
-1.43843613421628e-05
-3.10108931135737e-05
-2.40662867237539e-05
-2.26728601610375e-05
4.93192871813484e-06
-1.79415136775631e-05
-2.80159693373232e-05
-3.71681158855284e-05
-1.57566875712548e-05
-1.57076062090056e-05
-1.10005431607518e-05
-4.31570565146837e-05
-3.5474477609192e-05
-2.34468362035821e-05
-3.98841376359335e-05
-2.5923639816236e-05
-1.39013732327301e-05
-4.43799749127121e-05
3.22981611202317e-07
-1.1041306124765e-05
-5.92953998214606e-06
-3.69780195455874e-06
-6.53845827075432e-07
-1.60493458299276e-05
-2.32816798559424e-05
-2.84019038726547e-05
-7.24407817084811e-06
-3.0005586236423e-05
-3.5006313233329e-05
-1.54381095040582e-05
-1.09246184143084e-05
-2.51700434854062e-05
-2.99785438737182e-05
-2.65069112967336e-05
-3.69779806371522e-05
-6.02119837054168e-05
-1.32659062375591e-05
-1.87273980217432e-05
-3.63457335272286e-05
-3.07170628757036e-05
-1.01234779091145e-05
-3.4427991132073e-05
-2.81775534999434e-05
-9.14105595661813e-06
-4.51432964054556e-06
-9.0014747322509e-06
-3.18148520857408e-05
-2.33736990075533e-05
-2.20347814976509e-05
-1.30150204481798e-05
-3.32379094889793e-05
-2.34843760228195e-05
-2.2192973692045e-05
-3.57084316811445e-05
-2.52153331086145e-06
-1.52641133952094e-05
-1.63989762130259e-05
2.91882991549352e-06
-3.78097257910875e-06
-1.42176131981504e-05
-2.50321813375728e-07
-1.63161333248599e-05
-1.51776033379759e-05
-1.8744383061495e-05
-1.6513286464113e-05
-1.56592596549693e-05
-1.47473631682069e-05
4.13665999998645e-06
-2.16297176810238e-05
-1.82910061277141e-05
-1.91120703945668e-05
5.69037864076683e-06
-3.4982896015928e-05
-3.94254820490078e-05
-3.83745795878661e-05
-3.09124218437007e-05
-3.33722552676709e-05
-2.43925120414947e-05
-2.58185163677091e-05
-3.43902930282875e-05
-9.31977115990815e-06
-1.6922990780684e-05
-4.86644478355191e-06
-3.58527590165691e-05
-2.51923616814503e-05
-2.98669056047099e-05
-4.83804362423501e-05
-1.5098884459218e-05
-2.29169305240385e-05
-8.98339682455019e-06
-2.29530774320606e-05
-1.84207530941805e-05
-2.86971133395931e-05
-8.00370258848123e-06
-3.77264928881831e-05
-2.1206005462306e-05
6.61439763070168e-06
-3.60667203327001e-06
-1.78890086771829e-05
-1.42345506677242e-05
-3.61319627341722e-05
-3.03752516989111e-05
-2.58665474497363e-05
-2.45855508600409e-05
-4.17249098784652e-05
-2.7521723983846e-05
-1.99860712218311e-05
-2.61809833712327e-05
-1.20270918604516e-05
-2.79136923911231e-05
-1.50012622991575e-05
-1.35536905231778e-05
-2.68125371039606e-05
-1.39330779516584e-05
-2.44324232325649e-05
-4.2126581592208e-05
-1.616010167791e-05
-1.57585405519268e-05
-1.34753859698943e-05
-3.15706170331298e-05
-9.54739993971748e-06
-3.1835778965058e-05
-3.8343905711547e-05
6.2588193319331e-07
-9.03751895762679e-06
-2.5931830443121e-05
-1.75921906455224e-05
-2.6957637948783e-05
1.87255477304043e-06
-2.15259087658033e-05
-2.42840906468169e-05
-2.0026473350779e-05
-2.67809938263327e-05
-1.91477375731944e-05
-2.3355980759433e-05
-8.60397761378758e-06
-5.55799324940443e-06
-1.64256282059513e-05
-3.27110745662398e-05
-2.06894205640576e-05
-1.85429301591972e-05
-2.10272778257093e-05
-3.67111635422193e-05
-7.51125705923189e-06
-2.30494462206809e-05
-2.70556779719549e-05
-2.62102465820241e-05
-3.41958085227319e-05
-2.78371897247877e-06
-2.56092232308194e-05
-1.31183499898728e-05
-2.2143357496052e-05
-2.74116162029874e-05
-6.63610796959584e-07
-1.89668532029741e-05
-1.71825894573884e-05
-5.83807236775394e-06
-1.7561294476226e-05
-1.29149331249998e-05
-1.95592960777959e-05
-3.20801826201839e-05
-1.92215781991362e-05
-1.47343118068958e-05
-2.95568744674005e-05
-1.2847242848824e-05
-3.84820961278118e-05
-1.95713376909107e-05
-3.67924846871905e-05
-1.89492408025248e-05
-2.2441742538268e-05
-3.12521375747883e-05
-5.87906343890369e-06
-1.30623112094786e-05
-1.34735044193368e-05
-7.04214306958804e-06
-2.22510973440259e-05
-2.68739899592775e-05
-2.82962264027756e-05
-8.62894087086613e-06
-6.88437970208762e-06
-2.50257606153148e-05
-2.00068402402933e-05
-1.5703392952391e-06
-3.34888717345211e-05
-2.85170555744274e-05
-2.63397127701052e-05
1.71937277457942e-05
-1.30567778387202e-05
-2.89681771474148e-05
-3.37521360869186e-05
-4.17979693884369e-05
-1.90318094988165e-05
-3.55026502024082e-06
-2.79019986490172e-05
-9.34515142733145e-06
-3.61260304376917e-05
-2.53103285823347e-05
-5.48487885669114e-06
-4.77814271293447e-06
-2.12277733199831e-05
-1.42828913502594e-05
-1.65677130317082e-05
-3.4361940883557e-05
-4.35237478215242e-06
-1.03143763867732e-05
-2.02682103350993e-05
-3.55274225215917e-05
-2.17333172354591e-05
-1.46487607885207e-05
-1.24545304774364e-05
-3.85757073193425e-05
-1.65658031880353e-05
-1.33944692006972e-05
-1.37116632015118e-05
-1.70997243658722e-05
-4.20814674161719e-05
-2.31621697898862e-05
-8.59537624511902e-06
-1.97421169747151e-05
-3.04454166344949e-05
-1.60270957408561e-05
-1.60766858138561e-05
-2.68114916849301e-05
-2.61184153943565e-05
-1.95104367543681e-05
-8.52787922881299e-06
-2.51818025762781e-05
-4.05077003722551e-05
-1.88413399354762e-06
-1.7751339644666e-05
-7.74648103176081e-06
-6.06089577585749e-06
-3.34667813358639e-05
-1.03383203223743e-05
-2.78114691716399e-05
-2.01656712776241e-05
-9.55599946386719e-06
-8.50294263390958e-06
-3.81059297321906e-05
-2.08469959126207e-05
-2.07408987768549e-05
-2.34497461996324e-05
-2.94334054788174e-05
-9.50143497525542e-06
-1.86516148511221e-05
-9.30158729720652e-06
-1.51044711640905e-05
-4.53658263410764e-05
-2.14273043606463e-05
-3.31927065322659e-05
-1.44889121897365e-05
-2.69905022079161e-05
-1.05347883495841e-05
-1.3915525878014e-05
-6.92995916477067e-06
-2.4046538864964e-05
-7.41705995999913e-06
1.00049148478556e-05
-6.48757003817293e-06
-1.4781489291968e-05
-2.91460768225214e-05
-2.14580488044683e-05
-4.11669876360135e-07
-2.31421131039426e-05
-2.09540169117387e-05
-8.17450826355087e-06
-1.73970325961958e-05
-2.08738605871427e-05
-1.00757299731796e-05
-1.57105612552269e-05
-3.79783400409641e-05
-1.2410155072549e-05
5.15245386891442e-06
-2.75078773806587e-05
-1.29037245895754e-05
-2.18014577307264e-05
-2.1294719913414e-05
-2.55020358896904e-05
-2.09940255996483e-05
-4.1176770986172e-05
-2.11726780185078e-05
-2.95810651943568e-05
-2.71846250526623e-05
-1.79331881978934e-05
-3.73808293713213e-05
-2.90023567846229e-05
-9.68827787712051e-06
-2.96549464380728e-05
-3.00005116732241e-05
-1.29217131656278e-05
-2.03413289739918e-05
-1.55745251580458e-05
-2.60678482785052e-05
-1.045003177478e-05
-2.87734651207435e-05
-1.58990605332723e-05
-2.79267285329482e-05
-5.99061635050848e-06
-3.15523783992815e-05
-3.22826655151046e-05
-1.02933407326421e-05
5.45387120368102e-06
-1.53891242729894e-05
-3.08526407687904e-05
-3.70512380667907e-05
-3.69662087824153e-05
-1.71788685443666e-05
-1.17718836921934e-05
-3.0162668058308e-05
-2.17343129568532e-05
-5.47236884508073e-05
-1.33873498841971e-05
-1.90562512098414e-05
-1.44174790154545e-05
-3.70121668716792e-05
-3.2120638094741e-05
-1.89552571496324e-05
-5.78259135032361e-06
-1.66550294905459e-05
-3.25224236746833e-05
-1.22927394655938e-05
-1.28605763822095e-05
-6.80624528303128e-06
-2.7754323045614e-05
-1.94116298019594e-05
-3.11892463385387e-05
-4.55925961121345e-05
-1.02893753576781e-05
-1.36121965664537e-05
-3.71460539997833e-05
-2.92519954648816e-05
-1.01016549602537e-05
-2.13910174052103e-05
-2.7423857091678e-05
-5.01262478413725e-05
-2.68100063690897e-05
-3.53018240634151e-05
-3.50493610353223e-06
-4.70388561727608e-06
-1.86534490616372e-05
-3.05058604613185e-05
-1.19715792250638e-05
-1.5057017743082e-05
-5.00585485113598e-05
-2.83467312141569e-05
-2.90070957512859e-05
-2.93152779538181e-05
-3.5908789137423e-05
-1.84912108870284e-05
-1.89882467227856e-05
-2.72659841556854e-05
-2.75116817015642e-05
-8.61454197829317e-06
-1.20027657044052e-05
-2.09002987782334e-05
-3.37465623900619e-05
-3.90348435534787e-05
-2.54659090900642e-05
-5.58155166172628e-06
-2.98371629813387e-05
-1.28421347107942e-05
-3.01316076641643e-05
-1.66757488367042e-05
-1.13693458393317e-05
-3.08753781272173e-06
-1.95116861688793e-05
-3.51386144182117e-05
1.59892081248344e-05
-1.79161124784723e-05
-2.12343497519717e-05
-2.56673587841121e-05
-1.91834788460419e-05
-9.74030627347081e-06
-2.42864525904232e-05
-8.163801416709e-06
-2.71037312551895e-05
-1.60461384111154e-05
-1.05822583967897e-06
-2.00666372755845e-05
-2.10164729467454e-05
-1.99654372628357e-05
-9.0922672130024e-06
-1.76180551697223e-05
-3.76405826036632e-05
-1.73439755842081e-05
-2.4566374032884e-05
-2.8391284741604e-05
1.34916404959416e-07
-5.7064223005601e-06
-1.66271483926625e-05
-7.03053897292748e-06
-4.04344954016447e-07
-2.37794358109915e-05
-3.02482931873306e-06
4.14841982532035e-06
-1.50291716055105e-05
-2.64910609565289e-05
-9.1793354248238e-06
-8.12567499917385e-06
-3.07040687667667e-05
1.71696280092863e-06
-1.85295252937435e-05
-2.19871633421371e-05
-9.59356572461815e-06
-1.57158556106451e-05
-2.50007547008241e-05
-1.57553516972171e-05
-1.41078546154234e-05
-2.00075549679359e-05
-1.06416545203991e-05
-2.62412207535039e-05
-4.77704428750062e-06
-3.49195731618011e-05
-2.41565756648525e-05
-1.66360662538718e-05
-1.62205703223715e-05
-1.84394349897766e-05
-2.00816928358096e-05
-2.6358595446854e-05
-1.12404285058155e-05
-2.88038367826924e-05
-2.8310768367504e-05
-1.52653523167428e-05
-6.43712459779728e-06
-3.82212268370081e-06
-2.34075866877098e-05
-1.42139239716197e-05
7.68196148700093e-06
-1.82670241912383e-05
-3.2533506276351e-05
-7.93079310869703e-06
-1.87431021773125e-05
-1.6545571392385e-05
-2.7888367544059e-05
-1.78748161496559e-05
-3.01946099872935e-05
-5.05601091642038e-06
-2.9731654051286e-05
-1.29039311185338e-05
-3.19123439472321e-05
-2.75412621047677e-05
-2.82058262383307e-05
-1.03516963856055e-05
-3.35749717396366e-05
-1.81737512918912e-05
-1.71541217645777e-05
1.83355130986797e-05
-1.4338216807702e-05
-4.40483427338691e-05
-1.5568866123935e-05
-1.61243592754735e-05
-1.61373402431978e-05
-1.29273136192931e-05
-1.66593140509766e-05
-2.33045862983484e-05
1.03721772517433e-05
-2.78120256562458e-06
-1.00892527661286e-05
-1.08550817435354e-05
1.54545572753267e-06
-3.21504574163217e-05
-3.78347181345923e-05
-1.41813643819235e-05
-1.82478215487903e-05
-1.67995350383544e-05
-2.93382816604751e-05
1.18305265658441e-06
-3.43089512076036e-05
-1.4378897486518e-05
-1.59114276692569e-05
-1.2294603472932e-05
-1.98455953856144e-05
-3.00363325464396e-05
-1.10843198745794e-05
-4.52350568200213e-05
-1.26829176722491e-05
-3.27354099880478e-05
-1.72073216429226e-05
-9.51792761271376e-06
-2.16859259429122e-05
-3.30513774501953e-06
-2.72503070975092e-05
-4.31763954974748e-05
-1.14147288242481e-05
-1.10077583410563e-05
-1.55335071231448e-05
-1.62384225139672e-05
-2.00889124627681e-05
-7.9760880300538e-06
-4.80542576367362e-05
-1.34288934066184e-05
-1.68576299807412e-06
-4.68060522287952e-05
-3.05943934616434e-05
-1.4925908286862e-06
-5.01704373117676e-06
8.35667467170963e-06
-9.54333370524182e-06
-1.35645494596156e-05
-1.93965640018935e-05
-2.19803912976203e-05
-1.96215351234293e-05
-8.46464379253361e-06
-1.56420974484633e-05
-1.59697023486066e-05
-3.05708677343462e-05
-1.96742872754648e-06
-1.29046002469415e-05
-2.72159314542217e-07
-2.5109890095585e-06
-3.82637156892309e-05
-2.43541363684099e-05
-1.91780747163743e-05
-2.02544296677422e-05
-4.31082823626038e-05
6.75445698826739e-07
-2.7746398238647e-05
-4.12514226045903e-05
2.46202472222213e-06
-8.37998018602146e-06
-7.95287303266559e-06
-3.47703606055681e-05
-3.48798153634745e-05
-3.29280408879082e-05
-2.39478805417436e-05
-2.069194455924e-05
-3.16505400843688e-05
-3.14149209360716e-06
-2.24450894659363e-05
-2.31169095078384e-06
-1.44143360611241e-05
-2.13422279358799e-05
-2.57571911060919e-05
-2.59454402042892e-05
-1.87621872110664e-05
-1.62920433282547e-05
-2.85701061049604e-05
-5.9162957288449e-06
-2.59507961971668e-05
-1.80584026973538e-05
-1.65946671672119e-05
-3.78288829714043e-05
-7.40925788581468e-06
-1.25822060038577e-05
-1.32117056169319e-05
-6.84141205286577e-06
-2.21555497211738e-05
-1.62018594614815e-05
-2.02351331344869e-05
-2.59748842153023e-05
-2.46575986600147e-05
-1.63621124603861e-05
-1.27097002265754e-05
-2.95684557421441e-06
-2.50795865207442e-05
-3.83130067940985e-05
6.24556808811208e-06
-7.50267124518945e-06
-1.72666644866432e-05
-1.7750335306865e-05
-3.16492370754481e-05
-2.28933714055821e-05
-6.70048985589378e-06
-2.29511796282504e-05
-3.36481445885228e-06
-2.20465342458825e-05
-3.35905275527292e-05
-2.1636545084908e-05
-8.45130840731236e-06
-3.09720378296447e-05
-2.14128297716543e-05
-2.08339571957166e-05
-2.13594309946077e-05
-5.07564283665268e-05
2.08365726307216e-06
-2.66619743468119e-05
-4.10967972926423e-05
-2.88288456657994e-05
-4.34177019244624e-05
-1.94468480040306e-05
3.88856503167718e-06
-2.34559509129688e-05
-3.00822719431493e-05
-2.95707050193932e-05
-3.50130552091215e-05
-1.68940523651495e-06
-2.21366289891687e-05
-2.81235235908741e-05
-2.62272963841319e-05
-1.40597245852391e-05
-3.23891339399083e-05
-1.17917742227453e-05
-1.1569539052347e-06
-1.15178425464334e-05
-3.63977987209135e-05
-1.67799522329214e-05
-2.73626737220112e-05
-3.44975559908961e-05
-2.81006898556273e-05
-1.83768265551444e-05
-1.21071478450446e-05
-2.43817589213362e-05
-1.81572498024063e-05
-1.47518430147156e-05
-2.96653578604023e-05
-1.25001515614219e-05
-1.88582954945303e-05
1.21489297435994e-07
-5.77215822854609e-06
-1.35290177093784e-05
-2.13260267814141e-05
-2.26839918919343e-05
-1.25154991547315e-05
-1.74285843567918e-05
-6.90849145289796e-06
-2.55246744274279e-05
-2.73359746798291e-05
1.75648512765489e-06
-3.43600715598254e-05
-7.61197934119976e-07
-1.60105546648721e-05
-2.8115274889084e-05
-1.48547719052387e-05
-3.68262634744197e-06
-2.04628190756439e-05
-4.13821604900143e-05
-3.93905519128571e-05
-1.94584640251294e-05
-1.12988125188192e-05
-2.73094276561355e-05
-2.77610753618865e-05
-3.95478726426772e-05
-1.22937194689416e-05
9.13865965457698e-06
-2.22689826615613e-05
-1.9027961004774e-05
-2.36573150520521e-05
-1.14079042094865e-05
-1.65637575108737e-05
-1.83125988631675e-05
-2.63655339367769e-05
-2.18953060493168e-05
-3.92423022119551e-05
-6.5104204384196e-07
-3.66927054119872e-05
-1.86427940492951e-05
-4.20558700515683e-05
-4.06718379836314e-05
-2.13118944692448e-05
-7.8635938655459e-06
-1.35552285510915e-05
-3.06817962984872e-05
-2.14956805203807e-05
-1.2497316035194e-05
-2.14396521588462e-05
-2.45739931981792e-05
-2.89638867910021e-05
-3.76470721649852e-07
-3.30807679552627e-05
-3.48070992210414e-05
-2.37907908905914e-05
-3.85881166114973e-05
-1.24582952013271e-05
-1.33171298698456e-05
-3.94176248169489e-05
-2.59821911921588e-05
-3.42600199495608e-05
-1.19999655160753e-05
-1.80169193980865e-05
1.66574889735949e-06
-1.46471064816001e-05
-2.64356842682908e-05
3.43956256699975e-06
-3.39162673583189e-06
-1.05384569256657e-05
-3.64181866362201e-05
-1.53000054045044e-05
-2.61351080447051e-05
-2.67626916587249e-05
-2.44933402786547e-05
-3.30293812904575e-05
-3.0456580951645e-05
1.70161131867211e-05
-2.18441076186364e-05
-3.27594308636929e-05
-1.75604044167876e-05
-1.41370780337629e-05
-7.03357521261352e-06
-2.37462060648405e-05
-1.48948109686883e-05
-2.04139570707808e-06
-2.17817525061965e-05
-2.10654665957527e-05
-2.34928352135195e-05
-2.33929221076687e-05
-3.49466972012757e-05
-2.39406968487974e-05
-2.22630670235631e-05
-2.00409059093097e-05
-4.76955403267323e-05
-5.21373257592904e-05
2.27173927026542e-06
-1.98240197406201e-05
-2.13322220774326e-05
-2.11266440316892e-05
-7.50346550353812e-06
-3.55979535685937e-05
-2.3273858152957e-05
-4.49666627144756e-05
-2.55140294139533e-05
-2.64315795360388e-05
-1.46553012958859e-05
-3.35019155363505e-05
-1.36135400129033e-05
-2.99909750897425e-05
-3.30459781976829e-05
-5.45371888730827e-05
-2.09027566109815e-05
-9.01478798871831e-06
-2.56353634541856e-05
7.97650884297807e-06
-2.45165616182845e-06
-3.49932146186823e-05
-2.82975018017235e-05
-2.33613151004525e-05
-4.36032170891648e-05
-3.0851188929726e-05
-1.75516084799199e-05
-7.45746631739811e-06
-2.88363217350239e-05
-7.21071153311574e-07
-6.52883486399864e-06
-1.44601498237819e-05
-2.1545648038035e-05
-2.02733483656969e-05
-3.11151114817282e-05
-2.33739772488182e-05
-1.81106483846885e-05
-3.73239292546509e-05
-1.22415479389609e-05
-1.35848386074946e-05
-3.14515196460389e-05
-1.3772958220533e-05
-4.80290818842713e-06
-5.92299262472479e-06
-3.81518556925408e-05
-1.62453359805496e-05
1.59556182481344e-06
-1.97163480919248e-05
-1.53640690617575e-05
6.60229216073442e-06
-3.90186353175612e-05
-1.95612783121063e-05
-1.9850097199172e-05
5.40603830802066e-06
-1.45561406571301e-05
-1.99580915876186e-05
-3.90048103178393e-05
-5.67663857043525e-06
-4.89486801249774e-05
-4.99260222395163e-06
-7.92401081836897e-07
-5.41650821378535e-06
-1.31939827094818e-05
-1.32134457058249e-05
-2.20924348220046e-05
-1.52310956579925e-05
-2.61659818148655e-05
-2.78441265502853e-05
-3.20861609293808e-06
-3.16099524227671e-05
-3.1315406721286e-05
-3.34652434504145e-05
-1.28567138259061e-05
-2.72460339376488e-05
-1.87939265449706e-05
-2.55676229891904e-05
-3.74745426314025e-06
-1.63042300943624e-05
-2.00626601202027e-05
-3.00040803720022e-06
-2.51484477249386e-06
-1.56289990341664e-05
-2.49976562642753e-05
-2.59996789559436e-05
-2.72269199907401e-05
-1.64643907581347e-05
-2.60808343117784e-05
-1.29280595990579e-05
-9.29550863957693e-06
-2.00386913717517e-05
-4.08182120131866e-05
9.3616008004416e-07
-7.61524963357344e-06
-1.49285983526232e-05
-2.94362909530217e-05
-3.7463800142651e-05
-2.80297420912548e-05
-2.04468427763527e-05
-2.13384916653284e-05
-2.47921091504317e-05
-3.447181166249e-05
-1.33980583954206e-05
-2.98902552877717e-05
-2.94966356898841e-05
-1.77890910506131e-05
-1.6511697270142e-05
-2.88706268965929e-05
-1.08135489889664e-05
-1.87274576970374e-05
-7.22265470307361e-06
-3.6480395077255e-07
-1.61937755186448e-05
-3.50292557838949e-05
-2.05816225372351e-05
-2.93594888637501e-05
-1.73578961749743e-05
-1.00076164462255e-05
-2.50437728795325e-05
-8.01864081901322e-06
-3.20317014405718e-05
-3.32959211569062e-05
-8.12264067431043e-06
-2.49444374110811e-05
-1.69943542156857e-05
-1.74187245867684e-06
-3.16789271111293e-05
-1.36449061612171e-05
-2.44656849538923e-05
-4.1518255440043e-05
-1.54307507269152e-05
4.53300503311698e-07
-2.85232804338081e-05
-1.38775232041695e-06
-3.52538268564476e-05
-3.50288363737048e-05
-2.02004356046899e-05
-1.44218520912459e-05
-4.89546541525427e-06
-8.47427410767344e-06
-2.96864484034093e-06
-1.46124159733881e-05
-2.88630413429491e-05
-6.55036780211413e-06
-1.2511240466791e-05
-2.26774501030408e-05
-1.56956684673804e-05
-2.17802741178842e-05
-1.36800516516885e-05
-6.023383640984e-06
-1.68594928674152e-05
-2.55040196305058e-05
-2.5477328998229e-05
-3.20614984533057e-05
-3.14377405033299e-05
-1.20465549530149e-05
-2.4861764643826e-05
-2.01661122540698e-06
-1.98899510054361e-05
8.3103288026518e-06
