# Supplementary material for: Research on computational propagation and identification of mine microseismic signals based on deep learning
Source: PLoS One. 2025 Oct 22;20(10):e0334641. doi: 10.1371/journal.pone.0334641 (PMC12543183; doi:10.1371/journal.pone.0334641)
Supplement: S3 Data — (ZIP) [file pone.0334641.s003.zip › 000100500002949.xlsx_0.txt_24.txt.txt]

-1.05607635214306e-05
-1.89141498976292e-05
-2.59477821674685e-05
-2.23250738534327e-05
-1.23385799281225e-05
-2.10367889415505e-05
-3.78561053687053e-05
5.6877833000554e-06
-1.5536663859367e-05
-3.69263903225686e-05
-2.96666803853407e-05
-2.6286566787639e-05
-3.45121388078869e-05
-3.26778168545159e-05
-1.67222304954674e-05
-2.26262064432689e-05
-1.94170565973639e-05
-1.70816188014185e-05
-5.56292337671808e-06
-1.86808347326948e-05
-2.30951022658106e-05
-1.89763030312786e-06
-2.69906145034137e-05
-3.44487083913199e-05
-1.33406106993285e-05
-2.00686185139712e-05
-2.90956772239966e-05
-1.08483932776347e-05
-1.4182580229019e-05
-2.8733126117016e-05
-4.00942239019602e-05
-2.13309354913671e-05
-1.25488242885021e-05
-2.5234253346047e-06
-2.20804914831099e-05
-2.04192905577973e-05
-6.43112027021987e-05
-3.16071831482081e-05
-3.66257186706418e-05
-2.6634724416472e-05
-2.43677134899402e-05
-2.91650353758118e-05
-3.27906306235326e-05
-3.81270805923497e-05
-2.25527753759355e-05
-1.57946545769606e-05
3.06447804150942e-06
-4.21454159286979e-05
-9.29037731650771e-06
-2.88949040982837e-05
-2.02272280764174e-05
-8.27155821919438e-06
-4.28240362675353e-05
-2.64804581205821e-05
-7.76404469640875e-06
-3.25056436957994e-05
-1.53989828187782e-05
-2.05500955554267e-05
-3.82107552924595e-05
-2.69885672439899e-06
-3.44494390331524e-05
4.26369760936146e-06
-1.8032076591995e-05
-4.22524971264915e-05
-3.24268172093584e-05
-1.5610142890379e-05
-2.37886282025657e-05
-1.11723594993837e-05
-3.10988631360283e-05
-1.89044777626917e-05
-1.80179665399016e-05
-2.71338811534422e-05
-1.9570045259459e-05
-2.03741711008786e-05
-1.89415416353921e-05
-3.29639774471012e-05
-2.47940373968773e-05
-1.65675337498916e-05
-2.71830241430351e-05
-2.36628960155052e-05
-3.56874630108274e-05
-2.64966786057322e-05
-9.83970750937927e-06
-2.03844145937206e-05
-1.33339748498942e-05
-7.28090378158865e-06
-1.81778721710524e-05
-1.75615161465322e-05
1.38130506333822e-07
-1.48276536706532e-05
-1.23637754621237e-05
-1.10804174436575e-05
-7.23728236290135e-06
-2.10713299894941e-05
3.60581272201824e-06
-2.2980919480904e-05
-1.45384357174207e-05
-1.96100732319547e-05
-3.45920051348911e-05
-1.80611504715541e-05
-2.49009555222035e-05
-7.8016038137581e-06
-9.52565533388394e-06
-1.28045060813685e-05
-2.38434701155214e-05
-3.85970391222747e-05
-3.11813336325259e-05
-1.16087119627433e-05
-5.05883224643459e-05
-8.05800068715772e-06
-3.07359523575621e-05
-3.24271142452388e-05
-3.17437270609305e-06
-2.52761583912288e-05
-2.30941288290998e-05
-2.63455733003446e-05
-4.41142448655155e-05
-3.4447625636793e-05
-3.03764825601931e-05
-1.0965340781823e-05
-4.9776543138677e-05
-1.14601722691464e-05
-2.39249159537998e-05
-6.36036588793891e-06
-2.69294857658509e-05
-2.11216157665489e-05
-3.91943081515906e-06
-2.51387281135418e-05
-3.90687239490326e-05
-1.67425093171986e-05
-2.85348210945315e-05
-1.2447554223975e-05
-3.83143836156607e-06
-2.7805412452117e-05
-1.90488070414755e-05
-2.53788281428595e-05
-2.79775903296286e-05
-9.89312217583669e-07
-2.51384002415307e-05
-9.89084191144922e-06
-2.01475262766568e-05
-1.02975761199266e-05
-1.44859433400503e-05
-1.64517461278292e-05
-1.07168189579873e-05
-3.02424946640569e-05
-1.9046073120653e-05
-3.04279796763244e-05
-2.56746183295424e-05
1.15306875830872e-06
-1.96071336503301e-05
1.43670115934228e-06
-3.64644499896328e-05
-2.02623014881233e-05
-3.21647017512984e-05
-2.24841146805947e-05
-3.94511601321453e-05
-2.46113065227156e-05
-3.31780921447766e-05
-3.81027072996629e-05
-2.41605722799331e-05
-1.49285578469992e-05
-8.69297535845925e-07
-1.75795136898412e-05
-2.17591156876318e-05
-2.24940227119842e-06
-1.12011211189468e-05
-1.22185497809282e-05
-5.65749366013563e-06
-3.09919810938362e-05
-3.15092068860978e-05
-1.57688792528948e-06
-2.80290616294775e-05
-2.30766382100976e-05
-4.61083635149055e-05
-1.50486358642615e-05
-2.42198922562649e-05
-4.10308668915832e-05
-7.05580663583564e-06
-7.55973503007977e-06
-1.06487092665026e-05
-4.54064900121149e-05
-2.13563170163489e-05
-1.63446220771515e-05
-8.26434407400685e-06
-3.46460149405349e-05
-1.0553177968262e-05
-9.30957895025086e-06
2.59111073193907e-06
-2.26558110368165e-05
-9.94075046818262e-06
-1.27014494314736e-05
-4.60162097244288e-06
-6.14327708787626e-06
-8.43009405179383e-06
-1.27312152878642e-05
-3.96183799909634e-06
-1.33909688471097e-05
-4.30873221126499e-05
-1.23417899639504e-05
-1.38909500435683e-05
-3.57740372497151e-05
-1.5369739736788e-05
-3.17950716137176e-05
-1.5318355602301e-05
-3.21584183657623e-05
-1.84342631577103e-05
-1.97533618035141e-05
-8.54355126688698e-06
-2.3500606223367e-05
-2.04440040364418e-05
-1.35742714238359e-05
-3.83099773078036e-06
-2.46445081199667e-05
-2.15473333546496e-05
-3.06902740086845e-05
-9.18894170959075e-06
-4.19726746932224e-05
-1.80712313500138e-05
-3.05212658303844e-05
-5.17293456819959e-06
-7.65660463589384e-06
-4.38556867482695e-05
-1.78499703076132e-05
-2.1364891199014e-05
-8.08269494272561e-06
-4.1094750304047e-05
-6.73832612052155e-06
-2.09884285185252e-05
-2.21363790352986e-05
-3.15698853676143e-05
-2.7603938874146e-05
-2.2774821716599e-05
-2.00317317648269e-05
-1.60859538562878e-05
-2.51243085252749e-05
-3.77825886301395e-05
-2.40391548014779e-05
-1.09825977289105e-06
-1.45829095153382e-05
6.07962918532684e-06
-1.21706275441139e-05
-3.14193819727579e-05
-2.02165845541041e-05
-3.98441328101453e-06
-1.80805769307259e-05
-2.87389077292501e-05
-1.95083407332402e-05
-2.48200179377624e-05
-3.18265981268996e-05
-1.64350325257871e-05
-3.10261016158072e-05
-1.40786158094256e-05
-3.72627958057261e-05
-2.29642045032714e-07
-3.2943474737977e-05
-1.53243660865389e-05
-5.48889021820767e-06
-1.46957683668157e-05
-2.61515892296105e-05
-3.8288665109055e-05
-4.85946690186e-06
-1.17291743759298e-05
-3.05949797201444e-05
-1.22869183312655e-05
-1.90364094545456e-05
-1.33775723881661e-05
-2.60414533153397e-05
-1.82335603310423e-05
-2.79143846535619e-05
-2.45855541325091e-05
-3.72420906381174e-05
7.82180564910045e-06
2.04105862443997e-06
-1.6314745692859e-05
-2.63726279686206e-05
-3.18056678094699e-05
-1.37667709027683e-05
-1.00958636128653e-05
-3.38153720048887e-05
-5.36173737786095e-06
-3.93634533327113e-05
-1.82371940601244e-05
-3.15729220144057e-06
-2.14570197098044e-05
-2.46043101069409e-05
-3.36134612222626e-05
-1.75508827715772e-05
-2.06643539323163e-05
-1.50227376164292e-05
-1.46918822069137e-05
-2.2671819549107e-05
-1.43473286452342e-05
-7.51214177121002e-06
-5.82998127305786e-06
-1.61602309598191e-05
-1.66826412272698e-05
-1.90881572987839e-05
-1.0021869662537e-05
-2.16735328795163e-05
-2.8440453962623e-05
-2.64929151823038e-05
-3.97618731062095e-05
-1.08950686848449e-05
-2.34582277848329e-06
3.1877997543607e-06
-2.91821891623647e-05
-2.2419802315193e-05
-1.19406432604138e-05
-2.54425304130979e-05
-2.31749003423898e-05
-2.58464123928712e-05
-5.1373514005845e-06
-8.05521394425107e-06
-3.0448720541793e-05
-9.86144384159695e-06
1.82563962423757e-06
-2.3935817310143e-05
-2.3216100765239e-05
-2.60232906169457e-06
-3.10621490925025e-05
-1.6913881541049e-05
-1.10286292222112e-05
-2.49396951278935e-05
-8.22282571503132e-06
-1.15945491021817e-05
-4.0527937717607e-05
-1.77684512893098e-05
-4.10168337813413e-07
-1.53711529697981e-05
-6.4228214879981e-06
-1.32257217213888e-05
-1.60747641698205e-05
-2.07976706894772e-05
-3.38274301736664e-05
-4.2524444874915e-05
-1.79639063397773e-05
-1.87801324971468e-05
-1.72393472781312e-05
-1.61831513978662e-05
-3.61211679171039e-05
-3.082714225606e-05
-2.93549150122249e-05
1.73775401539084e-05
-6.76278205722089e-06
-2.01169108732954e-05
-1.31402997882548e-05
-3.41070660116182e-05
-1.29268885522014e-05
-3.73636138297249e-06
-1.33342025978198e-05
-1.13924549572337e-05
-9.86491395058513e-06
-1.59142921200021e-05
-2.44900802035794e-05
-2.86310322021657e-05
-6.50764577505229e-07
-2.62544431765551e-05
-1.38803402051156e-05
-9.5510699811643e-06
-2.04333366784786e-05
-2.01231101170624e-05
-1.36169815782838e-05
-2.00644131306041e-05
-1.01851722930965e-05
-4.01041341093688e-05
-2.76416335796754e-06
-3.03547419070329e-05
1.01176147571481e-05
-3.27265634842598e-05
-3.58960276702337e-05
-2.39336106607096e-05
-2.69076292980988e-05
-2.02087809523273e-05
-1.10841456692363e-05
-2.45125818377729e-05
-1.45063510730113e-05
-2.91385860150768e-05
-1.72117841377523e-05
-3.72618549794315e-05
-5.20017511110683e-05
-1.6730593080881e-05
-3.0559853339366e-05
-1.36457917078985e-06
-2.74867184357609e-05
-9.47833538241099e-06
-1.46066638404562e-05
-1.20508650258992e-05
-2.72630030457369e-05
-2.28835653701192e-05
-2.20105654293745e-05
-3.72524176246827e-05
-1.56850744079502e-05
-1.84835057189437e-05
-1.44234551465419e-05
-1.52086077804253e-05
-2.49405547264442e-05
-1.5436241011105e-05
-5.73568551551334e-06
-1.49297026398478e-05
-1.95340448197581e-05
-3.44013902813876e-05
-3.62815200310817e-05
-2.58220409750687e-05
-2.93304598597956e-05
-1.29156738568588e-05
-7.50262047369673e-06
-2.28750000804051e-05
-3.89004021320676e-05
-1.3210055847904e-05
3.96956568626707e-06
-3.60537545277765e-05
-9.82121789435912e-06
-2.88844072611179e-05
-2.33855576838828e-05
-1.46575800416085e-05
-2.48846499796989e-05
-8.69933805203848e-07
-2.01324590800081e-05
-1.91695224065049e-05
-2.29958768582457e-05
-1.30150730872737e-05
-1.02975712970374e-05
-1.44812111451303e-05
-1.21437709481226e-05
-1.44353860012044e-05
-1.56707581040018e-06
-1.26774349381654e-05
-2.46695212975033e-05
-3.51610285448131e-05
-1.18722359045473e-05
-1.96216159504347e-05
-1.21712617753203e-05
-1.25327468597261e-05
-1.27028620832409e-05
-2.22571083810298e-05
-1.71129890785617e-05
7.68376628323227e-06
-1.07736424880036e-05
-2.04898355558137e-05
-2.0222378188186e-05
-3.59574631714748e-05
-2.94514922679135e-05
-4.19522441555268e-05
-1.59335769151821e-05
-4.65062673975022e-05
-4.20321253391177e-05
-2.58199048231446e-05
-3.14067104460836e-05
-1.63827565446066e-05
-1.7571525465187e-05
-2.08843300354423e-05
-1.55119550125116e-05
-2.76346732343503e-05
-1.38543725367637e-05
-1.63760800401904e-05
-1.32750776153106e-05
-2.22190723706633e-05
-2.61746418345577e-05
-3.40755174888109e-05
-4.74217301650051e-06
-2.73266417975015e-05
-2.87442839895663e-05
-2.00201436987415e-05
-3.66315160764295e-05
-2.44419353942638e-05
-1.61911501781958e-05
-2.63753377678646e-05
-2.1375405828168e-05
-3.38576918051917e-05
-2.29157663100647e-05
-5.92610742358084e-06
-2.75034794615443e-05
-2.48923390364047e-05
-1.92446325086132e-05
-1.13651418820701e-05
-1.90714745744236e-05
-1.94404121072122e-05
-4.28277202466021e-05
-3.05212234815695e-05
-3.9955006957064e-06
-8.46049913016584e-06
-8.41579780140977e-06
-2.07937670672936e-05
2.28894380413428e-05
-1.4258319427973e-05
-2.80724299285563e-05
-1.53761574975744e-05
-8.20519810936095e-06
-3.5260947961167e-05
-1.77385730106739e-05
-7.62172285403804e-06
-2.17719658748123e-05
9.51952586264478e-06
-2.31989377825732e-05
-1.02065779760351e-05
-1.69781105595958e-05
-2.52476404140377e-05
1.20308755266497e-05
-1.87562917878443e-05
-2.43886471170264e-05
-2.05554552786042e-05
-2.58411764100335e-05
-4.99183260660644e-07
-1.3476132313282e-05
-2.81393497142421e-05
-2.70323724900503e-05
1.7037019918236e-06
4.21440970461107e-06
-2.14790464949527e-05
-2.8047393198543e-05
-3.25101104945251e-05
-1.55318543547e-05
-2.41651745577899e-05
-8.97982715531786e-06
-4.95268141861472e-06
-2.84612652790779e-05
-1.82312647984517e-05
1.80424611533648e-05
-8.73545597486165e-06
7.81096693968893e-06
-7.34176795577452e-06
-3.54658830091773e-05
-2.52215255819626e-05
1.57836937914415e-06
-2.22722023146898e-05
-2.87175661333738e-05
-1.90304383999443e-05
-1.10729242167078e-05
-3.23124409904603e-05
-2.22958516883592e-05
-1.82576459021401e-05
-3.5265750183764e-05
-3.29010059236508e-05
-3.92835633844516e-05
-2.65983200671553e-06
-3.17764352261063e-05
-3.65854234166822e-05
-1.13080976697847e-05
-2.33040334600364e-05
-1.78925095917733e-05
-1.28094866400996e-05
-1.32595204015152e-05
-3.63460352564991e-05
-2.49983456486617e-05
-2.18217289377255e-05
-1.50272795851491e-05
-1.90072792080537e-05
-3.08806806511308e-05
-2.12007205272197e-06
-3.63127182193304e-05
-2.11390868095923e-05
-1.08004900601375e-05
-3.56896818795089e-05
6.8157741869615e-06
-2.36044053942308e-05
-2.22160231911034e-05
-9.25531613242428e-06
-2.03974906366518e-05
-1.08436201346402e-05
-1.65960864950696e-05
-1.99756873920497e-05
-1.13444266897101e-05
-2.50941148555473e-05
-1.03448551704656e-05
-2.6057286607823e-05
-4.05630794037933e-05
-2.75684021272952e-05
-7.8870470628169e-06
-1.57005341167417e-05
-1.99466304041776e-05
-2.5330711441691e-05
-1.58104802051091e-05
-5.15312080779223e-06
-2.76091646119017e-05
-5.03772139348754e-05
-3.12322179443582e-05
-3.17089086331575e-05
-7.35720614421478e-06
-1.07937436641549e-05
-3.33134704776147e-05
-1.69410655003346e-05
-1.99809141811477e-05
-1.88433466253948e-05
2.93025139204278e-07
-4.67310761274309e-05
-2.31982420599364e-05
-2.01261486736907e-05
-3.62932644600381e-05
-1.02105196878647e-05
-1.68064673331253e-05
-2.11809275652581e-05
-4.80640828902331e-06
8.43749819162931e-07
-2.46669680620549e-05
-1.90278679565325e-05
-3.82115226030053e-05
-1.01176890733106e-05
-1.49628187297957e-05
-1.71836085274195e-05
-1.80613041506535e-05
-3.43821354998249e-05
-1.77812133290628e-05
-3.22250186741391e-05
-7.7134237795836e-06
-1.81001401041953e-05
-5.28964883756829e-06
-2.04058505763844e-05
-1.4021705439539e-05
-2.83830779425408e-05
-1.52677468504864e-05
-1.97842163996622e-05
-2.42869736641183e-06
-1.71010616612149e-05
-8.88931298087991e-06
-2.53347587033487e-05
-2.28657299895066e-05
-2.49470247006891e-05
-1.57421143676406e-05
-1.07192041479834e-05
-3.82348199335949e-05
-3.25260939481732e-05
-1.61563076193043e-05
-1.86953180032668e-05
-2.31247090888636e-05
-5.3519487852419e-05
-1.17353963259202e-05
-2.06106784990641e-05
-3.06067919014234e-06
-1.54745691223885e-05
-1.54014003299703e-06
-1.64279170910012e-05
-1.77030324859531e-05
-1.87295217022288e-06
-1.64747339319596e-05
-1.75074878515571e-05
-1.42441046024731e-05
-3.98279685493945e-05
-1.39064280589779e-05
-1.55963752119975e-05
-3.35760082066021e-05
-9.8204923753275e-06
-1.78271387182302e-05
-1.90031991712453e-05
-9.56388002315942e-06
-1.92408578939332e-05
-4.00020579301798e-05
-4.14425345151348e-05
-3.52141252850232e-05
-2.29789122282323e-05
-3.8281922348303e-06
-9.33360266497234e-06
-8.14842822383005e-06
-2.88624457049542e-05
-1.81467224301499e-05
-1.80525474333354e-05
-2.92040260067594e-05
-1.88285587828607e-05
-1.53100838630567e-05
-2.17038465811089e-05
-2.78925730826665e-05
-1.51355607706636e-05
-2.58909695170568e-05
-1.09474322754211e-05
-3.38857670673876e-05
-1.41025289718406e-05
-2.79510215581139e-05
-1.17499950689898e-05
-1.41314972650736e-06
-3.87963542553535e-05
-1.65474100199731e-05
1.01293709190411e-05
2.1736285750868e-07
-1.89084563265705e-05
-2.73815208973699e-05
-3.24910558330796e-05
-9.49438725555296e-06
-3.01602745920009e-06
-5.01908521643773e-06
-7.38803998542743e-06
-1.47327436877301e-05
-1.59082591819453e-05
-2.98011231628218e-05
-6.05351462288185e-06
-4.37058385390133e-05
-2.9752645518119e-06
-2.63933834891736e-05
-1.90633821094755e-05
-4.42393632888587e-05
-3.2891496474905e-05
-4.36391356666259e-06
-2.80553523285766e-05
-7.18686287505416e-06
-4.58453192535083e-06
-3.61743330036611e-05
-3.33191742818158e-05
-2.58267340793673e-05
-2.76294751562226e-05
-6.31317147006172e-06
-3.26146974138305e-06
-2.4872101306478e-05
-1.46390135588543e-05
-1.90291403417822e-06
3.40092065033101e-06
-3.41594879846019e-05
-1.10775585051917e-05
-1.96167318161316e-05
-1.38038206867528e-05
-3.52998734914796e-05
-2.53692860198767e-06
-1.94262049039378e-05
-1.59379388252205e-05
-2.85149976421701e-05
-2.86434234936922e-05
-7.77181980118225e-06
-1.77606824170001e-06
-1.09385192148872e-05
-2.33737735842856e-05
-6.60587565317229e-06
-9.93995560951199e-06
-1.0883644770142e-05
-2.79916415520525e-05
8.44116328605129e-07
-6.69119901801274e-06
-2.33614764670597e-05
-1.19834054110347e-05
-3.7487935573691e-05
-1.24681124635496e-05
-8.6533143683218e-06
-2.34107078830897e-05
-2.67696363454956e-05
-3.40553173979796e-05
-2.66058507234358e-05
-7.49537090831286e-06
-2.99338207355404e-05
-1.41709365941806e-05
-3.10239149946972e-05
-3.12409939355543e-05
-3.63204294836309e-05
-2.5899287075088e-05
-1.01069474515338e-05
-3.88344862510861e-05
-3.13011130869151e-05
-2.69574666008407e-05
-3.28468301300188e-05
-2.73238390750104e-05
3.22091756080102e-06
-2.81445427657325e-06
-4.05250002847393e-05
-2.28737876689898e-05
-2.27457830939322e-05
-9.90495795187134e-06
-1.25060679652794e-05
-4.66101734996963e-06
-8.10828475170575e-07
-1.03786565065786e-05
-2.03562144639504e-05
-3.64673231106898e-05
-2.39525168017684e-05
-4.47795158853414e-06
-5.18359179251426e-07
-3.96579217221785e-05
-2.41341034835504e-05
-2.17339530773087e-05
-1.72007848811888e-05
-3.39226914172933e-05
-2.3950753826026e-05
-2.07970816161505e-05
-1.0225932818341e-05
-1.79518944237288e-05
-1.60754011198613e-05
-2.18556851574768e-05
-5.37756845492581e-05
-3.21072081402878e-05
-2.56273982628704e-05
-5.67181341941203e-06
-1.79286964928756e-05
-2.61482608279407e-05
-2.81026925625333e-05
-1.56423214873205e-05
-1.85551223174115e-05
-7.14506434699128e-06
-1.44170441648112e-05
-1.09545715816287e-05
-2.18146614976013e-05
-1.31186542457089e-05
-3.44289192526148e-05
-2.57682130673466e-05
-8.92349794182996e-06
-6.44463489742044e-06
-4.10374610231576e-07
-2.56888335031171e-05
-1.33280445332334e-05
-1.71366829698947e-05
-6.9963580776912e-06
-2.84819134011634e-05
-8.89146517624048e-06
-3.45339556111177e-05
-2.51478047716914e-05
-3.78002420547011e-05
-2.4688944490855e-05
-1.955808286695e-05
-9.48700265918395e-06
-1.30499384274868e-05
-3.15139216784756e-05
-4.41160701923275e-05
-7.59340551767382e-06
-2.16737280918919e-05
-2.42135028420549e-06
-3.95951757999695e-06
-2.91973118584204e-05
-2.14037379769134e-05
-2.26577016102557e-05
-1.58880365028512e-05
-2.3630258945303e-05
-2.29172936890658e-05
-3.18781585668765e-05
-5.53388978284922e-05
-2.39323069768308e-05
-1.65828307171016e-05
-2.32002943165747e-05
-1.70971349089562e-05
-1.5984450717959e-05
-2.51837132229543e-05
-2.84077410537458e-05
-2.3948712184802e-05
-6.80196297540204e-06
-1.06792222928818e-05
-2.33600637864129e-05
-2.07212817950527e-05
-1.97347742263259e-05
-4.29511347009354e-05
-8.7013696449768e-06
4.52148393956024e-06
-3.25813667500506e-05
-1.51521993138019e-05
1.62710892948033e-07
-2.56425776822862e-05
-2.01553336426487e-05
-4.63114483549867e-05
-2.54875057872841e-05
-4.03451784763822e-05
4.50024339204477e-06
-2.56890874401319e-05
-2.07383916931561e-05
-8.89796521234449e-06
-3.80220759987224e-05
-2.41585604325764e-05
-2.18503149131945e-05
-1.92565241647468e-05
-1.76565841096208e-05
2.25650854485812e-06
-2.5740337609813e-05
-3.50676341976127e-05
-3.70255311718047e-05
-7.33297119457341e-06
-2.63095041627226e-05
-2.62226114519569e-05
-6.07082971017188e-06
-2.28539844559599e-05
-1.86192992965688e-05
-1.90961713112191e-05
-1.5933859407981e-05
-4.26516943709625e-06
-2.92228276359259e-05
-2.4972131618026e-05
-3.02784673174731e-05
-2.23949875271547e-05
-2.97391734041235e-05
-2.67453434017458e-05
-2.96596304177053e-05
-7.55784515358905e-06
-2.13581397160547e-05
-6.22416580274962e-06
-6.01775908021961e-06
-2.64207488734526e-05
-2.64207283797536e-05
-2.71994908404654e-05
-1.1006532970576e-05
-9.03753867637105e-06
-2.59336597768423e-05
-2.72880624506699e-05
-1.73133320722402e-05
-1.13101287668397e-05
-9.273271322727e-06
-2.36285445289435e-05
-6.59791630697062e-06
-8.24986732544816e-06
-3.60599613829371e-05
-2.72985324517629e-05
-1.28395555271158e-05
-3.60308960375014e-05
-5.04200515905786e-05
-3.35865499190237e-05
-2.37058425174246e-05
-1.76202361483703e-05
-9.22577810428994e-06
-2.77674174876161e-05
-2.65575138098124e-05
-2.01973880505119e-05
-2.4974321049633e-05
-1.4223475033686e-05
-2.02389882628294e-05
-6.60769654423786e-05
-3.02229904686542e-05
-1.03994225399482e-05
-1.45168423475303e-05
-2.83259156408414e-05
-1.00082429191754e-05
-1.66671084037499e-05
-4.8445128361139e-06
-2.0327272428948e-05
-2.03971512712629e-05
-2.41999931004341e-05
-3.64312332538178e-06
-3.48251011536815e-05
-4.0147279626017e-05
-1.06189860999375e-05
-6.96167554356485e-06
-3.05171627234306e-05
-1.66514354838605e-06
2.43265565031449e-06
-1.29603491400352e-05
-1.6643742584911e-05
-2.82500873285891e-05
-1.09364011178893e-05
-3.81231839574184e-05
-1.02329180381441e-06
-4.84532094715842e-06
-1.49912478543485e-05
-2.68253331208636e-05
-2.37742687408519e-05
-1.37940333142041e-05
-2.90765353801192e-05
-2.34173054818803e-05
-1.70850915883043e-05
-2.73788626715158e-05
-2.11249445128501e-05
-3.16439484628323e-06
-3.5017486068193e-05
-2.73874920031569e-05
-2.0698250168237e-05
-1.25237896182571e-05
-1.09531783161731e-05
-2.77609630144039e-05
-3.14921799595452e-05
-1.41596702936582e-05
-2.10518856750654e-05
-1.89817888170681e-05
-2.23803078056681e-05
-1.84032096450435e-05
-2.31923310551579e-05
-3.7249621466058e-05
-6.13530167568998e-06
-2.22828976462453e-05
-5.13909399741212e-05
-2.29286345210384e-06
-1.07921843556012e-05
-8.13203877923991e-06
-1.14281165523989e-05
-2.55266355561321e-05
-1.52751326119234e-05
-2.22467653988371e-05
-3.39145361645465e-05
-1.0399293270297e-05
-6.59359938748146e-06
-4.54439165194057e-06
-1.67076475697468e-05
-2.28342283813758e-05
-1.87077739564935e-05
-3.46886290399224e-05
-2.08067876206822e-05
-2.89158810722869e-05
-2.6432544501633e-06
-1.37158313841907e-05
-1.81466970523009e-05
-2.38917021361192e-05
-2.75334139329354e-05
-3.16581832932845e-05
-4.36372037391921e-05
-2.81941513673086e-05
-1.76136371002915e-05
-9.24199731700871e-06
-1.51574993338624e-05
-3.10747858040288e-05
-4.54367867535874e-05
-1.98385053086646e-05
-2.13783982216449e-05
-7.23506607151954e-06
-2.23552513718187e-05
-2.45448649076776e-05
9.11034526544952e-07
-4.39720156559103e-05
-2.08422964456472e-05
-2.83714901029778e-05
-2.09580985558357e-05
-2.16937445769883e-05
-2.07955287615657e-07
-2.71863776607152e-05
-2.7627903168176e-05
-7.99994190215755e-06
-1.35686812977341e-05
-2.20785725846747e-05
-1.29213152998806e-05
-3.16478525970297e-05
-3.20754348014238e-05
-3.0460690690325e-05
-4.95862530832861e-05
-2.8275995784109e-05
-2.83866269719796e-05
-1.75991221998954e-06
-8.88736733018468e-06
1.61955083051116e-07
-3.01019509021097e-05
-1.4418657582733e-05
-3.22857157064168e-05
-1.72322476859375e-05
-4.17805633335512e-05
-3.13311196095564e-06
-1.88985286905623e-05
-2.11768848383e-05
-4.4024799404213e-05
1.8350191957014e-06
-2.2243461195244e-05
-1.15038576836333e-05
-2.01987807623702e-05
3.15975612370872e-07
-2.50896636101267e-05
-5.66478826319124e-06
-2.01183563739969e-05
-3.0063649990188e-05
-1.19586925616535e-05
-9.41051176037709e-06
-2.33887066435857e-05
-4.68450487464827e-06
-1.12217009384971e-05
1.3725754750463e-05
-2.14903507946713e-05
-2.09024698646253e-05
-3.51550769550672e-05
-9.69491643907682e-06
-2.71281083819047e-05
-2.2664142389434e-05
-2.80467600652684e-05
-1.81898994853436e-05
-3.06170926531551e-05
-9.38021833791528e-06
-6.91920600151696e-06
-1.8294064044556e-05
-2.11896831448507e-05
-2.39091874951775e-05
-2.6534171826063e-05
5.79435742663374e-06
-2.23237132383716e-05
-2.84040319441141e-05
-1.71248485454775e-05
-1.17148677993295e-05
4.70733305734358e-06
-2.1359796995901e-05
-2.38861758751646e-05
-8.55227578168659e-06
-2.84181395839826e-05
-2.81740081692069e-05
-1.33463644345164e-05
-2.06543199075094e-05
-3.0970075263093e-05
-4.02985333307225e-05
-9.48966952416129e-06
-3.56969547304948e-05
-3.57407360610603e-05
-1.00865892606662e-05
-1.76723435958953e-05
-9.77808694382734e-06
-2.69522280728216e-05
-3.79585706224861e-05
-3.37663393655378e-05
-3.85442678082728e-05
-1.21083144260627e-05
-3.1187668787099e-05
-1.35705506631174e-05
5.99344390796211e-07
-2.06614815997916e-05
-3.54583775071665e-05
-3.92735586499156e-05
-4.02379993652357e-06
-2.25871012413667e-05
-2.02232365996178e-05
-1.98647481607681e-05
-8.88819524349194e-06
-4.77322404535001e-06
-3.98916172998824e-05
-1.67216409669301e-05
-2.03991489622517e-05
-2.62493837097878e-05
-2.89798643720512e-05
-6.92060209180358e-06
-1.19720412096277e-05
-2.59700785272656e-05
-2.03853924120431e-05
-1.09018128284446e-05
-1.24148852706946e-05
-2.36363958456637e-05
9.91148489829981e-06
-2.04042982042434e-05
-6.38500203139319e-06
-5.56566761982851e-06
-1.36434905698914e-05
-2.08422265713083e-05
-1.95216395403779e-05
-3.89259816542117e-05
-2.81881945616116e-05
-6.95841890532176e-06
-2.79590470137069e-05
-3.13928395808392e-05
-2.86880611016041e-05
-1.15557179678693e-05
-2.97545163136766e-06
-1.09934573233274e-05
-2.81713742689307e-05
-2.2098374713441e-05
3.68963043045491e-06
-1.55340456130872e-05
4.80736626643973e-06
-9.2838500661404e-06
-1.95045083681742e-05
-1.84918970493051e-05
-2.80621513157067e-05
-2.05344216997865e-05
-1.87270376912506e-05
-1.96026293808047e-05
-3.36467757773408e-05
-2.78188964898139e-05
-2.69864643110101e-05
-5.51547870881427e-06
-1.92865871107695e-05
-4.68997157371116e-06
-1.97510594001916e-05
-4.75427796260712e-06
-1.77762881516238e-05
1.62032422260089e-05
-2.72800401099945e-05
-2.57796298649257e-05
-1.55627365378851e-05
-1.1677682358912e-05
-2.22620668197336e-05
-4.63668343737178e-06
-2.1769757721982e-05
-2.70678617548639e-05
-2.78996694707887e-05
-4.42976907021326e-05
-1.62591319996709e-05
-3.75361390300289e-06
-4.72286336805589e-05
-2.02951917241449e-05
-1.78335023208072e-05
-1.90387738056051e-05
-1.29135986431638e-05
-4.99393579376284e-05
-3.02251502126127e-05
-7.8040357338179e-06
-1.18479203169736e-05
-1.38059462778657e-05
-1.31014793565975e-05
-1.29880560971403e-05
-1.36849555700274e-05
-2.79953286245466e-05
-1.26974570768096e-05
-2.26774632271915e-05
-2.96081367278959e-05
-5.41006954802455e-06
-1.70786474979257e-05
-1.87827803039433e-05
3.08225372007661e-06
1.77631076129897e-06
-3.76842810745896e-05
-7.84432947536378e-07
-3.25522732917689e-05
-2.71484092729156e-05
-1.82481240133625e-05
-2.29927629288724e-05
-2.85908003514231e-05
-2.79617886528302e-06
-2.79093647598446e-06
-1.75675620855247e-05
-1.82593654715572e-05
-1.92917680416321e-05
-4.27694415339646e-05
-1.16621817542003e-05
-3.20871755212684e-05
-2.60482628241922e-05
-2.74078016058925e-05
-1.42680070863641e-05
-2.27466370409508e-05
-3.13112015830435e-05
-2.0471886538653e-05
-1.0562326996668e-05
-1.89712077490291e-05
-1.14701495209141e-05
-2.67224406285382e-05
-3.68165910616088e-05
-3.33678780108042e-05
-3.07640478697883e-05
-3.5235510843549e-05
-1.6998465118047e-05
-3.40907757467079e-06
-2.55564274525796e-05
-1.10490783712412e-05
-3.14458306293205e-05
-3.67928096812078e-05
-3.9287570965467e-05
-1.69490457452628e-05
-3.24089713032223e-05
8.34158986894817e-06
-2.26829790128717e-05
-4.44466501232511e-06
-2.8551792991155e-05
-2.50250082167128e-05
-1.73045976897992e-05
-7.65856702707309e-06
-2.08299569821689e-05
-1.73937373908899e-05
-1.47051935443754e-05
-2.68875623380258e-05
-5.2034970307611e-05
-1.55601371570305e-05
-1.26981760825542e-05
-3.36963189022729e-05
-2.38403927591089e-05
-1.7160326834072e-05
-3.25617844186605e-05
-1.47447167307875e-06
9.51909796357965e-06
-2.0354226678161e-05
-1.54722135015665e-05
-1.40657802999648e-05
-1.38069768616511e-05
-2.85437821224546e-05
-2.95381017702408e-05
-2.60108995232335e-05
-2.04587917060306e-05
-3.70249185629952e-05
-3.88519818752991e-05
-3.82783015190914e-05
-7.90510471299246e-06
-2.9962806160573e-05
-3.02012983158701e-05
-1.31793327112323e-05
-2.8178438270877e-05
-3.7699646861048e-06
-1.23674646464174e-06
-2.81730514181503e-05
-2.5591082015879e-05
-4.14529613804947e-06
-7.54266755153918e-06
-2.86014186156469e-05
-3.56987446663824e-05
-2.83346651102071e-05
-3.20260644551626e-05
-1.70913530098144e-05
-1.56516172606203e-05
-1.75061991429675e-05
-1.74989536451513e-05
-4.09904978763491e-05
-4.55467261230256e-05
-1.69216544712793e-06
-3.25423779990541e-05
3.10832921759026e-06
-2.16571033128062e-05
-2.79870753230352e-05
-2.32481426891566e-05
-1.77062897473667e-05
-3.85221543056565e-05
-3.53924088151613e-05
-2.52245539029383e-05
-4.31761427895481e-05
-3.30480575333138e-05
-9.36262593640479e-06
-1.31675765971523e-05
-1.98630985659656e-05
-3.04606458584309e-05
-3.02190127118317e-05
-3.82285955417571e-05
-3.32862624410119e-05
-3.5333280605983e-05
-1.30493380918976e-05
-7.79813663117755e-06
-1.405840722406e-05
-2.60943150907997e-05
-2.59408760812462e-06
6.38082544607404e-06
-3.44313304671145e-05
-2.01274177160049e-05
-1.39323287637052e-05
-9.07375133590703e-06
-6.89732111165286e-06
-2.71213237132529e-05
3.60374170294954e-07
-4.17255551271583e-05
-1.29055651762538e-05
-2.94251247877718e-05
-3.0247608959454e-06
-2.21916528759554e-05
-1.2006014205242e-05
-2.80348023209899e-05
-6.82976463627554e-06
-3.20845253820534e-05
-1.49730561753474e-05
-4.86720531793167e-05
-3.444944951324e-05
-2.2261158209384e-05
-1.9209847561202e-05
4.33617822492484e-07
-3.46937063912503e-05
-1.3973539712662e-05
-2.22742878713993e-05
-3.05741301096331e-05
-6.76520103606656e-06
-5.56138958618291e-06
-3.04100152370091e-05
-3.26203351847568e-05
-2.93727961896559e-05
-2.13892302324017e-05
-4.56646580522129e-05
-3.07189359128795e-05
-4.37956551489704e-06
-1.18884973706071e-05
-3.05316355158938e-05
5.30276524373255e-06
-3.29487950241902e-05
-1.91554196540364e-05
-3.1137722941361e-05
-1.38987513185689e-05
-1.07413159356631e-05
-2.37120816915213e-05
-3.08659048091862e-05
-8.33580326463148e-06
5.42069681500266e-07
-1.50592710115637e-05
-2.55947138647883e-05
-1.79026180448499e-05
-2.08316863112648e-05
-2.59529836734235e-05
-2.79889161375926e-05
-3.62329493355703e-05
-1.26423454617704e-05
-2.51163911748599e-05
-3.20820478759981e-05
-8.21666520790314e-06
-5.14666264719903e-06
-3.59819537539147e-05
-2.19652114804409e-05
-1.80961982605409e-05
-2.90782913790722e-05
-2.3154734437108e-05
-2.03722603462918e-05
-1.03110241608796e-05
-3.45727295064594e-05
-2.65217432400293e-05
-2.39383106003176e-05
-2.13998415643854e-05
-4.7769604993465e-05
-1.86334285302508e-05
-2.93802557913649e-05
-1.88135464518967e-05
-1.4772253918137e-05
-3.43623961335448e-05
-2.87017419241359e-05
-2.08755945568463e-05
-3.2769169077068e-05
-3.84536068764674e-05
-4.32351858093174e-05
-1.08180909628552e-05
-1.69368767010419e-05
-4.80160817742428e-05
-2.02960776186619e-05
2.89565234143194e-06
-3.53013281787648e-05
-5.36376721677185e-05
-1.75224214897322e-05
-1.706796376467e-05
-2.87519758288967e-06
-1.57679437011995e-05
-7.55325330110799e-06
-2.29232546997623e-05
-7.32325920907493e-06
-2.68679473458248e-05
-1.96992138318809e-05
-3.8608257191272e-05
-2.29818656330472e-05
-2.47672862487467e-05
-3.90250748789759e-05
-6.80834771993946e-06
-1.61406948694342e-05
-1.94556240723619e-05
-2.48808612733133e-05
-3.62544919697654e-05
-1.79260704072914e-05
1.00071628711502e-05
-2.18106294459444e-05
-3.4015939883391e-05
-3.46366960405695e-05
-9.16082161046899e-06
8.29009453354097e-06
-2.69598898987884e-05
-3.47462046591599e-05
-1.26218426440929e-05
-2.0619487174034e-05
-4.75806902556286e-05
-2.2362874665747e-05
-8.86431295547789e-06
-1.06482406450047e-05
-1.44803070755044e-05
-1.84353626069459e-05
-5.78022682829082e-05
-7.41282505569186e-06
-1.57978091703443e-05
-4.58076116107459e-06
-3.6603294203057e-05
-1.66382327318484e-05
-1.48392262055912e-05
-3.35896626751791e-05
-1.6149646158674e-05
-2.09275215314093e-05
-1.52390209784065e-05
-1.65915298049246e-05
-2.02972139635695e-05
1.64726755861958e-05
-2.96451008093046e-05
-8.44380323727876e-06
-1.89687795031695e-06
-1.54249719811668e-05
-1.93157673230075e-05
-1.01308392274782e-05
-2.24826713498934e-06
-1.27731637467421e-05
-7.71800553550059e-06
-9.30391904318665e-06
-3.43515364734835e-05
-6.7081606688075e-06
-3.44378859548381e-05
-4.3360855382394e-05
-3.957282793346e-05
-2.6843463059294e-05
-1.33945738435173e-05
-1.42252647922731e-05
-1.49179102389621e-05
-1.03595899575781e-05
-1.44312652328749e-05
-2.32683147462231e-05
-1.75304642964437e-05
-3.49697727113877e-05
-1.71467593725961e-05
-2.38142302073305e-05
-1.63221779270011e-05
-2.15637543242074e-05
-1.24519573455768e-05
4.37361391140353e-06
-2.66750141960112e-05
-1.50200820165487e-05
-3.60942016232829e-05
1.49657689056782e-06
-2.77242342330752e-05
-1.14662042666443e-05
-1.66946682589685e-05
-2.42594417374491e-05
-1.85325876119678e-05
-4.43540731207665e-05
-1.66314235690348e-05
-9.78407914742916e-06
-8.07617318144034e-06
-1.17014857190349e-05
-2.25183652588405e-05
-5.43051772084242e-06
-8.28576532446343e-06
-6.08817846482049e-06
-1.39580603022263e-05
-2.16932768360306e-05
-1.43900170444663e-05
-1.54561011294761e-05
-5.30150906012959e-06
-2.02155591642845e-05
-2.0962438920458e-05
-2.85149716127668e-06
-2.19437300764435e-05
-2.51688777161668e-05
-1.86519423583653e-05
-3.2982777637317e-06
-1.50101586327981e-05
-1.16186622445702e-05
-4.89224631082152e-05
-1.03348446542884e-05
-3.86201954222022e-05
-2.33274250408587e-06
-1.11003837484636e-05
-1.16755169332559e-05
-3.55515655092249e-05
-2.01598766172967e-05
-1.68556358794268e-05
-2.17648865159846e-05
-4.05778757125506e-05
-4.16049930381773e-05
-1.17870966082774e-05
-1.8249250890354e-05
-1.83914508995841e-05
-3.55683244272923e-05
-1.17338486741542e-05
-3.34761592583112e-05
-3.15689409794555e-05
-8.84429000039329e-06
-4.19294540285379e-05
-3.25463902992338e-05
-2.83805059831417e-06
-1.58530546271342e-05
-4.38642679308194e-05
-2.1055689511773e-05
-5.51071361591247e-06
-2.076144599565e-05
-3.95898335400352e-05
-9.8415316520858e-06
-2.69622502961864e-05
-2.14947627012322e-05
-3.50644158550912e-05
-3.23013674480057e-05
-1.72908878840035e-05
-6.87964926064079e-06
-2.71589982318677e-05
-4.2316467873327e-05
2.57253930232413e-07
-3.62155729122866e-05
-1.99200208046137e-05
2.27553343011693e-06
-4.75172556634927e-05
-2.19592742783113e-05
-1.14444788101156e-05
-8.3168384901061e-06
-1.47160512486374e-05
-3.12987470729034e-05
-2.34108169141143e-05
-2.26932394079602e-05
-1.83455596091871e-05
-1.50373359954919e-05
-7.15757060786192e-06
-2.33623433872575e-05
6.66610225429773e-06
-7.65232442050135e-06
-2.78703461334524e-05
-2.73436595008091e-05
-2.0277275779429e-05
-4.18529003357099e-05
-2.41929914816185e-05
-4.28229387737577e-05
-2.3122743811235e-05
-4.64593582522174e-05
-6.13027566600079e-06
-5.64836076618688e-06
-2.88194474081962e-05
-2.18737433067787e-05
-2.78161374295725e-05
-1.93024184631371e-05
-1.88510742112122e-05
-2.67246528424855e-05
-2.56604210820338e-05
-2.03036641579222e-05
6.92833046272754e-07
-2.33213973688058e-05
1.27079841512034e-05
-1.53901054029869e-05
-2.19589190800207e-06
-2.05386130447039e-05
-1.96030161990912e-05
-3.85861571741921e-05
-1.45650639018517e-05
-2.34989002479587e-06
-2.17790150114138e-05
-4.20185203135499e-05
-2.96582968827056e-05
-2.81094034001022e-05
-2.91119452995936e-05
-2.79828392034666e-05
-2.26628014738601e-05
-1.92643938477974e-05
-8.22918245582848e-06
-2.83568320652649e-05
-1.09295342419537e-05
-4.22233631755961e-05
-1.70070654104512e-05
-2.7257646935186e-05
-6.97571598628895e-06
-2.052214541099e-05
-1.99884946663235e-05
-2.00297575871023e-05
-1.67050047068154e-05
-2.31294013782111e-05
-1.28756930056335e-05
-3.29611167905931e-05
-1.28774376592596e-05
-3.56097933770175e-05
-2.44469210126421e-05
-3.10583881086351e-05
-2.60679430567014e-05
-2.08624688668065e-05
-2.37142988591605e-05
-1.51928057617402e-05
-1.42248761795153e-05
-6.95284774956843e-07
-3.26263998509574e-05
-2.50293285323086e-05
-2.30564250861689e-05
-1.74693931960413e-05
-4.1717555431677e-05
-2.81091722153072e-05
-4.52908840362536e-05
-3.06334016863639e-05
-1.96408897564947e-06
-1.82355309916409e-05
-5.26373273464262e-06
-2.11352064767269e-05
-3.41662500374802e-05
-3.62802917779696e-05
-6.10108170481419e-06
-3.8185669201117e-05
-1.3804305632925e-05
-1.39079203439773e-05
6.92444170207796e-06
-3.41089591760498e-05
-2.72168878897416e-05
-1.0371182190482e-05
-3.49772928151074e-06
-1.49515317421522e-05
-1.15082259449013e-05
-1.5504151098653e-05
-2.0230114250342e-05
-2.27238086871944e-05
-2.11926881043295e-05
-2.30353296707593e-05
-2.01897177829958e-05
-3.9306625299197e-05
-3.23327345067865e-05
-1.42849392542694e-05
-2.48851934496245e-05
-1.39500654893558e-05
-7.62230521670444e-06
-4.77043169859504e-05
-3.98555757200692e-05
-2.04914651284209e-05
-7.88120026612758e-06
-1.41745885456692e-05
-1.46248208877596e-05
-3.30126975074637e-05
-1.49966359157864e-07
-2.49935029483674e-05
-8.90475478512574e-06
-1.71824390851036e-05
-2.48528718358717e-05
-3.54730939992958e-05
-5.97095416998574e-06
-2.99378136993233e-05
-2.53220726977128e-05
-6.35398625295214e-07
-1.27755722549179e-06
-1.24754975053043e-05
-2.03798670633282e-05
2.51590720286605e-06
-2.14902036271936e-05
-1.68718442869598e-05
-7.71363759095296e-06
-3.11079652345073e-05
-1.27707277801801e-05
-1.70459573109398e-05
-2.35898374216411e-05
-7.46299886525886e-06
-2.94471695730228e-05
-3.27617571471066e-05
-3.0224988537902e-05
-2.43223896506988e-05
-1.01307901006689e-05
-3.35949384625741e-05
-2.23891978460293e-05
-1.63298858892663e-05
-7.67167490535641e-06
-2.97359530978074e-05
-3.73337451904244e-05
-9.74129803207572e-06
-3.12702110890639e-05
-3.76736708249989e-05
-3.05545768574771e-05
-2.0826859829778e-05
-1.18650922034115e-05
-2.20438167598772e-05
-8.8895258517636e-06
-2.47026667495207e-05
-4.35933229808519e-05
-1.04025510907072e-05
-3.45321500869725e-05
-2.4663529994275e-05
-3.18098532992967e-05
-4.50869827823896e-06
-7.36490557999477e-06
-1.68517119088539e-05
-2.35278738433627e-05
-5.21334253100099e-05
-1.55724813233785e-05
-2.56477456088676e-05
6.66796075774315e-06
-2.96321405883622e-05
-2.26549797812022e-05
-1.56642220183304e-05
-1.59350772206594e-05
-2.94268691662949e-05
-3.47131182113972e-05
-7.08976342176063e-06
-1.5762566594603e-05
-3.81892993952171e-05
4.01491754647426e-06
2.79434058739552e-06
-1.19495193003769e-05
-6.79799753873627e-06
-1.59759077770125e-05
-3.71912628880731e-05
-4.41220097785698e-05
-1.90824838230575e-05
-2.15959173756018e-05
-2.73984477849699e-05
-1.10487491172337e-05
-5.13095658512723e-06
-2.18714322275902e-05
-3.03173080091424e-05
-4.25367539828113e-05
-1.01918317754754e-05
-4.93459642024156e-05
-2.46912010189516e-05
-3.45165837569091e-05
-1.80232485595048e-05
-3.79184705070236e-05
-1.45075154158811e-05
-4.59086044360783e-05
8.0692601400929e-06
-4.98309689171965e-05
-2.7949749232898e-05
-2.81874365282014e-05
-2.98871694869189e-05
-1.9790123379616e-05
-9.14535928036778e-06
-4.02524015056343e-05
-2.35237249035577e-05
-3.40131021676625e-05
-3.16881366725119e-05
-2.72514137488706e-05
-2.90401855853773e-05
-1.44679168695105e-05
-2.22740610309985e-05
-2.03185085608594e-05
-2.04757296984534e-05
-2.01714924837825e-05
-3.58693298470058e-05
-3.41439896370293e-05
-2.46817059401211e-05
-3.44077392248017e-06
-2.50258055435936e-05
-2.45549368243401e-05
-2.24710827832153e-06
-2.59487104437746e-05
-2.03097875253764e-05
-4.47271807483757e-06
-1.23103585021591e-05
-2.87481247350295e-05
-2.66378569538711e-05
-3.94700104491419e-05
-8.78219722542689e-06
-1.41272488685943e-05
-1.59533636903468e-05
-2.29478687938032e-05
-1.82535090347642e-05
-2.49533598498917e-05
-2.1684607693266e-05
-1.71637076836772e-05
-2.08825874339225e-05
-3.27609162079496e-05
-3.38987129261722e-05
-3.87252942840528e-05
-3.05556213035078e-05
-2.15018998497466e-05
-4.93413932967786e-06
-3.35499620037888e-05
-3.29139002196755e-05
-1.84713176837655e-05
-4.42537314088992e-05
4.75957980396112e-06
-2.38811072290706e-05
-3.93529417348433e-05
-6.18139968039802e-06
-2.84056657938825e-05
-1.31304149547987e-05
-2.48788783304061e-05
-1.36772439963964e-05
-3.33395441118136e-05
-3.7603355458936e-05
-2.07316511667748e-05
-2.50568249755029e-05
-2.96841197830878e-05
-7.7367459220888e-06
-2.64432934283154e-05
-1.13000206735114e-05
-1.9235775324623e-05
-3.2956501338412e-05
-2.12309076181702e-05
-2.51708367244256e-05
-2.21234032213733e-05
7.83870368473094e-07
-7.77070110937367e-06
-3.23273576061392e-05
-6.61161559050629e-06
-2.37274081030659e-05
-1.33487279775887e-05
-2.72358885295192e-05
-2.09485025867246e-05
-4.70498900979039e-05
-2.23254672234963e-05
-1.46234375579046e-05
-2.75832800720639e-05
-3.92994009067939e-05
-2.37161835034635e-05
-1.02747677611742e-05
-8.25069353469941e-06
-2.26643129982728e-05
-1.89024403567291e-05
-3.15053972726594e-05
1.19402613469702e-05
-3.14107468456151e-05
-3.27046284610194e-05
-3.45124003351776e-05
-3.32170067620085e-05
-2.14153949233677e-05
-2.9506979520363e-05
-8.09606752651523e-06
-2.39633999537808e-05
-1.07291817190876e-05
-3.57712636922079e-05
-3.76386549735468e-05
-8.49288949999961e-06
-7.71232549928167e-06
-3.99437668034048e-06
-1.6440052500842e-05
-1.0539415856364e-05
-1.28386151002602e-05
-1.37924123873062e-05
-5.40077471477664e-06
-1.99441102777015e-05
-1.47410708102893e-05
3.77002413275146e-07
-9.42879665628979e-06
-3.02047015081624e-05
-3.36991657759591e-05
-3.79992569771872e-05
-7.95428290223551e-06
-2.43653562792484e-06
-1.57308872789819e-05
-3.13425746917271e-05
-4.72569527992915e-05
-2.62165294944429e-05
-1.96581237472139e-06
-2.47852166933668e-05
-3.32439023894432e-06
-1.97451593653403e-05
-2.94532275969518e-05
-1.13736602980514e-05
-1.71917792487112e-05
-3.48814457933705e-05
-1.35174914827335e-05
-4.16364029490639e-05
-1.49577342742399e-05
-3.17926155834795e-05
-2.26272914933511e-05
-2.6964378440843e-05
-3.52680356550987e-05
-1.25222344007418e-05
-1.95328125620094e-05
-3.59436418043581e-05
-5.15042793304442e-05
-1.97635054653973e-05
-1.83340622204703e-05
-1.34930371714184e-05
-2.97620308087204e-05
-1.06676566688136e-05
-8.09157918265304e-06
-2.33222904166578e-05
-2.86823238914763e-05
-9.63430471518898e-06
-3.85113738746278e-05
-3.82885924730809e-05
-4.75449793300511e-05
-8.16368840015123e-06
-1.24751283417916e-05
-1.10374539574744e-05
-2.75317509552036e-05
-3.28010020277856e-05
-4.81863660794201e-05
-5.29445105476379e-05
-2.87548057548848e-05
-1.51705838013548e-05
-2.99445798566977e-05
-4.02596189246245e-05
-1.40762420217105e-05
-2.51497112270605e-05
-8.35453289248341e-06
-3.19835203918885e-05
-2.38141101164364e-05
-3.04979727227501e-05
-4.35620503770335e-06
3.12888826952966e-07
-2.58848095389447e-05
-2.49527697806152e-05
-2.8494237075309e-05
-3.45505730254577e-05
-2.52828725261158e-06
-2.55964233244339e-05
-7.56362048703711e-07
-5.22939658100926e-05
-1.83944820825981e-05
-2.16079029903713e-05
-1.39725339319788e-05
-9.2195388445691e-06
1.32621049889965e-05
-1.37156170641785e-05
-1.20069180316341e-05
-2.8957921624515e-05
-1.94476436974833e-05
-2.66142653283697e-05
-2.76874001854578e-05
-3.64033855413838e-06
-1.68483037606551e-05
-1.76331439246375e-05
-3.39482069106843e-05
-3.4482745596127e-05
2.01545887369003e-06
-3.67292503499755e-05
-2.30425583014692e-05
-7.63567665758278e-06
-2.85305841873594e-05
-1.93879547896109e-05
-2.82955218049419e-05
-1.04657909115367e-05
-2.76932469505249e-05
-9.67047596010577e-06
-1.72979547619005e-05
-3.40669354015883e-05
-2.94080247607269e-05
-2.45948551291465e-06
6.77354727183391e-06
-1.93275818821569e-05
1.02991632223233e-05
-1.56186029045343e-05
-1.57653490176623e-05
-3.53450529380758e-05
1.06131286208425e-05
-7.8140592347232e-06
-2.82475704560837e-05
1.76298999806398e-05
-2.58231415082006e-05
-1.69394245012636e-05
-1.89184049000101e-05
-5.33961568807563e-06
-3.06022100983041e-05
-1.10980944952962e-05
-1.54788799989666e-05
-3.48228827392023e-07
-2.7393905278027e-05
-2.9984823590561e-05
-3.74651929729293e-05
-8.33071733585936e-07
4.38855756580512e-06
-2.00984901546662e-05
-3.60538188685981e-05
-1.46858315900359e-05
-7.75975793215831e-06
-2.8986189321281e-05
-2.38927626045592e-05
-1.86920459913105e-05
-9.5873365245078e-06
1.74073131366662e-06
-2.36866341148299e-05
-1.74350488018969e-05
-2.97056002415597e-05
-3.67361618457676e-05
-3.86371008016145e-05
-2.69332301671867e-05
-4.04836195217194e-06
-1.79542441242507e-06
-4.89668781334475e-05
-3.45249667785701e-05
-2.62756897179165e-05
-1.79148061877395e-05
-2.91627024996326e-05
-5.394679212878e-05
-2.629637037676e-05
-6.7582460628515e-06
-1.2917561005558e-05
-1.36399018445417e-05
-2.39712529976786e-05
-1.78032760948444e-05
-2.54271501240026e-05
-1.32018019402293e-05
7.96173802659425e-06
-1.60852576640563e-05
-1.86464985578866e-05
-4.347049963212e-05
-4.23309906036729e-05
-3.27523936701824e-05
-3.20677605268389e-05
-2.90665070028697e-05
-4.93616356627804e-06
-2.44430531314245e-06
-4.20937481592807e-05
-3.16060486971107e-05
-1.91581410773237e-05
-1.03709896269275e-05
-9.34831745685832e-06
-1.32716689999895e-05
-5.65459914865411e-06
-2.18782576708971e-05
-3.00841943851877e-05
-2.83029206641408e-05
-8.21526268618216e-06
-1.4438875642555e-05
-2.09186084841058e-05
-4.16475667053795e-05
-1.43013522985734e-05
-3.80648809196019e-05
-1.00979147932286e-05
-2.58928657255098e-05
-2.01676199985381e-06
-1.47835678121667e-05
-1.30998712705913e-05
-2.07959395014233e-06
-3.40978669021132e-05
-3.22640003901547e-05
-1.66451988573432e-05
-2.2512890231217e-05
5.13832740320022e-07
-2.14578037496086e-05
-8.51354342133119e-06
-3.47434213654439e-05
-2.49405825569741e-05
-3.33075712156051e-05
-2.42625323195704e-05
-3.83982072263592e-05
8.20520293920914e-07
-2.22875981742219e-05
-1.50338064682972e-05
1.18446734105159e-05
-2.4270831508629e-05
-3.23499110536798e-05
-8.08745141952595e-06
-2.65535596544737e-05
-3.17770081524419e-05
-3.12614976903687e-05
-1.04050828801504e-05
-2.0489771377497e-05
-5.46889955009369e-06
-1.03761981057434e-05
-2.02096427425148e-05
-2.3375733369373e-05
-3.11206039336832e-05
-2.9780902936612e-05
-4.50398446555675e-05
-2.10613818845421e-05
-9.29023246790626e-06
-1.68190414416996e-05
-3.47397786036024e-05
6.94566523789392e-06
-1.6136466275704e-05
-3.5863407567761e-05
-2.52949562338851e-05
-3.18274948373808e-05
-2.60642007435809e-05
-1.35936605355527e-05
-2.08158801163865e-05
-2.08846366013624e-06
5.42618391602012e-06
-1.34534307761873e-05
-2.66414319580257e-05
-9.11676344501551e-06
-3.1881270520242e-05
-3.36045805063573e-05
-1.47618645668206e-05
-2.51836443920871e-05
-8.79840397056754e-06
-2.37610425363379e-05
-2.42688424476087e-05
-3.1505029443684e-05
-3.79059907584198e-05
-1.3227893221277e-05
-1.72473646305999e-05
-2.13343707339306e-05
-2.33844380344657e-05
-4.12093458146406e-05
-2.63380066929203e-05
-2.4340171037033e-05
-2.79606748556238e-05
-2.08364802099049e-05
-7.03090032197365e-06
-2.01732232168665e-05
-2.07156555115108e-05
-2.73355630041306e-05
-2.27179103377619e-05
-2.64426896853147e-05
-2.35839353105512e-05
-1.68485239391679e-05
6.00700535908655e-07
-3.30318431578269e-05
8.8049856711226e-06
-4.79944541220362e-05
-2.92841710718083e-05
-2.56729327747329e-05
-1.16248139483055e-05
-3.00586403579432e-05
-2.6619318322827e-05
-1.77985531342358e-05
-3.27392984682356e-05
-3.03839176498664e-05
-2.84668432763601e-05
-3.31306235954184e-05
-4.04467827952694e-05
-1.68418981342002e-05
-6.93749544568395e-06
-2.21226224796262e-05
-2.05617456359615e-05
-3.44319801349165e-05
-4.90666911627446e-05
-2.29870354831909e-05
-1.31661109124072e-05
-2.55515669532013e-05
-2.85049141063388e-05
-2.54571243598198e-05
-4.05269543425543e-05
-3.14290976472403e-05
-2.76271900325441e-05
-1.66753508861097e-05
-3.41542445639667e-06
-3.49836264262665e-05
-3.08785103872271e-05
-1.80031537029205e-05
-2.30362748033564e-05
-4.46641012603482e-05
-3.67880965560604e-05
-1.053033015451e-05
-9.41993734326264e-06
-1.58011932387839e-05
-3.1621880441776e-05
-6.74785039936512e-06
-2.52208344432457e-05
-2.86149207130162e-05
-2.39018786751207e-05
-1.3662298005575e-05
-3.89688119480998e-06
-2.23942794691029e-05
-6.78968728505103e-06
-5.63255938165039e-06
-1.46832099845434e-05
-2.44854135691474e-05
-6.21382398631155e-06
-2.09896478189338e-05
7.09502288844736e-06
-3.55626528073746e-05
-5.99995071576591e-06
-8.05308596361203e-06
-1.35001307219828e-05
-9.84646565376724e-06
1.53687962845773e-06
-2.45658519187246e-05
-1.14948038245604e-05
-3.04417641676549e-05
-4.48968524245236e-06
-2.18928292666346e-05
-2.04971063495283e-05
-1.27642822065156e-05
-1.92152512799544e-05
-1.93879702174752e-05
-1.33768916350438e-05
-1.82840198023362e-05
-2.3671393014676e-05
-9.32320574373347e-06
-2.84065590174597e-05
-9.59562123017217e-06
-1.43396209197639e-05
-2.63185670574315e-05
-2.01765082010256e-05
5.72071837963475e-06
-3.16115075697393e-05
-2.51229894984303e-05
-1.79449679602661e-05
-3.46626864992712e-06
-3.17682810281322e-05
-1.84740954244112e-05
-2.26949851147279e-05
-1.9561404503735e-05
-2.43187929029268e-05
-1.67104217905922e-05
-2.44237286221678e-06
-1.62079892252921e-05
-3.54450160058369e-05
-1.98304277700657e-05
-1.24092534391595e-05
-3.24776469870765e-06
-4.23227089787411e-05
-4.00048877516715e-05
-2.35194130629527e-05
-1.87435282727907e-05
-3.14741082697138e-05
-2.09308565342369e-05
-1.64712359286759e-05
-2.08750808466205e-05
-3.84435843136877e-06
-1.2117719371436e-05
-8.61187817909267e-06
-3.98499921927884e-05
-1.44958133138878e-05
-1.41595293262925e-05
-4.71546036597907e-05
-9.26901843010285e-06
-1.88559911500052e-05
-1.59038287330397e-05
-1.38605879557104e-05
-3.01066254668905e-07
-3.54576872482487e-05
-2.21300282627943e-05
-5.47372545336977e-06
-1.20267735593052e-05
-2.04188866010088e-05
-1.91843408036188e-05
-2.38039137560467e-05
-2.87932765762638e-05
-1.92753309509014e-05
-2.89845399658218e-05
1.04893493852329e-06
-3.26625170685384e-05
-4.51292076611884e-05
-5.29031475978179e-06
-2.41730675687226e-05
-1.83602670949111e-05
-2.83602416445084e-05
-1.51169415715949e-05
-2.38076232681456e-05
-3.7212144499962e-05
-7.35890706194876e-06
-1.8044161902371e-05
-3.95247937446157e-06
-3.20225470377698e-05
-2.43265957811406e-05
-9.50596465114862e-06
-3.32829255188625e-06
-2.2459863623997e-05
-1.98439850346847e-05
-5.17223047235741e-06
-2.19561594943129e-05
-2.17969453168128e-05
-2.12136862813244e-05
-1.73750056781228e-05
-3.33232828663357e-05
-2.82017395964573e-05
-2.03925070169883e-05
-1.60404085770052e-05
-2.19851469622018e-05
-4.78775046581132e-05
1.07646093232698e-05
-2.36819866399986e-05
-2.05108138807248e-05
-6.41597475117638e-06
-2.04388802305784e-05
-1.78574683333281e-05
-3.31138239672265e-05
-3.79221694056719e-05
-1.99603205519502e-05
-3.48426797597901e-05
-8.13016193012193e-06
-1.92206731571797e-05
-2.20912308930804e-05
-1.51708781792249e-05
8.41715071136588e-06
-2.55895240918669e-05
-4.38246422907292e-05
-1.92156354284393e-05
-9.20927067893634e-06
-2.06773469272032e-05
-1.71378820114562e-05
-8.18769738881382e-06
-2.70869839637747e-05
-1.18871219111847e-05
-2.13926270363278e-05
-4.36171049120628e-05
2.06291948650988e-06
-4.16490457408392e-05
-4.42468556502319e-05
-1.85758260960257e-05
-1.54244452644332e-05
-9.10081427890167e-06
6.65785374951389e-06
-2.48463415750471e-05
-6.76039232959121e-06
-2.21270420099436e-05
-3.15715136274317e-05
-2.31696807656827e-05
-2.2761292282194e-05
-5.61218128654232e-06
-3.96526860931575e-05
-2.0668791215782e-05
-1.48761862618938e-05
-2.99212736445565e-05
-2.11923702519739e-05
-3.32671987850093e-05
-1.74014086129409e-05
-3.52709604093079e-06
-1.12003689588744e-05
-1.46997040075748e-05
-2.33513239672412e-05
-4.62108986977626e-06
-2.93879646255513e-05
-3.34328653495865e-05
-2.14806380747296e-05
-8.20496287019906e-06
-3.39241152965703e-05
-1.31830251494164e-06
-7.45682016829642e-06
-2.87638218333409e-05
-2.58716996147362e-05
-3.2992838796646e-05
-4.43146331892549e-06
-1.18113889678926e-05
-2.7835798784204e-05
1.63176813925513e-06
-2.11902665867724e-05
-2.4968444260261e-05
-2.84705943974583e-05
-4.05653147111227e-05
-1.22383502873547e-05
-2.39168002219047e-05
-1.27218028641777e-05
-1.26514193404525e-05
-2.29312400338212e-05
-3.33212404584481e-05
-2.6541996835726e-05
-9.62462229129989e-06
-2.08970953702757e-05
-3.255816763824e-05
-4.01130039992966e-05
-1.81275733885339e-05
-3.65760372696166e-05
-2.75617835162474e-05
-9.91673032504988e-06
-3.27986432331363e-06
-2.29426168068102e-05
-2.80573962635113e-05
-2.04791667234956e-05
-1.00968391848027e-05
-2.80837611080687e-05
-3.08508146760337e-05
-1.93724422633322e-05
-2.52159571656584e-05
-3.30689772793229e-05
-1.78951105977057e-05
-7.4895643797853e-06
-1.7746228357929e-05
-4.42095401882531e-06
-1.13373965855857e-05
-2.99198942700282e-05
-1.78841349188542e-05
-1.90211460766398e-05
-2.42406909459996e-05
-8.81024256242599e-06
-2.31292111828396e-05
-1.25320529296035e-05
-2.93953330441953e-05
-2.77394614187027e-05
-1.10289876610058e-05
-1.87149479001288e-05
-1.46152435283403e-05
-1.9388147336601e-05
-2.98641301104322e-05
-8.57346253385131e-06
-6.67749878043438e-06
-1.63154523504122e-05
-5.22675516566766e-06
-2.26365991602357e-05
-1.54687949233641e-05
1.19828072203823e-06
-1.1278573299396e-05
-3.1550444132178e-05
-1.65347575620627e-05
-3.63864335062937e-05
-2.04186666401778e-05
-2.58272314289328e-05
-3.49440691113713e-05
-1.93658670253522e-05
-2.30831424352203e-05
-2.66796026155003e-05
-3.90658625410373e-05
-3.0201130795162e-05
-1.87845425725284e-05
-2.41337952673537e-05
-8.74562464930218e-06
3.0197674490837e-06
-3.33929475930959e-05
-3.5625134533165e-05
-1.28048135754603e-05
-2.33796875559544e-05
5.94120356677805e-07
-2.80157485735372e-05
-2.69303759491024e-05
-3.14959641450912e-05
-2.72127784883194e-05
-2.79614853698456e-05
-2.42761965207219e-05
-1.81303815995954e-05
-2.15400758064353e-05
-3.92613273498347e-05
-1.82135909183717e-05
-1.18429014940607e-05
-1.18934850427463e-05
-2.10519160381493e-05
-1.78875505384793e-05
-5.55850564940181e-06
-2.38052214931659e-05
-3.09956439438348e-05
-1.95915191288494e-05
-3.97787710450153e-05
-3.35217892810121e-05
-1.43310527649761e-05
-8.13536964686191e-06
-2.17564355956989e-05
-1.34163325640871e-05
-3.48090416016388e-05
-3.33503805876792e-05
-1.55985007272211e-05
-1.2007766170296e-06
-5.54181615775722e-05
-1.80649624880094e-05
-2.02376587176982e-05
4.30030565075807e-06
-3.47748328165017e-05
-1.40762250954219e-05
-2.31305703653121e-05
-4.68186006273346e-06
-2.21949566111224e-05
-5.12685995784145e-07
-1.46698477684828e-05
-9.58767948655835e-06
-1.27520215070671e-05
-2.52631143966616e-05
-3.5349980063255e-05
-4.00180690754844e-05
-1.80044452129744e-05
-3.6780156243224e-05
-2.72485274784804e-05
-1.41418131300649e-05
-3.25832468173648e-05
-3.13209529493934e-06
-4.36357059685253e-05
-4.38136120162858e-05
-2.06610172521249e-05
-2.41940917360238e-05
-2.5887781390796e-05
-3.96552987587139e-05
-6.74260994015709e-06
-2.55253576366999e-05
-8.02282209336474e-06
-1.32946003641591e-05
-3.18414009202134e-05
-2.83775710335523e-05
-4.06597461275552e-05
-2.6155116330016e-05
-2.94720340738309e-05
-3.33588987171177e-05
-1.60930625039161e-05
-1.68856669685635e-05
-4.71174265863824e-06
-3.20044239573408e-05
-1.83740091539929e-05
-2.50478272716001e-05
-1.55320261209852e-05
-3.41584702260199e-05
-1.42518482554945e-05
-2.19678682620768e-05
-1.5401634277992e-05
1.89254738952895e-06
-2.84609829847593e-05
-1.39240536475452e-05
-7.87090820419761e-06
-2.41439690581883e-05
-4.54616835365834e-05
-1.76701555836408e-05
-4.71934229855834e-06
-3.69344409603468e-06
-3.96622116783315e-05
-2.92050507725822e-06
-1.24545969739018e-05
-2.00160429956789e-05
-1.91806404078269e-05
-2.58901766892441e-05
-3.1208607372451e-05
-2.61794894086734e-05
-2.55984105990241e-05
-1.75827312738251e-05
-7.08706420006139e-06
-7.82027004095632e-07
-3.90910961974391e-05
-1.51931664667876e-05
-1.77179307554555e-05
5.66200145472661e-06
-1.36998802850345e-05
-2.86598282652438e-05
-2.04578792419309e-05
-1.78063805062629e-05
-1.5721975347931e-05
-4.53239665949551e-05
-3.48698288084303e-05
-2.52597973170238e-05
-2.53089764117071e-05
-1.1146445668678e-05
-1.81732985961102e-05
-5.13481449372012e-06
-1.93614949268275e-05
-3.21211007290957e-05
-2.04487039134309e-05
2.44929116965374e-06
-2.61483730742947e-05
-3.07037836212416e-05
-2.90639272985955e-05
-2.68375411888816e-05
-2.02332788348624e-05
-2.00363824400645e-05
-2.27227726936536e-05
8.79164262056912e-06
-1.88546051756408e-05
-7.14160301930893e-06
-2.31518856913514e-05
-2.82053880629477e-05
-7.72714436262722e-06
-4.44090196899314e-05
-1.48818534730209e-05
-5.61143304730449e-06
-1.3012710229567e-05
-2.28524626410972e-05
-7.19412142016314e-06
-3.50860942098915e-05
-4.29964606732307e-05
-4.52379303177849e-05
-3.86507465853845e-05
1.38527495934393e-05
-1.06816914413243e-05
-2.48630158091318e-05
-1.56776898840455e-05
-3.68654526034534e-05
-1.37915417973698e-05
-1.72663484373638e-05
-7.40675550548304e-06
-1.43305457424908e-05
-2.4918006644714e-05
-5.04139716026314e-05
-2.15980117511856e-05
-1.81104025635902e-05
-3.44711921453421e-05
1.84155020613789e-05
-9.89914827296588e-06
-1.98493466053455e-05
-3.01125222035215e-05
-1.02688050671513e-05
-1.20115417300432e-05
-2.97617448350064e-05
-2.9847132021561e-05
-2.68069311414347e-05
-1.33937339109073e-05
-6.38130997899996e-06
-1.08025188583722e-05
-3.92092523470775e-05
-1.86832072457977e-05
-5.21387480261275e-05
-1.36362465132297e-05
-9.34282310120957e-06
-2.12004003302366e-05
-1.07508664716103e-05
-1.16646082094688e-05
-3.41361234051095e-05
-2.39836567473059e-05
-3.02016765277971e-05
-1.43878365806832e-05
-1.33837664277127e-05
-2.64599238992754e-05
-1.32791166529413e-05
-1.81649045740435e-05
-2.14929677213498e-05
-7.36588274155829e-06
-1.06039349979594e-06
-2.24664952416199e-05
-1.39172719628242e-05
-1.88705347571095e-05
-3.64429817113256e-05
-1.85213128542035e-05
-2.60651278864723e-05
-1.27624725241666e-05
-1.1412353722893e-05
-7.7976009463464e-06
-1.62012370210117e-05
-4.14526802716047e-05
2.65402948648036e-06
-2.55683147791376e-05
-2.26411202419895e-05
-1.00546382738894e-05
-3.29802847971706e-05
-2.02328801174659e-05
-3.34006023988778e-05
-1.65564304969429e-05
2.31595927402833e-06
-8.36380000985766e-06
7.8482773239701e-06
-1.47181193287458e-05
-1.59401529484657e-05
-2.48320626515523e-05
-1.76605555449002e-05
-2.99432630306317e-05
-1.23747812064733e-05
-2.2394061335133e-05
-1.85465392940801e-05
5.42802594698939e-07
-8.60619201152066e-06
-2.60838961392467e-05
-9.17117432477565e-07
-8.245157816578e-06
-6.377494687079e-06
-2.58076153102869e-05
-1.99689087120943e-05
-2.63860605615464e-05
-1.41357064570485e-05
-5.24690307921797e-07
-1.30144014523203e-05
-7.22202137815626e-06
-2.32266068276509e-05
-9.11275488955727e-06
-9.07668966472042e-06
-4.62037183910919e-05
-1.76245817942753e-05
-1.55758878417133e-05
-1.59821001994543e-05
-9.73207727298643e-06
-2.39513792464411e-05
-2.15229076435259e-05
-1.38200145352373e-05
-7.35039733240011e-06
-6.93118760925422e-06
-1.59827281648687e-05
-4.17552056418368e-05
-3.60949782772891e-05
-2.51088145290429e-05
-3.54478974078175e-05
-4.2701230631417e-05
-3.02130349053181e-05
-4.18141977219246e-05
-1.29336529578839e-05
-1.38474168582192e-05
-1.38678928889945e-05
-2.07408699338046e-05
-3.09776892388766e-05
-2.53280265163046e-05
-3.5757774670373e-05
-1.1676699620922e-05
-2.99029876613981e-05
-4.39750486508523e-05
-2.37829489327452e-05
-2.15030633765879e-05
-3.45168090331668e-05
-3.39247499334536e-05
-3.43448855466431e-05
-1.33038408886689e-05
-2.84588237967141e-05
-3.46840450643031e-05
-1.26880875973747e-05
-2.51024416748981e-05
-2.62176777108985e-05
2.81277984895088e-07
-1.481034016234e-05
-2.25212700667925e-05
-4.54688738906357e-06
-2.14513404496825e-05
-2.43344326117803e-05
-2.79920165475494e-05
-7.17109494113585e-06
-1.13304419887949e-05
-3.16779373973664e-05
-3.23690116341534e-05
-2.27101747744805e-05
-3.5832424053344e-05
-1.28167285534962e-05
-7.04749101635425e-06
-2.06386410194572e-05
-2.05039244012417e-05
-1.68784188802764e-05
-3.09227337211573e-05
-1.58221485192934e-05
-1.62114360200295e-05
-1.36790799470237e-05
-3.79189017300272e-06
-4.09441965503971e-06
-3.24675632313801e-05
-2.45912750056509e-05
-2.15069069818199e-05
-1.6026140782788e-05
-3.27081061844238e-05
-1.90634460135691e-05
-4.23093479613255e-05
-4.00249619009075e-05
-2.35621997180479e-05
-1.82789994322934e-05
-1.82629840341418e-05
-2.36332574575772e-05
-5.11935304553795e-06
-4.86715613756931e-06
-2.5871204239258e-05
-2.58579201675348e-05
-9.65994955930062e-06
-3.43207341869407e-05
-2.06971508521548e-05
-1.44853430528931e-06
-1.16759335711093e-05
-4.08361547885782e-06
-1.3328768517275e-05
-1.92893491931201e-05
-3.32456537953304e-05
-2.57491802574412e-05
-1.44038129068048e-05
-2.26028545453668e-05
-2.04856831299023e-05
-1.88552354228886e-05
-1.93078454471791e-05
-3.5876058829605e-05
-3.21559319687423e-05
-4.60124465783706e-05
-3.12619293490173e-05
-3.62306032315416e-05
-1.28166759398431e-05
-3.33422001664203e-05
-1.04956900124981e-05
-1.65817594728223e-05
-8.19429968107034e-06
-3.2081148388022e-06
-5.35050400947451e-05
-2.03715790240834e-05
-1.13408658111719e-05
-2.25662182084969e-05
-1.82799180395797e-05
-1.10094675186752e-07
-1.65228001113027e-05
-1.12373443229698e-05
-2.91247389435163e-05
-2.04350631404027e-05
-1.15254534843883e-05
-2.34903876726356e-05
-5.77206853976585e-06
-2.1769132214866e-05
-2.51702875025571e-05
-2.07686870608282e-05
-1.74050663625422e-05
-3.60417424330404e-05
-8.3750064160813e-06
-4.81685842350464e-06
-1.23438305800771e-05
-1.97086654249264e-05
-2.17852764714353e-05
-1.33072637748311e-05
-3.96143801536774e-05
-1.33780533183152e-05
-1.77382292704549e-05
-2.87204113214973e-05
-8.47574540521171e-06
-3.57091703693066e-05
-9.00969667850248e-06
-2.67133436672743e-05
-1.66726263196673e-05
-1.51195600938269e-05
-2.66294159501876e-05
-1.90469088052295e-05
-2.52479363427707e-05
-6.2190205577378e-06
-1.40315098459161e-05
-1.3635954359554e-05
-1.20291112883355e-05
-1.20642777015538e-05
-3.23994052478968e-05
-1.79450568391164e-05
-1.24977153192983e-05
-1.69358176041044e-05
-3.99632018957066e-05
-2.54396153869544e-05
-4.80141968430406e-05
-3.71520653519223e-05
-2.69970463871677e-05
-1.16297359444867e-05
-7.47752827824274e-06
-3.15535070237177e-05
-3.10377067042308e-05
-2.74311919672168e-05
-3.92715387822678e-05
-3.1504378952625e-05
-3.86984355938072e-05
-5.77858655915058e-05
-4.85029207707378e-05
-1.69671787675882e-05
-2.45513113426059e-05
-3.08112036021517e-05
-1.63526545859609e-07
-2.4197377871022e-05
-1.87423771133824e-05
-1.02516902435676e-05
-2.14745750787803e-05
-3.96825600474967e-05
-1.54260368202316e-05
-2.20862603725701e-05
-1.45089335407151e-05
-5.17554638909561e-06
3.4526890167243e-06
-3.36686691475138e-05
-1.45093473062041e-05
-1.4009584094111e-06
-2.59489358719992e-05
-1.34755379142663e-05
-2.78212883226979e-05
-1.66631622523466e-05
-3.12101469165995e-05
-1.33089116091079e-05
-2.93420125413654e-07
-3.66046990652984e-05
-2.00902200967107e-05
-3.27429891612668e-05
-2.45120899682296e-05
-5.01378845666982e-06
-4.32346233808866e-05
-2.51963634759258e-05
-1.54554151540062e-05
-2.1475905743642e-05
-3.92168282961506e-05
-3.44041588618741e-05
-3.33007931808279e-05
-2.08814765063185e-05
-3.97604429811325e-06
-4.26965448441817e-06
-2.44699613902707e-05
-1.34565165408679e-05
-3.01601823056155e-05
6.14866258550693e-06
-3.23051901119555e-05
-3.95351982224476e-05
-3.29030579477273e-05
-2.06574766968025e-05
-2.10305734015928e-05
-2.14195022530624e-05
-2.08137787263019e-05
-1.77596351661526e-05
-1.17614268034502e-05
-1.43369342700005e-05
-7.82679955770873e-06
-3.77757823839378e-05
-1.2511317891383e-05
-2.27954242342424e-05
5.56847115019583e-06
-1.0611612919776e-05
-2.25870477296559e-05
3.41487570665988e-06
-3.97153796702855e-05
-1.33786474862506e-05
2.17220814679135e-07
-3.30024148248531e-05
-4.38136561867424e-05
-1.69420071468387e-05
-9.26459335220425e-06
-1.40046231832839e-05
-1.03628889776918e-05
-2.41511768772565e-05
-2.6629373774106e-05
-2.07500780820749e-05
-2.40277785512618e-05
-2.04060717907043e-06
-9.42222243381127e-06
-1.73053114372405e-05
-1.34287073792937e-05
-9.13743110224698e-07
-1.12378557405407e-05
-1.63379791180632e-05
-2.80013664983656e-05
-3.22148936056799e-05
-1.56236028886822e-06
-2.95247462874691e-05
-1.90392319690232e-05
-1.9447550419172e-05
-2.39662600168954e-06
-9.92385395262629e-06
-2.1128704195073e-05
-2.45494741980241e-05
-1.25610165155875e-05
-2.50726527542567e-05
1.11098340461425e-07
-2.44238032153699e-05
-1.58107539584603e-05
-4.05914113630884e-05
-1.40917857369165e-05
-2.15036090374745e-05
-3.49402024797256e-05
8.06175628786651e-06
-4.35552467704498e-05
-1.86357732235697e-05
-1.38669521949956e-05
-1.96525498623802e-05
-2.71379445683105e-05
-1.39871658449568e-05
-2.47960266057946e-05
-2.84003666296601e-05
-3.32995421487243e-05
-1.874265196358e-05
-1.76652533391203e-06
-1.87834381972736e-05
-1.77725059922089e-05
-2.65651186156193e-05
-2.26230008603152e-05
-4.29571046460051e-05
-3.8936231461449e-06
-3.05195991162681e-05
-1.56619733201115e-05
-1.64566364339169e-05
-8.11773857010037e-06
8.19159178085412e-06
-6.09041693160286e-05
-2.52781648791053e-05
-2.2090907641698e-05
-1.07885397032673e-05
-3.20541231870151e-05
-3.1911585593152e-05
-2.43215508140837e-08
-3.17904589107194e-05
-3.13652691896904e-05
-1.74513667816039e-05
-8.42475771928094e-06
-9.54068115938675e-06
-3.59467383879993e-05
-2.85295424143703e-05
-3.17234377936576e-05
-4.20610077696963e-05
-2.53854368639672e-05
-2.93486574619829e-05
-2.5154155709979e-05
-1.82821891210193e-05
-3.59209214850322e-05
-1.94905882282386e-05
-3.52826667517877e-05
-1.10818391243351e-05
-1.40474255458588e-05
-2.72884305343562e-05
-2.3056020180441e-05
-1.3281429797345e-05
-2.72382338973641e-05
-3.88219826875842e-05
-2.29036294102528e-05
-2.87449889110985e-05
-4.39495628928547e-05
-1.99851242866742e-05
-6.36920238605504e-06
-2.02416446012908e-06
-1.15820342402069e-05
-1.24512883181607e-05
-2.40490261030466e-05
-4.04049073423271e-05
-2.92311823423093e-05
-1.75281696152859e-05
-1.96300820763823e-05
-1.03363823617229e-05
-1.69789938710752e-05
-2.64586980630497e-05
-1.37729668255947e-05
6.19163933208352e-06
-3.00920995578212e-05
-3.93648848743034e-05
-1.47203712894347e-05
-7.98058995409131e-06
-2.46304621506788e-05
-2.81931572470357e-05
-2.19331050931347e-05
-2.79495428228863e-05
-2.14369806429345e-05
-1.27843550967208e-05
-1.80343957202068e-05
-2.40037001678315e-05
-3.17781170216315e-06
-2.79224768415354e-05
-1.13962436570781e-05
-3.04514325300193e-05
-3.31138786584222e-05
-2.20155578628615e-05
-3.8947410906086e-05
-2.1980703976683e-05
-5.6002737894323e-07
-3.44039443673311e-05
-1.27072994372527e-05
-1.96150024017363e-05
-6.03273851193629e-06
-3.02813298869006e-05
-2.72363733400595e-05
-2.79210287881304e-05
-2.82356768185678e-05
-2.05030326904545e-05
-6.37681624838353e-06
-5.94017478626126e-06
-3.34579659003577e-05
-3.21282921893881e-05
-2.8811853595336e-05
-1.40286621612441e-05
-3.02175815566057e-05
-1.5331860033113e-05
-1.91949304623256e-05
-3.31662723926773e-05
-3.13700392612713e-05
-2.11243505584061e-05
-2.62710754736608e-05
-2.19214850627608e-05
-2.3526820659664e-05
-1.63547847867305e-05
-1.43447332956008e-05
-2.95005392412526e-05
-3.64068503258304e-05
-4.30900905093678e-06
-3.60295560243024e-05
-2.62951451568027e-05
-1.59926088765773e-05
-2.68038004851852e-05
-4.19032248202443e-05
-1.98322808607828e-05
-2.23089812047748e-05
-1.3949136842759e-06
-1.85859975733174e-05
-2.73865296124065e-05
-2.30434229385899e-05
-2.768707133944e-05
-1.24127585920785e-05
-1.90519319832662e-05
-7.19820611504446e-06
-1.60342526873259e-05
-9.55177467566261e-06
-3.23767698980389e-05
-1.89534206985404e-05
-3.94254678566752e-05
-3.95856019768919e-05
-5.59885785954641e-06
-1.90749334103184e-05
-4.4838890646699e-06
-1.13218028199744e-05
-3.32082256811351e-05
-2.40482657314119e-05
-1.23641755717875e-05
-2.55352800654549e-05
-2.37602226908999e-05
-2.62810581333225e-05
-8.01455869573191e-06
-1.57685841704927e-05
-2.30624126692406e-05
-1.634658464863e-05
-1.58119545044665e-05
-3.01533628009581e-05
-4.29192783322894e-05
-9.88366342895108e-06
-1.12049562861891e-05
-1.12706518613299e-05
-1.23199714324869e-05
-3.0070961995586e-05
-3.31335428997954e-05
-3.85470377621042e-05
-2.75243242156362e-05
-6.75384505520175e-06
-3.80260486154154e-05
-3.56682776841262e-05
-8.15780286293353e-06
-3.3628900448717e-05
-1.78794228548617e-05
-1.06151135411619e-06
-2.93106970017392e-07
-1.02418879169683e-05
-1.50401200007708e-05
-1.36686192336419e-05
-3.4132990201162e-06
-7.25973687695477e-06
-2.38370490922923e-05
-4.0586918076317e-05
-1.44621947884383e-05
-3.27802261067275e-05
-1.10660885880378e-06
-3.77938773520561e-06
-5.15367894456227e-06
-1.80431922699185e-05
-1.71318936831846e-05
-4.50672401892137e-05
-4.05223113909132e-05
3.10786193596264e-06
-1.78397118250029e-05
-2.15224323092994e-05
-4.36800737781714e-05
-2.09156326509866e-05
-1.9475797308343e-05
-3.35051454969647e-05
-1.13107077876349e-05
-1.3568124740577e-05
-1.31412795545251e-05
-1.60155479040641e-05
-1.0748507380493e-05
-2.22254744141166e-05
-1.69136139001036e-05
-2.00483538114897e-05
-2.29025231841232e-05
-8.16257793618623e-06
-2.38672545833511e-05
-3.93334251112915e-05
-2.86990347144325e-05
-1.51941535735209e-05
-1.16643824257501e-05
-2.9508689253453e-05
-1.5338991649701e-05
-8.73780140060984e-06
-2.06580793027426e-05
-1.30601764002255e-05
3.68667542751912e-06
-2.86382578537134e-05
4.83873688917138e-07
-4.1902466834781e-05
-3.71474959759334e-05
-1.83099630159175e-05
-9.97326437357618e-06
-3.36449222056704e-05
-8.07138400329148e-06
-3.02239717456285e-05
-1.56475702912235e-05
-9.10130900750729e-06
-4.56472454629543e-06
-3.18195734331442e-05
-2.35711986650439e-05
-2.7870204917109e-05
-2.90257815481554e-05
-1.82560970230228e-05
-4.75486203951846e-05
-1.41249163117679e-05
-1.89180001437527e-05
-1.02788849618433e-05
-5.51249086277613e-05
-9.3260755787075e-06
-1.8566383775965e-05
-1.58858028323258e-05
-1.96460235129416e-05
4.5615932832525e-06
-8.16491913596959e-06
-2.14213264104803e-05
-1.33706644257877e-05
-4.05052399271448e-05
-2.46151706925444e-05
-1.21477035829676e-05
-8.49434337691059e-06
-3.90039763707315e-05
-1.3146920607697e-05
-4.49035175859804e-05
-3.81658032878105e-05
-3.50683513395678e-05
-3.07013303098498e-06
-3.06014255530979e-05
-1.31400632654752e-05
-1.7624406182253e-05
-3.1344856378882e-05
-2.33452799386002e-05
-3.44949158565976e-05
-9.00851394869642e-06
-1.59459717541425e-05
-5.32143548668034e-05
-2.7516628189543e-05
-3.25010689695605e-05
-2.01422957022011e-05
-4.20349633392683e-06
-3.41226239788357e-05
-2.06219015724829e-05
-4.53908757397004e-05
-2.28039833578724e-05
-2.46483091326888e-05
-3.43539045399623e-05
-2.11011267060665e-05
-9.91710201197115e-06
-1.21735749301208e-05
-8.86124704210257e-06
-2.19504975792654e-05
-1.90522825147401e-05
-1.52541176753737e-05
-1.63432672257478e-06
-1.77435614516477e-05
5.97597016224706e-06
-1.28334992815135e-05
-2.30750564509077e-05
-2.72162075176357e-05
-1.59874147593798e-05
-3.76839794450376e-05
-1.16832867125286e-05
-2.64565018239355e-05
-1.24080855373162e-05
-1.60451622601116e-05
-9.82111344699649e-06
-1.19339990812087e-05
-5.17686883860676e-05
-3.01645213603623e-05
-3.23584389031016e-05
-1.29995928112318e-05
1.70212890934143e-06
-1.603850361536e-05
-3.09956428050442e-05
-4.15077751045178e-05
-3.03172478558868e-05
-2.42065001460572e-05
-1.57247844024199e-05
-8.17774555507847e-06
-2.29965179237013e-05
-1.32358623368486e-05
-2.72284009626465e-05
-1.32876812153844e-05
-2.83051427199032e-05
-1.059737767251e-05
-2.84988951980268e-05
-8.09854524811984e-06
-2.26268549849918e-05
-1.53954767719263e-05
-2.19528582713092e-05
-1.80909129472892e-05
-1.19474915318784e-05
-2.97568465452532e-05
-1.02381483736868e-05
-2.6325162716563e-06
-1.54710459881231e-05
-1.22360888945259e-05
-1.11293240648937e-05
-2.56355322040203e-05
-3.97256941796999e-05
-4.27795063618219e-05
-3.75688118156427e-06
-1.35082626704231e-05
-2.35478316973609e-05
-2.73134374076189e-05
-2.82156995632581e-05
-2.20286814479614e-06
-1.46621087163937e-05
-1.73776624368856e-05
-1.45129380758602e-05
-3.59326078044734e-05
-6.8925259223285e-06
-1.61861023144922e-05
-2.30241255980162e-05
-2.58095179057083e-05
-1.4964037789777e-05
3.00399193633834e-07
-1.70846580716817e-05
-1.44911789069057e-05
-3.54095258607339e-05
-2.49986080766653e-05
-4.67959298304669e-05
-1.23556903440885e-05
-2.67294584383728e-05
-3.32202939939088e-06
-1.4957559578947e-05
-1.97072150630825e-05
1.04940241911035e-06
-2.6037834816964e-05
-1.73317336681439e-05
-1.64700578895264e-05
-3.56455446849254e-05
-2.7317255568354e-05
-1.81590150750169e-05
1.00881530518619e-05
-4.32937794241902e-05
-2.56795293896842e-05
-5.96789896565389e-06
-6.71464346451777e-06
-1.90981273270251e-05
-3.95439580140317e-05
-3.49815214537318e-05
-1.58880143366142e-05
-2.42364721494923e-05
-2.15910223638494e-05
-2.5506796372832e-05
-2.44373149276633e-05
-1.32887336668337e-05
-4.24576406232108e-05
-2.52168800527107e-05
-1.72406207114301e-05
-9.03476962437781e-06
-3.13667296506455e-05
8.95332359171751e-06
-1.57189917755792e-05
-1.08829244613612e-05
-2.03132215714518e-05
-2.23536808021303e-05
-1.62193417121929e-05
-1.21687411099111e-05
-1.65113026691045e-05
-2.21049385434809e-05
-1.1812344472078e-05
-3.68517407969709e-05
-2.75641696309799e-05
-1.53127745175888e-05
-2.59447944869676e-05
-2.1073406926756e-05
-1.04810849342134e-05
-2.151844559171e-05
-3.14584495076154e-05
-2.5469584945605e-05
-3.17894398678114e-05
-3.047216989939e-05
-2.68929096263329e-05
-7.000320718829e-06
7.35061453778432e-07
-3.00400927956747e-05
-2.78140956771904e-05
-5.146343502233e-06
-8.54720503962762e-06
-1.14133369399248e-05
-1.53539293395994e-05
-1.67443613911889e-05
1.08524778314638e-05
-1.61755773863461e-07
-2.44718250341411e-05
-3.13325000828191e-05
-1.62003460176452e-05
-3.37428229090321e-05
-1.65129126341408e-05
-2.06974141162307e-05
-4.39399393264406e-05
-3.35877684318011e-05
-1.97168227551923e-05
-1.44850232073302e-06
-1.61606543191605e-05
-1.48354964181356e-05
-3.58659799936653e-05
-2.60606474976773e-05
-1.7188384326204e-05
-6.22215032515792e-06
-8.11293057244208e-06
-2.96990016143674e-05
-4.2440454089572e-06
-1.40307482515007e-05
-3.52842008494786e-05
-3.56066289534173e-05
-9.01496309561593e-06
-1.46626363031156e-05
-2.89572707942835e-05
-1.84547983255079e-05
-3.04011652033775e-05
-2.47669203923486e-05
-1.78652010154951e-05
9.22189699178988e-06
-1.07584074059509e-05
-9.44128762794006e-06
-3.50611782817612e-05
-1.60751279812927e-05
-1.0383040023147e-05
-2.0776494675754e-05
3.46576782350454e-06
-1.09448565741915e-05
-2.53731330461447e-06
-2.19756084888846e-05
-5.39636196775474e-05
-4.4532707782082e-05
-3.84758530764464e-05
-1.68093295192921e-05
-3.41476083843214e-06
-2.48167224364254e-05
-2.16600168218702e-05
-2.99456338278289e-05
-3.8322755120378e-05
-4.78740869523372e-05
-4.07417146954988e-05
-1.96010484247409e-05
-2.37208569173591e-05
-1.3579455062202e-05
-3.04873761659121e-05
-1.81199092183713e-05
-3.44061513997493e-05
-2.3085604452977e-05
-2.55173978751058e-05
-6.98087771301067e-07
-4.61330309770406e-05
-7.45604013674742e-06
-3.11663865617683e-05
-2.28762217647225e-05
-1.56479256258724e-05
-3.29725549735259e-05
-1.47484078580117e-05
-4.8976722890398e-05
-1.88877676168391e-05
-3.2028619488934e-05
-1.73655403788083e-05
-1.89374480186526e-05
-3.99084587936883e-05
-1.21901127570114e-05
-2.55424385207853e-05
-2.89710721390977e-05
-4.36781689348031e-05
-1.30103411621197e-05
-3.1895761852345e-05
-2.03647226198772e-05
-1.84117771405436e-05
-1.92869023268176e-05
-1.79351407832078e-05
-1.38546298733005e-05
-7.9383155292762e-06
-2.18721823413036e-07
-4.62350403729915e-06
-2.12174137010954e-05
-3.44203492180591e-05
-1.95935736599104e-05
-2.46739250086117e-05
-4.10873007362156e-05
-3.71736768330383e-05
-2.22838848333387e-05
-4.68084135911829e-05
-2.28190953843236e-05
-2.88610309099796e-05
-3.19599262882876e-05
-2.63550693597215e-05
-4.71432167717964e-06
-1.10795595859817e-05
-1.52285635584301e-05
-3.58020772299299e-05
-5.22658220615869e-05
-7.38809260942057e-06
-1.3054295975721e-05
6.48920043220871e-06
-2.87856923785461e-05
-2.25020275230681e-05
-3.19203007429403e-05
-1.43662574341265e-05
-2.16532931347581e-05
-2.77838172795302e-05
-3.29882195387982e-05
-2.29194142949639e-05
-2.06305340927993e-05
-4.88036230118136e-06
-1.33158608067506e-05
1.24397668328902e-05
-1.36451773524456e-05
-2.50438760713461e-05
-4.2572440842426e-05
-1.97319173351903e-05
-4.51567837194988e-06
8.44442755438128e-07
-5.12329563226807e-07
-2.64033471522721e-05
-1.4493352093946e-05
-3.71653054169306e-05
-1.49261396579206e-05
-7.32415488954973e-06
-1.31294480629619e-05
-3.48870012456599e-05
-3.59027872017686e-06
2.37085548017522e-06
-1.83671737754922e-05
-1.49613355849374e-05
-3.70571969079795e-05
-3.21411617534979e-05
-2.6260162674021e-05
-3.00055984837043e-05
1.70677632034038e-06
-1.74338817496051e-05
-2.37506390710821e-05
-4.32814008384797e-05
-2.1832492547301e-05
-2.74745847888787e-05
1.96681015633072e-06
-2.04942243955089e-05
-1.33904930323901e-05
-2.88631595819553e-05
1.13063591543647e-05
-1.50723414441445e-05
-4.6128314608059e-06
-1.85185484339745e-05
1.39149853385384e-06
-1.01395696761694e-05
-1.6674315050422e-05
-1.37687608957914e-05
-2.18747518084171e-05
-1.45729120885376e-06
-2.19889226455766e-05
-3.33653186951273e-06
-1.37066128179395e-05
-2.17539582976521e-05
-1.84547408872304e-05
-2.48443763890173e-05
9.94005608480203e-08
-2.470769154853e-05
-2.5876130979191e-05
-1.87397643278277e-05
-1.56020439545103e-05
-2.11038515656979e-05
-2.28857226360453e-05
-2.86806201693891e-05
-1.98439486203941e-05
-1.13246957920611e-05
-3.91266325081973e-05
-2.73871171034195e-05
-1.15021969537261e-05
-3.92463364179429e-05
-1.33184004368544e-05
-8.90204909701638e-06
-4.65205380015255e-05
-1.45253267405461e-05
-4.23200336732019e-05
-1.62802217361574e-05
-3.2915310978524e-05
-1.84026503106141e-05
-2.23628350827695e-05
-4.71432694225601e-06
-1.97644826805414e-05
-3.46084699565143e-05
-1.47135349722202e-05
-1.40894666606312e-05
-9.88654397321134e-06
-1.93108832686082e-05
-1.02473359797218e-05
4.1331519293634e-06
-5.55768223957389e-06
-5.39108182431742e-06
-4.36074522355176e-05
-2.41894913207677e-05
-2.18126738444303e-05
-1.62185249750104e-05
-1.11076718213654e-05
-2.08237847558953e-05
1.08673754382465e-06
-1.39554271392295e-05
-2.29733736648351e-05
-6.89561891359933e-06
-4.46220252425341e-06
-2.67331787992056e-05
-4.97918371122439e-05
-3.87823232066631e-05
-1.40980992623104e-05
-4.66678243061256e-05
-4.45362727283519e-05
-2.72487523785352e-05
-1.78865012026156e-05
-2.50460003346148e-05
-2.35884881789262e-05
-3.48038471644261e-05
-7.67764458219401e-06
-9.73987661165232e-06
-1.5818754119871e-05
-2.89473976650027e-05
-3.18820173796688e-05
-1.50996967270472e-05
-1.74651363672752e-05
-2.39979634228274e-05
-2.93594401105063e-05
-1.3078593570533e-05
-1.69929471777988e-05
-2.87710477478994e-05
-2.72437271360901e-05
-8.45644012972924e-06
-2.33880072698622e-05
-2.3139540506157e-05
-3.24199650222399e-05
-7.18802743431627e-06
-1.16417860428675e-05
-2.34152711063158e-05
-3.2023843554557e-05
-1.33952799142553e-05
-2.05627550305129e-05
-3.09476910900469e-05
-3.40900382112899e-05
-1.59052726956781e-05
-1.73115840985633e-05
-2.39819556865086e-05
-2.6583290925296e-05
-2.8663186562642e-05
-1.23791093366711e-05
-5.27548532115046e-06
-1.63501098675115e-05
-2.09815086633299e-05
-1.02951591141365e-05
-1.7405254741131e-05
-1.17939332841031e-05
-6.07203659553098e-06
-3.42456071909648e-05
-2.64623777519313e-05
-2.78445637547776e-05
-6.46287983824311e-06
-2.55037913248238e-05
-1.87733007943262e-05
-4.11608949913253e-06
-2.14636785122248e-05
-4.53092747738542e-05
-2.57880538293282e-05
3.31046400462668e-06
-9.18495447449624e-06
-4.10289806236815e-05
-2.35196887616638e-05
-1.37733199738484e-05
-4.48358922071986e-05
-1.0841333676074e-05
-2.55435538524974e-05
-3.67724295048245e-05
-1.5167874291194e-05
-1.94977813811264e-05
-1.51336345229521e-05
-2.54298534217826e-05
-2.48099555513502e-05
-3.30294813399264e-05
-1.13115881741362e-05
-2.24322450141713e-05
-2.37834163486533e-05
-2.7139793720987e-05
-4.17285768800056e-05
-1.79424376033621e-05
-1.48388875413992e-05
-2.46115018102724e-05
8.11410683971652e-07
-1.23373744799248e-05
-2.35947981591073e-05
-1.71722972246955e-05
-2.75261031122966e-05
-5.73832160019624e-06
-7.72246334452019e-06
-6.53666199977182e-06
-1.74081207018488e-05
-1.42023150391415e-05
-1.07098560803084e-05
-2.39314301749207e-05
-1.72791392722685e-05
-2.08433350314446e-05
-3.76152865979304e-05
-2.52908993994294e-05
-3.94842379018924e-05
-6.20252109618804e-06
-2.24279591456061e-05
-1.0850969537883e-05
-1.80017461775149e-05
-1.11446433200309e-05
-1.40861152116372e-05
-8.86076601672202e-06
-1.92820024338148e-05
-9.62004046756783e-06
-1.72622707691096e-05
-1.84837591751352e-05
-2.56087724056521e-05
-6.44053494989374e-06
-1.22489647922154e-05
-1.52763397335827e-05
-1.45969356332084e-05
-4.20861135085574e-05
-2.75053608974653e-05
-2.22410096507834e-05
-1.89492239381835e-05
-5.6180911259402e-06
-2.65277829082591e-05
-2.46803316154599e-05
-3.5789134693414e-05
-1.71134218759503e-05
-2.77310610417291e-05
-1.81672462934656e-05
-1.4188358631384e-05
-4.20165269271005e-06
-2.75109128005181e-05
-4.7379315692047e-05
-2.18357581533031e-05
-3.76215655503131e-05
-3.10261181269015e-05
-2.19400233717342e-05
-2.38448927103736e-05
-1.19363627961005e-05
-1.76672032175577e-05
-2.24957767456073e-05
-1.88760540822195e-05
-1.75460101440136e-05
-1.98584280022855e-05
-1.64100463123533e-05
8.44336731180391e-06
-3.4333245184638e-05
-2.06608090288962e-05
-3.4400812370253e-06
-1.32380200217149e-05
-1.9659806127112e-05
-2.17046921495488e-05
-1.6555722760436e-05
-2.7988346034275e-05
-3.02174544174047e-05
-3.96600469817495e-05
-1.65483356275235e-05
-3.33107199331528e-05
-1.0134693342486e-05
-4.43697450872836e-05
-1.57930324652535e-05
-3.65298680715752e-05
-2.36342726151591e-05
9.26618827699751e-06
-1.23763821469821e-06
-1.35079961823919e-05
-7.12943630554097e-06
-1.00688016050431e-05
-1.51555483467369e-05
-6.38159266283345e-06
-1.37716046954025e-05
-1.67555972108371e-05
-3.2500188958657e-05
-4.15525123681269e-05
-3.9660644696952e-06
-2.69376047442219e-05
-8.23131800456849e-06
-2.92155230286953e-05
-1.46500264182164e-05
-2.02414022992761e-05
-1.65159339521428e-05
-3.49880648628884e-05
-1.19763078799267e-05
-2.70883482928792e-05
-1.92374123962679e-05
-5.23723374967854e-06
-2.10724134435605e-05
8.81769017830668e-06
-1.76934176805331e-05
-3.20252590938092e-05
-8.214532657287e-06
-1.26498801393643e-05
-7.91647179838845e-06
-1.81810457890667e-05
-1.14170950801359e-05
-1.68452542047636e-05
-5.3445443674151e-06
-1.65616088321901e-05
-2.27471820738237e-05
-2.18759755977069e-05
-3.07499879867814e-05
-4.00284619931553e-05
-1.5092178226797e-05
-3.59494328739586e-05
-2.707185528739e-05
-2.09507715590383e-05
-2.50399355980486e-05
-2.55785903778893e-05
-1.05310463671336e-05
-3.54002770201425e-05
-6.2258851824589e-06
-2.58423854515664e-05
-2.9887154374587e-05
-1.61547161912401e-05
-2.51025031144695e-05
-1.29625457535209e-05
-3.69999653112353e-05
-3.0891340531951e-05
-1.79432103485324e-05
-1.74076915300602e-05
-3.04986564188203e-05
-4.02911300961181e-06
-5.93800742684665e-06
-3.69811984080421e-05
-2.40123676410759e-05
-2.02192431709402e-05
-3.75327347904377e-05
-2.45582303185143e-05
-2.26316975479235e-05
-3.61826580651601e-05
-1.2917507469753e-05
-1.43412747363909e-05
-1.25392926100732e-05
-5.43851030204121e-06
-1.78823456901357e-05
-2.53737293275104e-05
-1.77507819345005e-05
-2.32696712244525e-05
-3.20766217735242e-05
-2.35790595923921e-05
-1.96391052804464e-05
-1.7761865407098e-05
-2.21419770378048e-05
-1.76611647761864e-05
-2.47023066172225e-05
5.70658822258722e-06
-3.21677681525426e-05
-2.82837036289635e-05
-2.07210606835254e-05
4.52123235577691e-06
-3.20802309355773e-05
-1.98426627702157e-05
-2.56289567295814e-05
-2.26070236833679e-05
-1.35067053070671e-05
-1.73472437971585e-05
-2.16651941304365e-05
-2.7543264141636e-05
-3.35183207507394e-05
-1.09138923453827e-05
-2.39441267119171e-05
-1.8728160770088e-05
-2.86153767037078e-05
-1.27006798562273e-05
-2.69652400466108e-05
-1.87286863103983e-05
-1.17982197662572e-05
-3.20244704855595e-05
-5.10876299494733e-06
-2.62152393154204e-05
-8.14761025180945e-06
-2.77459278589665e-05
-3.33608856904855e-05
-3.75590904726207e-05
-1.994301504501e-05
-2.37447445272961e-05
-3.32944902923448e-05
-2.42618088001591e-05
-1.63897949674572e-05
-4.5779044670939e-05
-2.166387580995e-05
-2.15052084969854e-05
-1.90643135472305e-05
-6.10434288305018e-06
-5.25646883533521e-07
-1.94258338386479e-05
-5.19760035733079e-06
-2.5371293579723e-05
-4.72389277424738e-05
-3.62953297478834e-05
-9.31761617468378e-06
-1.05367131313317e-05
-3.76586879924557e-05
-2.88028931123678e-05
-3.03855765432328e-05
-7.77317302917722e-06
3.45010209204341e-06
-3.91766536402527e-05
-1.21302944061013e-05
-1.67172923123924e-05
-3.00357399986801e-05
-2.81541276940138e-05
-1.13840628010064e-05
-1.96748665592079e-05
-2.71308891354016e-05
-1.5036988372184e-05
-4.42584127923745e-05
-3.12842971394518e-05
-2.32158924782732e-05
1.71827250297798e-06
-1.31093713660014e-05
-2.82426454049448e-05
-4.37371887634923e-05
-2.79156532941614e-05
-1.75902078605384e-05
-3.63399577143679e-05
-1.86081020227634e-06
-1.10217615131363e-05
6.98504587613155e-06
-9.44213263240176e-06
-2.73218174758995e-05
-9.92712768013882e-06
-4.71514296302332e-05
-1.33687131228934e-05
-1.40176779979486e-05
-1.97257224603454e-05
-3.480436850225e-05
-2.88857865603466e-05
-2.12643430360173e-05
-1.11291890938494e-05
-1.91589916413525e-05
-3.06035905099823e-05
-2.14592255439631e-05
-2.43400007170987e-05
-1.18757569875718e-05
-2.5981265845566e-05
-2.15595929450368e-05
1.93839328659496e-06
2.72038692921405e-06
-2.27371135067795e-06
-2.59054654268618e-05
-3.15817055748094e-05
-4.14182777422557e-05
-1.37806584308052e-05
-1.11799323481649e-05
-2.18841466984571e-05
-1.60628258849092e-05
-1.19066586980782e-05
-4.29857375359196e-05
-1.43556391087606e-05
-2.75023351342575e-05
-1.36226739996349e-05
-2.2069250821744e-05
-4.55427177353805e-05
-3.41605271361661e-05
-1.82347964245811e-05
-3.50318008315832e-07
-3.05948317426409e-05
-1.45041049420227e-05
-1.57287423816654e-06
-2.49333202336543e-05
-1.62845453549362e-05
-2.3579304929434e-05
-1.45356641247064e-05
-2.65322696241947e-05
-1.81625578451007e-05
-2.90511773236184e-05
-1.57983184830652e-05
-2.82879387306958e-05
-1.49552130573802e-06
-8.22975878224001e-06
-3.58911812666031e-06
-2.2015771049422e-05
5.98830988459932e-08
-2.69524662446039e-05
-2.76886236184391e-05
-1.11249730955717e-05
-5.18570878356897e-05
-2.65459820826087e-05
-2.68080306266825e-05
-3.63777998026526e-05
-2.50879117293163e-05
7.34224275871867e-06
-2.300618453987e-05
-3.2192149207354e-05
-2.90767509897638e-05
-2.21267102233639e-05
-1.38231800094095e-05
-2.55803802063119e-05
-1.17927715252035e-05
-1.95256183898044e-06
-3.50818586429965e-05
-4.26459871393611e-05
-2.01971209498739e-05
-1.23848127108271e-05
-2.27754943055915e-05
-2.48363100894532e-05
-2.95431131026552e-05
-3.04405400077378e-05
-8.84439733321716e-06
-5.44479641714665e-05
-1.82736252354388e-05
-2.82005842740848e-05
-3.16915235143641e-05
-3.28839056065337e-05
-2.78646448082291e-05
-8.41752555789182e-06
-3.41976542331793e-05
-3.32147441120775e-05
-2.52223384413616e-05
-1.58046593944591e-05
-3.89899844106388e-05
-6.42969127504892e-06
1.55365630641809e-05
-2.49061642590635e-05
-3.86574149916769e-05
-3.94870207057346e-05
-1.47093020332647e-05
-1.66988624458817e-05
-5.00819941074085e-05
-2.07369643227641e-05
-1.14560196486467e-05
-1.4918935546488e-05
-2.60081849902447e-06
-3.11897487761349e-05
2.47860389831705e-06
-1.23072221363267e-05
-2.99686655220024e-05
-2.91127522181888e-05
-1.10222222242785e-05
-1.81978031646573e-05
-3.67985610651922e-05
-3.01984022348143e-05
-2.97154395401304e-05
-2.41994675623176e-05
-1.185943879933e-05
-2.08987215078968e-05
1.05401365333852e-06
-2.6085470777499e-05
-1.24601761239138e-05
-2.42524727058446e-05
-2.18805746419111e-05
-1.6961171045644e-05
-4.55630313659711e-06
-4.04014557929309e-05
-1.84270469386169e-05
-2.45897057995871e-05
-2.83862690255048e-05
-2.70470813541937e-05
-3.74980050904766e-05
-1.09840234478235e-05
-1.66123539998079e-05
-2.76354013873814e-05
-3.68341994244097e-05
-2.80888702621071e-05
-2.56734185358132e-05
-3.22366944097309e-05
-4.34647183000369e-06
-3.73313954972791e-05
-9.99279651425049e-06
-1.76120432759341e-05
-2.6182581101697e-05
1.98155907584876e-06
8.30768680935302e-06
-1.53509804611228e-05
-2.83472034207566e-05
-3.59435745654774e-05
-1.8352467145986e-05
-2.52271249838205e-05
-3.25649335232607e-05
-8.20381466272983e-06
-4.07852158650762e-05
-8.41302165688068e-06
-2.10604519883249e-05
-2.64924916589873e-05
-1.7379233397763e-05
-1.38750641891188e-05
-1.66436144867981e-05
-3.97383932627625e-05
-2.18458945218759e-05
-1.23150594018354e-05
-8.46913286360831e-06
-2.56623125967114e-05
-2.5962200431156e-05
-1.07538781834129e-05
-2.01524639227993e-05
-4.15368044556771e-07
-1.53540574863881e-05
-4.12235081789932e-05
-2.3739981178706e-05
-3.11990166610534e-05
-2.30197386404513e-05
-1.30912492154474e-05
-3.33937443691876e-05
-3.49983154761333e-05
-3.45899512934916e-05
-2.1225956748368e-05
-8.28679735336918e-06
-1.68499642310485e-05
-2.59536572509872e-05
-1.16741880459866e-05
-1.07136648052297e-05
-3.74632018850442e-05
-2.80361609006606e-05
-1.53342838538708e-05
-2.49132355672759e-05
-1.96422526874944e-05
-2.3296430995596e-06
-2.15617026913813e-05
-4.51653138062254e-05
-2.53685815535421e-05
-1.16418664287015e-05
-7.36384146200729e-06
-2.02849152461691e-06
-2.27789464704645e-05
-1.78187459354054e-05
1.90470875863439e-06
-1.20313980830535e-05
4.03343067347749e-06
-2.96917806444395e-05
-2.81810549148105e-05
-1.32809677729135e-05
-2.64378999722944e-05
-1.58864257140349e-05
-4.17318952138701e-05
-2.80723298050968e-05
-3.24679226956135e-05
-2.40763922617392e-05
-8.31790510622717e-06
-7.8219253512762e-06
-2.00229492035317e-05
-2.65797521653531e-05
-2.49362152756777e-05
-2.68112942978129e-05
-1.4814837322531e-05
-1.85047972921685e-05
-3.04712495084447e-05
-2.8886419530415e-05
-2.03560972972656e-05
-5.21918411639758e-05
-7.8294715486442e-06
1.43542800660711e-05
-1.97155947253642e-05
-5.0126783840119e-05
-4.92943754958438e-05
-1.93056343790851e-05
-1.45167418918109e-05
-1.67519670480653e-05
-1.27158624509142e-05
-3.30788388405716e-05
-8.78478444915687e-06
-3.24830240735599e-05
-2.13473807260023e-05
-2.21097636056467e-05
-4.56812637323556e-05
-8.75741342974132e-06
-9.55996292378081e-06
-2.02733254916084e-05
-2.07735158236091e-05
-1.73692765723734e-05
-6.05124198583875e-06
-4.31046649205745e-05
-8.10382074220565e-06
-2.71918426468682e-05
-1.04871991320568e-05
-2.69055033138525e-05
-1.15308135955708e-05
-1.72033457554208e-05
-3.6763675247494e-05
-4.03634539879691e-05
-2.28531061960952e-05
-1.37568435064255e-05
-1.67875706410107e-05
-2.02956561903676e-05
-2.56945419207414e-05
-2.83584790532409e-05
-2.13903420177499e-05
1.50431571548585e-06
-3.11483729890458e-05
-2.09389533590702e-05
-1.50677682657745e-05
-2.02532138279409e-05
-2.08859194864696e-05
-3.04160215139058e-05
-3.08789904437827e-05
-3.46802119416839e-05
-2.03813341438143e-05
-2.07041492240467e-05
-3.48890214665811e-05
-1.11910691437725e-05
-2.71788933341128e-05
-1.18601475520769e-05
-1.86769232458111e-05
-1.84664375551574e-05
-2.35666378174384e-05
-1.21174070819984e-05
-2.06421521616802e-05
-7.43391399937786e-06
-2.61577451203906e-05
2.91275768370247e-06
8.74059749555108e-08
-4.44106788595464e-05
-2.63354284943203e-05
-2.59825760342902e-05
-2.21625657223646e-05
-3.06018412327614e-05
-3.75778120910579e-05
-2.80871086185325e-05
-1.37580505246082e-05
-1.76638679841282e-05
-2.32074852431965e-05
-1.63150339129633e-05
-2.73386324010147e-05
-8.23448127277158e-06
-1.25576995359549e-05
-2.23736388728763e-05
-3.36635916213704e-05
-5.94630885429389e-06
-2.00839821032904e-05
-2.90481275092039e-05
-3.97897929137293e-05
-1.20549614918098e-05
-8.52926945958741e-06
-2.42298043212777e-05
-1.49409004808715e-05
-2.94394622550687e-05
-1.25879969120966e-05
-2.35818080390878e-05
-2.45004467133095e-05
-1.26093210457926e-05
-2.84794707276464e-05
4.86678062601203e-06
-2.93547381083104e-06
-3.5294126243786e-05
-2.06707943704683e-05
-1.45297203448699e-05
-1.73896472889455e-05
-1.56208011159262e-05
-1.43349002483987e-05
-2.8549395295992e-05
-2.90545259928193e-05
-3.68520527784432e-05
-2.61231760384088e-05
-8.67487463390447e-06
-2.44726033884331e-05
-1.42128265122876e-05
-1.96020012856958e-05
-3.38211707744347e-05
-1.67024239840847e-05
-2.0470848972108e-05
-3.89275531215902e-05
-2.36442172814556e-05
-1.40997932692575e-05
-1.26156369049222e-05
-1.23656644953583e-05
-1.86699099253545e-05
-2.58230198683351e-05
-1.77429814978089e-05
-2.0860854358415e-05
-1.15416604470244e-05
-1.00655592872122e-05
-2.16074258281351e-05
-3.12308735675086e-05
-2.69346875766448e-05
-3.1340983749584e-05
-1.08155007561111e-05
-3.29644989430894e-05
-1.15669183087448e-05
-1.68130280635237e-05
-2.27491609190532e-05
-2.97379422349968e-05
-2.6035939540608e-05
-3.14307521008951e-05
-2.12163078688766e-05
-1.40380008668029e-05
-3.09078019376296e-05
-4.29533972137917e-05
-2.10440123919361e-05
-2.55675277278692e-05
-2.54813071017903e-05
-2.31176911309275e-05
-3.54255871348202e-05
-2.0762260989761e-05
-2.4195812185807e-05
-2.12737212260967e-05
3.00342758395986e-06
-2.67073895417349e-05
-4.77503229133992e-05
-1.51273319211025e-05
-1.40578366794877e-05
-2.35986921024324e-05
-1.8921943573696e-05
-4.4124594415236e-05
-2.85046499437905e-05
-5.89526290342346e-06
-2.60811656701321e-05
-2.44699207857614e-05
-2.55083265388063e-05
-2.20349872044526e-05
-2.07624614718589e-05
-3.9003357014121e-05
-8.66096958008976e-06
-1.06827264187376e-05
-2.70576764813782e-05
-2.70266031128029e-05
-4.40862305447757e-05
-2.77005943638184e-05
-3.02772219957226e-05
-4.0833478597159e-06
-1.00653875988397e-05
-2.11971980110678e-05
-3.4992673196453e-06
-2.96249719090038e-05
-2.675196111807e-05
-4.05106858649396e-05
3.88052127680884e-06
-8.03774034358404e-06
-2.3651521598296e-05
-3.18833782145337e-05
-1.42141620062946e-05
-5.36219962438024e-05
-2.2422965709154e-05
-1.21950472235436e-05
-1.1726855918191e-05
-2.11403129652711e-05
-3.48964112588877e-05
-2.51282529815903e-05
-2.10765881200561e-05
-2.22873029883173e-05
-1.18902126156949e-05
-1.15845398727447e-05
-2.872948147608e-05
-1.57421773531747e-05
-4.86849383272112e-06
-6.34120606484557e-06
-3.21260802727617e-06
-6.32067706149038e-06
-1.23642897728265e-05
-8.61741203149731e-06
-2.14776420141691e-05
-1.00650162864927e-05
-2.30085690360535e-07
-1.05609543417796e-05
-3.75173141754305e-06
-4.03105969132595e-05
-2.49803837804759e-05
-4.02591524652403e-05
-4.57908885358528e-05
-5.70949509439149e-06
-9.85230563973321e-06
-2.09438616342365e-05
-3.44895024431955e-06
-1.47170155751538e-05
-2.56924309330088e-05
-3.05959521456338e-05
-1.84251271955369e-05
5.42356959046358e-06
-2.52686633713893e-05
-3.08843367588291e-05
-4.13134556614803e-05
-2.98794582827494e-05
-2.01138830929684e-05
-4.76561450971175e-06
-2.38556030332873e-05
-2.57025309797723e-05
-1.50702405182867e-05
-2.8355864376094e-05
-2.62003582727977e-05
-2.04138679122288e-05
-3.61270457527255e-05
-3.4425698771801e-05
-1.43280974897366e-05
-8.12101673683386e-06
-2.41234197169278e-05
-1.71045317027208e-06
-7.81127697061113e-06
-2.46763861380458e-05
-1.96055472346392e-05
-2.92302840927933e-05
-2.71788819044662e-05
-1.10812725111052e-05
-2.29294976728044e-05
-8.20385973151977e-06
-1.17940886333913e-05
-2.49834451144091e-05
-2.35275635261531e-05
-1.95813809187202e-05
4.17611014934215e-07
-3.61170098147744e-06
-2.00700523713474e-05
-4.38550582890193e-06
-1.0282615130234e-05
-3.25247441453995e-05
-4.7582869088724e-05
-2.12859966504506e-05
-2.11234989158724e-05
-2.53794421617497e-05
-2.23184296907504e-05
8.4663440073481e-06
-4.06647904333126e-05
-9.97283201574857e-06
-2.97572053573886e-05
-4.49765636156551e-05
-2.36884821330275e-05
-2.02870713280892e-05
-1.52796473532508e-05
-9.65538264126564e-06
-1.24279498788441e-05
-2.35834253676945e-05
-4.43331767033473e-06
-3.85352606087375e-06
-1.6325098276309e-05
-4.49113346278246e-05
-9.37755328530238e-06
-4.82937329105746e-06
-2.99328531798414e-05
6.73029466585988e-06
-1.99894558389724e-05
-2.08046701693529e-05
-1.16162643761737e-05
-4.17628152525317e-05
-3.736476182116e-05
-2.63562973688627e-05
-3.73204741542092e-05
-2.31770714103937e-05
-4.25302606429283e-05
-3.46483045481285e-05
-3.28615241634548e-05
-1.6837644106584e-06
-6.41281118535263e-07
-3.78284256392598e-05
-1.24747496878918e-05
-2.40818255450188e-05
-2.14126313096454e-05
-6.23732454338442e-05
-2.84990067583847e-05
9.35761634665944e-06
-1.77212687587684e-05
-1.22196211264097e-05
-8.46347007715039e-06
-7.98441839540043e-06
-1.67199276920622e-05
-1.58868975121188e-05
-2.20829388983119e-05
-3.22288542919483e-05
-3.19886814131812e-05
-3.00881002732869e-05
-1.288461973209e-05
-2.94966811074367e-05
-2.81492529476948e-05
-1.70203290842171e-05
-1.05792586981722e-05
-1.63502361278416e-05
-7.70098776955734e-06
-3.37079652015376e-05
-9.46638937033973e-06
-3.74770326305651e-05
-1.64905183201525e-05
-1.55085664444657e-05
-1.31509712340271e-05
-5.21883328678545e-05
1.24805053916094e-05
-9.86259206373332e-06
-3.02523150718548e-05
-9.58759608029102e-06
-1.95704887284697e-05
-2.44301145626676e-05
-4.03331551680872e-05
-1.22119207311309e-05
-2.01581026854879e-05
-2.63298352068467e-05
-1.71207264528222e-05
-2.79661319658128e-05
-3.30027207255924e-05
-1.91497054247575e-05
-4.09359588101503e-06
-5.26908039022458e-06
-2.76218125180868e-05
-4.55776544689208e-06
-3.59377562228153e-05
-1.36432196250664e-05
1.6734789070777e-06
-3.14376927669775e-05
-2.67996132833062e-06
-2.53536487637753e-05
-2.64081486364801e-05
-4.09141178953328e-05
-2.79541507682463e-05
-2.02187509260322e-05
-2.3347119442843e-05
-3.95954527110428e-05
-2.85743170117931e-05
-5.87875406005582e-07
-1.9680949897671e-05
-2.8773668222541e-05
-3.66406481504426e-05
3.87995795588621e-07
-2.25559740142112e-05
-2.47619982420075e-05
-2.75167021605327e-05
-3.10120243878063e-05
-3.5818608341534e-05
-1.05515579648992e-05
-2.1492228256442e-05
-2.35709000516769e-05
-3.05126071099861e-05
-2.1034526628567e-05
-2.39321551747545e-05
-1.90455704499448e-05
-3.95860799458397e-05
-9.69598570322212e-06
-2.89038872059782e-05
-2.5406051316546e-05
-2.30735548103778e-05
-3.14014419621551e-05
-2.51231381815881e-05
-2.48681379471895e-05
-1.17326802684088e-05
-1.65197736350168e-05
-2.46882918990166e-05
-8.77038183930618e-06
-3.15519442938311e-05
-3.69570687921677e-05
-7.75097062747389e-06
-1.87567426659532e-05
-3.33021891791103e-05
-2.38832617565362e-05
-2.76520543401872e-05
-2.85735497389211e-05
-2.67824351307199e-05
-2.30921236513168e-05
6.29693754560479e-07
-1.8989992540017e-05
-3.83018475359709e-05
-2.34042700883866e-05
-2.22454166972088e-05
-2.59340231471452e-05
-3.65863235473129e-05
-3.00645187034771e-05
-1.87314366211029e-05
-2.91887943027412e-05
-3.59357656749127e-05
-1.51072048334983e-05
-9.11663084504576e-06
-2.86706307929147e-05
1.17518686871147e-05
-1.33291228551697e-05
-2.1942473732612e-05
-6.14190741589482e-06
-6.79750260621037e-06
-3.10528274514187e-05
-6.81605066689622e-06
-9.47102740695498e-08
-1.67587374278711e-05
-2.75161623735108e-05
-2.8708861438176e-05
-2.21965350105334e-05
-1.11705059713827e-05
-3.31154731869567e-06
-3.1888653658052e-05
-2.2554343587943e-05
-1.04256519884218e-05
-7.23309635439863e-06
-1.82297959670269e-05
-2.6431850454695e-05
-2.43325194092201e-05
-2.01247233702159e-05
-1.66683749764318e-05
-1.45975822850175e-05
-1.82785635116365e-05
-1.32644882475232e-05
-2.56885660779687e-05
-2.59255642138012e-05
-2.54996171680934e-05
-1.39449572970196e-05
-2.24989209775532e-05
-3.38245734768759e-06
-3.27993523831035e-05
-2.98946298491648e-05
-3.03250918134685e-05
-3.21750662611117e-05
-3.42434056443725e-05
-1.26904892845106e-05
-1.93522284323825e-05
-2.165043182379e-05
-4.86389159974075e-06
-1.88495481275136e-05
-1.63394765964332e-05
-1.2029417278794e-05
-3.20479910487281e-05
-2.60196697809185e-05
-1.10512376177406e-05
-3.09630724344194e-05
-1.35050444110553e-05
-1.21803282838802e-05
-2.2814715789379e-05
-2.60343562059938e-05
-7.34835020226015e-06
-1.06902156393089e-05
-3.81539213876073e-05
-1.01787329451551e-05
-2.22606880309509e-05
-2.40353716873843e-05
-3.39084708084335e-05
-1.5979908606378e-05
-4.9132265663593e-06
-3.52988594805174e-05
-9.4585266801499e-06
-3.24628183357747e-05
-1.6491296762385e-05
-3.6168692161202e-05
-9.99203451892361e-06
-1.56690329321883e-05
-1.90055986494687e-05
-3.1276235202449e-05
-1.01951121371678e-05
-1.71436556399263e-05
-1.97825920121834e-05
-6.15599153373539e-06
-1.74671332082079e-05
-4.11196133690609e-05
-1.1088775805839e-05
-2.4650081295252e-05
-5.79753054541204e-06
-2.43549195992186e-05
-2.57638736918621e-05
-2.72926097294866e-05
-3.20372890736674e-05
-2.66045750376963e-05
-1.88499053966075e-05
-1.92860335232813e-05
-2.80718108173424e-05
-2.29455038093419e-05
-9.50095513072441e-06
-7.30578828012357e-06
-2.02769124953268e-05
-1.05060075836106e-05
-7.63795478528598e-06
-2.84123479739295e-05
-1.64528685189411e-05
-4.36209047403482e-05
-8.58040782247312e-06
-2.29433471506809e-05
-1.63917973758679e-05
-6.36207052958873e-06
-1.64243098707562e-05
-2.94583638324098e-05
5.83436517683705e-06
-1.99727649707822e-05
-2.97451854877455e-05
-1.31341430287369e-05
-3.493558360717e-05
-3.05768622592723e-05
-1.04100169106959e-05
-1.40433360201406e-05
-2.66331327945254e-05
-3.6120116562997e-05
-2.45454213096844e-05
-1.57275870170175e-05
-9.8487975117495e-06
-1.7431167198963e-06
-2.22069196353386e-05
-2.8959628020733e-05
-3.77774583287788e-05
-2.21423661879891e-05
-3.54538145822632e-05
-1.67868323352301e-05
-2.79567887727496e-07
-1.42562729947656e-05
-3.72614889037715e-05
-1.68155801472204e-05
-3.43000309310673e-05
-1.51992845639233e-05
-2.50002884183896e-05
-1.31957291132282e-05
3.6125257952168e-06
-1.58362632268351e-05
-3.48472092255043e-05
3.48105611511085e-06
-2.12424774802014e-06
-3.71774275524771e-05
-1.74772862728527e-05
-1.44347544268559e-05
-1.57348447963306e-05
7.30077963950729e-06
-2.44408260903711e-05
-4.36309989232805e-05
3.04779877092136e-06
-1.58606827546474e-05
-2.03158865452253e-05
-9.72163746890015e-06
-1.83508435800647e-05
-2.62026122941336e-05
-2.57836506226049e-05
-1.00837113176561e-05
-1.56103999632418e-05
-2.05343453553268e-05
-4.41632704757931e-06
-1.35954826348742e-05
-6.49398684948384e-06
-1.34821279529119e-05
-6.95547726900109e-06
-1.61909668184183e-05
-4.0240695527696e-05
-2.56417757678491e-05
-1.34531873169207e-05
-1.67439464009568e-05
-2.9684671165876e-05
-3.19618862271246e-05
5.43110382312869e-06
-2.21501770852611e-05
-2.0918950650649e-05
1.70856705389538e-07
-2.37562437675417e-05
-1.90637320939614e-05
-1.11435322913507e-05
-6.56118761400478e-06
-3.18700404683766e-05
-1.80170074669455e-05
-8.40319752165451e-06
-3.37815283765256e-05
-3.94869925871408e-05
-6.49606375587738e-06
-1.4448712521212e-05
-2.80812103303144e-05
-1.64940685528953e-05
-3.61993349328385e-05
-2.35591681839212e-05
-4.40159488370931e-05
-2.70378921221317e-05
-8.00557965551203e-06
-2.05042781158582e-05
-1.75876884674368e-05
-3.61020790805019e-05
3.47851145943601e-06
-3.73805298680775e-05
-3.29379985936861e-05
-2.3441004094854e-05
-1.73346554097824e-05
-3.59307502213594e-05
-2.84103755953396e-05
-2.97157051527015e-05
-8.83700643178632e-06
-3.18870435096157e-05
-3.277087400194e-05
-1.09307560832282e-05
-1.35982450011733e-05
-2.38899359355861e-05
-2.03294038442339e-05
-2.6889085711967e-05
-2.04367341250816e-05
-2.60771100409687e-05
-2.88233382398183e-05
-3.07164347372496e-05
-2.01216429539621e-05
-1.32482629296989e-05
-2.49979189615313e-05
-2.9091266139383e-05
-2.77596840494459e-05
-2.364959573781e-05
-1.5603560814547e-05
-4.77400971486958e-05
-2.47675443893963e-05
-7.40010427215231e-06
-1.07582738828231e-05
-1.81689615066862e-05
-1.12954738047999e-05
-3.0545477997031e-05
-3.54027245745636e-05
-9.73449683303346e-07
-1.70500061213394e-05
-3.21318997097099e-06
-2.75847395660967e-05
-2.60168571874956e-05
-3.12894646293286e-05
-1.31213962087793e-05
-8.04900406469153e-06
-2.38025948386027e-05
-2.56278061723533e-05
9.22357549303929e-06
-2.28706353461675e-05
-2.53633782610385e-05
-1.26548408106827e-05
1.58753566550807e-06
-2.63325080647744e-05
-3.7767623380718e-05
-2.56908496406797e-05
-1.83017591144637e-05
-2.73077400336929e-05
-3.1140262404234e-05
-2.75275198757474e-05
-2.44856241075547e-05
-1.04510499622632e-05
-2.10335817432296e-05
-1.62914149740271e-05
-2.1205826976447e-05
-7.11219353891462e-06
-3.61449171751064e-05
3.04975455680764e-07
-2.3182263997335e-05
-1.66974918339488e-05
-1.99337601943313e-05
-7.46025355227774e-06
-2.21290559210449e-05
-1.50478046941771e-05
-1.85735049319271e-05
-2.03418118986497e-05
-2.64522860995975e-05
-8.58699396716485e-06
-3.67466370768225e-05
-4.01848050914618e-05
-1.05173279476774e-05
-4.49065137143097e-05
-4.54872054359801e-05
-1.37828980545269e-05
-2.03685493816167e-05
-2.7199207146875e-05
1.36144027204629e-05
-2.53593523932923e-05
-1.62455330808566e-05
-3.64612811935628e-05
-5.22192814353055e-07
-3.44536166928014e-05
-4.01180901995879e-05
-1.03819424030339e-05
-1.71390820465509e-05
-1.32244217894593e-05
-2.78555015686286e-05
-2.50947716223552e-05
-1.18011547859072e-05
-1.93218341756181e-05
-1.93482177348417e-05
3.18370175567306e-06
-2.72427471020796e-06
-1.2650033112912e-05
-2.82075723227069e-05
-2.25605248109123e-06
2.20300949719441e-07
-1.98649407857828e-05
-3.75884226720587e-05
-2.85955070515314e-05
-3.15077531631607e-05
-8.59004133159684e-06
-3.46677621666679e-05
-3.48111758505885e-05
-3.11443654237147e-05
-3.47389196921993e-05
-1.30404980827175e-05
-3.34266538021805e-05
-1.61284366888422e-06
1.0082438494569e-05
-1.20076537921702e-05
-9.61246846416501e-06
-2.60513452835923e-05
-3.65924951867788e-05
-4.36425127675079e-06
-3.49932927513199e-05
-3.51684520604834e-05
-2.59059880410288e-05
-2.7071394077219e-05
-1.67419144145897e-05
-8.36429482372437e-06
-1.35119251802972e-05
-1.67760013656573e-05
-1.99491126897819e-05
-1.94653199876277e-05
-2.19180981793539e-05
-2.68510001495992e-05
-1.90667764893978e-05
-3.06311449143881e-05
-3.53823321082905e-05
-2.16827927994257e-05
-1.40801276450824e-05
-6.64727604144349e-06
-1.43879828420995e-05
-3.57671377404741e-07
-3.19646186255521e-05
-3.89019689320471e-05
-1.71319133766876e-05
-2.60525220564246e-05
-2.49950461779511e-05
-5.93749426549943e-06
-3.60914040272036e-05
-2.26404511447324e-05
-3.5624841598431e-05
-2.35953298292696e-05
-2.71694407328543e-05
-6.13826770606488e-06
-2.0461747526285e-05
-1.62780343538855e-05
-2.7700700583227e-05
-2.65448452390192e-05
-3.51064248257132e-05
-1.49918222341028e-05
-9.52772906688887e-07
-1.71477608202401e-05
4.1809528469413e-06
-2.86096394988792e-05
-1.69066871917222e-05
-1.94405770133792e-05
-2.61285564684857e-05
-2.16199675854584e-05
-1.68066014003756e-05
5.52073012856641e-07
-3.47674796736025e-06
-2.9776951179492e-05
-2.55842615347534e-05
-3.21885834261378e-05
-2.30328559678473e-05
-1.57683021824579e-05
-2.90291525133762e-05
-3.80392608768597e-06
-2.85309958226231e-05
-1.33733859267812e-06
-8.50781891446428e-06
2.21971339800492e-06
-2.50314455199622e-05
-1.1749630928283e-05
-2.67301310680914e-05
-1.26162791882452e-05
-2.27106238591547e-05
-1.13863121435854e-05
-6.88418988451791e-06
-2.04193838442967e-05
-1.99948522910739e-05
1.99287342897391e-06
-1.95589375315518e-05
-3.20789772804822e-05
-1.8722982349151e-05
-9.14131324626544e-06
-3.73425900416865e-05
-2.07495016764383e-05
-2.66658833838031e-05
-2.47231004004603e-05
-1.63353446032265e-05
-4.29767186328241e-06
-4.29964411910745e-05
-1.29364278778799e-05
-2.55731711352555e-05
-2.30060473962569e-05
-1.59929345236306e-06
-3.84864804834907e-05
1.32274605674916e-05
-6.04779567597176e-06
-1.30649881486731e-05
-7.39369677895405e-06
-2.92843755458214e-05
-1.27710132849918e-05
-1.35374532565764e-05
-2.95226507913066e-05
-1.93195665810776e-05
-1.59725861575038e-05
-2.7534735793958e-05
-2.24894342997333e-05
-2.25838029246199e-05
-1.74159207098812e-05
-3.17453283554689e-05
-2.33868013302764e-05
-3.11843352813916e-05
-9.10176484892667e-06
-3.29715329819071e-05
1.67970455357002e-06
-2.91973766570346e-05
-2.78231818172252e-05
-2.1067290916197e-05
-6.88482468133441e-06
-2.61555015599793e-05
-2.92030443777754e-07
-1.87070765471557e-05
-2.14004103803365e-05
-1.14564373114561e-05
-1.59728969209681e-05
8.24854872968674e-06
-1.44446033768238e-05
-1.84237246644005e-05
-3.74803941572645e-05
-1.2232486626247e-05
-3.85002072934225e-05
-1.11196631480908e-05
-2.25453159736544e-05
-2.62981843305595e-05
-3.19861196841251e-05
-4.49940864922525e-06
-1.69898331716634e-05
-2.60022294592909e-05
-1.46904847375505e-05
-2.60925137079808e-05
-2.65259107482568e-05
-1.05388916557815e-05
-3.99971230315977e-05
-2.77148788282938e-05
-3.8645952223017e-05
-3.59122687205986e-05
-2.23633431991614e-06
-3.79740586773084e-05
-3.454303603671e-05
-6.21105126636368e-06
-9.97380780810655e-06
-1.79835680713439e-06
-2.23616090907412e-05
-2.5775219906191e-05
-1.2771910243123e-05
-6.92870312088438e-06
-3.32136029170557e-05
-3.26634202996376e-05
-2.31270438719163e-05
-4.16505488267755e-05
-4.72591590815866e-06
-1.59730398660118e-05
-3.43082498290928e-05
-2.94578663574122e-05
-6.3617870832061e-06
6.16320574524783e-07
-1.03928889222147e-05
-4.68126471001821e-05
-3.40740458759815e-07
-2.56474013189535e-05
-1.30608491421008e-05
-7.1450359402633e-06
-4.24745678405687e-05
-2.90682784788852e-05
-3.49051005232518e-05
-3.36949681580156e-05
-4.33301849756022e-05
3.54246982854633e-06
-1.4130268394741e-05
-2.98724620654099e-05
-3.13973146097032e-05
-3.92387723340922e-05
-4.86551012831402e-06
-1.08483019694817e-05
-1.3415509036525e-05
-1.85268390537434e-05
-2.19588060694302e-05
3.80676986119317e-06
-5.22796722468734e-05
-3.11190186864094e-05
-1.56021680091587e-07
-2.76411717389018e-05
5.5248792203548e-06
-4.10437077642548e-05
-6.20823395739962e-06
-2.2401083718761e-05
-3.38722126540706e-05
-1.48967950894506e-05
-1.00668361229283e-06
-1.27214197377732e-05
-2.63926986619085e-05
-2.83549065796223e-05
-2.02866985916176e-05
-8.18173920701465e-06
-2.78699221673171e-05
-1.83574728506406e-05
-1.9974290697195e-05
-1.07278574072972e-05
-1.44588816620083e-05
-4.34546404669235e-05
-2.97281301293001e-05
-3.83069864853581e-05
-1.22856778782013e-05
-1.31089668575868e-05
-4.03841998397201e-05
-1.55341663875977e-05
-2.55623233382968e-05
-6.559347611187e-06
-1.20507949311542e-05
-4.02459012620171e-05
-1.99967757877181e-05
-1.69576741592673e-05
