# Supplementary material for: Research on computational propagation and identification of mine microseismic signals based on deep learning
Source: PLoS One. 2025 Oct 22;20(10):e0334641. doi: 10.1371/journal.pone.0334641 (PMC12543183; doi:10.1371/journal.pone.0334641)
Supplement: S3 Data — (ZIP) [file pone.0334641.s003.zip › 000100500002950.xlsx_0.txt_24.txt.txt]

-1.97396561651187e-05
-2.25048452143145e-05
-2.32589876391418e-05
-4.32763528329649e-06
-2.34704248108817e-05
-4.29558721560142e-05
-8.2095816752983e-06
-1.9729847242613e-05
-1.59776857044315e-05
-2.70143457732391e-05
-1.07321917306572e-05
-3.44341929271897e-05
-2.6941639556212e-05
6.25093521310352e-06
-2.34139664501259e-05
-4.09478857285757e-05
-2.72354763890742e-05
-3.69467766615113e-05
-2.86746481659572e-05
-2.44745151341351e-05
-8.06858464950444e-06
-1.12756277111743e-05
-1.09666542010941e-05
-3.8059011169153e-05
-2.77814619652045e-05
-2.17475603668251e-05
-2.26444524153178e-05
-1.88650799070354e-05
-2.25848611507947e-05
-4.6744641443984e-06
-2.94755423616886e-05
1.83729075711434e-06
-3.96068542389573e-05
-1.56447980139231e-05
-1.86324383124143e-05
-2.91137322379134e-05
-1.8449061129164e-05
-1.96710816393934e-05
-5.37006176850453e-06
-1.55409182500424e-05
-2.22642551841405e-05
-2.8678144628104e-05
-1.2433643043906e-05
6.50690033528789e-07
-1.28718869672273e-05
-2.46903400376441e-05
-4.4706340349984e-06
6.21486675858118e-06
-9.57869686969369e-06
-1.51682789242891e-05
-7.41232132035901e-06
-1.5836136454971e-06
-2.42008609633588e-05
-3.92228637635868e-05
-3.1412864264989e-05
-1.44737567057467e-05
-3.77154172328241e-05
-3.06448516652284e-05
-1.35717069801762e-05
-1.17198541639926e-05
-1.49040550782415e-05
-1.53272937504565e-05
-4.06866394782595e-05
-2.01122324201781e-05
-1.50690482075812e-05
-1.50586805342288e-05
-6.99009592198435e-06
-1.48367174206818e-05
-1.19003021209393e-06
-1.8996855797657e-05
-2.48772729109909e-05
-1.71937935436949e-05
-2.45871759344495e-05
-2.46731750001643e-05
-1.92344701384474e-05
-5.852281749363e-06
-3.97864969111486e-05
-1.33567809905072e-05
-5.77461722323096e-07
-2.48095260413753e-05
-1.84701682456045e-05
-3.48920260835831e-05
-1.34037816864013e-05
-2.14806121919316e-05
-1.45809819142558e-05
-1.01345552595148e-05
-1.65477383063084e-05
-2.90677714749051e-05
-2.57622981987136e-05
-9.68999900560569e-07
-2.50428014773402e-05
-4.86512691718885e-06
-3.09460501992561e-05
-2.83717585239731e-05
-2.01271540828809e-05
-1.20392692308917e-05
-2.76633113888616e-05
-2.00641231651145e-05
-3.96546618290334e-05
-2.32856088357366e-05
-4.2618099941053e-06
-3.67533869543103e-05
-2.20705644264448e-05
-1.19694325736662e-07
-1.92004554883344e-05
-2.0815329945198e-05
-1.73980684961335e-05
-2.01165623913699e-05
-2.79049957766201e-05
-4.32666318138582e-05
-2.0488439167089e-06
-2.92330785049366e-05
1.92574400159449e-05
1.98532290895174e-06
-3.67140828562505e-05
-6.29484656111513e-06
-1.24614553063667e-05
-1.51037870026302e-05
-2.36129250883756e-05
-3.02222601705318e-05
-1.43689883200944e-05
-1.58530923182844e-05
-2.22912204158692e-05
-2.24909830085963e-05
2.25335138160061e-06
-6.95983678243093e-06
-3.31484323817639e-05
-1.29551027484277e-05
-8.47679914150902e-06
-1.87494590266105e-05
-2.54888978542743e-05
-1.93914717436916e-05
-1.31778031526171e-05
-2.57069334357936e-05
-5.47084580347447e-06
-2.41846503899049e-05
-1.46694345142139e-05
-3.41025800214826e-05
-3.32686527026657e-07
-8.19418322467713e-06
3.41727856838168e-06
-4.53564127510849e-07
-2.23336182268964e-05
-4.97902311138901e-05
-2.48329524732515e-05
-1.70143689734192e-05
-9.93140315455589e-06
-8.69133154893484e-06
-4.48882081377812e-05
-1.54331776855584e-05
-1.557717436865e-05
-2.74321888762133e-05
-2.05265915125711e-05
-1.39969618619999e-05
-1.67366804682441e-05
-1.79091021705103e-05
-2.47480279396055e-05
-1.66231121324909e-05
-1.86409546819496e-05
-1.54546893418484e-05
-3.38115840802703e-05
-2.76054161496594e-05
-1.83667412152868e-05
-2.96036762051623e-05
-2.87240936674265e-05
-2.95429203033867e-05
-2.71693400799998e-05
-6.69807144720081e-06
-1.19391120707888e-05
-5.10704925208025e-05
-1.5282271539267e-05
-1.68321509874559e-05
-3.18845826788815e-05
-6.11324631486433e-06
-2.34956060566785e-05
-1.12558301198941e-05
-2.91098217910928e-05
-2.88552999898581e-05
-2.2777927628722e-05
-1.37869021294894e-05
-3.15457137945824e-05
-3.07615775430377e-05
-9.14500767549431e-06
-1.58770671426678e-05
-3.73414789608579e-05
-1.67945130909198e-05
-1.13931053615345e-05
-1.32539001797992e-05
-3.82122029620737e-05
-3.77476859890117e-05
-3.92068599310612e-05
-5.19747360054329e-07
-2.02525505601635e-05
-2.27022013633285e-05
-3.5763089298861e-05
-4.96845392387545e-06
-2.37463307019065e-05
-1.86807931930917e-05
-2.40009398932006e-05
-3.28033391416988e-05
-2.77119399961587e-05
-2.3852125425515e-05
-1.29158465476317e-05
-2.44272177700207e-05
-4.00302283307151e-05
-2.75785445969736e-05
-1.21655166056107e-05
-2.48038257343303e-05
-2.61131733100374e-05
-2.03915457748077e-05
-2.27567752661915e-06
-1.74906593030416e-05
-8.24209185176918e-06
-5.89052188263004e-06
-6.59752908757611e-06
-2.57156169843103e-05
-1.12477605728149e-05
4.89475862711698e-06
-1.74894744335753e-05
-2.46012388859953e-06
-6.98229648603374e-06
-3.16444670596374e-05
-2.13184934761529e-05
-2.12007957288599e-05
-1.9090588974391e-05
-1.31833668647169e-06
-2.47081312446512e-05
-5.4098608574112e-05
-3.35654364321017e-05
-2.91170936012293e-05
-2.30610399533704e-05
-3.7577913321238e-05
-2.09755013519445e-05
-1.44302074558249e-05
-2.19472632765976e-05
-3.17601734918917e-05
-8.04414586201166e-06
-3.03904011867816e-05
-2.46767736785146e-05
4.70290908964272e-06
-1.6252894979541e-05
-3.69589350628572e-05
-1.66258768771961e-05
-3.57275903408026e-05
-8.15648996160226e-06
-2.6017734065896e-05
-1.85427709514988e-05
1.92850643458327e-06
-9.34462583128174e-06
-3.81659073959488e-05
-2.07588779300226e-05
-4.63354937204679e-05
-3.43509923070804e-05
-1.00305674777406e-05
-3.21206489808115e-06
-2.17496041520541e-05
-4.02912237279693e-05
-3.61350350169394e-05
-2.19567398362839e-05
-2.39542609323717e-06
-1.97527548858463e-05
-3.35023196015403e-05
-2.46194217381129e-05
-2.42734189800502e-05
-2.11086732157433e-05
-2.86535637862088e-05
-3.92898909537622e-06
5.99540462154968e-07
-2.63485474759881e-05
-2.70249049218553e-05
-4.47733332392764e-05
-2.67388418292382e-05
-1.35126196576064e-05
-2.63897691641831e-05
-1.92825938890317e-05
-4.04717847245026e-05
-4.10171836350701e-05
-3.58280581830987e-05
-1.78886680293741e-05
-1.49034897759444e-05
-3.04340276801358e-05
-3.58276804159491e-05
-2.25537346300687e-05
-1.34920411344092e-05
-3.01139491680655e-05
-1.97306590993601e-05
-4.88315219347382e-05
-1.91251761122375e-05
-2.06137492199664e-05
1.29698892138936e-06
-7.21462878459185e-06
1.64457808158389e-06
-9.01158193418866e-06
-2.12681792270088e-05
-2.78779608306148e-07
-1.40009426423566e-05
-1.55546479454463e-05
-3.49535047117742e-05
-2.60584196561749e-05
-1.48642885796505e-05
-3.28220637986591e-05
-2.95616474308568e-05
-5.11714012997769e-05
-3.84608831860787e-05
-4.27555944655118e-05
-9.00643046237572e-06
-5.29408668964731e-06
4.96310960811008e-06
-1.41711910065799e-05
5.87280919182999e-06
-4.36871395888788e-05
-5.25816962091864e-05
3.65978273670781e-07
-2.32284180779109e-05
-3.27456124302272e-05
-2.2538419249124e-05
-2.80074409641369e-05
-3.50264948325446e-05
-8.1310668010043e-06
-2.96945945183102e-05
-3.33504449195e-05
-3.08736194627604e-05
-1.98377235267492e-05
-1.83574710433558e-05
-4.92953915915153e-06
-2.90056522708412e-05
-1.62662771331353e-05
-5.94912178036365e-06
-1.89694926637263e-05
-3.00195101919784e-05
-3.64910722549059e-05
-3.29025760179389e-05
-3.1240469974557e-05
-2.41345223643635e-05
-3.03962222055084e-06
-1.68640267110772e-05
-2.76925219063472e-05
-4.96253155929174e-05
1.00333795073437e-06
-7.27644883514781e-06
-2.74074636865079e-05
-2.35711189238245e-05
-3.60904828735104e-05
-2.64012005311742e-05
-4.38355443728241e-05
-2.4854514488567e-05
-1.648025915226e-05
-2.05552893464955e-05
-2.24017525449357e-05
-5.39144491740338e-05
-3.76677116868348e-06
-3.17472434254786e-06
-2.5031431211807e-05
-1.27644988363799e-05
-2.76132465496949e-05
-1.69384629043612e-05
-1.80234054983547e-05
-1.04371622006084e-05
-2.33355784678569e-05
-3.61909938541896e-05
-2.03300600269373e-05
6.05191085860102e-06
-1.67682069342991e-05
-2.05447542175793e-05
-2.19301778631209e-05
-1.72553415952325e-05
-6.2805847124234e-06
-1.21785369762569e-05
-3.66470561422632e-05
-8.0519610005683e-06
-1.56055642354374e-06
8.9430681821819e-06
-1.7550404575862e-05
-1.24488059790252e-05
-2.53805338179594e-05
-6.58878670782782e-06
-2.87893111417673e-06
-8.84459838288999e-06
-2.76022077930823e-05
-2.51240134916699e-05
-1.40016160435724e-05
-8.20374803077532e-06
-2.75283261920721e-05
-3.2403128801317e-05
-1.36883971623468e-05
-4.69531066012999e-06
-4.7215823515921e-05
-1.98832682481902e-05
-2.03869677227474e-05
-2.98312919534403e-05
-2.77401644976503e-05
-1.67852992823414e-05
-2.39882171487514e-05
5.38635929757722e-06
-3.26739981426966e-05
-2.09305061221279e-05
-7.89130651925177e-06
-1.73035925853915e-05
-3.97094278747439e-05
-6.66459858147459e-06
-7.74166709070637e-06
-2.73972386073553e-05
-3.28969678374408e-05
3.51466283249944e-06
-3.31792955024941e-05
-1.57005077272093e-05
-1.47389012799493e-05
-1.06173419285131e-05
-6.07198353971831e-06
-5.18907300037266e-05
-3.82457458949462e-05
-1.3538102750258e-05
-1.66072852752225e-05
-2.88843032518477e-05
-9.8222976768564e-06
-1.23053131327372e-05
-2.68964984621921e-05
-1.62100104458991e-05
-2.00164945885667e-05
-1.31546922855271e-05
-1.93028358096634e-05
-2.49374589876106e-05
-6.96472285482706e-06
-2.04996442215137e-05
-3.55024763259217e-05
-1.08691706312098e-05
8.50243314459252e-07
-1.11468142161639e-05
-6.24754217064772e-06
-8.59731375617352e-06
-2.85505008933618e-05
-1.20385919705117e-05
-3.66858990974132e-05
-1.16017270718551e-05
-2.48294390243e-06
-2.1853349019066e-05
-8.37403810229685e-06
-4.28969640302787e-06
-2.45983450042329e-05
-3.31535605492137e-05
-2.24238674675513e-05
-1.86752013745674e-05
-2.42769172865895e-05
-1.84600205794831e-05
-2.33149316455901e-06
-8.74296895912791e-06
-4.01397330580489e-05
-5.912472072156e-06
-2.70941678054353e-05
-2.24093135821031e-05
-1.79041243135727e-05
-1.78823022664205e-05
-2.24002386658985e-05
-2.44897475249637e-05
-2.53682836514875e-05
-1.83017323538256e-05
-5.98523410706363e-06
-1.21553912141924e-05
-4.07108726895269e-07
-4.69843762088449e-05
-2.61825739075637e-05
-1.19878099879834e-05
-3.26937240488736e-05
-2.26423790079244e-05
-2.91288029276462e-05
-5.38004390664731e-06
-4.5769520763524e-06
-3.85799650051838e-05
-2.98889890113701e-05
-1.29426259794381e-05
-1.18847282178414e-05
-3.37335656479983e-05
-2.59411375182331e-05
-4.1430490484256e-05
-2.75192159093343e-05
-2.19987486824821e-05
-3.43697070066328e-05
-1.61640901007041e-05
-3.24466436000135e-05
-2.37009237444443e-05
9.24461010025326e-06
-3.01631938709722e-05
-4.19225848348821e-06
-2.58535606707693e-05
-1.01169377780283e-05
6.37114329474802e-06
-1.34639686076034e-05
-1.64958532845959e-05
-2.18438768472607e-05
-3.40501637626385e-05
-2.18049127784224e-05
-3.54031545703229e-06
-4.64901773693832e-05
-2.74603538100204e-05
-1.46428866535987e-05
-3.13067216173593e-05
-2.04579068289678e-05
-2.83365508951221e-05
-3.2832742329969e-05
-8.23755928179899e-06
-3.56547034319987e-05
-2.26241529679148e-05
-9.65186283434511e-06
-2.81142995923616e-05
-8.29681797638883e-06
-2.51674394690858e-05
-1.11267466782094e-05
-2.84479182645126e-05
-1.58752739117906e-05
-8.53178160828924e-06
-1.86294264811403e-05
-3.04996793678578e-05
-3.81747674201948e-05
-1.91705697163164e-05
-2.935769726887e-05
-8.35094800935499e-06
-2.52974473834885e-05
-8.27295251547816e-06
-2.98463177043636e-05
-1.11711006704912e-05
-3.20705318032818e-05
-2.32113260511698e-05
-3.48299717936398e-05
-2.26196260721373e-05
-1.6358210359994e-05
-2.14910629954138e-05
-2.49698205349877e-05
-7.07166402368283e-06
-1.38461346771957e-05
-3.5743557888617e-05
-4.56265096671591e-07
-4.28851872549327e-05
-1.75157526842065e-05
-2.08277640820286e-05
-4.11931393416586e-05
-3.21089636283955e-05
-1.27940700531379e-05
-2.71716711753947e-05
-3.19038458448441e-05
-6.45717685741942e-06
-1.25741710326651e-05
-2.07128071145407e-05
-1.77430581314803e-05
-2.93821747570579e-05
-1.81650567900445e-05
-2.04396143254461e-05
-4.14497678153921e-05
-1.4279387022573e-05
-1.88655120550807e-06
-9.01353312849471e-06
-3.91748378265708e-05
-3.40059328314834e-05
-7.49913782797915e-06
-3.79047790662196e-05
-3.30110432269818e-05
-1.33158256204061e-05
-1.98793874653788e-05
-1.26204556184573e-05
-3.58827166144839e-05
-2.33452350309429e-05
-1.53510552246817e-05
-6.56311917923901e-06
-3.1601130287276e-05
-1.13593911170356e-07
-2.34730797540473e-05
-1.60012217627355e-05
-2.75402257191082e-05
-2.32787496172681e-05
-4.629322044993e-05
-3.50543129250088e-05
-3.43754397304426e-05
-2.34562103529453e-05
-2.94020574635491e-05
-2.65933997104558e-05
-2.4823443586411e-05
-2.75483972870674e-05
-4.63705950838489e-06
-2.14046016120875e-05
-8.2813979230101e-06
-2.71634859785877e-05
-1.04034426808765e-05
-1.04979768399091e-05
-2.00339552955291e-05
-2.61678381219117e-05
-1.03320307130803e-05
-3.18807970024726e-06
-2.32514085683677e-05
-1.90457644865325e-05
-3.91938750719598e-05
-1.50512780556382e-05
-2.65597683881633e-05
-2.35708809920504e-05
-5.97430617272854e-06
-2.36278823741738e-05
-3.38115465725269e-05
-3.2418906925782e-05
-2.35078405612342e-05
-1.75387502829769e-05
-1.26506591560226e-05
-1.58614542793735e-05
-4.57865321052632e-06
-4.4459136259824e-05
-2.44752360956959e-05
-2.92390753449694e-05
-5.16410153747784e-05
-9.7457351142286e-06
-2.11349422593829e-05
-6.99720336034495e-06
-3.15249426990263e-05
1.28803202454141e-06
-2.89217997398508e-05
-2.4771611430166e-05
-1.92668196806119e-05
6.71475912005196e-07
-5.56242138919891e-06
-1.80302716788986e-05
-2.3008063933945e-05
-2.38923552903971e-05
-1.3071461812686e-05
-3.20310256881934e-05
-3.85234340050638e-05
-2.12670318727229e-05
-2.37331262225961e-05
-1.80474661676278e-05
-2.84831854919954e-05
-1.87797947733344e-05
-2.24994922993405e-05
-9.16704811627326e-06
-2.18204787947501e-05
-7.25627210887452e-06
-2.2115582249515e-05
-3.01664393817717e-05
-2.38405051695096e-05
-3.04271533329413e-05
-2.41585474172994e-05
-1.44406180985037e-05
-2.26557117586844e-05
-4.16888930762403e-05
-1.96726990771717e-05
-2.58610754542841e-05
-2.95962708215179e-05
-3.88743815644464e-05
-2.05629948306175e-05
-7.09752397672449e-06
-3.3229139959872e-05
-3.55883631194651e-05
-1.27541713553177e-05
-2.11647248844916e-05
-3.24801771349596e-05
-7.50274459848374e-07
-3.3174323891448e-05
-2.88521683081914e-05
-1.29351276929309e-05
-1.87984983947197e-05
-2.08240692827179e-05
-3.70647975305513e-05
1.26806754890888e-05
-2.17373294710764e-05
-2.81073440639739e-05
6.59771736146476e-06
-1.49258555961584e-05
-3.13505015868927e-05
-8.34458143288287e-06
-3.19064202172118e-05
-1.8603560446696e-05
-2.15181157706654e-05
-3.74751970209986e-06
4.60430400591221e-06
-3.47497742682859e-05
-3.77975149792554e-05
-2.76752450743079e-05
-3.44661774813219e-05
-8.44941099405407e-06
-2.97030965768768e-05
-5.55049065765816e-06
-3.26756359788334e-05
-2.35581570122377e-05
-2.80706529139785e-05
-2.14386040220602e-06
-6.98021474786119e-06
-1.95590695954689e-05
-3.5707413635459e-05
-4.38705495613946e-05
-2.56403227550763e-05
-2.09076520771752e-05
-2.74038569693416e-05
-1.46358500453818e-05
-1.02012786455101e-05
-1.74609614472469e-05
-1.82195981401108e-05
-1.2034777322743e-05
-1.61770278758956e-05
-1.22087148609272e-05
-1.41616994279277e-05
-1.2123328671533e-05
-9.78635904381859e-06
-2.76185728992201e-05
-1.87966139866555e-05
-1.03331682724407e-05
-1.60559815590181e-05
8.67538712548249e-06
-1.29495614417307e-05
-1.30026012796671e-05
-2.38889646222574e-05
-2.21466209376672e-05
-2.02196001512211e-05
-1.23439391580288e-05
-1.46240752753849e-05
4.79911058801122e-06
-2.91968580665782e-05
-2.94201469123727e-05
-3.70785714746529e-05
6.92082671329959e-06
-4.92384600813389e-06
-1.07096376269608e-05
-3.95386967508289e-05
-3.76714562086186e-05
-2.32602445339104e-05
-1.76056652799472e-05
-1.97467988230698e-05
-1.55433960662608e-05
-2.26290248741688e-05
-2.09763107517596e-05
-2.4423991501858e-05
-1.86180264648438e-05
4.53909717815765e-06
-1.51442018548667e-05
-1.25995072810743e-05
-1.26348399494448e-06
-7.98853709033156e-06
-2.38333807923216e-05
-3.55035487376463e-05
-4.12787419832441e-05
-1.54575222072882e-05
-2.13914092383592e-05
-2.49785053562274e-05
-1.46597174495242e-05
-1.18297360723006e-05
-3.06214815333575e-05
-4.62211984981419e-06
-1.44783866772244e-05
-3.86484260420819e-05
-2.81513936686814e-05
-1.18301946568077e-05
-5.65839278265416e-05
-1.26834141032717e-05
-3.7518146146126e-05
-2.31881338719815e-05
-3.22055044804998e-05
-1.84479854700466e-05
-2.81996499551013e-05
-3.94431519868954e-05
-3.82748566589377e-05
-2.43892308413551e-05
7.06670729757428e-06
-1.65382410810165e-05
-1.65123637599782e-05
4.42884662698277e-06
-3.43831677968943e-05
-1.11768991979263e-05
-9.91390719001671e-06
-2.08812861084415e-05
-3.38109029107286e-05
-2.05376677008916e-05
-2.1642988964584e-05
-3.76711825135844e-05
7.98118755191549e-06
-1.81113606677311e-05
-2.63630662508209e-05
-3.31941087234715e-05
-1.55679973917899e-05
-1.3450097181729e-05
-2.10605695976828e-05
-1.23499853730961e-05
-2.99445357510253e-05
9.78446519920021e-06
-2.82312450781644e-06
-1.93146528099616e-05
-3.04880204193869e-05
-4.60193796197142e-05
-2.73699150449663e-05
-1.88876365538175e-05
-1.65578324870507e-05
-2.11060131462066e-05
-9.26848240310547e-06
-1.56715577933261e-05
-1.69554149758315e-05
6.37618882241211e-06
-1.86313686551936e-05
-4.22960197823737e-05
-3.10057370004007e-06
-6.04319869443007e-06
-4.91283214117565e-06
-3.10566874037112e-05
-3.57723617634856e-05
-3.13645138704269e-05
-2.34171741093429e-05
-2.13939570690219e-05
-3.39876584794743e-05
-4.5784410448827e-06
-2.07824875953236e-05
-1.24625873962942e-05
-2.13112939447219e-05
-6.13636618375013e-06
-3.07600779545802e-05
-2.72937495069166e-05
-2.53433603295309e-05
-9.0303396593979e-06
-2.33972563998378e-05
-3.58492350003116e-05
-2.57458419691019e-05
-3.49474951929185e-05
-2.83196131016037e-05
-7.17448427700799e-06
-1.06497485200923e-05
-8.88258640352268e-06
-3.29342245452528e-05
-9.95299170784207e-06
-2.14218989318968e-05
-8.84063636310886e-06
-3.20952925347288e-05
-2.57103002677946e-05
-1.9946378230267e-05
-9.1794109416634e-06
-8.75371106700068e-06
-3.61162542130967e-05
-1.86808731047866e-05
-1.96270439875513e-05
-2.7039855441754e-06
-4.62483809159735e-05
-1.03487634144419e-05
-1.64755993584624e-05
-1.88621348318673e-05
-4.33686781345723e-05
9.45477010047364e-06
-1.80143281791377e-05
-2.92764877265487e-05
-2.55774023402415e-05
-1.98263637851812e-05
6.82108512416649e-06
-2.12799849063805e-05
-2.51737886630186e-05
-4.61508177239367e-05
-8.28389544095349e-06
-2.07909919141062e-05
-3.08229811448748e-05
-3.26273393092731e-05
-1.40575489327763e-05
-1.82667367949288e-05
-1.51479999262407e-05
-2.27066329488886e-05
-7.40868023852436e-06
-3.09314976134084e-05
-1.61736040315195e-05
-3.21422166836583e-05
-1.21638803819278e-05
-2.3482655847654e-05
-7.23293778192446e-06
-2.02798617091351e-05
-1.68202382930004e-05
3.6382221124402e-06
-2.55391333411951e-05
-4.13928756921749e-05
-2.38548560105139e-05
-1.5148995005049e-05
-3.19055669708426e-05
-4.45315273281074e-05
-2.03674817785812e-06
-8.96836995441261e-06
-2.00362701286665e-05
-1.51544438817857e-05
-1.22511805974578e-05
-1.03638175513102e-05
-2.37121342726148e-05
-1.42173895043492e-05
-2.37745686842863e-05
-6.74594901576124e-06
-4.48227641950681e-05
5.35390154668536e-07
-1.33250072850331e-05
-3.69563219284503e-05
1.19845886836814e-05
-2.5692620395646e-05
-9.15132869217819e-06
-2.24864486040366e-05
-3.42089992308581e-05
-3.10424905986302e-05
-2.33860999059802e-05
-3.4335690574918e-05
-1.75768995940531e-05
-9.7100659099471e-06
-3.01017384117387e-05
-1.71947447510335e-05
-1.99114159413466e-05
-6.57992980468198e-06
-3.08780101022505e-05
-2.77416133846984e-05
-1.51076931367019e-05
-2.86312430519564e-05
-2.45196575398283e-05
-1.124296996337e-05
-2.58901710426908e-05
-9.35757370158388e-06
-1.61870241373854e-05
-2.33092343219048e-05
-3.62317335426598e-06
-2.5863074793152e-05
-7.55542145822252e-06
-2.20374001808646e-05
-3.58013481741758e-05
-2.56553356837573e-05
-1.98990541317238e-05
1.51087814320401e-05
-1.56989191585507e-05
-1.57836268932414e-05
-3.18893686259673e-05
-8.19250836424031e-06
-3.62915230156391e-05
-4.036471001922e-05
-2.76522236915907e-05
-3.105263880878e-05
-3.47675808761759e-05
-1.9988423508444e-06
-2.71392853923575e-05
-1.92832807158613e-05
-2.85506676895006e-05
-3.10537350880336e-05
-1.89209672021353e-05
-1.50497744739338e-05
-2.39422115040667e-05
-4.01609553142912e-05
-2.06031349117664e-05
-2.72177904792101e-05
-9.69851524695204e-06
-5.00670779926357e-07
-3.40699703811955e-05
-3.58248339868774e-05
-5.5297967958671e-06
-3.06286292732489e-05
-2.15844780693259e-05
1.04291615085436e-05
-1.32998934287905e-05
-2.92836096007762e-05
-1.27984651711656e-05
-6.32131173396769e-06
-9.01322170053759e-06
-3.93359522880617e-05
-1.17366797276673e-05
-3.46896377015616e-05
-9.60041343513909e-06
8.99008016550876e-06
-1.2515775507983e-05
-1.81866428534299e-05
-6.77965407228371e-06
-1.64939237671352e-05
-1.17018179468876e-05
-6.16575433045609e-06
-7.37499820097539e-06
-3.72819583383174e-05
-3.90054025219183e-05
-1.52678177418826e-05
-2.82505686186351e-05
-3.40093011136559e-05
-2.57778796889213e-05
-3.90192636025137e-06
-3.48394271804663e-05
-2.76732111068028e-05
-2.32376919870007e-05
-3.69890895187e-05
-3.71830566917315e-05
-1.79724754666251e-05
-1.79668966920568e-05
-6.29235770331487e-06
-2.06225817002027e-05
-1.72609614780717e-05
-1.86308279020161e-05
-2.88350705942587e-05
-2.47606118836202e-05
-8.2834690425947e-06
-1.6064756556583e-05
-7.14239446544488e-07
-1.99847289014774e-06
-2.95933245407675e-05
-4.09899019282677e-05
-1.52795067431944e-05
-1.54191367229614e-05
-4.18472335095038e-06
-1.87407774292945e-05
-1.65947496320473e-05
-2.08901255494229e-05
-1.00789772159651e-05
-8.24293443159756e-06
-1.41682231305691e-05
-1.02703582569666e-05
-2.63646764675198e-05
-4.21346184452308e-05
-2.28883366694733e-05
-3.63977586637943e-05
-4.08590436363752e-05
-1.06907172229123e-05
-2.43608596776212e-05
-1.22189260638785e-05
3.51907256150893e-08
-6.90536970198082e-06
-1.78848752742756e-05
-3.15470321029612e-05
-2.54311137959914e-05
-3.42333348164402e-05
-3.83643677523018e-05
-3.59282919820199e-05
-1.88716542235845e-05
-1.05609583593409e-05
-2.65544554448145e-05
-3.76990607036375e-05
-2.65471331661439e-05
-1.7966274502804e-05
-1.22993774238791e-05
-3.42596070475876e-05
-9.15524984769361e-06
4.71600262188781e-06
-1.88054961011784e-05
-6.61976371768213e-06
-3.59401784908942e-05
-2.73623502157281e-05
-3.61639156652512e-05
-8.28872149360564e-06
-3.59952023232796e-06
-8.46936629746059e-06
-5.72381591856533e-06
-3.01756202324756e-05
-2.9495376580703e-05
-3.05862877456914e-05
-3.49283479851107e-05
-4.82732223836687e-06
-3.93771942617952e-06
-2.43123611664308e-05
-4.32558764108424e-05
-1.82626523140104e-05
-2.38640418872476e-05
-4.2483361144825e-05
-1.67240272826879e-05
-2.28356650629687e-05
-2.9541393144767e-05
-2.5064977177339e-06
-3.31113453422195e-06
-1.14010408653337e-05
-1.64895100706042e-05
-1.36115237512897e-05
-6.6664180215266e-06
-2.09303016190174e-05
-1.63572306789041e-05
-2.97501633323136e-05
-4.33914680448465e-05
-4.63099583116726e-05
-2.46522661329748e-05
-1.47352345690064e-05
-2.04601627857101e-05
-3.09759762601103e-06
-2.17036820210236e-05
-1.47804651581448e-05
-3.15517071678653e-05
-1.47613953888751e-05
-1.75226911907348e-05
-1.8480025700886e-05
-4.13961098415998e-06
-2.70588512251766e-05
-5.84280445076747e-06
-7.06104586885824e-06
-2.77814591547926e-05
-3.43659489097538e-05
-3.14026094470696e-05
-2.50407468535335e-05
-2.14762228767639e-05
-3.37880873433733e-05
-3.67078975418381e-06
-1.58341524392816e-05
-1.53259378700357e-05
-7.91947384912744e-06
-1.28696418421581e-05
-3.41139440678237e-05
-1.48650655315005e-05
-1.6228925309307e-05
-5.39901501307319e-05
-2.52744823886566e-05
-1.811009250878e-05
-2.61802916170243e-05
-2.82002253578862e-05
-3.48245248328005e-05
-4.80741970596415e-05
-3.81780319845649e-05
-3.03872062764315e-05
-3.48672285454675e-05
-2.93755005789537e-05
-1.30928310415776e-05
-2.22291014741493e-05
-1.06037363592383e-05
-2.71515762419473e-05
-1.84987374878843e-05
-3.42843134630881e-05
-8.82891216200289e-06
1.88026537629814e-06
-3.40680086138555e-05
-3.66395884578966e-05
-3.72151060414572e-05
-2.80399723071701e-05
-1.24707717240882e-05
-4.18492973534953e-05
-1.84510108726772e-05
-2.34750901014607e-05
-3.52520333442348e-05
-2.41392460704587e-05
-1.07574707450459e-05
-4.00872770122383e-05
-2.50823324224512e-05
-6.91277789231983e-06
-4.59156519999553e-05
-3.66646764481088e-05
-2.13935556008124e-05
-1.27617649676845e-05
-2.32283444718182e-05
-3.92744929033687e-05
-1.11669965524176e-05
-2.55172994615192e-05
-3.1688566783085e-05
-3.49063047701763e-05
-2.57958244258651e-05
-3.59867166163371e-05
-4.35027614637204e-05
-3.7587623567767e-05
-1.69958066719385e-05
-3.02816377618112e-05
-1.54691270486998e-05
-2.5451330418507e-05
-3.09920764227027e-05
-2.92748759702267e-05
1.10087252690541e-06
-3.02788285895358e-05
-2.56877580030304e-05
-2.61394932901136e-05
-1.45025179477416e-05
-3.81154260213457e-05
-1.76551854512785e-05
-2.15635668879697e-05
-1.31688483595372e-05
-2.14193707189311e-05
6.76163604476773e-07
-2.55979871517656e-05
-2.01373068871395e-05
-3.8947766213931e-05
-3.00969773470537e-06
-2.16162299041665e-05
-3.20437939990264e-05
-3.25258806219883e-05
-2.79527333557721e-05
-2.97307030283337e-05
-5.0893060951302e-07
-2.89872404960673e-05
-2.02356417812413e-05
-3.23041220620136e-05
-1.60121223935035e-05
-1.52810267147872e-05
-3.62167957921331e-05
-4.58215738133505e-05
-1.747872026958e-05
-3.63362590708047e-05
-2.10961026653204e-05
-1.32491931236528e-05
-2.6030697583413e-05
-3.31138018954014e-05
-3.93159804855183e-05
-3.04361370272008e-05
-2.11337783044208e-05
-2.20820693666211e-05
-2.30703832323279e-05
-2.4176852136653e-05
-4.48031076023619e-05
-2.09866391379941e-05
-3.95078063337138e-05
-1.09188903068113e-05
-2.45719691985389e-05
-8.95572633275722e-06
-1.82413002813411e-06
-1.07169752800321e-05
-1.51581596443849e-05
-8.71957639585057e-06
-2.6289169803319e-05
-1.08647246972048e-05
-4.25284319907576e-05
-3.29287984897549e-05
-2.67055371532455e-06
-1.44471794484938e-05
-2.43056296646946e-05
-9.53090199513022e-07
-2.11468457319232e-05
-1.77596740013966e-05
-2.79778558437597e-05
-4.59886443111738e-05
-3.39314747289206e-05
-1.3970593362165e-05
-2.86363539495369e-05
-2.78052914357801e-05
-3.7141597792091e-05
-2.01985370803784e-05
-2.25467394238665e-05
-1.87064525342587e-05
-3.26450036623145e-05
-2.58856409743103e-05
-6.9476351710427e-06
-3.08719929145894e-05
-2.73349284198406e-05
-3.39496465140748e-05
-2.16808228366565e-07
-1.78724357381553e-05
-1.66354775993517e-05
-1.92335094967191e-05
-3.322086017056e-05
-3.90723109480403e-05
1.16787768039091e-06
-3.89908394280956e-05
-2.84520094294608e-05
-2.72284188517016e-05
4.8270684651287e-06
-9.99334859180258e-06
-1.09579354708559e-05
-1.84751497344709e-05
-7.29215543389677e-06
-1.53081817466917e-05
-3.73055110703246e-05
-6.06910684858906e-05
-9.73061122305144e-06
-2.18531922335908e-05
-1.33531436783591e-05
-6.37017366921631e-06
-2.87453852128031e-05
-1.91184589262487e-05
-1.56938540956365e-05
-3.34730768137606e-05
-2.38771559291355e-05
-2.24739565262655e-05
-2.2463792186621e-05
-1.18229345657013e-05
-2.16814078045821e-05
-1.55693756718294e-05
-3.86930442521882e-05
-2.53271824084817e-05
-3.27177164206919e-05
-2.8206943244978e-06
-7.81957103637095e-06
1.11072977168808e-06
-9.33607708627626e-06
-2.65503605818818e-05
-4.5694013481833e-05
-3.33467831335508e-05
-4.99139281485374e-06
-9.55523503846981e-06
-1.08928990330469e-05
-5.00284389461174e-06
-7.00718253566717e-06
-1.17591076717875e-05
-1.04749600935307e-05
-2.08658967327238e-05
-2.84998868029334e-05
-3.56496258882138e-05
1.03996608705764e-06
-1.99430015593304e-05
-2.92479071091733e-05
-2.76568434375421e-05
-4.54427552020181e-05
-1.93163835325982e-05
-2.05063491491626e-05
3.68517196933705e-07
-1.55958959078006e-05
-2.68269458548973e-05
-1.67405938699428e-05
-3.53092181306703e-05
-2.96349159340801e-05
-1.43580062646644e-05
-1.31058906686549e-05
-3.55281876659258e-05
-7.35652822605686e-06
-3.4051902649486e-05
-1.47539891526618e-05
-6.96859037983795e-06
-1.79782940551959e-05
-9.18678660250507e-06
-2.30453348536874e-05
5.32500827066092e-06
-2.58677057582598e-05
-2.46545169049596e-05
-1.06395880941904e-05
-2.49615456069678e-05
5.72436323387474e-06
-3.66826143506461e-05
-1.5659315180713e-05
-1.06427517682709e-05
-1.72075192001951e-05
-2.23484804936399e-05
-1.83962350858216e-05
-2.5946774192821e-05
-1.99172201074936e-05
-4.27613840908276e-05
-3.02446533989928e-05
-2.80898131239955e-06
-6.22693509097875e-06
-8.40360673422989e-06
-2.03295448570182e-05
-1.96473433710128e-05
-1.26045738303295e-05
-2.04300441085186e-05
-3.92237167741901e-05
-2.59972479333927e-05
-3.99913814216664e-05
-1.6748654926055e-05
-1.68862049346656e-05
-2.52269371506197e-05
-1.13549431728322e-05
-4.66508865740278e-05
-2.7427692274697e-05
-2.25768282526014e-05
-3.34889082346142e-05
-5.86312363540885e-06
-2.46960099948526e-05
-3.28870499574196e-05
-2.55587123021976e-05
-4.0704081239612e-05
-2.48416384043821e-05
-3.00283386406029e-05
-2.30289562325214e-06
-2.08658670590855e-05
-2.53714587989004e-05
-4.05572304818698e-05
-1.97178087816143e-05
-1.88403430425875e-05
-7.80133663485865e-06
-1.90141525603282e-05
-1.330996783291e-05
-2.46822923625017e-06
-1.52651354004479e-05
-2.1142150929217e-05
-2.20230851861556e-05
-2.79184066667771e-05
-2.65208965613431e-05
-3.4316225204727e-06
-3.58152907048589e-05
-1.10956686645391e-05
-2.05774314115788e-05
-2.83847535281289e-05
-3.52900843049624e-07
-2.2061726985901e-05
-1.46933667445149e-05
-1.303591013948e-05
-2.55268200296435e-05
-1.5968775696089e-05
-2.16144126668393e-05
-2.21510024571103e-05
-2.99146588110712e-06
-1.32778928690245e-05
-1.06951838088281e-05
1.97448559179133e-06
-2.15143388126489e-05
-2.71325377902217e-06
-2.16327699711507e-05
-1.23275627543517e-05
-5.25401562550781e-06
-1.77764184108848e-05
3.8230582561486e-06
-1.27800376174297e-05
-1.03418622380945e-05
-1.18973857890778e-05
-2.80912460037205e-05
-1.24329991536027e-05
-1.49725557178563e-05
-3.1430377961911e-06
-1.49528900611806e-05
-1.95359577947412e-05
-2.06514113594362e-05
-1.17425352192506e-05
-3.5877268195975e-05
-2.29681032380963e-05
-3.80898492821695e-07
-1.18278425523605e-05
-8.36842515282161e-06
-1.88564343332515e-05
-1.77573251150333e-05
-7.51145077612428e-06
-2.43535527025399e-05
-8.97153022496982e-06
-1.65741787034465e-05
-1.70026061355031e-05
-1.31682006432002e-05
5.72309917377598e-06
-3.3725410238624e-05
-2.46439815660589e-05
-2.7426330446826e-05
-6.75721331918226e-06
-2.20387231951702e-05
-3.83387329436343e-05
-9.93104412685261e-06
-1.1035767310518e-05
-3.86498625993329e-05
-2.50195749189499e-05
-1.97591315632541e-05
-3.56496053515207e-05
-1.25366906325025e-05
-8.1870136024431e-06
-1.47598836272064e-05
-1.6097000797731e-05
-3.86580103513083e-05
-3.18464484955668e-06
-2.81904616559842e-05
-2.8547589687951e-05
-1.70898783078799e-05
-1.82747046605789e-05
-1.98981979574849e-05
-2.11333443427816e-05
-2.31272673745152e-05
-1.79753307476208e-05
-1.10618942194226e-05
-4.62560000692721e-06
-1.93892110094663e-05
3.50186324108736e-06
2.25684570671796e-06
-8.76298817105571e-06
-1.27738021083293e-05
-3.38059414867433e-06
-2.50522686712275e-05
-5.46363750222314e-06
-2.2683566799355e-05
-4.22722003661434e-05
-1.46720251665373e-05
-1.51717537593349e-05
-1.02608484299222e-05
-2.44300330958991e-05
-1.66378263701511e-05
-2.72329371195598e-05
-1.92749107663728e-05
-1.95688992839591e-05
-1.74433731264111e-05
-2.37101623867662e-05
-1.53899943342472e-05
-2.94177610627775e-05
-3.15089500104182e-05
-2.95419937266683e-05
-1.51634189343054e-05
-9.42543376732009e-07
-3.41727979537425e-05
-3.6537734530538e-05
-2.49294683743444e-05
-1.93020162183331e-05
-1.59007333165743e-05
-6.58516724167562e-06
-2.80488936655436e-05
-2.11540606145613e-05
-1.06392658117077e-05
-1.40329468817244e-05
-2.0710168784187e-05
-1.50840063631477e-05
-2.69047770917668e-05
-8.02127387121336e-06
-1.27274401050355e-05
-2.79568366034995e-05
-2.3370921433295e-05
-1.28658448241182e-05
3.63287049345699e-06
-1.39935422983334e-05
-3.88066924984291e-05
-2.62851213809064e-05
-1.60181604134445e-05
-2.95556540474474e-05
-3.17046390600758e-05
-8.18061868186988e-06
-3.173340824477e-05
-1.84858394049261e-06
-5.62547279674157e-05
-2.12097968998101e-05
-2.71911269877134e-05
-3.16972369460949e-05
-1.40193478265443e-05
-2.90159706171543e-05
-1.96649746296342e-05
-5.9233494200824e-06
-1.14637835607189e-05
-3.8376294904357e-05
-2.41707469904907e-05
-2.70389061368515e-05
-3.61458014260311e-05
-1.60566808780044e-05
-1.15017975504285e-05
-2.66042229950636e-05
-1.04217584654774e-05
-2.33073263393535e-05
-4.08076201068073e-05
-1.96682851956729e-05
-4.39068253542093e-06
-3.66762598483528e-05
-1.86316599400713e-05
-1.09420518151664e-05
7.60065682508493e-06
-2.4437083731749e-05
-7.6772599374305e-06
-5.90013997372488e-06
-2.39575466626182e-05
3.96314010164226e-06
-3.95807107675809e-05
-1.90802758382287e-05
-1.39097254114959e-05
-2.52766023848903e-05
-2.21041866701488e-05
-9.95627755425807e-06
-1.06569830437455e-05
-4.961077842037e-05
-2.54532035593915e-05
-3.42709112429513e-05
-3.31010828952932e-05
1.0123167027996e-07
-1.18141359471554e-05
-2.989104467131e-05
-6.04625156622658e-06
-4.43556363092894e-05
-3.38922153710947e-05
-2.3684618666088e-05
-1.10677979245703e-06
-3.2482454662413e-05
-1.20381201981958e-05
-1.20115502584184e-05
8.77475626301213e-06
2.92974579971892e-06
-2.87741291575441e-05
-2.40884075973486e-05
-2.64802092754156e-05
-3.6628816720737e-05
-4.24811990440161e-05
-1.74453893044925e-05
-1.41917051416733e-05
-1.84258291458835e-06
-2.654066031095e-06
-5.74171799665082e-06
-1.94080265734652e-05
-2.71798678755296e-06
-1.9118194872492e-05
-3.52724998169836e-05
-2.74799716471358e-05
-1.2067304120581e-05
-1.55326337569964e-05
-1.37761089202459e-05
-3.33559172501209e-05
-3.24994429114916e-05
-3.45426760217519e-05
-6.17504358839892e-06
-4.54518028995978e-05
-1.36068650982469e-05
-3.38125084035161e-05
-2.68976804865183e-05
-2.20899631521013e-05
-9.78156234537077e-06
-2.48275252430481e-05
-1.69827924999639e-05
-2.0940122113549e-05
-2.64712099249174e-05
-1.35076234535796e-05
1.48659071153771e-06
1.00445687140501e-06
-2.4010463493702e-05
-3.54069505559535e-05
-1.28509773645681e-05
-7.37419363853896e-06
-1.40809865516786e-05
5.46402674546925e-06
-2.96530642953901e-05
-2.6804464174578e-05
-2.30959315539781e-05
-1.24216063711374e-05
-1.43946550718903e-05
-1.15311412965732e-05
-1.57781361986339e-05
-2.47341872297928e-05
-1.6798317135385e-05
9.49975117938195e-06
-2.44673322631715e-05
-1.49650951215502e-05
-2.603468269167e-05
-2.39600168929484e-05
-3.47148065750763e-05
-9.76821821882998e-06
-2.93301422667008e-06
-2.82608036121849e-05
-3.58612671307701e-05
-1.6349618047229e-05
-1.53774641970067e-05
-2.67372200307314e-05
-1.74478643189192e-05
-3.10638362778876e-05
-1.82694959368189e-05
-1.75097843962969e-05
-3.9643514092102e-05
-1.68173050731503e-05
-2.8002509386824e-05
-2.24735349332573e-05
-2.53325097379052e-05
-2.48875857205359e-05
-2.21005950097992e-05
-6.60147928879795e-06
-4.06405793398665e-06
-2.27848167661561e-05
-1.84605242183143e-05
-1.50438324551533e-05
-1.8189151701724e-05
-1.93586176823391e-05
-4.4012430478816e-05
-2.09539819953375e-05
-2.22420535889744e-05
-4.23904048913022e-05
-2.3195333992598e-05
-1.22818959218875e-05
-4.6716902582099e-06
-1.38656322012646e-05
-1.56110511328416e-05
-2.28856048141377e-05
-1.4633924037589e-05
-2.3139761746222e-05
-6.04231599964338e-06
-3.35215988873675e-05
-1.40086059019197e-05
-1.88962649827248e-05
-2.3839366136874e-05
-3.23237176161566e-05
-1.20126054768781e-05
-1.02869634440397e-05
-2.37368158180818e-05
-1.93671392286093e-05
-1.23650923501576e-05
-1.46810650776897e-05
-1.69574643986259e-05
-2.96400204717876e-05
-1.16820585923705e-05
-2.78229773283752e-05
-3.59709211107342e-05
-2.12370609496161e-05
-1.95637877939668e-05
-2.45671244184436e-05
-3.22825678524366e-05
-1.12272511639242e-05
-7.49678213365279e-06
-2.93703291141515e-05
-1.79073997021398e-05
-1.86768453732306e-05
-1.9237101945641e-05
-1.15413698027892e-05
-3.05914479564923e-05
-1.50837123163437e-05
-1.9895227235038e-05
-4.35664083435362e-05
-2.40787598047354e-05
-3.27103830546613e-05
-1.69027955435969e-05
-6.11087855484177e-06
-3.42498663295588e-05
-7.15358817461243e-06
-2.44867576524043e-05
-2.69929954461072e-05
-2.99081288387205e-05
-2.25096575947492e-05
-1.01007951333579e-05
-2.26438101171543e-05
-4.39609490051532e-05
-2.06850748313184e-05
-3.43007131813323e-05
-3.31131893473452e-05
4.47157498927096e-06
-1.7837104643397e-05
-1.10606994410254e-05
-1.04095998467525e-05
-1.97532930938773e-05
-4.89309494601625e-05
-1.4408329883412e-05
-3.11596879457999e-05
-2.94928982041493e-05
-1.17167570911889e-05
-1.68441694710483e-05
-5.56124621966518e-06
-3.64125613117641e-05
-1.51985962995788e-05
2.72580765189022e-07
-1.13408059194698e-05
-3.64882405839408e-05
-1.14050012556225e-05
-1.72107651394589e-05
-1.32424281133143e-05
-8.782137360002e-06
-3.30186710005765e-05
-6.21549524840587e-07
-4.1717991357734e-05
-6.676362514128e-06
-2.24491297091947e-05
-4.10306871977841e-06
-3.72077197893942e-05
-4.41896861224731e-06
-4.22575967576595e-06
-3.36467283951283e-05
-3.02485807334183e-05
-2.06049797286611e-05
-2.74889839384093e-05
-4.66569154162291e-06
-1.81910446094112e-05
-1.3061080749998e-05
-2.59690687320519e-05
-3.26498219610002e-05
-2.40451159164538e-05
-2.78679064974377e-06
-1.48161240803891e-05
-5.22921161133786e-05
-2.26377742446529e-05
-1.87870479306276e-05
-1.35404186358989e-05
-5.82376010794604e-06
-3.17169008088452e-05
-3.72318657613354e-05
-1.39196573436049e-05
-2.25824775813105e-05
-4.2626393964686e-05
-3.04214656759691e-05
-2.12387553147606e-05
-2.83117374394404e-05
-3.27248155622816e-05
-2.80885901983119e-05
-4.6855069873845e-05
-6.32236954937413e-06
-1.08087842892548e-05
-3.49220121274162e-05
-1.81856210105529e-05
-1.67385814529166e-05
-3.81616479771816e-05
-1.26640334733553e-05
-1.35612176967791e-05
-2.29529411719313e-05
-1.3238550895379e-05
-2.57912724428037e-05
-3.58207404886473e-05
-6.963837357544e-06
-3.23087841921831e-05
-2.65598133785182e-05
-5.2141567335002e-06
-1.14095020477942e-05
-1.00295646847537e-05
-1.1944362295852e-05
-1.02488623725211e-05
-3.38878258284119e-05
-2.2633973244786e-05
-1.20425825396803e-05
-3.22674713206191e-06
-1.14924139449935e-05
-2.38089148860331e-05
-3.20935169805418e-06
-4.51520959920232e-06
-1.49106942035691e-05
7.01721994746137e-06
-5.04626000862365e-05
-9.43892424425973e-06
-3.85974945150353e-05
-2.5267723397635e-05
-5.05796910441703e-05
-2.11699436229493e-05
-6.04417293712938e-06
-1.03765888774288e-05
-1.35088716980154e-05
-8.45034642946062e-06
-3.72074813083114e-05
-3.86217142042157e-05
-3.33066576528024e-05
-1.44015350326501e-05
-2.49018371600391e-05
-1.08672710050045e-05
-1.68862104449999e-05
-2.80093970051233e-05
-3.28016447792858e-05
-3.25350578080162e-05
-2.64038546268709e-05
-4.13210216512644e-05
-1.42540231614932e-05
-3.51883903683258e-05
-2.63377155633793e-05
-3.91651120158028e-06
-3.4773527277009e-05
-1.76132875764299e-05
-3.27513392797996e-05
-1.45006040158441e-06
-2.83940950694504e-05
-1.87218997845995e-05
-3.35091012837209e-05
-2.82525701557217e-05
-3.61458754252068e-05
-2.84284878839595e-05
-3.61255256733548e-05
-2.63105974545638e-05
-1.73763278978631e-05
-2.52422917050791e-05
-2.13392675692789e-05
-1.29755725930091e-05
-3.10622774342929e-05
-3.02954693050606e-05
-4.0494350381602e-05
-3.03239366917261e-05
-3.43099512639379e-05
-2.99869522874063e-05
-8.09409584777244e-06
8.82314845225628e-06
-1.91339303934049e-05
-2.93694487641097e-05
-1.35641517030779e-05
-9.00427746912238e-06
-1.82377664222388e-05
-2.10804210198152e-05
-8.17725931238463e-06
-1.23715191055408e-05
-1.25166993319724e-05
-3.25062590689527e-05
-2.42753494877575e-05
-3.18070094679433e-05
7.82863363879912e-06
-7.0226541587247e-07
-2.33020112573277e-05
-2.56593984061772e-05
3.20352232569513e-06
-2.40621284531612e-05
-3.49105594739685e-05
-1.63716867741391e-05
-1.45583617727601e-05
-3.98699570253537e-05
-3.20584270466892e-05
3.74653695481548e-06
-2.17444384657178e-05
-3.07192235347296e-05
-3.3973913534403e-05
-9.64648150039274e-06
-3.94115452218046e-05
-1.92816413090681e-05
-2.45410031741279e-05
-3.43731903785334e-05
-3.34726965338419e-05
-1.35219230970779e-05
-2.32215788459864e-05
-3.57626515702513e-05
-2.86498746888368e-05
-2.44893659586937e-05
-1.65445653715188e-05
-3.55248158166449e-05
-7.24462715558068e-06
-7.84504706621639e-06
-3.22346837092471e-05
-1.71832693776285e-05
-1.49263517418689e-05
-3.18663070338751e-05
-1.67116708755537e-05
-3.87861448392387e-05
-3.28727929624119e-06
-1.36014638607299e-05
-1.0552625042721e-05
-2.04287857040655e-05
-3.97482755840618e-05
-1.33073428822645e-05
-3.43866681923624e-05
-1.24571136864181e-05
-3.9439708331274e-05
-2.94515327572282e-05
-1.9280954641427e-05
-3.16875934731026e-05
-1.59708563367905e-05
-3.56179276724529e-05
-2.23467062844439e-05
-2.14647828484957e-05
-1.77144664994262e-05
-1.33240034753139e-05
-1.83086959155184e-05
-5.00752989180336e-05
-1.35877287517838e-05
-2.2906986644352e-05
-4.33720882323729e-05
-1.4276175831164e-05
-1.03366549665118e-05
-1.59881411084042e-05
-2.28541609805689e-05
-2.26737632920927e-05
-2.82276002707362e-05
-2.26755601626731e-05
-1.52549188451709e-05
1.49200898963709e-05
-1.47165850503615e-05
-2.87418684034268e-05
-1.56411405706508e-05
-2.4602055803402e-05
-2.87654813252462e-05
-3.45617372955974e-05
-1.9918639890966e-05
-1.39275013597141e-05
-2.62249600831311e-05
-4.9658565536519e-06
-1.48118751358254e-05
-1.52099786566304e-05
-3.31662908907115e-05
-1.08516021723931e-05
-1.50938554107068e-05
-1.64358790268399e-05
-4.40096315534515e-05
-2.32911539582024e-05
-2.76479723940603e-05
-6.00904579684623e-05
-5.216084268278e-06
-3.07049701960634e-05
-3.54901636508557e-05
-2.19826386890325e-05
-2.5053100407944e-05
-1.44089261865922e-05
-9.26806001915472e-06
-1.29697292647204e-05
-3.06384427176852e-05
-2.12632696832516e-05
-2.06497133911807e-05
-4.72115890815682e-05
-2.07959378948048e-05
6.22087523877521e-06
-7.65355565935311e-07
-2.18775387459547e-05
-3.65357298645661e-05
-2.96317010807386e-05
-2.38485699118733e-05
-4.93671500998456e-05
-2.12537141297709e-05
-2.40744137474655e-05
-3.01181978860987e-05
-4.46275699652972e-05
-2.38437597144827e-05
-1.55680725761576e-05
-4.0619104884943e-05
-4.19146127729092e-07
-1.79528787787245e-05
-2.09408191522804e-05
-2.6710835097776e-05
1.9087274432386e-06
-2.31324482384206e-05
-1.09757620927764e-05
-6.56887265454372e-06
-1.1141005101957e-05
-4.4774729023913e-05
-1.4785225620384e-05
-2.91320297913332e-05
-2.47229422804683e-05
-1.89728626441379e-05
-2.7111302859519e-05
-8.76918583321153e-06
-2.44102421996888e-05
-2.57287178752271e-05
-3.15711366040548e-05
-1.71243509007233e-05
-1.26768916535294e-05
-1.33068114052704e-05
-2.54253876055965e-06
-5.14083603436735e-06
-2.08667060962059e-05
-1.55795912337687e-05
-2.54245912826237e-05
-2.93400011317854e-05
-3.08348871086405e-05
-3.09830643926373e-07
-1.1921959122059e-05
-4.81200855136823e-06
-3.3934658175507e-05
-2.53864393455196e-05
-9.68775709618229e-06
-9.10477626607196e-06
-1.13670846140105e-05
-1.98889643494768e-05
-2.30350146632532e-05
-2.70549982325804e-05
-2.53388928779748e-05
-1.66340615609009e-05
-3.00456489800983e-05
-2.12358425560257e-05
9.82835136064908e-06
-3.88336964941153e-05
-2.38472391788072e-05
-3.67592016508535e-05
-3.48207835004579e-05
-8.26274583182683e-06
-2.50545407160857e-05
-2.58502094818395e-05
-1.03691947864895e-05
-2.46615373411287e-05
-8.8746201121867e-06
-3.62952936047898e-05
-7.53761894456602e-06
-9.97457370903038e-06
-1.98683995125675e-05
-1.27649400992135e-05
-1.24823600977065e-05
-2.99134179944174e-05
9.26948915371431e-07
-1.62916129064304e-05
-1.11841690313041e-05
-1.41935994676665e-05
-1.09948371001442e-05
-3.74515297283646e-05
-2.25894626062244e-05
-1.79392558811106e-05
-6.26432301844558e-06
-3.99994865122744e-05
-2.44458200862394e-05
-3.66396324474467e-05
-1.43343145892133e-05
-1.99922916850979e-05
-3.15329390475382e-05
-2.30147559833553e-05
-2.5009691206193e-05
-2.84125917937547e-05
-3.54150574379819e-05
-5.12980520078379e-06
-3.86305239653104e-05
-3.06449135340638e-05
-2.02357207863414e-05
-2.34660413384151e-05
-2.83191991474935e-05
-1.25541191779427e-05
-2.41045558774222e-05
-4.60516834739593e-07
-1.71320005016638e-05
-2.33569647800912e-05
-2.82484141960515e-05
5.48107700625103e-06
-1.50069986174742e-05
-2.32768125963544e-05
-1.13077884679972e-05
-8.65478991642881e-07
-2.75364972178998e-05
-4.7531964796727e-05
-1.62688931195153e-05
-2.88264544018421e-05
-4.03148348102971e-05
-2.59283872472885e-05
-1.2413592770347e-05
-2.82129659642515e-05
-3.11529051524048e-05
-2.5746032827945e-05
-1.43932504778e-05
-1.9674807914437e-05
-2.96834984983098e-05
-2.54256845413184e-06
-3.89874256745748e-05
-2.76117777274438e-05
-1.76894498897343e-05
1.30346213213356e-05
-1.71564026202961e-05
-2.66078275404071e-05
-2.61589603183479e-05
-9.61099491773121e-06
-1.60019719226532e-05
-1.67023287851573e-05
-2.21511006881497e-05
-2.02682744227903e-05
-1.1988685676853e-05
-9.83678512129167e-06
-2.75462747833229e-05
-2.17233281585775e-05
-6.13558821482335e-06
-2.04263355833437e-05
-5.02118787883919e-05
-3.28159326843531e-05
-3.98022218717175e-05
-1.58925762725719e-05
-2.60310892992088e-05
-4.35191740499115e-05
-3.67755093487174e-05
-3.35516509302695e-05
-1.32349807062053e-05
-1.37064258848651e-05
-1.3101575243725e-05
7.53537333035306e-06
-1.75936679521356e-05
-3.52804768990978e-05
-2.38348625073097e-05
-1.92539291936947e-05
-3.14785452504043e-05
-3.93237805045323e-05
-2.61557986080727e-05
-2.48391915007289e-05
-1.52782031871584e-06
-1.66325130542177e-05
-9.00621169324114e-06
-2.88505366738324e-05
-1.01294000217635e-05
-1.19954263703253e-05
-1.38833075574755e-05
-3.44850136623299e-05
-3.52996836455963e-05
-1.49259696418625e-05
-2.2285921330892e-05
-3.74979765469102e-05
-2.24925353329242e-05
-1.63995952200255e-05
-3.69431820527152e-05
-2.14198014318295e-05
-1.97431344157049e-05
-3.52017198620274e-05
-9.48584728083228e-06
-4.69164574739785e-06
-2.33089957005583e-05
-2.75307679234295e-05
-1.0213257171952e-05
-2.89916598121989e-05
-2.0962161679923e-05
-2.29694182409641e-06
-2.62038989194532e-05
-1.58202885469621e-05
-3.64924715701465e-05
-2.8778112762065e-05
-2.06071887842644e-05
-3.83546755347043e-05
-1.77065287725721e-05
-3.10493153400692e-05
-4.90789842486069e-06
-2.33973651872209e-05
-2.12087534904556e-05
-3.92097126835282e-05
-2.04197452248882e-05
-3.97810813328271e-05
-2.44539067921494e-05
-3.57104074886589e-05
-2.49237739738491e-05
-5.37820433181419e-06
-2.21244834518073e-05
-1.89026194810343e-05
-4.94524582797759e-05
-4.42741635254809e-05
-1.68184338875764e-05
-1.48657979531859e-05
-2.67989898395278e-05
-1.42368804154921e-05
-2.13951365324175e-05
-4.17605745394462e-05
-1.04500845284714e-06
-2.08769852027169e-05
-1.98074213552094e-05
-1.85627704737456e-05
-1.54868021474929e-05
-1.63477699732488e-05
-2.43270358875254e-06
-2.61590388341448e-05
5.5595079176996e-06
-1.84821296131669e-05
-1.96122054420817e-05
-3.18217969182758e-05
-2.44712115753688e-05
-1.42883111067495e-05
-2.42014175012306e-05
-3.57863450059682e-05
-1.65482530219578e-05
-1.63304319311043e-05
-3.03247553326955e-05
-1.65263711795067e-05
9.43208955636794e-07
-2.06231222621883e-05
3.35648178865912e-06
-2.90600821509767e-05
-3.63615419020489e-05
-1.98647792376076e-05
-4.58916911821155e-05
-1.50681260210971e-05
-2.30571645371991e-05
-1.87861766283428e-05
-1.84591506356344e-05
-3.09156698525172e-05
-2.92568794439626e-05
-1.25653780737652e-05
-4.03302548365742e-05
-1.85794219440079e-05
-1.664884375093e-05
-3.04846525255013e-05
-3.347069812763e-05
3.95481699896125e-06
-3.03882271233237e-05
-2.99038451058203e-06
-1.20410498243537e-05
-4.00103213974279e-05
-2.418482653545e-05
-3.79880124217387e-05
-1.44282873546222e-05
-1.74736074989133e-05
-8.8306295809446e-06
-1.1984840635444e-05
-1.03490880254434e-05
-2.27498622493275e-05
-3.97703589016772e-05
6.96276346888109e-06
2.24433418515365e-07
-2.81917818741748e-05
-3.93942727558766e-06
-1.35699233408216e-05
-1.35990550871591e-05
-3.38857558382904e-05
-1.64439407518017e-05
-1.77660794137831e-05
-2.47375541761706e-05
-1.82717827211528e-05
-1.16571444018149e-05
-1.95666858751059e-05
-1.71993568458302e-05
-1.7512299677761e-05
-5.69654697790055e-05
-3.84060002923961e-05
-3.57989235536239e-06
-2.81531829709174e-05
-2.2303227996502e-05
-2.02596583992541e-05
-1.00933620880574e-05
-1.95046796219329e-05
-5.87797715332411e-05
-3.65760948216571e-05
-1.29006462024126e-05
-5.02453553240904e-06
-2.48483887482479e-05
-1.67408760745409e-05
-1.90432983001958e-05
4.43564608648455e-06
-1.79465738072705e-05
-1.43892570210256e-05
-2.11959400653171e-05
-1.69416305137255e-05
-4.1463817391898e-06
-2.94988131594157e-05
-1.01041741130704e-06
-1.75300945767675e-05
-1.36890093379285e-05
-2.87437258686493e-05
-2.16714116155069e-05
-1.55027057615636e-05
-3.66722842664442e-05
-3.51680664515422e-05
-2.07234869978486e-05
-1.58124843573242e-05
-2.26923587124222e-05
-1.56610242167958e-05
-3.0458973738979e-05
-1.53563478989426e-06
-3.69801113159679e-05
-3.89191252683863e-05
-1.48978216744836e-05
-1.92979129762739e-05
-3.36133477280507e-05
-8.93818253112727e-06
-3.85601041996606e-05
-1.59690253132511e-05
-2.42467856507433e-05
-2.8112943353647e-06
-4.35119239735868e-05
-2.86181813756745e-06
-1.58507880074294e-05
-1.50904353176674e-05
-9.23237414437305e-06
-3.11061874526226e-05
-1.51215297518074e-05
-2.53386656184326e-05
-1.92933125053114e-05
-2.34362085992152e-06
-9.79959496001486e-06
-2.94421979531521e-05
-4.06048768652877e-05
-1.03986031615972e-05
-3.24983846805164e-05
-6.6046355373955e-06
-2.07788142925729e-05
-3.07309842740513e-06
-1.59564363824537e-05
-1.23262704531354e-05
-2.92352407608099e-05
-1.67288167716352e-05
-3.26001910347941e-06
-3.24985998117981e-05
-1.31473966892769e-05
-2.4755465719924e-05
-2.58932385973025e-05
-4.24589932065051e-06
-2.85278580006126e-05
-3.36882204774026e-05
-9.83514042165718e-06
-2.13918420967056e-05
-1.39202977512683e-06
-9.86879828403047e-06
-1.30613132960719e-05
-2.12030892934223e-05
-1.98752764117977e-05
-2.26759916204767e-05
-1.42862396457664e-05
-3.26748480718745e-06
-1.1523710727323e-05
-2.21671318834553e-05
1.79605982262862e-06
-4.74573206968738e-06
-2.09873975552474e-05
-4.2517227226985e-06
-1.80181148543874e-05
-7.21030016332672e-06
-1.9306830949285e-05
-2.28014197313076e-05
-4.12619880928244e-06
-2.7804563761315e-05
-8.46794117509926e-06
-4.41026015897866e-07
-2.12679782236985e-05
-1.01790146740451e-05
-1.66954970864964e-05
-3.44670615976087e-05
-2.73798659673645e-06
-3.71381780323729e-05
-1.43860101721827e-05
-2.77353320125974e-05
-2.25250800556086e-05
-9.78379187204873e-06
-1.63812899955836e-05
-6.76477873976452e-06
-1.97560722848245e-05
-3.58787451402252e-05
-2.19913379409533e-05
-3.14691591678635e-05
-1.79729949995868e-05
-2.02108931743834e-05
-2.11380311197984e-05
-1.17132518851066e-05
-2.69855466053304e-05
-2.33394526269819e-05
-2.1045520629858e-05
-3.65336642732691e-05
-5.17071464895981e-06
-3.57758167354554e-05
-2.35692948261752e-05
-2.92369226185105e-05
-1.52794490326261e-05
-1.62570943735251e-05
-2.522020398453e-05
-3.8239494818731e-05
-2.29333224705689e-05
-9.09653092235039e-06
-5.81441529171879e-06
-2.51110839913706e-05
-2.4605800413633e-05
-6.6814430339265e-06
-1.00599441940335e-05
-7.45251022998252e-06
-1.31752021459565e-05
-1.56889805650266e-05
-1.39181491682682e-05
-2.67921458260081e-05
-1.11264250436717e-05
-1.4036396191788e-05
-2.51403102988459e-05
-9.42839353338222e-06
-1.73903234097477e-06
-1.5636724013469e-05
-6.42351033937326e-06
-1.2248782954627e-05
-1.25365390124165e-05
-2.75066510863073e-05
1.87527274298745e-06
-3.97118045801551e-05
-2.06165900110083e-05
-3.48270614800375e-05
-2.84221055764567e-05
-1.44367616304702e-05
-2.30497972301572e-05
5.31884957046603e-06
-1.64293560628831e-05
-2.84491183208965e-05
-2.56060746537393e-05
-1.67416788825989e-05
-1.944452020176e-05
-2.81752429354103e-05
-1.79180424368416e-05
-3.92449856896425e-05
-1.38790881745494e-05
-2.59060487562353e-05
-2.48748658320333e-06
8.30056144375736e-07
-4.34389614489856e-06
-9.95038064352359e-06
-2.48959102973552e-05
-1.37539575622545e-05
-2.83714471190553e-05
-4.79631353191373e-05
-2.74572200619253e-05
-2.56363627245439e-05
3.11734865549934e-06
-2.89736542413143e-05
-1.39000685931016e-05
-3.74283362130936e-05
-1.61339492806718e-05
-3.99826173496159e-05
8.60189993186409e-06
-1.90686222504747e-05
-3.62747065027906e-05
-1.64483234077971e-05
-2.27908931270861e-05
-3.69847752344121e-05
-1.92986101798186e-05
-3.70121504647236e-05
-2.58475693798603e-05
-3.39983461194573e-05
-4.31366641409745e-05
-1.24120285114088e-05
-2.93292046844175e-05
-3.67006470705337e-05
-1.28712622212323e-05
-3.03035395710636e-05
-1.47038619878038e-05
-1.70534089723952e-05
-2.01657688107501e-05
-1.25942524579376e-05
-3.70498708218071e-05
-2.96080485559923e-05
-1.28026976471687e-05
-3.00143144489846e-05
-1.81286994536915e-06
-2.12810367947959e-06
-3.58991750652875e-05
-1.14499037428739e-05
-1.88573502412469e-05
-2.53735835999672e-05
-2.27800459132513e-05
-4.49131338008123e-05
-1.82556058522077e-05
-1.97178190209529e-05
-1.32380870161018e-05
-2.65803040155902e-05
-1.2287206842146e-05
8.08390790586826e-06
-1.83484347041005e-05
-2.69209328041956e-05
-1.72734104437328e-05
-1.82352736188968e-05
-3.06918492482485e-05
-2.35225635236978e-05
-7.41389362731397e-06
-1.62703325805559e-05
-2.53209795228459e-06
-3.02846478513908e-05
-3.26183072689047e-05
-1.50470910003524e-05
-5.69518765396719e-06
-2.70436975029866e-05
-5.56756357630719e-06
2.35073698197461e-06
-2.19276115794639e-05
-3.2766119877154e-05
7.46047934922846e-08
-1.03888995638715e-05
-1.60866766830984e-05
-1.63827959141192e-05
-4.27647721871356e-05
-3.20675197433096e-05
-8.69786915533064e-06
-2.37714283716516e-05
-5.15269721131852e-05
-6.72683630779221e-06
-4.09545151873083e-06
-2.44152586231937e-05
-4.14695955464729e-05
-2.44151063525012e-05
-2.51047798502326e-05
-4.37228181723424e-05
-2.72965792465642e-06
-9.91274835741489e-06
-4.17119441529017e-05
-2.78785228124848e-06
-4.02640499431122e-05
-1.71646989291858e-06
-4.60798507371134e-05
-3.66413191764972e-05
-1.52906833225646e-05
-1.51305278767883e-05
-3.51396760485753e-05
-2.19483791323962e-05
-2.70418600846582e-05
-3.48214111662664e-05
-3.01895078963018e-06
-4.32480790520569e-06
-2.30402914518768e-05
-1.64799606401553e-05
-2.93717040054261e-05
-1.4888793543727e-05
-2.01959795913253e-05
-1.95274710120924e-05
-4.77804149409676e-05
-1.76412443073438e-05
-2.88349174886072e-05
-1.00432088905623e-05
-8.96309780343623e-06
-2.06326899918146e-05
-2.31856585925187e-05
-2.64307845200609e-05
-1.50395646233712e-05
-3.82484540935123e-05
-1.84634019404824e-05
-1.5137699494886e-05
-2.42042113256433e-05
-1.04467235525509e-05
2.92490411080706e-07
-5.95483828042034e-06
-1.58146750918584e-05
-1.26278190056438e-05
-2.32541403559958e-05
-1.33305531794716e-05
-2.03217332594481e-05
-3.57182998344151e-05
-1.05766265334156e-05
-1.05458181185497e-05
-3.11875086714716e-05
-3.04011634470892e-05
-4.33795239995248e-05
-4.03373243609964e-05
-2.0984838390627e-05
-4.00514981112719e-06
-7.58667126600458e-06
-1.91623650786062e-05
-2.46403272850084e-05
-1.95141237085891e-05
-1.84272820144646e-05
-8.07538713657075e-06
-1.71204160518341e-05
-4.25676466980821e-05
-3.01370674860156e-05
-2.3168027800435e-05
-1.40292004458608e-05
-2.46421769230767e-05
-2.2994363634282e-05
-5.31410718442455e-06
-2.54434772422457e-05
-7.89099690729563e-06
-6.22612710131507e-06
-1.29603952011852e-05
-3.50666093677422e-05
-3.3413751221358e-05
4.57118715554593e-06
-1.38996274919044e-05
-1.06446853842049e-05
-2.2878160029154e-05
-2.54349947448347e-05
-4.65598562405253e-05
-1.45720784035177e-05
-3.03476281219271e-05
-2.25351713441813e-05
-6.18938895574276e-06
-4.6507955072484e-06
-2.18279997819206e-05
-3.11030522583248e-05
4.8926067336615e-06
-2.67024620867353e-05
-1.81402920067784e-05
-3.17702378673839e-05
-1.55151188537923e-05
-3.40362917644288e-06
-1.11158047919098e-05
-2.84858926513135e-05
-4.77139388481549e-05
-3.29327464424563e-05
-1.70907136991023e-05
-2.40696917133584e-05
-2.18464485871959e-05
-1.16147151744785e-05
-2.22676227954893e-05
-3.08789111575736e-05
-2.44209824907465e-05
-3.10664760763768e-05
-3.63998742406834e-05
-2.23902797117887e-05
-3.51861145736906e-05
-3.14715204517824e-05
-4.80298895361296e-05
-1.14168520765002e-05
-1.40601477966802e-05
-2.94717277952913e-05
-2.55364079342557e-05
-6.10142309821782e-06
-7.81005243552567e-06
-1.85204297159565e-05
-5.35604287281122e-05
-2.12578697400195e-05
-2.45957041281282e-05
-4.23781121693399e-05
-2.52545321870065e-05
-1.65201222115661e-05
-3.29971805650313e-05
-1.59290992239955e-05
-1.77555825172752e-05
-6.23557244376191e-06
-3.82036815593057e-05
-2.04468047334538e-05
1.39817915808262e-05
-1.96046380546995e-05
-2.99208527706817e-05
-1.53492372980665e-05
-2.43879878908962e-05
-2.80147455900768e-05
-1.2029875673862e-05
-3.33462231460015e-05
8.54207164737276e-06
-1.88298356223181e-05
-2.39429705085342e-05
-3.51085966729118e-05
-6.68495194899291e-06
-2.27148869584901e-05
-2.32577458533025e-05
-2.72036247698563e-05
-2.94064061664775e-05
3.0902577026939e-06
-3.46458863646319e-05
-2.54507065700149e-05
-1.96364077562568e-05
-1.13139624926218e-05
-3.50979477252242e-05
-3.51193546822064e-05
-1.13809711460386e-05
-2.25933783586685e-05
-1.99738319009545e-05
-4.33143424080505e-06
-1.73930956943684e-05
-2.25413088187504e-05
-9.71447836926178e-06
-1.903637541646e-05
-3.02639370989974e-05
-1.52937324516412e-05
-3.1672624714304e-05
-2.43784481636012e-05
-3.99462914992051e-05
2.10840271100244e-06
-2.65848867478943e-05
-1.41267899296284e-05
-4.26012403805778e-06
-5.0505307145811e-05
-2.67888141132128e-05
-1.77961039697226e-05
-5.30294051314838e-06
-9.03391919959473e-06
-2.79891202442288e-05
-1.4324379941387e-05
-1.38307976967548e-05
-2.5267087061107e-05
-2.5930698374899e-05
-2.41024061098597e-05
-2.48951434201918e-05
-1.32777836896392e-05
-2.14826549300648e-05
-1.75046813834313e-05
-1.07084238828925e-05
-1.40394752568732e-05
-4.1143229461105e-05
-2.72979800147488e-05
-3.37952994530137e-05
-4.37324253835369e-05
-2.38587784000656e-05
-3.9294933842828e-05
-1.98745385348243e-05
-1.23679995073134e-05
-2.58217591929679e-05
-1.18996103078351e-05
-1.79182543859563e-05
7.89376485616462e-06
7.65738654365144e-06
-3.50397850794496e-05
-2.81936585117826e-05
-1.94706476559663e-05
-3.32398091344414e-05
-7.75074435518416e-06
-2.17591346954475e-05
-2.86193373599215e-05
-3.26545440297147e-05
-4.02014414488446e-05
-2.04991568895628e-05
-3.36927553314059e-05
-2.78123034381288e-05
-2.93813649899267e-05
-2.54649170903019e-05
-2.47857999171401e-05
-2.56572619839208e-05
-2.56068588069151e-05
-2.22079646346956e-05
-2.15348930601733e-05
-2.05061681182788e-05
-1.26312299528867e-05
-1.58004087368734e-05
9.89934351961386e-06
-2.19887671004155e-05
-3.18256854175173e-05
-3.3995186303211e-05
-2.30134085170808e-05
-2.04600639421625e-05
-5.38272913420137e-05
-6.70750721220049e-06
-2.61107172865392e-05
-9.58138463991425e-06
-1.65584044301187e-05
-1.60834641611028e-05
-1.63760127505832e-05
-1.7212167133894e-05
-1.88681703362658e-05
-9.37875267637806e-06
-2.34617788198205e-05
-2.27740201510548e-05
-2.96486904578815e-05
-6.28257369402339e-06
-1.66327425741507e-05
-2.40927355663594e-05
-1.71717478455144e-05
2.71503248593013e-07
-2.41857112758499e-06
-8.58122951343602e-06
-3.31772535739294e-05
-4.47870605356083e-05
-1.34290969752294e-05
-2.91354388522196e-05
1.63472262764376e-05
-1.80386921933612e-05
-1.01086295384252e-05
9.51070981957377e-07
-2.22761642612112e-05
-1.83777751327858e-05
-2.12138035368386e-05
-7.7271206109132e-06
-8.41832909297321e-06
-1.14159703765177e-05
-2.01745840440092e-05
-3.63983078724488e-05
-1.3223499379636e-05
-3.91415750163289e-05
-1.41483559083519e-05
-2.00889440192518e-05
-1.85060194911e-05
-3.12000226751009e-05
-1.60530544666178e-05
-3.53557732568444e-05
-2.16353337231977e-05
-2.88870552981047e-05
-1.87507058796722e-05
-3.37506296774005e-05
-1.67825437435738e-05
-1.10172528866548e-05
-1.92896326325573e-05
-1.43821412390142e-05
-2.31252927441694e-05
-2.4523764690817e-05
-3.88653315321552e-05
-6.35820056193351e-06
-3.46459779255226e-05
-2.32756196044769e-05
-2.74957646170054e-05
-6.85930682475275e-06
-2.67574914596331e-05
-1.62328965340419e-05
-3.05791643500419e-05
-1.6998830193809e-05
-1.6911498968714e-05
-2.91505191599884e-05
-4.51717179629374e-05
-2.94220726677482e-05
-2.30494091627831e-05
-1.22237658350802e-05
-3.35922184668753e-05
-3.73949062434496e-05
-9.8963144361976e-06
-3.04836790874609e-05
-2.25027805961075e-05
-1.71357998358981e-05
-8.96687867223401e-06
-2.69496616258022e-05
-4.10859007647485e-05
-1.06061774023196e-05
-4.56514876193441e-05
-2.00794467257301e-05
-1.53454369301695e-05
-2.23507095539034e-05
-2.17870728049151e-05
-2.43626106599786e-05
-8.25905035480507e-06
-1.32509941353894e-06
-2.35990646541614e-05
-1.66508974224511e-05
-2.2154201142577e-05
-1.46828236096559e-05
-4.57622923268038e-05
-1.73134592730426e-05
-2.69235962794321e-05
7.27663076970013e-06
-8.10899604443885e-06
-4.09603653325996e-05
-1.06034695981555e-05
-2.05324287095867e-05
-1.91927737432979e-05
2.43608142283087e-06
-8.01828019149119e-06
-3.9225499876258e-05
4.30576771422232e-06
-2.44800631247543e-05
-1.08473684836201e-05
-4.27669417051576e-05
-3.2861018483864e-05
-6.53192541538373e-06
-1.37484476631156e-05
-8.30382292554361e-06
-1.56190385754208e-05
-1.16483422071086e-05
-1.56489608987462e-05
-1.80890406834237e-05
-1.06337635167089e-05
-3.16351112540591e-05
-2.73724783958956e-05
-3.11384206196971e-05
-1.51458297253901e-05
-1.62226512324771e-05
-7.19721650264599e-06
-1.29100002681965e-05
-2.85591784844333e-05
-2.86641815793142e-05
1.08748241602824e-05
-1.41892200552499e-05
-1.49223911708785e-05
-2.50606600878017e-05
-1.39632403056834e-05
-5.11236971889393e-05
-2.03600196336466e-05
-1.64368233402542e-05
-3.0874703642476e-05
-1.35291028205636e-05
-1.41575722296139e-05
-1.57528482833116e-05
1.56368625011868e-05
-1.58533579252959e-05
-4.87693655136889e-05
-4.6546780853917e-05
-3.81615457112821e-05
-9.1340699856232e-06
-1.99490735854976e-05
-2.99726164200443e-05
-6.50147767732232e-06
-3.15003234794825e-05
-2.53287863860502e-05
-2.46038034245253e-05
-2.10202109621315e-05
-2.5057051056716e-05
-4.50933349685396e-05
-5.26037293378163e-05
-1.0530023693542e-05
-1.83995587636889e-05
-2.13062899855927e-06
-1.30237937004722e-05
-2.85856666801454e-05
-2.80395467306728e-05
1.09476959530403e-06
-3.75171226302933e-05
-1.89659332634118e-05
-1.22590972068968e-05
-2.09444756429751e-05
-2.51274594455406e-05
-3.31050577152326e-05
-4.01829280406166e-05
-2.03182600212889e-05
-1.24814319195764e-05
-1.21356315771534e-05
-3.0051082925486e-06
-2.04150067862664e-05
-2.36073350611181e-05
-1.09072951765054e-05
-2.14131445215066e-05
-2.91655662345958e-05
-1.12193232322919e-05
-6.2840142612908e-06
-1.52026098786094e-05
-7.78111104270731e-06
-1.32542245153023e-05
-2.80585612637768e-05
-2.84895144807087e-05
-2.79428406510015e-05
-1.31164741357708e-05
-2.96477058064885e-05
3.86702717774384e-06
-1.8383591406614e-05
1.91655600491789e-06
-1.179201427071e-05
-3.64849335701974e-05
-3.02253379556364e-05
-3.51535312766721e-05
-2.25190383935765e-05
-1.78683474852482e-05
-2.53506912945654e-05
-2.007414575176e-05
-4.13106487039066e-05
-1.66418871135654e-05
-3.71326305999534e-05
-1.82552368335573e-05
-2.09118749565374e-05
-3.88947954673062e-05
-1.48839726701844e-05
-5.83782643625537e-06
-9.3943145727113e-06
-4.6801244713392e-05
-1.27271408426897e-05
-2.07200833065388e-05
-3.15657055668327e-05
-9.28944278551793e-06
-3.55687371713326e-05
-3.57746214569103e-06
-1.70390883545763e-05
-1.96196312773824e-05
-1.82410284068721e-05
-3.5130653230198e-06
-1.12448311540368e-05
-1.18317604619731e-05
-3.43314704625689e-05
1.06879833080542e-05
-2.4291118116219e-05
-1.93954441748868e-06
-3.31411061240167e-05
-1.45371210103319e-05
-2.5767248744009e-05
-2.36343101525557e-05
-3.18432638561921e-05
-3.83283370370374e-05
-4.20217614167349e-05
-1.75399279852534e-05
-4.19279161922054e-05
-1.7482534711756e-05
-3.61061593150923e-05
-6.91036511741641e-06
-4.61701643542163e-06
-9.49533100302308e-06
-3.70491572011611e-05
-1.74336698428737e-05
-2.25866678280193e-05
-8.16430310804762e-06
-2.92198085920857e-05
-2.24053244293675e-05
-9.39491103573646e-08
-3.03853940337624e-05
-1.23545692337497e-05
-1.63535821452522e-05
-6.26116362249734e-06
-2.15065628738271e-05
-6.13887578444076e-06
-4.79650044803064e-05
-2.25030571346821e-05
-2.97724405012747e-05
-1.62497181330766e-05
-4.28747857923985e-05
-2.28199563177875e-05
-2.84817513540304e-05
-2.34902809413418e-05
-3.41000417908646e-05
-2.09452254734662e-05
-2.66279032468056e-05
-5.13455950549494e-05
2.06219928359381e-06
-2.46529152498412e-05
-2.18184005101815e-05
-2.93917463608234e-05
-1.57328296661185e-05
-2.59757189029851e-06
8.11787070620473e-06
-3.00244484592625e-05
-9.40160465285018e-06
-3.78766485775254e-05
-1.90349704351845e-05
-3.48547910563844e-05
-1.94006227460503e-05
-5.17465629982238e-05
-1.53100123104858e-05
-1.40852046621761e-05
-1.01188032212533e-05
-1.17970694626647e-05
-6.33396947371474e-06
7.99293619892872e-06
-2.56637642689497e-06
-1.62001952834302e-05
-2.23807608164741e-05
-2.97640509692654e-05
-3.29038914429051e-05
-1.72749555390182e-05
-3.25142032013164e-05
-2.82844064857961e-06
-3.37399827180874e-06
-3.8451935809953e-05
-3.52756217007915e-05
-7.16385189806865e-06
-1.7866476507417e-05
-3.7836337568558e-05
-2.12685908188822e-05
-2.80397926182526e-05
-1.34184597584417e-05
5.18585060961642e-06
-7.58759975340988e-06
-1.81398779637751e-05
-2.3209968983799e-05
-9.59426164634707e-06
-2.93925021882969e-05
-1.51645508664904e-05
-4.00891806101521e-06
-2.65035813592488e-05
-2.32440013499072e-05
-2.49682706340092e-05
-3.67984700433759e-05
-3.14688716505657e-05
4.90978301560802e-06
-1.21955894900334e-05
-1.11396718258774e-05
-1.1001404614295e-05
-2.54140927721921e-05
-1.68794210253916e-05
-1.81001369827483e-05
-3.00276248198871e-05
-2.60172285355048e-05
-2.99717272913097e-05
-3.97899003481439e-05
-1.59052454129655e-05
-3.9561561827267e-05
-2.44541332209617e-05
-1.0669709987903e-05
-1.54773570051528e-05
-2.22874476325181e-05
-4.28937478119492e-07
-6.01734524019097e-06
-3.0290270976194e-05
1.46763035967625e-05
-2.33980567120551e-05
-5.40098260626781e-06
-1.7871130444661e-05
-2.33375207907023e-05
-9.44055340441366e-06
-2.85640138597535e-05
-1.49087377608993e-05
-2.43158240680031e-05
-2.97200674152293e-05
-4.63587237870709e-06
-6.08729984686726e-06
-3.18013680223147e-05
-6.88639908734847e-06
-3.28950397682286e-05
-3.04949377997104e-05
-2.12229328340725e-05
-4.37604020909855e-06
-1.73571230146421e-06
-7.66545875027413e-06
-2.52545986706335e-05
-2.10129405650151e-05
-2.48021608261718e-05
-1.82039070974575e-05
-7.15901612290975e-06
3.2413562093899e-06
-4.2080500299048e-06
-2.95035857630023e-05
-6.16418462099989e-05
-3.25773934849413e-05
-3.03319392011281e-05
-7.55436483057505e-06
-1.3589578645753e-05
-1.21014118379164e-05
-2.95823078955181e-05
-2.27043624156316e-05
-1.82134105735093e-05
-4.06167025313549e-06
-2.10681718234651e-05
-2.17671799349646e-05
-1.20851517697869e-05
-2.28190302022505e-05
-1.21963868795668e-05
-2.54105448325752e-05
-2.30878691634617e-05
-2.13876899747177e-05
-4.19379556698465e-05
-2.1691051028321e-05
-2.13671089333881e-05
2.48552830456346e-06
-1.67672855039097e-05
-5.59879318182923e-05
-7.0775820470379e-06
-2.25562481636127e-05
-2.24581507384856e-05
-3.73312136432514e-05
-1.79338261177245e-05
-1.70282526220722e-05
-4.72765301563513e-05
-5.40179114099384e-06
-1.7867694811839e-05
-9.50994977633532e-06
2.38396886549661e-06
-2.98432189752246e-05
-1.53880179662671e-05
-2.68922801645706e-05
-3.9276594607099e-05
-8.55129170390376e-06
-2.51770529156674e-05
-8.7978720042832e-06
-2.18214118562816e-05
-4.95714802707275e-06
-7.12180906655381e-06
-2.71442822600998e-05
-1.50121987004619e-05
-2.55761966711839e-05
-1.16587991025105e-05
3.76432911497619e-06
1.00390662917435e-05
-2.51969055496181e-05
-1.36879446185386e-05
-1.54015470993935e-05
-4.58283384022823e-05
-4.53330532928545e-06
-3.81169333798565e-05
-1.15876358800055e-05
-1.00797897439069e-05
-1.00998701747436e-05
-1.42040186029269e-05
-2.34026977472407e-05
-8.67584030657337e-06
-2.13576055371838e-05
-1.22608168531465e-05
-2.14901695058017e-05
-2.98331760427649e-06
-6.04927550733041e-06
-2.45527152958554e-05
-3.52611769807047e-05
-2.07411707322694e-05
-2.61640943484406e-05
-3.98241977325145e-05
-2.16348529424381e-05
-1.19725482068923e-05
-3.55741752704513e-05
-1.43522057997632e-05
-2.96354836716711e-05
-9.84437001836756e-06
3.0045710330947e-06
1.85312034939818e-06
-9.15838492207802e-06
-3.98427799082288e-06
4.0348170463636e-07
-1.87559682702888e-05
-1.22990102931558e-05
-3.01110106334283e-05
-3.42800008533499e-05
1.17619445500978e-05
-9.7098487341873e-06
-1.79052947560227e-05
-1.5298131538023e-05
-1.56521422190014e-05
-2.78123330597518e-05
-3.39048776056965e-05
-3.56997399145943e-05
-2.37273933728848e-05
-9.96611220167586e-06
-1.55085350210881e-05
-1.1758958260409e-05
9.02294103741814e-07
-1.37714485072101e-05
-2.89307532663374e-05
-2.28004758675525e-05
-2.64625477738574e-05
-1.9369923717363e-05
-2.44165402678593e-05
-2.56152267292622e-05
-2.03211811854957e-05
-1.33375910972998e-05
-1.08261775406062e-05
-2.53612130502573e-05
-4.44200740482995e-06
-1.74823585427816e-05
-1.99136619934852e-05
1.38483547132119e-06
-2.12833177251398e-05
-3.33519151894995e-05
-1.29022435706673e-05
-6.48880558565711e-06
-9.89847891725731e-06
-2.36149694675137e-05
-3.83133229543271e-05
-9.445123887741e-06
-5.13419845982577e-05
-5.06285063020897e-05
-3.09028649981438e-05
-2.24357194232453e-05
-8.92745450513141e-06
-3.36919639585844e-05
-3.59211792724794e-05
-2.77217614017566e-05
-2.55397593566754e-05
8.30073111491948e-06
-2.20409082602384e-05
-3.48868340197702e-05
-2.55633209111775e-05
-6.82900637149757e-06
-1.37522842163744e-05
-2.45633172314391e-05
-1.5460155425386e-06
6.15192214620207e-06
-2.21187761403261e-05
-3.31792546515231e-05
-4.76714975572102e-05
-3.72550084655777e-06
-1.69858463856168e-05
-8.92276624952798e-06
-3.22308635338481e-05
-2.21734333730516e-06
5.97672763668727e-06
-2.8970845063269e-05
-2.95600069665484e-05
-4.24619509852381e-05
-1.02347696264504e-05
-4.10452588511694e-05
-1.92862523144256e-05
-2.75850325322105e-05
-1.68472268409041e-05
-1.49360905879053e-05
-7.21083481599256e-06
-4.19072178113472e-06
-2.60752946367718e-05
-2.29941869698524e-05
-1.2516483839982e-05
-2.06938797567779e-05
-1.73470423738043e-05
-1.57573892341716e-05
-3.59941566265614e-05
-1.98555168181401e-05
-1.00103741832199e-05
-9.39644622257309e-06
-3.06744233266202e-05
-2.46787314187618e-05
-1.09432457813479e-05
-2.5576533152249e-05
-2.87299688168592e-05
-2.25537541989674e-05
-2.11780214734194e-05
-4.12538305253173e-06
-3.11527351596606e-05
-3.66472604376514e-05
-1.64462129219652e-05
-2.68459549067722e-05
-1.52221893495996e-05
-2.90830801168622e-05
-3.30135769499728e-05
-3.40141285365931e-05
-3.53874161714298e-05
-2.49151247389478e-05
-2.98410293023621e-05
-2.12448087632685e-05
-5.19780613747402e-06
-1.69146064804004e-05
-3.29187373774228e-05
-1.14673905543938e-05
-3.29351010521378e-05
-7.16194093177629e-06
-3.3040937139393e-05
-2.09474912433474e-05
-2.79281077694841e-05
-1.29540337426894e-05
-1.92560844633484e-05
-1.12420089444837e-05
-3.25687799880619e-05
-9.5861819115229e-06
5.92434293649288e-06
-2.95629075769919e-05
-2.43498541872987e-05
-2.6851854215141e-05
-2.23412914988317e-05
-2.44248711323007e-05
-1.4203274224272e-05
-2.92755300142317e-05
-1.27417320013909e-05
-2.92694435884048e-05
-3.30496037604547e-05
-1.56478555432332e-05
-2.82628163302684e-05
-1.15783225241844e-05
-1.47864789154161e-06
-1.64533205970381e-05
-2.42787256088965e-05
-2.43388387041672e-05
-2.40374769357029e-05
-3.70957388491345e-05
-5.37296092243434e-07
-8.78295744397951e-06
-3.38580578812927e-05
-1.46588675095428e-05
-3.04077852869967e-05
-2.61677862424126e-05
-2.8818651710587e-05
-2.30917253500317e-05
-2.92424416012737e-05
-2.05452200792524e-05
-2.95207643037203e-05
-4.2311601899871e-05
-1.31806855356193e-05
-2.40527899840347e-05
-3.56037073033849e-05
-2.18565100775203e-05
-7.58315137086604e-06
-1.31332407720816e-05
-2.37306065171644e-05
-2.34182992857924e-05
-4.40712002288832e-05
-1.4561036741688e-05
-1.93105147939242e-05
-1.08259784398518e-05
-2.32826141049547e-05
-1.71855769829685e-05
-1.33928422418773e-05
-4.75602061868818e-06
-1.756159337222e-05
-1.12022424432675e-05
-1.35145795292111e-05
-2.83794334248303e-05
-3.44428441630773e-05
-1.57851346954493e-06
-3.31139765783226e-05
-4.16707024118549e-05
-1.22901997661143e-05
8.22286027950014e-06
-1.85553486301626e-05
-3.9434836891448e-05
-4.78748835887891e-05
-1.65684232573672e-06
-1.04032860925094e-05
-2.09268382522972e-05
-2.64182573574089e-06
-3.0316088534664e-05
-1.88726959442119e-05
-4.52065217655183e-06
-3.82816437343257e-05
-3.2416625248062e-05
2.22965771028039e-06
-6.60078711275035e-06
-4.89233753475971e-06
-3.16052884334626e-05
-3.12252609710343e-05
-1.29512964281972e-05
-3.33623788317874e-05
-2.90250680473083e-05
-2.40923242556807e-05
-6.56185676544421e-06
-3.52453662880923e-05
-3.96449888766669e-05
7.67217671908592e-07
-2.24556517048861e-05
-3.50256435910957e-05
-1.54087171803799e-05
-2.60792277568432e-05
-2.995964765093e-05
-1.73957413005824e-05
-3.24746309393557e-05
-2.59577383479246e-05
-1.66091448402238e-05
-1.19088588832374e-05
-7.31072556640252e-07
-1.83957892860176e-05
-4.25849481952709e-05
2.42607107151346e-06
-3.17993798276324e-05
-4.52154421270446e-05
-3.15953370621192e-05
-2.46059923371388e-05
-1.82334404183906e-05
-8.29394895261819e-06
-1.4617665910936e-05
-1.98513294822098e-05
-1.98871945451352e-05
-1.99441215428678e-05
-3.0165603827188e-05
-1.59495328258863e-05
-3.62424183827794e-05
-2.76474033356735e-05
-1.12895148877793e-05
1.4039571505143e-07
-4.91997634520416e-05
-1.99103299130705e-05
-1.83338824235481e-05
-9.88669856095249e-06
-8.78160862540802e-06
-1.39152590482011e-05
-2.30461450107879e-05
-2.38541049805618e-05
-2.64947700588636e-05
7.71126235563774e-06
-1.33088504097331e-05
-3.45076115012636e-05
-2.12034334576411e-05
-1.21602782683383e-05
-1.38768335471866e-05
-3.07465658279235e-05
-2.85129785156525e-05
-1.60109063589019e-05
-1.2760145738119e-05
-2.39582720760253e-06
7.1604660982752e-08
-2.65331032690073e-05
-1.43433297822742e-05
-2.4520294398626e-05
-2.77368422405251e-05
-1.09952750810563e-05
-1.56260453757789e-05
4.4511132306395e-07
-2.19838429721419e-05
-2.55698610464606e-05
-3.26696816687912e-05
-1.92924003681427e-07
-2.76739088800012e-05
-2.91572290163005e-05
-5.28187312798779e-06
-3.61330378776756e-05
-4.19444903862788e-05
-1.08637230567745e-05
-3.0681429914747e-05
-4.55976596340004e-05
-3.13867842215021e-05
-3.12415598419121e-05
-9.58490400105658e-06
-1.23547497027519e-05
-1.93729255812041e-05
-8.76940417935526e-06
-2.65011217016282e-05
-3.4140040418954e-05
-1.23327335614732e-05
8.07407397510713e-09
-1.40346135037467e-05
-2.68895009992763e-05
-3.34210072651859e-05
-2.26750167508622e-06
-1.97003010865691e-05
-6.6146957599176e-06
-1.13681645537771e-05
-2.25418377146679e-05
-2.33592045626583e-05
-1.80088949963665e-05
-2.36474410088433e-05
2.27628153833757e-05
-2.12652349892968e-05
-2.35593282063166e-05
-2.53527708553527e-05
-2.19788278468434e-05
-1.23620039860708e-05
-3.1568905822817e-05
-3.16661984391085e-05
-2.16973390307826e-05
-1.95978473049763e-05
-1.62780918647802e-05
-2.29074034154219e-05
-4.37921983579137e-06
-1.69846318958658e-05
-2.50484566307768e-05
-3.51062940132489e-05
-1.83086835508234e-05
-1.02530668878001e-05
-1.67070703986506e-05
-2.18844053215449e-05
6.25766090896133e-07
-2.35498345044826e-05
-5.93895468377053e-06
-2.46835581783393e-05
-1.82220994217312e-05
-3.98809919662968e-06
-9.49645881482192e-06
-4.05283436748553e-05
-9.18065591880531e-06
-2.45660944892085e-05
5.35782380126673e-06
-2.49003747215358e-05
-1.99314198988517e-05
-2.04996830496854e-05
-1.57337683623767e-05
1.51006053505904e-05
-1.14614325572487e-05
-2.10693727822513e-05
-2.10428666725039e-05
-3.06095058114104e-05
-2.4017906709653e-05
-1.12945955450138e-05
-2.9329453580091e-05
-1.01303299804425e-05
-1.3120113261576e-05
-2.75254511266196e-05
-3.84862300571788e-05
-3.35724548697398e-05
-2.80648425636219e-05
-2.54484453985251e-05
-1.62746328366234e-05
-2.45234313594837e-05
-2.78520585529708e-05
-8.12256207825391e-06
-3.15615198477443e-05
-1.03448647045965e-05
-1.16599700837915e-05
-4.3096911662991e-05
-3.71812117852408e-05
-2.99074875495467e-05
-4.65584921554693e-07
-1.61496853870687e-05
-3.48248747995762e-05
-2.49010833208769e-05
-3.29157709512495e-05
-2.47171227439921e-05
-9.3791595996782e-06
-2.81516117952777e-05
-1.37000136597876e-05
-2.95666417052511e-05
-3.40826103809395e-05
-3.53930026065704e-05
-1.92932888716057e-05
-2.18408808735067e-05
-1.64368469599694e-05
-9.91148838354923e-06
-9.44931741075607e-06
-2.36654895482701e-05
-1.8132971756789e-05
-2.11304952357971e-05
-1.68300121533764e-05
-2.25576832592521e-05
1.23377284346492e-05
-3.17043941616838e-05
-1.99352559107405e-05
-2.36958423929593e-05
-3.11000037166384e-05
-1.78503260077478e-05
-1.48888147878065e-05
-9.16400727964371e-07
-1.32266300798148e-05
-1.34078581351324e-05
-1.47025035256757e-05
-7.92061175553946e-06
-2.2814642336167e-06
-2.83408699542139e-05
-1.24033171984701e-05
-1.06567093346504e-05
-3.22730926107379e-05
-1.88538424978205e-05
-3.16881311550948e-05
-5.90100385980406e-06
-1.34307756370451e-05
-2.0931693157223e-05
-2.29179583012591e-05
-1.68937183253037e-05
-1.63108680887423e-05
-1.55567882660309e-05
-2.26142071806243e-05
-8.5293134660709e-06
-4.05152077958013e-05
-1.61999451646503e-05
-3.10103333571715e-05
-1.47325841509127e-05
-1.28632951043135e-05
-1.46756914882127e-05
-8.41097334371936e-06
-2.05551834373197e-05
-2.65831591135207e-05
-4.30089530614503e-05
-1.48532556041683e-05
-2.68310413841458e-05
-2.64511280420158e-05
-3.40242974296316e-05
-2.36508954654543e-05
-1.14095790473909e-05
-2.303197228979e-05
-3.08915747712741e-05
-2.7324885688834e-05
-8.27503467912142e-06
-1.79605266305209e-05
-1.84886421447916e-05
-1.02634361531951e-05
-3.11898628824013e-05
-3.65792724272175e-05
-1.47884056948545e-05
-2.01510040932697e-05
-2.05546719247161e-05
-3.96161761800948e-06
-2.00661010053897e-05
-1.88921003139881e-05
-1.75578471361284e-05
-1.82954474997135e-05
-1.56384471715503e-05
-8.53844189480225e-06
-1.68539297898224e-05
-1.90641580178208e-05
-3.36754688806307e-05
-2.21541899439649e-05
-2.60846539146026e-05
-2.5300398693559e-05
-2.32934831543227e-05
-3.39817075028335e-05
-1.70649849902684e-05
-2.31237220851641e-05
-1.80022091984698e-05
-7.50307692444675e-06
-3.35387068199271e-05
-3.02895209330648e-05
-1.67633985229062e-06
-1.47248735378995e-05
-1.76335843534292e-05
-1.27812920449525e-05
-6.73876422382893e-06
-1.49862489148235e-05
-1.3016880816376e-05
-2.18635083622521e-05
-3.0070121855777e-05
-1.05258997596643e-05
-1.33119604399125e-05
-3.46422564491767e-05
-2.43246895201876e-05
-2.10548387409921e-05
-1.28191566768658e-05
-5.16780192388505e-05
-2.97116948408946e-05
-4.94648451803546e-05
-4.42758117363686e-05
-1.97108937950429e-05
-1.7444407784963e-05
-1.72599900097725e-05
-2.52723892519872e-05
-4.31614908006219e-05
-3.08493153175471e-06
-3.14370221030809e-05
-2.32218478883054e-05
-2.74648103078928e-05
-2.57327444179023e-05
-1.24589972404587e-05
-1.33413868861767e-05
-1.38033052033351e-05
-1.76509510838574e-05
-4.18603434145737e-05
-2.49907497805394e-05
-4.42986796203672e-05
-4.4468392312859e-05
-3.5552282682098e-05
-2.61639582511958e-05
-1.85473824830807e-05
-1.88202736085497e-05
-2.26980878392661e-05
-9.47151322184807e-06
-2.27263965451616e-05
-1.68603487291056e-05
-1.88635884052637e-05
-3.20585595603055e-05
-2.84395210728548e-05
-3.19023774980475e-05
-3.64682052250052e-05
-3.49049238290585e-05
-1.77704722279873e-05
-1.8735047096714e-05
-3.00521945466798e-05
-3.39895521019626e-05
-2.76194328836986e-05
-4.6770964737185e-06
-1.98804791207392e-05
-2.11401251709372e-05
-1.42845708366187e-05
-1.21180582577762e-05
-2.95883034086004e-05
3.00388631819889e-06
-1.84620940206242e-05
-2.8204309818241e-06
-1.4431167797786e-05
-1.1668884701961e-05
-3.23033147775326e-05
4.19768159840695e-06
-1.8597910863207e-05
-1.90515957485805e-05
-3.34375883776184e-05
-4.51789845845938e-05
-2.68122115175421e-05
-1.08199634620638e-05
-1.94141774968544e-05
5.74658619887785e-06
-6.23107886223623e-06
-2.66870644239291e-05
-4.13805764289611e-05
-4.4355529362974e-05
-2.70591178286607e-05
-3.06760633555868e-05
-3.21249892460713e-05
-6.21436620611392e-06
-9.52429868458618e-06
-2.87816501556791e-05
-2.46777344952495e-05
-1.70873761651797e-05
-1.79238918865789e-05
-2.51243408378619e-05
-2.00165975510976e-05
-2.80202718570438e-05
-1.34281537191793e-05
-2.14768571816596e-05
-3.17423534919451e-05
-2.16499611446277e-05
2.09630656040598e-06
-3.23949870191769e-06
-4.67154337149824e-06
-3.70801561054438e-05
-9.44836642816697e-06
-1.20835818690975e-05
-1.26643192241466e-05
-2.60922874484322e-05
-2.06080901780246e-05
-1.36542191938579e-05
-1.32168248109418e-05
-9.67260205005334e-06
-2.48752598465034e-05
-1.8748884690727e-05
-1.83402316576405e-05
-2.77048228915369e-05
5.09556788022968e-06
-7.66339258394752e-06
-2.13973990013013e-05
8.57528223909156e-06
-1.01348126243053e-05
-2.90051868220578e-05
-1.11567233788579e-05
-3.74043613941072e-05
-1.50177209419063e-05
-1.11043651367858e-05
-3.43038462296359e-05
-2.311698853751e-05
-4.01382558473014e-05
-2.02679748356181e-05
-2.27215329763966e-05
7.81362705062246e-06
-2.87286821904083e-05
-2.76634230127853e-05
-3.15757756136342e-05
-2.53302507631491e-05
-1.86599140775124e-05
-1.14782335903768e-05
-1.43231691587801e-05
-3.7496505504767e-05
-1.23109309586882e-05
-2.30386638600887e-05
-3.16617796634413e-05
-2.45790454073634e-05
-1.18860493050342e-05
6.8594511523717e-06
-2.11606608801498e-05
-9.73596713200812e-06
-1.02117118892815e-05
-2.91209778375938e-05
-3.269659987792e-05
-1.75303174954717e-05
-1.11534668324734e-05
-3.77792421532996e-05
-2.67090045187029e-05
-2.65570882967539e-05
-1.26860976504484e-05
-6.50083516895131e-06
-4.07183511279503e-05
-9.11183901048344e-06
-1.62344173866871e-05
-2.02669468629723e-05
-4.0964061968965e-06
-9.09665835627776e-06
-9.02917294052027e-06
-3.82131830850342e-05
-2.73953807482393e-05
-2.85521672722407e-05
-1.34110981690073e-05
-2.0871351335245e-05
-3.0832449617368e-05
-2.07288461142006e-05
-2.88949037758099e-06
-7.04952510486858e-06
-2.27218834210534e-05
-1.36974511068658e-05
-1.58084583134834e-05
-3.04288471503238e-05
-3.50054575925501e-05
-3.15873444497789e-05
-1.75122169680212e-05
-2.53859686560219e-05
-2.02593269094281e-05
-1.03411630511433e-05
-1.757708587075e-05
-2.31211050402207e-05
-5.66618310480572e-06
-1.02720631639422e-05
-1.85656524122617e-05
-1.38593025071853e-05
-1.60425911207828e-05
-2.37377834453431e-05
-8.4255951526149e-06
-3.47066966154814e-05
-2.49898219990245e-08
-1.25030925384971e-05
-5.11166486555835e-06
-3.76183192672771e-05
-1.86083765664496e-05
-3.19243017651162e-05
-4.38389175747613e-06
-1.55716000855902e-05
-2.6021440290528e-05
-1.60355556829934e-05
-3.52219059026586e-05
-2.57267003354617e-05
-1.70263428489576e-05
-5.35960961326901e-05
-2.93655218082604e-05
-2.44662618528284e-05
-1.82848995707634e-05
-9.71262813776564e-06
-7.0969836603892e-06
-4.71884231380679e-06
-3.07386408461961e-05
-2.86350231063297e-05
-7.15708186776576e-06
-6.44773657799835e-06
-2.96541009134345e-05
-1.82488159171406e-05
-2.44624404124268e-05
-2.54646540903159e-05
-1.14667378544009e-05
-2.24451002965927e-05
-2.90494539737974e-05
-1.66232419315624e-05
-1.70761328520633e-05
-4.31522366963475e-05
-3.29836900298806e-06
1.85716304911175e-06
-1.38960590003701e-05
-1.41941687969454e-05
-2.25755242350811e-05
-2.01787411339521e-05
-1.13174532437481e-05
-2.97979840262812e-05
6.59706064282747e-06
-2.36929294414265e-05
-2.35472912973077e-05
-2.93854945685932e-05
-2.96932899317263e-05
-3.54482495008136e-05
-6.06041636188504e-06
-1.03844890750076e-05
-1.98616756821727e-05
-2.57443470372831e-05
-2.63748214664295e-05
-4.14474443132892e-05
-7.83889700987459e-06
-4.18674303397688e-05
-2.25654007294293e-05
-2.60687030671654e-05
-1.48025700714092e-05
-9.66500189336864e-06
-1.9281687617323e-05
-2.27027753577643e-05
-6.01358658436556e-06
-1.96709582821826e-05
1.16466396912837e-05
-2.27744073013711e-05
-3.67139787322005e-05
-2.49807145249633e-05
-4.53605425267615e-05
-1.13867178369947e-05
-4.31137581236697e-05
-3.06823750924911e-05
-1.11586101477499e-05
-2.63647268758621e-05
-1.58651643079932e-05
-2.6669812180618e-05
-3.10109162609261e-05
-2.14518695578859e-05
2.6917431388754e-07
-3.43010030516814e-05
-3.7861083535604e-05
-1.44356065198587e-05
-2.73021710122584e-05
-4.03756053671986e-05
-5.23985345416855e-05
-1.26831026925671e-06
-1.09636356230391e-05
-2.13856645831815e-05
-4.37324991172292e-05
4.94031327053209e-06
-2.26481615426924e-05
-1.05255049972627e-05
-2.50108678303484e-05
-4.35245525046281e-05
-2.1927844302634e-06
-2.95388443691878e-05
-3.06031099088212e-05
-1.88528604448715e-05
-1.97242838390994e-05
-5.25461995243771e-06
-2.64582569145099e-05
-1.92366272415646e-05
-1.28031410416894e-05
-1.40135758568352e-05
-4.02484395692276e-05
-1.24076558752593e-05
-1.56408379058644e-05
-6.8597599557272e-06
-1.85516214015753e-05
-2.43243626500351e-05
-3.76520615336221e-05
-3.43137439963216e-05
-2.80176523106226e-05
-3.8575881936722e-05
-1.5339548865516e-05
-4.11890790478367e-05
-1.6986792143654e-05
-2.70326427290807e-05
-1.53232527619963e-05
-1.87216525925798e-05
-8.36567184707358e-06
-1.05935180766893e-05
-2.25475600055423e-05
-1.6837235789674e-05
-1.12234451333737e-05
-9.46747119348512e-07
1.61878888024839e-06
-4.87314914386614e-06
-1.54026841779571e-05
-5.31065236155349e-05
-4.92655458501809e-05
-2.59640341858847e-05
-2.68053354647486e-05
-1.75440393209857e-05
-1.94548939708306e-05
-3.34690155477833e-05
-2.12549062132703e-06
-3.52536866137884e-06
-2.99625278181032e-05
-4.07787296216007e-05
-4.29459410225078e-05
-4.77004907874582e-06
-2.14084800214541e-05
-4.05756859686553e-05
-2.79369671833534e-05
-2.97277643354894e-05
-4.10886059738595e-05
-2.51291315396482e-05
-3.40854647442948e-05
-1.46131290020038e-05
-2.59395824343954e-05
-1.89072509276167e-05
-2.57873361640243e-05
-2.00838011605989e-05
-2.06828067078082e-05
-1.6304027907813e-05
-1.40706394528793e-05
-2.63751409083694e-05
-2.77501124385483e-05
-4.6646608524143e-06
-4.02871727958278e-06
-3.37194878081693e-05
-3.10046922147908e-05
-7.2022601947773e-06
-4.03710646751432e-05
-5.85242541657176e-06
-9.1268473731244e-06
-2.72561684263062e-05
-1.62448224797326e-05
-2.79305421975728e-05
-2.29174562606945e-05
-2.32453121532789e-05
-1.92449063900205e-05
-1.8011836688602e-05
-2.46243468992385e-05
-2.57737713748065e-05
-1.31444353662739e-05
-8.82429716095989e-06
-1.95447970002835e-05
-2.92934416288747e-05
-2.86013972453268e-05
-3.14202955671129e-05
-1.72977555601944e-05
-1.87141546030745e-05
-1.09269133442608e-07
-6.79474120055314e-06
-3.03727944743784e-05
-2.38467851119245e-05
-3.47465390954109e-05
-3.41560473238854e-05
-8.63541631618784e-06
-9.02383208079368e-06
-1.22652691847366e-05
-2.07777580744421e-05
-2.29831806920995e-05
-2.67958189102537e-05
-2.04960208148799e-05
-2.97149441184446e-05
-1.54690955957795e-05
-2.37437948134317e-05
-2.66019907539793e-05
-5.73226385924664e-06
-2.04173982088713e-05
-2.12231596372566e-05
-2.55560307800672e-05
-3.2473934834401e-05
-2.65341497224289e-05
2.35697841442295e-06
-1.55576148789231e-05
-3.65523593560277e-05
-1.89186493787034e-05
-2.64091292960263e-05
-3.07543697664195e-05
-2.05477852078684e-05
-1.39680133644362e-05
-1.95509997061151e-05
-2.23468987909071e-05
-8.98335742487774e-07
-9.99118875413796e-06
-1.49073180108522e-05
-1.46559349563855e-05
-2.87350428766707e-05
-3.91532481819439e-05
-2.58805594948642e-05
-9.89313010175425e-06
-1.91357954931002e-05
-3.88226049427873e-05
-2.23382128458301e-05
-3.05455479465166e-05
1.03757314522845e-05
-2.17633570014588e-05
-6.50309402100192e-06
-2.56013837797566e-05
-1.76770918770805e-05
-2.40062634281138e-05
-2.37763140639178e-05
-2.02844079863918e-05
-2.40241549747838e-05
-1.35017722283168e-05
-1.44801176835991e-05
2.76992903714826e-05
-1.36104955165172e-05
-4.00852472993173e-05
-2.05630946028411e-05
-1.91148167908631e-05
-1.5617076151527e-05
-1.27726560252977e-05
-1.21022824902544e-05
-1.10607207254624e-06
-3.6761202472773e-05
-4.37436890087407e-05
-3.82620845440013e-05
-3.07013881501505e-05
-1.49462067507292e-05
-3.62316281341129e-06
-8.76434382846105e-06
-3.57292737919339e-05
-1.79853193319341e-05
-2.93675494517719e-05
-9.07463974273336e-06
-1.07854982750823e-05
-2.13436440549662e-05
-1.71979705427295e-05
-3.48593074450747e-05
-8.5372259040738e-06
-1.3621526755538e-05
-1.23403007963449e-05
-2.59327241531847e-05
-6.72992962856564e-06
-3.21085773360907e-05
-1.82412760071689e-05
-2.37382571929867e-05
-2.31948384380806e-05
-1.48701830918547e-05
-1.35404103946428e-05
-2.10005437981805e-05
-3.07511182677468e-05
-3.04007799658634e-05
-3.31600251885499e-05
-1.33725791223149e-05
-3.62950613616297e-05
-4.64797629546279e-05
-9.95236636549801e-06
-1.00901434663145e-05
-2.45852494672086e-05
-1.78648727654667e-06
-3.70309529616681e-05
-1.75045306378105e-05
-2.85464467781513e-05
-1.58530928643884e-05
-3.65889898572534e-05
-1.09562237569481e-05
-1.80181439000317e-05
-3.14297071934457e-05
-2.05052838884787e-05
-2.50913614298652e-05
-3.37291122999153e-06
-1.37450734581554e-05
-1.57332143683631e-05
-1.62815015562048e-05
-3.18931225772964e-05
-1.64721107229037e-06
-1.68659930517113e-05
-2.46950992257012e-05
-1.27872125742927e-05
-3.77542846171311e-05
-2.26126853252891e-05
-4.39593014112885e-05
-4.37181774580548e-05
-2.42967690672083e-05
-1.11175292125767e-05
-4.03026287891169e-05
-2.65929978403915e-05
-1.51976478443307e-05
-3.2877808168629e-05
-3.5879266523827e-05
-9.46639294242413e-06
-4.61522376267724e-05
-2.28549272391133e-05
-1.48574994792685e-05
-5.82620500685058e-06
4.73670376716275e-06
-2.24576475052352e-05
-1.56530787988549e-05
-1.00870097566164e-05
-1.2121257819152e-06
-1.73663330376227e-05
-2.06687250697921e-05
-1.78686298121574e-05
-5.76177777598683e-06
-2.3854878230026e-05
-1.8211443718194e-05
-2.62875892979982e-05
-2.59025449940465e-05
-1.54717310326096e-05
-1.03783402396466e-05
-5.30671013012108e-05
-1.37393373854581e-05
-3.24696272395974e-05
-8.0937702866899e-06
-4.17687657467261e-05
-1.94650307542728e-05
-1.93323061986546e-05
-4.83822697440236e-05
-5.76509870710151e-06
-3.73789023170769e-06
-2.33050738211982e-05
-4.40816595523547e-05
-2.94335146990564e-05
-9.04545264346628e-06
-4.16987595356023e-05
-2.42976747912527e-05
9.11160819365385e-07
-1.60388941779604e-05
-3.35410022794443e-05
-1.24045603938759e-05
-3.05068318494634e-05
-2.6621915847926e-05
-3.7957876326612e-05
-2.38758250962857e-05
-2.90630301172474e-05
-1.99792099246303e-05
-2.79941429332226e-05
-1.88506758987477e-05
-1.76869043942841e-05
-1.29725695317072e-05
-9.73960175533642e-06
-1.06301436647781e-05
-2.40481288320428e-05
6.00050745512787e-06
-8.07589972190592e-06
-4.14856985889104e-05
-1.32530809096059e-05
-2.85074489636348e-05
-2.52740468388458e-05
-9.60155704856279e-06
-1.34323539282202e-05
-1.46748898453744e-05
-5.74150675392177e-06
-2.64608736291047e-05
-2.47670804654043e-05
-1.85221308450904e-06
-2.46930394060892e-05
-3.58377004417112e-05
-3.08601660218836e-08
-1.68850134527041e-05
-8.53093683333811e-06
1.18093570911528e-06
-2.42597650097399e-05
-1.49749341105023e-05
-2.41421683825141e-05
-3.6803480890187e-05
-1.93975222571162e-05
-9.68195630716757e-06
-4.80876972901631e-06
-2.90116897417739e-05
-3.05411960738991e-05
-1.90118063070708e-05
-5.08225238130957e-05
-2.25824215511197e-05
-2.79947661518264e-05
-2.13727620304044e-05
-6.1519496972814e-07
-1.09298616735642e-06
-2.56500676967757e-05
-1.83559604711523e-05
-2.10490268380942e-05
9.66032756551158e-08
9.37181660042194e-07
-2.16332975543225e-05
-2.2550453309072e-05
-1.45892719551301e-05
-1.90421158848779e-05
-1.17936613506018e-05
-2.41519792207968e-05
-1.85294747366801e-05
-1.77321674206573e-05
-1.71812294294072e-05
2.08718248194009e-07
-2.70304324688273e-05
-1.63100127010906e-05
-4.89551138031679e-05
-1.82654789279627e-05
-1.62951555008915e-05
-2.13504005014597e-05
-2.15432498101909e-05
-3.78230021327596e-06
-1.16737844993149e-05
-1.96475775551079e-05
-3.77032976250556e-05
-3.31715441836472e-05
-2.07517616893652e-05
-3.03399093699545e-05
-1.78793279234821e-05
-2.05014628132665e-05
-6.3264840253575e-06
-2.47167118678725e-05
-1.66359962036641e-05
-2.25515714775135e-05
-2.93077219065455e-05
-9.44088997883399e-06
-7.30482366311728e-06
-1.78672346080798e-05
-3.01428978663881e-05
-1.326732728938e-05
-2.60228371299776e-05
-3.14458865057534e-05
-2.29625789734407e-05
-3.26482721870784e-05
-3.2720302729974e-05
-4.20898823978164e-05
-2.26641790702892e-05
-2.29558796122518e-05
-2.01592627921705e-05
-3.53630293701564e-05
-2.00825760534148e-05
-1.87190405251437e-05
-1.07070763393865e-05
-1.55538819265143e-05
-3.34803062109843e-05
-2.08067598776726e-05
-1.71860268381044e-05
-3.64151141169341e-05
-1.69037578062779e-05
-4.34920869128001e-05
-1.31121972521679e-05
-2.93621630901829e-05
-2.94111259943452e-05
-1.07242784776556e-05
-3.87365516078173e-05
-1.04962619398901e-05
-1.76744488547798e-05
-2.29844175494091e-05
-1.0288804516698e-05
-2.32348858777711e-05
-1.34126200848563e-05
5.77546959486124e-07
6.28118038603826e-06
-3.4017913663888e-05
-2.57540700019374e-05
-3.77881736461871e-05
-2.49615587185192e-05
-2.40780459069601e-05
-2.80189660713468e-05
-5.01891340443058e-05
-3.72951916650266e-05
-1.1266400824307e-05
-1.42859800880111e-05
-1.87975306991659e-05
-3.2807699022288e-06
-3.53471038941218e-05
-2.95043244065243e-05
-1.34440102169558e-05
-3.1851639280706e-05
-1.41160074073935e-05
-2.35136904654926e-05
-1.98473042046344e-05
-2.04442848666333e-05
-4.5432912842345e-05
-3.27214275378389e-06
-4.54869082632695e-06
-3.00152616804302e-05
-2.49522087263011e-05
-2.03806473096787e-05
-2.63129929004954e-05
-4.53900653245157e-05
1.67237830691903e-05
-3.17132004798535e-05
-2.63150823879947e-05
-2.10718069802023e-05
-1.9565022845231e-05
-5.60873247800634e-06
-3.66195448665742e-05
-3.15772944078355e-05
-2.31485400704837e-05
-6.7128588361602e-06
-2.29884509603971e-05
-9.87490136695359e-07
-3.4056252183009e-05
5.95657648946902e-06
-6.97864596133448e-06
-2.00175341435912e-05
-1.61835600157722e-05
-2.19536537665241e-05
-6.51655073102931e-06
-1.270744468843e-05
-3.08893036916533e-05
-3.95830345780025e-05
-2.95821961980352e-05
-1.895472139275e-05
-3.14814586432407e-05
-1.81107042957255e-05
-1.15338653765812e-05
-2.82397390940401e-05
-1.48064307503736e-05
-1.76765976865503e-05
-3.06814991030992e-05
-3.56062658166675e-05
-3.48639079979373e-05
-1.14089475875683e-05
-3.60724702538128e-05
-1.80935579464435e-05
-2.12646440573636e-05
-1.96330138773571e-05
8.15229005364932e-07
-9.32721116012017e-06
-1.00762655553246e-05
-3.34707940308394e-05
-1.79042676802691e-05
-1.78498253883385e-05
-1.59773495433195e-05
-1.99901342176994e-05
-2.23500295160549e-05
-3.00118984717425e-05
-2.75186976166195e-05
-2.05130735956887e-05
-2.98818367737029e-05
-1.32861239034995e-05
-2.20753932472853e-05
-1.16054442688924e-05
-1.70601331304862e-05
-2.29652319351768e-05
-1.15498428260829e-05
-1.9377704966247e-05
-6.21984148045388e-05
-2.19109119497656e-05
-3.25050043190872e-05
-5.12951347483665e-06
5.11695809876364e-06
-3.85747942467322e-05
-2.63214532472814e-05
-1.74998283901319e-05
-2.36246802330325e-05
-1.72315286756094e-05
-1.60925083774973e-05
-1.66984839251526e-05
-2.83728414331889e-05
-1.58056255935817e-05
-2.9043660030687e-05
-1.07215752086728e-06
-1.90011805761596e-05
-1.58946764286603e-05
-2.62010781466618e-05
-2.4512594112786e-05
-3.86990260950987e-05
-1.35332184424213e-05
-3.58223073761337e-05
-2.01965982005082e-05
-1.97093544857399e-05
-3.8877489519741e-05
-1.04965668363019e-05
-4.77791304647507e-05
-3.04660486908059e-05
-8.01228253431057e-06
-2.22291386426478e-05
4.82188649045096e-06
-2.15523004555404e-05
-7.81149155784501e-06
-2.3399050966619e-05
-1.52437998989026e-05
6.08255032001614e-06
-2.52106111143173e-05
5.71276733673037e-09
-1.4638721051329e-05
-1.69746378394996e-05
-3.02635079147731e-05
-2.42536344062151e-05
-3.90960872241951e-05
-2.6391724040736e-05
-2.08804522686419e-05
-2.27071076408907e-05
-1.5928759000592e-05
-1.81419613497257e-05
-3.09308100639434e-05
-2.52196322300346e-05
-1.98257118790975e-06
-2.60353943351786e-05
-2.49548258609897e-05
-3.56106237940579e-05
-1.8043637721759e-05
-2.0482649679582e-05
-3.62138153457282e-05
-1.89085851926514e-06
-2.08851120334006e-05
-1.73856046477905e-06
-2.20989017066074e-05
-7.06809391777722e-06
-3.27338518441613e-05
-3.22001589213361e-05
-1.66715355069533e-05
-1.31518415019683e-05
-1.70453724229135e-05
-1.37619324192741e-05
-8.53188828081864e-06
-1.43155538407169e-05
-1.18490359720432e-05
-2.04591155070014e-05
-1.117565809569e-05
-1.09458752345494e-05
-1.97993079684367e-05
-2.03474898447885e-05
-3.52929516828028e-05
-2.16217309669467e-05
-1.65389513128614e-05
-2.77293803734944e-05
-4.24792009491112e-05
-3.20658629454858e-05
7.40417334726438e-06
-2.37664167918002e-05
-2.09766874737765e-05
-4.29394340110176e-05
-7.5037368370469e-06
-1.2699058184065e-05
-1.86955571211833e-05
-2.19767412838707e-05
-8.79842224951121e-06
-1.9209305368082e-05
-3.61754828572649e-06
-4.65190081836304e-06
-2.15035765152803e-05
-5.49689748738408e-07
-2.21230443099265e-05
-4.17756854900875e-05
-4.31765004583543e-05
-3.2257038816247e-05
-1.78306477004267e-05
-2.99880089140651e-05
-1.3474747145411e-05
-1.97877923518999e-05
-1.53672526116894e-05
-1.47930560191529e-05
-2.95530074350216e-05
-3.33131738556807e-05
-5.06966322600184e-06
-2.88330819070469e-05
-1.25500626113674e-05
-1.59845302394295e-05
-8.55955047477031e-06
3.41372860436837e-07
-3.86870375424802e-05
-3.48507018889748e-05
-6.89946775310944e-06
-2.24821506472442e-05
-1.04300839566e-05
-1.73680501691374e-05
-2.36349859656919e-05
-1.37346586846877e-05
-4.53961776722375e-06
-4.31345404600361e-06
-1.5335068333558e-05
1.27769456061279e-06
-1.90312161259306e-05
-3.35529738515337e-05
-2.52346713956964e-05
-1.8388937776244e-05
-2.77668384546847e-06
-2.63752936132119e-05
-1.46433172101765e-05
-7.81785544942232e-06
-2.07290848998338e-05
-2.76269734878293e-05
-3.03795035135018e-05
-2.73482138534753e-05
1.15235497093985e-07
-1.97453042868192e-05
-1.65010827316866e-05
-2.43302234002285e-05
-5.65079544214694e-06
-2.206395134621e-05
1.78471796586283e-05
-1.17228754579867e-05
-2.04327872290635e-05
-1.34198219076431e-05
-2.11532006862041e-05
-2.99480548675867e-05
-3.33729602968191e-05
-1.80265118401157e-05
-1.35720819942979e-05
-2.51440084357416e-05
-1.45154485192375e-05
-1.03314728703781e-05
-3.81643878348195e-05
-1.2856160008582e-05
-1.83725612425417e-05
-2.13853698548687e-05
-1.63302735926938e-05
-1.93820407151219e-05
-1.52652709715886e-05
-2.4461813906759e-05
-2.77847999663647e-05
-2.86479422401128e-05
-2.66838408695235e-05
-2.57491958829465e-05
-1.01511771251114e-05
-1.53641493084911e-05
1.18163786934272e-05
-1.44741836771862e-05
-3.11946713228954e-05
-1.68374586135084e-05
-1.98741327723955e-05
-3.29393084192903e-05
1.86176359593137e-06
-1.47108230071362e-05
-3.39025722801715e-05
-3.20642190682203e-05
-3.43217236844571e-05
-2.94364705467151e-05
-2.40325129611895e-05
-7.04451519800733e-06
-5.85733234048198e-06
-2.18856110059935e-05
-1.46869357066845e-05
-1.93151607658659e-05
-4.67562188597477e-05
-2.39241806228316e-05
-3.38365202537965e-05
-2.08753219351331e-05
-2.29664349256199e-05
-2.61019857310905e-05
-1.12502271549086e-05
-1.73778370804541e-05
-2.70113917784693e-05
-1.6005408622469e-05
-1.80377880924454e-05
-8.35725783482211e-07
-5.31513610741934e-06
-1.93467533646831e-05
-1.34159839829898e-05
-1.77113985137406e-05
-1.75091077206625e-05
-1.08216848259403e-05
-1.61610074338855e-05
-2.25695568682463e-05
-2.32516703140427e-05
-1.31200729594096e-05
-3.92928302968981e-05
-1.74169258319103e-05
-1.09615079047193e-05
-2.84580903238666e-05
-2.78565849245238e-05
-1.66322862018698e-05
-2.05527528135513e-05
-3.13795224208637e-05
-1.89511343895624e-05
-1.27870462294088e-05
-1.77359181052345e-05
-4.0111191415795e-05
-1.6217480406878e-05
4.45914551723616e-07
-6.94697046700199e-06
-2.30288496533765e-05
-2.0179452917698e-05
3.87264018785655e-06
-3.56425347543654e-05
-1.67846939463827e-05
-1.42149641246702e-05
5.15002781338518e-07
-1.05143294072713e-05
4.02092993520522e-06
-1.04882186673938e-05
-2.07015299613534e-05
-3.0572609236044e-05
-8.77721858459633e-06
-7.36750777428224e-06
-3.58874097805492e-06
-3.26265150501972e-05
-1.69516827958763e-05
-2.58566307031521e-05
2.88605153452525e-06
-1.11296562816775e-05
-2.8124979719018e-05
-3.23207176849759e-05
-1.69133182141281e-05
-7.30951072820899e-06
1.87148434081909e-06
-2.92859964701801e-05
-1.67689367155228e-05
-1.21598409458413e-05
-4.7940493202806e-07
-2.95353042633968e-05
-1.09673467894647e-05
-2.40078551611687e-05
-3.34159865326922e-05
4.33106499181238e-06
-4.18461280006468e-05
-3.43934169787779e-05
-2.37091829026482e-05
-2.20257840077332e-05
-9.24785639079337e-06
-4.68890511444375e-05
-1.50906283675971e-05
-8.21043474210599e-06
-1.71345509789367e-05
-1.48557225804616e-05
-1.53131534550152e-05
-2.09629531551828e-06
-1.39144070028557e-05
-1.43139068488809e-05
-2.44071599417211e-05
-1.5632568059983e-05
-2.24847942154266e-05
-3.11383670237177e-05
-3.12885666671413e-05
-2.21493978374338e-05
-1.51414810605919e-06
-1.72844871382331e-05
-1.5487950600192e-05
-7.07089306907037e-06
-8.08907300714422e-06
-3.6001681300061e-05
-2.49118329287275e-05
-6.35115821538658e-06
1.27048912223353e-06
-8.79851309626285e-06
-2.15621555160425e-05
-2.51381042442634e-05
-3.71724287305423e-05
-2.39112793263385e-05
-1.65983917965666e-05
-1.11519707158016e-05
-1.08982647098244e-05
-3.00591132182987e-05
-1.54145325852995e-05
-4.94195047496507e-05
-1.25211989489622e-05
-1.2381688808712e-05
-4.01393282422891e-05
-2.16161781433467e-05
6.07106457545547e-06
-3.1712232099018e-05
-2.01163674979396e-05
-6.72804735571067e-06
-3.03931073316203e-05
-1.96763253445565e-05
-1.28794746417698e-05
-2.80682779452132e-05
-1.97619272024398e-05
-1.98544776571978e-05
-6.88255252232469e-06
-8.20842574526122e-06
-4.02100798868552e-05
2.43894392892363e-06
-4.06227848806701e-05
-2.49251330077365e-05
2.114034240482e-06
-4.05637198345555e-05
-2.09411180194831e-05
-2.01203802076046e-05
-1.05744273037095e-05
-1.546418510288e-05
-3.72022527301397e-06
-2.93889213016448e-05
-2.01836211259172e-05
-1.46844899733606e-05
-2.26090467382854e-05
-1.56205462054256e-05
-7.21000182302132e-06
-3.51676621750487e-05
-2.21195243536636e-05
-2.50241560786984e-05
-8.04275503750281e-06
-2.04072657773863e-05
-4.25070667413046e-06
-1.44390041454875e-05
-3.87085701777919e-05
-2.50061091163906e-05
-1.7760547292958e-05
-1.95945188951797e-05
-2.40055297686465e-05
-2.59098562702701e-05
-4.17035939043024e-06
-1.13265705296091e-05
-1.80122565783593e-05
-1.87018642021951e-05
-3.02627914657738e-05
-2.03561409279472e-05
-1.37446146104141e-05
-1.76722814664197e-05
-1.05898819117654e-06
-1.0879742645692e-05
-4.18373778290425e-06
-2.41093459015032e-05
-2.68936353606117e-05
-1.11213515349978e-05
-1.50194996609767e-05
-2.75800689904641e-05
-3.45504222672229e-05
-1.67721911444833e-05
-4.03385491060223e-05
-8.50882745435397e-06
-1.5233742909909e-05
-2.2558886712207e-05
-1.02254389349387e-05
-3.31817278319285e-05
-1.06221328719187e-05
-1.73542076671373e-05
-4.70241244333476e-06
-1.79031022971004e-05
-2.23009994837239e-05
-3.28334737715438e-05
3.93039460110228e-06
-1.9995985602335e-05
-1.72577176670117e-05
-3.2450944780403e-05
-2.79731165762102e-05
-2.05613854323148e-05
-7.85442119461985e-06
-4.29961628080437e-05
-3.16042266545702e-05
-2.42791968756234e-06
-2.73150712452571e-05
-7.27380138587406e-06
-1.99811810600746e-05
-2.01389886792546e-05
6.74085627250347e-06
-3.26584582625994e-05
-3.65244179077211e-06
-1.56996524556489e-05
-1.80315349973642e-05
6.50993322543196e-06
-1.9019813978643e-05
-7.01909360175793e-06
-6.89770288385744e-06
3.45675327455132e-07
-1.73404521432263e-05
-2.22523217426916e-05
-2.0643554451511e-05
-2.55910621948261e-05
8.75119893462149e-06
-2.59788761646958e-05
-1.52215572396212e-05
-2.02348431510292e-05
-2.7171765312035e-05
-1.88331145862678e-05
-2.56819290228269e-05
-3.77092599859287e-05
-3.30545012706265e-05
-4.24922843150572e-05
-4.208080429474e-05
-2.72706679579163e-05
-1.26283146333754e-05
-4.03555462008219e-05
-2.60479955712675e-05
-3.56852586322915e-06
-4.14379952629887e-05
-2.53349288582366e-05
-1.06072898708572e-05
-3.17770074105291e-05
-1.57253319279276e-05
-1.26778709860228e-05
-1.23927766783965e-05
-4.44264693958629e-05
-3.47998134558265e-05
-5.94674871952967e-06
-2.61446838204416e-05
-1.518537603265e-05
-1.56313024979365e-05
-1.05585353150082e-05
-1.16949868026719e-05
-1.19792382543953e-05
-1.48713241296008e-05
7.6242320595815e-06
5.07976429069987e-06
-3.54910960330127e-05
-3.90263762003013e-05
-2.19987398505539e-05
-3.68983825699377e-05
-1.53696854498848e-05
-1.43909969669914e-05
-3.17329994553852e-05
-1.30704276764415e-05
-2.70306157908852e-05
-2.36827053302365e-05
-3.3830995326198e-05
-3.16225397455259e-05
-1.96506759318681e-05
-2.772951487193e-05
-4.3771511112558e-06
-2.36875968546928e-05
-2.30780100720781e-05
-1.41867391813298e-05
-2.1457173799485e-05
-2.26696352580992e-05
-3.28564640205113e-05
-2.69061628041425e-05
-2.0598999481501e-05
-5.07279863452606e-06
-2.84480243318763e-05
-2.3907672225035e-05
-2.62269926990984e-05
-2.00942999033768e-05
-4.21252808097422e-05
-2.6709824096686e-05
-3.37064071915648e-06
-1.26275295019888e-05
-3.53842046425565e-05
-3.19932965417759e-05
-1.56396826469084e-05
-3.81747272824004e-05
4.93884859469837e-06
6.92737245322124e-06
-3.47400579960268e-05
-2.84851016350143e-05
-1.96700993613692e-05
-1.60544373241119e-05
-1.86430160514992e-05
-1.26936919854368e-05
-1.82142729372341e-05
-2.46403918000291e-05
-5.83701205300544e-07
-2.75158868157856e-05
-1.44523142843317e-05
-1.72115292538576e-05
-3.82297568765832e-06
-2.81449084638041e-05
-2.14144523361177e-05
-2.30374873679033e-05
-2.91825376986331e-05
-2.47945566947115e-05
-9.61967940768477e-06
2.13964746802793e-06
-2.04570700479445e-05
-1.19204215059148e-05
-2.5438576714488e-05
-1.13838836978917e-06
-1.2858358927857e-05
-1.63645033772775e-05
-4.15696121458841e-05
-2.61534393907429e-05
-1.17449485515775e-05
-3.80136539475821e-05
-2.79989163200172e-05
-3.33242282570814e-05
-3.07842582920006e-05
-2.77272815588933e-05
-3.17242226627559e-05
-1.73565991946648e-05
-2.94740138050853e-05
-1.6206010605273e-05
-2.27769594474646e-05
-1.66573210614895e-05
-3.08241944504009e-05
-2.75048154381759e-05
-1.90892013195316e-05
6.91363949479497e-06
-2.88333619883609e-05
-7.4514371793277e-06
-1.66188710028494e-05
-1.82081948831619e-05
1.03831886179986e-06
-3.73625723503655e-05
-2.79357024640321e-05
-2.10317523205898e-05
-3.18967374171422e-05
-1.11813601191092e-05
-2.85587904253905e-06
-2.90621580723578e-05
-1.85947853838208e-05
-3.1084025100623e-05
-3.28493751614787e-05
-1.72173564172201e-05
-3.49591310848876e-05
-1.95870750844421e-05
1.17149565316024e-05
-1.22106089722539e-05
-2.79838579844221e-05
-1.14274028247315e-05
-1.1822421223218e-05
-3.13316533187074e-05
-2.05163059870688e-05
-1.69589914911082e-05
-1.94642526382795e-05
-2.27426027478545e-06
-2.03230755880883e-05
-2.07036762889005e-05
-4.41907664350404e-06
-3.28873223334707e-05
-2.7844456341692e-05
-2.80771970157256e-05
-2.58476903948388e-05
-1.90494117412413e-05
-1.69543354715739e-05
-4.20323292808207e-05
-2.78953861997654e-05
-4.04407907304682e-05
-1.4195245617598e-05
-2.54107855461855e-05
-1.25114388293988e-05
-4.58764932196426e-05
-1.15004869360602e-05
-2.55083557111723e-05
-1.3396710552714e-05
-1.40575984858982e-05
-2.40959836972822e-05
-3.76168282890773e-05
-2.01217748120218e-05
-3.79267300843153e-05
-6.878333440996e-06
-9.07807456452048e-06
-2.66649072088186e-05
-2.74661669646445e-05
-5.92064436968992e-06
-1.56907353262429e-05
-3.72928764764606e-05
-1.49121973839143e-05
-2.73307190467689e-05
-1.97750956892785e-05
-2.24485947727016e-05
-5.59456448397559e-06
-2.57864223440922e-05
-3.89100508174979e-05
-1.67410976794527e-05
-1.19256609322887e-05
-2.82086032207345e-05
-4.02805671524089e-05
-2.52929844156815e-05
-7.03439771714928e-06
-4.37231251344307e-05
-4.27273507148189e-06
-9.18660292185221e-06
-3.97477302814762e-05
-4.80049346156044e-06
-1.84876560617941e-05
-2.42475382633125e-05
-1.86799720031878e-05
-2.64493134883613e-05
-3.45033759680754e-05
7.2987086418552e-06
-7.94660594788109e-06
-2.2454069537992e-05
-1.76252491445495e-05
-3.31798029784606e-05
-4.76573580760258e-06
-2.04004705536708e-05
-1.27746565826339e-05
-3.16031557234852e-05
-3.35650664800494e-05
-9.03505465689895e-06
-2.92734594922734e-05
-3.06096238770586e-05
-2.25649520203767e-05
-9.20983010524043e-06
3.67698262564855e-06
-2.31939253945742e-05
-3.10118841558796e-05
-3.12979509129225e-05
-2.20558291665769e-05
-2.00761535957194e-05
-3.63236582295881e-05
-2.07639193386945e-05
-2.15633037993321e-05
-1.67846022406035e-05
3.00870283861885e-06
-1.07487721985988e-05
-2.86138103144762e-05
-9.54037824692691e-06
-8.08001310652684e-06
-1.62684524646175e-05
-4.8964880923064e-05
-3.756775705434e-05
-1.8542616064613e-05
-2.15787609983055e-05
-4.6105750296806e-05
-3.94627343956509e-05
-2.57349912162898e-05
-2.64226324090049e-05
-1.8426244345613e-05
-2.88574819634709e-05
-2.70789484764445e-05
-3.27808929757761e-05
-2.76772300923728e-05
-1.0048760152855e-05
-1.56640042509007e-05
-6.51050665358386e-06
-1.52249327923604e-06
-1.42344492878744e-05
-2.05116960285154e-05
-2.59410294768828e-05
