# Supplementary material for: Research on computational propagation and identification of mine microseismic signals based on deep learning
Source: PLoS One. 2025 Oct 22;20(10):e0334641. doi: 10.1371/journal.pone.0334641 (PMC12543183; doi:10.1371/journal.pone.0334641)
Supplement: S4 Data — (ZIP) [file pone.0334641.s004.zip]

Archive with 900 entries (900 files):
- 000100600002964.xlsx_0.txt_24.txt.txt
- 000100600002965.xlsx_0.txt_24.txt.txt
- 000100600002966.xlsx_0.txt_24.txt.txt
- 000100600002968.xlsx_0.txt_24.txt.txt
- 000100600002969.xlsx_0.txt_24.txt.txt
- 000100600002970.xlsx_0.txt_24.txt.txt
- 000100600002971.xlsx_0.txt_24.txt.txt
- 000100600002972.xlsx_0.txt_24.txt.txt
- 000100600002973.xlsx_0.txt_24.txt.txt
- 000100600002974.xlsx_0.txt_24.txt.txt
- 000100600002975.xlsx_0.txt_24.txt.txt
- 000100600002976.xlsx_0.txt_24.txt.txt
- 000100600002977.xlsx_0.txt_24.txt.txt
- 000100600002978.xlsx_0.txt_24.txt.txt
- 000100600002979.xlsx_0.txt_24.txt.txt
- 000100600002980.xlsx_0.txt_24.txt.txt
- 000100600002982.xlsx_0.txt_24.txt.txt
- 000100600002984.xlsx_0.txt_24.txt.txt
- 000100600002985.xlsx_0.txt_24.txt.txt
- 000100600002986.xlsx_0.txt_24.txt.txt
- 000100600002989.xlsx_0.txt_24.txt.txt
- 000100600002990.xlsx_0.txt_24.txt.txt
- 000100600002992.xlsx_0.txt_24.txt.txt
- 000100600002993.xlsx_0.txt_24.txt.txt
- 000100600002994.xlsx_0.txt_24.txt.txt
- 000100600002996.xlsx_0.txt_24.txt.txt
- 000100600002998.xlsx_0.txt_24.txt.txt
- 000100700000019.xlsx_0.txt_24.txt.txt
- 000100700000020.xlsx_0.txt_24.txt.txt
- 000100700000023.xlsx_0.txt_24.txt.txt
- 000100700000024.xlsx_0.txt_24.txt.txt
- 000100700000025.xlsx_0.txt_24.txt.txt
- 000100700000027.xlsx_0.txt_24.txt.txt
- 000100700000031.xlsx_0.txt_24.txt.txt
- 000100700000032.xlsx_0.txt_24.txt.txt
- 000100700000033.xlsx_0.txt_24.txt.txt
- 000100700000034.xlsx_0.txt_24.txt.txt
- 000100700000152.xlsx_0.txt_24.txt.txt
- 000100700000153.xlsx_0.txt_24.txt.txt
- 000100700000154.xlsx_0.txt_24.txt.txt
- 000100700000166.xlsx_0.txt_24.txt.txt
- 000100700000167.xlsx_0.txt_24.txt.txt
- 000100700000168.xlsx_0.txt_24.txt.txt
- 000100700000169.xlsx_0.txt_24.txt.txt
- 000100700000170.xlsx_0.txt_24.txt.txt
- 000100700000171.xlsx_0.txt_24.txt.txt
- 000100700000172.xlsx_0.txt_24.txt.txt
- 000100700000178.xlsx_0.txt_24.txt.txt
- 000100700000179.xlsx_0.txt_24.txt.txt
- 000100700000180.xlsx_0.txt_24.txt.txt
- 000100700000181.xlsx_0.txt_24.txt.txt
- 000100700000187.xlsx_0.txt_24.txt.txt
- 000100700000210.xlsx_0.txt_24.txt.txt
- 000100700000211.xlsx_0.txt_24.txt.txt
- 000100700000213.xlsx_0.txt_24.txt.txt
- 000100700000255.xlsx_0.txt_24.txt.txt
- 000100700000256.xlsx_0.txt_24.txt.txt
- 000100700000257.xlsx_0.txt_24.txt.txt
- 000100700000266.xlsx_0.txt_24.txt.txt
- 000100700000268.xlsx_0.txt_24.txt.txt
- 000100700000269.xlsx_0.txt_24.txt.txt
- 000100700000273.xlsx_0.txt_24.txt.txt
- 000100700000278.xlsx_0.txt_24.txt.txt
- 000100700000282.xlsx_0.txt_24.txt.txt
- 000100700000294.xlsx_0.txt_24.txt.txt
- 000100700000300.xlsx_0.txt_24.txt.txt
- 000100700000314.xlsx_0.txt_24.txt.txt
- 000100700000318.xlsx_0.txt_24.txt.txt
- 000100700000319.xlsx_0.txt_24.txt.txt
- 000100700000321.xlsx_0.txt_24.txt.txt
- 000100700000331.xlsx_0.txt_24.txt.txt
- 000100700000336.xlsx_0.txt_24.txt.txt
- 000100700000337.xlsx_0.txt_24.txt.txt
- 000100700000341.xlsx_0.txt_24.txt.txt
- 000100700000347.xlsx_0.txt_24.txt.txt
- 000100700000348.xlsx_0.txt_24.txt.txt
- 000100700000349.xlsx_0.txt_24.txt.txt
- 000100700000375.xlsx_0.txt_24.txt.txt
- 000100700000376.xlsx_0.txt_24.txt.txt
- 000100700000384.xlsx_0.txt_24.txt.txt
- 000100700000389.xlsx_0.txt_24.txt.txt
- 000100700000392.xlsx_0.txt_24.txt.txt
- 000100700000399.xlsx_0.txt_24.txt.txt
- 000100700000401.xlsx_0.txt_24.txt.txt
- 000100700000403.xlsx_0.txt_24.txt.txt
- 000100700000404.xlsx_0.txt_24.txt.txt
- 000100700000408.xlsx_0.txt_24.txt.txt
- 000100700000411.xlsx_0.txt_24.txt.txt
- 000100700000414.xlsx_0.txt_24.txt.txt
- 000100700000551.xlsx_0.txt_24.txt.txt
- 000100700000553.xlsx_0.txt_24.txt.txt
- 000100700000556.xlsx_0.txt_24.txt.txt
- 000100700000558.xlsx_0.txt_24.txt.txt
- 000100700000559.xlsx_0.txt_24.txt.txt
- 000100700000561.xlsx_0.txt_24.txt.txt
- 000100700000565.xlsx_0.txt_24.txt.txt
- 000100700000568.xlsx_0.txt_24.txt.txt
- 000100700000607.xlsx_0.txt_24.txt.txt
- 000100700000635.xlsx_0.txt_24.txt.txt
- 000100700000645.xlsx_0.txt_24.txt.txt
- 000100700000664.xlsx_0.txt_24.txt.txt
- 000100700000665.xlsx_0.txt_24.txt.txt
- 000100700000666.xlsx_0.txt_24.txt.txt
- 000100700000667.xlsx_0.txt_24.txt.txt
- 000100700000674.xlsx_0.txt_24.txt.txt
- 000100700000692.xlsx_0.txt_24.txt.txt
- 000100700000695.xlsx_0.txt_24.txt.txt
- 000100700000752.xlsx_0.txt_24.txt.txt
- 000100700000766.xlsx_0.txt_24.txt.txt
- 000100700000788.xlsx_0.txt_24.txt.txt
- 000100700000796.xlsx_0.txt_24.txt.txt
- 000100700000824.xlsx_0.txt_24.txt.txt
- 000100700000867.xlsx_0.txt_24.txt.txt
- 000100700000944.xlsx_0.txt_24.txt.txt
- 000100700000978.xlsx_0.txt_24.txt.txt
- 000100700001005.xlsx_0.txt_24.txt.txt
- 000100700001293.xlsx_0.txt_24.txt.txt
- 000100700001300.xlsx_0.txt_24.txt.txt
- 000100700001329.xlsx_0.txt_24.txt.txt
- 000100700001340.xlsx_0.txt_24.txt.txt
- 000100700001345.xlsx_0.txt_24.txt.txt
- 000100700001361.xlsx_0.txt_24.txt.txt
- 000100700001378.xlsx_0.txt_24.txt.txt
- 000100700001385.xlsx_0.txt_24.txt.txt
- 000100700001389.xlsx_0.txt_24.txt.txt
- 000100700001391.xlsx_0.txt_24.txt.txt
- 000100700001420.xlsx_0.txt_24.txt.txt
- 000100700001431.xlsx_0.txt_24.txt.txt
- 000100700001439.xlsx_0.txt_24.txt.txt
- 000100700001440.xlsx_0.txt_24.txt.txt
- 000100700001441.xlsx_0.txt_24.txt.txt
- 000100700001447.xlsx_0.txt_24.txt.txt
- 000100700001454.xlsx_0.txt_24.txt.txt
- 000100700001458.xlsx_0.txt_24.txt.txt
- 000100700001473.xlsx_0.txt_24.txt.txt
- 000100700001491.xlsx_0.txt_24.txt.txt
- 000100700001493.xlsx_0.txt_24.txt.txt
- 000100700001494.xlsx_0.txt_24.txt.txt
- 000100700001496.xlsx_0.txt_24.txt.txt
- 000100700001498.xlsx_0.txt_24.txt.txt
- 000100700001499.xlsx_0.txt_24.txt.txt
- 000100700001502.xlsx_0.txt_24.txt.txt
- 000100700001503.xlsx_0.txt_24.txt.txt
- 000100700001518.xlsx_0.txt_24.txt.txt
- 000100700001520.xlsx_0.txt_24.txt.txt
- 000100700001521.xlsx_0.txt_24.txt.txt
- 000100700001532.xlsx_0.txt_24.txt.txt
- 000100700001550.xlsx_0.txt_24.txt.txt
- 000100700001570.xlsx_0.txt_24.txt.txt
- 000100700001581.xlsx_0.txt_24.txt.txt
- 000100700001582.xlsx_0.txt_24.txt.txt
- 000100700001586.xlsx_0.txt_24.txt.txt
- 000100700001590.xlsx_0.txt_24.txt.txt
- 000100700001591.xlsx_0.txt_24.txt.txt
- 000100700001593.xlsx_0.txt_24.txt.txt
- 000100700001594.xlsx_0.txt_24.txt.txt
- 000100700001597.xlsx_0.txt_24.txt.txt
- 000100700001602.xlsx_0.txt_24.txt.txt
- 000100700001603.xlsx_0.txt_24.txt.txt
- 000100700001605.xlsx_0.txt_24.txt.txt
- 000100700001608.xlsx_0.txt_24.txt.txt
- 000100700001609.xlsx_0.txt_24.txt.txt
- 000100700001610.xlsx_0.txt_24.txt.txt
- 000100700001613.xlsx_0.txt_24.txt.txt
- 000100700001614.xlsx_0.txt_24.txt.txt
- 000100700001616.xlsx_0.txt_24.txt.txt
- 000100700001619.xlsx_0.txt_24.txt.txt
- 000100700001621.xlsx_0.txt_24.txt.txt
- 000100700001622.xlsx_0.txt_24.txt.txt
- 000100700001631.xlsx_0.txt_24.txt.txt
- 000100700001637.xlsx_0.txt_24.txt.txt
- 000100700001638.xlsx_0.txt_24.txt.txt
- 000100700001639.xlsx_0.txt_24.txt.txt
- 000100700001644.xlsx_0.txt_24.txt.txt
- 000100700001645.xlsx_0.txt_24.txt.txt
- 000100700001646.xlsx_0.txt_24.txt.txt
- 000100700001647.xlsx_0.txt_24.txt.txt
- 000100700001681.xlsx_0.txt_24.txt.txt
- 000100700001685.xlsx_0.txt_24.txt.txt
- 000100700001697.xlsx_0.txt_24.txt.txt
- 000100700001698.xlsx_0.txt_24.txt.txt
- 000100700001699.xlsx_0.txt_24.txt.txt
- 000100700001705.xlsx_0.txt_24.txt.txt
- 000100700001709.xlsx_0.txt_24.txt.txt
- 000100700001710.xlsx_0.txt_24.txt.txt
- 000100700001716.xlsx_0.txt_24.txt.txt
- 000100700001719.xlsx_0.txt_24.txt.txt
- 000100700001720.xlsx_0.txt_24.txt.txt
- 000100700001723.xlsx_0.txt_24.txt.txt
- 000100700001724.xlsx_0.txt_24.txt.txt
- 000100700001727.xlsx_0.txt_24.txt.txt
- 000100700001728.xlsx_0.txt_24.txt.txt
- 000100700001729.xlsx_0.txt_24.txt.txt
- 000100700001730.xlsx_0.txt_24.txt.txt
- 000100700001737.xlsx_0.txt_24.txt.txt
- 000100700001750.xlsx_0.txt_24.txt.txt
- 000100700001763.xlsx_0.txt_24.txt.txt
- 000100700001764.xlsx_0.txt_24.txt.txt
- 000100700001770.xlsx_0.txt_24.txt.txt
- 000100700001773.xlsx_0.txt_24.txt.txt
- 000100700001780.xlsx_0.txt_24.txt.txt
- 000100700001792.xlsx_0.txt_24.txt.txt
- 000100700001793.xlsx_0.txt_24.txt.txt
- 000100700001794.xlsx_0.txt_24.txt.txt
- 000100700001795.xlsx_0.txt_24.txt.txt
- 000100700001797.xlsx_0.txt_24.txt.txt
- 000100700001800.xlsx_0.txt_24.txt.txt
- 000100700001801.xlsx_0.txt_24.txt.txt
- 000100700001802.xlsx_0.txt_24.txt.txt
- 000100700001803.xlsx_0.txt_24.txt.txt
- 000100700001806.xlsx_0.txt_24.txt.txt
- 000100700001807.xlsx_0.txt_24.txt.txt
- 000100700001809.xlsx_0.txt_24.txt.txt
- 000100700001812.xlsx_0.txt_24.txt.txt
- 000100700001813.xlsx_0.txt_24.txt.txt
- 000100700001814.xlsx_0.txt_24.txt.txt
- 000100700001824.xlsx_0.txt_24.txt.txt
- 000100700001828.xlsx_0.txt_24.txt.txt
- 000100700001833.xlsx_0.txt_24.txt.txt
- 000100700001834.xlsx_0.txt_24.txt.txt
- 000100700001838.xlsx_0.txt_24.txt.txt
- 000100700001839.xlsx_0.txt_24.txt.txt
- 000100700001843.xlsx_0.txt_24.txt.txt
- 000100700001844.xlsx_0.txt_24.txt.txt
- 000100700001851.xlsx_0.txt_24.txt.txt
- 000100700001861.xlsx_0.txt_24.txt.txt
- 000100700001862.xlsx_0.txt_24.txt.txt
- 000100700001863.xlsx_0.txt_24.txt.txt
- 000100700001888.xlsx_0.txt_24.txt.txt
- 000100700001897.xlsx_0.txt_24.txt.txt
- 000100700001898.xlsx_0.txt_24.txt.txt
- 000100700001899.xlsx_0.txt_24.txt.txt
- 000100700001904.xlsx_0.txt_24.txt.txt
- 000100700001905.xlsx_0.txt_24.txt.txt
- 000100700001906.xlsx_0.txt_24.txt.txt
- 000100700001911.xlsx_0.txt_24.txt.txt
- 000100700001912.xlsx_0.txt_24.txt.txt
- 000100700001913.xlsx_0.txt_24.txt.txt
- 000100700001919.xlsx_0.txt_24.txt.txt
- 000100700001920.xlsx_0.txt_24.txt.txt
- 000100700001924.xlsx_0.txt_24.txt.txt
- 000100700001931.xlsx_0.txt_24.txt.txt
- 000100700001940.xlsx_0.txt_24.txt.txt
- 000100700001941.xlsx_0.txt_24.txt.txt
- 000100700001943.xlsx_0.txt_24.txt.txt
- 000100700001944.xlsx_0.txt_24.txt.txt
- 000100700001945.xlsx_0.txt_24.txt.txt
- 000100700001947.xlsx_0.txt_24.txt.txt
- 000100700001951.xlsx_0.txt_24.txt.txt
- 000100700001954.xlsx_0.txt_24.txt.txt
- 000100700001957.xlsx_0.txt_24.txt.txt
- 000100700001959.xlsx_0.txt_24.txt.txt
- 000100700001963.xlsx_0.txt_24.txt.txt
- 000100700001972.xlsx_0.txt_24.txt.txt
- 000100700001992.xlsx_0.txt_24.txt.txt
- 000100700001998.xlsx_0.txt_24.txt.txt
- 000100700002021.xlsx_0.txt_24.txt.txt
- 000100700002023.xlsx_0.txt_24.txt.txt
- 000100700002025.xlsx_0.txt_24.txt.txt
- 000100700002031.xlsx_0.txt_24.txt.txt
- 000100700002032.xlsx_0.txt_24.txt.txt
- 000100700002033.xlsx_0.txt_24.txt.txt
- 000100700002038.xlsx_0.txt_24.txt.txt
- 000100700002039.xlsx_0.txt_24.txt.txt
- 000100700002042.xlsx_0.txt_24.txt.txt
- 000100700002043.xlsx_0.txt_24.txt.txt
- 000100700002045.xlsx_0.txt_24.txt.txt
- 000100700002049.xlsx_0.txt_24.txt.txt
- 000100700002050.xlsx_0.txt_24.txt.txt
- 000100700002051.xlsx_0.txt_24.txt.txt
- 000100700002052.xlsx_0.txt_24.txt.txt
- 000100700002053.xlsx_0.txt_24.txt.txt
- 000100700002057.xlsx_0.txt_24.txt.txt
- 000100700002059.xlsx_0.txt_24.txt.txt
- 000100700002061.xlsx_0.txt_24.txt.txt
- 000100700002064.xlsx_0.txt_24.txt.txt
- 000100700002065.xlsx_0.txt_24.txt.txt
- 000100700002066.xlsx_0.txt_24.txt.txt
- 000100700002072.xlsx_0.txt_24.txt.txt
- 000100700002074.xlsx_0.txt_24.txt.txt
- 000100700002078.xlsx_0.txt_24.txt.txt
- 000100700002084.xlsx_0.txt_24.txt.txt
- 000100700002085.xlsx_0.txt_24.txt.txt
- 000100700002086.xlsx_0.txt_24.txt.txt
- 000100700002090.xlsx_0.txt_24.txt.txt
- 000100700002094.xlsx_0.txt_24.txt.txt
- 000100700002096.xlsx_0.txt_24.txt.txt
- 000100700002099.xlsx_0.txt_24.txt.txt
- 000100700002101.xlsx_0.txt_24.txt.txt
- 000100700002103.xlsx_0.txt_24.txt.txt
- 000100700002104.xlsx_0.txt_24.txt.txt
- 000100700002107.xlsx_0.txt_24.txt.txt
- 000100700002108.xlsx_0.txt_24.txt.txt
- 000100700002117.xlsx_0.txt_24.txt.txt
- 000100700002136.xlsx_0.txt_24.txt.txt
- 000100700002150.xlsx_0.txt_24.txt.txt
- 000100700002151.xlsx_0.txt_24.txt.txt
- 000100700002152.xlsx_0.txt_24.txt.txt
- 000100700002153.xlsx_0.txt_24.txt.txt
- 000100700002158.xlsx_0.txt_24.txt.txt
[truncated: 600 more entries]
