# Supplementary material for: Research on computational propagation and identification of mine microseismic signals based on deep learning
Source: PLoS One. 2025 Oct 22;20(10):e0334641. doi: 10.1371/journal.pone.0334641 (PMC12543183; doi:10.1371/journal.pone.0334641)
Supplement: S4 Data — (ZIP) [file pone.0334641.s004.zip › 000100600002964.xlsx_0.txt_24.txt.txt]

4.71620648419782e-05
4.34808784450973e-05
8.03044526232015e-05
0.000129278279513276
5.47609537778881e-05
8.53496136148199e-05
4.99778988636061e-05
-5.13323381901209e-06
9.86322554144279e-05
0.000117238635097118
7.28529576937563e-05
6.60571440728704e-05
9.67506275907241e-05
1.89931193797506e-05
0.000122241259837957
3.44903240577875e-05
9.48102473847297e-05
0.000127786759446312
2.88655589985628e-05
8.16352744817817e-05
6.68818835081613e-05
3.04565570926591e-05
0.000100606457483124
3.41514684716378e-05
9.30391688401071e-05
5.38864970040051e-05
7.71091445824077e-05
9.65676114818356e-05
2.87789616597655e-05
5.71082218285088e-05
4.57404297462662e-05
5.16763687247169e-05
7.57273197058683e-05
7.5157185497974e-05
9.35885503975977e-05
8.45941439945216e-05
0.000129678422794051
6.23062700461084e-05
9.68617620848017e-05
8.75251800491653e-05
8.64663939152824e-05
5.41463972623335e-05
9.23857263588198e-05
8.73475557476138e-05
8.63406334947026e-05
5.85540268401973e-05
8.69571116557029e-05
0.000150937728457559
7.7192151169783e-05
0.000101869503098253
0.000107873809870802
8.69569309912682e-05
5.99905170421268e-05
4.11961981863444e-05
0.00010630408801253
4.13573891151204e-05
6.59256533568255e-05
0.000111605547551591
7.53784488997106e-05
-3.29768512055634e-06
5.44056044703149e-05
4.19900282535393e-05
5.59191797513705e-05
7.53165127693543e-05
0.000159731293887206
0.000101214893693868
2.18261399367773e-05
2.61791993957641e-05
9.61772142544784e-05
4.7573716303137e-05
0.000133253097868823
4.50450094081446e-05
0.000106253644461966
7.10782240792943e-05
8.94564187410861e-05
2.75159488649929e-05
2.60070149454542e-05
1.03637101613613e-05
5.3461854626053e-05
5.76048915857895e-05
6.69081227483348e-05
7.76551437710925e-05
9.10956910587367e-05
0.000105981270255188
0.000108267032917976
5.63419904541306e-05
7.09151212180495e-05
7.44995218552413e-05
8.59539591740022e-06
4.2735034603983e-05
3.26086207927135e-05
7.71567359656568e-05
3.07992098939199e-05
6.44429294251653e-05
3.90269859420847e-05
0.000138150783344049
8.40602221968985e-05
0.000110000168566486
2.78664100718479e-05
0.000113518050585092
8.52878324662033e-05
4.50958212785027e-05
2.41013760261665e-05
7.67565772266288e-05
3.98254410575425e-05
8.57874625426396e-05
2.21282908642413e-05
0.000168674187444195
6.67215068000988e-05
0.000130528944340554
6.20201691357337e-05
2.3852049116325e-05
0.000155902221965858
7.97211513918863e-05
2.0797338069651e-05
4.05365225077592e-05
0.000119736350410299
4.61192760617808e-05
0.000101358054645366
-5.59886317651812e-06
1.22535967156597e-06
1.02781195953103e-05
0.000119717455149197
0.000105200654927997
0.000100694183660476
7.21317334274179e-05
0.000100786540851891
9.60545214645114e-05
9.15769303867927e-05
0.000146299344582952
3.66014862654379e-05
0.000105304605594242
0.000104295721983582
5.3423972587212e-05
-3.76942995542777e-05
3.06742395301453e-05
5.34627096060104e-05
9.42701665976184e-05
4.09509335445934e-05
-3.67583696751968e-05
2.67543557154121e-05
4.80959259710284e-05
5.56880446594431e-05
2.56628586746576e-05
0.000105859893591637
9.31573310725194e-05
1.64130649069944e-06
5.21936615102864e-05
0.00010999213882787
7.87121903986087e-05
3.32833977005478e-06
3.08342069058615e-05
7.05705117884012e-05
0.000128046427561107
4.39484166933451e-05
8.82673979328698e-05
0.000183056859498664
9.86441318631965e-05
3.60517015827571e-05
7.62929308932639e-05
0.000102301325258473
8.76551084404571e-05
9.54083459822575e-05
0.000120427292634513
3.03720695631042e-05
8.83424410013185e-05
9.79843632375498e-05
7.04027788310587e-05
8.21123484036486e-05
1.55736099287169e-05
2.10139581346719e-06
9.92936669017626e-05
0.000106816677879621
0.000135688244832661
7.61654052200125e-05
2.48258015151003e-05
7.97706450078616e-05
4.35294805643918e-05
7.85583120825413e-05
6.03518086189643e-06
5.01222282645727e-05
3.79281604586429e-05
3.72336379906367e-05
8.34445731479383e-05
0.00011092875439183
7.60799419933322e-05
9.24784068037312e-05
5.17429936796575e-05
-6.00747693589987e-06
0.000120163829089339
0.00010023210069647
0.000103013181813701
4.39619091257164e-05
0.000125557245113214
4.35706667460339e-05
0.000128222123011008
8.27848847399453e-05
4.74447584900823e-05
9.52094593557556e-05
0.000109735514457896
2.57808646347766e-05
0.000106588642087907
3.87250778090334e-05
3.97965912624017e-05
6.29008533453148e-05
3.71502174169876e-06
4.20572672535518e-05
9.51332897876057e-05
5.23450585380986e-05
1.26591199859006e-05
0.00011970427391212
2.45853520813263e-05
7.4041337919402e-05
0.000100645101962177
0.000103631560591487
5.96098588559083e-05
4.92996562484529e-05
8.26338025857985e-05
0.000124713395486299
6.66852238374045e-05
7.227019835424e-05
6.47686440028628e-05
3.7811127940671e-05
5.65957727936427e-05
1.20999637337447e-05
5.74599072034969e-05
8.28226523025649e-05
0.00010208240161929
3.9945306899924e-05
5.81523674417064e-05
0.000124191598253547
3.55222909533595e-05
6.02532462202466e-05
2.16286841345634e-05
4.50914301409875e-05
9.92116206715304e-05
4.76449097053731e-05
7.86837025080592e-05
8.44009738071423e-05
0.000124365254670754
2.96952127117784e-05
8.86606538307016e-05
9.6554368263229e-05
0.000100440037014081
-1.70204277053027e-05
3.30643118348429e-05
7.61996501565365e-05
7.97161320223509e-05
5.29817391567608e-05
8.62758769398773e-05
9.26332210674909e-05
9.55304937058373e-05
0.000124125518715929
4.45262854952365e-05
-1.02498367712451e-05
7.34250987237118e-05
9.76247989099824e-05
0.000118505972849106
6.03037238797861e-05
0.000119120389938844
0.000113505562388743
7.53025964657447e-05
7.47544993817011e-05
5.13083290579673e-05
7.48279515060068e-05
0.000108834749140178
6.16801430100633e-05
3.72951274239893e-05
0.000117198241370655
4.73910381284688e-05
3.71770419961828e-05
4.57851769799561e-05
9.90200754474563e-05
-1.36365814368759e-05
5.75450961284077e-05
0.000118644457784258
9.53405699516443e-05
0.000107447793864871
4.33363293807014e-05
4.96313996650778e-05
7.18473313246062e-05
2.79452339015952e-05
5.41874287251813e-05
0.000110992585074768
9.09451152110815e-05
7.06379675780251e-05
7.69719774925339e-05
7.92130620657806e-05
8.53646876881459e-05
0.000116810283943051
4.54450628023613e-05
8.11638303238975e-05
4.63350909838898e-05
8.71433678190228e-05
9.43811446124066e-05
2.45942355330353e-05
0.000113492467154536
6.99527614568996e-05
3.55297366999086e-05
0.000116010340743124
5.37057252344656e-05
7.70838270205804e-06
3.98049399094214e-05
5.86659326801281e-05
5.53659216046078e-05
1.33018536536345e-05
3.31661204561248e-05
-1.87634202194047e-05
5.53450908555291e-05
4.04803243099849e-05
3.08567356104338e-05
5.37894801118858e-05
9.77318081786273e-05
-1.13577789170299e-06
6.27237304547115e-05
6.80036905206214e-05
6.72957503625303e-05
2.97159682296495e-05
6.20452048656697e-05
6.59668958198336e-05
2.30285060606143e-05
0.000104333987396934
0.000178151915749521
3.74990272454155e-05
1.06901250371693e-05
8.27711907878441e-05
6.4403111349302e-05
-9.41980011502733e-06
4.56166536841431e-05
3.44737988070806e-05
0.000140023658011379
0.000104734018987977
9.89040264120318e-05
1.89033397070643e-05
-6.49281674295474e-05
5.65945435426774e-05
2.26991398093062e-05
6.72955763576863e-05
1.63516250688544e-05
7.46089605822379e-05
7.26496793433598e-05
2.9805431106881e-05
-1.36952995489101e-05
3.12222134381176e-05
3.2486937336976e-05
4.07991330985156e-05
9.27354536762015e-05
7.06383312650433e-05
6.66615974276172e-06
8.26385631435581e-05
4.68832346324417e-05
6.63284480189779e-05
3.56735898330356e-05
8.54181994828886e-05
3.89418110470598e-05
6.95131453439012e-05
8.99520719499368e-05
3.78850875471724e-05
0.000171159797525216
4.33629620880268e-05
9.35031789322008e-05
8.61917262237144e-05
0.000136419517607483
8.00593883571591e-05
0.000157427567744791
0.00011568501744428
1.13234362582534e-05
0.000123044896550069
9.49066008995244e-05
0.000114443217922738
7.45531945688007e-05
4.7639477501464e-05
6.15660921715929e-05
8.36091194050231e-05
7.03191598187611e-05
2.54827312221734e-05
4.5819140924439e-05
4.55204633839994e-05
6.91771749249724e-05
0.00011612833150181
4.14557008736987e-05
8.10450200304678e-05
5.69335139318509e-05
0.00010196612989178
1.87716446328138e-05
7.11293473750511e-05
0.000101577714006338
6.4486130138797e-05
-2.79149836711089e-06
8.49745794738348e-05
8.05433595708842e-05
6.92847129362224e-05
1.22664243293783e-05
0.000135650676781714
3.57246979987335e-05
9.78353772840461e-05
0.000111008343477102
6.34022767965095e-05
0.000117916759459494
0.00015172289095775
0.000152919165485204
8.43927798902625e-05
3.1037793303991e-05
3.47649582408874e-05
2.38850354417507e-05
7.34726457949946e-05
0.000106745815846526
6.85029939378881e-05
0.000113434851358601
7.05485558355375e-05
4.23464165162805e-05
9.12499168637324e-05
7.5187487675974e-05
9.45991263199464e-05
6.65332763263228e-05
0.00012296762410182
8.89394370639135e-05
7.06011837086444e-05
8.15494261434773e-05
0.00011942273303935
4.91886964298026e-05
8.52197364201884e-05
4.7854775804049e-05
2.75017451370428e-05
7.19744166933869e-05
-4.47857766558515e-05
9.29503916494568e-05
6.02611269251018e-05
4.63285128056821e-05
5.78534834576011e-05
3.86863634354648e-05
5.30927743537339e-05
5.93391876550169e-05
1.99852407133603e-05
0.000151925082799119
0.000130135861064889
5.4826512446109e-05
4.91047966207391e-05
0.000158793012741765
7.16581755844351e-05
7.45839991184673e-05
9.73944799775427e-05
0.000142378483417396
1.95767071365265e-05
0.000118863653984985
0.00010403495304478
-2.85325312488187e-05
7.72402931791623e-05
7.11382500656039e-05
0.000104577158669568
7.31218004089506e-05
8.71679793146407e-05
0.000118958203093987
7.19171370810347e-05
7.63152403274401e-05
7.69392107889471e-05
0.000103297576771052
6.07178150038638e-05
1.56913951951928e-05
6.34712589722652e-05
4.94781953115819e-05
3.25297058941578e-05
2.51751400635188e-05
9.35490041864682e-05
7.63391020239299e-05
7.49461248641065e-05
9.06492519566709e-05
6.03454412454707e-05
0.000108702379094295
9.13032973709879e-05
7.1096448789646e-05
9.3298223444418e-05
8.08286703488071e-05
8.52600681602867e-05
7.71532088960293e-05
7.00673763431804e-05
9.60135258322486e-05
9.39586737643648e-05
6.96764198805215e-06
7.27021843094936e-05
0.000107626381340925
2.62335982959399e-05
0.000133301147264782
8.54340882183191e-05
5.11385425324015e-05
5.14966095711184e-05
5.90581309176486e-05
0.000115882199286141
7.69669661529469e-05
7.12941169417643e-05
1.6575043790047e-05
0.000123057009697154
0.000113483149162583
0.000141958000550092
5.04611235770736e-05
5.01256127008163e-05
6.60108402809849e-05
0.000115003580876588
5.55779632432432e-05
1.52833288602426e-05
7.89285073475719e-05
0.00012804828200108
6.59188785554202e-05
9.05908293860147e-05
9.63551740597912e-05
4.55997908706288e-05
8.00282998440613e-05
9.87208013921559e-05
8.98009667972349e-05
9.33502446318931e-05
5.76799282296368e-05
0.000121743576319367
8.27963963490899e-05
5.58179208197238e-05
1.38810059539901e-05
-6.0359098622527e-06
4.31579472765567e-05
9.23840501260112e-05
4.228703295871e-05
-2.50771214307064e-05
5.89452274974846e-05
0.00011251456362068
4.77999712376987e-05
0.000114525993364759
4.91783694665854e-05
5.09355919409807e-05
6.43720149030071e-05
6.93579780083803e-05
6.54554473966956e-05
8.51322951824578e-05
7.52380517733147e-05
0.000120213843661893
7.54586778254342e-05
6.39387622439171e-05
6.66477879045762e-05
8.59655686492338e-05
5.10462289699887e-05
0.000138660749826351
7.85852191617435e-05
5.05962628264116e-05
0.000128328280365238
0.000111479503089417
0.000114000894495639
0.00010731185747994
4.03233958563226e-05
4.2122539902216e-05
7.34231963868063e-06
6.36952354303604e-05
4.35323540980905e-05
1.32615727701322e-05
4.67938564413075e-05
7.15176707964403e-05
6.04265795086625e-05
0.000122638442181264
0.000111249379228202
8.87600910458964e-05
6.26988729339172e-05
2.18190145993192e-05
4.50509211105396e-05
0.000104740025825572
-1.4162760228131e-05
4.56209139660059e-05
5.46666468228841e-05
6.88123408760315e-05
0.00010365474067519
0.000123475711339279
3.75250344723353e-05
7.51804545596302e-05
0.000102717535861537
2.89107363541341e-05
7.06769980637097e-05
6.66208500646497e-05
5.1855559956878e-05
2.03785671019592e-05
6.49088518957598e-05
1.03241764922524e-05
0.000127967467413599
4.19888240061058e-05
7.10015329897925e-05
6.05382445293581e-05
-9.39936187228781e-06
6.16759609194921e-05
1.25710433285804e-05
8.93689271185246e-05
4.51971577047365e-05
1.7362985770071e-06
9.55678138633473e-05
1.38628450167009e-05
4.35308594074731e-05
2.84355977964603e-05
3.05699109442245e-05
2.06439205005723e-05
9.50034497134859e-06
5.05945017709571e-05
2.65566185411972e-05
0.000136607461710426
6.35419651438939e-05
2.0685482820925e-05
5.24294470904055e-05
7.76408326431934e-05
0.000107356890106606
7.9623010011697e-05
0.000115936896389123
4.02008753291332e-05
0.000112401303613302
0.000118597778444914
0.00011604626912205
0.000119403630342524
5.85384352509599e-05
9.71373702547364e-05
5.04405530278561e-05
9.80718008417972e-05
-8.50828289990227e-06
7.10379031993604e-05
0.000158501244787475
4.71925488850669e-05
4.05362058161149e-06
5.65959725854799e-05
0.000109307674585455
6.79558284802209e-06
4.57994012234597e-05
3.02137335762596e-05
6.80619521021559e-05
1.62954338022714e-05
4.2902645201214e-05
6.40729394426533e-05
3.29289601175565e-05
5.94242936550004e-05
7.9227305178033e-05
8.30412107853199e-05
0.000111235059862252
8.18913592176833e-05
3.5524121999665e-05
5.29339711938669e-05
4.26053421972366e-05
7.35542113492431e-05
0.000103077097079843
2.8287612733437e-05
4.95376598255674e-05
2.84467097447621e-05
1.64811066604552e-05
7.64509543712601e-05
6.20001024524007e-05
0.000113821605074966
7.37807726510317e-05
5.84441264194171e-05
6.4472935969514e-05
8.95068479886625e-05
9.26154248913109e-05
9.80254526902711e-05
9.77053131453474e-05
4.47987957234604e-05
0.00012433379948195
7.61677550576058e-05
8.3951674899498e-05
1.03907782072696e-05
6.82776676639378e-05
4.76718761282778e-05
9.07014946943327e-05
3.92612434980453e-05
8.30482531682457e-05
6.18081558849751e-05
3.15337115507269e-05
8.25474403509613e-05
6.56158230371202e-06
4.3812412634326e-05
6.22868347890045e-05
7.37602453730406e-05
4.19484037875982e-05
0.000100333010399661
5.07596345884699e-05
1.39419668756939e-05
4.19926174853655e-05
6.72627638026667e-05
9.6265080376323e-05
0.000126342358426481
7.3215746528804e-05
2.59607190021129e-05
9.91251699559692e-05
4.87380670438464e-05
0.000116211179750045
0.000114158713464385
9.06559376649664e-05
3.05353527348507e-05
5.0639130532591e-05
-1.56539581549705e-05
0.000113116590272371
2.05719708959115e-05
4.58755838861431e-05
0.000112675689515145
0.000111604672886183
6.73167063817145e-05
0.000148665340287384
9.64093365233605e-05
5.87504412717749e-05
0.000110182457578946
4.69020170658507e-05
0.000106649945376559
8.68318744315714e-05
0.000140795107437701
4.74354166197068e-06
4.13228459991976e-05
1.38800320990182e-05
0.000115859248037565
0.00010096217487143
6.8974798896621e-05
9.36958052856145e-05
8.45548718646531e-05
5.45597697424899e-05
0.000164932705864512
5.52114613559294e-05
1.54177529367359e-05
4.56355842951976e-05
6.42759088161585e-05
2.75409169659198e-05
1.94772878464974e-05
6.87525481895529e-05
8.15710092153529e-05
8.65415015357391e-05
0.000111383087159005
0.000143488880146892
6.51065163073059e-05
2.99428370925219e-05
4.80884530861487e-05
4.49667808819214e-05
3.54499960703121e-05
0.000119939149570549
7.36540289505696e-05
0.000132092369169718
7.91511933840183e-05
3.0778219654792e-05
6.21707035422606e-05
0.000119933460728807
5.46732269980323e-05
0.000123695148517415
-1.64838282341262e-05
9.9464874413417e-05
5.7766706378597e-05
1.59614505197002e-06
9.71202147138667e-05
7.71732894589852e-05
7.38173371927703e-05
6.52149788998138e-05
0.000118523668631869
3.03424618190719e-05
0.000100410115823197
0.000120915807881723
2.05197287752827e-05
0.000144619532640323
9.92009040192911e-05
6.17752566719752e-05
0.000138922419749364
1.44027109469284e-05
4.0502021191858e-05
8.95162680988836e-05
6.7315682794747e-05
2.58945631348966e-05
4.62825966125033e-05
0.000157042287107201
0.000116085205152452
7.10874277346644e-05
6.84071141444518e-05
9.76070610802001e-05
3.31487763058593e-05
0.000107055713955275
-3.28948642460122e-06
5.64327776020346e-05
6.61400069059496e-05
8.27653604092748e-05
2.78054664589652e-05
8.91258935936818e-05
5.14325715964548e-05
0.000103209784675517
2.77857015700524e-05
-3.10744814934926e-05
3.1883032809547e-05
8.08978260280263e-05
6.42025896001967e-05
5.42045657148527e-05
2.68174700411359e-06
4.3130111079681e-05
8.34787806649394e-05
3.37796457069192e-05
6.50158680763703e-05
5.53895659926577e-05
4.11137679306297e-05
0.000113633412604989
3.36637712445272e-05
7.7428656375422e-05
9.76968893869394e-05
7.82929504634055e-05
6.03118755300313e-05
7.09275968230103e-05
9.89851922537774e-05
0.000101082176098394
0.000118100974159149
4.33560873913337e-05
6.59127327699225e-05
7.32418235473888e-05
7.01110151815797e-05
0.000124257211052585
3.3729801522341e-06
2.97692820002671e-05
7.12056327495038e-05
9.94166268316366e-05
6.01620582596316e-05
3.28053568253151e-05
1.20242377754179e-05
4.98176702072565e-05
0.000170242830042435
0.000184724559509678
1.50573448878626e-05
7.08454454962255e-05
6.74226080307941e-05
5.44016183285545e-05
7.17827634833313e-05
0.000140950300506552
0.00011419234688312
0.000101802530279153
1.4621873125396e-05
6.02153125558214e-05
9.4341928004402e-05
9.3117584758825e-05
8.80664096673512e-05
2.22462745168712e-05
0.000145363538397202
0.000119343776730383
9.12517571064141e-05
0.000132987552534317
5.17322516982728e-05
0.000103152179388622
7.93398159215938e-05
0.000142001081401816
0.000173083738957721
5.34371739272608e-05
3.65614476554344e-05
8.37686445110914e-05
5.25372006953649e-05
8.98659430433318e-05
4.44218708396582e-05
2.62532325902458e-05
5.92084297327812e-05
0.000105678057369091
9.84163308452549e-05
0.000122045559071903
5.20499268041649e-05
8.41428099406223e-05
4.41125925660306e-05
7.82032374630656e-05
0.000126827398086839
6.84368726205112e-05
0.00014730680787887
6.137770787483e-05
9.32818703800079e-05
5.62480565617442e-05
6.9542452195431e-05
6.57931313615235e-05
8.85856923720411e-05
8.13819161296874e-05
-3.72495005539457e-05
3.16925079871269e-05
5.47751930326002e-06
0.000144274095669678
4.75933570203437e-05
3.32338309973035e-05
0.000104502992455871
6.34304299793188e-05
5.25687216224364e-05
-1.86641423753617e-05
6.81350163849406e-05
9.89303200089745e-05
4.68130064043296e-05
5.57321620040195e-05
0.00010052684450226
2.71500368528165e-05
0.000156414297242362
4.24664691923093e-05
0.000127824739140507
8.30847623988865e-05
0.000146223740608574
7.93640369567418e-05
5.46190683730247e-06
4.16953055364361e-05
3.94265728030607e-05
0.000110095136240302
7.60512561394394e-05
0.000105450553910997
0.000160555106144222
0.000108124693814188
0.000106571200857159
5.61224256476712e-05
0.000118940510546931
8.11314696970874e-05
3.28468910160473e-05
7.20593437123784e-05
6.65104962682007e-05
2.74366394306322e-05
1.51094942315507e-05
6.69089579173354e-05
0.000135478413167475
7.1371572944422e-05
7.65455263891906e-05
1.35534553775527e-05
4.91320084267663e-05
1.92588884888684e-05
0.000139842245748097
0.000106014700113039
0.000113796407649447
7.59425626519605e-05
0.000105371355388702
8.70311508379756e-05
8.24944442999836e-05
-1.50896268472567e-05
8.70359681855918e-05
0.00017487588615398
0.000114984651751867
7.20170905867947e-05
4.13670917705079e-05
0.000129747045515322
4.33953341203551e-05
0.000101311633875904
0.000112172315425833
2.86115779987105e-05
0.000108055079032412
9.25280742421469e-05
2.63181716093469e-05
4.98661252639686e-05
7.05151375427079e-05
5.03925910674519e-05
4.46249161137124e-05
4.36063831114965e-05
6.59026774275111e-05
6.5210964214265e-06
0.000138180893563662
6.66662608663025e-05
3.72840825954919e-06
0.000117621596044795
7.86590098855635e-05
7.57724328550824e-05
6.56148322551805e-05
6.54994986346688e-05
6.15468589695437e-05
0.000114579561358614
2.79832302148415e-05
4.24684296371052e-05
5.4622454535749e-05
8.50965622770799e-05
0.000100930681105186
4.37631319524543e-05
0.000118336816587118
7.33126611783386e-05
0.000122471628120478
8.85996555537426e-05
0.000101198108634875
0.000123788333631123
9.95396802259945e-05
0.000120709171506655
0.000110374599042824
8.81915718045139e-05
5.88477892799736e-05
6.13935755459952e-05
0.000100221951110667
8.19108762770416e-05
9.69898162024432e-05
3.15744130986661e-05
9.77316504810599e-05
5.43972726376664e-05
8.26484924555072e-05
4.1265131618038e-05
0.000104214530839171
0.000159526506570294
3.67574409314041e-06
0.000107047666693941
2.90460802535212e-05
0.000107952335488899
6.9056430603092e-05
0.000116758683436488
0.000112425418517759
1.26929216955015e-05
9.43604633084816e-05
2.6457937267497e-05
8.3214149304533e-05
1.89953730721558e-05
9.71324832536024e-05
5.72824174095519e-05
0.000118248215118413
6.73313805048635e-05
7.19264478110608e-05
4.84549597561536e-05
0.000129134548528892
0.000123092424788517
5.54397317074672e-05
7.722030691896e-05
8.43350154683989e-05
8.58871010279631e-05
1.58820411225665e-05
5.85117253148067e-05
2.42905805183519e-05
5.8516825646276e-05
0.000108276216607494
8.43596316948091e-05
8.85494078765004e-05
2.81230216551853e-05
0.000103432881248846
0.000126215982549746
9.26316036888108e-05
0.000108176873024542
1.09151161305881e-05
9.27218581662504e-05
6.51140403599063e-05
7.90834565264497e-05
5.58312007308611e-05
0.000113088926084527
0.000133017838777149
5.44352060976264e-05
0.000105926017509525
2.94724428469289e-05
0.000136639767703317
7.02068345511975e-05
4.37162834291528e-05
5.61155946155793e-05
-1.66519212416192e-05
8.51910033165981e-05
6.80308155499236e-05
4.12302457020394e-05
4.11869358468201e-05
5.49761752167456e-05
5.47956274811507e-05
8.61056977280211e-05
0.000146377214303751
5.14708244946102e-05
8.52415844910111e-05
0.000108411946142923
7.21978406755587e-05
0.000108539799196914
0.00011224517200985
0.00010524262558604
9.38609169959134e-05
4.468346567201e-06
5.83806340496518e-05
9.83110140034838e-05
5.98606752990146e-05
4.51518014178896e-05
4.55294481902125e-05
4.6381761059564e-05
7.39776274215495e-05
9.03877806484384e-05
4.00185379382415e-05
0.000139202232653506
3.42976228862134e-05
6.76753837850392e-05
0.00010297091744336
0.000130631602946589
5.83441643833215e-05
-2.66683830115831e-06
0.000136004133548302
3.04274909390691e-05
6.90855731115424e-05
0.000136067971510622
7.21773874332829e-05
7.57442601790421e-05
6.67152369443068e-05
9.57670033885674e-05
4.83688635703579e-05
5.9457790868598e-05
0.00015012535378882
0.000143432518476723
0.000177427431417379
9.25728796341489e-05
6.10935734697588e-05
7.32270266221026e-05
-8.23929113629758e-06
0.000105033291342166
2.15100852805403e-05
7.00622079419393e-05
1.06314571267381e-06
6.73869660602775e-05
-6.19137025275524e-06
0.00010840861876758
0.000120273695057722
2.44760277263525e-05
5.5027468293324e-05
6.43592126559528e-05
1.77322175804686e-05
7.56250698457997e-05
0.000110564823400377
8.01026887347745e-05
9.24793769928314e-05
6.06522968717126e-05
8.25186347370347e-05
4.22393633400768e-05
3.18206897020294e-05
3.02287673713502e-05
3.25908086097667e-05
3.20700605628906e-05
0.000116476156637466
3.8478821894937e-05
2.76903569089913e-05
2.81789386505217e-05
6.28451956906381e-05
7.22379356653567e-05
0.000110661127632634
7.59263548108469e-05
6.81886531148324e-05
7.43145903955235e-05
3.79612279840014e-05
5.93598788802972e-05
8.32243368514211e-05
4.13920418369721e-05
0.000125245484245549
6.91446646326509e-05
7.4505265136008e-05
8.19869589005943e-05
6.54584345590779e-05
7.90111593504619e-05
2.88722101289874e-05
0.00011569798788673
2.32677276556491e-05
-2.32367767218454e-05
0.000123563405961174
6.96311046350186e-05
0.000133435116365655
8.44844302936507e-05
3.45706176395122e-05
0.000159498980281126
6.36838477629684e-05
5.05311378075142e-05
3.8890362491206e-05
5.69242381161617e-05
7.08976336026283e-05
8.23150949468976e-05
6.93580054450451e-05
4.55904880419849e-05
7.34873083252071e-05
8.76207416891457e-05
5.04316333548455e-05
8.13151601265316e-05
8.36566719432589e-05
4.16800343195574e-05
4.21579948243079e-05
5.74806761993986e-05
0.000118530041267238
9.33985665348182e-05
-6.68807587754971e-07
9.31176329983767e-05
6.0507750184629e-05
5.34229646878027e-05
9.10173004650983e-05
3.17675285190817e-05
7.1620552908022e-05
6.0183832717754e-05
7.34822462448239e-05
7.93499687108292e-05
4.09980019469163e-05
8.7807534631987e-05
9.21184972423243e-05
-4.21697296974351e-05
5.1663212059272e-05
0.000200084488087155
9.8374622694881e-05
9.97992650126183e-05
2.47842124728705e-05
7.31635898109517e-05
6.7390834640767e-05
6.35859437290624e-05
0.000161351590449719
2.37603071256045e-05
9.80539382768995e-05
4.53226741464253e-05
8.92652080916446e-05
0.0001600045305798
0.000138016764740141
6.08213891840255e-05
-1.00374914546453e-05
-1.97503362268455e-05
8.13926264525974e-05
0.000113096003070833
7.58401067712497e-05
0.000173436810535601
7.90531310786376e-05
-2.48832603278311e-05
0.000112351029979813
1.73600397415769e-05
9.39529238181976e-05
4.81684749566013e-05
6.84774301765782e-05
5.36905556748969e-05
0.000126267240852074
5.5863497576833e-05
2.78724653958545e-05
4.77930770738887e-05
0.000108553056540331
3.47342407440554e-05
0.000123179518424099
0.000104810543823702
0.000112495282254313
3.51757571463381e-05
-1.14972867246193e-06
-1.63642829069202e-05
0.000121752591828192
4.1729354785922e-05
7.74264185703406e-05
7.78526843222143e-05
9.08518269100513e-05
4.58741769422493e-05
6.65627517349031e-05
8.4731525728516e-05
0.000152824916746034
0.000108438017551864
3.98915716726534e-05
9.23187259059327e-05
5.0757357944282e-05
8.94382914961496e-06
4.97964651403666e-05
4.66251767438733e-05
6.22232015224178e-05
2.35158422385656e-05
0.000123601907846089
5.87560441818125e-05
6.78651738295967e-05
4.69232870416351e-05
7.65587228304897e-05
4.94442968717394e-05
3.45766448303609e-05
9.43680217409333e-05
0.000103282784522845
5.1038688408935e-05
6.3339788676917e-05
6.61998512793799e-05
0.000118838886077092
8.42733370032329e-05
2.00494740298966e-05
4.765945847528e-05
9.95714587174809e-05
3.11823527212078e-05
6.91746446259328e-05
8.17640503511225e-05
4.27482190408498e-05
9.54585673200235e-05
0.000120619956606886
2.23019877305866e-05
8.56807017392079e-05
3.41069696102496e-05
6.45175690212156e-05
9.38212961410816e-05
-1.90943653938321e-05
5.25359535422483e-05
0.000129405645678815
3.90239719955726e-05
9.60297170287463e-05
8.07315934652297e-05
6.63458982871895e-05
8.05900825051226e-05
4.63154945910538e-05
6.75972686788937e-05
4.04352835132848e-05
0.000146597277046419
8.07746895061355e-05
8.64530940346381e-05
0.000109352975025898
6.54519263766762e-05
0.000106845704553102
-3.99952828370114e-05
6.3524778564679e-05
8.56554145623695e-05
0.00013563521473107
6.98344045069138e-05
8.52146540471735e-05
4.10496617675629e-05
5.89669449372104e-05
6.06282445075028e-05
1.57616930902383e-05
3.03934518563046e-05
9.2638101354014e-05
7.99365743141377e-05
0.000123493112133956
1.60752274006164e-05
1.29877937083053e-05
6.06143496507465e-05
0.00014093023650636
8.35121936287008e-05
7.94830223861075e-05
7.59942711613896e-05
4.63885117102807e-05
9.80607225587818e-05
1.70204355724159e-05
4.35059698408533e-05
7.40189423783915e-05
5.93173186935432e-05
0.000118125809079495
4.02510272310025e-06
0.000100241028135482
0.000111376293892872
8.77077347975108e-05
0.000146698946436619
6.10386707189878e-05
3.95237007789246e-05
9.62926710874456e-05
7.70591940388155e-05
3.51981034733748e-06
9.38550370663272e-05
6.56560711214858e-05
0.000142609470241057
0.000111962219797291
7.05834725883627e-05
3.92488316187649e-05
6.63108385045324e-05
8.83221371110115e-05
7.60980382663445e-05
4.90165430699497e-05
9.9169847341853e-05
7.59783379527902e-05
0.000125513808521434
7.43416416200294e-05
2.02095657055077e-06
4.32203731410487e-06
4.5039339976395e-05
5.96723014753228e-05
1.27916998760617e-05
7.37795950716351e-05
8.56824737532026e-05
0.000111734620836551
8.82760596859088e-05
6.88419282743297e-05
0.000143820812546443
4.46260592354897e-05
3.43610966637957e-05
-6.53171749145268e-06
9.17461094602915e-05
1.1301762180669e-05
5.00430346271239e-05
0.000100264152687781
0.000106500104614135
0.000106122109063221
8.71948188860809e-05
0.000169644907613892
8.24854964409492e-05
9.3967825696941e-05
8.23052129271838e-05
5.37894724943603e-05
0.000110890881785212
8.15220745535925e-05
3.79652954608508e-05
0.000198000450730199
8.12389669982526e-05
3.94251494982109e-06
0.000141465426116023
2.00117370155355e-05
7.88334918866723e-05
7.94595803598687e-05
3.78507261255866e-05
2.64581606222706e-05
8.87143990687964e-05
6.96593290063162e-05
8.60022286037582e-05
6.20642462407176e-05
8.99621220415459e-05
4.94268949849992e-05
2.04321479150568e-05
6.69480228337168e-05
6.83580938768202e-05
0.000121421971005171
6.8052561255794e-07
4.80360468543868e-05
8.20148565793715e-05
0.000118737999899994
4.10039492075995e-05
4.90159525560423e-05
1.84534397417329e-05
-9.55225761566783e-07
-6.58349409257604e-06
0.000109447397071635
0.000101577658121349
7.54427827787278e-05
3.42902925000003e-05
7.82094789789357e-05
2.63887296850967e-05
0.000122614784470005
0.000107724283816875
2.8581395855452e-05
6.16372813188768e-05
9.36869493813065e-05
0.000175897470065599
4.98644265266318e-06
-2.28575868092529e-05
6.3916429416788e-05
2.18662869706602e-05
0.000150159626618547
8.22974083353766e-05
5.27318041740945e-05
0.000100721177454183
4.89456715355965e-05
5.89022756816524e-05
1.69852630490684e-05
1.76238537049926e-05
2.55116531820753e-05
1.90838503810894e-05
5.79962697308516e-05
2.9674235645221e-05
5.0929472194586e-05
6.18943609289817e-05
5.55069470462978e-05
7.11425879752428e-05
0.000104800362756602
4.83569289104772e-05
9.0568048404318e-05
6.62765106601266e-05
3.26995538395691e-05
5.91949665546568e-05
1.98833014879252e-05
4.41063688965942e-05
0.000114423969444015
7.081874834814e-05
0.000158377532500584
1.33100058739494e-05
4.85841993473484e-05
2.41277261413201e-05
0.000139972837073976
8.52676406514262e-05
7.18178118723084e-05
1.02803501053828e-05
7.76625064789818e-05
-1.25948554323808e-05
6.14605500207449e-05
0.000103818720077912
5.51570527524181e-05
-7.95864869247548e-06
0.000113309170913497
-6.79002457836856e-07
6.59941864500483e-05
9.19760255809068e-05
4.96731646721808e-05
6.41343357064868e-05
-1.61201839612377e-06
2.74208033004275e-05
8.77232864001257e-05
0.000128106111941493
6.66189055618273e-05
5.28683640623111e-05
-3.97392326682186e-05
7.34943831700778e-05
9.52151604423421e-05
9.79271583714798e-05
-2.00275739460047e-05
3.21679023340559e-05
2.38686589219546e-05
9.60304287071891e-05
8.56203929266594e-05
7.45744867693363e-05
4.9197187250401e-06
6.28338778165184e-05
6.45961712056986e-05
7.91448499334475e-05
7.74257190800967e-05
8.13672207296407e-05
7.43624143469685e-05
5.39617596374588e-05
-3.37395805068563e-05
0.000147387539877121
-1.15110642962931e-05
-1.87814916443629e-05
0.000126505562144015
9.62088409012832e-05
6.27683937976132e-05
3.96254209434804e-05
8.16732565565636e-05
5.38870747078772e-05
7.01473122323168e-05
9.14784365279885e-05
9.77115167998293e-05
5.68941608447557e-05
-1.36936800936108e-05
9.45655413565611e-05
8.11764675600683e-05
9.94346909104737e-05
0.000138719013289975
3.08821839578664e-05
7.84263715959792e-05
6.99445940600085e-05
0.000154623895819408
2.0210146361104e-05
7.7816897690869e-05
8.73364682594565e-05
5.04933151329716e-05
1.57023500401691e-06
0.000117806692663556
0.000169369981430471
7.02585035183845e-05
9.07988011388352e-05
3.68736508441405e-05
0.000103147175396265
0.000116237206146416
5.86559598034384e-05
5.42650010598471e-05
3.61169209167907e-05
0.000112431716207381
5.66939897396512e-05
2.01056558855255e-05
3.88352466261552e-05
0.00013723134682793
0.000122226889702881
0.000106644886829045
0.000116692389807712
9.01305104907109e-05
9.52718461571499e-05
7.73268205841534e-05
0.000100089826175447
8.40265505725677e-05
8.25157107861509e-05
7.52366000148821e-05
8.21816574202742e-05
8.12025077770604e-05
0.000115480457184495
1.56047251859781e-05
-6.35513817646287e-05
5.4269136315276e-05
8.64581044316785e-05
0.000135449054112412
7.27850779680152e-05
0.000108981629715691
2.48266161889919e-05
8.37568857908163e-05
4.73456717813939e-05
0.000127171269323671
9.90238488687745e-05
5.63111169559898e-05
0.000115283615590466
4.79509543606248e-05
0.000139281853752317
1.77808991517233e-05
9.29529439301858e-05
3.55558125514397e-05
3.37336313932543e-05
2.59004393172358e-05
0.000111782497787622
0.000141475202327182
0.000111708282388379
9.94788852981743e-05
9.43787303020914e-05
8.37532405464287e-05
9.12821399034213e-05
-5.61631654488832e-06
3.36286376694664e-05
4.69537650700652e-05
-7.492155467656e-06
8.02146516908414e-05
-1.7080607548445e-05
5.66270628488352e-05
0.00013778495438681
6.37845750799465e-05
0.00011775292222525
-1.21947021954685e-05
8.11525500039467e-05
4.93679510579598e-05
3.57068123849665e-05
0.000107290478389452
2.37665307033914e-05
0.000123996314906299
4.90812596261628e-05
0.000119003374437297
9.02195864067431e-05
6.34742584362015e-05
5.98831814444201e-05
0.000119381199746672
-1.66992185774025e-05
4.81641389330452e-05
5.98781226460699e-05
5.14214412611318e-05
6.46631977619062e-05
0.000108291074873302
8.24494945472682e-05
0.0001514405888978
5.25086932885078e-05
0.000121653185588646
0.000151034619611086
0.000163877506466408
7.43926883326804e-05
7.00724729773584e-05
3.76146739069441e-05
3.95177116270799e-05
5.4779347458144e-05
0.000110751806693909
5.35661443826144e-05
2.07626331180706e-05
0.000118669074897063
5.2645529876928e-05
1.07060373678178e-05
9.55127588033804e-05
7.80062742122072e-05
0.000125545436263231
3.81827524851629e-05
5.78182031805857e-05
7.02601433145416e-05
5.74794137345387e-05
0.00010466617206405
4.98777616692601e-05
6.69993243352261e-05
0.000118071796212404
8.0223204014996e-05
0.000120357428284909
4.17099721150931e-05
9.00164825540278e-05
5.40436548158983e-05
2.78582226238829e-05
7.07715406166435e-05
4.03810950040177e-05
5.80403935058401e-05
2.46317332703899e-05
7.09578684496767e-05
2.77490772131777e-05
-6.2726665316903e-06
0.000106368166473525
0.000103175538972228
-7.02777534033208e-06
6.3529370186812e-05
6.46744219384953e-05
6.51257872122297e-05
6.19630544750326e-05
0.000120513720025061
7.53604951157583e-05
4.24961611835604e-05
-3.07617984974988e-05
6.68597984560091e-05
4.77223894974723e-05
1.21065804352137e-05
0.00013384954118937
4.79619681777966e-05
-8.11958273275709e-06
6.66132840208234e-05
5.57973104513271e-06
6.79914472098495e-05
-5.06532880946477e-06
4.26186687452828e-05
2.996010468523e-05
1.98989119027349e-05
3.25499666274599e-05
9.16718346806413e-05
6.08931808501419e-05
0.000128365662766462
0.000108112795151871
-4.01435642094003e-05
7.42885462930836e-05
8.88529900328434e-05
5.73508246865839e-05
4.04666203755648e-05
0.000112317625381903
4.30887964921092e-05
3.69185120850387e-05
8.58666732619607e-05
0.000144771412162129
6.32798221938428e-05
4.25303734964998e-05
4.38587220952007e-05
6.09323469756239e-05
-7.48204306564954e-06
7.29859282136884e-05
7.55378097751562e-05
0.000110068405336823
6.00553729427094e-05
9.11732419984288e-05
8.28064594809582e-05
3.88020530445846e-05
4.950990023008e-05
7.06978217328943e-05
6.48625630221193e-05
0.000140354699495602
8.70743333784567e-05
6.39766123950475e-05
5.57252540953661e-05
8.1357806370931e-06
3.64738220210898e-05
6.88577672939047e-05
0.000101395585494643
0.000152688132226488
7.47500976906245e-05
6.73209012722184e-05
3.4640140853415e-05
6.69011067830688e-05
5.2122818538884e-05
-4.35980210539053e-06
7.68767776980385e-06
0.000102064986213982
6.69174606911859e-05
6.31617826212201e-05
0.000129152325194136
7.14503237912754e-05
8.55942909706163e-05
8.0770382851422e-05
9.57856535440977e-05
0.000106469935023798
0.000150140979871675
8.92458816158661e-05
8.25080130826929e-05
7.50009979934956e-05
4.42484885367589e-05
0.000145589791548967
0.000123975687041808
4.85670940332218e-05
0.000125272367876207
9.19381495352482e-05
8.72484374764871e-05
8.21289292404765e-05
2.76174928255436e-05
5.09164454571975e-05
9.89601070623174e-05
-4.78393445081185e-06
5.89337019589387e-05
5.7931730138594e-05
9.52722886775035e-05
-2.48563065415595e-06
5.23296971056233e-05
9.94806858289417e-05
0.000119103415844724
3.01688777072212e-05
8.73147636211405e-05
8.31825215426924e-05
3.4497217739705e-05
3.13001296995409e-05
0.000128386700220077
6.06347574331283e-05
9.54137905929517e-05
7.9959613495281e-05
0.000128155474886873
8.86474857133235e-05
9.79200166448457e-05
0.000150903933264823
0.000125146696249147
4.69884020024076e-05
0.000105079241044443
8.41807735255281e-05
6.29133605285441e-05
0.000124390044131133
8.21929083521258e-05
0.000120400557541364
0.000106584515403375
0.000110837361443256
8.72620492709303e-05
9.85892418123229e-05
1.95444748840415e-05
9.93909337055228e-05
0.0001322852973758
5.67734622328459e-05
0.000119930090932472
-5.64681540466815e-06
2.39818410644463e-05
7.70967847164092e-05
6.87485520551849e-05
8.10238803674885e-05
4.25269504724587e-05
8.97556776827422e-05
9.90487389985423e-05
7.36494357362226e-06
9.98279776915962e-05
0.000115381660222125
4.34995563874966e-05
5.2369031565078e-05
9.70409571872561e-05
9.73694372112562e-05
6.8623854361269e-05
0.000129895118394699
5.41247134116437e-05
0.000120084725214716
2.75998207030102e-05
9.11539129577999e-05
0.000101473339530837
8.63530812081992e-05
4.9074351429183e-05
0.000147856565770853
8.39373759742841e-05
1.00403818582117e-05
7.67895630323176e-05
7.07647881480775e-05
2.82388282923104e-05
0.000122598716836713
6.73671234621274e-05
5.14000420875355e-05
9.64037012003786e-05
0.000126972355523199
8.53400596667521e-05
0.000108008976520866
0.000108231257339236
1.53407360186732e-05
5.42906105927141e-05
8.43995452140042e-05
7.03546565744729e-05
5.63486361492348e-05
0.000105629177540078
6.37984673404743e-05
4.83826468218473e-05
9.43700173177694e-05
2.06884911560661e-05
3.77991806266952e-05
6.05829143012015e-05
0.000134781581514443
6.08413182470077e-05
5.96830398632119e-05
3.93451842387182e-05
5.96305344813451e-05
0.000150195037060597
4.94198174729603e-05
9.90793851247795e-06
2.1376855430352e-05
5.11837126229214e-05
0.000117809112553729
7.34339065586925e-05
4.93378423526669e-05
0.000100722304813771
3.79875600243163e-05
9.0837410541398e-05
7.24238150592326e-05
1.58241208227499e-05
5.8206258649119e-05
9.88706744812664e-05
5.85257721605436e-05
6.40072662004709e-05
6.78322317060044e-05
9.65175293941687e-05
7.07366868041063e-05
7.37872502084654e-05
2.14151065104915e-05
6.76002202111786e-05
4.32626909582157e-05
7.26581967616462e-05
5.74924096310741e-05
4.61709099770176e-05
7.9825576279806e-05
7.17726658805943e-05
5.67831566582518e-05
-2.91998688431827e-05
6.3020571777432e-05
7.00591347459628e-05
6.68449759207068e-05
1.21285591849821e-05
0.000108876436256112
8.60224565603329e-05
7.32330264990317e-05
3.37209351383067e-05
6.20647933740889e-05
4.28134507095529e-05
6.61408574872837e-05
8.83539112891336e-05
0.00010144470974698
0.00010985277340555
8.99176025784433e-05
0.00010047755303184
8.86026894233914e-05
9.32517270401458e-05
4.35921420810319e-05
9.67639251685103e-05
7.45935591369987e-05
0.000166528849441913
8.20333347052892e-05
9.88754196592685e-05
0.000130384131609675
0.000101422142081918
9.53084006530797e-05
6.93334031103539e-05
9.41168446550115e-05
7.66634951215635e-06
8.53291960633226e-05
9.25819624579117e-05
7.00207779661272e-05
5.15160839156125e-05
6.76323057481242e-05
3.41461511565618e-05
-4.21599932437651e-05
4.50438203746615e-05
5.93885231915827e-05
0.000103027850156993
5.4476763780781e-05
9.00173395058033e-05
0.000108159011354179
3.52530875987078e-05
2.01399909219366e-05
0.000102413948284173
2.08357335641393e-05
7.09248661409791e-05
0.000114633984148598
5.23085717195436e-06
-2.287649380633e-05
3.33686914626237e-05
0.000116811373134786
7.44769522505266e-06
9.70919252353623e-05
-2.52639488595297e-05
8.38688559920868e-05
0.000146617486998395
4.81374223330109e-05
5.51566160441701e-05
5.3426531075656e-05
0.000160410004376656
-3.21808394712184e-05
5.81506783921756e-05
7.7649730967105e-05
1.75551651895121e-07
0.000141396149257154
6.15781928289871e-05
6.77231199710395e-05
1.76434696536592e-05
5.39159685878523e-05
8.91807528508408e-05
6.94287919477238e-05
2.75617194488301e-05
5.68227131021108e-05
8.31598371438062e-05
0.000113810758591945
8.34243448952196e-05
4.47664728907245e-05
4.30193799768863e-05
0.000110791295715137
9.67554301028357e-05
0.000129773720817953
3.70062633733505e-05
6.0473812770556e-05
3.178596850272e-05
-7.11340639718242e-06
7.77889949652803e-05
0.000143564350638095
9.56325878242139e-05
5.85842738093793e-05
8.79672871546117e-05
0.000159654917921784
-5.24667026004064e-06
7.52340908230368e-05
3.06874683020571e-05
9.03435303992968e-05
9.62266944655222e-05
0.000122423558243896
9.02614830755545e-05
8.04385310331426e-05
0.000111553148918286
4.16859682773264e-05
3.34247576130356e-05
4.89852736501728e-05
4.97105045720281e-05
4.45228122601717e-05
5.04728309097416e-05
-2.91565282701426e-05
2.52592613529482e-05
6.7591908694461e-05
6.91985736273831e-05
6.45840559265727e-05
-5.91930376275216e-07
5.96745814900316e-05
8.23618908930246e-05
6.85505272781963e-05
5.89118095174126e-05
4.85234692797272e-05
2.11864382206251e-05
5.4459139674357e-05
1.91335177526799e-05
3.51839959602963e-05
5.65199094069722e-05
0.000102166440264769
4.23094261456171e-05
9.19840971381438e-05
5.8023638813337e-05
4.69551216855647e-05
1.10891684054369e-05
8.50362622512635e-05
6.22041000101874e-05
4.55515999049809e-05
4.63793289165408e-05
7.92673294811826e-05
0.000119543707718521
7.23462729787226e-05
4.93782596926116e-07
0.000121671159407669
7.39858722985443e-05
6.44060596425469e-05
6.95205111388901e-05
4.61348557040255e-05
-2.3784721780086e-05
2.70135085679391e-05
-5.15206168913842e-06
0.000108171832743217
5.78906493031028e-05
3.04055727446929e-05
0.000120236823746348
4.81096407290785e-05
7.76330448270571e-05
9.79189066667904e-05
8.65312909121307e-05
5.70943138821264e-05
6.56068334628028e-05
2.92696913209746e-05
0.000114364151449049
0.000104624760146347
4.79827914779123e-05
0.000106145138480696
8.40403309903439e-05
4.88506839417386e-05
4.49900529437042e-05
8.41369251918264e-05
8.90257251477377e-05
1.74881858568564e-05
6.23039744932135e-05
5.7357483399355e-05
7.03681080164925e-05
6.81706429488088e-05
3.10052112517441e-05
3.43568616907305e-05
1.53202876752797e-05
0.000117205594317604
3.36164742177422e-05
-9.02025976419191e-06
1.41789817456173e-05
9.53771123961668e-05
6.24156058427284e-05
8.46860843765399e-05
0.000101502515498603
4.17738915902104e-05
3.05218854175563e-05
2.27387154667069e-05
6.74138573609463e-05
8.76412347706017e-05
0.000113343669258359
9.93780955299217e-07
4.52150689322612e-05
-2.85286282726672e-05
5.12940404032549e-05
7.20267109411871e-05
7.28900414209609e-05
-6.03018063853925e-06
2.32420357831005e-06
-1.20910905917331e-05
8.65059965717542e-05
4.08717346619369e-05
7.31559529838145e-05
2.56881207762252e-05
2.45749945955059e-05
6.96513406162272e-05
7.86724820784487e-05
4.64404042094937e-05
0.000127381855394271
0.000115478253238811
9.94684499445814e-05
2.68131471664669e-05
6.4419833038068e-05
1.40592885786677e-05
0.000126672045149207
-5.17850554857034e-06
9.46111504693471e-05
8.56252526610751e-05
7.3927990339391e-05
3.13564983183894e-05
1.29073674970079e-05
8.38821825049804e-05
7.25775570124156e-05
2.43776618599762e-05
8.07775360540314e-05
6.05105714354135e-05
6.1027101173482e-05
1.48545395561875e-05
0.000116957210910812
9.00642255828383e-05
4.39247100528915e-05
0.000142591679846071
2.67109684927611e-05
3.63806312300916e-05
6.9592753335976e-05
5.0867922672628e-05
4.60314623557082e-05
6.00367618986908e-05
4.85871981336714e-05
0.000137617988844765
9.97194822030267e-05
3.20302744386455e-05
8.23454190966995e-05
1.85492252944031e-05
0.000129801769506332
0.000104305160066269
5.30452574594951e-05
4.93335261812763e-05
6.34391883955488e-05
0.000100774273514344
8.78025203231363e-05
-4.60101818296472e-05
0.000122528182225292
9.75724233444563e-05
0.000153748313083128
5.91843487016698e-05
7.46455742999126e-05
9.90144513959112e-05
8.20875642447888e-05
0.000131666598185509
8.86791833823259e-05
7.04608018564908e-05
0.000125398322776212
6.00835011155865e-05
7.04701897610319e-05
8.62420039738715e-05
9.09222130908739e-05
4.76644294693485e-05
1.79099357697908e-05
7.12187540890601e-05
8.30081477772833e-05
3.15603003630527e-05
5.17275332305294e-05
0.000113188233896306
0.000125877231469733
5.70771263940796e-05
6.54797461221875e-05
2.61504154951177e-05
0.000125889670595569
8.13023156921346e-05
4.13057458828382e-05
0.000101297953256947
4.88555572637321e-05
3.83383545072404e-05
4.77518488984327e-05
7.64101647570516e-05
0.000138564799980595
7.74081679586384e-05
7.44319138074068e-05
0.000137379252237688
1.92127843829364e-05
8.82900167513694e-05
0.000122764880440511
5.95412004143291e-05
7.02326103726619e-05
8.53330164683042e-05
0.000100580922140563
6.38921054590739e-05
2.69576723047862e-05
6.18581992540849e-05
3.93872408740362e-05
5.85421577470596e-05
9.56773585898783e-05
5.69226169064952e-05
-2.86162728487175e-06
0.00012833580534106
4.70572564176054e-05
5.42001540676039e-05
0.000116207959160796
0.000117885254215114
0.000102311088631522
8.74121014563456e-05
0.000107797367089578
0.00010808979069249
0.000149976785694891
4.06731505189292e-05
9.36426855626485e-05
0.000154927302306859
6.62377586080444e-05
0.000141015589936382
8.57740029590418e-05
6.41834578513401e-05
0.000154852966232482
1.66187959313278e-05
2.72195574129718e-05
3.71873233649659e-05
0.000106628403152791
9.3880547926763e-05
6.61618327439793e-05
8.004466946347e-05
0.000107232570989502
0.000147316518365872
7.07980241812262e-05
7.59361400014573e-05
9.960151112794e-05
2.82688153035898e-05
7.69834044705628e-05
9.17471226360939e-05
2.76935176547163e-05
9.69613619586431e-05
6.34876087863535e-05
4.12431196165993e-05
9.97344930015419e-05
6.10721906147305e-05
4.20641996208692e-05
9.27762886611213e-05
1.35681788440452e-05
8.90960173058124e-05
5.78879812186562e-05
0.000156522990834974
5.23012600013736e-05
0.000104355196877364
6.0195737016343e-05
9.39563400194168e-05
2.19471831162939e-05
0.000111202938947884
3.6152848110995e-05
6.07778684075666e-05
0.000104319198983015
7.02878868125837e-05
8.80705295067894e-05
-6.89639290843126e-06
7.58025407097909e-05
4.19690151826914e-05
5.25564814131945e-05
1.82500567977981e-06
0.000116288849333692
5.52317439121198e-05
1.37835310108289e-05
8.80933650668945e-06
4.91142067472311e-05
-1.75252350633203e-05
6.51740963288362e-05
5.3155045318159e-05
0.000145846014686661
8.3151321246238e-05
1.56170259827518e-05
2.55633728999524e-05
8.83018982882934e-05
-2.03338891419847e-05
0.000145574837221497
0.000108278990910776
7.20052667315993e-05
9.02649757745599e-05
8.79411478215147e-05
6.92450515006501e-05
0.000109299865078294
0.000107120182957679
9.42383446680361e-05
0.000119628948411362
7.23635801918309e-05
6.49840333398161e-05
6.91277844590713e-05
0.000106354897162773
8.97421898041208e-05
0.000107809612114684
1.7915805877762e-05
8.18731186208065e-05
9.50215564860043e-05
7.17224105789801e-05
2.61562650390506e-05
9.49481440027201e-05
8.74639585132264e-05
0.000114783484461985
2.30452757256214e-05
0.00012517004076264
8.67816892822623e-05
5.45356303298228e-05
7.09665965573202e-05
7.80569066260341e-05
0.000103529045423144
5.48386247260641e-05
9.8917944736414e-05
0.000105094623660671
-1.29458201532525e-06
9.21735946544803e-05
0.000107115962299374
5.87943740782168e-05
-1.82576641313384e-05
5.66709648117921e-05
2.96547617628534e-05
4.98028790439523e-05
0.000108943386942212
6.96051235762877e-05
-2.20399417383843e-05
0.000126228795536665
0.000116810187105796
5.44922636284746e-05
4.6489945027301e-05
-1.61407850302488e-05
0.000126483160066534
6.19279207044175e-05
6.34737821591959e-05
0.000137354514958972
7.36316963614991e-05
2.45217761976333e-05
8.78130755015692e-05
4.72594985853369e-05
7.62224225819522e-05
6.78844214658314e-05
7.92047304393251e-05
5.62551583539639e-05
0.000106463133472453
2.08486403417336e-05
8.26774203109045e-05
4.48868431552982e-05
3.41624176575687e-05
6.90919791770867e-05
8.54113976764687e-05
3.34663590944497e-05
6.6797754614253e-05
3.20492430073538e-05
8.4600226736957e-06
9.07710677358524e-05
3.5612802385525e-05
9.54073991505942e-05
8.7555734954984e-05
4.41120740898486e-05
0.000107419254536918
3.33213330094565e-05
0.000122439048127366
0.000152110593309001
3.23498982098235e-05
0.00016258905022791
0.000121440432264253
9.31176068262303e-05
0.00010573043936461
8.8592266619723e-05
7.89497786642372e-05
3.6189256267586e-05
9.14373428705082e-05
0.000105153210904241
7.4353395583916e-05
0.000109621838055113
-1.59966736623183e-05
7.42349164625711e-05
0.000134333302922216
8.30624751063729e-05
7.48735097839784e-05
6.09540888934368e-05
0.000185766384560203
4.45801087863017e-05
2.26627279487621e-05
0.000101783945002861
0.000132824612202374
0.0001714286667284
0.000103408248524903
5.29850772211189e-05
3.63404068904201e-05
0.000130422196741278
0.000119098103445773
2.52117096239071e-05
9.79529469539841e-06
0.000104186228414645
8.52762963894144e-05
9.21504827018996e-05
6.08900202880445e-05
9.45303785918671e-05
5.10009371304634e-05
0.00012065512446058
9.80525021006119e-05
5.86764984214367e-05
7.55728817953821e-05
6.79051491880757e-05
7.8014567316736e-05
7.55896447209279e-05
5.86979465418741e-05
7.84808516603929e-05
3.20014468013958e-05
5.7029522861247e-05
2.79001908618475e-05
7.77945573632612e-05
-2.26205843578936e-05
8.31905347273551e-05
3.03124478725247e-05
6.87009695424761e-05
3.12365354954029e-05
5.88849888896489e-05
7.59947219660558e-05
9.32078885954566e-05
7.27166988713907e-05
9.49507587919182e-05
6.60184096892953e-05
0.000134042772163806
8.58984057883663e-05
8.43656434944851e-05
2.09668692957717e-06
7.40917285330789e-05
0.000119392403199788
4.52427341470932e-05
7.69165730999016e-05
8.4459265575113e-05
0.000102367233943404
2.28238243390188e-05
8.43296355492774e-05
6.48829009506207e-05
0.000104863295768941
6.0104434229618e-05
3.13363682458104e-05
5.12418027534071e-05
9.570854954484e-05
7.22216876586676e-05
4.84007776124869e-05
6.2337462658676e-05
8.08523494884577e-05
0.000105571903150024
6.99578496662037e-05
4.47121028520542e-05
0.000135300567469745
0.000111644870079104
9.61609124592707e-05
7.3801389804433e-05
7.5617372452902e-05
9.67470472625114e-05
7.28979122492545e-05
0.000109240158616807
2.29898797350494e-05
5.46098086721652e-05
8.02380230577306e-05
1.63034474098464e-05
4.87193328114655e-06
4.70016168132971e-05
8.38501908486599e-05
0.000100416965496346
3.21437315297322e-05
0.000143981601237852
5.25692997675972e-05
9.47147786013644e-05
6.72699858637916e-05
8.85987020681809e-07
2.40899324554195e-05
6.1406534497751e-05
8.08157914947861e-05
7.97963627149037e-05
8.20739532468213e-05
7.6834918519457e-06
7.15466151447767e-05
4.91591799456786e-05
7.22959832562799e-05
8.33783195768088e-05
7.89478761738057e-05
2.7823721373338e-05
5.54599547659004e-05
7.29805806166575e-05
8.31659298225781e-05
0.000103881450523012
3.51972860363573e-05
9.79623100211445e-05
4.49968957870908e-05
8.64763118187202e-05
8.04189693710009e-05
5.81951763093524e-05
6.57009384560829e-05
8.95895519062188e-05
7.8507295297884e-05
5.35057459370154e-05
2.03684373142305e-05
7.27405844351353e-05
8.96281767607971e-05
2.90838864006781e-05
9.30531285288732e-05
3.15226454139637e-05
0.000107654358181969
8.65512741821922e-05
7.45938585347356e-05
5.59246427662945e-05
6.58939407425335e-05
-6.53116729382626e-06
7.74836094059707e-05
5.67974675338465e-05
0.000106789893740008
3.0095580813471e-05
6.65779555963303e-05
0.000120365045008313
3.84799047702933e-05
1.96400880390509e-05
0.000107285823182642
0.000102501262961693
7.02171407987286e-05
0.000116608641293368
0.00013083590469955
5.24471358769462e-05
4.09519067692982e-05
5.26917431409862e-05
4.12868987253626e-05
6.35436226186863e-05
9.83748594989913e-05
0.000114584104677446
9.41076441351581e-05
2.62720895531107e-05
0.000116468856042124
4.91151063802524e-05
8.69991022180761e-05
6.94323270496128e-05
4.27190753625995e-05
3.82063397078922e-05
8.8111060164541e-05
7.90683640374827e-05
4.78620648115581e-05
9.22793950623832e-05
0.000160042103250343
3.83786039030372e-05
7.09090499715817e-05
0.000134430103337975
9.99215791487675e-05
5.80445544549839e-05
3.58053900686879e-05
0.000111591190361854
6.62087362314272e-05
0.000125486289580728
4.64895363749955e-05
8.38603697857632e-05
4.57241919773592e-05
4.47169057685493e-05
6.43406183524868e-05
7.24596782496525e-05
0.000109199229376697
6.75307091398823e-05
5.30919509825649e-05
0.000110726291281934
0.00012243494248617
2.66429786131713e-05
0.000172825801211645
5.00721378026434e-05
0.000131283937314524
0.000106841853274682
9.79104163447053e-05
0.000108659399381524
4.97721785430295e-05
0.000128864994238178
8.66972451665556e-05
8.79007658826976e-05
2.98550171019291e-05
5.19529906501521e-05
5.61228009018851e-05
2.55694822936033e-05
-4.81156588931015e-06
4.98136406079629e-05
7.66258287753669e-05
-7.73102079166084e-07
8.16946398135187e-05
-5.58532805078862e-06
1.11357596419833e-05
8.01492072693719e-05
7.08690881355907e-05
8.57616015638979e-05
0.000123931873086418
5.96632522034625e-05
-1.74124902494709e-06
-4.14961997288681e-06
4.41844213561298e-05
5.48869102868368e-06
8.93002615400751e-05
4.55554123670364e-05
8.92058336719567e-05
9.74074032967636e-06
8.23211833301399e-05
4.79278675014627e-05
-4.64158316254755e-05
0.000165672922531574
0.000133686800487776
7.49815839369536e-05
5.41731879080814e-05
4.76976680347331e-05
3.86169546728598e-05
0.000162708166109551
9.34372095022448e-06
0.000100064088152049
0.000131701050374413
3.34437240986992e-05
8.2716983578571e-05
7.35975244661235e-05
4.17964859559408e-05
3.51544183396643e-05
6.24569404290732e-05
8.53274957089123e-05
0.000115022952084326
8.0050739801247e-05
0.000116372472244822
0.000123484437685727
8.5898786987708e-05
5.33520324319252e-05
2.69849021526994e-05
8.07337890558459e-05
9.73404615386918e-05
6.07516463626412e-05
8.95681986281248e-05
8.120487740762e-05
0.000142159618576674
6.72006942366936e-06
7.13622418666511e-05
6.60171478950115e-05
8.98134310418316e-05
7.64510856455434e-05
7.9869804624561e-05
5.83048143218148e-05
6.70829657310894e-05
4.57040452090546e-05
9.9817618351016e-05
0.000124052231326353
8.241749145691e-05
5.39447305859474e-05
2.04829885733756e-05
6.53125239638312e-05
7.90163803559679e-05
7.71893261746857e-05
6.98568428571662e-05
1.00123814641772e-05
8.23420482884372e-05
7.13309879226876e-05
2.60279955479995e-05
7.4194717586258e-05
9.51203394846814e-05
5.89543294348382e-05
6.50050130417586e-05
8.34563741845747e-05
3.03270644424927e-06
9.20560861843242e-05
3.22649440476149e-05
7.27425731213119e-05
9.10716076945082e-05
5.60419722928054e-05
8.62549121086606e-05
8.44996506395525e-05
0.000108332513551527
0.000103798946821573
0.000115910245843969
0.000105269705467136
0.000103515297681837
0.000114017478954261
2.99802440018502e-05
0.000105890485422118
1.10034736989741e-05
0.00014143052212628
3.26006215701631e-05
0.000109145190962839
7.56195890713605e-05
5.37781556748428e-05
0.000148302818734818
0.00014121402377862
6.58959649399873e-05
1.4552576949553e-05
7.09898224582742e-05
-1.13553135766449e-05
0.000121008941961844
4.93116321775193e-07
7.29900871917355e-05
0.000133164831492442
6.1216346677411e-05
6.97825531833305e-05
0.000130190785459493
8.33941734855009e-05
9.77694290824024e-05
6.30018729310457e-05
0.000133461764196242
0.000122891324706675
8.25420750586813e-05
1.07625944750997e-05
7.6834865816724e-05
1.17252624679371e-05
4.48422382055169e-05
0.000119957451924701
5.29715558679765e-05
-2.83276644870287e-05
0.000106549318876015
6.90457065586464e-05
0.000116670571914556
4.23215967319568e-05
9.61488284877847e-05
5.56872829879862e-05
4.7978330080115e-05
3.11205529935514e-05
0.000108698442394685
0.000132655338750558
2.86008850226971e-05
7.45302679424485e-05
4.2072688158581e-05
5.72909029409643e-05
7.35181924403678e-05
5.15375034586336e-05
7.0591534990428e-05
0.000167486636614541
1.55001709042159e-05
8.11408026389068e-05
6.51190571398426e-05
6.58065954184051e-05
0.000102537901566029
0.000114853271467538
0.00011266899668978
0.000105339281566829
0.000134708114479625
-1.23538983519042e-05
7.98940408552452e-05
-1.41581499618992e-05
9.66709533706699e-05
0.000191556731907408
0.000117717506523806
0.000110680936779886
9.32528957471258e-05
6.68136335796956e-05
3.76416591912578e-05
1.98854076764211e-05
6.9505088837114e-05
5.60218444073929e-05
4.61032462876821e-05
0.00014371991606686
1.55642816066313e-05
8.69200595127576e-05
6.23934647554781e-05
4.99619125221509e-05
0.00011530802851549
6.98222043192744e-05
6.89526072939784e-06
8.75142914659236e-05
4.35950462533779e-05
6.4602849790883e-05
6.97258727865367e-06
7.227081351804e-06
5.94241091049122e-05
7.43432241561755e-05
1.20879785924283e-05
1.83450963542877e-05
9.44506014907005e-05
4.38360326917638e-05
2.3144183728856e-05
0.000102124394378869
8.08519311421168e-05
7.56524176720843e-05
6.54674928903762e-05
7.16200042893134e-05
2.94649213660176e-05
7.78258461281457e-05
6.1809274393902e-06
4.22526108656297e-05
7.38342325844209e-05
8.84121471343582e-05
5.36191255090726e-05
8.48735290257453e-05
7.21284207891928e-05
0.000107009482005382
9.00536094875633e-05
8.41716255396854e-05
2.13286847897073e-05
6.63686429417788e-05
3.35312394257617e-06
4.17717243933127e-06
0.000113227301604314
7.13277309159004e-05
2.30411015791175e-05
7.57090414665086e-05
5.29813596931319e-05
8.72978838738159e-05
3.48658299705942e-05
9.4035346099556e-05
0.000116612621509552
7.50276924781187e-05
1.38974381848243e-05
5.50850231931764e-05
7.84918590297798e-05
0.000146081382348413
5.29367598531398e-05
8.49723992038697e-05
3.13724099718252e-05
9.82879454265991e-05
0.000118957588955837
8.99486518703292e-05
0.000116252943804806
0.000103843767572547
0.000124967061406461
8.93388379126131e-05
0.000112817249407505
9.60211888594535e-05
0.000108342140846905
0.000130157962742766
8.17419470170571e-05
6.06538977770336e-05
5.83459731950429e-05
3.76618612073867e-05
2.95978241293192e-05
4.43956455218016e-05
7.03371632086805e-05
0.00010878109584413
4.99153188725136e-05
5.26671727469859e-05
4.34264289418247e-05
6.14793305404589e-05
3.71513539107094e-05
0.000145115723288377
3.41289773521252e-05
5.19129190207792e-05
4.71857023780394e-05
8.09927604111529e-05
5.77161210661425e-05
8.53074901002599e-05
2.377109893658e-05
-6.68166724088205e-06
5.868331432877e-05
3.13269294733644e-05
7.34610686497725e-05
6.09282461752122e-05
0.000126959391913753
4.53649421766855e-05
2.28415478857918e-05
0.000132427045811374
0.000161031422557736
5.98845290545045e-05
6.09090013117366e-05
0.000104092642993345
6.4821745889874e-05
2.44753469904258e-05
3.96255879482618e-05
8.84345005885061e-05
0.000134958026642632
0.000117636652207938
7.29725251802227e-05
5.97516973985434e-05
0.000144374901347478
9.80628056872494e-05
6.64361394599481e-05
0.000120378198794677
4.21535927850281e-05
8.47828885060857e-05
4.48989106001719e-05
3.65565576120718e-06
4.47552426631268e-05
5.14660635316928e-05
3.70439240532187e-05
2.07815511912208e-05
8.00883454742225e-05
0.000101256132724309
7.39499303203124e-06
0.000160640019310378
4.41347959091783e-05
2.05199998177295e-05
4.03585492279059e-05
3.39013093262636e-05
6.07901211195031e-05
7.44945694695643e-05
0.000106050309709002
4.53600729422529e-05
6.323873969759e-05
0.000103295056856364
9.81388692869674e-05
8.91728672786949e-05
0.000197285739867477
7.37898986476987e-06
4.33046734976048e-05
4.18685727666182e-05
5.56944171001981e-05
6.43564275172298e-05
5.79141658869154e-05
7.28429375957802e-05
3.42801128129981e-05
5.45815722523312e-05
0.000107943395583227
8.19263401436235e-05
6.43708882891734e-05
7.05511194054296e-05
6.96662749746863e-05
2.70853105259157e-05
9.70594513124454e-05
5.68441143914237e-05
8.57014994533235e-05
5.27113656440972e-05
0.000124779348843928
0.000110469140675448
8.71072494598706e-05
3.01946183112356e-05
6.96018118350805e-05
6.73937563609952e-05
5.00180756425014e-05
5.31671386262229e-05
0.000135675184442116
3.10220441347098e-05
0.000103886328089489
-2.3158536352425e-05
7.27477239522415e-05
-1.82601644914096e-05
4.33112984593678e-05
2.03451201727148e-05
3.82004769690847e-05
8.36152137012661e-05
9.35599084340295e-05
4.26442062620993e-05
4.40283088177637e-05
4.51083218397121e-05
2.45958983037737e-05
9.37158682047982e-05
0.000123900903259555
0.000136516693540534
5.93967305837934e-05
8.78891768708393e-05
2.5315669695017e-05
8.22353354320458e-05
4.83250453685324e-05
5.22693374844014e-05
6.26514647813345e-05
0.000132443896711413
6.8947355170673e-05
4.18196550008913e-05
5.87987018869071e-05
5.51344464761991e-05
5.51112651054086e-05
0.000112166169316875
8.77606320503128e-05
7.2299325487243e-05
9.38868805715841e-05
0.000101836788489494
0.00014643398406241
6.99152783931271e-05
1.76520332663117e-05
5.05940254141487e-05
0.000118049324333023
1.11042228519725e-05
6.48068613515628e-05
5.9885058993189e-05
1.59609332492159e-05
8.53434032859108e-05
4.57790791649541e-05
7.25112612370739e-05
1.34532597726633e-06
8.89884273381588e-05
8.19459271349577e-05
-1.31129370278701e-06
0.000124320838576964
-2.19892872326749e-06
0.000111365955964615
0.000102090330818867
6.00334675512089e-05
0.000101183594607526
6.03705987223583e-05
7.31837175272314e-05
1.54464700555726e-06
8.37645849311554e-05
0.000110964256658195
4.22962333251396e-05
8.18405959770617e-05
0.000120876156947837
9.60070046607463e-05
6.19078998908401e-05
8.19265693657475e-06
9.40343230654478e-05
6.38872759894715e-06
-7.51961732959843e-06
0.000129927669294281
8.44092610375733e-05
5.77014271100792e-05
0.000153704725789781
7.2530654291335e-05
0.000138725668737887
1.26527633896678e-05
4.49612125577587e-05
7.58432085524209e-05
8.29575833764801e-05
8.24591871236918e-05
6.2084648415604e-05
3.53188423001201e-05
8.71613655835647e-05
4.35030933173291e-05
6.89230666341429e-05
1.861486278025e-05
2.16871606314404e-06
0.000142269596168183
4.67381922450983e-05
6.16246410319591e-06
9.91398539335729e-05
0.000111213128054743
8.68705802673895e-05
2.16336508105254e-05
3.14947908886843e-05
1.08091227264229e-05
6.09265032664905e-05
4.79948832519967e-05
5.32908058473532e-05
5.25545958541101e-05
0.000108074892570595
7.57070003883017e-05
8.88751835853211e-05
4.34668443169097e-05
4.8106237515777e-05
9.97162181650766e-05
6.8960719064128e-05
9.36722546230381e-05
7.16383297299748e-05
6.38328375673946e-05
0.000118591899398797
7.80173858051407e-05
3.98575856596347e-05
5.56330728801122e-05
8.86862147814013e-05
-2.55709084214521e-05
0.000107173890305829
0.000135428471257
0.000118319837778364
0.000145865277656696
6.79802756290768e-05
7.41676535443334e-05
5.77656265370123e-05
0.000144570595971829
2.18944559790111e-05
4.32519445241398e-05
0.000162687953976342
0.000107459112361482
4.38694603352146e-05
7.31466993949737e-05
5.16602874053381e-06
9.41331149061943e-05
7.4362227650965e-05
5.97151340425333e-05
8.66837362154485e-05
3.91018265407708e-05
7.82777896963069e-05
5.59924198528156e-05
6.1102570652401e-05
-8.5719079170273e-06
5.88617627737224e-05
8.24995224047692e-05
0.000128361933484298
-5.22897735579161e-05
0.000123494872877436
8.06163060838298e-05
9.8123017278236e-05
0.000122889700023842
-1.27421320174109e-07
0.000103798359234615
8.21364960329962e-05
0.000124219522911509
9.41840432470672e-05
6.18716759957582e-05
8.39375621523467e-05
3.53572352512712e-05
3.35117284311582e-05
3.56430969578247e-06
0.000100331132118158
5.2976943035337e-05
0.000132670506270954
8.04114480884397e-05
0.000106297984613082
9.33263321213e-05
0.000113391943765951
6.90907090958791e-05
7.91190001725325e-05
0.000131594951084184
3.94429246009728e-05
0.000111707830990753
7.11413730855013e-05
0.000109729262802753
6.16502233834015e-05
5.07556843375439e-05
7.17518226405704e-05
0.000119954184002498
0.000104175369469439
7.11352443861476e-05
6.43623235267301e-05
8.14906209731995e-05
7.55980592231044e-05
6.81392322946703e-05
0.000106404698467886
8.62661450392885e-05
8.06784023826258e-05
8.68954566117103e-05
-5.17690088561782e-06
0.00010240816991094
7.71951705312397e-05
-6.11834270044656e-06
5.03408334584138e-05
9.7689756218301e-05
4.39737040409889e-05
0.000101086015403338
0.000136580807449983
0.000123229586719512
0.00011240613180771
0.000102744632011551
5.9171266299174e-05
0.000122290557823763
0.000112904234473144
8.03637487148983e-05
0.000104619115232581
2.73559114462536e-05
5.70915439459213e-06
3.38967979505941e-05
3.78248872839497e-05
8.91154728737594e-05
7.97577917767232e-05
6.15263693170863e-05
0.000122726918321247
9.99050421990389e-05
3.82084706387835e-05
8.81202534949342e-05
0.000131290057368969
3.51228427143878e-05
0.000119914090968393
7.98100046308454e-05
3.34515302422013e-05
4.16090879946539e-05
4.47160356517236e-05
0.00012405710285015
7.65966001110805e-05
6.12356425056536e-05
4.14634340671563e-05
8.96485024633106e-05
0.000156185365371323
6.66901035748113e-05
3.2366240522872e-05
0.00010840706711862
7.99505828179561e-05
6.40123501895781e-05
0.000151800084187341
8.8071822766629e-05
2.86640771783386e-05
6.69426456348575e-05
5.94941459755463e-05
0.000123076772853634
5.42137061163714e-06
6.56316254910554e-05
8.62249945032123e-05
0.000124211389520084
5.11874585752296e-05
7.06762952455911e-05
8.75417102696999e-05
4.68314669906005e-05
4.25872037903938e-05
4.07466043785835e-05
3.77874814107649e-05
5.08224615736023e-05
5.88204781811474e-05
0.000147579314180003
1.46364921606415e-05
0.000122139565774051
0.000100190444102897
0.000107805589306287
5.07392926641223e-05
3.99575667848817e-05
8.23803655500341e-05
7.18345788847847e-05
7.99619418342724e-05
7.73723254254492e-05
3.04006713562372e-05
3.78953346520867e-05
6.382458297249e-05
2.50030073974406e-06
1.28984980612675e-05
0.000110188639302359
2.81479672378986e-05
6.64242890818196e-05
0.000136660757142009
3.81318800123298e-05
3.16885145511717e-05
7.94603134859019e-05
0.000114618126455419
5.98087070829882e-05
2.32279876680984e-05
5.09795063018818e-05
7.99975724403425e-05
4.87705539608079e-05
9.07544218228488e-05
3.62929753587504e-05
0.000105831803231276
0.000114069663981533
9.9963377220208e-05
6.71838041710999e-07
0.000137321771004009
8.34094029684798e-05
0.000121385075733171
9.17758285755634e-05
6.22891825585026e-05
0.000125333444235978
1.90144701535033e-05
0.000114350972145031
9.77498970148448e-05
5.80068972718146e-05
8.14303158367879e-05
5.26234326122199e-05
9.90066570985599e-05
5.12393691243881e-05
5.86233342182114e-05
5.71707247887154e-05
0.000105280369817198
5.89429546644694e-05
6.72978912498907e-05
0.000154711133192996
5.09072272974228e-05
5.41480913266444e-05
0.000118725542657579
7.44560439488396e-05
0.000116546322017218
0.000105811963150935
0.000145462700030957
5.2907597099822e-05
4.41134665515822e-05
1.51638092158085e-05
7.21079723926432e-05
0.000119406440718682
1.19319213688227e-05
0.000139854170380682
7.8806806440093e-05
2.36194132692683e-06
8.50493214181938e-05
5.08285218289201e-05
2.90968427419183e-05
8.42178493914402e-05
0.000123739555726463
4.50354397164622e-05
4.44264446255696e-05
8.48219379147815e-05
1.869447613144e-05
0.000108202341216894
5.71616923982352e-05
0.000125045876203592
0.000105317555200692
7.15333075002721e-05
3.90000047371328e-05
7.40340458837663e-05
6.97588316698814e-05
6.31099234919456e-05
0.000122042181961177
9.25083029663571e-05
3.49780228285643e-05
0.000136282574822158
4.28918552868678e-05
8.09534759005044e-05
7.90204850855697e-05
1.42135449381505e-05
0.000102091249956105
5.24080321279928e-05
5.38454228414787e-05
6.93861766364651e-05
7.83869188372027e-05
3.49167403304263e-05
6.29247420634802e-05
0.000106094087921793
0.000123247647254786
4.42788025517245e-05
3.7925111001149e-05
5.26081534764053e-05
4.82648579414493e-05
3.14966547684198e-05
3.6706194255389e-05
0.000100041960563997
4.35200617693473e-05
1.11889630526413e-05
0.000105086285668887
8.84520868479009e-05
5.71295649195426e-05
5.1864548871497e-05
7.33618061577468e-05
6.96552961393104e-05
8.44977173314526e-05
2.90247733343563e-07
1.96407739620215e-05
9.86920156700947e-05
9.50204536733598e-05
0.00010958768973768
1.98887423008908e-05
0.000149056957805407
0.000111342387379483
0.000109987358171583
6.56873034664247e-05
3.3998553958321e-05
7.59308315511092e-05
6.15189524038025e-05
0.000132536834240439
8.27100767405026e-05
3.52007183284545e-05
4.56544820854897e-05
5.91670275065915e-05
-3.16533510583199e-06
0.000109701483801831
0.00014387139362302
9.10980026538975e-05
8.92131036024905e-05
8.44267592021672e-05
4.67590918316008e-05
0.000130175530042754
5.42988011572104e-05
3.55892737869636e-05
6.93886174535986e-05
2.68221835458349e-05
2.71095424847519e-05
6.17102734544731e-05
5.1797935364065e-05
0.000108381789925504
1.37929953389298e-05
0.000105806175035266
0.000101571567310735
4.60116489106878e-05
3.57049293372147e-05
4.93867493969898e-05
4.72314690009312e-05
0.000104038195292888
7.51885145734611e-05
5.92797020093972e-05
6.31334544647188e-05
7.90951416584413e-05
4.10011919433443e-05
9.86285185628564e-05
8.99415768451183e-05
2.18183727472848e-05
7.81337779526956e-05
3.44240009913624e-05
0.000118780470214736
4.84213302648642e-05
2.89706275799285e-05
6.13567934303191e-05
5.78640416930205e-05
5.88871341372048e-05
8.43913755888166e-05
6.83047161232361e-05
7.23928999415526e-05
6.78861531988488e-05
6.58959801014048e-05
3.43538448865935e-05
4.65947584871678e-05
6.82860119288496e-05
4.26975796886426e-05
9.34486796175477e-05
1.48753503304552e-06
7.81359126714825e-05
9.85274446690702e-05
9.1263454240988e-05
7.52360736000837e-05
2.37224811377577e-05
5.92504260338756e-05
5.46866124199991e-05
4.85315992251758e-05
9.46900838240865e-06
3.11360569673892e-05
9.59855760288771e-05
4.21002147654007e-05
5.07378666435859e-05
5.09057343541036e-05
3.03367636652947e-05
8.40432124821304e-05
6.94224255607046e-05
0.000135988403213393
6.99203152855543e-05
8.26953468993909e-05
4.43162281351859e-05
0.000116864701502463
7.16915200548731e-05
-2.11293183681569e-06
0.00011479238651539
2.24091226545992e-05
2.8853759376071e-05
2.99056191332994e-05
0.000108393607634951
8.17743732172093e-05
7.49697637796436e-05
6.81814176317602e-05
5.19583717165869e-05
4.63798982637799e-05
0.000106250847920881
7.86724300616677e-05
6.53010779218804e-05
5.16270231235883e-05
9.01290220355152e-05
4.91442423337727e-05
4.2322681931582e-05
0.000140071968048642
9.68782174668355e-05
4.95727460233491e-05
5.67743533949557e-05
7.26430300035937e-05
0.000124233521519642
4.09221748650259e-05
2.82494877864461e-05
7.71674389730019e-05
8.06182959928757e-05
7.16904029744577e-05
3.75689944633079e-05
8.20920278070643e-05
2.56540822722177e-05
0.000123709297059311
5.2471065119824e-05
1.83145825326343e-05
4.200847191297e-05
2.6036603983188e-05
6.26218134382597e-05
6.44305512369245e-05
0.000104296926329837
0.000111239080846798
3.02710736896183e-05
5.97242701030521e-05
3.16720790661553e-05
0.00014208685659285
3.33858840168035e-05
8.47371996075378e-05
9.6226782309899e-05
9.70353536914899e-05
0.000103293993403779
7.75019823957271e-05
8.46823398915541e-05
2.59264431932679e-05
9.43548222763213e-05
8.75677524099646e-05
0.000101164997356021
7.76685431273351e-05
8.41876722222721e-05
0.000113240045336182
4.16616451293537e-05
0.000173447798741725
7.22742104839198e-05
5.94961428417875e-05
0.000135124792044993
4.60686508046307e-05
0.000117825459117624
5.35661085189757e-05
7.58733956993629e-05
3.34988575206831e-05
0.000121306402338131
9.67158576647574e-05
0.000119308774972794
0.000156023297539682
6.25992429624664e-05
3.700559265272e-05
8.78151249544231e-05
3.37986979159006e-05
0.000140414834574897
0.000143725991368504
5.04867226136809e-05
9.32997480598027e-05
6.99441952368761e-05
4.09327787396022e-05
6.79894616128401e-05
6.28159083985969e-05
1.89769590182048e-05
7.67257127641183e-05
0.000120964938452791
3.09377561513187e-05
4.61181949383048e-05
3.87948847938901e-05
3.12706125395241e-05
9.99269031696496e-05
5.48542086159926e-05
7.63548330759157e-05
0.000148581403873732
8.53263307248988e-06
1.23720529875419e-05
7.28107604952481e-05
-8.46080728299236e-06
-4.73508714564496e-06
2.55277801157133e-05
8.41121036719972e-05
8.59369458929046e-05
5.57533615795133e-05
3.47992958757641e-05
4.02199839376658e-05
0.000102516601148894
5.80417368518909e-05
0.000102437526580351
0.000103920316139015
4.71310699159407e-05
0.000104621386960605
0.000103002991864586
6.82789076507857e-05
6.65541569257227e-05
3.78445388127115e-05
5.57584678850598e-05
7.22003047165496e-05
7.07479962857954e-05
0.000124810420508938
5.44989165658571e-05
8.26083486545322e-05
7.49700725560617e-05
4.73510433813627e-05
5.86858174644159e-05
5.22486733281086e-05
1.61405932243617e-05
0.000108763566414171
0.000177117425138599
9.25390209465567e-05
1.47736088567694e-05
0.000102684561100112
0.000119596627638636
3.10690084391893e-05
0.000100864152861093
5.25376552685658e-05
0.000105590147097013
3.26279566683111e-05
4.2767810799359e-05
8.1702295138958e-05
3.46199650303308e-05
6.2274609557059e-05
9.66315317409773e-05
3.59505568660034e-05
4.82127282756861e-05
0.000107877700087004
2.58558558399594e-05
5.92053723650226e-05
4.86613795377411e-05
5.84307736961498e-05
7.23853285399861e-05
8.16479144004019e-05
6.59371546276608e-05
4.89778735224397e-05
4.80543848426027e-05
5.44927797754557e-05
3.12469320976663e-05
5.20256523131733e-05
7.43925765485986e-05
6.99661028498714e-05
5.04742665275954e-05
6.10249602412189e-05
2.84186041822262e-05
3.77220805678383e-05
0.0001171568940368
9.94978436752737e-05
2.41233607800604e-05
5.79424033271744e-05
0.00011327479598877
7.71785943036323e-05
7.11346356260433e-05
-1.90489773911697e-05
2.17124276074169e-05
8.46310859166028e-05
7.73540751762441e-05
1.12791220170606e-05
0.000101102964424465
4.54829790253545e-05
5.96237192374261e-06
-8.36169752619079e-06
9.59978802842512e-05
3.4930524026504e-05
0.000144178684154588
4.44660545664749e-05
7.76984025729477e-05
7.81168764240095e-05
3.25664258653892e-05
8.24694739671013e-05
0.000119798183751483
4.42051775975771e-05
1.98225796466263e-05
0.00013437784164567
7.66239757381765e-05
2.05847421190713e-05
6.76397730528237e-05
9.74517352710645e-05
3.07231711183097e-05
0.000115588793393657
7.26655911958788e-05
6.36165859484791e-05
4.85655728827579e-05
-1.92066309313493e-05
3.68482604315833e-05
7.47003936541e-05
9.42873171306437e-05
8.32761627005888e-05
3.56995544435556e-05
0.000100288254211986
5.66882841912807e-05
7.13517895771183e-05
-5.83366643753666e-06
0.000113247234624736
7.4084821408955e-05
0.000108810616768294
3.22427125173944e-05
0.00011807871909524
0.000133706281614025
7.65583735750356e-05
7.53887469114052e-05
5.56893940510862e-07
5.68659841255635e-05
5.38348203125073e-05
0.00014023208058958
0.000128449163009834
5.23875575885194e-05
0.000119842721922726
2.62509433650787e-05
-4.80875787039799e-05
5.93172921344241e-05
-9.59575739035713e-08
8.51844735840647e-05
1.6547412233253e-05
9.82323644201746e-05
3.39987552793531e-05
6.54914147235353e-05
5.87252115943781e-05
4.52545386522468e-05
8.42477561788775e-05
4.86877813068654e-05
0.000171310231999489
0.000123673116763561
7.99889097752178e-05
0.000155786478978319
0.00013580602094437
6.35754114008167e-05
4.62182916547724e-05
0.000134812452844059
6.59394890812955e-05
6.299455220891e-05
0.000104502741018042
0.000111021613365728
9.75091226234776e-05
5.15196195881717e-05
8.0349700948792e-05
7.19328528866415e-05
3.58537409007486e-05
2.47623117935808e-05
4.7073213767459e-05
4.60681168719422e-06
7.10386214839708e-05
0.000117486079766326
6.39033068704314e-05
5.4740866508619e-05
5.80454282834388e-05
6.40024055001748e-05
0.00011689668322091
2.11294682327988e-05
3.64963382595684e-05
7.39378845316725e-07
7.19115613106946e-05
0.000161693262845074
7.19775620523287e-05
7.39107541400344e-05
1.4908534040547e-05
1.72471912387242e-05
7.35134544094752e-05
6.1146114019771e-06
2.31251413641496e-05
6.2231982635194e-05
9.92384100633079e-05
0.00010482910570236
5.74119309643978e-05
7.90778629691374e-05
1.74541832379014e-05
7.94698058470556e-05
7.73618648437734e-05
0.000190817237957527
0.000117296366873759
3.16186236447107e-05
3.32040961099112e-06
3.42470665387839e-05
8.38200904010031e-05
8.66559203860633e-05
4.96300037037894e-05
4.70843367966128e-06
6.9331354009162e-05
0.000132591840662147
0.000113918455815083
9.03005504135147e-05
5.2582108111995e-05
6.99676240168218e-05
9.3873574369056e-05
9.26754774823824e-05
3.01444332358994e-05
7.19027463034291e-05
8.38121465008419e-05
8.42166115680304e-05
4.47524296196573e-05
7.01384508939422e-05
6.67112913604553e-05
0.000110925697026956
0.000107220835549583
-5.93932648977403e-06
7.18498116845363e-05
0.000116060832359366
0.000148238926987479
8.10682158211841e-05
2.30609676822893e-05
5.25156109314495e-05
0.000125724105395741
3.25598430090512e-05
7.44327675033057e-05
0.000127065361034027
3.44464082350039e-05
4.97809071682172e-05
1.87110565134055e-05
9.9864890974048e-05
9.56960927429838e-05
7.14665538410361e-06
5.89806227719994e-05
8.96752925587288e-05
9.16524445422261e-05
1.65873067221193e-05
0.000115509454707611
8.18263982430259e-05
8.81144364592613e-05
8.11164353849992e-05
8.82433701670499e-05
1.98569285650505e-05
7.10865520367559e-05
4.6238181484216e-05
6.89369402773972e-05
0.000114400755810356
2.14655858413294e-05
4.57937798560001e-05
1.23356838175377e-05
-2.57172492688103e-05
8.53864054468688e-05
7.369179506425e-05
6.2246364734066e-05
7.95853231965513e-06
6.25079881009404e-05
0.000130188431804597
2.27124912672392e-05
4.45996750175946e-05
7.02124568138944e-05
0.000163877882243383
0.000159352827900126
6.646945910665e-05
8.1488420186276e-05
9.81968504649249e-05
0.000125832903411777
0.000114158749729697
0.000161643538905668
5.45755976603651e-05
0.000140435947641861
0.000126167598032459
6.57212008309166e-05
6.45171860599616e-05
7.53420892819318e-05
6.56176435635855e-05
8.1868816361809e-05
0.00011254759350943
3.23007333028133e-05
7.25589577160048e-05
7.94095418314016e-05
2.95687120366873e-06
4.16384231240053e-05
3.13306291454208e-05
6.34549035504322e-05
-2.5270228701993e-05
6.91503605641898e-06
4.54043168658326e-05
5.73913415197056e-05
0.000127618677519615
0.000164225147609438
7.42461384491895e-05
0.000100458598311456
7.94494082441221e-05
8.92129468196604e-05
0.000106996219777591
0.00012293643734278
8.99534301882204e-05
8.4732173057157e-05
9.84779341721399e-05
6.78957705512663e-05
2.15584739509803e-05
4.46971065188936e-05
5.64430302209429e-05
5.27056257634482e-05
9.94015151386561e-05
0.000129109562411375
9.42475409903743e-05
-4.14232416111932e-06
9.38318005393275e-05
3.2459713479062e-05
1.9207915908459e-05
8.58206340990967e-05
0.000116546675564204
0.000164989853225955
6.16118092684324e-05
1.66911114502054e-05
9.72480344972753e-05
0.000147057682531402
5.03676043946257e-05
6.71583412905526e-05
2.64001316044756e-05
6.62766321735974e-05
6.4296001076073e-05
0.000106578330213684
0.000100771303863196
9.05605493416168e-05
7.11293936611297e-05
9.3432983876605e-05
6.62928701469847e-05
8.39049494094206e-05
1.80775383452465e-05
5.96332086512463e-05
3.43728370432427e-05
2.62195906656538e-05
9.56184121665463e-05
-1.73790177721537e-05
8.89670379459518e-05
9.75768633291485e-05
2.42393578537845e-05
-1.48577789464466e-05
5.25330403543076e-05
-4.43405566558235e-05
6.17518725260757e-05
7.20126526888725e-05
2.52681579738869e-05
3.40077806179563e-05
0.000123393171486773
5.2426351415098e-05
6.71355918432836e-05
6.92474178244066e-05
6.25951763819433e-05
7.77624989094341e-05
5.55828775763747e-05
9.16152330099998e-05
2.97588078282329e-05
0.000108204944339188
9.15862357217527e-05
5.95820478828818e-05
7.41662353094193e-05
-1.10288587701083e-05
6.98962494574791e-05
0.000116388577112851
6.2205594155111e-05
5.96846766988075e-05
0.000112291209639511
0.000106939399084868
0.000101160050535256
9.08668714077832e-05
7.6329819213316e-05
0.000117689410685002
3.44506115494174e-06
1.84069969012347e-05
8.62124677581931e-05
4.68323169463786e-05
-1.15215168066586e-07
3.21475935410206e-05
2.43058968081197e-05
9.87605058329804e-05
1.59080433075613e-05
4.61963157837946e-05
1.14070003586949e-05
-9.13690348975274e-06
0.000103431091307156
2.21024585960879e-05
0.000131749762572146
-2.49125853954659e-05
0.000132715609840495
4.56447423763054e-05
5.75945610093491e-05
0.000132382495700928
0.000113323532699944
5.77113191680372e-05
5.69405705350306e-05
-1.467793384856e-07
4.03646686356106e-05
3.05714116334439e-05
7.05632123269021e-05
0.000102288344723572
8.46853561609825e-05
4.38853901118312e-05
2.33978228379021e-05
0.000137176663029358
5.16500774955315e-05
0.000160348464816535
2.87000722647247e-05
0.000135927786905541
6.73350712099964e-05
6.34229487373878e-05
0.0001131081177084
0.00011367027437741
0.000103721828980682
9.52512330379191e-05
3.25679228941373e-05
4.73064711832679e-05
0.000175891063398231
2.44202623507542e-05
0.000124226183096365
8.36255345433357e-05
1.50073509049546e-05
6.51743358224498e-05
0.000129113252573289
6.2553274934886e-05
8.49690667933359e-05
1.3079429569278e-06
5.91592186361247e-05
6.76067888004714e-05
6.8740312718187e-05
5.35050877133307e-05
6.0888553757224e-05
5.32889297982124e-05
3.02806798510555e-05
9.66626497946888e-05
4.42780092299194e-05
5.05844680651377e-05
9.07960144131431e-05
0.000159109773346226
-9.77586398902447e-06
7.4051672414456e-05
2.84265789547169e-05
0.000124212040417072
5.5590279207021e-05
9.37052919183532e-05
3.06266782274815e-05
5.50363563002122e-05
4.38546090488548e-05
3.34675517918864e-05
5.30458986493091e-05
-8.11147058239657e-06
7.45881722175178e-05
7.63637670132048e-05
2.92841061192897e-05
-6.01031300753331e-05
4.94977227915733e-05
3.67805525372315e-05
0.000101150100252955
0.000107955077636302
0.00013724576440364
8.15374819968327e-05
8.73995489710433e-05
3.32562200119466e-05
0.00012813647408431
5.16334218082348e-05
6.2133197184452e-05
-3.3617184633863e-06
0.00012810128352387
0.000109611037804141
7.93060091748004e-05
6.47675165877883e-05
8.62835462281905e-05
0.000116608670411151
0.000116997639639086
0.000100638496427579
0.000129406681641985
8.40810917275491e-05
4.64857005455497e-05
4.22042309756318e-05
1.22157282436953e-05
6.3796391268149e-05
2.41355323344362e-05
7.67979473953074e-05
6.19954896484515e-05
6.93377971646317e-05
0.000106635645149356
9.38308271041915e-05
9.80317458241105e-05
6.46652703747989e-05
3.27682613231977e-05
6.46826976558314e-05
8.72520810065198e-05
1.62917630064479e-05
2.77166071179886e-06
1.71510714022283e-05
5.21311728809188e-05
9.3416383536177e-05
5.63411010317073e-05
4.69947018963306e-05
3.2583621983989e-05
0.000119077975463767
7.6957739282111e-05
4.07956471811811e-05
8.61712365224678e-05
3.70084475641339e-05
8.51012565159475e-05
2.40235144269286e-05
6.09707057875039e-05
0.000151068572797826
4.7107224463674e-05
6.46864660313438e-06
0.000168952735314801
8.09099880334398e-05
7.68795464861617e-05
7.16630790694552e-05
6.44930583048418e-05
0.000115931428425109
0.000186044395893694
2.42580630469074e-05
9.41474960311622e-05
5.55908684968778e-05
4.31185406832182e-05
0.00010224211444594
9.40486823318894e-05
3.79351147344846e-05
8.4893064175379e-05
0.000100645296747188
4.41037997365384e-05
0.00013255450621737
3.61493813638244e-05
-7.10939473669827e-06
8.86012556505099e-05
8.83056318804058e-05
7.38370104959706e-05
2.29577005638354e-05
9.03398641665775e-05
0.000168439891685234
9.04381266489324e-05
3.27457168561063e-05
0.00014325730913103
7.53640176100803e-05
5.11076954287779e-05
4.33569594590459e-05
5.62365585225983e-05
0.000128472355125903
0.000124365997281049
8.78861073428182e-05
1.1914621985868e-05
8.65384160008724e-05
4.6835964950831e-05
4.96530096397695e-05
5.64364463256912e-05
3.63220292980203e-05
8.83325758818185e-05
4.51356800685921e-05
7.2299214570635e-05
2.5625698924705e-05
8.32704393579701e-05
1.0473154106932e-05
0.000146167388767703
7.25406619496926e-05
0.000136316840343761
8.16711937990665e-06
0.000112231916468381
0.000128976468287382
-6.53049593331448e-06
6.19416219500726e-05
7.64683353232502e-05
3.66621679585445e-05
0.000104599711944261
8.37489758498321e-06
2.39566292175794e-05
3.51144705866315e-05
8.58773824622954e-05
8.80866050776325e-05
6.021354287023e-05
6.90655030844978e-05
5.84741628333734e-06
6.33962709671346e-05
0.000116314773512509
5.95921766114843e-05
6.96656268915445e-05
4.89628820283072e-05
0.000113097096252521
6.51862042909398e-05
7.69217509813668e-05
0.000143135000182188
0.000135217883483623
3.5289504673114e-05
6.57867450317122e-05
8.40969041816822e-05
0.000133306559968634
5.02021459315653e-05
0.000150411885534571
7.66768610693549e-05
6.75047791295778e-05
3.5409038445896e-05
0.000108245887982161
6.20631418199061e-05
2.21888026188034e-05
2.77797526635983e-05
7.14162949175073e-05
3.96819666022468e-05
6.33742143064404e-05
3.0494532229713e-05
6.44679954743479e-05
6.56572103923068e-05
0.000102319239175602
0.000101266747758996
7.09657419165916e-05
0.000167510223870862
6.227717880928e-05
4.08594514857007e-05
2.09626901356603e-05
0.000115122049388377
2.24493583509481e-05
5.20184985722919e-05
8.08080650636495e-05
6.292321776817e-05
0.000104987437027949
0.000113606293112802
-3.339825438704e-05
7.00518383560119e-05
0.000114526425098564
9.97691890418771e-05
2.83652651715146e-05
3.24766558995452e-06
0.000106453556889368
9.29053487393492e-05
8.99971678458426e-05
0.000141295164260673
6.35256431627177e-05
5.8291801547424e-05
4.77717406625152e-05
0.000107082718950334
7.37378007796464e-05
7.36520286355102e-05
6.60040724017103e-05
9.42888881932841e-06
9.36241304462168e-05
6.1193592012181e-07
5.18726314455193e-05
0.000116029608637913
3.80395920532653e-05
7.45436529336771e-05
8.22176800899871e-05
1.59849091028593e-06
1.62266537694394e-05
3.82970156578161e-05
0.000101166686258691
7.9713709906311e-05
1.52407014918748e-05
5.34440503769479e-05
6.39936307212572e-05
3.41388888762341e-05
8.18738977371441e-05
6.91422765200785e-05
8.70709149216964e-05
0.00012131599295917
1.00572449679803e-05
9.22439713467639e-05
5.2856524378963e-05
0.000106742990388552
0.000107070190727355
0.000118495766396522
7.98285548986488e-05
0.000100285808115552
5.60829196317839e-05
9.10352491291989e-05
1.32500115618367e-05
7.05403520936901e-05
2.64227981932555e-06
4.84004403348401e-05
5.06458203693535e-05
6.50819274415648e-05
-3.7041627799302e-05
0.000134599851834022
5.48210447848795e-05
2.59213186177864e-05
3.89347420991311e-05
9.14436539970815e-05
7.03430890597883e-05
8.69148248492284e-06
0.000130852254170805
6.74131641591677e-05
5.61573239752923e-05
-2.9977181675254e-05
2.89925684560197e-05
6.07467142839126e-05
8.94219461875496e-05
5.03698025078307e-05
5.09604059608719e-05
4.59879450059646e-05
7.80004307440279e-05
7.88848779350589e-05
4.77899266133287e-05
3.56768432422292e-05
8.78294106253328e-05
8.49971967122932e-05
7.75860047397232e-05
2.95596734598754e-05
2.15492255447235e-05
7.90318318600611e-05
4.96544014227394e-05
1.80284321233558e-05
4.95676578514641e-05
8.87489522309524e-06
5.39745956620601e-05
8.99759610696351e-05
2.63749409898621e-05
4.60884888501105e-05
0.000113954787893481
0.000164215976580775
4.98316528815501e-05
8.13208498217955e-05
4.7622272481481e-05
9.56191103065168e-05
4.32582900143929e-05
7.51879217508966e-05
4.85883865862036e-05
0.000111041835442922
0.000117915318325142
0.000101770368967869
5.04064128666188e-05
9.89727790766895e-05
9.2101512665086e-05
0.000174623147278018
4.88684124699255e-05
8.7364113337192e-05
0.000128878387213054
0.000145435819801137
6.31248985419166e-05
4.52034249625605e-05
6.56211789504081e-05
0.000104260998042227
7.26132531898642e-05
8.9326468962216e-05
8.51606835286213e-05
7.47067248536212e-05
6.99172641827554e-06
0.000177444674480988
0.000128811474062675
7.29429658529286e-05
8.02478231220406e-05
0.000136646916459
0.000113503852122187
5.99243519752174e-05
6.99147598992327e-05
1.87016058330369e-05
1.27603518938185e-05
7.1867238735027e-05
0.000105886752545983
0.000122325934855739
3.29987650831195e-05
8.65521272799961e-05
5.25505299516022e-05
5.57659825695014e-05
-8.53601784035505e-06
7.61302733075987e-05
8.79913288645809e-05
7.0903761795302e-05
4.32446918390996e-05
4.59105739102373e-05
3.01407697951901e-06
7.26768778248371e-05
5.2425046899827e-05
3.81145873409432e-05
6.08809765846069e-05
3.94164131839695e-05
-5.0092300043475e-06
9.09767901069936e-05
3.92399054853772e-05
0.000113172385976084
0.00012196904088859
6.81371375864664e-05
0.000117435326403818
6.11014542232495e-05
9.94380083638561e-05
5.35714713425822e-05
0.00010854327086361
9.28081499401235e-05
1.75640786852635e-06
5.47423116538246e-05
7.35321827959677e-05
0.000134386518831132
6.70977160604258e-05
4.68674556878711e-05
0.000110339065070679
5.40647547295912e-05
8.56499211397137e-05
0.000127711740574723
0.000108618648254966
1.86392853752679e-05
7.11441849535883e-05
4.43437010092508e-05
9.71739619089125e-05
2.4825296612677e-05
5.99418770304729e-05
8.04212296748277e-05
7.66099709963982e-05
0.00012551660873728
5.77872724178676e-05
9.18955139307041e-05
7.98688264264249e-05
6.47722829533609e-05
6.58683398301831e-05
6.01323619430013e-05
8.99820707269065e-05
9.27512040451705e-05
1.28342068597135e-05
4.13875577991267e-05
1.75402213970235e-05
0.000124181017536531
2.71448585892365e-05
9.52848128111286e-05
1.16423075286551e-05
8.37018429169796e-05
6.49103514922777e-05
0.000123704627637082
4.47195176849776e-05
7.10627274373737e-05
3.81256918126059e-05
9.43438801030433e-05
-1.76871845213801e-05
0.000134924669755183
0.00015060384186242
2.87981144600107e-06
7.0566339749106e-05
8.39941366796438e-05
0.000128070763426162
0.000131021227542463
3.31608584996506e-05
8.04713669124685e-05
0.000132775764821752
-2.85551569431573e-05
0.000105010431755754
2.59150945163992e-05
0.000140656095803868
4.04064061471288e-05
0.000121527325104194
8.96615658098888e-05
1.3561745711215e-05
0.000110517636451633
5.82124618562968e-05
2.0877661307343e-05
8.02069782813469e-05
1.80958858065505e-05
3.64047408811346e-05
2.91912324875564e-05
6.54990343235466e-05
4.57664511919427e-05
0.00012881742532051
1.74452380647143e-06
7.58267085807204e-05
5.33313512422518e-05
4.37199952712244e-05
6.05585830276624e-05
6.12438416485001e-05
2.89599820751577e-05
5.42127154842957e-05
6.06374698174094e-05
5.18685530765118e-05
5.68070731007202e-05
7.34103378276387e-05
-7.76781765262285e-06
5.99238035512286e-05
6.8565754483919e-05
8.70762231857839e-05
2.32558700411337e-05
1.77188826855147e-05
9.0082123220108e-05
5.77655853857297e-05
6.23154757797639e-05
0.00013647960214203
8.30370455038931e-05
0.000113698241323397
7.28830792918363e-05
9.50266361957049e-05
3.65993127593051e-05
-2.573770123174e-05
0.000103245449511338
5.49836217367872e-05
4.35434814526639e-05
0.00014521790503033
8.23910675669713e-05
4.23302990405947e-05
0.000137062717775643
7.18730419409221e-05
6.60004756967981e-05
9.71454598162165e-05
0.000106110528413994
-4.44295013337481e-06
0.000111610374408886
7.64830498963164e-05
4.59272414344245e-05
5.96948784066602e-05
6.20375459950059e-05
8.93983950481171e-05
8.56135974646041e-05
0.000133884430600487
0.000111080741967301
9.00421218811194e-05
0.000121150382351683
0.000161021253542546
4.46224245003931e-05
6.32365597872497e-05
8.75703314456537e-05
4.04372358030874e-05
0.000100767333000693
3.656031908625e-05
9.3500227497326e-05
1.58528213146814e-05
6.54511145352739e-05
9.26737725480441e-05
8.13055891260268e-05
3.8099698815882e-05
6.84415578021528e-05
3.28835845940705e-05
6.93865899242263e-05
0.000120714205004038
6.97047976629122e-05
0.00012687759493679
5.53703505793447e-05
0.000112143876049878
7.58800858701955e-05
5.51282769360761e-05
2.354725157094e-05
8.0621571919316e-05
2.87539177245506e-05
7.06636145880632e-05
4.90777789289535e-05
7.48549719712119e-05
6.63444097416271e-05
0.000104139654748594
9.66588213123218e-05
4.59480671377271e-05
8.97663099932522e-05
3.57331183441691e-05
9.95019562452424e-05
2.26413475556277e-05
6.70174468576846e-05
4.68173139100803e-05
9.00586856304769e-05
5.59820967870811e-05
9.4088821008623e-05
9.41082819118505e-05
5.34787943308692e-05
3.43082411205684e-05
7.31412481153604e-05
0.000134102432578228
0.000135154240049409
0.000151867480099601
0.000119882418499681
8.38104381013125e-05
0.000100012158953145
2.98543483964761e-05
6.50922820462711e-05
5.23553767916686e-05
0.00011316906695794
8.52527335243431e-05
2.30435252732412e-05
0.000119634673411508
0.000134421696552711
0.00010828596542332
-1.8225922543739e-05
6.26114612889428e-05
6.50091010184453e-05
0.0001483668505908
6.82017833377353e-05
2.85123807767425e-05
4.33187803950332e-05
0.000109458313134068
0.000109827644591665
0.000135548816854045
0.00013080711170054
1.27370087742854e-05
9.37938557111713e-05
9.34098450374388e-05
6.10136161696565e-05
4.60361924460598e-05
0.000119690633586519
7.78277678882753e-05
0.000120882473775913
7.9188825345679e-07
7.44335618124145e-05
-1.77503592002003e-05
1.70332199539461e-05
5.61779658128511e-05
4.17425529245185e-05
9.14631292752847e-05
8.36051181299933e-05
4.77836944095189e-05
5.44225400002779e-05
4.66339008282731e-05
9.87156565504543e-05
6.88360637737682e-05
0.000117374336714002
7.65191185114312e-05
3.95817091361031e-05
1.71641474738842e-05
0.000137900154582631
6.34613265341108e-05
0.000119040960175425
0.000124187499725956
2.11341543631531e-05
8.678249240718e-05
0.000142547593925763
6.4190615823624e-05
9.29577017401969e-05
0.000118836400872394
0.00010766365753471
2.39001219597689e-05
3.72608257217085e-06
5.19256550431351e-05
5.4738582697663e-05
7.49444309634626e-05
7.20357505682941e-05
-3.00719019710312e-06
0.000121598110768923
8.91357711795173e-05
0.000104176283313691
5.40997494100243e-05
0.000141808303624535
6.8293322208068e-05
0.00018118292224762
1.26403100562527e-05
7.84241774281392e-05
4.03466482078575e-06
0.000102423860899441
4.58491437054166e-05
-4.90064417193033e-06
0.000169650525048039
6.98225723799868e-05
6.24616478428488e-05
-3.33611463204898e-05
0.000115178745753259
1.72603311797562e-05
9.71413648706285e-05
3.48022447788729e-05
8.64526007083368e-05
-3.27485737886428e-05
0.000112442455156054
3.83676163231082e-05
2.98649660239572e-05
-1.78086369007121e-05
3.8466422126478e-05
0.000108419465640028
9.42460444223222e-05
0.000102451476090464
8.69564324019188e-05
9.73356374703242e-05
1.38952265314603e-05
7.72314259420521e-05
7.9197375491508e-05
5.43352273357791e-05
6.20662256945927e-05
0.00010699725705784
9.12693703479408e-05
0.000128022327580671
4.83436937012661e-05
7.66820328497248e-05
9.25733200722031e-05
0.000118705746709547
0.000120207466675101
6.47632030085539e-05
9.05924874030469e-05
5.55957725357239e-05
5.72455418056543e-05
5.51626508369665e-05
4.16258800101774e-05
9.17966264426767e-05
7.65820855298235e-06
8.49569009249818e-05
0.000168424384330974
6.52241107696869e-05
7.12937822823446e-05
6.47265605608748e-05
0.000122629264558962
6.89232953274912e-05
9.97132788593455e-05
3.03542338375055e-05
-1.15228614064482e-05
0.000101362370634703
0.000139521597915744
6.31154184090044e-05
0.000120528872687849
0.000121789538046561
0.000148534584159212
0.000134524890479695
-2.51742566349838e-06
2.02581435123986e-05
4.11245196076113e-05
0.000102389220550643
5.89483917326849e-06
7.74245734462388e-05
-3.10294086260274e-06
0.00013756101649
9.02113622286494e-05
5.13840435154389e-05
8.24563022068977e-05
7.76864250995509e-05
6.97409975256276e-05
9.47934018015487e-05
7.89040027920161e-05
-1.45364662905744e-06
0.00010546199051424
5.74449892218868e-07
3.51487335124956e-05
3.94412683857025e-06
9.05746437415149e-05
5.36745308417549e-05
0.000127396017192135
0.000153745832946083
0.00012004199126255
7.54863859220118e-05
6.62095640567774e-05
8.60381527117756e-05
0.00014437464469933
5.24383306762717e-05
2.91802096670482e-05
0.000103953364160903
1.40829535802342e-06
7.416599938598e-05
0.000132255690001198
0.000152056701899055
8.31065603170825e-05
3.64770325839685e-05
5.73861459211422e-05
4.91311345790896e-05
7.32994611400278e-05
8.61015011289786e-05
6.72240268993657e-05
0.000111608650208592
0.000104688498316557
3.05952558008316e-05
0.000120490837696742
0.000151683203353865
9.58968050033455e-05
7.13282016413686e-05
-5.3573305270475e-06
2.1186280799425e-05
0.000100308775599651
7.72971559225173e-05
8.38771632557329e-05
7.70825281564994e-05
6.59546720928984e-05
8.27336606664216e-05
7.67737322083378e-05
6.92326667149875e-05
6.67647091129498e-05
4.81550048490395e-05
-4.64920115997016e-05
0.000112686740409959
1.86244121993978e-05
6.06407176267913e-06
7.9204064486854e-05
6.24781709912448e-05
0.000139395197044906
2.02326127766598e-05
3.75134422482188e-05
7.15483960773955e-05
0.000126803289538801
4.67479523913989e-05
7.19850408514496e-05
7.97589794558405e-05
6.24831601418052e-05
3.82514524988445e-05
1.41720679671092e-05
8.10568446490975e-05
3.27244587943341e-05
6.9587591533597e-05
8.5508118907168e-05
0.000106765966441002
2.80554665416315e-05
9.99375717902678e-05
9.50188325570336e-05
5.95303828854174e-05
9.03915383574094e-05
3.26917877981637e-05
5.49583464914112e-05
5.73636614208002e-05
8.75385922773374e-05
7.207893927323e-05
4.49847073396503e-05
0.000121316924096022
6.76591927848089e-05
4.75955722557059e-05
8.59823220639963e-05
8.78287947882914e-06
7.56732935346433e-05
7.93098759481862e-05
1.84263699741149e-05
6.97404886305337e-05
8.28873000270246e-05
0.000145122494305245
0.00011920142344424
8.01043387948062e-05
5.23518789965962e-05
4.57440235047056e-05
-1.54133311482879e-05
-1.19406468014445e-05
0.000108554409597022
5.56379997807041e-05
0.000144533875060131
3.09744507666113e-05
6.64421626505748e-05
9.71654296567522e-05
9.71372222487811e-05
8.61882081748131e-05
0.000115197483915625
1.62349864223539e-05
0.000160195673930794
1.28380046815307e-05
9.19808037161281e-05
7.93909249901587e-05
4.00288548263551e-05
0.000108168405816484
0.000111687062957837
4.5802199744739e-05
8.59826289662926e-05
0.000144989521495455
-1.24861410887383e-05
3.85596300511514e-05
0.000103056773417564
6.58202636622688e-05
3.79762993696867e-05
1.71410301955746e-05
-2.10623875623548e-05
5.69793394805564e-05
7.96378772765505e-05
9.40632633954417e-05
7.68258507874689e-05
3.10790215389659e-05
9.68240332305075e-05
7.56699897338521e-05
8.13983276677587e-05
4.53124965081982e-05
3.4533199921281e-05
9.74624448680661e-05
7.26622287529149e-05
6.55585563202632e-05
5.81089013333197e-05
-1.1186287870124e-05
6.98320032276793e-05
7.1925375766512e-05
8.56800198196984e-05
6.84327580949317e-05
7.02959621763982e-05
3.81864102383689e-05
4.24137045935402e-05
0.000115653493585776
0.000152536545891205
0.000160532983046669
6.73932447074119e-05
6.4719532833093e-05
4.75851412921352e-05
2.58625062045826e-05
6.8702333292251e-05
9.01924471812691e-05
5.78910553557661e-05
4.07769571082799e-05
5.08037577878511e-05
0.000145529905687684
7.52617996465692e-05
3.36492095655051e-05
2.31819713487782e-05
8.3310931801481e-05
5.30846962923403e-05
2.80222680649026e-05
7.86073450422684e-05
0.000187962427802638
0.000101262246119008
7.97538764890742e-05
0.000119592264295419
5.83014559048508e-05
7.60127310983922e-05
5.98344281214437e-05
-1.44231216196351e-05
8.3982722001329e-05
0.000101298303746687
2.03234260523485e-05
4.85721238428879e-05
-8.04629524713789e-06
4.24047628891811e-05
0.000110651213807775
4.18157492517676e-05
0.000141711203416733
5.48412083740103e-05
2.27556844477983e-05
4.86052673335032e-05
6.9887105985158e-05
0.000114282223109523
4.31067991516971e-05
5.88666360360759e-06
1.69557840857117e-05
8.62143347174475e-05
7.58791150946077e-06
0.000105940764911384
9.37686785312067e-05
8.11247188443091e-05
0.000125565957005896
6.3835456277604e-05
7.08402884789637e-05
8.39667535783916e-05
7.00951886328651e-05
0.000151269172820216
8.47540038290631e-05
1.4922168543464e-05
7.99555846224209e-05
5.58394584875024e-05
7.81518932492186e-05
5.91145838532457e-05
1.1335253725757e-05
7.96355844144745e-05
1.76029332087332e-05
1.4912868295812e-05
4.49453816458713e-05
5.68821916258459e-05
4.12734376488505e-05
7.40130701031197e-05
1.30688730094693e-05
0.000147892715545809
7.79666431443913e-05
9.08991513275072e-05
1.51265057552076e-06
0.000123594853328683
3.32849005152214e-05
0.000106560890437724
6.07486586981883e-05
3.50509481309759e-05
8.74836787116838e-05
4.38086469460968e-05
0.000105656957454925
8.09902912135319e-05
3.76241796849279e-05
6.98523044365376e-05
0.000134327152965248
0.000150891181112459
5.05098384561004e-05
4.22393214042396e-05
7.14686924553939e-05
0.000129337532018188
0.000114100443448684
2.15947115012398e-05
9.86778645477107e-05
7.1673961676365e-05
-9.35728723650577e-06
7.91276304856665e-05
0.000117087995634596
9.37370955790821e-05
0.000141689986147922
4.5059218070403e-05
1.22769431476816e-05
9.21806501618223e-05
9.68032905507777e-05
6.47118632212738e-05
4.74069274279375e-05
0.000112534206211411
2.21712557354973e-05
7.40772587109469e-05
5.84864499074948e-05
4.81250238346288e-05
6.98571986737659e-05
6.63391578279695e-05
0.000161580253648327
9.38355353187021e-05
4.06140234114886e-05
8.6225194813157e-05
2.24729485020143e-05
7.94439929913936e-05
0.000117337655901874
4.38130583353279e-05
6.76467601379034e-05
5.35275716565362e-05
0.000131613865398507
7.08718173931437e-05
0.000115449580195725
-1.22188294701254e-05
6.89306493565799e-05
7.24757006387925e-05
7.91259555633071e-05
7.94861738772891e-05
9.93522234695534e-05
2.9523102561252e-05
4.34635787781582e-05
3.85197090387228e-05
4.54928402397226e-05
0.000124612029979002
5.26068224104561e-05
8.50725780096182e-05
5.22762170449154e-05
7.9445978548157e-05
3.36728313697277e-05
4.54180965965776e-05
6.26971671358513e-05
4.72656735195809e-05
0.000139597207721598
7.56752050667626e-05
8.94351035890978e-06
4.71740121731458e-05
2.09003409906254e-05
4.91073374364472e-05
7.29240110038045e-05
6.59297400237837e-05
7.41392727381746e-05
9.79058410092842e-05
1.65174132291651e-05
9.01917982556048e-05
4.8281409724535e-05
4.41388498291117e-05
0.000148635079219649
7.53557351539912e-05
5.00944332383872e-05
7.9863016356931e-05
6.27057340372785e-05
4.98804551321759e-05
0.000102213089269741
7.75125743738545e-05
0.000144471798085872
1.83599399594188e-05
1.40864621864172e-06
5.46181115853782e-05
1.03717377225944e-05
1.974543775207e-05
8.07362368800039e-05
2.35491093928435e-05
3.45095686104579e-05
4.4135635268511e-05
5.11324365712623e-05
2.21134636171974e-05
9.12120725823131e-05
2.95616670882213e-05
4.91576883509988e-05
1.4271831792235e-05
6.51722375685472e-05
9.24973773213293e-05
3.13520832681512e-05
0.000104017764609745
7.93974457060352e-05
6.42553439203627e-05
5.75864768084084e-05
9.40557444701766e-05
4.80294135290542e-05
4.45005272853523e-05
2.98723142053099e-05
9.38140121290225e-05
8.43697215956912e-05
8.67874304977755e-05
6.45722418156396e-05
3.37485583938521e-05
6.80156671103225e-05
6.88092111663412e-05
4.56832552407806e-05
1.79986231705764e-05
9.73119150951434e-05
6.28198999928678e-05
8.96071467634414e-05
4.57382481400841e-05
8.20817747452662e-06
6.91460579398051e-05
6.27160894410757e-05
7.37936224928656e-05
0.000107554463812103
9.53344462970686e-05
3.28079394415121e-05
9.60738563735427e-05
8.99806247054884e-05
0.000174046766108446
4.94505571955324e-05
0.000105558052530063
0.000104304198391351
6.25611362532348e-05
9.10602581641943e-05
0.000124818138980146
9.6213768054817e-05
7.29517726838164e-05
3.26540612166039e-05
0.000132707350470927
0.000130186118472892
0.000111674984579108
6.6779476175502e-05
0.00012481483370156
0.000135284104909665
6.77359458493268e-05
-1.52079361327305e-05
6.98467537943433e-05
5.21231937329718e-05
7.18965317350978e-05
-2.77521407752753e-06
9.425406365587e-05
8.73466489369989e-06
3.90517221649429e-05
0.000156533396007513
4.01134825360142e-05
4.25738188168081e-05
0.000108277885051955
6.80234878349492e-05
6.07658999161425e-05
1.63239597403415e-05
-3.36286047513885e-05
0.000126425081868864
6.69046667360979e-05
8.30579680156151e-06
7.98571617955034e-05
4.40169394824893e-05
2.28720111226136e-05
9.75589819302194e-05
6.56800477205776e-05
0.000162758386538698
0.000114218846571515
5.02668272323575e-05
7.81470190930638e-05
2.3532831020453e-05
7.28834732341573e-05
5.24877241822568e-05
-1.26225085307089e-05
9.42319671659423e-05
4.70626202579691e-05
8.48149090146811e-05
8.13447824643412e-05
9.05397656223747e-05
0.000130604305835216
9.65402687530457e-05
9.47029335655714e-05
0.000101680917339986
6.70100028825724e-05
0.000107000990572416
8.46788630192374e-06
7.9049626398518e-05
8.49278621022864e-05
0.000114000356353605
0.000131953751981646
2.33682017500814e-05
6.00802186004219e-05
4.25928851395612e-05
3.2540645295541e-05
3.41806508764349e-05
1.96938277367624e-05
2.98215905282445e-06
3.50518372577685e-05
3.10465239721216e-05
9.95461636442201e-05
0.000132522891894205
-2.50801365953024e-05
8.63171579908597e-05
7.34380450588971e-05
4.98366405373415e-05
5.63285894498693e-05
0.000121793018767222
9.52009474310801e-05
0.000132377573366895
5.69722911265783e-05
6.50355930781935e-05
0.000120662403607222
0.000113532628266344
0.00015729370863279
5.08990732389445e-05
9.00064842647616e-05
4.13289564113191e-05
8.94618068970587e-05
7.44875061026705e-05
5.55326289299324e-05
2.90785731267133e-05
4.30265897046203e-05
6.6159462643362e-05
5.5078017487944e-05
8.61897391489447e-05
0.000114977380374095
6.00386310004386e-05
0.000123469957071622
4.1572840159149e-05
0.000114715266538901
5.01406332854531e-05
6.28844563896736e-05
1.54343814878039e-05
5.50246865345573e-05
3.09967612200377e-06
9.81327537104761e-05
-9.63686835114921e-06
-7.34944349784155e-06
0.000102496921350745
8.25733965270503e-05
5.71699918351811e-05
3.69435273404755e-05
1.84410218264669e-05
9.48409743555837e-05
9.43356264225443e-05
7.54181205344729e-05
3.9002324477186e-05
8.60446580690103e-05
9.79767688037489e-05
8.56367435143597e-05
8.28092703216343e-05
6.94720813382319e-05
2.33026337924267e-05
1.8273788226952e-05
0.00010466812116155
5.79709394312224e-05
8.88022249518848e-05
8.51342611633612e-05
