# Supplementary material for: Research on computational propagation and identification of mine microseismic signals based on deep learning
Source: PLoS One. 2025 Oct 22;20(10):e0334641. doi: 10.1371/journal.pone.0334641 (PMC12543183; doi:10.1371/journal.pone.0334641)
Supplement: S4 Data — (ZIP) [file pone.0334641.s004.zip › 000100600002965.xlsx_0.txt_24.txt.txt]

6.10865302653703e-05
7.59293557646512e-05
4.80099112259024e-05
6.54875522730001e-05
1.94363867325041e-05
5.13284211927614e-05
4.77355754049925e-05
0.000107690209291438
7.59983901333371e-05
2.26049959809952e-05
3.75499513889012e-05
9.79441606219716e-05
4.72593171596605e-05
7.34640980655093e-05
2.34918605252367e-05
4.39562442362232e-05
7.60916962987613e-05
2.00786797253045e-05
6.74162900174033e-05
-1.44501476557176e-06
6.93038092721079e-05
5.57329994040406e-05
7.23328642719159e-05
5.96071494109917e-05
8.78786896592929e-05
3.25855573695601e-06
8.24425268287308e-05
6.79284227042838e-05
7.50969428826873e-05
9.24510354866932e-05
4.5742296578113e-05
2.6721347811418e-06
8.22035234212632e-05
7.22450444202318e-05
2.94259078438906e-05
6.30514827838556e-05
8.50685242274614e-05
0.000107132537411024
0.000112430757283065
4.72675078584906e-05
0.000128953114478739
2.20159358975055e-05
9.17102368080967e-05
0.000100517427644728
5.77592370046648e-05
8.96287458189869e-05
4.7612273036864e-05
0.000125668183477967
3.87436605770804e-05
8.97677397829179e-05
2.95290724174787e-05
7.71673452986665e-05
8.69088165689433e-05
2.08764261144361e-05
6.43545417524946e-05
4.92663823112418e-05
6.8990523827504e-05
0.000111047365593018
6.311087414449e-05
0.000107194079444355
8.84004578029393e-05
6.76349469323477e-06
0.000111657358348013
3.294617147333e-05
9.19747967311457e-05
9.1487264525098e-05
6.66099933148345e-05
9.1711036218147e-05
1.65027083882661e-05
9.87519779307687e-05
4.70318268586665e-05
6.6093067275533e-05
8.35443450436889e-05
6.97888224350266e-05
0.000100988378643359
5.49080863286023e-05
8.75967303455199e-05
5.95229283387913e-05
7.46701948260908e-05
8.89555690602359e-05
9.62382180283293e-05
1.81471851730749e-05
7.59299327562007e-05
-3.54376106317005e-05
0.000175288333224471
0.000114488899592024
0.000112408482468245
6.97892212838813e-06
5.60451450627243e-05
4.38497337138522e-05
3.62974066177639e-05
5.25873187152996e-05
0.000123704950505872
2.18745469687758e-05
9.63764028617773e-05
4.59499013004288e-05
7.03949992971868e-05
0.000106411325689823
3.4998336696562e-05
5.50757204643595e-05
-7.3538987331342e-06
1.53638832041554e-05
6.19310823444123e-05
4.27971537526507e-05
3.8900472461464e-05
0.0001045622288659
5.84554407271656e-06
4.34920902856665e-05
0.000116472315239205
0.000124074338633289
8.80468368629411e-05
3.91317300487432e-05
9.35348131182245e-05
2.51866183241544e-05
2.69770666967976e-05
5.1096741387441e-05
9.79702108288809e-05
2.35483503197268e-05
0.000131249625567102
8.03547259009845e-05
0.000133563818246459
-2.37140535173903e-07
7.77471077396193e-05
8.82797207963508e-05
4.63305208544249e-05
0.000100765935236145
5.57513836920425e-05
3.88888887858256e-05
1.89973278574339e-05
5.22253417621148e-05
5.33058454508686e-05
0.000114899948977089
8.3914319292849e-05
0.000159931848906512
4.3452109644009e-05
6.05198716919033e-05
7.44486043319586e-05
0.000101345358183158
9.86899779996301e-05
9.82122598385936e-05
0.000102156589110594
8.73858097661762e-05
8.60179032091626e-05
0.000125400608304322
7.87696286056579e-05
6.69841449482968e-05
7.02523658541749e-05
3.18971258371497e-05
8.31102279433556e-05
0.000179864012414073
9.29509604833481e-05
6.68875078396228e-05
0.000110547146441912
1.92314295749355e-05
6.05345747232315e-05
0.000114899530324257
4.64729901153167e-05
6.61549020505136e-05
0.000100653677334526
6.30242369317743e-05
3.76608587572048e-05
0.000144590625774892
7.73036318779998e-05
0.000103414320666895
7.16892306606102e-05
7.12964827357451e-05
7.44903244089352e-06
5.56558974325606e-05
0.000109069215679843
5.51742272128395e-05
7.25244217475216e-05
8.76490872521061e-05
5.48535932942624e-05
8.66319530651406e-05
0.00010227992147327
4.91693508537712e-05
-3.79683882426012e-05
2.86008209175898e-05
0.000116874245336958
0.000114965994429286
3.23149285019988e-05
5.13138542676699e-05
4.50153265110238e-05
1.65293776716812e-05
-1.28027140121972e-05
9.12934213079257e-05
8.39018034387701e-05
6.00845369325234e-05
0.000115996301486663
0.000108101566272778
5.30751225104904e-05
3.68181918804464e-05
0.000118256942356542
6.99876317174374e-05
9.45906779549492e-05
8.1745604577461e-05
2.66306405007143e-05
0.000101069134452186
0.000102624270515591
8.41291307323439e-05
3.91227861438593e-05
0.000104840980608117
8.92570347780565e-05
8.97609508682108e-05
5.41158828880529e-05
0.000104918964798328
6.0008357216114e-05
3.72511376260472e-05
6.19646409544558e-05
6.82486969976707e-05
4.40656099757727e-05
0.00013137623995682
4.63806419533117e-05
1.75053047016142e-05
0.000137292713261991
8.22980550410737e-05
7.19272469740483e-05
8.63421270140398e-05
0.000125147354001639
4.21496538247053e-05
1.72133065725909e-05
2.09646903919586e-05
6.94476381763168e-05
6.52015358160504e-05
6.08818951664579e-05
8.22027659762484e-05
4.15287349589244e-05
8.36519132068475e-05
7.6606991383312e-05
7.72842075501908e-05
3.06340577667839e-05
7.81867234466314e-05
6.93113623629982e-05
0.000106452534956389
6.12268372998579e-05
7.83892447310862e-05
7.93608903991294e-05
8.54305052191105e-05
6.35240565463287e-05
4.56921042033014e-05
-3.59123821978401e-06
2.89842668354338e-05
9.97862766442065e-05
0.000108767725186454
7.79431143898819e-05
-1.83284411119537e-05
8.91091266433624e-05
8.60843771847147e-05
5.43411579270013e-05
3.16837391555854e-05
6.66909191931622e-05
4.90070710608519e-05
6.84482748035696e-05
9.1234075010026e-06
7.90039372342299e-05
7.02976632262292e-06
5.08079416173323e-05
7.67168444569852e-05
4.16450450756693e-05
4.94609844690712e-05
2.01137606877831e-05
7.41121249289048e-05
7.90593073661644e-05
9.65273323599325e-05
0.000100658735070544
2.79864002537998e-05
0.00010021733209402
0.000150118451542841
5.09095392120215e-05
9.50136066467549e-05
7.05086098172535e-05
5.28783172941758e-05
6.23541124716654e-05
-2.14694389704225e-05
9.4463263799575e-05
7.39995153328448e-05
9.36274708848918e-05
0.000141026969110564
3.11844822188237e-05
9.94696633182814e-05
8.17309455877355e-05
0.000116099644992865
0.000150026392271176
6.32239057444726e-05
4.98885325510921e-05
0.00012608860123633
4.0872831097061e-05
5.93358179257269e-05
4.19843551393705e-05
3.70970637753794e-05
0.000129374052652303
7.94887164989117e-05
5.29874189786283e-05
0.00011735776804342
9.98974596632001e-06
0.000110091273290565
4.9171662837877e-05
4.45487362197865e-05
8.24348364551114e-05
5.70181169186972e-05
3.38752765680671e-05
5.19073584138958e-05
9.10947061484272e-06
0.000129008615006315
-4.8108429676046e-05
5.30353426845146e-05
4.1936075647087e-05
0.000101112565808867
0.000143571811282387
4.06060347919412e-05
9.53924639266889e-05
6.9075935738426e-05
0.000145160133707182
0.000126194168389767
9.40592690309226e-05
8.30705903938609e-05
0.000100727108689791
9.83039304382315e-05
8.65927026747037e-05
2.68467183709114e-06
0.000101125740792689
9.83521022797303e-05
0.000119928009722347
5.72606593807901e-05
9.74812271438835e-05
7.53676068295271e-05
5.72634050631385e-05
3.73185533120844e-05
9.55538207431613e-05
4.18224429401014e-05
0.000114352046573149
1.6247403771142e-05
6.05184298187429e-05
0.000145552972106843
5.14185274050618e-05
0.000106265699064689
0.000128653948823649
5.36033879113956e-05
0.000142180161361232
0.000134522477814641
3.26920202587904e-05
6.57598687940202e-05
8.32609850247138e-05
8.76661261227252e-05
0.000108002167897642
2.09956939787869e-05
6.48329520647224e-05
6.43205570709409e-05
4.35996468302501e-05
0.000112160939459143
9.5943219019253e-05
0.000150480387666755
4.83021114109009e-05
6.09512452990503e-05
7.90042211036277e-05
5.64102875270693e-05
4.51022709843547e-05
5.80651350837782e-05
8.15831265406921e-05
6.72752639496914e-05
5.09368058537689e-05
6.41638353069188e-05
0.000155642581977272
9.70125967843331e-05
3.96003717449468e-05
4.8611388616404e-05
6.08576663833684e-05
4.73929404005448e-05
0.000119279729456715
0.000113121406957646
0.000130077756712512
7.38379121391326e-05
8.82162558684317e-05
0.000132399943017749
0.000107273481843458
8.19287893353477e-05
-5.0550879953176e-06
7.79154683269497e-05
5.40020530630878e-05
3.10617277618795e-05
4.16753371621761e-05
0.000102222990974465
5.45524522511578e-05
0.000141449028958565
0.000113032026710062
9.4684492320563e-05
5.72315425721138e-05
2.67078593525831e-05
4.06092891320129e-05
4.6815113443661e-05
4.09364222408511e-05
8.98051421572723e-05
6.57431220806612e-05
6.58737509515872e-05
9.95064020124349e-05
3.49505011098065e-05
0.000101649001762319
7.34144206273296e-06
2.17420506923026e-05
0.000147389283367772
8.6936060688929e-05
3.31743926576142e-05
0.000143490470903056
4.07081498615597e-05
2.65711834857378e-05
0.00014375106614725
8.99944399596617e-05
1.52337622432747e-05
1.87161916963223e-05
7.00268555081426e-05
7.10943308250662e-05
6.6241354736911e-06
5.40039476738927e-05
9.16700289487205e-05
0.000113908040846283
-1.42309436958593e-05
5.49548694627468e-05
1.23157665535622e-05
8.78111616170762e-05
0.000134247450997185
0.000107332776806701
0.000107006586596187
8.43856121170545e-05
6.2916556006114e-05
9.81949121494176e-05
0.000115505563776078
6.23549432090243e-05
5.34007371241569e-05
4.68205208475071e-05
0.000105751115688957
3.07713498938709e-05
2.90442539811059e-05
-1.40289620986743e-05
3.5254277355907e-05
3.92996842273786e-05
5.35673369313512e-05
5.64261451694843e-05
3.48396384672762e-05
7.15566835348988e-05
7.27684986694599e-05
3.03436045419957e-05
0.000119074146506346
0.000102278859566601
4.5104607356552e-05
0.000121828338114656
0.000125968160112226
0.000176148351707972
0.000156047406806299
6.97867615384537e-05
4.88155980777012e-05
5.29482299919486e-05
9.26790910783344e-05
0.000116858685556996
0.000120559198570713
6.47408604770453e-05
8.09397660877489e-05
6.69482217237424e-05
0.000134627041652881
0.000109929282332533
0.000113687646667347
6.6270772521844e-05
8.14718587835797e-05
-3.38881627633202e-06
4.13539280447559e-05
8.31735697313438e-05
8.44774104703828e-05
0.000101954935363886
0.000124198622549908
7.81184213148421e-05
7.55735159013683e-05
5.09571467175414e-05
6.32392208947451e-05
2.83243803830834e-05
4.57907418056839e-05
1.63651550661084e-05
1.88688458098549e-05
3.53444524674347e-05
2.24440692421481e-05
0.000119740018685096
6.75568511939772e-05
0.000106994783286357
0.000103113969433132
0.000124197674489136
9.87075291652424e-05
8.89028917673852e-06
0.000103193589463176
9.88975856505807e-06
0.000163440615510237
7.55306229800907e-05
0.000151421290066966
4.28751964445876e-06
9.05842919417737e-05
6.21001643907733e-05
3.3840011547823e-05
3.34564890432028e-05
9.49442571115846e-05
4.26659185332616e-05
9.06013366361411e-05
2.59399229228648e-05
6.93611669142294e-05
8.96134555075821e-05
0.000114758047871299
1.72851994305397e-05
5.23622117463211e-05
1.95220589997581e-05
7.84562644531823e-05
8.95108578495621e-05
9.70423718707724e-05
7.87737287722759e-05
0.000141050232940469
3.19634375265593e-05
5.97266661497068e-05
7.31896499656058e-05
0.000123085803616208
9.45877830668152e-05
0.000109959126722594
5.3712523112557e-05
3.75459039622443e-05
7.750348880364e-05
0.000156780481640422
-1.33980869833132e-05
8.85899709408702e-05
9.70379565831816e-05
8.39968959773753e-05
9.56369104512102e-05
9.31477480517132e-05
8.35460596083537e-05
5.20313440510698e-05
3.69875192131478e-05
4.6183757470323e-05
0.000104935522632198
1.55322982180493e-05
9.06162345790281e-05
1.33231975188802e-05
8.41149491287116e-05
4.07363834948419e-05
9.15242366958634e-05
-3.44910861107009e-05
3.86896399982912e-05
6.93279584104145e-05
9.12974441222208e-05
3.64289606778932e-05
2.04605347480996e-05
0.00014552138102338
0.000104945829352475
3.02452515127597e-05
8.33076839946733e-05
0.000115370114508908
5.92507241087738e-05
-4.57177381942258e-06
-1.19765060492012e-05
0.000119364487942538
0.000116121940374655
9.34479442759934e-05
8.08367942701215e-05
0.000126497680469105
6.56836906826219e-05
5.84008159546753e-05
1.89171469770595e-05
6.78333725395059e-05
7.54363058856123e-05
4.83782152260081e-05
2.00327136910221e-05
0.000114595224910588
1.44122814867557e-05
8.22190182592671e-05
6.23714246099457e-05
1.07415841572493e-05
8.85819592982728e-05
9.541620214929e-05
0.000135662432124986
9.7588780640944e-05
0.000118832821777598
8.33337467867309e-05
5.71448939833563e-05
0.000117589240687725
2.27353435097461e-05
1.16363098872848e-05
0.000114753523106854
6.80172944641262e-05
2.72324239863504e-05
0.000104228631089318
0.000148628198264606
7.99854267482541e-06
4.86686551251352e-05
9.31075880894252e-05
7.28471645480353e-05
3.71005982389532e-05
1.54318715462832e-05
8.34523873309422e-05
0.000101529925074017
5.52661868133666e-05
9.50741177767801e-05
5.15857148174079e-05
6.4182324303458e-05
9.19514587650674e-05
5.38640287131951e-05
9.62513163272783e-05
1.32200559005927e-05
0.000129630703927594
9.93420743179633e-05
0.00013046010759
0.000114904563220898
0.000104145513995888
0.000139048791025723
8.39087296985084e-05
9.1171156273286e-05
5.43447436565052e-05
1.76256774196369e-06
3.38455836944754e-05
0.000120339557817234
0.000113876057467722
7.49733472791572e-05
-2.67418206303384e-05
6.64157166891118e-05
0.000106909424547075
8.69977180765443e-05
1.05339514475241e-05
3.9264119132933e-05
0.000101898704095216
0.000111937086362907
6.27782251163375e-05
8.14277213058809e-05
8.47045295998079e-05
7.69519720211441e-05
7.25072871909208e-05
0.000127226685205988
1.33264692503851e-05
5.41711687186442e-05
2.09983774015956e-05
5.99224352003423e-05
8.29725404697315e-05
6.0794705074321e-05
0.000109452517075587
3.36816446980423e-05
0.000152869972440281
8.48954584135758e-05
0.000107167007147366
5.08263763203248e-05
0.000160873709010844
0.000118006021762845
4.54698689426442e-05
9.22867564830582e-05
-1.15412233584847e-05
0.000109033268969937
0.000117517615186338
9.83119511086802e-05
4.12431524649817e-05
7.20261515069797e-05
4.1350874055955e-05
4.93888307075718e-05
6.45098123866399e-05
4.93164993016255e-05
0.00011532310106484
6.01390190851916e-05
2.47808739533146e-05
9.80082649058286e-05
6.79041277777795e-05
0.000118000441782314
5.34691276743125e-05
-1.09109963118819e-05
7.22268142800455e-05
0.000131730454956933
9.76397318681054e-05
0.000165835283727452
4.31296962187283e-05
9.26789943467423e-06
3.36188459891696e-05
1.07507877605205e-05
8.67714043242764e-05
5.14906595611829e-05
7.2814295561116e-05
4.98042076565773e-05
6.96872875836733e-05
2.57519213892314e-05
0.000139076336723642
1.42563608737508e-05
9.50309136910846e-05
9.48688784659537e-05
7.34989736283112e-05
9.68973124695204e-05
4.93408941379684e-05
0.000138335427338835
9.329235544475e-05
0.000124869957960547
6.74025359512645e-05
7.6061977178971e-06
9.23461523948075e-05
6.12733064754734e-05
7.12283214320235e-05
2.71102094466949e-05
8.05598161218998e-05
6.75509123002899e-05
6.23116305020733e-05
6.02292512791056e-05
3.88085183800284e-05
0.000119209759607128
8.69762836889506e-05
0.000118490679850945
2.09996125345271e-05
9.13806250000531e-05
2.23382547533389e-05
7.02102100398849e-05
7.50875104954058e-05
8.9719399992257e-05
7.94694361595017e-05
2.0257794173021e-05
5.85664234740047e-06
9.83769728516947e-05
3.57617002807342e-05
7.29766388843254e-05
-1.09936242157377e-05
1.22696639194925e-05
4.04029780865373e-05
8.52559079474987e-05
9.84570851685215e-05
0.000106541541979464
5.54360565405875e-05
-2.93098070424862e-05
7.49732288892608e-05
0.000109715579736171
2.44845760121084e-05
6.6021301419021e-05
6.79111959486621e-05
-3.89493882515507e-06
4.89199597959165e-05
5.31930097939554e-05
7.53333824286691e-05
7.75287288028597e-05
8.42481668194303e-05
5.53403942225312e-05
7.64206201738218e-05
0.000123116929057345
9.58297505859461e-05
0.000103659337561776
4.75098082753605e-05
9.28873881448253e-05
6.43946252645091e-05
0.000142703291795624
-3.0430768482163e-05
1.43150421400005e-05
4.0824861294902e-05
0.000113676558058888
7.32907431915347e-05
0.000139788565486539
7.00097108623707e-05
3.244432991318e-05
4.77326634846577e-05
6.89573435925833e-06
5.18430056934594e-05
0.000100859169001902
3.74595163131625e-05
1.43798020842145e-05
6.83165260268222e-05
3.05781897288968e-05
-6.93178782276027e-06
0.000133454940563991
0.000122849814145465
5.33861527419056e-05
-9.17675919970962e-06
0.000118353957002873
7.8508643551382e-05
3.44682238101139e-05
7.85596843636065e-05
-8.85679317824558e-06
9.53913280843496e-05
6.63460590095227e-05
8.26320683293974e-07
0.000111612850588254
8.06792444778389e-05
8.32729238192765e-05
5.00481891646706e-05
8.55487546093197e-05
8.60460638071096e-05
4.97120434070352e-05
8.75872476051507e-05
2.80296357178856e-05
9.55111010694465e-05
7.72333291787316e-05
5.24554485414394e-05
7.04846077668195e-05
4.7200936522953e-05
1.45894768965276e-05
3.07651522471867e-05
1.81456880302805e-05
7.63424077239707e-05
5.50620095899603e-05
0.000111322102306834
0.000106050903782228
0.000106960125235435
7.35712714995239e-05
9.94754983141956e-05
4.5861894288226e-05
3.59544534646412e-05
0.000162366362413622
9.17964424738178e-05
2.42310146774046e-05
6.06275377576528e-05
0.000117333811153024
5.91471987013792e-05
0.000122914306950704
6.4288537840076e-05
-5.01579222658851e-06
5.40194617312084e-05
2.67149976693784e-05
6.55503165161151e-05
9.79482314030861e-05
0.000148492949299654
9.98402690009648e-05
7.32199564224989e-05
7.85875416777341e-05
0.00012455907113441
7.86680989129208e-05
9.3619969026477e-05
1.83524411773707e-05
3.94852566230921e-05
0.000116549885388287
7.52783831189222e-05
3.78688068444008e-05
9.98148623923933e-05
6.60236751116586e-05
9.31618539761075e-05
0.000114193625706879
8.20112053931744e-05
0.000100823907628834
9.0927939043552e-05
2.42317917543818e-05
4.76411015508361e-05
5.03662799519667e-05
2.90600782187079e-05
1.19112471361557e-05
0.000165262709571227
2.12276218081572e-05
2.89029745013551e-05
6.73467555035573e-05
4.91548733729379e-05
7.46443200208535e-05
5.78896789032429e-05
0.000122872533518266
7.21190570617258e-05
0.000151754121432051
4.69232785674557e-05
0.000116568787154451
0.000124823303667157
7.38689570090336e-05
5.57821039166599e-05
0.000164978470881432
7.56307207421464e-05
7.10975313318402e-05
5.89046692973574e-05
6.32652435674357e-05
3.53285519185259e-05
4.21815888942833e-05
4.00283987947922e-05
0.000122677565805833
9.04323120426195e-05
4.98647604433003e-05
4.271140712076e-05
7.59905398804312e-05
6.81003046396621e-05
0.000104761249059939
4.03135749399613e-05
6.15439878681982e-05
8.41364139784853e-05
2.24639819810229e-05
0.000157523081823386
6.73749055865755e-05
0.000138966554959488
5.2760951789138e-05
0.000216940375785418
9.79165938337074e-05
0.000112538467719205
0.000111932780641489
3.5221657845762e-05
5.27716788698897e-05
6.90186684002328e-05
2.27303508625406e-05
3.74876876526834e-05
8.2343252517239e-05
7.70095649740761e-05
6.89971801871612e-05
-2.0449243552531e-06
3.94793704998421e-05
6.99225896021204e-05
5.40738724580833e-05
0.000105930233440765
8.60963484119243e-05
9.3995883354575e-05
8.42498470834271e-05
9.47595756849561e-05
4.77897634661748e-05
8.01238788086747e-05
4.13916822687785e-05
0.000182426315753519
0.000108736033623192
8.42706018601264e-05
6.43180821756545e-05
9.3157307731214e-05
6.34228873730863e-05
2.35784548685141e-05
4.53606670073196e-05
7.22091706193364e-05
1.04059355571657e-06
4.79329830965478e-05
-2.30725604246975e-06
4.126036219678e-05
0.00011118098376943
0.000104824035967948
-9.48530885700976e-06
6.17691184106947e-05
5.26945174218538e-05
6.08670642459655e-05
8.81586084544223e-05
0.000176395252255333
8.7867397215531e-05
7.70683256411409e-05
5.62708205630938e-05
3.62500728709004e-05
0.00010654041125811
4.57520145118939e-05
0.000152402130142795
0.000126952488537784
0.00011214761491047
6.96248009918669e-05
0.000111423107183557
0.000106518818338258
2.95216432120114e-05
0.000101136612879943
7.83519227279554e-05
0.000110692545084895
8.55348033976689e-05
7.29829664037938e-05
0.000101148599667651
8.3043600469101e-05
8.48589036989495e-05
0.000105514331298845
9.79541186749831e-05
4.8358818497544e-05
3.19229971208802e-05
5.55628236118518e-05
6.86932149200284e-05
0.000139800640363858
8.01975296120906e-05
4.13580663711007e-05
-8.68645145934063e-07
6.31399559807026e-05
2.14464597360264e-05
9.02891789085376e-05
8.94189584268759e-05
2.83330722691837e-05
9.77422731872845e-05
0.00010776950400837
2.97105305856523e-05
7.3551395228554e-05
9.69479103268777e-05
8.86563843408303e-05
0.00011359629036096
6.20311444562003e-05
8.49919336250257e-05
5.33564679706696e-05
0.000116764854884551
7.02313574498922e-05
8.047773057155e-05
0.000120683747860122
5.34184361550809e-05
0.000104466179123665
7.00933720065735e-05
9.85778855447842e-05
0.00013817293735029
0.000120591716849285
3.89120886236822e-05
8.5742856950883e-05
9.23913262076212e-05
5.94780185090643e-05
1.76503166577369e-05
9.55637062580033e-05
3.76196943551595e-05
5.35766423816449e-05
9.21987180752355e-05
0.000136056105237641
8.41567087053293e-05
5.28192331397398e-05
4.85088818438525e-06
0.000149625140597104
0.000126482711176133
5.38892033532861e-05
9.69982081550661e-05
6.41589253602013e-05
8.53168313781641e-05
7.2047454763891e-05
8.96246193896257e-05
6.85750982340802e-05
6.74758384383847e-05
3.84997464263905e-06
6.01814683099369e-05
-6.84508262276484e-06
8.69278011850156e-05
2.94101492746404e-05
9.33418620210198e-05
2.33261795163282e-05
-3.32582443983728e-05
6.63996443858545e-05
6.58432644335132e-05
8.98236217490499e-05
0.000118320867733934
-1.3790611196144e-05
8.69215226550757e-05
7.40305797896563e-05
0.000125708096264838
4.73184029267752e-05
5.16635848439398e-05
7.29400397533279e-05
1.24267157896685e-05
0.000116439871420211
0.000131535131403049
4.5634063895733e-05
-1.22679154054489e-06
9.50942533779012e-05
8.84872092144534e-05
8.22142853567479e-05
0.000116333692643336
4.72989820438192e-05
2.10406323431418e-05
4.15712410229823e-05
0.000112888657019023
9.95235064436106e-05
3.67880349629921e-05
0.000111410738090001
0.000101451921842731
7.47976747916451e-05
3.72495849658851e-05
7.09434577392288e-05
6.85354965532833e-05
0.00012421946540707
8.31327203453223e-05
-3.19011345285863e-06
9.81325662242513e-06
4.88509185854561e-05
4.45332555793943e-05
7.96484637247036e-05
8.14256923405938e-05
8.55452436911868e-05
9.70111100241119e-05
6.45833619936769e-05
2.20618692243527e-05
7.88324943188268e-05
5.69832537363437e-05
8.59393772623601e-05
3.46085711141992e-05
6.83535445060945e-05
8.73126191410116e-05
0.000128446608535324
0.000123478950395413
8.4647802419349e-05
0.000108897029495174
8.92945061157641e-05
0.000160573909290104
8.78500410563036e-05
8.68167177100505e-05
8.7683836750951e-05
5.26791340000377e-05
5.40402246201008e-05
2.72676847884145e-06
0.000114188752024405
9.57076804182909e-05
2.96931159024891e-05
5.96426719726863e-05
0.000103229110630253
6.78155867037324e-06
0.000198567296107333
-1.3149234954412e-05
1.27618353528872e-05
4.51061460983374e-05
9.5930579715853e-05
6.16643384368934e-05
0.000128944090211358
4.01109160094246e-05
3.86060858672575e-05
7.78302230133791e-05
9.05772131571309e-05
3.69905064881146e-05
6.8154383014791e-05
4.02332207140438e-05
6.26146711355084e-05
6.6000002835197e-05
8.81518098816155e-05
6.30237913213228e-05
5.82464365495095e-05
0.000102393851194895
6.20379631132457e-06
2.14744194314831e-05
0.000188909906109984
0.000141713376824634
0.000100420438121725
6.32747491889201e-05
0.000103479315023448
9.17087572310388e-05
5.72403100225502e-05
0.000117760392829021
4.28168637725462e-05
6.20112703594914e-05
0.000100795885338081
4.12620847308396e-05
7.24296245816002e-05
8.04198116635607e-05
5.92693066920866e-05
9.53204366742407e-05
0.000103071498914598
9.90789984662748e-05
0.000138617667916641
6.17759713438079e-05
6.37879191192118e-05
4.77242934192252e-05
-9.95261993568399e-06
6.62758426216991e-05
6.14223900064129e-05
6.50283258194086e-05
7.15457586127265e-05
0.000104216108229489
0.000119997842637671
8.98014940945443e-05
7.5119867657392e-05
-1.24422440485622e-06
0.000136512478701652
5.73459630561333e-05
4.7770370361164e-05
1.78143769966793e-05
3.5662274786285e-05
4.16926522254319e-06
0.000104487558192718
0.000127128044863564
0.000108001361283915
0.000101386941136247
9.42433579638123e-05
3.83405205654184e-05
6.18151104219267e-05
2.11841916994599e-05
8.87545970723254e-05
6.58351012554656e-05
0.000118459728617867
-1.46942672124616e-06
5.04085801023739e-05
-6.63399476474569e-06
4.53876893157151e-05
7.20645641675425e-05
8.59731613308109e-05
4.73403600618972e-05
6.28254572760888e-05
9.52200511889165e-05
9.21354805126436e-05
8.36742075787255e-05
0.00013722443638288
9.70608843561492e-05
9.45205401260825e-05
7.45376034016081e-05
1.11449704626676e-05
4.62711846020317e-05
5.46416184765172e-05
5.59795506022562e-05
9.9302243769141e-05
7.31757576023991e-06
3.61909335216074e-05
6.6530560894517e-05
8.38301957626935e-05
5.52825466652286e-05
5.73040549259476e-05
7.77015264161478e-05
0.000162932411987115
0.000112433635730404
0.000105837842501511
9.67125016531254e-05
2.97578367628244e-05
8.05050172505066e-05
0.000134480586162706
0.000102165306655118
7.22405203096683e-05
7.93943408567299e-05
2.59233124027685e-05
-3.93525498678292e-06
6.63896232745615e-05
0.000124404950389477
5.53496501023596e-05
6.79884391983689e-05
5.25940138884228e-05
0.000164843942973234
0.000132499460943838
9.98623845624543e-05
3.61589903785728e-05
-9.40547845506547e-06
0.000113065199641852
6.45378291357731e-05
2.75078525943049e-05
8.33857026103091e-05
6.48865718550515e-05
7.61717260181992e-05
0.000122412956251377
0.000161001642607306
2.71656094438042e-05
0.000129383477160171
0.000102882823008289
8.42018105127275e-05
7.56775187704562e-05
9.3454790961015e-05
2.49292729125642e-05
7.54694265089998e-05
5.9646881884037e-05
8.70282615221616e-05
6.49360032890238e-05
9.97345531966221e-05
-3.13269060564999e-05
2.40039052938839e-05
1.02274089639327e-05
2.00192775335025e-05
3.07241243642301e-05
4.95064649994879e-05
7.02715793071343e-05
2.03178523029677e-05
6.2899365566274e-05
5.87282483304405e-05
4.76669330347773e-05
0.000104023615174113
6.65724438810305e-05
6.61908811108924e-05
0.000123045287611111
-1.95260978825528e-05
6.14460907222253e-05
7.77984310856981e-05
4.07962976978074e-05
5.23356470749455e-05
9.47219658976791e-05
5.89146137892987e-05
5.47120612543722e-05
0.000142818528422699
9.80646836318849e-05
5.3496623738216e-05
0.000172985627445506
9.17368726067381e-05
9.04785633817273e-05
9.7587358740028e-05
4.68885790140481e-05
4.48625138215641e-05
3.28122702458526e-06
4.87278868534301e-05
9.54688647263763e-05
9.18588938641845e-05
8.1754569702084e-05
0.000101968854091506
3.58814149035875e-05
2.84946956144764e-05
2.52471156510797e-05
0.00013100272190991
7.22853950088412e-05
5.49630599760253e-05
0.000115278848475434
8.85730534627479e-05
2.61870228373642e-05
0.000100847840374513
9.01633120150456e-05
1.35969763566514e-06
5.56979774068807e-05
6.86535161780001e-05
9.14272694520326e-05
8.2466670686803e-05
0.000106232261540127
9.28319668040511e-05
7.08496537440415e-05
7.83718265707503e-05
8.2016791634354e-05
0.000151661900928223
4.76636678525047e-05
0.0001163127874984
0.000103484709937161
8.35818678236281e-05
9.2916400152525e-05
3.18774709246006e-05
6.82467604730311e-05
9.35439685200179e-05
0.000143041565774574
6.7098455264365e-05
2.0151112914165e-05
0.000152410802544634
4.27521787601077e-05
8.77648865909048e-06
2.06680322691971e-05
2.86754330845298e-05
8.06369829537188e-05
3.6006134956253e-05
8.10200108884653e-05
2.84442427439607e-05
9.09982369298625e-05
6.96647117407824e-05
5.27574821943568e-05
0.000144222069927997
0.000113087336628744
7.06690795513426e-05
0.000134709529897763
5.56142949337193e-05
0.000114750498428683
1.77275669601982e-05
0.000114048127685952
6.57691026400999e-05
8.68463357059819e-05
6.59189519692962e-05
7.98931765978656e-05
6.3005123951851e-05
0.000110828166282648
6.18057845511376e-05
9.55489361155048e-05
0.000113907803915245
5.29421158797918e-05
5.875893310218e-05
0.000116899033731946
7.14521046916081e-05
6.95242382004728e-05
6.09271577231271e-05
2.89340383417698e-05
0.000111510585817321
4.60030016693441e-05
3.69997004834565e-05
-2.65793172203808e-05
1.81187254375633e-05
0.000105496936909075
0.00014008780335936
5.67902713570079e-05
5.9369893125192e-05
9.73982889103314e-05
8.17453339617293e-05
1.37687378941817e-05
4.58425541596964e-05
0.000100869593977151
5.8769156536508e-05
5.04302474078037e-05
0.000119667146836291
5.81666959793478e-05
2.26719884868974e-05
2.2666693666269e-05
-3.31373574469168e-05
4.67635273250099e-05
0.00011583814843821
0.000105511868256528
3.23692871605731e-05
1.85880599324252e-05
9.04627499942343e-05
0.000152816217635004
0.00013534536809804
0.000102040343917382
5.59299416490567e-05
0.00010793042487704
7.10208444739686e-05
1.90931457262731e-05
7.88795031752322e-05
8.48825768232326e-05
8.95332343102442e-05
6.24009198618711e-05
3.39456036193173e-06
0.000100557954436254
0.000126778333805753
3.51268303423182e-05
0.000123540943776309
7.90270475360133e-05
0.000105963910368175
6.61148612967129e-05
9.16424755944438e-05
5.14474553894569e-05
1.62162102252028e-05
6.11542602732703e-05
9.94753970063565e-05
0.000108253805932526
9.40179778757032e-05
0.000120305944571847
5.36669660645461e-05
6.57950832199026e-05
8.83572179067097e-05
7.46410744894468e-05
0.000107482963283901
8.66520802874873e-05
4.72683903279528e-05
9.53383480337723e-05
6.20537745493026e-05
0.000121894252957464
7.58700155100577e-05
0.000160013688804707
6.41258256325562e-05
0.000128898404313211
5.20473747806057e-05
5.08146493130828e-05
0.000108506789958624
6.95486494365699e-05
2.44885497980565e-05
8.65637247959841e-05
9.23713784878778e-05
0.000122037896318205
8.97343042137121e-05
5.04682489999839e-05
0.000111896482203079
2.48822082848534e-05
2.21517477165533e-05
9.57791361319411e-05
2.43725069469353e-05
6.28970728502738e-05
2.15752799983886e-05
9.5428298297336e-05
0.000106690814197253
3.49993307676251e-05
8.94919858350646e-05
9.39368260579137e-05
7.55068745579846e-05
6.52280845427793e-05
4.53049076943196e-05
0.000118709370061785
0.000100532241433489
6.00249445259512e-05
5.82168355076918e-05
7.37152270991159e-05
0.000138494476185447
0.000108411141557958
7.18833432199155e-05
0.00014511212468174
4.17223563341742e-05
0.000135544477437495
6.75053179777835e-05
8.17085588844916e-05
4.95629902083684e-06
7.59592253625587e-05
6.83673392815941e-05
0.000165468692539652
9.67257304874652e-05
7.00827401677654e-05
0.000109916009719113
0.000131160394631205
6.19942917340162e-05
8.27219059198479e-05
6.3909588032759e-05
6.21696292731344e-05
3.77274033891867e-05
4.38540666555025e-05
0.000115426255041338
7.12123368465834e-05
6.45911846103546e-05
0.000100870706720655
0.000108681519589666
3.84738399445261e-05
4.92920992365316e-05
6.3225358635135e-05
6.09163123209137e-05
1.55456385249222e-06
7.15108022864228e-05
-6.66044282027241e-06
4.33869821194295e-05
9.25857179247833e-05
7.32085751567385e-05
0.000161058222176151
6.91130466079636e-05
7.01687999385091e-05
0.000166624530449082
6.95868722498936e-05
-1.12664926971409e-05
8.4079112182063e-05
-3.86136548786585e-05
5.69654150972001e-05
2.07625231568244e-05
-6.84903216427727e-06
9.11727573237719e-05
5.0143994748829e-05
9.07424320692312e-05
0.00016994695922915
5.00686666522097e-05
4.99974114123111e-06
3.43390281617051e-05
3.75634002341103e-05
-3.16115440693036e-05
6.10921423134577e-05
3.37279640253161e-05
0.000166539150202775
3.84097288618916e-05
9.74794913433948e-05
5.42071186057078e-05
0.000124814055838086
9.26609277784965e-05
5.41611626769414e-05
1.4728417467694e-05
7.84627527369557e-05
2.47226553264145e-05
4.8904822944037e-05
0.000101999192298266
0.000109433625949793
0.000112827283885537
2.29501916100314e-05
9.41243247264975e-05
5.59440346696123e-05
2.75998522036406e-05
4.22640930724618e-05
6.86842700497821e-05
0.000129774685416369
9.06651201574584e-05
4.32804301561131e-05
0.000125409743181041
6.47398538097699e-05
0.000113950384101569
0.000132999057586398
9.04462572250106e-05
0.000112205012710301
4.42364977827487e-05
6.25269258272716e-05
3.63134571539355e-05
0.000104291809282453
9.48219353259723e-05
9.42026345248411e-05
2.52477474545965e-05
2.31243152479369e-05
0.000146819234076004
5.63103356311589e-05
1.84024321623595e-05
1.36897048969377e-06
8.05060064009356e-05
0.000128100908880787
5.8565112206774e-05
0.000127585220900484
0.000132807922938584
0.000101033028424607
4.81423786193156e-05
0.000109353065979699
1.23603861219032e-05
6.15387671106161e-05
5.64454020570604e-05
0.000123063124702389
8.60001463869308e-05
0.000109207834978428
3.13220766856077e-05
0.000123574113800092
9.44814536464091e-05
7.38518899318455e-05
2.93937697207523e-05
6.17852810200453e-05
9.59784916420773e-05
8.7732292964286e-05
4.88301476506084e-05
4.7605735213832e-05
2.25568881474161e-05
1.13962814279052e-05
5.44752561314895e-05
0.000111078221586265
4.4532355776152e-05
0.000119769580434931
8.10690341188419e-05
6.35169488691847e-06
4.44903168473068e-05
8.48301683714925e-05
3.24856367758134e-05
5.51152916664567e-05
7.71358416885223e-05
1.32821379720128e-05
6.7322011470986e-05
8.3031409729633e-05
9.03775075392288e-05
3.56389122858e-05
6.33320684537903e-05
6.65730431071013e-05
2.66315130709422e-05
8.17120877834895e-05
6.94734200553367e-05
4.70338903357896e-05
0.000143168370121063
9.48655618570642e-05
0.000145623513156127
5.79753961807814e-05
5.87075836685275e-05
7.44078336139314e-05
3.81042776582644e-05
1.57305465761539e-05
0.000114491101133787
6.66680487078918e-05
7.77183112505564e-05
7.51187262483586e-05
-7.4288720691235e-06
5.92318119597508e-05
0.000168529393688027
7.09215139849583e-05
0.000119125216176696
4.31810350612499e-05
8.74882465878655e-05
3.75932773663581e-05
8.81855321068943e-05
8.79930684524556e-05
9.43687147083289e-06
0.00011031566231334
4.02161301147049e-05
9.53239040926899e-05
0.000168751066088919
0.000133696221908352
-4.64133970827031e-06
3.74401644978331e-05
4.61575506400902e-05
3.66407393128885e-05
3.86160232882601e-05
7.97280375045847e-05
5.18663630652065e-05
8.74146012052476e-05
0.000118629522661229
0.00011172509748836
4.00998417637286e-05
5.57927156397423e-05
3.79810850869351e-05
3.18586648420343e-05
5.75794297173311e-05
7.60073255385767e-05
8.00613851166828e-05
0.000117312963189827
2.53569817487646e-05
3.24194723694381e-05
6.34876433356596e-05
1.5986938729798e-05
8.57360955064905e-06
6.84610671061762e-05
9.23898597167604e-05
3.48592133152499e-06
0.000126442612712774
0.000124981792379314
4.20921969178993e-05
4.50172161450126e-05
3.09265767427364e-05
-4.98888856462849e-05
0.000101578040452603
9.05632222514873e-05
8.19180417730384e-05
4.51315780675422e-05
8.12535045112233e-05
7.13769558415532e-05
2.1358778707514e-05
7.05646067103303e-06
0.000103623177876639
1.45098944658238e-05
4.45689170744132e-05
-2.80927375645212e-05
0.000157107204228305
9.7719184084679e-05
4.3293242231241e-05
0.000109706050832631
5.54418452737192e-05
6.18395462922927e-05
9.88628273767011e-05
6.25790225433655e-05
8.34207749266637e-05
9.57774732558558e-05
5.07171531730844e-05
4.63639013181354e-05
4.75909489468973e-05
9.19626155819331e-05
6.4566998168053e-05
0.00011060110320735
7.04522024665759e-05
1.48501875022994e-05
0.000100679292024648
0.000116978628200407
0.000125155110763695
4.73226123720517e-05
7.30590798566614e-05
9.55093179672715e-05
9.88494510212368e-05
7.79915286909974e-05
-8.66152619577093e-07
6.56977948111889e-05
9.52451297294886e-05
5.52945287901561e-05
7.03033257694766e-05
4.62556359375747e-05
0.000113346722749228
0.000104295156512926
0.000138067411431573
3.96649435552638e-05
7.98464226391069e-05
0.000106128682711337
4.64122527022221e-05
5.65658434289615e-05
6.7722101360151e-05
9.06675355192925e-05
9.89986287167752e-05
5.62236989888548e-05
8.78566476701775e-05
7.54392963524665e-05
0.00010411449479822
7.38114692675296e-05
3.28361533684071e-05
1.51836721680009e-05
6.77725456866089e-05
0.000112505853604914
7.5007662816651e-05
8.89216480487e-05
9.61014124910048e-05
8.4336535908047e-05
0.000101613633123908
7.54742124088377e-05
4.47716635732442e-05
4.17466727035639e-05
0.000101253042795562
1.24191995583233e-05
0.00011286312309537
2.57256482409749e-05
0.000164987599890277
7.59028905221678e-05
5.752176551979e-05
6.89160282643635e-05
4.27136014712349e-05
0.000185195081579517
6.42094267683897e-05
9.89037533809448e-05
8.66085875993617e-05
7.28882586560785e-05
4.79837917724932e-05
4.7072782364292e-05
3.79783886382509e-05
1.51585627558626e-05
0.000147925638869729
3.60687541995217e-06
8.09933158140462e-05
5.32162108044687e-05
6.72128759703294e-05
0.000106348309576718
6.27585174535891e-05
6.13165429814449e-05
6.96189392325473e-05
5.41072291082362e-05
0.000111925311051738
0.000134755053682711
5.66813250717145e-05
2.95904745196571e-05
0.000186334855593075
4.07454397315486e-05
7.99386358760569e-05
5.21403067593238e-05
3.57282257964466e-05
9.60143212177061e-05
8.25579076885681e-05
9.64816010104072e-05
2.66303901446768e-05
9.36992742070954e-05
6.14196334330418e-05
6.25510968580033e-05
9.06092767358985e-05
0.00010086007817742
0.000108908397030868
4.27022017520842e-05
6.88683845776491e-05
4.2370110455171e-05
0.000111167994899319
9.36231233187767e-05
4.84323179458976e-05
0.000104123531521605
1.94684021537242e-05
4.02475356130701e-05
2.22835259154276e-05
0.000133630495925724
1.50494236952879e-05
8.84269578969103e-05
4.28533263980652e-05
0.000120092991288657
3.54837415523201e-05
-7.47678259482702e-06
5.25098885924858e-05
2.18567382642456e-05
4.16204879763685e-05
4.12597163231583e-05
6.91077395102326e-05
0.000112286794990554
9.4525404945862e-05
2.99960519966021e-05
9.29733541009391e-05
0.000133313751602413
0.000160055192386204
6.04793645783473e-05
7.54484707806621e-05
0.000105699279991412
0.000142364445760046
3.62320905203755e-05
9.21957598842153e-05
4.52634046552954e-06
0.000136032266544647
4.74841033762573e-05
3.42731672059099e-05
8.83981043967638e-05
6.39032023847314e-06
7.31228836014399e-05
5.06303278160349e-05
5.39258551749675e-05
2.76457210473001e-05
0.000111826623004278
2.61240676660094e-05
9.32874815600135e-05
6.46884062088493e-05
9.10410371749547e-05
3.26768542845641e-05
6.68865108833293e-05
9.65034684158096e-05
-4.6604417597849e-05
0.000105092817442055
3.41430594729924e-05
8.1809101766059e-05
8.39997305046987e-06
5.10515032087315e-05
0.000118359928483803
0.000110773088246861
1.27660736147838e-05
6.07244841597291e-05
6.0831100400175e-05
9.86161589725811e-06
4.24524962597953e-05
2.51829179673936e-05
-5.21860731483947e-06
4.66480114672559e-05
0.000100500493777369
6.3596467418497e-05
-1.09913951994598e-05
5.33053597562447e-05
7.45049009545893e-05
-2.99310060479934e-06
7.58289876998702e-05
4.29734981910103e-05
0.000140849151386404
0.000105127117030354
0.000121962173013011
0.000129311178619403
5.43122806407542e-05
5.97417881971459e-05
0.000149598399136175
0.000106004139596534
0.000131595996098128
0.000107839408887193
2.59440326760025e-05
7.72792884203401e-05
5.96073252415989e-05
0.000105868445166634
5.26473343509689e-05
7.96592259098697e-05
4.01488441906377e-05
0.000104228440016993
0.000128422690335259
5.46845776384564e-05
6.15975821655438e-05
0.000150096951168485
4.65825221003557e-05
0.000103330281102779
7.60345636171591e-05
7.7206794133723e-05
0.000138713921299365
7.32820176252828e-05
7.23534038153538e-05
0.000101978608724528
0.000125258665202156
7.7537775409811e-05
5.27682741649994e-05
0.000143220439153256
3.17358487662597e-05
5.80202428026908e-05
7.60566765274685e-05
0.000111932165581064
4.42674050092627e-05
8.99253541719989e-05
7.59968143564646e-05
0.00010051599414851
6.61893323763097e-05
8.67075507254246e-05
5.54293261828776e-05
5.25309561942733e-05
7.8966574648858e-05
9.19473943940273e-05
8.23129044433802e-05
0.000149022176186934
6.93699397641257e-05
7.18658102545524e-05
3.08443736495582e-05
0.000119216833962294
4.77823126709665e-05
4.66886435024361e-05
8.52237873328048e-05
0.00011107614068609
4.26702603978371e-05
2.74744493679753e-05
1.81066997028145e-05
8.68979167580007e-05
2.27503736869025e-05
2.56079706832363e-05
4.27399297791411e-05
7.89565182027017e-05
5.75505889051587e-05
0.000113715879877636
4.2851124927329e-05
4.42891049017783e-05
8.83874850907567e-05
0.000146223064619255
5.30729468762622e-05
5.14412473579112e-05
9.42893990933714e-05
1.52220253820817e-05
6.8663731882999e-05
6.65831873189576e-05
5.38265173355066e-05
4.05850990331155e-05
6.70945281634898e-05
7.95763712415516e-05
8.04376457114952e-05
6.93748074043532e-05
0.000110464500134297
9.73840919865057e-05
7.95670433079706e-05
8.05834275662057e-05
6.36319323571893e-05
-5.53695679161281e-06
0.000102530578104636
3.41127972477854e-05
0.000124803537715841
3.5682189539656e-05
0.000111112995751842
0.000191664307715908
2.44827373581095e-05
6.40182324780892e-05
5.57978116281106e-05
0.000115429112999183
7.56626784645285e-05
7.57678539489905e-05
3.93941088169643e-05
5.08263483989548e-05
0.000140979996309382
0.000100932353246039
6.67510021630402e-05
3.27693377582427e-05
-3.33279389605879e-05
9.90891430214636e-05
-1.44575648576394e-05
6.69185520086867e-05
0.000124561963879812
6.07782582555378e-05
4.67718115001508e-05
6.99550566166205e-05
6.64269850814123e-05
7.52541585787851e-05
8.88889563257218e-05
1.87633154390401e-05
4.85329895828227e-05
3.62022815913535e-05
0.00013172264250784
8.27209709743455e-05
9.0342083759608e-05
1.4017330010314e-05
6.47350691106565e-05
7.34128381971905e-05
6.04903347424856e-06
3.25267321032879e-05
0.000124278776901942
0.000101737035672414
8.46211448340646e-05
5.50532750927029e-05
0.000119200133236909
3.94708563046657e-05
8.53283676050729e-05
6.13064051817305e-05
3.12241261224242e-05
0.00010650125739724
7.45799887031243e-05
4.86583752287952e-05
7.01413841920917e-05
5.48664036583052e-05
1.05358834545724e-05
5.02635442691405e-05
3.93659100228492e-05
4.87900780819993e-05
3.59409884444219e-05
9.61487396397539e-05
0.000107995011673898
9.32541646737951e-05
7.96662288813778e-05
5.53841366421863e-05
8.97910041492133e-05
5.18208445877409e-05
7.17808694678478e-05
-1.12525795051147e-05
9.98967590405937e-05
0.00010625449404417
5.53052672842318e-05
5.02488086946315e-05
6.06827005960537e-05
0.000106893476200634
-1.55413470640397e-05
0.000139240336417126
5.69872064822378e-05
3.60596698304518e-05
5.80101385031222e-05
-1.09595313240591e-05
8.28689988812932e-05
8.67736023241754e-05
0.000123859625222909
8.46662467047452e-05
0.000141746242253406
3.32682324832047e-05
6.32976974760259e-05
2.73089338144901e-05
0.000148820449906781
0.000135448784023484
8.60762360190808e-05
5.76492273417449e-05
4.20159122245354e-05
6.4178364118349e-05
8.88788303523537e-05
4.26428199911914e-05
7.55262335841765e-05
5.11518274357171e-05
2.60487888298213e-05
4.29118842957928e-05
0.000101446566569825
3.53810279225018e-05
0.000116335127692013
7.57299712631001e-05
0.000123916983183967
9.35145902235125e-05
8.12574244903987e-05
2.61396910853116e-05
7.9272877371357e-05
9.96219007043848e-05
0.000118443822309083
6.4960260926905e-05
7.29452210962585e-05
8.91652279977154e-05
0.000156499007901781
6.09939291297511e-05
3.43439835339417e-05
-5.75366876261591e-05
2.74165678613109e-06
8.91164204584963e-05
9.67095134763303e-05
5.19412117455574e-05
5.02893726339277e-05
5.64443668055076e-05
-6.68519007966012e-06
3.12382992695261e-05
0.000108970765925419
0.000105881711589887
6.60838798051656e-05
6.73914058158366e-05
9.65118157545144e-05
0.000105767062738926
5.37979766067123e-05
2.36616475781288e-05
1.81378370052261e-05
2.41676758290411e-05
0.000162345951286507
0.000159165449909647
9.24015659619305e-05
4.38866014451284e-05
2.27896371438173e-06
8.89196391806151e-05
-1.07900783274779e-06
4.15600067874532e-05
8.03415030253695e-05
4.18548861975119e-05
7.7470759163095e-05
7.21651920719974e-05
1.87411484842195e-05
0.000103828970870142
9.36320434051793e-05
4.45663921046847e-05
4.61417539800611e-05
6.60260081987688e-05
6.33851781611993e-05
0.000109615324803021
4.14733320255736e-05
6.58547619811501e-05
0.000101369125114069
6.78129021354248e-05
6.35261194111368e-05
6.03225110926219e-05
7.55379609451191e-05
3.90867316323622e-05
0.000100765332313615
8.1346266106625e-05
3.86596333966903e-05
8.83177348179791e-05
9.2754019074399e-05
6.27991553875577e-05
5.48420366932308e-05
3.54360262718443e-05
0.000101655169928719
-8.52137136705371e-06
6.01820440672803e-05
0.000120190781088024
8.97342701751597e-05
5.86732301107391e-05
6.66865625053498e-05
6.33316370336594e-05
8.21170730644222e-05
9.61300805261631e-05
4.20871348830304e-05
6.71148057149501e-05
5.19479715188842e-05
9.86167871224623e-05
7.91248564419616e-05
4.33547461170934e-05
7.79724501157649e-05
6.50483979553425e-05
2.01778019726112e-05
3.13838251902844e-05
3.15034421912745e-05
5.16564350514515e-05
6.73698463158368e-05
0.000112513937351292
4.8296681424676e-05
6.65501876466264e-05
0.00010771058824293
6.00983922949596e-05
0.000149597151511675
6.48548025509082e-05
1.18087843327146e-05
3.23835052959203e-05
6.51578028698485e-05
0.000134323001746645
7.11197386017722e-05
1.37377509618328e-05
0.000104070723585192
5.84541336088575e-05
5.9752322500158e-05
8.22858639548492e-05
4.74150707302792e-05
0.000101915001127109
7.74883393757734e-05
2.05189448498677e-05
0.000123441507721849
2.30356079826101e-05
6.71070815765338e-05
8.12940721396059e-05
-5.51097119606318e-06
0.0001720758055242
5.35695979667745e-05
0.000102222054611107
3.25585952398419e-05
0.000145579907822117
1.60729570218957e-05
0.000142102555036402
0.000113778402363182
8.00521098288388e-05
2.58663881292581e-05
6.15859958651697e-05
4.49243129727454e-05
-2.40212200602823e-06
1.74928874047359e-05
7.28844173190234e-05
5.88029158871517e-05
5.53693069650281e-05
6.26125835316848e-05
2.38145762533122e-05
0.000109952395927274
0.00012116057780981
4.62202475139729e-05
8.08735334863281e-05
4.5907029013623e-05
0.000121654975634892
0.000122270714527644
9.63545291210521e-05
5.52804242709896e-05
0.000101971637103799
0.000104804088149187
5.68458425839041e-05
9.50212848503618e-05
7.7682010608392e-05
-2.05831791222661e-05
9.66443492613701e-05
8.69697699223577e-05
0.000158850784914707
6.82143939810535e-05
1.80424058948348e-05
9.63221659530541e-05
2.71681992358978e-05
9.50127492698929e-05
0.00012183451634341
6.01171857200647e-05
5.65049947740937e-06
0.00011922740958137
8.30696596471605e-05
7.48726561298438e-05
4.77618326870865e-05
0.000113395879854059
8.03398740174783e-05
5.95470310205837e-05
0.000125752447658882
5.86412457770933e-05
0.000162876568306381
6.02958385670567e-05
9.19642613074666e-05
1.79329903668985e-05
0.000101128278590244
7.7407155947925e-05
0.000104783008965989
0.000127512059026335
7.68318138976124e-05
0.000104669482378293
7.81621182519108e-05
9.28683079113508e-05
7.54607027862748e-05
1.55137390512248e-05
8.47314457435591e-05
-7.67873374214756e-06
3.86447890710811e-05
0.000125222588369146
2.16926032466165e-05
4.45156452363279e-05
-1.11265093584873e-05
3.12737226779184e-05
5.14538249902576e-05
6.80134390803458e-05
7.29487437219512e-05
8.25175325477929e-05
0.000109093783576252
8.42411609114512e-05
0.000129921919879992
3.14427422922334e-05
2.30032261256174e-05
9.71458416103154e-05
0.000109481043974063
7.73838702366751e-05
1.87948581410258e-05
9.39170555813021e-05
6.4478629903149e-05
8.6543035467858e-05
8.64728063891154e-05
9.14044838736294e-05
6.78256442528232e-06
6.09342545182022e-05
0.000106775602421448
9.53979240717377e-05
3.71172547438917e-05
0.00010039192759318
-2.39214379073285e-06
7.15703456846551e-06
6.60083339980992e-05
0.000111817720754277
7.57850742518607e-05
-3.86972071569431e-05
6.9471345551693e-05
3.45339716297351e-05
4.25380149293137e-05
1.28505324835344e-05
-5.03469869267976e-06
6.95360249038541e-05
0.000153350698633152
1.21309944271726e-05
0.000105597268877172
-1.4455978803167e-05
2.94951817116231e-05
6.08427254718197e-05
5.5020014618086e-05
1.74062244455364e-05
5.44989699589349e-05
2.72862001846196e-05
-4.56205520373321e-05
0.000202328237736272
5.5322272175993e-05
5.21175459212522e-05
5.16152034476346e-05
0.000115110780417175
0.000104055194184948
4.580850160612e-05
7.95376937141138e-05
7.31252769855256e-05
0.000162178655125153
0.000121368126639719
5.4868878586599e-05
0.000102813433853456
8.98828330697853e-05
7.99461942498566e-05
4.79894142179506e-05
0.00011856301155164
2.77274153920987e-05
0.000119429242760017
-6.8347679374309e-06
0.000149514262410534
3.52953698268498e-05
0.000128376823695705
9.33786168486063e-05
0.000104074548009578
0.000126472227620251
7.82436571910418e-05
3.03113111620771e-05
7.11706357628856e-05
-2.4502217298277e-06
9.1735309085247e-05
4.98340648581328e-05
8.29402738604378e-05
0.000150344082232907
4.66215096158898e-05
8.82984162206058e-05
1.40204143057351e-05
7.48294954497027e-05
1.84382393299584e-05
7.16190829261167e-05
8.06407474321713e-05
1.51538878023689e-05
4.8547146563501e-05
5.31512364113411e-05
7.24368807935971e-05
9.07982387918439e-05
8.97838128641868e-05
6.38548733030215e-05
8.73863722571682e-05
5.19129876861776e-05
0.000118649789352203
8.10228990691581e-05
5.35575231476063e-05
2.38412879440333e-05
4.50916505995836e-05
9.75229934842993e-05
0.00014659216792233
0.000108227095026131
0.000123954495504691
0.000106534662401246
5.43439395201639e-05
5.90455162380569e-05
0.000113702245881485
-7.61879250634828e-05
8.31866387448921e-06
9.71225660114499e-05
0.000107329326433669
5.89856261285428e-05
2.79277126287153e-05
4.74420921509846e-05
0.000101527221560682
9.36991574058157e-05
0.000111645471941275
9.93874312941627e-05
3.06142797411964e-05
3.58646094932181e-05
3.14561502906108e-05
0.000129162869064901
4.86735500404052e-05
8.58800978210489e-05
5.94357392794459e-05
8.10130818266472e-05
5.08165065382224e-05
9.93812466631794e-05
1.50169725984453e-05
7.87403738536058e-05
9.78133475317286e-05
-1.36782800897717e-05
8.79023491504739e-05
0.000153052202473712
3.09135180334348e-05
5.26867069370169e-05
0.000103212940079718
8.35675070247492e-05
4.65249576407142e-05
7.76764170259304e-05
7.86572475869353e-05
0.000149673493000693
0.000129629016936509
0.00010179988091006
0.00011332971313385
9.07763933227304e-05
2.62166134910145e-05
7.9527892946514e-05
3.4599028249684e-05
7.9668565136314e-05
4.59258420115688e-05
6.66914014433466e-05
4.64035469828331e-05
0.000102415014319189
4.2564678409437e-06
3.37606199759768e-05
9.1053573162435e-05
7.31912050908178e-05
6.48280570628527e-05
0.000117545209495498
9.91797239723226e-05
2.4313148136826e-05
0.000117807079680619
2.41688402917554e-05
0.000102827128280263
0.000101127196149266
0.000109208845374146
5.39546354527707e-05
2.00559844489718e-05
6.15003625263078e-05
2.42418203579412e-05
8.7547301066168e-05
0.00014786191888803
9.6247662408774e-05
0.000119029329715986
3.51796058727027e-05
7.78869681217697e-05
0.000123659375713924
9.61835451618788e-05
3.51751935904035e-05
1.21988251956507e-05
9.43925568001642e-05
2.95829102685555e-05
0.000154634257967562
6.99479791113641e-05
3.20294007439374e-06
5.38814254675838e-05
1.10281478504899e-05
6.75795489975416e-05
9.21432332910499e-05
4.71329033519771e-05
-4.36246101380009e-05
4.60414532511591e-05
9.93337279560062e-05
5.92407168749409e-05
5.2854268602697e-05
4.53811728885892e-05
4.77512803614296e-05
0.000104560803683073
7.04108247440691e-05
0.000137157553641275
0.000113389510085931
0.000101005995546403
5.01536131668315e-05
8.18572501585781e-05
1.43649584375639e-05
2.56374274396618e-05
5.919791546797e-05
0.000108565223183482
7.56300837174834e-05
9.16392705211601e-05
0.000103638321573496
5.19574669448435e-05
0.000160347982797047
7.90164652495708e-05
0.000129819305692989
1.80913489883513e-05
5.66811877873121e-05
7.14140465040414e-05
9.11892518432686e-05
8.14085047775476e-05
9.35396260053735e-05
5.71237417098564e-05
8.27251928014257e-05
3.37660288119377e-05
9.42709033959413e-05
-2.41024796287964e-05
5.294668723767e-05
2.94253457703976e-05
3.62206042254796e-05
7.24919238242544e-05
3.59849835147513e-05
0.000110373172012074
5.23905165111981e-05
9.88295873700267e-05
0.000123618599778
0.000123219217468294
1.32783632430099e-05
8.86911863213742e-05
0.000155653481734618
0.000107184639990885
9.99066816887009e-06
7.18293305307888e-05
4.53408934188774e-05
0.000111394161121781
3.5689535201866e-05
4.30065789542864e-05
5.289174442358e-05
0.000144428982605583
5.98255025146499e-05
0.000101539027583006
2.5892064117754e-05
6.93358238969824e-05
9.18686960475865e-05
8.7508581488395e-05
7.46139294040048e-05
6.87046828789762e-05
3.64493851588283e-05
3.19358846123297e-05
6.69803955925337e-05
7.09329450875191e-05
7.59462800797807e-05
5.78055762406828e-05
8.05327749878876e-05
1.16793978377378e-06
7.71284624677648e-05
0.000116213323918754
0.000102127116611578
7.63304563776887e-05
0.00010746027758513
4.84520540133293e-05
0.000130159120149225
8.27365903481913e-05
6.54951406942117e-05
0.000146379717939411
0.000112560313457835
9.01984455378934e-05
7.72185407327364e-05
-8.16626394731244e-06
6.17771631614166e-05
3.1896510324173e-05
2.64316937134589e-05
5.57217655499674e-05
5.34824857061717e-05
6.6531927572577e-05
-3.98666356772922e-05
5.59710763486648e-05
8.95025528987916e-05
-4.49580729447374e-05
7.58847862023453e-05
9.32752831918025e-05
9.1474154946359e-05
4.54251725991016e-05
2.26743769932545e-05
7.93273252428672e-05
8.09234848543793e-05
3.44148254524148e-05
8.35955712215858e-05
5.61389536724899e-05
5.2030379529427e-05
2.60414532815581e-05
0.000117613993975731
5.95416825107495e-05
1.35302479323533e-05
5.7688273852026e-05
5.12794474122987e-05
9.62536841323591e-05
-2.16424863739154e-05
4.8548118947411e-05
3.79321912980344e-05
8.24904872689978e-05
8.74579774243432e-05
8.98273125437446e-05
4.40801845071234e-05
5.5946109981255e-05
6.842156296614e-05
7.88428258290805e-05
8.85429847479849e-05
8.05550417098405e-05
6.84137629522576e-05
4.87624475877399e-05
0.0001250562004034
0.000103382206239849
4.4216310154999e-05
5.31580211544153e-05
1.03441322297996e-05
6.63055814728769e-05
0.000168876329125349
0.000119381731928154
6.40074423914413e-05
7.97193054034768e-05
8.12726684965076e-05
6.20175165842361e-05
8.10194283772266e-05
5.35710917046614e-05
5.58783567671953e-05
0.000128110456346325
1.82394393990772e-05
0.000124218544420412
6.83777186118559e-05
5.1509426540262e-05
6.46650400385262e-05
8.43547849171272e-05
5.09862464068299e-05
8.05093330748721e-05
4.77361104458812e-05
8.58334849277928e-05
0.000115926688006407
7.21354593961815e-05
1.69634863275869e-05
4.74340160258403e-05
7.57468412619723e-05
4.36521578577422e-05
0.000117475896061574
3.61944671705882e-05
-1.30879496477329e-05
0.00016376204957296
0.000118558531210024
6.61396744928515e-05
0.000132018216072059
0.000157093751378116
0.000133210890411462
9.3970993917633e-05
8.94968965998092e-05
0.000148445874777058
8.87661918231983e-05
0.000122915807019963
0.000113876073936173
7.04049736548057e-05
4.28731573352057e-05
5.82113134259373e-05
0.000141968260392057
8.02572739080884e-05
3.33274987190408e-05
3.66699715977006e-05
5.17797205853786e-05
0.000118781320966709
8.20441626603207e-05
6.12480814691112e-05
0.000127724824459269
8.95000729398888e-05
0.000126551856556183
6.36908441677838e-05
6.88964160369713e-05
3.86846704086377e-05
-2.3870363710828e-06
9.54922426577277e-05
7.76061166658437e-05
0.000112276363450185
6.54618457420432e-05
1.8724200176079e-05
4.80843508884571e-05
0.000128939115246994
8.38832277555217e-05
9.88494934106037e-05
0.000110675094492112
9.35508808746285e-05
7.53279050472913e-05
4.90866922151544e-05
6.31835751209797e-05
6.84569155202742e-05
3.81304543975298e-05
9.30323041492975e-05
2.95205135081704e-05
5.84589809425257e-05
6.9138671383811e-05
1.44109316595598e-05
4.61698913663578e-05
6.51673757778371e-06
0.000114078888988594
0.000113803531434491
1.41457106588234e-05
8.04385744556492e-05
0.000117411053394349
0.00011624815073362
9.73699100765459e-05
3.55777858425845e-06
9.22585303426728e-05
0.000148431172677975
8.8697481240343e-05
0.000121118695012156
-6.33168330454429e-06
0.000115796298283475
3.77194169667836e-05
6.08278083944745e-05
8.86285463543782e-05
0.000129828110548317
9.29174751565962e-05
2.35747870423117e-05
6.82512880484451e-05
9.94223162680693e-05
4.91167821165549e-05
2.27730091259967e-05
0.000125620977184391
0.000111354007026474
9.00025558389028e-05
6.35206991610611e-05
9.55733127152065e-07
1.42004646455874e-05
6.09174913996109e-05
9.2011131930571e-05
8.81836488709662e-05
4.34748504927048e-05
9.53856551272094e-05
0.00014688357269459
8.5808775203083e-05
0.000113887729878437
2.07808267112922e-05
7.57696285388706e-05
0.000113797559203214
9.49730640899521e-05
7.44282545127742e-05
5.49749728945768e-05
6.69192978198117e-05
4.1281383480013e-05
7.21577158913973e-05
4.29038526716564e-05
0.000143728729210319
0.000129676339777274
3.93272740251394e-05
0.000139053223894453
9.1905953451616e-05
9.29942749859113e-05
0.000122890573501537
3.28552705461364e-05
6.01813499269325e-05
0.000127276689603711
4.44560260781236e-05
4.37232447440783e-05
5.56106253761383e-05
6.91486023676866e-05
0.000126558515735635
-9.75963866383261e-06
6.85758166421611e-05
0.000115909857023159
5.33159634578149e-06
5.31676191630911e-05
3.65774553301471e-05
-5.31171542570866e-05
3.49575663810053e-05
0.000106644850635586
4.92946707094837e-05
4.95584772198139e-05
8.77997504386794e-05
8.62040214287813e-05
0.000119590552232702
0.000118400185741839
5.99768453500908e-06
4.01620955273389e-05
7.24813807408592e-05
2.64598103502962e-05
8.2471922217987e-05
2.87627032481972e-05
3.58601056830334e-05
3.23589739306174e-05
0.000110126658668108
4.93136880433845e-05
4.30329923698021e-05
6.10167003965135e-05
5.54026182511465e-05
3.73660963371319e-05
8.13226894672496e-05
9.20824318412558e-06
7.66877688261184e-05
0.000104089017599516
3.01861490520524e-05
0.000115438388230139
8.02384777979714e-05
6.8376925149289e-05
8.4818606396138e-05
4.97151670264605e-05
6.32781565902291e-05
3.04884890774303e-05
5.65358537738035e-05
0.000139851431728622
6.702631475398e-05
0.000101662001356077
7.10008615289253e-05
5.45191621192591e-05
8.38405139328608e-05
4.53778912186696e-06
5.77554163416786e-05
5.2567190908704e-05
2.84514911198831e-05
5.23151312457516e-06
9.2113801381272e-05
0.000101139934312259
0.000164094169586212
7.36641395898137e-05
4.7402331172395e-05
6.87026403558963e-05
8.1021691358954e-05
1.45043053127548e-05
6.72174676768245e-05
0.000103575891593889
0.00011723841650129
0.000155430987898632
7.33535422263545e-06
7.63470917904745e-05
3.39390986119353e-05
9.3428585558689e-05
0.000156160259738765
2.52541879511959e-05
0.000122537902889253
3.50705292430795e-05
3.95579745744964e-05
5.31941344055409e-05
7.48459479221475e-05
1.1921725973325e-05
2.10565906895149e-05
8.32316938774205e-05
0.000130582429550268
5.06478578348084e-05
2.25204690224897e-05
6.94537452259234e-05
0.000121252311730295
0.000118757408004801
0.000184743602563469
4.30059466578002e-05
5.05652116186965e-05
6.07039699898981e-05
5.03375240779753e-05
6.88850348054227e-05
8.38682335061438e-05
9.77104617700764e-05
8.05971607104785e-05
7.18672545695994e-05
0.000131917358416326
7.63056714724747e-05
0.00012193534618078
0.000138294800597282
8.52469439748829e-05
1.31025255741229e-05
0.00013249428753171
5.92344622627916e-05
4.88304662120077e-05
6.22538605995307e-05
1.35876623680094e-05
7.82668621030762e-05
1.12525635514093e-05
9.84603044937596e-05
3.24138998731185e-05
4.49084537039546e-05
0.000106187280680659
8.77150572125457e-05
6.91173579041956e-05
8.27357106087138e-05
6.91369219913203e-05
9.04278619713239e-05
3.91769475649431e-05
5.34182528009917e-06
4.56735152751094e-05
5.24277402876358e-05
4.27878806721121e-05
7.89596626547988e-05
0.000148635295189873
7.31303987203098e-05
9.11129434335611e-05
6.23902247496465e-05
6.29641833006417e-05
8.98407815268568e-05
0.000112994499742738
0.000104121411167192
9.15540391385409e-05
7.44407257559921e-05
5.69359553792134e-05
3.24775983088753e-05
6.58285750680953e-05
6.68417209411716e-05
7.59981684472501e-05
1.77798093612465e-05
7.390601057978e-05
0.00011694115577739
-2.82240216370596e-05
-7.04331703241603e-06
4.38166982054655e-05
8.79687527825582e-05
3.69265036813993e-05
4.85816254986419e-06
4.66925269048991e-05
6.417700018865e-05
3.12711341420591e-05
1.99406628115048e-05
7.65765202506371e-05
0.000124138694711088
0.000115012260055185
8.60089518364571e-05
6.5815907377668e-05
1.62971745257575e-05
5.05179887036186e-05
2.22186273291768e-05
0.000111030511369907
-5.48002458814477e-06
5.63862344235412e-05
6.98055253666125e-05
7.42133380849137e-05
4.0944469076485e-05
1.68316058357315e-05
2.16322767719465e-05
8.79112933959358e-05
9.94948453823251e-05
7.7001811849377e-05
7.07286392208825e-05
4.22509880011903e-05
9.89680005029255e-07
-6.19718933840983e-07
7.06180093278251e-05
0.000107232969509382
5.30488591200387e-05
7.15838844899015e-05
3.33197292994084e-05
0.000109396872284735
6.71359749528107e-05
4.63784679248989e-05
1.2299371364709e-05
0.000102197769574185
0.000121309090304715
8.0116422588352e-05
9.24741695345002e-05
3.52043137867128e-05
2.72119053236437e-05
5.36488585708737e-05
3.42059749467074e-05
9.52008879267057e-05
4.13944964497931e-05
4.63507712948369e-05
0.000110764452280236
2.72502204188203e-05
3.65995272174397e-05
5.17859693318527e-05
7.19881074015876e-05
0.000108239066974711
2.24347035488028e-05
7.72572469784779e-05
3.232037038846e-05
9.06688561003579e-05
3.58102911321974e-05
0.000122389805840014
3.522812886766e-05
7.40792867563194e-05
6.27444578919267e-06
7.19703451226836e-05
4.35323842988515e-05
4.94805431325583e-05
3.89619514604634e-05
3.97245835889784e-05
0.000103492920875304
0.000107085322177914
0.000123051663517893
2.18718579352985e-05
4.24315600472779e-05
5.52096480083765e-05
6.63286438029005e-05
5.29741086631538e-05
0.000133243930747348
5.03856419627816e-05
0.000105917688899283
6.05942026125071e-05
9.58048500229057e-05
8.60585442552462e-05
7.34200770266262e-05
6.32463137734181e-05
5.88764014915059e-05
-1.0190342667559e-05
8.92907990054914e-05
8.24857840535345e-05
6.76453842469448e-05
-3.09793119250833e-06
0.000103243095056052
0.000120947048246722
5.56349760640227e-05
6.77860364367246e-05
0.000107769255527294
3.65557090978975e-05
7.64757666523835e-05
6.57328071145932e-05
7.13036563115594e-05
1.7754505877355e-05
1.10497495154256e-05
-4.81889853966258e-05
0.000119083352642313
0.00011695963103275
4.23240836726326e-05
5.8043825980824e-05
7.57260007759547e-05
3.32151542550673e-05
2.99246329210486e-05
6.3415746732772e-05
9.67180584085866e-05
0.000110218114693845
4.17105747950882e-05
3.76153750544484e-05
0.000128909893595781
0.000104047532319774
0.000118907638499808
3.28168400615974e-05
2.2715966154122e-05
5.99856556217265e-05
3.02187197131414e-05
7.96711542083481e-05
-5.42638912401915e-06
8.0154984592345e-05
5.15177007827758e-05
7.29012139346813e-05
8.44413057869764e-05
1.8523699351906e-05
-9.22153778100267e-06
7.23792919873248e-05
2.44534471465247e-05
5.22052257217614e-05
9.10383530072668e-05
9.22238636110211e-05
9.40641650594642e-05
8.41922380063225e-05
6.28480736016569e-05
9.79275962664972e-05
9.13966998891609e-05
0.000108343004821818
9.82015289667105e-05
0.000135676046828267
0.000117725895227775
2.72607472527218e-05
-1.6274420179618e-05
5.73489118409024e-05
6.45364393870274e-05
0.000113507316980337
8.8152924793551e-05
9.85652296299377e-05
7.19600680977994e-05
0.000120024046325293
8.42976772265991e-05
8.213081085431e-05
5.82174827136334e-05
9.60792164271734e-05
7.35418483471347e-05
8.11003106289525e-05
6.0191649113293e-05
5.88532304695623e-05
-3.71329875589899e-06
6.26061621287393e-05
0.000100885752789893
4.70878781501917e-05
9.35059179647753e-05
6.64753222910111e-05
5.69372028274814e-05
0.000113699663228033
8.976957840937e-05
6.87806239081555e-05
6.06835322616698e-05
0.000136811045928996
0.000168620974595376
2.18075330915499e-05
-2.59373683401974e-05
0.000116344134244994
6.7639964631489e-05
6.04923446346957e-05
9.85817625502964e-05
5.68121963100191e-05
9.9425232618559e-05
0.000115605181989721
9.12418559845176e-05
2.06740947786977e-05
0.000100956993460099
8.91314247978623e-05
8.22007392386929e-05
0.000108274148619084
1.96708135514166e-05
8.58803236372359e-05
6.27780555735835e-05
3.9863622866511e-05
6.16397202023897e-05
4.81612558327029e-05
7.68811356138768e-05
3.25429520734506e-05
0.000104550420502424
8.96180207171379e-05
7.61254598477765e-05
0.000103843526411321
4.20958539854276e-05
4.54130063514899e-05
5.97384698478401e-05
6.19021049301302e-05
2.41181817238836e-05
0.000153656519804733
6.48523296910313e-06
1.76310423747686e-05
1.75016759697232e-05
0.000119502920139863
1.1206273232917e-05
5.67143354042381e-05
8.1298457486344e-05
1.82137264315803e-06
7.11922417016988e-05
-2.55516250583221e-05
4.47908410689649e-05
7.41620680946713e-05
0.000154981822593352
6.89165168291681e-06
3.78740621332262e-05
7.29610949412185e-05
3.12335196261782e-05
4.98823060581243e-05
8.31626827364313e-06
7.88438102327273e-05
8.85993587796739e-05
9.37043416337964e-05
6.56395151020824e-06
0.000104830168906271
9.1893515183842e-05
4.1325455432311e-05
3.79788050983767e-05
6.59979872366371e-05
2.87437231300694e-05
4.93398674611986e-05
0.000124858210893925
7.19089911269781e-05
3.71982586802524e-05
6.84046164614475e-05
9.88466147260798e-05
7.87179427741123e-05
1.75411782713295e-05
3.05209423383093e-05
8.30371329819012e-05
3.87490522988442e-05
6.05265033927671e-05
0.00010429730156432
0.000106583279817247
4.607340667936e-05
-3.11897105914155e-05
2.20586209424939e-05
0.000166593372164356
4.67098616274758e-05
4.96206200883445e-05
3.75838861150516e-05
9.29106811624678e-06
2.43658190735419e-05
9.95508691159901e-05
0.000104873288447429
0.000114547457986939
5.23528338851297e-05
0.000112829836976932
0.000115766202842518
5.57437248063695e-05
3.14723734676045e-05
2.4903829648717e-06
4.95773595976793e-05
9.12190170785311e-05
-3.81166681319032e-05
5.74414382463922e-05
0.000110460894263916
3.26752167579509e-05
6.43991889464934e-05
0.000129273613510612
2.55580491967451e-05
7.85101125173669e-05
6.31868370042006e-05
9.09715158868325e-05
9.65341367172287e-05
0.00010420604123023
6.19218215043413e-05
-2.77417134916742e-05
6.84856804472597e-05
7.92156894442729e-05
9.51576771118153e-05
0.000109789887159119
8.26444493577689e-05
8.63270114425449e-05
5.85593608450376e-05
8.17912370458516e-05
6.86754471274329e-05
8.06038518551811e-05
4.14807514130851e-05
4.3413137664142e-05
5.44810156583458e-05
9.27465506249205e-05
3.20357068524853e-05
3.26702337415884e-05
2.95200423436869e-05
6.15594087442199e-05
-3.55787152011344e-05
6.50120064247788e-06
7.46770457282737e-05
1.81659041438853e-05
0.000142446994048485
1.56989032718349e-05
8.38299117655792e-05
5.2001492975396e-05
1.53589055214094e-05
5.27893435199627e-05
4.87787883267779e-05
-2.41168002782359e-06
0.000109952753000873
0.000103713224900105
6.05129598014003e-05
3.72634783840222e-05
8.02823215578062e-05
1.94461453449232e-05
-2.09800493143758e-05
4.87752175734454e-05
9.63879246159339e-05
6.70158838032616e-05
6.64281116276794e-05
8.65397221123088e-05
9.0713379215357e-06
8.14959626134231e-05
5.61715320121365e-05
-2.76845390304736e-05
7.0658630908689e-05
4.25307885149385e-05
4.86493938737672e-05
8.70246472534914e-05
7.82197285850741e-05
9.07747116894843e-05
7.417382959451e-05
0.000152519551118233
0.000122480242461235
3.63740553929453e-06
5.10765268499232e-05
6.7438807722645e-05
7.42528395009637e-05
6.133720388439e-05
4.47570023451159e-05
9.75284951429461e-05
7.00330437099799e-05
4.70816796281667e-05
7.33613060632538e-05
3.84851355282219e-05
9.30175698706698e-05
0.000103092607460471
8.68317623023474e-05
2.04743393879276e-05
8.37318033072335e-05
7.43431025800455e-05
9.28548448808346e-05
7.58852466416849e-05
5.17528032002563e-05
9.16196722985098e-05
2.43372897347129e-05
8.39476422662028e-05
3.76617803282772e-05
6.50233747202205e-05
3.24126626919455e-05
9.10781250443839e-05
0.000101468991919126
7.34930116369312e-05
1.4363722129778e-05
0.000140979536847151
0.000103234093355767
7.60863537396568e-05
0.000104269221724633
0.000106096900073502
5.44018405518028e-05
6.09444875038547e-05
0.000122562108239982
8.66209701912617e-05
6.22387854798135e-05
5.26752916641017e-05
0.000118833209754513
9.08265815657786e-05
2.46314973076673e-05
1.68461932211239e-05
8.36594804651166e-05
7.16488051965324e-05
9.3981449019925e-05
0.000188015862511302
9.82327523743407e-05
6.47287959130429e-05
4.66358579649837e-05
2.33634080035127e-05
9.86163393922396e-05
3.70527900265208e-05
2.84709275890408e-05
9.11225988513029e-05
6.86517152908224e-05
8.42909735841093e-05
5.60634337625405e-05
5.17752331203977e-05
0.000114955633281541
0.000143078394239362
5.37330858132165e-05
4.90264830795269e-05
6.20939830237428e-05
0.000111770695002239
8.38916937676526e-05
4.77912988878684e-05
6.79844641276928e-05
0.000117934046140901
8.24350893867103e-05
0.000109661827088486
7.70957184534441e-05
3.97064860634429e-05
4.78777347868575e-05
3.12417837601288e-05
6.84275269432508e-05
8.13477135356105e-05
0.000104025234078489
5.53490282663367e-05
8.09398718048595e-05
3.37864263457694e-05
8.67146744689032e-05
5.84477153441601e-05
6.91453433353284e-05
9.06243877150286e-05
0.000103010915702021
9.71209721210216e-05
9.44963079641007e-05
0.000100625893807471
7.96737509770316e-05
6.39164955434464e-05
0.000132323974541048
0.000164542834935968
7.38806863686283e-05
6.28164564322623e-05
1.50643308079912e-05
8.66413736708984e-05
3.68581103431192e-05
2.39040540229616e-05
5.89008106571355e-05
-4.42617024211419e-06
7.3147496134371e-05
4.84119801104391e-05
9.65773298379678e-06
0.000174065850876907
7.15525132421839e-05
4.60607758842268e-06
0.000127669036199231
0.000112454076412363
7.42154482559601e-05
0.000112637337746389
0.000102744583057505
3.28816857058906e-05
0.000145397005951897
5.91111834193427e-05
2.6746435001601e-05
0.000137109465504858
1.29409498199556e-05
4.18802326728989e-05
9.39305431951347e-05
5.39683987521657e-05
3.19698072183554e-05
9.15276652470449e-05
8.30728367779681e-05
0.000120804775416117
8.25969609366979e-05
2.83957943192679e-05
3.60492250103639e-05
8.02519977175886e-05
0.000123117329920311
4.19908139796156e-05
4.78171919576519e-05
0.000147789067143871
8.71632889939868e-05
0.000115301150582479
6.47729248581512e-05
5.46223848586522e-05
1.54935290794885e-05
7.75115821148351e-05
5.41822202378515e-05
8.67994991342938e-05
3.6751882348556e-05
4.49606141942154e-05
2.44803222378383e-05
5.38558321039618e-05
9.38012399606458e-05
6.89688076594717e-05
3.14063689747469e-05
6.03569003947446e-05
1.25442941838609e-05
5.94774016315112e-05
5.15038794930114e-05
6.26325956363444e-05
3.18450845729948e-05
2.35485794605938e-05
0.000146980017148826
0.000100078037028603
7.65848931399285e-05
7.63847104623338e-05
9.6798264402999e-05
0.000106026556772365
2.60282618463422e-05
5.88795894464462e-05
0.000116823971127359
0.000140959869510589
3.13241270465228e-05
0.000110951522363938
8.21550376135732e-05
1.84481707246982e-05
6.7468053680119e-05
7.7408718471863e-05
0.000151903908584846
0.000140646070134817
-3.78467742965261e-05
0.000130608978765051
9.80060659132808e-05
4.90784065478883e-05
9.96457172706747e-05
3.23285128790675e-05
5.67900536403144e-05
-1.09723467712404e-05
4.65409067732802e-07
0.000111112659119466
9.86599852440066e-05
3.37740865876234e-05
8.01500923342753e-05
0.000145599105165864
5.94036044474726e-05
4.38360611363743e-05
8.74973720074475e-05
0.000101323180520252
7.5565801339007e-05
4.01491994413465e-05
1.06655195733477e-05
7.8144120885101e-05
4.68405321050768e-05
7.33284594971718e-05
0.000124724047545913
5.36487281079136e-05
3.50252865984138e-05
8.56074847916153e-05
5.01420210596818e-05
5.66821686639855e-05
5.60246272018787e-05
0.000137696074104093
4.10434178531084e-05
7.43315157447122e-05
2.82226310722041e-05
0.000151317395352917
2.91322925886146e-05
9.88222971085773e-05
7.08094484109675e-05
8.64905298617067e-05
4.23790587022272e-05
7.46667899868175e-05
8.76593096895405e-05
0.000106999277468403
5.59360903510508e-05
0.000119530425217153
7.96645384503312e-05
6.49796086763959e-05
1.50326495614353e-05
9.99262194575839e-05
0.000144096948569566
3.87109580523317e-05
6.34345165388325e-05
0.000109244257854526
-3.4461475811614e-07
6.80274756715199e-05
2.1991409465704e-05
9.47209826769606e-05
0.000138379042932293
7.66066239818626e-05
4.38096781827306e-05
5.6307100184431e-05
5.96109729409209e-05
0.000111614774105613
6.49411627402872e-05
0.000162072042234007
2.49449933465276e-05
2.82921229148365e-05
8.98353794186148e-05
7.70682199684259e-05
0.000112941019704848
-3.91705496325543e-06
9.02122458657348e-05
5.75780926756665e-05
7.68620832861462e-05
6.25400458282997e-05
0.000114649193241391
0.000127649564038355
6.35347560463533e-05
4.9392210994361e-06
3.20738280671324e-05
8.10130424001104e-05
0.000121522557334566
3.36294600572967e-05
5.52339936716342e-05
2.17808602119964e-05
5.23392616663019e-05
7.66470144600234e-05
5.5062181015726e-05
5.79122273995162e-05
0.000138124432708793
9.98585814219199e-05
7.08714929946879e-05
8.37673616066542e-06
9.14067446628158e-05
5.76401092690269e-05
4.13560514228818e-05
8.82270322031177e-05
6.51911645961616e-05
6.56630576131878e-05
7.00006833624457e-05
5.43830277783923e-05
0.000104037209681254
8.27863998474318e-05
7.77426465170768e-05
4.64775547697504e-05
2.2066497283565e-05
7.29286928240555e-05
0.000104531945209146
-4.7124798983737e-06
4.68168898042584e-05
7.56478108840114e-05
4.64895793797112e-05
5.71374341237376e-05
9.51911566892351e-05
8.27103348234463e-05
0.000124753761782347
2.13735981730779e-05
2.82204033840185e-05
0.00013707557316578
8.07258462201543e-05
7.08261725884625e-05
2.00429076288613e-05
7.75367586352309e-05
5.31311134381939e-05
-4.16084061348938e-05
8.10815593590311e-05
2.9080259510574e-05
0.000100364128043341
7.43245859078706e-05
2.70425158307755e-05
6.6607567784713e-05
6.4205242219925e-05
4.72638388938955e-05
5.1287230659105e-05
6.31568401817395e-05
9.5546289415152e-05
3.76768611920178e-05
0.000181727522942436
2.96215226401373e-05
6.37927575787719e-05
0.000123624236137147
3.57474653776929e-05
8.9026975188043e-06
0.000154127374430372
7.47826396669133e-05
0.000115674396744644
7.58844105528029e-05
-2.56303469075021e-06
0.000115694553443722
7.90856010152388e-05
7.77799816627004e-05
5.36592502388726e-05
1.31665638787168e-05
7.75012419575629e-05
0.000124487895985654
0.000130277670890525
2.83347434765689e-05
0.000135641562540378
5.27170782019962e-05
5.66499768971991e-05
0.000117470580651757
6.19213600254727e-05
0.000110028226426616
5.30853250438752e-05
3.13008716770079e-05
7.24760089077371e-05
7.7158912344189e-05
6.88238797050856e-05
-3.23171350725521e-05
0.000105894388776825
8.40474444849679e-05
0.000113523553400631
5.42837953791492e-05
0.000149519417320624
2.20943678219192e-05
8.5654805041603e-05
5.74051251883256e-07
6.09361563474731e-05
5.47492853036492e-05
0.000108619715169867
8.20197616406014e-05
0.00011412932832898
7.95095552443887e-05
0.000123351434854461
7.25250984136169e-05
9.06885858549486e-05
8.67045119144894e-05
2.99396917677904e-05
0.000110989979082698
0.000125181559175449
6.34823595515291e-05
0.000105230703840139
-5.9554100493993e-05
8.5869619116721e-05
6.28974819204437e-05
-1.20435004332396e-05
0.000126111837340991
1.25702292235294e-05
4.16171621238623e-05
6.64722172210505e-05
9.08473130800188e-06
0.00012070387708095
5.19304542064764e-05
0.0001552978529905
7.78889874615087e-05
5.8500766258049e-05
6.41823061000396e-05
6.58311506453094e-05
0.00010549558962479
4.57001421536506e-05
3.94428251477026e-05
7.7555582375234e-05
9.76765048940208e-05
2.88629305843932e-05
9.28417650488934e-05
4.38606222955804e-05
0.000108591083803673
-3.45675213723235e-06
0.000107757130796723
4.62377702779867e-05
8.89823000277968e-05
2.74366796688591e-05
9.99621792486313e-05
9.98744891411374e-06
6.01305048821929e-05
7.03629405050309e-05
9.54541221843542e-05
5.23455752411431e-05
8.96850334442959e-05
0.000112808964529073
4.21414027983702e-05
8.60680456572677e-05
5.73123205409174e-05
8.20936843212187e-05
6.89927502498568e-05
3.28158845688186e-05
6.69474461112342e-05
2.75063333622219e-05
7.9530719118852e-05
3.96428783151734e-05
8.77607922884389e-05
5.81667342349207e-05
2.32787292965831e-06
1.36142045672116e-05
4.70756771263143e-05
0.000115998899371699
5.30182076713176e-05
8.67377205289698e-05
0.000154506570164175
-6.07082144234898e-07
4.56322799165595e-05
6.18208674571558e-05
0.000122325931119944
0.000102333072934148
7.3462912584094e-05
0.000109720075073374
1.8775768769165e-05
5.69806572328325e-05
7.39310037537583e-05
5.33336598605674e-05
0.000116807642073854
7.45825248160612e-05
5.02863273606698e-05
7.42208609513343e-05
7.56166336823624e-05
9.91910139389376e-05
8.6959058910339e-05
7.11991057191582e-05
6.66641031785152e-05
1.62966508226579e-05
9.69230606995737e-05
5.78293892498252e-05
3.99302134810637e-05
-1.6630327505876e-06
0.000118787425400848
4.24542877226664e-05
3.42264248394993e-05
-8.32426943176387e-06
1.35111547808461e-05
3.35720131139969e-05
4.9710790043568e-05
5.52956118912483e-05
8.94533487959823e-05
0.000130531756634063
2.89633382367055e-05
7.51142236282802e-05
6.60577491672551e-05
8.34660765404654e-05
2.27707601313517e-05
5.19257372709352e-06
6.85877225710316e-05
8.58831798834743e-05
0.000142115751024354
9.51592164888526e-05
7.49646805214399e-05
8.82759726261389e-05
9.03175923266869e-05
7.43973260505104e-05
5.86478054122983e-05
5.03428374294114e-05
0.000104930536721738
8.69903187465906e-05
8.19421892984779e-05
3.11407520849109e-05
7.74009008283727e-05
0.000130015128797908
2.80204584434188e-05
3.87247765998219e-05
0.000103521064706885
8.08829140681477e-05
5.52681411388562e-05
5.74781114836242e-05
0.000109874272317974
9.36836308311883e-05
0.000112248784582855
6.28135779562557e-05
0.000133644638051578
7.40317663729443e-06
4.6324918828369e-05
4.352995345131e-05
6.1051515007191e-05
6.51463399601171e-05
7.21873903542435e-05
5.88303972785476e-05
9.02973091327981e-05
8.45174313044764e-05
-1.96382939879291e-05
5.08214609091475e-06
0.000149277639976837
3.83014632324995e-05
5.55598692010488e-05
5.39667035969652e-06
7.25309842213081e-05
7.00233689772626e-05
0.000118457541791343
-4.0077150892318e-06
6.02617540602379e-05
8.6135318192805e-06
4.34133023756624e-05
2.61810325298641e-05
4.9857354735754e-05
5.51344466356823e-05
0.00011844570970546
9.05799849695868e-05
2.34402365174579e-05
0.000108111265524722
8.98256207023157e-05
5.74318572448616e-05
0.000152100026134222
3.57169112626688e-05
0.00011341775229561
1.81082078877189e-05
6.31530135267402e-05
4.55060568888157e-05
5.25815962038375e-05
0.000117679495928764
0.000106943130878528
3.41098683847082e-05
1.45995784643356e-05
7.86947740285846e-05
8.09771678131662e-05
1.87413817047206e-05
9.07647569996878e-05
4.71071569617893e-05
7.92226178997232e-05
7.69929387648755e-05
2.61850328409418e-05
6.31768483869617e-05
0.00012907612990873
8.55816832188016e-05
9.53248757082293e-05
5.46876196079188e-05
0.00014525279725714
9.25741633543935e-05
0.000125785640841985
2.97344179831948e-05
9.26587554844856e-05
0.00010289473638809
5.83154151088523e-05
4.31417353926513e-05
6.80223471429475e-06
3.022046983019e-05
5.28691334200364e-05
7.33383766052022e-05
6.218945893894e-05
6.37631955617858e-05
6.72455703006728e-05
0.000120254417105999
3.61471280525209e-05
9.37511052874606e-05
0.000117230379545098
9.9187600463635e-05
-1.02974138294695e-05
8.15103057285357e-05
9.43906812502873e-05
5.54747979571585e-05
5.03226497652934e-05
0.000148635860434163
0.000129486878146514
-1.57015197377276e-06
4.04485889618746e-05
5.50361957893839e-05
8.05103516378772e-05
8.11474196584651e-05
3.9091679725452e-05
0.000142926814659111
8.3496177812741e-05
9.54797040113137e-05
5.06267336190608e-05
0.00014827911410951
5.06566368422942e-05
5.11329136308435e-05
6.30756334911126e-05
0.000108658949614734
-8.22500320997549e-07
5.35433362531098e-05
2.00211146064404e-05
6.57556893379772e-05
7.09058831289949e-05
0.000122325157669449
6.83987123054861e-05
6.895067976433e-05
3.93033769228203e-05
7.61967431546148e-05
-1.28466259640257e-06
0.000118487157887045
9.80901494362726e-05
7.10903033892412e-05
0.000101114621062202
2.10278111557206e-05
6.89263998828749e-05
9.84689758934558e-05
3.32171121547795e-05
4.77919354500301e-05
7.85089578796486e-05
6.98466097622662e-05
0.000109613319029266
7.07257487325906e-05
0.000111459105341124
3.93673363668103e-05
2.64765277058393e-05
9.57909447724352e-05
0.000101469399093689
0.000112910404924735
0.000112468134491947
3.4255556774698e-05
7.1854546839584e-05
6.54207380708561e-05
4.12505857151705e-05
5.10369839498616e-05
0.000134832329185035
0.000128293323862133
7.33802085771663e-05
6.1172298593418e-05
0.000143561789405739
6.29729566146289e-05
5.3587075498695e-05
0.000104545677875885
0.000116725149172302
6.80120751346677e-05
4.72998137196456e-05
8.3142393305902e-05
0.000140584952777299
0.000140115832036399
6.19674577700209e-05
0.00013087319700424
0.000103886977839087
4.09530672392282e-05
7.40874616239026e-05
6.77792578792913e-05
7.37750210549021e-05
8.55206684272029e-05
6.18407933647827e-05
0.000117930355208532
-6.63467744081539e-06
0.000145687144153847
0.000127093161018692
8.80683582743567e-05
6.53382351844199e-05
2.38242311725171e-05
9.61478752411989e-05
0.000142923544224992
-2.66210217676961e-05
8.53379653127477e-05
6.49768549584098e-05
6.85150036067565e-05
4.57292375371162e-05
8.66510986694801e-05
5.29914597547352e-05
7.8530205277025e-05
0.000124357178595278
0.000108062444661683
3.4407886798158e-05
0.000105868241097238
8.56645227487651e-05
5.74117235823521e-05
0.000123419949316008
8.48633523536806e-05
0.000105446021059794
7.27766743813421e-05
-2.25634874951057e-06
5.12661574116817e-05
5.54813776697531e-05
0.000102888498011391
9.24346040667577e-05
-2.28046253034395e-05
4.17378036773774e-05
4.9065282813627e-05
8.8919624169722e-05
0.000128308670535021
6.96076451562233e-05
8.05184480957122e-05
4.75836556091786e-05
0.000119270379813673
1.48407668446878e-05
1.32887460211755e-05
3.9441306238973e-05
-2.11231036190966e-05
1.04034967220887e-05
6.67234874097293e-05
5.44363302613929e-05
6.88271939966459e-05
7.61152706217868e-05
3.73199607439202e-05
8.31524071024073e-05
-2.74139832004662e-05
7.56516320791084e-05
7.90979386847825e-05
-1.69758858308673e-05
6.22779969680332e-05
0.000134633925740995
3.22938563837523e-05
6.14458484066308e-05
5.2166590385401e-05
8.26346185469103e-06
0.000104160196972828
2.47235903513465e-05
5.57160444171834e-05
6.1554732625326e-05
9.2609750700834e-05
7.87247650501051e-05
0.000149861970840126
0.000185447085846355
2.00960481456103e-05
8.42817551544577e-05
0.000132050199791921
6.06153449836633e-05
5.11626193306249e-05
8.42194328447016e-05
4.99040635713982e-05
0.000118849430774982
8.64500208985151e-05
4.57823881109377e-05
4.89628518249635e-05
4.80672886675032e-05
-7.36174534101331e-06
4.50557119806619e-05
0.000133845071184762
8.51589663237906e-05
5.91816324419128e-05
6.61815448816037e-05
9.64847701889544e-05
5.55009690000447e-05
4.85059896961537e-05
2.66599806159561e-05
9.36177614495257e-05
3.5924686597469e-05
5.04935958281411e-05
2.79744851197925e-05
0.00010213646967913
7.2236810028281e-05
7.5376737252993e-05
7.14807749058017e-05
4.86740873936602e-05
6.06721079049491e-05
7.33954802088874e-05
9.72344996684528e-05
3.96092590866397e-05
6.37680373931811e-05
4.28629317887664e-06
-1.29851477443231e-05
7.94986204016819e-05
7.6830787968156e-05
5.43097116307396e-05
6.26745855349416e-05
9.4223604518918e-05
3.07949845644427e-05
4.73708674714372e-05
1.66172710675905e-07
0.000136635599712572
2.44636405339573e-05
8.24876764103045e-05
4.50190582799959e-05
3.67527980779926e-05
0.000100987454466092
0.000142175619209844
3.97448640747175e-05
4.12006273829715e-05
0.000165921735268593
5.73807944701818e-05
7.5698332934658e-05
6.44416190818217e-05
0.000114367126615187
-3.66690600437364e-06
9.58562897486212e-05
6.66206994096138e-05
2.67861063397575e-05
3.12252423607861e-05
0.000108643969386024
7.43613335361763e-05
4.57139719022912e-05
3.60680280034575e-05
3.22220571035974e-05
7.89564116544226e-05
2.66636526896643e-05
-3.00667729657709e-05
7.97962730693338e-05
0.000107073039150165
5.78358726084674e-05
7.40143676648913e-05
6.06586884776714e-05
4.603025472809e-05
7.19582258037514e-06
6.55304923485124e-06
5.77900524075774e-05
1.86141477402477e-05
0.000106541748727747
5.95920272197492e-06
8.46081380411365e-05
7.77971798921393e-05
0.000134304474804878
6.51233425927736e-05
6.83640578672e-05
0.000101769521448011
5.22837455804412e-05
-5.83380090039494e-06
7.00528506168552e-05
5.03610143009882e-05
9.50281833046608e-05
9.3387209002808e-05
7.36842947091181e-05
4.3336337459287e-05
7.0526523504252e-05
9.8297128463374e-05
2.32749161718524e-06
0.000119700899689086
0.000105542903842481
5.86902935865467e-05
3.81815821847115e-05
2.9952468538887e-05
0.00013186625058609
9.94797645645238e-05
9.30246823317833e-05
8.12014524292096e-05
9.40734129480067e-05
6.70549807142444e-05
0.000111879048555566
9.89902759663644e-05
3.50514756681017e-05
5.70355009618386e-05
9.97538150562692e-05
8.11253546492812e-05
8.26600892524249e-05
6.38712962656853e-05
5.08269792751487e-05
6.35266997626269e-05
4.65746287620412e-06
0.000139316907603357
9.26895113997562e-05
9.55704322801277e-05
4.35867062606979e-05
0.000118094201781995
0.000156556251721202
1.91060751765247e-05
3.64021307434452e-05
8.03477399628345e-05
0.000100132766823444
4.32612589504279e-05
5.7453752899349e-06
4.46866129169192e-05
6.03735253243969e-05
7.51372246736472e-05
6.43015324971315e-05
2.639664639206e-05
5.79161974824684e-05
2.32107616755564e-05
4.81618973671426e-06
5.38605268769023e-05
9.8614949660511e-05
6.6235611615034e-05
4.58858818880552e-05
-5.2220336320292e-05
6.96695498785418e-06
8.04791138954466e-05
8.60570333457612e-05
9.19937470321111e-05
6.95827328061179e-05
8.50461082557627e-05
7.49001228344918e-05
0.000154762408800102
0.000159213936134877
4.16820499265294e-05
5.99264511808311e-05
4.81983756675961e-05
3.81300368322483e-05
6.6756146205049e-05
-2.8480817688297e-06
0.000114986091498609
2.75442901982559e-05
3.26359366816349e-05
0.000117211874760183
0.000121786937827196
-3.94932384177011e-05
5.17621587946845e-05
6.4448465905102e-05
3.09679029217614e-05
0.000143737906218354
6.92189425772078e-05
0.000137399974347197
8.26891105287279e-05
8.70114730908831e-05
0.000117852463977351
0.00011354356599395
8.66486361430658e-05
8.57177506202379e-05
6.69026755817229e-05
6.74070381618752e-05
-1.92423429514368e-05
9.62964457323101e-05
0.000110980034271097
8.19773429222119e-05
0.000111176138851853
0.000137642476139478
0.000120739830712425
6.79199552307548e-05
8.5378729530206e-05
0.000127304189783892
7.92929635478934e-05
0.000169399957951149
-2.16133301263852e-05
3.98348248345476e-05
-3.28740340152045e-07
6.02540769227684e-05
8.10907732446067e-05
6.59119099456046e-05
0.000104808616519118
6.07808368529629e-05
6.48325852255726e-05
2.94808878875142e-05
0.000110373638529822
7.09795469576295e-05
3.12345492534925e-05
1.25749628917912e-05
4.82496813810214e-05
3.13746985723821e-05
3.45684167218783e-05
7.0644875365382e-05
0.000167063972413223
8.13298966019536e-05
-3.36860921689474e-05
6.57785506165225e-05
2.51035572350697e-05
7.05586631375574e-05
0.000121244605172424
6.81980165838316e-05
9.14952294706254e-05
6.661653880144e-05
4.84382472223126e-05
-1.29192892522803e-05
9.00929282919948e-05
2.29143850051304e-05
9.86051421867601e-05
5.41628067383427e-05
3.42741060858588e-05
7.67409523663256e-05
2.66644349928012e-05
3.44334520267028e-05
9.05243109618751e-05
9.26484071165326e-05
-4.66825369701518e-06
6.60494002650228e-05
6.37324352394883e-05
0.000141519877694454
7.95803270090132e-05
9.99887931420992e-05
7.02090513201006e-05
4.13494841341969e-05
4.30938839304614e-05
0.000147185597020722
5.08928672765766e-05
8.93451170630439e-05
6.28807419548976e-05
5.2362784898492e-05
0.000105689388028909
7.45917105409159e-05
4.64853035773278e-05
2.98268142019862e-05
0.000108095034117532
7.7520098795447e-05
1.62485874220144e-05
2.54706910496094e-05
9.62163999504814e-05
9.02609888418997e-05
8.06507451845701e-05
9.61624342570349e-05
2.88387530520724e-05
2.89145804120292e-05
5.51858721485279e-05
7.27424380783333e-05
9.64786552496643e-05
0.000174526810874584
6.13805444549836e-06
8.58047234276836e-05
7.17279924458542e-05
6.89018046171731e-05
4.04026814906256e-05
0.000127684237774489
-2.73758729603412e-05
5.68875128564783e-05
8.45727515749889e-05
6.74558724027159e-05
0.000103901584931466
7.79851964874114e-05
3.30349682502923e-06
5.17413784241256e-05
3.5563987745061e-05
6.90961032490007e-05
3.19074414584144e-05
4.63396988448989e-05
7.88273140961139e-05
8.66566060649608e-05
4.47357174999798e-05
5.58719056433609e-05
4.66018056458224e-05
6.07843061623548e-05
4.03932959710394e-05
6.66683661196377e-07
2.12298364395727e-05
3.4505985944847e-05
0.000104724481206604
2.10409570530998e-05
6.39130213272615e-05
8.08372451047881e-05
7.49248024470431e-05
3.14448298148931e-05
8.98864987845501e-05
5.0915942944881e-06
6.21279441355544e-05
7.60221227995201e-05
0.000119347616809744
4.94986519150865e-05
0.00010382221926349
1.8996375580379e-05
0.000110813860597503
-6.97711631217884e-06
0.000104081301596825
3.0340584556859e-06
8.95573447258159e-05
0.000106141987218909
5.13570527179013e-05
5.48462142479873e-05
0.000149217268166447
9.94269247128963e-05
5.32700263704187e-05
7.25331497649504e-05
5.80286457834037e-05
8.06386043393085e-05
0.00010102794344521
2.40162475762627e-05
3.1212035881108e-05
7.35649382804683e-05
8.16153468447854e-05
2.75410090566429e-05
3.71003665348128e-05
5.75343344334895e-05
-5.28249337504112e-06
7.47761897289128e-05
2.18178411820058e-05
5.37627948059518e-05
8.00738699702107e-05
-2.90804243745768e-05
0.000141279851922103
1.13119278081113e-05
3.44748034335662e-05
9.47799620282822e-05
0.000137786536018655
-1.31534858516748e-05
0.000112708189143001
8.69888655760514e-05
0.000135831479630655
0.000117577265469955
8.11319059882243e-05
0.000129088247397224
5.15151714118485e-05
1.75015040086914e-05
-5.93506848575173e-06
7.24766618069408e-05
0.000103832020811328
4.49572651435837e-05
3.71963292768576e-05
0.000108935752806691
2.21894788905631e-05
7.43599269465187e-05
0.000135703603721622
4.22203406374306e-05
8.67589545790402e-05
2.54999800178078e-05
7.10457382423701e-05
-1.17678504056476e-05
0.000114199784070924
0.000111361298027042
6.75549785676686e-05
2.46479330662124e-05
-5.78634887990834e-07
3.52950892459814e-05
5.58360745160406e-05
8.90357795740868e-05
9.94556138212808e-05
6.53140983478646e-05
4.48673656930257e-05
4.84111054717842e-05
9.67529829712639e-05
0.00010708235300338
0.000105516685054879
8.97246717805655e-05
9.75978200513497e-05
2.37562026619326e-05
9.46336140023278e-05
7.95524730956966e-05
5.16542480211597e-05
2.99866509982365e-05
5.34914504335807e-05
0.00011086529784996
-2.46050292625449e-05
7.55203295247362e-05
0.000132736436806171
9.38382214258463e-05
4.01935985281622e-05
0.000116746186319501
1.06356615091218e-06
9.09335380465399e-05
8.98907201130454e-05
6.76398417176473e-05
2.64917928248668e-05
9.93548003458575e-05
4.09929051629926e-05
-3.84396308896281e-06
4.84483882612161e-05
6.45290195196464e-05
5.98831026222867e-05
0.000120730976688196
9.03705602825757e-05
0.000111306881591908
5.80463688754418e-05
4.87444360749382e-05
2.81954064462352e-05
3.20893057593736e-05
-2.20009213701959e-05
6.1931495030433e-05
0.000106343485323263
4.32989402969573e-05
6.22020990558934e-05
7.6745956255708e-05
2.66642598838512e-05
-1.21395486633516e-05
1.22717643511658e-05
8.31302099278482e-05
3.47179280313527e-05
5.85480896294287e-05
5.33640183808333e-05
8.09071992091652e-05
0.000117138882352919
0.000117470526752988
0.000123042800177489
6.34841244839613e-05
0.000133701638182199
7.65714305655218e-05
8.5654814609554e-05
5.10437813023111e-05
0.000117871387355954
8.57177769166146e-05
6.19822829951016e-05
5.6178465542862e-05
7.43077023724049e-05
4.385728513043e-05
0.000145411494851941
4.14145580911377e-05
3.70408610970862e-05
-4.53737986007971e-05
0.000130096243813196
3.99214278374245e-05
9.42632743814842e-05
9.70994593174429e-05
0.000102305384688945
0.000130811980488123
5.86740206551456e-05
5.04496942074822e-05
7.44340161657148e-05
-3.55992435064343e-06
4.09427134159464e-05
5.34636147629603e-05
3.59189964362376e-05
6.48325508523266e-05
6.64646977378727e-06
0.000139340122070894
3.55390506860634e-05
4.16047473763736e-05
0.000136337633451675
0.000123940638596669
6.81472813622289e-05
-2.77959562904634e-06
5.91859704957411e-05
7.41712141176284e-05
0.00018005141285781
6.46599740081434e-06
2.56414957684789e-05
4.12025599683744e-05
0.000140432459558807
9.02834059927028e-05
0.000133564807325818
-9.0259441151602e-06
9.58948366986985e-05
3.17873487975694e-05
2.46007987199278e-07
1.65322142611733e-05
-2.14211010552892e-06
4.07823119958389e-05
3.81698288915321e-05
0.000106751842972873
0.000125676963166736
0.000108982183524069
4.67782054494687e-05
7.21491894756553e-05
0.000146028819065103
2.08029897196547e-05
8.01317052509356e-05
9.1864709682193e-05
9.92227866652781e-05
0.000164466789165599
0.000166032670322174
0.000127584900834962
8.72148933705255e-05
7.05329384807956e-05
9.92917279089273e-05
8.04714710250782e-05
8.78004241616223e-06
3.65265271464771e-05
7.14958017270863e-05
0.000105642222612878
4.3066372085892e-05
9.73467615795728e-05
8.39532028065695e-05
0.000106430192069213
7.27311332060518e-05
6.8478313575641e-05
0.000104676869940721
0.000116331144870276
2.95394007064323e-05
0.000124737899366197
7.87907666456498e-05
6.44821186954987e-05
6.52770622964217e-05
-3.94036856844448e-05
5.11516190692034e-05
-1.23038640309131e-05
0.000113284774822373
5.59229031279805e-05
0.000126917972805135
6.55986363645574e-05
0.000139464862000779
0.000105641694178042
6.85137004640893e-05
8.55311697765919e-05
9.55379865555537e-05
5.20913625645696e-05
5.35227058525571e-05
5.49526816916617e-05
0.000136295282021653
5.08881141984864e-05
1.30820818814182e-05
2.00350666887186e-05
6.7238277796097e-05
3.26891807605133e-05
0.000110418958450543
2.58293158998159e-05
1.29641288040351e-05
9.42067647697044e-05
8.56692370294103e-05
3.9658292875314e-05
2.81797946112835e-05
7.78641048120618e-05
-1.20471525084699e-05
5.62673496136195e-05
6.75307536590746e-05
5.85153224255065e-05
8.23732075400242e-05
4.1605500229289e-05
1.12390200855807e-05
6.64343032013583e-05
0.000168594104538779
5.57191342471251e-05
5.80357794899014e-05
2.57372944583539e-05
6.4629636032601e-05
9.09800283745987e-05
6.57193047134457e-05
8.64249176213396e-05
5.60918852205324e-05
9.34045440484295e-05
6.21052446202141e-05
5.19079596677653e-05
8.36875522563091e-05
3.01761501972327e-05
9.73191789960745e-05
5.67790577259482e-05
6.66224900358983e-05
2.7326960931662e-05
6.58787857760215e-05
7.74793994334078e-05
0.00015995185806075
8.03647274406554e-05
5.56116088056644e-05
3.93638523165442e-05
6.86670687764268e-05
7.83035046883817e-05
0.000113209575187192
9.27728601189724e-05
4.35930368719829e-05
0.000118628088513762
0.000157348097024764
0.000147502641053772
4.92101071165903e-05
3.9108006703501e-05
0.000104615268435557
3.25549818847149e-05
2.71393434377798e-05
5.49420284627627e-06
5.79872354829617e-05
5.07534099211158e-05
7.89758155211793e-05
0.000126829705989128
6.71823474464765e-05
4.412314613593e-05
1.65489378434852e-05
4.55571013841825e-05
0.000124806552949394
8.9280937570606e-05
4.37956255243842e-05
0.000101971738125967
8.00916427790967e-05
0.000107294037768228
5.69114940681404e-05
0.000116648868301184
0.000119939680517772
3.543020946751e-05
4.56520960988117e-05
0.000106294781136992
0.00010381809194891
6.65942321591983e-05
3.6824123919975e-05
7.73850885950967e-05
8.55689621014359e-05
5.0343723580258e-05
0.000131844304636514
5.187568737722e-05
0.000101205259247317
8.24199187390577e-05
0.000185863252624117
5.41861336934446e-05
0.000107326636327608
0.000122929891929561
4.29263570955487e-05
1.95184839976398e-05
0.000124276464542158
2.7666351985059e-05
8.307966724844e-05
6.63518419847703e-05
7.69713455778106e-05
5.0068642176052e-05
5.19712750554837e-05
2.1599267786678e-05
4.44623962307194e-05
4.61749525283721e-05
0.000121319497669916
6.63305827315921e-06
6.1939502977113e-05
0.000102892162973688
5.9436722475789e-05
1.49111171304143e-05
6.80557912629489e-06
0.000115852307333616
2.19405447270215e-05
0.000110241710044296
2.96893993726608e-05
0.00010114426408448
4.36376332560188e-05
5.36452314131068e-05
8.15347204296712e-05
0.00010051386097019
0.000106767262931333
3.54148314578174e-05
7.07913197276915e-05
4.03772726760297e-05
0.000108014943527308
9.73067048084162e-05
8.71629252780672e-05
0.000111917647604141
4.83239553314705e-05
7.29022327689288e-05
0.000105504998412715
6.07764226843417e-05
5.78208983999735e-05
4.04839351019288e-05
7.73167343281087e-05
7.62245440375298e-05
1.26869455314317e-05
0.00011151026685932
0.000107011556723781
0.000126633316360605
2.72273151094573e-05
5.38195981077721e-05
0.000120281498904815
7.13117797112451e-05
0.000135646142076904
8.2933785511721e-05
2.2454822874932e-05
7.06273180810466e-05
7.30961154921437e-05
9.30542512054739e-05
-1.65022917404732e-07
1.88921923768746e-05
2.80089947591674e-05
4.32970268564894e-05
2.11542433245603e-05
8.00982565629947e-05
0.000106798616129446
6.02443790815775e-05
-4.21138592190137e-05
7.62341643163032e-05
0.000117852946500556
3.64583185974176e-05
7.0025216130711e-05
0.000108427100561003
0.000103492361100524
4.78190149929806e-05
1.47511925566535e-05
2.1391774287569e-05
-1.12278452772192e-05
8.87355619189725e-05
9.44829033954626e-05
9.03462356890314e-05
8.97403935815394e-05
6.748179666826e-05
-1.64692831411709e-05
1.31567223376084e-05
0.000124766663894968
6.15928521256548e-05
5.61148336990165e-05
5.7714755473928e-06
7.2561440235141e-05
3.10651443634588e-05
5.52578293610969e-05
0.000116098177372731
6.82000381974465e-05
3.77352004514218e-05
2.71365341181477e-05
0.000108397870397993
7.15149173630767e-05
9.64249977444657e-05
2.79447564498683e-05
7.57480006886252e-05
4.90461716351447e-05
7.35886124046245e-06
6.08838758828843e-05
6.00432228934341e-05
7.04813895040666e-05
2.14551953335434e-05
9.35050649073227e-05
1.98861740684927e-05
8.85827650601188e-05
0.000120076390361323
6.00635388186992e-05
1.33431993871021e-05
6.53578092255943e-05
6.4959651319424e-05
0.000116413404434723
2.52118983568812e-05
3.63091216077806e-05
7.48958738396563e-05
7.56698839407571e-05
7.58183700666535e-05
6.16375080464314e-05
8.42935554597139e-05
4.98822398423057e-05
9.01234240271631e-05
0.000101364498731915
7.76419698808964e-05
6.01069270097359e-05
7.95722320551233e-05
0.000114078976689258
0.000105488420960164
6.94345339813388e-05
4.23393995669025e-05
-4.30857623087616e-05
6.95304615720553e-05
6.89246468236471e-05
0.000124522040427694
9.79842615866767e-05
0.000121770001782102
0.000124260728259773
3.75355612374005e-05
8.38324526458458e-05
6.47547833411068e-05
0.000129686559913259
0.000106777056956973
7.84250830576496e-05
7.13298161030322e-05
-4.59638491419789e-05
2.53479125618533e-05
5.29761582346413e-05
7.54798528546706e-05
3.56211952562268e-05
3.22446202750911e-05
0.000103574226649404
0.000134442872212459
5.46765975387926e-05
1.7043787091535e-05
9.472195448145e-05
-1.5495400405208e-05
0.000142433591364664
4.41387145233526e-05
0.000103408411322849
6.6697140194517e-05
3.81880655682179e-05
3.70711938215658e-05
8.19939633714107e-05
4.9580955754965e-05
0.000116436858455625
0.000135118952138184
2.59979308157568e-05
9.02196974441471e-05
7.8906813038316e-05
9.20783344847614e-05
8.49375293344032e-05
6.95588457155871e-05
8.38411556839058e-05
7.73965967235206e-05
8.74432626989941e-05
9.0909070962729e-05
8.17119924506316e-05
6.74987059809387e-05
5.4765885582633e-05
5.13517420638124e-05
1.59318395797605e-05
6.31048817006577e-05
4.44445050472872e-05
3.5046060358372e-05
8.20616716158965e-05
4.20266943084602e-05
9.96501323843503e-05
5.72840641223331e-05
9.76812249836965e-05
-1.93023575299399e-05
0.000101647932472092
5.5668563626112e-05
0.000106251270065267
6.30301042142504e-05
8.53624777428264e-05
6.53008015595595e-05
0.000111396921520356
9.94620689266859e-05
0.000100898847952635
3.65563766543919e-05
7.3033486586841e-05
9.52396522976655e-05
8.79303374594531e-05
0.000128925934420334
7.95215139847726e-05
0.000142564153168748
0.000117130668925863
-2.68785240062442e-06
6.32438924174345e-05
1.75511171907833e-05
8.28515661318529e-05
9.41649095808005e-05
2.06540320098351e-05
8.7050632383813e-05
7.02955826255938e-05
9.87285197881254e-05
7.57123608069851e-05
9.38702770032785e-05
3.3956801125818e-05
4.08446917571026e-05
5.71769441620041e-05
6.04407742820417e-05
4.19557763232561e-05
7.62904888645447e-05
7.97765703406914e-06
7.54047490092856e-05
8.97757499911586e-05
1.26150726437441e-05
6.01922405974294e-05
0.000121712229204334
0.000141953523906981
2.23157756806084e-05
1.80737074428413e-05
9.33278670014111e-05
9.1603167077332e-05
4.2510753692017e-05
5.82020988865162e-05
8.3255282830428e-05
9.49636240323793e-05
0.000125739978343358
4.03284237900682e-05
2.74231813809461e-05
5.38240847725413e-05
9.26773452464273e-05
0.000124318209945432
0.000122158132022444
3.91307344320371e-05
0.000108306692269086
8.31609849668824e-05
8.3842026649433e-05
9.23785917654129e-05
3.07031702743166e-06
0.000130015825945767
5.83337521186064e-05
-1.8670195787883e-05
7.98571952741614e-05
0.000112699059728533
6.3618508289375e-05
0.000135574855543402
6.48616684256456e-05
3.83812449037468e-05
9.13123265253536e-05
1.74169372737265e-05
6.12225297322345e-05
7.76855071302337e-05
0.000108488288968467
0.000136590178157935
0.000129466613809676
3.45644131307892e-05
4.03524702626745e-05
7.17881543133421e-05
3.4604384188874e-05
6.77150901678949e-05
9.00180088572282e-05
9.55791442968919e-05
8.60545253394031e-05
-1.30399391402949e-05
7.41643430350961e-05
3.6649572777976e-05
8.85206829576605e-05
5.79516776209951e-05
0.000104703301699906
0.000124761518709402
6.84779968001676e-05
2.65791673451949e-05
5.53936530057488e-05
3.75066268791174e-05
8.24699278099156e-05
9.95032389538149e-05
8.19689258703259e-05
0.000108665794575718
0.000119388877708034
8.2008337853538e-05
5.40622729685952e-05
-7.72258740047598e-06
5.27919862686315e-05
4.92891619193023e-05
9.23120964855079e-05
2.36190360952277e-05
0.000119985179187893
7.85789064870454e-05
3.16359295088571e-05
3.94659509473206e-05
0.000108827596929222
6.50148312714624e-05
2.53742482556881e-05
7.35695524211695e-05
0.000111919903829224
5.21234338207439e-05
-7.30766180686647e-06
4.38084381936745e-05
7.08573914180011e-05
0.000160025590951041
5.52265438139586e-05
8.73495188840714e-05
7.40880119751534e-05
9.0711438523146e-05
9.02398298635028e-05
0.000108367078333506
5.82353473815159e-05
1.9050309555285e-05
6.01986530538438e-05
7.51113991916436e-05
4.97330521007267e-05
0.000101232047647977
-6.21239199129736e-06
0.000132766428992593
4.66158934156724e-05
7.2387051308345e-05
7.11126900765695e-05
6.83446913850796e-07
9.84519101185781e-05
0.000151179010740353
6.50353557786622e-05
5.10515235385853e-05
8.34315207718978e-05
2.70837536897549e-05
7.87272038962758e-05
-6.79602260787694e-06
5.04217672518361e-05
4.28895681675585e-05
3.47146141318989e-05
7.54558904700539e-05
8.54813284920599e-05
6.1300852512796e-05
7.16936109387919e-05
8.54744338117264e-05
4.99416633824836e-05
4.05388601561463e-05
6.32996106864812e-05
4.76591351401198e-05
5.84191186311054e-05
0.000121099470077331
8.31200259078447e-05
3.89761161353529e-05
0.000120372019772404
7.13128545499179e-05
9.0542645445558e-05
0.000105277824008625
8.70477371216733e-05
-2.38388942133426e-05
3.03997334288703e-05
0.000111821538228655
4.69101342297786e-05
9.82790085657879e-05
4.30165507491338e-05
7.45637154944268e-06
4.83022079780998e-05
8.73242999992221e-05
2.80858489109053e-05
7.8176077160716e-05
0.000117964354180698
3.13659395063917e-06
3.15763374441274e-05
7.57189742553899e-05
2.09053012899651e-05
3.4590151531179e-05
5.51904967423237e-05
3.45032102456163e-05
0.000118859830199659
0.000110695195232152
8.91222674542012e-05
-2.81872836606166e-06
0.000149740748709572
0.000112036456794381
5.70162035364608e-05
-1.40229452108598e-06
8.68691811864663e-05
4.09775274782527e-05
8.99587862060053e-05
-7.45843961387046e-06
6.65175238426278e-05
5.67531674854483e-05
7.23860875625412e-05
0.000141313709368713
7.04784714587208e-05
4.31281541562435e-06
7.71460070801261e-05
7.45868468162308e-05
5.82100024038095e-05
7.39374475749636e-05
9.06619334254001e-05
5.26730401099345e-05
6.75347041020329e-05
0.000101660069414517
4.89767028982349e-05
2.21466270262755e-05
6.062097559306e-05
4.76978773497192e-05
6.5883945022409e-05
-2.43507874229807e-05
4.07577291307172e-05
4.69477040201452e-05
8.04917309850818e-05
8.0650575621135e-05
0.000134740766240372
9.36447114175505e-05
3.84598202092586e-05
2.05193122671419e-05
7.60773046494077e-05
5.69711131500282e-05
4.45698253183848e-05
4.58231169898705e-05
0.000113604379265926
0.000109899998192877
8.41028688741548e-05
9.29808080034069e-05
8.14820250777615e-05
-1.36347465290518e-05
7.43628343932181e-05
9.72482669021344e-05
8.48721002007618e-05
0.000107175375805257
0.000102824862918292
6.60839340941203e-05
0.000112609812786801
6.9713751146383e-05
0.000106491049558268
0.00010703779168006
3.39630245950751e-05
9.63267781448594e-05
7.10742634995416e-05
5.44519703583861e-05
0.000136459554644003
7.94241924369558e-05
0.000126378336012906
1.92365412389553e-05
7.06489077893912e-05
2.57670965238757e-05
5.58982537347861e-05
6.36044032984432e-05
8.4945961466305e-05
6.05474040625679e-05
3.69492787244729e-05
4.65192118961833e-05
9.86331978241934e-05
8.58238952707128e-05
-2.96851275622751e-06
9.99287771184093e-05
6.18791671195264e-05
-1.05604680988391e-05
8.82006883175142e-05
7.23428489671667e-05
8.85161935034643e-05
0.000104369434502818
3.71218378532731e-05
0.00010255316120326
6.6770153656626e-05
9.80211340080714e-05
2.97539282691972e-05
7.265507315206e-05
0.000147296270992726
6.5277378540563e-05
2.31618182822936e-06
7.19549941313523e-05
0.000109904516991615
8.43938286000671e-05
8.87407227091953e-05
6.60758734087547e-05
0.000139316809028398
-1.64640754902884e-05
9.2844328293277e-05
0.00011223403462983
9.58370709396812e-05
0.000122720736903228
0.000113493261584295
2.34032031253245e-05
0.000108879322919417
