# Supplementary material for: Research on computational propagation and identification of mine microseismic signals based on deep learning
Source: PLoS One. 2025 Oct 22;20(10):e0334641. doi: 10.1371/journal.pone.0334641 (PMC12543183; doi:10.1371/journal.pone.0334641)
Supplement: S4 Data — (ZIP) [file pone.0334641.s004.zip › 000100600002966.xlsx_0.txt_24.txt.txt]

8.92442081500096e-05
0.000141255646408724
5.41275072560785e-05
0.000139776458751348
4.99637100409151e-05
0.000113029616969264
6.27006207932759e-05
0.000114655309942569
0.000112358377066326
-1.11054428681491e-07
1.94625953451357e-05
7.17877618383185e-05
0.000104663007926097
6.90418231112904e-05
1.12558696762316e-05
8.55739656830247e-05
8.88062819221133e-05
0.000147903524915759
2.69712820226515e-05
5.94582722771277e-05
3.15603499656709e-05
0.000100163254408725
5.84678620765961e-05
6.37938084892984e-05
5.35146828988687e-05
0.00013241335441143
7.88639162460056e-05
2.28256246738665e-05
0.000127445366375803
8.34667835534491e-05
3.82651009307208e-05
6.2499607135653e-05
5.70397819080601e-05
0.000131547328995238
6.42734409420935e-05
6.90652425821915e-05
5.0084860353839e-05
0.00010120463328705
-1.59601797468351e-05
4.03493131274722e-05
4.58796710294624e-05
4.18141071910317e-05
8.42288784046627e-05
8.09838102534225e-05
8.70066937250395e-05
6.34603598262858e-05
4.42591341048493e-05
2.99058456973435e-05
3.0524821780795e-05
2.70140535906971e-05
4.78862658498924e-05
0.000101729836746022
8.27910141811373e-05
8.91667126286201e-05
5.8791407999212e-05
6.17214677708564e-05
0.000110065280930683
0.000105381204583278
0.000122031106031081
3.05958820361164e-05
6.84930112162195e-05
0.000142662549063375
3.34532187492302e-05
2.74977941748763e-05
4.30749658797589e-05
1.17467035986968e-05
0.000121544981544027
1.84178059024974e-05
2.55464770282549e-05
7.31222591633403e-05
4.95171947434644e-05
4.7188681292112e-05
9.02883496872721e-05
0.000123375055253296
8.59681087691518e-05
1.40995400919565e-05
7.86801714646808e-05
6.43892208432653e-05
7.05522560934919e-05
0.000156895688414392
5.06164785629112e-05
7.25393004968973e-05
5.45902664421017e-05
1.85761015821938e-05
0.000110052903303528
0.00011415601079829
0.000108699333306755
8.55389899223002e-05
2.07380027520011e-05
8.28658993466729e-05
0.000150199971380592
5.40979037172352e-05
7.85922982663015e-05
4.04542884545358e-05
9.94536961627543e-05
9.39480391461504e-05
0.000137797253736132
4.63585687753672e-05
9.03310675544747e-05
0.000106385076815322
4.32737881232018e-05
-1.38925970869033e-06
-6.43105967090118e-06
7.8726021707462e-05
1.4584131393663e-05
7.73558388702098e-05
5.4139442738782e-05
9.44690120967859e-05
5.63433119573536e-05
0.000127167453165119
-1.36837398490905e-05
9.15580361860087e-05
0.000116923455183569
5.09208136802647e-05
0.000149319550366895
3.4222777145184e-05
4.09311833220121e-05
3.98475654305296e-05
9.21675816909658e-05
5.15029675885383e-05
3.99607661083062e-05
0.000132609682767236
7.77738022604619e-05
8.76937403458753e-05
2.28662400828813e-05
0.000118105929344049
3.31786155512403e-05
0.000103574452493673
3.81183650779845e-05
0.00010850709712441
0.00015683856729106
0.000128837174813317
-2.45645998507162e-05
6.90711483463331e-05
0.000109120033142524
5.44208981838994e-05
9.30889764771272e-05
1.23305910226413e-06
0.000109315712830486
1.38157768820629e-05
6.59927760381522e-05
5.99893477545884e-05
8.19686320222478e-05
8.66557381893417e-05
5.94372950277215e-05
6.4126963144934e-06
5.32483786877797e-05
4.46372786223781e-07
2.153563442413e-05
5.62126839308517e-05
0.000119436112356843
8.78399596458196e-05
0.000107765726875233
9.96869144518923e-05
8.90748766072726e-05
6.20455542950226e-05
0.000164914264491498
3.90899414937732e-05
9.07209229791824e-05
6.40777685479672e-05
8.97430619053731e-05
0.000124293380472264
6.27825309254229e-05
8.25833222323704e-05
9.0887211576951e-05
-1.63967232563691e-05
2.77399847827451e-05
9.41822566642227e-06
0.000133840940715507
4.94903098458864e-05
7.96818185241161e-05
0.000143912580364903
1.31615195770416e-05
5.46023238800675e-05
-1.15661197767234e-05
2.840513280622e-05
3.72872697940627e-05
5.48937645556461e-05
2.09708743569446e-05
8.3106107414703e-05
8.12651448580172e-05
3.83694948744093e-05
0.00012906448640117
8.3411021682332e-05
0.00015611278078778
6.09400680479134e-05
0.000118370442792647
3.24274975247804e-05
6.49825321395241e-05
8.1817419876043e-05
0.000116529547276337
8.6691946507319e-05
8.19351539367927e-05
4.06441199129779e-05
8.46519699379509e-05
4.85996828412952e-05
-2.0624074561155e-05
3.75526102060712e-05
0.000108499550680475
7.74697057039601e-05
9.94399591962475e-05
6.16707092195034e-05
0.000112524667668161
9.75719395230594e-05
0.000150520954814695
0.000132895435369532
3.08881819510018e-05
4.86823634644089e-05
2.75618707173214e-05
1.95747182377034e-05
9.70628796764791e-05
-2.20673873918303e-05
6.42848396693041e-05
1.5535754092037e-05
3.99460107900067e-05
4.32467609803193e-05
5.76892253725016e-05
8.34992775941008e-05
5.72918929599402e-05
8.69527921646644e-05
7.60513286024391e-05
-3.19976645410802e-06
8.20210248635699e-05
4.88731666356988e-05
4.97123043331118e-05
5.91221523414322e-05
7.07867631165772e-05
5.60968876008889e-05
3.91788672928723e-05
0.000121557351349577
8.56434339653197e-05
8.57892236042477e-05
6.24843154739012e-05
0.000150498415980433
2.49296645477563e-05
0.000105797621580667
0.000122584690766258
7.55859405636776e-05
8.91287248244027e-05
3.88316791522741e-05
7.65565625904768e-05
7.57671993575927e-05
8.79306597358865e-05
4.77009761292433e-05
6.86036726029709e-05
7.01067173041477e-05
0.000106462722901577
7.49883393005224e-05
0.000112454860306931
9.44645406542666e-05
8.8953675845756e-05
3.46482435618951e-05
2.89643729145735e-05
8.03295194268825e-05
0.000105398152550769
5.45774019028357e-05
0.00015989390274103
0.000111669815679466
0.000131707961223417
9.45575465314362e-05
7.89998486091278e-05
2.12141590031617e-05
8.96905625313441e-06
0.000123616653779575
2.73681767263618e-05
9.8108487956639e-05
0.000181115565265055
2.79994694955413e-05
0.000107809828641389
9.68994237654784e-05
4.58356634166392e-05
6.70115710895903e-05
5.18805397854806e-05
5.68018033740446e-05
6.26058586195886e-05
4.20745485369272e-05
0.000109508032705704
7.72736030220709e-05
7.39509397262873e-05
3.85495962171729e-05
3.44859237035402e-05
1.38161696714004e-05
6.93346379647687e-05
4.8248667468385e-05
0.000103633492900132
5.84673031648103e-05
4.17171871405225e-05
5.74468421073906e-05
2.44506376424332e-05
0.000142981001995715
5.52736944456167e-05
-1.83612162979422e-05
7.83495125646964e-05
7.93085072990202e-05
9.50559310441879e-05
6.90201096768466e-05
8.95062497089384e-05
0.000142360450056058
-6.16939565628e-07
6.7307085289159e-05
7.04479943815441e-05
4.53308296628386e-05
5.62956451939426e-05
3.66265224107352e-05
0.000142266784035345
-3.80038917991335e-05
9.78145826162942e-05
2.53520517618376e-05
0.000132749142387342
8.20019812111487e-05
0.000111163859619065
3.99971722139534e-05
8.84146657907985e-05
2.02495988765129e-05
-1.75821357172335e-05
1.66567461017123e-05
5.02550648321644e-05
2.45288725080398e-05
6.73380195024262e-05
8.98303496518206e-05
5.41131645239842e-05
4.88514654571301e-05
3.45671029559116e-05
5.14224190515606e-05
7.10198362073624e-05
9.59503424796977e-05
8.506063406027e-05
5.15170449324895e-05
-3.08010763139394e-05
0.000133727442685474
9.48673586693171e-05
5.89306796322642e-05
8.20790727098538e-05
1.82204956322408e-05
0.000105925605438781
9.68465280163467e-05
0.000119092815895819
9.35745772403354e-05
1.55541979312858e-05
0.000133868753722821
4.39603143968281e-05
3.11586016922884e-05
0.000100153633944956
7.13541393204005e-05
-1.17401289234907e-05
0.000133941799395891
0.000140565188958872
-5.22363808178852e-06
5.57408237796698e-05
4.53769267010525e-05
8.49385501375098e-05
6.60596074983227e-05
4.55161939993e-05
8.83849224554797e-05
5.094576371832e-05
5.32858871548636e-05
0.000137308554809471
7.83111834711164e-05
8.8748992047883e-05
3.60829548642425e-05
9.71059045982803e-05
9.6465439276099e-05
0.000114466197760222
0.00011168006525602
7.92407173988223e-05
8.34681487574408e-05
6.17576770635313e-06
6.72944624724545e-05
0.000130446522868477
-1.61510429051169e-05
0.000130169642465862
0.000110420080708497
-1.14853600473646e-05
-1.80945633068705e-06
-2.0700450529743e-06
6.51517488867369e-05
6.57355047677314e-05
6.19313417504507e-05
6.79599347977397e-05
4.8381747033399e-05
0.000126029578208528
3.577487930508e-05
8.69181829504848e-05
2.15340280015786e-06
3.94629946616907e-05
3.42511149695723e-05
7.73414689464653e-05
0.000133642663433654
3.16323945879981e-05
6.18477457359574e-05
6.90304579221256e-05
5.97008995342569e-05
4.33309676566628e-05
2.11369868699831e-05
5.27211814531781e-05
9.86316079208224e-05
9.95914341753786e-05
7.89578801270708e-05
3.42883369847199e-05
4.49284738216655e-05
2.37897252715625e-05
1.84488515484365e-05
-2.51014851640254e-05
5.485740022968e-05
0.000168949482879519
2.18745277705914e-05
0.000111777719795654
6.12236336785373e-05
0.000141397162991277
6.80873419599116e-05
9.13777868294918e-05
9.83969869010891e-05
3.75872221590127e-05
6.08640667486275e-05
0.000121110883554778
8.42207745104558e-05
4.38232523212065e-05
0.000118749702006484
7.4244897026718e-05
7.31728629449411e-05
7.22959184380777e-05
5.81216315704051e-05
5.52731079112766e-05
7.98643079851035e-05
3.52153736387662e-05
6.28930975038093e-05
4.59807047065306e-05
6.0010082265043e-05
8.61307447579588e-05
3.65902450797871e-05
6.45281249511883e-05
8.39992088989468e-05
0.000125432560787318
3.62644541153451e-05
4.44440525795247e-05
3.75477960417596e-05
4.99364005502625e-05
0.00011277735877919
6.8601019899914e-05
5.86362750376561e-05
0.00010258444504631
3.76759047614249e-05
6.08871442756476e-05
4.34385926368739e-05
9.6412743572237e-05
5.16173021219254e-05
3.39655333618264e-05
3.57411837725767e-05
0.000132396503922124
6.84530596288156e-05
6.7183435015836e-05
3.62449454071006e-05
0.000112655232517781
0.000123842701284814
8.56279547232669e-05
8.93391310074245e-05
1.69020219492583e-05
0.000117056984003269
6.89693784388087e-05
7.07779003507411e-05
5.46349494041265e-05
2.2047160415412e-06
4.81827627766824e-05
5.73047323330801e-05
3.39189428787028e-05
0.000125506534733863
5.74176383615197e-05
5.52870285304419e-05
-8.82848431369169e-07
6.04696467782153e-05
0.000123112472008992
3.61830236324198e-05
9.43643446838864e-05
9.44963080385268e-05
4.27913943301047e-05
-4.22761822745366e-05
8.41274719791562e-05
2.53143102809606e-05
5.5819778305293e-05
0.000146514374113233
3.58359166269589e-05
3.52022414952366e-05
0.000102539102671559
7.30571920389712e-05
0.000128522889705319
9.48751453085945e-05
4.33968858752647e-05
8.61278236517354e-05
9.74963182383934e-05
5.72404677634255e-05
0.000113525270357707
0.000127059184762258
0.000116275049254639
2.81116148662293e-05
6.56675752931672e-05
0.000127701978212036
4.42738255970615e-05
8.21000306009369e-06
7.3765760061674e-05
4.41369251461474e-05
0.000114706783708959
9.30555819717982e-05
6.19055577089357e-05
5.65678126613608e-05
-3.35054524862331e-05
6.60829026646859e-05
0.00010466521369585
7.22362495311854e-05
4.53543056798372e-05
1.3041565266938e-05
6.7311835822505e-05
0.000132950554363937
0.000126496811004042
6.7084429789403e-05
4.5116488290668e-05
7.75123327878751e-05
9.65634029989041e-05
2.07231618556286e-05
9.92187004863151e-05
0.000134537339382571
0.000142481689162932
9.65314205223398e-05
0.000125855832476575
4.73164800215451e-05
9.08206116632976e-05
3.79069877235709e-05
5.29381624230574e-05
5.82389540969763e-05
-9.13526713984376e-06
-1.0743372081869e-05
8.50805874448013e-05
6.11142286157767e-05
5.81314456133345e-05
8.98208710675837e-05
-1.14319028926101e-05
4.13148512014999e-05
2.59492331612139e-05
5.90368287664042e-05
0.000151711376720781
0.000115028641680337
0.000120739815212611
9.11071598330309e-05
9.87761400836044e-05
7.31553224743746e-05
0.000105503666756047
0.000102210897830198
9.219666855403e-05
1.06242289507803e-05
8.31162219873239e-05
0.000177676754135326
2.58434848651028e-05
5.28559256906067e-05
8.68200541943305e-05
9.34378448028995e-05
-1.15159108843432e-05
7.83234426854444e-05
0.000101577377830614
6.82128559977969e-05
6.99554592193368e-05
5.07652854692559e-05
0.000113486914800019
-4.20377603585038e-06
0.000110586956876124
0.000106334556205328
5.55202061514616e-05
2.81991827121044e-05
0.000140844824375892
0.000103489253067687
-4.64971957261708e-05
4.22468692909686e-05
5.55223165113709e-05
3.26253574566651e-05
5.43980875947724e-05
0.000127938027179122
8.03633285422017e-05
3.57618899384189e-05
2.88113806091834e-05
0.000140941634025263
6.53057296360018e-05
9.58337988545256e-05
3.98038084787024e-05
6.80513794370956e-05
6.709593231176e-05
5.61219281767641e-05
0.00012580513309436
5.14327653720334e-05
0.000117858119401971
7.19659828914991e-05
6.30461861923814e-05
9.8170749944862e-05
3.86004885845036e-05
0.000156904103147196
7.80962153908941e-05
3.31722957191337e-05
8.53074726624704e-05
1.36731694320781e-05
9.56872425975824e-05
4.45638269426956e-05
0.000110230854838871
0.000123731077493128
8.4329288463712e-05
9.12462446271368e-05
0.000113727293050736
8.60164130159188e-05
9.70666673693584e-05
8.7723301721527e-05
0.000105005601306337
8.11789926848762e-05
5.19537733523725e-05
8.51550316675205e-05
0.000111264165980305
5.30419030431964e-05
-3.33753607512795e-05
3.17371894408101e-05
9.95422511577647e-05
3.1768281761897e-05
3.72506840755444e-05
8.45608041991493e-05
1.89946921700493e-05
7.91864609397745e-05
8.91794057876506e-05
0.000126314118492587
0.000119836753730673
8.88797262316982e-05
0.000101058116551127
6.98082667792061e-05
0.000124904735368303
7.04978700163929e-05
9.3646765873601e-06
0.000124465743004872
5.81751072710957e-05
8.10540818962358e-05
7.14978723253578e-05
0.000113602396483822
6.34821853528184e-05
2.83414130692861e-05
4.82313489048517e-05
6.71887211840104e-05
0.000102218370774948
0.000108688819447578
7.49139056856795e-05
6.66787341511353e-06
9.77897026951823e-05
2.4603689522698e-05
3.4771906438088e-05
4.71991434759047e-05
2.95604200192038e-05
3.74647526726488e-05
5.82179174565191e-05
9.01150543106713e-05
3.38916539930251e-06
4.40530916717151e-05
8.36801053947303e-05
0.000130424702348672
0.000111468101833531
1.35262506638354e-05
0.000129718050158055
5.06184317176796e-05
0.000109053280314271
-9.29322894206784e-06
9.19136432420549e-05
0.000112201493754354
9.29016935965555e-05
7.00591420557479e-05
7.78344469495784e-05
0.000115469173297817
1.31999963602719e-05
-2.73764030201066e-06
0.000101372726997797
8.05158742355571e-05
4.34958932348031e-05
8.29162335449494e-05
6.22522294480579e-05
0.000107677784775458
6.73516887585312e-05
8.30747185125264e-05
7.82426293219511e-05
5.66575427243849e-05
4.65109291087745e-05
5.45107095732794e-05
9.74445398590942e-05
0.000114944414616182
1.7698272554139e-05
8.49799812952765e-05
2.2137683849378e-05
-1.52591407359493e-05
4.87749872503792e-05
5.47940619934234e-05
1.79238785613558e-05
0.000102725338256045
3.88208000263154e-05
7.44217744140691e-06
3.9282871912906e-05
2.50581869617954e-05
4.66904177715544e-05
6.54945703984191e-06
7.6320726056715e-05
8.78521627714885e-05
4.20848669669453e-05
5.99208838478651e-05
1.31110417943879e-05
-1.7104594066087e-05
4.90401473145291e-05
4.5210870486144e-05
6.95749191647118e-05
5.63041690376655e-05
2.36141952400878e-05
4.18473755842979e-05
8.42590610084775e-05
1.65673405117715e-05
1.67107462996949e-05
3.63475277509614e-05
9.55506972813119e-05
0.00010784452628616
7.86644138639279e-05
5.23922622094211e-05
4.05819151346558e-05
5.08799180626081e-05
8.36401811058697e-05
9.85001545864582e-05
4.87227865401499e-05
6.88996339426474e-05
4.95271465611589e-05
7.7583200697846e-05
0.000136518336199327
5.62590958832823e-05
-2.09618378673979e-05
9.74155468152304e-05
0.00012236686055078
9.88678683918447e-05
8.2624191572527e-05
0.000104026638438704
3.63596515665834e-05
7.06403359790049e-05
5.49882194138391e-05
1.64410893502412e-05
0.000106135163966636
5.85007314848005e-05
6.69486578181256e-05
5.57442152326875e-05
1.46749025765103e-05
5.69040189481995e-05
9.84831485621221e-06
5.41728612880935e-05
2.74857236624487e-05
6.22677731265635e-05
0.000102661649026124
6.77829222177883e-05
8.01207888062715e-05
3.16694483710334e-05
2.88377174998167e-05
0.000100415025073041
7.44314834027908e-05
4.73689183052803e-05
4.1900081101256e-05
9.01433338275077e-05
5.44895253480977e-05
9.65074177471423e-05
3.5981761251624e-05
4.50730959904773e-05
-9.12875033004412e-06
0.000114396977934579
9.26057314735021e-05
0.000130348759286926
0.000108271158022742
1.58836701891245e-06
5.38798936984189e-05
7.02506359003758e-05
8.70308176716355e-05
9.94884588730818e-05
5.4029542334478e-05
0.000100204784334918
9.66483028273203e-05
0.000112603460916256
8.77924331383724e-05
3.311871984373e-05
3.65791214248492e-05
3.36952976212577e-05
0.000119391724407671
0.000130775353259644
0.000119581561505199
3.65949398737764e-05
4.17080565162052e-05
0.000115326953327075
4.20050599202221e-05
9.91403796729725e-06
4.93328169836042e-05
7.82604401025783e-05
0.000125918963721764
1.88858501277435e-05
2.94046839489441e-05
6.51488451172263e-05
8.46707005691753e-05
0.000114929131480466
2.86518397278975e-06
8.97017022606265e-05
7.04573449088166e-05
0.000166603229232231
5.4846928613489e-05
0.000127996445054882
7.39670954751622e-05
6.534283694749e-05
9.19952965272618e-05
9.38417102092452e-05
4.18237906253762e-05
3.37470831234852e-05
5.49698940915521e-05
0.000140865460139638
8.92019334875668e-05
0.000110173315650945
0.000126091438061799
5.01602315652776e-05
7.09530404151993e-05
3.43861282302927e-05
6.15538427794618e-05
7.06810794068181e-05
1.69393944099054e-05
0.00012990357388006
0.000147604638331295
5.33498590973231e-05
4.17980021386908e-05
2.07171099957476e-05
7.1868372174352e-05
7.49446949860486e-05
8.46288094088237e-05
-3.99100277721534e-06
1.53719998218617e-05
8.82571329127826e-05
0.000122543324864474
1.94627086762139e-05
0.000128427921814784
0.000119831045187358
7.45716395042586e-05
5.97261364476957e-05
4.34031959829903e-05
2.15678010728942e-05
3.47459911542697e-05
0.000138950361077699
0.000102609220741138
8.60107161696358e-05
2.39351660733798e-05
9.48086174025307e-05
5.04291455717821e-05
3.64049831347321e-05
6.22956703296094e-05
1.89968434702266e-06
2.29031765406063e-05
5.49222336481092e-05
7.98508547260932e-05
3.78285078751376e-05
0.00014285427985069
7.26804703247353e-05
0.00016415613124111
5.92934396553914e-05
0.000104405171764611
-5.12911969621348e-06
2.82230453564492e-05
9.86392452626144e-05
8.80761706458166e-05
3.31592093094734e-05
6.95852685297833e-05
4.37445219265619e-05
9.24864338273797e-05
7.24909240291579e-05
7.57198358278573e-05
4.39675602335679e-05
1.54505484671156e-05
5.58120671875476e-05
3.76587011414815e-05
9.11154762461169e-06
8.25218507680843e-05
0.000104432205866041
8.64500983028413e-05
3.05182077696096e-05
9.8392345310671e-05
0.000129638186190426
0.000121771129878424
1.41946400446137e-05
3.65628726014563e-05
0.000110304605178812
0.00016598998234737
0.000110182645185161
6.89227096722463e-05
9.49225451952575e-05
8.3405569358306e-05
5.08838112106198e-05
3.77877847089659e-05
0.000101632281630886
2.71148214748768e-05
6.52623395227888e-05
5.61525764370373e-05
1.032972373358e-05
0.000111387593351738
4.83570533129557e-05
8.36530761716709e-05
5.27972849733411e-05
2.91307275748643e-05
7.07908571139465e-05
8.71972527530082e-05
4.6773443274769e-05
2.92408083055683e-05
0.000112618328261902
2.75397766713268e-05
7.18329405815557e-05
3.79457303056861e-05
7.03713294198234e-05
4.77497502509539e-05
1.3301257623122e-05
0.000111660486378966
9.97252943347873e-05
6.3151440246272e-06
5.32301941875092e-05
0.000110246947222013
0.000118239554476616
7.75009183968935e-05
6.97869012807188e-05
0.000125147587465312
4.66360978956287e-05
4.82847860715662e-05
0.000129398716094622
7.7388088493221e-05
5.18034754624123e-05
5.40578325767097e-05
6.21190658034675e-05
9.23450203636375e-05
5.59952883387125e-05
0.000118820720617796
0.000101327278805663
5.78708614788317e-05
9.86874206099119e-05
4.75399391141361e-05
9.48030252142411e-05
7.17804092852537e-05
1.51132999556778e-05
6.44954794278957e-05
3.61235271520534e-05
9.10165016986985e-05
0.000108056827272212
8.66645972337018e-05
8.30926018309724e-05
7.11375518797046e-05
8.11882314252239e-05
8.6136707733652e-05
9.71310815728977e-05
0.000129212170524325
7.13257820549161e-05
8.25389055785281e-05
0.000118486284190101
1.81324191715084e-05
0.000108283236889244
3.61211838890369e-05
4.06937729788291e-05
3.54156932736824e-05
3.35663850056605e-05
0.000114139577978418
9.42096747143697e-05
3.21178131825512e-05
6.0723160242336e-05
3.61198130734216e-05
0.00011097434173959
6.85304987161774e-05
4.13110857983275e-05
9.70742908459263e-06
5.41241365916871e-05
4.41120173944824e-05
0.000102148781086073
0.000137717166857789
3.56166070208759e-05
9.63399431237137e-05
7.6415200370398e-05
2.08570068708805e-05
4.86746296251271e-05
5.09479091077484e-05
7.24669453529949e-05
6.43082102397751e-05
2.01293230838096e-05
5.58441258008588e-05
9.78005743994862e-05
-2.15235803351604e-05
8.87052142166484e-05
2.74821994800381e-05
3.90553156798023e-05
1.70780967397226e-05
8.13385560018685e-05
5.95098541229455e-05
8.50746915626561e-05
0.000146230468645706
5.73293799410585e-05
3.51796149871553e-05
8.33124444391446e-05
6.06490396220797e-05
3.33584872754856e-05
5.69248839482449e-05
8.21538005689002e-05
5.84006429598008e-05
0.000104290402655206
6.16090476471032e-05
0.000152798065332148
6.70291380998738e-05
1.1643640761919e-05
5.98706382871106e-05
0.000161479985072643
1.85785427032007e-05
5.35845527408419e-05
6.96140256264903e-05
0.000107926352251361
8.81573767230997e-05
8.94713221755052e-05
6.86005398519332e-05
0.000134499143785909
5.36169798914171e-05
-1.66323833235225e-05
8.8122117309404e-05
3.66734606035384e-05
8.76275465450656e-05
2.07046228457344e-05
8.66809028744645e-05
8.70645227746342e-05
0.0001333186230528
0.000100210564180842
8.23343743913794e-05
3.94859442269865e-05
0.000104320012935661
9.25994702795719e-05
0.000169648564678989
0.000101234205320845
7.94340072434994e-05
6.07854454404872e-05
0.000135112965552297
0.000111320473146516
4.86397317466773e-05
5.16006250301228e-05
8.94266370494787e-05
8.55146474614406e-05
0.000108763833277228
3.11940969677753e-05
0.00016778860585682
3.23531810835207e-05
6.07828914486856e-05
6.22448526153202e-05
3.9718613545691e-05
6.09152460037184e-05
7.95296988422484e-05
-1.9204724134017e-06
-3.93557990307293e-05
7.22212096332667e-05
0.00014207844655757
4.76998411966914e-05
1.38259609837311e-05
0.00011506638926894
8.00240032373106e-05
8.40405524543846e-05
3.65128389794029e-05
4.68557463282931e-05
0.000120672626025639
3.77826518242455e-05
5.35059731248938e-05
-1.95256971578779e-05
7.89730941930351e-05
5.79262280431873e-05
3.6259800224453e-05
7.25868355516713e-05
6.75087110954218e-05
9.78728596320769e-05
0.000125837818446619
8.55537457024171e-05
8.95768927797303e-06
1.01003057348914e-05
5.91891592559085e-05
8.69622985589918e-05
7.62726909521974e-05
7.76074219272383e-05
2.54511166963241e-05
4.46117856335304e-05
4.59805557939461e-05
8.54691669250866e-05
8.52643257893469e-05
9.76440112863016e-05
4.76211126269113e-05
4.0725253765313e-05
-1.60811808705441e-05
6.50769572015079e-05
5.59038968796623e-05
7.3721730880653e-05
7.57529450568108e-05
4.43167745522313e-05
-1.48456183736414e-06
9.17083711552124e-05
-3.70118272592105e-05
0.000109381430722722
4.30344738477445e-05
0.000109614836243734
3.1351580459045e-05
6.03072110391312e-05
3.76169720293466e-05
0.000102955308220969
8.6502340452905e-05
6.9042177380921e-05
6.97684060722412e-05
7.80899549331043e-05
0.000157000693101702
0.000140614043839901
5.74154685849341e-05
6.22675008941588e-05
6.90772158552983e-05
8.40851703458792e-05
8.05420509775777e-05
-1.0310319139974e-05
6.69101246190952e-05
6.40790635301151e-05
2.13805945769975e-05
4.24194016158694e-05
8.3900563475259e-06
0.000119986086462602
0.000132019215206397
2.86331084871445e-05
5.1696653741408e-05
0.000127906690214255
-6.1556425423399e-06
5.01135066128864e-05
8.43568603920561e-05
3.05300462068826e-05
0.000146020470806258
1.17664213043438e-05
2.13560111541181e-05
7.13455002485526e-05
7.72927201917029e-05
6.9264923790954e-05
7.02784054618787e-05
0.000135199789365257
5.94374553811142e-05
5.54200054073008e-05
8.4910671194674e-05
0.000100634794476307
4.46527491819157e-05
0.000121914626774667
9.93866424742563e-05
3.44583435341109e-05
0.00010426271615037
6.71078647420948e-05
9.11322093672401e-05
6.26225521757502e-05
3.00455988360847e-05
7.73655820285701e-05
0.000116561854365279
0.000115526859155458
2.72398783247753e-05
7.21375866156245e-05
9.29419671894689e-05
6.73695356877067e-05
5.56192297314129e-05
-2.24604988600581e-05
2.30975384882268e-05
9.80653249926678e-05
0.00010532449982873
5.08804685313921e-05
9.41961924109912e-05
9.34543425344958e-05
6.60450397079769e-05
2.14652396244322e-05
0.000152364745796059
5.99108625846472e-05
0.000110460552589272
9.83911678874127e-05
5.91397244724453e-05
8.54048135646567e-05
-1.99046068413391e-05
6.10124035304646e-05
-2.02392256670155e-06
2.2758855773865e-05
8.4853131029721e-05
0.000104389056231785
8.45230095512088e-05
9.75913760708366e-05
7.09348415980761e-05
0.000140733859249322
3.33620623155563e-05
0.000147442759770533
9.55466058083018e-05
9.78083231044279e-05
0.000126571008033473
-2.62063616920547e-05
9.74718840074558e-05
7.90464374514132e-05
3.00853906598376e-05
9.32247023080095e-05
4.62330020873969e-05
3.19481265626394e-05
6.66795312709793e-05
9.31315247536143e-05
9.39207664363282e-05
7.12625699649649e-05
6.92851357674638e-05
5.03639293556046e-05
9.17700960629281e-05
6.31096004014576e-05
8.18051796047493e-05
3.01005248737535e-05
0.000105411843390232
8.04754085095205e-05
0.000100333511214448
0.000103809003691009
0.000100112166447602
6.66709002334069e-05
9.35686941496241e-05
7.92823466190264e-05
-1.29156355977564e-06
-2.00835271094415e-05
4.87657814361338e-05
2.5112472971423e-05
9.00259164356189e-05
9.27979018456177e-05
0.000198202067484754
6.91361484734163e-05
5.8521678982801e-05
4.81706355809483e-05
0.000104771003071898
-8.10463727626232e-06
-5.41018019473907e-06
4.45703125859237e-05
-1.27255864638459e-05
5.97437744750969e-05
7.03234574775255e-05
0.000108917230874188
7.38797701513635e-05
7.00961944010927e-05
1.15938520787771e-05
0.000111071488175083
8.60942179511199e-05
4.80005864430934e-05
5.85334006465813e-05
9.67012827128584e-05
0.000143394214161207
2.49134654827568e-05
9.3268538901277e-05
6.31787932733238e-05
8.54595431122643e-05
5.74030534157534e-05
2.84125361561906e-05
0.000137527299007244
7.82547417484612e-06
0.000125867831025216
9.40289680728772e-05
4.96866455313841e-05
3.23943193758609e-05
7.18207302030024e-05
7.32478659324454e-05
2.64506396120916e-05
0.000157504864885418
9.94843545876288e-05
-2.06321561728111e-06
9.01475041553946e-05
7.22578761198843e-05
3.33941188752291e-05
4.67894044543688e-05
9.49669756451141e-05
3.14959305086351e-05
6.88853908045365e-05
5.57813679380828e-05
9.75901284504798e-05
1.89612818415172e-05
7.7322514706303e-05
8.94541178054618e-05
7.46498881328937e-05
7.1586982575335e-05
9.58818846004558e-05
6.69715276157759e-05
5.09527113291274e-05
7.55161100880393e-05
8.36819805238663e-05
0.000117414998756546
8.65443887756243e-05
3.98773439997087e-05
7.05800992061569e-05
7.21696951800711e-05
3.14147603116868e-05
6.75372594009963e-05
2.54755640620276e-05
6.22903951301093e-05
9.20398143007397e-05
9.89831386327661e-05
1.74338828544914e-05
7.83783438861246e-05
-4.24901860971473e-06
0.000134470824568183
8.54370751810074e-05
1.78022373291134e-05
0.0001531922181145
0.000109562751283147
7.17888954840706e-05
8.47332717480125e-05
7.97542718131696e-05
6.99633807348615e-05
2.77803121656747e-05
7.79072681739408e-05
3.70683522410289e-06
0.000131285245757591
3.90267952735264e-05
6.34831809555464e-05
-3.74422404663385e-06
5.91637647679232e-05
5.68771514537198e-05
3.29992111377512e-05
4.38245038500637e-05
0.000110235229472825
2.8605762948414e-05
0.000100696229681528
7.08386677763133e-05
8.99371858842658e-05
3.35999137679453e-06
8.0383342986185e-05
0.000158589493100923
8.77149577923166e-05
8.90628179603452e-05
4.57498821381488e-05
6.75593681292255e-05
7.84085957272341e-05
3.29625941811498e-05
0.000110835262671984
0.000104799562536123
5.12526392789299e-05
4.23333648769327e-05
9.82962171179026e-05
5.36612645289402e-05
-2.6426097189377e-06
2.2577547828625e-05
8.4298904257913e-05
5.09622495680484e-05
5.31374233206206e-05
8.59055367595165e-05
4.78531011543015e-05
5.40221989900685e-05
0.000119015533710516
4.40042227925416e-05
5.79787984210747e-05
-2.57279351660139e-06
1.18950899424604e-05
2.08958062248378e-05
8.52097725141585e-05
3.08984047398107e-05
7.41732406682871e-05
0.000113831521743655
7.08451378594277e-05
7.74524139384012e-05
7.80805516461449e-05
1.70074059129898e-05
4.97622509888615e-05
0.000128236164244736
1.99446369144755e-05
5.22993949700441e-05
-1.38346354762432e-05
7.06049576091281e-05
5.75464816684022e-05
4.94369926137297e-05
0.000136185490023996
-1.36195207314955e-05
9.94346338914784e-05
0.000113084115050903
5.72581474709967e-05
5.06353300105509e-05
2.61647481265008e-05
0.000163189613942005
1.08012597565798e-05
6.93487416361624e-05
1.61815956138515e-05
0.000139635138439576
2.49209217905767e-05
6.10979106680833e-05
9.29429943636785e-05
4.30961319963714e-05
3.34226961055394e-05
1.92363460405244e-05
7.35771540133155e-05
2.67825136021576e-05
2.97256072750663e-05
4.57253528095293e-05
8.37090896203768e-05
0.000121291362522449
7.78522790995264e-05
9.47955429043687e-05
3.56690128254645e-05
5.83010180017377e-05
0.000104926250265645
6.80064126316278e-05
6.8913579945745e-05
0.000124876443318346
1.14166617180481e-05
9.73950473096328e-05
0.000125713042250302
8.79130197592235e-05
7.24999226414712e-05
3.12199498150265e-05
6.54491466449647e-05
3.05067190613416e-05
0.000111517397114693
5.08452025323885e-05
9.10422034255113e-05
0.000106890726050767
8.00709897579379e-05
1.61077989537655e-05
4.76509249664156e-05
3.53006064500953e-05
7.11401945423394e-05
0.00010329523899576
0.000103032739779796
2.23014533246393e-05
8.02829312841168e-05
7.28176241956159e-05
0.000153702665109449
7.14641150504492e-05
3.34714249008423e-05
-3.07064662958292e-05
0.000102025596515845
9.37517278628545e-05
5.86984681889177e-05
2.87141487841996e-05
9.92266612100559e-05
0.00013456698213428
7.17858582499473e-05
7.17888139334611e-05
5.42292826880907e-05
0.000110549435479278
3.89993457620863e-05
4.73846313360553e-05
7.34862784614802e-05
8.16484750806795e-05
1.21366493275619e-05
8.19861439876034e-05
8.83401440411618e-05
6.09008879626213e-05
3.75048873322636e-05
4.36695206613501e-05
0.000128386699720447
2.04271759185288e-05
2.1365975037477e-05
9.43851385047101e-05
9.15052638683736e-06
5.42204027998798e-05
2.85021348800946e-05
0.000101366616266503
5.81190925359445e-06
0.000101739457591085
7.06953665457181e-05
4.10623861833039e-05
8.98215696070862e-05
4.48049995256647e-05
-1.13673029227834e-05
5.08053911479019e-05
2.26868457918393e-05
2.990524730499e-05
3.94431944669617e-05
9.31341340071946e-06
2.2558349163051e-05
7.60347873419664e-05
0.000101536388469631
0.000101296568533652
7.02353979080595e-05
8.9647416937553e-06
-4.25685303381007e-05
5.32399119531895e-05
9.38792796188085e-05
7.34822898387605e-05
4.02516897726304e-05
0.000129851477986327
6.82573577252392e-05
8.6395922019047e-05
8.86218912077383e-05
7.33318862556406e-05
7.25522373723501e-05
9.50163634577794e-05
0.000101501232169704
0.00012151123105743
1.86274502170217e-05
0.000115415031998549
7.90841404678006e-05
4.56712024529493e-05
3.87004108091834e-05
0.000136195904532589
1.31296760866947e-05
0.00010150051864681
7.10583395319776e-05
8.87608721319987e-05
0.000114550653505602
5.52505955101496e-05
3.51750292151366e-05
9.98220279375772e-05
0.000117537676008608
0.000115189578730782
3.23133928853317e-05
0.000143657594708342
3.7463733323063e-05
5.42065518869571e-05
-7.56383469333841e-06
3.22033065417057e-05
-1.46150861289245e-05
8.9705110957921e-05
9.14711577330298e-05
8.70431684160126e-05
0.000101829730817319
0.000107464271540876
0.000109015126647668
3.21091420835552e-05
4.07396430221617e-05
8.49403982386281e-05
3.09721877249181e-06
9.60869689506817e-05
9.31579911088516e-05
6.42922537762798e-05
8.90683549703926e-05
2.95719326732559e-05
4.18511852405261e-05
4.8124237287277e-05
0.000134264158976973
1.21559607253978e-05
8.33883972009565e-05
0.000128129339960431
6.76037291362817e-05
6.1799760527052e-05
0.000107272615474177
8.31280288505526e-05
0.000109798955001655
4.51517833080631e-05
4.18712457192819e-05
0.000109611285447397
1.68110917092573e-05
3.40526380210449e-05
2.06682851597762e-05
4.63586597613154e-05
2.76080833085853e-05
9.68175882010743e-05
0.000174781301321096
8.74568279277256e-05
-4.98328969756358e-06
5.14547030753276e-05
2.66752233873152e-05
6.67828628419594e-05
5.39600796727564e-05
0.000111879001066911
0.000145163890276669
0.000114178041208333
7.60650772696145e-05
0.00013416151402738
0.000110898413762236
5.1475150531646e-05
6.70367633617337e-05
5.52537288670966e-05
9.15296440642019e-05
3.59163809903982e-05
5.91503215069296e-05
0.000123777501043362
3.98353733065631e-05
3.23572164055948e-05
7.49743318213938e-05
0.000104523823488029
3.24006061782552e-05
0.000101824156585037
9.79174462839857e-05
1.22126175205177e-05
5.66537840662764e-05
7.1293394242068e-05
6.9598060567467e-05
6.88349999407931e-05
5.79976585197277e-05
9.57822080327584e-05
5.51186374932196e-05
3.65173521731846e-05
5.86817993322267e-05
7.5194501881266e-05
7.72943834400829e-05
-5.52635529760086e-06
5.62191045653635e-05
4.39265587555564e-05
8.10229034195006e-05
3.40837200644137e-05
5.67910369369976e-05
7.01243439695381e-05
4.46036669982645e-06
5.41930902807019e-05
3.47999639191721e-05
5.01584081007302e-05
0.000115367770825487
-2.48979306363701e-05
2.26615334067145e-05
9.94303749536918e-06
9.64553175828304e-05
0.000102079979798607
4.74312132551241e-05
5.77150303883017e-05
6.38905185481599e-05
0.000122818612405762
0.000114657964822841
9.86567802912023e-05
0.00010329792733021
3.84064053335524e-05
0.000115695485593835
0.000116353348141085
5.4392913851625e-05
9.96099316935103e-05
8.07313811180206e-05
4.92476805227705e-05
3.92668796373246e-05
0.000158722256713781
0.000118995424643125
5.95682513516459e-05
7.31369042079218e-05
7.68466686354253e-05
8.85778412147353e-05
-1.07101161803932e-05
8.42508686153528e-05
4.52812405656496e-05
8.20455141458453e-05
0.00013304975377087
2.5927511526082e-05
5.67458914746977e-05
0.000129446916117538
7.64799912832621e-05
6.75076759868745e-05
5.58715924708268e-05
6.43321521074159e-05
4.71847927359196e-05
8.5010403537302e-05
3.94852453889288e-05
6.96958933559074e-05
3.13543940963552e-05
0.000116051848431095
5.20782360694542e-05
2.22543341389689e-05
9.10919780752583e-05
0.000115647612307122
0.000111569257913994
8.61366458524377e-05
4.65040184569789e-05
3.83724803126898e-05
9.50425778275776e-05
9.19843995097631e-05
0.000161940104134061
5.8269420366905e-05
0.000103714115802914
7.55727677942456e-06
5.69495470962783e-05
5.7011889726693e-05
5.93488173524376e-05
0.000112908559264116
5.47345889521324e-05
-2.6766851597144e-05
0.000168125789229643
6.73025322190344e-05
4.98091894750947e-05
4.44527859012857e-05
5.14294194338899e-05
2.040669697749e-05
0.000108175602843566
1.51206249564305e-05
5.4474175504083e-05
4.88269989971413e-05
7.52075740156917e-05
6.80145728017683e-05
4.54346754122061e-05
3.88156149725922e-05
5.86663695923402e-05
7.17917954860145e-05
7.43739861037173e-05
3.76599421026199e-05
9.04573356349331e-05
7.10416707719823e-05
7.13350201291717e-05
7.42163116668318e-05
8.470907223191e-05
5.62280609674692e-05
6.02052203745401e-05
6.33517768522832e-05
5.97948284443434e-05
5.96597063628771e-05
-2.1372574188424e-05
5.68002068651493e-05
0.000105641374054853
3.78019687138435e-05
0.000101754146991999
8.18322934158564e-05
1.41630147950234e-05
0.00015377977248679
0.000115124335794423
5.00915424629581e-05
9.31520338828471e-05
2.83295417685331e-05
2.54402856614605e-05
7.91271850125613e-05
9.75489430506775e-05
5.39856897791451e-05
-1.71388217766635e-05
2.22868670533048e-05
4.79710546580452e-05
8.30578481942416e-05
8.80421699612721e-05
0.0001750027971492
8.92542552142727e-05
5.79426532559242e-05
7.29153988032123e-05
5.0425258679284e-06
0.000117307675315116
3.60484767192592e-05
7.90442153255636e-05
5.77737521493826e-05
9.57258780669949e-05
-2.62712926747271e-05
6.99184637697583e-05
3.26254960675965e-05
0.000114718959985281
0.00011619643814436
-9.32877795782171e-06
-1.91767319800966e-05
8.2237434887211e-05
0.000142359491105359
0.000177810463444253
9.89923577737528e-05
7.05013214204065e-07
8.88691751887095e-05
6.90808411973744e-05
9.34613840964655e-05
4.52408715356737e-05
0.000114003375592304
9.76163112941982e-05
0.0001740608448084
0.000118389024713037
1.62354412819847e-05
-4.83792720315797e-07
4.04208498419901e-05
0.000103787214878173
3.07739223132225e-05
7.27267300923312e-05
0.000101881791137636
0.00013414174159258
0.000119629034266665
5.09504613220597e-05
6.96844965476533e-05
3.43854847303431e-05
0.00012707435849248
4.65614937569491e-05
5.81190717892471e-05
7.06529523905557e-05
1.38483776577454e-05
0.000131322375153141
6.31646444288203e-05
4.82118068858349e-05
4.85156767930394e-05
0.000120401664328584
-5.29660787590804e-06
5.83162842137789e-05
8.85082753911708e-05
6.36249113631086e-05
5.13609680711948e-05
8.82730985934847e-05
9.60624698432118e-05
0.000102301026342797
0.000125907613257055
7.90277823148109e-05
0.000125405618734155
6.4568130440067e-05
5.71566514461891e-05
2.7254352903367e-05
0.00012189732996394
3.96299295541868e-05
0.0001563072283113
0.000122917063249987
9.97891652580879e-05
7.5557084696948e-05
7.74284578851658e-05
1.33197671314833e-05
-1.8366732294921e-05
3.81098469553676e-05
1.26943723946686e-05
7.71816934082845e-05
0.000102203315262963
3.60802860750746e-05
-1.05206740406516e-05
0.000122235468010953
8.27198361399633e-05
9.39426542078816e-05
3.44673678411581e-05
7.00602226692631e-05
4.53080744964964e-05
0.000109603752662821
4.78963934215656e-05
0.000106975481290666
-1.55852845488614e-05
4.74298471836034e-05
3.70192815407637e-05
0.000162533438253179
0.000144743815024528
6.78900991906304e-05
7.3312933320718e-05
0.000129620482246229
6.07180223102177e-05
9.1248346039593e-05
4.7595193241953e-05
9.43368656481215e-06
9.83404088052872e-05
2.29817097885227e-05
0.000113058911974985
8.92957695634994e-05
9.93265792118757e-05
3.67353177880989e-05
0.000120852039958036
2.31676794706484e-05
6.0986638708755e-05
8.08895542801152e-05
0.000111014104222976
9.17207332341074e-05
6.7761049867799e-05
0.000118986902261295
5.94970387299708e-05
9.37271134509039e-05
7.70435728567069e-05
4.94048870859401e-05
6.50208444366497e-05
4.37842003509642e-05
8.53711595083723e-05
3.47747677427847e-05
5.73680274362793e-06
5.7238043045042e-05
0.000106859827301213
4.46951094770294e-06
0.000149813819672454
0.000122222047703247
0.000109612665518655
2.59938596337513e-05
7.99573384753948e-05
9.93534595891505e-05
6.48491796158995e-05
7.98908496806721e-05
5.8527951356624e-05
6.50927267280065e-05
9.35289512183187e-06
6.64183037110876e-05
9.68425644789572e-05
5.73971291909261e-05
7.03101203962397e-05
2.80789890568475e-05
8.43652027630424e-05
2.34397196680452e-05
3.77848052838917e-05
9.77644967898374e-05
0.000106327709070891
3.06356490424564e-05
2.92441974739642e-05
3.24134815278912e-05
8.3258865701099e-05
7.18724796436925e-05
4.29194710208217e-05
4.45583486321204e-05
3.80116140607949e-05
8.58428753019936e-05
6.59231103585345e-05
0.000108430656669864
2.40496328118886e-05
5.20084952829562e-05
0.000111545252924263
7.8550020080744e-05
0.000184608206125478
0.000157144578969004
6.37920314452815e-05
8.15710314920896e-05
2.7287811575725e-05
5.53534198614269e-05
5.87605530335924e-05
5.06326473672462e-05
2.69531575134794e-05
3.56029221006473e-05
1.81710374266812e-05
0.000107541995758385
0.000110579545617409
2.29814688468553e-05
7.06867755081015e-05
8.36372759010487e-05
0.000106000233756341
-2.00970398881513e-05
8.77585851642214e-05
0.000132754426504571
2.62922312001418e-05
2.10822380995556e-05
4.02497457125652e-05
0.000111904736447229
6.72297892224605e-05
8.50490839893894e-05
2.89606112835397e-05
9.54234183478723e-05
4.29769322403102e-06
0.000120885675975149
1.75143620343356e-05
8.27393945320148e-05
0.000111336505255225
0.000148135414230192
5.15299411304054e-05
6.21350151729768e-05
0.000109975825379899
5.86573453241774e-05
6.83210393485565e-05
2.95070912855137e-05
2.67537688618085e-05
5.9184046270121e-05
0.000166657619467699
4.7282694157421e-05
4.86992581780948e-06
3.98041162650226e-05
0.000170445864757709
4.45217818660345e-05
7.86495654813425e-05
8.17483222029443e-05
9.28180693930301e-05
3.49577959201514e-05
0.000116896099110633
-1.22454168883803e-06
1.23818147895627e-05
0.000103328508032049
7.89468043277313e-05
-1.23324763244188e-05
3.35534779011953e-05
3.49081235655291e-06
1.97930789867146e-05
8.69810363563903e-05
5.20211384087988e-05
4.26315962571946e-05
9.39078726148639e-05
8.86506266696187e-05
9.38612638828763e-05
0.000138237239239095
8.39036184300393e-05
0.000177287160978338
1.99133382909756e-06
-5.53399963393974e-06
2.93206101653177e-05
3.67117378485288e-05
8.24346980863374e-05
0.000160695704625162
6.86624166367644e-05
4.73661760223946e-05
9.45614549321548e-05
9.88425566385739e-05
5.03780952070863e-06
6.18730812435421e-05
8.58073549904367e-05
6.05476840432549e-05
0.000127539284239826
1.3070607307715e-05
7.19476201118163e-05
2.4027669325796e-05
6.80164677673468e-05
0.000121615762113351
1.13129884446222e-05
6.34370093575958e-05
9.77015638519912e-05
8.81551612149853e-05
6.60083538603809e-05
2.51716307783053e-05
9.85505872967669e-05
4.44375209819974e-05
0.000102972580647261
9.74347400897496e-05
3.88809385122824e-05
9.7818477589799e-05
5.4702309518567e-05
2.37950392997383e-05
0.000115367683021155
0.000139686720604584
0.000113088828833987
2.26096140652709e-05
7.64533467281134e-05
0.000106386487912038
0.000147537757452314
7.81919544794109e-05
5.16670190096552e-05
0.000121491775472383
7.88444097021625e-05
5.5775302581045e-05
5.8128570978604e-05
9.27863904471061e-05
0.000113032446593833
0.000116662733597339
8.19965282742072e-05
4.33086822614329e-05
5.08632699756822e-05
1.2421003835387e-05
7.76172993779422e-05
3.3223483065148e-05
7.58645940145951e-05
5.12250608783141e-05
4.43436707903036e-05
7.79615523868295e-05
5.81507665691686e-05
7.08878058203187e-05
6.24855291457618e-05
-3.88092075163852e-06
4.3095052077659e-05
5.53091068156254e-05
5.83704401965814e-05
9.71698371007227e-05
0.000150038168006644
9.53747162909613e-05
5.63367403490922e-05
6.0257464788029e-05
-3.16371506087096e-05
4.04320013436743e-05
-1.24664666510222e-05
8.40717645395632e-05
-2.32088632952648e-05
7.40969466226574e-05
7.43646007399508e-05
8.33687714150307e-05
0.000155298360470281
3.49038215464196e-05
7.24158962981259e-05
7.99680174946912e-05
5.45954267539548e-05
0.000162308173969146
7.93660237827476e-05
3.59072374523576e-05
3.49444127806908e-05
4.80717975090211e-05
3.90814227985239e-05
5.8354477972549e-05
6.59029611250309e-05
-4.81065736040219e-05
7.51170733961898e-05
8.8445017444475e-05
-1.99300370390379e-06
0.000133802416151188
1.86417530920011e-05
6.04515947088171e-05
7.87626801487359e-05
6.48142129613689e-05
5.04445325941334e-05
0.0001407574693336
6.34636934071899e-05
0.000113174505915473
7.0859195602581e-05
1.30091574473642e-05
5.01001834249127e-05
7.85150986799017e-05
0.000120969538265818
1.81718441246748e-05
0.000100440136164706
6.48489708813637e-05
1.46848593637289e-05
9.99324189536519e-05
9.98425942798089e-05
5.97071748917944e-05
8.88745892471579e-05
2.94764379155417e-05
9.70269135682119e-05
0.000122262712508538
0.000119128261496257
9.35956610905817e-06
7.60617571827388e-05
7.6802752228349e-05
1.52868927453634e-05
6.80192771356653e-05
7.16933480974061e-05
9.54206920877019e-05
0.000121138695507842
7.87008247537154e-05
0.000119470105842253
-6.20104737905817e-06
0.000104053190209544
8.95588890825136e-05
6.58276399437731e-05
6.36341355048211e-05
5.00423169601461e-05
9.48741311655673e-05
0.000127124215230845
4.82383864732361e-05
8.00325666749464e-05
5.95526522976566e-05
-7.42131363427805e-06
0.000115665081374893
0.000165274204575526
7.29416597206884e-05
5.69185683613853e-05
5.30276025336658e-05
8.65819563189902e-05
0.000103553232253958
2.6660970899129e-05
3.75074699853753e-05
9.63960410227488e-05
9.45696008540807e-05
0.000122758129939872
4.19418934021244e-05
0.000109336603987667
0.000112986934224055
9.76724258620381e-05
6.51337625630985e-05
6.74722984620535e-05
8.15449181484246e-05
1.71433714049255e-05
6.73539523851655e-05
4.5660784059527e-05
-3.90360014952554e-05
6.74281682638787e-05
4.41778672476111e-05
9.3663007431576e-05
0.000135707644103337
9.12814934026597e-05
0.000123716028793237
7.96599395054002e-05
9.10787281885974e-05
6.13005205945758e-05
1.94056382876472e-05
8.50350904981901e-05
5.93108726124526e-05
3.22921084250502e-05
6.61402908600357e-05
5.71615186962754e-05
5.53178750793126e-05
6.21659645433196e-05
6.31438506655501e-05
6.87536993409637e-05
6.77825350344712e-05
3.12616426541539e-05
0.000119135404435818
6.39677879744231e-05
5.34881884943486e-05
9.95788201722669e-05
6.67859742110388e-05
8.75239595252115e-05
7.16022759992703e-05
6.24538584470618e-05
9.49969118970206e-05
7.29398487469732e-05
6.00742858707084e-05
8.62722557301236e-05
0.00016314135989905
5.16041109121769e-05
0.000122378429906164
1.86519030997298e-05
0.000103604812531879
7.2917485984577e-05
6.38867296493299e-05
4.68489782840878e-05
8.06642973465776e-05
9.29555113920543e-05
7.43027018597244e-05
8.11941143762921e-05
9.37970034405931e-05
8.12663833143268e-05
6.80558383064769e-05
-2.9713600416959e-05
1.07877223231212e-05
4.37559784727129e-05
7.81380461602379e-05
4.51649241529441e-05
8.05762385098067e-05
3.69193282165662e-05
8.62974729130065e-05
8.13425370574956e-05
6.96980895098617e-05
5.92072770245834e-05
2.46292383449533e-05
7.95709053067176e-05
9.59139028709218e-05
7.68688507456314e-05
7.67925532408937e-05
0.000164450086961406
5.35470301164129e-05
7.21363304627373e-05
7.2808824272846e-05
0.000103022742985277
9.64589631235087e-05
8.02051473423042e-05
7.66303235500884e-05
8.06582715916185e-05
8.21057431658502e-05
7.5611961866974e-05
2.18568831987547e-05
5.12603910972233e-05
0.000133945719670187
2.13442310997938e-05
5.55363916620881e-05
5.55503142601731e-05
6.54110662697303e-05
0.000169588872654046
7.87782919930211e-05
0.00010859727921383
9.57439628580332e-05
7.45758178124774e-05
4.22729703125292e-05
5.00543140723474e-05
4.15709641834234e-05
6.12820647529112e-05
7.66361896382065e-05
0.000112113989027804
7.35392112836743e-05
2.51892605726437e-05
6.73357716295126e-05
4.95101608120345e-05
0.00013963935471652
7.30142513044488e-05
-1.24815018994048e-05
7.84632980698093e-05
0.000151630671259694
5.20549544452089e-05
7.50626845253109e-05
8.1729860002784e-05
9.93418903759279e-05
6.40891740580315e-05
7.3596547851489e-05
5.47684120698955e-05
4.6304376646803e-05
3.32623983810656e-05
0.000102397378940008
3.95844722465422e-05
7.39995401355967e-05
0.000123691912022649
7.98463285270908e-05
0.00013796267493671
8.41039076938756e-05
6.12740332553459e-05
0.000147558075924683
8.9856691332243e-05
8.25174210823287e-05
1.47109752142702e-05
5.2465297340719e-05
4.10078452218286e-05
2.98605284578638e-05
7.62399426231571e-05
0.000129485931905811
4.11351124851796e-05
-3.97571728163977e-06
3.96310633938668e-05
6.85142359658568e-05
-2.4958395645082e-05
0.000109726268234725
4.88700195490759e-05
7.53119965465868e-05
0.000125896422150884
9.64949856629066e-05
9.97211897189757e-06
3.6613099760272e-05
9.17794051195303e-05
6.82415340771419e-05
1.15761436266789e-05
8.07624419770261e-05
4.64208187239606e-05
9.20499427406606e-05
6.55613873555176e-05
5.70846188033116e-05
0.00011105760835431
8.61775582922916e-05
4.05910207236906e-05
8.59143169472536e-06
0.000123564372398694
8.79205780915667e-05
5.16484468185201e-05
0.000141453081687398
6.38618339047327e-05
1.51517689351386e-05
9.86502125121723e-05
8.00691537068684e-05
1.08081250031642e-05
0.000104429327505235
8.38920574011719e-05
7.18799082871316e-05
2.62032716749494e-05
7.55194574156062e-05
3.44767377324486e-05
5.61551227912404e-05
1.67457663788846e-05
1.52644585927009e-05
7.69287906261749e-05
-1.29394935315115e-05
0.000118636714877015
7.03258635686209e-05
7.71136913194047e-05
7.08953187351618e-05
5.06340317406444e-05
9.30453487558594e-05
9.57315692639639e-05
4.3912808851279e-05
8.35073639293368e-05
0.000103542994321735
-2.24797127634414e-05
6.21037360825476e-05
0.000122143526440257
0.0001381688302242
7.22364147060023e-05
1.36436606632804e-05
3.48164059905048e-05
7.57010237978821e-05
0.000131926544071494
4.70991264974156e-05
7.42608428401106e-05
9.87416660273462e-05
7.96586829754437e-05
8.25622033101423e-05
0.000101069623079156
2.4675901271371e-05
9.94272465794358e-05
5.35107702179777e-05
4.84639199128836e-05
3.62691157170003e-05
0.000126690195355329
6.48578223836814e-05
6.51689633210873e-05
6.74902312394054e-05
0.000112558641319182
5.02745789446567e-05
9.03732980374805e-05
4.75167644249156e-05
2.07345578646329e-06
1.83189097113853e-05
3.69413468271517e-05
6.80862740491178e-05
0.000124735496070302
9.69098252795891e-05
0.00010421523533783
4.63554961729097e-05
4.62043514510338e-05
9.45624478864875e-05
0.000102725695255149
4.61891942108316e-05
7.70764110165686e-05
0.000106165990602425
7.87373091687612e-05
4.35985995869805e-05
4.21842035564671e-05
6.52757306127403e-05
7.146112160826e-05
6.89642483618021e-05
4.39680645836096e-05
8.99701926767354e-05
7.37984050678073e-05
3.14754981599953e-05
0.000131828779448791
0.000116697559506464
9.70496730801457e-05
5.82623424607048e-05
0.000115177233128904
9.76611398936189e-06
2.98977675167174e-05
6.82756615021898e-05
9.93193176562604e-05
-9.2547435675179e-07
0.000135252184222685
3.37713467666933e-05
0.000101344439157693
7.17055249620617e-05
8.17096696034981e-05
8.03659817275458e-05
8.45782081674147e-05
9.02811590783512e-05
3.65277550522879e-05
2.92170012837561e-05
9.52035891893195e-05
5.73717892419499e-05
5.57692505633862e-05
6.59331731313922e-05
0.000106157831179741
4.23601463317747e-05
9.72340687847078e-05
0.000101615794395395
0.000105821196526454
8.76710895344918e-05
4.85467723646449e-06
9.26610896223604e-05
5.58963635467094e-05
-6.05109080881788e-06
9.30111369849459e-05
8.67282889897332e-05
9.61454916413293e-05
5.87397010424112e-05
9.9927605351319e-05
2.9920767723158e-05
0.000130870536645955
8.13327967878525e-05
9.82987176282652e-05
3.66927459871769e-05
7.66230257338225e-05
0.00011524151654684
-1.00265645640456e-05
3.70722427549027e-05
7.99897465327195e-05
2.80587503430095e-05
-1.73071160490299e-05
6.26266123271864e-05
4.31981858667503e-05
8.21434857722468e-05
5.21460099541985e-05
6.07801276913766e-05
2.94241695441181e-05
0.000128372463983212
3.25063834571554e-05
8.7767679224212e-05
1.73739052310848e-05
8.97955073529625e-05
4.77538487015606e-05
3.44068708848641e-05
7.24157957520567e-05
0.000137245121695268
8.43083721971367e-05
0.000100014073988613
4.81421372720282e-05
9.92729901941934e-05
1.03504599034594e-05
2.94892370604329e-05
9.25442308473678e-05
5.17555477534528e-05
4.50890796542419e-05
2.6550005188053e-05
0.000138321106398625
9.91560106640115e-05
9.46101040996367e-05
8.4018851440377e-05
6.30162577016384e-05
6.03502712115635e-05
2.00593208649669e-05
4.77127996479871e-05
-2.8251705333314e-05
2.79117647782043e-05
1.98331417148009e-05
4.93927937506118e-05
1.73841688375681e-05
7.44444538485483e-05
7.80869687864005e-05
9.10061076719247e-05
9.11586273670558e-05
8.14375361777298e-05
8.61648743183811e-05
9.16549219690386e-05
0.000144046632899164
9.04294378135239e-05
-1.65548147861795e-05
-6.88572221470935e-07
7.7318271301029e-05
9.38910785815435e-05
3.41320547064829e-05
6.98819503585275e-05
0.000135277328933429
6.81052162892067e-05
2.52600844131422e-05
7.26348458237604e-05
7.34044243762091e-05
2.6714305301243e-05
7.70178112054372e-05
8.92775676106932e-05
6.77835135115835e-05
5.51540191376236e-05
6.45706222795832e-05
1.25274855330729e-05
8.59867497493699e-05
7.80682313677792e-05
0.000119591932072604
4.94965550850199e-05
9.13696769806189e-05
4.83879456384174e-05
8.74030868021227e-05
0.000118753580943617
0.000121886702141545
0.000121439641514236
0.00012082398395159
4.14233560091925e-05
5.3501358541589e-05
6.07619207282446e-05
8.4136470790312e-05
7.38860538681051e-05
5.84772433208081e-05
0.000106616597600881
6.97392726045237e-05
0.000120782166705401
4.87502631022007e-05
6.21425391319336e-05
0.000160593531659873
0.000116985890698758
5.66774230979953e-05
8.64973285830603e-05
6.98684841147359e-05
1.57142201890135e-05
7.12176922535851e-05
4.9295980413074e-05
8.23357287118875e-05
0.000153539980049298
2.66171494918375e-05
4.19560497836316e-05
3.98369987346676e-05
6.33384123911257e-05
0.00012716765959925
7.44216629388809e-05
6.8024715115463e-05
0.000144197298578258
7.43434450258496e-05
5.08782404598775e-05
7.73926862654652e-05
6.18350445376307e-05
4.22674476213027e-05
0.000119055190864403
3.25518163539455e-05
4.6184362084901e-05
9.96488246284959e-05
0.000103785710817346
1.49917228459017e-05
7.52216770069403e-05
4.57338920106221e-05
0.000101839921467411
4.30662419453884e-05
7.47202182310533e-05
4.66099970193168e-05
6.25148131534647e-05
0.000138677330211643
8.9860534088004e-05
2.64156179745753e-05
0.000125566391000268
1.88922818441035e-05
4.44091520135703e-06
5.63828111203598e-05
0.000135203938340131
9.33662286540864e-05
8.91489767160188e-05
4.26929867678144e-05
6.7179638953398e-05
0.000119784424359748
2.13074820709176e-05
-3.63276732009519e-06
2.07945077409083e-05
7.99757494389509e-05
7.58597860212329e-05
2.41737791493006e-06
5.44482104678285e-05
8.43639466871416e-05
0.000120885158137881
0.000130168196887224
0.000156556320260197
4.0989604950314e-05
5.67508475917587e-05
6.99147894235673e-05
3.07246489207472e-05
0.00015382538117328
5.07457680144685e-05
0.000130268747751253
8.61675500907602e-05
7.02041729410088e-05
2.34886191166546e-05
0.000118734068150675
0.000123413585748986
6.02766498548235e-05
-2.89435556839618e-05
2.94985832112926e-05
2.25613564962551e-05
6.85655030671858e-05
6.14423223890172e-05
6.28801866157108e-05
9.47122924111832e-05
9.98242775366819e-05
5.02857125714524e-05
-2.14763783703091e-05
0.000127338240026565
9.0333198190679e-05
7.58371886496112e-05
2.19697510673443e-05
8.81110246505302e-05
2.75175750213138e-05
4.81615788060644e-05
8.96009171892014e-05
0.000120984918997257
5.45794382534493e-05
7.92813651998012e-05
0.000101161595808649
7.76925942444847e-05
1.91960981208398e-05
0.000143605486856211
6.37520953527972e-05
0.00010140232902529
-5.62173410144888e-06
0.000163562685742883
2.69807925165907e-05
5.2598583295396e-06
0.000101270705682085
5.80350688409322e-05
3.95826683899582e-05
1.28372957217309e-05
8.72932805722701e-05
0.000102075276211213
7.37487884186463e-05
3.7283604353012e-05
3.34123837475338e-05
9.38468638417519e-05
0.000118716060417847
0.000123164437274602
9.55795703097339e-05
4.01987567138106e-05
2.95262760427011e-05
8.72519651165937e-06
0.000122983541383856
7.06657254413872e-05
7.74457915859394e-05
3.87463317249192e-06
0.000125010800996743
9.33416916184182e-05
5.2643428822555e-05
7.04397545452371e-05
-5.13514937569981e-06
0.000112559628665665
1.4458897637517e-05
0.000117775510443508
8.84047231268814e-05
1.21628347316939e-05
2.52914946499927e-06
6.72355369614119e-05
7.68661517894794e-05
7.67317380793134e-05
6.45357172707632e-05
8.77530617135898e-05
7.32157956153726e-05
0.000118273821103595
6.91016393450171e-05
0.000105199046596768
0.000100806217996106
8.9940129031648e-05
7.33297083282814e-05
3.02177824459024e-05
8.43568102246693e-05
9.00935438411001e-05
0.000125728325308726
9.25729163516201e-05
9.81395345749813e-05
0.000148614033556438
7.92729415490314e-05
1.20815920473605e-05
0.000105445966854697
6.65784098772547e-05
8.11076577113385e-05
8.77799166972989e-05
0.000109579239512073
8.69143351718608e-05
9.57434502536732e-05
2.08722240962277e-05
3.12752278600866e-05
7.26888320550643e-05
0.00010300731041125
0.000147931038657534
9.28477707468908e-05
6.06513580048897e-05
9.61024519023984e-05
1.27727519727022e-05
4.37916357563724e-05
0.000177511891465687
9.32883694874758e-05
5.7247720653861e-05
8.37130196984903e-05
2.29822852638354e-05
5.1641875813313e-05
3.9255955242818e-05
0.000135696973939178
7.30276508066966e-05
0.00013824017378095
8.51142873497997e-05
6.76714825499669e-05
3.81112505089247e-05
0.000105613329768502
0.000147035083143335
9.33353005545704e-05
5.30130721767268e-05
9.21975331144577e-05
4.87588441727718e-06
9.13328273222162e-05
4.84743002916873e-05
1.41378053408232e-05
4.90115348499972e-05
4.60472646310169e-05
1.179156321517e-05
0.000103033370721811
4.99129504150279e-05
3.07596796568094e-05
7.70728602321763e-05
3.87465411346597e-05
0.000114135021079116
3.48927675384677e-05
4.27447919380378e-05
9.06951040194724e-05
-2.35332349395569e-06
6.32031420164281e-05
7.90188571500051e-05
9.30348384048119e-06
4.007289686114e-05
6.20888512471568e-05
0.000135843119659916
2.72052928830161e-05
7.02949994332773e-05
5.0080495253223e-05
4.23345020185832e-05
7.00600284898463e-05
2.631596033377e-05
0.000107568949064428
2.19355787367639e-05
0.000100626245982907
1.14830646819732e-05
3.48419907556449e-05
7.57862048136944e-05
6.71316909200044e-05
0.000114667860100016
-6.69739282684679e-05
4.00641698321372e-05
4.06474986922309e-05
0.000115333619369961
6.75303943155731e-05
0.000127172874865459
3.31104159185294e-05
0.000101315036891671
4.79251470204752e-05
4.51990433976491e-05
0.000100417079965888
6.69647662096699e-05
8.5062437719994e-05
6.68018735785326e-05
4.08917103228936e-05
0.000111784325328938
3.04366267141659e-05
5.40628744222785e-05
5.2043546637286e-05
9.27564740496581e-06
8.28999131674873e-05
6.41861790279513e-05
-1.13302723643379e-05
2.7629940785941e-05
6.78090683196889e-05
8.24101193828262e-05
3.15333557228413e-05
3.55982008877524e-05
7.98837544470595e-05
7.83696919317568e-05
9.01100446436665e-05
3.13309839521832e-05
7.49110738315288e-05
5.74104846944752e-05
0.000126577396769437
5.72621274493553e-05
5.29322902433634e-05
5.1588676724097e-05
2.80802147098012e-05
4.46272110140556e-05
8.36519751414117e-05
1.15375598135278e-05
5.69064627166336e-05
0.000120722829088822
9.63457878262265e-05
1.90559282527834e-05
6.13161941219797e-05
7.312699440638e-05
9.76014981570634e-05
7.60594392501445e-05
6.45882798539708e-05
7.12907200919067e-05
7.79006618228568e-05
0.000134928478506493
4.14792908189308e-05
6.12403135859906e-05
3.94733586061504e-05
5.46110625911315e-05
2.68300183030115e-05
2.84878724842383e-05
-3.37489674460407e-06
9.69330741956968e-05
5.03681782744497e-05
0.000128180875645029
3.25781858716162e-05
0.000144642521975815
7.82013435814827e-05
6.09101972101188e-05
2.26844089514204e-05
5.74448532986547e-05
0.000123169899418216
9.03088911499912e-05
-1.33777308843987e-05
9.84334579006989e-05
0.000136326556906944
2.0904868845097e-05
0.000183919662313315
9.89046731768047e-05
8.38857726641911e-05
7.92154324508033e-05
7.76737991807317e-05
0.000107142813903629
4.44268388526051e-05
8.40389142671244e-05
5.80073922523636e-05
8.05444569786828e-05
0.000127256501479366
3.23191459674369e-05
1.43694618721522e-05
0.000174856271727614
5.23051405853102e-05
8.89908693887831e-05
3.92665743975385e-05
7.14872526791755e-05
8.27254071668095e-05
1.97767834177481e-05
0.000132257503231399
9.28302687707972e-05
9.34800800224083e-05
6.29985239884177e-05
0.000141542996980263
4.64875584536771e-05
6.09553447699608e-05
0.000110654286733518
8.6199691854109e-05
5.49505879763527e-05
1.48466335503547e-05
7.3899911317452e-06
4.4858198212219e-05
6.90822840525781e-05
7.1659943015558e-05
7.81390262306872e-05
-2.17598099455266e-05
0.000105875612512893
7.01130375564309e-05
7.38678938815823e-05
9.35780466923547e-05
2.71344842288153e-05
8.74605191882768e-05
2.08999544065869e-05
3.75499324286507e-05
0.000118391011902473
0.000107373429111986
0.000158205464201119
-1.26417649506363e-06
4.14260385892904e-05
2.81876021763915e-05
8.24064944042711e-05
7.53614677423811e-05
7.78430012363906e-05
0.000101921360287581
1.929760991996e-05
-1.4320098646047e-05
8.05626288357398e-05
6.5277656333738e-05
4.04280462471262e-05
0.000185381550928794
9.18782522083071e-05
5.75779000319135e-05
8.37150717575668e-05
8.9729025688405e-05
5.9521389846965e-05
5.8715503548305e-05
0.000144759045902739
4.85125200892136e-05
7.85029124843966e-05
0.000102675250503686
6.73322504020074e-05
3.76927219889143e-05
8.60776807814582e-05
6.14129559630804e-05
-2.00843425817544e-05
0.000106082602807022
3.61039122199396e-06
0.000123693255560493
3.07776668321169e-05
2.45249507996555e-05
6.02985644853495e-05
0.000100615629206557
8.03886309840054e-05
7.82191757724358e-05
4.65425154633328e-05
0.000120957785155631
8.6255875591142e-05
3.74090022350726e-05
3.36624113642776e-05
9.82657174519027e-05
5.4515583279045e-06
5.18971978686414e-05
9.12471404217531e-05
3.31800971227115e-05
6.90198438226337e-05
5.53280620280912e-05
6.15601936882992e-05
6.61560877576795e-05
0.000107117860423884
1.66376678562379e-05
3.98874962865319e-05
6.41590200098339e-05
5.78120396134811e-05
9.76324472073755e-05
6.72157342408636e-05
4.43335165664943e-05
2.10112093553778e-05
-1.19278466578655e-06
0.000121942191159156
6.93475948290553e-05
2.13713392855172e-05
8.5302267627699e-05
8.49602637398714e-05
0.000133825390626214
5.71979526279582e-05
8.8776914051124e-05
0.000107364121584848
4.58078473714847e-05
4.44494293127352e-05
6.7916301758183e-05
-2.91668970202705e-06
0.000171619609278092
6.91389024158278e-05
4.784581351012e-05
3.79474021767902e-05
0.00010744074361615
1.83144580149628e-05
0.000118625074248082
7.89405443746211e-05
4.16369737216463e-05
4.18756107711592e-05
3.21679261811505e-05
4.01921368124594e-05
2.55282975017118e-05
9.91210884057897e-05
8.6973767379167e-05
9.76397457774497e-05
5.11631576366412e-05
0.000147536300896604
3.84371584825648e-05
2.33883450229018e-05
-1.3216866016408e-05
4.22489923840987e-05
6.82863873271749e-05
8.24055835438845e-05
5.57078818147828e-05
1.47285988232893e-05
6.636562456306e-05
4.48353586777759e-05
0.000109154650115939
6.2608151852192e-05
7.41489413360174e-05
-1.13442137903671e-05
4.5260222079947e-05
5.77862607641583e-05
4.82247149278261e-05
6.11004925753319e-05
5.01846231731394e-05
5.62200577445589e-05
-2.23911941576274e-05
0.000124038360794212
5.11298208857687e-05
8.392751378106e-05
1.42302516884637e-05
8.14183221499751e-05
6.87635383611806e-05
-7.93136337307393e-06
0.000127093581052396
8.07984432653286e-05
4.13732284923934e-05
3.01766319365068e-05
9.8216284040313e-05
2.67924500656988e-05
8.75762020798218e-05
3.69475041404164e-05
3.11517611242884e-05
6.78108962302341e-05
0.00010822298871606
4.89582067882041e-05
-2.81161298222986e-06
3.86141006331599e-05
5.62886615177957e-05
5.31329885869256e-05
7.50215853900755e-05
7.44939730492482e-05
3.28519690103887e-05
6.87818021074155e-05
9.37016805947516e-05
0.000104717529511562
3.23788063518855e-05
6.96028652522208e-05
8.68178267859788e-05
6.85899317164723e-05
1.69316494589739e-05
3.00853889812806e-05
4.65583991753223e-05
6.11328708915754e-05
0.000113172488525519
0.000115691248916228
4.70926492988681e-05
8.30202566559656e-05
8.85602889814226e-05
2.81604822752798e-05
9.55541820484186e-05
8.4684892815142e-05
4.05633718569873e-05
7.73764396390776e-05
2.59114756670624e-05
0.000108765751071944
9.02196865012053e-05
8.36556383440199e-05
1.52331221806039e-05
-2.42072111479692e-06
8.83739848172949e-05
9.32135785042741e-05
8.78475723444101e-05
7.34079332766815e-05
4.63528329205721e-05
3.58766656874376e-05
0.000166733053779819
3.49674851052462e-05
3.62132097071825e-05
0.000145458597195095
5.54759687142111e-06
1.8343974822697e-05
-1.10286326466747e-05
9.41645722247902e-05
7.42216504185126e-05
0.00010314034838177
9.84483524561006e-06
7.845136030696e-05
0.000126669267902369
9.32077225937168e-05
7.4477660698245e-05
6.84054558652029e-05
5.9421144845084e-05
7.41687011181558e-05
8.03125569985414e-05
8.86727944638286e-05
7.04187089182581e-05
0.000112877085588336
0.000125124604241167
0.00012121353848472
-2.5470717204614e-06
7.82802473191729e-05
0.000113327111440669
9.22585963344969e-05
1.54043155911657e-05
6.32084993371675e-05
8.84166790969016e-05
3.06492401888502e-05
8.92519754848684e-05
4.97697236525497e-05
5.51627621065262e-05
0.000151858698551059
7.70609872834167e-05
9.54258924848572e-05
0.000111033945174475
9.63672735522127e-05
7.2753148528934e-05
5.08131829215062e-05
6.70588435067638e-05
4.78084674022325e-05
0.000124766265495302
8.6623108820914e-05
7.88202588528017e-05
6.14365366449226e-05
2.47587145839371e-05
4.88384301489524e-05
0.000123630273436276
5.83263352893827e-05
8.18779622714415e-05
1.42674574713256e-05
2.26754031509944e-05
2.7799385859466e-05
1.65063170114117e-05
0.000143910701387689
8.17867826144771e-05
7.20750448744904e-05
1.01132587686195e-05
2.50745989417234e-05
6.13136555210104e-05
-1.50214564718082e-05
7.56077991442647e-05
5.51951978013526e-05
0.000154431293011094
8.79202123490441e-05
7.48974047834526e-05
7.70364653202247e-05
0.00015804867462372
7.11771750460702e-05
2.75921815533736e-05
8.63648726447764e-05
7.07309842350392e-05
0.000134927606851628
3.0654189874981e-06
6.48561632338596e-05
5.49142502384402e-05
8.47038228218922e-05
6.50979481209004e-05
4.64359568862494e-05
9.24160718208495e-05
9.5979503778884e-05
0.000134582384844035
0.00011653705792511
-2.02634332572532e-05
5.77286452384105e-05
8.91875231746548e-05
6.05175214336989e-05
4.32983273551679e-05
0.000139216347290491
0.000106232359692085
0.000147436736200074
3.36016589101847e-05
0.000104301344630422
8.42427071257678e-05
5.66117037266575e-05
8.4708373212014e-05
9.81372812140221e-05
9.77184199661446e-05
0.000161575941808675
9.44044681884476e-05
7.73895707930892e-05
6.75562259831619e-05
5.25325277534206e-05
0.000112399176846461
6.64700535637221e-05
9.75301247853724e-05
9.74902553982242e-05
5.24187180615063e-05
9.13028639540706e-05
0.000126232897136998
0.000111833574041853
1.35597328044942e-05
6.35707311900634e-05
9.58387724687782e-05
3.27692816403195e-05
9.04648691005463e-05
7.70422810646166e-05
8.10267466708188e-05
8.65310668685943e-05
2.43709856866033e-05
0.000124343623759894
0.00011891644264844
3.53560890208476e-05
1.56106615840312e-05
4.21270282981961e-05
7.99690552324291e-05
0.000100734608356963
0.000101333169741665
9.15534670150852e-06
3.20372148310571e-05
0.000103776128278903
6.34524305931179e-05
9.310601464813e-05
4.52712474919939e-05
6.42097199936898e-05
7.10971450665757e-05
8.08885126464182e-05
3.75756788114666e-05
7.53162746961166e-05
0.000103365273384985
8.18437080218286e-05
1.66900400750533e-05
5.8455843360432e-05
0.000125352581043454
8.6317782732412e-05
4.729212750603e-05
4.51580083680985e-05
6.72454580021117e-05
5.59579922489839e-05
3.14687154724734e-05
4.09923622844377e-05
9.67687379149647e-06
0.00011138391633358
0.000101829190631162
8.30767492728789e-05
0.000140224224827623
7.38788438437186e-05
0.000124511666509473
0.000128129071911997
9.82661195236354e-05
0.000104102005462712
6.49564599243298e-05
9.5582624176791e-05
9.06248887746106e-06
0.00011766832449733
8.62822998038761e-05
0.000149543804754899
9.22039992816712e-05
2.1383653541836e-05
2.76354141644535e-06
6.41177072543904e-05
8.13060347292031e-05
6.20969301601948e-05
7.23246305112737e-05
2.40968622815312e-05
2.49761422003894e-05
8.08926238585133e-05
3.82772054442833e-05
0.000116570035093042
0.000110527084808912
3.84316026992823e-05
7.79932609397372e-05
3.81272846566869e-05
8.02083448212962e-05
0.000106715968762059
4.31091947347304e-05
0.000100229803188812
8.96908242642946e-05
2.30413524373859e-05
-5.65886096697667e-06
4.59590711020796e-05
9.79314503879641e-05
0.000115255952705629
5.44175590845807e-05
0.000161793317286097
0.00015213938008241
0.000168926225271064
0.000102856463973531
5.09220292234018e-05
0.00010010089441898
1.70589802849371e-05
4.86516556009615e-05
3.55341146030777e-05
9.21088369687866e-05
7.52867230952766e-05
4.99828021256321e-05
1.34017961611852e-05
0.000168690857623736
3.10733780548647e-05
2.04364499301384e-05
4.58725200535585e-05
0.000109784601524379
6.07052047660121e-05
2.86326613622881e-05
-3.97048534108272e-05
9.11202147996336e-05
0.000137150336255721
8.42519372004962e-05
8.90258372504149e-05
2.51986603316055e-05
8.32417148205252e-05
6.50703806327906e-05
3.30656535882873e-06
6.38608072061043e-05
0.000120588557841375
0.000107530234409787
9.67448788113944e-05
8.42003117250633e-05
6.16051867998445e-05
-2.74469693075216e-06
8.00473428258896e-06
9.97469191011017e-05
0.000108179102571315
5.08621865236155e-05
8.78981037735412e-05
0.000104185544172512
2.43414201143742e-05
3.70051300795452e-05
7.43875508427559e-05
5.8683831161694e-05
8.58381154207273e-05
4.38005846944875e-05
5.6776377164121e-05
9.51397136428103e-05
3.69747239850825e-05
0.000102109972833294
0.000154816035810227
2.04632620677599e-05
8.34962326489185e-05
8.40834902642864e-05
8.04211660262758e-05
8.1630972847341e-05
1.59930243416541e-05
0.00011428490377434
3.62539019787011e-05
-1.61136637079307e-05
8.92168089814506e-05
6.50030505474476e-05
7.74259707290722e-05
5.45401310132097e-05
6.91430772412447e-05
8.21789003927392e-05
6.12495315899468e-05
5.36580602734431e-05
4.15320299930026e-05
0.000119477772346683
5.07343266095387e-05
6.5244125173318e-05
8.20617880365061e-05
1.33064245247272e-05
6.02654359094178e-05
0.000117069229919908
4.44338196413136e-05
4.98197150982528e-06
6.32283744993593e-05
9.48426904340994e-06
0.000118261015220092
3.28847514076559e-05
6.40135459003946e-05
2.87162816183334e-05
2.13451028434832e-05
3.39809460015476e-05
7.74739759359937e-05
0.000101453637886255
0.000129956686245895
7.54808739649664e-05
5.24516103375208e-05
9.12828741496271e-05
0.00013637687893666
5.21410974921652e-05
2.25806292196157e-05
4.25998604274458e-05
4.47249248199056e-05
0.000110357383541187
4.67688267388168e-05
8.18507903446682e-05
0.000144860760801986
4.69752020682582e-05
5.89096466406164e-05
9.22749093643409e-05
6.88531959182618e-05
4.6181452810381e-05
7.06119214457399e-05
6.97886088253554e-05
2.19586365769716e-05
8.72959274490423e-05
2.12859402291051e-05
3.64776678216123e-05
4.43513158643052e-05
9.54649737128268e-05
0.000133994945211961
6.44842240612841e-05
7.48271613513174e-05
7.76607141078758e-05
2.1806027399175e-05
0.000174037893144919
7.51362570960226e-05
-2.24588245359477e-05
0.000121504914973092
4.61591641510358e-05
0.000113335424022174
8.53217800297961e-05
6.4426718390982e-05
0.000121126703399011
3.21438955889348e-05
0.000127982369799877
7.46009429481971e-05
0.000100626242411442
0.000115713284109581
0.000104658436711831
6.77923800273083e-05
8.53672541826783e-06
6.05692534066351e-05
2.73096084207502e-05
8.29132051495276e-05
1.29205880010062e-05
5.44197665632967e-05
4.6075184241087e-05
1.95999586050232e-05
2.33320754791661e-05
9.87579681111578e-05
6.98744191610072e-05
0.00010659672758916
4.903800888167e-05
7.52666889988667e-05
4.71173446789367e-05
8.97540576703624e-05
5.5660209674324e-05
3.28623515465858e-05
3.71547557429999e-05
6.2116094655915e-05
8.99101706933368e-05
-2.09681777484537e-05
0.000203372070437554
4.81676534802071e-05
7.96689975538381e-05
9.17616385484398e-05
0.000100581467066755
0.000146674294510525
0.000114286156034324
0.000100113508589864
3.81852619706656e-05
2.53066711536575e-05
3.86883582118664e-05
1.98154728555775e-06
5.97887175148582e-05
4.18051270021234e-05
5.25608108258735e-05
6.85491911469669e-05
5.15326379339646e-05
7.60437204609082e-05
0.000116566977509846
-6.40785880354404e-05
7.41483687922826e-05
2.99296436071725e-05
0.000110065601553795
8.680154943155e-05
6.83549026567813e-05
7.22817709719327e-05
8.86958737322239e-05
3.46080465187766e-05
8.47602041488056e-05
6.67002443698734e-05
7.62393374067803e-05
5.58388977826049e-05
7.00788274598476e-05
0.000138896684058946
7.14940537413574e-05
9.76276176300349e-05
3.51600039186379e-05
4.74742904760743e-05
6.93743786145425e-05
8.79860928183989e-05
5.79296833988755e-05
5.02135032611971e-05
5.32680256622998e-05
7.5060426809735e-05
9.8610317647524e-05
0.000111907308802382
9.59312260754087e-06
0.000156553744162975
4.0498196999768e-05
8.28698149029803e-05
6.05927333314267e-05
9.27254522399394e-05
4.85757161064118e-05
8.62703694161289e-05
6.55925024982557e-05
6.5368490355654e-05
6.57276663345568e-05
0.000148409400528165
0.000104768938429871
7.61133419177981e-05
0.000132771179143226
5.34888578649151e-06
5.07273452218104e-06
8.51818679526356e-05
9.6987244996096e-05
9.19472374740674e-05
1.34237008481662e-05
8.21587993952932e-05
7.25911642424014e-05
-1.33049279154101e-05
0.000103410350129495
8.86967193130447e-05
-2.86475511690557e-05
5.56565846043929e-05
-2.64959986571107e-05
0.000110234058785685
7.62052426468702e-05
6.58068655840824e-05
0.00012103415560117
1.60512861693147e-05
0.000148493549496398
6.44507757703527e-05
3.30367395083569e-05
5.57049226080124e-05
5.94339415010004e-05
6.84698238648434e-05
4.86191667330991e-05
9.1815296674532e-05
7.33801849220532e-05
6.94931796403881e-05
7.60779716939592e-05
0.000126751513968232
3.82928843436886e-05
5.44474595114751e-05
3.37716920851014e-05
0.000105230495426311
6.5362131391089e-05
0.000105422948875895
5.90831775198272e-05
7.79460807112146e-06
0.000126810937853005
8.05948284427583e-05
6.06517563901624e-05
6.70811011305672e-05
6.2240058960911e-05
6.84732937188457e-05
7.60099933091378e-05
7.99147457836193e-05
7.72166473861722e-05
7.3889095663417e-05
4.06190465716635e-05
9.31180490046791e-05
0.000137366828308595
9.90013727236055e-05
5.19051236467118e-05
9.73714796590611e-05
0.000110199359061463
2.43862764058329e-05
6.47500437623617e-05
9.19871973062685e-05
4.9271931416467e-05
0.000108243023428832
5.54951228143212e-05
6.38953854931588e-05
6.76998535692208e-05
5.8871339725175e-05
3.1942112869549e-05
0.000119916673746836
2.39277937420913e-05
0.000110701195435738
7.66436053892766e-05
6.69023090093898e-05
1.59297205183811e-05
0.000107869469174776
5.66469759157612e-05
0.000146381932782079
8.61787622779936e-05
2.84097114788315e-05
4.26648643347786e-05
0.000102582571452204
0.000110498873160191
9.74592130774791e-05
6.75891521898118e-05
7.02613265589144e-05
6.8678522500521e-05
1.45567351554938e-05
7.81809989533613e-05
5.81110378596239e-05
7.21307626785157e-05
4.13253313267963e-05
7.42161863098339e-05
7.03647429482068e-06
0.000127960139447581
3.11332276142244e-05
0.000104863177951606
7.28643322581381e-05
0.000101812848425396
8.59250080860075e-05
9.43874739628967e-06
0.000131272489506336
2.45542465631525e-05
8.26671873686778e-05
1.38989230386291e-05
1.08596869382783e-05
9.7006885302983e-05
8.60663914785109e-05
8.99980254043788e-05
6.06692238376439e-05
2.20402610067672e-05
2.64602001556035e-05
-4.26978828900365e-07
0.000105576352423058
3.76798292939417e-05
1.31278486734826e-05
6.74829880933587e-05
9.23909813038289e-05
9.55837127470217e-05
7.74105573940593e-05
4.0908259378474e-05
9.63695414283845e-05
5.10275520505739e-05
9.58760180695165e-05
6.558158435415e-05
0.000104145549297753
6.92285091080316e-05
2.06807982275176e-05
8.35172020273307e-05
8.80240365808097e-05
4.28418501240509e-05
8.72275301311839e-05
3.55500947212986e-05
6.8182185467964e-05
4.36824889683111e-05
2.81746746508905e-05
9.16924151702537e-05
7.81692449671808e-05
0.000115435949499854
3.97822041110778e-05
8.21791163803667e-05
0.000129916406745882
5.14402614206914e-05
0.000119616406352179
1.13778268972088e-05
9.28530753313241e-05
0.000115931224331468
9.62345634824294e-05
1.4694540019592e-05
0.000132098080622287
1.03712725424388e-05
0.000140768190972212
5.13365005867632e-05
5.444841074343e-06
8.04192307422076e-05
0.000167498669091043
7.37469860069037e-05
8.42883947859099e-05
5.20612071378905e-05
1.96900479799236e-05
2.16334141175415e-05
3.31769095864023e-05
1.14753419636183e-05
8.22999790246591e-05
9.84613187656219e-05
0.000104691940306913
9.08185127107244e-05
5.81781749823006e-05
5.69280102666643e-05
8.01830462836293e-05
0.000115856055226792
8.3317606449988e-05
1.66789263290348e-05
7.07384220649159e-05
5.49020894488185e-05
5.24218125841429e-07
8.48180744347255e-05
0.000135824090425228
-9.98082802501178e-06
4.42881750862299e-05
0.00011619556703725
0.000111256165638647
3.57973774724557e-05
0.000110316714808966
5.4773389244326e-05
9.41462417256723e-05
0.000137087105223181
-1.49136488080808e-05
7.21289782873984e-05
0.00010314932120389
5.44103013773652e-06
6.21739356455116e-06
9.3725469880508e-05
-2.33382782495007e-05
8.24187846943484e-05
9.55067130208664e-05
7.69602649170132e-05
0.000112135884800555
7.36366846000255e-05
3.90633862845176e-05
-1.02103182011129e-05
0.000165143856107164
8.84875710050273e-05
7.67198144280832e-05
1.6565340245736e-05
0.000137571699999713
0.000123759783195436
7.74691382586686e-05
0.000102667132629995
8.93662972417483e-05
2.26267865451806e-05
9.37509156696462e-05
9.47342460428496e-05
9.44756054327732e-05
0.000102386684005632
1.79941889249648e-05
7.42971495646496e-05
-8.74495824851081e-06
7.32156559445812e-05
9.36650799554475e-05
3.05116750596347e-05
4.72280929329516e-05
2.3541702525014e-05
7.65974741677617e-05
6.12371913323794e-05
0.000138029258079881
7.72770599782698e-05
7.5286982798487e-05
8.56511488048795e-05
0.000140901305634854
6.93604755024232e-05
8.50875105345395e-05
3.84121191198672e-05
8.45110017548066e-05
5.77589453819946e-05
3.28063131221162e-05
0.00011356698516205
0.000123824255585512
0.000113925473794478
2.56840457760593e-05
3.91486026359615e-05
4.53477474745673e-05
7.24004028582409e-05
0.0001847825423003
5.211160811772e-05
0.000106674582967782
9.06866286260655e-05
6.86462897604964e-05
7.05343290145902e-05
0.000101275804168676
7.37279600219197e-05
7.70536352632439e-05
3.27873983868071e-05
3.87981140382822e-05
8.76351423304222e-05
0.000125038836472175
5.04144379332501e-05
4.2195192300942e-05
9.34814861979191e-05
-1.15550494586333e-05
8.15759226185694e-05
0.00014003134607707
6.50530583214118e-05
7.43495628543787e-05
5.80627540010648e-05
1.05417865781307e-05
4.0079608100653e-05
7.79423207625665e-05
9.74406004745287e-05
5.24447341962665e-05
6.67500218072994e-05
4.84881094057304e-05
0.000133350286775625
0.000101824712902105
2.55098549829408e-06
0.000111489809479947
-1.88734228171857e-05
2.33777948171084e-05
8.19641279077044e-05
7.74131912335755e-05
7.21667350580909e-05
6.54817035288602e-05
5.88208344023929e-05
0.000102080996361757
4.01723761209965e-05
3.88897751710794e-05
7.64869958968825e-05
0.000135796166414661
0.000126593226905974
0.000130834515199937
4.85926076426527e-05
0.000146909290384167
0.000109533349375871
0.0001006254754302
9.38486532840392e-06
0.000113256259597093
0.000175225260677656
8.88544954305336e-05
0.000122463139769121
6.95571507082e-05
0.000136746227575303
7.32495606379563e-05
6.84784250725831e-05
4.46841366190809e-05
7.67305829845897e-05
7.85550197996953e-05
2.16053650710989e-05
0.00013857587137376
-5.86204713017383e-06
5.49642792630954e-05
4.70618121993382e-05
8.31733956626396e-05
2.06170124552714e-05
5.35949448251537e-05
0.000102134607742855
4.56834263149903e-05
0.000100015000413529
7.48281653418182e-05
7.82623477154599e-05
0.000108397316494833
4.30345786845438e-05
6.23281713495916e-05
-8.84282465404588e-05
8.55538836274662e-05
8.13488337251913e-05
0.000118375901399544
1.49810191156767e-05
8.77603275296507e-05
3.89862688777352e-05
5.22132003990527e-05
7.25447242161825e-05
9.08526719814942e-05
5.61639058655576e-05
2.82410297828127e-05
0.000122611340457868
2.35551455536022e-06
0.00012845949586674
0.000113732996638146
6.476002208139e-05
0.000130571468746208
0.00011438826973004
0.000113089630387456
2.34357166900163e-05
0.00010760277946012
7.65771516620083e-05
0.000110087859264822
4.4341053245468e-05
5.07747161585183e-05
8.54612978950762e-05
0.000112248435806659
5.12756029511153e-05
4.89005809227761e-05
9.46198523804475e-06
0.000132436783878176
8.24689055310121e-05
0.000116808527662198
7.98957718855488e-05
5.69477123813726e-05
0.000117331799051939
1.95705436720324e-05
1.52199729069165e-05
7.08474561443657e-05
2.21476790137363e-05
3.79032202786215e-05
5.57911712593889e-05
0.000103803606128036
4.23237150088984e-05
4.36591237000152e-05
6.32138612197338e-05
1.34273607400078e-05
6.91998332766367e-05
8.3849099834147e-05
0.000126708135369998
7.01727490369417e-05
0.000102890916521455
4.70735941628104e-05
8.89774827899587e-05
6.97587844276036e-05
6.81647552764131e-05
6.96865973944624e-05
7.98365229458433e-05
-1.08793610530549e-05
5.62271769512144e-05
0.000111883047732915
7.36107883272887e-05
6.44083215483361e-05
3.84237818207959e-05
2.80000310833314e-05
6.81369183054536e-05
4.77735872321451e-05
0.000160328034456069
2.45932652026209e-05
6.38099327658116e-05
6.0983736491459e-05
4.04087987379113e-05
6.17217376186981e-05
6.32779680555291e-05
2.92613924273303e-05
2.66590239792615e-05
2.12031797502578e-05
3.56590194324033e-05
6.0054962770455e-05
6.44287372290265e-05
6.03745741281303e-05
0.00011321058197326
8.50678659257045e-05
0.000138765173033377
8.09928656533216e-05
4.99853800819292e-05
9.02206356836563e-05
0.000145645181580468
7.01406549720475e-05
9.47189243398124e-05
0.000103528216339631
6.07712420247582e-05
3.02678171383042e-05
3.26260780412858e-05
8.73644346925746e-05
1.8568320208971e-05
7.8238137511049e-05
0.0001001292015189
5.94012916926977e-05
3.35232484133755e-06
0.000105359276953718
8.60626180144093e-05
7.72943825550147e-05
3.69730372653233e-05
0.000115466949136325
8.99335248667215e-05
6.73893732476517e-05
4.11554851471244e-06
7.38335680799528e-05
3.31278899892927e-05
6.508381744184e-05
8.84102606327825e-06
1.09521305556625e-05
8.04497422597861e-05
1.90329182947485e-05
6.86908073116824e-05
8.52930332477963e-05
6.59255191723575e-05
7.03227775879429e-05
5.77109316775272e-05
9.77720515279448e-05
0.000139961189398303
5.09411774286624e-05
8.58614747446328e-05
7.43466201769536e-05
5.08656967253018e-05
1.73621423133474e-05
6.52670844917676e-05
-1.52466634746906e-05
9.75300425362642e-05
3.31289500104148e-05
0.000131045004914146
5.37510331480176e-06
3.34114730635817e-05
4.95480946366021e-05
7.15676453986565e-05
9.71074399679309e-05
6.36448462595808e-05
4.62965635152602e-05
6.89733843339203e-05
0.000132828977579672
0.00010357987317026
0.000138620728813523
4.65033428363868e-05
0.000145293459708759
9.98428573752959e-05
1.43609824819909e-05
0.00014266846583069
8.39472223146992e-05
8.8148811819768e-05
9.50510928293928e-05
5.5245202027958e-05
4.82136416167194e-05
1.62545361402887e-05
3.6003144237313e-05
6.32176430223515e-05
5.68347500515365e-05
8.33975842725708e-05
0.000151768534602788
6.40995670868184e-05
9.84459017833997e-05
0.000148019972776965
7.03308971663652e-05
6.30917543141432e-05
6.1313692767292e-05
6.6746003938002e-06
2.0407775501121e-05
2.72410958940004e-05
4.34855479988718e-05
0.000125499610129624
0.000150163734618088
0.000106473431878708
5.02436392287512e-05
5.54414090315441e-05
7.09140220481645e-05
3.91482496420171e-05
4.24932473034963e-05
0.000106235121620357
8.75209213448765e-05
6.69723185375059e-05
0.000107676650235948
1.39239505903523e-05
3.54361151129218e-06
5.19279148685062e-05
0.000103072450402215
5.12737588495259e-05
2.65062644491324e-05
8.02304237240131e-06
8.57967450310609e-05
8.15877612767588e-05
7.40122302704421e-05
5.54203515796223e-05
6.93295160355949e-05
7.93100065386294e-05
4.0291012029377e-05
9.60576284445688e-05
6.27640391844243e-05
7.23004587070992e-05
7.72617814956135e-05
9.8061929992905e-05
7.19170878279273e-05
-1.80121563366155e-06
4.35305678667991e-05
5.63892796153279e-05
0.000109865248065738
0.000117690607775425
6.66010844987757e-05
8.72040929152646e-05
9.14957253325501e-05
6.87833498629291e-06
7.52301864999195e-05
8.36914661500242e-05
6.49612559055985e-05
4.72732739346443e-05
-7.97747110440364e-05
0.000129606255736188
7.19016760851385e-05
5.36269437158027e-05
0.00011325335126776
2.89552536146086e-05
0.00010810994873673
9.53016222033033e-05
7.17764399268249e-05
5.61380105700433e-05
5.82252994303859e-05
9.51455722966993e-05
7.00677078868604e-05
7.82314520268152e-05
8.12391080933975e-05
9.60298727880184e-05
2.98878598516301e-05
2.93624836892221e-05
-5.85235392277132e-06
3.46009375873309e-05
1.34798770271877e-06
7.9450392331823e-05
0.000145863186662667
9.7433880990565e-05
0.000103516522781301
0.000154354346922536
0.000127968276449834
6.35777395730807e-05
0.000112406109849509
8.97538838973758e-05
5.69033409002291e-05
-6.12420272359542e-06
4.18333005021518e-05
0.000107136575229364
8.01665517699613e-05
0.000125196055951995
9.27586253049557e-05
0.000107801720590465
0.000124489411555605
3.27993939889776e-05
3.95074561639894e-05
0.000111731642515508
1.66264069189552e-05
5.82219751568688e-05
4.22055286344025e-05
9.39930420581562e-05
5.84203293782717e-05
3.50089607490855e-05
9.01346120678344e-05
0.000109932858906656
8.56024357482329e-05
3.05823582165355e-05
4.04523989699932e-05
6.37008137734952e-05
6.24881378110067e-05
1.56390654579251e-05
9.6540915506948e-05
4.24130270808818e-05
1.17101413020907e-05
5.54244250287205e-05
6.33777491437771e-05
0.000112151159843783
0.000100189025845792
1.29173565941377e-05
9.22239567237008e-05
6.47670167877598e-05
0.00013065824939731
0.000114944451909708
0.000102810752453612
6.19310119935425e-05
0.000107149091678594
4.74048744028973e-05
0.000102852799939361
8.82264284381795e-05
-1.03437408927574e-06
3.8888946500019e-05
2.89547109255095e-05
7.20807790974951e-05
5.84905975261809e-05
9.05972647993545e-05
3.95598168251558e-05
4.18865152326935e-05
7.79967399806517e-05
4.05461351093022e-05
-1.3957540337298e-05
6.07578348118319e-05
1.6243229424472e-05
-1.75357623306655e-05
9.91234021746779e-05
7.26126908745836e-05
0.000113077773992327
8.79919107285012e-05
0.000155126257656619
0.000100857623202147
-2.76952527793419e-05
6.52899483331595e-05
9.16971957042303e-05
3.56524607261819e-05
0.000117449131034399
9.46631866089041e-05
0.000100605997934161
1.05751863278611e-05
9.84029192990908e-06
5.11840088649547e-05
6.43539125685302e-05
0.000190389738307172
6.6028763027834e-05
6.09172695653804e-05
5.57334522658833e-05
0.00010624737990423
6.31700539882791e-05
4.98578732146864e-05
-1.82944573451813e-05
8.50746288127448e-05
9.27460224883293e-05
8.28856307262903e-05
7.90870114681107e-05
6.91296754499859e-05
0.000110365848584672
7.41969052336547e-05
-2.43499101971081e-05
8.59407535491865e-05
4.40094521505436e-05
0.000103791910405257
6.48898395806884e-05
2.70406069329606e-05
0.000133015055741261
0.000102684291180046
1.01483656406927e-05
8.8670087816112e-05
0.000143017004160453
4.34174031536146e-05
1.69983905316808e-05
0.000100894622875124
6.29195356290699e-05
8.38789517712806e-05
4.91732971379799e-05
4.87613722565534e-05
9.35508572747493e-05
6.56100570795286e-05
6.41437546338647e-05
0.000118163797054996
6.75308809158965e-05
3.56966367548567e-05
-5.10284188261991e-06
2.83869478046273e-05
7.21354263419152e-05
8.48828855510878e-05
0.000101478956629145
8.30114509785427e-05
5.44236766130762e-05
-1.65448109115608e-05
5.08089266834908e-05
2.02572203726959e-05
9.70834035795187e-05
4.41360703964427e-05
0.000107146069966943
2.78631005725145e-05
2.4850360716273e-05
4.40771174801102e-05
1.25858157663982e-05
4.86550983374561e-05
6.91386583268082e-05
4.61349984959268e-05
5.15989087196862e-05
6.10790114390965e-05
0.000125444025330923
4.74811246078212e-05
0.00010342787177037
4.05681693626326e-05
4.75566692107693e-07
5.33160748021909e-05
0.000122255064857384
5.89466198999146e-05
5.6536250394423e-05
5.8782292051695e-05
9.30787790568166e-05
5.77645645268511e-05
2.87052789028372e-05
7.02255531613803e-05
8.24332874148769e-05
6.91900263955627e-05
1.90249782961088e-05
9.0056049094854e-05
9.66845844233876e-05
0.000129043126135618
9.13069954525435e-05
4.68535753411595e-05
6.7400891544344e-05
1.91336528460343e-05
0.000115092403805497
8.01451481996843e-05
3.44072148494849e-05
8.00850568135099e-05
5.71300532383846e-05
8.34932904194418e-05
-3.86549418166349e-06
-9.89358055797343e-06
9.12791984055354e-05
4.42209377113394e-05
1.53603110558342e-05
7.08783945590989e-05
7.2746825438374e-05
6.9222099087888e-05
4.92231660842533e-05
4.28926265684046e-05
4.16963737267975e-05
7.21517437285185e-05
4.69386799257461e-05
6.67396651798391e-05
0.000114842440201572
8.04355120550614e-05
6.90564006696292e-05
8.89026562688537e-05
6.07666606199479e-05
4.15753547443224e-05
7.4757843529876e-05
8.77667058966224e-05
0.00015419167647413
7.32213945269682e-05
6.49578111067555e-05
1.30325333305028e-05
3.92749985592224e-05
0.000127472813774172
0.000105292715597375
6.79820266791961e-06
8.27360925942829e-05
3.64847398625512e-05
5.15442674184865e-05
-1.65275406755189e-05
0.000126200195354879
6.80719696936323e-05
7.6944406826344e-05
0.000101050219652029
5.03491415774823e-05
8.73344095914321e-05
9.75692831310371e-05
-1.52374943174757e-05
-3.3151729130742e-05
6.01207595427275e-07
0.000100387710387216
0.000129451921698253
4.50925067419338e-05
3.93909591557157e-05
5.37969559579162e-05
8.49255229397639e-06
0.000138542184787017
8.43519884662921e-05
4.64588858646559e-05
7.50735633595385e-05
4.20042161740391e-05
5.55252072224348e-05
9.21827313617184e-05
2.90194069702404e-05
8.89556547780442e-05
7.4525712090438e-05
0.000139221999109067
2.8641390211832e-05
7.98977745005911e-05
7.20381562702556e-05
0.000104185121426389
4.75368939176905e-05
7.19313405535242e-05
4.80303566026459e-05
6.30115348780538e-05
4.34281357029489e-05
7.78318183514199e-05
0.000111226883630092
2.19840174841074e-05
0.000108567615004801
0.000104439140083958
5.26654832127414e-05
5.2636911985562e-05
9.06715159431635e-05
2.14024627542823e-05
7.95167249053657e-05
7.26987401612488e-05
5.27665633625362e-05
4.26769694518318e-05
0.000116899866097967
-2.16499096165664e-05
4.40029088346772e-05
6.4483092840243e-05
0.000103281157157764
8.07169672028431e-05
5.02931369790161e-05
3.59125115457647e-05
4.42991949715788e-05
8.88693387448996e-05
8.99999412291818e-05
0.000100995781847386
2.16387149328563e-05
8.13092220913294e-05
7.26639714043657e-05
3.06384824105473e-05
7.55141807012966e-05
6.64788732033725e-06
7.26169140545518e-05
3.99339816645661e-05
0.000113334221732513
0.000144603704842756
8.92813182438921e-05
0.000169500061248182
6.29271369775333e-05
2.84641459910798e-05
5.40631880021483e-05
0.000103087410300614
0.00010762124562062
0.000148361181699342
9.61119956202912e-05
3.54044658853391e-05
3.78730269275335e-05
0.000107847683709984
-3.01727634767594e-05
-1.81293822044379e-05
-1.62201481285484e-05
1.21168267432313e-05
7.20776717172224e-05
6.36125910511835e-05
9.93732133836962e-05
2.97364814140804e-05
0.000131919304122357
3.64557451302421e-05
6.12840522970004e-05
7.76668398643694e-05
4.39918801190185e-05
7.27407622205719e-05
2.9106027924418e-05
9.11690215249101e-05
0.000111613196859344
8.26907472518282e-05
5.4834296243654e-05
5.10905341299098e-05
0.00012799825942435
3.53689459431524e-07
6.8774946050008e-05
3.30806164520786e-05
8.38647840617176e-06
3.97825795198589e-05
9.13736250833376e-05
0.000108345849936427
0.000162075136474527
6.34714030337747e-05
7.11794846935606e-05
0.000141927123739919
4.9530864759928e-05
6.05290371789773e-05
8.09379826702131e-05
7.4665440925095e-05
6.95917077051154e-05
8.11251627431908e-05
7.5744028800875e-05
0.00011076105587838
4.96458800034069e-05
0.000136577934262453
7.54709007879326e-05
8.56290854893791e-05
7.36471164153759e-05
0.000106965220567395
9.87505340434053e-05
1.71154515172819e-05
4.75178461047008e-05
3.16314199385345e-05
6.04156160153491e-05
9.02183994813684e-05
2.49298356259006e-05
3.84507377977495e-05
0.000103957665850378
0.000109528078876043
7.61408265210928e-05
9.05191550931473e-05
5.3492806099306e-05
6.68868295166234e-05
7.86126790579169e-05
2.47124721132047e-05
7.98341070478743e-05
4.43451983246452e-05
6.00654840766577e-05
9.58264789622906e-05
7.53079542512801e-05
0.000124103979377324
8.94642185491784e-05
-1.64430867996526e-05
9.86739748883119e-05
1.56503849952078e-05
0.000105298054645637
6.86791187476291e-05
0.000135843157091689
9.78207808636514e-05
4.339522365286e-05
6.84378796518534e-05
1.62878923677657e-05
5.57203082161018e-05
6.50305382783912e-05
4.80490680784038e-05
0.000137256968824976
8.95875784333698e-05
6.64877038798088e-05
2.6099594948533e-05
8.07660491513594e-05
7.56877623529995e-05
6.23247971235725e-05
-8.35062335498842e-06
0.000164710269248027
9.04106873488224e-05
5.36299035699065e-05
7.60834218315084e-05
5.30727579737445e-05
8.90230362957381e-05
3.32368941458901e-05
6.56890012530708e-05
2.77912600095438e-05
6.57254357589913e-05
7.71850900115234e-05
0.000153089779732735
9.12590281157476e-05
7.26377768349359e-05
0.000118121093611234
0.000116953468071446
-1.93207195822146e-05
2.34853161745193e-05
5.75300002945548e-05
1.39297624626307e-05
5.34085839193224e-05
0.000111291179860347
0.000132238990295691
8.69308440256535e-05
0.000110852577571122
7.90636731847255e-05
0.00010159257292811
1.73141376182175e-05
6.85900899574116e-05
0.000108587710933443
3.88196697964571e-05
8.76825543448225e-05
7.92193402676116e-05
5.88150884341853e-05
0.000116981547592849
0.000144390018822927
7.07406800270917e-05
9.91887814139566e-05
6.80773167023539e-05
0.000164953755874012
0.000102028012843712
2.92533337897417e-05
0.000148101567031031
0.000121830272446222
4.87981808978457e-05
1.22839284127635e-05
2.05953551179047e-05
2.18917200149885e-05
0.000179775541278481
9.23028182534528e-05
9.86779039606558e-05
0.000137842256025496
5.61999586792375e-05
-2.66240542299585e-05
0.000159992522048003
0.00011421488258655
6.40933217527308e-05
9.83370108023578e-05
4.20335602831371e-05
4.29089242353573e-05
6.1354813744662e-05
1.05584538454734e-05
5.92133907293875e-05
3.66363213952439e-05
4.56744596247009e-05
0.000138112193761096
3.10394116390977e-05
0.000118415843169359
4.4996597129207e-05
6.94543555623524e-05
8.80459106668553e-05
2.79590184265628e-05
7.88717643772566e-05
9.5004119226679e-05
6.22586073910034e-05
6.58940923362723e-05
8.46290376912539e-05
6.19365819006913e-05
4.87572885739382e-06
8.36839736612365e-05
1.79534423410277e-05
2.81281259615828e-06
4.46663769210805e-05
7.19865304753572e-05
4.92785659320219e-05
7.45466890130957e-05
0.000137461214509671
5.56143336974809e-05
2.54036590430114e-05
0.000111868859939394
5.44166055116552e-05
0.000104565912767074
5.03200157078646e-05
3.58485576618275e-05
4.19339255751703e-05
6.01979677950742e-05
1.35411055747102e-05
0.000109965861654012
9.52159096486464e-05
1.94013297004418e-05
4.71819651756676e-05
3.89464332080205e-05
5.41858357257349e-05
0.00011569102705655
5.84239849335506e-05
7.18936359382978e-05
3.35721794262208e-06
5.09886292281998e-05
0.000120116739584786
0.000119824785602758
9.34511357907972e-05
5.36456694611819e-05
5.37194632322561e-05
0.000131574498615385
0.000113726520532093
7.94724978911658e-05
8.16920818155979e-05
5.1248174299297e-05
3.24947291287174e-06
0.000126217875776857
7.91809449416202e-05
3.76048427310472e-05
8.5995844534487e-05
6.16562288370052e-05
0.000107736553836293
9.08151674913428e-05
5.92223779030472e-05
8.71507102371008e-05
3.07262508450599e-05
7.62086873087827e-05
5.77845576266885e-05
4.37472979815567e-05
0.00011005483979529
0.000132858405446089
0.000119738333563234
0.000118062403276238
8.75027959546041e-05
5.29844533552289e-05
6.91189088169009e-05
0.000106504888039189
6.71987068066086e-05
8.49356392145253e-05
7.69638391364412e-05
0.000144333138150025
9.9747532554998e-05
6.0370984978726e-05
0.00012206757411282
3.70465587035804e-05
8.72565791953943e-05
0.000130782425583456
8.99238545446511e-05
9.07935237970969e-05
4.12742978190468e-05
0.00012829041526008
3.86851471583482e-05
9.80480006037934e-05
0.000112001284666732
7.16104538157848e-05
1.05597922719287e-05
4.68104951843509e-05
7.17351386930559e-05
0.000165674769555518
7.80318177951556e-05
1.53182953768822e-05
8.22933192360189e-05
4.20394104522571e-05
7.55399500256893e-05
5.98511040383127e-05
7.39307631797304e-05
0.000153173619934765
5.10832657806752e-05
0.000146414760016627
7.67426101738833e-06
5.91180459357627e-05
0.000144814056797507
3.18171397864008e-05
3.91178579378699e-06
6.16658737124934e-05
6.69144793290077e-05
8.54654715676707e-05
8.28353321239353e-05
4.41927452021947e-05
5.35741145775057e-05
7.51977623999271e-05
-8.75754390240393e-06
3.46946598102874e-05
7.18150574972336e-05
8.17217951472253e-05
5.70782671227525e-05
4.56553344158804e-05
-3.2668113569601e-05
6.03159531172044e-05
3.4470806321229e-05
6.90508092921155e-05
7.36456723915601e-05
3.93083406307978e-06
6.44637710540219e-05
1.91552319457283e-05
5.79228385848296e-05
8.16400625503266e-05
3.95822756420648e-05
8.43804299633138e-05
7.48341388604122e-05
5.24485256861821e-05
4.85292313081218e-05
0.000126985238316852
4.27387352160254e-05
9.87730023402853e-05
0.000106520941456832
7.9750603471957e-05
5.13527643130027e-05
6.40333054865232e-05
0.000105056721730144
8.70516342659322e-05
3.44685814496833e-05
9.78833556839291e-05
0.00014602244400245
5.43022409848737e-05
0.000109121070499822
9.04878323624621e-05
0.000111612348824944
6.17318225548968e-05
0.000121894003542695
5.97382646343053e-05
6.92870769443423e-05
0.000104050839684274
5.84677943924358e-05
1.21669058793614e-05
5.38329957424576e-05
1.26640007332296e-05
6.69006263540849e-05
4.8906814860388e-05
7.25398849900335e-05
4.72258990981728e-05
4.29355491627522e-05
0.000109307398178166
3.5078885566893e-05
5.51337091583314e-05
8.30550398903867e-05
0.000110382084051305
5.04830484722588e-05
7.34575002878207e-05
6.01271850976035e-05
7.59902332070727e-05
6.84453807624587e-05
-1.37881251948712e-05
8.74084061838628e-05
5.05723406950575e-05
9.31002667814962e-05
7.0340062507337e-05
8.58013253110541e-05
6.79388887620701e-05
-3.46854136714686e-05
0.000123624725860663
0.000134248136707049
5.24360331752027e-05
8.28257580230081e-05
9.02970642219676e-05
8.19100115738972e-05
3.09935750596291e-05
7.09928790945977e-05
0.000148510439176263
9.5131902326777e-05
0.000117903217106664
9.19209267836598e-05
1.17586008794519e-05
5.31770406070136e-05
6.87406570562383e-05
0.000129175335799014
5.5365057073801e-05
4.86477482760445e-05
0.000118932061917123
8.01818464117093e-05
5.13483412001621e-05
5.03225189494684e-05
3.30144418420047e-05
7.12305986550263e-05
6.31068219612142e-05
8.23554016560171e-05
4.79298553920855e-05
0.000123388064817356
2.02626692387285e-05
4.18419026875169e-05
8.9050942483997e-05
7.78285538787998e-05
0.000106196237700939
4.43320638053951e-05
2.60210480005312e-05
3.81789595977916e-05
0.000126814192721608
0.000166424394430557
0.00010100228169291
3.097275392261e-05
0.000135252977579188
4.81981379980684e-05
0.000130981393189106
5.27550771836891e-05
6.17192343855635e-05
-9.86557159029543e-06
0.000107648823156531
0.000132859108818608
0.000153656115570858
1.49016847164388e-05
5.28776687544454e-05
4.69589976899813e-05
7.46672344509683e-05
8.74094135620326e-05
2.61543141507353e-05
4.79789283050669e-05
-4.25055853087553e-06
4.50861114332436e-05
3.8948969378895e-05
0.000100409915006442
5.36565936544226e-05
3.58972616422109e-05
9.47599374906577e-05
6.95133630760571e-05
5.1754170452474e-05
6.43977788120954e-05
3.7979694634769e-05
7.58229911699729e-05
0.000128803764057224
8.31888669095939e-05
8.55906811008196e-05
1.39768091887137e-05
0.000162583853693865
-4.50459893688195e-06
1.16645363659764e-05
8.29292184786898e-05
0.000114809082090457
5.71611600166038e-05
7.06868540121923e-05
3.86695906350034e-05
7.12557608114159e-05
2.81252008124801e-05
0.000104596276197014
4.46748225564907e-05
3.02444655893181e-05
8.92624597387543e-05
4.35694309340257e-05
5.57995844895246e-05
2.05172767770794e-05
0.000105541296297599
3.57995939569832e-05
0.000114936894695942
9.52690585499995e-05
8.08322842646775e-05
0.000111711898294801
8.55227910516674e-05
0.00010811525443714
6.52810790388776e-05
9.26680869554172e-05
-1.27203736674817e-05
6.30913950504709e-05
7.74466851224032e-05
8.34061525848405e-05
6.24920116539262e-05
4.19747532645814e-05
7.90880189109302e-05
7.32402102878444e-05
0.0001237248151347
4.93224023581331e-05
0.000104210006729425
9.89555115744737e-05
9.20557151052665e-05
0.000157049278801483
6.10005289783487e-05
7.40103150811464e-05
9.29673292891131e-05
8.7085512301731e-05
3.34030987913226e-06
6.35792515169554e-05
8.06306733880224e-05
4.65544339611695e-05
9.11983841771788e-05
0.000111488130675001
7.28910774286065e-05
8.60454535319744e-05
0.000109720504114853
-1.09033581351656e-05
0.000105723221831549
8.54244510060092e-05
7.34399951462236e-05
0.000148806656266461
9.77879901205544e-05
4.58148330983587e-05
0.000107216192114882
2.33117903542564e-05
9.98104498854425e-06
9.20737110918085e-05
6.81821238119643e-05
1.4231843232157e-05
6.32864781592037e-05
2.92717285183379e-05
6.29955863596835e-05
2.96643177272713e-05
0.000122029669394497
8.32190728934649e-05
0.000169039232987237
0.00013572055508174
9.71315811857768e-05
6.20596847003428e-05
4.91811409308495e-05
8.25399903682628e-05
2.72756334251195e-05
0.000102480591239541
3.68441252823843e-05
-1.75598054881168e-05
7.72780792395699e-05
0.000104133763062252
0.000104874375563099
7.53292001594814e-05
7.32859851620674e-05
4.26649100869788e-05
1.83850371506164e-05
2.90078458544968e-05
0.000113025466496312
4.28377477750408e-05
0.000103837272498919
8.68213162412382e-05
5.52801185627676e-05
-3.4041754940747e-05
3.48077161211131e-05
0.000108842972931713
0.000111592756516955
3.10988825051662e-05
6.68960958409064e-05
7.35541809823683e-05
5.28645675742035e-05
0.000127750398923324
5.13905351405663e-05
8.50850577246747e-05
0.000110421817427615
0.000124332428453139
7.9805742086769e-05
0.000137224979916029
0.00010254795961413
0.000143443986588097
6.98148193150789e-05
0.000128441160031229
2.49043367825753e-06
5.66690966864039e-05
2.58490370168855e-05
0.000113495191002879
7.01123768171491e-05
8.20617398087915e-05
5.56812772992065e-05
7.07139336065236e-05
7.2661563474196e-05
0.000101577253977827
4.55514478127591e-05
9.48009435911302e-05
7.11211051280334e-05
6.63315883037317e-05
0.000123434902030187
8.16624760914465e-05
5.5694814888449e-05
3.89892405330941e-05
0.000120975596805649
8.38605405178874e-05
7.13015607100864e-05
5.35382339511801e-05
7.65024262040055e-05
5.88762690825936e-05
4.99229730239234e-05
0.000119736885270482
7.2986946490513e-05
8.12831508261028e-05
7.05782089185421e-05
8.91564531552744e-05
3.70186918463112e-05
9.42310805280212e-05
1.580335368728e-05
8.69959646945554e-05
0.000101810125015492
1.99948672369007e-05
4.59179551192779e-05
9.43727783203825e-05
7.53028837474967e-05
9.05124003957321e-05
5.56251391424223e-05
5.87978179125047e-05
4.996689578636e-05
7.76092129722405e-05
7.54273345339731e-05
0.000124562624289231
9.62964484216545e-05
3.27842960997552e-05
0.000151765093420977
7.58040514725506e-05
6.25538776383198e-05
3.91079709810134e-05
5.52938979465039e-05
5.86839716172732e-05
9.55802634517122e-05
5.58893055264548e-05
7.28542844883637e-05
4.43781374333615e-05
0.000102370275378737
0.000127984684540178
6.10409753428408e-05
8.92876620939304e-05
6.96989579107779e-05
0.000107428355935379
3.668477047159e-05
2.69679505261206e-05
0.000113029638480746
4.60430944953494e-05
0.000136918839330964
9.02424540734052e-05
4.53766918995741e-05
0.000118151367206994
9.75463695985722e-05
0.000136023353681063
2.24161567325164e-05
0.000173029811351528
2.81765876356611e-05
2.99499646553287e-05
0.000129170925992769
0.00011208432686512
8.76424771071664e-05
3.29765119549074e-05
0.000145133224273081
0.000149987015751513
6.55069264251035e-05
0.000130868952767467
7.63956267542963e-05
-1.70289617990264e-05
5.32043578407715e-05
0.000140580625462688
6.88992652837483e-05
0.000131735724067005
4.94011359345133e-05
7.288666917218e-05
6.01348267342899e-05
9.73114521741148e-05
9.71567561388452e-05
0.000126971932133757
0.000156912192102551
5.58943030012828e-05
7.35567866398076e-05
5.62413955358033e-05
4.09734325457083e-05
0.000107926629040823
3.02302108093173e-05
8.75135759715626e-05
0.000135750288629289
3.98127141697587e-05
7.00191628059625e-05
8.1463637315169e-05
4.01983418344836e-05
3.66210508801897e-05
5.64580839478465e-05
4.55656687932928e-05
8.5421116112305e-05
7.86132899220954e-05
3.01072079245992e-05
3.86399726595963e-05
5.04953887170429e-05
0.000137327447742001
0.00013339946322591
4.14347382225829e-05
3.23367935359999e-05
5.64655078360079e-05
0.000107737298341934
5.87419666909099e-05
4.56958461734284e-05
2.42102573435492e-05
6.64547439898873e-05
9.86966395138786e-05
8.36321666889315e-05
5.65025804463767e-05
5.80570862619399e-05
3.41397201755179e-05
0.000116990438626679
0.000115937719410552
5.99285860261031e-05
0.000136487200017973
4.63040608897179e-05
1.87489486825212e-05
2.33420971063932e-05
7.86227535697478e-05
0.000131364214581314
8.95475715109116e-05
6.06432749161635e-05
3.92574007087083e-05
9.03365922901744e-05
5.95905365357794e-05
3.69145514335416e-05
8.17131988388974e-05
0.000120468713640659
9.90047698694289e-05
3.9605512088236e-05
9.85939699501886e-06
8.48143123729948e-05
0.000143697843149432
5.06646920619068e-05
6.38518400869346e-05
8.36984847109201e-05
0.000121940485726126
5.73372515950638e-05
2.01520915626474e-05
0.000136124330217886
1.85199251233557e-05
3.10006757203611e-06
0.000113130015030551
8.55345662221644e-05
0.000124610982855233
3.18722752414721e-05
9.82691536728103e-05
3.80331127185464e-05
8.9641595951003e-05
0.000131379193086583
0.000130402895848904
4.55681302622155e-05
4.75352447914678e-05
0.000120496632981088
9.7913496942766e-05
9.8390872880682e-05
8.56309865886021e-05
7.05248458359749e-05
0.000103512723074161
5.20316420385949e-05
8.18476873540569e-05
4.68237834675423e-05
5.71634523972242e-05
7.70585627308246e-05
6.59571871818273e-05
0.000128329094782629
7.99939253846885e-05
1.42673117115144e-05
8.28918229572856e-05
9.25884136780866e-05
2.3371594243752e-05
6.60060257108263e-05
4.93607967674741e-05
4.01000962955789e-05
3.79272621725089e-05
-1.99669856374706e-05
6.55840934591746e-05
6.47141401175595e-05
8.26917245666255e-05
9.48092800985377e-06
6.76876046185017e-05
6.92157044510915e-05
9.92369858073008e-05
0.000112505587981816
6.01295338666573e-05
8.82093917518933e-05
7.50342993077942e-05
8.99025813014237e-05
1.7074112950462e-05
0.000102126808869205
0.000137713214598935
