# Supplementary material for: Research on computational propagation and identification of mine microseismic signals based on deep learning
Source: PLoS One. 2025 Oct 22;20(10):e0334641. doi: 10.1371/journal.pone.0334641 (PMC12543183; doi:10.1371/journal.pone.0334641)
Supplement: S4 Data — (ZIP) [file pone.0334641.s004.zip › 000100600002968.xlsx_0.txt_24.txt.txt]

4.95452839035039e-05
0.000112048293250516
7.63557112587005e-05
5.62313896153417e-05
9.81557659464189e-05
6.17271972757238e-05
5.58601726698057e-05
5.6406879683946e-05
0.00010420347602458
6.17142758340465e-05
8.29118655079655e-05
4.10004704354231e-05
3.15311630836576e-05
0.000110440545004754
1.34585692007045e-05
6.72205525430867e-05
0.000107278882017155
3.77156575406952e-05
3.85618069851218e-05
8.62399086243689e-05
9.95067423222081e-05
4.69371455825668e-05
1.59752878850951e-05
8.79745560105866e-05
1.09902130123657e-05
2.34665667702073e-05
-1.70830814838137e-05
7.21299853557635e-05
6.65962910832745e-05
6.0807622656644e-05
9.54213692392833e-05
-4.02506505628624e-05
-2.04207457023236e-05
0.000115208682126691
0.000119900608926789
0.000110370304867639
7.29574513436758e-05
7.65737882258703e-05
0.000117301921272299
1.85388542990635e-05
-2.70344422022371e-05
2.02493352054207e-05
8.68133844338015e-05
7.08778763253079e-05
3.74080123099407e-05
0.000116348870530414
4.46244646263974e-05
3.58477426053958e-05
6.03670020082124e-05
6.65032303454278e-05
7.73990801953519e-05
7.43302827226371e-05
8.77923577377702e-05
8.4608007014507e-05
7.18282650074793e-05
4.09022278833651e-05
0.000116515201053852
2.50052280169119e-05
3.7234584409726e-05
0.000115084423692992
3.23080379859874e-05
5.70541619994642e-05
7.81733355886689e-05
8.15889436162864e-05
9.97049741219748e-05
6.87138216072656e-05
0.000121684236511248
3.51346399629957e-05
0.000166148427370343
2.39182111358478e-06
2.04782782654344e-05
-1.95730485785799e-05
8.82534237722632e-05
8.92452466291967e-05
3.72216553463338e-05
5.80846842149474e-05
0.000112843595067181
1.94575995879945e-05
-2.3329477150658e-05
4.32971236339909e-05
8.43005004741225e-05
3.49094082678338e-06
4.3726152379502e-05
2.65610931959283e-06
1.57064146754416e-05
3.71450173420142e-05
0.000104362008746236
5.93981012685777e-05
0.000103981906536469
3.71567833516769e-05
1.73996594328002e-06
8.75036369352708e-05
6.67604986856418e-05
7.80602141697785e-05
5.47036922575817e-05
6.47506124643748e-05
9.40474000614895e-05
1.87790219467169e-05
0.000110053825565443
8.9984271730151e-05
8.31772859290268e-05
4.24373818928944e-05
-3.62730129663859e-05
3.50255577277934e-05
9.70759476743369e-05
0.000126559500384847
2.52943684979311e-05
7.59426276288919e-05
-2.10870323829594e-05
8.41583934909574e-05
0.000135986516679872
8.90365462462776e-05
0.000101455663165755
0.000101395101733379
5.48052099897404e-05
0.000138819166118772
4.18074868766548e-05
1.11340587954649e-05
8.8767047685194e-05
0.000124819298381898
9.17300549964265e-05
2.88285813844124e-05
3.05741442867596e-05
0.000130363940038165
0.000122287866660397
0.000125853975063535
6.70631232558757e-05
1.64065996271135e-05
4.59597016538423e-05
0.000136420607348862
2.89982093459186e-05
2.09852841299455e-05
2.9351891966627e-05
5.51431705622306e-05
5.76076671161181e-05
0.000128362371099583
7.39857461640997e-05
0.000117264955957383
5.08670884298235e-05
6.60464965950139e-05
6.83068118470157e-05
8.89207136548163e-05
8.99746339839847e-05
2.15488665154695e-05
0.000108421650442705
2.95521372952049e-06
3.4544137924354e-05
7.9489889451025e-05
0.000104081292092961
-6.319362986972e-06
7.06818849771821e-05
4.87359220474356e-05
7.50942509232239e-05
4.93097881019898e-05
-1.24128908828293e-05
7.62317942768745e-05
0.000146693981623165
2.49527619563841e-05
9.07908285677883e-05
5.12805500086773e-05
5.93324459800095e-06
5.11765018419482e-05
2.17923632215583e-05
3.02040389797568e-05
8.26368446044642e-05
4.77626691200595e-05
3.56232970568749e-05
8.93030582464732e-05
7.10661055581702e-05
6.22763800994643e-05
9.35577430678062e-05
5.68514964030879e-05
5.13316419638789e-05
9.12272123967224e-05
9.7480751504612e-05
3.67727856746336e-05
9.83047104563039e-05
5.20947153240542e-05
7.78715087338035e-05
0.000107581083478979
7.86121641268867e-05
5.24579280882045e-05
5.67678003966825e-05
2.18506019534446e-05
1.7941495711012e-05
9.7964646452005e-05
9.36428618751263e-05
5.22598795143371e-05
3.42576677158358e-05
3.50635714522004e-05
1.26821709170143e-05
0.000106494815756375
7.05837713475804e-05
0.00013244462162111
0.000159738027447101
5.9321878736645e-05
-5.98754542981187e-06
0.000132262521080333
2.72592499260783e-05
5.70031555084106e-05
5.78770085253698e-05
8.60397286975868e-05
8.07865335008295e-05
0.000130583213871814
0.000119149933088955
3.07580406305325e-05
9.51434166718625e-05
0.000105419753510863
8.57187110248571e-05
9.14190473103459e-05
4.47646926278196e-05
4.72766594269904e-05
2.88543143018083e-05
0.000118768148916155
2.54181962006996e-05
0.000109888062128157
8.84681733169025e-05
0.000109254341271815
-1.2063419297923e-05
1.86192036794355e-05
9.4762362708983e-05
3.74727559266481e-05
7.33145335824649e-06
3.09730618427036e-05
0.000100211536186338
4.34381112450453e-05
6.59786470218755e-05
2.29888910702397e-05
5.92913134710121e-05
1.57987844018022e-05
0.000101925493196868
0.000132837624891806
5.20248158015274e-05
4.84766945495409e-05
5.66929176919808e-05
0.000135346686676148
2.42502777607285e-05
7.85845280165849e-05
4.83038930205256e-05
4.42277532565778e-05
7.2330533731112e-05
0.000117080899090132
0.000103053680529706
9.40569732182741e-05
4.94843286477648e-05
6.90174148425898e-05
0.000189076504902528
3.07916648371991e-05
7.43151376515902e-05
5.41490652572718e-05
-2.95627985442785e-05
8.89573535619496e-05
9.13998986612938e-05
0.000115178302761558
0.000128422195069547
9.82817306727022e-05
-9.83774180148744e-06
2.88043588080865e-05
3.96948455032047e-05
6.06480079458733e-05
0.00013251505367384
1.45246054028011e-05
0.000128066017091865
0.000155917512165035
4.29370921757472e-05
0.000117046098397834
5.84663580734887e-05
9.52042879944637e-05
0.000123957103785572
9.00507652805259e-05
6.01715603508508e-05
5.37682130517175e-05
5.0381594166997e-05
3.96194255672868e-07
0.000132189219423417
9.22711407777945e-05
6.91053894773918e-05
0.000116681491858341
8.70141690414838e-05
4.9017980886956e-05
0.000104745517998991
4.56615766291454e-06
9.07219051165015e-05
-1.96106980220504e-05
8.85056849381975e-05
8.6266714688279e-05
4.9502681537626e-05
5.84745553160527e-05
0.000114227334019865
4.86451548350049e-05
1.81121838037785e-05
7.64609590934818e-05
5.68032701668471e-05
6.63688337646097e-05
3.29457092693255e-05
5.79883717647966e-05
-1.81620195292767e-05
3.00818098434951e-05
4.23641571231204e-05
4.04632653234518e-05
0.000156083323359239
7.05847635362219e-05
9.43464188271784e-05
7.73410912928639e-05
5.49786474214134e-05
9.7856718449038e-05
0.000138873462433383
5.35961524536734e-05
6.21497491192338e-05
8.1071841718492e-05
9.15458186307164e-05
4.91400112724779e-05
8.52232371614479e-05
4.49928095620939e-05
1.2150033397171e-05
0.00015469943215978
7.02524789318947e-05
7.80333577983064e-05
5.22334277722791e-07
8.76072064529462e-05
5.3362115221269e-05
5.50655738008829e-05
0.000118036024582408
8.88720451535482e-05
4.59972534510766e-05
8.15818071023855e-05
-3.35955816696402e-06
5.22796779600423e-05
4.74712482236691e-05
7.2747366600563e-05
7.73972213120642e-05
2.73021472586238e-05
5.22606694199611e-05
7.98827922906115e-05
0.000112750662121973
5.47577064315313e-05
3.49065670763825e-05
-1.88761289745187e-05
7.86723076821143e-05
1.53524135233113e-05
0.000115629456398103
5.65691089444064e-05
2.11214686413823e-05
0.000149639235784063
5.93927059261629e-05
9.5358632020285e-05
2.70404575742977e-05
0.000101765350619805
3.95358848651166e-05
0.000144583842282857
7.62475426765303e-05
0.000103337313445273
0.000109284765991434
5.22114781066816e-05
0.000146243883084355
9.86106897211832e-05
9.63201338944705e-05
7.69321881665806e-05
1.59068241901627e-05
2.44685614995512e-05
5.5680451138742e-05
7.87521070419848e-05
4.48420109983016e-05
6.57932606493804e-05
6.57865140417133e-05
7.96344804510755e-05
7.37092934589807e-05
5.53608691737074e-05
5.26367063932349e-05
6.59185273988488e-05
1.89355704304177e-05
0.00011371994708891
0.000108740233625394
8.47277838915937e-05
4.10891122300465e-06
2.96418133348446e-05
-3.91362008414339e-05
2.51440228737515e-05
-1.33533965765496e-05
5.38752389649794e-05
2.08223377162386e-05
9.16167197315989e-05
6.03538161760967e-05
9.53379296029048e-05
7.90364985106237e-05
6.06353795248095e-05
0.000101291202739983
0.000116578337697862
2.31256232356325e-05
0.000115010721142067
7.58646312997403e-05
9.05829871157629e-05
0.000104445596238793
3.20041975477151e-05
0.000104403592316164
4.00596722595892e-05
1.29754109322188e-05
0.000108587301994072
4.00675501401515e-05
4.71118685272652e-05
3.62695061151712e-05
9.84715474460984e-05
-1.44053526147717e-05
0.000135003932480328
9.04362910860202e-05
4.57056131788786e-05
3.1194279519303e-05
3.79466678903649e-05
7.95962853664732e-05
7.83013090919563e-05
0.000160402620505453
3.94880182581453e-05
0.000107330184708867
3.76394677388807e-05
8.72896753903822e-05
8.04107104458183e-05
0.000134354064337844
4.0873546754673e-05
7.62026929473062e-05
5.92247622843256e-05
-3.19993655554704e-06
2.01846221834715e-05
-2.31407853555078e-05
0.000114667543278258
-1.94919610735904e-05
0.000133108022722673
-2.35664924323615e-05
9.16245631456738e-05
0.000135757257449196
6.12001005098477e-05
0.000104088958123079
0.000161949059197054
4.45181836394753e-05
7.99309435007902e-05
9.63881517011634e-05
0.000104785445889692
7.37440470993678e-05
2.84802020408373e-05
1.71808245900718e-05
8.50139233068673e-05
6.5007678767417e-05
0.000132015218147482
7.65233410187445e-05
7.67459745525071e-05
1.83088412468919e-05
0.000150917334032452
7.21339060485003e-05
7.68674985953394e-05
8.4265506280952e-05
0.000129679199381081
0.000122579029457835
6.4817173458175e-05
9.4010428777918e-05
-1.5890101757293e-05
9.26830616741991e-06
0.00012589357453335
6.36326612993438e-05
7.54618395707993e-05
6.3857925237714e-05
0.000123085726101869
7.78613542539923e-05
8.7711182135704e-05
3.32330642448886e-05
7.06656966054884e-05
0.000112213041932491
7.96947161162664e-05
3.60228998360473e-05
9.37160366941026e-05
0.000128359292258235
4.55360471869749e-05
6.31230825121045e-05
2.41088665423792e-05
0.000108717363041021
6.39641931034798e-05
0.000100451889195471
1.23329057640279e-05
4.5666973348571e-05
8.03992156456192e-05
5.980044526086e-05
0.000120973981286276
0.000117114583659586
0.000142663336142561
9.29543959795051e-05
0.000140603747616707
0.000102094201854834
8.94004276382961e-05
0.000127449541314947
5.27758103332111e-05
-1.2998237501825e-06
0.000102522222995648
3.90486527168479e-05
0.000110823152030646
7.23567080999496e-05
7.08109196992137e-05
4.20535223139755e-05
9.22696630842487e-05
0.000116712948405262
5.17906131677366e-05
7.56232982567372e-05
2.06178645535572e-05
-1.58089049490495e-05
6.93439746874017e-05
4.90695148631371e-06
4.61435320171633e-05
4.80673597524881e-05
7.46238880827436e-05
0.000107267822983889
0.000124561320802745
0.000120693046389922
2.38592989944822e-05
1.28391219325883e-05
2.40634158163778e-05
3.82682413785305e-05
-1.06061180071451e-05
9.46524315924674e-05
5.35593505937979e-05
4.79042365538368e-05
4.58232337249123e-05
-1.39861227608339e-06
3.18985444524722e-05
-1.31264489593678e-05
6.77067781169943e-05
2.61509933252843e-05
4.25252848188201e-05
6.15321927967789e-05
-6.6452110784798e-06
5.33683835660253e-05
8.73550391452545e-05
5.37110928928818e-05
0.000114270725299574
1.71402947692756e-05
0.000132277950381289
0.000108140566273822
7.38821142327738e-05
0.000112569553874379
3.45975522913604e-05
4.88450038427284e-05
0.00010179564797054
1.47031732652969e-05
0.00013555579591691
5.48802295612305e-05
0.000115812677720111
7.44308176434583e-05
5.59862782417241e-05
1.27424400528698e-05
0.000136604065841838
8.80217321481848e-05
6.85317625433991e-05
2.20123673275775e-05
9.84032082248105e-05
0.000115055083347657
-3.46022509583509e-06
0.000111922186757866
6.41866812176918e-05
0.000112750366159436
0.000108919151499022
7.00357277345567e-05
3.24875880122592e-05
7.44565779260257e-05
6.9864170769719e-05
9.36672171796281e-05
8.37699508054531e-05
8.10906624061824e-05
5.13519844802119e-05
1.2667499369504e-05
9.53081605318181e-05
2.51766382324437e-05
5.096585470785e-05
7.29067451009715e-05
7.1852926970085e-05
-2.17420457076926e-05
4.9639371152198e-05
0.000118409671784432
9.7999796531094e-05
-4.35486233771165e-06
0.000106699947270909
9.61604079936263e-05
3.55156629485742e-05
0.000120144267611366
3.59632461948454e-05
5.67069273138369e-05
6.07184554165286e-05
9.30660860283526e-05
-2.70040329891668e-05
9.02031401489455e-05
0.000122764748005154
7.31533278141911e-05
3.47662269796831e-05
0.000136420083668934
7.7751245921436e-05
2.45143019173343e-05
7.88799685060704e-05
0.000103538641721619
-3.54305857321063e-06
5.420329943558e-05
7.14373065307129e-05
3.85257576853066e-05
8.64741923426976e-05
0.000114830069611194
0.000117477263150751
4.70935262044101e-05
4.22617705529355e-05
7.2162179738802e-05
0.000130478723456063
3.69803805566798e-05
7.81713049835547e-05
5.35218702484927e-05
3.99029511838475e-05
7.49399317913114e-05
5.21986885943139e-05
6.33113857095659e-05
7.24120913839232e-05
-2.19399124897691e-06
8.4162156180375e-05
0.000125769114416432
8.53138884168375e-05
4.4559265987192e-05
0.000100216671556914
6.34215314678184e-05
0.000164474836963507
9.72049974103689e-05
3.0475195290064e-05
7.96147839250408e-05
7.78640043463352e-05
0.000110575948825131
8.20572793582768e-05
3.55878284005227e-05
4.53581703967706e-05
0.000138615968482017
6.97842703411654e-05
7.65952319449791e-05
6.40337697328856e-05
6.74977279383827e-06
5.98126445344589e-05
0.00015367564125276
7.21654697593596e-05
8.30967674739201e-05
1.58548976960014e-05
8.17609404454674e-05
6.27433214987808e-05
9.84978005169264e-05
4.46349725771385e-05
3.86638572328239e-05
0.000121279935688922
6.40015356619017e-05
3.15964905772222e-05
0.000100238703156863
4.41639696753247e-05
3.38564169126923e-05
0.000103052650970416
0.000143031895789282
-1.61295109779256e-05
3.8581254381643e-05
8.14688202144242e-05
9.19138426788379e-05
2.0219692558973e-05
5.61527828898246e-05
-1.36227662493734e-05
0.000154111866576301
5.77579739841461e-05
3.5247211049022e-05
4.51917707425088e-05
6.85076473414642e-05
0.000102592187236396
0.000120450703481908
6.53958682427448e-05
7.68976484866069e-05
0.000119129939938112
0.00014283477118283
0.000110797685793801
4.59559815992511e-05
3.71134550809104e-05
5.85150763478966e-05
8.35079759973096e-05
3.91804310523306e-05
9.21995969947153e-05
8.78178293052186e-05
0.000100778179981902
0.000134719151900113
1.9363168454764e-05
0.000109357680437622
4.11210916667397e-05
7.35060194275558e-05
3.58587107691363e-05
1.15020781253052e-05
0.000100558126766493
5.60493030216472e-05
0.000128974743487379
6.87885339546301e-05
3.51674755576746e-06
-1.72431292160041e-05
0.000138043534180379
7.68397302797076e-05
6.85570745213874e-05
0.000154414704230346
2.33717948516406e-05
-2.57923175349624e-05
7.99827717095761e-05
3.17712376316046e-05
0.000100913891627189
2.40211724632548e-05
9.4562820082613e-05
-2.30412140366808e-05
0.000138935702876957
5.34522947421234e-05
9.31445883984848e-05
7.9025000647414e-05
0.000122529120593342
9.97067205844928e-05
3.1801325372889e-05
6.46584312002779e-05
0.000113095468478714
6.17399578062777e-05
0.000126887209924418
0.00012022444532354
9.93550422847644e-05
9.36460568488291e-05
8.27357062124841e-05
0.000118468928916175
8.37414603956592e-05
0.000130153398622772
2.90582065452058e-05
2.97627220872723e-05
0.000151983072690016
0.000144646570208489
1.36480369246189e-05
2.59091756543e-05
3.98075707491463e-05
4.94227241689978e-06
4.29810844951747e-05
6.1964940669087e-05
4.31672596597618e-05
0.000117351779836304
5.65720112783958e-05
8.45485747550998e-05
9.31823284135218e-05
9.44371501281441e-05
5.45287308561503e-05
9.14776390573049e-05
5.95473072512342e-05
0.000107138591148416
9.20091371801395e-05
5.69671649769944e-05
-9.31331058610609e-06
0.000110751032061089
-1.14218175648718e-05
1.75628482754492e-06
0.000140264008895053
3.02844028651735e-06
6.96648823628134e-05
9.59501942956212e-05
0.000122625058796072
0.000106195016694067
1.63068641509813e-05
6.36062221120901e-05
3.22246306206815e-06
3.2731882122827e-05
7.30793261169173e-05
4.2848607102825e-05
7.98883423936761e-05
8.43087025435597e-05
0.000147688259096618
9.76496507447181e-05
9.23042875145114e-05
0.000129776337896463
8.30874692175156e-05
0.000109649257590843
7.78696175577399e-05
5.69556220605088e-05
8.65434996346976e-05
8.70963895020534e-05
0.000117237486181295
7.47568496422744e-05
0.000118623046866296
8.02488573882558e-05
9.50835566396799e-05
0.000115563628153315
8.71453954891079e-05
0.00010749522716279
7.02852430183402e-05
3.6599532295933e-05
5.24324549032983e-05
7.46682339256733e-05
6.76868442051862e-05
4.53822327761489e-06
5.77143804299474e-05
8.30181943602002e-05
6.79033852791261e-05
3.75512391372143e-05
-1.25226993196226e-05
8.89095086003758e-05
3.28764488460134e-05
1.99620432261794e-05
0.000112935583681623
2.88480886589806e-05
5.71935532635672e-05
9.48470116158417e-05
7.19096327678954e-05
7.00620165873159e-05
4.44045272696432e-05
0.000123722603410709
4.72128067282749e-05
0.000110076077976876
5.79521880765252e-06
3.74983321405356e-05
4.7540517272433e-05
7.38290188292994e-05
2.80085051400536e-06
4.60276030677373e-05
7.17706699524031e-05
7.36504230253355e-05
7.17041377459351e-05
0.000124048208533016
8.36358523288331e-05
7.65303508664938e-05
5.17434421223894e-05
9.36311016176154e-05
5.39031171386941e-05
6.85365156032784e-05
1.50227470732601e-05
8.62053616598038e-05
4.85280012456485e-05
6.11677508257962e-05
0.000117162318072527
8.33752038646577e-05
5.18624992512483e-05
9.75925696314833e-05
9.98959012883057e-05
6.39027511709008e-05
0.000110996134485191
7.05001972785444e-05
0.000127589232158693
1.36619011062617e-05
6.99172917929901e-05
6.76583364001739e-05
8.46374176770278e-05
5.61992246539233e-05
5.41119023386592e-05
1.74061476251998e-05
7.49556462796667e-05
-2.31865636059012e-05
8.79775370661112e-05
4.99659387550045e-05
0.000146288340400196
-2.71860775608026e-05
7.34835222845169e-05
8.38964192885897e-05
4.88683124841758e-05
9.01978134809939e-05
0.00014561455625024
6.04234247090145e-05
8.99375621686397e-05
4.61863683590895e-05
5.23645130369111e-05
0.000121219638977691
8.1864072397689e-05
0.000163614378315758
5.19929812400924e-05
8.22131502641631e-05
6.13389605890862e-05
9.58741430631288e-05
5.49372214510136e-05
6.98734420059532e-05
7.4621391212794e-05
9.12033149114019e-05
8.91573818669834e-05
4.92796528207797e-05
0.000105523851966024
5.2319998699212e-05
0.000115014148605168
4.77473663059066e-05
9.89930725321984e-05
1.636084889497e-05
7.98848660695163e-05
3.55814023750451e-06
2.8824240224882e-05
3.75777823526962e-05
6.60122154764394e-05
4.70933134055193e-05
4.59727198517736e-05
6.28564818045191e-05
8.05032286453575e-05
9.20665187591752e-05
7.03781563012935e-05
0.000107998813773249
7.91224990592917e-05
2.95821509839826e-05
0.000137015104926559
7.8306532043256e-05
7.31894993167288e-05
0.000126952129268905
0.000133057682420482
0.000102159864939567
4.23691694108305e-05
3.98626768196349e-06
6.68636568951657e-05
4.92183664412894e-05
6.89495336594926e-05
6.65405063718437e-05
4.51975439329819e-05
4.22945691540881e-05
1.52605353839398e-05
7.46910324667102e-05
8.70260060418046e-05
8.64558483516868e-05
7.47329131961799e-05
2.20470659682785e-05
0.000128482700896702
5.42004253345441e-05
4.65883612563795e-05
5.23026164570067e-06
8.96565660167627e-05
8.23307775412619e-05
7.21248995858602e-05
0.000100184483705072
4.53014464506622e-05
9.55543740561049e-05
5.04498751171702e-05
6.10966496234717e-05
4.19167169770626e-05
4.26014003205274e-05
7.96522638914004e-05
3.63513264443046e-05
0.0001106038248641
0.000136304597267061
0.000123975672410646
0.000109790961683282
6.176477348699e-05
4.5234594538635e-05
8.39741837248787e-05
8.6335771372708e-05
8.75933358920002e-05
8.21900416317166e-05
1.44356502979269e-05
6.82804591278059e-05
9.57880032873858e-05
6.71266412299862e-05
8.18647333121864e-05
5.53483603912873e-05
7.32075453760997e-05
6.54658003971549e-05
4.54931543644726e-05
0.000102544598448633
0.000103860227587915
0.0001355111544406
3.39379819211089e-05
3.36971357804241e-05
6.14401425631579e-05
7.16523226935729e-05
9.43858759386557e-05
3.38290404420346e-05
0.000108918391444025
6.15731294891388e-05
8.13538793634486e-05
5.218504157968e-05
0.000126686908394274
7.31552913907523e-05
5.71494615552301e-05
0.000114182118763067
8.86076046105764e-05
7.75910223812739e-05
8.17829232761077e-05
4.797291492385e-05
6.34601930189264e-05
3.23033989324874e-05
9.14178436643971e-06
0.000123108773503645
5.92402775981515e-05
0.000107477016083821
9.5612556799895e-05
4.25003828247904e-05
-4.61573061671149e-07
7.46603252062116e-05
8.62471776677591e-05
9.9015830933919e-05
7.35674879126855e-05
9.74577087254831e-05
0.000104403545805335
5.97106190346696e-05
9.33303894007677e-05
7.11656562357217e-05
0.000156419646547314
2.90536682314069e-05
5.93631869236767e-05
8.59598684990486e-05
8.62311839468852e-05
4.41214588946097e-05
0.00010985262426328
-7.19570923943872e-06
6.00505049954743e-05
4.80404847594972e-05
3.35854281214978e-05
0.000115669982929103
5.64642968611151e-05
7.77327811317356e-05
0.000122849864901177
0.000108682197299666
2.0505727465827e-05
1.23877139577921e-05
9.71630203316578e-05
9.06689671241704e-05
8.4904402465418e-05
6.93693072463274e-05
3.4137581460373e-05
7.51649659205927e-05
3.24798597867873e-05
2.6545165580909e-05
7.3210354552774e-05
8.70392421152698e-05
5.23086199050921e-05
7.03718980754836e-05
6.53802005131106e-05
1.51864989673292e-05
4.54939354367333e-06
0.000118780778835396
4.23836352782513e-05
5.08877308005576e-05
6.6522591809757e-05
2.83350437260215e-05
5.29615307926274e-05
0.000127952648444304
8.39666440686191e-05
6.63882506159923e-05
9.72695001970008e-05
9.83576559197687e-05
0.000102585323807873
-1.97516310832576e-05
5.4146489337076e-06
4.87969722174986e-05
8.39857665659954e-05
0.000157541536484419
4.24631304821444e-05
8.92486558386262e-05
4.983194177323e-05
7.59057786098777e-05
8.56297656810468e-05
-1.58931072872481e-06
4.82906226007217e-05
5.35643045438024e-06
0.00010560597083398
1.25297048624104e-05
3.71247940403666e-05
-1.68995476403454e-05
7.55979775315449e-05
3.00135531424522e-05
9.26649165912544e-05
4.40924660986935e-05
6.87341390232535e-05
6.19728107455192e-05
0.000101032477663926
9.13134067731751e-05
7.18638878903244e-05
7.27082915384413e-05
8.56986920974411e-05
7.60781525140738e-05
6.30217252181669e-05
4.60905047904731e-05
5.17978386279567e-05
0.000100670768382044
8.63648019896523e-05
0.000137013632572643
0.000160885430944722
6.1464769646115e-05
6.95774786203568e-05
0.000117476803009823
0.000167159396053168
6.77025331540829e-05
4.0701385696293e-05
0.000119981709832432
6.57646152323548e-05
3.6572277675025e-05
5.05309112826018e-05
2.44983607486088e-05
5.39758769250106e-05
3.33656547762985e-06
7.22086565944929e-05
9.27598357717977e-05
0.000159760027491945
7.2932395252191e-05
8.3846330076706e-05
8.25546138276421e-05
0.000111281577610204
5.58961641082452e-05
7.17238193682023e-05
9.07443763963561e-05
4.83563758757271e-05
4.70177870109551e-05
7.26534970272468e-05
5.88042006282357e-05
9.13606995623877e-05
6.33591612185644e-06
5.2559092641142e-05
3.53078684395343e-05
6.0125947837809e-05
6.57156966943336e-05
4.97069852013802e-05
1.93029411057254e-05
4.9734919903262e-05
7.26197344186029e-05
3.10817034647771e-05
4.55144505870835e-05
3.12528986222219e-05
8.2672202054413e-05
6.94956646558544e-05
0.000143779906224925
8.67258912383288e-05
0.000140814535550768
0.000102821578353539
9.45384605501214e-05
6.23305624223509e-05
6.25974358699006e-05
0.000147743699533024
0.000129168708483999
6.75995492199895e-05
5.36321412260245e-05
5.0213498305916e-05
7.58563384759964e-05
6.07735603165571e-05
5.20307545217102e-05
0.000120323390584751
9.81843877831192e-05
6.66500447199914e-06
5.47004458807609e-05
9.68497986465156e-05
0.000105658468581906
-1.81049598825621e-05
0.0001146460413067
4.8109880701008e-05
9.96735346637427e-05
0.000105793722637359
5.26857617847279e-06
0.000128039732683178
4.40532184096417e-05
1.33441708274247e-05
6.06778307859424e-05
0.000149786291579724
9.37778884890102e-05
0.000119478451328687
0.00010283646930411
3.02831019128002e-05
8.47944339339376e-05
0.000130783585271413
0.000121316701169545
0.000113340196977696
6.91050502566829e-05
4.84928655644284e-05
1.43856261001967e-05
0.000139237244211728
0.000144429037945437
6.44020433466734e-05
7.15729666785213e-05
8.50944336952908e-05
8.98702436333011e-06
7.28868020626446e-05
0.000107130058789718
6.55485505593179e-05
1.74134084108696e-05
0.000112732591720612
3.24437848594128e-05
4.62699105048829e-05
6.89770757705409e-05
7.47410697575694e-05
0.000167472005722337
3.9259238380138e-05
5.14698803413867e-05
8.31224039556603e-05
3.72917459096662e-05
4.4903574699134e-05
1.82529318453757e-05
8.0520223456481e-05
9.16908229518089e-05
2.99546594218667e-05
0.00010726572730148
7.46804255023582e-05
1.65572194149613e-05
3.2452762753895e-05
0.000134629696105881
4.40472798561352e-05
4.0628082006875e-05
1.11138266845692e-05
0.000101298540570965
9.67861495128893e-05
4.66435191736286e-05
0.000131163757608086
0.000107740493691113
9.05831231111887e-05
8.16440671736413e-05
0.000111646343221931
9.69630230242511e-05
1.52287676057475e-05
5.0017836008712e-05
0.000105164867482501
8.90084108210149e-05
0.000108427665548366
8.27616783210757e-05
5.43943450150191e-05
0.000135416295788138
7.22613851335255e-05
5.03484557693177e-05
0.000102646563903003
-2.3407520625485e-05
1.80267102442145e-05
0.000117456071172654
2.22066025358964e-05
5.97277080376147e-05
1.57948415466255e-06
3.41706745524984e-05
3.87916018886539e-05
7.37918447436023e-05
-1.17821362149582e-05
1.31815629251128e-05
6.37168139961543e-05
6.85044244303064e-05
0.000104511514145167
0.000114041617257621
2.03955603115506e-05
4.88566635421555e-05
0.0001042329889186
-4.18670293946935e-06
4.38586070544465e-05
-3.87000720051354e-06
0.000124192842680783
8.99047256642906e-05
3.31371902696253e-05
8.79512410003486e-05
9.33023323074184e-05
6.97689436334292e-05
5.60929437240261e-05
9.42475793843157e-05
4.01589774996286e-05
5.47221545260505e-05
0.000119259256336821
9.71095822687516e-05
2.42552127635871e-05
6.04356112262387e-05
3.6139858201671e-05
9.15096587408734e-06
7.05349316011062e-05
0.000107059059597098
5.14715447549751e-05
5.76478357948746e-05
0.000157943012539362
9.48691439430661e-05
7.17420535283954e-05
5.5500946284058e-05
9.17258027696642e-05
7.84022462060422e-05
5.07232215171485e-05
7.78296998990588e-05
-2.04047637349993e-05
5.43944329324818e-05
2.72599414571305e-05
3.47926025776317e-05
8.20844484166623e-05
4.33945072200112e-05
5.00977418248127e-05
0.000111510630661047
8.0383118098387e-05
7.87695480486707e-05
0.000113640814038184
3.57181786855149e-05
0.000101655811842288
-5.45425427284926e-05
3.60960323050465e-05
7.17549691461086e-05
0.000101670671343605
0.000137193226546653
0.000123766884741581
-2.68801614396221e-05
0.000106290405819432
0.000114653235314503
0.000119008444756472
8.77070097235008e-05
1.4161301129939e-05
8.15396634471269e-05
7.90478836313605e-05
0.000108489450340779
6.56529217887928e-05
9.68163921865459e-05
6.62500312903877e-05
0.000167208228662839
6.45957206321473e-05
1.9996912430881e-05
6.53020396327213e-05
0.000100099984732132
9.59558366769391e-05
7.55288095206807e-05
0.000102615135177826
5.25341961095827e-05
6.91333637840969e-05
5.73667750230776e-05
6.57772743010216e-05
1.23769528612785e-05
1.04616432703878e-05
1.09949169415547e-05
9.08195234724039e-05
9.12072797472201e-05
4.64678555306828e-05
7.34693745535868e-05
1.6384533398298e-05
3.00559785361743e-05
0.000106434079684777
3.70646572702369e-05
3.01300871133897e-05
8.75500433230277e-05
3.03565168585625e-05
0.000102512019056204
6.01906645183049e-05
6.16274936450472e-05
2.6326589251173e-05
7.37750487983866e-05
0.00011797825604793
9.13261783547677e-05
0.000116129356833111
0.000118976120612159
5.86679171725592e-05
0.000100281870095295
7.71552906022017e-05
5.0330670163207e-05
8.76693544287737e-05
2.64125269179012e-05
2.51537054815205e-05
0.000104782962491857
5.42740644762809e-05
3.20259842440564e-05
7.21388944515007e-05
8.37534371535123e-05
9.85999684332992e-05
9.45801635121219e-05
0.000123733588928044
9.25602292282567e-05
7.54463783781609e-05
5.55873336929693e-05
2.75239500550026e-05
0.000133572835724485
5.80102332220157e-05
4.99217824149806e-05
6.03457249811505e-05
6.21125985276817e-05
4.84464042821865e-05
4.96422939166642e-05
7.74526891172815e-05
5.97878053403357e-05
8.94249758676245e-05
7.43593095686637e-05
1.77283635078936e-05
8.74393782684323e-05
8.16105841822612e-05
4.06627655312338e-05
5.63781516689338e-05
1.05306745660484e-05
0.000107676470796948
1.56032319069496e-05
5.20745886545597e-05
8.70033512439194e-05
3.99289083791689e-05
6.65513857040205e-05
9.93487777564693e-05
9.8508452925758e-05
6.8747994804906e-05
0.000130019577125481
4.55873832104093e-05
6.72216980488446e-05
7.57711025446972e-05
5.99999249978246e-05
2.71841008608576e-05
5.00416100844938e-05
7.80885810456919e-05
8.6252636060063e-05
7.04695610704905e-05
9.26940719775281e-05
0.000112063599931779
1.14667006738286e-05
2.1408568683711e-05
6.58810797868527e-05
5.01910451844832e-05
-3.72500780051366e-06
2.20362712432768e-05
0.000106819232047201
0.000106919042940848
2.75878366963416e-05
6.86752408906654e-05
4.12560134843189e-05
0.000100821357372791
3.47920761059407e-05
5.67660230090675e-05
7.91621701670022e-05
6.48336158035972e-05
0.000122950905601737
0.000140475848312719
1.80735062237046e-05
0.000111398184421703
0.000127364843905896
0.000121937758920163
0.000124237882649071
0.000101142458820108
3.81780289874908e-05
2.7742117846587e-05
7.53052152512956e-05
7.14104741742739e-05
3.93893772273662e-05
5.82331267496921e-05
0.000100111532643207
9.50298378539169e-05
4.76244509141857e-05
8.43878139284492e-05
0.00012103674919649
6.32665330567419e-05
5.11772875165578e-05
4.08318087919198e-05
8.90504387825014e-05
2.99602089823032e-05
5.37951176242613e-05
0.000103032051968303
1.29745666659798e-05
0.000113044602187498
5.88959364914862e-05
5.39393113769133e-05
5.70752328336969e-05
7.01827636784296e-05
2.45721325880659e-05
0.00011981901157255
-2.50716830918123e-05
6.09346650277116e-05
0.000119170338421214
5.82098425593667e-05
7.52595646597149e-05
6.73002783274564e-05
7.45670899815683e-05
5.37654762501044e-05
6.93994634686662e-05
-1.37206366392993e-05
4.44194660373634e-05
4.33827602531569e-05
0.000133189536312125
0.000109137608651761
4.41862109246025e-05
9.95747842019867e-05
6.21668469865042e-05
6.59021183248127e-05
3.4732659968949e-05
8.07643042158158e-05
5.49388252313475e-05
6.3871713493124e-05
8.20402258846711e-05
5.50898679031923e-05
9.94368745224234e-05
6.42276128718536e-05
2.88944419586066e-05
7.3903562543765e-05
9.70012674780474e-05
7.55653989616307e-05
5.64523677308639e-05
0.000124514577732061
1.86681021448222e-05
8.29637815864722e-05
0.000120050690557986
6.78310129863318e-05
0.000114529788848743
8.9608737904118e-05
5.00958632687269e-05
3.32428149749999e-05
0.000146939802769619
0.000116043966742844
6.3619481731817e-05
0.000111194437913302
5.35400828333874e-05
5.24233566293778e-05
8.56855751052791e-05
8.86290616235135e-05
6.33606743281493e-05
8.86792606456707e-05
0.000129715926029901
-2.12542267706174e-05
1.69859909804623e-05
8.7525580727598e-05
5.49089390818976e-05
7.25279763100787e-05
7.38076393904472e-05
0.000109331695227312
0.000109452491844565
9.63248518561703e-05
4.14001662575888e-05
0.000115183211962956
3.32374203449239e-05
8.8237155907571e-05
7.54965801288433e-05
9.13880965167575e-05
4.96005884644941e-05
2.89484417657166e-05
7.97994767664305e-05
7.07246810302215e-05
4.26581167674965e-05
6.86399638363079e-05
4.53150484573887e-05
9.36802849647728e-05
2.96752503047979e-05
8.14357917212733e-05
0.000152733503912331
5.05302519762316e-05
1.60741008338468e-05
7.02626208778019e-05
5.43544355885451e-05
7.35197368735437e-05
7.6448937962276e-05
0.000131494459121745
0.000115554483037068
5.19372257522495e-05
7.6940181264065e-05
0.000127380256956142
6.04983376552364e-05
0.000120710583174133
0.000153722951960958
5.01003002410335e-05
1.52725971146182e-05
4.64216591499848e-05
1.65637602436081e-05
5.55284559726222e-05
6.18535599394231e-05
0.000118097897089544
0.000148831507323754
6.66711120124224e-05
0.000104381020261653
-4.47117180981192e-05
4.52602727457357e-05
0.000163771658716642
6.55985692075125e-05
9.45770981652008e-05
3.99093460323232e-05
6.48263707192958e-05
8.46651087896738e-05
6.84490190778247e-05
3.25567365485996e-05
3.08386487636665e-05
0.000135356822286283
5.85510460842673e-05
4.00901623315018e-05
3.93446951363247e-05
3.17341360830791e-05
4.64101382352591e-05
8.37068183415689e-05
1.41401313654136e-05
8.18402305945978e-05
2.91669276864556e-05
6.55930166115278e-05
2.88204338770497e-05
7.43236502896769e-05
4.02379507906898e-05
0.000136186884055167
1.25233377961311e-05
6.92177700065316e-05
7.99504334478204e-05
5.85726247100929e-05
4.95578948307781e-05
6.36456826228796e-05
0.000121965981427409
9.03368008512926e-05
2.01150697513664e-05
0.000104420929151815
4.04461003981888e-05
5.4564296828955e-05
4.64767367736373e-05
0.000109145340440264
8.85976785180314e-05
0.000130114828472815
7.05616865959243e-05
6.22217437572564e-05
1.1061019418002e-05
0.000130328107053687
0.00012999554196459
0.000121703671242416
4.88088433386958e-05
7.04589589013143e-05
6.0816622090559e-05
3.3851516413736e-05
6.91719913323668e-05
4.44326031113232e-05
0.000122046280392791
2.54324453001758e-05
9.70120867157807e-05
6.99048656844785e-05
4.84081352055189e-05
0.00014289699944941
0.000152120818482657
0.000106183113174224
9.32482638794284e-05
0.000103837580866371
0.000113033538721884
0.000183926455454919
3.63779366183896e-05
0.000137264351669711
3.93299496028782e-05
7.57455580646903e-05
0.000119792631838698
0.0001110285043266
3.65450258065083e-05
1.98976979444755e-05
0.000110848097632003
6.33665496001206e-06
7.10222597921505e-05
9.6457053244409e-05
6.22936650953031e-05
0.000112113012677846
7.65576594920293e-05
6.48410816390976e-05
8.24027404027708e-05
9.51029877446604e-05
7.92800615275983e-05
8.03591211377908e-05
-1.31724827034376e-06
8.01026900361726e-05
8.21784931434431e-05
0.000138940117477506
0.000100744559630278
8.47697394121565e-05
5.02337615323887e-05
7.02680656037191e-05
2.9164595634201e-05
3.00929613193828e-05
7.82779525836277e-05
5.9461053256308e-05
4.13120650182487e-05
6.16855975965296e-05
4.14340438814258e-05
4.91614186099627e-05
0.000103664356784808
6.90221431332243e-05
0.000162598289787186
4.14547665850062e-07
5.92429305762183e-05
2.49121879022872e-05
8.16621968236457e-05
8.93404662737247e-05
0.000121258176071822
4.04630085905059e-05
4.90911525228546e-05
3.89577690015091e-05
6.74786206415613e-05
4.31471558279622e-05
5.6271964407733e-05
3.76229835095683e-05
3.23853208140166e-05
5.9623394167843e-05
0.000137169058346845
5.67130183187586e-05
8.47021789673755e-05
4.63745047420468e-05
9.78346775199629e-05
7.91500910293635e-05
0.000110751113482911
4.22619768846418e-05
8.82722995164851e-05
3.15349075276608e-05
-5.92906308054062e-06
4.82010028003265e-05
7.55485949665199e-05
7.30263366009145e-05
0.000165766647926146
3.92738037749274e-05
6.07411446667724e-05
8.16046585460447e-05
0.000149917046367452
0.000105429753939359
0.000109802120314551
0.000110840600018491
-2.07421291499524e-05
0.00014812837395708
4.11725718560562e-05
6.37227225230365e-05
3.15287200351044e-05
9.00500153632788e-05
0.000125807808266446
0.000148863210478758
9.61613517713757e-05
8.59136910213342e-05
3.34536269792388e-05
-2.67343305381945e-05
8.40120015452397e-05
5.57992343508932e-05
7.63474226676023e-05
7.27824804096461e-05
6.91376254968238e-05
6.39626225508983e-05
3.33725890870565e-05
4.52790813337224e-05
4.15403228488005e-05
9.22702221117135e-05
0.000105314935958476
7.93061651298825e-05
9.36982323370263e-05
7.43870665392503e-05
9.70592412310129e-05
0.000128264512031107
8.0526553986718e-05
8.94433578274447e-05
3.47083995873415e-05
8.30522665043773e-05
7.26458882196491e-05
4.48896704906873e-05
8.73731767772453e-05
1.12488144474713e-06
3.6435474302927e-05
8.64704748410542e-05
0.000106154981787988
5.15599168594042e-05
0.0001094643944098
6.23217717255547e-05
0.000133284984723826
9.58193984019455e-05
6.19029718248961e-05
6.31334344083268e-05
9.62559441694732e-05
0.000115581890638672
6.55868400822977e-05
3.87948241504488e-05
-1.56009894353994e-05
5.73297904368187e-05
5.14213114139559e-05
0.000129015361153764
0.000116667979512948
4.2712779241237e-05
5.1179558270333e-05
6.62160029877022e-05
4.71856339313417e-05
7.58519693905462e-05
3.9724217822189e-05
3.65001503883509e-05
4.27856441337716e-05
2.64480541351921e-05
9.10745496200272e-05
6.98573207684828e-05
8.61673381503334e-05
8.79582896079173e-05
5.22648097472717e-05
2.69399090751839e-05
9.13600640259459e-05
8.28234482230867e-05
2.70832541962645e-05
-2.68474680557665e-05
1.52703907842547e-06
0.000120210680369748
5.99055288339736e-05
1.91907411669663e-05
9.65862663331924e-05
3.93497620448213e-05
7.45452135339951e-05
9.29151983085052e-05
2.72687889005647e-05
1.59711655884249e-05
2.36756607077585e-06
-1.05692899156023e-05
0.00010087447834391
0.000137313544369911
4.46438383688015e-05
4.50285695361136e-05
5.5990597864534e-05
0.000169604138836191
0.000126731650975282
8.27396200670072e-05
1.07366463901343e-05
0.000114305799951283
2.56755381221444e-05
5.43245750830995e-05
5.1003237623575e-05
9.02947830111471e-05
0.000152116355455779
4.21289914435187e-05
8.80326537520176e-06
4.32078960504513e-05
4.86438385681896e-05
6.71139152727982e-05
6.4185337678791e-05
3.31570534894942e-05
2.55898270544726e-05
8.06021218129052e-05
1.76308220014275e-05
6.13629628750387e-05
8.88674744094754e-05
0.000138019506912812
5.15480937962688e-05
0.000116490239893431
9.82686038434674e-05
0.000107777624237274
5.59578927573337e-05
0.000124470173305874
7.30687799370108e-05
4.96111123698933e-05
2.83359099737642e-05
9.31051444228374e-05
6.15517180607928e-05
6.2368667568668e-05
7.96712894168009e-05
7.76710135818333e-05
6.7054073371173e-05
6.86027282359252e-05
4.90343080599057e-05
6.1260212015244e-05
7.31940140788323e-06
5.3573274915845e-05
8.78320620212762e-05
1.74705114033699e-05
3.75477609283987e-05
4.94655544686378e-05
0.000113868224397129
3.81570609723119e-05
8.66787820046128e-05
9.50312622749933e-05
6.85716880230936e-05
4.56628936114585e-05
8.28516648636478e-05
3.0626877544549e-05
0.000101429441154099
8.23553686238687e-05
6.10348891202311e-05
5.03845491453339e-05
5.2113813214877e-05
0.000114905798649122
3.52023307447785e-05
0.000100061879125991
6.36479602984407e-05
0.000152048469172553
3.75861464053466e-05
7.33191026950876e-05
2.98934242973983e-05
7.72378780244242e-05
7.66662280915875e-05
6.45693214501081e-05
0.000159643771633924
0.000104731477789213
5.54362440928442e-05
5.32420170417886e-05
2.46103008327639e-05
8.73909899826674e-05
3.95849006297551e-05
0.00010509233670019
5.64147120363408e-05
0.000135145695461082
7.6683959501994e-05
7.45046282672168e-05
0.000119121272164896
0.000151332219638011
9.22630331374684e-05
0.000118444489764717
-4.27264825485794e-06
4.83591986268832e-05
5.52514063815757e-05
0.000128766655785447
6.85734765113445e-05
6.11690064016714e-05
8.66785040840427e-05
2.64873632831864e-05
6.65206454015372e-05
6.29048613631401e-05
0.000124001883245549
0.000125421649872276
5.11542401010371e-05
0.000107100717093876
8.482724773514e-05
0.000111553609529225
9.59019733597384e-05
1.61521347277597e-05
0.000112550066583125
8.01852476999463e-05
2.45939242232584e-05
9.79719996224999e-05
4.43882544524761e-06
8.66120133301068e-05
8.6751518169611e-05
7.5458058326496e-05
7.37658117511782e-05
1.49048208347029e-05
1.09397195459458e-05
9.52023053416072e-05
8.58362269533249e-05
7.36154858052584e-05
1.19090315519299e-05
6.72837297028523e-05
6.9850541264558e-05
9.3026157973195e-05
-1.83981507897749e-05
7.20707825007182e-05
-1.96600953268636e-05
2.1971567069982e-05
0.000133226749414212
0.000121061165921463
0.000136257232752514
8.99598406515565e-05
9.94385982101558e-05
4.55698708338915e-05
6.05156898370732e-05
9.82666244176813e-05
7.95618214925537e-05
5.92496552067774e-05
5.85541426918443e-05
2.50375929384403e-05
3.01651005744916e-05
7.78317206384645e-05
1.83433997460769e-05
6.05828857874342e-06
5.79035328541846e-05
6.42151653129258e-05
5.08237101347442e-05
4.24107874303422e-05
6.33561463134204e-05
6.1060989124793e-05
0.000101813156555065
1.81005457408621e-05
5.96254288306581e-05
0.000100612376958183
0.00017752239740157
0.000112864727409037
9.26607289359248e-05
0.000105189419409051
9.09896868157816e-05
6.59950059259767e-05
8.33036940442948e-05
3.97614776213909e-05
0.000123688272184193
0.000104163097146277
2.43591411460483e-05
0.000112591986258308
8.28564471819336e-05
8.72137150754485e-05
4.56929233010706e-05
0.000152812273042604
4.73753249224046e-05
4.23233920746961e-05
0.000125375691284495
3.08281663581035e-05
1.07172748291436e-05
0.00010408944233336
9.36402299711707e-05
7.95039669976936e-05
9.68330426072926e-05
1.50408800486341e-06
6.22175364994603e-05
6.52479148293408e-05
4.84370702430615e-05
4.6805432922417e-05
8.23886025347516e-05
2.30180021671943e-05
4.19962126296776e-05
0.000155543859011829
6.93450921428774e-05
0.000160865224028621
2.72366994559068e-05
0.000111491627137989
2.78519149935029e-05
0.000111691159197262
6.81902368864723e-05
7.0461288888623e-05
3.64236808316838e-05
5.5300569537261e-05
7.06817974919798e-05
6.82534399239669e-05
9.1012000259086e-05
8.74392941739884e-05
5.58755498373104e-05
6.64675033077005e-05
0.000116404662302446
9.77082203253639e-05
4.50745170421447e-05
5.14536876535264e-05
9.25569101563246e-05
9.08942996878357e-05
2.51026897472737e-05
6.26477500101405e-05
7.04620539118526e-05
6.65053243141325e-05
6.18301861229387e-05
4.90210469935251e-05
2.89395348127427e-05
5.38058123767327e-05
0.000102670995506504
2.25991878085536e-05
1.35457995691398e-05
2.26256915344692e-05
2.30819145550095e-05
5.31807677865079e-05
9.34890873746929e-05
0.000129687526913176
2.21928635019709e-05
2.70012566476625e-05
6.49363471105573e-05
0.000147324656489027
4.23101079829739e-05
2.82917740247781e-05
0.000107138111023809
8.07210653711932e-05
7.55089409420113e-05
0.000146638050783673
7.98478473464952e-05
5.8565476362048e-06
3.38960472738109e-05
8.09965860285241e-05
0.000100526402448106
4.52830712568978e-05
-2.11834178523106e-05
5.15638678923549e-05
0.000147305980728257
0.000109563379412274
0.000127574541152367
3.14478725978175e-05
3.05015806604265e-05
5.16021970766696e-05
0.000115602630246273
5.994843435391e-05
6.52737930940791e-05
5.26711630455635e-05
9.51298868721837e-05
6.25329447864508e-05
0.000144597749283527
4.42244282360856e-05
6.17797875324653e-05
1.00840940885458e-05
5.09084109988064e-05
2.52121312701865e-05
0.000102644516174033
2.01208947224249e-05
4.45733216403997e-05
6.89516226104697e-05
9.23548755014465e-05
-2.82114710331298e-05
9.86573287853902e-05
5.65199298833257e-05
2.15103030652558e-05
7.83441081795219e-05
7.03074994240743e-05
8.5804027915175e-05
6.63580960403868e-05
8.30018991802034e-05
0.000100604841661682
0.000129298950020916
4.35911603963169e-05
1.87485787175141e-05
4.84237063496113e-05
7.97474671472903e-05
3.55201365327611e-05
5.26728848686619e-06
-3.745701061842e-06
5.3333401504008e-05
8.75292130723063e-05
7.85610799170524e-05
0.000104565495555313
8.6235487770666e-05
0.000101602596578646
7.49562996840547e-05
8.03223283928919e-05
6.3702824595579e-05
-1.28862806833637e-05
0.000122554861486186
8.02743702978494e-05
8.76614997953142e-05
5.73624428398818e-05
5.54574723841584e-05
2.32003970383873e-05
1.53394272185779e-05
0.000118876920418036
9.62442368606672e-05
8.27890470394186e-05
0.000103413445305532
-9.67052569506347e-06
4.51721515734483e-05
5.74082398603997e-05
4.77601430639405e-05
-1.46990419169596e-06
2.7865810972041e-05
0.000152407838373551
0.000133856445181312
7.47557248086326e-05
2.96573742022247e-05
0.000107197615903901
7.4940044344144e-05
9.69261777223892e-05
6.15928190219062e-05
0.000117843003184391
0.000128569937614061
6.32175740170765e-05
0.000139858157788982
6.59627954935484e-05
6.79562907871944e-05
2.76406769860556e-05
5.29111686130617e-05
0.000100984312178224
4.47666479141779e-06
3.47127486768882e-05
0.000104939851485434
4.28874041836773e-05
4.21456480075934e-05
7.80621736511635e-05
3.68848002015047e-05
0.000112805160788237
9.58901158819664e-05
0.000150141826381928
5.62944684563893e-05
4.44232746260149e-05
-1.16571686561799e-06
1.54290870746193e-05
1.36118870827203e-05
2.61032081775907e-05
2.61311170327769e-05
0.000120572128107639
2.940686004533e-05
0.000100151533202628
0.000106991334266523
2.84904107644896e-05
3.80767517675373e-05
5.9980737902372e-05
-7.31785991224635e-06
8.05516413385932e-05
8.1674862360941e-05
6.15536899533186e-05
5.87534981146551e-05
4.64676857942702e-05
5.38460265669382e-05
0.000106414169812428
8.83844677728642e-05
5.75808101568358e-05
7.76994130620042e-06
5.56813564339523e-05
0.000126345629941509
0.000169318922105042
9.59267253144842e-05
5.62624545426081e-05
5.19151000770801e-05
6.26011889719538e-05
8.49674449277672e-05
7.40426310629515e-05
4.53821125027155e-06
0.000117831915985002
3.27061927588693e-05
8.59701084970516e-05
7.18673249215845e-05
9.91114384029462e-05
0.000154873494286292
8.15699325663433e-05
4.16317620944155e-05
6.13047561086161e-05
7.04294084178249e-05
8.21463074345822e-05
0.000139791512402344
1.31404359409288e-05
8.65372104745725e-05
-1.40263610788564e-05
5.75182705207968e-05
1.23995028312624e-05
9.36530509390228e-05
7.27799290427169e-05
0.000111875279620218
3.58311599364663e-05
0.000126854877559886
-4.68412067858038e-05
9.88018486190092e-05
0.000114092756190668
0.000133042784312585
6.07232513419224e-05
2.84092364350697e-05
1.29444593838099e-05
-3.94430946655479e-06
3.2762300822909e-05
6.20860785582712e-05
0.000105113994751263
0.000108356870759906
7.35284492335385e-05
0.000125233945164904
0.000133296158964418
-1.18754061536064e-05
-2.29758024826082e-05
0.00011319244763176
8.8578485946175e-05
0.000109821424870944
7.75015964564153e-05
7.33910290369294e-05
9.36585050682753e-05
9.71363421834105e-05
0.000109403504848016
-7.58519648193337e-06
6.25509731177198e-05
0.00010983812454708
6.51960808393268e-05
9.7068178336346e-05
7.09033323576196e-05
4.26882983632249e-05
1.21721437596951e-05
6.88220396850845e-05
7.94761475581751e-05
4.45735329935999e-05
5.49469312343846e-05
-9.99516590092218e-07
8.33600208099334e-05
8.21131571940363e-05
3.21768881962345e-05
6.0728949617232e-05
3.32350817427272e-05
8.51640397952598e-05
4.18392148396884e-05
8.91051928627436e-05
0.00010457160124553
4.54544334271923e-05
8.15070356825725e-05
9.14116930676492e-05
3.33611623550784e-05
0.00015001426022726
7.51521849089008e-05
0.00010928161857589
7.84367260739739e-05
4.66797565182575e-05
3.22770516836396e-05
4.61688390298087e-05
4.51218304224216e-05
4.57390263068916e-05
4.90190188333116e-05
0.000105547275221989
7.39903542032131e-05
6.04404903986625e-05
8.68838974380929e-05
0.000104840721579678
5.50177884988811e-05
3.31308603704579e-05
4.48775472062743e-05
5.86317278691775e-05
9.21051429757485e-05
5.34122934131273e-05
7.7904913358498e-05
8.57284059117556e-05
0.00010165475958303
0.000123489662194283
6.08105601417979e-05
7.41456066743191e-05
4.1984274503241e-05
0.000107470640579631
6.50376789805266e-05
8.10226872074116e-05
2.81184041677807e-05
5.37142346358944e-05
0.000108868828141268
0.000159341968416886
1.27376363332658e-05
6.73372681436685e-05
1.88110452176257e-05
5.28222469975771e-05
-7.94210203745004e-06
3.1445110497071e-05
9.79208776374474e-05
0.000137857804005963
6.98411078499932e-05
0.000105664599162832
5.15493831661378e-05
0.000105721423462884
8.46871928489171e-05
8.90760410575535e-05
6.26163081630305e-05
-1.90551876775413e-06
7.8366770882055e-05
8.72548587064263e-05
0.000116048900761608
4.70211458374809e-05
1.58521040296563e-05
1.96714041471317e-05
0.000164436020786088
0.000116311790625946
7.22836924779478e-05
8.92258691735078e-05
0.000138549050020531
1.34940238058044e-05
2.35839834669199e-05
4.95400791513468e-05
-6.13906219446742e-06
8.77681357771792e-05
1.34503297378349e-05
0.0001281906556135
6.50007607826709e-05
5.66093973132912e-05
5.07103598886299e-05
0.000113392528546586
7.80044612025486e-05
8.18019953583557e-05
4.86992604237624e-05
0.000114582658619414
5.7083617879733e-05
7.98146412234632e-05
0.000114138774603097
8.09954623222218e-05
4.16528624898986e-05
9.46487808271742e-05
6.34239512573892e-05
8.61134382801758e-05
0.000127945674155238
8.56351410032324e-05
0.000115029438611194
8.07653895888223e-05
5.53999276866291e-05
5.84354854231092e-05
9.8565260515819e-05
9.79814369746218e-05
7.94952911697271e-05
6.68904864279435e-05
8.55374274459214e-05
8.0021175696164e-05
2.50043206278058e-05
-2.09827880292342e-06
2.09484411454591e-05
0.000102010182621224
0.000120258210875338
4.04233519813494e-05
0.000100219241887839
9.47834197290754e-06
5.86626448794846e-05
8.73008610497782e-05
6.77402144836414e-05
0.000107458790323964
6.47797691225166e-05
4.88204097947487e-05
0.000110931274477119
0.000145028645477182
1.89551677198679e-05
0.00011326105865376
7.84457693106058e-05
3.06763622783314e-05
0.000133779895650133
0.000113349661278578
2.89056050801695e-05
0.000119916612032417
3.08845250798326e-05
8.08640664573193e-05
4.5341306430199e-05
3.71021869404553e-05
7.17938237387561e-05
-4.07967135801807e-07
0.000103561663354802
5.87857770741033e-05
2.31377843355529e-05
8.37849111802426e-05
8.53588588019219e-05
8.945267143637e-05
0.000100701627778727
7.74878881585355e-05
6.67379063138143e-05
0.000125380453655408
7.28254284743804e-05
8.08817069226718e-05
4.59788707437672e-05
0.000101581765615918
1.29353059332319e-06
1.78027459298504e-05
0.000147581260909191
6.77098199549352e-05
1.73778917152371e-05
6.8331409527942e-05
6.9393871926046e-05
2.67553249136827e-05
8.19942441820227e-05
9.12721949923081e-06
0.000109754702716799
6.03208418532289e-05
-1.56398394840742e-06
5.95487919223671e-05
5.79023885791982e-05
7.53460571130462e-05
7.9821686354755e-05
5.58830926077204e-05
5.34073158718231e-05
0.000118437141966002
5.29472729158212e-05
4.98799011563206e-05
9.25125266968589e-05
0.000107876408538497
6.97441985246624e-05
0.000115472414393695
8.29185812247603e-05
3.99670561837026e-05
0.000133700989687857
8.76439263164704e-05
3.94239033957473e-05
6.41052321026052e-05
7.71161521752861e-06
0.000137275741754805
3.74508523216708e-05
7.47641057730148e-05
6.4493687282507e-05
1.57672668410689e-06
3.62416082773516e-05
9.61414994362687e-05
3.04485035817948e-05
2.9386716463796e-05
5.30332112003397e-05
6.08525453620699e-05
9.99461419138503e-05
8.66181057360704e-05
3.67295590942932e-05
6.41318214402235e-05
3.17784194659746e-05
0.000101002995525297
0.000184049340961576
8.63400325607633e-05
3.4570358468582e-05
9.32898207992788e-05
2.643393987146e-05
2.19280409027209e-05
8.51622231246168e-05
7.33620353650863e-05
4.09595620207458e-05
3.21510964744273e-05
-1.35199142617299e-06
4.83331993879276e-05
1.54038720124377e-05
4.73874187253854e-05
0.000103668923861882
0.000133296579998297
4.64154034151139e-05
9.38865306745211e-05
8.07330584498763e-05
7.13167570454435e-05
8.80151629900502e-05
4.24737829453607e-05
4.61657178516168e-05
0.000144841565033332
0.000107759266863249
6.47931464252736e-05
8.25036158403697e-05
0.000100979724873779
9.97406380893581e-05
1.6029631148248e-05
9.72057703295869e-05
6.82963405721354e-05
-2.37863917984492e-05
0.000102739926529028
0.000119439482855242
7.77801833694096e-05
6.39402280811159e-05
8.54744738074043e-05
9.32800601811635e-05
7.70877993645996e-05
0.000131905683891846
6.12395137400869e-05
4.94043043441541e-05
4.99089685514024e-05
4.69242765116236e-05
0.000141858899138337
0.000122624946698849
4.61417437149557e-05
3.28984432475992e-05
7.91289504712077e-05
2.44274257319922e-05
9.82159872251961e-05
0.000113582792677115
6.7424621469441e-05
6.17576813893193e-05
4.03757455496854e-05
6.29050881403212e-05
5.60534918192027e-05
5.42443322663229e-05
-1.4443464337238e-05
5.57288564635821e-05
2.58761753902299e-05
8.15365289771337e-05
4.50012505984182e-05
3.43192714672375e-05
5.62736072076818e-05
8.18866304314209e-05
7.86563776672144e-05
1.92448468486714e-05
4.35672329242601e-05
8.96207195219329e-05
0.000105264504564907
7.90229014485521e-05
4.14426665312899e-05
9.25983150868696e-05
0.000143262340642105
0.000115317696200741
7.65946798837806e-05
9.66464034403596e-05
0.000161135506363685
6.61224447019946e-05
0.000102432136930917
2.5111211447182e-05
9.31152939386318e-05
0.000112054928683846
4.9532831699623e-05
4.40214779226403e-05
7.90549922833987e-05
0.000109549383145999
8.62936916641618e-06
9.69489856980082e-05
6.5650163022082e-05
4.57608106098307e-05
6.33272124898638e-05
-1.84601639882552e-06
9.12037165025654e-05
7.40212281243209e-05
0.000118611606273917
8.22532904828748e-05
7.75193362278984e-05
4.47348066619669e-05
-3.88252824600338e-06
4.17285424856239e-05
0.000110438643493574
8.34644525072016e-05
8.19222365055778e-05
8.79747882226264e-05
0.000100058374200306
8.18694288781302e-05
2.81890255629208e-05
9.92239566113249e-05
7.2589901546584e-05
2.13036152542498e-05
-8.83809696128701e-06
-1.70768389806213e-05
0.000120195071519955
5.28947156439582e-06
0.000104640591401199
3.13473686522852e-05
3.19991663266723e-05
8.19487991364675e-05
6.39566952051373e-05
0.000106140350922103
9.83386346652944e-05
6.29814632030921e-05
8.50590070614628e-05
3.82602300083637e-05
7.53689504490122e-05
3.11360916000519e-05
7.40100706348867e-05
2.08166074391592e-05
6.26171389893661e-05
8.70755855496598e-05
1.04474747354674e-05
0.000114947336947362
0.000104003133249116
0.000119309333497825
5.02701343096346e-05
7.28983782048957e-05
2.72340373907742e-05
0.000115997218903618
4.18784017312795e-05
7.479617489798e-05
4.61023033207637e-05
-2.63231015607911e-06
7.64386825260244e-05
0.000103108787966614
-1.70135523360147e-05
6.4106083787688e-05
0.000112514482034444
2.5840715294337e-05
4.55039534239023e-05
9.67708036833477e-05
4.7155333682206e-05
-2.44839030730218e-05
9.90290400227421e-05
9.24810859894869e-05
0.000132349553720318
7.44176988258604e-05
8.79095257553469e-05
5.02250386121249e-05
8.81466913703665e-06
9.41231642277103e-05
1.6487828093761e-05
7.77617047223996e-05
5.11168438147899e-05
1.99049036056078e-05
8.88117071134171e-05
5.97146972214267e-05
9.44018029034439e-05
4.03429287380125e-05
9.84301032003468e-05
4.94340061843415e-05
0.000126194962076315
7.67614841672393e-05
9.84960982149663e-05
2.52022162642979e-05
9.52808027443472e-05
0.000107901069157819
5.5386252946791e-05
7.29491017748692e-05
0.00010692839950215
0.000105550266173343
1.52860156221285e-05
6.38686174370046e-05
0.000134322215993946
0.000114489571820189
1.25725867380326e-05
0.000153679070746121
1.40136580767273e-05
0.000117420654660377
0.000103789251798761
6.12825029484564e-05
9.19230158954348e-05
7.75201404634383e-05
0.000103492608355348
0.000113709678934837
6.71829181963706e-05
1.56086135724511e-05
3.90754796927517e-05
2.92823041650974e-05
0.000101086895434546
9.00410967454818e-05
4.99373219568463e-05
0.000109985162525407
2.27565087916008e-05
8.6386803155788e-05
1.07860807708332e-05
6.63851145631995e-05
5.97808007095818e-05
7.0470941749308e-05
3.29023512887771e-05
7.3486700385372e-05
0.000130492824309394
8.71156738123979e-05
7.60074555211948e-05
8.28845973322807e-05
9.52075405923631e-05
0.00010295951908776
7.63418401841855e-05
1.17684569486726e-05
9.17661605763317e-05
6.27877532109364e-05
7.11127452069204e-05
7.25233972922714e-05
6.85548376006829e-05
8.94737345898317e-05
6.16093466027328e-05
6.16750694454806e-05
-1.19744043256744e-05
7.35346581978919e-05
0.000134888560277608
9.81549618168659e-05
6.90244832862974e-05
0.000106119325426737
4.87801898862094e-05
9.97360720527299e-05
0.000164291278793285
4.73568344207889e-05
8.18607703135118e-05
3.33062315338768e-05
6.84869613393269e-05
7.37302558213601e-05
8.10553131120067e-05
7.77561483081687e-05
8.07981134982239e-05
1.55295268217012e-05
9.94848265572736e-05
9.70783085198762e-05
0.000129599050702891
3.22358520459612e-05
1.74425934535526e-05
5.16169096572376e-05
-2.7033641508538e-05
0.000104527552971797
6.34779732147662e-05
6.58023471921341e-05
0.000104555629612849
5.65995874002585e-05
9.82335417003966e-05
9.92202027254672e-05
0.000122090618906101
3.10032635586338e-05
0.000159376805242047
9.7326305298703e-05
0.000118651391760897
9.05848777072699e-05
6.46617355519233e-05
0.000137549285637912
9.12970366104735e-05
3.0006472545465e-05
8.13945032475505e-05
8.14247168248667e-05
7.49618337665208e-05
3.96307277462741e-05
0.000100681220120804
5.69801112942246e-05
0.00012615298182753
0.000209356139525038
6.43258201470272e-05
-3.19516277722852e-05
2.70764805896063e-05
4.22530190374425e-05
6.15812254552767e-05
4.33647223808352e-05
7.58635227100046e-05
0.00011861338575211
3.24265694459222e-05
-1.62832257996591e-05
8.83502690714217e-05
1.28738864268907e-05
9.76679474768127e-05
0.000112566536296478
7.86921806788186e-05
7.06974066561281e-05
0.000101351966848567
3.88362203634354e-05
9.17330913333496e-05
5.83203680978784e-05
9.62312806864081e-05
2.41100952635059e-07
0.000151277918723496
2.90667288182406e-05
9.55678441515229e-05
0.000123076468903662
9.43181068717271e-05
0.000128526325518308
7.78020337495957e-05
2.57828246304194e-05
0.000110409625206572
2.42143925980302e-05
4.90907412585033e-05
5.11716530586067e-05
7.94788831033683e-05
2.14036107175311e-05
7.80024553663443e-05
0.000130261912634111
7.99864072507083e-05
7.97319271119225e-05
5.35485902116178e-05
3.36199259452393e-05
1.80138611550076e-06
0.000107822456647266
8.94309570641607e-05
9.19533838247535e-05
7.73781289381571e-05
7.83430403602084e-05
0.000106364576893839
8.7824514607829e-05
0.000101164559457892
0.000122150278573688
9.21009064725973e-05
7.31143148623761e-05
4.70701556728818e-05
6.7395085438597e-05
8.74952247686406e-05
9.66077449621285e-05
4.77021346171211e-05
0.000108840091706594
4.46937948225729e-05
0.00010460490184001
0.000154346582562435
0.000129867353400506
0.000134702459196482
0.000104682594613275
0.000139710253313376
7.94466105213007e-05
5.8067105700436e-05
7.13438100860084e-05
5.8021509419987e-05
4.30674149009083e-05
3.85384247627472e-05
0.000123620266504634
5.92719016973645e-05
-1.12372808345983e-05
5.11926568404877e-05
0.000119516649923261
8.3607498237803e-05
0.000106554552861901
0.000123478803205084
0.000116129990321842
5.64123932007233e-05
9.39208463260921e-05
4.59619896669183e-05
0.000159586214816868
3.40390880426793e-05
4.52640962763988e-05
1.74315533889043e-05
5.36598959199303e-05
2.24939342515935e-05
8.87465783859922e-05
3.19471039232872e-05
6.72795046058235e-05
0.000104527787273359
9.5716002324339e-05
1.782138298042e-05
0.000166108211920278
-7.66377149058361e-07
5.28225278204264e-05
4.95228645518383e-05
-3.10616017481873e-05
2.90169075206085e-06
0.000152082068423627
6.9695513171741e-05
-1.66482989262374e-05
3.6691669129679e-05
6.38696811600543e-05
5.74502400988969e-05
2.90395748056089e-05
8.03926117596219e-05
3.57852040106445e-05
7.95166447718457e-05
5.93331148978818e-05
7.00485785876684e-05
8.56050373278645e-05
9.48465454606903e-06
6.12966904691059e-05
5.7187498751955e-05
4.26775408174637e-05
5.19684892411125e-05
5.93115008979995e-05
0.000103246271348158
0.000125243344664925
4.84209353505661e-05
4.27866444097513e-05
0.00012728796402938
6.54230242269911e-05
5.94822008991072e-05
9.20043761175849e-05
0.000129476937517785
9.07210484839942e-05
0.000107524712937412
7.92500271358717e-05
9.99324219232935e-05
2.09430953059496e-05
5.25220172881577e-05
1.2452245671718e-05
3.89017409079025e-05
4.95520607781178e-05
0.000150968112114414
-1.15237373937278e-05
3.57540730232522e-05
6.3259160003275e-05
5.24261253925584e-05
6.21548908666293e-05
4.74678150841273e-05
5.35023719249518e-05
6.77310672806375e-05
0.000105243075786661
0.000128931532348019
9.96429533268494e-05
0.000113910415740109
1.28050740540511e-05
5.26005937680072e-05
5.24294105921138e-05
9.42463436376781e-05
8.31721899135824e-05
9.47493540947749e-05
3.38985242867369e-05
8.53879549104779e-05
4.80879880221935e-05
9.95941945427996e-05
4.64942492376981e-05
7.87450762394477e-05
3.54489666320733e-05
4.70879284114236e-05
5.43676807975996e-05
0.000117600570065986
1.41673401674145e-05
0.000106460141258462
6.81744203686523e-05
7.17369595085784e-05
0.000110312721574396
7.22092071993599e-05
0.000106895403092063
3.88322724321661e-05
9.42315130693912e-05
2.5208331176422e-05
0.000147086988770292
3.18907742787282e-05
7.85550707448484e-05
4.79105310369781e-05
0.000112102120958156
3.8945476463943e-05
1.90494202802859e-05
-1.69383456923917e-06
0.000103272710558243
6.28187838652037e-05
7.74149467954729e-05
5.47393741567836e-05
7.75866422934433e-05
4.70721293236854e-05
3.70633010357487e-05
0.000120835965651239
8.97016352706889e-05
7.04926861002679e-05
3.72678256657356e-05
4.52017686384532e-05
7.06534168062818e-05
9.46443746918744e-05
2.48829525121711e-05
7.80423939411177e-05
4.89268755227661e-05
8.42521019672827e-05
2.2424336478966e-05
0.000103838394864342
6.26635797140325e-05
0.000145852575203641
-6.16430096267273e-06
-7.08756197878284e-06
6.06694903544804e-05
6.89429396948628e-05
7.14944736097365e-06
4.91461871984808e-06
7.50139381583277e-05
9.35748196359305e-05
8.76180101872186e-05
6.28908671063928e-05
9.93229757736592e-05
3.47442786492709e-05
7.59656320929366e-05
6.94003922286708e-05
9.71157827610945e-05
9.2231717641704e-05
6.27211671111653e-05
0.000112286165506926
9.33368577300713e-05
7.37354264032558e-05
0.000165767454990592
6.13564599224914e-05
0.000140645864154965
6.10489132721988e-05
0.000136137433937831
4.62266415136039e-05
0.000102096590397557
5.72535298506136e-05
8.36262047642184e-05
5.10110511724734e-05
9.4141080953772e-05
4.45257500947785e-05
4.38523186469525e-05
4.73115225536369e-05
0.000103152102696113
8.73687269459058e-05
4.6753998120671e-05
6.09068521930532e-05
2.58521010422415e-05
6.42248139544111e-05
6.15618806385248e-05
5.06068860508807e-06
7.19211815611267e-05
4.28927315577188e-05
6.14777934771756e-05
9.1475084968044e-05
4.60588014288219e-05
0.000108326080213964
3.741244446868e-05
4.01485723856105e-05
7.31666134301118e-05
7.98923426307453e-05
4.06206254913749e-05
0.000107820509699752
5.2315116366787e-05
8.00751341019857e-05
6.5429809483905e-05
7.79039482102678e-05
3.88287203927641e-05
0.000102035122087525
4.39516836666369e-05
0.000116907944781941
9.93965089763506e-05
9.20667466979406e-05
5.28563774822368e-05
4.83084030448005e-05
1.05696826214697e-05
6.80757036891468e-05
1.3460831735142e-05
3.31292344654927e-05
1.15461043885946e-05
2.99641635175088e-05
0.000110603705567746
6.1091537363724e-05
9.24618184980423e-05
0.000185186005291893
8.577124681292e-05
0.000117520043031342
8.35578507489198e-05
5.84884681178256e-05
7.12564927656649e-05
9.81353426948486e-05
-8.71406053424211e-06
2.96514430092011e-05
6.8093400993229e-05
8.78644373426792e-06
0.000117452827107183
-2.63249894295706e-06
3.15435080742106e-05
5.39112070821618e-05
6.60627841600916e-05
4.11092342430052e-05
8.30881452430194e-05
9.66634759242452e-05
7.97683863586644e-05
7.22402200091597e-06
1.48436928575511e-05
5.92526308609877e-05
6.25753232382393e-05
2.92329481225688e-05
-2.76478732892961e-05
6.32985713503296e-05
8.9912345169486e-05
7.93507115658848e-05
6.2843860818925e-05
4.53362582881614e-06
8.81009237997984e-06
0.000100600050651743
5.31516216898914e-05
3.54806980266791e-05
8.3429655181006e-05
0.000116237853343096
9.05655122415833e-05
9.83409987678169e-05
9.11956132203546e-05
8.8866645108649e-05
8.92659377784236e-05
0.000120428463198344
5.64001245547382e-05
7.23881056349086e-05
8.2227443102743e-05
3.97354697968092e-05
7.12679982846584e-05
8.61399175471823e-05
5.65330967966819e-05
3.68952754982909e-05
3.47046131324627e-05
0.00010694798683484
8.89573869125218e-05
6.38515083440455e-05
4.84093768266078e-05
-6.08457812859449e-06
9.52991871886447e-05
5.0720466044008e-05
0.000116022330572635
8.34243755173407e-05
0.0001198108530939
9.36402830059506e-05
0.000100751099265854
0.000125206887237435
0.000136335309166667
0.000108335784762542
0.000129210213468222
8.81654945681102e-05
1.5415868561654e-05
7.34509969607328e-05
4.23344079648881e-05
4.85444174015089e-05
5.8840777872794e-05
5.42160367811328e-05
5.41851213960196e-05
2.99542659115856e-06
8.39282983461864e-05
1.58338821761696e-05
4.44667601819157e-05
7.47592006895808e-05
7.07462193426734e-05
3.35944378031372e-05
4.96246227036642e-05
1.14993752146954e-05
8.30506160887058e-05
5.69124096121e-05
0.000143252749129113
4.88665348847774e-05
8.40719660567539e-05
-8.89348154442087e-06
0.00014244889083327
0.000105787821442532
1.06323476219699e-05
6.5732207625537e-05
8.68385454417919e-05
4.37700194230262e-05
2.35563753967747e-05
0.00012026350522679
6.85109865701008e-05
0.000129965193098212
3.6491637324395e-05
5.84272804419961e-05
3.90460211308917e-05
0.000137677419220051
3.69402872256131e-05
8.57610344773086e-05
1.66866742806235e-05
6.99359559925483e-05
3.51817000867618e-05
8.32180875590847e-05
5.55643675213606e-05
6.13154381570722e-05
8.64050648377337e-05
3.18369022506058e-05
7.70056398484643e-05
0.000111196032876572
1.17636881160782e-05
8.92782419355076e-05
7.98978268701754e-05
2.79935524177208e-05
3.75300824305769e-05
7.85135403589222e-05
9.67788882839966e-05
7.17778063835518e-05
2.65476718706543e-05
9.51527462163854e-05
9.45458663505982e-05
0.000103209216085517
8.34454259403175e-05
5.04794393255597e-05
2.6372197206864e-05
9.27554990381999e-05
9.07026328903986e-05
8.26620835201324e-05
0.000101745972712583
0.000115970163526084
0.000138820021936304
0.000125919889310783
3.46998726665398e-05
4.94901822241371e-05
-1.63580783360469e-05
4.42008541828983e-05
7.08475786727336e-05
3.01750662900439e-05
7.24352988586812e-05
9.14264487057017e-05
3.71260156372435e-05
5.3121210816742e-05
6.62837658950368e-05
7.62048977602205e-05
4.52433751955796e-05
0.000124865142687606
8.63831282952671e-05
0.000104602926121414
3.50618804573246e-05
3.98327875371783e-06
8.80534517881535e-05
5.34204341208451e-05
7.09547777315542e-06
8.52100392608027e-05
1.96785369039376e-05
0.000155725974821032
4.91075288295558e-05
0.000101051312921097
8.53401778891921e-05
0.000113107498737401
-3.59184888506753e-06
2.13181338997427e-05
0.000128301212680171
3.74184056638522e-05
8.22870283907073e-06
8.9803227114012e-05
6.53865438079417e-05
4.34394171542681e-05
6.2225140852173e-05
0.000104152821760104
9.70223854979146e-05
4.24059701099928e-05
8.61248677097546e-05
4.3508653042575e-05
7.85799999874855e-05
-2.86711596640741e-05
1.81615261514825e-06
0.000129082074587596
9.46790554904091e-05
6.18337568171599e-05
4.40923144187751e-05
4.95593617042774e-05
5.47353846294975e-05
4.34769440949763e-05
6.70913751180236e-05
7.18664856883697e-05
-3.067855055416e-05
7.87189535928731e-05
9.750192863626e-05
4.05908725065703e-05
8.11240875687836e-05
0.000134620280688716
3.77111828729614e-05
4.15789266500618e-05
5.63779526894544e-05
3.23181680093494e-05
9.39409209788281e-05
2.26941747422968e-05
6.87437359714431e-05
8.70936708050322e-05
7.20823622482632e-05
0.000120015030917992
4.76440651653407e-05
7.02347728597646e-05
4.79848202135133e-05
2.19433593346651e-05
4.84945877054032e-05
8.78462984679447e-05
3.37996240376876e-05
-2.42845195268199e-05
3.91349286350106e-05
2.07698405330277e-05
0.00013192320003302
4.92868836061121e-05
3.47021541590969e-05
0.000163479674444098
7.93665071939586e-05
6.92116115311e-05
0.000102471252669477
0.000107358018792237
7.13877993125725e-05
0.00011959350212615
3.14164149720611e-05
-1.52961611709793e-05
6.73497653862531e-05
5.35609472948029e-05
6.09358228202473e-05
7.4343507066924e-05
8.38616708610913e-05
0.000104422552559871
3.49104681177168e-05
0.000108481515979219
0.000147907655313922
7.34562338025535e-05
7.34895684860279e-05
3.18287747712971e-05
1.53196833707475e-05
0.000158140136458702
1.70270065038791e-05
8.78777930104058e-05
7.60867559335968e-05
2.99238517198408e-05
2.11017520770272e-05
7.21982698621445e-05
7.60736181458807e-05
9.05458888737524e-05
7.02194694449757e-05
0.000103430347910754
3.30750807820657e-05
8.02105616646443e-05
7.30758897846827e-05
3.47997705439961e-05
0.00011357736356145
0.000114656070357347
-1.92058232930494e-05
2.93980019608398e-05
9.62611006112351e-05
0.000119032992923837
0.000108906583530779
4.68000647358244e-05
2.85949861789156e-05
9.30989588803964e-05
1.58092270545564e-05
0.000105932966644542
8.62939274801099e-05
3.94209716181287e-05
6.07370699803226e-05
5.38372821561753e-05
8.28717470086798e-05
6.23059810733863e-05
5.42898936054893e-05
7.87948638625069e-05
3.60903357882962e-05
0.000122054479847577
5.3805078072477e-05
3.31775060899047e-05
6.45240396893127e-05
-4.17114298467786e-05
6.21293903047256e-05
0.000103443978480309
3.07739267393315e-05
6.96923709668205e-05
3.46244613153292e-06
9.32390485897707e-05
6.85046357757767e-05
-8.7427057838765e-07
4.49357988552319e-05
0.000161441475212192
-4.95336400104079e-06
3.66936609908093e-05
5.33721307225639e-05
8.55994680178186e-05
7.63031709564683e-05
9.81911498366486e-05
1.27554232288045e-05
6.8035293606703e-05
6.41282055470625e-05
5.16018778692264e-05
-1.33457862835661e-06
6.1899624940596e-05
5.36084465694786e-05
0.000135660725310858
0.000136186390629722
1.93867037814217e-05
6.78006455714476e-05
0.0001213985015469
9.57821303333519e-05
4.67736768280081e-05
9.31908871711969e-05
8.77182982275363e-05
6.32506781617472e-05
7.04832234627152e-05
0.000108351896529979
5.71910384135588e-05
0.00011633269099208
2.4813277177398e-05
0.000114675220114179
9.41842098767161e-05
0.000143544170660282
0.000131780162916698
5.38781834195987e-05
9.7034638955341e-05
6.13476149717726e-05
7.43731606850883e-05
3.19709347978092e-05
1.55069394533757e-05
7.78045672724501e-05
8.80884585025842e-05
4.29619984504495e-05
1.68478558627255e-05
3.6487301853113e-05
4.56507720275765e-05
8.57538058902997e-05
6.2496709005053e-05
8.41686580816635e-05
0.000130463780225824
6.66794507883582e-05
9.50686274803481e-05
8.71604494198731e-05
0.000134083274054625
9.08281855908529e-05
7.20333938710756e-05
6.74412321812835e-05
2.73438061062792e-05
5.5269619863673e-06
0.000137622084178896
8.31785284698977e-05
4.459798767247e-05
4.93154367599798e-05
-1.77681296277896e-06
8.17086892902155e-05
9.26897430058917e-06
5.19530875375637e-05
8.52513583007444e-05
8.76177157032139e-05
-2.09704194954404e-05
1.69368460430002e-05
0.000116965274612252
0.000122713499593864
1.04559808973547e-05
2.27735160443388e-05
8.00498790504671e-05
8.03250313769709e-05
0.000113126976986237
0.000141199064774611
6.40201170063711e-05
1.67538189214772e-05
7.69570699034068e-05
8.61024774706856e-05
1.740958858037e-05
0.000116071644700381
3.10611896265793e-05
4.89819036252781e-05
6.15098147346102e-06
7.9937228031548e-05
0.000103686099486386
9.83676006242517e-05
0.000103497556297335
0.000143891914267451
-1.74336076409349e-05
9.79629926982518e-05
5.52700983752062e-05
0.000142148919894637
3.87693515928433e-06
-2.95553931422976e-05
0.0001515379492178
0.000106242893243052
8.287811946074e-05
1.44137704075994e-05
0.000120861332315033
0.000118449414876269
9.01558788952417e-05
-3.18419889412976e-05
2.90243858680784e-05
6.06054777937345e-05
7.74746635944865e-06
7.21596170206338e-05
4.27221735198537e-05
2.996897515251e-05
7.51191088949243e-05
9.6200499496922e-05
3.78920061529492e-05
0.000103891650526355
9.98192661783359e-05
6.14814099579284e-06
3.85785411345315e-05
9.70103833734693e-05
6.05549207984166e-05
3.5694879332519e-05
8.27602722912468e-05
3.21682084241931e-06
6.36528605213638e-05
7.98533183382303e-05
5.98640825470209e-05
8.60914396060925e-05
9.41930547909156e-05
0.000113540595720514
3.58904880345099e-05
9.3191547651477e-05
6.77003534429968e-05
7.49717407163206e-05
1.89479884546633e-05
8.84118610613577e-05
1.52905096072572e-05
0.000140013726113174
9.52172128721928e-05
4.5581861820678e-05
9.94026662801708e-05
8.52667330360123e-05
3.2249614252418e-05
-1.85895578230414e-06
5.72129635616971e-05
2.1283155016837e-05
9.11834032089511e-05
0.000133906839383062
0.00011053995003643
4.61051989558223e-05
0.000211013429665354
-5.23624266552147e-06
5.75535644162072e-05
6.16011889102403e-05
4.4138328554684e-05
0.000110340761464057
8.03933918382789e-05
0.000140712954606235
5.26534884604695e-05
3.48375696006581e-05
0.000108389078774158
2.86711206399976e-05
-8.90753058333096e-06
8.95081956288566e-05
4.74094291327679e-06
4.71634626543915e-05
0.000104478088075616
0.000102200661773888
9.63925238073613e-05
3.08518118843146e-05
4.40086738852146e-05
0.000131531538889094
0.00011956065826537
6.30805422073983e-05
7.27576697009663e-05
5.55062930782886e-05
4.17841142732103e-05
4.62860160501416e-05
0.000130745180656727
1.19787886501443e-05
4.48707397750368e-05
0.00014946433713577
8.73471854437917e-05
0.000102623368861285
0.000110920733135167
0.000111483694307174
3.10781974137032e-05
4.49227697509991e-05
8.48319453418112e-05
8.47018097315948e-05
6.35218010616222e-05
3.91717989802104e-05
9.99462421558015e-05
6.33988211789733e-05
5.22029539874707e-05
2.46763697703417e-05
7.73290986933463e-05
8.80168691995831e-05
3.43078238393879e-05
2.82424131764027e-05
4.64446118890965e-05
0.000129612671208572
7.49627107071004e-05
3.18621585313927e-06
2.8417872017198e-05
0.000104184775059693
2.91163716947052e-05
4.35879388940959e-05
4.22611291150882e-05
7.55207623611499e-05
9.54222354336116e-05
6.86654319296895e-05
9.24131506782752e-05
8.71047079732688e-05
5.22398589096654e-05
0.000110110315503601
0.000102300433254733
0.000123831122824048
8.34403155585967e-05
4.15413227022652e-05
6.96634333181948e-05
6.42567388414341e-05
7.47562236255312e-05
0.000119920473072782
0.000136238218994741
6.35903287572188e-05
9.41666754772346e-05
0.000124886294829084
6.14490054562091e-05
7.01619093063329e-05
6.86269256344599e-05
5.3158863637049e-05
2.44590470929749e-05
6.22626280488295e-05
9.55462825669221e-05
8.26297277357112e-05
4.34593152880928e-05
6.96182483812149e-05
0.000134632939867308
9.9088530859153e-05
6.59179338745005e-05
4.7789326688355e-05
6.87285770867313e-05
6.95672696350864e-05
7.33245855147816e-06
9.40214444907822e-05
0.000118071571639542
-7.73884825383069e-06
0.000104171917212219
0.000102945052506103
0.000131662215130456
4.74577058027513e-05
3.52979960936684e-05
0.000106504097723581
6.40842663394148e-05
5.74671681883241e-05
5.98750384440474e-05
0.000106024911572218
8.11454436565188e-05
6.69126338696333e-05
7.66582293701322e-05
9.18589058239002e-05
8.91720257052017e-06
9.53419982056351e-05
4.08723905432742e-05
0.000129359572202962
7.55072944908085e-05
-4.94605057867023e-06
8.25139916399868e-05
0.000141585798466855
7.7348907671541e-05
0.000120160372002296
0.000103108788609673
0.000137348797547221
7.11599779836202e-05
0.000106728764239719
0.000120741165332025
0.000105638000789366
4.43230333828377e-05
5.58857159449184e-05
9.00311042445611e-05
6.76109925296362e-05
4.85024402777315e-05
0.00010897792406719
4.68253019354952e-05
1.87363469977018e-05
0.00012686755377656
0.000101531447197671
4.66547646757038e-05
6.21495461814162e-05
7.18266423096342e-06
6.96197440322341e-05
4.23702796204004e-05
7.21634842772196e-05
6.79412705126569e-05
9.37871362212891e-05
-1.78514896163632e-05
4.66182751623441e-05
5.57809014650852e-05
5.97458372715731e-05
6.49343710035547e-05
0.000103319603894494
3.52016737211328e-05
0.000145843739467172
7.8024119420451e-05
7.96246622077654e-05
8.83328759982159e-05
0.000108673839832449
1.87349923023655e-05
7.41121645257297e-05
6.91170268344619e-05
2.64016116023155e-05
8.91051843224988e-05
0.000111835099989475
3.25908624936655e-05
1.81315299986284e-05
0.000123875347765365
5.96834310706104e-06
4.52886909317607e-05
4.0289343623223e-05
5.47739548478807e-05
3.3970236520056e-05
8.99166474611364e-05
6.87071393615158e-05
-3.98479622884761e-05
0.000101847379937586
6.55392215034889e-05
-4.55997419619018e-06
0.000140591137716511
3.53789003525366e-05
7.72334508888018e-05
6.50353265877498e-05
3.35802828017854e-05
8.10772647159053e-05
6.99860175532413e-06
0.000106021448503457
0.000107730108421199
6.58235171993184e-05
3.66283606927296e-05
-1.10936417582863e-05
6.13678864090684e-05
3.50266856179245e-05
0.000140222614022392
0.000111071827260046
0.00012247865440378
8.7773349297828e-05
9.62648902871291e-05
0.000106729898647463
0.000107494046981149
5.45472576300119e-05
3.68934576990591e-05
6.58991595029474e-05
5.36086102360488e-05
8.86523179531041e-05
-1.39524011002905e-05
0.000111753022345381
7.4550422188316e-05
0.000137056816816684
0.000110257243846467
0.00010206557198628
0.000134452953737071
1.84692344942635e-05
5.65094304884329e-05
5.07708736259343e-05
8.73463377352374e-05
2.37243968929584e-05
3.52665833211777e-05
6.85733718602015e-05
4.69479944237334e-05
7.69071967684169e-05
5.32605149788157e-05
6.99878516349538e-05
8.31070123968673e-05
5.08293662036761e-05
-4.00016800905279e-06
6.67430305099502e-05
9.4099018754626e-05
5.70152190534684e-05
4.43131887919921e-05
6.62673259659877e-05
0.000149786651992831
5.99916708904924e-05
5.21294787818369e-05
7.75645502236529e-05
0.000111520142267397
0.000106321549735115
3.54816090940246e-05
4.10999234053531e-05
5.96828539402009e-05
2.54942308118193e-05
3.3913918331748e-05
0.000136776394089343
9.35030044394472e-05
0.000111140903339941
5.82680014269126e-05
7.52436146520452e-05
1.4223624312167e-05
5.22551120937646e-05
7.294840259767e-05
0.000107365574663744
4.63669217098625e-05
0.000108905667985495
5.37157264529385e-05
8.31433705144798e-05
0.000100645139573136
6.11455214610978e-05
1.0213384138616e-05
9.41525924524198e-05
0.000104987355601994
8.68256748710182e-05
1.11379014617501e-05
4.40778450440064e-05
5.27622381004718e-05
5.04126886053304e-05
0.00011964853709746
0.000129193507824649
5.08835838051291e-05
6.78941516163286e-05
1.86716708572805e-05
9.13019743222614e-05
0.00010019183895462
9.46255474770115e-05
-1.22062760619682e-05
0.000132616309780839
0.000110810937004782
7.68864011896024e-05
0.000130749995908233
5.26171232928225e-05
0.000121624235050917
1.49079903822663e-05
7.57900132865366e-05
9.39299015022902e-05
-4.73582937321815e-05
9.48940103288371e-05
2.04553926003564e-05
8.30936948415666e-05
2.26074852957003e-05
3.98548903573511e-05
9.14224895481017e-05
4.82579627814906e-05
3.94404098234707e-05
7.83945965738977e-05
6.73690128955247e-05
2.2747015392944e-05
-2.52814280673689e-05
4.51709316392396e-05
4.25794381716691e-05
2.20930110577121e-05
3.69891010888773e-05
7.56769331817724e-05
7.61719245048721e-05
7.97386709915856e-05
4.65495167333478e-06
0.000103706074947909
0.000127746102027208
8.55134966599427e-05
0.000113632060899503
7.80632306083395e-05
4.27672139094693e-05
6.76320511329752e-05
6.93983215007412e-05
8.38115799317524e-05
4.69607047005624e-05
8.061076014325e-05
6.98176312245856e-05
5.0944117663592e-05
0.000136627241318679
7.1808779058943e-05
7.87727450063097e-05
8.0253278190351e-05
7.14878818196311e-05
4.92135715011535e-05
0.000103460691716273
5.55505065176249e-05
6.276510882409e-05
0.000152624163354892
0.000132927939162036
3.53870169127326e-05
1.08983642215117e-05
-5.37185968443694e-05
0.000146527146928632
1.9127972098919e-05
8.66206324615507e-05
7.06231349673492e-05
7.11816003830979e-05
3.92265065491156e-05
6.58161931345583e-05
8.76371794321623e-05
5.43737526469185e-05
8.28293120413766e-05
6.36320712161512e-05
6.4859282381494e-05
5.49372741790744e-05
0.000105847006955145
3.8499661367463e-05
0.000106617882039982
5.50904031116109e-05
5.31603996172851e-05
5.37417817231024e-05
0.000110251080362685
6.01946210057453e-05
2.22147805135276e-05
0.000114613270128023
5.29998555707808e-05
8.89061313397072e-05
7.90638844266507e-05
1.80199248917478e-05
0.000109225242338133
4.80618454454087e-05
9.59320177827679e-05
7.97773137878586e-05
0.000108910489584862
9.05769063038777e-05
6.27862539903695e-05
7.23082806817461e-05
6.6049827935056e-05
4.631384126532e-05
4.87385246910675e-05
6.16484482182633e-05
0.000130139107857789
7.38468281372279e-05
8.61627562698842e-05
1.34466579560366e-05
0.000126988570381586
5.69512795378894e-05
1.12321670200143e-06
7.00480295276095e-05
5.14599081522512e-05
7.50292780651408e-05
5.14268181845629e-05
-9.26451885532418e-06
0.000149637255680712
5.09069238458965e-05
8.88719788929329e-05
0.000157324436074367
6.42526271842927e-05
3.07446221107369e-05
0.000111176407608019
6.41222740141141e-05
0.000152256999262154
5.12649982450488e-05
7.5369263420693e-05
9.83390639684523e-05
-2.02440500867411e-05
4.04928134676836e-05
7.60359442385225e-05
3.45116930861686e-05
6.3163385183112e-05
8.42112437931372e-05
5.0856799644509e-05
7.97052562298018e-05
6.70944431686108e-05
0.000106870760748242
5.12893236836286e-05
9.16018526892304e-05
8.18759828133753e-05
0.00016082374248381
8.46399458125407e-05
2.94859314237651e-05
7.68698455386247e-05
0.000118355487572009
8.22700716312239e-05
8.99741180786252e-05
0.000147002413632772
8.54866633513998e-05
5.12591401738142e-05
5.32423421149143e-05
0.000130181842242634
7.45918119402295e-05
4.72059271161297e-05
5.54264190341975e-05
5.20621305384087e-05
2.04025013564215e-06
0.000141829257537943
0.000107588272213533
1.26324182765736e-05
9.64113802256771e-05
8.14633485371552e-05
4.9916916805872e-05
1.50996077847922e-05
7.27534228923178e-05
2.76921111044581e-05
7.78583971582579e-05
0.00010311027582478
0.000101919198749388
6.29161306078661e-05
5.52692936935442e-05
9.21477577374401e-05
7.91065793721399e-05
0.000105609481649748
0.000158707106959079
9.41910981099742e-05
0.000103517563620608
0.000101372083274491
8.16327082697773e-05
6.03390110320232e-05
-3.583157630037e-05
5.89142207799696e-05
8.7023887371652e-05
0.000162172428340478
7.08473160027556e-05
-5.75292814080261e-07
7.87911028997312e-05
4.06831347287581e-05
3.32461524323865e-05
1.01684549046627e-06
0.000121355050788636
6.79805456230686e-05
9.27134922358086e-05
5.5785503137238e-07
8.2816852013629e-05
0.000123067559151132
6.60887425494673e-05
-5.13231839939298e-06
9.16173479708868e-05
5.40326988219494e-05
7.77461977096618e-05
9.85945117632293e-05
4.73804174480253e-05
0.000128429203574793
-2.47045648725886e-05
0.000109123690310568
0.000105092834925402
7.85414396103387e-05
2.34912441633228e-05
8.22003641349166e-05
8.45837424672409e-05
5.68679955588276e-05
0.000125847958671719
7.09618217160835e-05
6.26126529995865e-05
3.85729703772054e-05
5.6096694591773e-05
7.30932372033625e-05
2.38557502584543e-05
9.05059388534609e-05
0.000112550910671154
3.85875919863005e-05
7.09942778336415e-05
0.00010406282840589
6.99274225050088e-05
1.19861334978825e-05
0.000111280218466796
1.70378286678911e-05
6.41872064395733e-05
8.01007654023359e-05
5.00973192627451e-05
0.000124250086038971
4.80940379622386e-05
4.11613271452385e-05
5.31769315981846e-05
0.000100467849803544
2.99932353829453e-05
6.4598640362064e-05
2.65876116802476e-06
5.42724422508516e-05
8.59191044051108e-05
6.84690291792956e-05
0.000157874255489613
5.77508549789088e-05
6.99117793306147e-05
6.78321598393105e-05
5.96939676425415e-05
0.000117586776526942
6.73901158670306e-05
4.84437619150972e-05
6.69913933910194e-05
9.44133526573915e-06
-3.22371600780883e-05
-1.35631949734199e-05
6.18023537154665e-05
0.000139233505690713
-1.77757965890841e-05
7.08204248210765e-05
8.39220036644517e-05
8.37047221978515e-05
0.000100012134031508
4.22444292341909e-05
8.80133282078563e-05
6.58579346638392e-06
0.000118283915350336
0.000141704965470549
7.64924591763188e-05
0.00010721879734229
1.45514886767719e-05
7.49798172074578e-05
0.000149520252408963
6.48483869543899e-05
-4.36427036249822e-06
8.86439533509242e-05
7.85732559993796e-06
6.03805455348095e-05
0.000135404473795043
0.000106001234741483
2.79384700929636e-05
0.000100058916769693
4.7423155943525e-05
8.87340250406205e-05
5.30944120298038e-05
0.000119437005125595
4.29724603481084e-05
6.81921822964592e-05
0.000122588154615894
8.15012137760748e-05
0.000106448041212486
0.00010923801332739
5.28124918678611e-05
6.24772215474034e-05
3.11008235317816e-05
3.96612747269522e-05
3.191238002426e-05
5.20117679828089e-05
3.7742598060142e-05
9.28108247524851e-05
8.99948661671577e-05
4.29981896410894e-05
3.39270962238006e-05
6.04806448540429e-06
5.13414894533824e-05
0.000123645533224468
9.52789552463304e-05
7.99040467746594e-05
8.05506163808042e-05
3.66553685157315e-05
3.33632142459473e-05
8.46880583839271e-05
5.40265783814864e-05
5.12262684260194e-05
5.33265613740739e-05
4.10642816973137e-05
5.14468610365149e-05
6.11224955976801e-06
9.54754570347498e-05
-5.78005828521421e-06
9.232590218061e-05
8.65754042968723e-05
5.79142923474123e-05
5.46999108720809e-05
3.69652843974878e-05
5.74444402619511e-05
9.88608441999967e-05
9.49968052949564e-05
2.60187605747563e-05
7.40690486758649e-05
4.2322095738826e-05
5.83255582824999e-05
2.34222061798084e-05
3.03901848521498e-05
5.92827953068485e-05
4.18469011062776e-05
0.000104723423078768
4.20034508343532e-05
5.71516546481329e-05
6.72625650755708e-05
2.51750794518108e-05
6.04282250327514e-05
6.72900870017502e-05
5.39867635654867e-05
9.14698919567146e-05
7.69054997405796e-05
9.70876481306859e-05
7.29531220684286e-05
2.21340825623834e-05
0.000132135920979494
9.83865206692723e-05
2.17590275761693e-05
-3.33027627496053e-06
0.000144374111308835
2.10056368301054e-05
8.25218008419578e-05
8.97484319683928e-05
5.35598611890788e-05
5.20560315816782e-05
5.80338281822664e-05
8.96398257157986e-05
5.19983388840842e-05
8.56190780179889e-05
0.000131325222408881
3.55608380379054e-05
-2.70587826297702e-05
0.000110834273900959
7.74251321278756e-05
8.78781988671585e-05
1.88102539834994e-05
5.08962650280528e-05
-1.50137050586721e-06
8.75732800472799e-05
8.98232294867972e-05
6.62437925504641e-05
2.1663331338393e-05
0.000140189128644625
3.94857651419659e-05
0.000152804822734034
6.27273223107945e-05
6.12498333051735e-05
0.000104193836680973
5.70338309597327e-05
-3.84496443890032e-06
1.55956058268578e-05
4.71178765153614e-05
2.02889338618279e-05
8.79886464714358e-05
0.000109634948578444
7.41570088728604e-05
6.3503421590385e-05
9.09886658381728e-05
6.39082897434035e-05
7.78922578194093e-06
4.80179072369432e-05
4.47603444455588e-05
2.3912797318856e-05
1.22549203632391e-05
7.08720629704027e-05
1.22707769142583e-05
0.000101388633269258
8.53263843679331e-06
3.62746882676348e-05
3.77006931914602e-05
1.49146293486403e-05
2.39113118863013e-05
0.000126080549785553
9.56732067647271e-05
1.31525352779095e-05
6.27821876825671e-05
6.39024469870431e-05
5.22292882546533e-05
8.21800438637841e-05
0.000104017653376084
3.03809559830647e-05
1.25033179380725e-05
7.79803433064376e-05
5.84497489062761e-05
3.82048390794425e-05
9.09785496391026e-05
0.000123333639476159
8.44659139939426e-05
9.72501172612879e-05
9.39233427053353e-05
0.000163117265468065
4.25447575310995e-05
7.89935833677965e-06
-3.74209312052786e-06
0.000109103093064655
8.19876578878001e-05
6.82190145279365e-05
2.45728777696728e-05
7.44424549959379e-05
6.09669373988379e-05
0.000115968817672056
1.97797953863417e-05
6.97919906207096e-05
9.90526487877104e-05
7.68873753318246e-05
9.65283239069538e-05
9.2438720620713e-05
7.71790125244687e-05
5.98006888153835e-05
4.63050203673626e-05
6.13096920586993e-05
2.15580755784605e-05
7.97008497315182e-05
7.75147069758815e-05
0.000102396850199488
4.9826737381962e-05
7.18588153890696e-05
6.7957697923444e-05
5.85825767948871e-05
7.58195415614889e-05
6.62713275702778e-05
4.0195184239967e-05
4.37079460964696e-05
0.000101707000848021
0.000110711518379635
0.000104593823072078
0.000109702389399573
1.34235564874402e-05
4.49814915277884e-05
6.14493432095853e-05
5.15597202922867e-05
2.5454388533532e-05
1.69781397241737e-05
0.000128711699812444
4.67833395416497e-05
5.38138026824144e-05
9.60208148193522e-05
9.45030194944348e-05
6.55581289148815e-05
6.88956090709046e-05
4.39825387381003e-05
3.59073140959522e-05
4.74342696129095e-05
7.23266175914925e-05
0.000107966339992987
4.28444119121561e-06
7.15981465971e-05
8.22837582769819e-05
5.71843867986476e-05
5.00447603102029e-05
8.20312746209026e-05
3.09426417100161e-05
8.90474033511382e-05
7.80698243439519e-05
-1.8316503263677e-05
3.83314920155632e-05
5.74032784429128e-05
0.000118609328660639
5.83587293770441e-05
8.77182946403876e-05
4.33147931543434e-05
7.24521439168383e-05
5.46293906414955e-05
9.71657829722748e-05
3.17405054035691e-05
8.13760565465449e-05
2.1946378146412e-05
0.000120810237363903
6.2717785528747e-05
6.9883065802974e-05
4.60326224463854e-05
2.48489529457782e-05
2.46925131406618e-05
7.28691150997014e-05
8.69653064223291e-05
-1.22002835921383e-05
1.30738452411363e-05
-5.93710774135735e-06
6.93762152183298e-05
-2.05856343812011e-06
8.81250872553967e-05
9.91017226634506e-05
5.67884940531801e-05
0.000105193786512671
8.90223261467976e-05
8.99439178257597e-05
7.28073759085027e-05
0.000105554455014648
5.22940732306957e-05
0.000100677582656517
7.34432303590847e-05
5.78857143547216e-05
9.55878212368008e-05
6.89581089208111e-05
6.42855656066669e-05
7.21569434667986e-05
2.91264063170997e-05
6.89901769669233e-05
9.76526439759325e-05
1.8440896312995e-05
1.33777189160891e-05
8.95568703908953e-05
4.15916182710535e-05
7.44731669314177e-05
1.71660028288474e-05
7.20996219207135e-05
4.60207933913537e-05
4.73910257166853e-05
3.24133855918978e-05
5.10202366674262e-05
7.21212833090751e-05
0.000109884126515972
3.44867877927563e-05
4.19894965989306e-05
3.57174068277996e-05
0.000106167413537446
6.11346154562849e-05
4.91530685166407e-05
7.12895326035852e-05
6.71529240494891e-05
2.53774640860566e-05
7.03516052359308e-05
0.000112969351593699
0.000112984737994575
0.000103529759485726
6.71713422257773e-05
1.14399898873081e-05
8.3261762523925e-05
0.000115626147714637
6.64555318760892e-05
0.000105382418089826
9.45165813249094e-05
4.7318097342367e-05
4.46073747156546e-05
0.000130609452739399
7.31627425664882e-05
2.83433869560456e-05
6.43712042416265e-05
0.000147918357256465
5.39823665697039e-05
8.71393135058859e-05
7.79645207880177e-05
8.889625650536e-05
1.9070907166941e-05
5.83434731876458e-05
0.000114393134659256
8.71552866755081e-05
3.48974581908907e-05
5.77413444353659e-05
4.86012104135339e-05
5.0938579871071e-05
4.40916199740514e-05
-1.05959106210835e-05
4.55012545304117e-05
6.42934506233562e-05
8.34010509998595e-06
7.02340754851758e-05
6.69801556607994e-05
2.70247098507001e-05
2.80471081284505e-05
9.37888080947498e-05
5.28578001913101e-05
8.28261763414471e-05
6.43313404736747e-05
8.85000384649775e-05
-4.28014874614864e-05
1.17842124079507e-05
0.000127481847584423
5.68784064201052e-05
3.70152924026441e-05
9.81622848303825e-05
0.000113017682468207
9.41853261783764e-05
6.84375218631368e-05
7.46698656598675e-05
0.000104005935196511
0.000129958416506459
3.46610702133549e-05
2.30290181709362e-05
6.7069251948644e-05
0.000113748178309865
0.000105637002777294
6.1126522947211e-05
2.68742497633915e-05
2.84323080214934e-05
6.89560153676273e-05
8.93752882180645e-05
0.000137030118363191
0.000101669650868107
6.06734961451086e-05
8.23108853518968e-05
2.90521979837004e-05
8.02728827944459e-05
3.50580786115838e-05
0.000121725487449975
0.000114204752308796
0.000152144870465862
1.08963534815718e-05
0.000122315699548343
5.92831109836888e-05
9.44813442939012e-05
7.85502946867701e-05
4.59396575695561e-05
8.7271018004433e-05
6.31614004030708e-05
6.49406080515649e-05
7.70851911459386e-05
3.55343930564059e-05
9.89675943030514e-05
9.50691547397896e-05
0.00010181368454742
8.88078203135974e-05
-4.5042630765781e-06
6.26089297244714e-05
4.6618616482551e-05
0.00013817834931068
-6.67965349305331e-06
7.60797123731895e-05
7.29066214337202e-05
0.000122507026675442
7.92618225418246e-05
5.52994929571815e-05
6.26211864502196e-05
0.000101423392630354
6.47376008208243e-05
0.000120664130299577
-0.000106636098143413
3.98359183121809e-05
4.93457665697295e-05
7.94532916952254e-05
4.81479888717844e-05
0.000112654239265385
0.00010295774224803
8.69165390430699e-05
8.88508328393395e-05
7.90090184684441e-05
7.34339741513117e-05
8.37765644561573e-05
4.442396524558e-05
9.5773176040874e-05
1.79369953443074e-05
0.000133698901090578
5.69954707146873e-05
6.65846168575531e-05
2.82317609089422e-05
6.21419373404103e-05
6.52191254298896e-05
-5.0963831223669e-08
2.92926235743333e-05
6.20795569394244e-05
0.000103036923521274
3.28981552642017e-05
0.000125497139374305
6.40641548761843e-05
4.08308201948521e-05
8.26284190479111e-05
8.32548662276375e-05
3.41924463449188e-05
8.02474920426709e-05
2.3246277733536e-05
8.24415673192891e-05
5.90423857951228e-05
2.76021970559952e-05
0.000106042846339097
8.85749845785271e-05
0.000115909520225123
4.00266245547486e-05
2.74487005243267e-05
5.99125495487437e-05
7.30141913899114e-05
1.27981410487099e-05
1.5203453719866e-05
0.000105021773860972
4.17022349825982e-05
5.01117611795328e-05
0.000137855433443336
0.000145360423629191
2.5923865518062e-05
1.95566318448066e-05
8.02534567229214e-05
0.000102683373115851
1.37515179370637e-05
4.79192428927618e-05
4.09310421761671e-05
7.80202447253869e-05
0.000128649295591827
0.000119708232407756
0.000164861746155446
0.000102008536274659
6.88647529758019e-05
0.000163000932359022
0.000130661680254564
9.56621506910521e-05
0.000120944075957004
0.000105459157396234
0.000116388453005897
2.61640203218695e-05
4.17883148236361e-05
0.000107346589668301
6.99254621390961e-05
0.000154144680135574
0.000144766762995135
0.000157420940270988
3.95441143631668e-05
8.02574334862241e-05
2.46779026504052e-05
9.09562045727897e-05
8.98217929907875e-06
0.000134057606465974
0.000128062165025555
0.000114473642474977
0.000102798827244946
5.44444863387231e-05
8.95809012449963e-05
9.79769267882763e-05
9.3367211782493e-05
8.71833820589331e-05
0.000149393084986137
2.50072732847311e-05
6.26329203327765e-05
0.000113269461398127
8.30953400641289e-05
0.000127904197358706
0.000106848867517323
2.97325079933811e-05
8.22975757522507e-05
7.07067634514993e-05
2.05614287052785e-05
0.000151497902228741
1.05463899745437e-05
6.81151191352004e-05
7.19627048276318e-05
9.85750409208934e-06
0.000119840328905369
0.000109184095514651
0.000140233201547159
2.54851964682777e-05
4.42369964801513e-05
0.000102139874031267
0.000129912119243949
3.16537875250794e-05
9.23477133817225e-05
0.000111589146408886
0.000142398766892578
6.11007992281913e-05
0.000113669333299018
8.58157380628727e-05
7.77422993694837e-05
9.08074243268133e-05
0.000118461839616152
9.78631165719324e-05
5.46350307015635e-05
0.000148259837251282
0.000132376684200424
0.000107644412218882
0.000145342881029102
0.000107763467237748
8.91059374641943e-05
5.64620494043501e-05
0.000115566337468902
7.49010970155904e-05
2.73411105550483e-05
7.14493241755535e-05
5.83718702035185e-05
7.51234359447624e-05
5.7455094836465e-05
1.24364257926503e-05
7.14705814533365e-05
8.77078621308969e-05
5.04610529076289e-05
0.000147397684829771
9.97153448095902e-05
1.08876176890761e-05
0.000130464388014434
2.37922955513521e-05
8.01532691263015e-05
6.89875324682649e-05
8.0545633873675e-05
0.000120382935662342
6.8228882489369e-05
0.000153970532152323
0.000102091871055662
4.64005322210451e-05
4.91666951216885e-05
-9.96541112381619e-06
6.86825791583753e-05
2.02077067140571e-05
5.63042888403542e-05
9.72867335755686e-05
3.56837381263928e-05
7.59338519146339e-05
7.81845753017938e-05
9.03414115195016e-05
2.87123118719367e-05
0.000101598270082534
4.10134756118689e-05
6.41710936161709e-05
9.72406571342555e-05
0.000107283276425913
5.38628909942327e-07
0.000132798311997297
3.69844519503391e-05
0.000103115838520746
4.81597627271867e-05
7.75001903441655e-05
5.71427201488408e-05
4.93521713749163e-05
0.00012800146362761
9.61039308326966e-05
8.22614104664562e-05
0.000131197675248742
7.16265468814797e-06
1.94735139213693e-05
6.35031843070852e-05
8.16534499935874e-05
6.61546373547363e-05
7.3740592506055e-05
0.000107893219105193
4.52173635917908e-05
4.30092397525639e-05
5.58724101014751e-05
-2.6999196141081e-05
0.00012603958288606
7.39648353821022e-05
8.8718469279982e-05
0.000108347756785349
0.000101575490251902
8.97103048811447e-05
0.000136148455266274
6.56742233408568e-05
5.64473835985223e-05
6.88693937857864e-05
0.000100191728933219
3.65696489803894e-05
0.000115335138966128
3.79664900793103e-05
0.000166499488953823
6.84567407926749e-05
8.02068911706281e-05
0.000145683872560677
0.000138750703060593
6.53939923083161e-05
0.000134506483851512
0.000122102380945164
-4.58755400912918e-05
0.000120293360686655
4.39846994340742e-05
0.000110093873237283
4.23071606753057e-05
7.69015184181618e-05
7.54488147643361e-05
5.7956462802075e-05
-2.76611084251572e-05
8.45531424181946e-05
0.000118850528080605
0.000119864822174653
3.41739613943434e-05
8.55498822108799e-05
2.09556175261973e-05
4.41498188460977e-05
6.74289591553224e-05
6.82719483153995e-05
5.56457861961241e-05
2.16081156622283e-05
7.286611556767e-05
6.29393555773088e-05
8.38853960192739e-05
0.000117285851635891
9.43684403001747e-05
8.50463825329694e-05
0.000111729646272791
8.41716842108643e-05
6.70465660948943e-05
8.36495603658256e-05
0.000106680368454954
7.14735209500864e-05
3.12934890260535e-05
1.84089698482803e-05
0.000109293268168946
6.65157234961404e-05
9.09547378274796e-05
9.08511834235395e-06
2.94204129217538e-05
5.73496930793235e-05
3.29373454684511e-05
9.4386196533814e-05
7.46036517232251e-05
0.000150161886497054
9.95743345659595e-05
8.88181532954506e-05
0.000176511747530042
8.89011958312462e-05
0.000120064693863953
0.000116847248739237
9.78202735666329e-05
0.000130183392667238
3.42225493028217e-05
4.9464794665797e-06
3.35392151111772e-05
2.15435902066711e-05
0.000113281748103258
0.00013855806997995
6.14041409571142e-05
0.000116611867815571
4.49988704787745e-05
4.10057538726077e-05
1.95951870961258e-05
9.4182532265483e-05
6.64317220252036e-05
8.94643803005967e-05
7.96394990270319e-05
4.05560676629678e-05
7.55109224198359e-05
8.8095406440985e-05
9.38849498776904e-05
4.90604614531468e-05
6.03423127428344e-05
5.91796420062867e-05
2.28589903444344e-05
8.35576131449412e-05
4.18030317544731e-05
5.13070973269037e-07
4.7688526837237e-05
3.79322292971178e-05
1.13004024946245e-05
5.80723382923414e-05
-1.74466259726696e-05
0.000100222335746922
5.45813172491402e-05
1.0490610886402e-05
6.50562943689242e-05
6.43040382029856e-05
0.000140784971532592
4.8091001553872e-05
3.17382131831168e-05
0.000125615980747057
0.000132217790566613
0.000107162623741223
0.000131114440665639
8.36037370240613e-05
0.000129164755342604
0.000113330773392982
0.000131339120129827
0.000100506025697832
7.76867962546683e-05
4.88470912838973e-05
8.25643526971805e-05
3.14181812588403e-05
9.73391438175416e-05
8.67101001737098e-05
7.30081215786301e-05
6.20383862210402e-05
0.000101613418254512
7.65256628837467e-05
6.52009484200545e-05
8.67455623036043e-05
8.1338832285652e-05
5.06000652217703e-05
8.81689188786044e-05
-3.42567368721498e-05
7.84273987770065e-05
0.000127311127791164
7.69889488546508e-05
3.70222321093777e-06
4.3212022161861e-05
6.30393512492096e-05
8.43646048900481e-05
3.92719807758656e-05
9.37589335532968e-05
3.03214572227012e-05
-2.00780589943628e-05
0.000102274867051667
0.000171557930602074
8.93716621735322e-05
3.80948318621572e-05
1.83101283134838e-05
2.6434435631106e-05
8.55909990709284e-05
-4.49967377011984e-06
-1.45186881111013e-05
3.7818347188381e-05
5.85192277026896e-05
5.32236804488582e-05
2.72550041018903e-05
4.58751120068424e-05
1.76170985563067e-05
7.25481641447637e-05
0.000106129051178002
7.99613388452078e-05
5.20778387279251e-05
0.000123268887324985
7.95151294730789e-05
8.53354691297982e-05
-6.22304149920565e-06
0.000103591101574997
4.86186516932965e-05
5.53775430366974e-05
0.000126004656939335
0.000139774680406303
0.000142693245590296
6.52574218258388e-05
5.37072954342126e-05
3.14201178114337e-05
0.000120416810909461
6.3636142404017e-05
8.22023298137486e-05
-9.58515220911655e-06
3.18461102399148e-05
0.000127315830187126
4.68140870383393e-05
3.00550606777497e-05
7.79954244134638e-05
0.000105444929555971
6.8989841566547e-05
5.21161875968126e-05
5.37904941101873e-05
0.000120957071650655
0.000113537381667384
0.00012488890000266
0.000120002453381853
6.82573385003262e-05
-9.12166133485089e-06
0.000119394729868147
4.73930563733114e-05
9.66883496495145e-05
3.82689873607384e-05
8.28403194167676e-05
6.65643203969755e-05
9.37166049506843e-05
6.21964195771781e-05
7.00273140959865e-05
9.92588847454508e-05
-1.58476379455049e-05
2.56518585379705e-05
7.25461851013302e-05
7.91407199372605e-05
0.00011124309025519
0.000107707630088961
0.000105796626886074
5.80796470893157e-05
4.27267483404842e-05
0.000103029406764054
2.36520995162938e-05
0.000115726038934063
1.82035506490995e-05
5.18363339018087e-05
2.0681948283282e-05
0.000106535378272585
9.42524673006924e-05
9.07770548101291e-05
3.28142620641894e-05
-1.65271843237264e-05
7.6481654650571e-05
5.04561944318548e-05
8.02129698943266e-05
0.000104370185082309
2.21963269103656e-05
0.00012617089225545
7.53648603875201e-05
7.81789565534994e-05
7.65635682098851e-05
0.000130507425789154
4.25192024792173e-05
0.000102666524106061
6.51363913112881e-05
7.73076016898619e-05
0.000121180938409834
4.5684944479254e-05
6.73081206495281e-05
3.34225490825716e-06
3.68561313733666e-05
3.08370472423035e-05
3.40295873461932e-05
5.63452744008017e-05
0.000149893935534798
3.26223761489504e-05
3.01668671006808e-05
2.12454711791741e-05
3.54295953147289e-05
-5.34510674573719e-07
9.79705753023784e-05
2.9827666987415e-05
7.5017600608575e-05
0.000101522709514437
9.73059175857089e-05
5.32393409232187e-05
0.000130132108131905
7.21895638860516e-05
4.77676242035592e-05
-4.3887632752191e-05
9.11804204085502e-05
9.22719639655287e-06
0.000145039859213643
3.95307818691008e-05
5.63748341682879e-05
9.57176912486682e-06
7.97473006816044e-05
6.39586758812868e-05
0.000100881932749223
0.000128001421538121
6.81043689430262e-06
0.000136269307836967
9.13502884452727e-05
8.15986575617458e-05
0.000162772562234397
4.72961222037515e-05
6.10110423897089e-05
2.37050455904252e-05
-4.96934169013665e-06
8.80394988999063e-05
3.71451079150057e-05
2.63380364561449e-05
2.7478373471527e-05
1.58132340228649e-05
0.000170556582885341
5.42506625333297e-05
-3.728737574389e-06
3.04558397953727e-05
5.96333675970616e-05
0.000109569609532952
4.51042593662134e-05
5.98618045169622e-05
7.15928850679075e-05
6.45340073730564e-05
5.47535588812039e-05
3.45599207915522e-05
7.45303142845662e-05
6.41101357052334e-05
2.66847699963039e-05
3.21123041753229e-05
5.84620085405604e-06
7.40963241925815e-05
1.17457232107837e-05
8.09484996669464e-05
4.41551385104515e-05
7.95967445785807e-05
7.49797082963543e-05
6.56230979373495e-05
8.9090452286018e-05
5.24608265841386e-05
0.000160313069722467
0.000159862255785887
7.33443993741346e-05
9.41794236372455e-05
5.68772115029581e-05
7.11389991981227e-05
6.71151369978039e-05
7.23433160274301e-05
7.96893291726121e-05
7.79790761298405e-05
8.50567027253243e-05
3.65735131925414e-05
7.28425733106928e-05
5.26045141423263e-05
0.000113795465471127
0.000104492117942639
0.000116336055788785
5.1287352518529e-05
4.83732163281253e-05
7.32130144140348e-05
7.31639421252504e-05
7.59439350170987e-05
1.35167255843004e-05
7.211021209317e-05
7.75674322572873e-05
7.98120937326486e-05
7.88606700759444e-05
5.42189844111734e-05
0.000118332826749715
0.000122601092053162
3.3055501445608e-05
-7.25476576276371e-07
4.9010417150697e-05
6.14331004762556e-05
0.0001203146381507
7.64054399064811e-05
8.82530823939598e-05
1.77554842009303e-05
8.4720735350618e-05
9.29248303665963e-05
1.33719848938044e-05
0.000108272953394175
0.000118162441653563
7.61595399274844e-05
2.74107740807056e-05
7.59790260454911e-05
7.79995361403753e-05
0.000126166879473056
4.90297940381461e-05
5.75886916194895e-05
0.00010694814865595
6.9141563981429e-05
0.00010590592600287
1.44666975170221e-05
1.2205745360323e-05
0.000105107934226955
2.7793505690341e-05
4.21740385697715e-05
0.000107250835169134
0.000101868133414765
6.04526245491795e-05
5.70442980215991e-05
8.97927713762577e-05
6.28239754300114e-05
-3.03790826315634e-05
7.5177556264404e-05
9.65737925824508e-05
4.03884363378892e-05
6.37535269956789e-05
0.000138819303027524
0.000116183111138699
9.43096294387365e-05
-9.05347018226642e-06
1.15867530252838e-05
3.07241028115058e-05
0.000127606442301912
0.000107370042540076
5.94747437380096e-05
1.17224333195703e-05
4.24692106743009e-05
4.20302215567113e-05
9.6218551527731e-05
0.000105584927279322
0.00010872524181102
3.66627712592579e-05
4.78192541514796e-05
6.62529028529573e-05
6.06871626587956e-05
3.64905189744971e-05
5.10183101638834e-05
4.88087614089619e-05
7.79276412422945e-05
0.000135211848915447
3.35813602455023e-05
1.43110292853075e-05
7.94243375842331e-05
0.000119827065446772
0.000140389583738891
2.7824382831708e-05
1.99500585749004e-05
5.47986259602275e-05
1.80064513749975e-05
5.43405316947741e-05
3.99768979355446e-05
3.20144298958817e-05
-3.47623310967217e-06
2.02154276884198e-05
6.03457049335626e-05
0.000145702993325928
8.5877292700998e-05
0.000109648571397508
7.83313028570137e-05
6.36594891839568e-05
0.000126329829661553
4.99698750750503e-05
0.00010782214852912
5.74964877917688e-06
6.95106942075712e-05
2.51028681552611e-05
5.94486475390873e-05
6.68793586909734e-05
0.000116774131846512
3.46337803410602e-05
-1.33284896988897e-05
0.000143258945179536
1.96690070889735e-05
4.09416605207498e-05
0.000131156481823746
7.9327762618263e-05
9.22495262337367e-05
0.000133741737138322
7.46452730166074e-05
2.88809835480372e-05
4.69055269689528e-05
6.40935985649141e-06
4.93012939747097e-05
7.48449591170745e-05
7.15178811328803e-05
4.79271812031617e-05
6.71812228602181e-05
7.67369234777648e-05
2.81939957562148e-05
0.000103400584733201
1.11457495037638e-05
7.88879466893664e-05
0.000144742088132686
5.33408195687952e-05
5.95803376427357e-05
7.95956752750768e-05
1.39507036597239e-05
7.33442633051673e-05
7.84921978460667e-05
0.000126110731610974
6.41174123736863e-05
4.40079084620345e-05
7.03983763852333e-05
4.92766348455819e-06
1.88001077312932e-05
7.50220083435213e-05
8.35616142293951e-05
4.96936180746459e-05
9.47211810343799e-05
