# Supplementary material for: Research on computational propagation and identification of mine microseismic signals based on deep learning
Source: PLoS One. 2025 Oct 22;20(10):e0334641. doi: 10.1371/journal.pone.0334641 (PMC12543183; doi:10.1371/journal.pone.0334641)
Supplement: S4 Data — (ZIP) [file pone.0334641.s004.zip › 000100600002969.xlsx_0.txt_24.txt.txt]

9.00960921683842e-05
8.4532571000527e-05
5.53714895481188e-05
9.79438440820767e-05
3.62007129758841e-05
0.000130982483424037
6.51106795675248e-05
0.000108828199610133
8.06787750945266e-05
8.3831621648375e-05
7.05794588139316e-05
5.15538762426053e-05
4.65903543176146e-05
3.14303758429675e-05
3.12973161180624e-05
-7.12811177950335e-06
4.41026307656293e-05
3.29910236456108e-05
-4.07311592177028e-06
0.000178677011813697
0.000121369833802798
1.0199045862629e-05
0.000166615696044887
8.43597571711434e-05
2.68148381928531e-05
8.06201351857363e-05
5.5385886671976e-05
0.000128014476572739
8.43667059517083e-05
5.43782220252968e-05
5.85335828660809e-05
9.02812533295364e-05
-8.86615109999838e-06
5.04952171874362e-05
0.000138670490670463
2.87662679400108e-05
0.000136380445578618
5.14296172660225e-05
0.000103894933379177
5.36723704678749e-05
6.11275009636183e-05
6.71914089346847e-05
8.39181839425049e-05
7.0813690697174e-05
8.53728649852552e-05
9.56152139352124e-05
4.4163924070791e-05
4.17115306266664e-05
4.65227001760984e-05
8.64140915191481e-05
0.000105533309972443
0.000120690034861474
4.81406536710182e-05
1.79191701164127e-05
1.7821845313991e-06
1.08917137938086e-05
6.71377074993191e-05
0.00011400707547366
0.000121173014242221
-1.75017132142994e-05
7.93739818313347e-05
4.643743697977e-05
8.62617258242697e-06
7.00775692075029e-05
6.8684198118326e-05
1.21660203127021e-05
2.14915839949769e-05
0.000103000447618701
9.81231550099583e-05
8.22481271607683e-05
8.97034834124876e-05
5.21444861918018e-05
8.29880348224405e-05
0.000124095714297221
5.93266049815338e-05
9.49885680279442e-05
7.8046320674692e-05
0.000118259271847
7.95790786253143e-05
7.82064868619943e-05
7.60142185462093e-05
6.4743382883785e-06
6.40322217878806e-05
7.55618641795612e-05
9.24212501980395e-05
6.86934932915461e-05
5.51540197103062e-05
0.000109520072970903
9.45454305522785e-05
5.98345919784401e-05
9.72215719342419e-05
5.7616516057438e-05
0.000112075875511813
0.000123170356391378
8.70729146014458e-06
3.83906930636498e-05
4.53414998169643e-05
-1.44333353175231e-05
0.000109879294490739
5.92836641299838e-05
8.54397513775643e-05
9.95922091484248e-05
5.61026047829404e-05
4.4158775601959e-05
0.000113797196367453
0.000124099734990245
8.7704923761139e-05
6.58502464347805e-05
5.03286822983536e-05
0.000144510433699279
6.89433654430842e-05
4.18208124044786e-05
5.42062732028558e-05
8.56750861793202e-05
5.42117532124388e-05
0.000121116720247556
-2.22433320887762e-05
5.25357977520252e-05
6.59727083469559e-05
8.75067784002303e-05
8.89694444786651e-05
4.72434845445295e-05
4.76630771216218e-05
6.91728357398532e-05
7.1395993247223e-05
9.08606113113749e-05
6.14603150386182e-05
6.13377079847433e-05
8.80407050871257e-05
1.08993887768761e-05
5.01592061471114e-05
1.58685295458945e-05
4.94661216582358e-05
8.73137659532842e-05
4.41115771873475e-05
8.03944102764291e-05
0.000121228260174244
0.00013021746834543
6.96854280352283e-05
4.58092598789703e-05
4.79891687004483e-05
0.000111201261774491
7.32223083509111e-05
0.000108066723303544
0.000119327969598767
6.45601930227059e-05
9.14567992550066e-05
0.000108040761195678
4.59764950873679e-05
0.000113215099135705
3.39642614265348e-05
5.48841170393611e-05
8.8271490526908e-05
0.000142761753267675
0.000122287686861336
5.00721560693159e-05
8.79692761239525e-05
5.65278098996067e-05
7.62827020526492e-05
4.51359828209678e-05
9.00079214832659e-05
2.83748865286046e-05
0.00011084979974837
4.83432010260304e-05
0.00010864714429745
0.000116143134174208
7.37961328562639e-05
3.6496242315516e-05
9.06903055356564e-06
0.000118936377175219
6.9066773699541e-05
7.01633736825465e-05
5.39068105573306e-05
3.44314806186995e-05
-1.96776738516212e-06
4.3587779445473e-05
0.000110966440990591
9.86036032913576e-05
8.51212995092833e-05
5.66472487985775e-05
1.26574935463187e-05
7.90762755688968e-05
9.10206258207472e-05
0.000154037304000132
0.00012237938987838
-2.82621664742604e-06
7.82725431716836e-05
1.50119338911795e-05
0.000118353675936761
5.8037587866522e-05
1.4925445743582e-05
8.00588362988625e-05
0.000120701329996512
7.78796186452384e-05
0.000150814461274419
4.26694639471146e-05
0.00011408588166915
4.26337614654635e-05
0.000104222249811629
8.93010815826509e-05
0.000118757777559842
0.000131475850644311
8.71341101205078e-05
-2.1151972215985e-05
9.13960487668788e-05
8.69586906390347e-05
4.0479499724809e-05
6.56841539377966e-05
6.5207645736239e-05
9.25990517583602e-05
7.48246955973026e-05
0.000142902739309128
3.7680831993759e-05
7.86274579306929e-05
0.000109200500160198
6.59129045482843e-05
0.000129361705793607
7.4797339798512e-05
0.000105260345161723
9.59433184001886e-05
6.87977641103424e-05
7.58998225507858e-05
8.95845937736579e-05
7.49250819377346e-05
8.54435664232801e-05
2.99389253823887e-05
8.11856466638722e-05
4.0517457836954e-05
0.000100653438702207
8.86975776425106e-05
0.000102535231637989
0.000104359982394577
3.87007847192561e-05
4.84013697088179e-05
6.18165756270834e-05
2.70861537343246e-05
0.000125630327611522
7.31853215512878e-05
2.95786005067348e-05
6.25600663798787e-05
0.000124616897409349
4.46310238105036e-05
2.45203479722242e-05
-1.96266650860377e-05
9.3295512473663e-05
7.31892961128576e-05
1.24781248789214e-05
2.15555042838864e-05
9.55521955869597e-05
0.00012727950513117
5.76427532800798e-05
1.98417387176888e-05
-3.98424601158786e-05
0.0001049529959256
1.02460505108104e-05
5.58504195521916e-05
9.18581290016519e-05
0.00015414330198412
8.80107861062519e-05
5.85829930401369e-05
0.000137113051808905
5.29136595036173e-05
0.000122116601375764
0.000106255869415444
4.15579339902688e-05
0.000108303454648319
6.28265407189508e-05
4.14804091010017e-06
0.000150797276388944
9.31040372613498e-05
1.50126397872365e-05
7.7278527794158e-05
9.65411408872911e-05
-4.73435710970498e-07
7.26684867433266e-05
6.62363499501733e-05
4.64897382473848e-05
5.99273828752909e-05
6.33277443327453e-05
6.51169364804363e-05
0.000111022705581298
0.000128752615997781
0.000135176344240861
8.20865498462434e-05
1.27337126492707e-05
8.92762891174113e-05
4.70970037856225e-05
7.9377233928124e-05
8.70824351458006e-05
8.33886484811457e-05
7.73713111834455e-05
4.39524116299112e-05
2.91449895369836e-05
4.69951386927803e-05
0.000128956848057967
0.000118289298745408
5.97261650391505e-05
8.18466588800907e-06
-1.54472325172818e-05
3.01550648927995e-05
0.00010151133149121
8.70174995722273e-05
9.42372372421388e-05
5.58559160708161e-05
0.000127668086382528
4.84811263536364e-05
9.54248764726614e-05
3.38057985284484e-05
8.25028804074568e-05
0.000125138117212677
9.68908088856314e-05
0.000101615438398729
0.000112259782543204
5.77640616976984e-05
-4.7179516022007e-05
9.64762532863203e-05
7.80476685234437e-05
7.77421021102325e-05
8.88996553680038e-05
3.65851797902683e-05
7.19238073073315e-05
9.0922102954373e-05
8.68264946604165e-05
8.26081405123302e-05
3.0552062886868e-05
4.78661184552563e-05
0.000147405776840877
1.54830098532555e-05
6.21160858372783e-05
4.48828543534108e-07
6.54058700730459e-05
3.3534587384164e-05
5.16284706796925e-05
4.96415572650932e-05
4.48580009887093e-05
4.97788476188582e-05
4.12094785505959e-05
7.18402440496135e-05
8.79001826590665e-05
4.95774226309465e-05
9.71208834971854e-05
6.75496313190053e-05
7.41046578157707e-05
-1.09938115194951e-05
4.77164733190903e-05
4.38391362807942e-05
5.52562737628143e-05
5.56881541721814e-05
6.15540750662989e-05
0.000101250848802762
0.000107554045679045
8.03719038534365e-05
3.56881468634938e-05
6.49567057201417e-05
1.75523145155866e-05
7.30116755488343e-05
0.000196685906944663
3.8624139139388e-05
9.04830680434161e-05
9.0294697261069e-05
5.64589999961462e-05
1.19784006394088e-05
4.70165239409652e-05
6.17444676716963e-05
0.000107050649955439
0.000122980975877613
0.000114213730491876
0.000107862564320551
7.19575351503077e-06
7.46130354152526e-05
8.70842994413277e-05
4.62806317765786e-05
0.000129364380137796
7.65730551052477e-05
0.000108808639348096
7.92197192234028e-05
0.000100301150743302
6.40765581524116e-05
0.000135868525512327
7.85081058945241e-05
8.50938533742783e-05
4.04432247913646e-05
4.5131596516029e-05
8.65730550263529e-05
3.98455741164926e-05
3.1067778251475e-05
0.000148229344124392
3.86253545861164e-05
6.21028116659834e-05
6.31699168037417e-05
5.13057863050022e-05
6.57416392455518e-05
0.000151487085500753
4.83397873010208e-05
-8.15559483793334e-06
6.38307623201129e-05
5.63555015664533e-05
8.24516376754959e-05
2.85555111229149e-05
4.53711414421788e-05
7.25503545057175e-05
7.44881236997862e-05
7.53624902559953e-05
0.000125954486298402
-3.31755890908019e-06
8.12587324084025e-05
0.000113003517177073
6.9444650654593e-05
6.04755285753155e-05
7.45760183835579e-05
9.86999338597328e-05
8.46126022782142e-05
0.000133068996090716
4.13927609770183e-05
5.92185354335978e-05
0.00010887180014423
8.20353648526776e-05
2.94812728044638e-05
2.71838321876152e-05
0.000147224694630852
2.00884035319641e-05
8.43777002734673e-05
0.000151201265263331
7.23775131441329e-05
-3.08581508371547e-05
3.80504344022772e-05
0.000106616734641241
5.46765935075613e-05
4.71911637505513e-05
4.9707306780426e-05
0.000115411811344778
2.7591871639179e-05
0.000110564275871155
8.63815606632452e-05
0.000101444283668254
0.000102348677728865
4.43277607266318e-05
5.1373596714481e-05
6.27532094578826e-05
3.88321519718546e-05
9.09232989972026e-05
7.79742857016496e-05
5.63350849729066e-05
5.08397128994941e-05
7.11230467548307e-05
0.000136547587081939
9.56880731642329e-08
5.41415948567153e-05
3.86423897652103e-05
4.12524236332486e-05
4.61651578064975e-05
3.73285478648975e-05
3.03554262300895e-05
9.8454781353346e-05
8.28361485565705e-05
9.73376180098537e-05
8.30436388058295e-05
0.000154411820421938
4.04048234603492e-05
8.73044001316007e-05
0.000132376622735467
5.76036265764211e-05
9.21528359596668e-05
3.69128128197967e-05
4.86118931465191e-05
2.07159705043718e-05
7.61770306341774e-05
0.000122321913522487
0.000102367258898266
9.50014114479386e-05
1.0144819505217e-05
7.80253508338333e-05
6.48315829260654e-05
7.66566739987403e-05
8.55500957796187e-05
4.58016771738411e-05
6.41359835617769e-05
0.00010386095880057
6.50495023616308e-05
7.27795952536201e-05
2.87650660343648e-05
2.51927332695285e-05
7.95557767080468e-05
9.17303038423496e-05
1.08026524066749e-05
6.72707558489784e-05
1.08163924436253e-05
1.9519445497937e-05
-1.55007830689464e-05
5.37504498133764e-05
0.000113646049393713
5.08147680614196e-05
4.54644376261017e-05
0.000168442281739701
0.000102881175417491
7.39976203474506e-05
4.46649132714399e-05
2.2193991583578e-05
8.49256547934418e-05
-3.20939931696804e-06
4.93234725151605e-05
0.00014465428427379
9.47819342020562e-05
0.000112914660936766
5.55067066215113e-05
9.20944169162474e-05
2.47851798699368e-05
4.23157082494319e-05
3.57246415648907e-05
7.3717877743832e-05
2.70881644437498e-05
5.06373658221631e-05
6.2164247036799e-05
7.25254520711059e-05
0.000147412889376311
-7.37451299778001e-07
6.93840517933345e-05
9.27090934391021e-05
7.67825733732037e-05
2.67827691689543e-05
5.36690875659259e-05
-9.11408134092198e-06
0.000105423586586826
4.62024218254379e-05
5.02530735540859e-05
0.000125469211469431
0.000106413586052145
5.04678538871793e-05
0.000112818292856923
8.02814076537062e-05
5.51241680319383e-05
6.62613911034701e-05
0.000121966164343766
0.000144478479654701
-1.47246847935786e-06
5.99656240530246e-05
0.000121398710654843
7.11078007215353e-05
1.76648040076203e-05
5.93674821215385e-05
6.83326766470489e-05
-7.47218286027857e-06
5.10095643484769e-05
4.32863570848398e-05
2.24126267542916e-05
2.2751151099988e-05
7.49735055322728e-05
2.69350499914282e-05
0.000122328328233244
0.000114656599636308
7.71519460738564e-05
6.10132959384262e-05
0.000133879178574329
3.46284930440567e-05
5.45466282913812e-05
8.79397694146729e-05
2.2169203998401e-05
6.13760772287962e-05
8.28027886210058e-05
7.53756545897034e-05
0.000113279073533454
9.26989258669551e-05
-3.27798224782927e-05
0.000130923207867755
7.47197988202594e-05
0.000119521442140392
9.32238827868468e-05
0.000139569984830348
9.94475122220566e-05
8.15927503749415e-05
4.03746841773992e-05
6.20783916084523e-05
5.20556127564406e-05
6.58630628291995e-05
0.000105711766578534
9.72040335072126e-05
3.80497745563694e-05
5.87893890562778e-05
7.09503007468458e-05
8.49002054948361e-05
0.000144397488553638
0.000106395021016304
5.91759651052576e-05
0.000124257463454095
9.423105408833e-05
0.000125043614663094
0.000108476339809389
7.90030229215447e-05
4.75015311919218e-05
0.000100082359108621
9.80934969769262e-05
0.000125221684239238
5.73146578558825e-05
3.70291321053849e-05
0.000127627589132076
9.87636171650383e-05
1.6406235671528e-05
4.85068727299438e-05
0.000115507020729641
3.66503569546679e-05
5.47087517376369e-05
3.35668395470838e-05
2.00340523464294e-05
9.50333128198002e-05
5.42400570811899e-05
7.52764308176777e-05
7.63516072580909e-05
0.000112542460046166
6.39613505382676e-05
4.40706997795118e-05
0.000136112486390623
6.47396032961779e-05
3.66955387780182e-05
1.61253694276346e-05
7.39416012500129e-05
7.20533215960044e-05
2.51570686103293e-06
8.23551826911589e-05
9.98997350904673e-05
5.0025620593655e-05
0.000131581484737536
0.000120329759741064
5.89712570427003e-05
2.9541833633557e-05
0.000119819890146555
-3.23213178215058e-05
5.97958087703628e-05
0.00010726212619046
4.75565256213239e-05
6.76777233025489e-05
2.72409489461665e-05
5.45471823176172e-05
8.5817534950535e-05
2.21503837953168e-05
0.000105134393932131
7.71221239118016e-05
3.05038803562497e-05
-1.39751639841473e-05
0.000150695906847018
4.01935069212619e-05
0.000122035821372273
2.30182479660922e-05
7.89743490643802e-05
8.03923993750673e-05
7.60707332878513e-05
-6.78058876053022e-06
9.37557517032874e-05
7.34292780254008e-05
2.13648538868535e-05
4.71184382757664e-05
0.000100546669583047
6.7629461309577e-05
-1.04414050409673e-05
8.99286736306589e-05
8.42383046980882e-05
2.49533219877785e-05
6.36836052626417e-05
4.78550144573048e-05
0.000107450286976949
0.00014099345488748
9.491144537012e-05
4.49770467789128e-05
6.20036176665322e-05
4.08972000038084e-05
8.07666311929588e-05
5.54652881059327e-05
-2.54885092085674e-06
0.000106070398081797
0.000120497759059754
0.000119731325421978
1.44082781222783e-05
0.000117051014017034
5.69308777383457e-05
8.90613722389971e-05
0.000101419098427572
6.05875137723701e-05
4.93755607250718e-06
7.88246452181762e-05
9.92475565863867e-05
6.31125434850004e-05
4.93159709951583e-05
1.14146144319246e-05
5.1510515098434e-05
0.000111166994943894
8.99635827681498e-05
9.01815086056934e-05
5.18036195097798e-06
0.000120624860643304
0.000113302861477548
4.77339969579381e-05
8.94885016753691e-05
7.91869424799934e-05
5.35559124603991e-05
4.46332707259964e-05
-1.80299471001451e-06
3.08110387062317e-05
0.000111666952281599
7.6709529364844e-05
6.44456718030463e-05
6.26164976093762e-05
7.69214978234976e-05
6.65772438799972e-05
5.71824048778853e-05
6.26670391671534e-05
3.16136865342858e-05
-2.30947570145672e-05
0.000121976864822501
4.87466772639641e-05
5.43533152212757e-05
7.09694508090357e-05
3.09403968038012e-05
0.000109839086220354
0.000161648114412484
6.87409967622949e-05
1.78486705751751e-05
9.82726788560714e-05
6.42982850002259e-05
8.68300257064915e-05
0.000111009950182236
0.000121153790196609
5.79704780670956e-05
9.48525200586665e-05
0.000102332771719889
8.82721546654866e-05
1.77168618301466e-05
5.83015908550983e-05
6.25303370865801e-05
1.18069297498545e-05
8.87025038375089e-05
0.000115672839390419
8.68429577986142e-05
0.000110007373359541
7.31678703124327e-05
8.02556656165262e-05
9.40176435752327e-05
-6.05208005375764e-05
8.30805916115184e-05
0.000108424222515208
-1.59758029761363e-05
2.44324498649773e-05
6.63139228712566e-05
4.32765093214069e-05
7.128823721008e-05
0.000133958365928111
0.000139066726265757
7.85909458699875e-05
4.56311459868758e-05
0.000106755639134682
3.24213878068061e-05
6.36526123690997e-05
4.21010513827098e-05
0.000108326274094565
6.89117029952893e-05
0.000100006608771572
6.87919713235619e-05
6.90887076608968e-05
7.19485240719953e-06
8.913805957482e-05
8.55557109414876e-05
7.48385542876532e-05
0.000114026297978532
5.59101238759232e-05
6.07959174493043e-05
6.57189921565477e-05
3.07982794131401e-05
9.6260937253535e-05
5.85466518085165e-05
0.000111555853392804
6.04028478658699e-05
0.000131728282077319
7.88911449572045e-05
6.86926914702198e-05
1.57547015903865e-05
3.38373981904459e-05
0.000130398323185148
6.26591020170765e-05
9.24105533735052e-05
4.72836804462022e-05
4.00237799889637e-05
5.04628848762291e-05
-1.76370560017774e-05
5.71559821716831e-05
3.13551604856775e-05
9.89392457816996e-05
0.000112040373709454
6.15335989290205e-05
-1.99417075652171e-05
2.4480877893274e-05
9.1095753019142e-05
0.00012895008982152
5.50709792517337e-05
5.44753763005872e-05
6.42977089109035e-05
1.02497090560106e-06
0.000110448494244565
5.3376714455561e-05
6.80144079102806e-05
-2.29921774523495e-05
5.15500553174992e-05
-7.32101066462605e-06
9.55757797221267e-05
6.32853991340632e-05
0.000102230704015009
5.24493722831892e-05
9.44818751618678e-06
3.92697933348494e-05
7.73209301826283e-05
2.04872608797893e-05
9.53608738497598e-05
2.17802053804892e-05
4.05735210821193e-05
2.35130379564333e-05
-1.02441719467624e-05
6.65476960190821e-05
4.74826964650659e-05
7.44715056049078e-05
-6.96230371262519e-06
0.000103557145638268
4.27824292666532e-05
5.21200774496388e-05
4.71023002497793e-05
9.27305690612495e-05
0.000100186561737285
2.14971362225085e-05
5.69884349735867e-05
2.37123172130367e-05
4.58766818901543e-05
-1.21132903216591e-05
5.41420932270834e-05
8.65798859676821e-05
7.07079415549943e-05
0.000180166797131367
0.000100789561709906
7.25048745572245e-05
7.82532833365986e-05
6.65319839662753e-05
1.51867638184198e-05
2.00589636980449e-05
4.3830260586051e-05
9.74953923701185e-05
7.15930109776449e-05
0.000128439791675992
8.56937195090694e-05
0.000155535498762891
2.31701424924702e-05
4.73869784153448e-05
0.000148295731951921
3.86143227320281e-05
7.33214622646899e-05
6.93131379593137e-05
7.46216535168973e-05
1.68123099344565e-05
4.01023595469664e-05
7.08041266041011e-05
1.8367834899064e-05
5.42216128004603e-05
0.000110419594563187
7.57257938561712e-05
1.98831119348055e-06
2.05095707691789e-05
9.99176406238145e-05
0.000101578322327174
7.63163930481309e-05
0.000111744474343036
9.76823192887387e-05
4.21794225755779e-05
0.000115547687646864
1.97134787325539e-05
3.21730110431552e-05
6.85537050013289e-05
5.67417106144278e-05
6.65126650530847e-05
7.03766920968607e-05
4.55134464991391e-05
9.5520861226759e-05
0.000119645924788934
6.15481218163328e-05
6.99792311106436e-05
8.0838564842348e-05
7.4668253973044e-05
7.22515948439992e-05
7.50562704305884e-06
5.77348593302906e-05
3.88779181692785e-05
6.00914670534608e-05
5.24172756239477e-05
0.000157417826125665
5.44533374583789e-06
7.890997479001e-05
5.54693245061987e-05
2.64167432036779e-05
8.46082519792774e-05
5.27329161787956e-05
3.37952875786923e-05
5.33292744628036e-05
0.000113152415398063
0.000130143466226393
4.57027020863206e-05
3.18823906967914e-05
0.000118174269963357
7.8953222883248e-05
8.14260005364383e-05
0.00011560711869798
0.000109583208054818
1.94194616293485e-05
0.000108236364738629
6.75874853613307e-05
4.33543813966975e-05
3.48979151191627e-05
0.000101825563411296
0.000111423793850655
0.000111212114205127
6.7071760432447e-05
6.51332502503886e-05
6.35258466854231e-06
4.03077336682329e-06
0.000116503025887977
2.91717605457791e-05
8.87411633294614e-05
0.000120805225289898
-7.95706256380089e-06
6.45695485925724e-05
5.21779873216538e-05
9.96195522268736e-05
5.92720601042699e-05
5.1094551565459e-05
4.5959045349475e-05
5.64187495549947e-05
0.000103184381177686
2.65583326868011e-05
7.45037660846222e-05
7.19736113471083e-05
0.000117531041347434
7.76418663127862e-05
9.97045043503726e-05
0.00010632902374386
0.000161752022697867
0.000120410058914877
9.32712484233877e-05
9.07969388771423e-05
5.02908448732678e-05
5.56665746621732e-05
0.000178768643065771
8.25804527800809e-05
-1.61459173867473e-05
4.38721589041985e-05
0.000132288754450957
7.45937818943431e-05
0.000136167922317916
5.9066844452872e-05
9.45267544644878e-05
0.000105093445582995
9.27212635598689e-05
2.28499240670392e-05
0.000165426336913027
0.000105329138812089
1.08386948312293e-05
9.72668925779267e-05
3.96258006967673e-07
1.06921753392546e-06
-3.2007193869935e-05
8.06726941366285e-05
6.79245034659243e-05
8.77470267461971e-05
5.52420462604053e-05
2.39057083230183e-05
7.2118487617478e-05
6.25697336805705e-05
4.64595778770879e-05
1.96974301785839e-05
5.92320769320706e-05
6.42110737927029e-05
3.99175271615474e-05
0.000135916753301069
5.82042047403361e-05
8.38269154294528e-05
5.34951250254821e-05
4.21109233437763e-05
7.52957738962178e-05
8.13879042341822e-05
7.33065395762221e-05
7.77416033157622e-05
0.00011672578833092
1.88359072150861e-05
0.000104564090464602
7.55116529353289e-05
9.9607941797336e-05
3.51192914894003e-05
9.7514880165868e-06
7.86540738415976e-05
8.38637941588627e-05
0.00014002016538656
8.1744666918849e-05
5.54375386743734e-05
1.58216048267744e-06
4.99366752239909e-05
0.000128694358567108
9.647759562081e-05
0.000110766068259492
6.19321658930696e-05
5.07436973230902e-05
0.000107972839672024
4.44687628632424e-05
9.28742574240459e-05
1.91029733040567e-05
-5.67126739753153e-06
0.000149193511814351
0.000157752613994738
8.42313092208486e-05
7.05273613581089e-05
4.84900045560134e-05
-9.37808994059224e-06
9.04721239845524e-05
8.58499960492494e-05
2.50054197999008e-05
0.000160747610212223
7.81077001370341e-05
9.32294859954944e-05
9.21053663477236e-05
0.000144220329402269
4.53883852179049e-05
3.32669271186445e-05
0.000103267110665285
8.79585698271443e-06
1.33931711964454e-05
0.000107295870492733
3.11035109266941e-05
9.4934846619851e-05
3.41308993239095e-05
8.68698472424596e-05
7.77175323883709e-05
5.92295894208502e-05
7.98680556757655e-05
0.000106760807238724
4.81227442922533e-05
7.52770281391641e-05
0.000106413423309645
4.50760053886898e-05
5.66706900136472e-06
6.40485812357127e-05
-4.23620355127298e-06
0.000112959463362884
5.69797970924126e-05
5.26761379646269e-05
3.20795118796565e-05
6.87482565179591e-05
9.83318888881114e-05
5.90253461320056e-05
0.000113744330710725
2.1904045297452e-05
2.24551908154089e-05
0.00010361478867028
8.20554901786109e-05
0.000120095517981173
8.94250471424367e-05
5.65452584998848e-05
2.74577771006904e-05
1.11695409615891e-08
0.000102832419157501
5.17146725750003e-05
6.86619450201758e-05
1.4078981227356e-05
4.00593904451581e-05
9.76378457255474e-05
2.52433993241347e-05
1.91906343558608e-05
8.04640652400596e-05
0.000106064965955086
6.45520346371546e-05
2.89162783639602e-05
3.45572240587112e-05
0.000125410428955773
0.000127358135081626
0.000103631842095259
0.000119721621860408
8.92458725099671e-05
4.65945322583936e-05
7.13721523745802e-05
6.32537237143815e-05
0.000101918872411894
5.33911244051957e-05
7.24524130437321e-05
8.48012588476361e-05
6.81143939520776e-05
4.68314969553832e-05
3.29983544585594e-05
0.000176576667549978
0.000141219764182252
2.76669297682646e-05
7.83581872433711e-05
4.58838270033377e-05
7.56649849381699e-05
9.6896490030144e-05
6.65281976232005e-05
1.78288894335234e-05
8.72820341902398e-05
1.23295036020964e-05
2.28229026167076e-05
5.82479482959777e-05
4.65125643739885e-05
7.37471968940773e-05
7.40871032475638e-05
3.59620642217525e-05
3.71443650791938e-05
6.10862391589312e-05
9.29830765893048e-05
1.53429907178218e-05
9.64672323124924e-05
0.000104732042217226
8.38408400018552e-05
7.21677477677657e-05
8.83314614491494e-05
0.000100169814564839
9.32020938857969e-05
4.94153841590628e-05
4.44177943571431e-05
7.66611765187815e-05
6.54752827203285e-06
6.95083868633624e-05
8.99510990086113e-05
5.8847923858277e-05
0.000106693248027221
4.51270774893146e-05
3.91707339306066e-05
8.62297340044125e-05
7.17440413634439e-05
-2.41126999183271e-05
0.000119850550542143
4.22374889225318e-05
8.97316169753283e-06
7.24871032452659e-05
0.000151481987540249
4.71032485675867e-05
5.85726873944647e-05
7.63543155226159e-05
3.34795693376069e-05
0.000130848099795057
8.52919303971916e-05
6.52084733563318e-06
2.65569031054332e-05
5.31438806383534e-05
0.000156578617489804
0.00011314420325013
2.26843745353932e-05
-7.09371332150934e-06
7.66128319484616e-05
0.000137815505723628
5.39283834716727e-05
1.73843096491252e-05
6.31056168762461e-05
4.1947978517575e-05
9.28793262557829e-08
0.000109026595360307
1.47382582653626e-05
0.000118623977789698
0.000101956672414697
0.000100309190112659
8.6451522946051e-05
0.000135961793300421
7.45464973999312e-05
9.19244557667122e-05
0.000121370549809366
9.51684909437333e-05
3.72318660479623e-05
9.06651010830991e-05
2.97007400788404e-05
0.000103558563452399
2.53282866659648e-05
0.000132561105951045
2.5590465498266e-05
2.14769234304252e-05
3.89852718845925e-05
4.49532219332217e-05
9.09232707513506e-05
8.91712761202705e-05
9.8958419255427e-05
9.37597253415351e-05
8.33935367281772e-05
3.50723787118087e-05
8.26354802100966e-05
0.000102515310797992
3.15957809772846e-05
9.04289890226114e-05
0.000110671745335864
9.67044784363445e-05
4.9204171637184e-05
4.20091309882604e-05
-2.82483591196299e-05
-1.21608404629272e-05
8.54429347413875e-05
9.07700311206935e-05
2.96787975271469e-05
6.70975063974874e-05
7.15546957285503e-05
6.59988765708523e-05
9.32457060235877e-05
8.02852070278974e-05
1.07512353844991e-05
0.000124503068934817
3.76881349027159e-05
1.55332191781516e-05
1.87099405940601e-05
0.000124752618436857
7.35367474854966e-05
0.000109218348750278
5.3929249241903e-05
8.33514111653256e-05
4.23505147891781e-05
7.49754785025561e-05
4.16653580141559e-05
5.60772793904445e-05
2.85081162979389e-05
4.47999047743411e-05
2.0927844929622e-05
6.11000547676864e-05
3.49223759648393e-05
2.14928577392972e-05
8.8028270895664e-05
7.34135291140393e-05
3.24466477384332e-05
1.63646631003223e-05
0.000118345755154714
-5.5519435905077e-05
5.33846343553794e-05
7.64613433631722e-05
5.31371189876828e-05
3.94909918413874e-05
0.000127054729537886
0.000161089291342302
3.88263835348038e-05
0.000109890288512773
5.07194905891736e-05
4.77445580711353e-05
5.04221386117163e-05
8.10585781259562e-05
3.90399586699193e-05
9.28526976744692e-05
3.49206033270519e-05
0.000106359230375569
7.22835984361619e-05
0.000119979420060043
0.000148772012839302
4.05239851973955e-05
8.43025222653976e-05
4.69520381458372e-05
1.37810512607773e-05
8.2324343841081e-05
4.93656293106615e-05
9.58937974289711e-05
5.91511584466952e-05
0.000102893544840498
9.91124763714243e-05
4.22852840670058e-05
0.000112287456901639
-4.1099961157763e-06
8.1906846862982e-05
6.97020123139892e-05
0.000105221724854221
0.000106957588225754
5.22682771970788e-05
4.08977795467535e-06
6.55371132539222e-05
0.000110514547668728
5.62841275994235e-05
8.52782348583704e-05
0.000105607278688117
4.51889884617314e-05
8.15871167675964e-05
4.92601250382518e-05
0.000100871465093108
4.76458164740337e-05
0.000108912476190944
7.52368910413947e-05
4.40364207145319e-05
-1.05056461369744e-06
4.55030824081113e-05
0.000138942977459511
8.09317595946782e-05
6.79952567402166e-05
0.000112719688619151
5.17810400792011e-05
4.45257273701364e-06
5.52952060291031e-05
8.31680809379448e-05
9.75950068481892e-05
5.1496020376099e-06
9.55580205395709e-05
7.00230652022809e-06
0.000106499219283312
5.44910040156225e-05
0.000137250154367279
0.000111127724606014
5.69282403214088e-05
6.16352209555859e-05
3.30807844812444e-06
2.74368699289794e-05
8.07505864456825e-05
7.70650906000547e-05
0.000155256939634308
0.000157447369343335
4.01935690642797e-05
6.10377870830567e-05
2.88012374467533e-05
8.85110504416029e-05
8.65956860651035e-05
0.00010844145524446
6.56173582219559e-05
0.000149910006008133
0.000106871253419851
2.53303977425156e-05
9.89547568510328e-05
1.6288316816057e-05
3.82166025613359e-05
1.52750803334329e-05
3.41777894938852e-05
5.43655786463564e-05
1.88737878603004e-05
-3.49068149551246e-06
2.66706260016206e-05
0.000118161211972293
0.000111395953332665
6.18366362079276e-05
6.20093760836125e-05
7.37314186999636e-05
3.85888667685887e-05
0.000144446562855734
8.92215325200538e-05
0.000149170533164898
7.75337363490986e-05
3.88404718490112e-06
4.42201184628617e-05
3.92794533651214e-05
0.000107728286096157
6.60782475615622e-05
6.40003141051693e-05
3.29034695181887e-06
8.63359262223384e-05
4.96322503794066e-05
4.60728775112678e-05
6.89255311758444e-06
4.9608243474257e-05
3.43537886727186e-06
4.89754675802967e-05
8.59208382231843e-05
7.20353954173157e-05
5.81373266126676e-05
3.68408242083793e-05
6.19301191128267e-05
8.29945222040674e-05
3.86329338898626e-05
3.31304540979529e-05
3.12860241933181e-05
3.67386572477961e-05
9.93627953741528e-05
6.92418142405367e-05
3.33354807033967e-05
1.09363975001612e-05
3.07103263201839e-05
0.000103862504315007
5.15138739755739e-05
0.000103249375019893
3.85060340295505e-05
8.54720310959082e-05
3.27661423145905e-05
7.54377548777191e-05
5.38164326081677e-05
3.64744568014905e-05
7.68836004669557e-05
7.96688901646142e-05
0.000114113928490912
0.000139650737439879
5.36656256932872e-05
0.000138560640315204
0.000111224423373487
9.15258145614858e-05
0.00010581616463904
0.000126177738885386
4.27011131766973e-05
7.5447358947482e-06
3.32486394819648e-05
7.50664410783771e-05
4.35575091769637e-06
6.46387241607157e-05
1.95874907777212e-05
7.65071102537674e-05
5.0103895188388e-05
7.49820600798377e-05
0.00010070197764998
9.13428570650968e-05
8.34816842693264e-05
7.07885789724213e-05
6.49581332616099e-05
4.66578738951282e-05
7.88417255488193e-05
0.000136912901779974
5.48147741320774e-05
4.63107167535004e-05
1.37868454892125e-05
0.00012516973729589
0.000111752817508705
0.00012014848691
5.97636020807234e-05
6.47244993669091e-05
0.000137143888684031
9.67753250559961e-05
7.75060225602949e-05
0.000104191825199866
2.79822957189706e-05
7.84468115149198e-05
3.84295026121674e-05
7.25501396518743e-05
7.81837556653024e-05
9.84367584873761e-05
-2.77740898709954e-05
4.1763920359461e-05
6.80552642419826e-05
4.68047588196795e-05
2.80010530174096e-05
9.57578889342002e-05
6.06941705708541e-06
7.59779401901459e-05
4.51615494502586e-05
8.89907562516669e-05
0.000127226389489869
4.56858545915494e-06
4.45503832088203e-05
0.000109715008230277
7.11738963876706e-05
3.29960533463701e-05
0.000102035888259936
0.00012315466934153
-2.62259199330042e-05
8.03800935578564e-05
4.86814936477094e-05
7.03889362455568e-05
0.000127019159081666
8.94706361698348e-05
7.86234457966507e-05
1.35699179419999e-05
0.000120255275206703
1.95451477021394e-05
7.76458242398724e-05
4.72974047813538e-05
3.79783194044802e-05
0.000122471916859028
2.58609057735036e-05
8.42781359209442e-05
9.47244125142963e-05
0.000126137652449702
7.44462787483369e-05
6.26775570993199e-05
4.49753303229717e-05
6.08054477116976e-05
6.82063640348475e-05
0.000117653767004754
7.09651116766224e-05
8.10345334314776e-05
9.55861349920137e-05
6.70766576512914e-05
9.53860211753182e-05
4.63014312585059e-05
8.76882293819263e-06
5.81143287133605e-05
9.13081743117143e-05
5.46913716540133e-05
9.14023882508507e-05
6.57423631012245e-05
3.32749373326692e-05
0.000103241492121516
2.31779670677535e-05
8.86623010701634e-05
3.67682912243827e-05
5.16357570813851e-05
3.13056660524224e-05
8.49606372258784e-05
3.36727562909829e-05
7.02145427523916e-05
5.43184042980535e-05
0.000137116519419701
-1.28629791941427e-05
6.75069393949091e-05
7.97658666788646e-05
2.51435915539788e-05
0.000120293957880034
0.000107254852582281
0.000101140716413436
2.75225923808899e-05
0.000128932771192193
8.06993068588194e-05
4.90732814081381e-05
1.37698950639634e-05
0.00010998321875942
0.000127657636569459
5.45626661249412e-05
0.000106060770894896
9.12557067806476e-05
5.89469526037855e-05
4.57324522342848e-05
0.000118837892007678
1.42072733934404e-05
6.62412185439729e-05
-1.21030974834571e-05
0.000109388351323382
6.09250876542624e-08
0.000119265295277724
3.21234681054586e-05
6.08513820090303e-05
3.19893394936112e-05
9.86320672646032e-05
0.000106529918501737
3.66043090167218e-05
8.04316318165373e-05
-6.1214837257391e-06
0.000118588710778283
0.000127411608187117
8.55166390304513e-05
6.96623165504957e-05
9.32991462309515e-05
8.64850196142622e-05
7.51968059875255e-06
0.000111800577093545
4.28958987053975e-05
7.60177536111099e-05
1.06798070433776e-05
1.9081873779676e-05
-1.21122051195124e-05
7.12231058807764e-05
-1.33623893498329e-05
0.000106271539743698
8.84350975623087e-05
9.13786884106755e-05
0.000114661995328608
0.000144378600854717
0.000106335502982702
4.5731831575736e-05
6.62130449804737e-05
-2.96370871256068e-05
4.29388112498955e-05
2.50663292703763e-05
9.19201121212693e-05
0.000118832326011555
7.50637891542125e-05
4.75262951019307e-05
7.47787534465272e-06
3.95181094929753e-05
0.000115804782154661
9.7427897929845e-05
9.9237274454802e-05
8.22240600511045e-05
5.19112367484879e-05
0.000137594097166343
0.000123405074158613
4.19153598697705e-05
6.97087061639161e-05
0.000198425964877956
0.000145341096318388
2.5252809785674e-05
8.54870722962027e-05
0.000109989095340788
2.89134743613953e-05
0.000101074262986087
-1.98735421723248e-05
2.49070193824839e-05
8.62212043802114e-05
8.64943845314502e-05
6.22020982580765e-05
5.67798581280844e-05
2.35892167365936e-05
3.54076904136465e-05
6.08725443034135e-05
1.16426419376351e-06
4.18783338963758e-05
0.000122721680866729
5.91389073158453e-05
0.00013401568452114
8.06228832590527e-05
9.19801111162037e-05
0.00011596939796822
8.67180615446494e-05
4.76168399214128e-05
7.43143885825116e-05
7.94766784447692e-06
3.66785718374497e-05
0.000120594373796453
3.87804494956285e-05
0.000109224447505678
3.83853595114095e-05
7.41394201923318e-05
-5.1567806260146e-07
7.02168274718593e-05
5.47069307532207e-05
3.52360326287555e-05
0.000105924083622483
2.31401095300483e-05
6.61170449607501e-05
1.48568484823552e-05
8.59990263497068e-05
9.46732142412018e-05
-2.5665560965044e-05
0.000107141619254799
8.87858134595408e-05
8.05920673252885e-05
7.03177968801522e-05
3.72030806197709e-05
9.50150255781606e-05
0.000140810015249046
0.000135301852965586
0.00011280583838138
4.71252547344345e-05
3.58039041707243e-05
9.13049618355012e-05
0.00010008092832397
7.72693340493006e-05
0.000175771704907625
9.77910896672248e-05
6.95118005796623e-05
8.60950654699615e-05
7.46014129629778e-05
0.000110940928415462
0.000156027287750511
4.74355398032155e-05
5.94863075156586e-05
6.49218657118289e-05
0.000124104277970424
1.58074402030461e-05
5.05561777897397e-05
2.93161015756437e-05
4.61919242888974e-05
0.000118261363682423
0.000151681317812523
3.17368610806247e-05
0.000141617707493521
4.71548042924398e-05
7.24053766872339e-05
0.000113185539804909
4.56421998560174e-05
9.86207844357314e-05
0.000200994062750072
0.000137085126323632
4.45564840828858e-05
7.25843982546874e-05
4.30857507247436e-05
4.04229983332002e-05
2.80331455080037e-05
6.90527445100536e-05
5.1205527724125e-05
7.34141399294877e-05
7.55177362732497e-05
7.58441341916152e-05
9.11396114925116e-05
3.59077744854432e-05
1.76945968756545e-05
-6.97218272766792e-06
5.47469652465996e-06
7.82595752374965e-05
7.82460469393386e-05
3.55659907989961e-05
8.95318700509174e-05
0.000109195273222769
8.80025661474763e-05
6.77931380851315e-06
0.000108199361265246
7.28779872136193e-05
-1.05542795950586e-06
3.10892494257448e-05
5.98692136817933e-05
3.55201090535713e-05
7.4259561514748e-05
8.34985514876059e-05
-7.21055923238937e-06
1.69401076857642e-05
1.61910154953388e-05
0.000131144169798557
3.50872255850621e-05
4.30636721394473e-05
3.27851757851575e-05
0.000169622618458276
0.000102925655315225
4.26313738999585e-05
0.000106713110373657
8.92457607577646e-05
0.000105518722639947
0.000142217274992979
4.14726489181104e-05
5.93249815609242e-05
7.14776711848638e-05
1.00873418532561e-06
8.09595570506855e-05
2.04315068651541e-05
6.7206856498194e-05
7.69158034136021e-05
6.52983757160107e-05
6.67271114885432e-05
6.42204595094577e-05
5.24123953886958e-05
6.93113546958021e-05
8.84376112505581e-05
6.13487951524806e-05
2.28943919884421e-05
0.000120210461026844
3.5414142005267e-06
3.21705591539697e-05
1.62843465859112e-05
3.68406881213943e-05
0.000117658778227444
2.82788377042814e-05
6.80963508838046e-05
6.57641036220728e-05
0.000102786123972757
3.48870106129186e-05
3.37503384146781e-05
2.46498973533278e-05
7.12987934029162e-05
0.000114419320888562
7.86267304287821e-05
2.5424207088868e-05
2.86059763414486e-05
5.71993421280364e-05
3.8874497313498e-05
0.000102796911057503
-2.94228280927679e-05
-1.30815416581728e-05
7.93607422781786e-05
0.000102887605557205
0.000111471320013547
0.000101936836080305
5.11549339881448e-05
6.84073325837704e-05
8.23337321085798e-05
1.15634894430265e-05
0.000104606869112498
6.16691588861531e-05
7.43076042818229e-05
8.23851818473508e-05
0.000131775034910186
6.92866010911826e-05
-1.08587864068012e-05
9.10628546303514e-05
3.97329800471648e-05
6.66998580822232e-05
9.28908626924937e-06
5.19144869182949e-05
4.89705893616925e-05
0.00011655675204877
6.12883551381257e-05
1.67495850830407e-05
7.66923929671317e-05
7.50739655183592e-05
-9.50588439657985e-07
8.29483249416424e-05
3.49760463987229e-05
5.28365358444362e-05
0.000116261371818791
0.000120139020707307
-1.40102612720715e-06
7.63186013953155e-05
6.63582619059256e-05
3.03757753664298e-05
2.93395318784791e-05
4.50341242331259e-05
1.9646093466592e-05
8.59761505660946e-05
5.88594022903569e-05
-4.10703821591044e-06
0.000121225524076636
1.31364657718658e-05
0.000109885725264784
-5.94862337807114e-05
6.06519941801361e-05
8.42819388487801e-05
4.81241986925265e-05
8.95590296469392e-05
0.000126108050783303
0.000126616541300344
0.000121490154601012
5.33209484512543e-05
5.45490344951935e-05
1.05122841321823e-05
7.95068635404063e-05
-4.63305955036138e-06
8.75004203947226e-05
2.16138472623517e-05
0.000116862164614972
0.000103258471139221
5.70675972678739e-05
6.67705286971717e-05
0.000106369442866014
0.00010977639021778
0.000115013859248509
-5.14733614593004e-06
0.000103247254597816
0.000114335627321226
4.86855514815121e-05
0.000114876706618931
7.8896033808499e-05
9.18895906923159e-05
2.46293076969398e-05
8.14051975340311e-05
0.00010127147972238
1.56753195693741e-05
0.000107346422576011
3.3321041194091e-05
2.43777471389032e-05
0.000106679822243383
8.75262268361901e-05
-9.96638279369593e-06
0.000135261291488907
7.17965601787843e-05
0.000113657648803163
2.58413865876087e-05
0.000150392199558854
5.98962489640323e-05
1.6360083290478e-05
1.55999052618842e-05
9.45182325496723e-05
-1.20803980711938e-05
4.68683622350405e-05
5.37448381348998e-06
0.000135811506697838
8.13754679476611e-05
8.17708374048335e-05
7.00669251149575e-05
9.8231332427271e-05
4.37291398345584e-05
9.27218938529706e-05
0.000105625512932932
1.35861191511893e-05
6.8048636240926e-05
2.13762196049959e-05
6.31610756548493e-05
2.71102099126707e-05
7.34596034473317e-05
1.37190788220495e-05
0.000116272895504571
9.6219217061893e-05
-5.66488372863508e-06
6.62114274117104e-05
4.08057587991386e-05
4.87644538240424e-05
9.53984084365737e-05
9.44496233079345e-05
7.38489364174375e-05
2.55165293234047e-05
6.61114904586749e-05
2.58092399494174e-05
7.3321054417249e-05
1.68031230008207e-05
7.94001709453989e-05
4.97235656077667e-05
1.44575642159649e-05
7.70603061584439e-05
5.58708770967356e-05
0.000121910551756337
0.000103230426996375
0.000158413214138345
0.000111702312920089
6.2048752822234e-05
0.000122907207605467
5.69702359737313e-05
4.22371951931803e-05
5.17153142936123e-05
0.000151930192292395
5.25825664882621e-05
0.000107711561100594
1.37353160167818e-05
2.99498571764247e-05
4.62057022906122e-05
7.11525219281291e-05
9.87991097172471e-05
9.55742031782115e-05
5.29781012954413e-05
0.000101646066060342
4.38042246490773e-05
2.86702666798641e-05
4.05081232253194e-05
2.33188268916967e-06
4.08520305700954e-05
0.000117894858764975
9.82306818575063e-05
0.000124191176949054
4.60042401105465e-05
0.000101568955210048
6.7903423376475e-05
6.25022423431911e-05
4.97920084975458e-05
3.79233438171454e-05
0.000111259482047596
6.63822941130677e-05
0.000106471415478481
0.000114426432620882
4.73934736735687e-05
7.06261095917183e-05
5.88788944631746e-05
5.37954910622291e-05
4.44636682869663e-05
7.52487663397767e-05
7.93339087968731e-05
0.000113066080014668
3.85149713279051e-05
6.92318132843014e-05
4.90654776676446e-05
1.50022057689468e-05
3.59515683610571e-05
4.02641639361954e-05
0.000111795553029617
9.21734951368463e-05
9.5951958159691e-05
9.60514087848476e-05
5.07619615754192e-05
7.22393844225052e-05
9.56088904331979e-05
-2.67719269119695e-05
3.93015326115537e-05
2.45134249385212e-05
2.53152248768367e-05
0.000115474555428067
0.000104229570342533
0.000134796565607736
3.96747093253772e-05
8.21047559233286e-05
0.000103878150534876
5.37301048733889e-05
0.000130200764229705
2.10758200731639e-05
0.000119926861346577
3.9446689147068e-05
0.000118222903575971
8.38325767974252e-05
5.53232406449912e-05
-2.55081807840909e-06
8.48963558843255e-05
0.00010454237657363
3.54616958436612e-05
7.18045422200738e-05
9.08489387594657e-05
7.62079185239844e-05
0.000106012198614358
0.000104524249133874
5.79839521935261e-05
9.47728938839272e-05
6.25671110851736e-05
7.82002639916754e-05
6.47272299047246e-05
0.000114771192881733
3.58638705575341e-05
9.01213984548337e-05
0.00010499395828327
4.42210469897051e-05
4.08657485916373e-05
3.4486444197867e-05
5.50222908861798e-06
8.30506342911881e-05
5.37881438546596e-05
5.61917330968267e-05
8.22641808987022e-05
6.79544203658702e-05
5.19193125538618e-07
0.00012497170347919
9.2744395320137e-05
0.000116554039979011
0.000114646105893003
9.15318468461829e-05
9.66907136414994e-05
0.000130216916808802
9.99151255003243e-05
8.05460770827977e-05
7.95566108858336e-05
4.20441056489886e-05
2.21329080573166e-05
6.42209479768165e-05
0.000125535310506607
3.07277460351599e-05
7.36874565190078e-05
0.000120551683865731
8.87893855313095e-05
8.98001838383279e-05
4.31493277765145e-05
6.77988417106013e-05
5.85347239652365e-05
5.09780940830696e-05
9.05747419998314e-05
5.35299387106961e-05
9.83962920249474e-05
5.57404514512556e-05
0.000111042822430779
5.02967735160006e-05
9.58238994732452e-05
5.97134424062253e-05
0.000104820282738404
3.67756271164431e-05
5.23633059054521e-05
7.89497505075022e-05
0.000113090903412758
5.01480655834847e-05
7.45226044671984e-05
0.000111780057639318
2.06404100050036e-05
1.24006081487386e-05
9.0802679719534e-05
2.43606176005053e-05
3.65075359193991e-05
6.27534323359932e-05
4.97340175776796e-05
0.000162262690703622
7.51981858188053e-05
0.000101857512498628
0.00016143790367596
6.32123187888181e-05
0.000105660085019771
9.62588720409712e-05
4.63577088455241e-05
8.0559689277514e-05
6.79071871169443e-05
0.000108763282742503
6.219505442938e-05
8.60575031149818e-05
5.43771676760922e-05
2.7246939281014e-05
6.24502648819532e-05
3.05548838903741e-05
5.92101878150831e-05
-8.95295234036082e-07
7.09806462739111e-05
2.74888876742872e-05
8.06715866710373e-05
9.9828909956215e-05
0.000127066369952509
2.88968566547495e-05
6.55675521874984e-05
5.94094118872057e-05
6.4989380976188e-05
8.99165745741023e-05
8.26029484194296e-05
5.74828835631678e-05
0.000104908189328262
4.73771402171474e-05
8.62424129753821e-05
0.000104310916109932
7.78465947462997e-05
7.77826423821292e-05
4.89237280969974e-06
1.95969459391362e-05
8.79773592047405e-05
0.000104869790299686
2.75743665178689e-05
9.29677827072788e-05
6.51908189411211e-05
0.000101139122992337
0.000109373124029872
1.84113470160497e-05
9.25253983442556e-05
0.000106790720100867
8.510853211394e-05
0.000111389742024476
0.000110647657687915
0.00011500269628177
0.000118465991928053
9.91068813369313e-05
3.11227643714349e-05
1.01744728858785e-05
7.35884758822586e-05
9.79246417233432e-05
7.19060934459701e-05
0.000107343943929706
6.88417922449706e-05
8.27646743024056e-05
8.13166536462399e-05
6.5957798145959e-05
0.000107028285732516
8.74368870252629e-05
0.000141688770764859
4.87304362592438e-05
0.000102491794952336
4.17845634501237e-05
8.31769983921844e-05
9.15483928734438e-05
-9.95085735941633e-06
0.000117092467328981
4.93901067706032e-05
7.93783033250171e-05
9.6117303522126e-05
7.31904662858091e-05
9.63910010229018e-05
7.3105957841248e-05
9.35781174347117e-05
4.31892153884765e-05
2.41920159948262e-05
7.98802314231213e-05
1.37078851354548e-05
9.9568126530095e-05
6.7583414150137e-05
0.000162579863685735
5.5499377697457e-05
5.90536141287907e-05
3.42659899560182e-05
5.19519335188889e-05
6.02176284535234e-05
0.000115807748612668
9.79979422571984e-05
5.39515826300362e-05
8.76315801162683e-05
0.000102987625740514
8.43855228450176e-05
7.07295222617605e-05
9.1830106716556e-05
0.000112223233359949
5.02174359449513e-05
7.65040105153558e-05
8.24343113184054e-05
6.91370109578831e-05
1.33147030273586e-05
6.04223543139634e-05
1.71045669349458e-05
7.2094132797576e-05
5.76511118320473e-05
9.75931669799418e-05
4.84774515259466e-05
4.16471005099114e-06
5.48810036183114e-05
8.24169341679736e-05
5.78374473725479e-05
7.38068435324426e-05
-8.79744214151065e-06
3.90652772430566e-05
5.40868269669386e-05
5.12125192967358e-05
6.91508521016952e-05
9.37535377562682e-05
0.000124121219358298
0.000103872256136003
5.84067190391755e-05
0.00010276652939304
9.89801254446186e-05
5.93221640763676e-05
4.1951385737805e-05
2.57918163074153e-05
7.31683976691722e-05
0.000119375397365315
4.21356287158199e-05
0.000110195076603524
7.6252738278305e-05
5.31503964016145e-05
3.26077322008429e-05
4.08410393958154e-05
7.39204416016909e-05
0.000120783878163095
0.000133112673725362
0.000120614113120544
9.07981033488683e-06
5.83517040458792e-05
6.99698267060212e-05
7.3792716859456e-06
0.000101083945478902
0.000113079600177324
8.82759926721093e-05
0.000113074317442341
5.68128740959057e-05
0.000100515724846008
0.000102286060430682
3.26633925643958e-05
3.47161788673879e-05
5.92033676959979e-05
1.05186762366092e-05
6.96535299624088e-05
2.1666129646606e-05
6.04578810668783e-05
5.95729644911305e-05
3.86815387102097e-05
9.5291140125345e-05
1.66884829054284e-06
8.81493567160548e-05
5.77455362868647e-05
0.000130159631854634
8.91333269873685e-05
8.51362050739565e-05
0.000104780536683264
0.000128688957940556
5.76494030465106e-05
1.44742454721907e-05
9.08047653236387e-05
6.66668251667356e-05
4.64407781669398e-05
0.000126228030378867
5.06858615749782e-05
0.000137218053009863
0.000137694748590823
2.9666978397566e-05
0.00012515627027318
0.000113329996244913
5.57386185901806e-05
8.52022913016451e-05
0.000122061648295268
9.87715800313826e-05
0.000111995831032979
2.07413644813073e-05
9.40521094854041e-05
-1.85486262529934e-05
7.68564025604712e-05
9.69291003946422e-05
7.88392915465737e-05
5.67869952740511e-05
7.49732339963277e-05
0.000102843170867872
1.43294529308142e-05
5.8258221654286e-05
3.80597830603481e-05
6.12400762218966e-05
6.37790168686379e-05
8.91501530107565e-05
2.85558726526816e-05
0.000102728640395498
0.000179384003707555
7.78511006994824e-05
0.000117950109198815
7.3417414473389e-05
6.99013775775936e-05
8.2091797546322e-06
3.54608664112152e-05
5.95150937902067e-05
9.74658325004585e-05
3.25515949470447e-05
0.000107335775793064
0.00013180304385538
0.000156954207073706
7.109204287437e-05
1.03174125102643e-05
0.00010594165690058
9.83164275708103e-05
7.34651856133943e-05
4.05938490466864e-05
0.000147658733274406
6.50101457321897e-05
0.000115958150204306
8.30304454904142e-05
8.54044803329278e-05
4.14054172029278e-05
7.52353993297881e-05
2.38532288416666e-05
0.000115171027340144
6.00109100817073e-05
6.16700611304771e-05
3.15071599674247e-05
2.01660135149082e-05
1.86418171800631e-05
2.98384071152364e-05
3.31847943280298e-05
0.000131892985836045
-4.96642963400138e-06
6.67851019359341e-05
2.8013231559531e-05
3.25202303548822e-05
3.64368806109217e-05
0.000158845994562237
6.21100847761175e-05
6.81378253913466e-05
3.40695023650605e-05
0.000134524051993927
9.8490572932055e-05
0.000101888762055902
0.000138033166812259
4.52016831687481e-05
8.40761004916133e-05
8.10647380264653e-05
0.000108099128549288
8.08306409095502e-05
7.5689157725745e-05
3.10442937360392e-05
0.000102871966439771
4.6765904187336e-05
0.000113886889793793
0.000104514784311008
0.000146949731618344
2.3101998864893e-05
0.000123937277478458
4.1533275221807e-05
2.24276393273321e-05
5.89013233119121e-05
2.37919306982356e-05
8.65327099157952e-05
0.000106543703219866
0.000112051475305679
0.000107521073326269
0.000135185424649877
2.88450452930954e-05
6.43972003461732e-05
1.61737267582075e-05
9.74453162152089e-05
5.1594853293631e-05
2.35078923203038e-05
6.05559369140111e-05
2.44025223057376e-05
8.72696213847606e-05
5.10332461972562e-05
8.07091343093199e-05
0.000118230430306003
6.65406288809809e-05
6.80755483913536e-05
5.24236532820624e-05
0.000127207012486882
4.6833580988063e-05
8.45218769436875e-05
0.000134153513865249
2.5141916336086e-05
6.72147363033796e-05
8.83808902491549e-05
7.5042083404294e-06
4.00909647408686e-05
5.12842417675277e-05
8.1777284884685e-05
6.70522964105503e-05
0.000138821485290567
6.36678448708095e-05
9.5447049763899e-05
2.3469037523692e-05
0.000107860745445468
6.30499131767853e-05
2.91177525158735e-05
5.49457099639943e-05
7.83077916563156e-05
2.38263318382912e-05
9.99923579301239e-05
0.00014701552813745
8.64606133913383e-05
9.10622731340401e-05
4.26724740007723e-05
7.2245197068795e-05
4.93311581125618e-05
5.58138845586855e-05
8.71415687690238e-05
6.14554809883762e-05
4.09644852920752e-05
6.75087545438534e-05
6.71239409809081e-05
6.89151568706783e-05
4.0957300637153e-05
5.62195387459889e-05
0.000120010524331678
8.57526039110823e-05
0.000109323653724216
4.36916864152452e-05
9.08311924021119e-05
3.87982687501333e-05
0.000101473354278264
9.84862426346739e-05
4.07672199686481e-05
8.04509470721946e-05
4.05189542662565e-05
8.94145882287194e-05
5.16371525259753e-05
-3.86321190395678e-05
0.000154350326466999
-6.43417346563724e-06
3.83833633959426e-05
1.98886509702178e-05
-4.8175641127047e-06
5.51955074862724e-05
2.29051519509953e-05
3.9898581302201e-05
4.92359503221988e-05
4.58548551703922e-05
7.51932755295341e-05
1.48079808759578e-05
5.18399730914293e-05
2.36118463912142e-05
6.09091930719734e-05
7.30461071614581e-05
5.59870622477987e-05
5.87546423456006e-05
8.77428272111797e-05
6.53962998484842e-05
6.79103396744564e-05
6.01216111570991e-05
1.03194968683484e-06
8.90862820843253e-05
8.59380235668517e-05
0.000102125834816727
3.88134700864017e-05
4.55684442803012e-05
7.83035931857755e-05
5.40142667774075e-05
-1.68764328239923e-05
2.19292585946572e-05
7.8515317173418e-05
3.18637699574137e-05
2.43254578090718e-05
4.90658119725931e-05
2.07535744913364e-05
0.000101244709999859
7.69235090080205e-05
0.000116967413044122
0.0001098106983562
4.8565141795262e-05
8.74834258698486e-05
7.28218110604824e-05
5.65923737239772e-05
9.23279555664484e-05
3.9804168658762e-05
3.22875756389049e-05
8.53464624929347e-05
2.78661539801867e-06
4.94358799541511e-05
7.01829778672335e-05
7.99501988169523e-05
9.11283848856272e-05
0.000206169763846678
9.37242584738526e-05
2.28962761045983e-05
4.86313142734189e-05
0.000112313743654045
6.32920255296412e-05
-2.82951302691886e-05
7.5537075866571e-05
4.99263839475501e-05
9.15922463787452e-05
0.00010049915464854
0.000104263260947802
6.06753582690508e-05
-9.84768137710042e-06
8.0774387149863e-05
-1.63184850944974e-05
6.66620488518567e-05
1.71941498320397e-05
5.58677553003262e-05
6.46048308156491e-05
7.61631566961826e-05
0.000106374414013209
5.64657890952283e-05
0.000161360970644973
3.35180777999796e-05
0.000111215691352825
-3.64226947361661e-05
0.000104122481288965
7.6880253117507e-05
0.000117368250602081
5.86163426604409e-05
8.61778420264582e-05
6.55115225842961e-05
-5.16695194970877e-06
6.1980561673737e-05
0.0001262839675347
8.46863340400896e-05
4.23865906625089e-05
9.25259698964881e-05
6.0153997241029e-05
1.47660188886433e-05
6.44354442030488e-05
0.000140190204441885
4.49832713224265e-05
6.14316859613675e-05
8.05291983223562e-05
5.7324320418373e-05
5.53649711617178e-05
8.98665786504102e-05
0.000121326121238673
3.15321338709349e-05
3.70144736333697e-05
-1.62084203557958e-05
3.30717947609007e-05
6.74706253479855e-05
3.39394293785637e-05
0.000100774326325489
2.50198063088772e-05
6.84968548841076e-05
6.52780256030395e-05
0.000139040531833918
0.000130869750868717
-2.78089806058195e-05
0.000125337622324333
5.04161283521495e-05
3.7033574245934e-05
6.57132505800629e-05
2.97211295960482e-05
8.55621670188271e-05
8.37819233619916e-05
6.46056283683742e-05
6.87312941880256e-05
0.000116154905359792
5.44531378048686e-05
9.03522180541434e-05
5.70699528305946e-05
5.91961535975597e-05
4.60144074280874e-05
-3.20165270944162e-05
6.57977049750227e-05
5.85997023876387e-05
2.65418542868702e-05
3.79524512024112e-05
-3.68213101545083e-06
5.73758650994311e-05
0.000104957208424745
4.28432356833855e-05
8.26026941296662e-05
9.00636041151783e-05
8.89698236082336e-05
6.43469515449147e-05
6.73431301526279e-05
6.59290566744959e-05
9.22168157555004e-05
6.4331694229119e-05
4.04594144820575e-05
9.67439352586471e-05
5.77814518514424e-05
9.30111259077286e-05
8.72574019227304e-06
8.88400571142588e-05
8.37071845416706e-05
9.42255980638832e-05
8.57528486442233e-05
6.91308073598841e-05
7.43739354274675e-05
7.29171690226843e-05
0.000108554190653528
0.000108141660377196
7.73696228665485e-05
0.000100904494576994
-1.61733375626246e-06
2.3951768049613e-05
9.88417211169889e-05
5.61169997800528e-05
7.52294664657866e-05
-1.15971186034468e-05
4.30650015915348e-05
2.26973639834227e-05
0.000112476987005771
0.000127443936187174
9.09236596645699e-05
3.09376117274036e-05
0.0001113637967836
4.64162931177711e-05
7.16076629278771e-05
7.88553348208423e-05
2.63646912546004e-05
3.61153888522156e-05
0.00012329125889062
0.000106692749743854
2.0986428987371e-05
5.2373583741167e-05
0.000116472626194629
8.63079855346273e-05
8.62785601767212e-05
-1.86149460225595e-05
7.36657676202271e-05
4.17475921609074e-05
0.000103938537726352
6.85905018247563e-05
1.9827640006199e-05
8.45711758834354e-05
3.05286774868123e-05
8.77654575824172e-05
0.000103534287817154
2.98411265306876e-05
5.12565968420667e-05
0.000127678351486642
4.82627936860742e-05
0.000145140554356204
8.83477586572544e-05
9.81592172320997e-05
7.11013670497866e-05
2.39334368853399e-05
7.49003328892791e-05
-1.73327119365108e-05
4.46228208794538e-05
6.59439942758625e-05
6.59881919203635e-05
4.0601786335931e-05
0.000130795596932882
2.88608941484425e-05
6.80617738514368e-05
6.62468319661721e-05
1.85581939980012e-05
0.000123437085934551
8.51149632358234e-05
6.09685363890317e-05
5.41149817568607e-05
6.36117522889332e-05
5.95401161107632e-05
1.77581044779133e-05
0.000124603956612322
7.74077119917431e-05
4.32457179026899e-05
7.13411205719561e-05
0.00010446581422544
7.22813744700479e-05
7.32664446207704e-05
5.46403417831624e-05
5.31807937123074e-05
5.58125293837866e-05
4.20531549653886e-05
0.000125532298892891
2.3401637821907e-05
9.11078073987849e-05
8.37597357405759e-05
8.28617833907575e-05
-1.14503842109816e-05
6.70984168615374e-05
7.8539378765179e-05
4.19854864993864e-05
6.28192827751845e-05
3.81361502121994e-05
-2.26838608949453e-05
9.64935741414398e-05
0.000100450273174079
0.0001079453137227
9.28534009663025e-05
5.00224443024265e-05
9.14671711788571e-05
0.000105263220172214
6.60121199984985e-05
3.85447818191503e-05
3.97233019121826e-05
6.19157102634135e-05
-1.33933306733123e-05
4.78597971292817e-05
7.58074554944259e-05
5.30569330531012e-05
1.35750160053553e-05
7.66095924979106e-05
7.50899221682023e-05
6.64738072903445e-05
4.43384973711276e-05
6.00813389307009e-05
8.61304874811061e-05
6.13448394525688e-05
9.85054107424304e-05
6.59963541782274e-05
0.000140748511386586
2.31994038645144e-05
9.40801565626864e-05
6.98901092203269e-05
2.34735145946904e-05
6.13297877524715e-05
9.87541635920082e-05
6.05221970425249e-05
3.99433537499087e-05
9.89697916428111e-05
7.95432030581804e-05
9.91339115281731e-06
7.76082702687105e-05
5.43009389194094e-05
8.60555568690191e-05
7.85586290035497e-05
3.02371367350247e-05
0.000131844037228529
4.99654972703617e-05
5.92920790930567e-05
5.37550505777246e-05
9.76529693046682e-05
9.11210478287981e-05
6.99373791904402e-05
9.62383336104361e-05
8.22562395597086e-05
7.60154038648259e-05
4.79100102790712e-05
7.07848256716621e-05
7.7850062213736e-05
0.000117987503030118
6.05809764592344e-05
5.18562438423403e-05
7.58234349256019e-05
5.43726367322811e-05
7.84219971577429e-05
5.99803610885122e-05
2.74911305579781e-05
5.27925969015918e-05
5.94744520103507e-05
2.59999363138471e-05
6.99785310248436e-05
0.000117016798337346
6.08492924310607e-05
8.42449705140029e-05
3.84431064908956e-05
3.76086426899182e-05
7.7271044919197e-05
0.000116600842127539
0.000106340331878697
3.17130766761637e-05
9.98866862618887e-05
9.64872208386075e-05
9.66911898963555e-05
5.32933909673233e-05
4.72137501639208e-05
0.00013629163099403
5.68658834784808e-05
0.000106442699102216
8.00319590232395e-05
7.22510227947616e-05
-1.88844818572489e-05
4.46782769338115e-05
9.54300405108582e-05
3.24706947175447e-05
7.61082459929431e-05
5.93603084742156e-05
-2.60644071870816e-05
2.19368913091117e-05
0.000132910332468815
-2.52290206181555e-05
7.54183318409612e-05
9.71388725768526e-05
8.08976261000591e-05
9.36117989196191e-05
5.07823747907339e-05
5.16518316045262e-05
5.53727781424719e-05
8.36093404719067e-05
4.22881681725405e-05
9.43664860518731e-05
9.71817907326419e-05
0.000104994232463698
0.00018431617171129
3.49840122168081e-05
0.000115538046256876
7.31236629139763e-05
6.67858163203896e-05
3.14408871615844e-05
3.38305203532733e-05
7.50222817980878e-05
8.25924263191686e-05
6.87309599305794e-05
3.82329721394458e-06
1.11639061250421e-05
2.88946703147097e-05
-3.27691367123972e-05
6.31768682978307e-05
6.87571490450979e-05
3.59593292583454e-05
0.000118655137459795
5.5304134542159e-05
8.11661306201991e-05
0.000109597355003736
0.000150772859707856
0.000109431479587999
0.000102381675057647
5.13760456050949e-05
4.5969441699641e-05
9.35477944828579e-05
0.000104901321501908
2.90939353159176e-05
9.37102882798825e-05
5.17539471166079e-05
0.000132180841143554
8.17928571673245e-06
0.000100271574763115
5.68385566627843e-05
9.18506479566451e-05
5.38740309603987e-05
0.00012078407279492
0.000112984958677472
8.97079083835454e-05
0.000111070751721918
8.41192317149823e-05
0.000111197021368099
4.1062806661864e-05
0.000105427814537
3.83700841171624e-06
7.37784298173128e-05
6.10079151132728e-05
0.000158001233297787
0.000102066988007493
0.000113402153343773
6.93278575056927e-05
0.000112364850461983
0.000113658992281096
7.62782727485087e-06
2.5431435092207e-05
4.27563959321804e-05
6.33429021634573e-05
-1.15022574445115e-07
0.000133417105685264
1.54661955859787e-05
6.97412170739602e-05
7.98101385374468e-05
8.07956855455902e-05
0.000104243408997152
8.22412422174174e-05
-4.96935234048673e-06
8.55976366487443e-05
0.000120345039069291
2.61296716827997e-05
1.04600425502557e-05
3.9633470959394e-05
2.57142381143388e-05
5.78287048485807e-05
3.31748706091032e-05
0.000113469937189034
5.20963893722214e-05
6.03971712367597e-05
9.69805276842456e-05
7.00224226080583e-05
4.17378172953489e-05
8.56662790551345e-05
9.96346273065642e-05
0.00010451192341541
4.55635560528374e-05
-1.06634295548002e-05
3.92015989968179e-05
-1.81622786173649e-05
5.83543807068775e-05
0.000119673957276896
4.89514835009616e-05
6.27850312588317e-05
7.89394610331498e-05
-4.53936041784117e-05
0.000104571492120337
5.28461149484558e-05
0.000100194607928549
2.32232442067927e-05
5.38261070776016e-06
2.00889633697029e-05
7.59770924235135e-05
9.51982040757052e-05
4.03082575189449e-05
4.25886651776385e-05
-2.07085222652885e-05
4.51355080716432e-05
8.24578578406034e-05
0.000115720908935866
0.000147456429840664
3.57046960169197e-06
0.000113360168669147
9.38551415669304e-05
8.02745303926787e-05
6.23895733085179e-05
4.34137416962717e-05
7.70557744650131e-05
0.000113426308171818
0.000110143866379097
0.000139201525187955
8.03338320172872e-05
6.84680067262542e-05
9.30043410523974e-05
3.1732985897476e-05
5.26655832260557e-05
2.03480253072395e-05
7.13793703788151e-05
3.12976678528141e-05
1.93316758587936e-06
9.60828938670762e-05
0.000109797900642074
0.000105276764978508
0.000118800273653813
-6.0521266692805e-06
5.17755003076828e-06
7.64964147508549e-05
8.54829604376827e-05
0.000105061757196862
7.66301936953698e-05
5.51850517655233e-05
6.22200766036617e-05
6.11290307341009e-05
4.40973670719059e-05
5.01475452164497e-05
0.000126920965282589
5.67444356898023e-05
0.00013791377305134
0.000100574235402026
9.37666888569231e-05
8.06619085292254e-05
0.00010283683389245
0.000117793624976719
7.76925895613844e-05
-1.90291254365473e-05
9.34491724691429e-05
0.000137368056426828
0.000150660945719021
6.4474828898831e-05
7.95983627194489e-06
2.60721125836994e-05
8.30586034061952e-05
0.000161938742131438
0.000100578104694584
6.70553425953805e-05
9.50325135265522e-05
0.000106047830407609
8.29710729595533e-05
6.91237704020598e-05
4.82807303968254e-05
0.000112297191509969
7.35458659701188e-05
7.1061120467646e-05
8.46507251618288e-05
7.75923603557543e-05
2.76169165762958e-05
0.00010500088329964
3.74841255122136e-05
3.57267512607206e-05
3.68805376961846e-05
4.85840156164961e-05
9.49027830883648e-05
9.61026070143694e-05
3.06970117139375e-05
3.51059658970507e-05
9.14329227214349e-05
0.00012712834041341
0.000130919037325606
5.33719106942236e-05
3.61565619187142e-05
-3.43897854792832e-06
7.43885915556667e-05
0.000109423986217904
9.35915014441871e-05
-1.75093030708635e-05
6.26059493792021e-05
0.000138261167172363
8.71709893350323e-05
0.000115861496874903
4.77590211224351e-05
7.96334438012917e-06
7.96189087113526e-05
4.50235853494244e-05
5.31450618917994e-05
7.51821354428475e-05
5.00362473571239e-05
3.92625726334737e-05
0.000112288117967995
-1.13898048606727e-05
6.75431997207427e-05
6.94452279154897e-05
6.53596020913575e-05
0.000135806568641515
7.51399606839351e-05
0.000147794839178271
9.29857422848022e-05
9.32976398806144e-05
0.000107806180008652
4.10159866527989e-05
0.000119533107000753
9.79715780122223e-05
1.72958557693622e-05
3.82785315994044e-05
0.000110293621203907
1.2438314322429e-05
5.3444427865347e-06
-3.27485512305152e-05
1.49593550005295e-05
2.28616194272462e-05
6.33476334782311e-05
2.69251850354748e-06
9.83424379890347e-05
3.52943927429675e-05
0.000153881279465679
8.15631345935928e-06
2.59088115271233e-05
9.83015283180295e-06
9.68632472546575e-05
7.02579394337235e-05
2.90894740791534e-05
2.5426452451699e-05
6.7609268777526e-05
3.10439256363775e-05
9.40425055980641e-05
5.01269795129199e-06
8.52364579770234e-05
8.61965501855733e-05
9.60120171500688e-05
4.41944260125269e-05
8.49254608388697e-05
9.37239691600445e-05
3.14579541806696e-05
7.9751625721313e-05
6.37883075858094e-05
0.000108378291098169
3.58919807483682e-05
5.34368363535434e-05
5.42640900526155e-05
0.000135706486295889
0.000103574343535194
6.42570173000218e-05
6.42811814099993e-05
6.95298740635104e-05
4.87509533303994e-05
0.000123698643972788
8.57051799461598e-05
8.16347445460925e-05
0.000126491844008515
6.56513394755732e-05
4.26299628729171e-05
6.38750338570093e-05
0.000113426009645808
4.67606798538942e-05
0.000105889101721135
7.09573517766923e-05
9.21437826169986e-05
7.9590402267574e-05
7.76515503435139e-05
0.000100696996666262
0.000122694957257982
6.47520366679491e-05
5.79781846387056e-05
8.50240558023949e-05
8.06810527323418e-05
6.89300068029895e-05
-5.89438155401602e-06
0.000123194690954779
5.84089252271171e-05
8.01772362533389e-05
5.23707921797643e-05
7.15026412413171e-05
8.52225158013947e-05
-2.16891349823789e-05
4.17418654034874e-05
1.50077961967613e-05
9.81823438456459e-05
0.000111748857293309
3.20635084742151e-05
2.32264444590651e-05
1.41731979372249e-05
7.99693794409948e-05
8.53777699790917e-05
2.06727959096355e-06
8.0495076641859e-05
4.00561683791798e-05
7.91588519106556e-05
8.16821438170557e-05
1.70489658078417e-06
0.000173159346218335
0.000106010010132564
7.17560684596898e-05
4.21652086892738e-05
0.000112108106977476
2.19922529866523e-05
9.57643805351089e-05
5.03868964832412e-05
9.53447943273931e-05
0.000116268343776508
6.75015673107237e-05
9.98164757729078e-05
5.7862481836414e-05
0.000169951845305755
0.000127729901453959
5.43030222049802e-05
6.16611413911739e-05
6.82322667061369e-05
0.000104500732525655
9.47872376742733e-05
6.97779716211071e-05
0.000105615354708002
0.000120797143593454
-6.81672004766721e-05
0.000103734103192066
0.000160840401595633
4.31208490168582e-05
9.21543630602356e-05
5.07003494105839e-05
3.7720355355081e-05
5.53076222956853e-05
0.000144901506927842
6.33191615577673e-05
8.29784292023521e-05
9.63728738379177e-05
7.93757264001422e-05
5.88310453639336e-05
0.00011095483544873
7.70318218927847e-05
6.82704794223878e-05
5.41944194716532e-05
6.11814043264648e-05
0.000111478632128726
3.33876652474659e-05
7.47323930205527e-05
5.36853697223192e-05
0.000124925514030426
5.17583168390882e-05
5.57738161638695e-05
7.17578000727632e-05
3.20571789162321e-05
5.55953032831016e-05
3.99686186191599e-05
0.000120357620364983
0.000184046658889648
8.17987337203727e-05
0.000127768402993491
0.000142376669659013
8.48394000402673e-05
7.91189365507872e-05
0.000114839786536076
6.27631122860314e-05
8.40128686412163e-05
6.03825475549068e-05
0.000124703565608366
1.87886981276111e-05
9.55824631676335e-05
-5.71254882372891e-06
2.80948321504288e-05
4.14120419507805e-05
0.000170811529551666
-6.13807329796752e-06
0.000155340976241637
8.3874808378683e-05
7.34941928874864e-05
0.00010985436438552
8.4915203939807e-05
5.64697069524463e-05
2.70994197994759e-05
4.99940323230786e-05
0.000146308770763331
9.57235568735888e-05
4.27331530989773e-05
3.69351313974713e-05
8.74886508164546e-06
5.51076446718269e-05
0.000145088686713844
5.08575288426575e-05
5.62835201963409e-05
4.20927204834544e-05
3.56048169499124e-05
5.75327559807086e-05
0.00014330660435772
5.55285307298572e-05
9.55423057680641e-05
4.59044192549076e-05
5.15728668902173e-06
3.34559528741998e-05
3.48701523328244e-05
-1.07024227040048e-05
0.000128299890336247
8.68626982390437e-08
-1.61584070327855e-05
9.19598607647809e-05
8.38178243258034e-05
0.000115970054040628
0.000108868252951298
9.37920041844689e-05
0.000105171436524785
0.000108881554542464
6.7833060714312e-05
5.64598399360176e-06
0.000125370680094936
4.64262125939929e-05
9.49155430559063e-06
9.03953248835201e-05
8.09801056496084e-05
8.43332084662194e-05
0.000111737643211264
8.29626443430374e-05
7.4265558453719e-05
6.78486986764483e-05
0.00010226569563494
8.10281046880004e-05
0.000118451042468431
9.93322453330262e-05
5.35330564858103e-05
5.45686271583008e-05
8.20309790662054e-05
0.000110403026310408
6.80586989551658e-05
7.85343228443879e-05
0.000127224235028123
1.56075313199774e-05
8.00832424604514e-05
0.000175453631573152
3.51756973971407e-05
0.000113635374887473
0.000159023861683343
4.08667981046034e-05
8.46589032858839e-05
-2.93623442041098e-05
7.11804805912759e-05
9.1265672575702e-05
8.28079177225546e-05
3.13911107797258e-05
3.46809804975506e-05
0.000106662776420001
4.9922839533585e-05
0.000151681721064421
3.23990275307774e-05
8.57292231793549e-05
1.02738490123297e-05
9.63127518214762e-05
5.78278828648544e-05
0.000128085644261066
9.84459417909655e-05
3.23057834525165e-05
8.9008109337598e-05
7.47307308224507e-05
4.39162765604714e-05
3.81723667812008e-05
3.65434243046646e-05
7.61783518270495e-05
5.47795930584334e-05
3.18073040047511e-06
3.01890479735994e-05
4.93235462493107e-05
3.79032670109331e-05
0.000100732178997554
5.69040915818313e-05
6.67240083761318e-05
5.59371968531936e-05
0.000122242359306372
7.22049188539214e-05
1.27163820221041e-05
9.16639339831579e-05
8.58280932317734e-05
2.5642048675548e-05
0.000133134533958636
0.000166833243921226
5.51933454467951e-05
6.25651647025312e-05
8.77918848348097e-05
9.17602831254659e-05
3.32802628658358e-05
0.000148313383510343
0.000116021815698792
4.11429517877242e-05
6.47601247448757e-05
3.38463551967303e-05
5.01819434620311e-05
4.27030436912917e-05
5.726269901045e-05
0.000109160599920323
8.971312248451e-05
0.000155416643742733
9.32364499319468e-05
2.53692209902348e-05
8.46002940713979e-05
0.000142090096658191
5.61124905316665e-05
3.04848596670007e-06
8.82406434565917e-05
5.89636568559228e-05
2.90653230264746e-05
8.11919115732797e-05
0.000112836688069554
8.17666966358824e-05
0.00012827538876631
5.95599274373189e-05
0.000119154454661458
0.000122482739137493
7.26464137483249e-05
2.59081994196052e-05
2.41950781397515e-05
8.2544878290235e-05
5.92597440964333e-05
5.87667665429499e-05
1.72347119796089e-05
1.74710384059935e-05
4.88850164632847e-05
4.51010049291367e-05
0.00010110669892292
9.28571165817928e-05
6.99679169129376e-05
5.40630646509794e-05
6.11745827515617e-05
1.35663129098803e-05
0.000119648921558583
7.28005760187306e-05
7.00923314037257e-05
0.000102896123845909
6.13423088766822e-05
6.93125682123134e-05
9.45455181252195e-05
4.88486012475506e-06
7.34905338944306e-05
7.61226979447833e-05
-5.87037137229263e-06
7.10417878861332e-05
6.94388994199034e-05
5.98179879283866e-05
0.000138441236865296
5.42838393081454e-06
6.61723884930339e-05
0.000124987092974054
5.53236668491467e-05
0.000117194602461502
7.4000531025929e-05
0.00012559492168357
6.03644650072637e-05
9.88788722524531e-05
5.5240149809885e-05
7.17377448640496e-05
6.85616860288415e-05
0.000119850644556931
5.09316019030861e-05
2.26217635894973e-05
-2.87583617396156e-05
6.47702369140206e-05
7.16573710143973e-05
6.29465626905386e-05
6.49908034582513e-05
6.05443671609404e-05
9.44251475178503e-05
7.96246697137889e-05
0.000103094102329853
6.62281529376964e-05
6.00267988656119e-05
0.000126685158644565
7.91394167568306e-05
5.47188571721649e-05
8.40534513115942e-05
0.000112808763194334
1.75266510237531e-06
4.04348606443294e-05
2.33367540689614e-05
3.52566072641758e-05
8.57181079115299e-05
8.24543626429498e-05
9.93202686541892e-05
4.15085923188875e-05
6.06666450527791e-05
6.96439473158302e-05
5.4193364590066e-05
8.26163477292386e-05
9.29179112098054e-05
0.000132117502466582
0.00011999596297493
8.44721058756513e-05
6.97498521091916e-05
0.000136622453660741
1.90706183790337e-05
7.85203830910875e-05
5.31493074906737e-05
2.99730606641236e-05
5.12532776513188e-05
0.000158080695259607
-8.478236122804e-06
5.25016270687083e-05
2.76172916609479e-05
7.62923955065476e-05
0.00011227659407024
0.000136900176987019
4.8576562375326e-05
5.02005017125898e-05
4.89347034085342e-05
7.73513883504128e-05
9.5900542380966e-05
4.7127606877926e-05
8.5375753467891e-05
2.95734533121341e-05
0.000142013001898782
8.87907190276951e-05
5.32587472209251e-05
8.37103563842004e-05
6.02307936841782e-05
7.50782501131116e-05
0.000120345897165242
9.43384501462662e-05
5.20847557599981e-05
5.45279278394231e-05
-4.1707851623764e-07
6.05024753983449e-05
9.54340067683943e-05
7.72429775399137e-05
4.36305231644445e-05
0.000106902656265822
7.51055264227621e-06
8.13334316422769e-05
0.000107568401832911
8.54472413755476e-05
9.12007996256547e-05
4.52627898678091e-05
5.83603972998926e-05
4.01636352359501e-05
8.57126615593893e-05
6.48318665087113e-05
6.20519656827077e-05
9.6610384775167e-05
8.70073202417715e-05
0.000102032279588064
4.66984117046116e-05
0.000112803605232498
4.67990686487982e-05
9.63825406594425e-05
0.000166356337845875
-2.48427160874899e-06
6.5189975618128e-05
1.51954384119109e-05
8.05798935028011e-05
0.00017504170371501
0.000107557742981118
9.10459786395453e-05
3.75849012748107e-05
9.32776747775845e-05
0.000107895721984701
8.18128970439934e-05
4.43940023598304e-05
0.000117642827339898
2.94608391065249e-05
0.000134321873932912
1.56027968650564e-05
7.98351033009765e-05
2.08959820543226e-05
9.68787202388326e-05
0.00010416686690225
3.24824751368912e-05
8.19279660078155e-05
8.67324568234427e-05
8.62459356224759e-05
2.7716434720313e-05
3.83545489417225e-05
0.000126257629413617
9.9377451138986e-05
7.16273713449051e-05
3.41383754561699e-05
6.75601563177056e-05
2.07930896185638e-05
5.38705630885648e-05
6.40256419520249e-05
2.93164412223927e-05
7.88639927654902e-05
7.74296588165484e-05
0.000118741051580955
7.34317760571939e-05
7.78470168825386e-05
2.8196646021655e-05
9.5076976106255e-05
7.71101412190671e-05
0.000124950011665977
7.51433578583117e-05
4.8474624958513e-05
5.45634930701973e-05
1.5375309980049e-05
3.23931103453036e-05
7.27127414585199e-05
3.37906035598754e-05
-1.21859548817605e-06
2.45463417094594e-05
0.000123826082474948
3.04191492436309e-05
3.2255216181125e-05
0.000108984716923703
5.76549511104189e-05
0.00013733216072746
4.03526316590689e-05
7.10147504565536e-05
2.69838304012624e-05
0.000148212233892963
9.80341242045903e-05
7.71633123605498e-05
5.71640947313335e-05
9.21248700001561e-05
7.38986796533801e-05
5.21931849377114e-05
8.79144348180761e-05
6.57174753343229e-05
7.76591877950134e-05
6.52604875809364e-05
0.000123444783621412
-9.18894849343644e-06
5.1144629694033e-05
6.77009063433728e-05
0.000127994422485672
5.10721962860379e-05
0.000133679949295778
6.50501101579316e-06
4.58318812151326e-05
4.86050146781284e-05
0.000130897165386654
6.3748225776747e-05
4.15688470334662e-05
3.78552665302958e-05
9.69464503825719e-05
2.53215005348056e-05
3.83680395935003e-05
7.89127109849746e-05
7.3993355445251e-05
0.000118137423993321
-7.42965630918537e-06
0.000132288337427348
7.96247790329969e-05
1.74419880648823e-06
0.000107765555496454
0.000116904248458351
7.18221881643085e-05
9.12482124435161e-05
8.14576182717446e-05
9.29793925067226e-05
-1.50545491418155e-05
1.28317011300928e-05
8.9090061708548e-05
4.89212737714769e-05
2.05770090472906e-05
0.000184512279636338
1.13794452488729e-05
0.000110156719661355
3.354903441532e-05
7.02255880501644e-05
0.000128096844795944
-2.10751835703813e-05
3.30994410085493e-05
0.000141228715206686
7.96797833060075e-05
7.55907934513457e-05
1.06204984744966e-05
4.37779270194572e-05
8.62117445641851e-05
0.000143134768965758
5.71071351134501e-05
3.93897273889575e-05
-2.18566573307826e-05
-3.14816779732346e-06
1.2641251991259e-05
7.45302270175359e-05
6.17613642782433e-05
4.81866613866178e-05
4.81314462964154e-05
6.09510906195467e-05
8.67164836261825e-05
6.76051427097909e-05
3.67778766843427e-05
8.29334561166111e-05
0.000169751545836616
-1.1670003462774e-05
0.000111041027183095
5.77106449016111e-05
9.79935616859351e-05
2.86382476392014e-05
9.50299320142348e-05
0.000112350974558961
3.42182209098979e-05
0.000103154509145648
7.52458036592797e-05
8.32803859519595e-05
9.09577685843144e-05
-1.91537002229336e-05
2.5700161549013e-05
9.46216101230419e-05
8.28149044489312e-05
6.25435884525642e-05
9.37425753970108e-05
3.20389186461877e-05
6.65829061404708e-05
8.91499554843658e-05
7.87448751063993e-05
4.13999102332056e-05
9.31687373445125e-05
2.04612855360849e-05
6.48312518966248e-05
4.14830152244303e-05
-1.66930430132387e-05
5.56351811174979e-05
7.62599382637408e-05
7.35391780336486e-05
9.98965416761605e-05
6.86493058661912e-05
0.00010203809166773
4.2793160776652e-05
8.10311461042387e-05
5.92968011480984e-05
0.000102939347873101
7.32456118168073e-05
5.25473408782382e-05
7.85761124202676e-05
-2.685788107941e-06
9.6495442653669e-05
1.40151400832751e-05
0.000100495768096095
8.7573915919239e-05
0.000117052313477703
8.59721275036368e-05
-2.8006607804571e-05
9.12599356849085e-05
0.000118969263145925
2.67471349962121e-05
6.46207509890181e-05
7.79818319320617e-05
3.56756631170314e-05
8.52390094018032e-05
8.74210538819822e-05
4.18797886486087e-05
9.73181498424683e-05
4.57683603823575e-05
9.64018785417625e-05
7.74647146367475e-05
6.52602891622004e-05
4.75804677969883e-05
9.36133063103645e-05
0.000101136310323155
0.000137401554536837
8.14929390780841e-05
0.000122352246498843
5.27054398091387e-05
0.000131303391580572
0.000112759731416213
6.42577955682685e-05
5.90653348854918e-05
0.000109268954088759
2.69019360403194e-05
6.35978436911033e-05
4.60501721923509e-05
9.4495120604744e-05
0.000163197442799002
6.71994368762237e-05
0.00010255671212344
3.9262444187473e-05
2.0401862162049e-05
0.000125115434209178
-5.92454342557466e-06
1.75751082204082e-05
8.11465107874541e-05
4.67866887408726e-05
4.6669732958884e-05
4.579902541908e-05
2.93421691407401e-05
8.04604541277282e-05
7.25266528639699e-05
2.53482153198072e-05
8.32989747209181e-05
3.59287707179994e-05
3.60326655586101e-05
0.000102568378798287
0.000160040472478437
5.05125628744646e-05
3.95736241952694e-05
3.02066983550672e-05
9.23274372330783e-06
6.56525094690679e-05
2.52351545227981e-05
6.89230365988341e-05
9.98277493912445e-05
7.51367157708847e-05
5.36236424067715e-05
0.000147739868955722
0.000116670484055517
5.02588325245319e-06
5.03194949283588e-05
7.86390892272203e-05
0.000110064100104821
2.21300677709926e-05
9.67583383180886e-05
8.67833000851688e-05
0.000122445775618383
0.000133387949789397
2.07285044671354e-05
0.000102699735955417
0.000122195419246603
8.56222618868484e-05
0.000121588942825432
0.000116360736736137
6.75085174374583e-05
-2.30003790360459e-05
5.65407033425601e-05
7.68358688578133e-05
7.44510732174662e-05
2.50535142890499e-05
4.95642196862078e-05
0.000106645007067559
0.000104122320815661
6.88232296300895e-05
4.07295895494345e-05
9.96546129597927e-05
0.000115320179210918
8.02576928067692e-05
7.14241366657724e-05
5.4691508528007e-05
5.32002813661754e-05
0.000116116435444077
8.14692067837807e-05
8.61342986077044e-05
7.05454069153853e-05
8.99679197373547e-05
4.29758447770469e-05
9.22658440655613e-05
8.40689659805178e-05
0.000115663507230492
4.49307498689296e-05
2.43855447115196e-05
0.000120070507252618
0.000122650073828018
0.000133904563417487
5.05816803117562e-05
0.000113602099302562
2.20609648327805e-05
8.62747513366258e-05
-3.0375161168279e-05
0.000126837385456489
6.75881200190958e-05
9.78401433430143e-05
0.000113265224026561
6.25321565800828e-05
0.000106636662482488
0.000124634661144364
5.44158725398323e-05
6.51258857100516e-05
0.000118414378653593
2.48702994570674e-05
0.000101302865774177
4.35803616258619e-05
1.67150803514287e-05
8.5112074109675e-05
6.261732029909e-05
5.65082338861325e-05
0.00010430991567865
9.45980939434642e-05
8.68241599752449e-05
3.04232121859735e-05
2.8485583137507e-05
7.67699524049286e-05
7.26619937252068e-05
0.000153329057524885
2.60342561875987e-06
0.000118561545602339
7.30285690748213e-05
7.17441002073821e-05
0.000109886326790486
3.97958808263734e-05
2.14663175485477e-06
4.22240685959889e-05
2.91307432246176e-05
0.000106559525764951
3.46564283064024e-05
2.38395958776564e-05
8.80553504512919e-05
6.10318398854149e-05
4.77545505092489e-05
0.000110421379127326
8.42947071231347e-05
0.000145314892626143
-2.89607423915937e-05
7.78685203537838e-05
9.46803253370781e-05
0.000109469527291611
0.00012545048379861
1.33709474780603e-05
3.56384617264825e-05
9.42797559133991e-05
9.28238330690139e-05
6.61851201505321e-05
8.73985484950112e-05
9.7571255957266e-05
8.06085918220355e-05
8.12060682881881e-05
5.2956042221588e-05
0.000104615911166234
8.53721092732129e-05
9.3704712771628e-05
7.60361068891176e-05
8.43608865787412e-05
-1.55204981869781e-05
7.765673893397e-05
8.4546490846738e-05
0.000114898014465589
0.000123289408283051
9.48268759832632e-05
7.3194464913841e-05
7.01019092379738e-05
-2.27074937714159e-05
0.000123249335959405
8.88476766021177e-05
7.19569294837566e-05
9.16232973493155e-05
0.000144629874175982
0.000118748064739898
9.40226782231416e-05
-2.5862938041026e-05
4.75104258257057e-05
5.25822402929944e-05
3.6426393543665e-05
4.4813069190342e-05
0.000114729527967516
0.00012628028103892
0.000139254681098473
7.10313692349662e-05
6.41048099390887e-06
8.0627816097258e-05
9.46684711487821e-05
8.25537359856248e-05
5.05368520242228e-05
1.04882939312477e-05
0.000124112788402916
7.74441322736496e-05
3.52423186493795e-05
7.08598396745817e-05
2.74579576791486e-05
3.07010245899298e-05
6.17511341683652e-05
6.22328774649602e-06
0.000117529579429088
8.27311908904106e-05
7.15074199640748e-05
6.04587719824133e-05
4.845429996333e-05
2.72254420971141e-05
4.51978779968255e-05
7.21114888345031e-05
7.57282275929964e-05
9.82240344620038e-05
2.28753080330297e-05
8.61837146457589e-05
4.02383395864227e-05
8.24357559106949e-05
1.61520115036208e-05
7.82351220639e-05
3.01703781191349e-05
7.47175330831358e-05
0.000130650084977299
2.57986074045779e-05
7.28931402563306e-05
0.000165477011074516
9.82303429477399e-06
0.000102544851757561
7.17809660467716e-05
3.79096594609001e-05
3.57716306373154e-05
8.20946650953247e-05
8.22598425535393e-05
0.000133850718761097
-6.41577763604259e-06
0.000100922007317749
5.82463176491575e-05
6.70033347170818e-05
0.000116080127013609
6.22187326203728e-05
0.000156103532889119
9.77008107398649e-05
0.000124298140129301
0.000120097659549592
4.21357569065163e-05
1.09164885644294e-05
9.40500651255176e-05
-1.61866089301969e-05
-6.32224171741825e-05
6.35977326279571e-05
2.37786890571492e-05
6.07072044877871e-05
8.93819919118736e-05
5.85596171446898e-05
3.46114818536034e-05
1.38727314024187e-05
6.40865554450181e-05
8.63541584451856e-05
0.000125914906150887
1.82591695829435e-05
3.98248992454531e-05
4.75297759958281e-05
1.8980532274194e-05
8.9202285604007e-06
1.82323051659834e-05
4.94213784124181e-05
2.95693081207919e-05
7.07708233300452e-05
7.88260667323774e-05
7.10139242475487e-05
3.84213187288766e-05
6.96416541491608e-05
4.56710623120198e-05
0.000104778025710303
3.58511862992092e-05
3.10792339979049e-05
0.00012722991938636
3.90969756924277e-05
0.000127221043826371
8.85491244697103e-05
8.29437318968145e-05
8.76794084618346e-05
8.93100169643322e-05
9.23794986006152e-05
7.00975277424632e-06
1.19900661213305e-05
9.81799419808167e-05
4.80312296545318e-05
0.000134113004185905
3.30799898041571e-05
1.14561098485736e-05
5.38294048197074e-05
5.15685059356108e-05
9.1691215132875e-06
0.000157639481221819
5.94250574428477e-05
6.27780720940893e-05
4.55234874616544e-05
0.000109678384483347
5.63070286806225e-05
0.000125369276853023
3.78481014922399e-05
7.4454337479664e-05
0.000109230054478122
4.08051020849646e-05
3.58279310002571e-05
8.64980170390444e-05
0.000135307237414966
8.74287697106831e-05
0.000100052684689908
8.14922799697754e-05
3.92009953282119e-05
8.85049168530565e-05
9.24203223717564e-05
6.51592891619096e-05
8.0452759680061e-05
8.69128298359752e-05
8.51251548364851e-05
0.000100607481435517
9.012699218059e-05
0.00013711141471938
3.32269514191241e-05
8.02789954431409e-05
0.000124717681753181
4.96055535296401e-05
7.34809414556444e-05
8.17890505727241e-05
0.000135543980942599
0.0001277270800358
6.9688723092022e-05
5.39347330357977e-05
5.00444725073033e-05
8.92372832738755e-05
2.38083466719388e-05
2.23426041581147e-05
0.00014679986760219
7.66411648589318e-05
4.26269705422513e-05
8.6218630100257e-05
0.000114505373160251
0.000106991122601731
7.41903465519478e-05
5.74435462990601e-05
2.4082288047762e-05
1.1131767786685e-06
0.000105232861760763
9.37145656594372e-05
8.8969308574157e-05
8.9546256601546e-05
5.06270140353035e-05
0.000112685901899582
4.7382564487265e-05
8.54092369525703e-05
9.20149399055054e-05
2.9517286332664e-05
7.39970889751767e-05
5.20472341824017e-05
0.000106318582695961
3.95723272968444e-06
3.87699362593898e-05
4.30896230258504e-05
1.32404641009418e-05
0.000111003714439733
0.000119819897756269
1.42859264410072e-05
4.98957704186433e-05
9.2316883394543e-05
7.85618526493425e-05
5.95130756943671e-05
0.0001208576951652
9.84641687066801e-06
8.94056517509377e-05
7.3082001038613e-05
6.9781374287346e-05
5.25394205424155e-05
7.8806155134286e-05
2.57003537359707e-05
0.000113663416222452
2.35062654855137e-05
3.8860008645548e-05
1.22596163660229e-05
7.32059257207054e-05
8.38794445528931e-05
4.22659180267391e-05
5.83709729236401e-05
0.000117955501100569
8.90216800195865e-07
8.74498605246433e-05
9.69127905301698e-05
5.08746386195918e-05
0.000100433757065609
5.17113953236708e-05
5.54374465736599e-05
5.05010898645737e-05
1.9486494121867e-05
8.95030438551157e-05
5.85483857728826e-05
8.45360567167577e-05
7.27938890106429e-05
3.79223156056238e-05
8.48834313941188e-05
5.61959538102823e-05
-3.61522023355108e-06
9.13746177527125e-05
5.25959662341123e-05
0.000106524727756704
0.000107548245245151
4.6034113315208e-05
0.000156200720399866
7.09529023780901e-05
0.000111632094253536
3.10688037411791e-05
0.000140221972972229
0.000101182488033536
5.73863946673997e-05
6.79154270092354e-05
8.9704079738192e-05
7.10717449060411e-05
8.58605311378882e-05
7.95794036599418e-05
6.01843981969717e-05
8.36794452311774e-05
3.28449021633343e-05
7.9142408208915e-05
7.45342847221696e-05
0.000107759214960473
8.21647408508654e-05
7.87454908745647e-05
5.61677705810297e-05
3.08686585929225e-05
8.92800975887027e-05
7.19663752645217e-05
5.75308977906034e-05
8.63645583047382e-05
0.000186038875342054
9.3612910178687e-05
9.27951344725947e-05
0.000107295139132112
5.97338573924335e-05
0.000111106649285993
8.97399001738988e-05
4.17981983770762e-05
3.68042813813794e-06
0.000107935697119277
6.60380617883195e-05
-4.03208137666637e-06
0.00011280917354929
5.50710429425171e-05
7.23587903174889e-05
5.79270251697203e-05
0.000102581791625971
4.32763042563495e-05
0.000113506310112545
6.66564145020713e-05
0.000107613978062888
0.000105409859262939
4.01868889072238e-05
6.69360776584457e-05
5.77424784099229e-05
6.85255995952537e-05
6.41250462366108e-05
1.38084943305663e-06
0.000134495039673913
0.000140314982065712
1.47474782282188e-05
7.54040867430868e-05
5.27023130390798e-05
4.94940581795523e-05
4.78130085596658e-05
9.58277417050608e-05
1.39161809640829e-05
-4.18274818350406e-05
0.00011311679083622
2.66757655936828e-06
8.52402558648797e-05
8.74618976010677e-05
4.78188933392492e-05
3.15446182642393e-05
2.52992258095703e-05
8.2725810662379e-05
3.69024041920821e-05
0.000109302297306278
7.10666375133708e-05
0.000141995971652992
1.91698789856119e-05
2.17400486961548e-05
5.39074341080617e-05
4.11695923933343e-05
0.00010169431465723
4.48041771101625e-05
3.11995001760288e-05
6.9470993156234e-05
9.16553714807305e-05
7.5540891676543e-06
5.79762899146121e-05
7.00111234715227e-05
3.62213609188529e-05
5.33810390896816e-05
4.48269582572496e-05
4.32362419893467e-05
3.57316263116417e-05
-1.12614492825309e-05
5.19713929293883e-05
3.94627932662302e-05
8.32103389650948e-05
4.98955778616592e-05
0.000101347451114178
0.000113300703611239
0.000103858046135546
-5.84354752311008e-06
6.42559963337694e-05
8.87628840027554e-05
0.00012039230644608
5.57508304168511e-05
8.62645662167416e-05
4.71726152399953e-05
3.08412562844824e-05
6.94496091823421e-05
0.000147380546400287
5.83432444023074e-05
9.04667184557348e-05
9.95205092467545e-05
1.74412330021782e-05
0.000137055374695951
2.99878297890943e-05
6.26393840352922e-05
0.000167171666514307
3.64617820519416e-05
5.71992711408364e-05
0.000109162897031699
1.95514626611252e-05
7.42869289545093e-05
1.81654531205307e-05
2.02402162136004e-06
3.37226461318089e-05
0.000103102708397986
0.000172252822445124
-1.32296502873451e-06
5.06758272629942e-05
5.1646279913005e-05
6.2820252495236e-05
0.000101947165667115
7.83995499638077e-05
6.66909672513847e-05
5.79719984846867e-05
0.000123890793841037
4.15904483207362e-05
-2.06736078967365e-05
0.000103181339945883
6.8810649269669e-05
9.4785284326301e-05
8.01976473725065e-05
7.08845478945934e-05
3.07285762604398e-05
0.000117684221914658
9.44822563797305e-05
5.11522573805913e-05
3.46228447071862e-05
8.13641509085435e-05
4.46442005115949e-05
7.60387811085425e-05
9.31184020114154e-05
0.000117486818337878
0.000100339392830415
9.1610357502343e-05
0.000127026379079133
5.5967608679292e-05
0.000108732934158284
6.16234724816962e-05
9.83072468984141e-05
0.000103831452182537
0.000111885360745653
9.9278594889971e-05
8.85758925222136e-05
-3.18707867402802e-05
9.66468188943098e-05
5.50685271951203e-05
7.72203479639647e-05
5.88441322419947e-05
4.09052948388764e-05
0.000106834873708421
5.9188411140041e-05
7.26185436330743e-05
6.98309998029106e-05
4.67897204179334e-05
0.000143773738613557
-9.82067539894152e-06
9.83181355125586e-05
5.70332236819866e-05
1.95725234698367e-05
4.58512917342823e-05
0.000108427958594272
1.67459091072204e-05
7.13898527137491e-05
0.00013604031393067
9.00686371930916e-05
8.83160893426739e-05
7.95658403125563e-05
6.19048350515534e-05
5.11075443755305e-05
7.5504195426395e-05
-2.11544884463422e-05
-1.90779590746781e-06
8.87346782109995e-05
0.000100293011588482
6.00219542772066e-05
0.000109175041696595
6.74655681891701e-05
7.24837182976467e-06
7.27222489323071e-05
3.82709474007893e-05
8.31575208654143e-05
8.73740928122833e-05
0.000117029035581684
-1.46772088451473e-05
5.50174275737946e-05
3.04903582441679e-05
9.18092498058396e-05
4.30326027384742e-05
1.66532762103197e-05
0.000108661573149673
5.80310106964924e-05
9.63065795769311e-05
7.52603929798632e-05
0.000126908885528652
7.81574307363994e-05
3.95622222957795e-05
8.74071740609922e-05
0.000107866326457703
5.89398675423638e-05
5.13604051206784e-05
7.83553094464148e-05
8.51616096949243e-05
7.52970405212568e-05
-5.09979626288627e-05
6.3043035585557e-05
9.6462099859249e-05
5.91430902470069e-05
0.000119401954564221
5.02349604647918e-05
7.70764783789206e-05
1.83984437123065e-05
2.75687102173122e-05
-6.2927888216644e-06
0.00012068184625104
8.10411457951384e-05
9.34958139626483e-05
4.32305795104186e-05
8.07556404270678e-06
0.000122724970408473
5.72780827872365e-05
8.38417923052222e-05
5.91956925466753e-05
7.31651680216625e-05
0.000114478247430196
2.12676648740522e-05
1.36960348290585e-05
7.02130847272225e-05
9.21365269735896e-05
9.61773834360906e-05
0.000111242990755015
0.000126583049416501
8.2206400248479e-05
0.000111914270844333
6.63317481242603e-05
3.28175697906913e-05
3.8018829197621e-05
6.5123337701286e-05
9.13815461163718e-05
5.56302083674191e-05
4.44326876357588e-05
6.28964472103914e-05
5.63860172628706e-05
7.40630302838858e-05
6.98286299356539e-05
5.86066765056585e-05
5.67419419017046e-05
0.000100789945029188
1.55480923618656e-05
4.41953795305484e-05
9.10526744762047e-05
8.35210820769816e-05
3.56911631280666e-05
3.94820421337591e-05
4.39277316738582e-05
6.38964217599937e-05
0.000109548717071981
8.68147328551935e-05
0.000137000018846884
0.000116206840802262
-3.36130101305222e-07
4.27900968405778e-05
5.1379133833219e-05
3.71250668100059e-05
5.99934661038871e-05
0.000166501827868456
0.000114371810395761
6.97802438894542e-05
3.13622216241463e-05
1.64297521287031e-05
2.76854589333066e-05
7.10488738370423e-05
9.20965524591073e-05
0.000124404529687353
-4.08440702420885e-05
7.43018358647622e-05
9.9655254988515e-05
9.62314884120686e-05
6.27896082350531e-05
4.60751624391555e-05
1.83884461259928e-05
9.3817709334622e-05
8.75319204759914e-05
9.57236651801753e-05
5.21157656648665e-05
0.000130312126744487
7.90163314946398e-05
6.46020376853607e-05
5.34009785053921e-05
5.7519632128656e-05
0.000140383677727758
0.000106166056197938
4.58667733063825e-05
4.51053173608736e-05
7.92384915574815e-05
4.67462690609665e-05
4.06456842873643e-05
7.13499612808245e-05
6.01968660976561e-05
2.62432025407344e-05
0.000151074099861625
0.000105241322806849
9.65205908740664e-05
0.000121225783282081
3.13140128715258e-05
0.000164043463146051
8.48788207459176e-05
9.20800941856644e-05
0.000103354537978597
0.000136965695561586
7.5362073409301e-05
1.94144935825302e-05
6.842646270795e-05
6.13168696865777e-05
9.8950257882729e-05
5.17118594032035e-05
9.30139817285823e-05
7.39336406163875e-05
4.64122556696865e-05
-3.53743386224159e-05
8.8504731448045e-05
0.000112878562149644
6.34026160172166e-05
0.000103046768506248
3.51812510921391e-05
6.91591531759086e-05
7.65549830667414e-05
0.000154079222882049
4.55399041712214e-05
9.41921861555896e-05
8.30626434653846e-05
5.06455283240659e-05
0.000111387724326728
2.61189467311195e-05
0.000105500416433319
3.19693704218123e-05
-3.48064982502855e-05
7.24368611974659e-05
0.000118729083567123
3.96049799211713e-05
-2.77216047718724e-06
4.98203372331166e-05
0.000109930633467383
3.84781215661875e-05
8.31087867677926e-05
1.24197050411395e-05
9.0401703381059e-05
0.000125623428261657
1.77748354873902e-05
6.10496887353758e-05
0.000104124344969206
0.00011872791054493
0.000134587716816773
2.13476798585142e-05
3.64066819064381e-05
-3.57208837936607e-05
0.000149597568679858
5.79835673495e-05
6.55103483996486e-05
6.01181133073884e-05
3.36865504861649e-05
8.97340779094771e-05
0.000126355010677578
-4.05320655414396e-06
5.49397004667906e-05
4.93603668232834e-05
1.76274784637989e-06
7.61554501954919e-05
0.000159013863167484
6.6619074190481e-05
0.000132143474519523
8.10636237151396e-05
2.59495817750621e-06
1.89944726770752e-05
3.46368416260815e-06
1.89406109677042e-05
5.02459880423808e-05
0.000103480732845302
6.73001048829165e-05
7.08589248058632e-05
5.43100874414051e-05
6.92677534524326e-05
8.14156858091054e-05
9.05877846744739e-05
0.000120065888994139
6.18827101046104e-05
4.41677413635471e-05
9.98906253852456e-05
5.38373131824286e-05
5.47926993944678e-05
7.9050003867527e-05
-8.27286816833859e-06
6.86123769934718e-05
9.57723049452036e-05
3.39537974019165e-05
4.00993501624306e-05
8.11467747016649e-05
0.000126443532476863
3.90045366182856e-05
1.03879935151509e-05
6.46230361866074e-05
7.97024341328322e-05
9.80062573343827e-06
0.000106404528566909
6.82443010616218e-05
9.0899344455715e-05
-1.20713419092208e-06
0.00013156601787087
7.94672315626347e-05
7.07225920757731e-05
0.000123511968689762
1.4724035726094e-05
-1.35711783451161e-07
7.01769612747229e-05
5.93440445256677e-05
3.84801064991923e-05
0.000107235873526296
3.6682723010156e-05
9.98538427040557e-05
0.000123846366352657
2.82169472019523e-05
7.52333036694482e-05
4.34722311612195e-05
6.83817506908896e-05
0.000104110362061992
3.76329552917302e-05
3.68006652130933e-06
7.11636151977615e-05
9.09805406479873e-05
0.000110730284544846
6.86946005506841e-05
4.94487982161454e-05
9.73749884611694e-05
0.000103360910193696
5.97561028476512e-05
6.2999107167512e-05
7.52167820108987e-05
0.000100616894239282
0.000103867853709061
2.97815265521617e-05
0.000104981135353586
2.22365091677624e-05
7.26153245805455e-05
0.00012565896074681
3.14965399464679e-05
8.28909194019396e-05
9.72503113597949e-06
-3.06726219012935e-05
0.00016075071076885
6.13576823782505e-05
0.000112489443260192
7.7546296219876e-05
4.29633123396995e-05
8.51544533515382e-05
0.000102971407428222
0.000103985868727216
8.15090440884465e-05
1.68926835404029e-05
0.000151008061582612
3.06229373117666e-05
5.40893274881888e-05
4.4767416126544e-05
9.5878854071498e-05
7.10738121744693e-05
0.000135708690192163
8.25232399844888e-05
0.000128146852398171
2.14935661699821e-05
7.39115876705393e-05
4.67603218536783e-05
6.60849920755046e-05
7.54980522872659e-05
-1.54539318762929e-06
8.63026754636088e-05
2.52380939278311e-05
6.41988790478171e-05
8.30103118172088e-05
0.000106299676350302
8.57877505432694e-06
0.000158632645017283
4.49037490834102e-05
2.76286915780505e-05
0.000142663781670525
-3.38497941799233e-05
8.93607089039309e-05
1.29707655016203e-05
5.02150028282621e-05
4.96943490658682e-05
4.76468656533541e-05
4.29956164127288e-05
2.93302631181676e-06
0.000121166637072043
0.000107752540182517
0.000108093722494836
0.000157123193500326
0.000122579770260516
5.29072655668559e-05
2.51373925532699e-05
4.16505985620073e-05
8.10185512246637e-05
5.42363261933097e-05
7.91756382115832e-05
2.17639665901425e-05
2.18265825886553e-05
9.89078367555575e-05
9.99190431838247e-05
8.22292014405084e-05
0.000144007730525259
2.08637651411126e-05
9.03276232822617e-05
5.90111452604419e-05
0.000119002024792684
0.000141192146687659
9.19776200750182e-05
0.000116168302920018
0.000108568450912245
8.13165635419508e-05
8.16760385860235e-05
7.28915098397239e-05
0.000130336711239171
6.85247958667661e-05
3.75979627591008e-05
6.68284308849049e-05
2.40814065949565e-05
7.03417965844325e-05
6.4629360181181e-05
3.69714505202377e-05
1.06474142638347e-06
8.75424912769903e-05
0.000114097051107278
2.3842761900279e-05
6.13292963745624e-05
9.193859227019e-05
7.96734195070723e-05
6.22155158323119e-05
4.99826014516261e-05
-3.01793866228128e-05
3.1159643243608e-05
8.31751118235487e-05
9.14322411359404e-05
7.80481851659467e-05
0.000119816009086478
5.98674716656992e-05
0.000119261450206036
0.000129171414993098
6.51109816834265e-05
9.30100010021104e-05
8.54065477427146e-05
7.41704749466612e-05
6.7344292916392e-05
0.000120895994104128
0.000107784671483598
0.00011276771438926
5.03562048968924e-05
3.18344356550308e-05
3.13839739448912e-05
3.72176672758249e-05
4.78062523060754e-05
6.0551197222547e-05
3.0192476243282e-05
7.09711356008444e-05
3.10695426381997e-05
3.70583186359221e-05
8.74292386555986e-05
4.69548279315106e-05
5.65008217430801e-05
8.11838444376461e-05
3.05109836413703e-05
5.13904003048551e-05
5.99605761038402e-05
0.000110420274857772
3.6306648909589e-05
6.03114197748385e-05
7.06360842805307e-05
3.33583382878158e-05
0.000151410148722086
5.82197454045947e-05
6.14046898587416e-05
0.000123866431688068
9.84184922484834e-05
0.000108954951157804
0.000103607670344962
0.000103558337863318
2.5912729952777e-05
5.17003541805337e-05
6.7435744164693e-05
2.14482319143261e-05
4.36700549241238e-05
4.95764477363388e-05
8.8685836673131e-05
-5.92557483123714e-06
0.000103818635978988
5.43932008308124e-05
9.2048613820699e-05
0.00010962889492798
5.02550192068141e-05
9.01835422736411e-05
6.90432437083708e-05
5.55648891309564e-05
8.51441841546886e-05
0.00012253157056085
1.92185660442556e-05
3.30644525743022e-05
9.14856583989298e-05
7.50661022889003e-05
5.0696461322972e-05
0.000108526376977765
0.00010075208070864
5.87429143173722e-05
0.000100703761895626
9.06619751083474e-05
6.95136541431334e-05
0.000130791850230414
9.28083946908493e-05
6.81382792276296e-05
8.48118565768162e-05
0.000121439959062785
0.000129791565138395
0.000104647573752575
7.71099170938117e-05
6.80913031525198e-05
4.45157135119061e-05
3.861582039044e-05
0.000102156878010617
8.41381845067096e-05
8.10698876910622e-05
0.000119970073218527
5.57837182518894e-05
5.98058073723183e-05
7.98158728592332e-05
4.31098487911493e-05
0.000145984775174036
2.96647749648842e-05
2.75257943115965e-05
8.75523494782375e-06
7.81371268692484e-05
3.09109214825074e-05
4.42539661603281e-05
6.40792634725972e-05
7.16238777793151e-05
8.02195715799899e-05
1.39147170421228e-05
6.32221174964906e-05
0.000122578071211484
7.05839697480323e-05
0.000153402205693891
5.2913466930555e-05
2.84468995206128e-05
0.000127669979195601
3.27248310583142e-05
0.000104961063768116
7.61790868504839e-05
4.65649787187232e-05
0.000119928022457231
8.30220636772992e-05
6.18578678404884e-05
0.000130904565566109
8.38825265564727e-05
7.0953268894056e-05
6.38484057243886e-05
8.08333483770158e-05
0.000103427402645586
2.53213239945057e-05
0.000117584125612618
9.33703419729473e-05
0.000138053281672865
0.000113066462615204
0.000109920741577916
5.83755408937445e-05
8.88127212120573e-05
2.83443383390856e-05
7.41627777489113e-05
0.000110165773344403
-2.07131405901776e-05
9.07694406023762e-05
9.80908305194409e-05
2.98032001321508e-05
1.41586881541221e-05
4.59466044588205e-05
5.82589977851409e-05
1.05933504770845e-05
1.74416690734387e-05
4.11043059058668e-05
4.13596186145739e-05
0.000114851005410113
7.30545875195837e-05
0.00010570211140754
8.31840158333594e-05
1.64574116433725e-05
7.70356764489971e-05
1.38696315973364e-05
0.000111644314666828
7.38030208830257e-05
3.55582988161911e-05
0.00010927694843895
5.1805707677085e-06
0.000107425964768687
7.7329977979652e-05
0.000113858476641816
3.37164548071815e-05
0.000143498840169123
1.9502456665314e-05
0.00011983261952455
2.32736083144043e-05
0.000131746838689862
4.41312127771221e-05
9.76518513663528e-05
8.70546037464114e-05
6.03795652240048e-05
7.26515095391522e-05
7.21218343344029e-05
8.37287727047429e-05
9.38815768482482e-05
9.23772826500186e-05
8.75660356402078e-05
9.88556972887978e-05
4.6008949645481e-05
5.17054467805863e-05
4.63586281313456e-05
5.68713381113339e-05
6.58336231472636e-05
1.8287124997561e-05
6.65173565906066e-05
0.000128081154975588
6.6726316761575e-05
0.000147630397584666
4.94147645703017e-05
3.42202418517486e-05
0.000105781562965474
0.000147109286118393
6.7868775591902e-05
5.93037042443736e-05
8.37821951607783e-05
8.4486051691638e-05
-6.24686248548781e-05
7.34095917156721e-05
5.61923131405104e-05
4.86616390557051e-05
0.000113321828308492
6.83438977441136e-05
0.00011921541149449
6.9205592675384e-05
4.19486741153624e-05
0.000148782941096772
7.41285738369065e-05
1.49099949738577e-05
8.42333434415642e-05
4.93812166976118e-05
0.000105391345803429
3.2928644809296e-05
4.84878415808842e-05
6.61172696658796e-05
9.18590015037319e-05
4.98518327943172e-05
5.30687929198607e-05
5.34510946066615e-05
5.79995594341466e-05
3.75687903181418e-05
0.00013270110353312
0.000107949643012358
1.44934626541759e-05
4.7096862678092e-05
6.23166928980881e-05
1.62846914067248e-06
5.83817543092051e-05
0.000108493993614783
7.45210132566639e-05
-7.73892146356303e-07
4.67149500394583e-05
5.94294536087679e-05
-1.03228917423316e-05
6.9973442759527e-05
5.83729503188377e-05
7.8298333704155e-05
3.37050575358928e-05
9.84820024526653e-05
-6.64060736969277e-06
0.000100307519609401
8.39576941500177e-05
0.00011285225365911
8.88700135983261e-05
5.50763133883566e-05
8.23388792183891e-05
8.04119505282691e-05
9.24337466035375e-05
5.05592765744103e-05
9.02346540670276e-05
0.00010424415736016
8.3333710767442e-05
0.000137359323172735
5.86462421904423e-05
5.87383401159307e-05
1.26746721549245e-05
4.68215314748538e-05
5.51748738804534e-05
5.0047180251137e-05
5.1892904414589e-05
9.98377423441496e-05
0.000131039689793375
7.34476811678781e-05
0.000128024159028663
6.00365196671048e-05
4.98923627126402e-06
0.000118669348406353
3.84600672185273e-05
2.02771925507035e-05
0.000109785991588094
5.46440546923406e-05
9.51080946601924e-05
5.08108620634351e-05
5.03862477076207e-05
0.000106906852906047
3.8174990010396e-05
5.73180066202482e-05
0.000119575294586672
1.93636764656299e-05
9.50409186272196e-05
8.39232244840574e-05
1.18891107496307e-05
0.000145756046126209
4.10128421610522e-05
8.41555287070109e-05
1.11910150942478e-05
4.19520890385652e-05
0.000110403453277677
0.0001080972104215
0.000152159526539098
9.86703529262494e-05
0.000128636751554812
1.51886605328564e-05
8.87597275314688e-05
1.01472229519685e-05
0.000161602205832672
9.06255086168864e-05
4.38263701827215e-05
6.5403274306633e-05
9.22636165403552e-05
2.94192924002364e-05
4.27126695640193e-05
8.84246297282148e-05
3.30184149881163e-05
5.32080997913416e-05
2.27595566466877e-05
4.3214117747049e-05
3.60257491045632e-05
1.21468579538792e-05
0.000114935543619225
7.6660126880771e-05
2.68386391260187e-05
6.70669904712106e-05
4.3048764433048e-05
9.15464150730924e-05
0.000135017253038634
9.54151987704829e-05
0.000104432082681781
4.15707699862525e-05
0.000122454059446054
0.000104333532737288
8.52144566814489e-06
0.000108073314466281
7.26512033479064e-05
5.11992259901825e-05
8.74639455496129e-05
9.50631207469161e-05
6.31676045510779e-05
0.000105155943400228
1.05662836175842e-05
9.81084384995207e-05
0.00013547229957899
6.88880189715006e-05
0.00011099307990786
2.36656533235498e-05
0.000117086389796417
0.000142306420562335
9.89591055316416e-05
6.60958890908789e-05
0.000115158076448743
-6.16911605256159e-05
3.15749651648009e-05
6.48125454651757e-05
4.52996585885318e-05
5.41716260995554e-06
1.47341412549273e-05
0.000118325497036695
0.000164699564266175
0.000114038649808359
6.86854420123871e-05
5.22671403628995e-05
0.000118013121854479
6.44879830923433e-05
0.000122743230704081
3.80140402939221e-05
0.000123347094336248
4.16154580850704e-05
5.40595942660241e-05
0.000111488196353457
8.26947734228014e-05
8.44758237122815e-05
9.4031961430246e-05
4.94169696726358e-05
0.000115306336591642
9.38966944779988e-05
5.92323295662838e-05
7.44568061468233e-05
4.54293201093659e-05
4.45881609528599e-05
0.000104719726280544
0.000139992364693685
5.53756451345273e-05
0.000112570931402841
5.9524010543128e-05
0.000107678190656659
2.09217700038191e-05
5.45517793222059e-05
2.4122052260124e-05
6.71704248547808e-05
0.000107422964215758
0.000135113676270359
9.61674403533328e-05
0.000111847110306463
6.91941341262343e-05
6.7474336470311e-05
3.14401588049476e-05
0.000106448705387989
4.43985624599399e-05
0.000108505659740173
3.68750485795514e-05
9.62086906191923e-05
0.000145080028593659
0.000136892736078391
0.000127150064368637
5.58278544069465e-05
5.29843390349177e-05
4.57753039736438e-05
-4.12016996958009e-06
2.36139727265577e-05
-1.22644528050183e-05
5.88386770037574e-05
5.75179514885336e-06
0.000168141924603493
6.00358313520718e-05
8.48035451892798e-05
7.27771030844521e-06
3.4693139726111e-05
0.000118029003934256
0.000130731576644777
0.000101039559848776
6.10683614043718e-05
0.000102897815423816
0.000114856101575357
5.76863512477684e-05
5.20474641831102e-05
8.31034157267591e-05
0.000125911943974599
8.41077717268941e-05
0.000116761900353272
9.3397154298347e-05
7.50618163101524e-05
1.36069050391651e-05
0.000107398225086774
4.73924236176599e-05
-1.18442911274741e-05
0.000130237324804085
0.000103371043626434
3.61978167823805e-05
0.000100736996143927
4.16135034956443e-05
2.91706040035262e-05
5.77489873995552e-05
4.07030679158326e-05
1.72501775478006e-05
0.000100498396729068
7.77795719814784e-05
0.00015821480411147
3.92350957708701e-05
-4.6530132549013e-05
0.000108257770719168
5.56210263358531e-05
2.68300304285118e-05
0.000124342715282017
1.66861273432967e-05
-1.09692212921284e-05
8.05788684673849e-05
7.72700105916946e-05
2.86611710551017e-05
0.000129017271717472
0.000105596338490979
-2.07445571538347e-06
6.27043698514698e-05
0.00015097179904988
3.10763411035328e-05
5.17255016213221e-05
0.000123102250180517
7.08324282432223e-05
6.63916207114607e-05
2.37263513857817e-05
5.75983570211647e-05
2.83072099307208e-05
0.000117922457554
3.43549437996688e-05
4.88498965085896e-05
0.000120672009054801
-2.15023816242889e-06
6.38957866459146e-05
2.06576923827918e-05
0.0001132382897475
4.15615599301697e-05
7.47401463636583e-05
5.560613448514e-05
