# Supplementary material for: Research on computational propagation and identification of mine microseismic signals based on deep learning
Source: PLoS One. 2025 Oct 22;20(10):e0334641. doi: 10.1371/journal.pone.0334641 (PMC12543183; doi:10.1371/journal.pone.0334641)
Supplement: S4 Data — (ZIP) [file pone.0334641.s004.zip › 000100600002970.xlsx_0.txt_24.txt.txt]

0.000175577040804317
1.92246084868127e-05
0.000134089182484971
1.61301245228281e-05
7.1710028978952e-05
5.91157259810702e-05
9.93801193517988e-05
5.68028689496479e-05
0.000107801918009345
8.27398829361813e-05
5.99583963842362e-05
0.000113282626928043
5.08918385923406e-05
5.75538588803655e-05
1.16153859970555e-05
7.96478709113231e-05
-1.52535568587099e-05
9.70764519397236e-05
0.000113152153529042
0.000129694681778947
0.000110808226896226
3.8549303146407e-05
3.5797947194692e-05
8.23622788644308e-05
8.49217006534507e-05
7.29283854670789e-05
0.000132229817322474
5.38719073452702e-05
9.19791002992247e-05
5.1918549627793e-05
6.61276401603745e-05
5.54198697242811e-05
0.000104294550682236
9.85193197478275e-05
9.11349920890003e-05
6.61652953695341e-05
3.82637641663524e-05
0.000129683835944665
1.98771810887241e-05
7.52314887843099e-05
6.63103450333149e-05
7.6079743933618e-05
0.000110273986898532
-7.29131077676489e-06
9.97020312756038e-05
4.03184116225284e-05
5.74798519159536e-05
5.799981066087e-06
0.000128845123717359
3.30675651980104e-05
7.34592684124156e-05
5.76475310486117e-06
6.82252257897448e-05
9.0340416091384e-05
-1.81748409780996e-05
0.000120754176276999
-8.90338266489206e-06
2.54778449923729e-05
8.24046583641736e-05
4.83383193212e-05
0.000128035191146842
6.27234909855094e-05
7.26009007167216e-05
4.07887493318336e-05
2.47291182719965e-05
5.89501084998755e-05
9.86764797640041e-05
0.000110247850667072
-2.34951941596569e-05
0.000123853745432719
3.06429165521263e-05
0.000141026529940059
0.000124248660136505
7.20873409630487e-05
3.27044230110044e-05
7.60100219397153e-05
0.000106126429651868
0.000101002203260783
9.60011742890152e-05
7.2347957421699e-05
6.33700510636436e-05
8.0575525552628e-05
0.00013238957921261
4.15122948565085e-05
3.27949345118947e-05
0.000114026644895882
2.8868359030543e-05
8.80415811830641e-05
4.11826809513762e-05
4.2155483843599e-05
5.54709433655224e-05
3.00482550223813e-05
1.26372788847122e-05
5.62134004953446e-05
0.000124823968842787
8.91844980394467e-06
3.0537333212442e-05
8.40718456393182e-05
-5.88732213712834e-06
4.5439736155885e-05
0.000106167116470749
5.1108741726376e-05
8.64524969449372e-05
6.63819180793933e-05
4.37604120128082e-05
0.000108557837558184
3.10419459510988e-05
3.40249748564437e-05
7.88284818043611e-05
4.16744392579442e-05
0.000116001933363815
1.56633554179912e-05
9.39383731496067e-05
8.33149540110154e-05
0.000207736494020905
7.02775938344142e-06
2.69878342767823e-05
0.000124765039678648
1.22035239099278e-05
9.33582487756746e-05
-3.22801207990208e-05
7.42048208219795e-05
5.96636382542213e-05
0.000105602929577596
5.52721421203875e-05
8.05973130224827e-05
1.1275120240754e-05
5.89946662479891e-05
9.47450048568543e-05
2.48074771064948e-05
7.32776158170464e-05
0.000115149145195806
6.40190008729343e-05
0.000101025465487324
0.000105589163360087
6.88852410393862e-05
6.97482341860139e-05
4.28847967024837e-05
5.85107293700992e-05
7.41238965140288e-05
2.9295276016408e-05
9.80833365884579e-05
3.71372622462368e-05
0.00010659541839535
0.000105378656896866
8.56506997848186e-05
9.96639110863993e-05
4.29580802544345e-05
6.58949016720457e-05
3.86126562073893e-05
8.58469254049424e-05
7.95119144475199e-05
8.40270868997976e-05
5.94637432923823e-05
0.00012254159448486
7.82294958731325e-05
0.000126711745053283
6.30440505753736e-05
8.79966798474646e-06
7.18466246393689e-05
0.000137180672186404
0.000154573299433008
-3.17133076650589e-05
-7.68705283418124e-06
2.02316221626952e-05
0.000120289984111032
4.10993053806856e-05
0.000105062262062195
4.62807467101712e-05
0.000102704723349312
6.55025235638034e-05
8.48639009553634e-05
3.36216780685036e-05
4.15730426223177e-05
4.01088889046916e-05
-2.5970842431613e-05
9.32331038253725e-05
0.0001736265839471
0.000107709010165595
5.07970561255904e-05
0.00011571716650613
6.10562210325001e-05
0.000152674621640599
9.44908359897746e-05
9.88953598669421e-05
7.17907825388958e-05
2.7646009294545e-05
2.60098147688664e-05
4.24622157136593e-05
2.35114102439716e-05
7.26988556764768e-05
0.000121304039118619
1.5265825474544e-05
3.72903698255413e-05
2.41650439368731e-05
8.97066662763742e-05
3.77643654289778e-05
4.84452929754961e-05
6.8685825012763e-05
7.65032680147855e-05
0.000101160447844687
8.88723263715612e-05
0.000107863319963738
5.96078712491639e-05
9.32379904276408e-05
4.6860903375382e-05
7.17724734818492e-05
9.8639694609834e-05
2.9480298930337e-05
6.54775620525238e-05
3.64705969306311e-05
-3.05398493952169e-07
6.54740944037968e-05
6.04283201822781e-05
9.60667507982575e-05
6.73319534213532e-05
8.90638379753181e-05
4.90574626026512e-05
0.000127452441769928
-2.00326474233998e-05
1.84202279456772e-05
3.47182452698891e-05
0.000123284081263203
5.25840232573831e-05
0.000141184071555268
9.19700393040297e-05
6.98923814217405e-05
8.84117925847855e-05
7.82316905782267e-05
7.82901916614667e-05
8.72652478887378e-05
0.000116184472662626
3.44810004775953e-05
5.99014772763556e-05
-1.73209669076708e-05
5.20669329445814e-05
6.25010994616931e-05
5.57958654991846e-05
3.75246761352355e-05
-1.45274490611698e-05
4.94816149090624e-05
7.14256347019748e-05
5.22104294617386e-05
9.95998730286089e-05
4.87664395781557e-05
7.19313449707972e-05
0.000129754148245361
5.9918089454046e-05
5.54501852998698e-05
6.09372598027443e-05
0.000122757670694725
0.000114198309149592
5.88746066146912e-05
0.000121015296994189
0.000106243218382416
4.50569569408306e-05
0.000113012985262516
7.61095175105125e-05
3.63555239094318e-05
0.000102690284688888
4.15862087617454e-05
7.40531557392001e-05
4.03808792878607e-05
9.52690192948716e-05
5.23528037108133e-05
0.000102755202729855
6.76977347816174e-05
3.65489780554258e-05
4.67413561865376e-05
9.79761139413117e-05
0.00010581494115122
6.592761120638e-05
4.996554793317e-05
0.000127857677402602
9.279243835743e-05
5.28582839167097e-05
6.02295220563851e-05
6.22076079568051e-05
0.000137879534319346
0.000145034052819525
0.00012689944118526
-1.71315310987631e-05
6.63855268931261e-05
2.03128656872586e-05
3.42281823161302e-05
7.97008615469157e-05
0.000109985295947798
8.34990836455458e-05
9.03242023787847e-05
9.15148024994051e-05
8.0885042385847e-05
9.24924727224574e-05
7.15105465836135e-05
0.000121314354066061
5.01087207705886e-05
0.000114309181630239
0.00013421883504968
4.70329430720851e-05
0.000107027047008911
4.77526160584123e-05
7.22966800243584e-05
7.0161991103042e-05
4.92887081129549e-05
6.51539376539192e-05
4.29310558343853e-05
-1.6452550742705e-05
-1.71031184321999e-05
0.000129636080724703
5.89904416255207e-05
0.000100201786458289
0.000141346541417086
7.3804049475613e-05
8.19022922641574e-05
0.000109342866837038
2.16462577803206e-05
9.43549103961757e-05
6.60371065448247e-05
9.5554235865533e-05
8.27470165679007e-05
9.90751170184583e-05
-1.18023096327268e-05
7.72011513060272e-05
8.00415993609843e-05
5.37247029525167e-05
0.000109341856707873
6.57147688749055e-05
9.79978673508377e-05
-9.66169174529245e-06
4.54377893971374e-05
4.29103720706054e-05
1.28630829365567e-05
7.66222038586185e-05
6.80302919714791e-05
6.25422235887782e-05
6.99317921978894e-05
3.28582717101318e-05
0.000109321901034491
8.09698246912494e-05
5.92624508029123e-05
0.00010614007292842
3.08113160683924e-05
-2.50609724485865e-05
2.55563357052579e-05
7.93688179227683e-05
-1.78048305837142e-05
6.03887213749968e-05
0.000114653112137142
5.34111916558687e-05
6.12085643800695e-05
8.35563174727148e-05
9.42942119348783e-05
0.000120288807564852
0.000119220731759567
7.70009225682529e-05
6.04300959574857e-05
0.000113424187691007
7.59493838892225e-05
3.85918661517646e-05
5.71629124851924e-05
9.17300822549514e-05
7.95169688326422e-05
0.0001466609572983
5.44071373709235e-05
5.52111619741778e-05
6.37358753474035e-05
2.21190143358061e-05
8.03683959702889e-05
0.000126744514350994
4.36820077706409e-05
0.000142166222143432
6.87707974516319e-05
9.67718699228605e-05
9.90808050635987e-05
5.56253513745361e-05
8.71514995239985e-05
4.87513513506757e-05
5.53011201375329e-05
0.000142450616249116
8.97513902059831e-05
0.000112394048818021
-4.17357830231454e-05
2.25009985212817e-05
0.000143294154491075
6.90746006561476e-06
9.81681198062477e-05
4.0778575517119e-05
0.000139148625534955
7.59295924293703e-05
0.00010835035451373
9.81942676386122e-06
0.000103890180128519
6.42176587221655e-05
-1.34988724133594e-05
4.81981860274945e-05
0.000105015165027664
3.2765148346348e-06
8.09981196907861e-05
0.000105998488961606
2.15632655570781e-05
4.82175718039572e-05
0.00010237335244147
2.47273786666055e-05
-2.81972337614176e-05
4.5984043295875e-05
5.22988697257339e-05
5.97555991651872e-05
8.29136942503409e-05
4.19679482481034e-05
2.42161219331809e-05
3.91571775624557e-05
3.30700057250585e-05
0.000126701112505888
0.000114169695715898
2.71832187941908e-05
9.36737396061198e-05
1.92687705352535e-05
7.22671476479553e-05
2.49533036570611e-05
8.83129986198725e-05
8.60095636039737e-05
0.000133814225158555
9.74504805166818e-05
6.56918126437453e-05
7.55353822011728e-05
0.000154115233181473
5.42294288606942e-05
2.92172061060056e-05
7.29338725789278e-05
5.62113069731447e-07
4.53636310047303e-05
2.92508639873242e-05
4.93712834496025e-05
8.03638844068637e-05
0.000105189731977071
0.000115898928668374
6.70396580841804e-05
6.39295166470189e-05
-2.70898083974916e-05
5.93534000830874e-05
7.30529290312772e-05
0.000144119456781893
8.06290480995357e-05
4.51886448650898e-05
-1.69833581735497e-05
0.000141022256333477
0.000112359523084288
7.75927161844993e-05
8.97931538742075e-05
7.26243640180442e-05
2.71206176491788e-06
2.58105850667969e-05
7.98714748967036e-05
1.29656612877877e-05
0.000101352405683678
8.70736573787231e-05
6.89021141412424e-05
3.10242103062003e-05
7.4518109707368e-05
-1.9947540818579e-05
0.000106174747439783
5.88954711403883e-05
4.82569112915174e-05
0.000141627302827066
4.88582885395294e-05
9.23140093617196e-05
-2.38533703692624e-05
9.37318634126397e-05
3.52646291508448e-05
8.97462788115481e-05
8.69558604045095e-05
0.000134651612934145
0.000103862983287044
7.99199736590533e-05
0.00010292175229855
3.40318385129729e-05
0.000110927173151857
7.72298382207939e-05
8.48512120444799e-05
7.22393537116843e-05
0.000117206912789793
1.28907669426786e-05
4.56261434457906e-05
6.16642411235648e-05
8.51244055586586e-05
3.84151149897882e-05
7.24702388422982e-05
-3.51660113416756e-06
0.000109608028860284
0.000129789968211438
7.99492315147571e-05
0.000136820083610859
0.000133745037299217
9.97729971125587e-05
4.75065651598597e-05
0.000125447984012033
0.000120298235539721
9.44506737725774e-05
5.33147426196112e-05
7.81385899106686e-05
0.000128261809311603
3.42086251756984e-05
2.46674800522677e-05
0.000112733105013801
0.000101430850381467
6.78165135345325e-05
6.32228296274387e-05
9.62707657460755e-05
5.40782971231853e-05
9.58615977644395e-05
7.34015561713081e-05
4.7791474226194e-05
0.000114669740442584
6.50803092687046e-05
6.7294869304378e-05
7.41949499718488e-05
8.44276812855197e-05
6.41742556270628e-05
9.47341695217185e-05
6.17636225653905e-05
3.31972555413683e-05
5.14854615117529e-05
7.46141490941729e-05
0.000105973789906748
6.0720132219305e-05
6.72995832163021e-05
6.40872626540803e-05
0.000111833615804557
9.08821212758929e-05
1.42026099168247e-05
6.62377448590434e-05
3.54147425844162e-05
9.81325661586857e-05
4.28280868290343e-05
7.99211754175919e-05
2.7420223141017e-05
0.000131158837709208
0.000133426869835688
5.09366620241546e-05
4.64784924857373e-05
9.4470918389836e-05
7.32183247480494e-05
2.8746106645201e-05
5.78029908278263e-05
5.74971047758516e-05
6.77317016123152e-05
1.03775019116641e-05
8.14359049962184e-05
7.46654710923713e-05
0.000123102045945214
6.30218036888276e-05
4.88358306836705e-05
7.2535365922762e-05
6.93217201725069e-05
8.23447029603377e-06
8.05251020977828e-05
1.92034226860034e-05
5.99864775321536e-05
6.5923789921168e-05
-2.60319182104982e-05
8.20002378638901e-05
4.0264933113681e-05
8.22395575848726e-05
-6.03717773374552e-06
1.49725553889707e-06
8.02526657282313e-05
8.23846296841121e-06
2.75332460368606e-05
6.0799731200044e-05
3.50476383614321e-05
5.05974937013595e-05
2.8653508678272e-05
5.70567993449645e-05
0.000128923002719072
7.64083235014252e-06
4.7047540585258e-05
8.96455431982751e-05
-9.22739373405611e-06
8.43316689421697e-05
0.000151340242521614
3.25196805169865e-05
2.29200790711579e-05
4.78998559366828e-05
1.9761155222801e-05
4.36229193858004e-05
5.548079774192e-05
0.000120157132445871
8.81023438243133e-05
0.000111652358028006
1.90198212534136e-05
5.68713418977305e-05
4.07675081569993e-05
0.000129617721658414
8.63350902922264e-05
0.000108212880713783
4.45077555202164e-05
5.50690626154503e-05
8.92087301930319e-05
3.14725053502209e-05
8.27283615896251e-05
0.000121685480770371
7.9738786068556e-05
8.1171158486984e-05
-6.93649947602374e-06
0.000138013078983066
8.82185791179071e-05
1.71013248724728e-05
9.34816887992799e-05
9.89559238799634e-05
5.44061190640701e-05
4.39828275512766e-05
4.97726773487865e-05
6.79847735642391e-05
0.00015960001190551
4.97662981665154e-05
0.000153503712947595
9.84023483284429e-05
4.35032919166007e-05
3.82111333942489e-05
6.53355179568991e-05
8.2488451351503e-05
4.30640543480372e-05
8.27935832605993e-05
6.19132656335151e-05
6.77475514903107e-05
0.000108041791069327
4.07667016940627e-05
7.15733662638816e-05
2.30956516496449e-05
7.23323739457581e-05
7.96707989648643e-05
1.41822900839163e-05
5.1860040751218e-05
0.000167345748239683
4.85104259373186e-05
0.000106423513804906
6.47581604673035e-05
0.000105192725682364
5.02985616940771e-05
0.000120781329022528
4.60756949681094e-05
6.9336798070215e-05
6.24122013922264e-05
-2.3349069639353e-05
0.000122348858322117
1.12500497950479e-05
4.22692382776379e-05
3.62600522027061e-05
6.96224854541519e-05
3.17728266631003e-05
3.49750510877911e-05
6.12423026744953e-05
6.41143958124715e-05
0.000140802269560169
9.01206899784867e-05
2.84953772616373e-05
0.000119275171579585
4.0032005865695e-05
6.56833215774987e-05
5.54630340088266e-05
0.000101276856022889
7.52500002480564e-05
6.94020691660256e-05
6.64073357026053e-05
0.00011770823744534
5.46510465820649e-05
3.07456702501241e-05
5.81929376571878e-05
0.000108138972647478
3.31684881790849e-06
4.42626547111272e-05
4.39683042181744e-05
3.46196387344602e-05
7.32795921575167e-05
8.15891849537848e-05
9.10788111761021e-05
9.61187216531435e-05
0.000153928186283412
8.74187397575722e-05
0.000100781750793775
6.0209538290084e-05
1.096797444018e-05
9.45381120331104e-05
7.5097837203584e-05
4.65982945626192e-05
9.10049242380511e-05
7.17908727470423e-05
6.10147668072222e-05
7.30877029168466e-05
6.27775622265216e-05
3.34124561074739e-05
9.79287006025487e-05
7.6391865687493e-05
7.67408034811306e-05
-9.90898090478286e-06
6.82905879729098e-05
7.62849107989694e-05
2.58270503793496e-06
2.65664293502699e-05
0.000167431630740169
5.9134412411647e-05
-1.90012396051312e-05
0.000126733014587207
6.65457916221742e-05
8.04099934210862e-05
1.58116291469224e-05
9.15532080833729e-05
8.05961241452337e-05
9.53196767306226e-05
6.95096218184549e-05
5.43747103880214e-05
8.48142625268176e-05
-8.71654369762208e-06
4.84848285536838e-05
7.77701137684278e-05
7.11867844071761e-05
3.97808029202467e-05
0.000140477191896827
7.27646865747863e-05
4.13243529752598e-05
3.1281696404361e-05
5.4076795862024e-05
-2.82729865700881e-06
9.09615632325829e-05
0.000136938247503938
7.51181770164629e-05
2.8740589853236e-05
0.000102530110505709
8.8092161928665e-05
2.43318421996222e-05
4.17210545900384e-05
5.23637521849174e-05
7.49504174315561e-05
6.67901170760931e-05
7.70020862249241e-05
9.00100342524831e-05
9.46459921756045e-05
6.12114696352634e-05
6.36126010369708e-05
6.2704426169618e-05
0.00010868448519953
3.43137882819765e-05
6.12063923482604e-05
4.98617515367213e-05
3.38130306296655e-05
8.45059242680679e-05
7.58475950604856e-05
7.02940216101927e-05
0.000105784785920149
6.21149712305637e-05
0.000109697206199749
8.65128136826022e-05
0.000129334819882978
-3.82466613072353e-06
9.74856907382708e-05
7.84463587772743e-06
7.43688550797821e-05
9.05561794998306e-05
8.77080649521783e-05
0.000215224364951297
4.87316678512947e-05
0.000133017059309038
9.37022524138468e-05
3.330418055878e-05
3.3489876184351e-05
6.71318913639737e-05
0.000109227588933985
6.81903161702055e-05
5.12878244397343e-05
4.63727397987929e-05
3.7987246856087e-05
0.000111568978044064
8.71422774278352e-05
7.82666566915031e-05
0.000103535802103217
0.000100481896340384
7.61503051055586e-05
4.32941327601717e-05
6.15948294819385e-05
8.78701689640555e-05
7.93859666109663e-05
0.00011876029758381
7.31017856765495e-05
8.10155287922332e-05
5.38185275126763e-05
6.83631094484405e-05
0.000101590339476511
9.17806755729085e-05
5.58505290409557e-05
9.48858005104345e-05
7.73520302820826e-05
0.000132021726076634
-2.1236004038841e-05
6.6581927104114e-05
3.63250911230624e-05
0.000123191394396418
7.91337839454234e-05
0.000126558130576801
0.00012234562021377
0.00011555689703141
2.97303098970941e-05
5.08506752789089e-05
0.000107397322900549
0.000111736269063266
7.26901949538645e-05
0.000106954136233898
9.33215507228279e-06
4.72166382447657e-05
6.48773906960664e-05
0.000128645891752699
7.66691316941121e-05
4.53315698273485e-05
7.29950542376029e-05
4.37589876033128e-05
1.50031953927289e-05
0.000109328549518599
5.91733646568339e-05
7.5770594642727e-05
4.95925896390087e-05
7.10895073132184e-05
3.14327719179324e-05
6.45196876206206e-07
6.21315215285996e-05
0.000132431132362524
4.7235509087421e-05
4.97874174751062e-05
-8.42919217682627e-06
5.51811589561176e-05
5.33490170140908e-05
7.06973566464824e-05
4.87741552586879e-05
5.52300371902309e-05
4.69719550065983e-05
8.04596327093207e-05
0.000132467707195088
9.23896487637738e-05
0.000153362078395231
5.83825529739046e-05
9.01313274740769e-05
6.82223807483935e-05
2.95708257481718e-05
6.66236000132541e-05
-1.60511790269467e-05
8.64362774288975e-05
0.000139116590270152
6.00897050457438e-05
6.05143596527402e-05
-1.99905642192437e-05
-5.20750242059709e-06
2.91632115729917e-05
1.20606836279276e-05
4.74422901454059e-05
4.69999147466119e-05
7.18400016202348e-05
6.52388136888102e-05
0.000109486000685895
0.000109268508989258
-3.78478063991568e-06
2.31551270311467e-05
4.22936249368874e-05
9.35882240779215e-05
5.80659767988547e-05
9.41564526218259e-05
0.000116031071583954
9.7749396787276e-06
9.50013645597071e-05
7.43197465780238e-05
7.62483957588235e-05
1.9148668618135e-05
7.53280116167442e-05
3.31197535648735e-05
8.91468398621891e-05
3.67307325093544e-05
3.54884934579074e-05
5.79324450053106e-05
6.0726954752135e-05
7.43361981719672e-05
3.07260121352314e-05
5.25600335138373e-05
7.90624524076291e-05
8.42763226990303e-05
6.58421780460037e-05
9.357503782627e-05
0.000112899397604605
8.87893222225107e-05
8.79004204001229e-06
4.86845733550135e-06
9.34234610524711e-05
9.8728253296774e-05
2.45360238473756e-05
6.7082937588476e-05
9.410702508473e-05
7.48462403028566e-05
7.42481319177447e-05
6.76770700159262e-05
7.55273954171465e-05
2.02981814458771e-05
1.92875766401775e-05
0.000141481496790548
0.000122520423319118
0.000140596943636076
0.000109589690619689
7.31069525377641e-05
6.41231539238235e-05
6.38895631375055e-05
8.45473827809077e-05
7.68771762984647e-05
6.29196194016578e-05
1.46991812959797e-05
3.11389340994077e-05
8.69034950958691e-05
0.000132055942199168
6.18479375349827e-05
0.000129011129970598
0.000107185377013982
9.61326175360797e-05
7.92819372409547e-05
4.45140460500592e-05
0.00014022846545219
6.66369227179189e-05
9.00023239876043e-05
3.97730640961726e-05
3.92210545408183e-05
5.43793555073516e-05
8.32101736702054e-05
0.000105244325822508
3.24886113347318e-05
1.60573529221093e-05
9.28402222137759e-05
-3.5397015170833e-05
2.93183888388734e-05
7.49659084705566e-05
6.80768043573703e-05
7.28254204595831e-05
7.28340922718109e-05
6.25601011492935e-05
8.01995820724982e-05
6.47517147393607e-05
2.47051574218378e-05
0.000109474012289635
0.000115281839683792
0.000112181114352587
0.000101259736148068
5.02725818140813e-05
-2.7162596644282e-05
7.43982202328973e-05
7.8865213027529e-05
0.000114116828151088
9.60792259535707e-05
0.000105479494090474
4.02659928919951e-05
0.000143476589585625
5.48905089521598e-05
8.62327699773224e-05
0.000109592218280244
7.60020746739712e-05
7.37237733395503e-05
1.88711382437018e-05
8.11843705394335e-05
1.27802988828097e-05
0.000119031448585543
4.33886717098627e-05
3.72519254630175e-05
6.54155114741398e-05
6.78779891734329e-05
0.000151246385873091
8.99655603899806e-05
5.77589621859951e-05
8.00906071664857e-05
8.23934734128279e-05
0.000100401736375901
0.000122745199611783
0.000111242076009218
7.09056623612223e-05
0.000116750745422105
1.32598635661349e-05
8.46766173791816e-05
2.2833287011131e-05
9.26491200433777e-05
7.82742913734387e-05
0.000126831681175125
0.000125810134467411
6.56320519432569e-05
2.13699602233001e-05
5.66606757554365e-05
5.56711670028157e-05
8.97930607072898e-05
5.15865859081795e-05
1.08510579286634e-05
5.81864323904687e-05
9.40652833345747e-06
0.000123632546952975
1.73037266230499e-05
8.61334149098896e-05
4.90871899814159e-05
3.9525801269963e-05
4.37314454638221e-05
6.13806205173717e-05
2.40832359496572e-05
6.06774251142922e-05
4.86561571657676e-05
0.000143424371755664
0.000109515950098456
8.90205049510297e-05
0.000111045180930754
4.87111558181659e-05
5.04715261040944e-05
0.000150862588179664
0.000117617835730503
0.000116677531563313
7.58382246347489e-05
8.22138171218403e-06
7.36734596561119e-05
4.87459952286502e-05
7.24221140508695e-05
8.46817455060885e-05
2.08881330475879e-05
9.31768635270355e-05
4.37295350912388e-05
5.96591640906771e-05
8.12605842720954e-05
8.93428584996529e-05
0.000154373549934012
1.4922006946592e-05
4.61381085760285e-05
5.65143046911325e-05
-4.59373473382023e-06
2.8008708734413e-05
0.000108097471214442
7.42680038688514e-05
3.23420973068314e-05
7.56894481206451e-05
2.99377631545339e-05
7.75534111770156e-06
9.68061899715709e-05
6.98444830248372e-05
3.45972678896155e-05
5.16264684881098e-06
3.68428300233194e-05
9.98117037243651e-05
0.00010195114147174
0.00014351886904068
0.000108533230902366
6.32164568123313e-05
1.31385812970548e-05
3.41880951108291e-05
2.04217012961736e-05
7.04302147597671e-05
0.000115006202489611
0.000118747271906306
7.13764731674923e-05
8.49700423228718e-05
5.94945253128165e-05
7.30380901274472e-05
7.38233233762175e-05
2.67594352547449e-05
5.33447357783596e-05
2.93962715754698e-05
3.0858535922427e-05
0.000135658815194602
1.05035165214019e-05
7.43183849607916e-05
0.000114354894805881
0.000112278490250917
8.41427346729881e-05
0.000111140063775066
6.64065635968952e-05
9.15755115457336e-05
0.000134382520505437
8.79180833008481e-05
4.14467317435833e-05
9.94324490989348e-05
5.16633096580732e-05
0.000130852123366199
0.000101320092955713
0.000143187039457229
7.65796793448812e-05
5.61259732576575e-05
0.000161019382789633
3.70162872551922e-05
6.11167646315507e-05
9.92332883278891e-05
7.10525153391943e-05
5.30778962866703e-05
8.02633096430223e-05
6.21248022968992e-05
6.87772927459664e-05
7.71165985410494e-05
2.32863370710115e-05
7.22732978297145e-05
3.10295728200483e-05
7.90703403239781e-05
8.53417030648764e-05
0.000118006242658429
5.89192847933342e-05
5.63542478360722e-05
9.44396833319479e-05
3.03546526307568e-05
1.8611705898156e-05
2.47180786312197e-05
3.44143943082754e-05
3.45044281097656e-05
9.82274133152085e-05
0.000143843729101069
8.92477537285416e-05
7.97280962635441e-05
5.62460397386368e-05
5.07647407308201e-05
6.67788541408425e-05
0.00012141615515111
1.9658089658283e-05
7.73924030799215e-05
0.000135999775939367
7.42397357027002e-05
3.05555260360033e-05
1.1894103038714e-05
0.000107707164578696
-1.42661635054754e-05
4.73563056062824e-05
0.000149712722435576
2.93483233680809e-05
6.05031618211889e-05
9.26617340730496e-06
5.65142618733618e-05
6.43386211076e-05
4.69498734298689e-05
6.90997179721383e-05
9.88175977535047e-05
4.2878459512636e-05
3.07858006893966e-05
3.4544114000276e-05
7.06144044084888e-05
6.22772449171944e-05
6.92102458984211e-05
9.8302119688567e-05
4.25677651474459e-05
-1.13611832396162e-05
0.00016364308449434
0.000125392618838059
0.000103911981022962
9.39458516129996e-05
3.59066798658268e-05
-2.78776982106387e-07
2.25095880184294e-05
8.72275487251676e-05
0.000101816626414195
0.000104166792881107
6.48584700876055e-05
0.000102433729548244
8.3426318076796e-05
0.000128464532609682
3.20114932621491e-05
4.84172504702645e-05
8.12296443777487e-05
1.03715094997423e-05
0.0001056245341415
-1.90595241635955e-05
2.33413492943975e-05
0.000155560151778614
2.33320741399375e-05
5.11349527498753e-05
5.63023532001747e-05
4.00681515065311e-05
0.00015019652611231
8.07843542022499e-05
0.000124604668629311
4.57834870479281e-05
6.64040825798834e-05
4.56000311597195e-05
3.57852145597571e-05
7.82579853287197e-05
-9.84122900346193e-06
6.44400236917547e-05
9.71883607221022e-05
5.8986690692066e-05
6.24059994059601e-05
9.88177447173317e-05
6.78545866514576e-05
1.87088087217078e-05
7.30411902346894e-05
0.000118477420916565
7.28727420600128e-05
9.75680576500615e-05
6.61634195612563e-05
1.00227134477014e-05
0.000151411058919028
0.000122465437260704
9.87926905687823e-05
7.22461909813035e-05
0.000150115438028228
6.67535057818422e-05
0.000100359654723808
4.50221154492083e-05
4.18150815604338e-05
7.68634972829524e-05
1.25582928114791e-05
8.57046913881696e-05
8.33276736237474e-05
5.61571092713693e-05
0.000117220355312281
2.73009854706082e-05
7.57101771340395e-06
3.90289055955039e-05
1.1855751557929e-05
8.45618398330396e-05
1.50738078565391e-06
9.15335563884976e-05
7.62822563830364e-05
3.35874018057035e-05
0.000140558821507145
6.36521638079141e-05
9.05320333087298e-05
9.74344261049258e-05
5.48383512325292e-05
9.14053564118148e-05
3.90489903306443e-05
0.000130938185669454
4.53870946718015e-05
8.20222442311412e-05
-1.58321316719411e-05
3.97470460523603e-05
6.98594293248004e-05
0.000121854146071835
0.000104046902423075
5.00692627277994e-05
5.94451059504007e-06
6.97810536198306e-05
9.23151120396495e-05
3.67489780916432e-05
9.55904503568683e-05
7.36837884463161e-05
7.03586959830375e-05
4.75251856492032e-05
0.000141804711452019
8.2676443581378e-05
5.93378842551267e-05
8.76404557003247e-06
-1.77512973136963e-05
7.03192504565321e-05
0.000110667952309901
6.09991640464684e-05
7.63227815341635e-05
3.73419129602972e-05
0.000113312676505971
0.000144479933033813
4.30220929042015e-05
1.509837509052e-05
0.000121326256854682
6.18359287622464e-05
9.74410514134465e-05
0.000109940380575123
0.000128264222004168
0.00011226103056445
5.50884618662241e-05
-2.55550755280169e-05
4.87161651190082e-05
6.33399715963987e-05
5.16055330992766e-05
0.000119983785678003
8.22125516493571e-05
5.99131431882504e-05
2.94711190272898e-05
5.70641571055624e-05
5.55576192528368e-05
6.58907861778941e-05
6.65620026595582e-05
1.09014697558864e-05
6.03965956488834e-05
4.01070007873417e-05
6.32446691248554e-05
4.02869591933428e-05
8.55211793801165e-05
0.000166730581057046
5.37393334576234e-05
9.78228127001111e-05
0.000103076546546265
4.4234825437914e-05
6.89733911926698e-05
6.25414775580338e-05
2.2256995666609e-05
6.82174698539654e-05
0.000102326462760188
4.27029948183062e-05
6.6077516205337e-05
3.40553602035363e-05
5.45124223095265e-05
6.7638202938541e-05
0.000114190938926792
0.000131566546860936
5.32954591101886e-05
-2.14743406548794e-06
7.19708885350162e-05
0.000109017847126132
3.64751183344207e-05
6.76865477338773e-05
0.000170677327875638
8.26248043686036e-05
7.28711012655667e-05
4.06056299505751e-05
5.34626600289889e-05
3.25331035357253e-05
8.43905170194131e-05
2.41805663605929e-05
4.74623254163684e-05
2.82956363233041e-05
6.92185981608041e-05
7.4493012768798e-05
5.76237167644813e-05
1.4609404958241e-05
1.24183472770504e-05
-8.32424055150257e-06
0.000130050349827776
7.88286468339114e-05
4.25194472758474e-05
8.59706533954168e-05
0.000127044008544543
6.77630036578264e-05
3.65885190998003e-05
6.87511356116155e-05
7.2207303596372e-05
-2.48933146111353e-06
9.73875312875661e-05
4.98542529455767e-05
2.54431460259691e-05
6.83429149801644e-05
4.21103537029878e-05
9.71356981767572e-06
9.58476443924695e-05
0.000166800530021029
9.64362498157236e-05
9.38867626065955e-05
8.61304512472542e-05
0.000103428254028326
8.40747603302562e-05
0.000183027819307579
9.50983165260159e-05
0.000126991335625919
9.69541191738587e-05
1.81630635595677e-05
0.000102074241617734
8.33495937988858e-05
7.71668916508783e-05
4.65740143239429e-05
7.98417049718884e-05
5.67327077703533e-05
1.36935298122247e-05
0.000127588171888945
0.000126867802919768
5.48276135376738e-05
4.58731073159724e-05
3.46651450059288e-05
6.01924182749106e-05
9.81545014875848e-05
7.06081094498858e-05
3.96260635229147e-05
8.88206537911227e-05
-6.1647261215932e-06
7.04393544007725e-05
3.85448034468929e-05
5.39426856460472e-05
5.02185664374211e-05
9.72371147532644e-05
7.95475796617694e-05
7.33323872796836e-05
6.30351649555396e-05
8.08460905530562e-05
0.000140876785772481
7.05651078891553e-05
4.73941285416806e-05
7.35716168573916e-05
2.22550557925883e-05
7.21853690183762e-05
5.33610272647427e-05
5.61778409242584e-05
-4.88729714042597e-05
8.14302567769722e-05
4.98060440224041e-05
0.000120172424523493
3.02986420579604e-05
0.000111493361657152
2.90340755990227e-05
1.85198840932873e-05
4.87693621846109e-05
4.96991863503429e-07
6.59091122506226e-05
7.63724180963256e-05
0.000120908299848475
8.58555798275457e-05
4.72805389023133e-05
3.10482079593935e-05
0.00010134988129079
0.0001467634105855
7.43145622898382e-05
0.0001154104006388
4.29287540408899e-05
8.96527965960153e-05
3.10802509424891e-05
3.29117206743804e-05
9.83082436030542e-05
3.93001314885305e-05
5.3303955730675e-05
0.000114487389122591
6.11477577315116e-05
6.54958542925e-05
6.02199054818025e-05
0.000103304757869486
5.34484946731483e-05
0.000120412314846342
8.27447946894751e-05
0.000123706449307755
6.13132681265286e-05
3.97198982305183e-05
7.3896937107237e-05
8.65151548374571e-05
1.73895324241832e-05
2.14762159574081e-07
6.28220596780326e-05
0.000136715482713709
2.08474582274163e-05
0.000156440080554937
0.000135137023689196
2.9903304073697e-05
0.00011078444322326
5.44119961366413e-05
5.51288205938526e-05
7.82480475856421e-05
6.53591521238443e-05
0.00010541657222648
7.59630462244568e-05
6.13284926561244e-05
1.5840643949762e-05
7.92071787439927e-05
1.55229087290887e-05
0.000120143900266316
9.79814008264149e-05
4.96031126974285e-05
-1.62023351255015e-07
8.94793029023256e-05
0.000114452602987163
0.00014295894432286
0.000109621279248336
0.000102865989800715
3.90247807858051e-05
5.71101826550148e-05
5.428843129168e-05
9.63197424975309e-05
0.00010534476285464
3.51181701580053e-05
8.690822899284e-05
6.95544900364064e-05
0.00011034306522754
0.000103882705484761
4.13113403115088e-05
-8.64536331840783e-06
0.000114527254541076
0.000104632767105624
6.859321087058e-05
2.90781477321204e-05
8.85104104296387e-05
5.92991242733748e-05
7.29177818104025e-05
5.67123836972599e-05
1.39712058573055e-05
5.31428438467362e-05
6.63989223953054e-05
5.21497914619559e-05
6.69502478551885e-05
9.33752458789479e-05
6.32738391462988e-06
-3.52449748333551e-05
-1.17186716360722e-05
8.4005405826474e-05
9.548513190632e-05
7.24580775127668e-05
8.78293168391486e-05
5.94924079730496e-05
1.02453600533399e-05
1.92863663090882e-05
9.39304221712499e-05
0.000112132987076327
0.0001004721482069
8.1290110205217e-05
5.32284664757303e-05
3.36028838102812e-05
-6.46932518769933e-06
2.89901934177503e-05
0.000107273516436944
7.02559034425155e-05
-1.99866814963478e-05
7.00559896225132e-05
8.05554499936029e-05
0.00011409012809199
0.000122119857919958
9.1918050221001e-05
0.000108068065916994
0.000114186102548927
3.39392491935375e-05
9.73365938768486e-06
7.78587563402609e-05
9.36513307095638e-05
7.48696057714922e-05
8.0734863259041e-05
9.33977609122921e-05
9.38412945117556e-05
0.000151250096796732
5.00678539014113e-05
3.29498611262243e-05
7.55256413855867e-05
0.00011774202417604
9.690214739675e-05
2.06365918775654e-05
-6.42474431709993e-06
0.000103157529614016
0.000120606805250186
9.63587478864926e-05
2.99180675406433e-05
6.57489821362534e-05
4.61735291479131e-05
3.30665886681395e-05
3.35214116574698e-05
9.54960724660605e-05
2.34287321394282e-05
4.96939484983962e-05
0.000134823584502909
0.000127323477406
3.37709717416456e-05
4.75568341145447e-05
4.18369146865759e-05
0.000119284597324391
5.55200334091998e-05
0.000104651566729392
2.43389988062785e-06
3.75293391095104e-05
0.00010252159744207
0.000116244389704157
5.51003230461698e-05
3.60559562131172e-05
5.25529516483513e-05
8.85525954838927e-05
2.82445768332976e-05
8.18787177195846e-05
0.000128821917477457
3.24149798189066e-05
1.96959275898869e-05
0.000113087149060127
9.3181711175698e-05
7.27424593904612e-05
0.000108953340205603
1.38154616365084e-05
7.1913831009777e-05
9.02438681337954e-05
8.41775114512604e-05
3.59612079659172e-05
2.04493069949544e-05
0.000114339569292861
6.00214430444232e-05
4.62324729292765e-05
0.000125858229740852
6.36893650142725e-05
5.29202726304313e-05
7.51017550668542e-05
9.57858745954594e-05
0.000124926795092272
0.000108741012596116
3.56493284733156e-05
8.4798624211473e-05
9.44761654935453e-05
3.47702458535585e-05
4.31858085732447e-05
3.92284302311302e-05
9.26455890594748e-05
9.24360952507176e-05
5.24605850254927e-05
6.49451613887484e-05
8.79859228279554e-05
0.000111546201605358
0.000125558016123123
9.01854135013631e-05
5.09578206146814e-05
7.4309870073951e-05
0.000100338260152746
7.03531778059409e-05
3.3613210192503e-05
0.000183777186099461
5.90351049648543e-05
5.78008248881451e-05
-1.99574044937991e-05
1.60023156806937e-05
0.000112980161148962
-2.53522679611655e-05
7.7878954026292e-05
3.18374351621274e-05
0.000103242891765718
0.000152973259007028
2.15715653921349e-06
0.000119498522992623
6.06111289377876e-05
5.63894724197857e-05
6.60271448335702e-05
5.40558092977534e-05
1.30762636010577e-05
7.37843584209727e-05
7.69284260338966e-05
0.000105116822521087
9.94201311658506e-05
8.22228782759793e-05
5.32337246516043e-05
6.44245766789166e-05
8.03975536223775e-05
7.92976471785166e-05
6.73435027460855e-05
0.000127348611992045
8.84271922238445e-05
-7.59209138839675e-06
0.000127021352075244
6.54785035506929e-05
9.1931434240958e-05
6.69868167601884e-05
2.631364319991e-05
8.1403469618227e-05
0.00011450142469506
8.41086639717152e-05
0.000136594663452877
6.82441641270121e-05
2.30203090220584e-05
5.03935317758731e-05
4.16569350929168e-05
7.55727915504474e-05
5.81740989143305e-05
1.61651962282162e-05
8.41046435073213e-05
0.000101106325907018
8.03009843183692e-05
0.00010815426259222
-3.29236849674225e-05
2.64301741754379e-05
5.14113119529417e-05
7.31203996444306e-05
9.31912726438543e-05
4.51086804615567e-05
0.000122169791822441
7.89177210528154e-05
3.73074420124449e-05
9.06815205185371e-05
7.86515517582904e-06
0.000140116915286362
9.38860355536285e-06
0.000103338490887861
1.49805023922117e-05
1.90132846756861e-06
0.000102129177410525
7.27644405854185e-05
-3.24861459082242e-05
6.88097235952723e-05
4.78264826340648e-05
4.22869140547174e-05
-1.50142537115473e-05
7.40657800354214e-05
4.81207811308045e-05
1.43794058693793e-05
1.02478244695685e-05
8.9900529845492e-05
9.83509041662695e-05
7.22061077098327e-05
0.000141867122745298
8.36790573342005e-05
6.90899870786477e-05
7.16077004722157e-05
0.000134018661795118
6.73441153321836e-06
6.77721909524048e-05
8.29582384412675e-05
4.90978988143752e-05
0.000105460872243761
8.36121688494977e-05
5.09038959090994e-05
4.21982099703791e-05
-6.70603549374817e-06
0.000112619248932493
6.46184633074163e-05
0.00012417335387056
0.000104942162900528
5.21933830862259e-05
0.000113935653912112
3.3583487488023e-05
3.64076741221248e-05
-1.85922172086371e-05
1.57373254575057e-05
5.53954370666203e-05
5.67549722788089e-05
4.07011144032349e-05
0.000143089778251724
0.000140922355996928
0.000124070297524765
5.98232022861325e-05
6.89141694211079e-05
0.000158646522909174
0.000119136335498981
0.000111578447269753
0.000102501451077383
6.7021710265046e-05
5.44788354599819e-05
0.000145115553315699
5.97809034846007e-05
8.35629506511596e-05
4.40915264172441e-05
5.98083366706836e-05
4.42018575595567e-05
4.88228383465679e-05
2.8996123991808e-05
7.85706515384814e-05
5.73222844869005e-05
4.22162379004971e-05
0.000104824433019789
9.88792998741886e-05
8.44531707286218e-05
4.41816511160378e-05
6.50929511721595e-05
1.35234513577002e-05
1.62188543359909e-05
4.91731102459833e-05
3.96275219263796e-05
4.53086590744033e-06
4.55213575142799e-05
9.21488553774857e-05
6.85402203403128e-05
8.37029478649761e-05
8.11083347828744e-05
2.81002830557671e-05
9.41456278397007e-05
3.10014816592291e-05
8.63092778561546e-05
5.22865934139303e-05
5.44763866098843e-05
4.82693605390684e-05
1.61176593378802e-05
5.3384201841658e-05
0.000134847818050525
0.000137389629791944
2.63170475967249e-05
0.00012197774991717
9.06024270744833e-05
0.000117015293100699
2.75904293716961e-05
2.21030330369514e-05
8.71323940659912e-05
9.53709251702502e-05
9.52595445475998e-05
3.25550321766007e-05
0.000100040646871861
5.65630716314416e-05
8.26599427398881e-05
9.53886696168195e-05
0.000107227951696767
8.0000050404015e-05
-1.38174871046255e-05
3.31730081505515e-05
8.3591481607965e-05
9.09874096835061e-05
9.79748157632892e-06
6.56523858800111e-05
0.000106659935019287
2.4307498666678e-05
3.73426382764621e-05
7.41722365227208e-05
4.39430332469931e-05
0.000108894477946246
9.42254614497479e-05
0.000107252335396814
9.44590289695142e-05
7.28640694411152e-05
6.26679442885924e-05
3.40885244456843e-05
4.17820453319089e-05
5.73260981960424e-05
4.29564393704945e-05
4.60195262661806e-05
4.62098470227142e-05
0.000101802727921562
6.57428297452847e-05
7.36135875655982e-05
-5.6214844155684e-06
8.32738461676168e-05
3.54838840417537e-05
3.48809096616499e-05
3.33942461306544e-05
7.21540023305245e-05
4.87510707364642e-05
0.000108011455023262
8.95932916461399e-05
6.52715938233797e-05
5.90480111643463e-05
0.000114002925123362
6.04755617371001e-05
7.85431463492749e-05
8.22510523981663e-05
9.80394921384746e-05
0.0001092713023989
0.000120276983664484
4.03004939826103e-05
2.93041575693562e-05
4.91693576384112e-05
9.55653693110377e-07
0.000104787678365316
3.57159033027896e-05
6.24045818018401e-06
0.000137093599388448
7.40598476942672e-05
-9.99640090696339e-06
0.000124941246503668
0.000118085977663105
5.34847010603315e-05
2.09198580445735e-05
8.74346807734335e-05
0.000104692681760397
0.000134736488802904
8.29272856008215e-05
8.25290128704533e-05
0.000129821885083558
9.76331525939521e-05
7.67697846533578e-05
7.07260911746039e-05
5.02895938834372e-05
9.03843411815058e-05
0.000111119898506021
0.000110998084619007
2.04044625476083e-05
9.06736494442693e-05
8.29049660944761e-05
5.69653074991437e-05
7.38145139875222e-05
6.24956148621373e-05
3.82021335019173e-05
8.55507031295127e-05
7.95938833412719e-05
4.98548355210094e-05
0.000131714210142543
6.34073368800193e-05
4.64416844161579e-05
3.66509427359927e-05
0.000113768481677524
0.000154178154331896
3.75117909242583e-05
4.9261982313551e-05
6.21780654025734e-05
-1.91246612848643e-05
9.50395013155607e-05
0.000113159678144748
0.000200714095741526
0.000111499429106827
0.000117227870836349
8.1175318527017e-05
4.04971422334438e-05
3.24197184574505e-05
6.22423566913978e-05
5.95183197586146e-05
6.81259571569609e-05
7.31362411771321e-05
6.82968232334535e-05
8.65227612870391e-07
9.36824855992773e-05
-5.7027168300198e-06
0.000103487901893735
9.30453198103912e-05
3.37266319869423e-05
4.18965660274475e-05
-1.30506465424118e-05
8.17907941215682e-05
4.76234514185243e-05
8.36034551380703e-05
5.32305576449241e-05
8.62277743819757e-05
0.000111375478998862
7.79806799612514e-05
2.42113380471937e-05
9.12596627368353e-05
8.28897437033952e-05
7.45051226076595e-05
6.64265498611838e-05
5.64226048035192e-05
8.00053339026466e-05
6.75917264568924e-05
7.17250779485406e-05
6.76378462461037e-05
0.00014253473941666
0.000128664117336619
6.4229645878704e-05
6.97800984934762e-05
0.000144235827218132
2.66105268467434e-05
3.4515876873208e-05
7.9570790180377e-05
0.000102746756422761
7.25348553231191e-05
7.05456171620487e-05
0.000142084374165245
2.71575677479523e-05
0.000104971619407127
0.00011148333706741
0.000116449470314526
8.65155653912651e-05
6.82491284767139e-05
2.30532881671431e-05
7.7206248895078e-05
9.74010773960549e-05
6.49815237185151e-05
4.90117345324475e-05
7.31386367451938e-05
3.18296535394523e-05
3.22208658275175e-05
5.74815183125294e-05
8.45216567395552e-05
6.33528401120053e-05
7.71701895359928e-05
7.48931545481994e-05
7.38059923011814e-05
8.36604979414278e-05
9.26574209882463e-05
2.01418513711792e-05
0.000120425700467727
1.3677322500113e-05
6.72932125331194e-05
0.000128065847377841
0.000170266259302999
9.95003372606648e-05
3.38372342082355e-05
8.80989354880854e-05
6.96083799395849e-05
6.48330620725462e-05
4.04438358447536e-05
6.66251905600699e-05
8.50532340460803e-06
0.00013714439793031
7.67064033979192e-05
8.43455337486221e-05
0.00012701965826039
5.76928386810324e-05
8.23306844077738e-05
0.000114023140576154
9.21874339557422e-05
4.86423064539167e-05
0.000127957369575387
8.42353694603502e-05
3.27805882577074e-05
9.71008338747159e-05
0.00014021233351176
5.32373737388381e-05
4.74864443679357e-05
0.000128876304302062
7.78659038867188e-05
0.000143066814165815
8.62765487117385e-05
9.02250571068605e-05
0.000131905235401128
4.22611508966793e-05
4.03656503583176e-05
0.000104601666680068
0.000129960425397559
6.94899730538648e-05
5.96714470207933e-05
1.74364971404318e-05
7.80553280678668e-05
8.20971981351617e-05
5.17008642357966e-05
0.000119884912955798
1.56339452536259e-06
0.000129114228821053
7.20129328045469e-05
0.000121591445111281
6.12001760187327e-05
5.38225777202659e-05
7.64906599754189e-05
8.51543558679396e-05
9.24955918559387e-05
8.54873521720068e-05
9.81901025605589e-05
6.94801710939838e-05
1.64076526589367e-05
4.93598351455716e-05
7.83141717641109e-05
0.000111215270494548
7.56897953408941e-05
9.43803888225511e-05
4.16226763844047e-05
9.73881319622385e-05
0.000114720687218637
0.00012686494077374
0.000161485638165072
3.06829525206084e-05
0.000104898699201016
7.19461652542276e-05
8.61517060337805e-05
7.05495982651054e-05
8.83841247445091e-05
1.19703235934204e-05
4.06174363042524e-06
4.04677848647178e-05
0.000142466868490844
6.87858261608184e-05
0.000140464493580484
9.86397817611351e-05
9.24954519848917e-05
-3.0135056759624e-05
5.98415946405847e-06
0.000108674556815367
9.19657919253287e-05
4.18994627960647e-05
2.00507608598447e-05
2.34073790478772e-05
3.26206896066653e-05
0.000137847977646784
0.000176898205148449
1.41114500711446e-05
6.65723869659302e-05
4.72713121227747e-05
0.000168421420042729
4.44365211899803e-05
7.46964613439064e-05
8.48175471791109e-05
4.6804806774338e-05
7.06776307469877e-05
6.65137292434065e-05
8.72500296269714e-05
5.72096635657288e-05
9.43884408829052e-05
5.77884014214938e-05
6.72894389164954e-05
7.48069179349273e-05
7.10710788161909e-05
5.65043385823438e-05
0.000151342898370398
1.74108855263633e-05
2.9943139502803e-05
6.56486234238213e-05
2.96181306552665e-05
6.00613853573535e-05
0.000118472303063581
9.63064913026314e-05
9.13291440559e-05
2.31393333948485e-05
4.47661333985806e-05
7.0109396687039e-05
9.39300326990196e-05
9.2063777909074e-05
9.73113722541565e-05
8.82451428890988e-05
0.000115294623108909
4.52481351874807e-05
0.000112997331019334
2.79770773117205e-05
9.87632549947068e-05
6.39119548374802e-05
6.96944803808892e-05
8.19491249004869e-05
7.81378128791866e-05
2.89009990713929e-05
1.94767913739741e-05
9.1857951102914e-05
4.17671676672572e-05
8.76814384869395e-05
6.80597511587777e-05
7.97712108889401e-05
0.000110320163943154
0.000107908939282502
6.49828451322988e-05
4.47899087672652e-05
1.54776788246109e-05
6.04683882479795e-05
7.35286847693674e-05
1.94319755972161e-05
5.13352099819444e-05
0.000142833960542065
0.000129942780034045
4.17062623729488e-05
7.91403525819858e-05
4.41800515465376e-05
7.46135279080924e-05
0.000106935523441105
6.67049518464199e-05
7.15949889510699e-05
1.78467373052086e-06
0.000105966463131947
0.000167469366970339
8.82004882915031e-05
0.000128133097230864
0.000143422664517726
0.000131724736458057
0.000122417836281833
1.95302903568642e-05
4.04584663556316e-07
9.17321417676089e-05
9.6726917356584e-05
4.95952144618927e-05
4.62041814757248e-05
0.000138311551106845
9.52055024780521e-05
8.96210762324056e-05
6.92080322707197e-05
6.62195820090286e-05
7.47299582340378e-05
4.55020754644906e-05
0.000128967815521173
-8.56445260375445e-05
7.88482974806585e-05
0.000100469728401951
6.73977925154258e-05
6.48074332520882e-05
4.63802085271916e-05
1.48269873402754e-05
6.18738811844267e-05
0.000113544332397991
0.00012170589041329
5.16993193922859e-05
9.41378128384463e-05
5.37565712293745e-05
9.64568222704067e-05
7.57318589092532e-05
0.000124947542632843
8.97856525152115e-05
6.49215974560904e-05
8.99603181918945e-05
0.000122692028047584
6.4233974766253e-05
8.52281326302186e-05
2.62204865714994e-05
0.000134626127579855
0.00010256404859657
8.2268833957707e-05
3.53722356225762e-05
9.02944565519839e-05
5.69350487456954e-05
9.16099636737792e-05
4.37722469283533e-05
1.6260876550149e-05
6.92971128977459e-05
0.000130256240010741
8.45251833160427e-05
7.29738991695352e-05
4.7079412657087e-05
5.53647753170206e-05
4.02481571316098e-05
0.000102387990249958
7.01045405001266e-05
0.00010696294945542
0.000121894466046673
7.37962439832563e-05
7.8065039524785e-05
5.291239651236e-05
3.84595233331299e-05
0.000156511092091986
6.95732320360888e-05
2.75787447856838e-05
5.87674324509373e-05
7.08985241424292e-05
8.31372015297729e-05
0.000111688511327614
8.4857758748136e-05
0.000139719483986085
2.87271555794543e-05
7.93927813963039e-06
7.15636832341782e-05
3.82237012392625e-05
8.12230709566711e-05
1.21057513168042e-05
1.2383812335379e-05
8.16006781689789e-05
0.000116711104235271
0.000129228471840622
1.96703255242898e-05
0.00016401052799409
0.000119236638952328
0.000132705182851565
9.31558825189054e-05
1.44744607054307e-05
3.82397646316986e-05
0.000109733770631911
5.16047615934185e-05
3.48904142398405e-05
3.44287087364414e-05
9.20712688692269e-05
7.89069703515704e-05
8.92476001067408e-05
9.40982852888925e-06
6.73437094594967e-05
0.000151442212335431
0.000117851699146046
0.000106924061325027
3.27677008656873e-05
0.000131876873295286
3.19440599920797e-05
9.16443377107419e-06
6.7283086055196e-05
0.00013012603322692
6.95056719793781e-05
0.000131462935977923
3.11633830295753e-05
4.54292504192891e-05
7.24231323311927e-05
8.38027109897139e-05
8.41708122997588e-05
2.75249709719208e-05
1.50880343375489e-05
2.56792651109016e-05
1.74213553037961e-05
3.10784007270045e-05
0.000105086095422246
5.47714432432423e-05
7.98897235346629e-05
1.00363868385589e-05
6.14228595462592e-05
-1.69771051744368e-05
4.80741346679272e-05
1.87649449996969e-05
1.46510557200842e-05
8.07889165234243e-05
1.67579912251054e-05
3.7858817407649e-05
4.91780037151186e-05
0.000117595196312283
2.22604517643211e-05
2.62199392265416e-05
9.54841735825502e-05
8.6101903351881e-05
8.95086932921701e-05
0.000136159613208057
7.21404347206005e-05
7.8915601601907e-05
7.73980603640898e-05
7.94753915680363e-05
3.61392639344903e-05
7.382707665412e-05
7.37787327483989e-05
1.12071183809714e-05
0.000102415672913884
9.22288766568589e-05
1.93364460674878e-05
3.56155060843696e-05
5.75005769980635e-05
1.894088546463e-05
8.65154281571359e-06
4.53533723965723e-05
9.87147852166978e-05
0.000141550768500761
8.6871569891094e-05
1.00850148755926e-05
4.70435167482497e-05
-2.68168482050977e-06
4.23756167508933e-05
6.73274806811554e-05
5.37830868928197e-05
4.24606608774842e-05
3.79062045260714e-05
0.00010864889697678
3.75123164276857e-05
2.22811914640751e-05
9.40568205195688e-05
6.9535508476569e-05
9.4763427658765e-05
5.65512602343745e-05
0.000126090822229643
6.68399927166607e-05
0.000109114209203612
4.53692208841418e-05
7.44760907993736e-05
3.74991750982495e-05
7.74083318319638e-05
0.000145598335539065
0.000134167274070656
4.47090126562265e-05
6.42041813834284e-05
0.000103110048031937
6.55844195299941e-05
0.000105265467591733
8.62111472912108e-05
4.08261506037492e-05
5.4471719026882e-05
0.000124930887773349
3.3904754371144e-05
6.75311707056849e-05
2.08697540969683e-06
0.000124109897111251
0.000116544850352867
-3.87206384694232e-05
6.72401119460142e-05
8.89523931899415e-05
8.36493918718869e-05
0.000105569207790087
7.79192204866399e-05
8.97607425365926e-05
5.76063158658358e-05
9.02901641839487e-05
1.95664129223476e-05
8.97452622593294e-05
9.84242614089745e-05
3.97318740431458e-05
2.28662378428194e-06
0.000106237339684991
-7.83931180409855e-06
1.00482842667697e-05
-4.89253534791796e-05
-3.53373316549236e-06
1.75469562671044e-05
-8.56204614954866e-05
7.78937783090872e-05
0.000105647730326303
0.000120515112857999
8.42283077900911e-05
6.84404024326978e-05
6.96541280132964e-05
7.69454684723483e-05
9.14094466378158e-05
5.58503701340248e-05
8.21984329158539e-06
4.51198669675086e-05
0.000118179762310321
0.000115092254596861
3.86362956251291e-05
6.83341772745172e-05
4.05669941423073e-05
8.6833036785777e-05
0.000103400387840946
0.000113644034864187
7.92358197771812e-05
6.1967117864343e-05
0.000111692134656869
3.32756713039742e-05
7.11704265554761e-05
5.09457930574104e-05
9.96993066078111e-05
2.66630383555964e-06
4.49432477849262e-05
8.32497122729069e-05
8.99109637138659e-05
3.8100799685838e-05
6.19931861301003e-05
9.25214999719872e-05
4.47483865146815e-05
0.000112878435616307
8.40809915488098e-05
4.70543275428906e-05
8.94887337325055e-05
5.21360842468897e-05
5.27394492791156e-06
9.91331646606035e-05
0.000100750719011419
1.39133197770667e-05
9.93222438896879e-05
0.00011148382410752
0.000156625906177148
5.18835004435223e-05
0.000108121863739716
0.000124179410925186
0.000104263074570118
0.000123156723044679
6.89525131017624e-05
0.000131606172549914
8.65798984274626e-05
5.95783888919316e-05
9.22950098915019e-05
3.41658162067874e-05
8.60024185122586e-05
4.22466197924454e-05
0.000121901761486006
6.02835674195665e-05
0.000102336489595884
3.73686576028089e-05
7.0506139793056e-05
1.363200273872e-05
4.50083600012857e-05
-2.27399647364475e-06
5.78458336575562e-05
9.3141841142671e-05
2.88908134138902e-05
4.80391840716114e-05
4.59328480233111e-05
0.000114292165252549
0.000215271766923988
6.52846331402734e-05
7.04080272046628e-05
8.22305592343452e-05
0.000134686968979143
0.000139078016388979
8.4463040076859e-05
4.91333209447898e-05
3.46980809483444e-05
6.73299509414176e-05
8.0499530789742e-05
4.05319221621315e-05
5.19046137923772e-05
0.00011184583308566
5.1783276382787e-05
5.49994298475321e-05
5.57892392170363e-05
0.000150093258600062
4.09302336850484e-05
-3.50963839487116e-05
9.95712256787583e-05
6.34995364752358e-05
5.71317664175862e-05
0.000101999958704546
6.14685667031576e-05
6.46715024408772e-05
7.5531668070782e-05
6.77624846297433e-05
0.00011362291128751
6.64031910428457e-05
6.68677923260362e-05
1.3633306964002e-05
0.000107693841984418
0.000102956436991554
4.07007810153573e-05
3.30309465167065e-05
8.12283531662239e-05
9.54488874939206e-05
4.08953731191092e-05
6.87899527888188e-05
1.8898737301558e-06
2.80689401882896e-05
2.7058633755491e-05
8.33097617938216e-05
7.73966513012269e-05
9.64164813438819e-05
9.62577611061505e-05
8.95890466545148e-05
9.05520519502477e-05
8.11533543633167e-05
2.46118612742071e-05
8.68300958334607e-05
7.74818197457453e-05
5.56333032195689e-05
-1.64283653409125e-05
5.78595365092603e-05
6.72386263279448e-05
6.38802758604591e-05
6.52925828083418e-05
8.98360680886012e-05
8.41298994909914e-05
1.8671235632302e-05
2.85791683220378e-05
0.000123459973112035
9.11653425642012e-05
0.000117018175909554
2.8976279850928e-05
2.08480052684302e-05
5.13010403465283e-05
4.15395820819394e-05
0.000157044130227379
1.42881585204645e-05
6.68132013519053e-05
7.75985141927072e-05
8.2989068136015e-05
5.87594637863241e-05
5.36813225066504e-05
8.265022198347e-05
0.000179026618749949
7.76886046148949e-05
4.90789941870076e-05
9.13337338562601e-05
0.000125584411384104
3.4105327731883e-05
7.64599653723429e-05
0.000160020276234099
1.34445393498103e-05
4.52078917764237e-05
3.6172776651088e-06
8.43442037454425e-05
5.77667546443204e-05
3.74292796895648e-05
4.70417246046628e-05
1.94793994144882e-05
1.12424090061521e-05
0.000120198273759391
3.65720743885888e-05
9.76425011577133e-05
9.25310554274029e-05
5.79484863161479e-05
0.000161664944797573
2.57033499244541e-05
0.000133913897165896
6.91036412071561e-05
5.61611427201802e-05
-9.94539448480206e-06
2.66150854799919e-05
0.000136612254277877
0.000115230672263488
-1.62907497445882e-05
4.13945608143282e-05
-3.40671601962219e-05
-1.38932176273531e-06
7.44377373612635e-06
3.53254939737336e-05
9.01200188506689e-05
0.000122359495901818
8.25212255935534e-05
7.20262013471106e-05
7.88403344554793e-05
0.00012329069706715
4.57044059563911e-05
5.35610903592885e-05
0.000120486037590565
0.000168549780207384
6.04386464312387e-05
0.000102152504640196
7.03815385543077e-05
8.32558646757418e-05
1.94389993636289e-05
0.000113026838855969
3.6400829401035e-05
5.39022273845494e-05
8.34353471470815e-05
8.05312465888906e-05
0.00010046151769939
5.38040446153103e-05
4.01418021348496e-05
4.41809893980614e-05
5.92654931437849e-05
4.91003891852049e-05
6.34218990989753e-05
0.000111487353188975
0.000140739283267003
5.38785346684918e-05
0.000111858707981989
7.49795139938262e-05
4.91417149943225e-05
8.75867888646595e-05
0.000129396095137297
9.06866089128458e-05
0.000106589117890232
4.03211149015396e-05
6.59680806601163e-05
1.58631588590247e-05
-7.62295109866951e-06
4.62685479062103e-05
9.37735949599646e-06
6.83326208796421e-05
5.75490478382674e-05
0.00011576425129103
2.61940147139387e-05
9.86603342937387e-05
4.08828075046284e-05
1.75885003135526e-05
0.000103776402305277
0.000106844450786029
0.000131470569805664
9.94707882333032e-05
-2.46060003318407e-05
6.10767427355213e-05
4.69974862372329e-05
-6.83892117198095e-05
7.15540729420448e-05
-3.20399888357034e-05
9.72536405605411e-05
0.000117729598670905
5.26826854610159e-05
5.23868067551269e-05
0.000160790089788291
0.000117204922833839
5.66546415868472e-05
1.6547288742953e-05
7.68335062921946e-05
4.12802148042558e-05
0.000105454881793614
6.32337228956952e-05
0.000111882062511899
8.73627960530006e-05
0.00013640032319921
3.32448876388377e-05
6.95781153814355e-05
3.98560459892516e-05
5.42448708480123e-05
5.99852577113e-05
7.84755158600987e-05
5.80527582053925e-05
2.87615965134708e-05
1.17141842724769e-05
6.9567324638243e-05
3.97919525928887e-05
6.65952230662158e-06
4.10100710889852e-05
7.06604021712327e-05
9.83971442289848e-05
2.41925949981423e-05
7.64288822779224e-05
0.000111225755516864
1.90017676078988e-05
7.37955032046492e-05
2.15161697157402e-05
8.27339221313763e-05
7.73619636785911e-05
2.23841565097713e-05
0.000162526033716749
5.26309964118391e-05
8.89035272360439e-05
0.000100819405923815
9.42786172517594e-05
1.54286273364871e-05
2.84253662696029e-05
0.000136104956005736
6.4741531310178e-05
4.80989201933213e-05
0.00010075086879389
5.61273397249447e-05
6.33878730545545e-05
1.15996439499368e-05
2.45392744818555e-05
7.71667589536269e-05
3.47809748132918e-05
7.16384451064068e-05
8.82681964583685e-05
-9.5321851961249e-06
4.01417224346333e-05
4.53612370763806e-05
5.8505645008799e-05
2.67744713526485e-05
3.85113848506051e-05
3.685364507689e-05
0.000117425684418832
0.000115392439710876
6.15796729173734e-05
3.82105260627231e-05
3.64908036623831e-05
2.60880980979522e-06
3.48805355670335e-05
0.000118642689281963
3.01375585120892e-05
3.93009841245828e-05
6.07769942435476e-05
0.00011460388542275
7.53429835206663e-05
3.40668754640238e-06
7.05661670705341e-05
5.56134818987376e-05
-2.95128452128347e-05
9.4769430770471e-05
8.17138039244306e-05
7.26132163869408e-05
2.7423175670468e-05
7.06648529408834e-05
1.03066436489804e-05
9.67779549680683e-05
4.62252826103092e-05
4.39461345051201e-05
1.26522562125286e-05
9.42573365136344e-05
5.66657793619261e-05
2.61591078368491e-05
4.97510700057682e-05
7.06244935565405e-05
8.11669864403917e-05
5.74539449107106e-05
2.36328754370078e-05
6.31748107457639e-05
0.000121708084875183
8.64223028660483e-05
4.53139667451731e-05
2.44776608685755e-05
-3.01662887544405e-05
5.59901047631807e-05
0.000161672461231995
3.78610698074487e-05
9.90484774214452e-05
4.76494894270591e-05
5.47145228796279e-05
6.21079701680603e-05
4.78255486838314e-05
5.24408427342495e-05
0.000106303148487459
-3.60878222572996e-05
6.78782061875743e-05
0.000131094894007203
0.000112485877266195
3.46493680402746e-05
5.61558606685691e-05
5.47129436210309e-05
5.6676584820966e-05
8.22951254451777e-05
0.000119578675273257
5.66113545601151e-05
8.69487221239504e-05
6.08412175155816e-05
5.2573795001538e-05
6.77399891897318e-05
6.07453947157536e-05
3.64649901517938e-05
0.000103938970597607
7.6124709013622e-05
2.63857593732803e-05
7.04539102170281e-05
8.94871997298544e-05
8.50509938172538e-05
8.87029411212998e-05
3.74269341456792e-05
9.26917965739052e-05
0.000129231130680155
0.000200149024633277
3.12168276765073e-05
9.1389264233464e-05
1.76379970653706e-05
0.000113700012333383
4.41283881414773e-05
0.000141523347206042
6.97420352859986e-05
-2.11021397401435e-06
6.8697745585991e-05
3.11419607176527e-05
0.000105107951948867
6.33468374325841e-05
0.00010287512134538
0.000124641884279206
0.000128298807014385
0.000103962775337056
0.000137496233858044
6.07751051898091e-05
0.000134844590678715
9.97702556038265e-05
3.06812758627765e-05
0.000107898173684017
0.000128381713283502
-9.79985094376778e-06
1.68101095553191e-05
3.67480751247521e-05
0.000145788979444367
7.13221631513356e-05
6.22893126086899e-05
5.51417496223125e-05
0.000114286329262274
8.79837536882924e-05
5.37109735214035e-05
0.000119915079883914
4.91064841153316e-05
8.21404829694997e-05
9.49351322455771e-05
7.44485484336801e-05
7.63863928729782e-05
7.66187399725239e-05
7.72434179449302e-05
6.00654771236159e-05
0.000103820302443693
0.000115859697176443
-1.14973099621503e-06
6.41838295442263e-05
0.000107292209672584
5.28298908881969e-05
9.68070020089402e-05
0.000111053888608915
8.7796832353168e-05
7.93352766514844e-06
2.98806510256485e-05
6.97900720553121e-05
3.69451574554563e-05
0.000149292910018827
6.50635513548412e-05
5.48208754795917e-05
9.7280722792314e-05
6.85165983073866e-05
5.99116347146069e-05
0.000102031563313083
9.96125577421159e-05
0.000136154089061543
8.52293210820838e-05
1.32320032977938e-05
8.43719878618914e-05
0.000122729832125838
6.89933391119585e-05
8.00751713412807e-05
7.27696559236866e-05
4.24519243558096e-05
9.91773817762287e-05
7.44793477686363e-05
0.000102312585738712
9.91174382568311e-05
9.75166251815189e-05
2.65656452052046e-05
4.20252032952227e-05
0.000106784160619507
7.71998635913635e-05
8.44264138957325e-05
3.82596328160776e-05
0.000155614342711491
1.87945863269996e-05
5.61720544417079e-05
4.09461905203663e-05
3.30987795760462e-05
1.6806133987453e-05
6.29149577469139e-05
6.38734276943106e-05
0.000101852470212452
0.000133867299587469
7.84326835080807e-05
7.95739381507622e-05
1.18675732647837e-05
4.75351750505962e-05
2.69650922092061e-05
0.000118786376288132
0.000138765225464662
7.39065525181355e-05
-2.2373350869013e-05
5.1540849366568e-05
1.72102459618707e-05
9.31039054257741e-05
7.91937321897514e-05
1.43913821140095e-05
5.96623874992644e-05
2.2127699871692e-05
0.000147325613936067
2.91132658100048e-05
7.3967159899897e-05
8.01688186332003e-05
7.58850678198094e-05
6.29247843531375e-05
1.47244859934025e-06
8.54620484395622e-05
-1.54503372584426e-06
3.08280023277028e-06
2.82855973354558e-05
8.85701468213266e-05
6.37177996460449e-05
9.47226181521882e-05
0.000189713376258713
6.57008825457374e-05
5.73510745266162e-05
6.83758709725107e-05
5.18313845565218e-05
9.80193341764808e-05
7.53735727732573e-05
3.99684277141466e-05
0.000112670733074037
6.63075832470734e-05
0.000106660912334447
5.66329996171017e-05
7.39451858623024e-05
8.62848037945384e-06
4.83065200528869e-05
2.27936825861164e-06
0.00010513354429435
2.59014099485815e-05
0.000107759576895864
0.000125287667638132
6.81592500673802e-05
0.000100058748150862
7.32948547389656e-05
-1.6128318965907e-05
5.54897319916985e-05
4.72521906486458e-05
0.00011941208116678
3.3136908301292e-05
8.38986198119536e-05
4.79281764645184e-05
4.47128219382529e-05
0.000122499251409048
2.10760678898506e-05
5.26698557118969e-05
3.58558624433909e-05
5.17158284488001e-05
7.63131987127842e-05
9.67702430495806e-05
6.87532223842214e-05
0.000115894710194331
7.88453819893464e-05
0.000103635877738375
0.000102579964607949
8.12702722429718e-05
0.000121507033793553
0.000106357069076901
1.43839796121946e-05
6.21551861399173e-05
9.48111092910175e-05
9.95953368427227e-05
7.73186469886541e-05
7.92981427339007e-05
5.18234560210932e-05
0.000157035992368532
0.000117906337784102
2.76064130409067e-05
0.000102394419086968
0.000100045364577714
5.1359602174874e-05
0.00018998627526596
6.12157386305906e-05
5.13075256745145e-05
5.9774283389611e-05
4.18156836916501e-05
0.000100125374615396
0.000154131552340375
6.59505239798195e-05
3.13736664092348e-05
6.50273842173082e-05
5.60862616669077e-05
8.56805912860511e-05
8.43026885567783e-05
0.000100618500038885
5.5048070669689e-05
7.36996043103196e-05
8.22456500362839e-05
1.51341287597278e-05
8.91729923811199e-05
-1.71355587281994e-05
0.00011234227049621
9.8723034761377e-05
8.70570783303908e-05
7.21655442204698e-05
7.29900061274144e-05
7.58584965171195e-05
8.61593772450124e-05
3.26477903252325e-05
9.72275215482555e-05
4.42960174363729e-05
9.76312347561147e-05
4.26771288924569e-05
7.37234838778598e-05
9.19040309786923e-05
4.43707762550077e-05
9.27408561834384e-05
4.05093410978874e-05
0.000140612900744964
4.24947550845663e-05
6.45388649874287e-05
-2.83022751620805e-06
2.03661750348664e-05
2.46966047097353e-05
4.46107889132866e-05
0.000109115129939957
5.91084985715124e-05
0.000104556615290051
8.1163549909556e-05
0.000114651012787731
0.00012980317363273
0.000102172942988138
8.66436251799542e-05
9.88632401375059e-05
5.77846954831336e-05
2.43426291766111e-05
7.36888235828549e-05
5.62839439491781e-05
6.28153242703678e-05
0.000108867679034807
6.27885859927957e-05
2.51206756247173e-05
0.000152794752603502
7.6105253829264e-05
0.000118444490041695
4.55859226086537e-05
7.89941039130573e-05
0.000130728420990049
4.29233517852333e-05
-5.30785095609829e-06
7.22661060875657e-05
7.75255262199302e-05
5.52405031142394e-05
4.65344206324341e-05
6.50729654490371e-05
7.85384743954754e-05
5.07192637059986e-05
3.04677585613222e-05
5.05420858651779e-05
5.99260105460225e-05
3.42790784883555e-05
-1.02776616916028e-05
8.72773907361898e-05
7.71910028355251e-05
9.65330622133598e-05
4.57176061156601e-05
2.673242089893e-05
1.37405183955215e-05
0.000146034056235803
0.000121673046743344
0.000112905494097315
3.35633858732512e-05
7.68204291128949e-05
3.15105038911301e-05
5.90435687098635e-05
9.10282589107969e-05
0.00012989484555803
0.000137324737820986
0.000113526731778706
-4.11472968552329e-06
1.24063703682072e-05
9.75358604311807e-05
7.40231441123649e-05
4.20112018959855e-05
6.16710677057044e-05
0.000131032581535591
3.95925418765317e-05
0.000103666602905628
9.99266712250005e-05
3.08637482495386e-05
9.4653564526114e-05
0.000132590258629412
8.75002038488206e-05
9.61060241722109e-05
5.03840829183717e-05
3.90570903414951e-06
-4.47057253721694e-06
0.000107874279859247
7.53585412194863e-05
0.000134323599419841
0.00013587546685152
6.27492584173674e-05
4.71034216946888e-05
6.10040154181701e-05
6.3673134670596e-05
3.59580442336169e-05
7.04956417318426e-05
0.000127459942482429
8.42015848933308e-05
-1.22966065773974e-05
4.55988545904034e-05
4.40825177421637e-05
6.15443384477512e-05
6.47081209876507e-05
-6.81079669695228e-07
2.15366653154459e-05
6.40457196521117e-05
8.03198724430858e-05
4.09037667513665e-05
9.06742679268936e-05
0.000146337603479534
9.76763559830793e-05
4.30979346693869e-05
5.24017349350791e-05
1.99640120471042e-05
7.64357722655545e-05
8.80732976669889e-05
6.43764237223476e-05
5.81459407537152e-05
7.42303128509543e-05
3.79131627233846e-05
9.0881581762744e-05
7.66957334422768e-05
7.44704590434112e-05
3.36949716612056e-05
8.5994682801142e-05
6.67107504291806e-05
8.65952664126006e-05
-5.56642434687783e-05
8.47836524441067e-05
4.19466490950897e-05
7.05297412887184e-05
3.88365060051201e-05
7.08392365214449e-05
0.000160986693366215
0.000114459679171808
5.0090883332941e-05
2.82804807022421e-06
4.2041155016999e-05
9.96105214559124e-05
7.91699665686465e-05
9.34060930767443e-05
0.000153857063059156
7.39986388775747e-05
6.5960354174633e-05
2.38176078159996e-05
8.28523189049819e-05
9.01493290615841e-05
8.59959894393944e-05
0.000112388439679712
3.69970410021066e-05
8.78252203124665e-05
8.54441791184405e-05
3.28801204982103e-05
1.70517132063168e-05
5.55248640704986e-05
3.02469754653461e-05
6.56742229979062e-05
7.31740089982435e-05
0.000106667856367131
3.86017933638883e-05
0.000155593822268246
1.89262743602294e-05
1.99228362489771e-06
1.3237340620255e-05
6.93249891898019e-05
2.42844730516796e-05
6.92671130784563e-05
0.000211568807439293
5.73495957947734e-05
1.8672671704989e-05
0.000130338589712416
0.000100082415485409
3.41624460510799e-05
0.000128684841800558
8.78329474237955e-05
3.21350298490988e-05
1.86093786540473e-05
1.76723749559903e-05
0.000111680574723403
6.86575124093342e-05
6.03937798619961e-05
4.91737013433822e-05
2.40099745084463e-05
0.000109165809515675
2.25342623986362e-05
3.90523697731306e-05
7.22213351543176e-05
1.92915996619161e-06
0.000107899285686461
5.70738119446848e-05
4.17152490534534e-05
7.43573021386324e-05
6.99204517564255e-05
0.000106077127676046
0.00011012185661578
0.000131209609952464
6.23739657828933e-05
4.1791626296487e-05
3.74000255325631e-05
7.19055523363417e-05
-5.77498301737636e-06
6.77392630659447e-05
7.32496684307004e-05
0.000116517981748666
0.000114864316252571
6.60830183992634e-05
3.20029308428134e-05
8.20190063502723e-05
-2.37438386043492e-05
0.000102693435758054
-3.90151630420122e-07
8.85632622445175e-05
5.4525648525931e-05
-1.07076209551173e-05
9.20673792626462e-05
4.20038172781454e-05
5.02936800304462e-05
5.26477415911948e-05
9.65629342963999e-05
-9.98320438187949e-06
0.000104099245776772
8.38676657240378e-05
0.000110747180796591
1.12190037727248e-05
2.51913016421943e-05
1.59931460224953e-05
1.85564337136619e-05
9.50988920681654e-05
8.08701013066979e-05
9.84144285202867e-05
4.74324923426043e-05
0.000107097491075373
0.000125530626800279
0.000118668890058223
5.0307012827556e-05
7.10553335223784e-05
2.06708508722162e-06
9.23393968052088e-05
0.000100008941568168
8.61816524298222e-05
6.9417833145542e-05
6.49810781356146e-05
-1.31752820178508e-05
8.71399840128517e-05
9.31630199436575e-05
2.07478863544231e-05
5.71884575335145e-05
6.49606231050263e-05
8.57019117754209e-05
9.68237622449025e-05
0.000146634538744873
0.000108902784148051
8.52971601373475e-05
5.24088103366807e-05
5.76368714219025e-05
6.22215218179773e-05
8.01576339580605e-05
0.000144678240910904
2.92833644580146e-05
2.87123780939037e-05
9.24478573257866e-05
5.46524452598691e-05
5.48050240230323e-05
5.35406969628512e-05
9.14823137042706e-06
6.72944139482173e-05
5.40301174835866e-05
4.74003875919968e-05
4.33388761219581e-05
6.57955341122516e-05
1.64836332131346e-05
6.22427918526625e-05
0.000113997386009608
4.37941948111517e-05
9.710531965751e-05
1.19730381795745e-05
7.70442524915143e-05
-1.34194695202137e-05
4.5277861024232e-05
7.24075145128324e-05
9.71350141640272e-05
5.01042023277568e-05
7.312991544224e-05
3.44907874824573e-05
1.99847308706364e-05
8.28333986313572e-05
-1.07920751409296e-05
6.01533465744837e-05
7.61856744221483e-05
9.34590279456765e-05
9.37118148923779e-05
0.000102448555891672
3.46074367300794e-05
9.61280758855439e-05
8.40168367113041e-05
9.86391271121876e-05
0.000169217209110228
3.58383357273111e-05
0.000100460007584219
5.39008291660908e-05
8.73676051591382e-05
1.14628306146284e-06
8.7231361269822e-05
7.23665758758786e-06
0.000138198156079956
0.000114235050604726
6.32334683011823e-05
4.55875234466406e-05
4.89647102068809e-06
0.000126313551244175
5.66113622039934e-05
6.21972457199414e-05
6.92678648047073e-05
0.00014889443607805
8.46625092309788e-05
9.3190412187892e-05
8.74510617431099e-05
6.14351792557863e-05
7.34159545838208e-05
9.58951866041948e-05
7.99675267183999e-05
8.79455195768119e-05
0.000108535286249891
9.08414381703511e-05
5.78007043298393e-05
0.000145580883636354
7.50555053482693e-05
-1.77726561058887e-05
5.0192840095459e-05
6.9635190296167e-05
6.01212202667482e-05
8.30912409425526e-05
2.68431840046035e-05
0.000121253180940809
0.000100451348140685
4.68767535789975e-05
5.1145455140109e-05
0.000114378466547268
7.34603930472252e-05
5.76358902637523e-05
0.000123088974684553
8.56907860963496e-05
0.000111572995978378
4.39888516057893e-05
5.55324181597005e-05
-6.84434262184941e-06
0.000121352228618874
0.000150695040170421
6.03589147234339e-05
6.44355912333676e-05
4.62081788671896e-05
6.31580319465445e-05
0.000132541491736191
1.37006929169028e-05
7.09487488103593e-05
0.000113350728237333
0.000122078334294461
0.000105228694904711
2.95584669567935e-05
3.73738488655906e-05
6.42836244311565e-05
9.07106523527104e-05
0.000133199097782406
2.69420301938979e-05
5.28336671402865e-06
3.39070771819315e-05
6.4742097373837e-05
8.26689799295196e-05
6.43986634829226e-05
7.77451794552097e-05
8.35704451899043e-05
3.83818601265972e-05
4.08909585029603e-05
7.68355642195294e-05
0.000125250442168151
7.60708699399369e-05
8.92372924461398e-05
0.000153219622936862
1.22015737155339e-05
0.000102050953893345
7.08713812813108e-05
3.51550335793832e-06
8.09764326366672e-05
0.00013910238668505
0.000139697959943137
8.81556571950351e-05
0.00011340195627573
0.000134684558737737
0.00010754665465123
8.40548294518661e-05
0.000114168917337653
9.48670521667504e-06
0.00012464442235513
0.000114052919694044
6.35370590947492e-05
0.000114738669883426
9.43165925949029e-05
9.71329119592164e-05
5.32393200691555e-05
0.000104524822424563
0.00011146356911274
1.95530953710123e-05
5.69968811871902e-05
7.06735325395576e-06
7.8667073909962e-05
0.000111133019042529
6.68008981084008e-05
-1.95061140337063e-05
1.83158372757923e-05
2.03229674077334e-05
0.000132341160273668
0.000112524013838005
8.73907497423286e-05
0.000112308593916488
3.44636293279135e-05
6.54710544353951e-05
8.98768630442598e-05
5.29845985555174e-05
5.20866016188352e-05
9.91150008482646e-05
7.66294427487907e-05
0.000152862453521156
5.19341156967655e-05
8.92623293910631e-05
-2.21218250495194e-05
1.01009078306982e-05
0.000122696772469825
0.000103295533614903
9.2744409467461e-05
0.000107584933831553
0.000112093621137112
5.10623990638243e-05
5.1496447542173e-06
6.47536394157053e-05
5.1252101151413e-05
2.74501812009367e-05
5.46092106927889e-05
3.60905035536605e-05
9.71970788610558e-05
0.000110975488673755
6.31359161618917e-05
0.000116114354658328
1.47330009751013e-05
0.00010266358256649
7.0642658346882e-05
8.22946145365567e-05
7.71880268859004e-05
6.74081045695059e-06
4.37925521793137e-05
6.80721866742122e-05
0.00011432143476102
5.81650298065828e-05
1.78600657156167e-05
0.000152296761037112
9.94193357416616e-05
0.000114940122125908
7.27592546439354e-05
-1.64947397243701e-06
6.49436768524451e-05
3.1334050046544e-05
6.36891694718691e-05
9.56462741488912e-05
0.000113605579986388
6.25884644392838e-05
7.55480877938476e-05
5.11635554203849e-06
6.12305527289937e-05
5.29889496042247e-05
0.000102634924027246
3.08945714764101e-05
7.87658647090211e-05
6.69019896115329e-05
0.000159019957614559
0.000104183453360342
0.000113416875905577
5.78969872472386e-05
3.46742257845951e-05
0.000126057328715555
6.47534665481815e-05
0.000103090269531107
6.09971319701752e-05
1.72254756266658e-05
1.15034190477705e-05
4.16351695782292e-05
8.96964672609237e-05
3.15549526850744e-05
9.4382299182316e-05
8.17546525878159e-05
6.65801419487087e-05
0.000107633307936903
5.47194691284771e-05
0.0001417585203954
0.000119407245850707
7.69939178688433e-05
3.25336157632439e-05
7.52271115907293e-05
8.80680302626369e-05
-6.63332676282108e-06
6.63711865665001e-05
8.30171157250743e-05
6.9537243914529e-05
8.19364664728434e-05
6.30786165864575e-05
3.58979366680346e-05
1.42491876762965e-05
1.9408624845019e-05
0.000102732490846084
6.92230451609651e-05
8.60643596177482e-05
9.08330516652796e-05
6.29435155779167e-05
5.41479211916906e-05
5.21311432893391e-05
1.69134036648649e-05
6.51376328251928e-05
5.39612369095187e-05
5.66093289176749e-05
0.000116100193362552
5.45399508753133e-05
-1.55774582778631e-05
6.32129049705359e-05
6.09702731181963e-05
2.01884961430671e-05
6.71977792438761e-05
5.8161937131218e-05
2.57732564341894e-05
7.39073034004766e-05
8.98149111497427e-05
3.08278909238625e-05
8.02490450474452e-05
3.34484257297481e-05
0.000147517214209382
1.86824397789184e-05
0.000130605236592615
3.59426194984757e-05
7.57546401049815e-05
8.34856029057305e-05
8.32329390243427e-05
7.76358150207642e-05
2.72415108669178e-05
0.000116183649723671
4.42366763903953e-05
0.000154016942757612
6.01761924655245e-05
3.47135830866474e-05
7.22050320106358e-05
2.94537622132717e-05
9.72241272705925e-05
0.000132042830201778
2.97673785251698e-05
3.80395597363705e-05
3.09016673132418e-07
4.99347603232785e-05
0.000157518287712436
0.000130165194346325
6.21585358520432e-05
6.72625590484274e-05
0.00010859013744665
6.61828800792217e-05
7.03600577916995e-05
9.16598776271667e-05
9.70373133654473e-05
3.23708407463919e-05
0.000106120650054378
1.85999548577164e-05
7.52587098810503e-05
0.000116649271294762
5.84564642081623e-05
8.12915562534237e-05
0.000126616197315141
9.36637671668413e-05
0.000109986261809305
0.000137835883985475
-2.1816543276831e-05
8.06305904742039e-05
0.000118867794487131
0.000153267188685426
7.76980702654741e-05
4.99908065197802e-05
8.66612757438794e-05
8.31537440800446e-05
8.18474690339507e-05
8.09247488390243e-05
2.83093379522352e-06
7.15772127114383e-05
4.36474587746782e-05
8.10042796163241e-05
7.87085517250617e-05
6.31179020402691e-05
5.37781506994432e-05
5.46255569535158e-05
0.000121918833459306
7.93244976550529e-05
3.21112483535976e-05
5.89797284143911e-06
5.85430793902046e-05
8.77855637835756e-07
0.000115376602739397
0.000106323273181777
0.000130652731476348
8.7171048909776e-05
0.000109000425199422
0.000103438993695708
5.67876643947484e-05
0.000147564107434918
6.62980813441505e-05
0.000148331021359485
5.21201869454403e-05
3.39477637882853e-05
5.34696766012616e-05
8.42032272618246e-05
0.000113097250341735
5.76329374375904e-05
6.38347365360625e-05
5.27506208230493e-06
6.0839216529063e-05
6.16503395007597e-05
6.31385770316062e-05
2.95514992556216e-05
8.80430300796701e-05
7.42896416850914e-05
3.93367815115637e-05
7.83756957499695e-05
7.44136668623172e-05
0.000174373748025791
6.12305012925272e-05
7.20628536598946e-05
4.57214219056544e-05
4.67579303281618e-05
8.78627082097635e-05
9.1446315254058e-05
0.000123313701188139
0.000125475294702407
3.64154057007896e-05
5.12152062810613e-05
8.92199675145155e-05
9.8977021401401e-05
0.00011091269812125
7.82631452995478e-05
7.39850205280114e-05
7.5260111371207e-05
5.14168178908856e-05
8.73163044212253e-05
3.65405984834415e-05
2.5530832428851e-05
6.31175333173412e-05
8.52512946161816e-05
8.70941324591695e-05
0.00010696182981357
6.91480646452342e-05
0.000109131791590281
0.000104218458514543
5.80770227135326e-05
0.000164815245024852
5.21563734094212e-05
2.01939333956658e-05
0.000114050948121392
4.61973873216888e-05
2.03431630459605e-05
8.19788493266878e-05
3.21548503978747e-05
0.000129241379511077
6.15605310239273e-05
3.88054637185919e-05
3.25225114727193e-05
6.7136713639324e-05
8.68425501215997e-05
9.76715969097723e-05
3.78224966104978e-05
8.76279464399745e-05
3.82222981719579e-05
0.000132912074126823
0.000109765773823793
0.000107120182933115
3.58533697508388e-05
5.39620592309359e-06
-3.34209042730998e-06
3.6675395582691e-05
5.38466174431289e-05
0.000120687393769745
7.00102349234731e-05
8.84415860609046e-05
9.97826653465169e-05
9.12587352837744e-05
8.90301960657298e-06
9.51026293047269e-05
6.07979088299385e-05
3.74158705948663e-05
0.000133034455047395
1.51989473828235e-05
4.30244188069917e-05
3.05801809636746e-05
9.28252840725366e-05
0.00014188088045806
4.3286159418042e-06
4.23626141307084e-05
9.0057210455825e-05
5.81256819887643e-05
1.86286421514011e-05
3.46813488873298e-05
4.80687318837995e-05
7.98003114300762e-05
4.86831627661449e-05
4.43789684607817e-05
3.35037158495279e-05
3.77484363477272e-05
3.36141425816481e-05
3.54207261952764e-05
9.41888848441045e-05
4.96197623360457e-05
8.80051618667786e-05
6.40565511708812e-05
6.72488746333843e-05
0.00010710690668997
4.03716504734401e-05
2.45183720496324e-05
1.53345421329461e-05
5.64604237808346e-05
5.53737964050089e-05
0.000113341392881079
5.40048281091172e-05
0.000133078905413264
6.61245977073114e-05
0.000107832546590863
6.65621848866476e-05
-3.55587182559087e-05
0.000110869691968915
-1.8006799022335e-05
5.20312443886308e-05
2.24124491948568e-05
2.08596887700114e-05
4.69400645161446e-06
8.20878008981518e-05
6.54403948160944e-05
0.00014679910633899
2.02969739623858e-05
8.3331895058027e-05
5.88915427494077e-05
5.75978587133418e-05
5.70552312646592e-05
-4.1272937832336e-05
6.79463537928115e-05
7.87878780822968e-05
2.36476352345832e-05
4.63939335290171e-05
0.000115411668837308
9.87404488202865e-05
0.000116908069699051
1.90535125555704e-05
0.000109824006697783
0.000136278024438666
3.80873725730129e-05
1.2646737777341e-05
0.000106582763907911
0.000110139240612654
7.05086436500281e-05
7.84900890366435e-05
2.22194640973034e-05
0.000104387971971484
5.52997868742549e-05
0.000104898906576553
0.000105333174658693
0.000131240782338928
0.000103976924182843
0.000100256058541588
0.000132628255313374
5.45935777734679e-05
5.43737463107525e-05
7.30070850922107e-05
7.30966832779422e-05
4.37451974585675e-05
5.94091349615678e-05
2.38988134701096e-05
2.96125929338833e-05
2.86866118405662e-05
0.00010205021967872
-1.00272052701842e-05
7.48951884435683e-05
9.14430634051941e-05
8.66839450847784e-05
0.000108753813492177
8.12431777259528e-05
3.95660102311182e-05
6.4783067058997e-05
6.75504265818782e-05
4.8390321870139e-05
0.000142706674566017
6.86351269811929e-05
2.44597953256103e-05
2.67023262136643e-05
5.6012323237373e-05
-1.36690521324906e-05
1.35605887499118e-05
0.000104249771168344
7.93308868456658e-05
4.32981901832849e-05
2.55644314849266e-05
8.50481816859818e-05
6.41247711344648e-05
0.000118697147330468
7.57371624305922e-05
4.03854816661212e-05
7.38962435263063e-05
4.5145718234961e-05
8.9727404987308e-05
0.000103363090274428
0.000118645146271078
9.24692836962431e-06
8.19607112809057e-05
7.82325623660629e-05
9.5748084443994e-05
9.42387114008334e-05
4.31143485203126e-06
4.4594233384172e-05
8.98217121582452e-05
6.16606486457808e-05
6.8461407220727e-05
0.000134002533102578
7.0880955794398e-05
8.33712075497186e-05
4.79499038450001e-05
3.61212629118225e-05
0.00010396218910879
8.0939141372896e-05
3.3402016375086e-05
4.73349639342537e-05
0.000106416872093961
6.54857897221699e-05
0.0001032562384195
0.000221422172620872
0.000127730341188304
8.81721805914071e-05
5.0046918736105e-05
8.62550969369243e-05
9.08633861880142e-05
1.07026215122766e-05
3.89344348252794e-05
3.59337202298828e-05
9.03869207015002e-05
7.66871991816161e-05
6.74821617743313e-05
4.98840088951783e-05
0.000167500045709329
4.01698169486489e-05
1.24901969834358e-05
1.32692678943226e-05
4.21624618886456e-05
3.53029544459514e-05
5.61746450272639e-06
4.85233720398346e-06
0.000113386592655912
-2.62570364612225e-05
5.53677955953848e-05
5.69857093272665e-05
9.44102580929144e-05
6.86855338045607e-05
8.29822737228764e-05
3.87441367986615e-05
6.72924483084492e-05
0.000115379021571434
5.49691192001336e-05
0.000107600934378273
4.8335749979752e-05
4.57493889368569e-05
9.67107871506891e-05
8.2911271992009e-05
5.41429515787233e-05
8.75869514071193e-05
0.000107970520471993
0.000105198194983472
6.73946538629094e-05
0.000115470946663627
8.35907283042446e-05
-8.22185896484379e-06
0.000129642843907332
9.56687778347937e-05
8.91582567211619e-05
3.13574658154436e-05
5.80006610770036e-05
-5.8017894152846e-06
7.30278616042409e-05
5.43832534574772e-05
0.000113619140351281
0.000135569495415649
4.08095647790074e-05
1.73585183542627e-05
4.68766662631884e-05
8.39435652156627e-05
2.13804251222692e-05
-3.78900863706723e-05
7.7231992038189e-05
0.000115220115165987
5.39835134450664e-05
2.21471203214467e-06
4.74741287529851e-05
0.000108476566445
8.77098790534105e-05
6.44863322783992e-05
0.000102281778078397
0.000135799997324714
9.07935903487627e-05
0.000106454202868555
0.00014817534454774
0.000141672783933968
4.56980601772272e-05
0.00014332983619548
7.3251731635403e-05
8.43178920389935e-05
2.70936369944655e-05
7.18228597438351e-05
4.30677855395629e-05
5.30218315383567e-05
4.8832296440862e-05
6.93781087432273e-05
7.18160792531027e-05
3.43520533832971e-05
8.5253888977011e-05
0.000137746139662646
0.00011032788584737
6.90389184590676e-05
6.06720521655864e-05
0.000102565312170807
2.04285605461988e-05
5.66310141010132e-05
1.62750463021827e-05
2.24570172641089e-05
5.66392714565985e-05
8.80839574725646e-05
3.6106608699031e-05
4.90941501242468e-05
0.00011139497929923
5.44373518623695e-05
7.56148659773275e-05
8.20785980185901e-05
4.42765716155418e-05
8.82707422371502e-05
8.91583034878547e-05
8.01700395696343e-06
7.03055417787216e-05
9.47526292268583e-05
6.87776418658713e-05
9.51282816562467e-05
4.42813536920093e-05
1.25460413712682e-05
6.67310633252443e-05
0.000120236529875303
7.51836605814274e-05
0.000101485788001193
3.63890444802033e-05
8.70544731601556e-05
8.30231672963725e-05
8.72018151928867e-05
8.0736525571414e-05
1.41318063744905e-05
4.9651759931726e-05
9.9384788275516e-05
5.77718906975144e-05
7.05747370991695e-05
8.03729275472897e-06
7.44986836245192e-05
6.34837357264956e-05
5.92571062953374e-05
0.00013252605954637
0.000102033704795962
0.000102659815690042
7.62397008323707e-05
8.33422970657516e-05
5.13301277040948e-05
5.01291022466827e-05
1.56688493663639e-05
5.69319524507611e-05
0.000110217485342627
6.66731256876488e-05
0.000119245421349778
2.26916458581325e-05
4.58426556827412e-05
8.535517012797e-05
0.000110218931197046
6.50692415175237e-06
0.000110761463588351
6.07871070859159e-05
7.69016744769752e-05
-1.44227587971729e-05
4.00562775491684e-05
7.56311521290038e-05
0.000103661379745868
7.66863567751989e-05
9.20685564543744e-05
2.94335530764246e-05
0.000106617744888575
7.30495920999308e-05
0.000159378324745171
2.44816005027861e-05
0.000152176316137324
4.80084540961152e-05
7.15216767466538e-05
8.25576660443367e-05
5.6366581678524e-05
1.54484109095557e-05
9.64567888680759e-05
4.7480217188269e-05
0.000123819522991216
0.000119017571105144
6.84109187748536e-05
4.82747531568124e-06
6.42557076564858e-05
5.23680527965607e-05
6.26476217619687e-05
0.000138293692591964
5.90301147264764e-05
8.40200230943852e-05
6.62076506786047e-05
7.58312709562851e-05
7.83753201941726e-05
-3.66625857206137e-06
8.72377960221626e-05
0.000128526590862168
2.83033527132947e-05
-2.32090877014308e-05
2.35730869013951e-05
9.41708447967804e-05
5.13582663914998e-05
8.40188242784256e-05
6.30388737412759e-05
8.37373721496158e-05
3.4144334692204e-05
3.04970419840121e-05
5.93461183182212e-05
0.000131663988260528
4.61603526223549e-05
4.84178638267848e-05
9.38505385073348e-05
0.000130600996576551
2.61815132463379e-05
8.91233373807934e-05
6.89041512870524e-05
4.7336600843155e-05
0.000135351129299508
3.11882250283524e-05
0.00010503685597283
-1.98076544458583e-06
0.000119144640429939
9.81281766785972e-05
7.64220472916809e-05
6.86512570713088e-05
7.44236654635204e-05
4.30201331238155e-05
4.26779125115128e-05
6.33463880395426e-05
8.69963968524644e-05
5.24721902590998e-05
-3.82466289789135e-06
2.09616964342439e-05
9.02197908657706e-05
7.73858030152523e-05
8.78208144490134e-05
9.18711168620459e-05
0.000116899203307084
0.000139272886964574
-8.83949213567717e-07
9.53389763185407e-05
8.67424438350327e-05
7.38282767781452e-05
3.28574319316552e-05
0.00014257271584574
0.00010380361061247
2.68014679445638e-05
1.96120727397316e-05
0.00015200841787277
6.37380558746233e-05
9.57499518224659e-05
1.92660722407414e-05
6.98445336319001e-05
0.000149730927100879
4.68848552140581e-05
2.2355150814683e-05
3.75338728986005e-05
8.13883312406164e-05
9.88566949480293e-05
0.000111640786905271
3.36427486726247e-05
8.56329673340393e-05
5.98688135688379e-05
5.49013464308142e-05
9.47289930452637e-05
6.38208490345873e-05
6.30028128698966e-05
7.96711785048878e-05
4.67298187858327e-05
3.9455112012084e-05
6.24250269462231e-05
6.7383145490996e-05
5.70435453730759e-05
0.000103561307745428
5.55148302986895e-05
-1.67183521181527e-05
-3.60060562996892e-06
8.86765639847113e-05
3.66508061600927e-05
4.88717672463253e-05
6.10083023669909e-05
0.000124917758051504
6.38959375967511e-05
8.13623377532627e-05
8.88909155537444e-05
0.00012489687873492
7.24452557399394e-05
6.52168767042433e-06
2.05412082060014e-06
8.19817686108952e-05
4.96657399728796e-05
6.42638993954746e-05
0.000107758878352568
2.34667546410429e-05
5.56275772211425e-05
5.08653763705543e-05
3.98826772571665e-05
8.63279146991726e-05
-4.12646806971007e-05
5.73060518622279e-05
7.46852006872632e-05
1.24426722953943e-06
8.64149493200626e-05
8.65108665593179e-05
6.53129091018367e-05
1.99562972556361e-05
3.00782339099623e-05
-2.73752713831933e-06
5.50303030013415e-05
9.82908884526438e-05
0.000131152667264734
8.0194125960778e-05
7.31362882549813e-05
5.23148316223719e-05
6.84626216845026e-05
2.33095351322242e-05
5.65178169562173e-05
0.000161593485344881
0.000142649092024328
6.13459509193161e-05
2.90941485351859e-05
6.65823366344458e-05
2.08790165901652e-05
4.16051102177621e-05
8.80909961659778e-05
9.16328456007821e-06
5.90146088692651e-05
8.36088834375231e-05
7.87449064529491e-05
6.27877685455158e-05
6.40668603319601e-05
8.39116110387081e-05
5.84016754661605e-05
0.000107060650804126
3.85313117991433e-05
7.19360181635853e-05
7.58252886614177e-05
9.04346243882839e-05
3.12337628616756e-05
3.33267020273903e-05
6.62883549434888e-05
0.000105137022269037
8.28660580194353e-05
0.000161596601847824
3.98820677033031e-05
0.000184221715092746
6.77216673132932e-05
4.00359957316112e-05
4.23984413011661e-05
4.87917620414128e-05
3.39482458440874e-05
6.75757015844512e-05
4.69016164864352e-05
8.37253276927423e-05
3.07507888720369e-05
-1.97989821340761e-05
7.4855221712811e-05
7.58037119313507e-06
5.08527847006138e-05
7.19282125560365e-05
0.000107571939526604
4.78345819782661e-05
2.51988190761078e-05
0.000102864388835561
2.07645247166421e-05
4.35441546055131e-05
9.39881159547859e-05
8.85418476162084e-05
8.78275951489991e-05
5.68117844875221e-05
2.94520582449868e-05
2.95995138205132e-05
6.90612021918876e-05
4.38763005524911e-05
4.46404663483778e-05
6.63422354906412e-05
8.54123153165402e-05
5.12341796569522e-05
8.11219925236032e-05
8.96177669372483e-05
0.000103000538863839
4.16076622653778e-05
7.37811003607045e-05
6.55738691123893e-05
8.90911330131644e-05
4.77269638115645e-05
2.2192006538655e-05
5.86174576539696e-05
9.76104886333129e-05
6.49693081138113e-05
3.9721635451241e-05
7.69477860344412e-05
0.000143419472546882
2.82085109973806e-05
6.08769845106056e-05
5.48091896031576e-05
0.0001322712998775
0.000112968614453313
1.86491935659274e-05
7.70181713316368e-05
0.000117196447351129
9.18799098076707e-05
5.07529363447107e-05
0.000105085327549073
8.06875906743148e-05
7.82756361051915e-05
0.00010904977936243
-3.37048643856807e-05
6.74141474918631e-05
5.78061750268078e-05
9.65140701711516e-05
7.68245143437941e-05
5.72565471142618e-05
3.12328000333581e-05
5.29797102815338e-05
7.56198970248622e-06
2.82282180065187e-05
3.654054608227e-05
0.000141327844007277
-6.58225201682394e-06
0.000108983015473736
2.74305969854971e-05
0.000108665161782837
9.94265788272451e-06
0.000106325225734009
4.04090886828366e-05
2.35896254597392e-05
3.77392627653738e-05
4.37570370593503e-05
8.34889875571199e-05
7.59151195700802e-05
0.000114004675168033
7.84882656861534e-05
0.000139086316372515
7.27915772341336e-05
3.28536464137619e-05
0.000154140485456077
0.000117388623605255
-1.37169205192658e-05
6.15730810718742e-05
5.20117315850938e-05
9.49619383149427e-05
7.51640929074123e-05
6.32735954335974e-05
3.29495075526114e-05
9.45185273150813e-05
6.58053543298039e-05
5.57522835190787e-05
6.61686211735576e-05
9.04087759916625e-05
5.70566220056269e-05
0.00013986164448333
6.11145807623742e-05
3.3311983013141e-05
6.84266570039568e-05
8.01978343728401e-05
9.21004069753024e-05
0.000103662215878662
9.28852121259608e-05
8.93677049107116e-05
6.4798798034297e-05
3.01434383342828e-05
5.48988987667367e-05
9.19722158385672e-05
2.28658710242364e-05
5.07208829250544e-05
9.95749275248802e-05
0.000153787902938295
4.5838824694892e-05
2.099293871092e-05
5.95509607896603e-05
2.48703906860461e-05
-3.3913743635522e-06
6.65836659300246e-05
0.000101933917848058
7.39757465857275e-05
4.17345160605315e-05
7.95996216215786e-05
9.80538557985662e-05
9.42623384998483e-05
6.94644629909076e-05
5.32426883521513e-05
0.000110629418304402
8.88198079834305e-05
2.52788135163932e-05
5.56315041707909e-05
5.35242125264273e-05
9.05331814931716e-05
6.68191099911387e-05
5.78510930353004e-05
0.000120835980847736
8.86035966465645e-05
8.87818635713414e-05
6.22901539242399e-05
7.52212332298875e-05
5.18269360092277e-05
0.00010933236970101
0.000109047873992491
7.80088762357184e-05
6.10923368324691e-05
0.000141889669580452
3.44102678450591e-05
1.08883728420147e-06
3.55099410842616e-05
0.000103578283313401
7.52183113462864e-05
6.8096144818466e-05
3.88518863980702e-05
2.17563948630182e-06
4.52043786287817e-05
1.17047687946067e-05
9.03708798473372e-05
8.32027027346956e-05
0.000127001711585715
7.34591250924993e-05
8.59684764936942e-05
2.45555173977054e-05
2.55683942190694e-05
6.79688653432828e-05
5.71908541568812e-05
3.28089456827652e-05
3.94090286499619e-05
4.69947070491649e-05
4.74665293938679e-05
2.22401208216018e-05
0.000124643349311419
0.000143744530833273
0.000122632300772598
5.60335819418482e-05
6.46774433706641e-05
0.000138721710924353
0.0001035713597454
2.3621913028725e-05
7.62679412985767e-06
7.8607656557572e-05
5.65434536738012e-05
6.98785462544844e-05
5.18107375083351e-05
2.14495691887904e-05
0.000118498999586932
9.12252778857643e-05
2.34172150943692e-05
9.43719863016173e-05
6.55822174748923e-05
9.82694165337158e-05
7.60378075772877e-05
6.53706738603121e-05
4.45530146986155e-05
0.00011105350587643
7.19627427674174e-05
9.81386365184481e-05
9.22274064720435e-05
6.49895800697932e-05
5.77215356509958e-06
0.000124510134259927
0.000100916794507848
6.35480983477883e-05
2.85206054224512e-05
6.96941206656301e-05
4.77679627638326e-05
0.000118997569763183
9.8640641011485e-05
4.06579078713549e-05
8.21161165015853e-05
5.89481840479589e-05
9.91234595638914e-06
4.59637607871841e-05
6.11820105314279e-05
0.000106541515465461
6.3190720499621e-05
0.00011793691001488
-1.7908306794264e-06
0.000116044706435325
7.35131100896234e-05
0.000122277535607964
9.01340471719589e-05
0.000160194493928158
3.60238410112615e-05
1.78168112118376e-05
7.21864283057822e-05
5.87164610860259e-05
6.35289031922092e-05
3.09442963547705e-05
6.07679586588674e-05
6.10655054125595e-05
6.02418169328403e-05
3.40995177892444e-05
5.51104747750357e-05
7.01889036229465e-05
3.25780564831121e-05
0.000106874155658722
3.28010721778568e-05
2.53095209393908e-05
7.58400290300845e-05
6.72372817236167e-05
0.000107347591995227
4.98125408011035e-05
8.93699773112991e-05
-7.224309721927e-06
0.000147933122689986
9.93863573938991e-05
9.3410815945963e-06
0.000112123800318377
7.86269529128136e-05
3.65550146557203e-05
9.04343077508417e-05
3.90081032237918e-05
7.40498684087028e-05
9.58982555516153e-05
4.89687863954341e-05
0.000117853361922834
9.60351915175074e-05
7.27962622486027e-05
0.000184516542623592
4.77085374350852e-05
6.33584774742741e-05
1.14037997873039e-05
6.37091003331382e-05
0.000110978079710602
0.000109822762228795
0.000108374851165509
0.000106948769631797
0.000106701945718934
5.58806814991121e-05
1.6818651953232e-05
3.40876473019578e-05
0.000115744275339859
-2.89935142013297e-05
4.11674875525043e-05
6.78599519906551e-05
4.12391778134552e-05
8.57371496176418e-05
-9.12571355354518e-06
8.39433181823217e-05
0.000108583011107071
0.000145021684282882
7.96743935152515e-05
4.75428600556891e-05
2.38737179835387e-06
4.68012625054611e-05
2.54028203175742e-05
5.06530562923861e-07
2.86130561040155e-05
8.20139903280523e-05
7.57590453717095e-05
8.5858375672007e-05
5.54216422576129e-05
7.65419843326317e-05
8.44719535040109e-05
-2.78809694141392e-07
3.94528420734917e-05
0.000157072678586923
9.57928878193706e-05
8.13082046835931e-05
2.26174381118867e-05
4.05194356103019e-05
6.11563444604064e-05
7.34180670588346e-05
7.55946300847832e-05
0.000145365095839058
2.97494877322595e-05
6.0241026150417e-05
2.68143123228996e-05
0.000156844058865229
0.000120867751198988
2.37054417568837e-05
8.76157285685305e-05
0.000171707087028239
0.000133900822761833
3.47149671440137e-05
2.23106892888876e-05
3.17892564536803e-05
0.000120539816212208
3.41917915722755e-05
6.27378730101304e-05
4.85502424247186e-05
2.49316109489813e-05
4.29357326836656e-05
5.25936000269941e-05
7.89967606469115e-05
6.66057512589029e-05
6.72910237666023e-05
7.97981477788131e-05
0.000157527109911754
2.76232552343025e-05
2.3211328857038e-05
2.30536140440794e-05
3.75133785117933e-05
0.000132727202876276
3.31101658291902e-05
-3.38502306208406e-05
8.38693859768697e-05
8.76294012978051e-05
6.67364328563122e-05
9.57657611451846e-05
5.2982783058101e-05
8.42542580682901e-05
4.8317306476753e-05
0.000113019412184351
7.48013354498926e-05
2.60387897610754e-05
4.5646419644802e-05
6.02135656984538e-05
5.29580553703244e-05
0.00011116224249506
-6.03511869636833e-06
6.73944940373762e-05
0.000138903318734448
5.63994727221395e-05
7.83736758162945e-05
8.68956869742814e-05
1.40249192585649e-06
7.29872702544545e-05
5.85706188920205e-05
8.69975733948036e-05
0.000104519390832632
3.48475226834002e-05
7.46853565134411e-05
9.06124991907249e-05
8.91273557145921e-05
4.41592624487951e-05
5.76258998710615e-05
2.30566245112596e-05
9.80095942422868e-05
4.56036478107103e-05
4.83486363877101e-05
9.81968466293607e-05
5.51536467910814e-05
5.96545354203049e-05
8.9389427417828e-05
9.55956251427116e-05
6.51375459456738e-05
8.49005543065756e-05
5.51843441404502e-05
9.6235587844901e-05
2.25546184527095e-05
6.66746054079734e-05
0.000105342809678732
3.93684881611554e-05
6.709571353074e-05
8.38442419934864e-05
7.49994389021745e-05
2.26411257945037e-05
4.39449865223275e-05
0.000106039867848976
0.000122222095482699
0.000133168802578441
1.38162432929821e-05
-6.25071963283833e-06
1.50993455109588e-05
9.60913656929965e-05
1.8731837557568e-05
6.84404104486465e-05
0.000124021870531401
4.82700054250329e-05
6.97700606412239e-05
8.00890287827992e-05
0.00010336757532157
0.000116889620693979
9.20468454247796e-05
0.000108041832779083
3.02288439646914e-05
3.82908003172343e-05
8.3392772484939e-05
0.000100820178998501
8.58213477170675e-05
5.72494098562246e-05
0.000116577453491299
5.21468516577967e-05
5.41912170070808e-05
9.16281580376952e-05
4.98155950265962e-05
0.000109131156562413
0.000175091991517705
0.000106528829596203
6.22021496806907e-05
0.000124873508196106
8.07951599808351e-05
7.60982828161327e-05
9.70372444490566e-05
3.64698744891326e-05
0.000106492769965723
2.74755893956537e-05
0.000110467740512351
2.79956914814347e-05
3.88508177378215e-05
3.51086881057227e-05
6.61297527956124e-05
6.5491648001136e-05
7.89537066249893e-05
2.43617736952434e-05
2.03764492543144e-05
6.73550448977587e-05
0.000109425987669261
-6.67327596007488e-05
7.51720185041123e-05
4.96970436868207e-05
9.07308062044452e-05
-5.86827259819862e-05
3.31340594178987e-05
0.000116594580997232
0.000118578709539359
5.80703501186503e-05
-8.14360671176917e-06
4.75307370478526e-05
8.10534382540662e-05
6.14073581669271e-05
2.93534607905156e-05
8.1087732041259e-05
0.000108246491270163
2.43765426113764e-05
5.29352655063293e-05
1.80134540385275e-05
8.84022725110276e-05
0.00013325696139157
0.000140707236267994
0.000120146973553028
0.000144306265524606
0.000119356473361906
6.5299615163993e-05
5.32021902593308e-05
0.000132441914562505
8.27124518341092e-05
9.98371706275818e-05
3.23521066003735e-05
7.42930638042335e-05
3.10090525691633e-05
2.49876682638984e-05
0.000105920826524269
-7.96817437587912e-06
0.000125730980473811
0.000111084046045735
0.00010065285331478
8.07418826520988e-05
6.15795423694239e-05
3.16644363406804e-05
8.54110513234015e-05
3.76823451312621e-05
5.90123100182709e-05
0.000104898603447113
4.51026377969878e-05
7.72265043020009e-05
8.62473741328648e-05
9.46195394154389e-05
8.61619227179666e-05
9.07043657047216e-05
5.7536373176322e-05
6.91028464230371e-05
8.82883346506078e-05
0.000139014993432883
8.68119758819598e-05
4.39294578051109e-05
4.66029915311802e-05
0.000118656793997305
6.42663055751404e-05
4.64641872693179e-05
5.57060207933066e-05
6.78738391970503e-05
5.50968494960441e-05
0.00010071061804926
7.12309827768707e-05
0.000128210048673871
0.000117918573880895
8.14651161627069e-05
9.31764895105737e-05
9.53253089772013e-05
7.98579541109665e-05
4.91509373470125e-05
1.31469224691532e-05
6.75031887547082e-05
6.99205535989554e-05
7.01152313651269e-05
6.79418370424147e-05
5.51943508235197e-05
7.77236022329203e-05
7.62706292726788e-05
0.000121079985845276
7.49533978709729e-05
7.52332077705648e-05
4.71058480593769e-05
2.64177367746477e-05
2.56931070517667e-05
-4.79322325355568e-07
0.000101357958612644
5.58989396921544e-05
4.70487709386552e-05
1.18439173609348e-05
6.47870081313071e-05
8.24225352823474e-05
7.91621657412172e-05
7.33870571998183e-05
0.000124224863834584
5.58555970385242e-05
9.0879769449847e-05
9.86197880495244e-05
9.28050047157044e-05
9.5736224862594e-05
5.52127035857406e-05
5.58879932266231e-05
7.84749545878677e-05
0.000130173900840164
8.69654022286755e-05
8.43314839726236e-05
4.7127568945937e-05
2.83012939589077e-05
7.110500357779e-05
5.71050888311174e-05
8.38732695311027e-05
-1.03301893654745e-05
4.78245437022087e-05
0.000120619644350808
8.89970567369936e-05
6.40090232962817e-05
2.93001840747052e-05
2.48840397008394e-05
0.000161035445246172
4.28723544197804e-05
3.70980359813743e-05
4.90337602897331e-05
5.70319554869686e-05
1.92171554748188e-05
0.000113541105233956
0.000131002877741967
4.07370103054726e-05
0.00010506799352591
9.00285771276385e-05
5.49561070367843e-05
4.65264006404298e-05
4.28554874667751e-05
5.38951263277204e-05
0.000105237625553006
9.15856921819357e-05
2.34245062342132e-05
6.30212361974862e-05
6.26912241609191e-05
1.84210287626093e-05
7.92596316021918e-05
0.000111011497730721
2.20240736626324e-05
0.000124194254694959
6.55744131783889e-05
9.26563984051957e-05
4.03340231483184e-05
7.12914957743996e-05
9.73236474337329e-05
3.75146565230288e-05
6.98505771353747e-05
2.19112058592222e-06
6.64444660229862e-05
0.000108274500711249
1.34172880881169e-05
9.99154926741656e-05
1.45586723156131e-05
2.36360733479356e-05
4.44845007595274e-05
3.08688717919728e-07
5.06863386790766e-05
6.17122342400377e-05
7.99128427030069e-05
8.87244087761741e-05
0.000103804144873731
4.96528235260241e-05
0.000110532811389579
2.19498667954205e-05
0.000106174158878127
7.8459849823361e-05
0.000122756707933519
0.000101417417358434
0.000141658595951011
0.000106898089278128
8.63021631330249e-05
4.01739273198032e-05
-2.15986096711696e-05
8.48857257727399e-05
2.41665809412569e-05
3.42009167225133e-05
5.65243250949139e-05
9.74386701538014e-05
6.86441284132228e-05
6.76971428663764e-05
9.09825520753779e-05
0.000122275057041352
0.000123011554228259
8.04375772612361e-05
8.03013202095432e-05
9.99151603834625e-05
0.000161522981487983
6.20628118334737e-05
0.00013340423968214
2.98360130239592e-05
0.000116095884690695
4.95072150886664e-05
0.000113133518460208
5.13867493111557e-05
7.06590980644561e-05
1.31815871930942e-05
9.58493081881085e-05
9.30761718232124e-05
5.2914805480468e-05
5.88161196141986e-05
3.89291856864077e-05
1.28794557085132e-05
7.40867144965013e-05
0.000101059450122859
-9.36058777285036e-06
7.35724344563553e-05
7.87544502448014e-05
3.38192360683291e-05
3.15592226454704e-05
7.35615844393397e-05
7.39990763096398e-05
0.000143420429343533
0.000110786277122724
3.46341367033018e-05
1.67619702097222e-05
7.18890942703508e-05
2.91070918203463e-05
6.79424411449301e-05
9.59616809992749e-05
8.90834411919442e-06
8.38583864283714e-05
0.000100125128451844
2.65118657021184e-05
9.27164405072754e-05
1.6281966384466e-05
3.71113896604577e-05
0.000113051852636758
6.17519321595718e-05
3.55347401875524e-05
9.76112575801143e-05
1.24449072322854e-05
0.000160865729373044
0.000138101773405501
8.43314696888818e-05
5.36473435040529e-05
6.38401979666647e-05
4.03767237049982e-05
8.05186321030731e-05
3.94088569025854e-05
0.000122283339038026
5.5863818423597e-05
8.46607997338828e-05
7.43214731499242e-05
5.1593142347868e-05
7.92404862279301e-05
7.08776735031355e-05
7.96654726796446e-05
3.13490676664753e-05
1.17001535650175e-06
7.42477685929936e-06
4.33671368652284e-05
5.66862058040491e-05
8.9595861851286e-05
9.38063165151568e-05
7.87826162071802e-05
8.75632733421796e-05
0.000117380022269708
7.37737709070586e-05
-1.88582884798325e-05
4.01914048126437e-06
3.40814078194814e-05
4.4955635841888e-05
0.000158632501098202
6.26982804078761e-05
3.69070221296645e-05
0.000115389394120672
1.25518726581196e-05
8.42725376315427e-05
3.80841292294696e-05
5.13019507623497e-05
4.75542713245575e-05
8.3864599241749e-05
6.28810339346124e-05
9.54967539496967e-05
4.82312505364928e-05
0.000100599038971992
8.12979171051717e-05
7.77075119776432e-05
7.29079731927951e-05
0.000103479803887161
5.8878652167189e-05
3.46454619651378e-05
2.86329283972024e-05
8.79362898652979e-05
0.000109353280665541
2.64072641711404e-05
9.43195977659766e-05
5.54900539593586e-05
7.92079332767569e-05
2.80081100854602e-05
0.000101931145555119
7.16411726314384e-05
5.48028512703412e-05
1.20605255051546e-05
5.01532754160759e-05
-1.9189574799266e-05
7.74691056351995e-05
7.27038815967948e-05
2.70745299404619e-06
0.000137618970419878
0.000110451936256136
5.25086584274994e-05
6.07845548070403e-05
8.19412094634016e-05
7.91988068710358e-05
7.65915715249766e-05
0.000119617788064294
8.46725465978041e-05
6.05031598024843e-05
0.000121186098087636
-3.52587632237527e-05
6.92879228087627e-05
6.36976713238678e-05
4.3663749336737e-05
8.28402445610505e-05
7.16021532512613e-05
3.66879560608633e-05
6.23083711385799e-05
6.9925387783948e-05
2.32698135782234e-05
6.94387732702025e-05
0.000125689391537573
5.21335135586597e-06
6.68552779676782e-05
7.21616077199938e-05
1.14381509701665e-05
4.80893155692936e-05
5.27378527232591e-05
3.73135765598855e-05
0.000128917862363699
0.000100358690349234
6.98803501972809e-06
8.7752449232198e-05
3.26625161632993e-05
1.18525962386696e-05
4.39188158423935e-05
1.01154630860754e-05
0.000144086287069476
9.48473342241257e-05
5.56514689783005e-05
6.15781341353102e-05
2.55772514363148e-05
9.3097731898066e-07
4.42193460684027e-05
5.45771977538313e-05
9.61643296230876e-05
7.76612715566396e-05
6.63853300524081e-05
6.3600147363519e-05
0.000115342259478879
0.000106469566224662
8.65597092606145e-05
7.38677015404546e-05
6.55657551494182e-05
5.57377507146362e-05
7.26973933274614e-05
0.000119152639213411
6.34748953356775e-05
0.000123310553773558
3.81903803484961e-05
2.86571880502941e-05
7.85465320335285e-05
4.28295584585837e-05
9.67839712058266e-05
0.000110957477486796
2.65306137855795e-05
3.12555738949969e-05
0.000151973689045121
3.50456797064011e-05
0.000146603309804077
5.74948669227881e-05
8.62761304625374e-05
-9.91001427650162e-06
0.000157786767469381
6.16564659115429e-05
8.40846015256811e-05
0.000104620560097195
4.19286249867981e-05
5.66522843735857e-05
7.60359614888679e-05
0.000147408438476483
7.17734504341199e-05
4.21701445524972e-05
4.30563988506837e-05
0.000128948713798791
3.58993277098575e-05
0.000119265494636038
4.60037508560116e-05
0.000122070050507335
9.62882085262254e-05
2.6223976781762e-05
-8.53895883018493e-06
6.96690573165115e-05
9.89784480636328e-05
0.000149584519292939
5.34714668833508e-05
1.95395468916392e-05
6.15818161692798e-05
3.16529898286306e-05
6.65449475720388e-05
9.08730448780479e-05
0.000147299646484261
6.5481064344582e-05
7.65848409726754e-05
0.000115089108582887
0.000119559985291706
5.80902395722425e-05
-8.1559540090383e-08
0.000158988194750133
9.92261026747078e-05
7.06377166399872e-05
0.000107196104889873
2.17381850942799e-05
3.05172378399418e-05
0.000127361809027101
0.000115793441418651
0.000118882674130011
-2.08838516719928e-05
8.73057350175798e-05
0.000111061549793329
2.34529404634494e-05
5.16411270880906e-05
7.05197603825553e-05
5.18915309502701e-05
0.000122203038691174
6.60600360149806e-05
0.000143885442903315
8.91478687949261e-05
0.000111854837661222
5.82105058622892e-05
3.31021651329385e-05
6.23243214197468e-05
5.16254707967332e-05
3.07662378505825e-05
4.00385771192549e-05
0.000137262617695289
7.89052289896667e-05
5.90239182490787e-05
8.48166276619232e-05
9.00020641345976e-05
9.21693882526894e-05
0.000136673633322545
0.000161095391718491
7.26796969711643e-05
8.46172047168778e-05
0.000104127308115517
-2.09689486451175e-05
5.81932812117879e-05
3.49056710288664e-05
8.68511641482731e-05
8.52674120029909e-05
6.46345834081945e-05
2.30746100164807e-05
3.09877375212469e-06
9.79876401885635e-05
4.07383740214603e-05
1.2042764747782e-05
6.11814988676697e-05
3.90918510441501e-05
6.17567020560155e-05
0.000119673115678057
0.000125222760005329
5.061067748248e-05
5.82768067902303e-05
9.68904118458983e-05
6.51369664048182e-05
4.79814968811841e-05
7.87496877984376e-05
9.27447441143381e-05
8.05974124664073e-05
2.46008405640328e-05
8.30020234466743e-06
0.000148719980740619
1.0611102005008e-05
