# Supplementary material for: Research on computational propagation and identification of mine microseismic signals based on deep learning
Source: PLoS One. 2025 Oct 22;20(10):e0334641. doi: 10.1371/journal.pone.0334641 (PMC12543183; doi:10.1371/journal.pone.0334641)
Supplement: S4 Data — (ZIP) [file pone.0334641.s004.zip › 000100600002971.xlsx_0.txt_24.txt.txt]

0.000126997001743941
-3.6846933636722e-05
6.64656235659234e-05
5.36955336455694e-05
1.09945504263318e-05
6.77587680862202e-05
9.09794029988631e-05
2.55554958225858e-05
6.57597439919447e-05
6.93033644727978e-05
3.12859685270369e-05
4.69562480278911e-05
8.62337001955108e-05
-3.47402346534252e-05
5.59432980384461e-05
3.45257044104561e-05
5.41673333616892e-05
8.39655885754596e-05
4.8343434619637e-05
6.43637774669321e-05
6.65528521615409e-05
7.75870014305939e-05
0.000119645837668019
2.6932628627975e-05
7.74756926967803e-05
5.52820014231489e-05
9.87840173526292e-06
0.000121023824493817
4.78860597323748e-05
0.00013869147789696
9.69001886953267e-05
8.87377983823944e-05
0.000125895375813485
6.9639813812531e-05
3.24370146026867e-05
6.72039428390518e-05
0.000115904312244959
4.75697421079496e-05
6.56063995791808e-05
0.000100711736129422
6.7115029121574e-05
5.67965610588959e-05
7.29546114618408e-05
0.000116731954631524
4.75762634321037e-05
9.84739430451586e-05
8.20662585757185e-05
0.000113198252057942
8.3563641016098e-05
6.28229712578726e-05
5.81027481955351e-05
5.99140041287105e-05
8.59189994794922e-05
5.23511897912185e-05
9.95608876675057e-05
-1.05184999207807e-05
1.69821495469794e-05
7.81532685183334e-05
8.51896717958172e-05
7.33024934576399e-05
5.57994600533479e-05
5.93729724641678e-05
0.000138515757746967
4.10243806558598e-05
0.000111885407721669
8.18116384566827e-05
0.000131831799403618
4.13489181245544e-05
5.12900946622903e-05
5.41409885916627e-05
4.54153565785137e-05
5.55958507876753e-05
0.000160297902056468
0.00018964498711741
8.09506625240562e-05
7.36534426514344e-05
9.57707517544643e-06
6.94030229344736e-05
9.68333835236395e-05
7.53393275546696e-05
0.000148192188031171
3.22829978491968e-05
5.14016779354966e-05
7.27122739143332e-05
8.09665632343576e-05
7.65492388460928e-05
2.34160429301375e-06
3.94080245012971e-05
7.96818107661942e-05
8.05646855130457e-05
9.17020719570462e-05
-2.16297391400938e-05
0.000143267776326794
4.85219849318966e-05
9.87083104534572e-05
0.000118172907101397
7.25710533723911e-05
4.72822948710274e-05
6.32572020311786e-05
5.05307417838401e-05
1.00783470831318e-05
0.000116101176023638
5.36976540418527e-05
8.16601587506473e-05
0.000143404924913103
4.73158858637454e-05
4.7128522709234e-05
0.000104765639983762
-7.82391458743989e-06
1.01006641953581e-05
6.08098394530294e-05
7.64763915581599e-05
4.91576000912927e-05
0.000129836540649939
0.000100408103333131
6.23696115609339e-05
6.46671746307613e-05
8.57971106755724e-05
-4.99827561402444e-06
5.29230215022214e-05
7.03375033990562e-06
7.01549181155571e-05
0.000120210615143124
5.30205207326026e-05
7.55521189620914e-05
5.99802734239815e-05
5.42632790949374e-05
0.000121906843174659
0.000105671321266983
5.27294424154218e-05
2.17996807665183e-05
6.0659344913783e-05
7.58989681576419e-05
3.26079651096818e-05
-2.13029078733391e-05
9.99589182134922e-06
0.000110353035762244
9.44023929385088e-05
4.50334155521791e-05
-4.69180043207139e-05
-1.08359356788243e-07
5.23159447195294e-05
0.000106023470734514
0.000125137629572849
0.000103086241749642
8.68691549082205e-05
6.90788153032937e-05
6.28074326282595e-05
0.000127608040252223
9.21172580666228e-05
8.81896907414163e-05
-1.62443594595936e-05
5.178876053305e-05
0.000102829583794142
1.92873389321359e-05
5.03805665999194e-05
5.47483260449189e-05
9.25268180339752e-05
0.000103203643545668
5.55446008623002e-05
8.54026504236178e-05
6.65087185132637e-05
8.15907807598988e-05
0.000133666891269382
7.33632952993978e-05
6.18557352886453e-05
8.52146077656728e-05
7.10542126613558e-05
7.80828985299345e-05
3.9155897002377e-05
9.75090023356616e-05
0.000104039735084008
0.000103058224435198
0.000132882477197816
6.71092954750469e-05
9.80687007976327e-05
0.000111288039754356
7.02630186655588e-05
4.18948049200509e-05
1.09731738875271e-05
7.92047317655264e-05
-1.8210146752063e-05
8.65342026937506e-05
9.70456474536815e-06
9.02325232899951e-05
5.21605175352101e-05
7.93853612661762e-05
0.000143155267626821
0.000139996669826116
5.62841577063295e-06
5.07703010983861e-05
7.37978277494436e-05
8.51472761608889e-05
0.00012162548406283
0.000138252651220274
0.000111703125445696
7.70721532753684e-05
0.000103642237990998
6.60043998211912e-05
3.71445567138776e-05
9.99601715054852e-05
8.53850033219138e-05
5.20669465796625e-05
5.73396685671145e-05
8.03858108769078e-05
7.66945663117004e-05
8.77819496177624e-05
0.000114824079092842
0.000153376131698856
6.53075306125613e-05
4.2324456285367e-05
8.62845001469952e-05
6.15584157753156e-05
7.47104996657954e-05
0.000114509678407099
2.06862320062223e-05
0.000102071336721069
7.44902158915809e-05
2.95307236544479e-05
6.86547931210669e-05
8.52632125438981e-05
0.00011921084983436
0.000127684609176974
5.49049509186272e-05
4.04892970969956e-05
0.000117641056808966
6.6628417124122e-05
-1.42499473738275e-06
-1.23296087685983e-05
5.82435805054238e-05
-2.18694369347403e-05
4.61696133977026e-05
9.06696676338056e-05
7.1192752919526e-05
8.71669386915239e-05
7.57884287915965e-05
5.05820926095829e-05
2.75216593342027e-05
5.49698531863171e-05
3.85839846771942e-05
0.000102154845664775
7.90409835060064e-05
7.0267490236683e-05
9.72200270890283e-05
0.000118147852033635
1.65545034496015e-05
5.20564943421877e-06
-2.45388168041468e-05
3.7664109604381e-05
4.76715060875525e-05
6.73752022405581e-05
0.000101893605111061
6.54944599476859e-05
7.04119969773155e-05
2.61822413325646e-05
9.56011413108351e-05
5.68558772289687e-05
7.5227712353212e-05
9.01646683062688e-05
-4.95209000014108e-06
9.26532151665169e-05
1.38915147861223e-05
2.66983659672602e-05
9.76151752794715e-05
9.08891413659351e-05
1.61959428253165e-05
0.000100016677073418
9.27555166177807e-05
0.000103863766358496
9.12620080283241e-05
7.30975494431619e-05
8.21386599875973e-05
8.11827009534149e-05
7.23279073202354e-05
0.000119133674505076
8.21046583532399e-05
0.000129381092832015
2.33858410694246e-05
7.52039606739589e-05
-6.56115716420355e-06
-2.74842508905128e-05
6.3687287211793e-05
0.000151316090153454
6.0197814152292e-05
9.3063862420711e-05
3.10233567311802e-05
3.96286655112692e-05
7.36707830783495e-05
4.47020110490742e-05
0.000108936306007473
7.56293757415887e-05
4.63950524108971e-05
7.41724114583603e-05
0.000108463796254561
0.000127953385017578
3.02247398527185e-05
1.34059610497368e-05
0.000115095345683364
4.35338899173453e-05
6.98861082511709e-05
9.30979938522052e-05
3.18822116722084e-05
0.000101694281541965
5.2439959969867e-05
0.000118468697060786
9.03556729608688e-05
-1.05346500061376e-05
8.28546122951088e-05
3.29269902033726e-05
5.88139802017157e-06
-3.79769132030733e-07
8.77856375710851e-05
-1.28472723101688e-05
9.29400259796024e-05
8.14898953985074e-05
7.35591059115389e-05
8.5390904191272e-05
8.83989688422997e-05
7.63192483362393e-05
8.01423928632887e-05
-3.41725564017552e-05
9.21703579324125e-05
8.40204872944135e-05
4.24705545329446e-06
8.6275827012467e-05
4.00861516070895e-07
6.16005121680857e-05
9.30750379854094e-05
8.4746846365845e-05
4.53705098450171e-05
0.000120840619334772
1.06029601320796e-05
4.0789352351138e-05
4.00343667705319e-05
7.38275665596887e-05
0.000100318689977287
2.18309743878055e-05
1.31742715623298e-05
3.87323074069942e-05
8.65277267022732e-05
4.01867224225335e-05
2.5634430559719e-05
5.52410013288081e-05
9.75969251154484e-05
0.000106552272210168
9.74957805776166e-05
4.94975809474082e-05
4.57510663007067e-05
5.32870659534789e-05
2.93225090822392e-05
3.60147003755639e-05
6.88144080603671e-05
8.0925401493333e-05
0.000118049378874409
6.3891255431934e-05
6.12157377841402e-05
9.3190820856649e-05
9.14645363875327e-05
3.64304466455138e-05
7.22666248130356e-05
5.12757474867746e-05
6.35309901873792e-05
1.97333257554249e-05
-1.30692638752011e-05
5.89484179827349e-05
5.7432282872594e-05
5.05808072791426e-05
7.56485990842516e-05
9.58378440488839e-05
4.49652447700853e-05
4.83465856207124e-05
3.96901232906296e-05
6.94324333717394e-05
4.29305015978894e-05
7.28509520146598e-05
0.000106595555000121
-2.92174652535006e-06
0.000107460411585247
8.840510266202e-05
8.83919225621112e-05
9.3521489316889e-05
7.76625360703301e-05
9.38265348725258e-05
3.58538109600508e-05
-2.26879112699235e-06
1.73251771594275e-05
1.35433206532198e-05
9.97419817381001e-05
3.19651421198586e-05
6.19195803886289e-05
0.000114905282570548
4.6130257526896e-05
4.22288653136337e-05
-1.79119408555344e-06
9.44413887312971e-05
7.51133647209955e-05
9.49286496717845e-05
7.83471594828492e-05
6.41227847042761e-05
0.000168729714458866
8.5913434071184e-05
1.31238187472512e-05
0.000139239779595831
0.000135790576346437
4.92902866621232e-05
9.67517825552496e-05
-1.57323577900745e-05
7.49721649562147e-05
8.91879174318773e-05
4.38311499247218e-05
7.85442109708613e-05
-1.6337877240834e-05
0.000118909503372745
8.31272664673621e-05
8.62953278776271e-06
0.000113308474649919
6.22830704017346e-05
9.39627345056388e-05
3.23931708576479e-05
5.12041202992493e-05
6.48937996829226e-05
0.000122279467426706
0.00014105214773972
0.000110166291777509
0.0001084454599742
8.00817734442129e-05
6.55770054328984e-05
0.000116085624283753
3.38434985267244e-05
7.31615033619335e-05
0.000113844680869295
4.34431589073629e-05
3.37027982513872e-05
8.27198288443496e-05
3.45837107258472e-05
0.000109339188299927
2.51591376674278e-05
-3.71236139917724e-05
0.000110801395960008
8.26063603796829e-05
0.000140817659153677
4.4210883464866e-05
9.31123296356259e-05
8.4947251636807e-05
-2.60198049996614e-06
-1.19094099352949e-05
6.25608952026861e-05
4.64615030185429e-06
7.8087842623252e-05
8.79463290499591e-05
8.36759612700954e-05
6.61648202434094e-05
4.4107520921823e-05
6.3464527773478e-05
9.22107280052854e-05
2.79033066541948e-05
2.84980730290622e-05
5.95869967648782e-05
9.91441355940102e-05
0.000117269614995261
5.38529566005009e-05
-5.61193067814459e-07
8.4248434127218e-05
-1.16817287214667e-05
9.32228806787883e-06
6.08347815219596e-05
4.28232789356043e-05
7.9786422050263e-05
0.000106655053109317
-4.05640156119418e-05
6.89162930998473e-05
5.26140148280726e-06
5.47982475707725e-05
6.01218894782041e-05
0.000122346010893589
3.34500311858115e-05
3.59066442737903e-06
7.52266913645582e-05
0.000104718784731165
0.000128807000373466
0.000104606412763531
8.24203163997981e-05
9.0425583533499e-05
0.00014340880410287
4.04280533122938e-05
8.15118818128266e-05
0.000108297761214647
0.000112995981700381
4.36382595607258e-05
5.03327197266488e-05
8.22877973707303e-05
6.24826500744375e-05
2.61119140713866e-05
9.98135423826332e-05
0.000137267018461202
6.96430398490039e-05
9.47499254162609e-05
4.94910123654719e-05
5.40422524115484e-06
1.59683187576516e-06
4.85357480669855e-05
3.54493889623554e-05
0.000103749222994518
6.81699222216386e-05
3.44952376357095e-05
2.37757634280348e-05
0.000126862602510859
9.23214035999372e-05
4.71758711296368e-05
0.000110073081403339
5.65711917250188e-05
0.000115008379258161
0.000109128331392934
8.65369035165565e-05
4.80989553858201e-05
3.59762444013434e-05
8.41437454906183e-05
9.15661632219074e-06
4.73960373213149e-05
1.17119222840238e-05
0.00010097982054206
5.56048031205994e-05
0.000108337415899757
8.21307993094474e-05
3.49167275780425e-05
6.00770399193021e-05
2.72727616403529e-05
6.75432588814868e-05
8.57814161995283e-05
0.000181720806153833
4.09255419353805e-05
4.21250755373906e-05
8.99001244156553e-05
6.82092443491398e-05
5.05098621884457e-05
0.00012950179664296
5.66574210309966e-05
0.000179657674316217
3.02251128908635e-05
5.74708372975757e-05
0.000129941823871877
-4.15878954268664e-07
0.000161475051237219
2.70799982923601e-05
0.000138616073978332
0.000145628992414058
5.7190403543517e-05
6.48402715109642e-05
6.43974722588477e-05
0.00010178977188199
0.000129635438446079
3.91221774688316e-05
6.95541295746029e-05
8.30493935408416e-05
4.76954979487075e-05
3.46123642050215e-05
9.51901448215532e-06
1.87298946437352e-05
6.54604109385495e-05
8.42858686477372e-05
0.000155730654835698
2.10138236139416e-05
8.72776906105715e-05
-1.79957540426133e-05
3.55253188578817e-05
7.24909153409067e-05
7.99343830560801e-05
8.93442781795882e-05
1.33758371543837e-05
9.57535541258605e-05
-1.1110862248302e-05
9.02501228505635e-05
4.7422244790693e-05
5.11180808924698e-05
0.000102496307497412
8.77799054673177e-05
4.60958173818566e-05
3.13819923293222e-05
6.7061686529727e-05
6.83372628742966e-05
8.88614835882111e-05
9.35091233800694e-05
4.05899666647279e-05
7.34758938773727e-05
0.000102369698261353
7.75511797537923e-05
4.93715516497802e-05
0.000124927407814917
8.59565417080316e-05
1.85497363261124e-05
0.000100888196884149
4.04130067472668e-05
5.80433211119752e-05
9.26359934803616e-05
3.49106578850845e-05
5.69210760830913e-05
5.6924038025098e-05
0.00014070031442053
9.37378741758501e-05
4.37654514220526e-05
8.8011844310048e-05
0.000104586745815377
0.000120569175175157
5.99831996777621e-05
5.03552192512333e-05
8.48164797314387e-05
6.34329969475552e-05
6.17221157836298e-05
2.05447532660551e-05
3.27868176826179e-05
0.000110215609621431
0.000102712440309182
7.98210277042863e-07
2.38362097177623e-05
5.67450993162289e-05
5.7956159894196e-05
6.24324115364219e-05
3.01584896632759e-06
4.21608847124621e-05
5.47333604041214e-05
7.24877226296223e-05
9.25004077430756e-05
1.9152931601528e-05
7.84509461505123e-05
-1.44834127897545e-06
7.79403709690382e-05
0.000116744283806385
0.000143530173806853
9.39503986406302e-05
9.23177129944095e-05
0.000172206388517259
8.91158701618245e-05
8.09771009695516e-05
5.34256844830625e-05
2.44021474341281e-05
3.27401442774347e-05
7.3513965681295e-05
6.83482363242308e-05
4.57840306117578e-05
3.8510811858124e-05
0.000117119195140168
0.000107531603088988
0.000123386857976497
3.44820785318032e-05
0.000134002779622032
3.36085704618608e-05
6.90884358734986e-05
0.000109599600061106
4.21136689848389e-05
4.90616196569689e-05
5.82182492909115e-05
5.71896043621225e-05
9.55908457182526e-05
3.9631679035632e-05
9.87063794083314e-05
0.000136502501157956
0.000112186812973122
0.000143737744771428
0.000140387486068467
9.39878376692859e-05
3.54417160301808e-05
4.11165694394031e-05
6.39634361785055e-05
2.47412825139109e-05
5.80834139102806e-05
9.51354707950898e-05
4.5149182573138e-05
7.87464978058612e-05
6.16029451252983e-05
8.80940966908785e-05
9.06024050248103e-05
9.39224541658326e-05
8.8075351007737e-05
2.52710448585974e-05
1.84483554574691e-06
0.000124675410450647
4.90514598961241e-05
0.000109811478142775
5.68467532163189e-05
8.92214235025133e-05
0.00010915849525555
0.000147892827750055
0.00012577500336759
0.00012928919772969
0.000112868142615137
0.000133993394746378
7.37100331084811e-05
9.04386190159042e-06
0.000116644531872132
0.000129856778670294
1.29392737530136e-05
8.22478074858727e-05
9.76410560432216e-05
-3.11231975201436e-06
0.000163249161829924
-2.10963277526167e-05
5.9054901573439e-05
-1.79463950013345e-05
0.000106228169397826
8.96367951331722e-05
5.17072336048723e-05
-8.36990796130736e-06
8.94750821346935e-05
5.62238710678274e-05
7.32337359441583e-05
0.000194230014024512
5.66907920590258e-05
7.98778985219719e-05
0.000104733779364148
9.83444882331803e-05
8.76477215808284e-05
6.05448433619885e-05
2.07260392550549e-05
2.22083941346213e-05
3.72063822001565e-05
9.44288534003822e-05
0.000126069657050621
8.02087176521995e-05
4.97513176272412e-05
0.000139002602507885
5.22408856984953e-05
9.2408361032121e-05
9.17421481121163e-05
3.61555359875198e-05
4.67670713350671e-05
5.96527765884831e-05
2.542243459271e-05
6.04254927617892e-05
8.13337912351639e-05
4.79737475393644e-05
1.02659449542411e-05
6.7927647170345e-05
8.38332506725766e-05
4.0844731961218e-05
5.14867638087281e-05
7.72422667849497e-06
0.000164719908291433
3.88243944869486e-05
5.67133523250798e-05
9.08359137783032e-05
0.000100224195973128
7.30167570518198e-06
6.49862004717062e-05
9.20775542822901e-05
9.1804311511901e-05
2.53815685532168e-05
1.01358532104535e-05
4.06877433943615e-05
4.67011124439395e-05
9.65826799680344e-05
2.54424684480262e-05
3.20454284425194e-05
8.83231818182256e-06
6.2054999508268e-05
0.000132564183811036
0.000148251946228622
3.82679466458616e-05
9.50012300706303e-05
0.000107364339260334
7.46590376453278e-05
5.02435346663352e-06
1.50729963830168e-05
9.12754807835363e-05
5.37762901809781e-06
-2.41494090918724e-05
4.88674224296095e-05
3.12430115029429e-05
6.45677232883451e-05
8.95501952346745e-05
4.44685184525301e-05
4.04640672641533e-05
3.66689715695386e-05
7.62364407751325e-05
4.90716382852654e-05
0.000126465708121532
5.03221925591294e-05
-4.75639349423601e-05
0.000132431056743828
-1.88225775102558e-05
0.000144397297592984
6.83950434358608e-05
6.37816935393626e-05
8.47339999863737e-05
0.00014273313645353
2.75480299339794e-05
5.4202901200801e-06
4.35867919867147e-05
5.836207839821e-05
9.29002802577501e-05
5.84153845421736e-05
1.88846494095032e-05
2.01352609216949e-05
7.6390126813227e-05
6.60905226704529e-05
5.70403484492408e-05
6.71324670383166e-05
7.10541821324245e-05
1.83983301734566e-05
0.000105076545343469
1.79654686108245e-05
8.68824377571215e-05
0.00013939353936026
7.05513927573667e-05
0.000105165649974843
0.0001109339022778
6.37198187340362e-05
-4.61204650776707e-06
4.49175210549308e-05
4.7429886194562e-05
9.58269012387232e-05
5.64724265353475e-05
1.73469054646211e-05
9.97030653919861e-05
2.60590486545724e-05
8.64572489355072e-05
8.98653873759209e-05
6.30743004610519e-05
5.18337037054454e-05
0.00010243163695554
0.000164377956516818
0.000114295011581668
8.1334905735388e-05
5.50885842711881e-05
6.56107430895438e-05
9.55804843095898e-05
9.41427450113282e-06
6.27515327193079e-05
4.98039599921097e-05
0.000130824516210184
7.89547485012674e-05
6.54560872891144e-05
6.51541994833462e-05
2.48214003576888e-05
5.78955726596191e-05
4.31655230699026e-05
6.90916891970504e-05
0.000109967121153946
6.85870984240774e-05
2.32958309541675e-05
-1.36214775351542e-05
4.96928170475557e-05
8.38212642388843e-05
4.10148152462782e-05
4.80617912881275e-05
4.63304141038688e-05
0.000104565867528395
7.15743733720477e-05
6.65223920601042e-05
1.41505402650853e-05
4.06944597340972e-05
0.000116704559404391
6.14868478824832e-05
9.26429036501437e-05
9.72473402708067e-05
0.000114341090028255
-1.44972669616741e-05
0.000112703666035514
8.08875017157912e-06
6.28209784587466e-05
3.05193808510446e-05
6.94821031476107e-05
6.21186039032473e-05
-9.39222629094621e-06
8.27577569229269e-05
5.1187340297327e-05
-1.01245240145452e-06
2.55262821220125e-05
5.91930594855271e-05
8.1187817487053e-05
6.63795211542111e-05
8.23462615039754e-05
7.12044916998668e-05
8.79598768351853e-05
8.31296897696523e-05
8.5131550470593e-05
0.000106601718722489
2.28924804219199e-06
5.39370091977754e-05
5.64994390861603e-05
8.42188697567113e-05
5.65709354744123e-05
6.70189261303126e-05
0.000117574209187574
8.33624238620058e-05
4.65210297775922e-05
4.61542292142885e-05
-7.76865216097499e-06
-1.44379547514267e-05
-9.90829897447502e-06
4.0213428564327e-05
-2.00026992342868e-05
-2.95652512105338e-05
4.64127370466696e-05
0.000112321706952487
8.87470804023708e-06
2.02549879548973e-05
3.49177450112784e-05
-3.55965645505834e-05
7.15669287970326e-05
6.40309601892892e-05
6.06521246843833e-05
5.91772788061828e-05
7.28974574424902e-05
8.69304881628048e-05
5.05714916055099e-05
6.38598955885434e-05
9.66566605114272e-05
4.51366548477093e-05
0.000126259489443
6.17406482741348e-05
2.36227757157892e-05
6.62523336068695e-05
7.25324847511623e-05
0.000176728197260289
0.0001200605288656
8.48288253429507e-05
0.000109088289866045
1.08874177877062e-05
8.79080296813879e-06
9.81827158150856e-05
8.13024521096446e-05
7.78930805185175e-05
8.54354519986519e-05
7.1881350491595e-06
-2.46042604405183e-05
3.99862730258072e-05
5.2645278809975e-05
0.000163510305098693
7.20320352463682e-05
7.13982885664487e-05
5.06997523463019e-05
9.76815625664989e-05
5.89537289048719e-07
0.000101231440287626
9.36792521505455e-05
8.28025736355652e-05
3.17104043259343e-06
6.23282701659244e-05
5.49656843019014e-05
0.000111516555118713
0.000108753382623353
3.84649653764088e-05
7.91525181173893e-05
6.62394722466007e-05
7.0959970257927e-05
1.28196960313046e-05
6.05331302496993e-05
7.45893709451605e-05
2.85796950173247e-05
8.4521989818435e-05
5.86401840830961e-05
4.1653557936028e-05
8.97149510530195e-05
5.6315929262632e-05
2.14243203591294e-05
2.04497662339834e-05
5.09985543339435e-05
8.63902275734906e-05
6.46143912242533e-05
0.000139434838211984
0.000141658658328081
4.3060456415197e-05
0.000125356656696466
4.91343817246298e-05
0.000178067781870257
2.65839575646087e-05
6.01089702620158e-05
0.000127311353501389
0.000129311986865828
2.84240043769976e-05
4.52209218359767e-05
0.000129555452682278
7.00542386672317e-05
2.29115814353752e-05
3.9521185343098e-05
3.80928578104001e-05
0.000126242648831878
6.15222800378359e-05
8.83429164429086e-05
4.40308057915161e-05
5.98364615016254e-05
4.49439333363713e-05
6.03834572095974e-05
8.6824257028444e-05
1.80134952040203e-05
3.006438183966e-05
3.31443881236681e-05
7.53126533079025e-05
7.96778635927012e-05
8.39952835762656e-06
4.15574713141063e-05
9.7380882798916e-05
8.3823253424955e-05
6.17964887190262e-05
0.000119652152826908
8.80098934740833e-05
5.35547317858086e-05
0.000106980619699501
9.99146869981022e-05
6.75615439259685e-05
7.73394797163119e-05
3.82167069846422e-05
3.81045142857479e-05
9.38122686221185e-05
8.83251890716098e-05
9.22757413572326e-05
0.000118080535507297
0.000148578058344926
5.04450272363403e-05
7.15108366902329e-05
0.000122869966156146
0.000146291784098495
0.000111593858575782
0.000116014585012461
0.000107018802023836
4.56499068342258e-05
3.48324221457678e-05
0.000118682171618331
9.86868751692557e-05
6.86714481399112e-05
0.000158035418272616
0.0001159436334552
0.000157339352273757
8.83441013543992e-05
3.7006757457637e-05
7.30959089281781e-05
9.50126261846297e-05
6.95697283178118e-05
-3.52795765870281e-05
3.94096198724629e-05
4.26471634103312e-05
9.34304606246795e-05
2.9016776784242e-05
8.96938566427264e-05
7.64629610431807e-05
9.79302153756598e-05
5.88363636034014e-05
4.98986412023212e-05
0.000141089162257717
0.000132252535360068
3.59842914289754e-05
9.63641030655248e-05
0.000109751804266467
6.26498432038186e-05
5.7135163588733e-05
6.1399761368568e-06
7.92863934419521e-05
0.000103430485987046
6.64611423047757e-05
7.08633238999806e-05
7.09543192473363e-05
7.20035342483126e-06
7.10453844358379e-05
0.000104486998259365
6.32767409662592e-05
0.000146025239345876
7.38302314128413e-05
0.000106326731061631
4.07847237563494e-05
0.000132024755136469
0.000149053175419795
0.000113618280578773
3.68869565524892e-05
6.16269586183271e-05
8.26234956496832e-05
5.67174724221101e-05
8.54550586331055e-05
8.54981473416231e-05
6.4773914802679e-05
0.000137511337432909
5.17411850266801e-05
2.48509659576586e-05
5.56478146746436e-05
0.000101624309114476
4.11760282782616e-06
2.98177885335374e-05
9.37897944662751e-05
3.92809306015477e-05
5.37299801596029e-05
7.81123312450914e-05
3.2516415809604e-05
9.25398209829256e-05
0.00015307577559084
0.000129895423773999
7.05381285170974e-05
4.21692921516866e-05
8.09786843731224e-05
0.00010257036000496
6.34522109129438e-05
0.000123059077960972
9.28307974641449e-05
0.000111830352539828
4.75006616919549e-05
-6.87366828056031e-06
0.000104830072940983
9.4399103824744e-05
5.20662815655561e-05
3.50944321952382e-05
9.55221549314749e-05
4.31150945291859e-05
6.91721375616034e-05
7.22849264116744e-05
5.66505919675275e-05
6.71742264025372e-05
4.98823951885767e-06
0.000100673062595177
0.000128841976629574
3.06245953010892e-05
0.0001033011868408
-1.98396903481123e-05
9.90423377741067e-05
-1.8837949873718e-05
9.18616290659304e-05
7.41155019781705e-05
-2.06980324997947e-05
3.06829971710765e-05
3.87698408179458e-05
8.57771822627141e-05
3.76571473131998e-05
8.93714876900009e-05
6.43208401980376e-05
9.65424354207138e-05
2.26468937655718e-05
4.06706826480497e-05
-3.27669834569536e-05
8.64078752176769e-05
0.000127063128275653
5.01829896948097e-05
5.63377513041283e-05
6.57239114944502e-05
6.76889983477516e-05
0.000117345800025996
7.46857212054395e-05
9.86104839544654e-05
0.000114044313907427
0.000149079730938573
1.29761223294684e-05
0.000125946952921584
7.68492235440537e-05
9.43014659948609e-05
5.48731899067078e-05
3.87039723855146e-05
4.71248519036205e-05
9.08827015659914e-05
7.60623448478252e-05
3.62476977209831e-05
7.21700043893173e-05
6.94517388847651e-05
4.88870465998047e-05
0.000139729272968035
0.000117631761477655
5.27131100798049e-05
8.22498876690939e-05
7.92938944738966e-05
7.53251939085159e-05
3.99441974324831e-05
2.7178986750956e-05
6.59482858411155e-05
9.26750443707621e-06
4.22557215598998e-05
6.31911562300799e-05
0.000101877238281639
1.30126011360853e-05
6.93702227747995e-05
5.50194352786386e-05
7.63246018943883e-05
6.08690092529155e-05
6.4479838062824e-05
7.39927985410815e-05
4.43573635774733e-05
1.59980521594739e-05
0.0001118680208989
5.26316436861254e-05
2.30899249841498e-05
6.26863244177709e-07
2.24021133300912e-05
0.000118285741212647
8.87515002356903e-05
5.0025277223572e-05
0.000102287195748001
4.23569150906366e-05
9.32940154153257e-05
7.87276929873088e-05
1.45609710498164e-05
0.000106509358986622
9.07634773294654e-05
6.38262806800436e-05
7.82153960459249e-05
7.21890974036545e-05
0.000107252302103124
0.000112497755468718
5.9437700061256e-05
6.51860651658615e-05
9.4757085164821e-05
6.1307419904908e-05
0.000132167065340118
0.000113655451563542
9.44799362990702e-05
2.99673252961408e-05
9.87614438924331e-05
2.5181998901692e-05
5.75719540554978e-05
0.000140393705781623
0.000145263320731356
6.93755571573008e-05
5.53039363344199e-05
0.000127537516132768
1.86319938639063e-05
0.000103039144830952
3.36766879576048e-05
5.32888133182493e-05
6.21957455193404e-05
0.000121891054087878
0.000136900961945268
0.000104363399367075
-1.9076589006588e-05
4.7935653831044e-05
6.75411241985327e-05
7.01308031419926e-05
0.000128101518905386
6.76862201990445e-05
3.50066320905749e-05
9.56916440193038e-05
7.15844739475082e-05
0.000150241415098885
4.46204586408063e-05
5.2249523195327e-05
7.48695157377577e-05
8.26412207088842e-05
9.17973463101767e-05
9.22646150229325e-05
6.00030854486305e-05
1.88292021978684e-05
4.00138947664957e-05
4.90575116755335e-05
4.56088783754719e-05
0.000195312030156213
6.114249566602e-05
7.66732587517265e-05
4.35045555272987e-05
4.99794566395656e-05
0.00010596514314686
6.7384630332901e-05
7.11460685464514e-05
0.00010374468377189
1.81318618373565e-05
3.01559673733238e-05
0.000186323818484995
0.000109620896415649
5.34102157993504e-05
7.6543710625647e-05
7.17823401860634e-05
4.16866950295158e-05
1.28810220078488e-06
7.77012590775564e-05
7.5170589586625e-05
8.20728917697473e-05
9.67933555936806e-05
-3.76305579762075e-05
4.06226479826515e-05
0.000146853200888042
8.08213450959015e-05
5.11520903864898e-05
6.94226231021601e-05
3.4353699963072e-05
8.56771907361863e-05
0.000123884294600544
8.1477646560299e-05
0.000166717398575744
8.94305063743149e-05
4.45310987748513e-05
7.27058671585581e-05
6.03035844907498e-05
7.79994566850749e-05
8.09450180067123e-05
0.000138977897160708
0.000106726860954334
4.24904220656094e-05
3.52733344966706e-05
0.000107528457851175
3.20989440705318e-05
8.84504719872451e-05
0.000130357667124305
4.7719915872293e-05
0.00010438879587167
9.7623068875908e-05
5.85126759504402e-05
7.25168871300676e-05
9.43827330855254e-05
1.7566103807003e-05
9.2487675692745e-05
3.57284411793683e-05
7.30165257533825e-05
9.23701947022078e-05
2.82198928438987e-05
5.5589008718277e-05
6.59651786180281e-05
6.36691157708752e-05
6.95115202033225e-05
1.86573332467684e-05
5.29644427006637e-05
2.76504025370393e-05
7.94338022715344e-05
0.000106193898325239
0.00010067827705283
0.000114585597387818
0.00014236062691688
3.92388679618059e-05
6.59260367645784e-05
6.92733372069557e-05
6.97610574717015e-05
0.000102504283118425
1.71407753684223e-05
9.00227223005198e-05
0.000123281427422501
0.000128842889970909
0.000121118273838329
6.59528412462224e-05
3.14653817912454e-05
5.93272421226565e-05
2.99952850224823e-05
0.000117931045990624
3.03867515463361e-05
7.85948908366499e-05
7.58359345638158e-05
9.01992128406172e-05
0.000112342164462127
5.51504408985826e-05
6.47698441716369e-05
1.28054223509247e-05
7.42190231033464e-06
7.26834727744731e-05
4.82981937246683e-05
9.49797997441184e-06
0.000101079623318165
9.39881039216281e-05
3.64210547414041e-05
4.23483964928403e-06
9.32818476528496e-05
0.000101654175377154
-2.38682149406032e-05
2.89100471144149e-05
9.46136383414808e-06
7.02705600828948e-05
5.90133013336525e-05
3.33876711549875e-05
0.000112492921211876
6.7278283864234e-05
6.12698612442894e-05
2.41916394658051e-05
5.24814548363015e-05
7.37734319150716e-05
5.28640725672751e-05
9.45563020115032e-05
4.90498731894867e-05
8.16311660832283e-05
0.000126364442194023
9.02429202562324e-05
6.71344414343258e-05
8.24947806106237e-05
3.45307614868194e-05
6.52078271679566e-05
7.4135384370697e-05
2.31497336875287e-05
7.76698610566567e-05
2.38666460527964e-05
1.43223486725078e-05
8.07377695299663e-05
2.27893514403588e-05
0.000109700757025269
5.34212005731159e-05
3.25330854318131e-05
0.000116737375172454
6.58225050620611e-05
4.79684888183187e-05
0.000188563453481668
0.000114890158174756
6.77124830503457e-05
-6.40931114204326e-06
2.04745857513434e-05
0.000164747791696051
0.000120236930042083
2.65762665476035e-05
0.00013021982334211
0.000146114250639363
0.000119026215377616
6.2585706173714e-05
0.000109370762939999
0.000108753453573733
0.000128745225663427
6.99288683779769e-05
4.54694988704793e-05
6.28387325649558e-05
0.000103847583641064
0.000135849141739778
3.26146669142392e-05
7.10881273723213e-05
0.000103191487969935
8.14492338831647e-05
0.000126068135842415
0.000105517150800806
4.17407323627411e-05
7.95517866871055e-05
7.69238666659559e-05
0.000133703943333943
5.13864309408994e-05
3.35988061101035e-05
5.52215144869464e-05
8.97676000787756e-05
3.55321537727138e-05
5.52427402612632e-05
8.55486267250156e-05
8.25026322023663e-05
8.47813720443297e-05
3.2036037278248e-05
6.09913501899036e-05
2.38669714448579e-05
3.2407301872991e-05
1.53285720379085e-05
2.46960459290743e-05
0.000154979235273279
2.65226332877775e-05
8.54731247749785e-05
0.000102672119956554
1.67743065845139e-05
4.15900670454071e-05
0.000146506201752347
0.000101754382152309
0.000102236805112083
0.00010653833981136
7.27610884875315e-05
9.9540052211059e-05
4.86389745506556e-06
9.21405452460318e-05
3.49526823310557e-05
0.000110377702945178
4.55977971486179e-05
0.000141167241759706
0.000133748250271094
6.97452672961929e-05
9.94324081748044e-05
8.16730388125366e-05
5.85466261158396e-05
0.000107240106902116
0.000101571777258285
0.000116779211155451
9.36387970715213e-05
0.000106172623075627
7.3032531482479e-05
3.39261734423247e-05
1.94412501943849e-05
-9.53640922637067e-06
7.59107532036856e-05
4.58173564557797e-06
1.27812987442476e-05
5.1925534829797e-05
7.25210215941269e-05
6.37510901999565e-05
6.88975672759504e-05
2.37765927325511e-05
0.000140147210212817
7.46285810447334e-05
7.40321822006468e-05
3.46493113805437e-05
5.08414007672369e-05
8.23270530498271e-05
2.2072374736408e-05
-1.80142945647837e-05
0.000107746344218944
6.40383827355586e-05
0.000122216427678093
7.35069084220339e-05
7.76342147535619e-05
6.46938714777947e-05
8.14459479582264e-05
0.0001375733941719
0.000130710326040953
9.251505012376e-05
7.13392939060487e-05
0.00011690371174443
7.01979437451987e-05
5.73334315606584e-05
5.86598863851584e-05
7.08649564570866e-05
6.60988068749237e-05
0.000113639196873062
5.33481101277403e-05
6.56650991660966e-05
0.000108874932632941
9.87773489743043e-05
6.64290011252151e-06
3.33626866296789e-05
5.8492424348939e-05
7.75364359686451e-05
0.000116391423045316
5.78755609273601e-05
9.81639410338945e-05
2.88086618112135e-05
8.59357148021067e-05
6.62225515823273e-05
9.27113519596201e-06
9.90849919931642e-05
0.000106707462634675
0.0001225687965805
5.75052738782997e-05
7.07812051633888e-05
8.48420732870067e-05
6.4096430928665e-05
8.21947412292121e-05
4.12101511983874e-05
2.11453166675484e-05
0.000123102372525132
6.83244744974132e-05
7.17470826485666e-05
9.16628292223788e-05
5.50939510125971e-05
0.00014748840993822
0.000139694085954443
0.000108494429246341
0.000102992307570379
6.31800248744314e-05
9.10164614373209e-05
3.34263869805403e-05
0.000109837848492494
7.12905917077529e-05
1.02882420914832e-05
0.000103005162279345
6.49477742275082e-05
0.000106286806988549
9.78190988301663e-05
0.000134860981356595
4.29651141239994e-05
8.11477126488095e-05
9.20168842986854e-05
8.00363873495923e-05
9.24329180199227e-05
7.03769628923914e-05
7.99319704942363e-05
6.22845816306484e-05
9.58573154253652e-06
0.000102369275613348
9.15816100331239e-05
4.65916940534068e-05
1.56383872864364e-05
5.26558400970949e-05
5.97056094123761e-05
0.000120347208300047
-3.73112139601205e-05
0.000107497568487005
6.98536660667102e-05
5.94565810049354e-05
3.16789419534681e-05
6.29520552245048e-05
0.00011873528453013
5.33666695161499e-05
4.78466284052576e-05
2.90849439649967e-05
4.91493131081727e-05
6.50339931812992e-05
6.51451994838822e-05
0.000143051799602275
6.95578948433836e-05
9.73880116567483e-05
0.000120961551986265
0.000119647533757544
4.1068278506047e-05
9.80001335516681e-05
5.58383254081027e-05
8.34367387962475e-06
9.60949045651945e-05
9.7021793104542e-06
0.000112713601463974
8.90509065024802e-05
6.98711728482173e-05
0.000111582856103594
0.000113033362506688
9.7344884112299e-05
5.29097478629858e-06
5.63602122802264e-05
1.46806719837594e-06
2.61966963869986e-05
3.39489498560098e-05
4.9705739213095e-05
0.000117488080580551
1.28837776242731e-05
-4.60556919686971e-06
3.27750064406063e-05
1.68220390495978e-05
5.04287584444837e-05
3.95758204910689e-05
8.59014588178641e-05
0.000112769548013284
6.34258881589567e-05
2.0077660221986e-05
3.16042064364769e-05
6.85994350332358e-05
-9.67579273383221e-06
0.000110952143435197
3.79017010249062e-05
6.32252655594916e-05
3.36051789193956e-06
0.000127231657087826
4.35068125429244e-05
1.20108785764821e-05
8.77055006754962e-05
0.000105265996070179
9.12140533595443e-05
6.89922087423663e-05
0.000136080865629988
8.49827158859625e-05
0.000100650729187651
7.88254785868865e-05
1.09067561405165e-05
7.86231354283486e-05
9.1965613601214e-05
6.25669425550307e-05
3.00007861821427e-05
3.5282413424472e-05
0.000152495616449467
8.87381026224948e-05
8.23399114997971e-05
6.94153999967418e-05
0.000111579027028514
2.66359118750492e-05
5.14756349008896e-05
1.50712051706402e-05
9.04244983391012e-05
3.99374324164008e-05
5.08479499392961e-05
4.4742323337547e-05
0.000128788527987011
8.29095868724834e-05
1.67245046482731e-05
0.000149838224160124
7.71348798633157e-06
8.8770250983061e-05
7.19900357054874e-05
2.19166610269734e-06
0.000113083961375737
4.08099026638381e-05
9.38817369378927e-05
6.29183226449091e-05
8.12809993617061e-05
0.000115147512639764
6.79298213443775e-05
3.88812153023095e-05
0.000109840969640041
8.64567444229381e-05
1.88713025060788e-05
0.000143020215483492
5.15250273173817e-05
6.20028079239027e-05
0.000121555841518603
5.54813191469453e-05
5.62766643366636e-05
8.73136846820483e-05
1.38452386621207e-05
6.4594456048816e-05
0.000108589070357586
0.000126312007875435
8.50942213805877e-05
5.26915681872641e-05
9.30010421822535e-05
9.51285072741884e-05
-3.85533177890939e-05
7.40077501479676e-05
6.30564916605394e-05
0.000115624472438013
8.42721376320904e-05
5.12980554256748e-05
7.22855330536986e-05
-4.97803098719911e-06
7.09370078953086e-05
1.61879587038575e-05
1.05155858531195e-05
0.000123634616199756
0.000123606648088196
9.78540894523795e-05
9.40928501005807e-05
8.49601678964573e-05
0.000117385074380831
9.68181074818271e-05
5.23833594067147e-05
8.72107343556914e-05
8.31450943647035e-05
9.60178613254711e-05
0.000103856390246722
0.000107698777733509
9.07677328105672e-05
-1.07850711234673e-05
0.000102766729805858
4.12701279305406e-05
8.17050745942669e-05
2.92102985814113e-05
0.000125113398175875
0.000115736383806054
6.12076563968409e-05
0.000109931912283427
2.06377477289329e-05
0.000107224016602057
0.000169453016828989
5.59170305457129e-05
0.000120077446139574
3.2724952169419e-05
1.37921654041549e-05
8.80679089957245e-05
0.00012679931747308
9.25671137648125e-05
7.67018761782677e-05
1.76431439861833e-05
4.68476313489186e-05
8.58033451766299e-05
1.70376784306472e-05
0.000103465206758565
4.31990695200417e-05
9.86560920185968e-05
6.60526989974157e-05
0.000149049442923827
5.02291475753326e-05
9.91567889437791e-05
0.000108066810970047
6.94981445503135e-05
0.000107760491035032
-2.47896323557071e-05
-3.14802718591239e-05
3.69380485074509e-05
0.000151987884932742
0.000101760859345929
3.03474950169716e-05
7.22682635825309e-05
8.67621696597461e-05
-1.51749245004066e-05
0.000127166954860066
4.35817621481487e-05
9.71249377997959e-05
9.0000500127476e-05
5.64471575787656e-05
0.000123917688810775
7.37341446353197e-05
7.60199507671111e-05
-6.05754368325566e-06
0.000135223021704396
0.000113674130519659
6.31174589133355e-05
7.97710758081462e-05
1.73181479515848e-05
3.91972751835394e-06
5.49883387446698e-05
9.76701299075001e-05
7.81671002097458e-05
7.75258602497961e-05
7.30100051356885e-05
7.88143002416477e-05
9.01725575848192e-05
8.66052034809649e-05
9.54652672390507e-05
4.91910032883862e-05
5.79547103317125e-05
6.8984188607009e-05
6.27024752392693e-05
9.08500967232739e-05
6.63763338361871e-05
8.52976552850564e-05
9.00741190364611e-05
8.76944294828074e-05
0.000109653761528566
0.000112860438903122
9.58119245739984e-05
2.27672896336397e-05
3.66004839897285e-05
6.96948652957353e-05
0.000128703414753167
0.000105331475882895
9.32060689035151e-05
4.32986303755707e-05
9.95647651571046e-05
2.19663549138895e-05
8.7256816818647e-05
9.68225987410047e-05
1.16718643528088e-05
0.000113258747642817
3.55555411370561e-05
0.00010081557651173
8.22044571857228e-05
0.00010164241884439
5.60303930265741e-05
0.000164592052934237
8.69777576016138e-05
4.47632310686953e-05
4.4563615261794e-05
5.63545117837225e-05
7.41881433060977e-05
4.98886444430235e-05
4.42216608760211e-05
8.95003602861429e-05
4.78274807142158e-05
8.23341210369624e-05
0.000111131284127486
5.58151610827717e-05
2.00619837847634e-05
4.74464902377339e-05
3.47643682696818e-05
6.80167738164972e-05
5.41353132354087e-05
8.58220275425299e-06
0.000101440137930716
-3.07392289441255e-06
6.79226634453384e-05
4.74139412160081e-05
4.91113373265308e-05
5.69193304118508e-05
6.47171032790286e-05
7.82013440833196e-05
6.05365146172021e-05
0.000141556620552112
9.31187964563684e-05
5.3646924977327e-05
6.21890643403738e-05
3.03503537565805e-05
0.000124954867694212
9.3752613293976e-06
5.40077160127215e-05
8.72038919820547e-06
6.33746794516141e-05
4.73589253506293e-05
9.73032259060052e-05
8.12043708407513e-05
5.00944363467018e-05
0.00012473171244414
3.3650890048861e-05
3.87808374156442e-05
0.000187925414480948
3.53287198614547e-05
1.26595394219323e-05
3.82691730258925e-05
7.95026962295436e-05
0.000145396313396441
7.33218476293302e-05
7.15797795689881e-05
0.000102106198768745
8.72045867022008e-05
0.000104600182165795
3.39413958162415e-05
6.74440411632197e-05
6.76220649671846e-05
0.000126451108926431
-1.78839884380484e-05
3.77039724959092e-05
0.000144076588367723
4.95781130428453e-05
3.6160201098618e-05
7.05613387973308e-05
8.69241820617681e-05
0.000119413722629329
0.000158346091056905
9.54839780040638e-05
8.37981427108854e-05
8.26696559889135e-05
9.70033004678231e-05
7.17293283646406e-05
0.000136630634683448
0.00012630266828504
6.7233233902692e-05
0.00013933294044053
6.3354637188653e-05
8.45739573585781e-05
3.59195728959837e-05
3.24603378655065e-05
3.83694256073028e-05
0.0001460392374065
0.000119451669925958
8.73271288719493e-05
4.24076367617625e-06
3.49209150396292e-05
9.28465007928513e-05
6.44791603178421e-05
0.000113161138715805
7.79364050476968e-05
4.46557672695645e-05
7.2934676458775e-05
0.000103622223303693
1.88854333829904e-05
6.08868146471023e-05
0.000146076464077889
2.60817433215362e-05
5.06238320000765e-05
8.72710653592658e-05
7.1934609651357e-05
2.50294553726274e-05
2.29337793155564e-05
5.57107368538016e-05
0.000157246833936596
0.000118504578380635
0.000106006480384361
6.321253208062e-05
1.58041358217235e-05
7.64575557898255e-05
4.66172419294907e-05
4.48157994941912e-05
8.60253440387756e-05
8.76062147003194e-05
3.65318515806106e-05
4.11718338997271e-05
6.38554286649403e-05
6.70300759864508e-05
6.47462197010182e-05
0.00010985721956353
5.42014105151722e-05
8.3723083720287e-05
4.87301211900701e-05
8.87589455602477e-05
7.70604966105776e-05
0.000105909506806862
8.43448165764214e-05
0.000102221651304336
2.55705159909544e-05
0.000127316228177183
5.67651667135177e-05
7.68636398263685e-05
6.09314110022617e-05
7.22702323342216e-05
4.75104118021503e-05
3.36543558320693e-05
7.47404552634471e-05
5.91396104826486e-06
6.99515899473683e-05
3.93533845048674e-05
7.98463085224152e-05
9.44305814980282e-05
0.000155033898265298
2.01305790675165e-05
9.49798109734225e-05
3.64718901189437e-05
0.000103730013514849
-3.93438881381209e-06
0.000107612165209746
2.92687543416924e-05
4.19375814588193e-05
4.81688384172342e-05
9.52271457848793e-05
5.86270376439755e-05
6.40156686121662e-05
0.000106827497203485
9.90823548536625e-05
0.000115079250190732
5.20538073773476e-05
4.47792940233662e-05
0.000124798223939631
5.2368720069733e-05
9.88495517718122e-05
5.28665340874401e-07
-4.89263395456482e-06
2.20587819410177e-05
-1.09506899025368e-05
4.09984594748638e-06
3.35445108249601e-05
6.50455154274514e-05
4.31708474388349e-05
-3.9457419941827e-05
2.70757171881179e-05
-1.40567328875343e-05
1.94126872416934e-05
0.000135556036409657
4.94973634728956e-05
8.59688356890965e-05
7.73770311174695e-05
7.79932578041149e-05
0.000103062883833141
0.000136607095092423
6.8742741876597e-05
6.97503472781957e-05
4.73502055661081e-05
8.29479777931987e-05
7.56549272042243e-05
1.71083328816851e-05
4.20601929950237e-05
0.000148238630209906
9.59986052916867e-05
0.000109815152747316
2.33014001931481e-05
2.13835978878705e-05
0.000103722569989173
0.000130497487653281
2.39853416584055e-05
7.42397367301828e-05
6.33828111028328e-05
5.74138662607131e-05
0.000107195849372951
8.91643561289853e-05
0.000158821007263649
5.89712401470458e-05
0.000118977769130259
7.84548250760742e-05
9.09820773899953e-05
0.000125923575115314
7.0905224535014e-05
2.33473808714423e-05
5.21096812203586e-05
8.06233386145785e-05
0.000116157313575945
0.000142109381220619
0.000113261042426071
8.43797068232551e-05
9.11307813245052e-05
4.92774304078371e-05
7.41531945526554e-05
0.000106953798180445
-2.81043100461289e-05
8.73046523589598e-05
5.71353345049191e-05
6.48779367259416e-05
2.59209541119673e-05
-2.81273655032153e-07
6.09837252984943e-05
3.87093617480399e-05
5.93912718127064e-05
7.32626339657242e-05
5.47264314234169e-05
0.000145018822159962
4.06854056966856e-05
0.000152528983758989
0.000110661989516151
5.61800825204688e-05
8.63444258778424e-05
9.55014459512785e-05
3.13422488615854e-05
5.91157340319751e-05
6.69039837300962e-05
8.44380144659889e-05
5.1617921856927e-05
5.87635206854516e-05
5.64310352280969e-05
4.54240936002817e-05
4.42182459212157e-05
4.63668106427565e-05
5.59030336470604e-05
0.000102774545891041
0.000103636033231202
0.000130616016179492
3.19208476941024e-05
0.000163934367982031
7.3255147906562e-05
5.89062999045746e-05
1.00413682347496e-05
3.7871734319784e-05
4.02718481398994e-05
0.000136085511201966
3.50812582591663e-05
-3.96802469174477e-05
9.85901477182664e-05
3.47044706876159e-05
8.5984888734553e-05
4.88923761910691e-05
3.63973152525405e-05
0.000121112234964998
2.5707214604549e-05
7.91974002985155e-05
7.73394009225924e-05
0.000150445896190155
2.50093565647861e-05
6.40061435846537e-05
2.47070211604936e-05
8.06500230201594e-05
3.52668923333027e-05
4.49778037255267e-05
9.30833880082519e-05
4.05921178762675e-06
1.34942092042189e-05
2.19613251689253e-05
1.91412176817844e-05
0.000111111919885475
7.67942141975307e-05
4.97366101308922e-05
8.12865566755006e-05
5.42785567361355e-05
5.40023540169598e-05
0.000128386509779268
-2.05076025338628e-05
8.80369622340528e-05
5.63193956413622e-05
1.36119062249671e-05
6.38163606199533e-05
9.04564945592139e-05
1.96924456628077e-05
5.71310547603851e-05
1.15568212293549e-05
5.43209166875842e-05
0.000109540268879049
6.32259476315148e-05
9.30794395884314e-05
5.46649747449857e-05
6.70422227380031e-05
5.97539559873665e-05
8.65979563397186e-05
6.57621099454892e-05
5.80614309105654e-05
-4.87419661911279e-06
6.30721271043546e-05
1.76599473685116e-05
0.000120764715771658
5.09178772732866e-05
5.46885212836681e-05
3.9782285350859e-05
9.96122722293851e-05
0.000106584538931969
9.80672961105501e-05
0.000137000591204159
7.7467347072354e-05
7.70409108883385e-05
3.57900165341598e-05
6.70742591635481e-05
8.67623404464403e-05
0.000141067471484252
9.46768277398722e-05
2.52778562853918e-05
0.000109999390977962
0.00013138150064262
2.92725022341177e-05
0.000108401812885066
5.92845697968726e-05
0.000118006128912485
5.29139118077182e-05
6.55002458216409e-05
5.93601243183922e-05
7.41611143595613e-05
9.68110662838316e-05
1.78218399758761e-05
1.72228855767744e-05
4.17972702873656e-05
7.62264135805725e-06
9.43260304652773e-05
3.20991094642784e-05
3.80691750431097e-05
0.000105149461975765
2.58031507537414e-05
8.20485517001476e-05
5.03650070410125e-05
5.07431979428317e-05
6.32054013046788e-05
-4.32436343370814e-06
0.000112789721238898
8.33301065150892e-05
0.00012174619267588
0.000108615387908158
3.05003503042455e-05
5.37543467999994e-05
4.79936475856853e-05
7.06985395489854e-05
0.000128526422029945
5.18616272672047e-05
0.00013449856811125
0.000122272807277579
8.72801081671192e-05
3.49819932123707e-05
5.40897076152193e-05
9.08326343194002e-05
0.000167784948686218
7.19585198295335e-05
5.26449089786933e-05
2.7980413375934e-05
2.39634082820229e-05
5.00260883949419e-05
1.70072234804861e-05
2.22017590824424e-05
0.000107466549975966
0.000105830289041476
0.000114594919148902
6.45067972333448e-05
7.95757393611066e-05
6.04863478806801e-05
2.02073447047012e-06
2.09903194374715e-05
3.82395324750297e-05
8.34379587278979e-05
6.23780456068302e-05
7.19395589816004e-05
-5.22786687541156e-06
0.000100786981165609
8.2378009074354e-05
5.88867229118961e-05
1.10297803762789e-05
8.20389407235717e-05
6.03847186051916e-05
4.95976833927362e-05
0.000100495873318363
4.78975116984787e-05
7.88905446360417e-05
4.79903326416353e-05
1.1685839478252e-05
-5.83528684071728e-06
4.27391641343355e-05
2.70768030121452e-06
6.95554622116451e-05
7.22122048556938e-05
0.000114614206476887
3.5198833206521e-05
8.87352848138655e-05
2.10643300533229e-05
6.54937629660668e-05
8.17014279662543e-05
1.96342575451081e-05
0.00011611250744626
7.12463999282246e-05
6.72059736250715e-05
0.000106742370350828
9.42199195372643e-05
9.9383419959677e-05
0.000113430691599088
4.96789720575504e-05
5.38417699718121e-05
-8.42051058937151e-07
5.94954773242565e-05
3.82408159598544e-05
4.81636242019546e-05
0.000142818340664141
6.97051764712225e-05
6.8130382706037e-05
6.71541381176033e-05
6.8322026206085e-05
9.95848108146839e-05
0.000115602450458468
8.14207999661138e-05
6.31090134106595e-05
9.80122260501861e-05
0.000144787545920932
7.55970382497859e-05
0.000106391743303097
3.89048320182751e-05
6.27909834755069e-05
7.72918801124391e-05
3.56453377154236e-05
8.63187326625162e-05
8.002965164797e-05
6.55992616248734e-05
0.000104276275568812
0.000179943445375208
5.98351709955156e-05
1.99698285375103e-05
8.01253186314418e-05
4.22252529435206e-05
5.19091205560949e-05
4.58221834731761e-05
9.92787296113277e-05
0.000115067389558159
0.000113724616639264
5.71585732288741e-05
2.65261768452595e-05
0.000123488167976504
6.20413684593173e-05
4.23944912361171e-05
0.000103914136853848
3.10198988596144e-05
0.000127023329675426
5.31464454390846e-05
1.75034076617838e-05
0.000111387081318222
0.000102075408749089
8.3578520934253e-05
4.16052634827086e-05
0.000114284829232498
7.1603889234924e-05
4.63336848097122e-05
8.7737897577033e-05
4.52089763414574e-05
4.87149279039352e-05
1.84367453399288e-05
-9.77367844127472e-06
3.10284469578667e-05
8.52616979538433e-05
2.88417189533159e-05
6.33214852270294e-05
5.82673079396754e-05
6.56614611333947e-05
4.98178173319238e-05
7.14508065684941e-05
1.19079468413621e-05
0.000135627815198825
5.39138670438733e-05
5.50251895684298e-05
1.72545880509589e-06
8.7298287117416e-05
0.000146107390119783
2.72856885354016e-05
8.70226520930405e-05
7.14422026451348e-05
0.000148003097043338
0.000116194237983677
-7.59401829250118e-06
0.000127550258958266
2.31545409671072e-05
4.27849005768997e-05
8.0468647670393e-05
0.000147027208921179
5.57726613819037e-05
6.40851703552105e-05
3.84016221841409e-05
7.14068510594802e-05
0.000127776541080642
5.66187516502745e-05
5.30026631691269e-05
0.00012459004918967
5.14285587264331e-05
0.000123014742520482
3.68511402551187e-05
0.000116136731088691
8.39672687657558e-05
2.24034861678059e-05
3.83764885664009e-05
1.90696350266397e-06
0.000110794176004259
0.000140733907696301
4.65285148094574e-05
2.86621242743848e-05
3.4098701557469e-05
6.13933559577177e-05
8.25975617146751e-05
9.31206156781821e-05
6.47363577348437e-05
0.0001413522299889
6.05849344223798e-05
8.52455067966438e-05
5.68708166030172e-05
8.79944268559673e-05
-4.23161038567382e-06
9.8456153213413e-05
4.95612462641029e-05
0.000158399680703563
7.86290612870387e-05
8.30340784003434e-05
9.31945058993047e-05
7.3601020748754e-06
6.35529162563058e-05
0.000108463122328169
-1.05736205827638e-05
3.89399653369134e-05
0.000107300750898439
4.2139661408313e-05
0.000127869777638744
2.35523803081861e-05
4.7208234090237e-06
3.4008713418595e-05
7.93613730099572e-05
8.82033785058779e-05
7.47790976104839e-05
9.54974749435062e-05
8.32716255976194e-05
9.11391134014016e-05
8.80909867633447e-05
0.000106497883036592
6.19207929548431e-05
0.000111707494984956
9.09915467372199e-05
9.53958190980179e-05
7.54719453513147e-05
1.05847805630261e-05
3.27769125089901e-05
5.66945757634547e-05
9.79862409877263e-05
0.000100856685393504
0.00010494599581331
6.33251505321065e-05
8.36922878748583e-05
7.81617473769445e-05
7.24858159193179e-05
1.17256701933097e-05
5.90734186206673e-05
-1.65430755066863e-05
0.000121293575132018
8.56583429064033e-05
0.000127128790667668
7.08693654387409e-05
6.61288612437171e-05
8.17069275801709e-05
4.76973213827286e-05
0.000131399175477299
5.94813300604885e-05
0.000117275021716236
5.36224782211651e-05
0.00012942876307344
3.16068483690858e-05
4.77549353383197e-05
-1.86289982715573e-06
4.59659465718377e-05
6.89520876600849e-05
5.92067272328382e-05
8.66158717759775e-05
5.38812148253823e-05
0.000125722056254071
8.59850966079196e-05
4.67686069302659e-05
9.28232993091587e-05
6.15543284794416e-05
2.74099626745335e-05
4.84791539478289e-05
5.32117917151433e-05
8.10306605050898e-05
7.41003704844134e-05
7.5725863409871e-05
4.55069578203875e-05
4.64510204340783e-05
5.59551891360073e-05
0.000125633313908267
8.63060213214687e-05
0.000120650231923102
4.19676518042558e-05
9.24150139454176e-05
6.04173223398518e-05
0.000106564066032526
4.35184021167363e-05
7.36683269744403e-05
9.51546198107885e-05
9.83027264655656e-05
4.67999104343194e-05
9.70787730515633e-05
3.13057402871578e-05
8.90296976606597e-05
8.23463696943437e-05
6.18500112769295e-05
9.45276136794657e-05
0.000110805450538125
4.73175584151241e-05
-1.11062524056897e-05
4.540607669186e-05
-1.01284364881571e-05
7.57090978343148e-05
0.000141654932960627
8.35020660839737e-05
3.73701866656576e-05
3.67531445724403e-05
0.000111664396787862
5.56382583347356e-05
8.68169019325646e-05
4.40725022137616e-05
8.18953527385455e-05
0.000135775689602177
4.83998469816865e-05
0.000104948641600698
6.30006944031343e-05
9.67286133354713e-05
0.00012992806020605
6.79229998684882e-05
0.000103963688395769
6.75053120752985e-05
5.23960215287597e-05
8.11346313938678e-05
9.38420634490435e-05
0.000150199764833495
0.000115338342286901
6.22333969222651e-05
0.00014503515320755
6.10261979356024e-05
8.06395298227674e-05
6.458964484797e-05
0.000104822627798179
7.09421407144616e-05
4.00069768392037e-05
0.000151820102786093
0.000110205803947432
6.86722224025599e-05
8.3667843244595e-05
4.40446675551386e-05
4.48641245943378e-05
0.00011162703209158
0.000100504458134006
-5.61269836146008e-06
4.75084229040154e-05
4.85170719448796e-05
9.80764238791302e-05
1.97956684021454e-06
1.57652589813419e-05
0.000109509200216842
0.000110681762553675
0.000121496838790413
4.3153453730088e-05
0.000125653567992174
0.00011044386353517
3.93840439730308e-05
3.93930520609756e-05
2.71321747532004e-05
5.22398891075933e-05
4.9499876566196e-05
0.000106376360409739
7.63901969984204e-05
3.54975091970662e-05
4.40686226543608e-05
0.000154969578585877
8.24395139639324e-05
0.000139302135683378
1.07723169278733e-05
2.03598211694883e-05
8.40289220922444e-05
8.70883961023263e-05
0.000115041085832196
9.77410755323672e-05
6.78172688587242e-05
0.000101576824847407
9.57425583439306e-05
8.01228901023741e-05
-4.39642628425211e-06
0.000114994735171514
2.54655405008883e-05
3.01514314212794e-05
6.81802202914249e-05
0.000147886284103438
8.03269404062482e-05
2.28881246368405e-05
9.29655625235892e-05
7.12675296272252e-05
9.11905083619405e-05
6.53999817624666e-05
0.000111508074605466
6.80065013018182e-05
0.000112475014773841
8.35544945385336e-05
0.000121407524192266
7.15308173165059e-05
0.000113232025647668
0.000110556506916555
2.93197335949876e-05
0.000108570153948312
1.11229611948343e-05
9.52172057686062e-05
0.000132273666852223
7.43947253345008e-05
5.14608023657975e-05
7.58307015757865e-05
6.2425384774125e-05
0.000127080088421157
0.000147554161392994
3.43400620651096e-05
5.11705127554951e-05
7.68336982611454e-05
8.888798290639e-05
8.01308529091671e-05
0.000122958612165418
6.82979777484236e-05
0.000162879170777566
0.000110545552193313
2.50288765276825e-05
8.61044471540532e-05
9.55856729907906e-05
3.1388419377446e-05
5.75089462940785e-05
-9.4462372285392e-07
9.39100158085902e-05
4.28997392117215e-05
-5.30849631606089e-05
6.04631425336699e-05
6.4612768033981e-05
0.000103472998135776
3.3484956804134e-05
5.6570994251502e-05
8.43352312797725e-05
0.000104022644481444
3.4178843812313e-05
8.91828980845146e-05
8.5219682607995e-05
-1.49205235046665e-07
9.53668839534158e-05
9.93135103282422e-06
7.01872370014172e-05
7.20598023308557e-05
8.31630432814069e-05
5.31334679423269e-05
0.000107266513912568
8.70287321294165e-05
0.000113946558152676
7.71113768920622e-05
6.29451418719181e-06
2.98899808574904e-05
5.0934508306328e-05
3.23981354309178e-05
0.000115532759464022
6.50570451242327e-05
4.70922801699894e-05
9.34368164032828e-05
0.000155505636526352
8.50447197003205e-05
5.24778100359306e-05
8.6214673972213e-05
0.000188085570887373
7.66610298010164e-05
8.2377519890394e-05
6.64628900413303e-05
8.74246834873089e-05
9.6251011038798e-05
9.86192866236205e-05
7.68457345097619e-05
0.000102546107801219
9.35688680811425e-05
6.95122152643254e-05
8.32244855603544e-05
8.36244787895006e-05
1.05368752146817e-05
0.000106988365263012
3.08723459943272e-05
9.67012994273237e-05
-8.20644257047351e-05
0.000118876543644362
5.55090488963347e-05
8.81467312481538e-05
3.20134497673495e-05
6.97328531623993e-05
6.09513517609734e-05
5.77086315584817e-05
0.000109508410527272
8.65914752264116e-05
9.18622410829187e-05
8.55679768578472e-05
8.90077048109558e-05
5.56678901478535e-06
8.80242917266978e-05
7.48619166933129e-05
6.74064908003461e-05
0.000137447423933281
1.89133067930469e-05
9.30699529127245e-05
7.17934591976519e-05
1.81533290840535e-05
0.000118148986303895
7.87429096445491e-05
0.000103970087132448
8.31118381634686e-05
0.000123285717911465
0.000131778121763423
2.61230779249476e-05
8.58338262758991e-05
5.28810823732128e-05
4.13726202670428e-05
9.77664012861693e-05
1.47313661350512e-05
5.02750835300009e-05
4.80527506478774e-05
9.192100844209e-05
7.26110648430736e-05
6.05386986432301e-05
3.96593679415263e-05
6.2951603890845e-05
5.9155234195363e-05
5.38624236927991e-05
8.17765607352102e-05
0.000148566828427571
-5.56770834711056e-07
5.91449304587011e-05
8.2005963376051e-05
7.86661171715435e-05
0.000122118743921627
-1.67623020105749e-05
1.43779780027349e-05
0.000136811836256587
7.71534285883564e-05
9.27212321736257e-05
3.12259447079909e-05
7.23592643205393e-05
7.53843936816194e-05
7.76997234393861e-06
0.00011672431668117
9.19337287512067e-05
5.63600259399238e-05
7.38000840477265e-05
3.78102247921132e-05
7.66803849305798e-05
5.84501362185701e-05
2.5322718427534e-05
7.17277797959359e-05
8.74927132574756e-06
0.000100126725577238
9.39078552952959e-05
-4.67741465502642e-06
2.55067477327468e-05
2.77891833296381e-05
6.75691918118469e-05
8.34752139492669e-05
4.9341583720672e-05
4.18179876426373e-05
-7.89852411766932e-06
7.39365878843194e-05
5.79977092432822e-05
3.17882358086972e-05
8.83716944515678e-05
0.000111676303506126
9.83211091407833e-05
2.65931866583172e-05
0.000112331159013005
9.45287660681361e-05
0.00011730944997055
3.37113226252279e-05
9.51675315014854e-05
2.05668241932191e-06
6.39211126880395e-05
9.78415546144366e-05
6.18873753379479e-05
8.68638792414076e-05
5.77967728259744e-05
5.0495744266943e-05
0.000104719394003746
2.89106102649967e-05
7.54759180569856e-05
7.48144587579967e-05
4.55124116972438e-05
8.26932411991428e-05
6.4072589418835e-05
0.000110615647488079
9.59721252162362e-05
7.41122381681376e-05
8.84586360715571e-05
6.72979365689803e-05
6.48099510879254e-05
6.17542799823435e-06
1.46020081957758e-05
3.06101848631061e-05
5.03660256975453e-05
4.21455054576549e-05
1.27244208304468e-05
0.000112498585575583
5.34148723280193e-05
6.47690860268643e-05
0.000127002812853697
7.28038317803889e-05
5.61945796910916e-05
6.73287507712604e-05
6.9266895317878e-05
0.000108146602980627
0.000107587758454241
6.48091657807829e-05
1.93115851238106e-05
3.00488345639305e-05
9.69692679199239e-05
6.75984433880455e-05
9.19332648635235e-05
1.03063595527963e-05
5.83297788288276e-05
5.69959530685337e-05
4.56791008209351e-05
6.25903113371568e-05
8.08155356693573e-05
6.80474308120023e-05
5.20475230210962e-05
6.53657826256439e-05
4.98900465413163e-05
0.000121316574744483
3.82866564795993e-05
8.893902484708e-05
9.79196014939609e-06
0.000134156524353721
-1.70295201852536e-05
2.20008177991741e-05
1.56180692484691e-05
2.90850001806209e-05
-2.17515353074947e-05
5.59310723564833e-05
1.95329857464702e-05
3.49495233478438e-05
8.55350525616279e-05
5.02622832070734e-05
6.09669889491944e-05
6.52448703454027e-05
1.90981353054097e-05
3.67253844050095e-05
5.36962995550784e-05
0.000110888270120749
6.36660579590625e-05
1.60589850689953e-05
4.51374687966161e-06
8.39957117979091e-05
7.95788142572582e-05
6.87479242112048e-05
2.77109023622704e-05
0.000108485299020208
6.66583698161421e-05
9.31863383186588e-05
5.72524257659316e-05
5.1683345406308e-05
8.40955394331644e-05
5.19750104284824e-05
5.96632364055682e-05
4.864378951977e-05
7.44171266146605e-05
0.000105849092077493
3.18407536457544e-05
5.2693112299378e-05
1.20322969183558e-05
6.52787202995644e-05
3.76190537733909e-05
0.000123434256959495
7.67617735702391e-05
6.43631311601067e-05
0.000103208277647449
4.33542277188421e-05
-1.60525952119448e-05
7.64167047362198e-05
5.57158138152579e-05
0.000136690595670556
8.93907663902435e-05
0.00011669887117212
9.90732103412106e-05
8.67440532534771e-06
6.05490151427538e-05
9.47647934043232e-05
6.84823320370766e-05
6.47525011708033e-05
0.000135895188197045
5.38015161905962e-05
5.73701614579353e-05
4.16284767841821e-05
3.43295039323133e-05
9.85396094706679e-05
6.05345262840113e-05
4.11532104323794e-05
9.84901222113128e-05
6.94685174299379e-05
0.000107616488686021
0.0001411834330831
8.76964303463933e-05
0.00012992170697162
0.000128904122485587
1.694467583654e-05
3.43482653399075e-05
5.04401052807879e-05
6.34177812738109e-05
8.13640971482144e-05
1.9915848920054e-06
4.89995351366705e-05
-2.15443406928685e-05
8.54426960816762e-05
7.67556978119593e-05
0.00010747203236811
0.000177060826489709
6.0458066988554e-05
8.28691532907795e-05
9.54911190916177e-05
3.4503355952294e-05
2.27353614260774e-06
1.38065242669644e-05
2.12989494040431e-05
0.000136854223671462
-5.14023952723327e-06
5.64693385387564e-05
0.000111840493640688
6.92696277412682e-05
9.57537514143308e-05
8.4784300347791e-05
0.000129104798589108
-2.01775025288082e-06
5.53340245535474e-05
7.02329233236851e-05
4.08078250524898e-05
-9.37438849672875e-06
0.000123935114864517
6.20531475749538e-05
3.19268899650909e-05
3.47249686084551e-05
4.10266224477564e-05
-5.61750432930053e-06
0.000110009642396954
4.57367433642672e-05
5.66832453602094e-06
2.25008837716164e-05
3.95041163156793e-05
2.51388235039627e-05
6.23604960077067e-05
6.85253835079716e-07
8.44435954582082e-05
2.94117896223478e-05
4.07025920858651e-05
7.21761944458111e-05
6.05040853534878e-05
7.47595024536327e-05
2.48404075195548e-05
0.000103691212580548
3.0182123452021e-05
0.000124427258236404
0.000112802604529246
2.53997768049018e-05
4.36409992830624e-05
4.25721427876776e-05
2.16565287263334e-05
0.000103082807237585
3.23549146036298e-05
5.2591361450286e-05
1.52486871421284e-05
0.000111668020639987
5.57079054560089e-05
5.64275303630547e-05
5.59741972358992e-05
9.98307053356125e-05
5.34639752158884e-05
7.35729529933207e-05
6.81587251900052e-05
4.36228077747663e-05
5.72084081639635e-05
3.0028407038903e-05
9.13825244656847e-05
0.000112020561983827
0.000103626996465784
6.03214217412919e-05
5.71334109945321e-05
4.98007902151493e-05
0.000102361993047233
6.81328616477249e-05
8.76468026542338e-05
6.31428777858445e-05
2.2114140049635e-05
7.05750971268775e-05
2.21418293248118e-05
4.47135361202819e-05
0.0001153427259427
6.26223149961636e-05
1.08122238318796e-05
6.1483376182934e-05
9.09821285246611e-05
0.000100285870505432
4.64494532727818e-05
8.92955266664624e-05
9.46381123375562e-05
0.000100066932869444
-3.32814523543672e-06
8.85838049374876e-05
4.92670365823636e-06
2.30899632882792e-05
5.44665241902996e-05
0.00010662333361316
7.52456573937558e-05
6.82815068365246e-05
5.52182481989978e-05
5.53937421786448e-05
4.44468228155703e-06
9.52943120512155e-05
5.69516474733712e-05
8.5736367472847e-05
8.92661176448661e-05
6.90327062399613e-05
0.000107670927783024
2.61932280749024e-05
8.98645550064574e-05
5.03689371972338e-05
8.23579833793492e-05
5.57724088545225e-05
9.81241459152952e-05
1.02397184494941e-05
0.000104193653355452
5.30815775085188e-05
0.000108006045858029
6.39987181851682e-05
0.000106359098296721
0.00012344827081749
0.000130162488203909
8.33532152080092e-05
5.07113871588257e-05
0.000132027925485041
2.00221674196296e-05
-1.98672632672582e-05
2.81683295658404e-05
-2.60916744144933e-05
4.03145364064268e-05
5.59413905445877e-05
0.00018973470712499
0.000154073119957538
7.15093820020358e-05
0.000143931756232842
-4.67707293679595e-06
8.05648385274218e-05
7.17279913146744e-05
4.06862427966661e-05
3.30206819448718e-05
1.89528340123434e-05
6.8519463045777e-05
5.99733095055633e-05
9.32765580064879e-05
-4.15733109582108e-05
7.49638883809556e-05
6.40346586025426e-05
1.58684445691842e-05
5.94881230994819e-06
0.000112335250010285
5.02711537885149e-05
0.000114671110323357
0.000112089404842557
0.000140533399633104
8.17974473470559e-05
7.44423855141762e-05
0.000134885144765118
9.95899216081936e-05
7.71928532537303e-05
5.77737785123894e-05
-1.43554147202643e-05
4.68657429188604e-05
8.60099702610906e-05
5.90339083062431e-05
6.695531721101e-05
9.16381384578188e-05
0.000112172281862828
5.96663797670186e-05
0.000129369332552865
4.22947556521888e-05
0.000129762881667762
9.60546918671956e-05
4.84422036506e-05
3.45345837603238e-05
1.02876549224016e-05
7.60404537259059e-05
7.90809640860496e-05
0.000108845927045446
6.04047197196947e-05
0.000140426549501254
6.81567266794812e-05
3.09133678460522e-05
8.60550064437293e-05
2.30125002528349e-05
1.39519988907986e-05
9.57758490327236e-05
0.000119187571112321
5.25118151050824e-05
7.96303679187043e-05
0.000109495958663661
9.31521246777287e-05
4.62444781723752e-05
1.40577807109928e-05
0.000117480809007282
2.26202109617258e-05
4.50390140161491e-05
2.1394682685878e-05
6.1629640518306e-05
9.04309053748215e-05
7.10025942250567e-05
4.96898800453454e-05
5.14067009216229e-05
7.27068699546317e-05
6.19901659375515e-07
0.000117426826152168
5.90978915140364e-05
6.90377934820715e-05
0.000128219235594071
6.47038687908978e-05
6.37283910723515e-05
5.39377484687843e-05
2.80254302110853e-05
4.6850888071205e-05
6.37732085962198e-05
0.000115012843055735
5.37925052390362e-05
6.48424310112788e-05
0.000118273935181773
2.79096343969608e-05
5.92987628227855e-05
-5.65465301938303e-06
0.000101732313588541
0.000109009622364741
9.34943672801672e-05
0.000112853126636771
5.36453187488752e-05
7.08204709888185e-05
5.64104058234707e-05
1.84637670399737e-05
0.000118620903996941
6.18292768857089e-05
6.55663321430346e-05
7.44808451304011e-05
1.63962825028918e-06
3.44692221181549e-05
2.67888272249537e-05
6.47572941088815e-05
3.30602808804902e-05
0.000101880330624263
6.31193211141681e-05
4.95435310306463e-05
0.000129987256831841
1.93967462278064e-05
0.000100576709544513
0.000108121130791233
6.11102670775468e-05
7.14402002706269e-05
4.67838757585806e-05
7.84413816929805e-05
-2.74766364192966e-05
2.08680540749145e-05
8.92011052374058e-05
0.0001376029229511
3.81437574130987e-05
8.29151534939317e-05
2.56709274401998e-05
2.48257503558093e-05
2.32028536262613e-05
5.65081722280918e-05
7.12413563904406e-05
8.95383910164599e-05
6.80199641711189e-05
5.88811265490765e-05
9.10356462504848e-05
9.61902933076748e-05
0.000103152461146172
0.000164102035937844
7.60289061947234e-05
2.00251399718879e-05
8.06373517287586e-05
9.76975354382588e-05
0.000110914470841558
9.36447644179737e-05
5.60945521693954e-05
0.000104338335907515
6.45245335118596e-05
1.44795321183918e-05
5.6822440721292e-05
5.22453242958427e-05
0.000112693269767093
4.36103030949132e-05
0.0001046777104146
3.3168879419275e-05
6.63063065621784e-05
-2.97190987711352e-05
3.53251081949986e-05
2.68362000305558e-05
0.000126630491922949
6.82838026127054e-05
3.51516763823017e-05
0.000114062297993486
9.5027230837935e-05
4.74655574847965e-05
3.48687402148328e-05
5.70471674831382e-06
0.000114154468852051
0.000114398556403475
9.97297850743058e-05
7.13077607307396e-05
6.06127631316184e-05
7.67491650785388e-05
0.000143111627108824
0.000126980459858176
3.37677706422783e-05
8.73460458407607e-05
6.95771571790408e-05
8.2547247310806e-05
5.52359441940205e-05
9.08191169739902e-05
4.46115130359815e-05
6.51222575152943e-05
6.47788475328793e-05
8.29131996326505e-05
5.62739830240919e-07
9.25117247462971e-05
0.000123109271962147
0.000109265127175324
9.97048448987636e-05
-2.66181829295063e-05
7.55553710591e-05
5.45851603613868e-05
-5.8202435494111e-06
4.30612391727405e-05
0.000112809151018514
4.88534315437079e-05
3.33223735209641e-05
6.28491967290799e-05
8.11046173664921e-05
0.000130847851909905
6.1242949793989e-05
6.7379998389958e-05
7.921424467731e-05
3.001598802937e-05
6.25770687827155e-05
0.000130069757604161
4.85611773718076e-05
5.99482565763555e-05
-2.0304027332544e-05
9.3004203190524e-05
7.3559966720136e-05
0.000102161049990512
8.38528053398993e-05
3.38143274649596e-05
7.75421803930268e-05
3.80092715775787e-05
0.000131475827527492
5.28705293166837e-05
0.000140386843032045
3.34040673035407e-05
9.7906580892069e-05
3.0101248867771e-05
1.89230301168901e-05
3.97901569144691e-05
0.000148879757808228
9.36607416033632e-05
0.000112576629860677
1.80012058600945e-05
9.53659124064229e-05
8.55210543706779e-05
4.14827544540463e-05
3.93476015107443e-05
8.32023247660126e-05
4.06530266188172e-05
2.58977218032918e-05
2.75221834038617e-05
7.88849399002722e-05
5.84035260457839e-05
0.000122445098592071
1.99563029328568e-05
5.55845197579153e-05
0.000137267253114049
3.48982910756017e-05
7.89443165746334e-05
5.33732422419967e-05
6.41058419289289e-05
0.000105866279929244
3.11203460333557e-06
0.000107221187387897
0.000111288571560489
7.30503231374951e-05
0.000111410219617909
-6.49582406117413e-06
4.94360256548184e-05
5.53242336699889e-05
6.10972672145705e-05
0.000101559731413767
8.70060090539661e-05
5.07841845095035e-05
4.19931456823449e-05
6.23677788639234e-05
2.39633991101144e-05
5.77426737665289e-05
1.82945940131756e-06
5.4913856425736e-05
2.70588944573939e-05
6.23779364327285e-05
9.11932856160804e-05
0.000129982660151297
0.000112643483356708
6.04724260016714e-05
3.2007426122507e-05
1.58291785339459e-05
0.00010041504540458
8.48695171167028e-05
4.64432273389746e-05
7.20223803304519e-05
4.18379488435308e-05
0.000122427286255546
6.86540900380766e-05
0.000106964002673149
8.64459591689126e-05
0.000157442670952491
6.35295056489706e-05
2.12592731181225e-05
7.87613757134779e-05
0.000129881180897858
2.90797586177335e-05
2.90306428202065e-05
6.49960792265244e-05
2.72989858940762e-05
0.000104869067286669
0.000150766275602424
9.07441478628996e-05
0.000148836038036863
9.0638214274272e-05
7.29497379381686e-05
6.75516742885063e-05
8.05085866331633e-05
2.06015550017166e-05
0.000108890818437577
9.75106446486556e-05
5.14355372558949e-05
5.1771762400815e-05
0.000141780235937362
3.88986469568766e-05
0.000102991298706512
7.92811141960486e-05
7.42325032595854e-05
5.94007857561177e-05
8.95491446582787e-05
9.15203406397456e-05
8.77472045741965e-05
7.28389123563804e-05
1.98952132157544e-05
6.84243790132024e-05
9.04284059461786e-05
5.96442013530096e-05
6.01139101411037e-05
5.08503440829628e-05
7.32998752891369e-05
9.08727822539904e-05
3.49592771925426e-05
8.88283043214868e-05
5.2195379233412e-05
6.78979679811646e-05
3.0428973188249e-05
8.8159921253779e-05
0.000161199723309472
5.43980302363948e-05
1.34739934761877e-05
6.61708588463853e-05
7.13104232724079e-05
7.64331407542935e-06
1.6635073453703e-05
0.000111188705872861
8.66347897154661e-05
0.000110990861290412
0.000106490605267548
7.2737478302789e-05
6.06034832341682e-05
0.000126411787229833
7.33178792625797e-05
7.96820950186255e-05
6.92935262686219e-05
5.15978170237558e-05
4.60141074710196e-05
9.25858585682642e-05
8.5863057430281e-05
6.54689625487542e-05
0.000107850557921826
2.96338063693201e-05
9.15519683945358e-05
0.000110625653729877
0.000103559609205985
1.1742884093398e-05
0.000177830015036654
0.000107829173432441
8.50510135538216e-05
7.33689042653088e-05
5.71803239700676e-05
0.00012555776415547
6.66909387264163e-06
9.45203317517047e-05
0.000120670600188609
8.04838375373577e-05
2.67746877448871e-05
6.14676885797943e-05
4.64962461419138e-05
1.07218050451526e-05
3.90086035503399e-05
0.000131063707827156
0.00013673857141061
0.000108834796242131
0.000102115567574416
6.24025135888628e-05
0.000104162947971349
9.75227133603274e-05
2.62412747766744e-05
9.24468724182153e-05
4.91253084262896e-05
9.18296262500493e-05
4.82317835537701e-05
3.39982502678663e-05
1.72873603243901e-05
8.19314751413512e-05
0.000128362853882072
5.59950359813481e-05
8.69354088122189e-05
1.81211610068047e-05
5.49669223612964e-05
5.43850837850198e-05
7.61949800122297e-05
3.1866152289761e-05
5.9467802842237e-05
3.69036829144225e-05
9.72092726778598e-05
7.14756983078073e-05
9.97324564716761e-05
0.000117692244587002
7.17986778731935e-05
2.16694820174749e-05
8.52238071673481e-05
7.61491307812556e-05
0.000104317818171311
7.83456407075807e-05
0.000128303034071318
2.60044624908949e-05
8.51399530192277e-05
4.1488566361403e-05
7.60086194220878e-05
-1.59332446202749e-05
5.39037885849264e-05
7.97052720908698e-05
8.17396616914945e-05
7.36092885378307e-05
2.25617198514676e-05
4.0490443330522e-05
8.7201455406345e-05
7.59857042097672e-05
3.73892428219603e-05
0.00014634894174241
0.000120367883782464
3.31511481727671e-05
3.34034003499513e-05
2.35659026656902e-05
0.000100241587563052
8.34540563824007e-05
0.000133104319874992
0.000130325117438889
1.55932666413042e-05
0.000123024158073863
4.45401473675477e-05
7.26039698967745e-05
9.18301029274219e-05
6.04948640539358e-05
2.74728481850947e-05
7.53430484169501e-05
3.17003780476471e-05
0.000129305059263394
7.17574838726228e-05
5.82753494419579e-05
3.68099609525753e-05
0.000118342920635057
2.66394498650874e-05
0.000168198579901863
9.44714926316974e-05
4.82649255416634e-05
5.74836637466748e-05
5.65302358976881e-05
8.42442762282495e-05
6.60490695325675e-05
0.000106724503266606
4.60048721288996e-05
8.79574897975919e-05
-1.94065794629955e-05
9.93148993223307e-05
7.56258940880797e-05
5.86308931202984e-05
7.1157776652752e-05
1.80317921497718e-05
6.68846394208522e-05
0.000121291831063648
0.000102374419189155
2.22289941252537e-05
0.000123726516326294
0.000154126991393957
6.89662645808713e-05
7.16531385241347e-05
4.71093001530718e-05
-2.04623888623393e-05
6.23357673686583e-05
6.33587440227295e-05
5.49812015364809e-05
5.28029077893248e-05
7.6783681625183e-05
0.000109352700610518
8.8102084630035e-05
6.77317471102045e-05
3.75785493158672e-05
0.000118080437753352
1.9800792305462e-05
8.23037443531113e-05
9.70746311703536e-05
0.000113137801069634
8.14012909798465e-05
4.26609503774064e-05
5.73804708744516e-05
0.000103159120866224
4.35767806889674e-05
9.91428570682713e-05
8.93176863694819e-05
0.00010993419494635
8.45681557490844e-05
1.49929408886835e-06
6.55572308200247e-05
-3.23511766592303e-05
0.000131361112649298
0.000117771478519578
6.6076420857525e-05
2.21798193436768e-05
1.8392111277663e-05
5.8520042495153e-05
0.000112966661473601
0.000104725116987936
0.000105820683570667
4.15182759446448e-05
0.000111311858666077
0.000100159451671305
3.78366784762487e-06
5.52426704588332e-05
3.40497050383033e-05
0.000104205587156852
4.31734511596508e-05
2.56888798627802e-05
3.85765321354732e-05
9.49520218969527e-05
4.4032162310673e-05
8.68557622743183e-05
4.65451970616601e-05
3.87033788878456e-05
6.84222434508171e-05
0.000171594472778461
0.000107875874024043
7.88476233917836e-05
0.000104410612241397
0.000137273603321223
8.29780504202054e-05
0.000106071477186637
9.55659215886741e-05
1.48388917905189e-05
0.000113698135456024
1.9249655750952e-05
0.000113696365837671
9.30692462793544e-05
4.57183607063249e-05
0.000103035221426422
7.08021675479494e-05
9.44433703245307e-05
8.119186272658e-05
0.0001145343984374
9.30839554061669e-05
3.54272009266985e-05
0.00015691613908665
2.50867537052861e-05
9.0356394860774e-05
9.69810713681183e-05
0.000115199259066685
3.8098430253344e-05
0.000115668284140331
0.000166547260501065
0.000119831594626738
0.000146212424146885
6.11868392342854e-05
6.31100510175636e-05
0.000133087783800067
0.000167117652160617
4.08811964654211e-05
4.51982417918961e-05
4.71171773336282e-05
6.84190545535728e-05
6.06300987508783e-05
7.57640943678048e-06
2.1628798172191e-05
5.82291091574934e-05
0.000108310907431789
8.13910126351083e-05
9.76213536051399e-05
9.60522834426614e-05
4.69539284742079e-05
0.00013971210932006
3.88077394779539e-05
2.96737963281823e-05
7.48220494531327e-05
9.46979958671352e-05
5.57232593813613e-05
7.36431725046259e-05
6.65505514407592e-05
-1.28117880572626e-05
5.40866304028779e-05
9.0511164982784e-05
0.000114003551906581
6.6824379385373e-05
5.02055264020263e-06
7.28553623336234e-05
0.000110045470746854
0.000107751549278241
0.000177053286999106
4.8258766557573e-05
3.75717413828629e-05
8.34190545171026e-05
0.000101594917259898
6.92800527864261e-05
9.25212347825401e-05
8.92935994789061e-05
0.000140640868178863
9.84821162265615e-05
0.000164937082987632
0.000105944052564709
4.00074335770724e-05
7.08909534333108e-05
5.93425377390141e-05
0.000100362643583751
7.14633450605589e-05
6.93335234471988e-05
6.35209077787378e-05
8.2131849065593e-05
8.15258382742381e-05
-3.20129296649138e-06
1.9921272891016e-05
3.73985455321203e-05
7.8146444431819e-05
0.000120697335237872
9.5936515555937e-05
3.46825226346067e-05
9.28435861557461e-05
2.16263148788779e-05
8.38377823970843e-05
5.95803096287147e-05
7.14639000527226e-05
7.81181566888673e-05
0.000114310214871674
-1.09486329619041e-05
9.93551474830204e-05
6.20752102909341e-05
6.66594267265807e-05
-1.35841656630934e-05
9.87286331879707e-05
9.69502698750054e-05
4.38330651371401e-05
9.94376989074631e-05
5.68051633712358e-05
6.61425188056115e-05
1.92955907339516e-05
-3.10702338191759e-06
8.81983315301947e-05
9.22651081963221e-05
5.59168095147553e-05
2.07960412533757e-05
0.000110605744032458
3.69828832147171e-05
9.43282169412681e-05
3.02325975402482e-05
4.73069355660782e-05
5.39768680181268e-05
0.000127387544068167
3.72139791629566e-05
4.13195121999604e-05
5.23652880527684e-05
9.69769981751755e-05
2.84561051960433e-05
8.28473554053817e-05
5.47840181389861e-05
0.000120954881569314
0.000101506913118574
6.21695904857921e-05
4.20826512788538e-05
6.72657926335512e-05
5.00563588517304e-05
5.69312537341662e-05
7.07081668946464e-05
4.33075497562592e-05
5.52372590139786e-05
7.65858082235878e-05
7.39811490368778e-05
-1.25655893230811e-05
5.99939083127758e-05
9.2178134207409e-05
8.25359634941174e-05
5.8983310718089e-05
5.46916574687263e-06
4.95466839608253e-05
4.94500262318321e-05
1.5340279680041e-05
5.99010203100504e-05
6.50887375322106e-05
0.000128685737461453
8.35153273214325e-05
0.000110086431881201
5.78047928302198e-05
6.80305812197047e-05
0.000172628407006457
7.81096462010113e-05
3.33349465221971e-05
6.98701253207714e-05
0.000122724990681131
9.17921397002073e-05
0.00010137074775262
3.17689240748951e-05
6.05899135380978e-05
2.77260979756403e-05
0.000100452823508077
0.000158856809517608
5.70419345712072e-05
0.000108541962233289
5.42810003474023e-05
5.07476848093573e-05
9.72539222073776e-05
0.000140786240301317
4.0457031176382e-05
4.85570123280945e-05
5.43438105811432e-05
5.07628168415843e-05
9.62564416314449e-05
9.65713443308699e-05
3.15465600182425e-05
4.94618372292729e-05
7.83174267208096e-05
2.47745145306729e-05
5.68210181090495e-05
0.000127345746768321
7.68764221023617e-05
4.37908367905623e-05
8.13758374242215e-05
-2.85863236460195e-05
0.00012344346094463
-1.1374950940426e-05
8.95878741717146e-05
0.00010905767426387
6.31323396938555e-05
9.26616771766773e-05
7.00800593641582e-05
-1.98269650377204e-05
0.00010358261647291
0.000103290731502494
6.00561239901204e-05
7.11132146624295e-05
8.26385759317307e-05
8.46937561833246e-05
6.11830674371328e-05
9.34654676296176e-05
0.000105080986348504
2.89490433132463e-05
0.000100081997722537
9.23848207847726e-05
4.81506894981982e-05
7.66741185535435e-05
8.07531792409133e-05
7.41349655787743e-05
6.12179076396207e-05
5.55293825362551e-05
-3.25336123765867e-06
9.52658744107302e-05
5.37672512857681e-05
5.04290398400103e-05
8.1590946630255e-05
6.82782178181745e-05
0.000127355176344905
2.83029273360966e-05
7.33691043381501e-05
1.81003793700803e-05
9.3546325883753e-05
5.12255370874951e-05
6.50732898459992e-05
9.67813154537573e-05
-4.93768478041487e-05
0.000118271198161268
8.43467957284497e-05
1.14495835402889e-05
7.8564459592346e-05
8.08481575717699e-05
8.53248135626864e-05
0.000131942004928143
2.78153213299428e-05
6.08974271799064e-05
-2.51935222634415e-05
2.41089370014257e-05
0.000109416046800056
3.13575803077844e-05
7.83627779994003e-05
2.27553025341388e-05
4.00467277784541e-05
5.95409138457937e-05
0.000146075324537501
8.73540147163234e-05
5.28599398525863e-05
8.04260827158421e-05
5.05862343478429e-05
7.59798473182163e-05
3.31355639334134e-05
4.20170861123968e-05
5.70744737327473e-05
3.44648831339865e-05
5.65147022336776e-05
0.000102520760475975
5.92633753994188e-05
0.000121685259348673
0.000101520488907111
9.37683333117539e-05
5.96007130746132e-05
1.31803789816647e-05
4.59011453172043e-05
7.19311261910706e-05
6.40183726321336e-05
4.16149784848493e-05
8.42965549730736e-05
-8.90353778899554e-06
1.70623226603397e-05
6.81404878115412e-05
5.00724999362427e-05
9.41411102428369e-05
0.000128926233090792
9.40680807182601e-05
5.5938220852855e-05
1.2144005077266e-05
5.51791857602433e-05
2.04968645627217e-05
0.000111575525803327
5.08908964194587e-05
8.37203037919163e-05
0.000129151050712336
8.75218254033349e-05
3.48523817592781e-05
2.54521612796958e-05
-9.06219677063126e-06
7.22583419839538e-05
6.56628791123402e-05
8.60958438498575e-05
6.72343712457091e-05
5.13957159194502e-05
0.000106857220580875
8.59811604692709e-05
0.000122171239559894
7.67094035083237e-05
8.65242491107682e-05
8.90655336220464e-05
6.52220436538212e-05
6.89918040626499e-05
9.90639076480195e-06
2.08352714162764e-05
7.381870083521e-05
4.75539758816176e-05
6.86221719313499e-05
8.96833852284947e-05
2.90427007024104e-05
8.98319345418188e-05
6.57795675520931e-05
8.15052259595419e-05
5.96159525033474e-05
7.90363096126587e-05
5.03415254584418e-05
6.87993307517238e-06
3.63194655110677e-05
7.04341590319544e-05
4.33108120166838e-05
0.000169920385113052
7.06508188029225e-05
0.000149308708891743
0.000127575341508179
2.72731810156241e-05
3.60535010560628e-05
8.41662208981927e-05
5.99131296098893e-05
5.68300031672946e-05
0.000134351543915095
3.74191141791686e-05
0.000104384402531182
4.96916822461968e-05
2.66990112356894e-05
5.80896029953689e-05
1.30648064219195e-05
1.92329710714039e-05
9.29988930821933e-05
8.39340043131844e-05
6.22126956066172e-05
-1.37451463915585e-05
6.99366956712529e-05
5.21774680089454e-05
4.93356324869662e-05
0.000121281388016705
0.000109405558867398
8.9919198404236e-05
0.000155502509320143
3.64615341003121e-05
0.000138572897254288
9.47901035543368e-05
3.0420963887272e-05
0.000101030169179123
0.000141594695638504
6.69074669529809e-05
3.7407663201648e-05
0.000141170082830536
7.78481881935234e-05
0.000103254824628323
1.9301249601734e-05
9.50636132987742e-05
3.9556721177805e-05
2.36823357048602e-05
5.5603383868686e-05
7.08298003634764e-05
8.03162288112713e-05
9.29229971107894e-05
5.19367024450215e-05
3.91363663465033e-05
0.00010109335987743
-3.08118573306442e-06
3.56883642849946e-05
9.89459385275061e-05
0.000148812733825454
0.00013380044538101
9.79643504950512e-05
8.6281638140794e-05
8.70938481484903e-05
8.26704076481604e-05
7.26378526423737e-05
5.47817124221322e-05
0.000112933358696922
4.84704601472767e-05
2.51461533185454e-05
8.19302833169843e-05
3.15498322786401e-05
0.000115914925939725
3.99599743170732e-05
5.31625701189778e-05
5.86546026518519e-05
-4.70447678221884e-06
8.59212198877521e-05
9.77000731790237e-05
6.81033246971555e-05
4.51369785119046e-05
0.000112840156122417
4.15240307937631e-05
0.000140666874822206
0.00013387661704714
8.51394939211932e-05
5.6232814068821e-05
3.25272134223385e-05
8.44309311535766e-05
4.61061724954241e-05
3.58261561719876e-05
4.43490630880475e-05
3.62259878978647e-05
0.000111891174700531
9.64336992663017e-05
7.76398892885618e-05
0.000132823320572152
9.02606640637505e-05
0.000123692743033963
1.31271020066796e-05
0.000110490076564904
6.38162141015266e-05
6.64045059420176e-05
7.64151449962458e-05
3.83261957184124e-05
7.84246632573532e-05
5.73520871700922e-05
8.12824097027466e-05
5.48318344445184e-05
6.05414069187309e-05
-8.45391073109924e-06
8.88164419768013e-05
4.43394466697745e-05
9.52427378066646e-05
8.696734971639e-05
-2.72150253352756e-05
9.21720117670451e-05
4.74708296860183e-05
0.000102124127600064
0.000131566534465982
5.91958645846485e-05
0.000126894046499943
1.92792499570872e-05
4.89647376861741e-05
9.83269803326904e-05
4.91157483459565e-05
7.2974628289625e-05
7.37577960157012e-05
2.59658828012415e-05
4.46612085658411e-05
4.55804463506044e-05
0.00012437184588516
9.04314731008493e-05
7.22406085807477e-05
6.51827753680334e-05
0.00010744722096891
6.16497577775675e-05
9.32027322471602e-05
9.62803751121037e-05
0.00013589282628433
0.000189250240410152
2.46006291633101e-05
4.72297596431783e-05
0.000112746987622804
9.18574066799845e-05
0.000107673860898283
8.53319061256044e-05
4.40601442735515e-05
4.00843250401253e-05
2.37440122627166e-05
0.000156231044416652
0.000101372759712871
9.74045233372825e-05
9.75266094859908e-05
9.23682197374884e-05
9.39643682516628e-05
0.000103543209642011
6.21926601634068e-05
2.4140787791415e-05
0.000134493807921301
0.000128158784038687
8.86978154628129e-06
3.22505272615648e-05
3.03576631091649e-05
1.36620440049526e-05
0.000118197999383115
9.39784132602911e-05
8.94562706389322e-05
0.000103939458954434
4.31514750258848e-05
0.000120862232412911
1.82925566665084e-05
6.39347489507634e-05
0.000116825925370356
0.000110182275912531
-1.44217039734657e-05
8.71501427164917e-05
4.03999116717258e-05
-2.80799694604143e-06
3.38527219459411e-05
7.35844954157402e-05
8.63123028284783e-05
6.62798590697857e-05
5.09200003647651e-05
0.000121193100715185
0.000132487273634602
8.5535704912305e-06
9.32974256716274e-05
5.80477218353374e-05
1.61038790079013e-05
1.58703213736095e-05
8.77458787040661e-05
5.39128388292563e-05
1.78490430763766e-05
7.90609283265096e-05
5.60637612018993e-05
0.000102503162768709
7.11335169404533e-05
9.98845011133099e-05
3.72384607212699e-05
9.90129092300521e-05
5.92621103328456e-05
7.06415664460937e-05
4.82641829147506e-05
0.000137238379519994
0.000179856154671132
2.45851986148735e-05
3.89812099025352e-05
6.47652192214065e-05
4.9355561951662e-05
8.2541434188932e-05
0.000103555625635332
4.82450612762124e-05
8.4766317134341e-05
0.000130023416684532
4.47819737861973e-05
9.41966585262811e-05
6.36985363085074e-05
0.000104694216399275
5.57311550690946e-05
4.11474458465254e-05
8.52187064566155e-05
4.49971171766498e-05
6.10891093295121e-05
5.5444345992543e-05
3.71661446643485e-05
5.96010242711686e-05
3.47240480135588e-05
4.3113645862325e-05
0.000134626500662109
5.58104540448668e-05
0.000128718209758746
9.30880988897087e-05
7.16290190085214e-05
3.51398428959138e-05
8.74815378975113e-05
8.19246683819968e-05
1.3406622505485e-05
8.2101372099067e-05
-6.20504145238387e-06
5.30574255210096e-05
9.3373920047667e-05
5.27286529155648e-05
7.89474924706679e-05
4.09012282902117e-05
1.14110117212203e-05
9.25655032153345e-05
7.89060158376095e-05
9.9713348046349e-05
4.45402282908939e-05
3.00008245258513e-05
6.19390579024786e-06
0.000100774599024148
-5.08377999702735e-05
8.57468296021122e-05
7.98174857734905e-05
0.000126453256208767
2.12525200035285e-05
0.00012399144480905
0.000144359291821722
1.80019760831709e-05
6.81224221538418e-05
1.29678517836716e-05
9.11293910239252e-05
7.17815460669553e-05
5.30144644218967e-05
7.72448460328557e-05
9.0810084329033e-05
2.13920455983289e-06
7.36309171515425e-05
8.9427130159862e-07
1.53531112115801e-05
6.20202901609984e-05
5.54079128467193e-05
6.99028754144251e-05
0.000104827472124725
-7.95246609097762e-07
3.39003502663489e-05
3.25177346263827e-05
7.47114547080524e-05
2.55473730227206e-05
6.30185415447814e-05
3.95134061804979e-05
7.01318347569618e-05
6.49245278698331e-05
4.08061920290908e-05
0.000100446689337813
0.000113321766860683
8.61649271295953e-05
4.65097058533931e-05
7.67178103841554e-05
8.10767366773442e-05
4.71453873081939e-06
7.90995605471444e-05
0.000117574576681289
8.65896220976498e-05
7.84968103952562e-05
6.33548015887696e-05
6.98413647983064e-05
3.28292345905352e-05
0.000121502496078501
0.0001124646151893
8.65650870070598e-05
3.42033775093236e-05
0.000145619317216962
9.73845902373267e-05
8.80211640009716e-05
7.33544829233787e-05
3.5443740144366e-05
7.19970006474423e-05
8.00526319845532e-05
7.18324682926989e-05
6.12230165349029e-05
8.09682452161466e-05
8.07145580016583e-05
3.42447443497883e-05
0.000108691156996604
8.86752896910808e-05
5.80921145464091e-05
-2.23401724900355e-05
6.74993075167815e-05
0.000112239212500985
6.86670923515363e-05
3.28058728891431e-05
2.49307609924579e-05
4.72217429971485e-05
1.58027510581673e-05
1.01899886493039e-05
8.29073358140809e-05
5.41890138614508e-05
7.71359858128559e-05
5.9059023038171e-05
0.000135161836011571
-7.55895675596204e-06
8.82619230504455e-05
0.000124636353939492
0.000141005640239802
2.29772390122348e-05
8.89089264200525e-05
9.18225016294799e-05
-2.16749576333425e-05
5.06652462514303e-05
6.23552184398134e-05
5.76469499150285e-05
6.04283546964041e-05
8.63072409238448e-05
0.00010880925031331
0.000113306650251741
1.90689494886277e-05
0.000107645342779472
5.92331448456452e-05
1.38940495640508e-05
9.04829436855561e-05
2.02685310331522e-05
0.000105913556388651
5.46544426548158e-05
3.79924577929817e-05
8.02600881454982e-05
6.04303930297599e-05
3.58141919471105e-05
6.23445842720102e-05
6.8654222638285e-06
5.44336799730418e-05
9.30289545104255e-05
9.39424217281394e-05
0.00012520865258629
6.64578624272012e-05
7.42445125716046e-05
4.20683334227652e-05
0.000131506083146537
1.69673377438023e-05
0.000114663183631641
0.000116977826041766
0.000129489631210651
5.02363769825104e-05
6.43749060800274e-05
4.83090950926593e-05
3.68719499286121e-05
0.000123081462771723
7.91381528395604e-05
6.08347999239123e-05
3.84024732665148e-05
0.000107822108136368
6.57869598377586e-05
8.72219304097047e-05
4.90625538410083e-05
0.000171393142904039
0.000135920811298788
0.000143522734880471
8.88656166978682e-05
5.82733054446918e-05
0.000110539516919475
7.72191527576562e-06
0.000100169619862398
0.000122889293314658
8.97639374170702e-05
4.68642630097628e-05
9.25622238197231e-05
0.000119134083080821
8.1162686158914e-05
1.09069781077984e-05
0.000131956292393421
-5.6410441146784e-06
0.000108050742003646
6.4003603292365e-05
-8.21579147682134e-07
0.000106222531002293
0.000106970052448573
4.13726609481156e-05
6.34722213726475e-05
3.81834767380168e-05
0.000125158434478933
-2.28939696783641e-05
0.000121011998080564
0.000110566079682584
3.94220196228332e-05
6.60779509127412e-05
0.000114891289656202
0.000106073366653152
0.000113856613416388
7.02435707051991e-05
9.34292336788266e-05
1.24618198071709e-05
8.63575129452225e-05
8.8682673301244e-05
8.04320176806326e-05
6.63667471445378e-05
6.30816361035049e-05
-2.17993816192954e-05
6.89238743868999e-05
0.000126924577704493
2.01170088788619e-05
9.48559199507853e-05
8.8696521065692e-05
0.000149995641565461
7.84855887043703e-05
5.51681109936678e-05
8.02890056478548e-05
8.82426263135742e-05
5.98835946579675e-05
3.15357024890441e-05
7.14314090240886e-05
5.18311746832609e-05
3.9228019784387e-05
0.000117778263269568
5.35248659144191e-05
9.98157789588583e-05
0.000152320518641813
8.30270184195296e-05
6.28411430193665e-05
1.93338873890647e-05
2.19757911035351e-05
4.37690564606185e-05
0.000120155064174997
2.3378719305997e-05
3.42040828192748e-05
0.000111617419737234
-2.41214273484467e-06
4.69792993027637e-05
7.29229976403897e-05
7.53937345126053e-05
0.000120347029035417
3.29143293824888e-05
8.55773353081717e-05
0.000150048861466729
6.12500742441826e-05
7.90713464616563e-05
6.66516883876267e-05
1.23714313190831e-06
6.51887894444173e-05
3.29830283258441e-05
8.28955060543106e-05
5.21672462638816e-05
7.62940952261258e-05
3.76816939433701e-05
0.000123738867182917
9.41578522671012e-05
5.16623826770592e-05
2.46783292195979e-05
8.10832336967594e-05
5.97450454871727e-05
4.25404781251914e-05
0.000113359664526588
3.19637748433376e-05
0.000107666111830508
8.17184077829187e-05
0.000157193241607005
2.01371477430055e-05
0.000104014450324934
6.67155723253629e-05
6.89775494548724e-05
7.59781485772802e-05
6.21816566898084e-05
0.000108981860515553
2.90396002602388e-05
6.03548726275389e-05
0.00011885869813484
6.66802187009326e-05
6.49438801927895e-05
6.24015059565553e-05
4.3594270062763e-05
7.01452073438815e-05
7.77610656567808e-05
3.18555859829987e-05
2.96308628803607e-05
3.80356580184743e-05
1.03727549545356e-05
6.21871583541297e-05
0.000168609077219922
5.20668668875481e-05
0.000107265217882147
3.69057693480528e-05
8.35538068879719e-05
2.89952982346333e-05
9.0475984896681e-05
8.49657258321702e-05
8.6343393038191e-05
9.1738030426764e-05
9.67483026163487e-05
4.56454319263016e-05
2.66672947169581e-05
3.68749235809876e-05
4.30215045766569e-05
7.91258232864047e-05
9.09766808136289e-05
1.94843928057303e-06
0.00011305411303745
7.62679879328022e-05
4.89888410344679e-05
4.9904263560642e-05
6.4890194062201e-05
8.36051965414353e-05
6.96556965710236e-05
9.47118298221673e-05
0.000137024483395942
1.85845940099641e-05
6.72672954131651e-06
-2.44441520678046e-05
0.000162670659370077
8.0451101558718e-05
8.64382329171605e-05
0.000165653328049977
0.000130224879206232
0.00013804982008959
0.000105665761400938
0.000110703043327153
6.07199029329424e-05
3.73269467381597e-05
6.92037813266297e-05
0.000135346523863435
9.45811145573469e-05
3.19355429029301e-05
8.92674003938533e-05
5.47629169803193e-05
6.90330480836335e-05
7.38560211038045e-05
5.90698639127399e-05
2.03254580531672e-06
7.60161152563983e-05
0.000145610981045641
8.07124311340302e-05
3.37614089150195e-05
1.26396569647011e-05
4.56048007005943e-05
9.84188064883278e-05
8.65109435650719e-05
6.96280386260991e-05
0.000106603817662978
6.42044067018375e-05
2.40013917294034e-05
0.000124693569534474
0.000123775158457667
2.7085117238217e-05
9.1708884523267e-05
0.000109200923343545
3.67725115735878e-05
9.8344726239864e-06
4.29597322959371e-05
4.79539992382851e-05
7.20397362809928e-05
7.27951405578387e-05
6.81383508651152e-05
0.00017891357752725
4.98657347031852e-05
1.24896044776044e-05
9.32237263222451e-05
6.2907120574321e-05
9.41973259882491e-05
0.000155611610677907
1.85550060032609e-05
8.18290253021345e-05
7.33135533492789e-05
-5.98447148986195e-06
1.73061987472967e-05
4.56167868253251e-05
5.50714002728321e-05
8.27341036906274e-05
6.04565445891746e-05
0.000139406669606897
3.55114893191353e-05
6.64648583682612e-05
6.67238082102812e-05
9.59123454148392e-05
5.26956355293482e-05
9.74479905892596e-05
0.000119600173234965
3.08908313856343e-05
2.50762539435659e-05
9.15290530013502e-06
7.09516285952929e-05
6.8372909435276e-05
1.97160973344932e-05
7.79944121433353e-05
0.000104017985508606
0.000106844164936648
0.000138864328619436
0.000128528098086464
1.82504526049727e-05
6.75612306812944e-05
0.000116082050089974
3.66828651862041e-05
1.07992038392089e-05
4.10588950521966e-05
-1.09688760806851e-05
5.05395524781906e-05
8.15833200619551e-05
7.99557323403582e-05
0.000107017528260105
4.23648899541999e-05
7.07419196093623e-05
6.52257485469348e-05
3.87887975242029e-05
7.98519204915225e-05
7.98160217483209e-05
7.35447700973067e-05
4.1151498580775e-05
2.13587528424765e-05
7.52712621316084e-05
7.53883303614987e-05
1.00344345641179e-05
0.00010806490038358
8.82315409531304e-05
8.43115847434454e-05
-7.25909805418582e-06
1.49386394767113e-05
5.23287423558031e-05
6.32104029296133e-05
9.2529149480424e-05
0.000104074171679201
6.21030137910943e-05
4.55572113819794e-05
8.00412667730957e-05
0.000136075624935374
5.30653927804286e-05
9.13238725572635e-05
0.000100350147364566
5.50879842749963e-05
3.07489881582086e-05
4.57453630152726e-05
7.48372877665372e-05
4.61967456410043e-05
2.66470988956659e-05
2.37063007606511e-05
3.48933949353038e-05
6.41942994327567e-05
8.44925199529566e-05
-1.91156282252766e-05
4.22935734108109e-05
3.4791766896878e-05
4.20550639124449e-05
3.91682033481059e-05
6.44196244734839e-05
0.000121497974827517
5.77702661671954e-05
3.29069746295951e-05
7.81701545729772e-05
7.77698502511759e-05
4.35251733671804e-05
6.54866560241111e-06
4.27977295359075e-05
3.76378671323403e-05
8.22990262902973e-05
9.6118814639578e-05
9.66519820865656e-05
0.000139521389487316
7.90281052426242e-05
7.8835993023226e-05
4.64413382742932e-05
2.14013161977783e-05
6.5964913293034e-05
6.70835764445061e-05
8.81041438026443e-05
3.57952157616232e-05
5.18762587321823e-05
5.1375895852592e-05
8.74391285022859e-05
7.80997949252248e-05
-1.62591630374396e-05
4.15785053676106e-05
9.4966646339695e-05
8.07267430267919e-05
0.000119449470430017
2.23417553946492e-05
7.28323059249013e-05
7.10886117388365e-05
0.000103213566851291
7.71342668819267e-05
0.000118549381281204
9.95010217406712e-05
9.76056266810018e-05
8.61017535479069e-05
0.000102554810801383
5.27986502980825e-05
5.44660959230096e-05
-1.34174058952141e-05
7.48348780366551e-05
0.000160305253128559
5.52341642033612e-05
8.16616917775382e-05
7.80412437146238e-05
5.54194820301694e-05
5.68139760118053e-05
6.38364937542986e-05
5.77593248976902e-05
0.000110057198472162
6.3273184353071e-05
7.42511109033146e-05
6.46868724253836e-08
9.55741922923317e-05
7.27155463733147e-05
8.75947801978376e-05
7.85058874340596e-05
1.88746108986771e-05
0.000110226180190712
0.000100282078951677
4.38521865900049e-05
0.000121133027765293
4.67450084670557e-05
6.15355763456381e-05
-3.09184481596209e-06
1.00094069496639e-05
1.18082837566538e-05
5.71595869775143e-05
3.64591463159236e-05
2.07647715752694e-05
6.42095283399473e-05
0.00012998302659334
2.78393310426866e-05
5.31541046099716e-05
7.55274550557497e-05
0.00014929284468795
9.60335556143218e-05
4.91461601502946e-05
4.83025653170605e-05
6.86019460936331e-05
8.72310251197419e-06
6.76841215588606e-05
7.38259494054868e-05
7.79963327930929e-05
-1.15206073743664e-06
5.33713883636196e-05
0.000100997319021128
-2.8545972088339e-06
6.48930190277933e-05
6.76591916350792e-05
9.95681109920074e-05
5.50311899036158e-05
8.57969973561422e-05
3.12276324007662e-05
4.55458130985348e-05
0.000120005052714368
2.6597034827848e-05
6.5093537737006e-05
6.54455957610914e-05
2.91310506421204e-05
8.18883164323316e-05
9.45949556045791e-05
-7.09222261339134e-06
-3.2885931353307e-06
4.44967706994491e-05
5.28568469686145e-05
7.32395476319144e-06
1.67859445254414e-05
0.000110998130314476
1.81166923344539e-05
1.42952811029359e-05
0.000117701302682474
9.54805559425613e-05
0.000102710362509702
0.000144013480276791
2.73843787875776e-05
9.19101257469824e-05
6.61378668747722e-05
9.11308896757422e-05
0.000116344267389207
9.90495262054598e-05
0.00011573043087021
0.000121873715143055
9.28209942766847e-05
7.30766392295396e-05
3.98487384576443e-05
6.1314001607122e-05
7.47746315495087e-05
5.92392082013809e-05
9.32698045943163e-05
1.78924881554545e-05
0.00016320850283134
0.000149749151148527
0.000108078733902893
0.000133924566490277
9.97497827903706e-05
0.000121636447050603
0.000119975208027578
6.16690932389732e-05
3.85369517476993e-05
6.72909517400429e-05
9.05945929801011e-05
5.2755829804301e-05
0.000151261983264077
9.78194406186805e-05
3.64369545273937e-05
9.46698484245043e-05
7.22730953745078e-05
0.000112397655707206
-5.06240020293057e-06
4.75442984085791e-05
7.73665466500245e-05
8.24319446677978e-05
5.6557785897549e-05
-3.26254914803942e-06
0.000150621135358325
5.27018391816081e-05
0.000106729862977912
9.98928559609121e-05
-7.72177049808239e-06
7.47476117028956e-05
0.000111241710422183
9.83517016973284e-05
7.59587819658811e-05
2.60953911813368e-05
5.51621840236783e-05
5.64527670494139e-05
8.38870718831641e-05
0.000100972303413945
6.53064525814907e-05
8.20109136017705e-05
9.96407861548625e-05
3.6710555947662e-05
5.75931761788517e-05
0.000140300798411324
7.03104822235328e-05
7.37692907407996e-05
0.00013179362739877
6.24623278449397e-06
9.71889045363908e-05
7.50497947802667e-05
2.071129507377e-05
6.85438798352069e-05
5.47516777119231e-05
0.00011601593641016
5.15630694377496e-05
6.05554686833334e-05
-1.12682494230139e-05
4.20697984637385e-05
1.65709980473182e-05
0.000103569074769686
7.39506075363719e-05
0.000128142671355594
8.3919144376488e-05
2.98046970101917e-05
5.42748822210516e-05
5.85038784017524e-05
4.57976747750764e-05
7.67260177935767e-05
4.57080412477049e-05
7.55757190858246e-05
9.16051256025555e-05
2.74300206819924e-05
3.99986125565811e-05
0.00013618177305691
0.000122864971179375
6.10778014586237e-05
9.52012660795369e-05
0.000146216458609927
8.86751755664466e-05
9.14628146431656e-05
2.66820759836251e-05
0.000127582664746704
0.000103542065403646
0.000142442710960917
7.55415862484736e-05
6.3139169477179e-05
7.80584129084432e-05
2.72598767884849e-05
8.83744176943073e-05
2.89043100699759e-05
9.46875444483289e-05
8.24622111437164e-05
0.000147664712520187
0.000107784953991607
7.46692935275838e-05
0.000114745635830401
1.86201277435318e-05
4.91676090180539e-05
5.75169570486963e-05
2.39984041468459e-05
3.41031408294313e-05
0.000120057650433846
3.93567562690032e-05
0.00011651728050901
6.8765575722237e-05
0.000127108459879988
3.10402471420332e-05
2.07984370212306e-05
0.000149236718563136
5.52262929623668e-05
2.39254945281927e-05
0.000124894214381708
0.000100314729626375
0.000146723346945475
5.90494543417827e-05
0.000117780375882043
7.93679468516617e-05
8.98871888391662e-05
6.79040654110122e-05
4.82710757563287e-06
9.83661693236801e-05
4.72289525156191e-05
9.79453852807886e-05
9.18448653248001e-05
0.000130417705209713
7.63629907118044e-05
6.03778197770037e-05
0.00010415009263006
-1.57529032381261e-06
7.04406554123183e-05
0.000115818333062774
7.25390535113319e-05
6.97212746301121e-05
0.000129169885224668
1.36539257634232e-05
3.24556548803651e-05
9.05752621948228e-05
0.000107579345722584
8.79694014382517e-05
7.67202289663166e-05
0.000150786956216282
3.08540574133534e-05
5.58809204345843e-05
4.5356574978516e-05
3.66080045117926e-05
8.87033372958271e-05
3.73913961084985e-05
2.39101469588469e-05
9.91226969264011e-05
0.000102285178414186
5.86545629559242e-05
2.09953944119481e-05
8.95816620641366e-05
5.05209092756391e-05
7.69889502630495e-05
0.000104837182740298
8.85830098408736e-05
1.99679654105709e-05
7.41569771879137e-05
9.0509437574107e-05
-1.56746073401012e-05
0.000114825371337009
3.21484783287233e-05
5.28743490585832e-05
0.000105033942677381
-8.66098852338761e-06
2.82751320351603e-05
0.000104719614794073
0.000111354240444164
-7.67943992533939e-06
3.03458635918059e-05
7.48848829272113e-05
7.56614631930648e-05
-3.67390294802138e-07
9.48936565267637e-05
0.000138410179581226
0.00012344450695991
0.000166724878599012
-3.79237300340568e-06
0.00011489260873679
2.81816096365917e-05
2.94479119334853e-05
7.58244822577703e-05
6.05744754871002e-05
7.14773657762063e-05
1.79012034432438e-06
0.000115469951517762
5.85855840460372e-07
8.03185218329957e-05
0.000132520348925987
5.85483958241649e-05
1.43115674406477e-05
0.000107539984390762
4.10345809806263e-05
4.55700897119025e-05
9.71893519513816e-05
0.000129937400718262
9.62534733202463e-05
8.7464946836083e-05
4.05004966265367e-05
2.18119862434856e-05
4.1538118055136e-05
5.01175293163255e-05
1.8311767645698e-05
5.91570433674085e-05
7.4959419344999e-05
5.9081209828787e-05
0.000163267576211845
4.88551760878569e-05
0.000100706093002707
0.000104453620023906
5.31391652338179e-05
7.14980958952033e-05
3.39637740499284e-05
9.48742554980072e-05
3.90569617784668e-05
9.59199171035875e-05
7.69948603149298e-05
6.41890133000282e-05
6.10968799851028e-05
1.91188988175111e-05
6.35716883715614e-05
9.35855508708554e-05
6.19788175657715e-05
0.00011045931832172
8.34599240643428e-05
3.92662683347258e-05
5.57123164814948e-05
0.00013323091191703
5.15540343973412e-06
0.000108301877458647
6.55884179997448e-05
9.21673802334877e-05
0.000101196887588378
-3.12658120975349e-05
7.39540540672278e-05
5.27407561627131e-05
1.59261708035453e-05
3.09811112879553e-05
4.60132858106481e-05
9.91776506546531e-05
2.3742403445179e-05
0.000147093673481003
4.85403978812196e-05
3.24151507427814e-05
7.63311646233198e-05
9.99734281843573e-05
0.000151848114847339
0.000120500724204615
9.34750799426495e-05
0.000108542092401118
5.51163919781483e-05
3.47068487540981e-05
-2.81296316954401e-05
1.77597502076761e-05
8.95911909013206e-05
0.000130923947304156
9.4622272804552e-05
0.000111623574016138
0.000110029501661528
8.74005353824421e-05
4.97961614689045e-05
7.55540191717835e-05
8.45591002452772e-06
0.000154775551404949
0.000119868160550248
9.7442346600279e-05
7.53313308408356e-05
2.94679132808879e-05
6.38803232152554e-05
4.49790705114168e-05
3.83976107000699e-05
1.19230036748673e-05
3.76769123116928e-05
-1.42388820235512e-05
6.99259586451239e-05
7.8371732392776e-05
8.01560754626464e-05
5.15085962408869e-05
9.64061955582763e-05
9.07808717243265e-05
5.71690188015518e-05
0.000120564435903062
7.16647225250908e-05
9.04786247526376e-05
5.04534716266011e-05
3.38035152716197e-05
3.02492530628983e-05
7.17161163094793e-05
5.4948813231128e-05
8.4620581670855e-05
0.000114684251330769
4.17083191574975e-05
2.23797560010879e-05
2.74289372671353e-05
0.000110216079186007
9.34659330827253e-05
6.29934506510328e-05
0.000110005139241987
2.35452331939315e-05
4.17901266529438e-05
6.29077274542186e-05
7.48468732435773e-05
2.50695386260267e-05
2.81598785783487e-05
0.000110439688265026
7.12316440773407e-05
8.07304859964891e-05
0.000136301630375156
4.98658720612663e-05
1.32177719074375e-05
3.97626612491107e-05
7.74714617253479e-05
3.65735301095915e-05
8.53694258118941e-05
0.000102162494156573
7.4002172910924e-05
5.3989083208488e-05
0.0001032735972021
6.77087455607963e-05
5.24416158129533e-05
0.000131848398380252
4.31021015200008e-05
7.59474983463223e-05
8.09710515614252e-05
4.57875039448133e-05
0.000117549636997617
2.21922003576711e-05
4.90024108624758e-05
6.34659275561904e-05
3.88390172814425e-05
6.2283572673376e-05
5.79372177004953e-05
7.53034143214115e-05
5.24614461600803e-05
8.75903408806257e-05
3.44591039130281e-05
0.000134645057036874
7.28202527585661e-05
2.08048185725792e-05
2.49767978833652e-05
5.61305421946229e-05
7.48444442598338e-05
4.89635137844298e-05
7.35593454380316e-05
-5.11508174732151e-06
0.000150821973404756
0.000131173237629692
9.26855926792671e-05
0.000113745763259375
6.48124212192813e-05
7.54237562095948e-05
7.97615936770038e-05
9.52289382017109e-05
3.09803741805995e-05
6.69547219881931e-05
2.92335056068448e-06
5.81740246442066e-05
9.51495037620229e-05
-5.1367358839396e-06
8.15661859187015e-05
7.21710767642471e-05
1.36173611099426e-05
3.06699825900887e-05
5.56610134328985e-05
6.18161991884026e-05
7.31229800318312e-05
7.91956762066544e-05
-3.39302180699276e-05
6.86261701606369e-05
5.42188008037204e-05
1.80239693309791e-05
4.88513907927964e-05
3.01396230713425e-05
6.55905139188839e-05
7.88997237797099e-05
4.23895079112892e-05
3.56368334308774e-05
0.000109034337452841
8.07465054202829e-05
-9.98227763290947e-06
0.00010754721608904
0.000133310938427993
0.000105394544599273
5.20055061516075e-05
0.000114228994356209
9.79058044349132e-05
9.08579285556671e-05
0.000116510724851234
0.000124089131655743
0.000100567284200883
5.27953770065292e-05
0.00013344450141746
0.000142586518398308
7.570651337952e-05
4.59635973371416e-05
7.88032096260338e-05
-1.7043029175206e-05
2.16091280523366e-05
0.000101227736440497
0.000104670580204052
