# Supplementary material for: Research on computational propagation and identification of mine microseismic signals based on deep learning
Source: PLoS One. 2025 Oct 22;20(10):e0334641. doi: 10.1371/journal.pone.0334641 (PMC12543183; doi:10.1371/journal.pone.0334641)
Supplement: S4 Data — (ZIP) [file pone.0334641.s004.zip › 000100600002972.xlsx_0.txt_24.txt.txt]

0.000107361355417553
7.43439298716443e-05
8.56379432683209e-05
0.000132685520016813
6.23118273607e-05
7.28790717329922e-05
1.55324240793562e-05
4.23083132029773e-06
8.56842771100778e-05
9.7295070322501e-05
8.53546577556199e-05
1.4834182021923e-05
0.000174274826100444
2.69010546588134e-05
2.95288235363256e-05
2.82005648209844e-05
3.63782308702919e-05
5.37417087865183e-05
7.31527708734459e-05
3.71488508012225e-05
2.72254979383097e-05
9.33897146924473e-05
4.85210463387977e-05
0.000133499639625792
-4.98274592326958e-06
6.96995896341181e-06
1.1096701401106e-05
7.78362386838403e-05
7.6881472121493e-05
0.000105017655791311
6.73655840242552e-05
8.39034075863377e-05
7.96667279218738e-06
6.19106543039835e-05
4.86438120379449e-05
7.74127961764821e-05
7.31760197021937e-05
9.50374689239243e-05
4.10977410534238e-05
5.36857654531669e-05
-1.29494701248053e-05
6.32620360293019e-05
6.48933400755886e-05
8.97729307908777e-05
5.15310460457887e-05
5.67925737236639e-05
0.00014382924834419
9.96121233893739e-05
8.31976141098689e-05
7.3935335019505e-06
1.72312379910815e-05
4.10019216389108e-05
7.31111175754628e-05
4.76448770958354e-05
6.7491152471193e-05
3.88238285098951e-05
2.67124493676833e-05
7.97913331877453e-05
2.53541915522608e-05
2.25334974459627e-05
0.000154166794703919
7.42008552509108e-05
9.62775420895715e-05
8.64908877180545e-05
4.53410802972798e-05
5.91903257408852e-05
0.000121895083634484
9.51178438942722e-05
8.71730323538564e-05
5.90729452630757e-05
0.000108024995843259
3.44594553579492e-05
9.09962064436059e-05
0.000122992896710808
5.33063115214008e-05
1.15161339630449e-05
3.57374728065494e-05
2.43253324322525e-05
6.25980932991492e-05
0.00010216247755483
0.00010351214831147
5.57142242579779e-05
5.12970584306865e-05
1.63822054402874e-05
7.55606558984188e-05
-1.49108676324426e-06
0.000130075787023525
5.32887771656085e-05
5.09848831077708e-05
8.96396507010384e-05
8.79657409180607e-05
6.21118640103676e-05
6.78511653514267e-05
3.42702818553081e-05
9.60674445040015e-05
3.75775253015125e-05
3.36037310517199e-05
1.44922112411584e-05
6.22535624531144e-05
7.75285640922622e-05
-3.13414962648075e-05
5.23476418184174e-05
2.09071275118699e-05
6.84815031313559e-05
0.000105684103137926
7.67731488874119e-05
6.37469343400664e-05
8.99417200582785e-05
0.000140177870260985
9.7899910271856e-05
9.24570727644819e-05
7.07624814758154e-05
9.71294423640306e-05
7.23761083046581e-05
0.000122212778677979
3.8789690843087e-05
0.000109141272638404
0.000153948899101143
0.000147065627864499
9.75280337200553e-05
0.000110000957837991
3.33822387878059e-05
8.77469458196408e-05
9.56379661556292e-05
0.000105932739512566
2.59136603517896e-05
0.000129047360156111
6.91486193930676e-05
7.73888643811787e-05
7.24247066570791e-05
0.000100553031116007
0.000124345286088266
-1.55074248580411e-05
5.01747621324023e-05
0.000117607437549668
0.000105144954160203
6.01134449369837e-05
8.81285126423291e-05
8.01804169379357e-05
7.13808371760264e-05
5.46586610069574e-05
3.79283518227029e-05
3.68157780189324e-05
9.04521711663408e-05
9.34471289241189e-05
4.53671482411527e-05
0.000112908157641622
0.000101915800244488
8.02482763662495e-05
7.53661998450654e-05
6.14816781436691e-05
6.49749436142668e-05
3.72818170770776e-05
5.19844564229738e-05
7.06238734138807e-05
5.45829518200549e-05
7.02515274738782e-05
6.58725287297922e-05
0.000118185320820086
7.45157201711226e-05
8.86678861136613e-05
0.000103884670148753
3.48204959195041e-05
0.000132626448471996
3.32922419003434e-05
6.6203134803739e-05
6.18065105315738e-05
3.71352619340301e-05
6.068176292798e-06
1.12926231405629e-05
5.52094860480074e-05
7.11501015438093e-05
8.04664182294917e-05
7.66784747892122e-05
9.97898944859858e-05
7.26792325442843e-05
6.04318525173178e-05
3.79996826869042e-05
9.34851912187044e-05
7.6082215876244e-05
9.52021822035241e-05
5.99769629787349e-05
4.61716899424284e-05
4.36310135932688e-05
8.88725696063427e-05
8.14088493960399e-05
0.000137736246746923
0.00010138389649602
0.000122415769750005
0.000129607584657865
8.96212159233821e-05
7.18228371569337e-05
7.70360418008785e-05
6.40705677672055e-05
0.000102098770441
5.47465622366925e-05
0.000134720179458899
8.16966467382328e-05
2.39090795824295e-05
8.28355127929061e-05
0.000103974195973356
6.61632715740753e-05
9.22921771726434e-05
0.000141575363031896
0.000156329995051031
2.16506743157386e-05
1.6040199956252e-05
9.38464429836227e-05
-9.4391463287866e-06
4.52894996297443e-05
9.43437789194765e-05
7.0698803152451e-05
3.94820416141808e-05
7.81004338504129e-05
2.90411900064422e-05
9.21847796806981e-05
8.38388101928588e-05
9.85750962491712e-05
8.49838906211617e-05
8.34178480651905e-05
8.03894715260826e-05
5.09508173054623e-05
5.67539236098591e-05
2.05350300464871e-05
8.15991570616514e-05
6.41199117010922e-05
9.32996924644568e-05
-1.26899072316981e-05
5.86123402564349e-05
7.21951889454503e-05
2.56766568207131e-05
4.55057455560116e-05
7.20744033830406e-06
2.29018947616384e-05
-5.82692522999652e-06
0.000116264392596338
8.59380132029577e-05
5.74660261929115e-05
9.45918226406338e-05
4.36006311226706e-05
9.96642135341004e-05
5.93555455111718e-05
0.000103181007798879
7.87615415855444e-05
8.36467624831799e-05
8.50349447540467e-05
0.000114924170947005
0.000143477184458453
5.04518805518985e-05
4.87898291499223e-05
-1.1563692292561e-07
4.4578159887212e-05
5.48893292075269e-05
3.82207651092369e-05
0.000112060835890454
5.36688100846593e-05
5.87675589769569e-05
4.7281802499196e-05
2.76699902139102e-05
7.95346837231016e-05
0.000155914464169338
0.000112626184231506
9.72007057966351e-05
0.000116567080998115
8.29652612969688e-05
6.17331448580815e-05
0.00012820837152278
0.000168628123094084
7.5546150495058e-05
1.67213071448853e-05
3.18138167298244e-05
4.76178370992601e-05
4.88466027464911e-05
4.8303914185553e-05
0.000156723122065632
0.0001088339788956
0.000109214731346806
0.000143023343429544
3.80745992262925e-05
7.95055055864067e-05
9.7215412479864e-05
9.35555272393155e-05
4.39927629657076e-05
0.000177081013698533
2.97233329414092e-05
4.63170212490421e-05
9.97829206027269e-05
9.36605074807799e-05
5.16707936639442e-05
0.000165373652048614
0.000114816264959908
2.76771635331235e-05
4.16622716383972e-05
2.44922793159197e-05
2.94069764321464e-05
6.341540031277e-05
3.97390869770393e-05
-1.18276567188246e-05
5.0472693489675e-05
0.000103670696095707
0.000109348394848294
2.76535601840962e-05
0.000112193122332798
9.72619609086468e-05
0.000144332950546647
7.81988489931637e-05
5.36841856340281e-05
1.77789405650957e-05
6.29897856451287e-05
5.19026415033271e-05
4.9088672030161e-05
4.01215838406963e-05
0.000139947422837549
8.34469805145716e-05
0.000119046572557567
8.78589216111861e-05
6.37139145782142e-05
7.05049351546983e-05
0.000109235945850998
-3.51070550816734e-05
0.000109019541967293
0.000104170827377329
0.000165502608123246
0.00011311609916697
7.21035457484845e-05
0.000140716414051032
8.26165624078453e-05
6.72803273418138e-05
6.40196112521273e-05
4.04218384696526e-05
5.61307841020147e-05
5.59113456608679e-05
6.86030311912675e-05
7.81305987755176e-05
6.29223418974497e-05
7.63588723543866e-05
0.000117563060526313
9.14889931685463e-05
0.000114181989699275
7.98153447449337e-05
6.85534543682992e-05
9.09650721564043e-05
0.000108380580672361
-1.06338448090271e-05
4.00156380009276e-05
5.0080929560432e-05
7.03749612344406e-05
4.44772051313489e-05
4.24954249535945e-05
6.25036054390603e-05
5.31417680333533e-05
8.11168363468519e-05
9.70609561967877e-05
4.33834860983503e-05
7.20375537656715e-05
0.00012094132966686
0.000121175549295284
4.45313040958904e-05
2.03079450720526e-05
3.67423437570592e-05
5.05971101484547e-05
3.22286173148289e-05
0.00014950552556089
6.78500994526372e-05
0.000101519616572749
2.86980603531131e-05
1.51456785371321e-05
5.18360271310826e-05
1.25638540010216e-05
9.04186713693871e-05
0.000106444891183445
2.61333771346175e-05
5.11434694545795e-05
0.000104577155180061
8.88496185523853e-05
0.000120360275757627
5.69577896412811e-05
7.28584292474866e-05
1.85631504061596e-05
9.66532190169139e-05
0.000107588208797197
4.90093640155881e-05
7.0237984268448e-05
6.27008444798846e-05
5.50159605594804e-05
6.18727454721601e-05
0.000135241347892013
6.01671821751099e-05
5.86941069722227e-05
8.98053985771974e-05
5.76392324392762e-05
7.45201399195351e-05
0.000144838868663357
6.9766037253848e-05
0.000111892461863868
3.59744646341609e-05
4.58497409030046e-05
6.81082889766121e-05
9.2804749490144e-05
0.000129498783717975
0.000169498060614918
8.79372209454458e-05
6.60794522377349e-05
1.01610431710982e-05
8.79563820454736e-05
4.11866972848975e-05
4.4728943946704e-05
0.000104781966388311
5.28292355653809e-05
0.000179383057683695
7.57196073704239e-05
5.50695584283815e-05
0.000102786972163152
0.000125593523707261
8.71700533268086e-05
9.11457771109912e-05
0.000141879391021153
0.00015193024250039
4.93312863577576e-05
1.42543329292799e-05
3.33499675914267e-05
2.31477863203028e-05
9.86600084532809e-05
5.10087577602528e-06
9.85839447348996e-05
6.74780054567027e-05
4.86523443546272e-05
5.97017751011758e-06
8.62755970975372e-05
7.66990965095019e-05
8.16484958447662e-05
8.5456749861939e-05
9.66023284106849e-05
6.23116925947042e-05
0.000108080415205219
6.57384284837724e-05
6.17327187022402e-05
2.81482372455482e-05
4.01974841012825e-05
3.33861385221423e-05
0.000125286444934819
5.11840671910421e-05
0.000100298357862254
4.20873347099676e-05
0.000104260830514731
5.84619893085837e-05
6.00435352324185e-05
0.000160282000245652
6.87108063935574e-05
3.65439823846022e-05
3.47782751964039e-05
2.93310003303739e-05
9.94204204918314e-05
8.94258841219318e-05
4.20136676744976e-05
6.68289540873213e-05
6.87750410159953e-05
6.15299617235672e-05
7.53271420394096e-05
9.02007218928645e-05
-3.05122482787392e-05
0.000151368271528759
4.73955305318318e-05
0.000116096375100834
0.000133244058185724
9.21088118965522e-05
-3.95442663307615e-05
3.71728900308165e-05
8.07190874731658e-05
4.57441553507474e-05
5.62819255816081e-05
7.27521595582508e-05
0.000142953849043885
4.6815353511191e-05
8.43382656130704e-05
5.27277294254754e-05
4.51691692993409e-05
8.88762011071426e-05
7.67825373081493e-05
-3.83249568651273e-05
-3.34358310010988e-06
9.39328053101715e-05
0.000116115631891128
6.87998893353676e-05
7.88693710459231e-05
0.000158300163621295
1.90542113361126e-05
2.32003103904849e-05
5.76393603317204e-05
9.44060609426316e-05
8.24810277952777e-05
9.28148382529727e-05
7.37582250463852e-05
0.000124416415307042
0.00012819451490298
4.2374217052114e-05
8.22329867635305e-05
0.000105833172279403
9.17948988693092e-05
4.8035897128677e-05
8.0059881998554e-05
-2.63602483962832e-05
4.52115234865225e-05
3.86155978913344e-05
9.30433175862374e-05
6.11323069056071e-05
6.69458377154933e-05
3.22186320262102e-05
0.000119540214055487
0.00013364808462968
6.45279374388591e-05
7.35997656478469e-05
8.02679106984448e-05
0.000121143247412642
9.8560616381295e-05
6.21585368766111e-05
8.74758372991152e-05
0.000130795962567492
4.71395478893549e-05
0.000155222990594507
0.000111203962324554
5.68584037477781e-05
5.12968242485714e-05
5.67738762854076e-05
8.92524276910377e-05
7.18655839686539e-05
7.96303752680087e-05
0.000121387260372485
0.000107317399105104
7.0616132619413e-05
0.000102721348347637
5.33391940794368e-05
3.86130953490807e-05
0.00013397513552835
6.14294191043062e-05
0.00010634385839574
5.33242733255396e-05
6.91612082116081e-05
8.18457578686601e-05
5.71036238380102e-05
5.22261530370604e-05
4.43944935114632e-05
0.000133082385014881
5.66475681873127e-05
2.03831287629148e-05
4.79605029356577e-05
0.000147502230573643
3.35364760083608e-05
9.41294962699855e-05
8.48751968274988e-05
3.00002254271227e-05
0.000121061868582206
5.03501578425403e-06
2.6519451595927e-05
0.000127933862645344
0.000111927395167301
2.66956682990992e-05
8.35910127358781e-05
8.90778522818886e-05
7.55439071566822e-05
7.13671440187757e-05
9.52975542727388e-05
4.91365864696709e-05
0.000137304563955783
3.62807385757025e-05
1.23219452399532e-05
6.92090720690151e-05
0.000107549506831607
5.82452351845405e-05
0.000101736050734057
7.88308471940794e-05
2.64691325114235e-05
0.000103673766565295
3.68046754447671e-05
9.52570923252455e-05
8.98057729214501e-05
9.53338102234804e-05
8.36313193925966e-05
6.75826011226315e-05
7.66156143575429e-05
7.85300019673861e-05
5.72518084286345e-05
8.59072730487981e-05
0.000103084058495052
8.38449132270362e-05
3.95024170398997e-05
4.73490478579136e-05
7.99030484915501e-05
6.12377931913839e-05
0.000110142186122049
7.57849270716173e-05
9.51794008600808e-05
0.000122391217473373
8.44493841201604e-05
5.67685520420344e-05
7.63560885837948e-05
9.73113189700325e-06
8.09473509932261e-05
4.74888885172955e-05
7.87272401096269e-05
1.90367096908254e-05
6.24995066089949e-05
7.80215705832757e-05
4.86605762292007e-05
6.43342639741357e-05
9.51078965513637e-05
6.80582474338402e-07
4.06549120598947e-05
2.45396973477408e-05
6.72233442395448e-05
3.99504210324657e-05
6.83964914356359e-05
5.94085579433274e-05
8.12002379823436e-05
4.92354369129488e-05
3.66548893643503e-05
5.60222127084283e-05
3.28288138870918e-05
0.000119999399151651
7.97954717229625e-05
3.68000863395131e-05
8.46211329432124e-05
6.06274299409064e-05
8.11839117848923e-05
8.95654393635292e-05
1.04976978864761e-05
2.61310417481389e-05
5.78006092315518e-05
9.08773426296019e-05
0.00012927212890118
8.60806322355143e-05
0.000102610865723608
0.000118970317353355
7.54512473039993e-05
4.39139467134001e-05
0.000101884954158259
5.07019504313977e-05
0.000105648204275595
3.92623188532432e-05
5.12324075007588e-05
6.52263265270724e-05
1.10365174740942e-06
9.04835816145947e-05
7.89280031321533e-05
0.00011708633184839
9.10992638480321e-05
8.28215010046025e-05
5.73866316588871e-05
0.000102831487764944
7.4679237300751e-05
3.44258264227819e-05
9.8045822931531e-05
9.55595923893332e-05
6.63507505304344e-05
2.7662058851566e-05
1.0825333632041e-05
4.15201753597793e-05
8.05810309005358e-05
0.000132000769962142
0.000107651718073683
8.84019782206514e-05
9.74301248764919e-05
5.88833426344783e-05
4.89967789805008e-05
0.000148404341061059
-1.8654774757337e-05
8.6590436947355e-05
8.13958184399881e-05
6.65907014062273e-05
9.06970857278008e-05
1.89724809157544e-05
4.63727507619525e-05
7.22103052233993e-05
5.03710774834132e-05
0.000187622825944189
4.3736796002468e-05
2.46866694310542e-05
9.95305399288817e-05
6.56630846620866e-05
2.5812235357207e-05
6.00716451258577e-05
8.98234391398706e-05
7.33893056882433e-05
0.000148470189347801
0.000117732377831978
0.000129620386467407
0.000105242384147513
6.75810731846066e-05
4.02610681176981e-05
7.02374465304639e-05
0.000100952983001125
0.00010886971825202
9.63969626650602e-05
9.96102266760708e-05
8.23341929488205e-05
1.64321452278399e-05
9.64110197590523e-05
8.54610726630605e-05
8.79441838418533e-05
7.63818977688691e-05
8.12809817171155e-05
0.000107422674305441
5.01078587196359e-05
3.31480256737905e-05
9.53011269687042e-05
8.54793089460389e-05
2.41846226421365e-05
6.83043876602757e-05
4.26042916122948e-05
7.23263555914913e-05
0.000107121410067593
0.000151615696129158
0.000126221334514984
7.62812914305597e-05
5.65811787784089e-05
6.15684754305994e-05
3.52558274801902e-05
7.60678290002958e-05
2.72695413630474e-05
8.483928539974e-05
0.000139908926990682
0.000134616999020507
5.82172135032493e-05
0.000116641959880884
1.04559648028082e-05
5.01869598972534e-05
7.92429221210512e-05
5.71907947440579e-05
0.000204091338479836
2.22536446735792e-06
5.0483284970662e-05
5.09185519402148e-05
0.000130803240056519
1.23444715513415e-05
9.18439436776338e-05
8.03266605252322e-05
0.000108543961844111
8.01054043371238e-05
7.85502321556022e-05
8.12058546616259e-05
4.45596177022225e-05
8.8923010769504e-05
3.42256706099005e-05
2.57248291114657e-05
3.53213978737904e-06
9.59949998551836e-06
0.000149360565094819
8.87930968240583e-05
0.000122559966470671
6.40835095322724e-05
4.75809762932877e-05
8.55177706590508e-05
2.46840902419093e-05
5.14556879058527e-05
7.90431178525752e-05
5.1807485013895e-05
3.44982062469599e-06
5.14020038959982e-05
2.54309029850286e-05
0.000108790367438409
2.92588512487183e-05
-8.24048388422216e-06
4.14839372181392e-05
4.34360843878924e-05
3.19180260973828e-05
6.81085234838978e-05
4.04981979737992e-05
0.000111673417061686
2.16819835564032e-05
2.83648370588019e-05
7.26154914443531e-05
0.000127984786670781
3.11266697118333e-05
5.46198980125084e-05
7.6111011629232e-05
3.9037594257975e-05
6.32355354146536e-05
2.8034621756914e-05
9.51049137427125e-05
5.2746828907822e-05
9.21078049655105e-05
1.42056041968899e-05
0.000131209436704278
3.24434855895658e-05
3.06622371258374e-05
7.77282858642691e-05
8.46999883724301e-05
5.13768785092509e-05
7.71728252355699e-05
9.8173077464165e-05
4.09743457846461e-05
1.88921551861077e-05
1.37305056757697e-05
0.000105259603733856
1.61083336437942e-05
0.000130304732659377
7.61778491628652e-05
-2.76542730561103e-05
-6.73631444440115e-06
8.29753149590194e-05
5.91799669319333e-05
1.7816802079203e-05
2.71943439034305e-05
2.92679995317349e-05
0.000139347453352306
6.03078266787313e-05
0.000114888059662951
5.66962136420738e-05
8.31900881131299e-05
2.9037415950942e-05
0.000103661305351258
7.27227762942387e-05
-3.73916339101159e-06
4.59618733709055e-05
8.89028047898385e-05
9.64094399327662e-05
5.91424223172399e-05
-5.43898418886625e-05
2.76802601367865e-05
5.62405149722418e-05
1.3986351943788e-05
4.70702097956011e-05
7.32576409923762e-05
2.7840869200273e-05
0.000116278332985552
8.63694898359464e-05
3.95143541739665e-05
9.01823172179089e-05
8.09166254201941e-05
6.5093565699825e-05
9.45193825163452e-05
1.744954450845e-05
0.000108013965193575
6.0358524719036e-05
7.38538386788496e-05
9.71106450270578e-05
7.38366307709748e-05
5.59341081324949e-05
5.03708886055809e-05
0.000114210304461965
9.32773021322148e-05
0.000120350247622631
0.000117980864799997
-1.66581660165715e-05
0.000100293266338332
5.85221982221529e-05
4.78191436477689e-05
0.000123789084135222
1.04538622108226e-05
9.08500642743962e-05
9.37405881303108e-05
0.000117433952922719
3.95725193072383e-05
0.000113015952198401
6.51675918785725e-05
7.72864088997542e-05
1.22406254409212e-05
6.60835864186174e-05
4.71309094153405e-05
5.84176857531573e-05
3.60786109783032e-05
4.05245682231615e-05
2.91442784662836e-05
5.29204992655846e-05
8.94396653922572e-05
2.90098846726573e-05
8.38352133923605e-05
7.0051311998362e-05
1.13651611787229e-05
5.49866345005569e-05
2.81044378525862e-05
0.000110765671733833
7.79813007471104e-05
5.44557789763761e-05
3.48287128780569e-05
8.76693771089981e-05
0.000120176748583813
7.90846887648218e-05
4.72954389244726e-05
8.79104051059545e-05
4.13642568887685e-05
7.95078707028779e-05
1.9152369607011e-05
5.20477459159074e-05
8.87147344928663e-05
9.14689323657136e-05
4.42684270875249e-05
7.63774909762959e-05
6.17241227764619e-05
8.99318015017185e-07
6.25897046132724e-05
9.39448493867784e-05
6.3535159259579e-05
4.40549339256108e-05
2.77983002828516e-05
0.000122471937549692
0.000103850828602681
8.29100388271627e-05
4.58576049036063e-05
2.05219161153044e-05
3.11902981657749e-05
5.85709476450885e-05
0.00010782139396866
-3.19144026149279e-05
5.00036578722338e-05
8.69711386403054e-05
0.000119829790662905
2.66689915661149e-05
1.99314418535854e-05
6.3296717668433e-05
9.35609888838625e-05
6.40922525012165e-05
4.65961957252961e-05
2.92017498392554e-05
5.78676669823356e-05
-5.82682254620667e-07
9.66065403406207e-05
7.8161399000732e-05
3.40682051015132e-05
9.9110386377183e-05
0.000110283119839146
6.92148584174848e-05
9.85246273344987e-05
0.000168838047215444
0.000117600863353792
7.6409729237778e-05
5.88879516607941e-05
0.000124739445066463
0.000103868691186557
9.1023998946411e-05
6.04246178828366e-05
4.91044257775456e-05
6.85764067306497e-05
0.000165625520455823
0.000103826041918402
4.6304848898744e-05
0.000113030844244514
5.4955326460683e-05
9.13711440940891e-05
9.43777898254552e-05
2.64022175667048e-05
3.98366619519255e-05
7.244549293653e-05
4.31542548362678e-05
6.52763508200391e-05
5.05231767544841e-05
8.3327417799854e-05
0.000100664775080606
4.64528625482995e-05
6.23410275575754e-05
7.07528999493834e-05
0.00010551614178882
-3.062400349682e-06
6.44615463555449e-05
0.000108411473762725
6.26537807969412e-05
0.000156956055483851
9.90274941665967e-06
3.04581345315582e-05
0.000102080238793202
1.62151964656958e-05
-2.76263904266776e-05
8.93481821826181e-05
6.80704591823406e-05
0.000134005791096063
7.97525207031582e-05
9.48254795218147e-05
5.06874522876853e-05
7.66736123942527e-05
6.47524388971653e-05
7.17542854467212e-05
6.65338195233823e-05
4.86858878374802e-05
0.000103691664346916
5.67868704632098e-05
3.87492891015364e-05
4.45389014371951e-05
5.1521839870838e-05
0.000125510725123767
7.46221964249091e-05
7.70057850661609e-05
0.000109692102962192
7.41272207330699e-05
1.66681253017581e-06
8.09609764079594e-05
5.04434063252725e-05
8.00168363222311e-05
2.14721718064909e-05
0.000150140778682278
4.28819075386545e-05
5.95837909959661e-05
7.10774075629862e-05
8.09826230318014e-05
5.02884335070876e-05
8.22068206035698e-05
0.000109105934574276
7.1975991886791e-05
3.77067511383057e-05
0.000137848633282861
5.03765919304393e-05
-4.62812033645907e-06
2.83394688346352e-05
7.65448983910367e-05
0.000108329802053926
6.11371758830531e-05
6.3106391082719e-05
-2.60374127703519e-05
3.52359705401575e-06
6.76151812425344e-05
8.01951491104103e-05
1.69094613054152e-05
0.000116419998625253
3.85588783368022e-05
6.72990730577316e-05
6.31066523752206e-05
2.23089869146378e-05
7.00399744011241e-05
8.0205007669699e-05
5.58271899978719e-06
0.000119870536314736
2.59510875428894e-05
0.000100440015757001
0.000106954685662852
8.70250008292412e-05
5.86227094578267e-05
7.81284690477367e-05
-1.47385246829769e-05
5.56230057289407e-05
2.80448053692438e-05
0.000123574265112077
2.64789709038425e-05
9.19357468016812e-05
7.92565230766728e-05
5.54178887342994e-05
0.000113498305643967
2.01809563206079e-05
6.87383535203425e-05
0.000126056723136611
7.47802530536421e-05
9.4674883300574e-05
0.000115188763880866
6.06633996171209e-05
8.08883318329664e-05
3.83567669977029e-05
0.000158653219183965
0.000169227141742175
-6.21719703565113e-06
5.54389487149559e-05
-3.76000573804725e-06
4.2973954146249e-05
4.37087555456617e-05
0.000124293667327815
2.37441306958432e-05
5.25577612556851e-05
7.64508810641771e-05
5.34763361114162e-05
7.20286393395867e-05
0.000148728926877723
8.91263397855112e-05
0.000123970759367943
2.36942203015314e-05
9.8896441122002e-05
4.10100762960087e-05
6.19308048455111e-05
8.84323034476629e-05
0.000142722860185247
0.000137730578834285
2.39168052130981e-05
3.04283844540318e-05
9.87350670316919e-05
6.18249851741887e-05
2.33675361128157e-05
8.72089262972942e-05
4.28522986184473e-05
4.31854403037481e-05
3.69762539155293e-05
9.31186145319449e-05
-1.68027422423987e-06
7.17629201037112e-05
0.000150556555910582
6.66041551129303e-05
7.52729144319577e-05
5.55358298127955e-05
1.3612885220073e-05
5.98975457938223e-05
5.97094018704628e-05
5.66587434037521e-05
3.2056676342284e-05
5.39670120358597e-05
2.89206023399743e-05
3.29455031636964e-05
0.000105268668556487
0.000140733105101423
4.3302305270214e-05
0.00016601106832857
1.27514203146109e-05
-2.18945246656685e-05
5.68994556371802e-05
0.000117856126686062
4.49163451118519e-05
8.58892480800486e-05
-8.3804907594428e-05
0.000130276018634086
7.36871319170477e-06
0.000129409203363187
3.18933159722266e-05
0.000140916384174568
-1.6602206524524e-05
3.71188284449837e-05
0.000111275811692786
7.66298269569438e-05
0.00010724556027789
8.98203341768398e-05
2.13578004608272e-05
0.000101526978949491
9.15543562650563e-05
0.000143286916629107
5.15192048910301e-05
9.70403752221858e-06
0.000129887369888896
7.08208858356314e-05
0.000155443205566258
8.42652653747128e-05
0.000111986090811765
8.21867098509163e-05
2.95857618584363e-05
0.000104842846945089
8.90506660480297e-05
0.000111564884266242
0.000146653713879208
0.000101787542715343
6.95640931821586e-05
8.96188104715491e-05
7.29990043728844e-05
-2.03004552301318e-05
0.000165581557402856
7.34371511994573e-05
3.39805827877445e-05
2.29117530971869e-05
4.77041636791e-05
4.74200005880175e-05
9.2159784100782e-05
0.000139860014600301
3.35671721970125e-05
0.00015627986434614
1.35499178301258e-05
6.1134369592912e-05
4.53509575900361e-05
7.16645661669323e-05
8.71012933690134e-05
0.000121717540996213
7.60261012283536e-05
0.000134277445969247
7.07060683598927e-05
0.000133671403368206
6.65699434665412e-05
3.65439667044783e-05
1.4166838513586e-05
8.4610075762336e-05
0.000149759834112
9.17736234485761e-05
4.4300499325696e-05
8.18996863167631e-05
0.000106633694581644
0.000111033872123089
6.17285369834883e-05
3.19056842596201e-05
8.96318155853462e-05
6.5680433423591e-05
6.63566880052443e-05
2.77618420864466e-06
6.62699780450955e-05
0.000126785523950547
4.72074511324842e-05
0.000104214824924061
5.0860315102154e-05
7.0423129139476e-05
1.9663911386791e-05
3.06214073700298e-05
0.000158530854635478
0.00011209525523428
2.9475102824868e-05
4.34195942321714e-05
9.51078179816857e-05
8.25117617725189e-05
6.41453384897808e-05
6.50437913355862e-05
4.19131261813018e-05
0.00012612614342326
5.36123192224338e-05
0.000100765706526797
0.000111800641472285
9.07658993438153e-05
0.000105638468064969
4.00807312273877e-05
2.37078381667719e-05
2.49836787521825e-05
5.35599059838439e-05
5.64787178647238e-05
6.44981807511485e-05
0.000125211422342846
3.97262079921707e-05
5.86383788184673e-05
5.95295040114384e-05
0.000126341703537338
3.73290883673058e-05
6.91067738027662e-05
0.000124553393757725
5.79194080374616e-05
7.39190589171483e-05
6.2966434562944e-05
8.97042161085399e-05
0.000105576948390717
4.82646062252684e-05
3.03817051122886e-05
8.79859793563026e-05
2.87351447249304e-05
7.64018496620319e-05
-9.81244539848897e-08
8.55247229356682e-05
0.000131197775715403
2.03122983047234e-05
0.000119727663265553
9.64423075853263e-05
6.761798228956e-05
0.00013668128955807
7.16852919037314e-05
9.33447709083141e-05
8.26947762468699e-05
1.65245503934308e-05
-9.93581416623238e-06
8.63972505378619e-05
9.48223022738073e-05
1.2925447601928e-05
0.00010162630522332
2.86204684845705e-05
0.00015165358130879
3.18674134048348e-05
0.000102767213115709
0.000130299667355159
5.70754849525516e-05
0.000138696375140394
0.00012682980185273
8.27516262094481e-05
-1.68021370569764e-05
6.52347131246671e-06
0.000145155335578464
4.96152714014908e-05
6.17203975152391e-05
0.000115998704093763
4.7390824631542e-05
9.9488635983738e-05
3.59304253070097e-06
-1.34874933699975e-05
0.000135627078788954
7.93975493529406e-05
8.36505919001315e-05
4.11450071012237e-05
9.35296012609356e-05
4.07980713375332e-05
0.000122422870942477
7.58690464335619e-05
5.42498909408629e-05
9.46248563615841e-05
5.64178717114244e-05
8.18979245805388e-06
8.97308227982918e-05
8.30008739607407e-05
0.000124423559508903
0.000105959335338447
9.27790179952888e-05
-1.23967669738741e-05
6.22452542270077e-05
9.3845224791217e-06
0.000105549161457534
0.000154426553696433
1.80313647471577e-05
4.19061588022736e-05
9.94475331332633e-05
8.86745261881106e-05
5.67234385327428e-05
1.57978084474539e-05
8.91181091573057e-05
0.000102869546912823
0.000118232957898405
7.33897350232575e-05
9.14057575954573e-05
8.81956751566183e-05
7.60476952940105e-05
-3.45780354174829e-05
8.36280746919759e-05
5.59805962156421e-05
3.04256702725784e-05
4.91983076401134e-05
0.000100448813037428
9.11676654673191e-05
3.23632715641081e-05
2.16751825843316e-05
0.000135553597794053
0.000140902671925736
5.08416032870945e-05
1.89305952371608e-05
7.18313873010583e-05
7.1775172042486e-05
5.41328133837613e-05
4.73671387856733e-05
0.000136320159207219
4.12320331068189e-05
7.45288794244644e-05
0.000128342844396762
6.17836120175937e-05
0.000108533381951458
6.8453686260609e-05
8.44333360163848e-05
6.36254428396557e-05
8.20437889595275e-05
8.79246755562658e-06
2.83643774074017e-05
7.25059690168413e-05
0.000106074521307351
9.22256294047088e-05
4.14136815896071e-05
4.61963672831813e-05
8.71151697777696e-05
2.13258580994333e-05
1.90429561459256e-05
0.000102033149852473
6.07916359096613e-05
1.48013652873312e-05
2.89695130944895e-05
0.000109378584430642
5.8384050496099e-05
3.51900221867763e-05
0.00010233797393419
4.5732392480359e-06
0.000138515852554237
3.47811294411897e-05
9.17109921651286e-05
0.000117496256727509
0.000110964090005985
8.89874867671019e-05
0.000108956298739808
3.89264184587757e-05
5.68465224598721e-05
0.000107254941431576
5.70374433114142e-05
0.000120668866907261
6.69609761440934e-05
9.4398400809802e-05
-1.84822846457091e-05
5.87470306399316e-05
0.000105896126465852
6.78818500331146e-05
0.000110360939190015
8.87713950617828e-05
5.620778682522e-05
9.33732297277935e-05
9.32384773708138e-05
3.02867045747445e-05
8.55934486709124e-05
0.000106837134734869
7.57882040815808e-05
9.76053724223779e-05
7.4554730956367e-05
0.000118071332797935
9.78868902597572e-05
6.72773405621153e-05
3.56370965363419e-05
0.000128254900026634
0.000145582152361329
5.66247131519629e-05
9.32172378624456e-05
7.68411002839186e-05
7.66068267165963e-05
5.84859489403817e-05
0.000106497436020026
0.000134556364260008
3.20541080565694e-05
1.29613353426607e-05
0.000128476806088115
7.92084350923189e-05
6.90683633431086e-05
5.44593616698751e-05
-2.41641160691476e-06
7.3520354363828e-05
3.45454301787398e-05
5.15777438512573e-05
0.000118058255303636
5.08681834821954e-05
7.17444017393354e-05
4.81537761912605e-05
4.82366959465062e-05
4.84974618569986e-05
3.09455668650782e-05
6.11673342347295e-06
6.63263239460118e-05
0.000111191293647204
0.000110058103717108
5.67943714825092e-05
6.90568882834936e-05
9.49053494771967e-05
0.000113383308159785
0.000135325302202814
5.62171201879236e-05
0.000100863328635859
0.000100635177298889
0.000108024438314259
0.000127342140011654
3.51571965901475e-05
6.70103144062364e-05
0.000110356645183845
5.04591116604946e-05
4.35659366114923e-05
7.84933591439541e-05
3.32392599718238e-05
5.40069659503907e-05
0.000130130271509215
9.49639168380734e-05
0.000110066566439701
4.07945295507244e-05
8.29859133673261e-05
0.000110809090450731
2.69534883774e-05
2.03618898523641e-07
9.73272953054923e-05
0.000104476872123462
0.00011852100603413
3.18531491291925e-05
4.60865175510934e-05
0.000102067371284381
0.000160180060200375
0.000109173722076839
-6.36245544665664e-06
3.74985666191934e-05
5.80372121737532e-05
0.000111744366961794
3.75179769711745e-05
5.74080872672372e-05
3.98557222107277e-05
9.27196561867313e-05
5.90568282686412e-05
8.93391552230181e-05
7.18172704173282e-06
7.12507355672432e-05
6.81323543571689e-05
9.05871254993722e-05
8.93375547493353e-05
0.000110050362908511
2.60507884766342e-06
7.02907666029301e-05
2.94171885989292e-05
6.56382706921097e-05
-1.1160848280848e-06
7.42592828774215e-05
0.000114031785380169
8.56802920681147e-05
5.0660393554271e-05
0.000142957539671562
5.7582025789123e-05
2.69013735255262e-05
8.48050425232074e-05
0.000110998127552886
5.43523587191093e-06
0.000103223916918483
0.000124648627058867
9.37557876178099e-05
6.16550977401627e-05
7.38900516486677e-05
6.14213915462722e-05
7.33727239951844e-05
8.36224473651579e-05
8.83288325372892e-05
6.40379973711916e-05
7.08544053139869e-05
7.44690068594167e-05
0.000134146342039466
1.17853104459441e-05
6.04817550281372e-05
7.93567172927108e-05
6.75029880299491e-05
0.000101329190902014
7.39359123515489e-05
8.920796625742e-05
4.90323716660285e-05
-4.76863523493147e-05
2.80471091093665e-05
8.87235861824314e-05
7.30871345258236e-05
0.000103876430862353
-3.70741593716366e-08
6.6604605196052e-05
3.78879136216183e-05
-1.79245011705875e-05
1.45638868025277e-05
5.33684436623619e-05
3.28738278159573e-05
0.000146227211480587
5.40861559335174e-05
4.40959828724536e-05
3.3232351406953e-05
5.57896722433293e-05
8.42790685985878e-05
4.96315076079377e-05
8.94881572461782e-05
-2.12788008840595e-06
1.98640265069937e-05
0.000109004254406879
2.06453454964242e-05
0.000110322130560281
9.20431151619797e-05
8.88887896523723e-05
4.87161982188976e-05
2.73485345262025e-05
3.52469609126367e-05
1.09751752456699e-05
4.67448213267662e-05
6.42588335521985e-05
9.63058772715168e-06
4.42700548772335e-05
4.65422217850115e-05
2.96033114385021e-05
5.23121128220076e-05
8.27083022073924e-05
2.5284032893807e-05
0.000133828262818233
0.000126343457159049
2.76172757714921e-05
6.34586385912501e-05
-4.6745485434712e-06
7.76212041297943e-05
8.5405034603062e-06
7.10122169218175e-05
1.82319534913693e-05
6.00161963503313e-05
0.00011105748343352
7.49623652929834e-05
2.77821514525779e-05
0.000127857673611929
0.000150435712529584
0.000112456356597974
0.00012495230979023
4.71941212456471e-05
5.62349619583604e-05
1.9025909675496e-05
0.000151024811633912
0.000136386798957299
6.54364327567413e-05
9.33800299714297e-05
0.000116230860592337
7.47535884293381e-05
0.000103824398821541
3.20509545516983e-05
4.43240365722225e-05
4.97702925660551e-05
3.4761821254325e-05
1.31499424673397e-06
9.17576863422547e-05
7.98248901681902e-05
7.36171826234826e-05
0.000122093119557865
2.08364710482902e-05
5.54742676028832e-05
9.5340653776253e-05
6.88639229983407e-05
5.51890619372933e-05
6.25612753183122e-05
0.000110335839016155
6.47381828599841e-05
5.42664461815597e-05
-5.71394215551374e-06
8.35865964953194e-05
3.659024708666e-05
0.000102456549747902
1.16740745399453e-06
3.86480442724015e-05
9.81572156700004e-05
8.28340157273412e-05
4.45301354360414e-05
9.4309449563648e-05
9.11805594307303e-05
9.2041716286017e-05
9.67408694354681e-05
1.58322866545469e-05
-1.62561808624269e-05
1.38292470228479e-05
4.52583896161288e-05
1.77177490508077e-05
9.37270893648249e-05
0.00013397542627014
8.57130594463418e-05
8.74618718675404e-05
7.2779704720044e-05
7.70295103985479e-05
1.86199875612724e-05
2.86526485932221e-05
0.000123617188021639
0.000134840684274153
9.92259336804677e-05
0.000101865363161598
2.30300960804023e-06
2.75462532062737e-05
-7.10450664251064e-06
6.51798645980926e-05
0.000111800361021294
0.000111863229632402
9.20722000805215e-05
2.03570364722302e-05
7.01683914217296e-05
9.63968495524439e-05
1.36786166417189e-05
0.000127200099577046
5.38168029737346e-05
7.45310073981462e-05
9.29230710935674e-05
7.53951813451616e-05
8.12808055791745e-05
3.07981888041814e-06
4.38464576426629e-05
5.54974766647368e-05
8.77095289173741e-05
-8.60641310583066e-06
0.000130320476848538
2.99421170418471e-05
7.85239523158484e-05
3.0240493939721e-05
0.00011121063017854
8.7180499571483e-05
-2.27697481075912e-05
0.000105926856628433
6.5818611979309e-05
7.529197004048e-06
0.000122483646315527
0.000103923027457856
0.000110322194611323
2.55961619196136e-05
8.55552857869131e-05
7.49750444671421e-05
7.25687471503515e-05
4.51440996048103e-05
0.000173253792519162
0.000117777999198438
9.7860568430458e-05
3.30238541316717e-05
5.6693230841579e-05
2.6007928831472e-05
2.97377557567802e-05
2.29970486953641e-05
0.000119770255198113
6.01073224769743e-05
8.58797238025298e-05
4.28386774010957e-05
0.000122391924647628
1.48503075005277e-05
0.000124064412436288
0.000104902712683076
6.90873047369694e-05
1.1368931044529e-05
8.05897661629082e-05
7.68795585954472e-05
4.24944762317631e-05
9.0880094028185e-05
3.42526487603173e-05
3.81568023862461e-05
5.64175908971579e-05
1.42257122828827e-05
5.42520979326358e-05
4.18548589325501e-05
0.000160577594358641
6.64376867911136e-05
8.09747448350594e-05
0.000114455336709479
6.10496623601747e-05
9.88225061854083e-05
7.27821205524623e-05
0.000139380306334562
9.48569526390236e-05
8.39061646359936e-05
5.02059572315992e-05
5.78201368096355e-05
2.40037116028437e-05
4.99393938263445e-05
5.41966197778181e-05
7.49449345323897e-05
9.87736439127585e-05
0.000104024626111574
7.4255999283807e-05
2.23719712817629e-05
7.66006928857893e-05
0.000105680630924782
5.48947684213095e-05
5.69871786519992e-05
0.000160339165720244
9.13793270991909e-05
-1.69082298744878e-05
8.03707594599301e-05
5.14117652704684e-05
9.81219277929505e-05
7.25397229279149e-05
6.77546444598012e-05
7.99518736787544e-05
8.09406265256541e-05
3.94081694109632e-05
7.47887847231532e-05
6.64348790698355e-05
8.41651597584371e-05
3.07817118466997e-05
4.97466243091594e-05
4.99100693057216e-05
4.97064373663493e-05
5.82250859788334e-06
2.85835784556952e-05
4.85715799602186e-05
-2.85674769700387e-05
0.000158123124476922
-9.61604903517572e-06
4.43681161071832e-05
9.06427779919414e-05
7.04288003060722e-06
9.69334847446013e-05
5.49939445554206e-05
5.35121207177418e-05
4.95898237778324e-05
6.69734287250832e-05
8.07727599494194e-05
8.43501562675264e-05
0.000100514379273489
4.77733373176956e-05
0.000116943570766431
5.84026501292674e-05
-5.29405405492503e-06
0.000122362458697404
6.05274581749792e-05
2.83052270900282e-06
9.03437552605773e-05
7.43479997219748e-05
0.00015763641880428
5.55798796127927e-05
5.31540568929934e-05
0.000113040751261079
6.22395563571395e-05
5.80975715941642e-05
0.000199548686872007
7.11717467952968e-05
0.000115582691559695
8.19592043824644e-05
7.24916219492135e-05
0.000128982025071312
7.30951555214843e-05
0.000156084497799908
8.63601502866627e-05
5.32091402685434e-05
0.000143366561638558
6.53307256732144e-05
9.23891175624571e-06
4.87968629920932e-05
5.2232286842405e-05
2.74543535824433e-05
9.7777538187205e-06
0.000140391564858893
7.07198848281266e-05
9.96578139797836e-05
6.76081440914917e-05
2.39056691348799e-05
2.7053536453443e-05
6.79972107537423e-05
3.01504665435962e-05
7.7536140275014e-05
6.56034931953782e-05
6.03324672511394e-05
4.7125655385604e-05
-7.33120845231453e-06
3.09572036830559e-05
4.98371968095075e-05
7.25611488602416e-05
8.26005910879482e-05
7.1188333401838e-05
8.53371448754561e-05
0.000149062713369809
2.45448758038489e-05
8.06632327697437e-05
9.69635545363383e-05
3.77176825065704e-05
-1.72794456843913e-05
1.72292647686426e-05
5.45377323626521e-05
2.85943284792093e-05
9.09480449813707e-05
6.08894827414891e-05
0.00013670901182914
9.32509407533548e-06
7.27410567255953e-05
6.52096455372214e-05
4.91862693694263e-05
0.000104484436128777
7.77448062289414e-05
6.99848721134404e-05
4.6929276903282e-05
3.13035048676094e-05
6.80442474024213e-05
4.64601717444946e-05
8.08554885288507e-05
8.4097303599707e-05
7.12030595475751e-05
6.62679130658872e-05
0.000131358715548904
9.05723223538702e-05
4.46089775506907e-05
5.12017708339094e-05
3.67785346994567e-05
4.48749409297897e-05
0.000100283501054769
8.75472034925078e-05
7.7008449623064e-05
0.000114031118298299
6.4982145399812e-05
4.94776046833188e-05
6.07103445965936e-05
6.21722940814603e-05
9.28630069462453e-05
7.32606309649366e-06
9.09985552887521e-05
8.38868244433363e-05
-7.20145205053514e-07
7.23672861161991e-05
6.82378200560282e-05
7.10476965052173e-05
4.87887041876292e-05
4.69372280263786e-05
1.82325950788401e-05
7.56867123100622e-05
8.03564671406655e-05
2.61970066795327e-05
4.38985760779212e-05
8.45560641653242e-05
0.000101691027809596
9.86005697434466e-05
8.12470575955509e-05
0.000164705612690969
0.000108645196660352
7.13701783762163e-05
8.93332848381842e-05
8.40166049239126e-05
0.000165552721333193
7.00223020925161e-05
1.48643223653845e-05
9.45687534784284e-05
0.000112713174582976
6.52200559051257e-05
8.94240057874587e-05
0.000132444033767769
5.2174495830682e-05
9.57486518664541e-05
0.000128533806272945
0.000107790124129654
3.76884073703417e-05
7.3904374840068e-05
-3.94525107512227e-06
1.30128111642569e-05
9.504294599213e-05
3.7650135116386e-05
0.000118030367581892
9.04699089026281e-05
5.04318790917794e-05
3.37772839797894e-05
4.61658864458594e-05
0.000123195675064429
3.58543217268974e-05
0.000125910871262529
6.38392524698595e-05
9.83287851782907e-05
1.35240195238452e-05
5.03008451405634e-05
3.63342603158676e-05
7.7399955291939e-05
9.13574754184085e-05
8.63113068315987e-05
7.6838222909337e-05
4.90568093129692e-05
-1.80408906661297e-06
6.03093202576625e-05
7.37432560382994e-05
5.39111140449449e-05
9.49993136249511e-05
0.000107452085215663
6.97738013471292e-05
0.000100784555784916
2.04422777771548e-05
5.49142947688266e-05
8.12673682520571e-05
5.57422359081086e-05
3.88903294261132e-05
4.29485775798464e-05
6.67941793486869e-05
7.48557102087978e-06
7.04700582625255e-06
3.14103422387143e-05
0.000156251872265056
3.70311922044019e-05
8.64248498565595e-05
9.04436641499677e-05
4.042677129782e-05
5.69494504691345e-05
3.47111868136681e-05
0.00011294854263551
7.05920656253056e-05
0.000176115490773965
0.000133020536873825
6.68592803478492e-05
7.39206957470494e-05
5.86883089058392e-05
0.000109425361029317
5.48808625252196e-05
9.89506567582037e-05
7.95458758320953e-05
7.40114119526103e-05
9.43506215005663e-05
9.61171827715079e-05
0.000117587287059079
0.000176681883789858
1.36625051579133e-06
6.4130688606222e-05
4.74881839510833e-05
8.6368347145321e-05
0.000123347012293788
6.05058510066879e-05
0.000130500713935293
7.853074183366e-05
6.92676896570389e-05
0.000112520099493809
8.91461952377303e-05
7.11428150402456e-05
8.83774840114593e-05
3.02117157802587e-05
7.81018673702311e-05
8.88970421064085e-05
8.37538776101863e-05
9.82771396179189e-05
6.39317226227909e-05
3.52505186875811e-05
8.17691906979673e-05
5.79864399682487e-05
3.78984921434921e-05
2.2813127015552e-05
0.000112501347340497
2.51695353484971e-05
9.09217561373276e-05
3.92785995313376e-05
9.82516857059256e-05
8.31750136330581e-05
6.04092422179548e-05
5.43357880366704e-05
1.17917770253651e-05
8.70684854188882e-05
8.54710863581912e-05
7.10504359919523e-05
5.1897090396571e-05
0.000104166222981957
9.0326734927207e-05
7.90984049517017e-05
7.48839278349558e-05
0.000110947280330315
6.83556603187358e-05
0.000125743953399202
5.09907469788093e-05
2.63285245725974e-05
2.29637299243939e-05
8.08930478196183e-05
6.9407867744056e-05
9.61051498785794e-05
2.7989092835104e-05
4.96270852298696e-05
5.39739629297994e-05
7.7402562375419e-05
0.000119361899002478
9.35869604176757e-05
2.02347054338259e-05
8.79612019559724e-05
4.41567411882695e-05
0.00011970378586422
7.68621240617039e-05
3.74773379984182e-05
9.26227663945073e-05
4.46490257630791e-05
7.77656501255764e-05
2.49962717949292e-05
-9.13764050536187e-06
5.65044938773059e-05
0.000116795227468076
6.22937509182023e-05
9.0629331894297e-05
7.25811852508277e-05
2.15994917411463e-05
7.17842124075922e-06
6.68666984277817e-05
8.34163749131356e-05
7.80531741402786e-05
9.03885946447466e-05
0.000109857570746507
5.01439613706508e-05
4.1442624356078e-05
2.87209669671784e-05
4.49736496798851e-05
9.05266649922283e-05
5.89743959926646e-05
3.99361184237263e-05
0.000104977407550464
4.01687679385246e-05
3.8549500459658e-06
4.50609269408412e-05
4.66207037271188e-05
7.30464851542322e-05
0.00010789147795817
9.10818525359648e-05
2.88081646314035e-05
3.68009450788263e-05
7.52568155563013e-05
0.000115082535291068
0.000118141817202704
0.000138443161974128
9.36218900462429e-05
2.80325518282774e-05
0.000110237082930621
9.75033107819115e-05
7.22725958067583e-05
0.000100254643441959
6.46896952679123e-05
2.9329911504514e-05
9.45051279176188e-05
8.08798043435277e-05
0.00011336380107502
8.7171059290342e-05
6.94177110337393e-05
5.29702540687988e-05
0.000116455710304439
9.79709367117184e-05
5.29548778620074e-05
0.000117448829742093
0.00013284632188524
7.82409723348355e-05
9.25376790559582e-05
4.72941965656664e-05
5.71515463504031e-05
1.92489502357524e-05
0.000114316807975973
1.75424346412164e-05
0.00014707688087128
4.67963504941572e-05
3.1470317849163e-05
5.01040864877727e-05
9.26553700853611e-05
4.128874830647e-05
3.04898570140486e-05
0.000130143485184769
4.60000496784217e-05
4.24020081659119e-05
4.39128735969308e-05
8.02406411160752e-05
1.3059844713439e-05
2.5614541874587e-05
5.94555620142632e-05
0.000114456671069714
5.65150697099838e-05
8.21990985717415e-05
8.9204737932805e-06
8.26803533757222e-05
0.000104397786456864
1.84765894396095e-05
0.000177105086667568
5.94251336710199e-05
4.67487770949307e-05
0.000117935582910252
7.921197695624e-05
9.1680395153616e-05
7.63790847057398e-05
7.78388492588365e-05
0.000107688034655784
0.000107881083279349
-1.40685100628012e-05
7.45405877441638e-05
0.000153181209995206
8.66603539455227e-05
3.6388605491477e-05
3.0429438453026e-05
9.22676766088759e-05
7.54138537170844e-05
0.000102330046093942
5.9760513775882e-05
6.57210507472297e-05
9.9190505974107e-05
3.30044965806727e-05
7.79890690792037e-05
5.89217443808593e-05
0.000112829477953995
8.99127903067707e-05
8.6078871979416e-05
7.09647941321647e-05
9.07930135565716e-05
0.000108647143652202
0.000143512173968702
7.3531603394157e-05
7.20174989299532e-05
4.69962173243178e-05
4.8866482277538e-05
5.27162038550156e-05
2.8260157893483e-05
7.0042576225439e-05
6.65985298529019e-05
8.02801661911489e-05
8.39682544626029e-05
5.00911244911566e-05
0.000129631095646498
5.90679182888481e-05
4.90152126622496e-05
3.48443880822792e-05
6.48038949223463e-05
9.04192054081584e-05
4.51172234497036e-05
4.44473351798253e-05
4.90270185977514e-05
5.32514238432047e-05
9.81648565896789e-05
7.99170435644074e-05
2.81052932711193e-05
7.6865819102643e-05
5.19035165474448e-05
6.09364478151415e-05
9.55504404082516e-05
2.7619530639466e-05
7.00860581152108e-05
7.69204090130414e-05
3.86182277698204e-05
0.000110439206767179
9.15252496146094e-05
1.77709254344157e-05
0.000130579269731741
5.260617839794e-05
6.96649067485561e-05
7.54000288091406e-05
9.69581398544187e-05
8.08795616110746e-05
0.000148304046365934
3.01555270654527e-05
0.000112466448651602
8.23265288872148e-05
4.22538203811381e-05
0.000111922487347056
0.000146052221767554
1.52626215626641e-05
8.89271993938509e-05
0.00010075667919556
-2.3514106860468e-05
3.56493117853889e-05
6.89779501193701e-05
3.50379761731515e-05
3.11548192533039e-05
4.88120194966517e-05
7.82744328065106e-05
-4.14155656513493e-05
6.72992788779387e-05
8.68452505501008e-05
0.000117029265298255
6.739265435488e-05
5.3375367366164e-05
0.000107077833786391
7.47420957587655e-05
6.87005148400271e-05
3.28999804343394e-05
8.51726263849769e-05
2.04767697312244e-05
7.26069421378902e-05
0.000107790396985507
0.00011307449748795
5.21302219524545e-05
5.46146538873097e-05
0.000102596496259098
3.66587468759583e-05
8.64453907052558e-05
-2.14677347365503e-05
0.000150515160927009
6.56840308875307e-05
4.11341010206083e-05
0.000106501396354896
4.85118690804899e-05
0.000126462239737812
6.86210089924012e-05
5.77519509736828e-05
3.57276456833087e-05
8.91132721521779e-05
6.37764939144417e-05
5.07699073472492e-05
2.94286389453488e-05
8.86742520149568e-05
0.000109490638020824
7.32085319427261e-05
5.12127336706747e-05
-6.70745689008543e-06
0.000127853811341743
3.87466014488276e-05
7.76843358219115e-05
-2.94334270725197e-05
2.13915407973522e-05
8.12701624816645e-05
8.99159007818364e-05
3.0316391969067e-05
6.44273943574267e-05
9.92988298634518e-05
0.000108402218377281
9.80760309834552e-05
0.000176373670791956
0.000181490455942715
7.03323249377715e-05
8.03751227922616e-05
7.75569034821212e-06
5.19331006363122e-05
6.6235515669754e-05
8.11532657326334e-05
7.5510366211214e-05
8.02304538758966e-05
3.26893799349438e-05
6.53362551123464e-05
-3.15291702562028e-05
5.83699710344509e-06
3.42908215702842e-05
6.20372770819051e-05
6.32162642847382e-05
7.4376664108385e-05
-7.25677548736386e-07
0.000114464440769917
0.000151175323621265
3.45778376257635e-05
5.74251478035434e-05
4.95248302591378e-05
8.74039901444714e-05
7.24819524901494e-05
6.33574018596637e-05
0.000105320980397046
3.15603230463552e-05
4.92553722143249e-05
3.19285346964353e-05
9.15793105515291e-05
4.16611296761549e-05
0.000116035678137416
0.000108121912182601
6.80099252093447e-05
3.78536512788863e-05
0.000153437658671371
8.60478184525349e-05
6.34702834558676e-05
-3.52276012288693e-05
3.61925278478046e-05
3.39094676722122e-05
5.84593299118869e-05
2.69944378879051e-05
5.82840532849698e-05
1.68877241860969e-05
6.86567290993179e-05
2.29109536990168e-05
0.000137222121000421
6.32606476083778e-05
-4.21451434107985e-05
3.3136502817615e-05
5.10572359641808e-05
8.72935811102255e-05
1.04687989326256e-05
2.13492698317924e-05
2.22884880171627e-05
1.48785340001391e-05
0.000126869926963599
0.000108223538524873
1.69987109930547e-05
4.81370616361447e-05
3.26185209328724e-05
0.000142962941888717
6.85906632045703e-05
4.31171723226572e-05
5.64640728139235e-05
2.91988443914592e-06
8.94915784414256e-05
8.9010090520873e-05
4.339004788423e-05
0.000146012930710584
6.59600624696069e-05
4.5137719791023e-05
0.000105815789706048
4.7795489079493e-05
5.2124001602512e-05
5.77281630282743e-05
0.000107332464223643
1.40541586826716e-05
0.000115030669963713
-8.50790996979756e-07
9.38037045119844e-05
6.98798066087433e-05
6.16740634866356e-05
2.66889961701334e-05
0.000134676190824332
0.000157310745716803
8.68305005574828e-05
7.06929135182306e-05
9.11753277650954e-05
8.55801726026082e-05
5.530591066529e-05
7.04428974246632e-05
2.60340581292737e-05
6.61165258147837e-05
1.20000979671077e-05
7.76023752325867e-05
0.000134777661670576
5.04035901601426e-05
3.70840216171894e-05
7.81023588793221e-05
3.54836847401045e-05
0.000110828120981726
9.6905567063405e-05
0.000158047083579501
6.51972965457064e-05
2.72212771085716e-05
4.83777411283633e-05
0.000101605925359763
4.16995982543296e-05
5.65551870710758e-05
5.44665377427227e-05
8.77009167426763e-05
0.000111830204838931
0.000141032979673237
8.7896600514587e-05
2.11643479058379e-05
0.00010747006279293
5.32849171533892e-05
4.90291221304157e-05
6.29960719920845e-05
0.000151636999062426
0.0001146702260054
0.000172086190732401
2.61390110760541e-05
0.000149414871654787
7.96085685966303e-05
0.000122315552105189
0.000101892872063402
9.58850192253228e-06
1.21450229399066e-05
1.12502436756134e-06
5.45979479771683e-05
0.000167747062007127
0.000128671965782616
5.57170063950584e-05
3.65310178918816e-05
6.66987963929101e-05
3.96306632909048e-05
5.50638684210787e-05
6.45452378177878e-05
9.75953837332549e-05
9.30820272091597e-05
3.16543981553102e-05
2.39934977726121e-05
6.33293902544694e-05
0.00012044741285204
8.66920064192418e-05
5.21076113074563e-05
4.40729508877718e-05
9.84185559646709e-05
4.6164171743212e-05
8.56080989599542e-05
3.47750547078821e-05
3.65458700679446e-05
6.48088788325602e-05
0.000119092121154718
3.87371660212094e-05
6.86735004655612e-05
5.15442075901799e-05
-1.82835683350633e-05
7.58489986672507e-06
8.47859098021289e-05
0.000115862199337704
8.50120934358429e-05
2.72585494628905e-05
6.95227622349912e-05
2.62995293219332e-05
4.13055312003202e-05
9.90234913406815e-05
8.80597483962647e-05
1.50924384463597e-05
3.60598226654126e-05
6.67728258952242e-05
7.44415223012639e-05
0.000120294485808488
0.000137914022583911
3.38740527046021e-05
0.000100286542820328
9.21305290999377e-05
3.0560035539893e-05
5.93510558783913e-05
3.34050170002981e-05
0.00015420642360129
9.53657808945009e-05
1.85259067930931e-05
3.02839575991523e-05
0.000165501533320638
-3.07045928526212e-06
5.3878601793617e-05
-2.49414089023592e-05
0.000148923193773956
0.000114135442297301
0.000112285863820835
7.49285054881011e-05
8.83896571456295e-05
4.08016971844208e-05
8.62439933628794e-05
3.31559507270249e-05
8.17133736521184e-05
5.64623153551521e-05
7.53949552006029e-05
0.000160328315367263
3.60534184875274e-05
5.40271349448359e-05
3.55782421810135e-05
3.72583437924166e-05
8.61676117988241e-05
6.16091267552076e-05
3.83006085736741e-05
6.43426780826926e-05
1.21385602234111e-05
0.000127834994319995
6.15922385533254e-05
0.000107743749244615
4.0848094576203e-05
8.82917091342117e-05
6.29611678387408e-05
5.2518200714054e-05
8.36571036532874e-05
6.90624767048875e-05
3.67944749220946e-05
3.07586177835826e-05
7.59197657653937e-05
7.22737899815703e-05
7.41722253293495e-05
5.60864179882816e-05
4.89935291186958e-05
-2.12328600048014e-06
4.99661188127769e-05
9.78122502720552e-05
8.83591016791241e-05
0.000136208016270248
0.000117183877664811
-4.01987311243549e-05
7.67400360505842e-05
6.21822891926598e-05
0.000128306882047497
6.77686019267446e-05
2.7779845486556e-05
4.5966189252675e-05
7.77321815765758e-05
9.15674141360887e-05
0.000141083229614926
5.12951705769629e-05
-9.58006536354845e-07
0.000122230034712056
0.000105129692639538
7.40154716082009e-05
4.24096481513373e-05
7.05381583573103e-05
0.000108489510831766
8.3155851527943e-05
2.7933609172141e-05
9.74642554908043e-05
0.00013235180937903
4.00126043685874e-05
6.02853351872637e-05
4.49242539147473e-05
6.90857511953967e-05
7.12904863798976e-05
9.47168332368746e-05
5.34851552109812e-05
-3.5048097879716e-05
0.000125139501738777
0.00012615016237824
6.31265102275234e-05
6.4860695288866e-05
1.38444677007696e-05
1.791459933851e-05
9.72873588740728e-05
0.000118255184782439
6.41751637220318e-05
9.40606625542476e-05
0.000111612848059623
8.37440863141403e-05
0.000140335820218826
8.85912690953663e-05
-3.24702830050243e-05
6.40753378414542e-05
6.15562200269261e-05
4.4646078003655e-05
2.94809897182637e-05
0.000131561835839911
4.11503466180168e-05
7.90321867185145e-05
2.88975734636853e-05
8.11834704648528e-05
0.000114762097365269
0.000123605101281608
2.26353072940005e-05
5.6671433393876e-05
8.03481462219985e-05
7.98735944152218e-05
9.25720814140026e-05
0.000115799920010841
7.61469214163641e-05
1.00348867860959e-05
1.95046177131347e-05
0.000129415628221511
5.02412002579622e-05
6.067013493477e-05
0.000154670481358849
5.54030059435838e-05
5.60363038405669e-05
0.000129738348339968
0.000150529964129359
9.99744296899232e-05
7.77698130781216e-05
8.98702371234279e-05
5.50715781255645e-05
0.000147423028975268
0.000129642887273573
8.02593753545105e-05
0.000105874116663782
6.9186657472406e-05
8.24276276761405e-05
7.43120934766992e-05
9.74523330499464e-05
4.92776834978851e-05
6.61885506761148e-05
4.60195196900396e-05
0.000123845804404659
9.61987869608676e-05
8.31002812924854e-05
0.000105565410613484
7.5345027340831e-05
3.47966452853937e-05
5.91896293466801e-05
6.44736912502731e-05
3.2155059648058e-05
8.21522186072473e-05
7.59507097727973e-05
8.7330967206616e-05
7.01464234198763e-05
5.94374983571454e-05
7.27636952737453e-05
0.000105310087272802
7.39589974662057e-05
7.71847652784759e-05
9.41452752005082e-05
0.000104670345958294
4.10189138813926e-05
6.80999550755962e-05
2.53087027096378e-05
3.18416565567681e-05
0.000115195037027735
3.95320625615e-05
7.44866091770064e-05
7.84027583910845e-05
2.77046442496538e-05
1.73018635172244e-05
2.28541838285544e-05
5.07862415231367e-05
2.24127761385187e-05
7.47277172358879e-05
0.000104388262195647
9.20650349228523e-05
9.62662407518973e-05
0.000117592929082936
2.40616629290712e-05
9.45594121196635e-05
4.70735843193626e-05
6.90965367273139e-05
2.84844695949293e-05
0.000107432827355229
1.60520139227731e-05
3.34483411199605e-05
8.96979578546617e-05
8.88080478794321e-05
6.40589211757797e-05
5.4235893362703e-06
2.50208825108433e-05
8.02842493278566e-05
5.98081879470641e-05
0.000146469812276803
7.09874040862074e-05
8.28314496612486e-05
7.54462966574506e-05
0.000145659630688084
8.11407884301223e-05
0.000113135325140906
6.10518543856525e-05
2.85952013634197e-05
-3.69935281253534e-05
0.000140542299172646
8.99788230304983e-05
8.09660458744804e-05
0.000180980571012887
0.000102523314035061
0.000166652256335357
0.000148361035269184
5.41442213559938e-05
7.1041847589658e-05
9.21996329735149e-05
0.000111764663256312
-1.05052176587787e-06
4.54410333294875e-05
7.19622995879559e-05
6.9651115544105e-06
5.70674200114869e-05
0.000129012522446672
0.000107820073442746
5.81834149290605e-05
0.000138573128304524
5.5507036511419e-05
6.45951078743739e-05
0.000111607881285527
-3.16224630414773e-05
8.51832922057814e-05
0.000101425538093764
7.89234001404888e-05
3.24099483890127e-05
0.000112754646917673
5.07408481234764e-05
7.76522578161053e-05
9.21528050652968e-05
2.54588538789122e-05
3.25176633663808e-05
7.06524821613588e-05
2.80043509681561e-05
4.07561950047939e-05
5.58613188479223e-05
9.82322859886614e-05
6.87607164579794e-05
4.29735978597441e-05
2.95849668352618e-05
7.70860031567322e-05
7.11986481333002e-05
4.78844180243444e-05
5.91737183579888e-05
1.42102219932457e-06
4.28369033432925e-05
3.47744355996789e-05
5.46514059620219e-05
9.66081160690957e-05
1.47697295394505e-05
6.31115889834769e-05
4.6602539031347e-05
0.000133008975834909
5.33293866234352e-05
0.000142069769839915
8.81362881106628e-05
8.11907722284185e-05
0.000103240587273234
0.000100158803803865
0.000111214251688579
7.81790006991538e-05
7.34337511533321e-06
6.06561985978488e-05
1.11268662503859e-05
8.31059636768613e-05
1.38667991747601e-05
9.487535907535e-06
5.21613277458034e-05
0.000108111160361031
0.00019888969831516
9.68561937177284e-05
4.51900247770175e-05
5.25086832187781e-05
0.000128630538648938
3.37246084753332e-05
6.32754967265647e-05
7.79115447519441e-05
9.28261204396576e-05
0.000119908030749628
2.60399113917604e-05
6.82534434416447e-05
4.26665572914191e-05
0.00011262960273144
0.00013987779774504
9.89656092453667e-05
4.33342759890539e-05
8.42382548651834e-05
0.000104596061971673
8.98307523607044e-05
0.00010020047845469
0.000111277938188889
0.000108808168831282
-7.50906968261322e-07
0.000140705562067644
3.22946462037577e-05
9.09837305450903e-05
2.41382533908617e-05
1.2447529965149e-05
7.38960622008347e-05
8.86244844811589e-05
8.66365545517361e-05
9.10424714016787e-05
7.45332244734831e-05
7.51828813105429e-05
9.25750865401279e-05
-8.37448707861804e-06
7.02576888184438e-05
2.4751517092893e-05
0.000116562565565733
0.000105489821474964
7.83276616171122e-05
7.91918839485898e-05
0.000127192426680351
8.69217061867369e-05
4.9229088111853e-05
6.04243537795949e-05
6.36751764665298e-05
0.000112663977890782
7.30273537376081e-05
5.46798484715039e-05
5.39925239136213e-05
0.000104858991086134
9.62212032580084e-05
7.38947285643208e-05
9.83377046473227e-05
0.000113670607041527
6.67478343324197e-05
0.000132486252384474
8.64878594147203e-05
8.54156602359804e-05
5.89972921837705e-05
4.22608963449883e-05
7.83073593132104e-05
3.54871773280721e-05
4.92973788768995e-05
3.73058377770139e-05
8.45366944057772e-05
0.000115053591341133
9.17986588945222e-05
9.92693807379115e-05
2.8773788562073e-05
9.06453697758028e-05
6.67092392042755e-05
5.93070247754961e-05
0.000123394878076143
4.44709484662336e-05
8.22791712974883e-06
5.24361839868121e-05
8.42591041059691e-05
7.57762797217152e-05
0.000109891740028248
0.000154725634755819
9.30534624358704e-05
7.42265004678291e-05
6.33994227064793e-05
8.49627249420331e-05
5.25628439565448e-05
6.90359303230199e-05
2.76928931730029e-05
4.23530509891655e-05
1.56375620912123e-05
7.32714947313521e-05
0.000102150869958036
0.000117684232311852
9.81657157144305e-05
3.692296585861e-06
9.70606439052734e-05
4.48662612751757e-05
3.66829101026999e-05
8.17541324688374e-05
6.55561403945017e-05
6.87638375264517e-05
0.000108273392242804
7.51965549240611e-05
0.000101432848503124
0.000109332947379817
4.99885690203286e-05
7.49048337317259e-05
6.3370427411359e-05
3.50457042535386e-05
8.7922979560013e-05
0.000143200624554032
5.59430493947148e-05
7.62219153963634e-05
1.39261916181199e-05
5.59590364619869e-05
3.40876231161684e-05
2.45595673595362e-05
7.94143451315623e-05
8.63677500923331e-05
7.39314935785591e-05
9.66989861640521e-06
7.56695092605728e-05
1.92252328165678e-05
9.18894027827158e-05
0.000127073647556008
4.50297397918372e-05
8.23704989394467e-05
8.52971638813751e-05
3.05560364478371e-05
4.98180582948174e-05
8.63160691849124e-05
0.000105751640836596
7.07424858675832e-05
7.38556272472317e-05
5.3711828537268e-05
7.70130323582724e-05
5.91780939076491e-05
7.54606349800657e-05
-1.25527129445788e-05
6.01601848299738e-05
4.11826053087307e-05
5.34448249330644e-05
8.82312916798555e-05
0.000105774625342525
4.06548507086338e-05
8.8599020624469e-05
6.04107741732297e-05
0.000100696541011597
4.20400611032933e-05
0.00010865395413164
8.91414977338653e-05
9.74588180289738e-05
6.27243714793272e-05
0.000125798863744053
4.63663780447248e-05
2.15065782754547e-05
7.11015961197521e-05
7.26517806726995e-05
3.37529502285976e-05
4.0596061870097e-05
4.25369227558659e-05
8.9628234773382e-05
5.89967917603036e-05
8.01404147533307e-05
3.15689225681729e-05
8.75475488150809e-05
0.00013622671512824
0.00013151938463004
0.000142810212600754
8.95408937132768e-05
0.000130734631829755
5.7174645876416e-05
6.77785212692821e-05
0.00013938134553754
6.38220924264391e-05
7.35598361502887e-05
5.07764288482164e-05
7.93781680084449e-05
4.36534833792281e-05
6.95420064907898e-05
0.000100953350523637
6.5487104989819e-05
2.55208961950904e-05
6.02315007112992e-05
5.26097073243454e-05
0.000125546735705747
2.3383465846903e-05
7.04930530353131e-05
8.82507915882234e-05
0.000103976605871064
-5.49748633759237e-06
0.00013295262023635
0.000116785097825392
5.72122836747512e-05
5.68754697713854e-05
6.34978001337534e-05
3.28756004906697e-05
3.49604017726355e-05
0.000101077224873924
7.2839597667338e-05
0.000109159832687309
6.2416058297425e-05
-7.66828124252975e-06
0.000147076340705748
0.000120298194663007
-2.85065926567649e-06
1.13486219789184e-05
7.08137126342385e-05
9.13620207453332e-05
6.73044886828819e-05
0.000123751152274581
8.62905371407018e-05
8.52464670371714e-05
8.26726557317663e-05
3.41480966690303e-05
6.67181801604681e-05
1.55114934711859e-05
6.60615099389342e-05
0.000114550340384603
8.37427805562354e-05
5.80966493395351e-05
7.19457913025186e-05
5.22485988125216e-05
4.49548069482182e-05
0.000103401013300831
2.49458299344723e-05
0.000143466262438091
0.000107112052223445
8.58658700997534e-05
0.000117093149663729
4.7184744776313e-07
0.000109783582880285
0.000108002076357815
0.00013416170967865
3.47452511914346e-05
8.28707621261778e-05
4.16988496765581e-05
6.84133142837217e-05
0.000114967166982743
8.5546251911014e-05
6.60720678666752e-05
0.000142269545613471
0.00012435461904506
7.8454467258539e-05
3.86019036500256e-05
3.38970091483445e-05
9.67462608725827e-05
7.32984285567674e-05
-4.78443499098833e-05
7.38335033482195e-05
6.11913568462017e-05
2.403946316813e-05
7.5412331840008e-05
9.17960539842077e-05
8.68269604636996e-05
1.70939835893933e-05
5.51906531147618e-05
8.63767237297696e-05
5.38252009745528e-05
1.3691578022145e-05
3.07188415122891e-05
3.54573968405931e-05
4.11566289217018e-05
8.34124914227565e-05
0.000117552376794329
3.28097366632785e-05
6.53314720908838e-05
0.00013947288890314
6.83736024007511e-05
0.00013096573186435
7.45320276288192e-05
0.000132063154238426
5.2253344902074e-05
-1.42908755940522e-06
3.83038151540122e-05
3.18566289730108e-05
9.02301356767258e-05
8.80592388129423e-05
2.58073437315786e-05
4.38239596476676e-05
0.000101033537987755
5.2629074867774e-05
9.57578068214669e-05
6.65673168116595e-05
8.31110783684475e-06
-2.24567960448656e-05
8.08639458687881e-05
0.000142871616948664
2.66349359947206e-05
7.63425256467447e-05
-2.42858806353545e-05
5.78850736241271e-05
9.0818666210761e-05
6.70837864123332e-05
7.62732137926992e-05
7.55000335616421e-05
9.14161477795937e-05
4.95936725386242e-05
7.58517325581863e-07
0.000114879884311888
2.51866840183667e-05
2.53526767465497e-05
6.73604014620904e-05
0.000109391047776591
0.000116439669063956
2.79724118180092e-05
8.41660244130988e-05
4.24581845556947e-05
0.00013332246369386
9.1128502976805e-05
7.42004934720933e-05
0.000100758447780601
5.49209536349676e-05
0.000126630565876078
0.000110101788174894
0.00011747436829817
2.61168134414313e-05
4.94135342656467e-05
0.000147342195336418
6.92023033604627e-05
0.000103343954962055
5.8633617551851e-05
8.9103424091908e-05
-1.1038711547143e-05
5.63242301853026e-05
6.17021689114348e-05
8.1696528239651e-05
0.0001031737421347
5.38891093354159e-05
5.83197927157469e-05
5.03153200715266e-05
5.55012118248342e-05
8.2387242055324e-05
8.29416306322245e-05
0.000136045814467644
9.66502491498445e-05
5.56603456833069e-05
9.63135048248254e-05
6.67353454511862e-05
4.19793671591674e-05
-6.68172764300668e-06
0.000120555628095799
0.000102981618186811
8.00598525447939e-05
0.000128192047641466
7.62231369458406e-05
5.82226459757328e-05
8.8527368592177e-05
-9.69051190946474e-06
0.000107300080456181
7.04201042249292e-05
0.000139117053481801
7.4246111817797e-05
6.72218233713345e-05
0.000148793657525397
7.65172258429153e-05
5.09541760473292e-05
6.7108448275478e-05
0.000100630046662785
3.52357554830556e-06
-3.96106972877799e-06
6.74091568014928e-05
0.000104520344194748
2.44883176312939e-06
0.000103539359275639
8.79391866093518e-05
4.43980156726479e-05
6.34584478544266e-05
6.53497754162026e-05
1.71064761345038e-05
1.94339028991009e-05
0.000118099648575929
6.09664822415745e-05
0.000118668316622258
2.20583741997914e-05
9.65278880546557e-05
9.51443492142018e-05
-6.01553205175732e-06
4.16015687513065e-05
0.000108507663498004
1.22895033306013e-05
5.90840712574058e-05
8.41901210075059e-05
8.53672486346975e-05
7.97816655814723e-05
2.98847658204081e-05
3.43087323640596e-05
4.41801125879411e-05
5.73238055782923e-05
0.000104811940587685
6.14961510194751e-05
4.79393820240729e-05
6.58791058764673e-05
-3.7253358355896e-06
7.57281553835077e-05
3.71358485744256e-05
4.62142296935059e-05
5.99190894129822e-05
6.44072002897915e-05
4.03064898718713e-05
3.14838222971934e-05
5.5370570773663e-05
6.11906867337112e-05
9.27353267005598e-05
1.66234201080721e-05
5.73192383789273e-05
9.58965836080669e-05
-2.80990117883051e-06
2.48093418312728e-05
0.000185759259927909
5.12076594207358e-05
7.32579866764663e-05
4.37365539129586e-05
0.000110469610591065
2.64207644923694e-05
6.36902969669442e-05
0.000109644470767439
7.33241538921017e-05
5.27576519838165e-05
0.000133443806388182
0.000111110375409933
6.74430139015893e-05
-2.68724594323673e-05
8.79685693828065e-05
7.50356807042382e-05
1.09476291162723e-05
0.000118884515325025
0.000214984270976958
4.69344335226437e-05
0.000106549048875973
2.51031231267884e-05
0.000112003814986248
6.03032335183968e-05
4.95117491342677e-05
3.46539784107755e-05
6.21019346010608e-05
0.000108783492517811
0.000122656626197596
6.56790847929442e-05
0.000136320979884446
4.22598916450101e-05
3.36154549089193e-05
7.12474450019978e-05
7.9412397764375e-06
2.47421371553781e-05
1.8394968190526e-05
2.80945817365384e-05
8.11135586026865e-05
6.45436185387086e-05
1.00063839103333e-05
6.17939761365466e-05
0.000127490424268338
3.2662697429285e-05
1.54040097599748e-05
5.11640060687713e-05
3.03481275125043e-05
6.66973442425273e-05
-7.34863899308688e-06
9.83428419361318e-05
0.000104260610311468
8.09680860930486e-05
-1.29882141059307e-05
0.000127726403074318
4.80818617612771e-05
5.13803061194334e-05
0.000161669292990901
3.48290097937283e-05
8.80020892046715e-05
2.89150425440389e-05
0.00017739763471783
3.33481183210763e-05
7.00507895272552e-05
5.67260350509882e-05
4.41647349862004e-05
5.4222945891889e-05
0.000118867431761822
8.75106813613174e-05
8.26800505149978e-05
0.000137198800945169
6.87035789923702e-05
0.000137818500431583
6.60226020578133e-05
3.93531616401647e-05
1.11337427334009e-05
5.55448301048528e-05
1.49836610145344e-05
6.03431105237061e-05
5.43434250917755e-05
0.00010485840069177
0.000117472769162654
0.000146509826406698
3.87757945455932e-05
0.000100071766292947
9.12075936594068e-05
-6.5471252166823e-06
7.81257319821484e-05
4.45125661843526e-05
8.02171736602413e-05
7.9238803408345e-05
9.62568782695997e-05
8.67274871724206e-06
4.83918488988726e-05
0.000123255320883137
0.000134603338459793
0.00015031575252582
3.98640626318704e-05
4.48350189042328e-05
4.86396746654427e-05
0.000102917457933304
4.10679773353299e-05
0.000140849090013742
0.000133784171463421
3.24045921429227e-05
3.59398643138798e-05
5.55760723005827e-05
6.52867443483552e-05
1.33284818252898e-05
0.000143599696684783
2.97121610744026e-05
0.000112958599711426
0.000100982455744226
8.6609288798544e-05
6.89992924817222e-05
5.04366230737742e-06
3.11903552797694e-05
2.79199327843072e-05
0.000100064576108387
-1.83063452154457e-05
0.000113172237740841
2.4880563885422e-05
8.48410864148788e-05
4.23830750167546e-05
6.77824033327937e-05
7.0328807059927e-05
9.46713766936999e-05
7.20859027839039e-05
6.54486745960161e-05
8.78413959967272e-05
1.35917937476013e-06
8.77800963072799e-05
8.09334562947776e-05
0.000102587033380817
3.19390671065757e-07
1.97875659343817e-05
6.85137946445191e-05
6.23499829873147e-05
7.71068788572547e-05
7.17378406328528e-05
5.96321228333115e-05
9.21183956607233e-05
6.04909213963116e-05
0.000109999454672922
0.000121192079701588
7.08367060603084e-05
8.80281814570471e-05
8.70339693828111e-05
2.11946102514861e-05
1.5126788296318e-05
8.95228533728135e-05
-9.54066818409084e-06
8.59024093990058e-05
5.80486861388421e-05
4.42741388453881e-05
4.88385562862904e-05
0.000163234407694745
0.000148760217857336
1.54001626288821e-05
0.00011354486337069
8.55421351967066e-05
8.72641919381044e-05
0.000115709509800429
0.000129278338976412
2.14043529288629e-05
0.000117738503456704
7.97078673677998e-05
8.01476281852395e-05
7.43361426073828e-05
7.27106000327715e-05
6.08859377030086e-05
7.74494685495646e-05
4.15730299233955e-05
3.70080318770899e-05
0.000112982210405727
4.40612004460495e-05
5.61753242715804e-05
7.25152311853369e-05
3.67202574101771e-05
8.58573482625227e-05
8.06279190940478e-05
3.30639944155303e-05
9.24820456218067e-05
3.37455163404685e-05
7.29933409328491e-06
7.77951670782257e-05
0.000139309150876218
4.92622481181095e-05
1.60809040670949e-05
5.85467455089303e-05
2.58581179205968e-05
0.000128175922691752
9.20459287279345e-05
8.09515266412527e-05
7.43454797954551e-06
-1.1337187540549e-05
9.08694714809e-05
0.000100072759544473
7.54104403814953e-05
6.49095553258938e-05
5.76592855144262e-05
7.46695351186629e-05
3.93144622843159e-05
0.000119120492910087
0.000157537793912994
2.70027650072782e-05
7.11766752795606e-05
7.18896246393249e-05
6.27222692947361e-05
8.86721486606827e-05
7.14643990211859e-05
2.39928356340192e-05
5.50012173177577e-05
9.11092043800604e-05
6.84105574879038e-05
8.29586614560099e-05
0.000181467978194994
6.15244252144596e-05
5.06404743687745e-05
5.03011129743961e-05
6.07778910796278e-05
-3.38958484479974e-05
2.68128378570577e-05
5.31615083449031e-05
3.93315519623181e-05
4.25119807962465e-05
8.23384103036498e-05
0.000100285379236569
4.76063574273677e-05
5.97098826087258e-05
3.98841422985009e-05
8.01359962291331e-05
4.16669189597173e-05
6.32335558404132e-05
0.000132356894712071
3.87589061355935e-05
5.13552310106201e-05
7.93795528341077e-05
3.40903046682953e-05
0.000100122033077915
0.000118767819312529
7.89056094908632e-05
0.000120641512790093
6.85048532172055e-05
6.35703194389004e-05
0.000185684153032673
4.55550505489706e-05
0.000109782648712895
-2.09660547120992e-05
7.65420603684076e-05
4.60075954247226e-05
7.59710529732239e-05
7.01919486197585e-05
6.23444769730185e-05
3.87152472650502e-05
4.85834408949678e-05
6.93477086035468e-05
-1.51484103860302e-06
7.82638431704793e-05
5.17487337451876e-05
7.89055835221703e-05
3.50891511822458e-05
8.75295998630466e-05
0.000105205170120168
5.64867719856839e-05
7.18423882391524e-05
4.71391809981772e-05
4.83542356998384e-05
5.5218274201259e-05
3.37804107973739e-05
-1.36666953393412e-05
2.55710813551116e-05
3.75270435614148e-05
-2.13002113086987e-05
0.000145397622915113
5.58170969578109e-05
7.80385800849099e-05
5.42915124098823e-05
4.72511313495321e-05
1.59762910743638e-05
7.7541161499498e-05
0.00012899778904737
5.70817365626555e-05
0.000155679815182068
0.000123028140070383
0.000101974220853158
0.00011084800760088
7.8516534416271e-05
7.23751830627361e-05
8.67061356497733e-05
5.52737117308657e-05
0.000113959487843173
5.08383053942163e-05
0.000100139857284997
5.68827083174044e-05
6.96322266458191e-05
8.86279880787994e-05
2.46700476726168e-05
4.01705278587352e-05
4.12747429454143e-05
4.71169511707256e-05
0.000108236360718388
7.47193936203392e-05
2.23364642888724e-05
0.000113046671125295
0.000112362694813615
-3.32051173115738e-05
9.30676026518609e-05
-2.58532037010295e-05
7.77447843101369e-05
2.87319222138228e-05
4.78838867830284e-05
8.98161231049653e-05
9.69766153655343e-05
0.000108985945245869
4.92959049652811e-05
7.27448133391954e-05
-2.64031041464205e-05
9.8608756454157e-05
8.53033239179612e-05
-3.2736284012544e-05
4.39429197482547e-05
6.43789087853128e-05
0.000140561814715285
6.04704887584993e-05
9.36165306540394e-05
9.32507435356904e-05
4.85664854418507e-06
7.15241002431744e-05
6.42181883037616e-05
0.000139681209463483
4.24840817023083e-05
0.000135116577427458
1.02303233551304e-05
-6.8415073929044e-05
2.20201727607312e-05
0.000114227874063
0.00010740134943912
0.000126483366776541
0.000103503150277435
-7.86364080618364e-06
9.32215975503321e-06
8.85634288291362e-05
3.76348518873837e-05
4.15470684394424e-05
6.71393675857809e-05
5.91623936076768e-05
0.000149701438422929
2.78905697703876e-05
5.40389898920468e-05
6.44856635847669e-05
9.30314702352115e-05
6.7320910190299e-05
8.73978021236476e-05
0.000113349138733606
4.72973430222978e-05
9.06861134183272e-05
4.09510922066134e-05
0.000111066946776062
9.52463508051498e-05
0.000105777235365801
-5.61564053843576e-06
4.72436090611797e-05
0.000122448630481382
9.8138286281261e-05
2.5703669840262e-06
6.61192565300183e-05
2.40597321703678e-05
3.78307407318906e-05
4.1393458219707e-05
8.78451263334874e-05
8.88616440759504e-05
3.60159202677249e-05
4.1130435253907e-05
7.05762525426634e-05
2.95690470389445e-06
6.97017290809718e-05
0.000107025990081078
9.06204754409393e-05
6.83590063153284e-05
8.40276197160251e-05
6.46865970815331e-05
8.1826884140513e-05
0.000104351270096037
7.18162613928607e-05
6.25521085589267e-05
6.98411331731306e-05
7.261412700706e-05
8.89115512408405e-05
8.45506823057605e-05
5.68050009662091e-05
0.000126026167638625
6.22644370211829e-05
0.000130871904723932
4.24513923999936e-05
-1.59432236392613e-05
7.28026837067721e-05
9.40295337138649e-05
0.000188954248741589
0.000124685154755082
7.15314333088068e-05
9.89982141870239e-05
1.71190150532509e-05
8.52461686783183e-05
7.49127912172051e-05
0.000109282436924135
0.000105426082092889
3.77042198021845e-05
7.34525064124938e-05
2.43215915363637e-05
7.25968898557123e-05
-1.28719679619535e-06
0.000118001139798707
0.00011132418171761
3.96199322446134e-05
0.000113827730728441
5.92309011920704e-05
8.57700122232126e-05
7.68728287440264e-05
8.39950168064518e-05
6.24749918292077e-05
7.36402026987113e-05
1.81802945431014e-05
3.17207674148069e-05
7.09321293992992e-05
0.000122134945938935
6.70481855803619e-05
4.9530101178992e-05
7.38512208533907e-05
7.38447641303468e-05
2.60861547038693e-05
4.37507299206136e-05
-2.68877731841188e-06
5.14866076081261e-05
4.89206336930032e-05
9.87226391291616e-05
6.73427952977519e-05
7.91455134627641e-05
8.58628527213219e-05
7.23515937330535e-06
7.82887309722471e-05
5.83562026046308e-05
7.078130175097e-05
0.000140953413517103
0.000123498096537764
7.93074038146237e-07
4.86558203599674e-05
9.0110614530163e-05
3.14392899703104e-05
8.89353477358328e-05
7.68302749590948e-05
6.92276320196248e-05
7.02003567170391e-05
0.000100245441772128
0.000110438331799175
3.62065103145077e-05
4.57933786280836e-05
7.26291110177008e-05
-2.75805116658349e-05
4.12370447275708e-05
4.06700708693152e-05
5.58241302336982e-05
0.000107742047057911
5.26045693102602e-05
7.30535953906681e-05
7.91669207929498e-05
9.08597427612748e-05
3.19409144086173e-05
0.000114229076050073
3.42137231785142e-05
8.68829943843127e-05
6.00108154572913e-05
9.97881226559236e-05
2.62595520670366e-05
7.05202412499055e-05
2.5312861197682e-05
6.59687149362059e-05
-9.93840951411614e-06
0.000112231783350151
6.95524150612321e-05
-1.06891284521236e-05
0.000135739415597945
9.33926810598451e-05
8.96810639879406e-05
5.26600646143727e-05
8.62571367671722e-05
4.67064046530357e-05
8.35617852716586e-05
3.38276303034847e-05
6.65048630208997e-05
7.78404660874393e-05
8.12191548537862e-05
6.19063193682298e-05
4.49916861589401e-05
4.8802260510489e-05
7.82277750612618e-05
0.000117070920630274
3.90947423419798e-05
7.40660088339285e-05
8.46418968852132e-05
3.93548920031023e-05
9.22670156574596e-05
2.14480938721182e-05
5.82273740014173e-05
6.94368132920754e-05
0.000106096450085702
9.26777168129826e-05
3.05455077761911e-05
5.52802602472081e-05
7.5999324145437e-05
9.8450858601752e-05
9.49079230128773e-05
-1.90718432664431e-05
8.77402615958317e-05
0.000149250351550228
5.83410611300132e-05
1.40327620071401e-05
6.37497238955885e-05
5.49033297411541e-05
4.42370748719521e-05
1.4356365379333e-05
6.46072196988241e-05
6.50095736975841e-05
3.11283261766158e-05
2.90646668337653e-05
8.15723261263569e-05
8.78405901147012e-05
6.01399548825689e-05
2.64587429686703e-05
0.000110111281426348
0.000102024952624995
6.89259225649587e-05
1.02428561190123e-06
0.000153455833647
8.62101769517183e-05
9.89734498674853e-06
7.02194482189493e-05
3.72832055140863e-05
7.71570516213003e-05
4.42042274326713e-05
6.59044895134394e-05
6.33892239789592e-06
9.92228727904564e-05
-1.89691904404688e-05
6.16811923623705e-05
1.39064101497327e-05
2.14200000775476e-06
0.000106422858657495
5.97590164253502e-05
6.97218667771179e-05
0.000102113720830032
9.68700153125756e-05
-3.38419381287921e-05
0.000109071071475157
5.4761369378127e-05
9.97845589224151e-06
4.47031622695316e-05
0.00011667122391548
4.2297341343672e-05
0.000106261769406269
2.10725514587118e-05
0.000135641925795639
-2.62058933792684e-05
-3.94635307884945e-06
8.34483975477195e-05
0.000109154584808347
4.04082242343563e-05
5.92742358086232e-05
6.33553798526247e-05
0.000103226745331349
-5.63485256095271e-05
5.92975140029688e-05
8.35182588977771e-05
7.26682945589113e-05
0.000136352617309385
6.34712986445097e-05
5.54662248731767e-05
0.000165800237787221
2.68635396723232e-05
7.14272084911089e-05
6.43416337175752e-05
8.86589877504631e-05
3.71812502432891e-05
0.000101764154945393
5.23839055669858e-05
8.03894950600329e-05
0.000100718472243514
0.000134679011534858
8.2824012499127e-05
6.32532648422215e-05
8.71132724627388e-05
6.77524298760845e-05
6.50139121670418e-05
5.79454650089902e-06
2.24381939485357e-05
2.73336748831269e-05
0.000110912172403782
9.15162505703378e-05
9.47742349491996e-05
0.000118572540988576
0.000152199377638201
9.54047293659822e-05
7.34323620432309e-05
8.74204661035008e-05
6.40946976695877e-06
8.26533047943313e-05
-1.3603365029883e-06
8.3478889227336e-05
3.26119558327283e-05
3.6445070062335e-05
0.000121002865263772
7.82157791594853e-05
0.000121415048317175
9.42192169240997e-05
3.2420145912531e-05
8.11089872661662e-05
5.13330329835215e-05
6.34827896332226e-05
0.000110500732385069
5.59494898582507e-05
3.19382364853901e-05
5.05221244008209e-05
6.14421353616313e-05
9.57052825296986e-05
4.7249036410589e-05
5.27150124331594e-05
7.7048993578939e-05
7.23577155032803e-05
0.000106911079851274
8.08171245462039e-05
8.23131164318987e-05
6.58919937915682e-05
4.36378609831559e-05
8.20507169711471e-05
8.49781884539191e-05
0.000129770934073473
3.79413245363343e-05
7.33419046860788e-05
4.67197335564261e-05
7.43697903067541e-05
0.000112851686847529
9.43708307102524e-05
0.000131186883192476
5.0176307943727e-05
2.56669857458943e-05
8.13383500194241e-05
3.66889049009244e-05
7.67292129284911e-05
-1.71361658131487e-05
0.000121390218760228
7.08626761852896e-05
0.000122350078237837
0.000120839459409543
-1.46546566649736e-05
8.95427712788783e-05
8.84233687063927e-05
5.23065455109461e-05
3.5334231370109e-05
8.86416147669829e-05
6.84813550145138e-05
9.99330290945513e-05
5.45511049436831e-05
2.04767489399116e-05
1.12721710180256e-05
0.000124350461957375
5.12995887319856e-05
0.000103609009102044
4.70197690260972e-05
6.39907786250719e-05
4.91779528900898e-05
6.63580416575679e-05
0.000114017616408196
0.000132782503959259
0.000119352938828872
5.9961413959848e-05
9.62691753743973e-05
0.000112709648331485
0.000104240414419118
5.01496089288165e-05
4.86765553648877e-05
4.32769015404045e-05
0.000121053059833398
3.32736034245959e-05
9.14844186494592e-05
6.8316803100211e-05
0.000128116409616811
3.77622510747606e-05
-1.75116875088034e-05
4.61091784584357e-05
5.98400919770626e-05
0.000111514585589763
5.82840694032906e-05
0.000119033682681033
4.77007314229397e-05
8.3330554311656e-05
4.79947637872802e-05
0.00010929936722332
4.40462143294552e-05
6.48376835657945e-05
5.86954766788719e-05
5.08366680539392e-05
5.49666909826168e-05
0.000143517142400297
0.000117568423057206
8.06899810601136e-05
6.70127347403659e-05
0.000104317724493691
0.000124042609955505
6.95410432946934e-05
6.95363138751638e-05
6.17767326718037e-05
-1.39519761505236e-05
8.53648959719515e-05
-5.22566599692539e-05
0.000104514467397901
0.000134498150482371
0.000142746461323803
8.08335140377723e-05
2.04057479216513e-05
0.000109230826722506
1.65629014825968e-05
2.46891326351751e-05
7.30275326614344e-05
6.9008145775405e-05
8.81832829130424e-05
1.68955745418991e-05
4.38777828340904e-05
6.14971722837338e-05
7.10256796743726e-05
-2.64970446002216e-05
8.5439592218006e-05
8.56009797555469e-05
9.45421445872768e-05
4.83731608970498e-05
0.000131477113721568
3.75588478521914e-05
9.67898752415838e-05
-2.39355913573704e-05
8.34501761473134e-05
0.000126812434146704
7.74403941488228e-05
0.000121626769096898
2.93282365226345e-05
7.61361037264171e-05
6.10038760163358e-05
6.38676353224591e-05
0.000113570048832429
4.91895779455189e-05
9.49162954634125e-05
9.67296992355087e-05
0.000143826496136855
8.54710411404715e-05
8.92154642472143e-05
0.000120717473499422
0.000133983849271386
9.82086249741435e-05
9.73685591825769e-05
9.41244186953199e-05
8.20916437044589e-05
5.51679402119613e-05
0.000106466180883408
0.000100176013052756
8.0608718870018e-05
-3.87601191655799e-05
0.000107236847633899
1.77675216894411e-05
8.02229154013734e-05
8.58961387866293e-05
-2.73834081904722e-06
0.000114637397566808
2.02139767661186e-05
0.000100819395807912
0.000110531371687131
7.75275683250374e-05
5.15702124787623e-05
0.000120277023270951
4.32013096364292e-05
6.31092063761302e-05
9.8884734052617e-05
-4.03109107322595e-05
8.41085455004389e-05
4.06020306510011e-05
4.04388322891065e-05
6.76602459757251e-05
4.26897989833591e-05
7.65931319286696e-05
0.000114032822901853
3.21053096202397e-05
7.51619122818621e-05
0.000142847698542581
4.74812612801669e-05
7.56985769419658e-05
5.6507775700486e-05
0.000108059498186395
9.94893163777098e-05
0.000104129132724159
0.000100782791097404
5.60825695023088e-05
5.79523014274186e-05
-3.17940223725228e-05
0.000102592754653
7.32610212899513e-05
6.31111170648226e-05
0.000141023310036643
6.05032319889823e-05
4.92682423493856e-05
7.52246762281185e-05
6.86046975869375e-05
5.60080237273972e-05
6.85867260972032e-05
8.36606707004273e-05
9.25104709049141e-05
1.22129506227752e-05
4.95672665314126e-05
-2.11423759194841e-05
0.00010386192216701
0.000129666834365721
7.72479189511607e-05
4.8254204297092e-05
8.14792834378947e-05
1.99453965073478e-05
0.000157388195220175
8.05614334766146e-05
4.64330323367261e-05
2.7414620127701e-05
8.82682059395422e-05
0.000109149284232111
0.000115790870588971
7.82914081884054e-05
8.22109420693797e-05
3.78696729490317e-05
5.18177522175418e-05
8.75629639595195e-05
2.24272810122259e-05
8.14248787800868e-05
0.000127421161518859
0.000111061999106415
7.94498833269325e-05
0.000101375577279675
6.10821813590348e-05
0.000112835857458914
3.01493555419937e-05
7.39625441536727e-05
4.8552715704733e-05
6.29456922871301e-05
-3.73152218721939e-05
4.27800754558889e-05
5.85202554673272e-05
0.000109360822951273
6.02946491395886e-05
0.000137139074216073
0.000135505792072276
4.18956644092875e-05
6.88918823244122e-05
8.91111494694669e-05
3.66584473711653e-05
0.000126476584784358
6.08728508744344e-05
6.48607715408235e-05
1.49002326039962e-05
2.90692331361494e-05
6.86579059275965e-05
0.00011815223885374
6.38126104041537e-05
1.58222904676565e-05
4.87220216159434e-05
6.1806077068219e-05
0.000142820278900895
5.19768285067084e-05
-5.52883413648987e-06
5.64780345627746e-05
2.43828601651128e-05
0.000136803076611134
4.73205067350253e-05
7.142917908793e-05
4.65735562631879e-05
7.98503856912336e-05
0.000110388053500541
8.92840005439387e-05
7.976915299415e-05
8.45969652824452e-05
5.97531989243767e-05
9.10481878793009e-05
0.000100737883326717
-1.08826823122916e-05
2.41690998726491e-05
8.93662592000177e-06
2.79825446338238e-05
2.46383972262038e-05
6.97213695100219e-05
0.000133062352744794
3.29000387247231e-05
2.54527123004621e-05
3.14129588702596e-05
8.29390816450575e-05
5.03616695537603e-05
2.87788898889141e-05
2.83935147456228e-05
5.08150661817599e-05
8.23555283802345e-05
3.48603848347465e-05
4.56721591371055e-05
6.40282644101234e-05
6.400363918156e-05
1.75602948499399e-05
-1.35230035640259e-05
3.69731163253574e-05
7.25857749882377e-05
2.57342792837031e-05
1.27726036453337e-05
6.6206087373233e-05
5.39763274652132e-05
0.000115633818513383
6.37564261010293e-05
8.04979802495967e-05
3.53956168277977e-05
3.20916570677139e-05
0.000118212718577427
6.32414477063093e-05
8.12711933587261e-05
8.377364526938e-05
0.000111391700335965
4.25950268741699e-05
8.28404459919613e-05
6.15360003439456e-05
1.74140464600125e-05
5.55998313835691e-05
0.000142471903375408
5.52651640222501e-06
8.38255027297611e-05
2.8123206790836e-05
8.03042681340116e-05
3.08851330904798e-05
9.63827355074764e-05
7.19321740248071e-05
3.62898393906202e-05
6.6975527259264e-07
0.000100455627986564
2.53890838114348e-05
3.70893825355066e-05
2.6975471402126e-05
0.000106301746859395
0.000126964346253708
0.00012782635073494
5.54483964304251e-05
4.86661087341792e-05
9.51195351345905e-05
9.58009832019939e-05
5.26788572293885e-05
0.000118782543320699
8.04764140907929e-05
9.24506051169052e-05
7.49421844158494e-05
6.45728462463365e-05
1.26511494560774e-05
2.38011849045555e-05
9.35528527913265e-05
5.17354452010859e-05
8.98596073026545e-05
5.95065208997063e-05
5.42515181376213e-05
9.16562883125734e-05
3.04486305581326e-05
2.66887582306288e-05
0.000118682596386006
9.84830506391988e-05
-7.38880046420571e-06
8.05874423979063e-05
0.000100357091939767
-2.39223961977941e-05
8.47138981845448e-05
0.00010753091024667
7.08735924375936e-05
8.36485500659674e-05
5.33141222048194e-05
8.22665585555814e-05
0.000110116923590001
6.3323229639171e-05
7.54401459102654e-05
7.78180777383583e-05
7.34510765851698e-05
1.3834721808183e-05
-3.50648318502535e-05
5.267782920817e-05
6.67030904873152e-05
8.36418868846363e-05
2.52998768044961e-05
-1.50978735768037e-05
3.07429207007203e-05
0.000154208702882989
2.54754735655596e-05
-2.76092224378578e-05
0.000107213001348305
8.05306213243679e-05
8.78939151138977e-05
6.64399601188201e-05
7.43707720462503e-05
0.000113745397786146
2.81347896845958e-05
4.57357017762503e-05
7.11683627827955e-05
5.63809139819658e-05
9.10928185610887e-05
0.000113308057715178
4.80306745843545e-05
4.71902410007591e-05
3.99295422534207e-05
3.98639923206326e-05
4.60213442704585e-05
5.87959987284525e-05
6.52778622562755e-05
0.00010979942990796
1.18153267597386e-05
0.000108206366578363
6.47200049777008e-05
2.87298602711363e-05
0.000102617168345358
5.12425567125652e-05
8.42344501795097e-05
9.84142328223265e-05
0.000109766352093733
6.00386969652613e-05
0.000109015177682057
0.000117315526126587
0.00013322460286527
2.02942397720771e-05
0.000108445962179518
2.71704376715084e-05
4.37578688197577e-05
3.24815329224258e-05
9.28762796777551e-05
3.39727860668049e-05
2.79409958152327e-06
6.97750454133991e-05
8.37517506809975e-05
7.10873414541249e-05
0.000190830954946308
0.000134746480709653
0.000102610916982349
6.3920157266407e-05
2.58671346235943e-05
6.82404780614665e-05
7.04078286152208e-05
-3.0813984013681e-05
5.5959619879986e-05
0.000173076247332035
8.36067861019499e-05
4.92148664369264e-05
0.000102834464962947
6.6853776535227e-05
0.000107698817749361
5.62062873947129e-05
4.77856589158406e-05
8.75067762680739e-05
6.97250591445541e-05
5.87680481930239e-05
8.12700807583062e-05
5.3920820389416e-05
4.06446000610823e-05
5.9577725408874e-05
1.45085119648829e-05
0.000145007671009683
4.06859535856827e-05
7.34273415216315e-05
2.45571227808398e-06
0.000175920675512264
0.000114820916125568
4.58411791533045e-06
-2.53378329348053e-05
0.000110026994814411
4.10302819407949e-05
6.25588117608212e-05
9.36106417951741e-05
7.74724462974102e-05
7.43388776059282e-05
7.40625131105066e-05
6.02580515867242e-05
9.59070259896409e-05
7.04118586273368e-05
0.000134958757571797
9.34751865288828e-05
5.46268700653454e-05
0.000152659193648989
9.85957995868429e-05
7.22837309649524e-05
4.28723100223593e-06
1.6991132176783e-05
4.75543580162494e-05
0.000136518208908891
0.000115731385339337
0.000118536541685551
5.64820354406164e-05
0.000110613160826404
8.47030369384858e-05
0.000100016546896627
9.97992841036009e-05
4.23935306279937e-05
5.27094326268681e-05
0.00010495763116412
8.11247896166159e-05
3.13603472385698e-05
9.0048727906919e-05
3.60288723854956e-05
0.000123322522976671
0.000121969603583131
3.73844255221136e-05
0.000161169135593589
2.55188036338592e-06
2.37928421529753e-05
6.74951291291914e-05
0.000105695308869775
3.2376095696029e-05
0.00011364886967571
7.46201465847619e-05
2.45519534379074e-05
0.000118595849251491
6.68952578994167e-05
5.37419841770931e-05
1.71147297971226e-05
0.000128277562254404
5.40212688909083e-05
5.07222939417079e-05
5.78902423958006e-05
2.11502799263452e-05
2.97431351987067e-05
2.56222795842676e-05
9.44381957173653e-05
1.85443004979707e-05
-1.60354954295416e-05
3.46808864524297e-05
7.35662228027721e-05
0.000115510830538662
0.000110422163973843
2.04078244076261e-06
2.87915643258372e-05
4.59583396720957e-05
4.61705865893801e-05
1.86812416141727e-05
4.62482218943927e-05
1.31174535830098e-05
6.30465455330341e-05
6.75715493535479e-05
0.000141967531256607
7.60106957551832e-06
2.68239919064466e-05
0.000103925831558453
8.76365984087454e-05
2.54673642812544e-05
0.000126338021581557
0.000100171093140639
6.75262890101498e-05
4.60382707616165e-05
7.49712431477301e-05
0.000109246422899658
6.44155516618959e-05
4.71770841960225e-05
9.08804309983602e-05
4.00515844741417e-06
8.23233943260486e-05
0.000105608825338726
8.88669756324783e-05
4.03389344307625e-05
3.37453025774972e-05
6.91645927236801e-05
7.81575134204488e-05
5.08991462967364e-05
0.000102329233314405
3.17266064551511e-05
0.000100689979199674
2.24564570162567e-05
0.000111202229948787
9.08976051072515e-05
4.95102424293419e-05
4.16374792244085e-05
9.35897273881174e-05
8.3242747576177e-05
5.27947820915605e-05
8.52127027728006e-05
7.3691205003601e-05
7.01329490286726e-05
6.80454297892804e-06
2.74333407178693e-05
3.27332032057186e-05
8.50633625847082e-05
6.02782945808338e-05
6.46861082632418e-05
3.18210509945939e-05
8.74916313366883e-05
3.07364617271962e-05
3.25441880296636e-05
5.34632479774149e-05
7.07218745916199e-05
4.19115762175352e-05
0.000134998336671906
5.17191582118869e-05
8.81001827053835e-05
1.99297561379886e-05
2.43439743032676e-05
0.00010572388768458
3.75498760672774e-05
9.2970359424533e-05
2.93956530596294e-05
0.000124036219535655
4.70629353219516e-05
8.6444663957215e-06
5.09432877208949e-05
1.86378642887109e-05
0.00013644920607472
8.51620812830935e-05
-4.98403302988284e-06
9.16514976747651e-05
9.93160322455885e-05
9.94452437850041e-05
7.57546237735543e-05
7.38086386217829e-05
2.17788526787758e-06
4.48858516692055e-05
8.17466371245004e-05
7.45400934135769e-05
4.43448396050091e-05
3.15285265332966e-05
0.000154764134803882
6.4373473914027e-05
6.85999581366751e-05
0.000124808048204384
0.000100822830336376
2.83635531627767e-05
1.86690232156672e-05
4.05997001366567e-05
6.04497921070941e-05
6.08520129032052e-05
6.91013621305376e-05
2.69682483381584e-05
6.99554537746468e-05
0.000137568290076663
8.02245266128937e-05
7.14972952792469e-05
9.01400242860402e-05
8.07151674856463e-05
7.51233831860246e-05
0.0001231388894686
1.57543573794872e-05
6.07794911480511e-05
0.000167653971701531
8.92678160009583e-06
0.000151572921185054
6.31204059446693e-05
4.66335433391055e-05
7.27240822610892e-05
9.87322012946636e-05
3.35273830845016e-05
4.93116212567447e-05
0.0001115654831897
4.13179882218376e-05
6.51763227700996e-05
4.33391798737333e-05
3.6331736970522e-05
0.000111963282405337
6.32976080648825e-05
0.000139484946111513
9.29892730802047e-05
6.82057312688295e-05
0.000102322256612858
6.24813410051663e-05
8.85412151236973e-05
0.000113641857779914
8.69265567784356e-05
4.92255627015113e-05
7.29759143452782e-05
0.00012239251104904
8.83224490820659e-05
2.91176382722853e-05
6.95810632696365e-05
4.3892513566178e-05
7.90118677285153e-05
0.000130743377904874
0.000115411261194611
1.91134611045242e-05
0.000133215049609906
0.000128924956187509
7.3732274187744e-05
7.5049005902935e-05
4.6776381325614e-05
8.90634238952593e-05
0.000106164028380313
8.60885151018756e-05
3.91166697209486e-05
0.000102271596804243
8.34034891963665e-05
0.00016481179214874
1.8209864162764e-05
7.5679361315086e-05
-2.05857531488717e-06
8.47084722518479e-05
6.8518986590036e-05
0.000112154512506172
5.07302474575125e-05
4.87500582421065e-05
9.54389100193257e-05
2.59469637680621e-05
5.53680481209518e-05
3.97830275877729e-05
6.34505025603918e-05
7.6842891970882e-06
2.98739531871668e-05
8.01494879434652e-05
7.66873524156243e-05
2.10492791370185e-05
8.08570844317177e-05
0.0001211362100575
9.02440598923797e-05
4.25440201847499e-05
0.000124827284650592
3.34098421209603e-05
0.000194425502184122
1.95191745710855e-05
7.46205501486083e-05
9.75903522964504e-05
0.000107643401951953
7.47722851364165e-05
5.86426890900538e-05
9.46349714187091e-05
7.14919740066276e-05
9.23178246941578e-05
2.25288749207834e-05
4.806173945634e-05
9.83388390480734e-05
0.000108409274615149
7.86058876143326e-05
1.873954482271e-05
7.61759141238756e-05
9.09314853549522e-05
8.1996138124379e-05
7.73542880045615e-05
1.71337799278494e-05
0.000125325625623823
7.61198658636722e-05
5.55193579959782e-05
-1.02826322572287e-05
6.39462822411952e-05
0.000143005773382771
0.000115693694828083
7.36893932102169e-05
8.39968249322385e-05
5.51504402980701e-05
1.91510960665853e-05
9.01470713526382e-05
-1.24506350366522e-05
5.69174860651002e-05
6.95079691579223e-05
8.76882935204061e-05
-4.42721973408485e-05
5.28614887990198e-05
0.000100987665038761
5.18742203735292e-05
8.06393175878612e-05
9.27034316429263e-05
8.08346544637258e-05
0.000106089386565932
4.36483861227736e-05
1.8524095845615e-05
8.38393952964359e-05
0.000142946784326663
7.97910763559163e-05
9.18759453049919e-05
2.70981839870767e-05
9.70122493531994e-05
6.83547489251313e-05
9.4421898916934e-05
2.7382870945517e-05
5.39174331025557e-05
6.86522591981177e-05
0.000148561642328141
7.22520121566958e-05
5.72704196555498e-05
6.9932811723966e-05
5.40110730347861e-05
2.30686701184881e-05
0.000154795392740478
4.27904844628767e-05
6.60941192257625e-05
0.00011317370599799
0.000110625385018601
3.88965860095955e-05
5.7943402869717e-05
0.000127573737623774
6.55804364443238e-05
0.000116985608202727
0.00010090967782968
5.26885608208077e-05
7.73427484362298e-05
2.71261187293115e-05
7.12313921367009e-05
1.58821420351556e-05
1.89095180647069e-05
5.81738594856881e-05
6.22565120387019e-05
7.23434398610149e-05
7.77334335447979e-05
9.92930150475561e-05
2.26708606163827e-05
9.09747402515137e-05
2.98143550848722e-05
5.5666759239002e-05
2.49552298108424e-05
3.13252685792238e-05
7.65069570637723e-05
1.28750686084324e-05
6.98964593731547e-05
0.000113256724450645
6.79070797176121e-05
0.000118879397224103
2.61524844293261e-05
9.06216539700558e-05
5.45482644799706e-05
4.95693549598847e-05
8.90274545919244e-05
7.16865800747831e-06
4.06847878769946e-05
7.71491035075797e-05
3.4964247290594e-05
5.96899595930891e-05
0.000139447808071501
-7.24220704889399e-06
7.1924016229301e-05
-3.87255890838577e-05
7.01473775085173e-05
0.000106823137637933
7.19501934110417e-05
0.000101480868395162
1.93023771265013e-05
5.00801343892347e-05
3.98624477600834e-05
0.000110719592685261
7.35780655725975e-05
3.95702320266144e-05
1.21425103973514e-05
6.98845893335477e-05
0.00010798304821941
1.66290982762127e-05
4.99172184696263e-05
3.8142254719744e-05
2.81207278926393e-05
8.16000633369552e-05
7.80605697175788e-05
7.90919104936088e-05
4.59350893559927e-05
4.44533008762532e-05
7.37964443422898e-05
0.000110673823140758
8.75356146223998e-05
0.00010122704389762
8.63348715216575e-05
0.000132766517493877
4.61365010452886e-05
8.12774795551262e-05
5.35651920860568e-05
7.40875186045907e-05
7.04225445535369e-05
6.54963994551752e-05
2.3149661352917e-05
0.000106694508197477
0.000114224707255237
9.70185640089105e-05
0.000109360637311748
7.23796379270258e-05
4.69546180119175e-05
6.15413720301977e-05
4.50341553237925e-05
4.19819022586216e-05
-7.57928524136735e-07
8.16950975716002e-05
6.34063725894833e-05
-2.41360046371009e-06
1.56011219212238e-05
7.87597464585175e-05
-7.09276213778517e-07
0.000101101285135234
6.01317259919719e-05
2.8545477955178e-05
7.86905813549134e-05
8.27682480852036e-05
6.36011927237806e-05
0.000129755563424885
5.05331380090188e-05
0.000140894179439355
7.65182600402881e-05
0.000101799564079532
7.54032057927996e-05
4.42179924473987e-06
7.15342827794968e-05
0.00010571955239236
5.80318541921708e-05
7.7250859802832e-05
0.000102803709366592
0.000203833563123505
6.58628349001363e-05
-1.84043693160422e-06
3.34896950645512e-05
5.2484382285837e-05
-7.13300149568006e-05
4.81370680579812e-05
9.48572056202279e-05
8.4680249953628e-05
0.000107700278214702
8.31455916151468e-05
7.90819176937763e-05
3.18026955649621e-05
3.26504575267357e-05
9.57729978788449e-05
3.63605446731017e-05
0.000113602784860056
2.51213784269966e-05
6.98038238630178e-05
1.97780575244006e-05
0.000145017302162966
6.10382477258483e-05
8.01954220832769e-05
4.54971516451475e-05
-1.64167640511153e-05
0.000129971744578861
4.03369974237443e-05
2.37168773377682e-05
6.29765214814349e-05
0.000158765255946711
0.000149526824582362
9.87289805833621e-05
9.87457077447868e-05
7.29114707131648e-05
2.36737621568182e-05
2.24673410554847e-05
6.17994503833429e-05
2.22676413580691e-05
7.7283344640891e-05
5.12193212797234e-05
6.79091276836034e-05
6.89300175616003e-05
0.000111178076695813
4.39888467890242e-05
7.00139082923592e-05
7.34364003239045e-05
8.46849934042891e-05
2.89582460055842e-05
5.72238142621501e-05
2.53117780581744e-05
1.23495370106686e-05
7.84784371155566e-05
5.17014591723193e-05
6.99489000709543e-05
4.20734904340062e-05
5.82282655669071e-05
4.36090093427056e-05
7.94457384984372e-05
1.05310351709007e-05
9.57718091171142e-05
2.58999092241181e-05
0.000118544551395187
5.51206371560063e-05
8.88959959293299e-05
5.4881299191435e-05
2.0816923624918e-05
2.60250036584072e-05
5.54467877201228e-05
7.14862809065308e-06
9.44990442037397e-05
1.06592773629011e-05
5.48579026900593e-05
0.000130967594747441
2.69418421435072e-05
3.0396681795453e-05
4.87494201075699e-05
3.14866561893029e-05
9.38563590141837e-05
4.07485402828369e-05
3.41880036556248e-05
4.98245575092081e-05
8.73104242782802e-05
3.7940800413742e-05
7.78329841728661e-05
0.000112366984351268
1.34719427632811e-05
0.000111474729583175
0.000109341037502261
9.29701419711623e-05
1.05740511090403e-05
9.98616281644976e-05
0.00012431876730601
9.42643280741867e-05
0.000116573448695942
3.21687870057108e-05
0.000116937586639094
7.29907308859387e-05
0.000104491372123053
9.31213586615968e-05
2.35316952688742e-05
9.33241517275065e-05
2.36191062726017e-05
4.61363805837914e-05
2.31496717914946e-05
4.81098763850456e-05
1.70270919485026e-05
6.25008182775839e-05
-5.51958314494349e-05
8.43056876085338e-05
7.66517956004978e-05
6.85777283560943e-05
9.31139692510015e-05
2.22220408744611e-05
0.000111646526386082
0.000126047297982115
9.55866169644619e-05
2.40361089827606e-05
-1.95648939090389e-05
0.000122357365954448
0.000111850158633432
5.51009314674858e-05
0.000154310912854357
8.59163681382183e-05
9.54563508846434e-05
2.28492132232276e-07
4.49438290689749e-05
4.85760965978115e-05
0.000133657941664727
4.18682587498566e-05
0.000137068886255842
0.000124361702915618
8.14048523529908e-05
3.28471902101881e-05
0.000105473481076525
0.000110048309061834
3.2177968995221e-05
4.19987628840126e-05
9.66192856516943e-05
6.27672401378109e-05
7.2123643585574e-05
0.000126290152423899
6.93097641279092e-05
6.73668983260097e-05
8.93435025704063e-05
9.27295475301603e-05
6.91903918729518e-05
0.000103454599564805
3.39818445393128e-05
0.000148119847654706
7.75589569444811e-05
4.43768595467431e-05
8.56177948230693e-05
6.77853668636961e-05
5.25244425133022e-05
2.98278018104055e-05
0.000101137721367933
8.44874445206923e-05
3.14832143636071e-05
8.68907921422938e-05
8.88816815863617e-05
2.78904573788773e-05
3.51507931428957e-05
0.000100455886093427
4.746436335623e-05
6.42879720535144e-06
6.71860585799021e-05
7.80410654990607e-05
9.7512755938272e-05
3.11716281583543e-05
9.25029083040416e-05
0.000106923872502986
5.65805131281557e-05
9.89703072182866e-05
6.09289470022353e-05
3.1228416464908e-05
0.000155081021745451
9.98978914118785e-05
0.000110964012552395
5.08971342494047e-05
8.02460360263693e-05
9.08477097007142e-05
3.83914835632828e-05
6.06426641619255e-05
5.33738685358999e-05
3.42921532031721e-05
1.29849379285764e-05
-1.61823031229723e-05
9.9964255172647e-05
2.90420782419166e-05
4.06246842476528e-05
-3.52501863348719e-05
3.16357109263892e-05
6.61230579729059e-05
4.5468371502095e-05
6.95017639911693e-05
6.21173079277631e-05
9.44106441099132e-05
5.48903510138199e-05
8.37387729273656e-05
4.569347467029e-05
7.6442487159785e-06
6.10989169524951e-05
4.58578939020825e-05
9.22615679860174e-05
9.31439885968058e-05
7.05370062801155e-05
9.46813813814519e-05
8.48182361362008e-05
8.59634828442232e-05
4.38648074485398e-05
0.000102975826228386
0.000102066607057007
7.9103154819893e-05
5.98637500098264e-05
6.35202398671548e-05
8.96377986035924e-05
7.87799184831845e-05
5.74479724199845e-05
1.60042788522032e-05
8.39757660083774e-05
0.000145948852511972
0.000114759643238309
0.000104728602911065
9.99500926942873e-05
4.57912321881681e-05
9.0916741423176e-05
5.08835119288303e-05
4.33417309269666e-06
-5.75542710565194e-06
2.49103946464782e-05
8.66915247627036e-05
6.2270023580224e-05
0.000211733344726859
4.95813266296913e-05
5.78350744199309e-05
2.82351675110111e-05
7.08268635791867e-05
5.4023608170129e-05
8.76753629804675e-05
6.76632075122509e-05
7.02889473597142e-05
3.27888761208828e-05
7.59819139820213e-05
7.20034911620455e-05
1.78774791382904e-05
4.91750661574432e-05
3.64168891165175e-05
0.000104393074928908
2.20029892234456e-05
2.62222444216247e-05
5.91981030819907e-06
2.60715270204237e-05
8.62696291817825e-05
7.47652303704029e-05
0.000101033840848621
0.000127077107784732
0.000103258939567749
7.07159719071421e-05
7.20123792701478e-05
9.09825830536651e-05
4.82073027776439e-05
0.000114725012087251
0.000147227795528943
1.08110790029652e-05
7.94919475131354e-05
0.000156382546440836
6.19021754480638e-07
9.53454140015638e-05
6.79685715271917e-05
7.86415109856685e-05
8.78195366295218e-05
3.059192788804e-05
3.57195077840153e-05
0.00016907252109236
0.000203155556745067
8.54465220812514e-05
8.95005975589058e-05
8.73234459736193e-05
1.28833722995887e-05
6.07096335114557e-05
4.68129052837013e-05
3.42123580099115e-05
1.44627461922323e-05
6.72756670029163e-05
3.67059573275968e-05
5.23816886131679e-05
0.000146350885455027
0.000117791081908936
0.000117038602725114
5.57999135316708e-05
0.000160492902323558
-4.54447888726586e-05
7.96099145183749e-05
1.33377959826636e-05
7.01462840714651e-05
7.10102210638557e-05
9.74398283982431e-05
5.77862118912499e-05
6.83260658023554e-05
0.000105993042924253
0.000115251343731406
4.47105890028487e-05
6.33461379043597e-05
0.000100255272022917
0.000141015814668744
8.96982916717244e-05
5.05506347276691e-05
0.000100494993886663
6.97484406321822e-06
0.000109763383030576
5.50858932462959e-05
0.000127543466071816
4.3591945608866e-05
0.000114882542293826
-7.07568177529342e-06
9.46974256598696e-05
7.5491507273594e-05
8.67020748523828e-05
8.50607485108439e-05
2.82460340972642e-05
6.32199980340508e-05
4.77803809319092e-05
0.000117378906339192
5.43991150788223e-05
2.98136475222703e-06
4.61625233847017e-05
8.43074422742385e-05
5.98921511896952e-05
0.000148929831295175
6.08899875549681e-05
9.60592986534529e-05
0.000110906764841297
4.49845628833173e-05
8.18624026809627e-05
4.41596919942073e-05
9.65196928804317e-05
5.25265001577145e-05
0.000128798908322294
0.000107571316375011
4.42863518906905e-05
6.93753704188087e-05
5.98027281780865e-05
0.000112830978747196
0.000134161237391879
0.000108769427191944
7.07899262720271e-05
5.09028945308231e-05
5.76589809825678e-05
6.50135819832552e-05
5.70154377813018e-05
0.000114144873098901
5.84333455878692e-05
0.0001409022980293
0.000100058014563028
0.000142494451020283
5.82377796830732e-05
2.11329219449612e-05
-1.16993618501394e-05
7.28491689362005e-05
6.80924633287864e-05
9.79460828109321e-05
6.62895212580224e-05
3.61695846308161e-05
0.000126175168124213
-1.70279368190334e-05
6.7450765467888e-05
7.00601318739927e-05
4.68328317187565e-06
-2.9690937498936e-05
2.84159219746913e-05
7.87961766206945e-05
7.74374189623821e-05
2.92034631143563e-05
0.000138323263603848
2.64592195586986e-05
-6.18752056093068e-06
-1.21348803732055e-05
7.13903533150088e-05
0.000105120778513475
5.22760432421534e-05
9.08605679719937e-05
0.000109442051436699
8.47054410829183e-05
2.01202535483907e-05
9.94615154643885e-05
7.78408640443017e-05
7.38447998713786e-05
0.000109853245358798
7.43243509483379e-05
7.50493112997473e-05
3.28689961293878e-05
5.46901812083415e-05
9.57529059010717e-05
0.000141386313127835
9.14225550705032e-05
7.54633086961128e-05
7.35127940216421e-05
8.51886829079078e-05
0.000133262101653483
6.03260738970447e-05
0.000110024629988356
7.46306989777271e-05
6.90190731564739e-05
2.15172464488136e-05
0.000114088710535865
1.04423350378868e-05
2.54230425830287e-05
0.000125590835377802
6.69649794363267e-05
7.16570618904878e-05
4.97613418464418e-05
7.47998926755606e-05
3.1238459771292e-05
3.5233780550379e-05
6.83454622438463e-05
5.67725436120609e-05
4.72614629597947e-05
-2.74679637566227e-05
0.000111653659066357
8.15334086235699e-05
0.000124763683444652
4.75168906248734e-06
9.73548796691084e-05
9.9541069944035e-05
0.000125843215403897
-1.26308419326033e-06
0.000106291360682348
8.88674942708478e-05
1.3769096499644e-05
