# Supplementary material for: Research on computational propagation and identification of mine microseismic signals based on deep learning
Source: PLoS One. 2025 Oct 22;20(10):e0334641. doi: 10.1371/journal.pone.0334641 (PMC12543183; doi:10.1371/journal.pone.0334641)
Supplement: S4 Data — (ZIP) [file pone.0334641.s004.zip › 000100600002973.xlsx_0.txt_24.txt.txt]

0.000107108051249801
0.000140138151834739
0.00014333325740216
7.2196299984998e-05
6.51570789088354e-05
8.675176759844e-05
4.06574861420065e-05
3.05561949275277e-05
4.01971686070537e-05
6.06343744083993e-05
4.74455145272143e-05
7.82669805607887e-05
3.84031531573222e-05
4.20246853245949e-05
0.000137906945533187
0.000121879029890106
8.30994907432014e-05
4.94302473715485e-05
0.000116159883969229
4.39360262589367e-05
5.19169668304861e-05
7.30283404041122e-05
5.18357859440248e-05
-5.17344260858275e-06
6.29376049662864e-05
3.39535729350278e-05
6.10168826613433e-05
2.69271827273742e-05
2.08156592983304e-05
1.82596762979396e-05
9.67249915858594e-05
2.68868337374235e-05
0.0001278867404963
7.14925176627457e-05
4.1287245072336e-05
0.000115783863457387
6.55685734119003e-05
7.96522374417959e-05
2.20987935076689e-05
7.68354137639741e-05
0.000129548894980931
-4.12362303717381e-05
7.35840819372098e-05
0.000182132361338628
5.44722207494008e-05
8.54480492615116e-05
0.000111236119887985
9.01019965098093e-05
3.00561739359789e-05
0.000108141704861283
0.000111308156467809
8.0261678827149e-05
0.000146165452281616
3.00781193838325e-05
6.8503829306671e-05
3.880124525928e-05
0.000114858229237088
3.82239117718001e-05
0.000100280604080368
2.18735698305778e-05
7.07042416375662e-05
9.69466970341803e-05
2.65051488747627e-06
0.000156410411162541
8.05321108994765e-05
-4.00342522550106e-05
0.000105249641246375
1.03489694384279e-05
4.89746719159727e-05
4.11088694653485e-05
5.21581103080968e-05
9.53428223034841e-05
0.000141816956373373
9.62718552394137e-05
0.000113264746196593
0.000144876303659734
0.000109999578391877
8.06681323222212e-05
2.00121312680051e-05
7.2325764988013e-05
0.000118123341161708
2.83916094984108e-05
0.000122019956828691
4.77297803033175e-05
8.49877721521998e-05
8.65525778448606e-05
3.96139685865756e-05
3.45352575871142e-05
4.11229239255554e-05
5.00090516193576e-05
2.95077328555298e-05
0.00014060168803221
6.38141724236138e-05
0.000110769532699184
5.81883353963328e-06
6.53571820528554e-05
8.83776318979429e-05
8.38742508768455e-06
2.40884667344733e-05
0.000132337260421321
4.17140376667562e-05
8.59598313573189e-05
5.66620831164406e-05
7.70621399227636e-05
0.000120046463389584
0.000118904483404999
1.53489403559572e-05
7.39775779727888e-05
5.45053275108124e-05
8.20016223835899e-05
9.4352630398204e-05
0.000135438887002155
0.000106972768041982
-1.04101046797595e-05
8.86063307769055e-05
0.000153300416180271
6.51084675181387e-05
0.000107919435111051
4.32208393579443e-05
1.65500516742318e-05
0.000107553285547214
3.2803824067452e-05
8.76178756114666e-05
9.19003268396477e-05
6.58578303766805e-05
8.05282350093929e-05
5.8123930870357e-05
4.28823903205617e-05
-9.91488512257094e-06
9.39179662390821e-06
0.000147150271830728
-6.32283547858356e-06
0.000132729649688011
8.02092058734185e-05
9.18545147255336e-05
3.66337283570455e-05
8.74213313192131e-05
4.07438207793127e-05
8.03372341806214e-05
2.62068694765373e-06
4.05423335598548e-05
7.83237707222938e-06
5.03552243896563e-05
8.61168700680443e-05
3.92173725592003e-05
3.99123700532781e-05
4.19968490593054e-05
5.72504016028844e-05
0.000130739374177797
4.10199884753689e-05
5.61155136893225e-05
8.48803910163114e-05
0.000105305809829169
0.000125844135061968
2.2331744117386e-05
0.000117437336910732
1.83966426974932e-05
8.17512701322984e-05
7.65778369490197e-05
6.21364503728392e-05
0.000107580554747006
0.000144800794617737
4.95405175257425e-05
0.000117351876142636
6.37229673048705e-05
7.89252441273584e-05
8.86390673021827e-05
1.49962983398656e-05
4.24975499406809e-05
8.06035584830108e-05
2.48353989887438e-05
7.35815184530127e-05
7.98402439665346e-05
2.99853064537958e-05
6.40734161653032e-05
9.10909923402881e-05
-3.22072986559168e-06
0.000112086908190186
4.04823966100327e-05
0.00013609452831783
3.60606564933637e-05
5.01650503170951e-05
-5.8150529481524e-05
0.000120076480003882
0.000127469758034051
9.52286116947857e-05
6.21063983376134e-05
0.000135750542346566
0.000110783862629411
0.000118623737136063
9.17941640589509e-07
0.000100902972013757
6.37463709500821e-05
1.21710541722781e-05
0.000156681593141823
2.41882093395708e-05
0.000123225116471863
6.21339237766176e-05
7.95557013502897e-05
7.1175379537928e-05
0.000108447547146288
9.18553447836282e-05
8.13795358892351e-05
7.02911201832155e-05
0.000103381829014527
3.26773497041281e-05
7.28104972068169e-05
0.00012568841282764
7.93627520955816e-05
6.62946837530496e-05
7.06691513502506e-05
9.88356580662681e-05
8.71757258643281e-05
3.81036904565084e-05
6.93497597622218e-05
3.21539575650755e-05
6.60162133983002e-05
0.000102297831107421
6.79229471188562e-05
0.000108131961351181
2.90597673322481e-05
8.16496299639799e-05
0.000109433432087802
4.00315645742946e-05
9.63977635335842e-05
0.000109104657242927
3.34049958896607e-05
8.39830957171929e-05
2.55591276392777e-05
5.39642013245737e-05
2.19168929651827e-06
1.09044129328656e-05
9.7051974343876e-05
4.59339706332446e-05
7.1249644299964e-05
3.13740060541617e-05
9.01133194322235e-05
7.54565007401156e-06
0.000105164744237835
5.26557066698869e-05
5.48270097016052e-05
3.83813152761412e-05
4.74334543273687e-05
2.08587019351677e-05
2.50585607045422e-05
1.58698239004919e-05
3.67893146757452e-05
4.91764554974563e-05
0.00010056904084178
1.72032789636491e-05
1.47093383867166e-05
6.07262316454164e-05
3.36964268065674e-05
7.17601976647784e-05
9.21656812281014e-05
6.7336170282963e-05
8.54078504615807e-05
3.38195589082283e-05
6.51948047710515e-05
0.000107591024016899
2.89053807942776e-05
2.07581253780941e-05
5.30715362371357e-05
5.97066013101608e-05
8.97259146223198e-05
8.55704652792109e-05
0.000111790070027633
0.00010033477180006
0.000103045064354424
0.000109007805193005
9.76959600166396e-05
-1.00684741343304e-05
7.45229831829393e-05
9.00931120056781e-05
6.33502162800753e-05
4.80646584857546e-05
6.26615002371039e-05
0.000103535823363505
3.56467163155531e-05
3.65683136307627e-05
4.49440024292619e-05
2.72416202271523e-05
7.09501585060306e-05
1.95969097734786e-05
0.000117890702382171
1.85619036160357e-06
7.9144966258671e-05
9.85104653654694e-05
5.86838500821473e-05
3.90508130827812e-05
9.00070596268681e-05
5.61421651036928e-05
2.29663556155555e-05
0.000111212877097244
6.31839867003473e-05
9.09093849758532e-05
0.000125577213823319
6.01536296306783e-05
8.76812051198384e-05
1.46229968846026e-05
7.72177295640508e-05
9.7482473287555e-05
3.86810101146945e-05
6.32694017323488e-06
0.000119600232947713
8.27364655496886e-05
0.000115288406526798
5.80760009790657e-05
8.03674531114193e-05
6.38629989322319e-05
0.00011135787814172
8.7043488288429e-05
-2.03582439442777e-05
7.05045780411517e-05
6.52669434787328e-05
2.68670493703792e-05
6.49446687174338e-05
4.87075305433331e-05
0.000114807103528832
6.68454195987957e-05
3.15887550967741e-05
0.000101546938368476
0.00011345628956759
5.98369180235006e-05
6.55690444321856e-05
2.30145066143568e-05
0.000104801953452721
7.88771087755137e-05
5.33037500977192e-05
3.57481196860835e-05
0.000127193023118094
8.45772050816991e-07
8.07319014624129e-05
3.01485524593597e-05
3.28017971181384e-05
8.96107724921985e-05
8.18388267686331e-05
0.000103006687392253
7.11497434729812e-05
3.56407546721642e-05
3.07288185907195e-05
0.000102350468507671
0.000136179062893041
7.75331532804452e-05
0.00013126797453191
6.86766883667672e-05
8.25481974407231e-05
4.30207403174755e-05
2.25984624806885e-05
0.000105670031140927
5.63154030985857e-05
6.73420322169098e-05
3.75961213223578e-05
-2.53291884931258e-06
0.000160492879659859
6.49895335025101e-05
4.33293312886895e-05
0.000139770065462043
-8.18904755544221e-06
6.77327627991687e-05
0.000115352827033717
0.000109711648399984
5.98179741028957e-05
6.94416951388633e-05
8.54477561108573e-05
4.84053297630723e-05
9.79583086503637e-05
0.000181483869356072
9.00110027876621e-05
0.000127761378242825
0.000181917469802468
9.11835783765618e-05
0.000125593463110005
9.63147985270244e-05
0.000100077034115868
-9.97535564474168e-06
7.32696381740882e-05
0.000157785583798199
4.59613101630611e-05
1.24917303062715e-05
8.82103994692906e-05
9.50006611940827e-05
2.12951915147928e-05
0.000136104376190711
2.29658209180279e-05
5.43665328912627e-05
2.90934377265057e-05
0.000116499713310778
5.32567570276392e-05
7.80773491725288e-05
8.66462663949758e-05
0.000127718151294028
4.55014223229627e-05
5.06598894845914e-05
0.00011052299388333
2.65395446526309e-05
9.09781767563679e-05
0.000109866527849139
0.000145750549476342
4.46991755804699e-05
6.77598231898897e-05
3.18433258575079e-05
0.000100460518372171
8.7154867498251e-05
0.000120566804347288
0.000114011581943033
1.56385753434064e-05
1.84929661836319e-05
9.70986153296638e-05
3.26170227965426e-05
0.000111469362590501
3.04451136527959e-05
0.000136767617188012
9.1407748521538e-05
9.63636959186611e-06
4.55280773602583e-05
8.73028857796805e-05
0.000109597507392955
8.64302300213846e-06
4.96738774741702e-05
0.000105096816006006
1.67298412427458e-05
1.37977009383495e-05
0.000131821828032392
0.000111365632055833
0.000100657443547193
5.16100530176351e-05
5.40714780914744e-05
5.10969412016466e-05
0.000151945157189408
3.91892127518573e-05
8.46020448473437e-05
8.16053480470473e-05
2.96901902310402e-05
6.54788178070236e-05
4.32533299349481e-05
2.75855129428153e-05
9.37773653071465e-06
2.20028199421836e-05
5.30328441135781e-05
4.45964717130028e-06
8.59956114003946e-05
3.07946206901593e-05
0.000136074529491303
8.63269188421874e-05
8.84914347913857e-05
0.000103276629363957
2.6088332329606e-05
3.67047560057717e-05
2.83123674192969e-05
9.00497642003955e-05
9.63232514133607e-05
0.00010328422785617
2.90863102283534e-05
8.13841224480548e-05
-2.54877020987535e-05
3.83286840961107e-05
2.20224681478568e-05
4.34618298566849e-05
5.04457141719148e-05
7.1495662479227e-05
5.52364483970321e-05
9.38786287927924e-05
8.300353915656e-05
8.27972508178521e-06
7.23894154879466e-05
-6.15869388332774e-06
2.48125350689762e-05
3.82993312169752e-05
5.78244171242455e-05
3.41141795774966e-05
8.80420399694313e-05
5.91198442713533e-05
0.000131497923512718
-6.90088980437729e-06
0.00011214458983245
7.80960369808071e-05
0.000126143139926126
0.000116985658463697
0.000105759190110252
0.000101548152155608
0.000124489516006617
7.34664743915179e-05
9.02733154315166e-05
3.97620574235745e-05
0.000112617043339883
1.85424350249276e-05
0.00013672934921841
1.62335449223851e-06
8.33485984741022e-05
8.80305926776303e-05
2.81403827682464e-05
7.69287149951231e-06
3.618095041999e-05
7.40570729509953e-05
0.000138448780563843
2.91657933994031e-05
0.000118753020109416
8.88269244115587e-06
2.72199305166319e-05
0.000118980734371625
5.80911093296028e-05
6.86618256725826e-05
5.76164857922864e-05
7.05731135167243e-05
1.19370467325647e-05
0.000132356481055108
6.20770081818963e-05
1.1855969796339e-05
7.58817316969242e-05
0.000145461521764979
5.16277323537755e-05
1.10665323376032e-06
0.000124932984306872
0.000111219296133042
9.14736042524397e-05
8.4764135703548e-05
9.28949113803934e-05
3.5848779983188e-05
0.000102044268105739
4.05779210317056e-05
0.000112489808459597
0.000128203610508342
0.000122319292086271
0.00011767717840877
2.86625890615792e-05
1.93097268383952e-05
4.70428475392068e-05
9.34785198495177e-05
0.00013228224557011
6.4898165878216e-05
2.48651469062619e-05
-5.15547623112965e-06
0.000120795353288405
5.03025617563771e-05
8.13894770249662e-05
5.66450145209172e-05
7.45558013727401e-05
9.18972218485049e-05
8.10779710138628e-05
5.38191162410953e-05
4.50606800166549e-05
8.2860330309278e-05
9.14774959404243e-05
0.000102090690087433
5.2161650123962e-05
8.08809634048047e-05
7.11637762493664e-05
6.52909630200242e-05
8.99528405251755e-05
3.68301150610302e-05
3.43777811876174e-06
4.09631937601673e-05
7.81867607310783e-06
0.000126280085466539
3.77512231455259e-05
5.08701827673991e-05
3.88955474388903e-05
4.63961094344519e-05
0.000113795869839209
0.000127631470516803
3.27505193553821e-05
0.00011292930769818
6.74044232151526e-05
5.66424132081573e-05
0.000118124973266689
3.23386305856575e-05
4.16383979012429e-05
4.70471170400358e-05
0.000172633375164355
4.74872830987321e-06
9.30110689572612e-05
0.000100629477285117
8.51250695316386e-05
8.50502508171501e-05
3.43991695182358e-05
9.77512342579741e-05
2.90541676926269e-05
2.71251439990533e-06
3.31196541779098e-05
3.40494599630282e-05
-7.94200148580089e-07
0.000117714682822148
-2.12309494050225e-05
3.38415110605335e-05
6.42355005369725e-05
5.45143926922415e-05
3.68613530236325e-05
9.26037791695964e-05
1.28951605333468e-05
3.12023218930773e-05
6.88006760905975e-05
5.35485141568801e-05
5.52419767226446e-05
5.65833893918732e-05
7.5504519167265e-05
8.45466374179072e-05
7.24578839036653e-05
4.35107190047038e-05
5.84523219542806e-05
5.08578081658206e-05
0.000146893115241485
8.41624690748439e-05
6.15866764551401e-05
9.85445010456012e-05
0.000146972844563522
1.73569280759583e-05
2.55975750865594e-05
9.73746098470624e-05
1.83872052933673e-05
3.41275091481094e-05
6.9356264234622e-05
0.000108647870928716
8.48707338232054e-05
9.68043548290119e-05
9.28695977501611e-05
-2.4850184276343e-05
6.22812403358447e-05
6.98863473903313e-05
9.94472581051946e-05
5.57362649335023e-05
6.17962920699123e-05
4.46358730481834e-05
1.11760433315387e-05
0.000158861522721877
0.000147418747745966
7.13876064673459e-05
6.67964766037115e-05
7.41684226763447e-05
6.81954943660631e-05
4.58660450101129e-05
4.73142013103489e-05
9.84971002707952e-06
9.77957733890687e-05
3.02481222720587e-05
7.50285475326107e-06
8.98232356351575e-05
4.62160408511579e-05
8.8921231640439e-05
0.000116621165012875
5.72809682176503e-05
5.28045556076662e-05
2.46761149694878e-05
7.77818554113804e-05
5.96381356461386e-05
5.49327988919637e-05
6.05741803701666e-05
7.49349854181123e-05
0.000123000497206577
8.03674574335715e-05
0.000100113360893458
6.58671921209404e-05
8.75201248006251e-05
5.52579799533307e-05
0.000116756746038797
5.11946270216012e-05
6.94501355875347e-05
0.000127648060670445
0.000114129913026792
1.94126034806152e-05
6.56966512395128e-05
6.83816732346761e-05
7.34439179261214e-05
1.06025076375323e-05
9.09921136370245e-05
8.96704966350513e-05
-9.55440421711957e-06
3.4767177249533e-05
4.87156705793497e-05
3.76150023147348e-05
3.78476197547582e-05
3.05337918236594e-05
8.66852335952371e-06
5.18376635065857e-05
5.15664739950028e-05
5.13159222026842e-05
2.51515358192548e-05
7.01263863064567e-06
0.000108982718380333
4.91747204369993e-05
9.75936575585862e-05
4.36244911670331e-05
4.23231870921347e-05
0.000109999049914326
-2.54945843293316e-05
9.70684036197336e-05
4.75632737891593e-05
7.64848293081812e-05
0.000126092190285122
2.87327182676264e-05
9.85378560493596e-05
9.84204903706533e-05
5.8858525717985e-05
8.73603759884756e-05
1.88474691595285e-05
8.35919844536068e-05
8.04295398576656e-05
7.01669717872302e-05
8.03666147173526e-05
-3.43663135540147e-06
6.19174423906037e-05
5.13851968763489e-05
3.50811134791423e-05
0.000124983619001291
9.57988635245736e-05
7.57746779504084e-05
6.09239613370226e-05
2.05843107025475e-05
0.000211822229921003
6.35197181854435e-05
5.12380696842313e-05
7.14176138032046e-05
3.47208837728891e-05
4.38448693835175e-05
4.67678480101131e-05
0.000101059939510705
0.000118296772197994
0.000111286701686752
6.58968873528367e-05
9.41537827733689e-05
6.29596418740687e-05
4.32939137513896e-05
6.86635909869702e-05
4.16317491814748e-05
4.33824778243059e-05
8.13464363498069e-05
5.44703884420981e-05
0.000112782722617518
6.83515624627516e-05
4.89333533430385e-05
3.93656634530385e-05
4.43913521084161e-05
4.73273500356391e-05
6.52993274737719e-05
0.000121992093671806
0.000149148730357827
6.82529324046021e-05
7.79589504767981e-05
5.93659175202354e-05
8.83846423808914e-05
8.58606353670481e-05
4.63840688163408e-05
5.53083705051224e-05
4.60812482410581e-05
7.73346959878946e-05
7.4088010419657e-05
5.20569418964619e-05
7.3871777189594e-05
7.20715357483672e-05
0.000113115477455876
0.000108464797615251
7.59650717943907e-05
8.35950018095455e-05
-1.74349013783851e-05
2.23308301671423e-05
5.04626275082903e-05
9.32532127006921e-05
0.000160793008069535
6.19640414533771e-05
0.000105748698171484
5.93543659811709e-05
9.08102708125148e-05
9.06316458841648e-05
6.58808765311522e-05
9.81153651829923e-05
9.28911078159772e-05
8.11709039282455e-05
4.16675558122384e-05
7.91606344773984e-05
6.90298977030537e-05
7.70422248163684e-05
7.57802510178689e-05
3.94600791831756e-05
0.000101961832497879
4.25256089391661e-05
-1.57285655783204e-05
-5.84127161900797e-06
1.40215935672362e-05
0.000111495444899542
4.12105806534035e-05
0.000110680576006148
0.000117824139937392
0.00012924357134834
7.42705986304987e-05
7.31706682080713e-05
8.8228026884395e-05
0.000111436223823896
8.43704251252904e-05
6.09467132701474e-05
-2.55253189747408e-05
3.09117062813107e-05
8.89069982545117e-05
6.29440955430701e-05
6.57627323620971e-05
9.54132688395461e-05
8.56279909829606e-06
7.11982342377855e-05
4.27020562472824e-05
3.55460820415015e-05
7.05966442546847e-05
9.74520437137139e-05
6.97791532086792e-05
5.39074240005205e-05
8.75903952146454e-05
0.000106828225126289
0.000143159700488224
8.30023096097076e-05
0.000127182174034589
8.02839773850169e-05
2.63530602039228e-05
0.000102860638573143
1.94491728920483e-05
8.51069900668476e-05
8.14775895181417e-05
6.32578559402548e-05
8.73781739611537e-05
0.000114450174268343
0.000121296805995956
0.00011146411665396
8.92607025442218e-05
5.00544520714418e-05
6.73806225529104e-05
3.05218151351974e-05
5.75999295959323e-05
4.07499760667606e-05
0.000159794352662565
3.113361206812e-05
-3.4880202626109e-05
6.23911310042413e-06
7.06479326323756e-05
-3.5026784601038e-05
6.51927962309094e-05
9.24238785985225e-05
7.17450331392889e-05
1.3671275776081e-05
9.73953660307682e-05
6.5842759632977e-05
6.12878149623853e-05
8.4175199321896e-05
8.03446594614772e-05
2.79696134463895e-05
5.75934405853716e-05
5.09875961651007e-05
5.54654401031165e-05
0.000139606899585466
0.000120893102129874
6.16485804094388e-05
7.0119106325749e-05
0.00011851611020138
6.41670715732964e-05
5.31117821394858e-05
6.50272726808744e-05
9.02382914018288e-05
5.71723773435127e-05
2.94770095459548e-05
8.79605376144659e-05
4.88865108683843e-05
4.52951955786425e-05
4.16258287580257e-05
7.71816039099299e-05
-2.04815340501783e-06
0.000120140677214929
9.33109435731442e-05
9.42576844739716e-05
7.14167246607493e-05
6.51442712977498e-05
0.000105845126281832
0.000138321615517861
7.87980575102684e-05
5.92138160891169e-05
9.75562070645171e-05
5.381489410319e-05
0.000108423868907293
0.000159584733511671
0.000128689159732294
8.70573660424011e-05
4.79225815138273e-05
9.54911638375892e-05
4.76190320357704e-05
3.47181499166997e-05
2.71680100190501e-05
0.000149010989173842
8.59813684357792e-05
8.13000905614049e-05
3.22385415816353e-05
4.13564977350579e-05
7.39105747778508e-05
2.73732759867108e-05
0.000101985686722672
7.56680331361701e-05
5.50680988692969e-05
7.72921566968793e-05
7.78588295486869e-05
9.2215036883687e-05
2.29255426103623e-05
6.48218975533554e-05
0.000163379345401002
0.000106043654481445
7.26401962913508e-05
9.11382459627929e-05
-2.95290492117781e-06
-2.63886296056145e-06
7.52051778103784e-05
3.04626284437345e-05
2.49878387942076e-05
-7.6417990439382e-06
8.9763708621059e-05
8.81185448457779e-05
8.24294667223008e-05
8.48006890723835e-05
7.02152188458876e-05
7.8704646951933e-05
4.43420226211521e-05
4.0238371987943e-05
7.59786349049813e-05
8.83926756065248e-05
1.58184791358449e-05
6.0624113943303e-05
4.03676737207379e-05
9.28571003534147e-05
8.91333581112702e-05
1.55515383625611e-05
0.000113133642057452
2.01420328037416e-05
3.76078911151547e-05
4.07965975612717e-05
0.000118392099991818
6.73529559426746e-05
3.67546946083232e-05
5.07609516705937e-05
2.29178866980272e-05
0.000104257928695933
4.23511188005252e-05
3.22181436110217e-05
0.000102205256377764
2.37312639462262e-05
3.94374706363618e-05
9.73121158075015e-05
0.000102371185705305
4.16946150120903e-05
0.000128210935706655
4.48262880737822e-05
4.6419093839292e-05
0.000128709707003845
0.00010640583598949
3.54319834924109e-05
6.94623173175032e-05
1.20444003604103e-05
3.56365007485485e-05
0.000142126076287294
0.000109809984207796
7.21943464501725e-05
0.000105781751645151
8.09174152674144e-05
9.15979446867156e-05
-7.4745393479616e-06
0.000119737964309192
0.000147098288190913
0.000123486298502393
6.97792348987746e-05
2.59088995958607e-05
6.79242193233832e-05
3.45358712239811e-05
3.51222958302114e-05
8.58950663887424e-05
4.87586673117547e-06
0.000153585909140403
5.01964904524285e-05
6.70924250880018e-05
5.02541577767278e-05
6.45227133560022e-05
4.57047585574557e-05
0.000122292896944767
2.59379110634952e-05
0.000133791167262331
9.39908986427128e-05
8.614858100069e-05
7.26381553187263e-05
4.49227918371831e-05
0.000120165797348258
0.000118208676160191
6.21962961650407e-05
5.41844309974913e-05
1.21678422417332e-05
5.31722862970201e-05
5.19164573441085e-05
7.66186772569872e-05
4.53354928967896e-05
-2.56167046052374e-05
8.53121655909204e-05
-1.24708106420984e-05
8.15695701040355e-05
0.000120023899590788
8.90918680206515e-05
6.71442747665128e-05
9.62601157383234e-05
8.19181922697287e-05
5.32992896059836e-05
1.63176872475539e-05
8.11851414634464e-05
3.83440659475318e-05
8.21655675283308e-05
8.81380486168474e-05
9.4916902788837e-05
1.78513932639397e-05
6.80257000191655e-05
8.20827602544297e-05
0.00013128062203194
6.96785326852608e-05
0.000112003071922128
0.000104640289166759
0.000160326854038099
0.000110861175271281
9.32172929581235e-05
6.53023052719971e-05
9.65131842831809e-05
7.26399989290941e-05
7.61927973777237e-05
8.6928811857972e-05
7.55247231755967e-05
0.000112532721625541
5.79908239106864e-05
3.32247154974489e-05
8.32228636212662e-05
3.14303965049891e-05
7.54049425173666e-05
0.000129794482763685
7.64975562294757e-05
0.000112363200523567
4.49549867457131e-05
0.000104580245755226
2.47343892300187e-05
7.78146497758903e-05
6.80229392163226e-05
0.000154962381673349
6.11177628687172e-05
0.00011752511300065
9.40837941589462e-05
4.0736874591607e-05
4.86399339228145e-05
6.6383563844747e-05
-6.59215753495448e-06
0.000150975195853074
4.03170485948488e-05
2.51231981426996e-05
8.9184735703907e-05
0.000103536166946495
0.000128889952320111
8.75921772383425e-05
3.23138152732116e-05
3.15435305009474e-05
2.0591733818431e-05
8.19840019296806e-05
7.0477146358884e-05
9.1427202637e-05
7.37650840294163e-05
7.03461348705629e-05
0.000124733312578839
0.000132305567353708
8.83987852159867e-05
3.5961836202938e-05
1.64611643642154e-05
4.2648591123134e-05
0.000129383510304444
8.77205377114621e-05
0.000110409646047864
8.6811720242862e-05
5.49013311618743e-05
2.24983764253077e-05
7.38630794184655e-05
7.61195007281057e-05
8.68996562666982e-05
4.87048030158322e-05
6.2571996400944e-05
4.74468237097243e-05
2.82788175154904e-05
0.000125920287082685
0.000139813603699793
7.38015202099525e-05
0.00011067192333555
8.23110686182348e-05
5.73406811904229e-05
8.80098618257709e-05
8.53139243397397e-05
3.46200541542198e-05
6.18929423880146e-05
2.51737954143662e-05
7.26117132359878e-05
5.00928474181825e-05
4.60542119276166e-05
7.8892405633349e-05
2.41210718906044e-05
8.10002406161106e-05
8.76652563501061e-05
8.2887593512726e-05
5.35893167687008e-05
1.29521108234696e-05
6.94540458614325e-05
0.000123393283684056
-2.87009316829472e-05
0.000112522929277101
6.07743807367617e-05
7.63520523580079e-05
7.53183616594183e-05
0.00012271944683522
7.42485040803127e-05
9.48103702003007e-06
7.44395738235235e-05
5.85980197352058e-06
3.61776149091389e-05
0.000104246349250246
8.0892408482006e-05
2.7816257913818e-05
5.56295212512066e-05
3.41354222345348e-05
6.07024107773164e-05
1.97784259897666e-05
5.65965411594083e-05
6.01003367539309e-05
5.96112327747721e-05
5.11294704095341e-05
9.69346655634447e-05
9.28891188629824e-05
7.88849322311767e-05
7.40360938757493e-05
0.00012644061973518
0.000144497286977766
0.000106708120206056
3.26569894726038e-05
3.5228429787245e-05
4.50666869909199e-05
8.26108846556369e-05
1.70711166738703e-05
2.21686631948446e-05
3.72363544726099e-05
1.90096373492465e-05
1.60462690671841e-05
0.000101451785543301
0.000115297524939223
3.14160407401384e-05
6.15961911372579e-05
7.84518378341166e-05
1.30119098240122e-05
6.98568772205802e-05
9.41507816626784e-05
7.16981800993881e-05
5.00376101687508e-05
0.000151636118337511
0.000122686013299945
5.17225745052988e-05
7.23505503284706e-05
4.15570587355988e-05
4.55597462631536e-05
6.32873817041082e-05
4.17741734709029e-05
3.16696341066085e-05
4.81039010121041e-05
8.74423132089365e-05
9.73495054535007e-05
9.22254342536818e-05
5.01919261525646e-05
8.07170775260595e-05
3.66477877680609e-05
0.000116806163873949
9.06315724136432e-05
5.60292038302873e-05
2.11085016261455e-05
9.63248569673818e-05
0.00010323187375293
4.01545573036436e-05
4.69269524059195e-05
0.000152663703321791
0.000115371830721085
4.27883529594091e-05
7.47221569980358e-05
7.16088935219433e-05
0.000162873776978349
0.000100384871886834
-6.47847085114021e-06
5.60623848666054e-05
7.73671168026568e-05
7.49997586152434e-05
5.46257367651531e-05
6.11049871903374e-05
7.22899653804561e-05
-1.87507565885763e-05
3.07738278458929e-05
8.75813927154865e-05
6.72878692428364e-05
-2.90956228395132e-05
4.97244963359391e-05
0.000132128919105118
2.75794904479141e-05
3.65200066429962e-05
0.000102977890521723
7.02715125160616e-05
6.2393979780516e-05
3.06574842792169e-05
0.000116505048047598
4.92528847547817e-05
-1.27606631178788e-06
6.48218476609669e-05
8.08170126171016e-05
7.42761415885557e-05
5.35103718633498e-05
3.44391913255999e-05
3.39746751632985e-05
8.12989243673618e-05
9.79943845185567e-05
8.06388314572839e-05
8.13901675858656e-05
3.82055730792054e-05
0.000109311523826964
5.20402159626548e-05
6.61161277140433e-05
6.71246027278156e-05
-1.42039775235631e-05
6.69586183875601e-05
6.68864108294695e-05
3.82670024332007e-05
7.85915808081885e-05
0.000120421638487252
7.83145294617961e-05
4.38621551901659e-05
4.38308955430376e-05
9.65348879011062e-05
9.20602040894414e-05
8.39588167420372e-05
7.48580305848766e-05
0.000117656429508613
2.20269578779449e-05
8.41926019224361e-05
5.31416577562178e-06
1.76474178824844e-05
0.000151811445877777
6.86886500866839e-05
4.00687773871848e-05
7.51217082732489e-06
4.14336185497008e-05
4.03848584669192e-05
-2.02672509979139e-06
2.14162187270487e-05
8.52103862622677e-05
8.72400491450231e-05
6.90542629477505e-05
-2.88655912992879e-05
3.44582205225046e-05
-7.89482652379285e-06
3.06727039081536e-05
6.3742769060687e-05
6.74107125326361e-05
2.32231578405316e-05
1.92176223641649e-05
7.38173116224188e-05
3.0483188997121e-05
4.55204031969338e-05
6.89539152132543e-05
9.86256483577576e-05
9.67020082005753e-05
0.000103876355054969
3.6387853457776e-05
9.30270237869093e-05
7.01962213215596e-05
3.17893715659157e-05
6.4343484023973e-05
8.42435142118621e-05
5.57871999967125e-05
1.45039879204712e-05
7.46377267139313e-06
6.3591167807604e-05
3.55770870295391e-05
8.58584795581055e-05
6.77087316748846e-06
7.84102913460998e-05
8.47565099328397e-05
4.58840577721967e-05
4.04172798164896e-05
0.000105787203816407
8.60889430802239e-05
6.46069914384186e-05
8.29593995862392e-05
4.53916520620364e-05
0.000121850619819464
0.000108158771006695
0.00010292980685541
-1.85097514630415e-05
7.12850527274582e-05
7.43335527943219e-05
0.000123914131842072
0.000125651199805818
0.000110013607843134
5.49104033472847e-05
7.78442508006652e-05
8.36385430307781e-05
0.000117927117993767
9.00721640035056e-05
5.51736831056056e-05
9.8434118959439e-05
0.000115442288674642
9.99676111922688e-05
2.37904432406932e-05
0.000155340198359039
5.76740324310664e-05
5.95545752544332e-05
0.0001112774909702
0.000105836053806867
8.62125839401414e-05
4.25612030026875e-05
0.000120249225766423
4.32945401403822e-05
0.00010639962486984
8.43025013822781e-05
6.4378452980864e-05
3.43586235555414e-05
0.000105920667918799
7.57854988700754e-05
3.06448034911321e-05
4.89016986789773e-05
0.000102721517358187
4.30230175507564e-05
0.000115688337041209
0.000116317344572543
5.3132002834123e-05
3.95697738042342e-05
6.01933494331484e-05
8.41414862017168e-05
8.06516305622789e-05
7.18570715970581e-05
0.000140143297826772
9.9137375300522e-05
7.61568382875068e-05
7.86704875962673e-05
9.20170518766099e-05
0.000106746919376911
2.48861664126026e-05
8.63758180348959e-05
5.42084499580652e-05
9.97953332835951e-06
9.49358717822781e-05
4.85781477671747e-05
6.15826152861976e-05
5.3285642471635e-05
0.0001432320969902
9.71910065038869e-05
0.000138723643309645
1.55252551715557e-05
6.81674003364821e-05
0.000146726169143114
7.91114216167207e-05
1.47932005768397e-05
5.30342128203476e-05
-7.71552922422152e-06
8.42466897707644e-05
6.93610189048984e-05
7.58858769783401e-05
6.59997149612772e-05
4.11303407130185e-05
5.67886050362008e-05
7.17327724991988e-05
5.94131060505254e-05
2.41079607312876e-06
3.82634709048129e-05
2.14374692623479e-05
3.54291824686866e-05
4.15543517182261e-05
0.000137643527882462
5.02651169660713e-05
8.92104000134939e-05
9.48360507693147e-05
8.84611899079319e-05
8.24045036810765e-05
0.00010730160612049
6.70523305709366e-05
3.0468966261711e-05
5.10938585155002e-05
6.63318532787076e-05
0.000115610688533368
8.14909923301243e-05
9.85173525408246e-05
6.30381622111459e-05
4.86502068883592e-05
6.49519745029938e-05
7.67958438972668e-05
3.63773155560416e-05
5.37549614909677e-05
9.34851261233969e-05
0.000134537541505385
8.9928861214175e-05
4.56139886289527e-05
4.89590001986825e-05
3.45340016559175e-05
0.000141794222449428
-5.78567782771186e-06
0.000111855381545934
9.9625751174381e-05
5.26816785543699e-05
9.97228498388524e-05
8.64915782246934e-05
3.33748215215248e-05
7.93586318930936e-05
5.72678533067905e-05
8.26130490379934e-05
9.56902245145676e-05
7.11525501135526e-05
5.20765746677265e-05
4.42534034581869e-05
5.82701620667101e-05
6.7258472618435e-05
8.05843373919637e-05
5.29681347890909e-06
1.89593116953402e-05
7.78767716886509e-05
1.55690790145633e-05
9.78759079898568e-05
1.73135648733145e-05
1.7479440919371e-05
5.58362992446649e-05
0.000121230654723869
5.39307400544539e-05
0.000147933946844445
1.42429739023169e-05
-1.16434501757758e-05
1.78969914768022e-05
4.93876570099501e-05
4.64662629311082e-05
6.78801499360614e-05
0.000126319878391428
0.000105109401530546
0.000106807633108957
7.11571865960781e-05
7.51086734282648e-05
7.02187694617791e-05
6.66993261062583e-05
0.00014132761584253
7.59001507833012e-05
5.92599101792435e-05
0.000102646512885874
8.32747568066366e-05
0.000125416954252055
0.000100462164034553
4.66391002317783e-05
9.28926181996173e-05
6.61094579953848e-05
9.7268857406551e-05
6.99004832897818e-05
1.75913317230059e-05
9.29023978041252e-05
9.16946244202976e-05
-2.05529747076964e-07
1.34677860260292e-06
6.86687002576256e-05
1.30553034361311e-05
5.5869805565284e-05
3.93493319386889e-05
0.000155169077219179
9.54722963386374e-05
9.41657843652126e-05
6.94523867166805e-06
5.21342888801107e-05
9.35570795740158e-05
3.64010356993467e-05
0.000101665252232261
0.000129334689677898
9.46601998494547e-05
4.84204304932514e-05
7.67633268904521e-05
0.000119691405944791
-8.97308551713494e-06
9.83704490300296e-05
8.80536543953506e-06
0.000104948426452906
6.50229022531602e-05
0.000100403260840751
0.000117158053760554
5.96021804818195e-05
9.85572786960044e-05
6.9085709626451e-05
-2.49286772351294e-05
0.000106709851158552
5.60799573054977e-05
4.54749882517286e-05
9.59072022692365e-05
8.31882652095581e-05
3.99430294924896e-05
5.90534083553089e-05
9.95852081131431e-05
4.50111595384808e-05
6.9782298695318e-05
0.000121402511803289
8.41903672858187e-05
0.000117164003941968
8.98563078480514e-05
3.14882197200831e-05
9.47365250943669e-05
0.00011437929489743
7.26967642613955e-05
8.80533111725113e-05
9.47771092546315e-05
5.12910818424513e-05
5.34293828874524e-05
7.62040815009641e-05
4.63002586269722e-05
0.000175698852354586
-5.51034313663933e-06
-2.36057136624999e-05
0.000104626564533208
9.93369905539021e-05
5.30919381048605e-05
5.88651482953126e-06
2.32607245417473e-05
9.9104480132001e-05
7.32873348063102e-05
4.07018858326511e-05
6.72418276800187e-05
3.55786416466214e-05
3.22067868776257e-05
6.28590010088617e-05
4.28168779146014e-05
7.6503199633458e-05
5.59367895619758e-05
1.34301070360561e-05
7.66170622313583e-05
7.05905756684175e-05
0.000112045363164959
6.03123174968333e-05
2.0803751124552e-05
6.40173820516236e-05
5.36152109321177e-06
6.41762274775871e-05
8.28704417749602e-06
0.000121063703214173
1.70391069414276e-05
4.45797014426297e-05
0.000123255830170269
6.5933036754486e-05
4.16663171974851e-05
5.20528216557419e-05
8.7684151031284e-05
0.00013428984039085
0.000194397052262551
4.45008159898439e-05
4.53026611353876e-05
0.000111257588542711
6.7685375388528e-05
8.67592543008291e-06
9.14844638836407e-05
0.000130019612822988
4.12782065425704e-05
2.58704456916112e-05
4.13206209886065e-06
9.80980424349763e-05
0.000102908638768585
9.36968959534983e-05
0.000104592769116333
1.9760090793982e-05
7.32195221988466e-05
5.98830826488944e-05
-1.06929572576204e-05
7.25492865815952e-05
0.000129941969058172
5.9314658388043e-05
-3.27584907566989e-05
6.9410556242329e-05
6.38115172991344e-05
6.68508485779832e-05
9.23693315578731e-05
0.000126748756288725
3.5721212867757e-05
5.93609270580107e-05
7.15143504833109e-05
7.23006443466067e-05
0.000105518939725574
0.000142964468718478
1.57741397246777e-05
0.00013915418445334
0.000185343990895837
6.34924994756233e-05
2.88996020584472e-05
5.27196672463316e-05
2.24716740960223e-05
7.18288706692464e-05
8.69988527993587e-05
8.80014548378466e-06
-2.39288511710827e-06
1.4947718459649e-05
0.000121079587900065
6.24867774090323e-05
0.000100683859663812
2.52806772477331e-05
3.91620494613255e-05
3.52034390290595e-05
0.00011792968851737
3.39062764291096e-05
-3.14108655541261e-06
8.12776414263527e-05
4.62860652798231e-05
2.95053039343225e-05
2.74549010653784e-05
7.33905186913643e-06
9.79063779616615e-05
5.65896382182361e-05
3.70504512216988e-05
5.63620110001608e-05
8.3673790151735e-05
1.03986925671017e-05
8.21133940670389e-05
4.00619957301275e-05
7.87526003467628e-05
1.19202266630276e-05
1.37570310333451e-05
6.46312342394057e-05
3.81741791061626e-05
9.17077911122229e-05
0.00012874708406034
4.63917112664619e-05
0.000125513226929563
9.01823042212817e-05
8.5132403293137e-05
0.000126896030805159
2.09164098242236e-05
5.75144293311589e-05
6.52602256687419e-05
0.000126685305026519
6.86450163928116e-05
0.000114992129503235
3.16129944723313e-05
2.32695911284324e-05
-1.83767547334697e-05
2.00710426662247e-05
2.8615596554893e-05
0.000126669493337926
4.51198273851079e-05
9.38043247253888e-05
4.12763954738812e-05
-1.42080398386841e-05
0.000112482902691886
8.22517944829529e-05
3.80286664485555e-05
8.1811456705558e-05
0.000103966946041393
2.72826378233737e-05
7.04471370002333e-05
1.5938698408434e-05
7.82702302526764e-05
1.98085630704963e-05
7.20813173639478e-05
4.08978951070336e-05
0.000120916359936997
0.000112971631159862
0.000109236282030287
6.94503154670607e-05
6.33920466312746e-05
9.18934103766315e-05
5.7510108510826e-05
7.0905623474884e-05
5.20113400710813e-05
2.38161132267772e-06
9.19928891777894e-05
0.000117277659574529
1.64668333154368e-05
7.27183739137524e-05
0.000108956019025044
6.86151868646925e-06
6.1681624574806e-05
8.87630266157703e-05
1.41948580502449e-05
6.19584276257526e-05
4.46000775133487e-05
-1.0908295458887e-05
5.84696803809504e-05
7.91249497929579e-05
8.00465269989095e-05
9.99857644312793e-05
1.58232988850554e-05
5.50377746718538e-05
7.41375345121129e-05
6.74417432681234e-05
6.79752106951395e-05
0.000101887041233841
9.85087617227672e-05
6.95747143268214e-05
1.81828605881423e-05
4.7271877269895e-05
6.36689673503835e-05
6.17429690947517e-05
5.63350840565507e-05
4.85043572684424e-05
1.62421678071861e-05
6.85741740426342e-05
0.000115633828246263
6.37815236780692e-05
-1.98958781356698e-06
2.14573452681976e-05
7.64181733924346e-05
1.95634377608298e-05
7.53908291603798e-05
5.99986981245105e-05
-4.5891567456821e-06
6.70001636161532e-05
6.10902637492178e-05
8.46714896605158e-05
1.14705623615051e-05
0.000115029359641072
3.66121007935671e-05
9.40147340233039e-05
9.61792709165928e-05
2.2904962851734e-05
6.57734972938641e-05
8.29914653537484e-05
8.74464440072842e-05
5.76696930065237e-05
6.3792070612282e-05
4.99405077152142e-05
3.34068571511554e-05
5.70076587178736e-05
4.27675724866122e-05
0.00013283827052879
7.34693675737113e-05
0.000109347684100124
4.74340833302517e-05
4.77346556784097e-05
4.83544410960308e-05
5.77276419551304e-05
5.71348790930559e-05
9.82186217459318e-05
8.13379564183799e-05
5.50399268238018e-05
0.000136458038980331
8.29306489610682e-05
-1.10412055173211e-06
4.09305083019299e-05
6.1358189521007e-05
7.50580008212706e-05
0.000151413133871446
5.44090112387308e-05
5.8150760314981e-05
6.83240606629688e-05
3.64438822998123e-05
7.37222640844153e-05
6.80539592223783e-05
0.000153236522006653
0.000121206310118105
3.72986920155412e-06
5.33511188138184e-05
8.50886873200238e-05
5.10622105609077e-05
6.58826897243924e-05
-3.75897406943107e-06
0.000135731743498833
0.000117885846445114
0.00013700769068327
0.000102511725317256
0.000103048091830918
8.72800988712076e-05
3.48909180834446e-05
4.12879189237967e-05
2.18757478119869e-05
6.35150042280941e-05
0.000102397798838686
5.90334636121123e-05
8.08304339727979e-05
5.16776128475935e-05
9.10255039132136e-05
-3.56353035503809e-05
6.29522722802939e-05
7.72755473935188e-05
2.47659448318009e-05
8.69032476221739e-05
0.000125303746785128
5.99705292642933e-05
4.90848317910502e-05
4.32582263844014e-05
-8.9847419328064e-06
9.87859165660464e-05
8.52434515111784e-05
5.84840014978814e-05
1.26077288785411e-05
0.000109851510280198
0.00012790941157905
0.00010993985551195
0.000119833020636961
0.000142310164218619
2.77054060949938e-05
5.65151442312422e-05
0.000118529628929672
8.22233426083859e-05
5.30575976496795e-05
3.77122702673595e-05
4.13934525118011e-05
8.92103418407973e-05
0.000104118308597319
-1.53972394188046e-05
4.20981540186214e-05
2.25198398550996e-05
5.78753885344824e-05
3.58015019571594e-05
6.76861147050988e-05
7.29727145013582e-05
9.85669063177087e-05
0.000140522452519632
1.1176648964627e-05
7.77618195245474e-05
3.28965740057178e-05
-4.40833549798615e-05
3.55897223122458e-05
0.000149309816279131
7.08839382786179e-05
6.96039648758187e-05
3.27452483056593e-05
0.000144379197731252
4.63779289149525e-05
7.72213233283744e-05
4.47726329409991e-05
3.00695020556078e-06
5.00517452597471e-05
4.22379653688048e-05
6.82230458140604e-05
0.000121800282525567
5.80579261368646e-05
3.43196160606169e-05
8.47468557086036e-05
8.95990889674586e-05
-1.49002911399566e-05
6.7225923154423e-05
0.000107825595939613
5.3239945579141e-05
5.86709501287855e-05
5.57433408357428e-05
5.5357674594078e-05
0.000163418980884212
7.59239700657912e-05
7.79444718722956e-05
2.78444712824471e-05
0.000133940388721827
7.38164900717326e-05
5.60210112229309e-05
5.27400041632347e-05
1.55744695541233e-05
-8.23305764516776e-07
6.79661483515162e-05
5.83971512272199e-05
7.68203350924998e-05
6.82340018914883e-05
-1.56033816903783e-05
0.000126037335196937
2.05207129308511e-06
3.44543810769384e-05
3.85811762798879e-06
8.40039804687516e-05
5.24541244210629e-05
8.49912500390794e-05
4.57058293427431e-05
4.86374181184398e-05
0.000161948830449441
2.89814624363272e-05
1.20872653763059e-05
0.000179364034662155
0.000121340090007982
0.000157202723068651
5.72820176723165e-05
3.44906362686585e-05
0.000114001782727717
5.11394208327556e-05
2.77267961109476e-05
4.34087650001096e-05
5.33157027402404e-05
5.18823636290918e-05
6.50437747406323e-05
1.32355897751004e-05
0.000145723089256934
8.75398833383262e-05
9.55655855160208e-05
7.58661318425344e-05
4.40697909175777e-05
8.18083033661149e-05
0.000146540673353188
0.000130248728110081
4.71715459525021e-05
9.04682182997649e-05
6.45532063907588e-05
2.30044968513586e-05
9.3806323975905e-05
2.97815498098184e-05
5.04131346466094e-05
8.49411307048445e-05
0.000123458988439975
6.89372041313245e-05
4.45471983984538e-05
6.11674572005585e-05
5.24482913955309e-05
0.000136973215554308
0.000126309476643579
0.000101158352589573
3.7774023065694e-05
8.79428305329107e-05
5.47889967624805e-05
8.10601800885331e-05
6.65316532262999e-05
3.11609941114983e-05
4.12291537221628e-05
4.85157324836296e-05
0.000122259223734756
5.32361169421209e-05
8.62405869410227e-05
0.000109971449131423
5.77174500146933e-05
9.42648114742213e-05
8.55181174929813e-05
3.98862944629951e-05
1.80831877185638e-05
6.10075687963199e-05
8.94788860303935e-05
7.88085751399173e-05
0.000109542893489312
7.58812173114836e-05
5.74266807411678e-06
0.000143233590140809
5.20540899752319e-05
8.12696431266342e-05
8.34898477915049e-05
3.26461697687304e-05
7.61722015850826e-05
0.000117838384277157
0.000102885402471705
5.97934573171324e-05
5.31743108435161e-05
8.09428030729609e-05
5.49101101422485e-05
0.000142508597425843
6.22628222008508e-05
1.93903222973064e-05
6.67061053658947e-05
0.000105904435934114
0.000106699511084845
7.186764252475e-05
8.25943477046999e-05
-1.95174594266594e-05
5.7929867458271e-05
4.98967723193271e-05
0.000150197405828636
8.83466675918391e-05
5.59519377125049e-05
1.75178125189562e-05
3.51413403930844e-05
9.27047335255426e-05
6.24585973100242e-05
3.61924539560434e-05
4.91863432965473e-05
2.73647271851614e-05
9.83516239985302e-05
7.75583600916158e-05
6.13837005904788e-05
-2.07350855257832e-06
5.05521886970667e-05
0.00010052424577533
9.07302696527253e-05
0.000104940802668681
6.66946967270768e-05
5.7772458091223e-05
5.28945346610262e-05
3.72810710851314e-05
7.32659217886386e-05
5.5660127324286e-05
5.92719538303597e-05
3.93045363167078e-05
4.67156466607512e-05
8.02088957890495e-05
5.54634645115862e-05
0.000107628579073654
9.75742652473684e-05
0.000132151370935723
7.1907762173524e-05
6.57032766998136e-05
7.18529552965343e-05
0.000103565829249195
-1.62287422549831e-05
5.44545664543913e-05
0.000133591971722442
0.000102785289493213
5.17701771680494e-05
8.64312462250798e-05
7.96546102052645e-05
-1.75734485538337e-05
5.30665464724512e-05
2.52660802572499e-05
0.000118350026396277
0.000107748798629843
9.83377007873668e-05
4.88160755201208e-05
0.000115068278464834
3.10562726640516e-05
9.295292572717e-05
7.79706312886031e-05
3.43684442564379e-05
0.000121903205714801
7.31813719162767e-05
-1.426550975377e-05
9.3579004202166e-05
0.000140920959561319
0.000139969615143953
0.000141736663418171
5.24375516373503e-05
4.5587734107624e-05
7.97436628126558e-05
7.9031087230923e-05
6.47160889003889e-05
0.000130785503865156
9.04864511738354e-05
5.73222556724847e-05
9.01495339221519e-05
5.4112410864855e-05
9.6473069931207e-05
8.47664767547972e-05
3.44995605310784e-05
0.000103439836820273
9.01319059718532e-05
5.27220697302606e-05
7.90294989036389e-05
5.01374502055715e-05
7.43574784536444e-05
0.000144400154936983
0.000107544890873782
0.000143030951883737
0.000105837064669879
2.80541762815188e-05
-5.5179921570388e-06
8.23871358739609e-05
9.49229835817114e-05
7.59118128628301e-05
0.000117706523534944
9.26940532224291e-05
8.54070655983832e-05
-2.69084998188027e-05
3.69885549667554e-05
0.000103254956625977
8.38059768994035e-05
2.87320981991358e-05
1.51131160842577e-05
1.93988950128118e-05
0.000120822894762238
9.00641721268521e-05
6.39953658382223e-05
-2.85708864330613e-06
0.000135558324102521
9.09753256881852e-05
3.31232386065733e-05
0.000117390104453363
8.63570677219833e-05
-9.63121671665836e-07
-5.15555603804032e-06
6.86437563348466e-05
0.000114195422288558
6.46199275559771e-05
0.000108469716970003
3.91829977219788e-05
-5.99269651734778e-07
7.42171217715728e-05
0.00010611102950522
-2.23801659097149e-05
9.73215512927198e-05
7.59715704159221e-05
0.000115681562525896
3.38305000751674e-05
7.79813103089262e-05
0.000166973363926738
9.22171936214273e-05
9.99302126001074e-05
4.39109672980136e-05
4.79145276356947e-05
7.37487778177144e-05
5.59213852668502e-05
1.4637232534021e-05
0.000107573376466218
4.67572299647791e-05
0.000104254599873519
-1.70583833819336e-05
9.59461598432333e-05
7.3897366759781e-05
2.55899225470165e-05
9.02915503412847e-05
9.33865841535923e-05
5.85959061648741e-05
0.0001299800729097
7.11577569460773e-05
1.28282866552137e-05
7.98103025829736e-05
4.11254284235413e-06
4.18196402522655e-05
7.6315866802235e-05
6.54596785866427e-05
0.000135065461989086
9.45950394055479e-05
0.000132615333241755
3.87836171693475e-05
6.00947805425725e-05
5.42524286329682e-05
6.72604281320245e-05
7.51636715603962e-05
6.83340540020585e-05
9.02302616102557e-05
0.000147980372312907
0.000104667390394288
8.11412365478768e-05
6.68257864711363e-05
3.01147586961377e-05
8.512695580577e-05
0.000195370800005594
5.30565717268956e-05
3.81939151322118e-05
-5.01005336641457e-05
8.46403181345158e-05
1.20150249301956e-05
8.80699198170666e-05
7.43220121020192e-05
0.00011254416850815
0.000112148402242416
8.34009931132336e-05
0.00012920873447321
2.42602745835762e-05
9.49457753664267e-05
4.03469707484043e-05
4.79891818104678e-05
0.000105748187476645
6.60086788942301e-05
8.79633487212301e-06
4.23598555215505e-05
2.05849707604253e-05
7.17697316378586e-05
6.61188517052645e-05
7.40367316927018e-05
0.000126457252823151
0.000112667524270583
4.79847155568051e-05
0.000122936836331897
5.76301492792922e-05
0.000117855991756467
7.57586244826732e-05
2.03339548556945e-05
6.17621172388774e-05
8.01954521050226e-05
8.9324583761441e-05
4.22586372043701e-05
0.000121875883357916
-5.59324971807749e-06
8.29831112736841e-05
4.85390618315114e-05
6.89260988563621e-05
6.14710068223935e-06
8.29725407284499e-05
7.41612910885526e-05
7.89090871071201e-05
9.18224736008812e-05
3.50917817745842e-05
6.56764541438878e-05
2.36221546338526e-05
0.000111518920983311
4.52173723919294e-05
5.08979179896763e-05
9.34292607598368e-05
7.32746674432299e-05
3.69073931290203e-05
6.32964572078659e-05
9.74238010981618e-05
9.75063986474219e-05
0.000121460523315728
6.9138322257743e-05
9.60414607050452e-05
3.45878812399277e-05
8.09727459018884e-05
8.37128958753346e-05
8.14663916145276e-05
0.000130001138158657
5.0251361116008e-05
6.39512120562811e-05
6.67441641042361e-05
4.83162803970184e-05
6.14072721774793e-05
6.26949094414044e-05
0.000149996765528117
4.55807560709864e-05
6.58963187037755e-05
1.35582700881679e-05
6.46696929248586e-05
3.87363585188264e-07
2.68107932452522e-05
0.000147227399631747
4.69402223081849e-05
4.30670370798942e-05
9.99606323375899e-05
7.42968339810793e-05
3.12850399704752e-05
4.29943496426624e-05
6.92138469405112e-05
0.000152975209086848
8.00583300249827e-05
3.94184843339065e-05
0.00010473921974337
0.000102307325541882
4.8239093239189e-05
7.78266229426251e-06
9.69612577341988e-05
8.95508608729333e-05
2.9173941049228e-05
0.000135241865442105
0.000118656460292879
0.000116333202882051
9.46084549058004e-05
2.03813193063695e-05
0.000127785309125196
5.45204857784211e-05
0.00017586644519171
8.8146078207909e-05
5.87686831369823e-05
0.000117460981304544
7.10136565351478e-05
4.92151434483354e-05
8.3011998296879e-05
1.04367514954827e-05
2.39933402770725e-05
6.60817637524196e-05
9.92618208065707e-05
6.56313961320616e-05
9.55377796183682e-05
-1.39553059058183e-05
8.75182614602475e-05
0.000114444218604064
6.24524408781678e-05
3.4695635519053e-05
0.000151550360660227
1.98874647814716e-05
9.3693260471502e-05
8.19819556949811e-05
7.84822579408073e-05
0.000106198186727811
4.53265866918367e-05
6.52150933424715e-05
4.02261051472439e-05
3.35047112199965e-05
6.29971905414978e-05
3.23933480733833e-05
4.16727353367546e-06
5.25022270950068e-05
5.27494356224019e-05
2.74562859680296e-05
1.2576897760954e-05
5.77562397967596e-05
8.07945991747709e-05
6.35503589949338e-05
0.000113144503400345
3.10567971080477e-05
7.84627019870059e-05
0.000136051918082621
5.84618646414332e-05
5.31389845276144e-05
8.29895938038016e-05
0.00010754660985693
5.8262028769112e-05
1.95714111241178e-05
8.65230893709071e-05
7.32518384476422e-05
7.16048995812535e-05
0.00013293827016139
6.52967595528932e-05
8.76965055989876e-05
0.000108540722135126
8.76890063954254e-05
2.39504998129601e-05
9.82306520550926e-05
8.28979705954853e-05
4.41201373093725e-05
9.3127632813314e-05
8.82114082857563e-05
2.58719062584965e-05
7.31471262526284e-05
1.70158410012117e-05
6.29054427088697e-05
4.86100149922447e-05
7.78629052479164e-05
0.000110733361803621
8.1600854966719e-05
8.32962930803979e-05
8.31154108341282e-05
5.43244432426187e-05
0.000132052677995211
0.000111417192415103
8.08770758528999e-05
0.000133062526729703
1.05548991963497e-05
8.56316784358008e-05
5.98784732122453e-05
0.000100805842858169
0.000126111058858211
3.59148322650871e-05
4.19006274450991e-05
0.000118722307835618
4.29844717515776e-05
7.32926282873351e-05
0.000111571033264875
9.4760446953834e-05
0.000112507230195201
4.24087877444534e-05
3.09245115376971e-05
6.02126441148082e-05
2.6236174946442e-05
6.91305005182735e-05
5.85041699831414e-05
0.000108127221733385
0.00011500114328951
7.88658272381048e-05
9.64160506079135e-05
0.000131959361222775
6.22959033816994e-05
4.23221119112741e-05
7.5946623267642e-05
0.000109783800018515
1.71849999784758e-05
6.65376309620375e-05
3.41745525218296e-05
8.71239194621544e-05
3.05349279280931e-05
0.000124937638697873
2.01015857445485e-05
6.51358374129567e-05
-3.56319582789465e-06
4.42998821535874e-05
9.8561508465946e-05
8.07932700399507e-05
6.2325293695995e-05
0.000101044723872937
3.77908223538977e-05
1.25066104921086e-05
8.42077588225552e-05
-1.57390201756311e-05
8.92827837810797e-06
4.70922635153383e-05
0.000104048689516304
8.02150207839988e-05
6.40009947574042e-05
0.000137748149517286
4.47884713229686e-05
0.000127943334423326
9.1378042425409e-05
0.000105314063793503
6.66811545870748e-05
6.9223333291728e-05
4.10166871907147e-05
4.63414398184191e-05
2.04548825186341e-05
4.59963496437955e-05
9.87953402248444e-05
4.85596801500436e-05
2.73919303038544e-05
4.28698543096273e-05
4.03057700075995e-05
0.000111831308012287
2.27550639414116e-05
5.70985623905017e-05
9.48210411726686e-05
5.58209023665335e-05
8.11181785202301e-05
0.000125162889671622
8.76839335411637e-05
0.000117524509722269
0.000137138533168091
8.87126395510453e-05
0.000115658438550265
9.28664158945316e-05
4.59048440794189e-05
0.000106814960175476
0.000109239105678284
0.000113157879199605
0.000100389310011574
7.34755176784461e-05
0.0001219521842153
4.48531170764905e-05
0.000136573675818791
2.74648850558029e-05
1.57172304753178e-06
6.46174701970575e-05
0.000120959263196403
5.86828821796558e-05
6.6250990065924e-05
9.17101697929216e-05
6.89091103097347e-05
6.25706286077605e-05
7.22672250585587e-05
7.42651001773402e-05
0.000105576690081257
8.44921790674417e-05
4.87809128502604e-05
3.65553511204716e-05
1.30261666307834e-05
5.73285113572261e-05
3.42839169608196e-05
5.21068559756495e-05
5.48574822282522e-05
7.70185762387296e-05
6.6527939325064e-05
5.72110600118626e-05
1.63972767248161e-06
5.79978775189452e-05
5.57730852892818e-05
9.88598090632871e-05
5.77543700839394e-05
8.34089298336931e-05
7.54788580604613e-05
5.04956807315322e-05
8.07887600349906e-05
-1.28874340433334e-05
0.00012568216087099
-2.53138412552469e-05
0.000129840607383408
1.18864358741099e-05
5.03993001320467e-05
0.000128863893212929
8.75456824791102e-05
2.32100977465676e-05
0.000105655376832667
5.98626927137455e-05
0.000117766285396168
9.21235258580923e-05
1.99594899766544e-05
9.36398072348695e-05
6.19232288144391e-05
6.62352109395619e-05
1.50677279677089e-05
5.94776699647011e-05
8.03013289453039e-05
5.14844433634976e-05
3.68258167269752e-05
5.85751602627701e-05
8.90675854889535e-05
8.12231060268051e-05
8.92949420074583e-05
5.82370105987282e-06
4.56252833392599e-05
3.71186663243034e-05
0.000108525012294589
0.000131673897110958
6.47686525764477e-05
1.91230687349023e-05
9.73768182610453e-05
0.000161764918576813
2.69490348647591e-05
3.04719242127682e-05
3.98211964100511e-05
7.59785803209367e-05
1.56129319460309e-05
3.72028090856484e-05
5.99115574045257e-05
7.70622907845712e-05
2.96008494185501e-05
4.44847365284416e-05
0.000124897558925205
3.55027240777442e-05
0.000115230505039344
7.0208679954615e-05
0.000138577285294647
0.000101507214089216
8.19077544457058e-05
7.90276455538951e-05
1.33300625625972e-05
7.60243276585936e-05
9.28388638754965e-05
7.70435041656265e-05
6.0325852807037e-05
7.84252290136883e-05
5.81755234278505e-05
8.37915753356952e-05
9.3728081683583e-05
8.21240301785864e-05
2.84270374553664e-05
6.42719438631301e-05
0.000146381644226279
2.20909545447036e-05
4.24126466203634e-05
7.64535133634208e-05
0.000151755989809945
6.33333176411525e-06
8.98885785200956e-05
6.25975355193945e-05
1.80773369717805e-05
0.000114948144278663
9.82584754795744e-05
9.80307627384663e-05
8.16961924007552e-05
-7.22354847853937e-06
8.74730196437955e-05
6.62499463690408e-05
0.000110780542014464
5.18206456809872e-05
4.74275263732327e-05
8.43004740924457e-05
0.000165298052095031
4.57951234921111e-05
0.000115503798870571
8.69395765193375e-05
5.09854672279274e-05
4.6086098139735e-05
9.75313573464845e-05
7.73620515258973e-05
6.05876471326152e-07
8.2108724587697e-05
9.23116693223851e-05
4.96851827313878e-05
2.37023697557199e-05
3.92939193179514e-05
4.16972530496581e-05
8.44729326382221e-05
0.000114374532400491
6.21910617963345e-05
5.57895013279121e-05
3.91993636252456e-05
0.00010142369344359
7.97517900047053e-05
9.07230957366638e-05
3.30698127019037e-05
9.74460219917564e-05
3.68989957251329e-05
0.000102804072628409
7.96627173746318e-05
6.89760867123468e-05
0.000100828828464729
5.24069339111586e-05
5.21758489390656e-05
6.44105583770335e-05
0.000102718106855465
7.27216139203472e-05
2.96074443627794e-05
9.90417543925246e-05
6.42957445182479e-05
7.88884482420514e-05
0.00016671459860704
1.13440629200992e-06
9.31238192174143e-05
0.000118907827587312
0.000107447127460233
9.13302282149138e-06
9.95955758013211e-05
4.02542373068449e-05
3.90466512596333e-05
1.60857714878279e-06
1.20553118904828e-05
3.63500384426809e-05
7.60077813473871e-05
-8.52618470455134e-06
0.000101261130749706
6.11096940721377e-05
6.68323365818755e-05
0.00014829850753947
2.26839793588479e-05
2.15795989049958e-05
9.36506598057332e-05
0.000109402280563424
6.42701499973763e-05
0.000111572890499092
0.000119583006982112
6.99537920214908e-05
2.20169206799874e-05
4.213616888757e-05
7.00248426357713e-05
6.71449429947638e-05
0.000106216980934966
4.48961236229632e-05
8.02446679650869e-05
3.88807945594946e-05
5.18954445794037e-05
-3.50088350696631e-05
4.61162111096676e-05
0.000131384474070557
7.43857975079223e-05
0.000118707786390297
0.000108841559821834
0.00010908319092668
0.000155627822685081
8.90004935965198e-05
7.49841829466821e-05
9.08365679521738e-05
6.216206884516e-05
9.24912007411366e-05
8.60304069472827e-05
5.96891733322403e-05
4.83746920191752e-05
4.36402926343022e-05
3.26808971234462e-05
6.63817151971432e-05
7.80083206432098e-05
7.93114111196035e-05
7.910678748508e-05
4.75190174474585e-05
9.82432401195755e-05
9.39263191090285e-05
3.55053847864009e-05
-1.71588938851959e-05
8.11893357523851e-05
3.23135257286807e-05
0.000117456517186384
0.000104992030122057
3.90414508684134e-05
4.85389491224799e-05
6.83823209857541e-05
7.50197947245121e-05
0.000145729136536738
0.000126512966476164
9.35668012956584e-05
9.72585049028759e-05
0.000140445266652217
9.52508579266216e-05
7.85075309738727e-05
7.15545375268944e-05
1.83073986414845e-05
0.000100802559405133
7.7898212059834e-05
8.6841362697986e-05
0.00013430899857798
9.94000883446828e-05
5.24827094416133e-05
4.82881970645782e-05
1.67909905863377e-05
1.27940166693544e-05
0.00010818655246771
2.06908169203094e-05
-1.07969887056876e-05
-2.5999747478763e-05
0.000121625866735391
7.47352302956691e-05
0.000153739257061557
9.10462328703334e-05
4.11079175210574e-05
7.08931677750747e-05
6.12269383262165e-05
9.68190255237413e-05
5.95570544759153e-05
-2.10165411866074e-05
7.97782170112108e-05
2.30023091846306e-06
4.23700189497248e-05
2.87192602310333e-05
9.41325002831813e-05
6.96107802698433e-05
4.42757742009864e-05
0.000148163555123521
8.97934340298894e-05
0.000104126534360795
0.000125447914316095
0.000152175866474688
6.01295592126792e-05
0.000138010193374172
5.76458547886414e-05
8.21391097754569e-05
5.59202695646252e-05
7.56567134376395e-05
0.00013219790158686
7.78451283660789e-05
6.6469245108391e-05
3.04278107024271e-05
5.26601126209912e-05
1.41795369767087e-05
6.56253893664872e-05
4.13763497756668e-05
0.000130933505261922
1.66134227733179e-05
7.84181328405763e-05
8.10181847242393e-05
4.95908005996679e-05
6.88740195361465e-05
0.000146320045201332
8.75162265472902e-05
7.51749519800391e-05
3.4853651934693e-05
0.000191832314166091
8.60635357145652e-05
3.24725726982378e-06
5.31210760044594e-05
0.000154413268315373
5.39270331021649e-05
0.000127825443926083
0.000162949297173408
2.25499820534631e-05
0.00013727430402697
7.11236568288964e-05
6.12560186816082e-05
8.76791861496042e-05
5.93779017851571e-05
2.15653395445046e-05
7.68908818836091e-05
0.000152484983643161
0.00019807441920993
0.000103885824907519
3.47851570513025e-06
0.00014672203922515
7.57095513327631e-05
5.88437483108063e-05
1.59820007119994e-05
7.0612586416374e-05
0.000104116201799216
7.29221703137115e-05
1.86170049119339e-05
4.56281137522678e-05
6.11362303872046e-05
3.84965344666307e-05
0.000133647578628921
0.000118986954815897
6.37640520174663e-05
3.13494401210461e-05
4.82990532169853e-05
3.02339158094285e-05
4.30795342729127e-05
3.23676254664332e-05
8.04662441755924e-07
8.80002388060071e-05
0.000106092695533151
3.53832093994884e-05
8.4578792071137e-05
0.000128510478465374
-2.18178815384782e-05
0.00011791760670212
1.04554236321447e-05
0.000140627153062333
0.000104918850713525
-2.72060681909612e-05
3.73676297168616e-05
3.02494835357053e-05
6.88764425819206e-05
5.03175025533712e-05
7.27550624459475e-05
3.40163259095359e-05
7.68493981996748e-05
3.07179009409257e-05
0.000109983397279688
9.44143120024465e-05
6.01016621174134e-05
-2.04872178032982e-06
2.42001679492615e-05
6.95091495047565e-05
7.57139288145486e-05
4.96776345102007e-05
3.52386653621121e-05
7.74629198024748e-05
4.58202024379316e-06
7.85307442434174e-05
9.25095276398332e-05
0.00013750687452866
4.99369493640564e-05
4.67837448714454e-05
7.3980577398171e-05
3.24368258219535e-05
4.82556551069379e-05
4.80460787655848e-05
-2.34860436487857e-05
0.000108050714173325
0.000104872448317982
7.358998552648e-05
4.90097592848823e-05
9.41751113625177e-05
7.93502427957867e-05
0.000102317645427578
9.21979015074191e-05
6.54104485740518e-05
8.29427191384437e-05
9.19325242839817e-05
5.16779057047368e-05
9.71582405168735e-05
2.1599640455814e-05
4.95802245565771e-05
9.72782652364936e-06
-1.24100609213584e-05
4.40538964528367e-05
3.79944179035907e-05
3.43848052592507e-05
6.48996889394919e-05
6.55636096471612e-06
6.39433475976804e-05
3.36694717489499e-05
0.000132543212875415
6.99458591824527e-05
2.029513628663e-05
8.80374134492211e-05
8.62224938324301e-05
8.74386140143698e-05
6.72546707964101e-05
8.59820698558805e-05
8.07983105532798e-05
3.72372019531623e-05
5.84728427657714e-05
7.35465967693239e-05
3.46080175133117e-05
0.000104293747463398
7.38444641780437e-05
7.45185930341753e-05
0.000119290214044842
1.64548029739452e-05
-3.40272415357468e-06
2.27835152953608e-05
7.3996155920623e-05
9.63076616560198e-05
5.08565267342167e-05
2.30867545944925e-05
0.000164304859570849
3.42603095501087e-05
-3.13624798429845e-05
8.08006419812411e-05
3.24616738758051e-05
-1.52706402826075e-06
2.96803087886838e-05
4.81008434744879e-05
4.01296286441364e-05
0.000127867395229895
6.39731786000488e-05
8.32306676960062e-05
7.80649870084217e-05
0.000119679438704558
8.05995030698188e-05
9.4052548839446e-05
7.6753862267022e-05
5.86749195387647e-05
0.000115187256324586
3.81684939584487e-05
0.000104656284086815
-9.37012388846109e-06
4.0085927021441e-05
8.69330444731903e-05
6.90154518480653e-05
4.28168319209876e-05
0.000110308973004503
0.000103408013393817
9.47690414938585e-05
7.85118372782225e-05
7.02050099071325e-05
6.9698293465953e-05
4.44177711435469e-05
7.18092037555455e-05
9.05354826119646e-05
2.42661487864092e-05
0.000111660509874591
4.58083264736446e-06
9.75439363713702e-05
4.21241095977256e-05
7.71468313960181e-05
3.99303310700724e-05
8.49711799533357e-05
8.96039466863521e-05
0.000115972392976127
8.3421111721866e-05
6.73406512738178e-05
0.000118852943473794
9.50040446876729e-05
7.17162784328017e-05
9.90263049801722e-05
6.25441897831779e-05
0.000103445562756087
0.000121843133277351
5.58752272047734e-05
0.0001041063693711
5.25617657009101e-05
8.4922889538979e-05
6.51057878762193e-06
9.90799173384719e-05
0.000114828729395915
4.99220767139928e-05
6.91871246739559e-05
7.81977440606053e-05
2.67056245727333e-05
6.09328113542195e-05
0.000153307953477905
4.22950846739798e-05
9.38796146048014e-05
3.89974103711999e-05
9.2865607885951e-05
7.05976489058552e-05
4.39320524544185e-05
9.97215160958191e-05
9.82072210465895e-05
0.000128698095998751
9.16334319722113e-05
9.94863847019002e-05
8.01845940566508e-05
2.58244230941252e-05
7.49743064854812e-05
4.08719094659135e-05
1.36700296073508e-05
8.06977654915438e-05
5.01268216387513e-05
0.000148952788483985
1.45727266807174e-05
0.000131133971799831
7.79583992785203e-05
2.35030514514124e-05
8.12106866867773e-05
4.38447805231136e-05
0.000122435565507504
5.50686859921678e-05
8.36938509726335e-05
8.08385843005961e-06
5.67842501249401e-05
0.000138928981669511
4.75828268800458e-06
3.95999391973403e-05
2.18266587743285e-05
7.52300344865138e-05
0.000146772883204022
3.28133587100001e-05
4.14656180749444e-05
7.74553320384304e-05
2.0683648501786e-05
0.000104939335345006
8.74632712190708e-05
8.20240588151938e-05
6.63482473733069e-05
7.45701910205439e-05
5.07611173113324e-05
8.72442989442375e-05
3.08868630366404e-05
4.19479125440872e-05
7.99955588805254e-05
7.79779359765348e-05
-8.01021970222741e-07
0.000154087548694438
2.43739247554373e-05
9.02159793876336e-05
5.6337641755176e-05
8.43573856643967e-05
5.18928342544175e-05
0.00010984071645513
8.78195756627549e-05
9.46243012176692e-05
7.88784615809095e-05
0.00013061327809782
2.29079074507975e-05
0.000104988971167518
2.24492448100194e-05
6.89794048140189e-05
-1.21728916807308e-06
3.84086821415278e-05
1.15482041121952e-05
0.000157089434777238
-7.67971299694579e-06
0.000157158430002105
-3.28448723579857e-05
0.000113298695661309
5.44850096023275e-05
0.000113111441294896
9.85806602974137e-05
0.000129709678851183
6.30905887991053e-05
5.8721086124179e-05
9.52470538295425e-05
9.10586077812149e-05
2.89598246727694e-05
4.02284395345715e-05
7.81552144958244e-05
6.40609120650258e-05
5.01771642629957e-05
-3.93469813039489e-05
0.000114283960667939
7.40994629010478e-05
9.12737083949558e-05
4.27650477014469e-06
0.000107521123805994
1.78204449074715e-05
9.0803394452626e-05
7.63648468112002e-05
4.83398111055794e-05
6.22118275950452e-05
7.53464921077586e-05
1.01136250420275e-05
0.00011396634439397
3.06139030904607e-07
2.33208356737658e-05
1.61902534206537e-07
8.60716334593895e-05
5.94070385908394e-05
8.21320534085898e-05
2.13970619069066e-05
7.31751906936407e-05
0.000118352485274359
8.71872946885055e-05
0.000119028079251968
2.24612995436683e-06
8.91983164060635e-05
4.42724540309586e-05
6.60998948998101e-05
0.000164972143908084
4.90920205107233e-05
4.67935044902246e-05
2.59890279851111e-05
0.000101349252894093
0.000108165023920658
-6.04733524991643e-05
8.07643640271605e-05
4.62529387905067e-05
7.56546666801341e-05
5.76491083546782e-05
4.31216099112285e-05
2.56767180919445e-05
4.55185389485201e-05
2.48500441653787e-05
3.27878876655187e-05
5.10822853540942e-05
0.000102038285236473
3.67698593648524e-05
4.94331651681054e-05
0.000120364430959031
4.43259052179665e-05
7.75160565554133e-05
0.000109872604416208
0.000119227558237983
8.42793091591282e-05
6.90248306271389e-05
3.18588271469991e-05
8.522596091971e-05
2.18689004930233e-05
-4.63192344897122e-06
4.96408706273934e-05
8.83276195001685e-05
9.9077487021103e-05
5.52746818684974e-05
7.33484253027042e-05
9.13940429074088e-05
5.2525695758423e-05
9.76459313227627e-05
0.000104592171484046
9.82786384165515e-05
-1.86044938448995e-05
2.10235426645787e-05
6.91454441063731e-05
9.73788232959875e-05
0.000131198061215408
9.88551280847796e-05
5.15237081670252e-05
7.13869776939264e-05
0.000119379353752695
6.94425513637869e-05
0.000101728172648343
0.000122264125285991
2.63695514987627e-05
7.92767162528744e-05
6.33637214143726e-05
5.1682152662689e-05
3.32808284888242e-05
4.07215416088379e-05
7.77282336493628e-05
8.92816131852182e-05
7.15895419642744e-05
0.000122485138337255
7.62413962125856e-05
7.12792476879235e-05
3.52142812809063e-05
8.62480381406345e-05
3.7980323403273e-05
2.91980389650479e-05
3.23938235661628e-05
7.52809027778961e-05
6.77741585034072e-05
0.000151999855971242
0.000128209423274036
0.000101193939720718
8.33586878018555e-05
0.000103704080262404
0.000133029161511298
9.58819017047039e-05
6.02434070427695e-05
6.77613084093646e-05
3.74846058489716e-05
0.000132474039279681
6.44784592520935e-05
5.22178158362916e-05
6.45246647337869e-05
9.25076923670911e-05
-3.27645434954311e-05
4.39786471639367e-05
4.28829646783706e-05
8.52583296998602e-05
7.75079909042248e-05
5.55496660158846e-05
-1.54910028975277e-05
3.28660888678232e-05
6.68607940506791e-05
0.000130059473739261
8.75354283225055e-05
0.000119396471113772
6.76496015506536e-05
0.000161046053099123
2.5733114039996e-05
7.10035979868642e-05
0.000112261169355264
8.52908047934405e-05
-4.94986505524197e-06
0.000142688434920992
3.81971216586869e-05
5.87490823428107e-05
9.73598099406959e-05
0.000105119213397225
6.10661381488728e-05
8.02448519068776e-05
0.00010788368926892
0.000123135749642114
8.16529696004712e-05
-3.15892936260179e-06
8.02958165143668e-05
1.74344754454096e-06
6.33003594870936e-05
7.25148323562853e-05
6.5607794564086e-05
5.06274629396295e-05
7.32237087707481e-05
0.000104302149687972
8.29697358404455e-05
0.00010325983710128
1.16160914113099e-05
-7.16506522852632e-06
9.35119296182621e-05
2.10005172373265e-05
0.000112035919486988
0.000122441965370434
3.40235881171864e-05
9.71119006607138e-05
5.27351873177645e-05
8.98717458086449e-05
3.4611970419606e-05
1.9092822059928e-05
1.96345890419856e-05
0.000124626754722003
1.20659697418932e-05
3.89498469565849e-05
6.62157328894795e-05
7.64562405836174e-05
9.64714452019282e-05
1.65423791885476e-05
0.000104393540552861
7.14773271939627e-05
8.58430344289864e-05
5.2949405409807e-05
8.50063610961919e-05
4.46118419837609e-05
6.73828216448255e-05
0.000113847472683715
5.70371232199164e-05
8.14396458054031e-05
0.000116581566230405
9.72137918769384e-05
9.3306080248094e-05
0.000118298345635024
0.00010879068901543
0.000150026775143728
8.22344945823014e-05
5.30740100380426e-05
0.000102771238113483
0.000150211948792019
0.000133627089705924
-1.60302694044451e-05
7.06415402724354e-05
5.06373706677458e-05
5.68908113211025e-05
9.17529427704612e-05
7.00459866068001e-05
-2.17979693651735e-05
-2.53725083589097e-05
6.52244950877444e-05
8.39910957261496e-05
2.87690841120001e-05
-3.96304211668787e-05
6.43439562980009e-05
0.00014827622069349
9.58955732372736e-05
4.61930277262661e-05
0.000167934725156985
9.00023256414602e-05
2.56254043494878e-05
2.34098538660483e-05
5.1082326818882e-05
4.80726603731098e-05
0.000113607603484746
1.4547223675318e-05
4.06106846550854e-05
-1.01057667636269e-05
1.88337575701752e-05
5.60664738069359e-05
3.54452898076657e-05
8.37709194466777e-05
7.34507621494358e-05
5.93794414117205e-05
0.00010935471842644
-5.18046528020813e-07
6.86791128702299e-05
0.000138160305371053
3.50266930656892e-05
2.71967060204279e-05
9.44653271792337e-05
9.95817849617697e-05
3.66571649211236e-05
9.43656593233954e-05
9.7717734688079e-05
6.90275746506656e-05
7.66484748674726e-05
-4.57831773233965e-06
0.000100484422386424
6.6683363972598e-05
8.84425888530692e-05
6.51866083419871e-05
0.000113680331123448
0.000128098054970518
5.15962800984352e-05
9.40439758945751e-05
8.02791644908316e-05
8.25031582773943e-05
1.85456153917767e-05
9.86191751779089e-06
6.58476075437746e-05
0.000150746778384284
3.14748479865849e-05
5.55348130817752e-05
9.44117436634512e-05
7.33833365377867e-05
-2.56228968243004e-05
4.38463112570333e-05
4.21180428072269e-05
3.55840644716343e-05
-1.45071230629402e-06
3.01530952893744e-06
8.16042083030453e-05
6.55587376944913e-05
4.48461889893033e-05
5.42550934965195e-05
9.96201409792333e-05
6.07296087921999e-05
8.88768944635759e-05
6.41177903156294e-05
0.000100480636988596
5.62807412441235e-05
-7.6783367907723e-08
9.90859294206994e-05
2.23062603316434e-05
1.35152713795291e-05
7.75419454324326e-05
3.92192848953333e-05
3.97460607181649e-05
6.24308313660956e-05
3.96720864840169e-05
6.66488331549704e-05
8.78412689937449e-05
5.65652436469891e-05
2.86801253243321e-05
6.64633365393184e-05
1.77955731340773e-05
3.27057949017809e-05
7.04758283796517e-05
9.41061829413414e-05
8.23297166356771e-05
9.33629523202469e-05
0.000180652453189512
2.341983744645e-05
7.80218771102229e-05
8.42652267093316e-05
7.28430738666999e-05
3.13938319955892e-05
-9.39495182825675e-06
5.37117776005847e-05
5.11983209285482e-05
3.58214541938494e-05
0.000104596535391142
7.45917743366433e-05
6.22655515588037e-05
6.26956777865425e-05
6.51945141538849e-05
7.37422669970238e-05
0.000114159546122966
8.65418036743301e-05
4.61554398333855e-05
9.89241951977618e-05
3.52355140653591e-05
0.000130078463866359
0.00014451597657584
0.000102976606807382
6.19763848147994e-05
5.80674107404411e-05
7.98067119742159e-05
8.9070425642338e-05
6.31953284228373e-05
0.000170056493914091
8.04627551499429e-05
4.66933169613126e-05
6.29871887798989e-05
1.96088357342774e-05
0.000105953029534195
4.55853906196691e-05
-3.1662787573089e-05
2.29791847875584e-05
6.84807089184145e-05
3.28878148100228e-05
4.45582227581062e-05
0.000109558065981059
2.37017758898966e-05
-1.06031755452323e-05
0.000132831313145713
6.7042701695666e-05
7.3064173212648e-05
6.73529073041475e-05
7.28786626494891e-05
5.03639128541005e-05
8.79886032513772e-05
0.000100710042968033
4.6618076337384e-05
6.52000899168663e-05
0.000138604755863786
5.40941087984361e-06
9.84635182741926e-05
0.000127700464045177
3.69459298971122e-05
6.94097109536248e-05
8.98646892096054e-05
5.24501907368241e-05
0.000147542248741067
0.000122691297294934
2.29231998560747e-05
0.000118580469279812
4.67945697523065e-05
7.36163319714085e-05
5.02090098475768e-05
6.45440523485354e-05
5.97882872604937e-05
0.000140614968236225
0.000111065500431133
4.13039014283435e-05
6.16567871939982e-05
3.90208383050657e-05
6.09620627877308e-05
4.86360650737844e-05
-3.31496470016241e-05
8.66031365730046e-05
4.19678853363876e-05
2.25157897249523e-05
8.09706342092493e-05
5.4521298627724e-05
3.66731868865537e-05
0.000106305655123446
7.39851031997167e-05
0.000114107260828254
9.14118692024972e-05
8.88766704568812e-05
4.68820789244864e-05
4.95018702315661e-05
8.32940896476571e-05
5.70128246990504e-07
5.29847192781605e-05
6.41237204218998e-05
2.27577552853506e-05
7.56374457898706e-05
9.33558547189798e-05
7.4960671066211e-05
1.28719435323731e-05
3.58030521284969e-05
6.93076074721267e-05
8.25680700345549e-05
7.55889241963249e-05
6.92579311306158e-05
9.34006766760052e-05
4.02718967127866e-05
0.000120637009717822
6.15074308755301e-05
-1.77429668522233e-05
0.000108853221875372
7.28554812442244e-05
9.31555266379591e-06
0.000127908928684104
-1.64565572021017e-05
8.80672000291191e-05
5.05369811889856e-05
5.59618965031014e-05
0.000121643808034008
2.21844737740428e-05
4.79315565882553e-05
4.47261147247492e-06
5.8501977882629e-05
1.90958521655335e-05
0.000105863935507362
7.18370036640068e-05
7.69246769260008e-05
9.21417595947545e-05
3.63247168747866e-05
0.000119359230644634
6.53647619644938e-05
0.000114038101439866
-1.7758297312905e-05
8.92802775830339e-05
8.0009896203777e-05
1.71917864614873e-05
0.00012339599838059
6.49769186793163e-05
2.33733441007866e-05
1.29547298056052e-05
5.41465770320392e-05
8.40164932689783e-05
0.000112885954586434
9.17807409141469e-05
0.000109458471745544
8.66915305739311e-05
8.54430094480543e-06
3.49628355921476e-05
2.45896874622618e-05
1.94484813692506e-05
5.72362467539737e-05
0.000122024955817539
7.4857143057399e-05
2.45754279186427e-05
6.65161851337863e-05
0.00013261823819051
7.1641954700494e-05
0.000170715373636969
7.01894742314653e-05
9.27394075146518e-05
8.60764322349828e-05
5.26131491001244e-05
8.04366425768543e-05
-4.12297196516775e-05
8.63619205467329e-05
4.93064149766839e-05
7.0705701356925e-05
4.12217964906574e-05
0.000130467399525487
6.16595349847119e-05
7.86131589747063e-05
0.000127275477217506
6.66651445459525e-05
0.000125551733644196
1.26690957472475e-05
3.33599391804114e-05
4.48367238398186e-05
3.2543936739233e-05
3.64498490119312e-05
2.57393218565634e-05
0.000123248987326169
0.000114644357380857
0.00010661698050029
6.42682033753067e-05
0.000142038962834946
1.19917299027374e-05
1.77395862288864e-05
0.000148967601971234
7.92315803320568e-05
0.000100764713710948
2.73979973257469e-05
-4.06148658774827e-06
6.1030929384465e-05
6.90828408167033e-05
9.16186162593366e-05
0.0001138523474096
1.62523089835926e-05
9.09875164577544e-05
3.41454970390701e-05
8.63385849943373e-05
1.175320547099e-05
6.47177950847551e-05
7.52639642236183e-05
0.000103165477858559
9.09969710850028e-05
0.000109574102443358
7.3966827623605e-05
7.25086280777882e-05
8.96416595632936e-05
5.58180783944089e-05
4.35160281710953e-05
2.54177080371047e-05
9.87909127639831e-05
4.67104287375409e-05
7.09630418473623e-05
1.45983974008496e-05
-9.385697982568e-06
3.70177218774148e-05
7.11042363698727e-05
4.4936788781105e-05
8.23511045213198e-05
5.40278387486229e-05
0.000110680288920846
2.97699380449336e-05
6.34222627613586e-05
7.03993495813492e-05
8.51985253099942e-05
0.000100896038279526
0.000129466234486963
7.32990688747138e-05
5.49653502289963e-05
0.000145479796739187
-1.52305398620375e-05
4.64947865126431e-05
9.63848861791114e-05
5.57976226517433e-05
6.32187959221327e-05
0.000117324227460564
0.000100983145324006
0.000104283285322835
0.000123547063680485
4.97214378851111e-05
6.07888516298292e-05
5.48312747868744e-05
9.084294574841e-05
0.000142265560021075
4.18028663519994e-05
7.11384157526274e-05
6.48457525454869e-05
4.71178376194543e-05
5.56995097798467e-05
3.8187484907802e-05
1.308361428065e-05
3.43126320786505e-05
0.000113956416534132
1.04134870249452e-05
4.85996733251667e-05
6.41948056517692e-05
3.45463331545593e-05
4.11617288932774e-05
7.93056617156677e-05
6.95547696271821e-05
5.96653768292383e-05
5.63768732143723e-05
-4.86710528223731e-06
0.000167781234818503
0.00010151813202219
8.13711087588887e-05
0.000149155230334101
4.46082296803862e-05
2.77201543234558e-05
2.07181829175108e-05
1.56368055769857e-05
9.05814143919163e-05
0.000140853320823942
2.58844520509196e-05
4.13360446912156e-05
7.29590695995062e-05
9.81662973439341e-05
4.80510273176789e-05
7.60210764606767e-05
4.05755013134693e-05
8.23087357269541e-05
7.10235076712094e-06
7.06499799228984e-05
0.000101632325549526
6.60824915672966e-05
4.14109410873875e-05
8.0747498716406e-05
7.55221055445951e-05
0.000104036659703827
5.47501632775373e-05
4.89943298498114e-05
6.13923598796592e-05
0.000102810356816713
2.79267953334064e-05
6.21509637831111e-05
0.00012189797951382
5.69998708027015e-05
0.000101869084154728
9.04042826591576e-05
9.87973284953813e-05
4.22774959713511e-05
3.86542793141021e-05
0.000107882186262393
6.41386506900243e-05
0.000109355195775246
9.1408201590932e-05
8.41870212481025e-05
9.28787233878488e-05
4.54013796903459e-05
7.11674011196072e-05
3.03592040138316e-05
0.000182751624029095
0.000102408642556119
1.50577416774068e-05
6.71307655624721e-05
0.000126840082581366
8.43102236332916e-05
5.59456438481009e-05
7.09006138987388e-05
7.577003167522e-05
4.53632760898692e-05
2.98953419809435e-05
9.83568867515252e-05
2.7089682735084e-06
8.49433595338594e-05
7.17474795795973e-05
8.01849635910879e-05
4.84998787752281e-06
4.16880399268053e-05
7.03945125846105e-05
2.1623552365829e-05
0.000106508192240705
9.70834240500739e-05
6.02691423246542e-05
7.27654647491815e-05
8.65704582143351e-05
3.73186902929313e-05
-1.09561855799277e-05
7.61835375289028e-05
3.77838250506774e-05
9.03985223306107e-05
1.33074477771198e-05
0.000112393460182753
-5.6652077438732e-06
8.71321387074673e-05
4.14112370188123e-05
7.82210525293838e-05
0.000122436739653262
0.000104580349564556
7.01279009615826e-05
6.59288366407681e-05
6.54415752505312e-05
8.14992241633703e-05
5.88182751560721e-05
9.23631907427874e-05
4.8190979975891e-05
0.000101235685236914
0.000106262594076729
4.31762888680756e-05
3.1486541211781e-05
6.40478012349425e-05
7.81426482545721e-05
0.000100628271852875
0.000116512071981716
0.000114828218319953
1.67556572593903e-05
8.65361518254667e-05
5.01487063639888e-05
4.0862943388429e-05
7.55985339396043e-05
0.000128606680230106
3.49888919145129e-05
5.4316242982272e-05
4.59820889288567e-05
8.74699954030428e-05
5.89484732191829e-05
9.65750629854383e-05
9.5216250830979e-05
7.63594434086709e-05
8.11815440549914e-05
8.84446729501326e-05
5.7669871285838e-05
0.000160297090636452
0.000114963502618596
8.32172915784847e-05
0.000138480389557684
0.000124328121743199
4.66509958539688e-05
3.75833145625448e-05
1.07895039303789e-05
4.03457419439855e-06
3.6032452333229e-05
5.76917445020837e-05
8.34022969368107e-05
0.000129824947462168
0.000143722515202147
8.25579899794882e-05
7.75398847097293e-05
4.26382658498111e-05
0.000137123334977243
4.85150074139105e-05
1.66320326505851e-05
9.35275966442461e-05
8.67945667491114e-05
4.22101683014647e-05
3.08313942436913e-05
4.1701217673588e-05
8.46418355231329e-05
7.18112961145509e-05
2.11195732412532e-05
0.00014490863398652
0.000101105038307575
5.15520636190597e-05
7.06942331055164e-05
5.26398908255398e-05
3.97652681517793e-05
2.92089037073013e-05
0.000131892578653893
3.88842442648856e-05
5.44875324927256e-05
7.67702683018466e-05
4.73285036366342e-05
6.30160009749091e-05
2.41444126760564e-05
8.91930790914885e-05
0.000108224509525401
7.60284713552513e-05
0.000161579538071052
0.000141543527444187
5.77526848570674e-05
0.000120315914915536
8.07674459827729e-05
7.10440210807226e-05
-2.33372480570408e-05
4.94659527908412e-05
8.37881639562095e-05
1.388433498161e-05
8.53120574327339e-05
9.75298847655698e-05
8.8325360210001e-05
7.34201071323026e-05
4.2217015277389e-05
4.46070979399276e-05
0.000101677168585362
0.000104332639642785
4.06916684295935e-05
3.45514779236646e-05
-4.18270526490717e-06
7.92836575303552e-05
0.000124240602930073
7.50571766552279e-05
-2.8654540154758e-05
7.22242548520195e-05
9.40454377783477e-05
6.39521739487436e-05
5.76993100854925e-05
2.94580017221769e-05
1.58851235067586e-05
2.16579570039688e-05
4.80247017843145e-05
8.72365719663274e-05
0.000118992793052431
6.20057732429455e-05
7.8119208389954e-05
4.7499590074187e-05
7.67726744318657e-05
0.000124736129844428
5.8624786087558e-05
-5.09780263557571e-06
8.01593285953316e-05
9.02127974172331e-05
2.53359325231805e-05
2.39288008862233e-05
9.18541204063044e-05
8.77821340635952e-05
7.81583701080849e-05
6.87172861700737e-05
5.38384002837193e-05
8.19187151538979e-05
4.00576660546363e-05
4.23212949879698e-05
5.59865287637305e-05
4.46174749071786e-05
8.28977671356951e-05
8.72260764046139e-05
0.0001113335769222
3.02982442094516e-05
9.46237533887939e-05
7.49040042072859e-05
5.23324334783019e-05
7.31258133774012e-05
0.000114014867685818
9.62725835097975e-06
7.56981895420766e-05
7.30612645071498e-05
9.83492170036761e-05
0.000101457012618219
0.000107826343104555
0.000100157529358678
0.00014061008781202
6.4020481945855e-05
7.17475153133075e-05
0.000117076168260554
3.62710353430292e-05
3.460521370849e-05
7.08529206095858e-05
6.65376666285075e-05
2.96009472289698e-05
8.23675897314256e-05
7.07989701909289e-06
0.000107652543972429
7.00469434836413e-05
2.86934949523846e-05
5.34327240546003e-05
-7.40591041990284e-06
0.000152981250237675
8.13651785626036e-05
2.29506651709424e-05
6.75224646415889e-05
1.28819910905516e-05
8.49430605236069e-05
6.51287638475791e-05
5.92628805894277e-05
6.74266206609286e-05
7.73033577356953e-05
4.74372263419966e-05
5.69357762475123e-05
-1.11551080169282e-05
0.000120677804386209
0.000101014289461076
7.91725031506298e-05
6.75473708330926e-05
5.49288432346306e-05
0.000107046912297098
7.90330891537238e-05
8.48864731555858e-05
5.62981312157091e-05
6.88051491221986e-05
8.19069453999275e-05
9.92977006976207e-05
5.8181851591134e-05
7.87329517955344e-05
0.000104065310027874
0.000107608372707791
5.93990543795711e-05
4.96832118346221e-05
0.000127613306931526
3.18343029734695e-05
7.83670498819604e-05
4.44823770787501e-05
3.32457675453135e-05
-5.06580934621379e-06
1.58469521505765e-05
8.38679125047149e-05
8.05035029648286e-05
0.000141736046424092
0.00012462179827108
1.24692364290645e-05
8.33591342826169e-06
4.83565220467071e-05
6.97381380632576e-05
7.04552809831763e-05
4.81370572156601e-05
2.15837114564213e-05
5.81702864513979e-05
0.000111771034981023
5.53273497928705e-05
5.44898928044983e-05
6.91357163892943e-05
4.76263240737666e-06
5.96528189984124e-05
3.27709943761722e-05
8.51627425267258e-05
6.15949206406533e-05
4.90381653219833e-05
8.01711726711778e-05
4.70226308256047e-05
8.32304334340221e-05
3.23716324946246e-05
4.2754817534436e-05
3.49236039850567e-05
8.2816970173017e-05
8.33599815635319e-05
0.000133629325119285
0.000116955853877249
0.00012039447313906
9.04719431267225e-05
6.74405954754981e-05
5.6290862882149e-05
0.000166517273382307
7.4702685863286e-05
5.51091077462277e-05
0.000113912737518221
0.00011484142082873
6.35052687442471e-05
4.43765080341749e-05
0.000170155175405969
8.14347189018732e-05
-1.65321598333409e-05
9.08232865740038e-05
8.74395296305889e-05
4.10567840307779e-05
0.00010367449141357
5.49725616356642e-05
8.90822554927903e-05
0.000115363802245514
4.94702897682727e-05
5.87661572508442e-05
4.69365672011609e-05
0.000116003632977478
0.000125095418636651
5.54613317696926e-05
7.32542408139127e-05
4.3190918390694e-05
3.96884546043398e-05
4.21764103897767e-05
0.000113697967976249
0.000160279115417679
6.80656420783703e-05
7.92947751986115e-05
6.98706349464472e-05
7.77387316681611e-05
0.000108647301994314
5.22743039487423e-05
9.86726926520507e-05
-4.54140251681152e-06
1.71959867460339e-05
0.000104607394065351
0.000131077323790221
0.000113021288291192
9.38354837576899e-05
6.62810272363893e-05
7.52744830366488e-05
3.72272045370122e-05
0.000148767617754875
0.000167121198022507
8.7766960382405e-05
9.79656687589034e-05
6.61764106572758e-05
0.000120005649331344
9.41281041485237e-05
3.77594449094796e-05
0.000135418164976193
2.8070778390424e-05
0.000102027072948444
3.91082820776029e-05
0.000136930498696233
9.23069618349291e-05
7.86276219575627e-05
9.90515217520999e-05
6.29299838216928e-05
-2.49102308657649e-05
9.05580765664276e-05
7.79883354213106e-05
6.0625968111882e-05
0.000114587116582491
2.43198206682659e-05
0.000136283914227795
5.88199399085003e-05
0.000114502458896495
8.70638484315114e-05
4.61242889998624e-05
0.000109848270510118
7.59698978197723e-05
0.000112534826268699
9.00039610380647e-05
5.65893489085715e-05
4.14516198163821e-05
2.78160548469434e-05
6.48356129820554e-05
0.000121271872222854
7.92583040814881e-05
4.54489552750145e-05
7.79421137616759e-05
0.000107729440225844
3.03791965128493e-05
3.11157352979607e-05
8.47747117051599e-05
6.99134531192456e-05
6.25083290335653e-05
5.2493262284006e-05
6.03740850828235e-05
9.19919885334416e-05
3.61566988145823e-06
5.04320665464433e-05
0.000125942571867872
8.27232337104412e-05
0.000163035245787919
3.31448918169457e-05
9.67778742065453e-05
3.62391275383614e-05
6.39344547283081e-05
9.44596572329847e-05
9.82446106089492e-05
7.02961153074397e-05
8.65359242018089e-05
0.00013303329282946
-5.5038386831764e-05
7.05166602976917e-05
-4.17862930523595e-05
7.08148838553572e-06
3.61225088025913e-05
0.000126512161506325
7.07316552862087e-05
9.0125385116769e-05
6.39715130403844e-05
5.96494128402701e-05
4.47325315518063e-05
0.000102414850713603
0.000107452243554452
3.13697946655436e-05
9.72724492852382e-05
4.47022210089976e-05
0.000104216898147715
9.31616153456522e-05
3.24298914848129e-05
0.00011535880817403
4.23636972471694e-05
6.72122495139716e-05
9.88656137930829e-05
0.000127030132990575
0.000129782018547824
8.44871190251397e-05
4.30951891758203e-05
0.00012104051116402
2.26700895354288e-05
0.000107884711634289
2.39237482216943e-05
8.85112629313517e-05
0.000104100036147838
6.12509400288187e-05
-1.39541935468446e-05
5.89030571717243e-05
0.000126572529765665
4.38082504159444e-05
8.61804270315203e-05
2.79955344558005e-05
8.0694631305235e-05
8.47146293348155e-05
5.85017204311451e-05
0.000105959893106879
0.000105729269047762
5.63070408109223e-05
0.000139507479702843
7.26809780942631e-05
9.70658087298603e-05
8.04976346935854e-05
5.31096159750502e-05
8.71796525182577e-05
4.71389377851174e-05
9.28172337878555e-05
7.38739505510753e-05
7.41800677553273e-05
0.000114314550269681
5.46729969566746e-05
3.12732499104456e-05
2.96215706588608e-05
0.00012007188152243
1.60213207014472e-05
0.000114147222873675
0.000109739166721909
4.75251017733659e-05
9.11851331554848e-05
0.000100521933637087
9.66900315837438e-05
6.29158602779721e-05
4.13895627898989e-05
4.78106636741058e-05
8.45617542970612e-05
2.74906302143554e-05
8.06105611641466e-05
6.20505012865052e-05
7.39572724513862e-05
1.18203447893438e-05
6.38706925348994e-05
0.000102061063648182
9.71523662063521e-05
9.24231986016714e-06
3.09285396425148e-05
4.408201702927e-05
8.23749425646534e-05
7.92975692597756e-05
2.57356619233028e-05
9.48893761376808e-05
7.04782980584177e-05
6.1435027119278e-05
2.70609551269332e-05
3.48988856981102e-05
4.9540517818001e-05
7.22283156118226e-05
7.56570691941263e-05
8.82626859999409e-05
2.25050562289349e-05
5.14700527848666e-05
5.2733805997174e-05
8.4567750208328e-06
6.31556713861576e-05
6.04880605407975e-05
7.62859763515489e-05
1.21866659798447e-05
0.000152106517851551
9.2249367878607e-05
6.93424476364361e-05
7.08578954100867e-05
3.89767783010374e-06
2.29245337097437e-05
-4.70963419651057e-06
7.52245338490953e-06
5.00810850259025e-05
8.64873918005747e-05
0.000150634076726644
-7.17973678954506e-06
0.000129250812354883
9.76298657210534e-05
4.62769038728322e-05
5.79117316126536e-05
0.000144184998755576
7.84032691853173e-05
0.000141054060648313
9.97886657920531e-05
6.22932899760288e-05
1.89770157080782e-05
6.70359178079319e-06
0.000107580758118407
0.000143141660712358
7.03017720118397e-05
0.000108187658894541
2.90927860089457e-05
9.64417422593894e-05
0.000150332910393009
0.000106237864106858
9.89498627560836e-05
0.00011624042656584
5.42786300007444e-05
6.92637899536012e-05
5.08429156332367e-05
0.00013390825088448
4.07424825238199e-05
6.60336387212499e-05
0.000124154377618765
9.63576394875571e-05
3.36078124017917e-05
9.31663100619865e-05
6.48645156522583e-05
8.40705411010001e-05
5.47197357426155e-06
2.6278339018774e-05
3.09736809834508e-05
0.000118820885746127
3.43137238587881e-05
7.8625423045515e-05
5.09971849297932e-05
4.60879091265236e-05
4.93883948565657e-05
0.000118896875352602
4.97253531276093e-05
8.72362476973547e-05
3.31116343998445e-05
0.000141003254514971
4.60887975555256e-05
0.000160854127185761
6.74629682110922e-05
0.000111001704171522
5.44611274073107e-05
3.50623694556864e-05
0.000134648993823078
0.000113023430170576
2.84650254231523e-05
6.6799138723991e-05
3.2792506937276e-05
4.41236939645449e-05
4.86388968607768e-05
9.02659964578524e-05
2.79228722786184e-05
1.74778412009194e-05
4.23532669115306e-05
6.43898182860566e-05
7.79460396212638e-05
0.000105841198373139
0.000161629938864348
7.17292264842566e-05
4.42714507999769e-05
7.94568141202088e-05
0.000109962310330619
0.000145706519642472
5.69781328376169e-05
0.000107590057165829
7.88096960998261e-05
6.68339205820568e-05
6.86888439459706e-05
4.80794501682613e-05
7.9062556468028e-05
7.36608167549528e-05
7.37992891773416e-05
4.72691434531427e-05
2.94171577987065e-05
5.22998668948142e-05
3.79568007089331e-05
4.2696965929762e-05
5.84010087532642e-05
0.000115270980949223
7.4313927687935e-05
5.41103801334678e-05
6.79509474227955e-05
4.92360122058249e-05
7.58922354852186e-05
0.000104739632304434
3.5469643789426e-05
3.24154042413219e-06
9.44785795120901e-05
8.48785790488576e-05
4.80910326770782e-05
1.08932289056198e-05
2.59695226128549e-05
2.95901563412369e-05
0.000109308813479714
5.21526658935122e-05
8.00370286313857e-05
2.78441911484666e-05
4.63489705573117e-05
0.00011174914502013
2.15684156252924e-05
0.000100145328965379
0.000142428863957705
6.57681189702583e-05
4.72977399958473e-05
5.20388896938099e-05
5.0653082298576e-05
5.53386342417309e-05
7.2748086819327e-05
2.23129006399713e-05
0.000126533198697956
8.00930602803811e-05
7.31561878847279e-05
7.94506765900548e-05
0.000105466340510871
2.53374525115588e-05
7.24076931794951e-05
8.10418740217513e-05
9.21263479075115e-05
-6.34667051104313e-06
0.000103390428120865
5.14056731771825e-05
-1.60336454304646e-06
5.18120853240112e-05
0.000125513156633653
9.83210609674421e-05
0.000110211431893337
0.000118351776754462
7.26439250690461e-05
0.000112777521254429
0.000114780445115597
4.44286758788562e-05
9.94795210140428e-05
4.86591871379154e-05
0.000101823513116372
7.6211749630443e-05
5.75457036184957e-05
7.16403825772752e-05
2.45200616185688e-05
8.6021233519133e-05
8.95931229748819e-05
7.82342944859873e-05
0.000106207307754911
0.000113500871453365
7.28731819573393e-05
7.07386641793034e-05
6.7153895627324e-05
9.00834385497948e-05
6.56593702086268e-05
9.90720999805214e-05
5.61498529501786e-05
9.99693615974645e-05
6.56674808182778e-05
6.82237195531521e-05
5.51670954915663e-05
9.70668736973945e-05
6.56579080376709e-05
2.77829726927505e-05
6.48174231071986e-05
9.23467386824801e-05
2.11076702734106e-05
5.53522978152522e-05
6.34483063486176e-05
-6.22303623503335e-06
2.62704188923806e-05
-1.651759839679e-05
4.89508311683876e-05
0.000133093017425008
9.21999813772468e-05
8.34479330293484e-05
7.08653880275197e-05
8.91723099010428e-05
4.4302581115061e-05
8.78194285813327e-05
5.82364916255524e-05
6.55424515568692e-05
0.000126685250108467
1.94945489672077e-05
4.39511599757322e-06
6.17004801795096e-05
5.42441321627451e-05
0.000111323726552233
5.21012188409065e-05
6.10109079656346e-05
8.39378642028213e-05
9.17734680791983e-05
5.43869392732057e-05
8.2010853835862e-05
4.94961027171935e-05
9.04770183436321e-05
9.86511029091522e-06
0.000120504914071258
8.19336838069034e-05
6.23082161740793e-05
2.06595670807031e-05
-1.05648015555908e-06
1.04110796024034e-05
0.000115692782157451
6.45609020212478e-05
7.13877707399078e-05
6.4425466399876e-05
0.000124358325858301
2.54914304240951e-05
-9.2760352193693e-06
1.5917726681146e-05
8.14979447157488e-05
6.60870860780196e-05
6.09149838799872e-05
2.77408661016417e-05
7.75771589229975e-05
7.0438471612799e-05
1.51791251823405e-05
0.000122005547457691
4.2626735592302e-05
9.13953596824378e-05
5.32648693025424e-05
0.000148526408477613
7.13586996332588e-05
6.8698032008319e-05
8.89588914591964e-05
-7.07048568227041e-06
0.000100597122416048
2.28197575267813e-06
1.21315331879475e-05
2.36173094387485e-05
5.81832285834241e-05
0.000130546179822303
5.59443887640907e-05
-6.09712702348086e-07
7.42624107973484e-05
9.2411095082562e-05
0.000126669810995863
1.28233427407917e-05
7.71571579092338e-05
6.59642250788191e-05
0.000113371496264201
2.10101755254422e-05
1.07224096202406e-05
4.20396869989194e-05
0.000103782046724584
5.0583880003046e-05
0.000180951911896924
4.99125887030521e-05
8.3434549139109e-05
6.97940018100152e-05
3.51995318453635e-05
5.35642040604694e-05
0.000101713113770923
9.88003957627135e-05
2.60537227126223e-05
6.57723102149031e-07
9.58666152457391e-05
7.64938635008251e-05
6.00388555489497e-05
3.3286817497071e-05
6.36019747869279e-05
3.9375921524791e-05
0.000120904535559478
5.29825292439273e-05
6.06116699792407e-05
7.95095723615195e-05
7.80038108381201e-05
6.00352240473534e-05
0.000133476270419592
5.43009280245808e-05
3.69269270011474e-05
0.000114372003771051
0.00014455189272474
4.19742657994919e-05
0.000107284619497012
0.000123827382019917
4.48596131180153e-05
0.000128064585195363
3.76453972734032e-05
3.64748290049816e-05
0.000114528982645576
3.00919838108633e-05
6.95968470039607e-05
2.22322126675417e-05
7.14458932466917e-05
0.000100468964902193
8.2008430818759e-05
9.16317509887906e-05
2.70891556961265e-05
5.95274059035738e-05
6.56084911423314e-05
3.44457479595315e-05
0.000123423409171435
6.21389764572914e-05
3.61284363400764e-05
0.000130608436702982
3.61380602858642e-05
4.19471899313095e-05
4.39162775406283e-05
6.10137561581354e-05
7.42413204831217e-05
5.88775909588427e-05
8.60418407968425e-05
3.69098601573996e-05
9.99098299337623e-05
0.000102774535461182
0.000108344309172331
0.000104605591408316
9.81054105822418e-05
5.28598601826228e-05
9.148951262572e-05
8.09078218440746e-05
0.000105908635652318
8.16453700844517e-05
2.9822032751421e-05
6.74254623271982e-05
7.57525648357346e-05
6.01211035470113e-05
4.84670538458011e-05
8.49187645337953e-05
7.35993999412961e-05
5.97485222794309e-05
1.71846868820891e-05
0.000144764432022722
1.17026947305515e-05
1.49949446258859e-05
7.00505104398219e-05
-5.08024259668217e-05
0.000132215723417464
4.70812987943044e-05
5.94627177213499e-05
3.6435423875828e-05
4.68068477176073e-05
-1.92965313194621e-05
0.000102724789232095
9.18517409814678e-05
0.000128454560603516
3.8672693262767e-05
0.00015331742749952
7.1007101193904e-05
3.71470702409321e-05
6.6508561079857e-05
3.21288924632483e-05
6.51436684425086e-05
5.02734371275748e-05
0.000106675904887217
9.94598327295553e-05
7.01259692262851e-05
5.53016564649163e-05
4.84439091909451e-05
4.27863503107364e-05
3.09363885838063e-05
7.14514788602375e-05
6.3439745926079e-05
0.000108543900144399
0.000122862202975014
4.61240947029614e-05
1.87507807644198e-05
6.95223365238712e-05
8.05618614397347e-05
-1.4558271506773e-05
0.000111655971451411
0.000101808133729119
6.71613441887265e-05
2.84192315052907e-05
9.27147703991959e-05
1.28356399040569e-05
1.82112184228502e-05
7.93541852694783e-05
6.11217837891071e-05
5.56909910719106e-05
-2.02929419917509e-05
6.74359989299526e-05
8.8789329694897e-05
9.76660107154715e-05
3.25768474957716e-05
4.94884572018033e-05
8.17482900544644e-05
8.33530985526645e-05
3.31105097813595e-05
8.4307977151199e-05
4.62312903196702e-05
0.000150450703991395
8.95146769563961e-05
6.10158621312502e-05
6.1949002882671e-05
-1.45873504630617e-05
5.03879221037611e-05
8.67677341448511e-05
7.27602196233104e-05
-2.50033752664992e-05
4.95611260049876e-05
4.85909412363205e-05
4.02406147056757e-05
6.84591884940215e-05
0.000130401879354031
8.99717897770996e-05
9.10304888932158e-05
2.96327727957308e-05
7.04997174118335e-05
4.33297550104754e-05
0.000101318529053123
5.83894410274948e-06
7.39786617504039e-05
2.395714204487e-05
0.000128846686992669
8.76695725646738e-05
4.75092487408018e-05
3.52188639298813e-05
8.73723341847193e-05
6.15545367783874e-05
0.000119539095799798
2.661056781457e-05
-9.54446276390065e-06
0.000149408684870526
0.000115701019310815
4.00769412536491e-05
0.000137324647968533
6.11862741718184e-05
0.000119189339898284
8.0604571040538e-05
6.29822195229305e-05
7.01864719463939e-05
9.91042639440807e-05
4.17581273353904e-05
7.5254266990748e-05
7.01368424670913e-05
0.000131655162919649
4.13288716320238e-05
2.38835600312801e-05
5.54116144429038e-05
5.5531525624282e-05
4.81489337495138e-05
0.000147967128343977
0.000124275064499631
7.12413661162642e-05
6.23535122379968e-05
7.52664053791961e-05
1.09803852902992e-05
3.94410453686918e-05
7.35837563498513e-05
1.00854015766723e-05
5.71501569935147e-05
4.69097606873554e-05
0.00011624497313441
0.000126429772658864
3.71558649335261e-05
0.000112838898768671
0.000111364352674131
0.000106246491008376
0.000106146953586895
2.25014828949792e-05
0.000155558624874286
0.000152873302133535
5.01707249661482e-05
3.0344799193586e-05
7.69320001012436e-06
0.00010683664479827
8.4857386060245e-05
7.21208964289607e-05
7.65840717776601e-05
9.83108385132679e-05
9.03920734514352e-05
7.32337168894093e-05
8.23915838749373e-05
9.3431559286402e-05
0.000113025666558464
6.79771592623915e-05
5.92910574704436e-05
4.70566444862257e-05
2.31482053148679e-05
6.36649412142459e-05
0.000111103809479804
7.76824255582202e-05
0.000117290071140443
0.000146492672171705
7.10662412325163e-05
0.000160730906006763
1.19448497462164e-05
5.65426479872495e-05
0.000127004266736345
3.22033529127915e-05
5.19632543037079e-05
5.85290460560022e-05
7.12943925458911e-05
4.13112676120905e-05
8.7991731028649e-07
5.24966596544225e-05
8.20731429270763e-05
2.09601260878839e-05
9.7491265151703e-05
0.000126617988221929
9.91391646348627e-05
7.70423642975294e-05
5.11696837077422e-05
0.000103868963125886
0.000104167824743385
1.0868325292535e-05
0.000106076931471764
7.12534264301765e-05
0.00012805264757365
9.17958142054186e-05
3.34312468832397e-05
0.000117411961733666
9.28823497876591e-05
0.000108583536402197
0.000156059288197787
2.35382247868079e-05
6.54955499446657e-05
7.79132142195391e-05
6.95796728892047e-05
8.32333671176534e-05
0.000111023838365496
0.000108770091873519
-1.86096878796483e-05
4.70981143301468e-05
9.01224344978077e-05
4.2533422395013e-05
6.15710064083256e-05
4.8233351097378e-05
6.53695603344494e-05
6.63601089533105e-05
5.94654602148897e-05
6.01771185148911e-05
7.77352900310444e-05
2.46613027857683e-05
0.000138788365064119
9.04269828088196e-05
0.000167906435595502
8.16793473668422e-05
9.53987664203231e-06
0.000117008337001973
-1.26941160805808e-05
5.2411826793443e-05
7.02682415909144e-05
0.000125679296925275
5.21313757087291e-05
6.6534872838048e-05
4.61566715724491e-05
8.87184151808011e-05
2.73742038536622e-05
2.30901359158015e-05
1.1165976969632e-05
4.82918044662968e-05
5.30799452669019e-05
6.4364595744414e-05
3.4839584177134e-05
6.39000808139294e-05
9.16176634635005e-05
3.42929827773963e-05
0.000144102746519357
0.000100918232333782
2.33305900109445e-05
0.000126090922420063
3.44087660952908e-05
6.33636855940863e-05
1.64301481302295e-05
4.93008108329478e-05
7.95577788248048e-05
8.76381392658859e-05
8.64706283115745e-05
9.60471907151635e-05
2.75587404157137e-05
4.8394877916832e-05
7.32810637159936e-05
9.38381368643097e-05
1.79511980582702e-06
0.000116871066918362
8.23776391784708e-05
9.28939166987902e-05
0.000151254677555297
0.000113784992537184
6.07034380121639e-05
8.53708527086748e-05
8.892369608528e-05
8.37380443187289e-05
2.12938684282099e-05
8.2518738189321e-05
3.35079029016835e-05
2.02089592775567e-05
0.00013873069361951
6.80275507378778e-05
7.55756573092219e-05
0.00012602723502061
8.37049235710546e-05
2.0453653632168e-05
0.000151890894383011
3.53773125599354e-05
4.37075839417514e-05
0.000104131826227523
5.31364881365048e-05
0.000132164978137065
0.000164566097554278
0.000167901143176319
2.3115550529729e-05
3.86422842638681e-05
0.000123451426564518
9.37172524759986e-05
6.58141074866726e-05
3.39442426271721e-05
9.21120985253936e-05
2.73996487501725e-05
5.38301717320937e-05
4.39105551433144e-05
4.71940263463799e-05
3.60116544844882e-05
0.000110830474756617
3.57861503897432e-05
9.37346758574669e-06
0.000133828475735523
7.85262122266069e-05
2.18520466012012e-05
0.000112909501715169
8.26351599092543e-05
9.33713010990079e-05
6.7562530843848e-05
6.26712519822206e-05
6.52124239776427e-05
4.92595484586204e-05
3.41096079011963e-05
9.820717512843e-05
0.000116040872415225
4.09071192754451e-05
-1.58533122967247e-05
0.000101182642984165
3.98503356000352e-05
5.43612556144509e-05
7.03775959995759e-05
-1.56079500116704e-05
8.84245866423202e-05
0.000119587345520658
5.06556860263877e-05
7.36514400667051e-05
4.01084026262039e-05
4.29043692366402e-05
2.18257944766482e-05
9.02646949123336e-05
0.000167196155069498
5.77374695258212e-05
6.10768287291469e-05
0.000153131454925959
0.000114527773588976
8.26858339181221e-06
8.37910296987689e-05
5.99716635590339e-05
6.30545805881356e-05
6.88628501986373e-05
7.11513113600963e-05
9.21527778934223e-05
0.000102031839872963
0.000127097595317093
7.24462955006811e-05
0.000125821922785909
3.23002040332461e-05
0.000110184123340205
0.000150604668306866
0.000101451826185117
4.47499622749666e-05
6.61055080963627e-05
3.58891207591202e-05
4.59094325598454e-05
2.81198127735305e-05
0.000149856753978127
8.08135613185466e-05
0.000117605834123504
7.81375671950713e-05
5.03330875160049e-05
7.58318428795805e-05
6.4390487862914e-05
5.47473038942324e-05
2.7295989777359e-05
3.88244955341857e-05
4.04634600783936e-05
4.64682115958853e-05
6.14727300203305e-05
6.98589838448461e-05
5.52109796765991e-05
0.000100301019242193
-4.93689343015283e-06
0.000159082862017898
0.000107758073098388
5.18907169297017e-05
1.55886490681905e-05
5.56718185265596e-05
3.45964949340647e-05
0.000161700545327397
7.54478166891005e-05
4.33799934762471e-05
5.89216178262747e-05
9.62987940143247e-05
0.000135507158870751
9.22025967872563e-05
6.74289622023786e-05
4.92130997062018e-06
0.000131218576683873
0.000126539228511888
7.61776860943846e-05
4.51819230552519e-05
9.51212669404807e-05
0.000151999852971071
6.5693182088279e-05
2.80064364277671e-05
7.92524143428824e-05
9.85126867280784e-05
8.43922444266461e-05
4.80579457213332e-05
2.75778759943954e-05
8.45236724460586e-05
9.02892461591901e-05
1.54189246614787e-05
-4.27311917685163e-07
4.92787016788637e-05
0.000148163334584377
8.15551988865067e-05
0.000100115417064788
6.79045383781471e-05
6.66254625828394e-05
8.52084747145392e-05
-2.23642704018931e-05
7.19887998265753e-05
4.56585404179208e-05
0.000111114661240964
8.74314147949881e-05
7.78620281495326e-05
2.71381132081449e-05
0.000116763752564583
0.000110245843932124
7.84503451567409e-05
7.70422997277957e-05
0.000121439102026792
5.37275352396552e-05
0.00016167618517892
8.55017094944553e-05
6.02317602209892e-05
9.78116640844465e-05
0.000104613393969721
6.62482186561013e-05
0.000111837657270538
7.40964054226866e-05
2.84804698663459e-05
8.49962804281548e-05
8.07604690155983e-05
5.30944883583599e-05
8.88790210571748e-05
3.2693673396006e-06
7.89080144392461e-05
4.18048132186111e-05
7.41206871739931e-05
0.00010067819554798
6.47807944832836e-05
7.23862853056843e-05
1.46875912955903e-05
1.76131066732941e-05
0.000111306016837364
7.89297022678378e-05
4.74689670402573e-05
7.31519588374952e-05
0.000108538719646279
3.26234063202972e-05
9.88412096491482e-05
0.000157896090170903
0.000154314444273491
4.92978997408339e-06
6.02969123025543e-05
6.94745550797163e-05
4.42529968997117e-05
7.11306195875855e-05
6.53567349873616e-05
4.5048438782806e-05
3.53625741861198e-05
8.50024966217308e-05
4.53158350819834e-05
3.47367501115299e-05
7.63267568900422e-05
0.000115709708503357
0.000143126413719477
7.07868463079636e-05
5.18764653780373e-05
8.70678064494763e-05
8.32262372228565e-05
8.50418523675076e-05
2.47226344274293e-05
0.000161423958926041
6.89330658934162e-05
5.53415593411896e-05
1.54967180001309e-05
7.04081632221338e-05
7.62385656730351e-05
0.000157164006816115
-8.68425886156538e-06
8.46297449208619e-05
-1.74540662494034e-05
9.34608746545359e-05
7.6208414158034e-05
1.46935957879892e-05
5.13626987390596e-05
0.000111231573234217
-1.28391361422352e-05
7.34464661318929e-05
6.63634693457388e-05
6.27991711557225e-05
4.6759565959858e-05
-4.62276555535904e-06
0.000110460984906555
1.4183078505788e-05
8.88862261256539e-05
1.83868842947131e-05
9.53019393393378e-05
0.000138599203360619
-2.29483662577915e-06
7.72326658240193e-05
5.91251902148855e-05
7.67811850042703e-05
0.000127913196807452
9.86086135262319e-05
0.000115911875659466
8.3288906061256e-05
4.79666137166273e-05
3.85421315027719e-05
2.4476534595646e-05
6.63495421729675e-05
6.07318555861983e-05
5.54569128633019e-05
2.46608749129658e-05
7.39721538850711e-05
4.26175036654873e-05
4.61896016644891e-05
9.77461837624213e-05
6.58792759114876e-05
0.000137045853583583
0.000158947234253312
7.30539145306709e-05
1.54371980318198e-05
4.6009800690458e-05
6.76949294230735e-05
-1.54957312938231e-05
3.97383266307124e-05
1.63245367773473e-05
0.000155680904897491
9.58745587391189e-06
-9.86681980634353e-07
0.000134519029586242
0.000172859271912511
7.43109936816417e-05
6.61063709602699e-05
0.000125335961807169
5.6403983266335e-05
7.93784015541703e-05
5.56050566179399e-05
5.49116759937413e-05
3.44773584372184e-05
0.000108768669971385
7.94451293909974e-05
6.58334528347341e-05
5.48262554831991e-05
4.88047262858192e-05
5.88687511193546e-05
6.63304261924035e-05
9.1731950393082e-05
7.91610321242909e-05
5.47534687667974e-05
0.000105037775056153
1.46239621295848e-05
8.27361298982632e-05
0.000101419372459666
0.000126640772154313
0.000119105833056419
6.21513244313301e-05
-2.74141579085858e-05
0.000116087543453497
4.81373107665817e-05
1.44180020210977e-05
4.82161112388187e-05
0.000102683667202543
6.77850764756989e-05
0.000105360281968646
7.48667611058859e-05
0.000106155580702057
5.04765839406769e-05
7.0044658304146e-05
8.37832064019651e-05
0.000137178549263074
4.88970463835701e-05
9.06894976590348e-05
-2.92143803326414e-07
6.29755209220984e-05
6.90947108835241e-05
3.3459435429225e-05
8.04858994227428e-05
0.000132445435101376
2.46175682835807e-05
4.77872616569183e-05
6.80470923862271e-05
-1.77084954457629e-05
0.000119799629990048
6.58399495801376e-05
1.68190822312433e-05
6.55267362265584e-05
9.00808388139375e-05
4.59188307589159e-05
8.04920901139196e-05
4.73128768499432e-05
4.24080951624266e-05
6.61128231779211e-05
2.99235296306394e-05
6.42712630540663e-05
3.02090736583013e-05
7.47043173213039e-05
7.90592051124161e-05
5.50483333155161e-05
7.00093768924417e-06
2.43774540409694e-05
2.63338228983586e-05
0.000124537870620743
0.000106275925706391
7.37321250504374e-05
0.000157889940943915
7.40814974464833e-05
4.21776218966933e-05
3.05539284081777e-05
3.52979077145965e-05
2.13738069506816e-05
8.85323695611465e-05
-3.26071652326843e-06
6.74364012634656e-05
1.31043608677044e-05
7.85449883688972e-05
9.39225476191529e-05
8.06694867815652e-05
5.26622219370578e-05
7.23293818125627e-05
