# Supplementary material for: Research on computational propagation and identification of mine microseismic signals based on deep learning
Source: PLoS One. 2025 Oct 22;20(10):e0334641. doi: 10.1371/journal.pone.0334641 (PMC12543183; doi:10.1371/journal.pone.0334641)
Supplement: S4 Data — (ZIP) [file pone.0334641.s004.zip › 000100600002974.xlsx_0.txt_24.txt.txt]

0.000125963262725509
0.000121123396467754
4.05709669275502e-05
6.25992328420193e-05
4.88896315319955e-05
9.16501047126803e-05
4.06453120134704e-05
6.47292847484727e-05
5.12309607069203e-05
4.00425262976549e-05
5.70898493988629e-05
1.67763021832247e-05
7.50320204718637e-05
9.03583659819738e-05
7.12223566820912e-05
6.70880904179027e-05
7.77041205810509e-05
1.36031033183661e-05
6.87690096946607e-05
0.000120287017373618
3.59699452668721e-05
8.7344717588272e-05
0.00011826100111184
2.59921343514996e-05
7.59948953111153e-05
7.54531954698224e-05
0.000100694040089303
7.2539673266981e-05
0.000115106081479167
5.70838795444073e-05
4.64956672366072e-05
3.33859214118777e-05
0.000108723585055827
4.09883396159346e-05
2.62165737372847e-05
0.000115963592168026
7.80480136332717e-05
0.000106086404273606
0.000141488656058221
9.89590874601805e-05
4.94560158423778e-05
7.85112604823665e-05
-9.82026557418966e-06
9.32979166254259e-05
-2.01555751594608e-05
8.53112532943082e-05
0.000107382858939527
5.76201264330124e-05
7.82491675942455e-05
5.66537223946331e-05
0.000126414491140145
1.50865601789062e-05
7.28646161352316e-05
0.000130383224314511
7.80731202492057e-05
-1.4879499735694e-05
0.000124984378389688
5.09027157954776e-05
4.48517995798952e-05
0.00013539468624202
2.46974749409482e-05
-1.09935595348724e-05
7.09071452800602e-05
0.000103186394058023
1.10545216541189e-06
8.50467553760086e-05
4.17221486562525e-05
5.55309279633594e-05
0.000105549290608384
8.08302087652154e-05
4.72418825965947e-05
7.68149600804296e-05
0.000137129276088103
0.000133773508114997
5.39382279411846e-05
7.36164565154867e-05
6.59016149152238e-05
7.07914358522332e-05
2.46986020761427e-05
0.000158625994822587
9.0302201346654e-05
8.69372296555843e-05
6.70551111846663e-05
7.06483723711446e-05
4.22413656208756e-05
0.000117874260912004
8.08636544741475e-05
0.000115923437616495
2.53389168839637e-05
3.45690190866518e-05
7.65199581023675e-05
0.000147095606170951
4.18012315504506e-05
6.53131235257628e-05
3.08085129415347e-05
6.34575403579968e-05
7.04474468016089e-05
7.75678621119973e-05
9.8431771155315e-05
7.30732308148299e-05
3.99039367130959e-05
3.97606516008283e-05
6.09046631342816e-05
3.39838474840417e-05
6.08376010240082e-05
0.000102077466996005
9.30462858147446e-05
8.81370291638013e-05
5.88724867072482e-06
0.000119807232561121
5.66163539210307e-05
4.63925021790681e-05
0.000128086063075259
7.25592261972993e-06
-6.27746830811131e-05
8.92001840076448e-05
5.73381491629287e-06
8.42781226969983e-05
5.18348516996417e-05
8.30066601830199e-05
6.17541859310399e-05
0.000106858580553248
9.7601302444639e-05
9.29743946997125e-05
5.37872654368263e-05
4.32603351240083e-05
7.05014481829806e-05
0.00010017803346103
7.91617611609272e-05
1.72557254839966e-05
7.9783406625142e-05
0.000104968662587337
0.00011242628800831
4.91794152443382e-05
3.68567701219193e-05
7.3589528140409e-05
7.93257987180346e-05
-9.02644041492494e-06
8.6555374540788e-05
7.12452143131676e-05
0.000131545268356344
4.70613784955659e-05
7.89408973386234e-05
9.5743143600069e-05
3.46396141255453e-06
6.40666503217945e-05
8.62151752034179e-05
0.000104752429762355
9.69011056170076e-05
5.23092922099977e-05
8.77411620335485e-05
0.0001246088802629
2.83801889446308e-05
1.15331699752731e-05
-1.6279042348131e-05
3.9416630056752e-05
0.00013472217940975
7.73259497327214e-05
6.43673303260728e-05
0.00013794302919525
-1.0878164889368e-05
4.9110785141013e-05
8.87025073909498e-05
0.000190976394701119
4.52705569533171e-05
1.83836307078248e-06
4.7572226749249e-05
8.51118727259948e-05
6.93469137188867e-05
5.47274896772004e-05
6.67085050848861e-05
0.000150353119305946
6.47095585604856e-05
3.87562737688212e-05
8.94885122969623e-05
9.97179892658687e-05
6.4373967407553e-05
8.03917644942076e-05
7.61823051114686e-05
-1.1457784872487e-05
7.21628837444735e-05
5.45834963249572e-05
5.81051016789333e-05
8.2639174729353e-05
9.8825013562571e-05
9.89410968228426e-05
7.26932939493424e-05
7.18674479798428e-05
8.54177971519841e-05
9.4398285625236e-05
0.000101255917196163
5.83478635376937e-06
0.000116990929008957
0.000167289064591371
7.82006052671241e-05
0.000126130350957407
9.78686562854148e-05
8.4966064078938e-05
4.23873961770212e-05
0.000113561123317171
6.45662093387168e-05
2.45988453868024e-05
4.68051767431838e-05
4.30870738688243e-05
0.000115514883337533
4.9344352603774e-05
0.00010411225554464
0.000155941556576222
0.000150097467704675
0.000169598746426892
4.75412555689756e-05
8.53366687464225e-05
8.04429448381704e-05
0.00010898959799999
5.81247605858117e-05
2.44069390464326e-05
9.03973877876059e-05
7.12175652131566e-05
4.66187727791955e-06
7.28023761265874e-05
0.000103175595283681
0.000137875295588653
8.68148740064323e-05
3.67214207463262e-05
6.23459769844831e-05
1.72388070131338e-05
5.50170727156232e-05
5.98346047416732e-05
6.12593500689258e-05
0.000114305672701739
0.000188970070033024
0.000110088704330824
8.96152383235657e-05
5.00004028905888e-05
8.07550758255524e-06
2.22886205973633e-05
5.85194241209854e-05
8.88322523835132e-05
4.63334612936904e-05
0.000111376220006528
8.42545402093873e-05
1.61264086475488e-05
0.000117244652592385
2.95554724322089e-05
6.89085958532865e-05
8.78724335876233e-05
0.000143411257821968
0.000122401488397077
9.55868499171598e-05
4.92737163228758e-05
0.000130606228949904
1.38184463092553e-05
0.000161804285245776
4.37824152003072e-05
3.84141662481769e-05
6.67340593856065e-05
9.39388006282706e-05
6.96895716028921e-05
6.60034262810921e-05
5.57768888058203e-05
8.26106046452536e-05
8.79586398123573e-05
8.38581066408156e-05
8.87698782314031e-05
5.371097434333e-05
4.36031918398847e-05
3.01709169486942e-05
7.4844348151106e-05
-2.37361942207073e-05
0.000125489621338898
4.728487437922e-05
6.97679683695053e-05
2.95347248859168e-05
5.79079013922561e-05
0.000104647841097855
0.000142160985498883
-2.09350409281114e-05
0.000124195331102892
8.76163272209687e-05
3.01509499949682e-05
-4.61143168276287e-07
8.49421337071896e-05
0.000104538341781935
9.43077955699806e-05
5.80740463563728e-05
1.9862800738557e-05
6.20800308927006e-05
5.56569845527435e-05
4.89240648451634e-05
0.000110866751226743
7.3599334029464e-05
9.08073003059062e-05
8.98055731308774e-05
7.24419554806018e-05
6.24073193089912e-05
9.11941375886664e-05
7.40452061810721e-05
2.66215889589033e-05
8.95714056004467e-05
4.65588453103637e-05
0.000153573961125891
6.85871323310735e-05
7.4934842535791e-05
0.00010796907912948
6.69531396565147e-05
0.000101764206083473
1.18035432460533e-05
6.26323801585747e-05
8.82350263843834e-05
4.89621744340505e-05
8.08674960378304e-05
5.5801746163212e-05
6.9596188170967e-05
6.66038595799459e-05
3.34696408464491e-05
4.24527910917615e-05
0.000104403882085013
8.59385547293307e-05
0.000108914310428688
9.3162623377614e-05
0.000122348523729692
3.01501946888606e-05
7.9837641785218e-05
4.89883711330306e-05
0.000105467116905823
4.71802569052465e-05
5.32190052668763e-05
0.000118720140593976
2.63001614949326e-05
2.63602271873109e-05
8.07540895402127e-05
7.62321895577239e-05
8.35028870211886e-05
2.17870230084178e-05
3.96255422779125e-05
0.000120731435001711
1.28698020913734e-05
9.21641405719085e-06
0.000163717711079269
-1.70894332965039e-05
9.42304792954286e-05
0.000137199882650681
0.000113524352982264
0.000109388307308798
8.24160611462026e-05
0.000100332783383983
2.71649081929477e-05
4.69819665453854e-05
2.62607712632484e-05
9.05485158796837e-05
2.96896481745897e-05
4.15284264290458e-05
0.000104456664462545
7.57275566789765e-05
0.000132065368735221
3.95202329236556e-05
4.39443502411364e-05
9.21107801438251e-05
7.43556837486701e-05
8.4946829708289e-05
5.62409265688104e-05
0.000139784634140642
0.000104856546677425
3.67216395469151e-05
6.95785080379515e-05
0.000152746933662105
8.22955795923576e-05
0.000129533273719384
6.20808809800992e-05
0.000131965490778354
3.01834069962203e-05
1.59228897102769e-05
1.0396829691252e-05
0.000109411048026036
0.000100762898292578
4.83394757571502e-05
7.0117106994044e-05
0.00011985014783419
5.95884706978199e-05
4.58263549302619e-05
4.78655212701838e-05
7.60335790983802e-05
4.92236532552613e-05
3.3620629470121e-05
3.2028468612529e-05
6.13425652689598e-05
0.00016915853297274
2.69824138594686e-05
5.73297544480157e-05
8.81670835354708e-05
7.60668381314104e-05
4.46586921048409e-05
8.63852711937967e-05
0.000111519451594552
9.90297951171158e-05
0.00011258859373854
0.00014218973769602
8.33522173651857e-05
0.000129788132007247
4.2148929210584e-05
9.15371402130221e-05
8.21243106766979e-05
3.68261870573371e-05
0.000161416804742061
4.94578118252227e-05
2.50175421529169e-05
8.4289774125131e-05
9.08505429378433e-05
0.000102094774330332
0.000131289276331508
0.000163187611741736
7.59599962930193e-05
7.13459483402039e-05
2.69915309896304e-05
7.93617612965593e-05
0.000127611464524432
6.86603995564662e-05
5.32131084750684e-05
5.21547129370166e-05
3.38184692159322e-05
7.35793354942132e-05
3.15982213727854e-05
4.55678558563845e-05
3.70017702582916e-05
7.9542876040687e-05
5.96076244761273e-05
0.000102471331082284
8.94525633072515e-05
4.11567923048908e-05
0.000116795470996151
8.06071793409801e-05
7.60469023373531e-05
5.00875820623021e-05
6.84823257044376e-05
-6.29858530048507e-06
-1.80550001541711e-05
7.0294519624325e-05
3.58710584358651e-05
2.1021843145177e-05
4.07228483149718e-05
1.67404106507812e-05
7.64095986296493e-05
7.42403634725575e-05
4.95100186076754e-05
7.08276846187881e-05
0.000106899266129348
1.78277811384659e-05
5.96198419300314e-05
4.43643653579852e-05
2.30518810811127e-05
9.00861861378281e-05
0.000154485551647726
5.49327417153503e-05
6.07518201863559e-05
0.000106823576479495
3.08524056189868e-05
7.98994051082664e-06
4.33929581333641e-05
0.000117006380074742
7.30671105539385e-05
9.20843410385325e-05
3.22726945534355e-05
5.50285410700686e-05
3.80038198996816e-05
0.000125992718294371
8.07442417866689e-05
0.000129459436037186
7.59078089678465e-05
7.46118547710931e-05
0.00013161166816139
8.38213398186773e-05
3.39343455171136e-05
6.64246681977774e-05
3.33409005314395e-05
5.64634633021272e-05
8.46190645020846e-05
0.000142576526683682
2.40193672809428e-05
6.41142175702502e-05
0.000117132577961947
4.74537817030268e-05
7.26650742613802e-05
2.9863755298629e-05
4.73544034788031e-06
0.000145307566689807
9.94016526522024e-05
4.59491686162872e-05
3.90552171736131e-05
6.33030609458118e-05
9.54223039761101e-05
7.44076382254164e-05
6.97048299629132e-05
0.000121826508303133
0.000104715801279801
4.98976666722066e-05
0.000100984338387667
2.27641320375414e-05
9.97284652725876e-05
9.80567309540301e-05
8.67634436384871e-05
6.88649813889886e-05
5.68563521065618e-05
7.88383344312533e-05
0.000153766827326137
8.75530402717735e-05
-2.68184842724921e-05
3.49607610032922e-05
4.87120442163647e-05
7.71531235167995e-05
8.80216294344763e-05
7.20377770067511e-05
2.87186674761953e-05
4.62423006468567e-05
6.97064046200623e-05
2.89408823131232e-05
2.68087423566199e-05
0.000139584231528015
8.63422044081092e-05
0.000121119082447633
8.57651733086609e-05
9.60195685539413e-05
6.00205992559707e-05
2.8582924692671e-05
7.77447010849606e-05
0.00011079345940261
8.95395385475636e-05
4.19451200258336e-05
5.59153835470263e-05
7.37480321126863e-05
8.10385392569898e-05
2.95867554037518e-05
6.41011353341671e-05
4.80762920121534e-05
7.54409531112745e-05
0.000161743757217136
6.9683371648184e-05
9.94822404443149e-05
-6.05223525729405e-07
0.000137236731717384
7.86225727288661e-05
0.000107709658935317
3.09080359092485e-05
8.35449666791044e-05
5.91539574242157e-05
3.52567482345277e-05
3.13495228990176e-05
7.22341670827106e-05
7.91065540084152e-05
8.26423007999793e-05
5.69551917380878e-05
9.73019373188927e-05
6.04603185802e-05
5.03435363016074e-05
6.60726397408104e-05
0.000105257265973215
3.51514074434999e-05
-1.02254883531271e-05
9.81306854292645e-05
2.16237158755547e-06
6.35116481321201e-05
0.000137079935829038
0.000124609382215922
0.000118299590853633
5.57893443316277e-05
0.000156352420388593
7.77457200091083e-05
0.000121957132015938
0.000135767734543306
0.000123451660356205
0.000127722296094272
7.56512789155433e-05
0.000155006222226505
4.78013384974471e-05
4.42710370676288e-05
-7.03720735478168e-06
0.000110043660316987
3.32646388280744e-05
0.000116988549124776
5.58228510048566e-05
6.79831437046852e-05
7.68466465164102e-05
0.000141058111159723
3.37004810338148e-06
9.95016561249876e-05
6.15241889185238e-05
7.16884620395275e-05
0.000164939663755518
3.80906696776302e-05
5.97646254068163e-05
5.59109773691759e-05
1.38976112052043e-05
2.48725783369031e-05
6.38333067907047e-05
7.18897634980224e-05
4.8833286508275e-05
0.000107683326015172
6.40111383325081e-05
9.32543805459588e-05
7.48445939132501e-05
0.000109459914488167
0.000113238319355957
5.03009341514089e-05
0.000113486208957556
7.11458875533553e-05
6.31973950143395e-05
3.69333492265141e-05
7.36341340499505e-05
5.56679670867971e-05
3.02674366979683e-05
0.00011201521796068
9.31131192549067e-05
7.86710912687672e-06
9.51246904836641e-05
7.81585288045893e-05
6.0728286305121e-05
1.65839269507231e-05
0.000122964220573087
7.78140586953122e-05
8.30405376572239e-05
0.000128098060724213
0.000109619253039733
5.36362302355883e-05
9.04839289801416e-05
0.000130415481654781
6.71281668653802e-05
7.9725248037383e-05
0.000104026750281989
0.000116377018119431
1.84981830100036e-05
3.79345696620886e-05
2.79881381231171e-06
3.01787884364196e-05
4.88900487280316e-05
4.80966277750386e-05
8.86236965543821e-05
0.000128960601859005
2.58612174645511e-05
7.18576747169585e-05
7.59212240137097e-05
9.35425343506454e-05
0.000135210253466987
4.16117514123587e-05
6.09250741632909e-05
1.03555579486437e-05
6.91674447732748e-05
8.67149111662818e-05
5.14087123067028e-05
7.25536169590035e-05
7.33397103790019e-05
3.95934450939748e-05
6.43502366369206e-05
4.39208505304429e-05
-2.51001598958572e-05
0.000119369964754601
3.88281846966192e-05
7.95667799789885e-06
4.45826438195881e-05
4.00172863206191e-05
1.92375730910961e-05
6.23644142663524e-05
8.4999629956541e-05
5.09408304403579e-05
3.49563605460071e-05
7.96680486058554e-05
6.69837096421073e-05
5.55570792192732e-05
0.000142757930351229
6.67025913566878e-05
6.66645301254328e-05
7.12988198278835e-05
6.53502522384757e-05
0.000103579010669042
0.000127129720143842
6.90253766854047e-05
0.000113389441181393
3.32623898365475e-05
7.30744162483274e-05
2.97554112614542e-05
2.09234279068742e-05
4.65953590694444e-05
8.65555365586902e-05
0.000147738736280758
0.000102912953540722
7.27585846304173e-06
6.22459447994309e-05
2.51004799399254e-05
5.52534878355479e-05
8.32510098218297e-05
5.14279448084018e-05
8.3347516791279e-05
1.30813918497206e-05
6.85647992576828e-05
0.000114195966665801
8.94530247658055e-05
6.6985277717659e-05
1.5194259821653e-05
7.51028762535924e-05
5.21399801504618e-05
4.36378445964533e-05
8.37183752101782e-05
0.000104670478872627
0.000126190190858492
-3.18779863527481e-05
6.76056301986476e-05
4.69072730148267e-05
8.40532918062137e-05
0.00011335537961392
5.22654499138349e-05
6.43389924436415e-05
-7.37695866093895e-06
5.1196479991167e-05
5.91831479656915e-05
0.000158150178664901
0.000100378141361385
8.14478822360958e-05
6.12704453195592e-05
8.43553681509317e-05
8.60940143430626e-05
8.11378984061399e-05
0.000133508236590585
0.000141775222987576
5.92743499775904e-05
0.000116893746258531
0.000101758620882216
7.00017253756315e-05
9.07695412700249e-05
5.30485749060649e-05
6.35229888675578e-05
1.93305547961284e-05
3.6398299609046e-05
0.000109751171546817
3.22280722460346e-05
8.45748768176431e-05
8.64638154601886e-05
8.00139110037702e-05
8.0314028431437e-05
0.000112159414118359
6.21330724902848e-05
8.5536073816998e-05
6.08082112723179e-05
3.30476816196951e-05
0.000189641350996805
7.91422400048713e-05
7.44839231231207e-05
0.000121959621274916
6.63400348213345e-05
1.78581824777951e-05
6.66397269940913e-05
8.42080778115248e-05
9.21177080546072e-05
0.00010577292939502
3.63479106966858e-05
0.000120143175224324
5.89664604211356e-05
0.000110193514198988
8.91857997568293e-05
1.84691372096873e-05
7.07533299797248e-05
4.51961774743348e-05
8.26051136519697e-05
0.000102877472282178
0.000121649391599048
3.83514820694549e-05
2.53060527344969e-05
0.000105298553986856
6.82229404151258e-05
4.80037566373921e-05
6.12382645918469e-05
8.11013702377381e-05
2.41690874478036e-05
0.000117980673276699
1.13726257212113e-05
3.27859693971577e-05
6.74451516324701e-05
4.91159085240391e-05
6.92150567506506e-05
0.000122291669539192
7.52458647436592e-05
0.000139867879196838
1.42645783424228e-05
6.9581789560415e-05
4.5998466660907e-05
-9.36650673225551e-07
8.4555780548237e-05
8.98465650070794e-05
5.1922288877134e-05
4.5675944655463e-05
7.48630726250249e-05
8.18987518894473e-05
0.00012516594788379
5.85750493173621e-05
2.6955571525883e-05
2.52671273982564e-05
0.000132394380266653
4.13571862600879e-05
0.000116399479983429
-1.41341222984831e-05
1.26522954722013e-05
4.38826955957785e-05
0.000140585097335007
5.13647053684484e-05
5.44976461643504e-07
0.000130629650401722
4.80719061003478e-05
0.000171986434100156
7.54684101363714e-05
4.31166736815129e-05
7.50167221554199e-05
2.22960049678507e-05
2.78012307540267e-05
8.8481093925025e-05
8.03895841655974e-05
4.24342984049105e-05
0.000117578987379368
8.33998517515375e-05
6.88863301433435e-05
7.44288158589738e-05
0.000129246173616472
6.05739074517298e-05
4.45790935355934e-05
3.86077021117838e-05
9.54958501747757e-05
2.44826799819471e-05
3.85414537891263e-05
6.2826845716953e-05
0.00010046637807924
5.15630585749062e-05
9.96115853775251e-06
5.58083254163585e-05
6.29191622875165e-05
7.79084124433484e-05
-2.21092848380759e-05
1.62007984171356e-05
7.14752666615635e-05
0.000127326545556511
3.92821528373774e-05
3.16139560272843e-05
4.39286416187905e-05
6.59042859295992e-05
0.000102868824103831
6.32938148021155e-05
0.000105712708571955
9.64926541429157e-05
3.40908874028843e-05
7.3150003278048e-05
4.29497633793113e-05
0.000100714124878264
2.53780032097224e-05
5.21901141448928e-05
7.17593346845257e-05
9.36701599400875e-05
4.91670135537587e-05
0.000103615144379967
8.00137215273489e-05
5.22023646151429e-05
1.22046335810489e-05
2.721199890583e-05
5.13798167430965e-05
-6.1772420035928e-05
1.53790324255592e-05
9.8580656946981e-05
6.40523858317694e-05
0.000103247394614461
0.000121781587228812
9.056757079815e-05
3.77213877729717e-05
4.67260081311116e-05
9.76229195100682e-05
5.08681620852958e-05
0.000134761667875204
-4.0647425532018e-05
7.89787547482735e-05
9.89591624477104e-05
7.07168357312744e-05
7.66883678390701e-05
7.77050172206383e-05
8.63530664004093e-05
8.706626747598e-05
4.24092190545858e-05
0.000124163448145415
4.70536096439283e-05
4.65730460744572e-05
0.000125711814389538
0.000101211052986488
9.07755944141664e-05
3.26756422931437e-05
0.000124540612544551
7.7645202386684e-06
9.90912608647207e-05
7.10024954714914e-06
1.8304160220155e-05
3.15596404919741e-05
8.63653131945005e-05
0.000105009931160921
8.9121728861691e-05
8.44843732974122e-05
8.70977028914134e-05
4.35128305102673e-05
6.68792715804165e-05
8.10825661628561e-05
5.63097947682794e-05
4.3544645025491e-05
6.82482041254423e-05
6.98897139927779e-05
0.000123782563307859
8.69426498754849e-05
5.38617982758961e-05
8.02810010173045e-05
5.40654524849228e-05
6.56790142155702e-05
2.82337167427211e-05
6.81278235292813e-05
8.24645364062334e-05
7.61034287617395e-05
7.31645043695052e-05
8.71482529444526e-05
6.99808849259821e-05
0.000107786349453688
2.39160964633604e-05
0.000107296016203733
0.000116673145219571
7.09207579267535e-06
3.50191431978122e-05
6.75950758052134e-05
7.75076145199251e-05
4.84936779073257e-05
1.58320403560946e-05
0.000106064211080765
4.18536385635611e-05
7.05005447565183e-05
0.000130825179580572
3.02382184776451e-05
0.000114712526120173
5.60431428287902e-05
9.47571053274638e-05
0.000127941554318712
4.29199644216544e-05
4.66120573531223e-05
7.040301230533e-05
5.17768668875026e-06
2.03919903643723e-05
5.75922884334198e-05
4.43351930482201e-05
4.59800288255925e-05
6.53085442911267e-05
0.000123242204477227
9.72186380709703e-05
5.67205352999389e-05
-1.10585199700516e-05
8.77150954362565e-05
7.89956814101642e-05
2.16366454050624e-05
9.95329272167342e-05
0.000111352143335299
0.000130973269182297
7.42065933508976e-05
5.89854787329024e-05
6.39547553614182e-05
9.36885533845577e-05
5.80783180313422e-05
6.42762330052803e-05
4.68198637064686e-05
1.19316074703976e-05
0.000102306841371884
5.39497492099046e-05
8.39568191708853e-05
4.14844096700114e-05
0.00011360713674433
0.000130739307520133
0.000103380775488456
4.38113140732503e-05
0.000140483708215626
7.25731750562522e-05
6.58830097316159e-05
2.75659783199185e-07
5.12873458500736e-05
5.63528386000455e-05
6.23594459078164e-05
0.000104636095993084
8.0696530874001e-05
4.36029187228807e-05
9.81843332152907e-05
6.44186160329354e-05
7.42396360745264e-05
2.22134987540204e-05
0.000104967606286206
4.69112041754932e-06
7.07614304263278e-05
3.86621738366441e-05
0.000134488662166093
9.60035667339091e-05
0.000127741831240393
6.80657414791867e-05
2.78959430443132e-05
5.77982396740281e-05
4.15842363196408e-05
5.28962975367785e-05
1.06586578105242e-05
6.67050106056481e-05
8.71599704545324e-05
0.000118826020823918
5.25571385602662e-05
4.27669255726511e-05
4.61619666670302e-05
0.000105618558837073
9.04456692457811e-05
0.000101149812130105
8.94613073343611e-05
8.16519057096459e-05
5.83182678002652e-05
5.55321052184287e-05
9.4394324450291e-05
0.000104175730273484
0.000133417826894885
6.68782850374309e-05
8.69709108737287e-05
7.0857659992944e-05
5.83048492628152e-05
6.71444423295981e-05
7.75518551974451e-05
8.31414604689042e-05
1.73713796443926e-05
8.59711748430453e-05
7.74517847524283e-05
7.68931647228967e-05
8.63342393702936e-05
9.10137450584935e-05
9.50510770583267e-05
5.11327193678128e-05
6.50478146038616e-05
1.67264269382603e-05
4.12705443810663e-06
8.14965921436791e-05
7.05373802205217e-05
0.000113610045899337
7.20670981155618e-05
8.56193090406419e-05
0.000122358332269397
3.82237288625345e-05
0.000102328751103189
7.86429703647877e-05
6.09428673421619e-05
5.57254584520287e-05
7.57022090857082e-05
0.000122794237464707
8.61433920892835e-05
9.77243725217648e-05
6.78530937542922e-05
8.48314460241635e-06
7.19632804400761e-05
9.07695544983938e-05
6.54357252646118e-05
1.42043142348089e-05
0.000110922122711023
4.91452511435443e-05
0.000148618200745094
0.000123595203521433
7.19617483816836e-05
0.000102149430698534
6.87167403638982e-05
3.19468149589257e-05
4.31500839022288e-05
0.000143883643581117
2.48904716641861e-05
7.92809644013355e-05
7.78864074245198e-05
6.95597415360285e-05
2.62905213471322e-05
5.45668086066728e-05
8.33200176409201e-05
9.47667999490233e-05
4.96651514400677e-05
3.73724193318192e-05
5.86417077954625e-05
7.02128654207341e-05
6.61555601180629e-05
-2.31273390488301e-06
6.12601655186743e-05
7.76511166811289e-05
-4.74604699587762e-07
2.74551224615608e-05
0.000125061127931025
5.27013581249961e-05
7.79570822010168e-05
3.26722004934254e-05
9.88702116077588e-05
2.99286882471728e-05
0.000116798332136581
5.92541876385263e-05
0.000136861930521655
7.19356986576657e-05
6.2208675473577e-05
2.78049954222794e-05
0.000107346703566399
6.33105720807203e-05
5.93898859056948e-05
-8.06006161255089e-06
0.000138203232223073
3.62963898977148e-05
6.36175760646612e-05
0.000105651200287626
3.55144620320933e-07
9.91878605002022e-05
5.50217554072882e-05
0.000102555919382022
9.52994459446551e-05
7.34186539401815e-05
5.54417311163822e-05
3.36216526247622e-05
1.55628370370023e-05
0.000100929227803384
7.52735662138911e-05
5.10537812671514e-05
2.59581038555226e-05
7.28827446038266e-05
5.90056940571704e-05
3.57813766082274e-05
4.32138397980217e-05
8.44189920629854e-05
6.92476781825136e-05
0.00014329233827037
7.38587636871411e-05
8.63765257135127e-05
0.00014945905142447
5.65237852143792e-05
2.99356662101986e-05
8.85839461829153e-05
0.000126445225251911
4.05395075792642e-05
9.95277678524091e-05
0.000104334127215778
6.99597649190065e-05
0.000100685061263311
1.92103911406072e-05
8.70151509569613e-05
0.000127826483654059
4.1812920445344e-05
0.000111114608820568
0.000139006796084832
3.6959566855658e-05
0.000106337444047806
1.20459850476099e-05
8.39874644508937e-05
5.25452847950459e-05
0.000100901587906962
6.89867805199122e-05
6.86485943194756e-05
0.000114293828606374
0.00011587284793022
8.66906370599843e-05
-7.26767173592622e-06
9.44544202165212e-05
4.3810308912701e-05
2.04758301186848e-06
7.43731574004193e-05
0.000103940080212583
0.000105486727850916
-1.65251329976208e-05
1.71423151340465e-05
0.000132226811011588
9.86726004121378e-05
1.54975288375447e-05
9.62076482548651e-05
4.03409427890338e-05
8.22770850453373e-05
6.68203754739901e-05
4.23963614972668e-05
6.41810728119565e-05
7.54618036310389e-05
0.000123964947588471
7.09702276079884e-05
0.000184217075264121
2.58026570978234e-05
7.07970554324534e-05
0.000117967353719357
8.71536253404734e-05
3.96034748499662e-05
4.33654585483127e-05
5.80006149978665e-05
3.00704359915275e-05
8.9071541878967e-05
5.09853227293831e-05
5.21941602872556e-05
8.70283533365469e-05
9.83486347266472e-05
0.000100419920175101
0.000119984564322269
5.69131309739294e-05
0.000178155597295491
6.36971916259661e-05
6.56704508142478e-05
8.72572068897784e-05
5.54497229134074e-05
0.00011478045563066
5.2334421811521e-05
2.03098822515463e-05
9.04997141721666e-06
7.14576637271528e-05
9.23920059172334e-05
0.00013154582095367
8.20923718586003e-05
6.72788305939038e-05
6.60672530322184e-05
0.000112218756195446
7.22642357751733e-05
0.00010132033641785
0.000131448876029245
0.000102441072353275
0.000116726597150364
6.76883075174032e-05
6.33728787383132e-05
7.61677905924406e-05
5.39308444104696e-05
9.3735104624166e-05
6.94892992717615e-05
3.55712905744268e-05
1.92177126722267e-05
5.06761189892686e-05
3.8468151976105e-05
9.88687397998243e-05
5.88792719993192e-05
7.36121728546773e-05
2.49819024841121e-05
7.48520787100976e-05
-1.52363241010856e-05
8.62273369710593e-05
0.000132247267935278
3.71836667772373e-05
0.000113479792738693
0.00013698742883956
9.42404027828977e-05
8.79546998706732e-05
7.80403316057779e-05
0.000127737093811915
7.13571414984381e-05
5.73157252206802e-05
7.51238667020087e-05
4.50288963310214e-05
8.8413703388727e-05
5.0505190313556e-05
8.56526990923398e-05
7.66079449680664e-05
0.000112147712937035
0.000109033242865684
0.000103734300025596
4.55231355420398e-05
5.99171679003958e-05
4.87110069888005e-05
0.000108507313613024
2.65072833530929e-05
2.78804180619678e-05
7.9622305039939e-05
1.26426180254094e-05
8.06151125097372e-05
8.90072510874951e-05
4.26173777006268e-05
0.000116072840324626
8.71465178772311e-05
5.19582081942518e-05
3.12383218369184e-05
0.000103900800912006
4.75492846728663e-05
7.78213903321581e-05
6.22846662395873e-05
7.32292742488806e-05
4.01515766583896e-05
1.2659012541104e-05
6.71518863952368e-05
0.000153908559281479
6.70489030219795e-05
5.59609240840362e-05
1.73914258999385e-05
0.000125088479501075
8.66819453061366e-05
7.08850641980368e-05
0.000148242396932029
5.88264374477927e-05
4.28659244426818e-05
4.36399357024168e-05
9.92133509256126e-06
4.87926997002946e-05
4.27424543154266e-05
4.38274943757399e-05
9.71588565503125e-05
6.81193564759275e-05
1.1668934064827e-05
3.17140096463121e-05
0.00011785994380897
0.000104012178238105
0.000117440437142567
4.78783101333061e-05
6.01357099042354e-05
6.09552546764578e-05
0.000113335698448663
5.0598073057962e-05
5.73926976863988e-05
7.31353742532376e-05
0.000136255992579197
0.000109104271184421
3.82020946941369e-05
-6.66507138458744e-06
7.01808439248285e-05
2.45891203035581e-05
2.21292848411317e-05
4.27425885709169e-05
6.65282748386165e-05
7.44008471169712e-05
0.000169924694465704
6.70500164427472e-05
2.21136081045349e-05
5.06335067660464e-05
6.74016391737197e-05
8.11691494531694e-05
-2.81545778269188e-05
-9.53942546617536e-06
1.14686851390805e-05
7.89553291886847e-05
0.000102255485267076
4.12800760811974e-05
8.65507696703712e-05
7.65451283728319e-05
0.000113670431282949
2.61618325335238e-05
0.000141347170230789
2.95903311138041e-05
-3.22196032808712e-05
0.000124396367526952
5.29196873504129e-05
0.000104294934860581
8.11336919157589e-05
0.000124426964986355
0.000130543481222822
4.50536106654301e-05
4.8128465025622e-05
8.03456178603586e-05
0.000137192354097919
0.00011514225404794
7.88050991634065e-05
6.39735433696764e-05
4.77645011712575e-05
9.43309787959781e-05
6.11046055505574e-05
8.54087348121527e-06
5.65495405053178e-05
6.65149393360579e-05
0.000131497459054745
4.45019389680848e-05
6.98072027404897e-05
6.36118893432356e-05
3.70497364924732e-05
5.13665260370444e-05
1.85189338859504e-05
0.000125510494969694
0.000124162036000865
-2.47621889860068e-05
8.22149852068674e-05
4.60415937717375e-05
2.80546985219279e-05
3.84606276927235e-05
2.47269593744206e-05
8.08732715231815e-05
2.48327935300962e-05
6.08770187860123e-05
6.55705572712184e-05
5.34828708359667e-05
8.30262215754119e-05
6.03209894995576e-05
6.82696091147273e-05
9.851021710883e-05
-9.57575198208699e-06
0.000100602422134028
7.15761024890203e-05
0.000109052988837991
2.727888160554e-05
6.6906543835966e-05
1.42232997341553e-05
7.38295970677859e-05
-7.49424095400864e-06
4.25435311534878e-05
0.000106854764979764
7.04891673506391e-05
8.12914294501287e-05
4.70626761144228e-05
0.000125496965818694
4.84899731631651e-05
8.24160075551436e-05
7.63436742106374e-05
0.000110118120315946
4.33748388924102e-05
6.02305227201276e-05
0.000104297505887733
9.0476647599544e-05
0.000150312762238528
9.60509411536887e-05
8.26601825029098e-05
8.266302710503e-05
0.000125584895595944
3.19730307673517e-05
2.64550155949549e-05
9.49610678775008e-05
9.93409686929757e-05
4.99491162182302e-05
3.739726479681e-05
-5.21276618163355e-05
0.000105331555555908
7.81797606322159e-05
9.46513659844823e-05
0.00013953194249704
7.28161783763898e-05
6.06844153538743e-05
7.51043405693746e-05
3.22905801536051e-05
9.53201432403861e-05
7.40541147514442e-05
-2.30360494425993e-05
9.24130839153076e-05
7.62459680066536e-05
2.21865906430375e-05
5.04779163909294e-05
3.35584718513353e-05
3.26982871912731e-05
8.64209040006925e-05
6.81319056158829e-05
2.68038672449586e-05
4.91826798578207e-05
-3.08583609561838e-05
6.34909938280024e-05
9.30447143380555e-05
4.70093365468869e-05
9.32939140531026e-05
2.34285008523066e-05
4.62530630288182e-05
4.71005467654118e-05
2.4919554182627e-05
6.63403619132159e-05
7.82390476073702e-05
-2.79526265981765e-05
7.94384267775293e-05
0.000120673697558825
0.000132391066415388
4.61019116090894e-05
9.23326504711764e-05
0.000111313385521697
9.36120367570082e-05
5.17148406368245e-05
8.32457586766331e-05
7.40456183527665e-05
2.52827383923661e-05
3.31620984444761e-06
0.000109003706078607
9.52655702685993e-05
7.81595770058831e-05
6.79302468849973e-05
5.11065130072392e-05
7.39831030556156e-05
0.000118154906990592
0.000125411846611185
8.31699080730442e-05
-1.70576117471755e-05
3.74508318728202e-05
6.80033691047276e-05
0.000111903375857086
8.630950048359e-05
0.000153518962778877
5.25175053663768e-05
8.03644910529433e-06
9.2863707711036e-05
9.51938086267476e-05
8.11641482916294e-06
4.58972885335416e-05
9.30954908381605e-05
6.09218669494059e-07
7.90236678124481e-05
0.000106389651860651
7.54902421463023e-05
5.44863533331915e-05
5.45348728463339e-05
5.87097417438623e-05
5.13476312936599e-05
0.000125228977590798
7.49967867902712e-05
5.26652475843237e-05
9.82773353637397e-05
7.14705762499058e-05
6.03078050115595e-05
6.8724346906258e-05
0.000128458603954077
7.38241628418735e-05
0.000131328701186153
0.000121855344775125
6.59410384516688e-05
2.20333615029507e-05
0.000124474904020281
8.74996924186978e-05
0.000128586388634868
0.00011943297239964
4.10829105416306e-05
-2.11670038946732e-05
0.000110994603416356
-1.479544139426e-05
7.61550346922954e-05
0.000103744169462051
2.30216508242135e-05
3.04391490616066e-05
0.000125913527854093
1.57566554433459e-05
4.82197114203803e-05
6.64319844277049e-05
1.56137229935633e-05
9.39032835378621e-05
9.05145005993869e-05
8.25118551934832e-05
6.73018611208888e-05
3.14761069682619e-05
1.36950734897881e-05
5.23878918915463e-05
0.000142492838543103
7.45827573086822e-05
6.36961639033379e-05
7.77634878263775e-05
0.000108602698652679
6.07081009289977e-05
9.76071980035714e-05
0.000122695318448185
6.0932621437088e-05
-9.31519900780912e-06
3.44514519400071e-05
7.55806497506977e-05
2.00394352004289e-05
2.87436422006678e-05
2.75615656437302e-05
0.000123811491984282
6.29329939573908e-05
0.000104432750181374
2.14244876189299e-05
0.000138973747326605
9.15127239929715e-05
5.48700581401657e-05
0.00011608554538449
1.17045431401524e-05
6.03904752248764e-05
6.53428993982783e-05
1.19050223769427e-05
9.23473530926877e-05
0.00011431293817226
9.69732182952042e-05
7.74090100233563e-05
0.000105272465205986
2.61812325895255e-05
4.19682838360411e-05
9.74868036418207e-05
8.49804094331529e-05
0.000103348873928274
7.90441348638758e-05
7.0971604284809e-05
1.88952139419763e-05
0.000101431260229175
5.18489662687254e-05
2.43257503885784e-05
1.70674139727921e-07
4.50414157379153e-05
6.0188936326604e-05
0.00010046430570592
1.5753795406826e-05
8.54276077144942e-05
0.00011690277277882
1.89358764007734e-06
5.99212128895186e-05
5.33189225784489e-05
0.00011419347042597
6.53101650383865e-05
6.86775229467325e-05
9.50137784364572e-05
4.74343931060493e-05
8.00569016200528e-05
9.96475674871507e-05
5.23648073701014e-05
0.000116593570584532
1.66829134305217e-05
5.42599829216176e-05
6.92757775255517e-05
7.06095068615943e-05
-3.64005471038689e-05
5.08637584221779e-05
6.29629449302189e-05
6.70492406715305e-05
8.75697587480037e-05
9.88415654149503e-05
7.75246601788831e-05
5.50500965687098e-05
0.00010157983634491
7.40211936147602e-05
-2.6560350725857e-07
6.19609440515709e-05
0.00014355712679352
8.24988786885608e-05
0.000109269574480663
3.10335582565508e-05
9.25721246965218e-05
5.97121960846833e-05
-4.80607708835886e-08
4.02656464932694e-05
2.04664852157114e-05
-1.00899770087368e-05
8.57446826389771e-05
9.99963464363049e-05
8.29962577571237e-05
6.04982234735295e-05
0.000119585729764707
6.09404671407899e-05
0.000128115296747915
4.72487410530123e-05
0.000104484238007765
6.06517084408758e-05
7.03211345846709e-05
7.65858217408866e-05
7.07164467023362e-05
1.4045457138021e-05
0.000137793919872561
0.000101169032345189
0.000173079501785876
9.16259506738326e-05
0.000108409136175963
4.05745754425377e-05
9.47015098133152e-05
5.49014630665437e-05
0.000102011910154847
9.10436935516693e-05
5.90092644796927e-05
7.33870893446352e-05
7.25851433300832e-05
8.98851729071024e-05
8.34543501358579e-05
7.54169740772403e-05
0.000116640847329153
2.05383128665921e-05
6.33593493841786e-05
2.53257416875676e-05
9.19600007283532e-05
6.20017812274024e-05
6.3899456536248e-05
4.64002505684626e-05
0.000158141367212997
5.91182054681349e-05
3.07849980275321e-05
3.99636627541904e-05
3.50671040433219e-05
7.4812311535793e-05
6.11291105282647e-05
4.52232410535051e-05
6.33079119938902e-05
4.47820017020547e-05
6.76341077641531e-05
7.78205902083641e-05
3.96428063625296e-05
9.07467040152767e-05
6.12779170935417e-05
8.49821594979102e-05
-5.96632913046232e-06
0.000110708294229764
7.01266896128866e-05
0.000116160302041085
0.00010457325616951
8.27004487784071e-05
2.77128242505392e-05
8.39285533392823e-05
6.49608482624259e-05
8.47911027190067e-05
3.64497355826961e-05
3.46249083100974e-05
0.000112438344659275
6.16395039964149e-05
0.000108492775913468
0.000102179920327215
0.000102307074758785
4.57801177882888e-05
0.000111151196612953
7.73568642336604e-05
0.000139726191523478
6.40632566766706e-05
8.51110696732145e-05
8.66494116333872e-05
5.42208768927539e-05
0.00011001011635178
9.42016466375927e-05
8.19682915482656e-05
9.94732191982276e-05
4.7965333637104e-05
1.97965150331876e-05
2.12892601440461e-05
0.00015438844297881
2.69665370650833e-05
6.67262800040079e-06
6.73867704215666e-05
5.6199997865824e-05
7.76995815907291e-05
0.000116314814992653
5.25302453532771e-05
4.40280008479466e-05
0.000110864215828661
7.47164472522408e-05
6.97302685864151e-05
0.000115292514691431
0.000149660275622106
5.49339097322329e-05
9.13679344926993e-05
2.80932888904721e-05
9.29663793860249e-05
8.85433543301629e-05
0.000139372249572891
8.5382575097145e-05
4.6212483836456e-05
7.26626688862954e-05
5.44760826522825e-05
0.000116886673459875
5.81034746789721e-05
0.000119177966745584
0.000170469467594317
3.11357533976066e-05
3.73636688620515e-05
7.15448468684114e-05
0.000106481822501971
-5.28444041999024e-05
2.59093487547896e-05
9.54449913628379e-05
0.000128520590729692
4.34855539398357e-05
9.1579138413572e-05
6.17128582552723e-05
4.17532029450326e-05
5.95299135120485e-05
3.37640682805076e-05
0.000127227718742088
0.00010742830017085
6.25870441274786e-05
4.11321579040156e-05
8.09279102912558e-05
8.50526714578864e-05
4.72388792820566e-05
0.000116939418782776
0.000169627864182889
2.42125150195578e-05
0.000164692851554146
5.09447662863271e-05
9.21020418163049e-05
0.000131950241514
8.32799732390394e-05
9.02189906276335e-05
0.00015078122596751
6.77112969294286e-05
8.52935274109152e-05
2.39300714938458e-05
3.18146637247273e-05
3.82384067028619e-05
6.59974913742649e-05
8.71101631465332e-05
7.43123158803276e-05
2.98765274627476e-05
0.000124815976937383
0.000103939490239205
3.92802495794913e-05
7.5944441704995e-05
0.000115407200759066
3.68896222366814e-05
3.74023524812684e-05
7.09253872925232e-06
-3.61172625297748e-05
5.76137581901691e-05
6.5403066789939e-05
0.000141830584626822
5.55984134722327e-07
9.1013290343036e-05
0.00012686582073291
5.45687991298359e-05
1.98237234174382e-05
9.63109526908798e-05
0.000163825764327172
0.00012738168872964
7.04462151857162e-05
4.06512380518587e-05
5.59846736591032e-05
4.58668022683019e-05
0.000112837036947364
4.70565779186868e-05
9.46822492692607e-05
8.926346549932e-05
6.81669168406587e-05
0.000110685664229068
8.98302103252902e-05
8.24371184231294e-05
1.21698489575056e-05
7.27867383399009e-05
7.61508515202982e-05
5.47513175917018e-05
0.000134733664150673
8.44499521964533e-05
9.44755781461939e-05
0.000156186677907998
5.62325961484337e-05
4.91678227497624e-05
6.06960003338273e-05
5.02180301720273e-05
4.25039863330787e-05
8.01389764426373e-05
0.000124467082393993
7.88696243003795e-05
0.000100017311501456
7.03210116208142e-05
3.30222135820046e-05
7.79647863656322e-05
0.000104700501588354
4.17223712103555e-05
5.78794412726187e-05
4.32283046833945e-05
4.61141184814334e-05
-1.38286032050854e-05
0.000113385633835192
0.000104529026885671
5.46894853358376e-05
4.59679189363508e-05
6.55417332268161e-05
3.71973998176545e-05
2.14714610205406e-05
6.04288492349685e-05
2.40355342086563e-05
0.000127963187458294
-1.729416981426e-05
8.84172325292134e-05
1.60963261994281e-05
0.00011315727052883
3.16586388838908e-05
4.01338401938503e-05
0.000103669362686926
6.38781864165765e-05
5.77959198122832e-05
6.40126140793641e-05
8.69292599515604e-05
0.000122784893420036
0.000129032024752443
6.40916215905161e-06
5.11631257466825e-05
7.13308650855169e-05
7.0676559669105e-05
9.19303635552395e-05
6.32567597549165e-05
9.57468022170444e-06
6.72767271783061e-05
7.08904173802143e-05
8.83568748699438e-05
4.51970230667458e-05
-1.97315226466933e-05
6.9990350169409e-05
4.71098788706361e-05
4.38637074469349e-05
8.67934101306301e-05
0.000158108232235295
8.41062203472763e-05
5.19817916386265e-05
0.000109932694206703
6.87157559978717e-05
6.75033574433145e-05
0.000113529005064002
7.59138005057869e-05
5.33041086770703e-05
4.31546108054252e-05
2.20847375441754e-05
0.000102219280218888
6.3467009161998e-05
8.55913143932822e-05
5.02054668637577e-05
8.88598254948751e-05
4.67584079370884e-05
6.79301935297109e-05
0.00010012135026542
2.65040732621562e-05
8.38587699502864e-05
0.000136631781868604
9.4962195008609e-05
2.74950783670677e-05
6.54626823331803e-05
4.98425429473507e-05
7.70927788538021e-05
2.71772848695249e-05
0.000109691709658629
0.000122989630718062
1.55107767635306e-05
6.77176495034391e-05
4.77994884500645e-05
9.73490448815124e-05
3.1017653664886e-05
0.000106644251242344
9.64903855324833e-05
1.06198677172788e-05
0.0001412268785671
6.80706716170005e-05
7.11357820709717e-05
0.000133609748937355
-3.43540634993715e-06
5.9250282342149e-05
5.98027738603194e-05
8.93514077125874e-05
8.33350980474614e-05
9.62180349484045e-05
6.28817787959082e-06
0.000104539675632966
0.000120731029766783
6.12096065783038e-05
8.31841679681062e-05
8.41056517648122e-05
1.50334907807479e-05
4.96328231964965e-05
5.64484168303829e-05
1.92302418273612e-06
8.80690976257656e-05
2.19373426481465e-05
7.71971281783188e-05
9.73829296962755e-05
9.53702514842776e-05
0.000100775333284284
0.000108701199517404
5.93918469072338e-05
4.09724293443598e-05
0.000102401771201244
-1.66675105789087e-05
9.09617826550553e-05
6.98187011890864e-05
0.000132012035285086
6.18955602671968e-05
9.51913128165366e-05
4.37357294397208e-05
1.21894220644225e-06
1.56654888972457e-05
5.96775368931918e-05
7.09778802047465e-05
2.66535081411097e-06
8.70267964512736e-05
7.40470955760959e-05
6.03528162565471e-05
4.65256423583617e-05
8.30550837811617e-05
3.29251327691153e-05
6.71737948028857e-05
6.07884829372653e-05
5.51465163072282e-05
6.78585333200642e-05
7.78929089544453e-05
4.96519350181422e-05
4.15074126554622e-05
7.88795923098442e-05
5.51352779988996e-05
6.87892156781727e-05
7.46038685059168e-05
0.0001194918196089
2.94761776862351e-05
2.88818418129199e-05
2.78013781453231e-05
0.000118827800824961
6.44648517587329e-05
0.000106690109594972
0.000114360018859697
-1.71227750483851e-06
6.9802387463363e-05
3.46577770490867e-05
8.76842276485743e-05
4.6233721117507e-05
1.82619820045626e-05
9.83326801444249e-05
8.29856481663946e-05
3.55770436463668e-05
8.09073893561694e-05
0.000150920019090953
2.13783978342333e-05
6.31082004467644e-05
7.95232114010675e-05
5.96100447812062e-05
0.000114984583097657
2.86205374357371e-05
-2.17089811407473e-05
6.78916319722824e-05
9.37202554162297e-05
7.74034325142936e-05
5.80708120709912e-05
6.60790079426563e-05
0.000105605072269279
7.7930641778398e-05
5.66219906996362e-06
9.09833834884631e-05
4.93226948228268e-05
2.62619005024733e-05
5.90896287070076e-05
5.7509083472234e-05
0.000163164590040221
7.55340412891025e-05
0.000118925217506311
0.000128812215972728
3.0932930413581e-05
1.77839130140785e-05
0.000114710591675672
5.71203251430731e-05
4.63909102508572e-05
6.45609097359891e-05
8.73570390374015e-05
7.89283735381241e-05
6.45477385996607e-05
6.6600626985769e-05
4.40776705063463e-05
2.98500821734547e-05
5.56162232763724e-05
3.97743237065485e-05
3.76979734774075e-05
6.78119424560121e-05
9.07214905124277e-05
3.32742130820051e-05
9.20032292910604e-05
2.92351538340241e-05
6.96325420028393e-05
0.000145823223124902
0.000103116147283927
1.63942265397137e-05
3.11071467956946e-05
4.83343163983452e-05
6.96657639498041e-05
0.000131966594283056
7.43001451348535e-05
9.05492621110352e-05
8.03066235893899e-05
6.25820762293833e-05
0.000104060948200556
0.000122196086545408
4.34369458021949e-05
5.12334248109819e-05
0.000107955610086668
3.97542672475744e-05
3.85406128563734e-05
3.73413987349871e-05
0.000106765946735374
6.34183765308851e-05
6.28198626509269e-05
1.60668907347057e-05
6.64863960547943e-05
3.17683624389592e-05
9.79995904048183e-05
7.66384238015363e-05
4.03139974681824e-05
5.54735704063708e-05
6.69071047297381e-05
1.92964240173197e-05
6.86993033185001e-05
7.58100523962024e-05
8.73379858654371e-05
0.000135384612628842
1.52799982150154e-05
7.8012348140451e-05
8.68731832979963e-05
6.21150420100312e-05
7.57601547719273e-05
5.28792435912897e-05
5.62634630588924e-05
5.05232846769418e-05
4.69248546071998e-05
6.16367319313512e-06
7.86029688072026e-05
5.49066768229949e-05
5.87756481163423e-07
0.000115541166719614
4.09706049702638e-05
9.05340880364302e-05
6.80684997407126e-05
8.73807860195805e-05
6.73632520982615e-05
0.000111013103627151
8.20369813148469e-05
0.000129254151845517
8.26375423547475e-05
9.79736235521504e-05
3.78392802719407e-05
3.81781060105106e-05
5.56448228723955e-05
7.86390110023764e-05
5.9205032394852e-05
5.98931408825002e-05
4.14041794996139e-05
4.31626677554786e-05
8.16058931983902e-05
7.31536968081905e-05
6.54888842082289e-05
-2.47139541519094e-05
4.50276938564952e-05
8.86322643554045e-05
6.05695354139877e-05
2.44742599873917e-05
0.00010293566176708
0.000100438180169136
7.22316186164475e-05
5.3036742918014e-05
7.93323948956657e-06
4.73377936875147e-05
8.48170675390358e-05
4.71318827591356e-05
5.21946136848539e-05
3.13347829572734e-05
1.65907278186043e-05
0.000129219016081447
9.13018972272494e-05
9.13334429636265e-05
-2.41772198500644e-05
5.46708419962013e-05
8.78398259495359e-05
0.000121345435270224
5.16013227979866e-05
0.000130708665061876
1.27884952565175e-05
3.66887411488331e-05
1.69752882621152e-05
4.68848624989348e-05
5.84075676214157e-05
4.90103148532645e-05
6.30612558804935e-05
0.000112001963364413
8.45092748068199e-05
0.000140787799776424
0.000107401719314885
6.15343921575509e-05
6.66263898829454e-05
7.69469356673788e-05
6.52575173262583e-05
0.000111219745721567
0.000111432339883199
9.00775517786403e-05
0.000109288150489841
6.33300330867686e-05
5.98365844090624e-05
2.72907911503453e-05
9.71422635743574e-05
0.000115299945518488
5.97906932538455e-06
7.30564680544185e-05
2.87326361122551e-06
6.34937637793012e-05
6.58353663742821e-05
2.97454380698525e-05
9.17324942528906e-05
8.74402382109246e-07
4.56086211880063e-05
5.18368746364968e-05
-3.85404899918801e-05
5.48034310307304e-05
9.4804177464869e-05
2.7729982189216e-05
0.00011460680837152
6.00778662501406e-05
5.60197667191413e-05
0.000105069295026117
3.30299147424982e-05
9.67702378465287e-05
0.000173072488914513
0.000120783639355358
7.13543114599348e-05
3.81562448752735e-05
8.1688516938332e-05
4.74795756001109e-05
2.34030866547383e-05
7.29178217055342e-05
8.06416106090124e-05
4.87363755732612e-05
2.852366935349e-05
1.11583004698305e-05
0.000139635421977458
8.00794168554889e-05
1.45514990587431e-05
4.55755927899692e-05
5.4303746685836e-05
-4.68951225473771e-05
4.05682070405708e-05
4.29081271080945e-05
4.41326180573776e-05
7.09636129362498e-05
7.45804043991573e-05
0.000115413135649704
0.000113975078962398
-2.76493046733801e-05
0.00011354711106635
6.71844058716342e-05
3.99620917013355e-05
5.69230250330521e-05
3.91239261652223e-05
5.93927545744844e-05
5.20855996185647e-05
1.21855434667309e-05
7.17438570742898e-05
0.000118329602662993
8.69543948625909e-05
0.0001296717987477
5.19388908306745e-05
0.000120745707548332
0.000118939478647814
7.33542185753148e-05
0.000143802665854813
9.52943223113724e-05
9.03196458839164e-05
-4.02387649080385e-05
7.00898982024127e-05
7.82256932834373e-05
6.40948635317508e-05
7.82391063748534e-05
3.05665669966715e-05
3.506842321475e-05
4.82226589082289e-05
1.29181531396982e-05
-3.26876028042334e-05
7.19675185495489e-05
8.0988230684614e-05
0.000167515406945481
7.83575199259474e-05
0.000137157740138985
5.18267075963897e-05
8.88071735233209e-05
0.000114407615459941
0.000106755369595068
3.2276267235216e-05
1.83960977763674e-05
2.16481304549605e-05
1.40501924016476e-05
4.87972353320294e-05
0.000104032044885041
2.20471637002167e-05
6.64733236231712e-05
7.47429673149357e-05
0.000113677983590864
3.68559569472395e-05
5.71646122426826e-05
5.02916608958158e-05
6.92420417079773e-05
9.52234522508132e-05
1.05953256751946e-05
8.95525051038657e-05
0.000126840739585216
8.12335341304465e-05
6.31308592180258e-05
7.57416194679049e-05
7.24102485230448e-05
7.30328505631218e-05
3.0552038848016e-05
0.000111849035358145
6.59700589778125e-05
6.89794547217003e-05
0.000103561631588435
6.74163762015715e-05
4.78211768421917e-05
5.56004323291823e-05
7.69624921253125e-05
0.000147299985246207
8.09136003107066e-05
4.52315167275423e-05
-2.74772888906122e-06
6.25432296901633e-05
6.15584556620655e-05
3.20505979442303e-05
-5.7594186902105e-07
4.06920081063693e-05
8.62865638683908e-05
0.000128214156487452
6.35044248017074e-05
7.43204858885818e-05
9.13396891056029e-05
1.21081730181434e-05
3.46742633991808e-05
9.54399146783461e-05
6.19496944705566e-05
9.88150242643899e-05
6.73639916533583e-05
9.87700358045171e-05
0.000111586492504253
9.29258172704689e-05
6.81218100355962e-05
4.60303820789205e-05
5.65372220648132e-05
9.2185824457745e-05
3.67919689508407e-05
6.34026988519341e-05
9.799989338101e-05
8.11465439902238e-05
2.06071916155269e-05
4.52666804354873e-05
5.65812378971981e-05
8.60050443156346e-05
3.67942329658228e-05
4.01311917068825e-05
6.11054622611885e-05
0.000121010476916114
9.8612924757028e-05
4.46898857452578e-05
4.01180748266811e-05
4.64604162905082e-05
3.33976941215923e-05
6.04244524256783e-05
0.000110678889729203
5.30778827063181e-05
0.000114359121725123
-3.34461317233975e-06
3.8332931171357e-05
6.39446530942796e-05
3.01362663234573e-05
4.6338042520755e-05
7.09188403244334e-05
2.44930712441752e-05
7.04547800398999e-05
5.29632540062503e-05
3.04736741630081e-05
3.92130266132971e-05
4.80928098463758e-05
8.70043996546174e-05
0.000119671536303677
9.39976142242208e-05
0.000145794383197156
6.56582370312232e-05
0.000109905031030607
8.97106386184784e-05
2.39158201410434e-05
3.53210903349818e-05
7.78643666444427e-05
2.25824985512483e-05
7.87112564645637e-05
9.51719437041187e-05
4.72258443256604e-05
5.58048392933562e-05
3.01653825895519e-05
5.33515312212982e-05
5.52917769095271e-05
5.83852904626573e-05
8.41699382142502e-05
0.000135299656616875
6.71264401589617e-05
4.08777907171807e-05
4.5283676808761e-05
3.1351457369399e-05
2.99451696365137e-05
3.69138356963935e-05
7.18569045630774e-05
7.2914301645623e-05
8.24820106664199e-06
5.07444906646943e-05
5.33737375169199e-05
2.17613435586148e-05
-6.72057839613394e-05
1.60179978648714e-05
9.96672835852164e-05
0.000125752507221668
0.000166229309110407
2.60419140813126e-05
8.41939287773275e-05
6.03372695119068e-05
8.68910655381032e-05
6.31297843683008e-05
7.10223163254434e-05
5.25436490601731e-05
9.98439484527044e-05
2.45445594095995e-05
6.33651268327524e-05
4.62815989225275e-05
9.91240894493327e-05
2.45034122066333e-05
2.06912568973791e-05
-7.99177544371449e-06
5.52813337329814e-05
0.000114658087906251
7.52674873703903e-05
7.99183872999632e-05
2.22641935606005e-05
9.63025528169232e-05
9.93322892624162e-05
0.000113604277949899
2.24895511362553e-05
0.000130226457254407
5.45367506195908e-05
6.25577642081992e-05
0.00011548718137691
4.81789366308972e-05
4.5400762749772e-05
2.49857008325432e-05
8.16615945266525e-05
8.46013898078213e-05
8.4416176895745e-05
5.40743861843428e-05
8.3766224262182e-06
1.78302764632457e-05
7.74037406715929e-05
7.4371120296438e-05
6.81010978384903e-05
3.7831709462152e-05
0.000128156372008853
7.77904501509417e-05
1.69265009224594e-05
6.34492645635987e-05
6.23284585420475e-05
6.14553229910799e-05
0.000120748121904244
0.000118282124318971
9.60779637901786e-05
8.57711391888375e-05
8.87582008041724e-05
8.55094284851494e-05
4.65512759815473e-05
-1.91209592685221e-05
8.81347623016688e-05
8.1451847410764e-05
-6.9706653708609e-06
2.0408158569198e-05
8.7373800955039e-05
9.43924680842965e-05
5.9309037261803e-05
2.9346980222681e-05
0.00011898356920309
0.000114245215428961
0.000127363787577909
2.54854023405643e-05
0.000114251068883184
8.0496934951839e-05
0.000109410368304954
5.9429748037174e-05
0.000101122079563807
6.6905213096539e-05
-2.54011353443473e-05
1.50596173247957e-05
0.000164658007315245
3.850025980742e-05
8.58956704782281e-05
8.16979032696165e-05
7.00510375750914e-05
9.26958127182763e-05
2.35042682722107e-05
8.7591095455737e-05
7.47308616265757e-05
5.04942044856368e-05
0.000114417950658875
0.000100013442494501
0.000113228846117214
0.000113736081167385
0.000125407106882442
3.94347148454501e-05
4.01038612620267e-05
0.000131567309279548
3.00330291305338e-05
9.91201010601687e-05
4.61742891430599e-05
2.19557437792765e-05
2.74148522518906e-05
0.000164420739618915
0.000139516437061052
-1.64755557273308e-05
9.93377332791465e-05
9.6164420405561e-05
5.23064213665056e-05
8.47089534148445e-05
0.000100964533595133
0.000117649789178717
9.00487536604902e-05
6.49908448530098e-05
0.000103565651758052
0.0002148019348108
0.000148470581626151
4.48754542065657e-05
9.1835098437843e-05
0.000109628503374863
7.59867234704424e-05
0.00013100009109046
9.4219464226159e-05
7.27001357648512e-05
3.61038798867821e-05
9.21984640187408e-05
7.35766103995983e-05
0.000109463363166171
0.000119941002992238
0.000144133969337166
7.96630414314403e-06
0.000213611316916314
8.84345498598436e-05
0.000100044602931657
0.000104059996132868
3.38245831582331e-05
0.00018283757419178
7.1926022785901e-05
7.49640974516017e-05
6.48461512288351e-05
-1.00204143968162e-05
7.24314590550712e-05
5.65081844469166e-05
3.40469786910791e-05
4.76109218563901e-06
3.08032989276918e-05
8.11907178863371e-05
-1.25191108334627e-05
4.13033199930751e-05
0.000135477535369829
7.94794555343976e-05
0.000128429131829854
4.92737813799352e-05
0.000113675186715289
1.02830820049969e-05
9.25507163179229e-05
0.000105262001404816
4.5721982280314e-05
4.00927757936493e-05
8.49052050094064e-05
0.000114161114082471
0.000113860467612343
2.03640462704963e-05
8.53353759192319e-06
5.4206382250293e-05
4.1428561697759e-05
1.7507867387048e-05
6.90822785973773e-05
5.19874048372283e-05
7.41063623229112e-05
8.65509885099136e-05
0.000146817125388511
4.51750754120591e-05
3.97245631693511e-05
6.22104589502305e-05
7.37877455648461e-05
5.41777720234721e-05
7.06127739724278e-05
6.56213295256253e-05
1.25198763933375e-05
0.000106802319308056
4.85582635497639e-05
0.000129423711569189
7.36841162011054e-06
9.20448874618558e-05
0.000103222539228443
4.76992267035476e-05
0.000163126156887512
8.52107056600559e-05
3.03269067318218e-05
2.25042335709609e-05
2.58654728730091e-05
9.25355803490875e-05
2.6148652527572e-05
5.36219744560403e-05
5.02390922518693e-05
4.26860154768508e-05
0.000129391009526724
8.01897055223539e-05
0.000159130388577596
9.69023714113382e-05
3.79975663057828e-05
3.5014182218381e-05
9.33782208927607e-05
4.3575893171643e-05
0.00013190262441914
9.5843494509217e-05
0.000143580847624232
2.35707007491206e-05
6.06919474220294e-05
0.000125807145083864
2.8006440448907e-05
4.29191836038048e-06
0.000133240779149994
5.27613923080113e-05
8.96792941768456e-05
0.000167141569319409
7.85869272869111e-05
8.42388748211808e-05
6.83121661551735e-05
6.73263038011139e-05
9.86449030938797e-05
6.52397044572786e-05
5.94329099704385e-05
0.000111200896666869
2.85354106956932e-05
4.79993446312924e-05
7.03649751937145e-05
4.59221779144466e-05
0.000113280551286041
0.00011905885262085
9.31435915496982e-05
6.09551080502818e-05
1.64714062486499e-05
4.86374351034734e-05
0.000107628802514797
0.000124529625864716
6.39833338839427e-05
0.000133322416614649
0.000118322589354114
1.00910593393088e-05
7.26727302146878e-05
7.21440165219999e-06
3.77855174936074e-05
6.51145613285962e-05
5.05444221534579e-05
3.92858755970007e-05
5.76456023129799e-05
9.20675570383241e-05
4.92704786992155e-05
3.90745811659623e-05
9.34229529079548e-05
7.97672179112478e-05
1.5386016130118e-05
1.8590644669919e-06
6.47224288046485e-05
0.000130908591631398
2.75141625158823e-05
6.20903280535484e-05
7.50447650167817e-05
3.43768604424488e-05
0.000121874699486777
4.39706944335015e-05
7.83010744904368e-05
8.40222319788492e-05
0.000102487054148472
8.92612491870187e-05
7.57349544777972e-05
8.32143707441978e-05
6.61386215497086e-05
3.31795986194298e-05
0.000154797036165888
8.18543244673762e-05
2.83002946560857e-06
7.67231718185203e-05
8.13014006351304e-05
7.21520125158315e-06
0.000153824483760213
2.54293204115884e-05
4.32961030827864e-05
9.92057792903396e-05
8.65430478401577e-05
8.84908997684441e-05
8.39752914996841e-05
0.000106828087128425
6.59090092310864e-05
5.06566079835893e-05
8.36395422412556e-05
8.85164285000699e-05
7.18592101018259e-05
0.000118788249833221
2.81609979794584e-05
0.000109669209779145
9.08428329383149e-05
9.18210971328239e-05
0.000120337452802741
0.000107140418287866
5.11495743860071e-05
5.81411362217739e-05
9.73960842915976e-05
6.80705391589862e-05
6.8077682090694e-05
7.4925484233038e-05
0.000113351415300258
8.68584402782885e-05
0.000117781616404066
6.97961829937778e-05
6.0937831241462e-05
1.461841177859e-05
6.20209430458879e-05
0.000135711684755085
-1.42427978778832e-05
8.31706834556127e-05
6.04855168732143e-05
0.000105913273070792
2.31583058885463e-05
4.58708707511601e-05
0.00012476176865958
0.000120069523724311
0.000101201036703536
1.4697805559765e-05
4.20282190414724e-05
2.47867363070767e-05
6.6142003833e-05
3.10411747422796e-05
6.44219910298336e-05
0.000130390368997495
0.000126192677750393
6.86116314391944e-05
7.57913800797146e-05
9.71410895657592e-05
7.18850235179993e-05
8.53573618302164e-05
0.000103865484880791
3.15166497117744e-05
5.23940291722928e-05
4.57757735265168e-05
6.33865746041729e-05
0.000111134364189792
5.96612422509369e-05
-3.20708860109692e-05
6.98728110281088e-05
1.13228476470144e-05
3.60178702815362e-05
2.00725962607598e-05
0.000112489501960344
3.72042105293127e-05
3.04247917030653e-05
8.29763866731166e-05
8.12892600002113e-05
3.86583670939002e-06
8.28559812091012e-05
7.40031143977158e-05
-5.59329761673433e-05
7.97292267806913e-05
0.000129196474780185
0.000119606152191998
2.67346904859316e-06
0.000117174664379354
6.23843739080725e-05
8.09398038466915e-05
6.93353911903117e-05
5.34520053865794e-05
4.81253648589067e-05
9.06904730111921e-05
5.10111466700257e-05
7.079522979092e-05
5.82519711834904e-05
8.05958436932683e-05
9.43079347784652e-05
5.9350496209393e-05
2.6299722787579e-05
9.77831332407941e-06
6.73345720154857e-05
0.000121185484731392
9.58912081443431e-05
6.83242068821464e-05
7.35983458392078e-05
0.000107261332383783
8.17963245607735e-05
5.50477611193114e-05
0.000114581376628322
9.37783036473716e-05
8.28095036298284e-05
9.2085795191703e-05
3.11692942490374e-05
2.84103392376637e-05
2.56013900379827e-05
8.15088028562473e-06
6.95206850857518e-05
7.14559693788714e-05
6.42704924336782e-05
9.3253338622543e-05
0.000115115523834945
0.000144169687498222
8.10762038994434e-05
4.13213970119251e-05
8.05672357074212e-05
2.50274238713001e-05
6.50101518691847e-05
9.10156796873987e-05
0.000113826108582454
4.54714888168414e-05
5.77437903787071e-05
6.38571911632377e-05
1.27951681172696e-05
8.84649971843288e-05
8.16550613619048e-05
0.000124231887851528
5.68412147381416e-05
8.66875475924994e-05
8.36325605333924e-05
9.62751176836057e-05
5.74675974794927e-05
6.22102616637182e-05
4.11006024700536e-05
4.93613656966573e-05
0.000139008473240547
4.69296429947236e-05
0.000119625060792927
-1.44741555596725e-05
6.64143622968351e-05
4.45179019606475e-05
0.000100515961465048
7.11711516655036e-05
7.5306735725317e-05
8.65202989202635e-05
9.48461560896735e-05
6.3207861712673e-05
7.56276524240155e-05
8.71689640066121e-05
0.000116430880770958
0.000121849077791585
2.80234489714863e-06
0.000121155176121251
0.00015070728733213
0.000148885846709623
6.18172601280478e-05
6.18236042604442e-05
4.99294417804456e-05
4.34050640782588e-05
9.49640389609433e-05
4.86285244828073e-05
0.000108558620938764
7.7582201043471e-05
9.04908883068251e-05
-1.02526906011903e-05
7.17350060439447e-05
3.05608951863377e-05
7.1762626552664e-05
8.71316190175164e-05
1.097699054851e-05
4.25875607262034e-05
6.92373367507722e-05
9.43156285805062e-05
6.06771538091216e-05
7.0544205767148e-05
7.10743292712845e-05
0.000105170431280487
4.79694952152405e-05
7.22594676583641e-05
2.35888016387046e-05
7.72074411976039e-05
0.000100059970467759
9.05767292444317e-05
9.44489066403217e-05
9.07976678925676e-05
4.28382582848987e-05
0.000103581387394355
2.63471400946373e-05
5.37770307584664e-05
7.28070397884005e-05
0.000109800422922472
9.31498477114631e-05
7.62459750867726e-05
5.59082724738135e-06
4.23183425108849e-05
7.13831330725013e-05
9.3428926249189e-05
2.11473659565015e-05
8.43810917241861e-05
6.88137319823382e-05
3.76068184229408e-05
0.000120008270632579
0.000142010286766757
7.88296749672467e-05
7.5814325516709e-05
9.95941684033868e-05
8.46215991554495e-06
3.40363892276891e-05
-3.13846052202308e-05
7.57889169230892e-05
-1.55268088962932e-05
7.36136278479809e-05
0.000128286502672959
6.46454826222216e-05
4.18831152951653e-05
7.14043854139611e-05
0.000144215894067701
5.18018741599733e-05
3.88460442950873e-05
4.39547342751817e-05
0.00017727316179886
0.000109422487051736
6.21251586188825e-05
6.14488086302706e-05
6.49864122625609e-05
8.78208251841858e-06
4.99328114859747e-05
8.33459609176561e-05
2.2297630043533e-05
9.81246502737354e-05
2.13463051813949e-05
9.86645251148277e-06
6.01949583544127e-05
7.77108398952706e-05
6.39576642621947e-05
0.000158764882269731
7.39554141352942e-05
4.92893102120405e-05
7.53484286111188e-05
5.73693392707568e-05
0.000108459478049318
0.00010903955992035
7.03849320329256e-05
5.76904520005399e-05
9.71650858934396e-05
0.000109708477810146
0.000191293961492057
0.00010377662279199
6.53610644788985e-05
6.52853285525817e-06
6.85534155320181e-05
0.000100376026776367
0.000121801361494336
4.08780489710688e-05
6.69619983723828e-05
3.28821254612919e-05
-3.3805678645723e-05
9.45032924809561e-05
6.71683811071866e-05
6.51361233515239e-05
3.91024492883231e-05
0.000101477332714802
8.53262038805107e-05
4.40876165821188e-05
6.80450864677279e-05
4.23199813532801e-05
9.19207834212151e-05
0.000146048014105405
7.60345205095841e-05
0.000124694258758534
3.18105650046798e-05
6.0557175424071e-05
2.30661603851785e-05
8.71555629474726e-05
5.46325902469817e-05
9.26221944336624e-05
8.82973192310427e-05
-2.65802212071044e-06
0.000139943089832746
5.90843407137296e-05
7.06799064204227e-05
0.000117407123864824
7.71458870141886e-05
6.20189461569774e-05
0.000128955279898125
2.61734344574099e-05
0.000103723285403979
8.50369456306546e-05
3.83817910347722e-05
2.69549186734665e-05
1.56846352854077e-05
3.01541479689061e-05
8.90057767104952e-05
2.35885642857305e-05
1.05473301253945e-05
8.27330264414372e-05
5.68582678658442e-06
7.26901112902021e-05
5.21967111413348e-05
0.000100517577545714
0.000114061725996801
0.000143654357306532
5.74909980968308e-05
6.53494572070765e-05
1.66054065210031e-05
5.04876367278691e-05
6.03314333287892e-05
9.23230280568512e-05
6.9415679716647e-05
0.000111504404093013
5.84681965488045e-05
7.37668254353927e-06
6.76406768041493e-05
6.43864783982933e-05
8.29564166646372e-05
8.52503651114202e-05
4.8753254437077e-05
9.92735180436984e-05
2.5216935423396e-05
7.79643856074316e-05
6.51561897341805e-05
1.38872462917973e-05
5.75070501253166e-05
-9.91771719382074e-07
4.41036342163084e-05
6.41121750397195e-05
5.92930959735612e-05
-2.94302843005787e-05
4.89101640091569e-05
7.76439955754995e-05
4.02340488829887e-05
1.94378453501288e-05
7.8947518910637e-05
0.000104054168061355
0.000119440893831104
2.42766394735232e-05
6.26710593526201e-05
0.000125920421935723
5.9954345410352e-05
5.94579694077282e-05
8.82673341041692e-05
4.50276105654817e-05
-1.0458192418121e-05
6.5549082150015e-05
5.55735487374732e-05
5.50970652588507e-05
6.68911759675309e-05
0.000139552101683684
0.000119348605953021
-2.07197566271116e-05
3.43608669094662e-05
1.99586302797122e-05
9.15552703371827e-05
7.40881771879646e-05
6.15108829317421e-05
4.98348152930049e-06
8.25745878711981e-05
4.46682214445479e-05
9.65767245700549e-05
0.000102876615596487
-8.83488767779815e-07
5.57593994843337e-05
5.44314958769245e-05
7.90558147729802e-05
6.57531740549805e-05
0.000105100337811742
8.91224122149651e-05
4.23191534841852e-05
3.05736777884703e-05
3.50959908297874e-05
-1.62163429838646e-05
8.24300104493564e-05
2.93069467518833e-05
4.08707465260445e-05
8.65283821416463e-05
4.62580082145394e-05
7.45719288650472e-05
9.17199299220213e-05
0.000126238645312907
3.03781677068291e-05
0.000105224409059255
0.000166993157363824
5.98595002143655e-05
9.58554062339698e-05
2.45064690521451e-06
8.09013855942621e-05
6.09878859989749e-05
0.000122936744753902
6.12835232836683e-05
0.000123454431423607
3.53796357617371e-05
3.30122809821263e-05
4.04549591353106e-05
4.5295675890454e-05
2.74769696770961e-05
0.000130757221237709
1.04622152004626e-05
3.86663124276423e-05
6.68831227892894e-05
-2.84689602321167e-05
0.000143748780629416
4.34127390239822e-05
7.92352107092219e-05
5.40112824463062e-05
7.39405261472496e-05
5.86428750723156e-05
9.31308179497015e-05
0.00012712397331605
5.90076989601115e-05
0.000124755140913796
4.8935639851439e-05
0.000125437887301903
9.91087595507808e-05
2.69530657209523e-05
0.00014594524566741
8.98458069667293e-05
4.46910728784963e-05
7.25707049206993e-05
8.21022498129285e-05
0.000131066387042777
0.000103193711512403
9.21102305372114e-05
5.73314233703856e-05
1.78822615387788e-05
9.2388092326949e-05
-3.06032439442982e-05
9.77309688052077e-05
0.000105480340763682
4.24651711598129e-05
0.000104550068423529
2.64575915192261e-05
0.000105973428146938
4.38964379556117e-05
3.81000660323244e-05
6.15259796477265e-05
4.89720474058588e-05
6.58037605423159e-05
0.000150133977858516
6.35564364804727e-05
9.92050114936442e-05
5.39051148134195e-05
6.7231789876342e-05
-2.565438929429e-06
4.65057886494959e-05
3.72220054469652e-05
2.72951839344976e-05
5.73424113007389e-05
5.00281370053457e-05
2.80532658841001e-05
8.93724935428086e-05
0.00010273270524428
6.59039705890256e-05
0.000113642096037559
8.59775532995625e-05
0.000152515866094158
0.000103230592027261
7.48872621296473e-05
2.18963776788542e-05
5.19118281501966e-05
1.02784313032658e-05
7.48471948767708e-05
0.000148870587571523
1.45612828092064e-05
-1.81021499905338e-05
8.09778560879935e-05
7.9254927380892e-05
7.85227632726199e-05
8.16010733426629e-05
0.000104779915497609
7.38665653322881e-05
4.78960962288389e-05
6.3439954979918e-05
6.72558401850319e-05
3.6278872489794e-05
3.46730007673108e-05
6.82525963800385e-05
5.42497270296212e-05
4.8086474502393e-05
9.31636041395193e-05
5.51885724916133e-05
4.65788733703028e-05
-1.74765719959e-05
8.74153838393741e-05
0.000130769519543833
8.64839628434595e-05
5.72987971932055e-05
0.000132813305229891
0.000132627824164145
3.9233490702166e-05
0.000105991241779402
5.65530162876057e-05
2.74932976604868e-05
7.33476363274232e-05
6.61835341493952e-05
5.80852924603963e-05
8.55158943699559e-05
5.01796105814894e-06
3.98591659542604e-05
8.23737419859228e-05
0.000144598165961478
4.19539754941186e-05
6.08297840872491e-05
6.62019483196174e-05
0.000137311900189344
0.00010708002954775
4.39409836094126e-05
7.55890313964202e-06
2.47118937345169e-05
6.95087880207562e-05
4.25111653841862e-05
0.000116369566218116
4.61884758384655e-05
9.02898261006198e-05
0.000113816675110677
9.58246585382687e-05
0.000100212643753381
5.20703487045946e-05
6.09326903239086e-05
3.94013963378618e-05
1.92278663440316e-05
-1.17751211677703e-05
8.06467980674719e-05
3.21146555238229e-06
2.13313008297669e-05
4.3145220482736e-05
7.63958093894578e-05
-2.78262750064929e-05
-6.91622663977971e-06
4.19718326900294e-05
6.37359391984998e-05
3.06122879635307e-05
5.69838350248075e-05
2.86615144443279e-05
0.000119929747065658
1.88891703687873e-05
1.27865242159843e-05
3.68211876405229e-05
-6.00867656154107e-06
9.3443444656723e-05
-1.24691888526689e-06
6.09932765862394e-05
3.67412135802652e-05
0.000143278988725679
4.91445198984847e-05
3.19255387624726e-05
6.96251964816341e-05
8.00427544078882e-05
8.91501490056203e-05
0.000115631352631807
6.13419414273567e-05
8.35091529888395e-05
0.000124736886654399
4.3982757692059e-05
2.82405864514539e-05
4.15292058723681e-05
7.08958521933734e-05
7.18677259169072e-05
2.27521383465489e-05
9.84910787069621e-05
7.68516407035824e-05
6.78135717517472e-05
8.04014449216834e-05
3.00574418433074e-05
0.000105766328792979
7.2468151137668e-05
-1.47731387587556e-05
1.70778130508212e-05
9.06759566289247e-05
7.79032913842048e-05
3.12005566591916e-05
6.40073507727894e-05
0.000100199821896146
0.000117068547939102
5.88720578813806e-05
9.13553927420219e-05
0.000141898676105882
3.58772487574651e-05
3.63064998467248e-05
0.000103833572680311
9.56884768394695e-06
8.66219722435685e-05
8.82473705046337e-05
4.71281306688551e-05
9.2455056643775e-05
6.61136271872408e-06
5.4361760179747e-05
7.63169619667804e-05
6.32361575858113e-05
8.95792724945868e-05
0.000130777210133977
8.70296097971177e-06
4.41805020396866e-05
0.000135398344456917
3.42897783627077e-06
2.38815398686469e-05
0.000159443237591681
8.77506375640265e-05
9.94006895339756e-05
2.82628460060742e-05
0.000138079636914454
5.2661926017253e-05
6.99898761689434e-05
6.64730997256428e-05
8.37936686325189e-05
5.24690441774408e-05
9.57734743170841e-05
0.000102189253638778
8.87748815483036e-05
5.58923411289659e-05
4.02425294057587e-05
-2.3339077409582e-06
3.35051790082831e-05
0.000114919601894705
6.72574533853109e-05
1.66515837043806e-05
6.0923216664745e-05
2.96065747334622e-05
0.000121837767388195
5.30705540242032e-05
-3.09324305060043e-05
0.000108439443188676
0.000141510337159227
9.14944698418854e-05
7.94049421044473e-06
7.49060898787844e-05
6.57407538038315e-05
8.03817835036761e-05
9.79354658037897e-05
3.07200042627581e-05
9.22743535071669e-05
2.36545600066377e-05
5.33184768093786e-05
0.000115417800402002
7.95193402726847e-05
7.12433614203591e-05
6.39205969324008e-05
4.7755846811991e-05
8.77694164307542e-05
0.00012815725224657
7.88409082931886e-05
7.54942546383898e-05
9.67724014988078e-05
4.72366241291573e-05
8.1789006308937e-05
3.80094917761241e-05
9.58600160287992e-05
7.48875576816941e-05
1.06065174402925e-06
4.04659251380738e-05
1.46075828301267e-05
7.39190742539013e-05
5.04623297992581e-05
5.59799242496085e-05
4.28357414725849e-05
0.000131598071392243
3.21172152720138e-05
3.76337882682768e-05
9.80815495088442e-05
5.30388224258912e-05
2.09766348294056e-05
3.36224556383722e-05
0.000125155213434793
5.21522339316155e-05
0.000126614228667769
4.26586517139114e-05
6.79270840681534e-05
5.61102972528478e-05
5.72753797894735e-05
7.91050575974057e-05
8.22218895368801e-05
4.79361674180928e-05
0.00011906314786621
6.98128201270841e-05
6.43779902288018e-05
3.80042523628043e-05
9.6262084841588e-05
0.000118117229056596
8.34891282454268e-05
2.86502466686008e-05
9.46131461644092e-05
7.10216127278739e-05
1.31677326330492e-05
0.000120797323487872
0.000125906983028699
2.34392786037915e-05
5.42849779897326e-06
2.17054992357615e-05
6.6057724749281e-05
0.000104823782301741
3.83604724603802e-05
-1.36513197777355e-05
0.00010196510110645
7.70795080153673e-05
3.92349931862963e-05
5.62955217643529e-05
5.55643741751424e-05
6.33078541033803e-05
5.23477328949023e-05
2.71536231386e-05
5.32529962860296e-05
-6.46869006626057e-06
7.68303523739734e-05
4.81687564138781e-05
3.55572959139359e-05
0.000135121458540544
8.44390347019583e-05
4.77945427144047e-05
3.72944545325325e-05
1.9743581530095e-05
8.2547871265046e-05
9.55536595979142e-05
3.69085190082675e-05
6.27873122752838e-05
7.00333372488737e-05
3.79218506989346e-05
5.2696159350381e-05
7.48866946911811e-05
0.00011140880808797
3.77490757133848e-05
7.54638726886635e-05
0.000116782503334886
0.000158405839694276
0.000101192595655077
7.96958231932798e-05
3.24143744880605e-05
7.64140105115044e-06
3.69905841969487e-05
3.26940475555821e-05
2.21724163062244e-05
3.94550403329253e-05
7.46495918233746e-06
3.52336172668763e-05
6.54938851072934e-05
-6.75762000745823e-06
9.59757480478052e-05
0.000105022251754082
7.73813529557522e-05
0.000170700731595054
-2.31670258414622e-05
6.77257114215783e-05
0.00011542311184043
-1.94660733960582e-05
0.000159557154653913
8.80524541694759e-05
9.02997637427161e-05
5.01467758119495e-05
8.79300454172927e-05
1.92432103313175e-05
4.55448384892136e-05
5.95947829125047e-06
8.36082364565586e-05
3.07963517131103e-05
9.86764021000203e-05
0.000132800049590396
0.00011026394145117
0.000147158848967766
9.71661505939845e-05
7.18068316447506e-05
7.81745831052364e-05
4.80742495849406e-05
8.3217544013545e-05
5.30713177214695e-05
4.60057133917455e-05
9.24424717422331e-05
0.000101350422480359
9.75492603680938e-05
0.000104487075748843
5.11207909056574e-05
0.000108437801501495
0.000103588082474822
4.20611970265209e-05
5.69987001534349e-05
5.6344724740916e-05
4.32319209007599e-05
6.1311322489421e-05
6.17493055959349e-05
6.69142550141718e-05
7.57111760291144e-05
6.83672488462622e-06
0.000134381477738482
3.12705383982791e-05
0.000142561025868595
4.0834473955517e-05
6.32625981430034e-05
0.000132748889688756
8.65277728757737e-05
-1.76926827612379e-05
8.51249112282746e-05
0.000111417240563949
4.35466313438744e-05
5.66483973541633e-05
4.75828567935838e-05
6.15634266759717e-05
8.19376300929897e-05
7.80481924570546e-05
0.000138281447289656
7.44301723198338e-05
0.000126665408959046
0.000107345397704138
0.00012227895684038
5.10428913474933e-05
8.99373290856091e-05
3.08919171538204e-05
7.91143170345882e-05
2.94312750609411e-05
8.80381059187911e-05
0.000105328151332979
0.000100807914789175
0.000113836004377304
1.02322664837991e-05
4.60721309915547e-05
3.82815155411517e-05
7.46111850822955e-05
6.33440159420426e-05
7.53608646449323e-05
5.26332442887594e-05
5.94191655782458e-05
6.5336228347642e-05
9.02733252815268e-05
9.67048605032223e-05
4.38590107055036e-05
0.000102714456688682
5.30916932341176e-05
5.99844422180151e-05
2.75524103208196e-05
5.43669922741683e-05
8.16631714482722e-05
5.32309141786681e-05
3.5880131927234e-05
8.26985715998007e-05
9.60089908937934e-05
5.2579592190838e-05
6.80982856052675e-05
3.16516762179746e-05
4.41498174734003e-05
2.04302762242753e-05
0.000118985618369625
7.84529220144781e-05
0.000115059813225753
4.85379863923652e-05
8.3236402331071e-05
0.000142606452241457
2.18020269410243e-05
7.87209360189034e-05
3.84106044976955e-05
9.81746302419639e-05
9.70024234759368e-05
2.59596060064517e-05
0.000124414595001908
6.36236445527282e-05
0.000102199094568332
7.07845473534546e-05
4.73556695750367e-05
7.34905774554817e-05
3.80166950307994e-05
7.55938539287356e-05
1.60522519495319e-05
5.3969089664438e-05
2.51198723817502e-05
7.78988678115363e-05
8.18273347985908e-05
0.00010029712934861
5.13351153228891e-05
7.23569157929138e-05
6.73593159003287e-06
0.000117346825093105
5.33299190064355e-05
7.21542995756716e-05
9.80347381890218e-05
-9.62551629371711e-06
7.41332539547458e-05
3.4966331764687e-05
9.24824954479943e-05
9.79708386126565e-05
0.000116458373259465
9.74608227370503e-05
0.000105804242067607
3.60302528537219e-05
5.6976239442393e-05
4.60385895064819e-05
5.27392151062974e-05
6.78445792892416e-05
7.31441269584353e-05
4.28137614614428e-05
9.58791900424586e-05
8.98671850419093e-05
-2.56993885711625e-07
0.000147015349766411
0.00010528985875967
7.60476012774798e-05
8.29816142563755e-05
9.56613236828149e-05
0.000122886634170387
5.27233009067621e-05
6.80832371993944e-05
4.62129101098644e-06
0.000151609593663767
9.28274223827503e-05
5.94316522907683e-05
7.08981782660793e-05
8.95007629402614e-05
-1.56712513199717e-05
2.21099422013505e-05
7.04214886408866e-05
3.11267545678841e-05
0.000141685851295532
0.000127182087009224
2.0866716963604e-05
-4.47651363869462e-06
7.52314204105669e-05
0.000120323153997036
0.000154003720239758
8.42577396002374e-05
0.000110123613330215
9.14758022192661e-05
4.06416709327036e-05
0.000101603625011349
3.05398198945125e-05
0.000102917696066582
9.74614934847667e-05
5.46866354223918e-05
1.92984946433444e-05
3.87883355037975e-05
3.02146956082498e-05
1.14485708321922e-05
3.37735314141213e-05
8.78006485034646e-05
0.000147357757330571
4.5516604766806e-05
6.16358676675951e-05
5.36036064402724e-05
0.000100844707672203
0.000135796710523731
5.01460801345633e-05
0.00010052817546898
-8.46275266811527e-06
-2.09028513914729e-05
5.10262670920687e-05
8.47179897852938e-05
8.25655502711667e-05
0.000120230863432486
0.00016172753528069
0.000132012403123922
4.96225978655247e-05
6.48069222274281e-05
8.09881863495484e-05
1.71818564338497e-05
6.80808006078796e-05
9.9191103296943e-05
5.56441720555716e-06
6.12274465918633e-05
4.98422312675314e-05
7.06966199029845e-05
6.41814986334786e-05
0.0001140685749791
8.97793951833467e-05
9.43100705925824e-05
-2.68854392006089e-06
9.31776483119281e-05
5.73363323127402e-05
3.84633652583299e-05
8.31844517786028e-05
8.33913740492168e-05
9.10162057420006e-05
0.000145152203016427
4.47385511028065e-05
5.51384721807763e-05
8.12339105628449e-05
0.000128819678313197
-2.14911158360743e-05
4.41737259225469e-05
7.02395767037936e-05
7.28417607678475e-05
9.41194183230063e-05
0.000126024775628476
9.03137354154192e-05
4.64375248374574e-05
3.44477410132874e-05
0.000121802658756907
0.0001036674772113
6.52694506673595e-05
5.994879097679e-05
4.33431534353277e-05
5.25717490319129e-05
8.95290840266588e-05
5.60353158048926e-05
0.000145427069213759
7.62859719588265e-05
5.91119857047818e-05
8.79790109673255e-05
0.00013475143364489
5.12803432280275e-05
2.85687551029921e-05
8.23910091392996e-05
1.63557094120634e-05
3.69124980713619e-05
6.34570810472883e-05
4.47534424078868e-05
1.92463260860793e-05
3.45050874071049e-06
1.28018398828041e-05
6.82939327441798e-05
5.49319172037596e-05
8.86565071160602e-05
3.72998686293588e-05
0.000101010621470535
6.90664366133543e-05
4.12559625975211e-05
1.60467120958262e-05
2.52145237285316e-05
0.000128303981957554
6.93836543725247e-05
0.000132886589541608
7.86362597544253e-05
4.7620003651826e-05
4.26113071508179e-05
1.95647386598257e-05
1.28868460705658e-05
0.00013961098509885
8.79259458787019e-05
9.56787195958832e-05
5.57453901956354e-05
7.16874102140994e-05
9.79345402719904e-05
6.432464516066e-05
8.63209928840864e-05
4.12026940188306e-05
6.61336750011009e-05
8.72552173558133e-05
0.000114407823588338
7.57208209584671e-05
-1.90005549280681e-05
7.46424082222269e-06
0.000117624788322566
7.0918741160497e-05
0.000107250727768684
0.000137839029092084
-5.91330055294605e-05
5.82187097624696e-05
0.000127899000803812
7.28765233517946e-05
0.000119670082345753
-8.21004214251179e-07
-2.45675578735084e-05
7.75973410227928e-05
7.08053167674354e-05
3.73360312617242e-05
6.67984638933789e-05
2.14680358918879e-05
6.79423483387284e-05
6.190165842928e-05
4.48502475318406e-05
0.000106337076528969
0.000106644295565339
4.11490286130689e-05
9.53046458035333e-05
3.76972073239694e-05
9.7169438797902e-05
4.24070107380861e-05
6.01402682333827e-05
0.000110606737951934
7.18002143794669e-05
4.73138963139466e-05
9.29885316668236e-05
6.66588726718933e-05
5.96663899107239e-05
0.000117973229237655
0.00010012917498719
8.54365913843757e-05
2.67308984678621e-05
5.5851468306284e-05
0.000113147116135851
0.000111887666955758
6.29254065140859e-05
0.000118298120883002
9.31873977542848e-05
8.23656789604273e-05
0.000147020521320925
3.74896924718781e-05
5.74149582462999e-05
8.47117541102842e-05
2.42440911204292e-05
4.74101255555979e-05
5.912685614964e-05
-9.34375708543806e-06
8.47008430729397e-05
6.32280159536524e-05
4.9388835907459e-05
7.80962187947433e-05
7.72334446807778e-05
0.000125045142665794
2.28532005588275e-05
3.96966694338504e-05
2.60265592318004e-05
8.55361919327275e-05
0.000146784138147992
9.58405574944369e-05
7.00337590122756e-05
-2.50816282519866e-05
0.000132595059135108
7.65434898462409e-05
2.44713496439934e-05
0.000110604227233222
4.06376090478536e-05
3.77770548365839e-05
4.08239240198817e-05
2.45053930447222e-05
-1.72518929704489e-05
8.40660401210292e-05
4.19407118128073e-05
5.39561867001571e-05
1.59545752989353e-05
1.84760876050037e-05
-1.22111260115735e-05
3.92551990783094e-05
8.36976196981958e-05
6.58669838621201e-05
0.000111023783555228
9.01506791059711e-05
-3.2258816427311e-05
0.000122096506929724
1.79995785218731e-05
6.25119167781712e-05
8.31094610933158e-05
0.000114303227022453
0.000117327055358625
7.7167883752361e-05
4.58822573404573e-05
8.3145406322186e-05
9.33899049625905e-05
6.03733033837752e-05
0.000115941146316983
0.000108626803469581
2.36041239224498e-05
5.8699596318315e-05
0.000112592255428071
1.33009622592969e-05
4.12478748547265e-05
5.14057428716965e-05
7.69872576973833e-05
0.000170833630409133
0.000213276066111405
3.03243972698656e-05
6.05375270979563e-05
0.000103877065532938
1.9521925355348e-05
0.000116396588183275
0.000123944210909689
0.000128590057679402
9.46869511962068e-05
6.98786893427636e-05
4.3607673642932e-05
3.21316186989038e-05
6.48088525025538e-05
9.08291306492288e-05
3.52109521463011e-07
5.29136464955694e-05
3.83975478178837e-05
6.63991713183716e-05
0.000139318108294098
-1.57275553127105e-06
7.87726942054368e-05
4.48895259375936e-05
6.44588526389381e-05
0.000151553500817059
4.61096317789159e-05
3.98763069583723e-05
7.2516920375211e-05
6.12339156866434e-05
3.54244758899244e-05
5.32397387901238e-05
0.000138138127810584
5.18486936771969e-05
7.0057828289017e-05
6.20211884728509e-05
7.57107301186981e-05
0.000117871091074776
6.80543145575285e-05
7.29153115285876e-05
0.000120375232716281
6.52483004721069e-05
6.07209632552674e-05
6.54311275481677e-05
-6.33878971379179e-05
4.60867625295868e-05
6.28471050629875e-05
3.71747620441448e-05
0.000105634976053744
7.62175807750118e-05
9.93860915715104e-05
4.3428955008708e-05
5.01592036991406e-05
0.000140118155895261
0.000106235144871924
0.000167909823914764
0.000157877195279741
5.71962866972796e-05
3.31298537750845e-05
3.59745612606536e-05
9.32541590655457e-05
-4.8094003250691e-06
8.57814812105412e-05
5.64085636753059e-05
6.54710373264902e-05
1.80668584181463e-05
7.65045407685483e-05
0.000103530778600921
7.07824764951814e-05
3.57341261036643e-05
0.000115533287278903
7.09910200328051e-05
0.00012283014986288
8.04218024159479e-06
9.20549046773442e-05
0.000130900960496451
5.50692971190012e-05
9.43691902846871e-05
5.00530037476022e-05
7.62309964698651e-05
1.45235688660005e-05
9.47802519411353e-05
2.80606364663662e-05
1.54450910748311e-05
4.78410277189031e-05
0.000115129319226671
8.21106623090237e-05
3.01627663504677e-05
9.17750786695418e-05
8.27724508367361e-05
8.81607474014279e-05
0.000145077453769553
0.000117047698169939
3.35443030786225e-05
9.81141208541166e-05
4.89119077482738e-05
8.20426403971926e-05
0.000122896672513753
3.95223266874437e-05
5.41370028014761e-05
3.49772650425975e-05
6.22588797040229e-05
0.000146032497804005
0.000101506238985479
2.62446588579142e-05
5.32694101192918e-05
6.76517312080377e-05
2.16778851807983e-05
5.90926282614857e-05
0.000109590158384452
0.00013864687858458
5.16808519814667e-05
2.91504752984216e-05
8.07880527180624e-05
0.000108806574610214
9.25005167157276e-05
0.00011761389548455
8.51806507307886e-05
5.73652260183804e-05
3.78148407853855e-05
4.93858321680877e-05
8.73258889175013e-05
6.84829217453528e-05
7.74037014097387e-05
0.000125465318157383
3.85173051383941e-05
7.66198444610735e-05
9.56040731568688e-05
7.55472059423501e-05
0.000109700951283935
7.86747389676456e-05
1.92233017051351e-05
1.2885778821606e-05
6.55063256717592e-05
9.66677686947054e-05
6.27198924988017e-05
7.80866510828664e-05
3.79117373393914e-05
0.000104514895030248
2.03646688002769e-05
6.23539162722311e-05
6.45516584894007e-05
2.21466107642033e-05
3.22277081981494e-05
3.63640035258991e-05
2.56471728392422e-05
7.23555756164386e-05
1.57761328444232e-06
2.96576998698714e-05
0.00010678757056658
5.38572203744791e-05
3.01513225505134e-05
7.55121327122386e-05
2.56139123389744e-05
7.2222563725978e-05
9.67930698502768e-05
2.15187265952893e-05
6.42247591184889e-05
6.75436379376131e-05
6.56190708907625e-05
5.12074329472041e-05
-1.46321697437615e-05
6.84655654846985e-05
7.68746346062219e-05
6.81420664964452e-05
8.51837366477316e-05
3.26255173023704e-05
4.51369411058542e-05
9.56294334475105e-05
9.74743262835721e-05
-3.24545282710967e-06
2.48089695965489e-05
5.50699034163007e-05
4.20403141255189e-05
8.17131810799232e-05
5.21145484765188e-05
9.1621168549415e-05
0.000157694367285377
0.000107781980298744
3.64903426529547e-05
0.00011047027706787
8.79895381420069e-05
-1.04095837273162e-05
0.000125727709454787
6.61039894687523e-05
2.52831848435701e-05
6.00913103944623e-05
9.54595474339589e-05
6.71463772445673e-05
1.63456172412599e-05
-2.07070717174977e-05
6.40220573221312e-05
0.000109586343590663
-3.78636167456269e-05
9.13050591717593e-05
9.02925113651748e-05
9.58059699116932e-05
8.32294546738516e-05
9.93312844644414e-05
9.12015957347989e-05
6.64254471080674e-05
6.35679925034291e-05
2.13015592087091e-06
9.72581746609667e-05
0.000114210809258735
6.34182571180844e-05
0.000103529765932007
4.62060103051643e-05
5.00393641717943e-05
8.07239455249896e-05
3.15847484499141e-05
8.6520878749958e-05
9.79910370802578e-05
6.99632045892461e-05
8.71963240178086e-05
7.85781540895802e-05
9.2853396637233e-05
0.000113321297037999
4.0085120153781e-05
-4.14103882184764e-05
9.93094789843238e-05
2.75680728077335e-05
3.98991692158617e-05
3.75020878826401e-05
3.42106096481527e-05
4.69600227617053e-05
5.75909442874711e-05
3.33059465580954e-05
4.65911387628762e-06
8.95304818039406e-05
-3.42641593962752e-05
6.65710243166738e-05
0.000102128268742006
5.76275919669216e-05
0.000143363379392868
8.97159887303224e-06
0.000110659493573807
0.000101501799016838
0.000108089927316719
0.000119785201246277
5.44667376532481e-05
3.58994137444201e-05
7.69222221188097e-05
9.06986848806354e-05
-7.53679392982916e-05
8.50906929928466e-05
8.63563628880258e-05
0.000119286288509681
0.000104303292659448
5.82647467748449e-05
0.000115219744884199
0.000152594229009622
7.85227804442495e-05
0.000107587335510233
0.00010667427482474
0.000112098060170251
8.47159039131791e-05
-1.58188217702327e-06
1.65730647041242e-05
-1.13449949166912e-05
4.39411910367597e-05
5.97545425177741e-05
6.20717342409915e-05
3.59346565032591e-05
6.27885315094521e-05
-3.67428066511728e-05
9.51636042531432e-05
2.87166178776524e-05
8.32813029714362e-06
1.97830935068821e-05
7.5621325293465e-06
8.76829374836266e-05
5.41963233675475e-05
0.000100708797969174
6.49538922505493e-05
8.72749734111176e-05
3.78975168835037e-05
5.90000402974164e-05
8.24856784066318e-05
6.52843844977057e-06
0.000142075178355623
7.14956049328326e-05
9.00421806927227e-05
1.22025904324225e-06
8.56520215043097e-05
5.57623874990058e-05
3.04291396803598e-05
7.8027373717351e-05
1.29345378604812e-05
4.26089336325716e-05
4.04080533106774e-05
1.30009045860513e-05
6.67206914542586e-05
3.11224052275373e-05
1.91469068901177e-05
5.60121973696618e-05
5.10423746072805e-05
-1.56652286959866e-05
2.81905484618166e-05
4.47287496287038e-05
8.00538657159423e-05
5.2820422682415e-05
7.33570476639407e-05
-9.98512802590588e-06
7.77426426796248e-05
9.71865999147655e-05
5.29036380960058e-05
6.23584673380977e-05
0.0001367337016986
6.80021002973548e-05
7.03146456856763e-05
9.75163630722191e-05
1.02016007335916e-05
6.00827933296149e-05
4.6721638696978e-05
9.88946937441037e-05
4.35476550695096e-05
5.98146442082696e-05
1.37318942170659e-05
9.8713717054308e-05
0.000154039311682955
9.21219634924478e-05
4.08808471395588e-05
0.00012260228672941
7.79903836303741e-05
5.34582131125818e-05
8.53975041167194e-05
0.000131730283470898
6.42106657547778e-05
9.05493189999951e-05
0.000143143747059519
4.71626070651144e-05
6.45149347641806e-05
7.74260588497499e-05
8.76964151001862e-05
6.03390196491122e-05
0.000114482207300225
9.18955910026295e-05
6.94023100679304e-05
3.21219570578654e-05
0.000123772030603281
0.000110777022852288
6.77236296291772e-05
6.92212404545799e-05
1.33485605305951e-05
0.000103880967860983
3.81074183591647e-05
0.000136330232370633
8.83114730837529e-05
4.97009898565222e-05
5.61174396030067e-05
0.000101558280362962
6.77486333098096e-05
4.34540682381584e-05
-2.68921630600306e-05
1.51519586027197e-05
6.89407100273945e-05
6.29686066242179e-05
0.000108531711546426
9.79746587041733e-05
0.000166303154579878
2.59683196395376e-05
2.81111239315767e-05
9.21714448944032e-05
6.57845509215011e-05
0.000143908766214248
7.63805176520764e-05
9.55770739071744e-05
0.000108989021584611
1.69352915595494e-05
9.11865285387296e-06
3.02068164987434e-05
4.99046228759352e-05
4.35589355735226e-05
3.77704292401073e-05
0.000104805833638779
8.40918816862781e-06
5.28051739236743e-05
-2.94274452489472e-05
0.0001428020804681
0.000174513594438415
4.89644412304581e-05
1.47811704255855e-05
7.25564947593808e-05
0.000123421701949897
0.000116811151074126
5.88164956192756e-05
9.45149684993712e-05
5.00152450396837e-05
9.84521435508438e-05
1.35543612109475e-05
4.11387318155765e-05
6.74157025478981e-05
0.000112804024832703
7.55971349371008e-05
4.29326963422977e-05
1.46236350105405e-05
4.92418262127422e-05
6.12188623379403e-05
3.86711091443854e-05
0.000138593740117038
3.91128771346834e-05
5.81221741062511e-05
1.27331460402324e-05
3.58505356710085e-05
4.46045374680761e-05
-1.96751162705477e-05
9.71701398932673e-05
9.96588566182439e-05
5.2364098754923e-05
6.51116740686282e-05
7.25663228618148e-05
0.000111325391614415
0.000140489635360768
1.41041682275367e-05
7.91151586541821e-05
0.000130668632152184
0.000133055179946504
6.72835470686657e-05
0.000175637051790776
0.000115733646771008
0.000106806733434145
7.28718459186885e-05
0.000146727835520575
7.16404460522088e-05
0.000114734057209934
7.31419196084282e-05
-4.60418634590502e-05
6.40480996677689e-05
4.1028579201336e-06
3.46656659650362e-05
5.76441360140274e-05
0.00011340353116474
8.54062448253531e-05
0.000126272119219206
0.000100325959191979
3.98952338144913e-05
5.12025504921936e-05
0.000106222660275829
7.06956040451654e-05
3.45398301759027e-06
9.57954147716479e-05
9.27995073683732e-05
7.82732509578998e-05
0.000104517228546278
0.0001457470994939
0.000107404089903663
0.000104963114196727
0.000105609161601152
9.55885638495571e-05
7.99671544094895e-05
3.9094518064646e-05
3.47883719396673e-05
9.48162157218179e-05
4.27952170092239e-05
0.000178395337038463
8.34497376103774e-05
0.000129701564987046
7.57610161969569e-05
7.39526917571275e-05
5.1724697698569e-05
7.77403630567884e-05
4.06643023168659e-05
0.000162060853444347
5.42021046822113e-05
6.84976047175896e-05
0.00013339438356396
5.69436790936799e-05
6.891092904117e-05
5.52742943265743e-05
2.69556827026044e-05
8.40881669150818e-05
5.93584422452601e-05
5.84173501751914e-05
6.76894304956709e-05
0.000111973300097829
-5.3609122392001e-06
6.44355268027185e-05
1.85940950254069e-05
3.54130369450963e-05
0.000107875410654997
5.42999522212473e-05
7.98141661879853e-05
7.38696615689552e-05
7.53692060659488e-05
3.08419759003683e-05
8.94858482618667e-05
2.46598048359368e-05
2.0959286421928e-05
0.000132156891883563
0.000102550049731442
9.35792251208297e-05
2.97815356918556e-05
0.00012025854997317
0.000122447497462126
2.3055456409504e-05
8.83329338022081e-05
4.32869722995188e-05
5.03766810903917e-05
8.40040629351183e-05
6.0120486977959e-05
6.85118630586897e-05
8.32547916721672e-06
6.85794998875496e-05
-5.75940543298398e-05
8.05425115190846e-05
0.000106378394101965
8.46524126731463e-05
-4.55318711387655e-06
9.30541199576162e-05
9.30007525535527e-05
7.36845214736299e-05
8.42258808238451e-05
2.15046028202451e-05
2.04416381965584e-05
1.18494516883236e-05
8.76110597131407e-05
3.25432201846934e-05
1.72052871452322e-05
1.41621000687799e-05
2.05349346458318e-05
6.63009677035153e-05
6.52764805149606e-05
2.43920876019079e-05
9.67410167549991e-05
0.000115470272922584
0.000100018049303571
2.83109502831024e-05
9.35655983882347e-05
4.43714098335923e-05
6.67539613926715e-05
7.46715187117494e-05
9.74727457560148e-05
-1.27805366226812e-05
3.28866874746873e-05
0.000107457362078036
6.78530610956591e-05
6.36905225894461e-05
-1.34147226099084e-06
0.000101628818461154
7.05944974985807e-05
7.26881242988359e-05
3.54672566575046e-05
9.98541233446174e-05
0.000172949106008506
0.000106524115162097
8.87459880427703e-05
7.7309934561707e-05
5.52101218233195e-05
0.000120065188866676
6.94952285190952e-05
0.000113038137739021
6.8547985319237e-05
9.01870454849926e-05
6.56509054169346e-05
3.51209236777236e-05
4.25561812108128e-05
0.000100225128917229
0.000155670508228552
6.42002468973595e-05
7.43584025683119e-05
0.000134777199167823
0.00010356521301131
5.74404348962424e-05
0.00010576350257985
5.88633682332992e-05
8.78856309199279e-05
0.00010185611051244
-3.53544280672779e-06
1.62146269734466e-05
6.58327408525685e-05
7.92695294645471e-05
2.51986331703871e-05
0.00012122220107116
8.75484982393562e-05
3.63021206341073e-05
2.03246296138911e-05
-5.02150968496631e-05
5.87911639962922e-05
7.77193951996966e-05
8.53719978886862e-05
-1.79781569587801e-05
6.27945225393386e-05
0.0001076256903678
3.53524910653158e-05
0.00010996366045551
7.30610559942038e-05
7.37316619973295e-05
0.00018184262984356
0.000116170624114249
2.61815991586466e-05
6.32539098546272e-05
5.67102976740044e-05
0.000113159888093445
4.24301700447041e-05
7.35685452104677e-05
6.64760170282968e-05
1.45088613530758e-07
4.6975113789452e-05
1.48391184436455e-05
0.000135218735733535
2.5296517736527e-05
7.19406001021356e-05
0.000141786445909689
8.17872971710335e-05
8.43071434332658e-05
4.21964709866177e-05
5.54804886616401e-05
1.67830908671294e-05
0.000119204987802103
4.47514971283917e-05
5.48938904725398e-05
0.000143332586959357
4.60150573212629e-05
3.97034591067073e-05
1.89329790437501e-05
6.50176944199855e-05
9.77980253321382e-05
7.67266469934687e-05
0.000102638120777113
6.67924882110399e-05
4.94831271338428e-05
-2.07713823316789e-05
2.82950847499977e-05
3.56985176806892e-05
3.34001238648648e-05
4.17015461339438e-05
6.77112236014988e-05
9.05876362895898e-05
0.000144727615349496
7.20332123046371e-05
7.70033037722694e-05
0.000102755398264407
0.00011531810372772
1.68919022854399e-05
0.000112377540959698
1.48290950839965e-05
0.000108796305661885
5.50609134638996e-05
2.29431826343087e-05
7.24511080797319e-05
4.09613415423917e-05
7.03885893632302e-05
2.90774027516306e-05
5.23879750732398e-05
1.35890487932052e-05
0.000101406404423764
4.59132771587646e-05
0.00010069641333469
6.91466535344677e-05
4.48072992746312e-05
0.000103013360918565
8.88038224526342e-05
6.06884407520615e-05
0.000114086277259929
3.50434386574454e-05
1.59055820895156e-05
0.000123222715537059
0.000140759391742489
9.31635011969683e-05
8.71506873896812e-05
9.74685525225451e-05
8.1245316278483e-05
9.01679089191146e-05
9.52479615329489e-05
9.91175253978064e-05
5.90193327568819e-05
3.32574786987604e-05
0.000107134479050159
6.03290077961159e-05
8.04273657915751e-05
1.46925477620179e-05
2.77893947191739e-05
7.37038232194731e-05
6.94419824004341e-05
9.16637495145319e-05
6.15163101377269e-05
4.66314801256455e-05
6.58376120160424e-05
7.60288363823101e-05
7.73628435543947e-05
7.49426230523257e-05
0.000158424581765319
9.45574556081297e-05
0.000161167174395226
6.62031373765091e-05
6.63002808905113e-05
6.93059455371362e-06
5.14495679421099e-05
9.53937502741589e-05
5.32156604486948e-05
3.23680901212093e-05
5.39262866517407e-05
2.61310019452715e-05
0.000112360318898782
1.52752173669363e-05
4.22961797140155e-05
1.55864039375809e-05
2.59750547886144e-05
0.000117801964612853
0.00012251702920649
7.43555015963845e-05
7.58183145417404e-05
-1.22140342654122e-05
0.000127953152092437
0.000101885067399358
6.99223470858993e-05
3.25465157388674e-05
2.77720923790468e-05
8.6169350236514e-05
4.9850454415009e-05
6.91848601510483e-06
3.3284189636506e-05
9.33701205370177e-05
6.27669059349298e-05
7.86224407874223e-05
3.7533781190239e-05
8.21335710704192e-05
9.41777587484415e-05
8.05672055953726e-05
4.39414183215524e-05
4.00466407391057e-05
4.6011942157663e-05
-5.76265145115025e-05
7.35009428583867e-05
2.48603352278014e-05
6.36380473037946e-05
5.00814413824772e-05
8.20504721525645e-05
7.1660795992432e-05
2.999269986066e-05
6.30679464320412e-05
6.36028070233132e-05
7.65156010213276e-05
8.77050515603428e-05
-2.81239246688427e-06
7.34100464073285e-05
3.33920371460251e-05
7.18355566737896e-05
-6.37900779536879e-05
-1.40888883078822e-06
0.000117415342935586
0.000130319368920522
5.91168337315765e-05
0.000124829773085587
5.5187957600662e-05
8.00664455213496e-05
3.10021417692856e-05
0.000141333636204818
3.10638436149128e-05
0.000134683923734457
0.000100267457086998
5.80641729857874e-05
7.86349030565228e-05
1.96539677437317e-05
9.72778815883184e-05
4.82865809946288e-05
4.77710849697263e-05
2.13443010989766e-05
3.3492110213106e-05
6.79487959936313e-05
1.59336485602142e-05
0.000142603665551922
5.94002726937694e-05
4.42994807853312e-05
0.000115846349005968
9.75907373576265e-05
0.00013625114255779
3.24565176510603e-05
0.000107755937949161
8.39712306612494e-09
2.13086753509793e-05
4.3528868372842e-05
0.000123555385131243
9.79783921834338e-05
6.94928334225684e-05
0.00011751642626137
0.000135868617657918
9.32665889438824e-05
2.42157086864672e-05
0.000111488328301912
7.83422354695038e-05
3.35967519638351e-05
4.69942926468826e-05
-2.16017515224268e-06
7.33191106524112e-05
0.000140052703796841
0.000109280404675534
9.32896355519736e-05
2.63252489534503e-05
4.31968209633587e-05
0.000137625506061787
7.05985509098055e-05
6.62296804625121e-05
0.000178020079907385
0.000146864968142262
5.83997826870791e-05
9.57276174447407e-05
8.52750706576983e-05
-1.91874927750192e-05
0.000156869642562717
5.27559921103601e-05
5.15605985759133e-05
2.26994764759186e-05
5.6879108988816e-05
7.01136772622178e-05
4.87952328073385e-05
7.76657979610805e-05
0.000107551838874824
2.43468672999075e-05
0.00010540548038795
5.22565649937733e-05
0.000112673198124734
7.00467277646273e-05
8.31886222780227e-05
1.14546336625314e-05
3.73403097236485e-06
5.81476205559735e-05
6.06180932797833e-05
9.52284148289595e-05
7.67131449229731e-05
5.97208048200108e-05
7.85402092507585e-05
2.43561866325814e-05
9.3092172473274e-05
0.000126257372304147
6.04247386576127e-05
7.69510013279747e-05
5.49440169169017e-05
6.80332927436923e-05
6.66397331347461e-05
-4.62928775904886e-05
8.05990612891151e-05
2.55434024547341e-05
9.07753127119219e-05
6.4484486118771e-05
8.51083623700379e-05
1.68673301980242e-05
7.69366302476074e-05
1.82638913360599e-05
5.5168172061294e-05
-8.70439153928556e-06
0.000103182311785362
0.000106024444996969
-1.5268228220511e-05
0.000137161486166299
8.99972123720778e-05
7.96206931153668e-06
7.23262618968997e-05
3.35534658528082e-05
1.3918120325763e-05
7.9625708469343e-05
9.54989020599068e-05
0.00010846113447984
7.16584504509639e-05
7.47034791377442e-05
0.000125573736212015
0.000100050541408523
4.34087407388197e-05
7.71612847431349e-05
3.02737187113576e-05
6.39677052701348e-05
5.69341327662029e-05
4.39924879961437e-05
3.30761530792071e-05
0.000126065644093537
5.54687719844606e-05
2.36102552404497e-05
5.73666058368575e-05
4.12179285934755e-05
0.000160016205346519
9.47395225753541e-05
8.29335192468147e-05
8.84520428820542e-05
4.34537160254748e-05
5.66440451217075e-05
2.43713161198545e-05
0.000152576295756769
9.37534487251336e-05
7.65274351518105e-05
5.60466252748132e-05
6.25378137090758e-05
8.94633636495279e-05
8.79439956274914e-05
6.87362065150277e-05
5.92160816008669e-05
6.75707789330779e-05
0.00013683301059267
-1.49025270714164e-05
7.11263314588312e-05
0.000154896273088239
3.53274182852166e-05
1.93035187274935e-06
2.24181496222077e-05
0.000113199780217052
7.38538572458584e-05
3.56580940838054e-05
0.00014125689810702
4.64018432495649e-05
0.000103778825614639
7.17797737669848e-05
4.97412583464544e-05
9.33567085848305e-05
8.81050801100312e-05
5.72563013362966e-05
2.83485472107535e-05
8.95838818332558e-05
5.17448371298122e-05
4.06756338193999e-05
6.57046366124901e-05
4.75142117909831e-05
6.17903644180852e-05
0.000119070436739845
7.31393948229221e-05
3.3012048290186e-05
0.000108394896237128
7.76096776112209e-05
8.56198393182774e-05
0.000112799636575836
0.00010616145846936
0.000179906017696137
0.000136523945813183
2.21404431270698e-05
7.33139568091265e-05
5.68118897628592e-05
5.66298609368285e-05
5.69506417434849e-05
7.51255581656999e-05
4.8993727150378e-05
4.32561252063583e-05
8.9300125741275e-05
9.63300545937263e-05
0.000103693760274951
3.51003198143051e-05
5.90704823666028e-05
0.000108520413913746
7.20070740254989e-06
4.74768732529492e-05
6.31248711689003e-06
0.000128215919681053
4.5832950734802e-05
4.43014957382532e-05
7.48676558997823e-05
3.35922726492654e-05
3.57655443297654e-05
7.72097333188147e-05
0.000135183423923868
9.95670403613068e-05
4.79138301598602e-05
6.51804400297691e-05
9.66177004740983e-05
3.97046337698458e-05
0.00011580436099626
3.59742658142584e-06
8.59541154846163e-05
0.000111568252131004
7.09589662766048e-05
3.07759385592036e-05
6.82265268048274e-05
4.81117932024181e-05
1.94720775122156e-05
6.81894549432487e-05
6.03083615146919e-05
3.76806640260366e-05
0.000133385240326381
9.99032697870495e-05
9.05772259877411e-05
7.3875895057958e-05
8.35592754895724e-05
5.88034213550735e-05
0.000103041155975574
2.36510444881129e-06
0.000107887250112974
0.000100640413275162
0.000119243664182238
4.02019716815536e-05
9.00013808920328e-05
6.63343490886408e-05
8.91300914075501e-05
6.85017774083257e-05
2.37478263556055e-05
8.03293839485649e-05
6.22609720113115e-05
9.42849498189738e-05
-9.49349575002157e-06
9.73932524982838e-05
4.04867750091821e-05
8.89020632187939e-05
7.11837887638407e-05
4.83470230893275e-07
5.23437551936999e-05
9.03667460425284e-05
5.19523022438478e-05
8.32383510461634e-05
5.74878904711434e-05
0.000102165776762383
0.0001316381384627
6.08755464324576e-05
3.85868333643875e-06
2.61220235405809e-05
1.63793719038948e-05
8.15393262313042e-05
9.02029594069723e-05
3.42761129770145e-05
3.9500399837594e-05
0.000134524427605438
0.000104955568231109
5.50324489507094e-05
-1.05118802985197e-06
5.54260832932129e-05
6.45627473872997e-05
8.70321236216777e-05
0.000115925509247469
6.27653107659343e-05
8.92582016783208e-05
6.96125368801086e-05
0.000115082791703649
9.70005654167659e-05
2.31523351000338e-05
8.79663183662064e-05
7.04030619813616e-05
9.30582448513349e-05
5.89948458360586e-05
7.93261030185047e-05
8.60953297677759e-05
7.00641237584667e-05
7.36605346546654e-05
0.000158171871597823
7.44883639209271e-05
4.94952730442267e-06
9.82715193745579e-05
3.05687328326853e-05
4.23681193379859e-05
0.000114269733470942
7.22843525385375e-05
9.76569993094322e-05
4.35584855757338e-05
0.000107661184948804
7.48130425962428e-05
0.000108159607553762
6.48934549396266e-05
0.000119504449464382
0.000144416343254899
4.41565361440093e-05
7.85357221655532e-05
-5.60695449848696e-06
7.040736415571e-05
7.0835809371757e-05
7.69887245404893e-05
6.02880968666204e-05
7.10621302759807e-05
8.6463720641893e-05
6.15483783312732e-05
0.00011725053311218
5.52321267166442e-05
5.23922985120683e-05
0.000131407827250163
9.91296808793428e-05
0.000112962911129269
2.13634614848193e-05
6.79636256601422e-05
9.56332625422091e-05
4.88069205572134e-05
5.94038316441457e-05
6.53941824289956e-05
7.24671534442867e-05
5.31217895119993e-05
0.000136042209480912
0.00011641143563281
4.82483639771022e-05
0.000104453940665181
0.000115904517212733
3.54867710246328e-05
5.14549614874969e-05
3.14061389430503e-05
0.000100717572292295
5.60978839916014e-05
8.41473265085701e-05
4.89243744839028e-05
3.69850858600489e-05
0.000109551003635416
7.21130856784868e-05
2.75524967484251e-05
2.12406290523584e-05
9.20104490964647e-05
4.74824729536067e-05
-4.25796635255514e-06
9.39128973419875e-05
9.64569970901589e-05
9.00175136026055e-05
0.000156539334592759
8.7946891444593e-05
5.79568651844827e-05
2.22331723280812e-05
0.000128643061557405
0.000106004058090253
9.65038925654661e-05
7.78726736250628e-05
2.9735862606071e-05
8.25279028373533e-05
0.000112045220009147
7.04078087457192e-05
6.56334390502359e-05
4.58251854585148e-05
0.000120263351380519
0.000109528446129848
8.71639585151761e-05
9.49920645618602e-05
4.04569785670665e-05
4.09301668396565e-05
2.90313117954265e-05
0.00012258179431993
0.000104071590699145
8.35718761359754e-05
5.77138141089216e-05
9.30836660296031e-05
9.7901478316406e-05
3.7357824291528e-05
6.8935517538801e-05
4.9081541548201e-05
0.000124948140328336
9.06099009000524e-05
5.4231667259791e-05
7.22757182340607e-05
5.4536322127954e-05
7.42629380436083e-05
-1.29828988379005e-06
0.000126271259500491
5.69142360608141e-05
6.44713765168102e-05
5.0951946411712e-05
6.25141775127905e-05
1.349218549627e-05
7.25419259562946e-05
4.48545130796468e-05
6.7861649102826e-05
9.28627362761941e-05
1.79110754146201e-05
5.69377851456761e-05
6.7972784931159e-05
5.7140331855988e-05
8.75041485362335e-05
5.47923507442509e-05
0.000123940336051881
9.56858088828596e-05
0.000114047614431391
-2.02492449176725e-05
4.03863439865515e-05
9.67401717894461e-05
5.95723340649094e-05
7.09995197876237e-05
4.18345145746654e-05
1.47894328557628e-06
8.70681036045268e-06
8.82876800755665e-05
8.02333255448982e-05
4.58161670699755e-05
-1.47479291399696e-05
3.81863390185903e-05
7.50899703826561e-05
7.97506630900285e-05
5.38575535176113e-05
6.74913715231338e-05
1.11456608710325e-05
4.99921704157675e-05
7.87975189328471e-05
2.51130196643395e-05
3.02057798411238e-05
0.000100330013880776
9.31483414711419e-05
7.99016643312355e-05
9.99170800305399e-05
-1.39387755095446e-05
6.93514609453012e-05
1.29363422773904e-05
6.84582332893234e-05
0.000101722908471542
6.89641251078905e-05
3.23813204489936e-06
9.04883103003493e-05
7.01883621575747e-05
3.90470649133417e-05
3.43416004537148e-05
9.21593827976698e-05
9.32869067495159e-06
0.000121557227546159
2.45424553361355e-05
0.000110330518088623
4.54240407322771e-05
2.6078581273656e-05
7.76265845087409e-05
3.94499703764641e-05
4.53307055327194e-05
7.77924862412159e-05
0.0001041179861585
8.23503487046739e-05
2.43302218369487e-05
9.67033784635356e-05
1.44816899724247e-05
7.86723775365155e-05
5.82089065157388e-05
7.54432375779902e-05
0.00011603185345648
5.31934233707243e-05
4.41875632104272e-05
6.32737362531398e-05
5.98970142690342e-05
9.57969970207909e-05
5.07294587181736e-05
4.45590756191852e-05
6.35817117279443e-05
0.000102114697966028
5.22946545191385e-05
8.18619224749719e-05
5.43334123878862e-05
1.11544978551967e-05
5.61112042714709e-05
4.37467131818707e-05
7.45885728678424e-05
8.60957208359403e-05
8.42799869329873e-05
3.32790839113271e-05
8.53305049903412e-05
6.99006501649292e-05
3.14461540138806e-05
7.68962169244794e-05
7.72391706436865e-05
0.000127002161453493
7.37062354670415e-05
2.55408031170748e-05
7.38803347613409e-05
0.000167269633349584
5.52554523618802e-05
4.93357238878389e-05
1.89754319836223e-05
