# Supplementary material for: Research on computational propagation and identification of mine microseismic signals based on deep learning
Source: PLoS One. 2025 Oct 22;20(10):e0334641. doi: 10.1371/journal.pone.0334641 (PMC12543183; doi:10.1371/journal.pone.0334641)
Supplement: S4 Data — (ZIP) [file pone.0334641.s004.zip › 000100600002975.xlsx_0.txt_24.txt.txt]

9.76475842977308e-05
0.000132466464288857
8.29404430832726e-05
-4.84113431377564e-05
6.02384234617385e-05
9.0207716326139e-05
7.68422118650573e-05
8.24564632241469e-05
8.99303217096111e-05
9.74784387679017e-05
0.000124615907752647
5.58150609060122e-05
8.65444370488078e-05
7.47270600216235e-05
4.20558122907605e-05
4.71620726826897e-05
2.13833126576926e-05
6.90019201336239e-05
0.000141858366889261
1.08010431324386e-05
2.77105337306409e-05
8.70617967385237e-05
0.000100746999141595
9.31189366040068e-05
3.09265279301909e-05
5.77899480533412e-05
6.35209499584361e-05
-8.04845462921276e-05
2.06755691335601e-05
0.000116497674167562
9.8611842184343e-05
0.000120369214161579
8.63343688973215e-05
6.77216575700774e-05
5.78488290264034e-05
-5.78882625401443e-08
3.09347252521747e-05
-1.86660595009533e-05
5.47910852648582e-05
3.04632306615865e-05
3.89192524087328e-05
0.00011071282872687
3.20904528082232e-05
6.64034586012453e-05
8.8766326794392e-05
2.3161956055149e-06
8.12649024831379e-05
8.22565580327905e-05
9.94675790178765e-05
4.73359091068872e-05
4.57761569700243e-05
3.9539743091974e-05
4.60929209382025e-05
5.59840740087152e-05
3.27824586490199e-05
7.11190538997771e-05
8.79516410220712e-05
8.89203165332449e-05
0.00012838221360313
8.30737714753066e-05
0.000112799832301307
0.000129501476140689
8.19907799216388e-05
0.000152983154361663
0.000197393604593535
9.39300042007343e-05
0.000124507267584155
2.82093599152641e-05
0.000112824934408054
5.66391486396422e-05
1.54644015125293e-05
7.25902364380305e-05
9.77514024151977e-05
8.23979520556218e-05
5.7606066126271e-05
6.806787682954e-05
8.44796342096489e-05
6.44029961744463e-05
7.07229755917486e-05
9.15813718248428e-05
5.38493375872852e-05
3.85549400164075e-05
2.03324657220224e-05
8.81437021485997e-05
8.79570630411941e-05
0.000121365646819528
0.000127380843339194
8.47403920947165e-05
8.38163310698641e-05
4.87453305282919e-05
1.43944234159781e-05
3.34654222141571e-05
7.77824870119032e-05
8.59033558863564e-05
6.65756423311973e-05
3.97326203367621e-05
4.1762366100903e-05
9.94988771422011e-05
9.92082504668371e-05
3.82719115918197e-05
7.69274963022695e-05
5.12725238602159e-05
9.67287870817653e-05
6.76611170788252e-05
5.99991775637555e-05
1.63023554036842e-05
7.08578528773889e-05
0.000114062364399105
5.91672664656368e-05
-4.62984149869256e-05
6.33295925976864e-05
3.22567000008255e-05
5.8939326540079e-05
8.78137996223281e-05
-2.42113746592141e-05
1.12975524423544e-05
6.8121042490512e-05
4.65471633559254e-05
6.26533445685805e-06
7.48073549196037e-05
0.000121521167888875
5.3153302296914e-05
-1.41813840963773e-05
5.4328922856014e-05
2.9932481460118e-05
1.78224786320403e-05
7.00752762023663e-05
9.45288206515404e-05
8.59103959988406e-05
0.000113517280064202
7.5491240999581e-05
7.46116474079535e-05
0.000132870464919495
6.47401058591649e-05
6.26963242283539e-05
5.38189724236781e-05
6.79671846128194e-06
0.000113231930994522
1.72585886643473e-05
3.5549036888011e-05
6.53638328252481e-05
7.24751561383344e-05
6.80923257324004e-05
6.3496180639305e-05
2.00389659940778e-05
0.000119855464407659
7.12625532312752e-06
6.08150928889475e-05
0.000105660909806798
5.10450521017874e-05
5.67145292575972e-05
7.11074357128839e-05
9.11343024217992e-05
5.39129416399021e-05
4.28885705531452e-05
6.22047918098945e-05
3.6132263521178e-05
1.48778217299377e-05
6.93174439274346e-05
9.44569863840286e-05
6.8158047676703e-05
6.6951105069056e-05
4.33182664677976e-05
8.02932166410507e-06
8.67313644840426e-05
0.000123629203939556
4.73031429717118e-05
0.000147345968922401
0.0001038580711838
4.06734069237841e-05
0.000109124237553909
0.000124664458133969
7.90298577145534e-05
6.21363913711513e-05
7.79224612138528e-05
6.67943304432412e-05
7.53728547427287e-05
1.64457802059762e-05
4.79007245791252e-05
0.000141529090282618
8.74548133257344e-05
4.50514008051114e-05
5.68407039294971e-05
3.905469997882e-05
6.75944103462894e-05
8.54925701560116e-05
6.25588671645503e-05
6.97605271765291e-05
1.05526139358498e-05
4.43865221148678e-05
5.65179381028292e-05
5.6822149643457e-05
5.67256788927764e-06
4.51104550641339e-05
0.000104490610769766
4.8771335878997e-05
5.89690211951832e-05
4.21608899210606e-05
7.59651028813222e-05
9.76707002343977e-05
7.99284763855282e-05
6.41950289539727e-05
9.20168213146237e-05
2.34979536007864e-05
0.000115362767917353
1.19833951843561e-05
8.87355944427702e-05
0.000105970207934575
4.31123071097477e-05
0.000116519621136753
0.000102632058815711
2.51000971978553e-05
8.05870311075237e-05
8.41076725226103e-05
8.50990389797839e-05
9.58111905481659e-05
3.26362923867889e-05
2.94979790899328e-05
0.000104568349332244
8.6490715768552e-05
5.47883189534206e-05
0.000109275787123247
5.02709723921514e-05
6.03976269184247e-05
0.00014763776083973
7.75597196931149e-05
5.02908964724689e-05
6.79256843914604e-05
5.04324668714127e-05
3.15167107666219e-05
7.64224658266354e-05
9.22812379059921e-05
3.15102081474282e-05
0.000151759272600815
1.01731112026761e-05
6.70166261449829e-05
5.54128241966329e-05
6.65032331437902e-05
8.88613934252675e-05
3.87042618555714e-05
6.89658886739922e-05
9.20741454253137e-05
5.75492286206663e-05
0.00013116209692978
-2.13295334845591e-05
0.000109397516230968
0.000123043126452368
0.000138168555759388
0.000141103037819834
0.000108245610170922
2.22497525593097e-05
0.000100855122711829
0.000147419352349605
-9.15760619526359e-06
7.0345521977979e-05
9.47178619416174e-05
0.000135565349317084
0.000106035857763368
7.31269837230511e-05
8.07352764497439e-05
3.27655731418668e-05
0.000117563682698496
5.9576330155592e-05
9.81277938509551e-05
9.67869092729167e-05
7.23441131805329e-05
0.000134124527873507
5.93757262844233e-05
7.10807234895116e-05
5.37504273218624e-05
8.81639491529023e-05
2.15454491343041e-05
6.48469088617702e-06
8.68235297013643e-05
6.13012543308829e-05
9.48284277372969e-05
0.000102493461290427
1.91874313886794e-06
0.000112435691338229
0.000155510971973082
7.11837534979024e-05
3.59416918692042e-05
0.000153121748927839
6.92466072711149e-05
5.34704582896011e-05
4.06601265046067e-05
9.58677998329879e-05
-2.10868412394678e-06
3.64850390134871e-05
8.92940581855504e-05
0.000147577974570317
2.90619569881926e-05
3.90373921249117e-05
1.00321556886408e-05
7.22279163820223e-05
8.50704510241818e-05
0.000131081816409834
9.00138020917246e-05
0.000122315621231564
9.5830904713652e-05
1.10577990868116e-05
5.60177084121989e-05
-1.81872004948381e-05
0.000126382068064237
3.31913820277951e-05
6.07513198967695e-05
4.50860932665539e-05
5.93592197530515e-05
3.43214980072992e-05
0.000132627324245379
4.0448066285163e-05
8.96892229079594e-05
3.73179918135426e-05
0.000203646863719474
0.000103452358341939
6.28269375308253e-05
5.36951525543391e-05
0.000113875686103803
0.000104526606201544
0.000116908632707608
9.38833367803165e-05
2.64539053940021e-05
5.38043531900661e-05
0.000104363410173296
7.47765735199973e-05
7.52920886618646e-05
6.60328908246243e-05
0.000106621688399019
2.50150402041976e-05
2.97286192290938e-05
8.27404860632183e-05
2.50204328797998e-05
0.000105190457622121
0.000127217409623792
9.71750237058719e-05
0.000101251638691887
3.70592106225286e-05
6.23516707168776e-05
6.47859315072622e-05
7.77915391127701e-05
0.00016751784447832
8.74948492802501e-05
3.57716753873059e-05
0.000118657585960915
7.57040081292861e-05
7.86644036870695e-05
6.33668415493119e-05
1.86809935460428e-05
0.000102522888371299
-3.04408455459543e-06
0.000113055869286321
7.11508928037874e-05
3.70034065461143e-05
6.39625591128951e-05
4.65997283201396e-05
0.000111061085752778
4.8335056013486e-05
0.000190611350802363
4.87549260713317e-05
0.00013213740200406
2.64236724198978e-05
1.04775402108216e-05
5.95764885026147e-05
3.11620264623262e-05
2.12933764196694e-05
8.25454790961758e-05
6.68237079351488e-05
4.23820603559678e-05
8.52428431166158e-05
6.38040071615109e-05
7.06562184547923e-05
7.68815631011108e-05
9.68721766165704e-05
4.0864584978701e-05
0.000129935015848586
5.68769557734918e-05
3.08491462024682e-05
0.000118097347009631
7.02650470519252e-05
7.50861724601146e-05
4.14550349567372e-05
7.7192945834404e-05
4.91411545325147e-05
8.41429287608311e-05
0.000136374158335806
6.68789603291606e-07
7.59833299575659e-05
9.79287392328504e-05
6.65058659947245e-05
0.000154467075388411
2.02502668274847e-05
1.89744174297268e-05
2.55469973843854e-05
-2.0101313627042e-05
2.68194606955964e-05
1.81139475117287e-05
7.80217128549477e-05
-3.45048812781966e-05
4.66730733454307e-05
0.000128600014963759
0.000107468016946106
3.10757382906124e-05
6.48873606418497e-06
1.52334407164392e-05
7.52528311801978e-05
3.59549330399189e-05
7.73037359306342e-05
7.75599500753994e-06
9.59195339750429e-05
5.11034115742896e-05
0.00010626987681612
3.61957806086796e-05
1.94351658245795e-05
6.15394053405258e-05
5.36420265667406e-05
0.000128416999703847
7.29369806540319e-05
0.000126669579896891
7.54629643127219e-05
0.000176055610811931
6.52439413038604e-05
4.25498186327773e-05
9.26430989208503e-05
6.16708004507816e-05
5.77236388730241e-05
4.95085848791755e-05
8.04998475283294e-05
0.000104376129401202
4.9092732657008e-05
2.64011757350458e-05
8.55805830622491e-06
0.000136896848375158
5.69397999837707e-05
6.57643219939503e-05
6.32202860171311e-05
8.07160008596499e-05
3.24981709777163e-05
3.05096984920154e-07
9.22326458093704e-05
3.26440158980632e-05
8.47969434618411e-05
8.05506079888435e-05
7.91740908292838e-05
-5.4672454696541e-06
7.79263889992243e-05
3.98943904505929e-05
9.17345805939218e-05
4.37234597658567e-05
0.000110787253710766
0.0001089574593068
-2.79296026613372e-05
8.11384084547214e-05
0.000161604588137859
3.95694394334934e-05
5.97898317429671e-05
8.41401645372847e-05
3.09983268178436e-05
0.000139143778679472
7.55922278914341e-05
0.000112825209440084
4.61079526782442e-05
0.00015675495271095
2.70269611661152e-05
0.000139834694400592
5.76753389261714e-05
3.6182809168691e-05
9.78193775629823e-05
0.0001460161732434
6.06720344627357e-05
5.29690127455418e-05
5.03336011518744e-05
4.51691428568932e-05
9.77834943358604e-05
7.62579247357911e-05
5.25405194190751e-05
0.000144801432637737
0.00010984298610043
1.95159835673767e-05
-8.25635841148198e-06
2.95441530823469e-05
3.95831097994589e-05
3.77456802198991e-05
1.12586340301036e-05
9.22743830949855e-05
4.52842846747828e-05
9.2255413274171e-05
9.25913851872112e-05
0.000115301032469356
1.84573311630383e-05
8.08336318902411e-05
6.46213726558926e-05
2.33693956251691e-05
7.02024483610995e-05
7.44880616413957e-05
5.27378179190032e-05
9.09500128755103e-05
4.57713818578627e-05
-1.65840599597985e-05
5.31606569209448e-05
7.74753339313514e-05
6.7462372690908e-05
0.000115292313571462
7.52656099244133e-05
4.7443028511624e-05
0.000105993677403924
3.60492358511352e-05
9.75664378745807e-05
4.01963265994667e-05
9.17205469894998e-05
0.000150464127884595
0.000113197451112233
7.4019008869121e-05
6.5126301637384e-05
2.2185516313036e-05
7.30909072613626e-05
0.000123965708754983
9.41909750906713e-05
-7.11890217481044e-06
-1.88040789228702e-06
2.44932504898997e-06
5.0981926682186e-05
0.000116968231891482
0.000100539066698315
3.23733894459766e-05
4.21583882948108e-05
5.4836544095362e-05
6.94841043252957e-05
1.13721681308535e-07
-3.65541716796211e-05
6.69071273093529e-05
3.23929380130372e-05
-2.44910863290176e-06
0.000104085917101178
7.97298012758388e-05
9.43669687800608e-05
3.75387237698345e-05
5.41620807171443e-05
2.52713665466738e-05
8.45848312495384e-05
4.46003599902011e-05
5.85655823441845e-05
7.758002901933e-05
9.85424486335835e-05
6.84535414837194e-05
5.65293864031879e-05
0.000150754159523886
6.67943759297201e-05
8.17360432747817e-05
-5.11777027496432e-06
6.43967774594584e-05
1.34762223141503e-05
6.91897643043161e-05
8.26133450017315e-05
1.72132453092709e-05
0.000101624653359093
6.37119603222302e-05
3.51924581855288e-06
2.14321941094304e-05
9.87159544425786e-05
0.000135088406901328
3.68427935163869e-05
-1.66225485397167e-06
2.99351349792693e-05
7.68950229393245e-05
3.43007972988186e-05
8.02830913681703e-05
8.48328292688135e-06
8.04855794101327e-05
4.55118555710726e-05
2.11886693549368e-05
9.46331198156068e-05
4.65039726703547e-05
0.000101640741598182
6.90282444442887e-05
1.31087430191272e-05
6.62598742962724e-05
8.77897415171528e-05
0.000103713559760792
9.30075071267303e-05
4.76385702531996e-05
0.000101684520587556
0.000134113756767628
5.0448749749502e-05
6.93940050373882e-05
7.2525490300856e-05
5.4044071845508e-05
9.37948068481709e-05
7.50178944748095e-05
8.12934262007966e-05
1.0120299929637e-05
0.000104075891434332
2.38788782298877e-05
0.000121232510727459
9.55602827571479e-06
7.78813127214139e-05
9.90817709443531e-05
3.99264084101546e-05
8.66380228616609e-05
3.38789458938997e-05
8.57107344695098e-05
3.13508538664906e-05
0.000154134382787065
4.82909100515579e-05
8.8678813759518e-05
0.000138324115018719
8.88676208267675e-05
8.30617528165049e-05
4.52103254905119e-05
0.00014961126523603
4.92605147663102e-05
0.000101193348029976
6.9936266855986e-05
5.37583586988702e-05
2.41023132967197e-05
5.76137133265915e-05
9.19437025609035e-05
3.78390653561615e-05
0.000128801791477617
9.16421502567323e-05
3.980739428492e-05
2.59457427592563e-05
7.31693215422984e-05
9.22986106153026e-05
0.000105629024921939
0.000101713912699874
5.60745643503592e-05
0.000105663398950118
8.05823790646501e-05
9.15252225616523e-05
6.74657407906647e-05
5.79382233696545e-05
6.78604748841379e-05
-1.98479925863136e-05
6.03308179272043e-05
-3.65416919707993e-05
0.00010439536156775
0.00010313018699736
7.77190584674799e-05
0.00011366058352041
1.34198292809164e-05
2.79306227857309e-05
5.7823963198265e-05
0.000138064276504143
6.43540782964002e-05
4.46517291675829e-05
5.17237583518526e-05
6.61576556857331e-05
4.44500494316957e-05
6.15032918856968e-05
8.56625269054501e-05
8.38907855341096e-05
0.000123704869473493
6.17030154999491e-05
6.73627887919399e-05
9.25503816711426e-05
0.000107706074430272
8.44641299957128e-05
5.10994708008526e-05
3.77388078568843e-05
1.33407748165162e-05
8.57294500226813e-05
8.35825494716815e-05
0.000122650400385094
3.58060693493142e-05
3.88486358396791e-05
3.60741933796735e-05
7.84480122346541e-05
6.05366714909395e-05
0.000104217330956851
7.12768519091422e-05
6.41167241173801e-05
7.83564927859824e-05
6.9650537760442e-05
6.39864125038862e-05
3.92409672446879e-05
7.07946944829619e-05
0.000126346401436476
0.000105263494559538
2.67492854431712e-05
6.92244823092724e-05
7.99356173820888e-05
5.19030604603186e-05
-3.14796076482521e-05
0.000123867849437322
-1.05837965687453e-05
-6.63107549425448e-06
2.30904484327433e-05
3.97048262809165e-05
9.46359208991206e-05
2.13429876380776e-05
6.89502569165397e-05
5.80890559396419e-05
7.5349530726456e-05
4.69306525318799e-05
7.98162711710096e-05
4.9179418092691e-05
5.46434879371111e-05
2.26682434159771e-05
8.30812385289445e-05
7.77008422371706e-05
0.000142262650207671
7.15248794178996e-05
2.23907315175899e-05
0.000114197131545091
0.000123840748219228
0.000113686195664921
8.86864024203669e-05
4.21622657741649e-05
1.32939718577501e-05
0.00010890497245977
8.85387567990015e-05
0.0001386744459053
0.000121796588603035
0.000132982886354878
2.75067632627552e-05
-4.45306086141115e-06
0.000119596491046289
9.61782084422183e-05
3.87781372038947e-05
0.000123293220580246
7.541167776949e-05
2.10981611862904e-05
6.23442296001277e-05
0.000128475214818367
8.05330219249157e-05
5.49909305901228e-05
0.000114770795990606
5.3907828571525e-06
3.85062113349607e-05
0.000132605139731386
7.51867135176614e-05
2.13035957464574e-05
0.000144595398945987
4.63845452288141e-05
7.87785051448696e-05
6.49319593472507e-05
3.52712021117727e-05
0.00013187854681003
2.26000242532153e-05
8.57085925287447e-05
-3.41596314851809e-06
0.000115372859492731
0.000119860091606865
0.000112140476471879
7.86614389134258e-05
0.000138310377211666
0.000115999480822658
0.000125951520007113
7.27526385151037e-05
6.03772159629834e-05
-2.06908990460933e-05
9.49355045174957e-05
8.53983911413565e-05
7.07349867752599e-05
9.63103734488787e-05
6.44163136673092e-05
8.26575593693755e-05
0.000131867131500848
0.000138455141577861
8.54818833125481e-05
5.92614701516391e-05
3.50535326039727e-06
6.71659848059758e-05
9.37876266132789e-05
8.007874542212e-05
3.55908218152637e-05
5.60257834861474e-05
0.000105259392143784
7.29987512994647e-05
7.64288313326456e-05
8.52423476755821e-05
0.000113090001466036
2.01228325304579e-05
7.14444293237073e-05
4.22123198875623e-05
1.14834368387678e-05
9.49713317515712e-05
5.98640233421007e-05
-9.20069996821426e-06
4.14644024805978e-05
6.25651203612377e-05
0.000174709614481981
0.00010684520789122
7.28116290475215e-05
9.30683205100239e-05
0.000104152813587502
8.07684940930619e-05
0.000143678720397859
9.96189580502842e-05
0.000135278826942083
9.21435419527343e-05
6.17848415513483e-05
7.10298671196447e-05
0.000125207936107276
1.92637317759721e-05
0.000111994587016571
0.000119892853310502
4.12290598051552e-05
4.57765873438535e-05
7.44319759199654e-05
-8.7808712083073e-06
2.59547545475291e-05
0.00010830280843617
8.48272455984892e-05
4.79926273497413e-05
-6.69713422380356e-06
4.26616751330308e-05
2.59388769614026e-05
0.000114041772163234
0.000134525978505082
0.000106223174823067
5.08085135882151e-05
4.90762386305042e-05
4.27611658058762e-05
5.24522717340686e-05
8.78566238404604e-05
5.49142105544512e-05
2.38357585105341e-05
4.40060544935044e-05
3.76207390365466e-05
1.90686859731769e-05
0.000100870495861198
7.97396318197929e-05
8.71984796362752e-05
0.000126003100230745
0.000107465645099643
4.80698969054962e-05
9.08603842955753e-05
5.92474198571907e-05
0.000107199182412161
6.571750916208e-05
0.000105679710861188
2.5094558201298e-05
5.81925215371235e-05
0.000125387534063639
0.000123176043589464
3.98715929119926e-05
8.47007419335535e-05
8.36220455202603e-05
8.33448594478289e-05
3.76886739789837e-05
0.000123552637753606
7.74186814014879e-05
8.09444686700595e-05
2.77349185495619e-05
-2.27002629504212e-05
7.33460791560779e-05
6.95064489778346e-05
0.000108807347946379
5.00591446038071e-05
8.66599654094771e-05
0.000143709077507676
1.80633296350883e-05
8.04611989122124e-05
4.71623626081908e-05
0.000105066503647253
6.1544054816254e-05
6.81335393001175e-05
8.62477636446627e-05
0.000122273917272416
5.0407112153728e-05
3.85319161380088e-05
7.11553513487881e-05
0.00013081971402575
6.22881267048137e-05
8.68064059099409e-05
6.43711350847764e-05
7.28200465870893e-05
0.000113209269935337
1.90426796339786e-06
0.000111354617489963
5.66224784974921e-05
9.91988965817398e-05
9.22561536970495e-05
0.000107729427435298
3.33897380469418e-05
6.07125594856903e-05
0.000150192298674222
6.51359416263048e-05
3.27654305084114e-05
6.83004841263717e-05
-2.66133775166426e-05
2.95208009773854e-05
4.88104487030986e-05
8.91604724077601e-05
0.000134908368815908
7.78077434268012e-05
9.35140818837285e-05
1.83180224402014e-05
7.33826476556872e-05
6.71619686736181e-05
-9.60979757579556e-06
5.75655421631618e-05
0.000118816858513642
3.97212171404575e-05
9.79566665942514e-05
7.6153083785105e-05
7.60704167740085e-05
8.7208834073817e-05
1.98470876277513e-05
4.77615465301214e-05
9.68527413255396e-05
1.85364549554937e-05
6.33085609259743e-05
8.10798467642786e-05
6.36207802819418e-05
6.52324556297321e-05
8.37826334728494e-05
6.17863784782796e-05
2.48646111377505e-05
0.000104056475513996
7.55152593566159e-05
4.62085417128414e-05
0.000108790591283274
6.70348937621194e-05
9.33901336699867e-05
5.0588689384893e-05
7.82317180053334e-05
4.5743594810077e-05
7.18962814633488e-05
4.85260001336995e-05
1.77468597899093e-05
-1.88392374723927e-05
4.58573773499071e-05
6.12870427578227e-05
6.86567476119834e-05
6.45505130377169e-05
6.07839778726168e-05
4.73290928527567e-05
3.12034731367899e-05
5.50215695734066e-05
7.1399327357815e-05
8.38673882161641e-05
0.000122412142890051
8.49489215154607e-05
3.69094933399339e-05
3.48645177086122e-05
9.60138540603537e-05
0.000168717696810714
5.81816767861454e-05
5.87673135190988e-05
6.37560658802818e-05
7.3856047751348e-05
4.4686436094704e-05
8.74362366553208e-05
4.23518858847266e-05
7.22639805350362e-05
6.52794482950999e-05
9.94928163416149e-05
9.6396431593371e-05
4.91256345811844e-05
0.000100025835980693
2.16118772901482e-05
0.000107712368106199
7.93362737733414e-05
5.72012880320431e-05
2.63667676155401e-05
7.31403394550484e-05
9.6125535294206e-05
8.78190550400926e-05
0.000141426386079426
0.000110810188476905
8.34968586735581e-05
0.000125221196493433
9.33401692682851e-05
4.78250624087991e-05
6.8018547739442e-05
0.000117279779973621
0.000159842763012738
2.47487149521958e-05
6.63180426025857e-05
0.000110552814642355
0.00010816493508722
0.000109371378180525
8.63839934090187e-05
6.15395870309469e-05
8.29253781111836e-05
-7.56526278124116e-06
4.16684767618861e-05
4.26930934728566e-05
5.76860884296929e-05
0.000101420445120426
3.38727582729459e-05
9.1105212039941e-05
1.21798438701051e-05
0.000114375636761363
0.000148203657911831
2.30778432283814e-05
6.15985780495995e-05
6.53109157192194e-05
1.568851860913e-05
4.04473574565547e-05
8.59480037769268e-05
0.000139121949640762
5.25196555532972e-05
0.000101260433002458
9.4300788595699e-05
6.23647032571074e-05
1.33586705820559e-05
0.000163546346152635
-2.80886351363673e-05
2.05512992286316e-05
9.34026872763814e-05
0.000102503734056065
3.75022689784453e-05
6.25667005590248e-05
3.2473025750262e-05
1.75933650774867e-05
7.31223912654715e-05
-8.54313252030911e-07
7.02853718182406e-05
4.66728387948196e-05
8.97164141075861e-05
3.74934082078482e-05
6.69195697187305e-05
4.12234001941473e-05
3.9526779081734e-05
7.99237007179598e-05
5.1098982910985e-06
0.000109242513970201
8.19950392040484e-05
4.62709110332074e-05
7.44677307176954e-05
4.91899660649239e-05
5.87459219382064e-05
9.60158383103076e-05
4.42250779267912e-05
9.5700505902358e-05
0.00012525522392638
9.10291490169555e-05
5.88763006956735e-05
8.87110334064899e-05
5.27075499422541e-05
6.94238310507888e-05
8.26817664084148e-05
4.55468407520088e-05
9.04281666739554e-05
1.30506992605609e-05
0.000112232403116336
0.000138111890013183
7.2470515267649e-05
4.688853724972e-05
5.55434577891921e-05
0.000133674138833525
8.35526677023749e-05
9.88951979730294e-05
0.000102898745501646
0.000102523304444574
9.38750884228189e-05
4.91096113563872e-05
4.45663554612772e-05
9.77294511987029e-05
3.54454001832779e-05
0.000155901547267877
9.27436391233307e-05
8.80333703937769e-05
6.84140841684443e-05
9.37331074405796e-05
8.67241760260732e-05
6.60660056672383e-05
4.17527694758352e-05
-3.0756119145657e-05
6.95905127146353e-05
7.31842965160116e-05
2.60765836509204e-05
0.000123631056162752
8.98396176003406e-05
4.83927157948167e-05
-1.58946678615069e-05
5.34903512571805e-05
9.76220154711699e-05
6.82976283400098e-05
5.8077697975755e-05
7.00675151254836e-05
4.18329810466649e-05
2.31532579958166e-05
4.15061506615362e-05
6.90170185896771e-05
6.99236697555143e-05
4.55413468729949e-05
8.4359015969012e-05
9.08708529358983e-05
0.000101396918481733
6.2360095305884e-05
4.81288363742513e-05
9.92658215568251e-05
0.000102008658136262
6.0242549633831e-05
0.000119524245638725
0.000151677478175595
8.36408050661094e-05
4.59759806218986e-05
5.03646733649751e-05
4.62948555526292e-05
7.93260626584914e-05
0.000163572186358145
-2.35577509167141e-05
9.10906377962376e-05
3.5261651375839e-05
2.5575784206094e-05
0.000123319002277498
6.97684663500457e-05
-7.92144640183395e-06
8.55327351591132e-05
0.000112106996574845
4.18568657767024e-05
8.000737780558e-05
6.24265985995071e-05
0.000101748991739967
6.58997358995391e-05
0.000106107328187497
2.89937959969031e-05
0.000124625185441765
4.75819276844029e-05
4.87548200456569e-06
4.01705923688399e-05
9.18835439646014e-05
9.57143943600468e-05
7.47008217553195e-05
3.10571495744478e-05
0.000108044058145352
8.99568711040508e-05
4.7606386087835e-06
0.0001045356458251
5.37306472490049e-05
7.96067373301371e-05
6.16369255044482e-05
5.95635941394822e-05
7.19326176565966e-05
9.35992301642025e-05
-3.37777743250287e-06
8.59100516202893e-05
0.000110419796821885
0.000112688107651044
9.8995050996279e-06
5.638485153059e-05
5.72662525852786e-05
0.000172825087191721
2.89268466680408e-05
9.55045361859921e-05
1.15444571166131e-05
0.000106142554921136
9.61361911115104e-05
8.44809287056256e-05
1.46202311533496e-05
8.22500815824873e-05
0.0001195703305381
8.23937419366205e-05
4.85484747848617e-05
4.42589821128601e-05
5.41916482109075e-05
-1.16963887727387e-05
5.41784812461672e-05
5.3257644796911e-05
6.42415332531934e-05
8.11159174150278e-05
7.75229089537966e-05
0.00012871781480966
9.67980578255331e-05
6.22859936824877e-05
2.6276930857128e-05
6.6375151001695e-05
5.66185631695964e-05
8.43699567133736e-05
7.66193969299176e-05
8.57874367671335e-05
3.31795459196499e-05
8.61116235746443e-05
0.000105880501221812
6.18574069412865e-05
9.85416837461352e-05
8.57923215288249e-05
3.29247586923606e-05
5.25910311306251e-05
7.96204036925077e-05
2.50626197023053e-05
0.000100090887548296
0.000120056707660542
6.55008575752344e-05
7.96435667338321e-05
0.000107440862853931
4.99552858396452e-05
2.14865845150939e-05
2.09774547961519e-05
9.32544414031318e-05
9.4398242333906e-05
0.000108898322162967
4.91036124492281e-05
9.32774193385985e-05
7.41373905282537e-05
0.000128166502004011
6.0236536895601e-05
5.55081036505423e-05
-3.50754256194412e-05
2.62774421579645e-05
0.000117759439930703
4.89369351853407e-05
8.02338791101447e-05
2.82004239698478e-05
5.62417732687947e-05
6.95848897054357e-05
0.000150045485608631
3.84569999925959e-05
5.01739980565026e-05
6.95839942907973e-05
8.83152306159823e-05
4.21509421457433e-05
-8.86630810329991e-06
3.28001286503553e-05
0.000114107876964833
7.52204181457801e-05
4.75605384941465e-05
8.13835859355027e-05
2.7879775341329e-05
7.82541497913548e-05
7.50379874396492e-05
2.93693980164816e-05
0.000108571130979202
6.27845131645287e-05
2.87162511719183e-05
8.01903374905864e-05
5.60005743962427e-05
7.78713799404206e-05
4.90566246900733e-05
7.22197409603434e-05
4.16732289602019e-05
9.53197780340145e-05
9.94658660692073e-05
4.96504090397346e-05
2.07374498354331e-05
0.000111289899383349
0.000139254647126068
0.000138446142501287
2.37865132663915e-05
6.10894374766438e-05
-2.68358611068267e-05
0.000137590316806594
0.000108881170778273
2.24970764574939e-05
6.38919320191062e-05
1.93781749905369e-05
4.05210581073539e-05
6.50744988969329e-05
1.66807558147523e-06
6.62638987465222e-05
4.38506832032132e-05
7.60703530316018e-05
3.24781095062818e-05
9.95202752049599e-05
2.51687463802746e-06
3.84121638171246e-05
7.18263098167043e-05
0.00015743688254125
7.49821147084569e-05
0.000107392015478502
0.000151369944793593
0.000170353737241193
6.67190482360075e-05
6.20182768931205e-05
4.59604375285657e-05
4.96614439208107e-05
5.50074318984015e-05
3.09533438818152e-05
9.13352732554183e-05
5.20238462292214e-05
0.000133062089022087
3.27241956189448e-05
8.36662342522582e-05
8.04205658296166e-05
-2.31225274918319e-05
7.79217240060443e-05
5.46651075038663e-05
8.59463810429796e-05
5.86535249197401e-05
0.000115076366039769
9.70230283991834e-05
3.02019030024876e-05
6.94064968492379e-05
8.9245314708937e-05
5.87457692515522e-05
-2.04477744028245e-05
2.57090758255528e-05
0.000118902036435925
6.3860870702191e-05
4.39462556756736e-05
3.72670695870593e-05
3.00979348258977e-05
8.72434106323312e-05
-4.05097576257313e-05
7.54994463365422e-05
5.30384049579277e-05
7.07133873565588e-05
4.5811843912904e-05
6.59502570805318e-05
4.39014998178363e-05
7.14026126670373e-05
9.40200438430643e-05
4.22570564627929e-06
4.30791607681289e-05
0.000124550597054379
6.85070430993579e-05
0.000166281272127938
0.000132692995086451
3.29752244099483e-05
4.99119494248869e-05
8.78276637297252e-05
7.444621662573e-05
1.97846836412897e-05
0.000114071855281603
0.000118089762164699
6.46077812833802e-05
3.3850805329647e-05
4.1944275348909e-05
9.06632551664041e-05
9.23118187360206e-05
9.87530748574348e-05
0.000108453271233189
5.51200963210344e-05
0.000184633700791543
3.68459821230617e-05
0.000112012869621275
4.36023895126054e-05
8.28078816070555e-05
7.83486476552924e-05
1.95193621555821e-05
5.39542189864515e-05
3.13456016179435e-05
0.000116896762789893
5.18504303277472e-05
7.39192844083651e-05
0.000156736019544792
7.42295520267725e-05
7.16761842682829e-05
4.04171919340713e-05
8.26711698001661e-06
6.07838727533176e-05
7.23202720013383e-05
8.39049025968899e-05
5.1908079406445e-06
-2.16548547270466e-06
9.09696652123528e-05
0.000141274718038521
0.000141867575881133
2.89863635937527e-05
5.59887305553516e-06
0.000109199775147463
9.92717123103022e-05
5.00787707679536e-05
1.27331483685992e-05
4.62149640388163e-05
0.000136365506811733
-1.371311517864e-05
7.82204896046549e-05
7.94626951998574e-05
4.38084282119181e-05
0.000154746788975593
5.10292845780088e-05
9.32577741704286e-05
8.91087448143901e-05
1.16813969101801e-05
6.38840545254767e-05
4.29797717599009e-05
0.00012195973576476
3.43044960547538e-05
1.85176863779604e-05
5.90121257372883e-05
8.56533342333149e-05
0.000140918907657149
0.000104629899785564
8.63038786586266e-05
9.26255772494846e-05
6.65035592603674e-05
4.08037841479431e-05
0.000137941268573994
0.00015171039151901
8.45234778442042e-06
0.00010258494852954
0.000154959619267479
7.77981517086507e-05
8.49645954669444e-05
5.59917210018776e-05
1.71718090539099e-05
7.19603081972541e-05
5.25061211512158e-05
8.54047840815827e-05
7.32966306542452e-05
8.84338981197119e-05
7.47899261193589e-05
6.08740647967367e-05
3.62546997399939e-06
2.97657605532571e-05
1.66680516585635e-05
8.85479720187673e-05
1.36263327731974e-05
9.54726770259421e-05
4.98224490409472e-05
6.11002479166216e-05
7.57495236508316e-05
9.55820672258306e-05
5.43467063741591e-05
4.98284270550409e-05
9.27122000372376e-05
8.55765024698889e-05
9.86100413987599e-05
9.66782043362504e-05
7.27832335200531e-05
5.2494834617356e-05
7.08425305298029e-05
8.69374889743778e-05
0.000114326917895268
0.000173603367025237
0.000109629590842862
5.66153857346297e-05
7.57705041241131e-05
1.42635024732946e-05
1.96837567352069e-05
8.85792035523633e-05
4.55644325333455e-05
0.000108071443441422
3.83093144534152e-05
0.000113994621704473
9.09923128396703e-05
5.43334169448965e-05
0.000127890094414567
1.83329956108327e-05
0.000108959637328075
9.3201020751861e-05
1.48134646013563e-05
9.60895076034418e-05
6.50250906131631e-05
5.27951514016062e-05
6.15259667775311e-05
9.63767712373201e-05
-2.44336736966808e-06
8.96057673518751e-05
6.40801958959511e-05
8.6610288253108e-05
1.3403140142889e-05
5.79160561927918e-05
5.17765958735869e-05
0.000102608922451735
6.28672698222027e-05
5.52875838512247e-05
0.000111128520041385
6.17512446606842e-05
4.03602150106911e-06
-1.95630137281621e-06
5.51280472074399e-05
0.000105861064713486
0.000110005456633761
8.34983238427709e-05
3.3628506438876e-05
3.82106913694176e-05
8.19239266073158e-05
6.71247358934745e-05
8.27849064445955e-06
9.6931175619042e-05
4.79972682614108e-05
8.52986147592091e-05
3.97431353052939e-05
0.000104608614347307
8.72192145563135e-05
0.000100337433115462
2.88180712632579e-05
7.08950386772753e-05
8.44602700163157e-05
0.000123639007019523
-1.15750675100752e-05
7.32997617409652e-05
-7.98174546164421e-06
5.69224593335405e-05
-9.24037949696161e-06
3.30051968596029e-05
9.0543481811535e-05
6.79934705521573e-05
4.90988611320013e-05
7.84590721624494e-05
7.46213027247336e-05
7.24688412683128e-05
9.89335571784426e-05
6.5204122093375e-05
4.76298352174297e-05
0.000126815226763581
5.88080339490274e-05
3.38259616695892e-05
0.000121217139846473
9.70212679854449e-05
5.27122620279073e-05
4.07767487778287e-05
1.85910650849624e-05
0.000103408328379003
6.02005717953861e-05
4.68208735968927e-05
6.32152481358687e-05
3.25777947052708e-05
6.78655992904423e-05
7.45175181345802e-05
5.47648809813063e-05
7.01742529726833e-05
1.95249924455002e-05
6.15828093594668e-05
8.31395253507171e-05
4.52772183465212e-05
9.36888624368004e-05
8.68986570357218e-05
0.000163214089594587
5.46763227872405e-05
7.90080035383002e-05
5.40331571270343e-05
9.97533323925297e-05
3.83602241809666e-05
9.05483476276682e-05
2.28777635688661e-05
7.24806997115793e-05
4.36136894835788e-05
9.24753573103289e-05
7.22727390845513e-05
6.22278229368387e-05
2.76803927357328e-05
7.62960939347918e-05
6.01091623926976e-05
3.9631370318239e-05
3.29892387446083e-05
7.30571905382807e-05
0.000129390065126829
-9.14117087044435e-06
2.84290896175887e-05
8.68604543668194e-05
4.04103839609473e-05
2.44953086420128e-05
0.000110479649582502
2.84556661817567e-05
0.000115717041502992
6.10159932636992e-05
8.55941617690632e-06
-3.36644967946864e-06
9.27837989263689e-05
0.000113095371040372
3.618744770249e-05
7.75255793707266e-05
1.68511405584647e-05
2.98892067416242e-05
6.28466497809225e-06
2.02730334233567e-05
5.1821152602181e-05
5.30272474161206e-05
4.86974586071227e-05
4.75543492921876e-05
7.20810322237556e-05
2.99033774989347e-05
5.73385198223292e-05
8.45819945910274e-05
0.000104301276165661
6.27856115362412e-05
-6.73091506842793e-06
-1.22208913703603e-05
0.000103257625777667
3.736721415222e-05
-3.15683546693246e-05
0.000110651495551425
7.02982184836403e-05
5.29365891716803e-05
5.94825366772993e-05
9.39070182103426e-05
8.1405771996652e-05
4.96823933400593e-05
0.000111981118984597
4.5841300240158e-05
7.24916814154866e-05
6.72255012137908e-05
8.14621358664107e-05
0.000140738616259089
4.4478213193103e-05
3.90194735138248e-05
4.20535275747545e-05
4.72402358360546e-05
1.66057802358344e-05
5.37157787137826e-05
0.000105413962996253
8.81540465232228e-05
7.94838701042268e-05
8.30396412331455e-05
9.37609044432734e-05
9.47748702409218e-05
6.55099864406861e-05
4.40613338527345e-05
9.73577255395859e-05
0.000100214203139555
-7.66004043329803e-06
9.0803444809455e-05
7.2399089965802e-05
1.75353965588442e-05
0.000113789837012743
1.24176762568003e-05
6.68818288066914e-05
2.63112995859348e-05
0.000121278746349263
0.000108060102847898
9.46718467465245e-05
4.36780113546401e-05
5.24629831327059e-05
2.27124481268789e-05
0.000108045068842711
1.58672256453191e-05
4.18216958524201e-05
9.25336387516962e-05
0.000102348486038119
8.20522192598753e-05
-8.97473441218924e-06
6.27257355816942e-05
0.00012779497558499
0.000103307298482
9.88357417027184e-05
7.84922922219549e-05
6.58788730476448e-05
0.000135917257663743
3.32611409116992e-05
2.21485546318076e-05
5.34575747209607e-05
5.5683003960516e-05
6.68473932388527e-05
3.52244155392179e-05
7.15772655988309e-05
9.34663416727351e-05
7.00790376032621e-05
6.61566683679409e-05
3.67157520241067e-05
4.95699170602106e-05
9.41140832643028e-05
5.85747536046402e-05
0.000144702474431183
3.39284560204568e-05
0.000107835477166023
8.49835247028122e-05
7.37399441386712e-05
5.65049627320536e-05
0.000102239420819921
0.000134643718448974
0.000141268127043772
8.16222681778188e-05
0.000145427616948276
2.82577792556454e-05
-6.90207899107819e-06
9.75798038043855e-05
0.000121400477567555
8.69005046857565e-05
2.07534539572544e-05
3.83266296651471e-05
8.72434860716713e-05
1.55762972964719e-05
8.86051556909421e-05
4.21172020145169e-05
5.91288734623251e-05
3.60060062428706e-05
3.82560734080188e-05
6.92737342582032e-05
0.00010752393261832
6.82110351984234e-05
2.18509907105674e-05
5.91526154464541e-05
1.83165985825994e-05
8.54955488709749e-05
5.44248517624343e-05
5.22598889717018e-05
1.50044113405687e-05
3.88569817156521e-05
9.05417920798728e-05
4.12552162198327e-05
9.87713360410433e-05
6.10426192750725e-05
2.74961414584626e-05
9.24662621370782e-05
8.60080464199614e-05
4.14566072399413e-05
5.20579690593668e-05
0.000100067631067938
7.74448988984472e-05
9.04911964521123e-05
3.60502597650553e-05
0.000139442869169262
-1.89615061670455e-05
0.000110738359146435
0.000115495871354205
8.14714918757141e-05
3.06101402965828e-05
9.7427742177526e-05
6.16577473295907e-05
6.99504396626802e-05
0.000105494012635155
8.04816072691781e-05
5.81402695617342e-05
-1.79438715906715e-05
7.58371085364477e-05
1.1271130638259e-05
8.70673084389448e-05
0.000124030029105361
3.6389613609212e-05
2.63389540366525e-05
-1.07425555212577e-05
9.21375320491841e-05
1.43133946889797e-05
4.10622287738758e-05
0.000129386321608893
6.40005242933555e-05
5.18352731593262e-05
0.000145295550105496
4.10961959728511e-05
0.00011498162622699
5.77056470400852e-05
7.8786307183646e-05
3.68938732805599e-05
1.06640076695593e-05
5.45386174744996e-05
6.17844521597125e-05
5.52270557644892e-05
8.8752225122474e-05
3.48209643649803e-05
1.58146518274177e-05
4.42759759851785e-05
3.49825399847837e-05
7.69261340965657e-05
6.02177549445412e-05
6.77330260167045e-05
6.77326926388669e-05
0.000142295790196326
6.68890990774749e-05
8.35118379833773e-05
9.00423559383839e-05
4.25416713946159e-05
9.03048883113346e-05
7.00508726063398e-05
7.57194881930147e-05
6.40071443244739e-05
4.65474351974606e-05
6.0737400582538e-05
0.000129229585706184
0.000166329970276473
6.91299373609916e-05
0.000130777005798908
0.000134786499107509
7.18160057546037e-05
4.22403184592165e-05
4.07237366186005e-05
4.58046197724355e-05
-8.41208961330378e-06
1.27073998722431e-05
5.61826180543221e-05
8.2105439294187e-05
5.82930550869858e-05
9.21292397852069e-05
9.29689552826734e-05
6.52051675284029e-05
8.64977573884559e-05
7.44958312486296e-05
3.75734832143635e-05
4.12723322991831e-05
6.63784750530474e-05
3.04909568200004e-05
0.000102547410720437
4.92359399098913e-05
0.000109589907608287
6.34704820083509e-05
6.05103057776287e-05
6.65515355856702e-05
6.83397574130512e-05
7.66830450845822e-05
0.000109160577952564
0.000112290697029239
9.90129759979789e-06
4.83983642537439e-05
0.000137332790882361
6.41784293658245e-05
5.65416573927528e-05
0.000107642962840031
1.00464806712934e-05
0.000107185202391744
4.94814322541117e-05
1.70397274095444e-05
0.000122174262761101
5.59927995862295e-05
7.19534002115713e-05
9.75527826007052e-05
5.83664231348033e-05
2.46617768551508e-05
3.170064234706e-05
0.000113081825227505
7.09773418347486e-05
2.74872868969531e-05
0.000141782273857453
4.64321529631878e-05
5.88976504313445e-05
6.80659554392728e-05
9.13431037324096e-06
7.99388379073153e-05
4.6110998886645e-05
8.35867132149516e-05
3.82985414414028e-05
4.88384884209221e-05
5.51836216055484e-05
5.31728889094052e-05
0.000104428086141236
5.23059526155236e-05
1.60011589711198e-05
0.00012088492035585
4.97840901118632e-05
7.73398334160539e-05
5.84644907512027e-05
1.21757011770205e-05
6.09910354458121e-05
3.59898867603475e-05
9.50743878706824e-05
7.56291668333145e-05
1.24040524521792e-06
5.9430482799897e-05
7.54884698620162e-05
9.35598599852043e-05
2.33452700868172e-05
5.14222862968167e-05
0.000100915841233364
4.99893090023401e-05
6.88765738100609e-05
6.36433989883648e-05
1.58847574973235e-05
3.19720619692685e-05
4.85982042049963e-05
3.92395479588509e-05
0.000121163630644024
9.34599686229114e-05
0.000121717806948224
5.91808550722666e-05
0.000131390733430251
4.93065184193741e-05
9.62093733071824e-05
4.67443392913485e-05
6.98542021177833e-05
8.48415985460223e-05
-3.63892349795636e-05
6.66943030133786e-05
9.94423679092584e-05
0.000114663352730725
7.86023215226645e-05
2.43914917271893e-05
6.75780172292714e-05
6.88951857762536e-05
0.00011679527850419
7.53102961896677e-05
1.95399810236196e-06
3.83758759025174e-05
4.53362475960073e-05
0.000105169273359264
3.26881658022196e-05
1.68350775877199e-05
3.0998222925933e-05
1.97160251755182e-05
0.000151808446276685
9.10083024794429e-05
4.56339287793993e-05
9.49480977550861e-06
-1.22303572975201e-06
5.26220886337421e-05
0.000110661192958475
7.3880028787228e-05
5.56325563731292e-05
0.000114440026508401
0.00011947318229263
0.000116241351653749
1.14542661881522e-05
0.000121034832944042
7.37782221929605e-05
9.45491655407817e-05
6.23442604613465e-05
6.91720257775453e-05
8.95095640368058e-05
2.27709576049757e-05
3.84762082333317e-05
7.83667002106124e-05
8.1219067949826e-05
0.000120727209906274
5.63349220044075e-05
0.000104123360129472
9.3394377223367e-05
4.98229370556103e-05
3.91985010633921e-05
4.89503851468628e-05
0.000115530033076845
-2.41732137152209e-05
0.000111623838952998
7.63462150017851e-05
5.16185742092748e-05
6.3970452302936e-05
1.23579241913487e-05
6.64354598467608e-05
6.73190671261562e-05
2.01355228689331e-05
7.68620047108461e-05
0.000102114283665677
6.99293020036436e-05
0.000115301679113313
4.52897533139083e-05
8.07873145812492e-05
3.84991852651719e-05
4.2833612681165e-05
7.03101162299925e-05
7.80179340849362e-05
6.54111162668913e-05
5.14961690162814e-05
3.80124467785556e-05
4.93795718554408e-05
0.000123959567868692
-6.96705971912743e-06
3.82293287775759e-05
-1.12382327316648e-05
2.23113313980593e-05
7.39994709328937e-05
1.97579263106283e-05
0.00010749655683148
7.76639888184187e-05
0.000175227197163787
8.67451224561141e-05
0.000135170331989768
0.000122951386609073
0.000111943526878236
3.21115899482872e-05
9.75742680837851e-05
5.72454055598231e-05
2.62159931307479e-05
-1.72667792628497e-05
0.000103371367257335
0.000167317290031601
4.08465638423475e-05
6.40602284128682e-05
0.000121577855963494
1.85057269148328e-05
6.07142715335814e-05
1.23120887130983e-05
5.69350819528667e-05
8.23938157332621e-05
6.34826534884217e-05
7.98581566672917e-05
9.34990275949418e-05
8.28611755179747e-05
6.33405141442423e-06
2.5636704916693e-05
0.000120145331573204
4.08107919926547e-05
3.19945318366474e-05
0.000118997742336393
0.000128746705186317
8.9726830063922e-05
5.97505113760778e-05
6.1415826118141e-05
7.96026693330532e-05
0.000108704815108775
5.59149543684376e-05
0.000126073131521924
0.000107013969176554
6.54977596788671e-05
0.000104320590727153
8.40380139536262e-05
7.96937279099174e-05
0.000149597563712338
4.42161635576474e-05
2.25786788519688e-05
9.56507184755225e-05
0.000103936868364355
7.60399558639066e-05
0.000110343435120274
8.1999606711925e-05
0.000108799096751064
7.81043712454951e-05
6.60485849831948e-07
7.00172957736936e-05
0.000102834398798044
4.3523173250146e-05
0.00011114275801637
8.91626231546783e-05
0.000135023010371533
8.24583464668269e-05
9.76766200237764e-05
0.000133076661825353
8.65304358360127e-05
1.43844712014367e-05
7.28949605858941e-05
0.000108569346249821
5.24729486745108e-05
0.000111687574100796
3.31381185681819e-05
4.46973124174813e-05
5.69228713341104e-05
7.01092493004894e-05
2.97193682680694e-06
0.000153750969157152
7.00291144227763e-05
3.46311811909126e-05
0.000152422772670653
2.36146884744964e-05
6.15742034119424e-05
9.86162716143281e-05
0.000116905177544502
1.83366201394401e-05
1.69635428208901e-05
1.45206564137961e-05
2.96145143267939e-05
-1.89197719932138e-05
4.2507671518812e-05
4.89445814291724e-05
5.84854464751724e-05
9.78313336334172e-05
9.86719145962392e-05
2.8847926119349e-05
8.79170323914177e-05
0.000104969154723394
7.99298928598332e-05
6.80039816992764e-05
2.5209892982809e-05
0.000103715904021604
3.81318637189462e-05
7.78415437590928e-05
-4.56974775722855e-05
0.000107445222612041
8.84615325891552e-05
2.20246439073563e-05
8.73958912123879e-05
0.00010431307242713
8.32350833819878e-05
1.48959711565772e-05
7.13198984560343e-05
8.30138416676271e-05
2.9062023770787e-05
4.01403233058265e-05
3.35920698806781e-05
4.69665538170994e-05
7.38792689859125e-05
7.79283724529771e-05
6.9589968802138e-05
4.49124920883286e-05
0.000154474800285673
9.30366364252535e-05
0.000108992836132305
0.000123021123469565
9.46118857537681e-05
0.000160132618499668
0.000132130668479475
0.000153698707588522
1.26426380913856e-05
1.4268158893167e-07
0.000132769239996747
3.67521460629522e-05
0.000117625139535391
4.21330529362251e-05
4.38947849816443e-05
5.3073576399804e-05
3.90970410435235e-05
1.2339954531493e-05
3.94955155206276e-05
0.000119329890289571
0.000102910769559473
0.00013878696984116
5.45278948772521e-06
2.34767740285949e-05
3.58166946734617e-05
3.19490006703965e-05
3.18823842247511e-05
0.000125994990793731
0.000116133495508502
-4.02817936210225e-05
3.23117995205611e-05
5.37858062663187e-05
7.18708709744955e-05
7.27981315437201e-06
4.73031872903773e-05
0.00010418073608589
7.6103551268825e-05
-3.97496028085977e-06
6.98911472466136e-05
4.09828128023829e-05
7.17689743836605e-05
-1.75903639614028e-05
8.61336497583234e-05
2.36716846208827e-06
6.69510425134314e-05
6.78985758366979e-05
0.000107600953438303
5.29793083621326e-06
0.000120287251161373
0.000112876213340876
7.49286582982929e-05
0.000114078686496834
4.29693671225026e-05
-1.24331578415553e-05
8.22408956765328e-05
1.75161422045029e-06
0.00010192954693714
9.2603079712533e-05
7.34093714293199e-05
5.87386811382983e-06
8.92972100302535e-05
7.8271286165482e-05
6.26278043304607e-05
7.31041455936134e-05
6.14991834631286e-05
0.00015639644135398
0.000126212053405891
2.62832264761265e-05
-1.48702319976759e-05
0.000120949428285412
1.79187391856849e-05
8.53747445618294e-05
3.58404824421503e-05
7.67098363542819e-05
7.73071310869579e-05
2.29852436778456e-05
5.72700925965964e-05
0.000109696477425902
8.13853071835795e-05
7.78130250464153e-05
-3.27286361341377e-07
7.37663076058184e-05
6.6771720037387e-05
4.80828662556792e-05
8.71406305482219e-05
0.000111730663184068
6.70488144987702e-05
0.000103290795057808
4.11810519417976e-05
4.05423638450059e-05
8.55961057273083e-05
7.38634199914006e-05
4.1144870775775e-05
0.000107007715432316
0.000117037356181248
0.000116062582578009
0.00015362057326207
0.000143403390527637
5.93760728294966e-05
5.32847375859603e-05
8.38600213807021e-05
-2.46977602481374e-05
6.29309595258411e-05
0.000118991316756453
7.79272948659618e-05
6.94948663272378e-05
0.000119226182168616
8.35999724934572e-05
8.69780587284557e-05
9.66853208923624e-06
5.76896636220744e-05
-3.40486663783688e-05
9.36881752365214e-05
8.42936860369029e-05
0.000117011388582248
0.000116473120484019
6.72724199518371e-05
6.05149097263497e-05
0.000113567996213802
8.37398273776556e-05
7.57402390081312e-05
2.16528823622647e-05
6.55477400805757e-05
0.000115327287137277
0.000109162312420527
8.70825288499895e-05
6.48798429492676e-05
-6.24973292449563e-05
6.05966887947777e-05
3.65614402932995e-05
5.3363960687219e-05
7.17190338341193e-05
0.000101194559362085
7.89959776333069e-05
1.42679299635238e-05
2.74138345345064e-05
9.18865354602703e-05
0.000117124234210122
0.000112160274116144
7.65693732838929e-05
8.18293291880309e-05
7.87519767225284e-05
4.14426534528359e-05
0.000115482587733404
0.000125446717006993
0.000140662407900908
0.000136825887077614
5.21224205746104e-05
9.25052942190442e-05
7.7698113889258e-05
5.76812749869981e-05
1.09132547025941e-05
8.07396721145387e-05
0.000106687780371497
0.000135270933121103
3.97984747305028e-05
5.06321695494213e-05
1.98518457907087e-05
4.61163291135252e-05
4.38421191252581e-06
3.02391261148324e-05
0.000103017310752879
3.36749098000103e-05
2.51094012580026e-05
6.6539143419569e-05
4.43695323514239e-05
9.39150608271415e-05
7.65364284917478e-05
1.85346096710691e-05
2.77578273425958e-05
7.3955397390799e-05
8.60913734076242e-05
7.88872906561447e-05
6.05557703004333e-05
9.59278332435189e-05
4.02793888171032e-05
6.32095123857558e-05
2.44074203829868e-05
-2.56926712214945e-06
8.84919891154995e-05
9.91946748201089e-05
3.05056083732851e-05
0.000126343997089707
7.13728990362937e-05
1.48360428797949e-05
0.000129114772127539
3.4069671697992e-05
6.85343540710948e-05
0.000153410558523346
1.34121860352873e-05
8.69905255163184e-05
9.79334136460796e-05
8.16331756053682e-05
9.39061679868993e-05
6.18208939353911e-05
4.14639185547891e-05
5.19019680637869e-05
9.55141070666459e-05
0.000151536397935066
1.79766915442203e-05
8.4031253470595e-05
0.000114281366451124
4.11548392800716e-05
3.06730226545204e-05
0.000117957956354446
0.000132233852631945
3.0117457693235e-05
7.67591603037218e-05
3.34533885335068e-05
4.05160081576468e-05
7.17973209370912e-05
3.81503544274336e-05
2.50907411169259e-05
2.79145266367621e-05
-1.77006641256039e-06
6.17128841175698e-05
0.000154657692092037
6.81527847517124e-05
5.06304482883364e-05
3.18416414096792e-05
7.97915670616579e-05
6.89102469063929e-05
4.39214798707021e-05
7.69171208590024e-05
0.000122425291711787
6.21761719761966e-05
6.04186227139753e-05
7.12946280124983e-05
5.8380352840783e-05
4.9811495549068e-05
0.000118083361023876
4.24148146392679e-05
6.21120738937507e-05
8.52630482888006e-05
6.42228083596604e-05
4.38086010936122e-05
9.38303449952143e-06
7.42832613434472e-05
1.82729723134697e-05
0.000132868256969976
0.000103070348823319
9.98276799783855e-05
0.000142144375773499
7.18101120573497e-05
-5.66604521932527e-06
0.000101263237379194
6.33311155655943e-05
9.18327196386467e-05
0.00011776958690525
0.000109996209206253
6.3786943700514e-05
0.00011102380743028
6.45046788421235e-06
8.73164615453644e-05
0.000109559978396577
0.000113221593242486
5.41265690391441e-05
0.000116198039918256
6.01609478647705e-05
9.04040980914705e-05
8.22373836550887e-05
0.00014088827605667
8.21937520209047e-05
3.02233777133473e-05
7.5369138722769e-05
0.000109541942877582
7.98851483853054e-05
9.35297410879732e-05
0.000189881471014435
6.09105960133599e-05
1.59486182476283e-05
2.66107080745419e-05
4.23942769918382e-05
3.05190799171041e-05
0.000107220528791073
-3.14838708914525e-05
6.14588487016967e-05
1.44502745450684e-05
7.26594375170376e-05
6.8655920090034e-05
5.31135606159683e-05
0.000122035073258227
9.30254947632081e-05
8.46698580544641e-05
7.16454966518615e-05
7.60155910016851e-05
7.98166347073757e-05
8.15265270517561e-05
4.88895945676483e-05
2.60815903952777e-05
0.000102908277957917
0.000112714394751543
7.13117249162739e-05
3.8149591728755e-05
2.34162845494028e-05
8.81893085771494e-05
0.000114572748977975
0.000133635561735186
4.23306080408782e-05
7.2626094659342e-05
8.20587474988852e-05
9.11556345646901e-05
9.35217046890121e-05
0.00011990111660697
0.000114465033836153
0.000103378320972863
8.9284690468637e-05
0.000113720817420035
-1.48595271838832e-05
3.72564295680699e-05
0.000162140255970154
0.000104117679813797
2.85365741263802e-05
5.83007119708775e-05
7.66934245351259e-06
1.87108213168939e-05
0.000101707208774277
7.58204575898758e-05
5.74421373826446e-05
2.95748476716601e-05
-1.15098521871099e-05
5.85860749491228e-05
7.71122535311532e-05
1.05947656124649e-05
0.00011032468125627
0.000112198108378722
4.77864292159971e-05
3.84895186021887e-05
6.77770386631968e-05
4.9697573462049e-05
4.77390611005655e-05
6.65490288126191e-05
8.11304979871779e-05
0.000101277929835979
6.91477360944576e-05
9.74105088147986e-05
3.39555264695032e-05
5.20925678738863e-05
9.92890876413315e-05
0.000110017042264351
0.000146924890815978
0.000125100181783554
6.05032410369821e-05
7.93806256151002e-05
7.25770774333946e-05
0.00015458425125022
0.000115238731618603
6.61613339148703e-05
-1.50130023618904e-05
3.61702926409377e-05
4.86392593155588e-05
0.000107097376445775
7.99650490705349e-05
8.6789589989e-05
0.000124214115149954
3.75050661111374e-05
0.000104359220075738
0.000112718803467692
0.000100836805597825
6.01573949379501e-05
3.8174813566606e-05
7.08628790378031e-05
3.72274464566381e-05
-3.15047682405934e-06
0.000146223547131325
0.000127284082483532
1.27047538453535e-05
8.3117437791773e-05
7.04451471914824e-05
7.88745961562184e-05
0.000102379371276811
9.66501130733834e-05
9.85725079627202e-05
9.83159991466154e-05
8.07786445643447e-05
6.27967743974873e-05
1.76148079269007e-05
0.000102162118817283
0.000158132146677879
-3.00206229395098e-05
3.5601718614241e-05
5.42559776435371e-05
0.000118282430010861
1.44265189388501e-05
0.000108547030697642
6.83327761735273e-05
1.9692830035038e-05
0.000107280907055774
3.26931330971034e-05
7.26710843408094e-05
3.77889316222622e-05
7.94395227545249e-05
0.000101148880036566
0.000158993014172456
7.50052282144656e-05
0.000151401499714959
8.5126649276362e-05
5.42518617040006e-05
7.93906965790082e-05
8.11277210510045e-05
-5.30204645244384e-05
7.90862853542648e-05
0.000121640594084832
6.15942210505147e-05
4.65619497634872e-06
0.000105639942918002
4.18839321828597e-05
4.73167664957608e-05
0.000103162244407512
0.000104384857048655
0.000116580625044416
6.17037676112868e-05
4.31656793708431e-05
5.90797205775124e-05
7.10572839139991e-05
9.17809434602439e-05
3.95458056658175e-05
0.000134244313530006
5.70138058622586e-05
5.95632691938347e-05
7.31455519444348e-05
-3.71244589047057e-05
1.33422256868972e-05
5.34368174880944e-05
1.39303311685117e-05
-9.54226370886694e-07
9.99021916734993e-05
6.79911511608377e-05
3.99957160340014e-05
8.77878166144429e-05
1.5789978470127e-05
4.79592115702703e-05
5.68644134887594e-05
0.000104865500235081
6.37732221269991e-05
0.000104305649132703
2.73534489477534e-05
7.13059239712418e-05
5.27770566543461e-05
9.23141891958432e-05
6.4705365265744e-05
8.3322119290702e-05
7.145633695492e-05
0.000118013074997588
0.000115740572702655
7.0946064580159e-05
4.93245865516901e-05
2.97169498992733e-05
8.42047432842087e-05
8.27335282316832e-05
0.000101800820385769
6.26355860213927e-05
6.74571871374782e-05
0.000113631405789909
8.8628031298188e-05
7.38739912291855e-05
1.20936595824087e-05
7.22760349566125e-05
5.44585440645226e-05
5.0471850592945e-05
8.15187648275397e-05
0.000119711081658213
3.08485291334246e-05
0.000129905136112195
3.77177287869521e-05
0.000138193574051285
0.000105854347716238
4.68720799613958e-05
8.88895553835269e-05
3.28096767585075e-05
7.36502649369781e-05
8.28676198276837e-05
4.67335560565923e-05
6.02983057783932e-05
0.000108187293856719
7.76486377645042e-05
6.9004483715924e-05
3.48685841418699e-05
3.02307663374536e-05
7.1550798910292e-05
5.33685770163159e-05
8.01646331666532e-05
4.77549633345785e-05
4.17563962218545e-05
3.86318028466846e-05
6.67974134458113e-05
0.000127931217260862
2.12049839894915e-05
4.18620345353808e-05
8.0785287337694e-05
8.20491154171948e-05
6.92447044204781e-05
-1.61695263570915e-05
0.000130279513028482
4.69394884712288e-05
7.11778716341936e-05
5.7955317198323e-05
1.61973078992973e-05
1.67640594907421e-05
5.75236721696161e-05
0.000119909202136805
8.35677214454476e-05
3.94040367956255e-05
7.26553242132111e-05
0.000136706747012292
2.87459364134223e-05
2.6354233637913e-05
7.80993511143772e-05
4.43983826338542e-05
6.19678520264077e-05
6.14648407493797e-05
9.5422678420921e-05
6.17752151471397e-05
8.59982568581242e-05
0.000152371128910725
0.000152549559245099
4.71007639441173e-05
7.60766304745553e-05
6.82987769794473e-05
2.94914713951225e-05
1.88166581143462e-05
0.000102382485660073
0.000144881767610827
3.61509898418846e-05
9.29452395289417e-05
6.64389126329474e-05
7.90855667200191e-05
9.67433761791768e-05
0.000117681817054394
0.000126842270739044
6.3397936394218e-05
0.000121512024215196
7.32444461917448e-05
0.000137730091722348
0.000109187679134151
6.47259101841033e-05
2.49980344596647e-05
4.44020939812401e-05
5.25451379107777e-05
-4.83933000327421e-05
0.000143105667934003
4.73111727007905e-05
8.8078485021643e-05
3.27136943530197e-05
7.62671677854621e-05
7.48123036970687e-05
4.88691583810253e-05
9.33435937171282e-05
0.000123592399372084
7.82118833953075e-05
5.2369641381953e-05
7.94281655342628e-05
4.90458420362479e-05
5.8647386121011e-05
8.09770407649594e-05
9.13162391801612e-05
6.44481828807678e-05
7.94587291704607e-05
6.80843412124035e-05
8.42404007708237e-05
4.27971688828083e-05
8.4586441966614e-05
6.35080445951354e-05
8.45045192020831e-05
1.43520029670582e-05
6.97406216199087e-05
9.94368305922421e-06
2.15150208193514e-05
3.02401315756762e-05
6.02964655964049e-05
0.000136263466302274
2.85116634262796e-05
1.98288092540189e-05
8.5464214732954e-05
7.20368560594071e-05
8.43741493340641e-05
9.87576063170418e-06
-1.68462610292331e-06
8.17349477936924e-05
8.86946584384574e-05
1.97638220234235e-05
2.37336499840322e-05
6.25103147728027e-05
0.000115001810165428
3.73798714571077e-05
8.67798921467276e-05
6.57006121532726e-05
0.000134967291066593
8.91953196554843e-05
8.53715134777439e-05
0.00013036048359491
0.000161410535931339
6.23834945034445e-05
7.49017189162308e-06
5.94286747956361e-05
5.38231428066268e-05
8.91574246725647e-05
0.000117133323442485
2.54648405593992e-06
0.000130941619282014
6.79107938153695e-05
0.000118733556200154
9.23064213017345e-05
4.98973263392004e-05
0.000139442970801936
4.28808182870482e-05
6.7601351690366e-05
4.43796487510147e-05
0.000105955217297515
7.36533838263219e-05
8.26371185803634e-05
5.952569970669e-05
0.000113599650815436
3.66899678112983e-05
7.1124741712852e-05
6.86517644222426e-05
7.431327467344e-05
9.80005677939688e-05
0.000127521761804087
7.76896202162053e-05
6.58393300466896e-05
0.000100722608696894
0.000129948969464836
5.0984705387748e-05
0.000101969122974509
1.35205679196429e-05
3.19122263357304e-05
4.13390134486602e-05
0.000124853435215418
5.46011445504461e-05
7.38992353627506e-05
3.69255982981593e-05
2.42510877918053e-05
-3.12692240276749e-06
4.03869818997408e-05
8.74881185012233e-05
8.82291262589442e-05
9.27750883280575e-06
2.27134698601153e-05
0.000110892542425282
3.12683621109319e-05
0.000102405020616556
9.45718102741123e-05
0.000127207980480078
4.03777960773965e-05
7.34396886271379e-05
8.40469028659176e-05
2.84680321550041e-05
0.000101475936388279
0.000102661304712951
1.49912114828879e-05
3.60420203386363e-05
2.68187559137272e-05
4.28035399597579e-05
8.24674644158206e-05
8.4499588046736e-05
9.84257854448487e-05
0.000117844484141649
6.87006122737954e-05
8.40333639353858e-05
6.95989924397845e-05
2.91023900418085e-05
6.52165046986233e-05
0.000124994991670566
5.65696466204316e-05
5.99617451573619e-05
4.41290336671616e-05
6.44740340443127e-05
3.92786545670644e-05
0.000140968124480408
5.41611876097656e-05
4.46703940319533e-05
6.08016653826129e-05
2.87657347536002e-05
5.2420188963702e-05
0.000147403323730884
6.51185813306938e-05
8.36109252978431e-05
7.83766250149291e-08
0.000110995438407649
0.000101832481420992
3.65322842973749e-05
8.20044663290708e-05
0.000124395195893505
0.000105604513940469
7.3408358416299e-05
0.00015096743809014
7.51250062587631e-05
-4.18315340685647e-05
8.54771904214751e-05
4.10346129594408e-05
9.54765209680657e-05
4.74789963367121e-05
0.000113174799444099
8.38011830079452e-05
6.97121481539669e-05
9.18011560161226e-05
8.27634650360956e-05
0.000136879480366127
4.88991858325092e-05
6.80651357589609e-05
0.000121393186943417
0.000114327061319412
3.84717444587401e-05
5.34714393182078e-05
0.000183301774465702
5.83034919172231e-05
5.88514821308964e-05
4.79746310957185e-05
5.04324038225822e-05
0.000188092399676023
7.97128918939012e-05
0.000117803740273981
9.45908151057869e-05
-7.98120049441911e-06
1.62711208016415e-05
9.17248707894172e-05
6.28658804828166e-05
9.24761647155596e-05
0.000120054283904828
6.2833825776176e-05
6.36494428697437e-05
9.08854031860526e-05
0.000152147284487036
5.64768608190891e-05
5.13377599866004e-05
3.22353971422206e-05
6.91321660931623e-05
0.000173076271203988
1.11966095326531e-05
9.19720930234247e-05
0.000104039450697264
0.000159722672213948
4.85131751790948e-05
7.09277989684849e-05
0.000110620309272222
0.000103789867499479
0.000146438502264399
8.25915514260474e-05
5.96678787535452e-05
6.6810798955114e-05
3.43482453733928e-05
1.69085930955709e-05
4.62092756783444e-05
5.20978183304377e-05
6.99806181641249e-05
8.85893621583055e-05
8.83746656616791e-05
0.000106227526528374
4.46584555207922e-05
0.000122510946199596
6.09548353242222e-05
9.25560925790031e-05
0.000117676579842528
5.91615226017695e-05
7.71954191008014e-05
6.00380513612243e-05
-9.1585000458018e-06
4.95237396331018e-06
5.96273349100329e-05
0.000103958429399894
7.79480667187275e-05
9.92213370645959e-05
2.93321535117385e-05
8.01855489183673e-05
7.43405300966114e-05
1.45837438153486e-05
0.000118208237049776
8.81176970756966e-05
-1.82440159328082e-05
5.73692032686627e-05
4.26681535823586e-05
9.31466440662481e-05
8.15899674441744e-05
3.37037171807937e-05
0.00011404627355909
5.0457280569712e-05
7.665907421005e-05
8.6181520225712e-05
1.14452603332056e-05
3.69673185976583e-05
4.9752443035741e-05
7.71142676712431e-05
6.63392679596263e-05
7.40773247900816e-05
4.24853793682081e-05
0.000141471407267418
4.46743273557557e-05
0.000158341291766109
0.000175435849326491
4.15974468095958e-05
-8.01863426231601e-06
8.02081528772076e-05
7.45788001867357e-05
0.00017889114518064
9.11988998810628e-05
1.5888956935892e-05
0.000108289380616682
6.78064111716785e-05
-1.52649345758854e-05
7.99005563034125e-05
4.23031957747087e-05
8.9843094538783e-05
7.22972000597362e-05
9.69807293758873e-05
0.000122171356915786
3.56256715296132e-06
3.13404820714585e-05
8.45997530375939e-05
0.000105185289583724
0.000102728545036418
7.15936472692543e-05
3.28604184037469e-05
4.23908555625685e-05
2.68367578734768e-05
-3.03505996049172e-06
9.53628825814146e-05
0.000207542670656259
2.11680357379886e-05
5.94904792352856e-05
5.74727695246057e-05
5.40200498473352e-05
4.42426664102959e-05
0.000141361663551616
8.24619269167971e-05
6.62466966401158e-05
8.78123026995148e-05
-4.10157303732616e-06
7.7880131025539e-05
9.92787933748048e-05
6.33126256170752e-05
4.02927862256992e-05
0.000172608772766237
0.000101646014688342
8.51919477691688e-06
8.47633323696232e-05
9.94481334349401e-05
7.93557184222214e-05
6.10675403826152e-05
6.98368494151563e-05
8.08845047409147e-05
8.8388778195426e-05
0.000101964000132447
0.000117088640730493
9.09646791909942e-05
9.17202091842035e-05
5.47922047560958e-05
4.16042869012134e-05
0.000124526228416103
2.17161889158605e-05
0.000101167411492474
1.67160567161243e-05
1.47561385920148e-05
7.56162407114875e-05
6.2321244096954e-05
0.000110338889750174
0.000122070749162145
5.94757000326369e-05
8.36449141282476e-05
8.51316848799888e-05
2.62240681143027e-05
7.98783464441209e-05
8.45805551218498e-05
4.97684660778555e-05
2.00186639644993e-05
8.18519334922681e-05
0.000101637721030074
7.7945939348398e-05
8.68108795738173e-05
6.08425161291427e-05
0.000153695879257679
6.22748462267934e-05
6.12004442437358e-05
9.34598404782122e-05
0.000126504641656977
6.00077940910691e-05
9.97729769298867e-05
7.02699547312289e-05
6.03411712702485e-05
5.17380705588532e-05
2.06041676102206e-05
3.47956895558316e-05
7.11575470543144e-05
3.37671476226282e-05
0.000132061653901477
8.84827857891823e-05
0.000105233205604232
-1.69474203199496e-06
-2.63876208702804e-05
4.13252414571797e-05
0.000105403131952843
5.77051724645269e-05
7.26190678507315e-05
0.000118294371138652
8.68707436365993e-05
8.88986723349598e-05
2.60767072710754e-05
7.80630386502671e-05
7.73211871154026e-05
8.77578816934839e-05
7.03959244372644e-05
5.94523811749874e-05
2.30268398704197e-05
7.88876255204983e-05
-7.36923172752954e-06
0.000107219178140275
9.14304436864753e-05
0.000107937005506725
9.84228619323483e-06
5.55333804843384e-05
0.000119269735701662
4.69502800964942e-05
9.0113989718488e-06
6.08119001042351e-05
5.97521600449931e-05
3.13471939715116e-05
2.04529193864941e-05
0.000101340227515474
8.1697717700436e-05
2.79446903221362e-05
9.17993314174469e-05
1.37680316182818e-05
9.7680783067769e-05
7.73802127087333e-05
8.74040541608198e-05
9.44655494173684e-05
4.37823856066737e-05
0.000100118950487908
3.87678261697621e-05
8.30384221581853e-05
-1.14143404190693e-05
3.53148113257724e-05
6.76393853283261e-05
6.60355603059501e-05
5.48319130257761e-05
5.8799530549815e-05
1.00724107070819e-05
3.50044714199925e-06
7.67215478636236e-05
4.80440682343988e-05
0.000111501340037093
7.5581620992131e-05
2.08969333316482e-05
5.27806535435498e-05
4.29357884283277e-05
7.24933269699326e-05
-4.2237809875702e-06
0.000119554687992309
8.7200488085136e-05
7.82855022872011e-05
2.19826453534341e-05
9.16894224849121e-05
0.000165128724811012
0.000100329341535981
8.33839714624069e-06
0.000161108620533622
1.57072049647409e-05
9.20355395850038e-05
9.05702714193996e-05
2.26509947612352e-05
7.93603958313439e-05
0.000122936539047513
9.76889864583678e-05
8.58803181805314e-05
-2.10157655838978e-05
0.000122698433187497
0.000105228913023976
8.70543125398016e-05
0.00010226582441017
5.1388571008843e-05
8.65120216551265e-05
7.01892696645786e-05
8.63933053003378e-05
9.26035380144449e-05
7.69009438475934e-05
6.64719189484088e-05
0.000131558750957867
1.18189610963984e-05
4.66083742689052e-05
0.000123628904877168
0.000118445840405232
0.000107187029535999
4.56938671281493e-05
0.000104365851197359
9.87059727383698e-05
0.000116817270228817
2.30435382500017e-05
7.90844565505219e-05
9.7770421405164e-05
2.57475345526795e-05
6.81467263829727e-05
7.06857292894248e-05
8.00522772892775e-05
4.97048853974827e-05
7.31540195657665e-05
9.53164369273465e-05
6.23974807056048e-05
7.9940672710851e-05
5.98267144956148e-06
3.84598421460808e-05
7.35925273694626e-05
6.63682942964689e-05
8.30003726104927e-05
8.46142109530215e-05
7.76936053394489e-05
9.63681286380274e-05
7.74854788403536e-05
0.000102425351090494
9.52528690968166e-05
3.03202406308678e-05
7.58013256578364e-05
9.75749308795586e-05
0.000117999775340144
7.38843841844959e-05
0.000121589945753953
6.82166088204463e-05
8.49281013527121e-05
8.11419713226517e-05
8.05716804451861e-05
0.000133319407859961
7.28221334862108e-05
5.31250033684296e-05
0.000107481837965077
4.88962165962284e-06
0.000170661666617479
4.76333779557113e-05
2.92232981275759e-05
2.7742384657676e-05
4.29465739228781e-05
2.53718806597049e-05
9.20517786035018e-05
2.70015481349201e-05
8.02837430673406e-05
9.91365999102876e-05
-9.72618948279291e-06
0.000101753947741214
6.92797787911884e-05
0.000104441522483158
5.4752979265332e-05
0.000109596164947613
0.000171164162180493
3.25328703276305e-05
2.43856629165524e-05
6.18853477195236e-05
1.9648782176633e-05
7.45234683277494e-05
9.8564337555012e-05
0.000110101337062147
8.2211239594177e-05
0.000112151967704477
7.41763964473208e-05
-1.34632755876422e-06
4.8801912547848e-05
9.55952394409136e-05
5.50928383188869e-05
8.5183163494502e-05
7.1649211911747e-05
4.36878201868514e-05
7.80276275530662e-05
2.38093949932613e-05
8.28652266906286e-05
8.43540953999458e-05
6.27771798284975e-06
8.95535326797669e-05
5.00106562015235e-05
4.84901697850982e-05
8.48782187266349e-05
9.88599704451066e-05
3.55903488286818e-05
9.25762075641073e-05
9.14042122271424e-05
7.3281791098522e-06
0.000103818755318758
9.16218456302375e-05
8.0510140809763e-05
0.000153274030621763
1.88895636503252e-05
6.6439325359281e-05
8.52534947992813e-05
0.000124794018018902
5.51357348757572e-05
8.59279211864947e-05
3.22614696278457e-05
3.64772291506462e-05
5.2432518166418e-05
0.000112270053821341
0.000133081583482259
6.72033905498269e-05
-1.25600743321632e-06
6.06374750764931e-05
1.48829543805703e-05
5.74305986759979e-05
-9.88068270473013e-06
2.65485878531128e-05
9.01902982738078e-05
5.87426970953238e-06
0.000115001962856076
7.73265883015982e-05
7.57433248029878e-05
9.27411758544164e-05
0.00014112685563723
9.16958753595346e-05
1.59265793912887e-05
5.62900169055705e-05
5.37204646298764e-05
0.000172125420708599
7.45006358698565e-05
5.2574967509364e-05
8.23916460341911e-05
-3.83500579498867e-06
5.6626590743582e-05
3.10426990570432e-05
6.45286409620321e-05
2.52801555543249e-05
3.14338718854696e-05
9.65233718765385e-07
1.09098920719241e-06
6.90555867911447e-05
6.91916177564187e-05
0.000108536335983765
4.73413216517868e-05
9.30823130814159e-06
0.000115692636424515
8.91337944977046e-05
0.000144373244300904
5.08942854227399e-05
4.35170465679844e-05
9.16016061186858e-05
6.89731638970913e-05
7.29656368185237e-05
7.35503658864078e-05
4.53238180735061e-05
5.10013943765983e-05
2.32635583899318e-05
3.30471872105879e-05
6.36766330928597e-05
9.19746089058894e-05
0.000130162550362373
-1.41561842467763e-05
9.36693406066211e-05
-4.19957657548219e-06
2.92739664994708e-05
8.27795987073142e-05
7.29661371161579e-05
5.1694131749158e-05
6.20614724862924e-05
0.000108352736052998
6.00251363022435e-05
4.48725622054299e-05
0.000141032859437677
5.96504645634908e-05
8.39419640460335e-05
3.42393891249568e-05
2.13863366294773e-05
0.000145568637939144
9.7010905898556e-05
7.8710542813563e-05
8.44321903729905e-05
5.65842813987562e-05
3.40551425573395e-05
7.37291479203233e-05
4.10790161858256e-05
5.29177597794724e-05
9.96813558557834e-05
0.000114320216389767
0.000109035982058719
-2.40687641410977e-05
4.23747794181236e-05
5.87911967160297e-05
7.49697383077601e-05
6.11936804958129e-05
4.974885006243e-05
6.25412940297356e-05
9.81662740242133e-05
-2.85951828080871e-05
4.84718688433749e-05
7.74696829028512e-05
5.63235139107326e-05
9.60303242868857e-05
6.81746135901271e-05
0.000103541866649698
0.000170580170546289
0.000120510744993909
0.000119892821474756
6.36060497309469e-05
6.47139515151484e-05
9.88405148602054e-06
0.000139004919100157
0.000122032480650115
1.75729224172315e-05
3.89910906116016e-05
6.00105855070078e-05
8.96273454037046e-05
2.15368062540271e-05
7.4554143155801e-06
8.32755746300199e-05
4.46868338076465e-05
9.89849635304267e-05
8.88815782432099e-05
6.59431729178237e-05
6.85478663560162e-05
9.04074990939247e-05
4.04099458503842e-05
0.000110488817625724
1.66106388401346e-05
2.8943107202334e-06
9.40787120541739e-05
7.79650342956427e-05
3.270526359013e-05
9.02088370194152e-05
0.000100411832643333
7.84679179007203e-05
4.2095759069124e-05
0.000111172094791114
4.68872951132855e-05
5.60221109402827e-05
0.000115860601298537
7.80455287110318e-05
6.97120370716582e-05
0.000114243315323924
6.29612208473232e-05
9.59324615040329e-05
0.000148613824969334
3.70642454663137e-05
7.62954354340515e-05
5.64134668750597e-05
3.33854899930492e-05
9.48937138098784e-05
0.000110887273559248
3.93933988266007e-05
0.000107290623868144
3.87166190343715e-05
4.06335523536574e-05
3.86082217301574e-05
5.77224663788038e-05
1.19114402895428e-05
7.47788008922272e-05
-1.65719981346618e-05
5.3471909977448e-05
8.8638891874566e-05
2.41202222632579e-05
5.3329544561741e-05
1.58574709982197e-05
0.000109678687022112
0.000119274291363386
3.83289576107903e-05
7.00297393710014e-05
7.11217471301745e-05
4.04753129396483e-05
5.49895977373913e-05
0.00011432087960778
9.2758860033443e-05
9.70717056710152e-05
6.98346975128464e-05
8.76345349519045e-05
3.60226449484447e-05
0.000101563940465133
7.75712183360779e-05
5.57717469922199e-05
-6.52740199964093e-06
0.000105952595291241
7.49924569441105e-05
5.76516991010034e-05
5.23387386473126e-05
1.74168901331561e-06
7.87127233510219e-05
0.000101115064538998
0.000167347675172938
0.000130806875756356
-2.94794491942084e-05
4.29490453590935e-05
7.70252864904646e-05
6.85973103857789e-05
9.92564728102805e-05
3.66218327135697e-05
0.000124444854914815
5.03583382722984e-05
0.000125821572182429
2.36965327652452e-05
0.000105299727893207
0.000107257579456859
8.51837961587583e-05
4.99774303718986e-05
0.000116191271053423
0.00012543645686665
4.06600995986268e-05
0.000121825220857406
9.63237639440408e-05
8.1376273074685e-05
0.000186654482374979
8.187389195359e-05
9.03954966718919e-05
0.000130721497180443
8.29808855386445e-05
5.69576153794674e-05
4.89166096415827e-05
8.85020389356183e-05
7.88608586121017e-05
4.28233941413461e-05
2.65053791510449e-05
8.52050209700755e-05
7.2568922028345e-05
0.000113179753922107
3.74949241680618e-05
5.23015698824852e-05
5.19707614066421e-05
7.21866475828092e-05
0.000120982624577244
6.6781941708705e-05
4.45309323730839e-05
9.67248894495109e-05
8.37781297171555e-06
8.23944036668004e-05
0.000151580187933399
1.94425756879139e-05
9.20928956932054e-05
0.00018398413145293
6.58419139058888e-05
9.90629878769804e-07
7.55522527412149e-05
3.94928180822002e-05
2.87308925831062e-05
0.000121081759498179
9.54019782879781e-05
8.52705432182927e-05
3.81336417465601e-05
0.000103924964277384
9.7774453386755e-05
0.000125142229274084
6.47064284078991e-05
5.79067487163444e-05
7.09248920786752e-05
9.82950374596571e-05
0.000183937440472395
7.87561093574362e-05
2.92788104444713e-05
6.92387111337017e-05
7.11319802485888e-05
5.39218545305989e-05
0.000121308110205686
5.62770715878325e-05
1.9966379465636e-05
0.000117380509879708
5.67963465890298e-05
3.84695861347475e-05
3.68079216454019e-05
-1.81146200648117e-05
5.49991944973725e-05
6.05261016398708e-05
6.10199490081294e-05
4.6382388634737e-05
0.000102420396801091
5.15829420066309e-05
9.60037182048408e-05
0.000111169686486012
8.09323752321192e-05
1.62085098511488e-05
9.99039473507483e-05
4.29610005043057e-05
4.19195339458893e-05
0.000132589614438612
9.61644918772586e-05
3.4428396928539e-05
0.000140976573261706
7.93148496587836e-05
0.000100902859523389
6.21985978041522e-05
0.000165378309882328
4.35663921692624e-05
0.000113157419307046
0.000106366090077212
3.14656924377518e-05
2.59524851443234e-05
6.95266860839121e-05
9.23474017488446e-05
3.99066770309276e-05
0.000102262815787696
-1.6116925253631e-05
4.1484062118669e-05
2.41386056660241e-05
0.000139500198556947
6.27702993181693e-05
6.73550118968117e-05
6.5099157010702e-05
0.000100313227390819
9.4639314896939e-05
2.67919481702956e-05
2.95213995118421e-05
6.90287731021284e-05
8.57162972717704e-05
0.000123369005208032
0.00013249263101011
-2.02996790238041e-05
3.64284990004157e-05
3.2173410509062e-05
4.06966981570997e-05
6.74075453007154e-05
6.85417385400582e-06
8.03821329028217e-05
7.60725705641261e-05
-4.66038530587959e-05
7.09449299258426e-05
1.55150208862406e-05
8.90812973141799e-05
6.26927561606785e-05
0.00010360567946263
9.76329223794619e-05
2.4177944185598e-05
9.19227808259723e-05
3.80521666507558e-05
0.000180211904216662
9.00855634675199e-05
2.34926188708729e-05
3.07415532451649e-05
1.1476337263931e-05
-3.77821414149663e-05
0.000183293301215205
0.000120127001168036
9.52251152620315e-05
3.34326564320294e-05
4.57671766397987e-05
0.000110807778858906
2.66481939041061e-05
7.60843300905634e-05
4.83044769053551e-05
0.000105590399226248
0.000102582439519957
6.05917406900276e-05
4.42190948140371e-05
7.16921383351555e-05
4.86139101191931e-05
6.1125573107091e-05
5.57560937133001e-05
4.76061617072624e-05
8.68518621862621e-05
9.4122148959475e-05
5.95894463418825e-06
0.000119593492712924
7.5800918639072e-05
1.37231682448029e-05
9.55335812486298e-05
0.000146781765906898
5.5174381965264e-05
7.02829876116076e-05
2.89050544144896e-06
0.000139185567565652
0.000110070757352769
8.15491262524767e-05
0.000124327393870062
4.56577768252223e-05
0.000135746154183344
1.61577486610379e-05
4.82236024685665e-05
6.56810922629614e-05
6.26371676678939e-05
7.94881505297125e-05
8.25728799101196e-05
6.35833150365717e-05
4.43772067307788e-05
6.91749458479581e-05
1.34112357621441e-05
0.000118327303231564
6.98389051792467e-05
6.07580459512214e-05
7.52273392239177e-05
9.4578406073049e-05
6.82310286229896e-05
5.6793763011739e-05
-6.26328546548494e-06
2.04182393920969e-05
0.000104399871152561
6.32272210898831e-05
1.95191966303207e-05
0.000104826814032018
9.89615001933232e-05
4.42554980414319e-05
9.84583370708689e-05
9.59917415341877e-05
0.000124830946409882
7.5392524745186e-05
7.89337033184605e-05
0.000100599007893851
0.00010917535320377
-1.95112258724684e-05
0.000121121144570935
2.01402609121653e-05
8.61035814859453e-05
0.000133212089301066
9.34877053584303e-05
2.15242300449755e-05
0.000160915524215774
6.55839150460342e-05
-1.83875264739007e-05
8.18240311867145e-05
2.39761534721038e-05
7.21507251903123e-05
-2.39673887624417e-05
6.32370169719704e-05
6.25581142063001e-05
6.29629254425742e-05
0.000130805063533997
0.000129279368842668
5.68403747459515e-05
0.000115321796606927
0.000147003679351127
6.36657496798557e-05
0.000108927843030368
0.000102478196952664
6.84143435221774e-05
7.22830663431899e-06
4.69188461916688e-05
9.76190152200099e-05
8.89793361477726e-05
5.87177187341763e-05
6.24509310185604e-05
9.40037014413075e-05
0.000129115932300272
2.65293333010169e-05
8.06346340820756e-05
8.31662566134117e-05
4.7438204238428e-05
6.09934778055833e-05
2.30625380251304e-05
5.84789041805109e-05
1.06365914537751e-05
0.000200987315085421
7.19252326232432e-05
8.07254621191893e-05
5.79334354889604e-05
1.20171095559633e-06
7.89427254180335e-05
9.61307064249396e-05
6.44545646378813e-05
5.07571593286776e-05
3.68935917575282e-05
0.000104951024378703
3.6234636663317e-05
8.83406529266975e-05
9.56127660114411e-05
1.95111095657839e-05
9.40249602869975e-05
5.7093072736547e-05
7.60647123645663e-05
4.88443837100958e-05
-2.88003742851177e-05
0.000114331062071905
9.39517751661664e-05
9.53805984477796e-05
7.96389529733098e-05
4.09429830725136e-05
9.66001587771111e-05
0.000190103638216052
0.000105331625494005
0.000113434215127624
0.000119539451159522
2.15516115780024e-05
8.73127773758187e-05
7.10434723987981e-05
4.50614052098539e-05
0.000128405437394804
0.000119617079133198
0.000159684811235108
6.11115539106812e-05
5.54484089020828e-05
2.41441359480492e-05
5.84286343714061e-05
3.10679456143949e-05
6.35509406157414e-05
8.9723014343022e-05
6.86973429052538e-05
6.93099063444713e-05
2.17187502296628e-05
0.0001037936574971
0.000102634715164291
5.1900278717406e-05
0.000115551384164144
4.04295236668268e-05
6.3184672592584e-05
9.80328241182732e-05
0.000129342249178488
7.09924273810654e-05
0.000103132262374914
4.48585390897285e-05
7.39631371255046e-05
5.882704756629e-05
0.000146267833470665
7.18324508896408e-05
9.59828056953477e-05
3.92806548467354e-05
5.73066557480577e-05
0.000109777812436367
0.000104191610466874
3.90093650806734e-05
4.09059530406744e-05
5.75788609297177e-05
0.000104699424888549
2.6865858907514e-05
9.76554244750423e-05
8.11996077933685e-05
2.26805049828295e-05
2.81775663428039e-05
4.1151052778886e-05
5.32994099807653e-05
4.94223600974396e-05
5.93977844685864e-05
0.000108619793528168
8.42246222628065e-05
2.95093556588589e-05
8.02967772724043e-05
6.3063516993233e-05
9.86383738441655e-06
7.78609521787924e-05
0.000108118871904532
5.66157711826926e-05
2.66276618709455e-06
0.000117519499738966
3.0402476935988e-05
0.000130247050051706
7.81143948033796e-05
0.000138896749928178
8.96444293649509e-05
6.53395891143512e-05
1.29364567965145e-05
0.000128749433052059
3.28370912443417e-05
6.08356532919843e-05
4.35741321210005e-05
2.11240957905848e-05
9.17582240519952e-05
0.000138187381692194
2.05653273583624e-05
3.14913157206598e-05
3.99426179890165e-05
8.2748125218462e-05
4.98629148339991e-05
0.000108483495244273
1.85200929755741e-05
0.000110732894970011
6.6030998687576e-05
0.000104779546816897
1.27045291969594e-05
5.65981625230274e-05
6.21973673673728e-05
9.92991509062793e-05
0.000124033436174314
9.41909799132741e-05
5.92087456404505e-05
5.46376396903772e-05
4.05026308823727e-05
4.71978278740279e-05
2.82247909379385e-05
4.11696838038748e-05
7.69079927041552e-05
7.68356129449504e-05
8.58864687206524e-05
3.59587784176256e-05
7.05101518575776e-05
7.96199753856121e-05
6.45411875588337e-05
5.60849271437396e-05
-1.5014427193668e-05
0.000132224963237591
0.00013879260668457
9.23903806135877e-05
-7.1985857543043e-05
7.4924688424489e-05
3.38573930776013e-05
0.000107670776921292
5.50788689224149e-05
9.3019225711678e-05
5.2277779696976e-05
9.91022448351176e-05
0.000145077551219077
7.91744733190919e-05
7.06573028247082e-06
6.66295475949618e-05
0.000102747717824156
0.000141673194049436
0.000102682823613811
0.000111768623820272
9.386650213815e-05
4.82074441629578e-05
0.000109978001127417
3.79002097100898e-05
8.93777444940051e-05
1.68052838447076e-05
0.000129143187825539
4.6391260801478e-05
0.000114335383019709
4.90466147069558e-05
1.7805250461586e-05
4.12311623050392e-05
0.000129204536347251
1.05167332545759e-05
9.75747114770306e-05
0.000107102513934498
0.000118047242975182
2.97747212133753e-05
6.65966274300425e-05
4.91730354233261e-05
5.39660351399429e-05
8.54844517942366e-05
3.8804164236264e-05
6.22308853630949e-05
9.96058760818784e-05
7.47444139590295e-05
7.95694333055825e-05
8.30771266482421e-05
8.42079570705933e-05
9.0378004672457e-05
5.57470608607483e-05
-2.72165669711039e-06
3.14353378895327e-05
6.83239254054097e-05
0.000110597412681072
7.46845451226321e-05
0.000120130320200112
0.000119613876222154
9.72027001071082e-05
0.000101442691288041
-6.79788476035215e-06
7.76510558328276e-06
8.13025870202127e-05
8.90019064292039e-05
4.90333151005241e-05
7.85494981630776e-05
8.84552840099753e-05
0.000107271532327397
-2.1251531128704e-05
9.53670767907881e-05
6.70885179438993e-05
2.97496357875246e-05
9.99334767998779e-05
1.14448594001599e-05
1.21290753227216e-05
4.70560145595272e-05
9.1482459867907e-05
4.96805931106028e-05
2.70683960912743e-05
5.7354214058715e-05
3.91752486591252e-05
7.34334284709943e-05
5.92785385340012e-05
6.75227371620204e-05
2.83614759282587e-05
5.8798812831822e-05
7.73819158096346e-05
8.86469756971219e-05
9.86034780613536e-07
7.18182689006576e-05
4.31588045712146e-05
7.38376892094206e-05
3.75454945030977e-05
6.17875047162445e-05
0.000118485199989862
6.25192524015834e-05
6.58585971317482e-05
1.21424650805739e-05
4.80557351611774e-05
4.06798434688328e-05
9.4524186848583e-05
1.63902632292859e-05
0.000116333136608628
3.46060591438139e-05
6.61884931290599e-05
9.82544589465511e-05
8.78225640433356e-05
4.73073694876073e-05
0.000131915126481165
0.00010269805350734
9.14635307783069e-05
3.6377074258245e-05
9.72992915378834e-05
4.9888435181013e-05
0.00011189854764226
0.000103540647380476
7.66022550454534e-05
0.000143994125828471
5.09433968205673e-05
9.58816377803171e-05
6.86205469159182e-05
5.63441051126407e-05
7.44655677218017e-05
4.48283085296018e-05
0.000123245005705745
5.58202160847342e-05
7.29355741365508e-05
7.58507730480159e-05
8.47865406165448e-05
4.58487852920979e-05
5.76455452364453e-05
5.08569919376706e-05
5.68733444631064e-05
7.83765005763009e-05
7.42873367260387e-05
8.28856097960261e-06
7.07733639456067e-05
8.02414356727921e-05
7.92742466938306e-05
7.87270747429706e-05
0.000109601455178007
4.44449444057426e-05
6.41512399131848e-05
4.50237256233656e-05
6.55784517708684e-05
5.50710211818181e-05
8.24473927847861e-05
6.72800779998071e-05
8.38141375973366e-05
0.00010131609578174
0.000110364964985017
2.94989902025235e-05
6.89064016530423e-05
7.61499259998471e-05
0.00011831783715331
4.41898799447556e-05
4.09229813853442e-05
7.23256174398773e-05
5.70659287518957e-05
8.21350474687288e-05
8.08828797504776e-05
0.000101536072278168
7.10619801648751e-05
9.50667171263514e-05
-8.32349499195493e-06
0.000108981058347708
9.73902500548585e-05
1.28167474144879e-05
5.86394770358809e-05
9.46248013350916e-05
9.04410334121168e-05
8.64423784974773e-05
0.000116107439403194
7.17619361385115e-05
0.000116270164440983
8.04533011487716e-05
7.69072375801022e-05
8.21656594587467e-05
1.00076969784468e-05
3.39427961983558e-05
0.000124192373117796
0.000119254058429526
5.7615562838258e-05
1.21274288144778e-05
0.00011441737707514
7.04620090355733e-05
1.09695283135483e-05
2.27736933633876e-05
0.000111508295074048
4.56319200695316e-05
8.78025210452781e-05
5.21388601892153e-05
0.000114651411942825
7.92957760196312e-05
5.02176691631564e-05
3.74962841341853e-05
-1.71015417159561e-05
0.00011063563516442
7.76364184781355e-05
7.35112878118804e-05
9.5044868623701e-05
4.80466403557629e-05
1.69995919994164e-05
4.25807726579758e-05
0.000111174147228268
-3.62326285909108e-05
0.000122437883097059
4.89220256996323e-05
3.08879000180082e-05
0.000105886361927296
4.96867562314302e-05
3.0039344452616e-05
6.46129848499035e-06
0.000133748789370097
0.000111119968974603
-1.71673622182833e-06
7.53815274021446e-05
7.44656732968099e-05
6.90586374512156e-05
2.5380363399098e-05
0.000102586213173508
8.49157891473462e-05
5.79122951525801e-05
8.19136767839738e-06
5.79305916322133e-05
8.49281134060904e-06
8.91397205558447e-05
9.26883576432057e-05
2.02103969616118e-05
7.4204978313055e-05
0.000133538649214429
1.03602259327844e-05
7.17638758501353e-05
0.000138317552228156
0.000101928037210031
0.000132174546214266
5.76223323042456e-05
3.01628463867799e-05
0.000118576648646535
0.00010608879960421
7.35058152594848e-06
9.46467941923624e-05
-3.09085241535068e-05
4.4363807513618e-05
2.5035922648536e-05
6.43618371695169e-05
4.64687374002715e-05
5.27896752133763e-05
6.3501222047472e-05
4.51952972397064e-05
0.000179586261768525
0.000146958171074981
2.318347523329e-05
0.000118270848393264
0.000100702900332543
8.27754759356749e-05
-2.30977254883015e-05
6.858757143568e-05
5.87968854068133e-05
4.16972645640985e-05
0.000128153774437298
9.15450564654997e-05
0.000101515697359064
3.70301971892053e-05
4.66863491581679e-05
5.47896601766537e-05
4.09187917056167e-05
0.00011944117263049
0.000109603538911276
0.000111380115468274
5.5940712839275e-05
1.87199371746657e-05
0.000116166549405503
2.67795959752295e-05
9.56312203787038e-05
7.88419482498359e-05
8.65730850653001e-05
9.54006546912683e-05
7.32273916817411e-05
6.0567572846006e-05
6.87808440239674e-05
0.000119723299392623
0.000114561464966615
5.87194788396559e-05
4.52803108205944e-05
4.94786176212703e-05
3.32436196138594e-05
9.09842448306764e-05
4.98760334006494e-05
6.04682932268809e-05
8.80601190040696e-05
0.000138264531342807
1.97281102460108e-05
0.00013210789946296
5.642710582468e-05
8.31316925026427e-05
3.69405939204669e-05
5.91916780170832e-05
5.15330521432771e-05
8.59283092282823e-05
5.03356628788747e-05
0.000120524655105206
3.17306346924598e-05
3.57355584034654e-05
5.64786428886793e-05
0.000107200811664939
6.03866363967707e-06
4.3924090158832e-05
3.83082131647343e-05
6.46604901487251e-05
8.82033187889615e-05
3.34584532468059e-05
2.65281309592628e-05
6.18270636580638e-05
6.47951549750054e-05
0.000113347633421875
1.49443880530478e-05
0.000109724183253847
0.000108490856414907
9.47606957376033e-05
8.10658085414146e-05
3.05948688729929e-05
4.04296676479858e-05
0.000132172930311066
8.3809921377776e-05
0.000109215522508582
0.00014801239974943
8.68779321421198e-05
8.16137348585839e-05
-4.01731866512812e-07
0.000151909172707034
0.000150262288313225
8.39203415578612e-05
0.000106399014881869
6.05237930889586e-05
4.32342148376678e-05
0.000113576871743221
1.2253241059174e-05
0.000104775617370789
5.6878487010491e-05
3.71091932992507e-05
5.2546956320325e-05
6.09246903729993e-05
6.94463306445784e-05
7.27649840542622e-05
5.4015192320118e-05
0.000195191699976869
2.74578661856803e-05
9.62341920156109e-05
3.94146644889371e-05
0.000109710584206264
0.000100390940013057
8.29558854405355e-05
6.00790337366982e-05
7.23937794170929e-05
4.79955510091866e-05
8.65082135190783e-05
7.30796718653444e-05
8.80946303631432e-05
0.000177519668309573
6.12834859054692e-05
2.46087282489277e-05
0.000105575743429745
5.81837063400826e-05
0.000105580462395046
5.15829306218088e-05
5.69846854765412e-05
8.16096658087857e-05
0.000101719168696304
0.000102232843813741
4.17439074747069e-05
6.62588713960398e-05
0.000117786244346506
2.21711623309108e-05
8.03726386375175e-05
0.000100368327024429
0.000106460458836828
2.49363364379828e-05
8.09063093080972e-05
9.41212840253517e-05
8.39181922010121e-05
6.95581105912274e-05
8.38586287546168e-05
9.95262486139261e-05
0.000100824394700033
0.000148520597360936
8.39362538466021e-05
5.18594803352107e-05
4.66014489990488e-05
-1.91535739971741e-05
7.73318814113572e-05
9.98928837943295e-05
6.3480873867835e-05
8.57896947383533e-05
7.46477202429223e-05
5.90727763432007e-05
0.000154907920242598
4.11060086669491e-05
3.13394792494579e-05
8.71248446719473e-05
2.53808898922108e-05
9.9673451159543e-05
7.21667977547098e-05
7.06313537306773e-05
2.62446792880738e-05
1.56978666763728e-05
1.23397689783564e-05
5.3749091467646e-05
-3.41245680378951e-05
5.45421252362333e-05
-9.48269978182292e-06
6.21277495905623e-05
5.89761378567975e-05
9.93477059711045e-05
1.77006493436102e-05
7.42385385798686e-06
9.19413326283924e-05
0.000104525105346649
8.40759436661991e-05
0.000101432369371143
0.000113131958160367
8.90540799894185e-05
3.24055728110921e-05
7.71831793852589e-05
3.02256402510743e-05
0.000134583280101426
9.52911299992596e-05
0.000116924241953634
3.58064950333593e-05
5.18268952695237e-05
8.4514407536438e-05
4.68217966693465e-05
2.72112143997583e-05
0.000106257737782176
5.41236883942628e-05
4.89616542408511e-05
0.000121230403662075
6.15045671147081e-05
0.000132527741603174
8.85878748399271e-05
0.000159358477928083
6.16840114231003e-05
8.89873135040028e-05
7.72541360645744e-05
4.77742378821768e-05
5.04355133538794e-05
0.000143533977862548
0.000128488111233064
3.35735349008109e-05
2.01993316124222e-05
-2.49598728017867e-05
7.76674877994231e-05
0.000136845104024494
3.17246702750027e-05
8.07280302943673e-05
8.31592524365098e-05
0.00010478202253129
8.45852104384838e-05
6.56883319286626e-05
0.000128677439648868
0.000115092622215124
7.85244617876501e-05
8.9880545537014e-06
0.000101399356852902
7.62265559426853e-05
9.12645280884003e-05
8.66727753938566e-05
6.27586029268022e-05
9.91420189795136e-05
0.000107996031713346
4.91422079880745e-05
0.000177064193425933
1.57757647895285e-06
6.09578678449195e-05
6.99149112515907e-05
-5.23929796525659e-06
7.1099176092869e-05
8.28897919972891e-05
7.30039262966322e-05
8.07784321330067e-05
2.96368851880286e-05
6.07935905294814e-05
6.63802538553868e-05
0.000108555411846199
0.000117822765455707
0.000104042193043508
2.14506118433119e-05
4.23510328232634e-05
3.3163809049216e-06
5.69083511539692e-05
6.73054550981286e-05
-3.00057786895163e-05
3.58321765102107e-05
9.3712727907964e-05
2.25081652528806e-05
0.000112939567993701
8.27680137257109e-05
0.000102939682044144
0.00010515903475608
8.93249208899693e-05
3.61628845526781e-05
8.27039616666102e-05
0.000126586347852948
3.29235244326039e-05
8.92147192893127e-05
0.000128950615870109
8.67854588804622e-05
5.3563091103776e-05
0.000149221320185148
-3.3680208688817e-05
9.35091144711188e-05
3.78430535339178e-05
0.000121175071537132
0.000102709728964708
5.6697369375528e-05
5.02874852691518e-05
0.000111446955281333
0.000100909143694594
3.79521415406327e-05
5.93346176831268e-05
0.00012183792751119
5.52980539492141e-05
7.65706941377701e-05
5.70115011777915e-05
7.65492295471212e-05
0.000126095184871687
8.77436178415717e-05
6.16076968220223e-05
7.70765773300282e-05
6.51928695068389e-05
6.93346351432601e-05
8.79298219945548e-05
5.23074249303038e-05
0.00014785667369941
7.7568528469287e-05
0.000136388920465667
8.5609285363088e-05
3.63719519767624e-05
9.65945623503542e-05
0.000130049557811905
8.04036459175428e-05
9.72113719210539e-05
5.89506932539498e-05
8.25987644126442e-05
3.55658850991387e-05
6.37071615877383e-05
7.91441948485166e-05
0.000115884364426303
0.000150731815508473
0.000132682053729329
0.000106987926312437
5.88150445601734e-05
2.57542931849457e-05
9.10180281567426e-05
5.71748048375868e-05
8.48180011983381e-05
8.55767492303212e-05
2.55621943455912e-05
2.51779951830261e-06
3.54293470707271e-05
5.674738828702e-05
8.53576602464828e-05
2.83042702467599e-05
-1.00024522186187e-05
3.99137212714361e-05
2.72749085716199e-05
7.77159319924835e-05
3.36397499555674e-05
9.56695515991168e-05
5.76372088952587e-05
7.45403463768306e-05
7.12027381351759e-06
4.36197036104352e-05
5.82631698041179e-05
0.000129577830409285
6.44441119905782e-05
8.99230832716879e-05
5.69329949296239e-05
0.000124609867644318
0.000104959115269454
8.69676449082307e-05
8.15506747469669e-05
7.10741142820862e-05
7.78651449251824e-05
4.99462954021821e-05
-2.1051806709448e-05
0.000105950586059237
0.000114715532425916
0.000106338880363891
5.29529744078672e-05
7.62697030937476e-05
2.87949251754256e-05
8.49738479973341e-05
3.97282474750408e-05
7.14360872662584e-05
0.000103683976057441
0.000195177476173854
9.54888209370064e-05
8.66399881122773e-05
3.92236217808718e-05
0.000102103066103202
5.94653685003537e-05
0.00010234605103898
-1.40041813719972e-05
5.8326318233645e-05
4.69391677170005e-05
3.36620152875875e-05
2.61409309447741e-05
0.000102053928891291
3.21129008109734e-05
6.74592727090512e-05
0.000139611116542725
0.000121988225499579
0.000155216873737505
-7.4119420804276e-06
6.57789545326772e-05
0.000110221357493472
0.000104910128944846
2.96721817836615e-05
6.49520019975974e-05
0.000133483866195306
7.63998012463702e-05
0.000144998055320442
0.000126933427801833
9.62890625453457e-05
6.13695516912474e-05
6.83308872496802e-05
8.52000926761767e-05
5.53804907611945e-05
5.34133068505093e-05
-3.6117357971259e-05
9.0208100061058e-05
4.95750173734505e-05
5.66636463280932e-05
5.13824755282004e-05
-5.74623323799472e-06
5.78526220419292e-05
6.24670898622299e-05
6.676806851245e-05
4.8960550735085e-05
0.000101798128126801
4.6240173710105e-06
5.91523049705774e-05
7.7730547827229e-05
0.000139883062948683
6.3756944171915e-05
3.67827885998011e-05
8.57398496128751e-05
0.000107635387728703
9.63854145123498e-05
-2.14116112078278e-05
7.86940572236469e-05
5.34900443753638e-05
5.65935478100749e-05
0.000138562161752068
-2.9270049277503e-06
9.00547816969302e-05
2.6231494064078e-05
6.83596835463705e-05
3.12628361291589e-05
0.000136522425879031
6.50374658544575e-05
7.4731007692108e-05
6.07312091892118e-05
3.60905122094598e-05
0.000114130692183896
2.6363240962678e-05
0.000129845468504722
0.000138509879081109
7.1776184481932e-05
1.81356600543424e-05
0.000111975009926558
0.000103845859222865
3.93214548864758e-05
5.64853178410925e-05
4.28564588085452e-05
4.71665189044007e-05
6.92709518830213e-05
0.000139721508014029
6.99439061990703e-05
6.49244705851964e-05
9.81356306387242e-05
6.82381301352923e-05
0.000100741018370544
7.84013984798015e-05
7.37398380922929e-05
3.88714821318728e-05
4.4327500569729e-05
9.28331190469142e-05
6.26229463554341e-05
0.000159728195805834
0.000114400735994561
5.1327378523492e-05
-9.06539433133429e-06
0.000129200959552442
5.47377337760773e-05
6.63260494058717e-05
1.81215981306726e-05
-1.15670614388672e-05
8.30497075211037e-05
9.79702971430209e-05
9.12654849881119e-05
9.10618787150231e-05
3.29009435737674e-05
3.3997076652524e-05
8.80435286648071e-05
6.91466289258726e-05
6.99287235508612e-06
5.27937372153845e-05
0.000107349864489964
0.000144976026698716
3.9265364673747e-05
0.000111245050420645
6.14004262598122e-05
0.000124836032000959
0.000101022342797543
6.39903683619863e-05
7.08231317413404e-05
2.68334125322625e-05
7.0408925809271e-05
3.61854838864483e-05
7.08769716563428e-05
9.66545951110042e-05
0.000133968014931995
-7.55034627011336e-05
9.5887577683448e-05
5.0549219385103e-05
3.80381684808589e-05
0.000105821278684949
-1.59874089170571e-06
3.36367390889665e-05
1.65989671904235e-05
3.68114150213038e-05
3.70918158811065e-05
5.66207536620831e-05
7.94901255546537e-05
0.00011094643044489
4.55578457530923e-05
0.000126381137660385
8.15170371971832e-05
2.07991543530639e-05
0.00010585854928405
7.8775350025933e-05
9.61510479029483e-05
8.56034376430794e-05
6.63478219493069e-05
7.40168734093021e-05
0.000102364714327484
9.50379404498174e-05
9.19116458289076e-05
7.7639927074073e-05
0.000108519326011169
5.59370100487697e-05
5.96425309008249e-05
9.91540232539057e-05
3.36957631931431e-05
9.07446857263383e-05
5.09231885891388e-05
0.000115240941854257
9.04045506400432e-05
0.000122828902661883
0.000128394274598492
0.000102125337898098
3.77946959968298e-05
1.8759828941023e-05
2.07972328839777e-05
1.25973562808503e-05
4.23783642401855e-05
6.43562112918151e-05
2.51832429846912e-05
0.00012785266383749
7.37687414652685e-05
2.10969720013146e-05
6.31046313285156e-05
0.00014763647161072
0.000115925175732974
2.8930706619275e-05
6.33909829900473e-05
0.000102805071326144
7.89111199140314e-05
5.0017430131553e-05
0.000153130415254561
6.77438326704315e-05
6.9734755636157e-05
3.19014363925169e-05
5.75505258186917e-05
4.28106147808305e-05
0.000133809857851886
0.000124321502572526
5.33441756113465e-05
3.21478084221429e-06
7.75003507919033e-05
2.4175179211848e-05
3.66311722679166e-05
-1.84618315811513e-05
5.06064404684183e-05
8.2479521917369e-05
6.43029298819302e-05
3.93233576304761e-05
0.000105949980337568
3.82820972697538e-05
0.000179190623134731
7.0214245598207e-05
-2.4777651517864e-05
0.000146347741647757
4.53488233067103e-05
7.95109922611274e-05
7.18786532863326e-05
7.30673958171436e-05
-1.25374075269664e-05
9.75738530253384e-05
8.02631844321625e-05
0.000103896830836543
0.000101984101667932
9.64906194952692e-05
6.4582376108792e-05
3.93873214708825e-05
4.33764286039644e-05
6.17829263314603e-05
0.000117999301053474
7.97534387167994e-06
6.95612282082486e-05
2.37541752291737e-05
7.24558188378412e-05
5.16355877257913e-05
0.000123748142377003
5.40902931242655e-05
8.17353457624683e-05
0.000113078716046497
8.18955226442276e-05
9.25157739624508e-05
8.51691884465536e-05
2.33964307271521e-05
3.86649450224879e-05
2.94995612070759e-05
0.000118156157239679
7.56640728026077e-05
-7.59116083918559e-06
9.45554281891439e-05
9.64534476776803e-05
9.40515351723919e-05
0.0001257918795807
0.000144974128625843
5.32222158074502e-05
8.00036301623443e-05
0.000123381228864882
0.000125141366693199
1.44135661104099e-05
5.57685017148161e-05
7.9862111915439e-05
5.0250439230498e-05
2.46853329067901e-05
7.01681970804301e-05
8.86459057838781e-05
2.16676474737549e-05
7.05708276625086e-05
9.79011043166854e-05
7.08686518221405e-05
8.70271202223011e-05
4.66864544566106e-05
0.000110126603781353
-1.09708224123813e-05
3.42543883788329e-05
7.94888452069097e-05
7.15154507529677e-05
2.54950036060127e-05
5.09484250263602e-05
1.35978125139658e-05
2.87181861568639e-05
3.83375432743229e-05
6.49278607544233e-05
0.000102977733265328
0.000133396407731572
8.64952601920925e-05
6.89796909033632e-05
0.000140972580797696
1.4847629587111e-05
7.0105059106473e-05
0.000104922354857906
3.68983866170255e-05
4.82057866125427e-05
9.11757745238183e-05
6.823548209288e-05
5.08915996525985e-05
6.69545542344664e-05
8.18777689554901e-05
-4.83459193837803e-05
4.98625782900165e-05
6.90754436581635e-05
6.1157872531597e-05
8.40670891961777e-06
2.10025013072537e-05
0.000119577611860119
4.71796666611485e-05
7.5362361101854e-05
6.55175589128473e-05
4.40325184327602e-06
4.12248740605674e-05
3.05425714481414e-05
2.91654394777806e-05
0.000108781540865006
4.77358210816619e-05
9.16470178968717e-05
3.79843791842861e-05
7.29604045305797e-05
0.000127261807614486
5.91553937754181e-05
7.15589318754217e-06
6.54489941670623e-05
5.01194638722669e-05
6.69629247817358e-05
7.17843142013001e-05
9.6166092161589e-05
8.76904659147354e-05
4.81845114618849e-05
5.11142184002035e-05
7.08858838361135e-05
8.57305348914674e-05
8.32034230747307e-05
5.15666658646624e-05
5.95411685102788e-05
3.59093490869225e-05
7.89367617604245e-05
2.64948667259866e-05
4.75905152138789e-05
3.76511788956557e-05
0.000112319483852992
3.62425991905997e-05
8.57564299256357e-05
4.33849409154682e-05
0.000115978406474348
7.96512219475102e-05
2.56302683289924e-05
8.39155832303552e-05
-3.53907996581589e-05
5.56432212575278e-05
5.67512452977283e-05
7.22798641295481e-05
2.0323475326385e-05
0.000101538877513943
5.53719678823287e-05
5.07268351367854e-05
4.52084083955289e-05
7.40024970126946e-05
5.07588313750418e-07
4.50190390240485e-05
6.45836689980254e-05
7.49193045364748e-05
9.25997085394689e-05
5.62862645565089e-05
8.88087905973824e-05
0.000116451890832595
6.61154940596975e-05
6.49257544855556e-05
4.24633524831481e-05
6.74554678113034e-05
6.36732617334915e-05
8.32992395075884e-05
3.9968772638315e-05
0.000106591929309291
0.000145190876726009
2.75278372531285e-05
1.78795520084393e-05
6.30283379234121e-05
-3.10666018982113e-06
7.17875562221092e-05
0.000104085890264151
0.000104525137782314
6.19426747312324e-05
2.76038211327766e-05
7.47177583326218e-05
4.83704237140673e-05
5.288710414975e-05
6.41149486761435e-05
5.45517843155513e-05
-4.25935276863426e-05
8.80633827989261e-05
5.24979824436524e-05
0.000104321547320199
0.000123208302526143
0.000103589800171458
6.40338482275427e-05
6.33005120825991e-05
4.11593528505621e-05
8.54883635956426e-05
-7.86467479771627e-06
0.000102762946323677
0.000107687162555202
0.00012604438265773
7.71545633573785e-05
6.74733942813322e-05
4.75958642028666e-05
6.08037954880497e-05
6.19349003241557e-05
0.000142196011102055
5.5893466943302e-05
0.000114505822721669
0.000102742206427089
6.35226759013581e-05
2.39181642010612e-05
8.48695813769063e-05
3.91218623140161e-05
6.54521291408607e-05
-3.08198945330129e-05
7.00761606068933e-05
0.000126404339257609
5.64355865813575e-05
0.000114549214188994
4.55602465839776e-05
3.47320661527705e-05
9.65921693221927e-05
5.49113551407778e-05
6.52143498880272e-05
5.55227066145609e-05
2.910615118769e-05
6.76889370211219e-05
6.41078523515811e-05
-1.80880348201894e-05
6.30234865784619e-05
5.66862893637659e-05
5.1899946945579e-05
5.48072495372246e-05
4.9309614903411e-05
9.7094695030558e-05
5.748811039864e-05
5.9903340030674e-05
1.92225058892113e-05
8.4332152689523e-05
4.86175472283779e-05
4.61800832151501e-05
0.000136790702912411
0.000101505931046258
0.000130347428147708
1.77943715212701e-05
0.000110410076224104
1.54764179421894e-05
7.95904200779544e-05
1.91233763101092e-05
3.90507562004196e-05
2.84959541211446e-05
2.81995157265582e-05
3.44146418417373e-05
3.93591476441012e-05
7.36839713211767e-05
8.17420499551838e-05
0.000115345117002527
8.12433985018566e-05
5.89858634910087e-05
6.5586997612187e-05
5.89755248822709e-05
2.42440368409288e-05
0.000103404412183104
7.56271653054233e-05
0.000118280681381159
0.000103699187768682
9.31687731884011e-05
5.4778282391338e-05
8.23175898816104e-05
6.88756011988248e-05
1.66775032941955e-05
2.70069650131437e-05
4.69097047467454e-05
0.000100573756518975
-2.77086717395066e-05
5.35483306302389e-06
7.57900125299152e-05
8.57447737032331e-05
0.000109548906981435
5.65769401140932e-05
7.47261473496522e-05
4.94068373198346e-05
8.5964193764565e-05
-2.32121165676034e-05
7.20918366721793e-05
9.87765067442479e-05
0.00015369512141519
2.87184244330971e-05
7.71342249349547e-05
4.84564305815518e-05
5.84029944876493e-05
1.77617566341312e-05
2.69523174891734e-05
7.28996387272443e-05
4.8280314941506e-05
7.09596834747873e-05
0.000103221075898152
0.000134505831839706
1.96850604936773e-05
0.000120636969404231
3.90037903296111e-05
3.25110046321407e-05
4.13310614845527e-05
2.01497012735288e-05
1.50825301874196e-05
9.30843916642738e-05
7.71545304728839e-05
2.4506368372576e-05
8.36794870806281e-05
6.16326012123108e-05
8.42970670046739e-05
7.66015708312913e-05
7.67154504573277e-05
3.32400421430571e-05
9.71868253512632e-05
0.000100976142356147
6.3730551300389e-05
7.5259983513697e-05
6.33573281153624e-05
5.8511329044967e-05
6.47845414176683e-05
5.08843268701607e-05
5.46972636124745e-05
-2.92627798587605e-06
8.22430076879057e-05
6.02594970845106e-05
8.67632674001048e-05
9.28729337156597e-05
6.27738083024467e-05
8.84968713971434e-05
2.8441462967753e-05
8.5227552113095e-05
0.000108659630440082
7.35577670100117e-05
7.93331588632956e-05
3.97208863440866e-05
8.75158325769288e-05
6.43295875687739e-05
2.61001023005488e-05
0.000104880656011912
6.89075618961476e-05
1.01128031886573e-05
5.86659926343405e-05
6.67301883712243e-05
4.00212296218978e-05
0.000117859546360322
9.95446324260271e-05
9.98540871098073e-05
5.90608073316316e-05
0.000104508863608642
8.52116186242883e-05
3.99481839106651e-05
5.0529257848393e-05
6.54811239557854e-06
0.000116450042862443
1.88460318192276e-05
9.33068294876397e-05
2.24235100687239e-05
9.15878618479564e-05
7.72862029467743e-05
2.58678416334376e-05
7.76113573106899e-05
5.41336313015646e-05
6.188993654337e-05
6.14197456905979e-05
6.93377611599153e-05
4.36603975799724e-05
-1.05829396707933e-05
6.7855798288919e-06
5.40086431361936e-05
7.52125034062627e-05
6.53838083682112e-05
5.4809614605119e-05
3.62265925356998e-05
8.55520412472065e-05
4.63396525118765e-05
7.98145262715233e-05
3.87340235028565e-05
3.96086054933476e-05
6.22486935728389e-05
8.51998976032913e-06
8.02071606939114e-05
0.000120045265974812
8.72521988898765e-05
-1.58756225747433e-06
9.87864497026259e-05
1.55577204030166e-05
4.23984069506745e-05
9.38213788204562e-05
7.12115640867353e-05
6.39435285036084e-05
0.000105321277931494
4.75057254847426e-05
7.22533321001423e-05
6.52496834934447e-05
0.000139192487683905
4.73362564964085e-05
5.0228139519838e-05
0.0001560193128157
1.96090681580837e-05
0.000109406426196625
1.56479420307352e-05
8.29915268842422e-05
-3.6963254182034e-06
8.83245207694302e-05
6.54665950221331e-05
6.49670086280236e-05
8.10047281522595e-05
9.81879210242628e-05
4.1550071372296e-05
4.69694462585119e-05
9.64476777117229e-05
8.25857243069507e-05
8.10762565693782e-05
9.42876098138623e-05
3.98564431157918e-05
-5.60974731765322e-06
0.000100055846989626
1.8114713447881e-05
0.000112374262740282
4.84246506612081e-05
4.85882933790212e-05
7.56080998524488e-05
4.93717990482795e-05
-1.02372173130518e-05
1.83262205375145e-05
5.99059107889315e-05
6.20446717629932e-05
9.99144688389457e-05
8.51629927725676e-05
1.77163104547924e-05
4.78927702277081e-05
9.84628890832727e-05
2.90067936040266e-05
0.000123759863101135
5.62392462264465e-05
1.10371812964201e-05
7.13267079838475e-05
3.84898173671831e-05
5.70554209038268e-05
9.74495979628489e-05
6.67971497865044e-05
0.00010553592277524
0.000124075184353303
0.000101577953714966
9.02965347084895e-05
4.55232909736159e-05
7.39229604912378e-05
3.93315126324649e-05
4.61230674532792e-05
5.98292713609269e-05
3.76699580253518e-05
2.04799366993155e-05
5.83679017652765e-05
7.23236546958095e-05
0.000151112914244879
6.54748958298167e-05
5.1804449211786e-05
9.10590401186571e-05
0.000164620847574537
7.71797283015321e-05
1.93758089438017e-05
0.000104300791937499
6.8188490314689e-05
8.87840413069199e-05
5.09280812323369e-05
5.29820416845393e-05
3.83218854268084e-05
6.21146896710345e-05
7.34225759981886e-05
6.41776601498795e-05
4.24074355112623e-05
6.22150308875258e-05
1.20644858058815e-06
0.000126034125713977
5.60410847436823e-05
4.85915184083528e-05
5.48647628026515e-05
5.34851092907973e-05
-1.93029246757005e-05
0.000112368453744498
0.000114555841388979
0.000102701299820738
5.65995714831669e-05
0.000119301110815197
7.6672820719051e-05
8.74690229053807e-05
9.29260947672907e-06
7.5708521392222e-05
6.10749199594071e-06
7.46396664770561e-05
0.000116065238614835
5.35845470302811e-05
2.1882510669269e-05
5.14913559968928e-05
4.04908448438108e-05
7.16276831472292e-05
6.27319856138305e-05
-2.65435762348149e-05
8.34893904108709e-05
5.84543283365036e-05
4.82424532475271e-05
0.000125386529835215
9.68190706270882e-05
8.15032403839505e-05
2.72586085622264e-05
0.000128547526180114
7.92221976698844e-05
-2.17741337346437e-05
4.87554506911018e-05
1.342782587977e-05
5.1616701646519e-05
0.000132770006322325
9.13384951972175e-05
9.68557183047257e-05
