# Supplementary material for: Research on computational propagation and identification of mine microseismic signals based on deep learning
Source: PLoS One. 2025 Oct 22;20(10):e0334641. doi: 10.1371/journal.pone.0334641 (PMC12543183; doi:10.1371/journal.pone.0334641)
Supplement: S4 Data — (ZIP) [file pone.0334641.s004.zip › 000100600002976.xlsx_0.txt_24.txt.txt]

4.77749358619687e-05
6.17566976496295e-05
0.000121911568296512
3.36267255709096e-05
4.52253664850495e-05
0.000120974104385036
0.000128891860649821
2.27261544652326e-05
0.000115347359388248
3.89290142928735e-05
3.98710062016024e-05
0.00013669827205615
3.51383444539998e-05
0.000131467434951347
0.00014304404650872
0.000113127148514278
9.12021828608582e-05
0.000101310171416963
8.18744194094511e-05
5.44438300143032e-05
5.04291174217425e-05
0.000128146004204383
4.40458868110591e-05
3.89064073460027e-05
2.53083536100941e-05
7.91176218667936e-05
3.91423562257569e-05
4.0001238127999e-05
8.18034675398744e-05
3.22445137545734e-05
7.66139907318846e-05
3.36641163913619e-05
9.65139638400727e-05
9.50291255838089e-05
9.64275018322292e-05
4.29620397046396e-05
0.00011985597063099
1.93027456819255e-05
5.05812643762253e-05
0.000117026596239262
9.67254552749913e-05
6.69032071470846e-05
8.55840390354883e-05
7.08458322896261e-05
-1.33012289352219e-05
0.000106704069491534
9.80146013039856e-05
-7.40166249107116e-05
0.000129953779104942
2.47402493535323e-05
4.54786909294386e-05
5.87257716596346e-05
6.57121488136101e-05
7.89326020611295e-05
8.75796678415048e-05
1.77873757661196e-05
0.000135081505341052
2.35334513710713e-05
9.00842197077921e-05
5.15182121980996e-05
5.54422338017407e-06
0.000103557903211721
8.21578372566578e-05
4.66173883644225e-05
3.80186981629124e-05
1.93643685816139e-05
7.14781455583124e-05
7.45860816752404e-05
0.000151308083630384
3.44873135602389e-05
6.23968404691874e-05
4.20896993472891e-05
7.08425149996412e-05
0.000134367938636803
-1.30956666227086e-05
3.61782090770283e-05
9.01742167186808e-05
0.000103418306357173
0.000119143546606684
6.38472733648137e-05
2.73198253149821e-05
6.00540846226893e-05
7.24482268417065e-05
6.18344980861557e-05
6.98312608088489e-05
0.000102888822769494
0.000126213990309187
2.28285278014301e-05
0.00010813466622018
0.000104444783921066
0.000103391373357262
6.65060630530539e-05
3.81790060346042e-05
5.09165772491072e-05
0.00010569169334506
0.000102728766159314
6.44783264422779e-05
1.91559436248728e-05
0.000126324758909893
8.60317186764574e-05
3.5366181171936e-05
5.84724855182338e-05
8.85958000669079e-05
7.43103250315463e-05
6.26782172474271e-05
5.64843247950066e-05
0.00013627106986658
1.03458295780206e-05
-1.13708191903906e-05
0.000112046443257954
0.000102688002363303
6.68623999437121e-05
5.43851973113235e-05
2.61701737364037e-05
0.000160322460102894
9.88217897007431e-05
7.92515337196506e-05
4.20445632434729e-05
0.000128625173109969
8.6400343342307e-05
0.00012625153481302
0.00013509443268076
8.61868230340815e-05
1.02427249502803e-05
2.64922530732698e-05
5.56895113031561e-05
-1.42197803156598e-05
5.34542883387635e-05
-3.24478617032255e-06
9.74413921804442e-05
9.92612147612717e-05
0.000176197713810587
0.000120702060402555
3.62953757143133e-05
6.04532027096613e-05
2.20636748744961e-05
3.69220023063185e-05
4.75846698971287e-05
3.21466805274145e-05
7.76055280596647e-05
5.95057430061594e-06
4.84036982856555e-05
6.11032414968953e-05
8.72721280744512e-05
7.78031974557366e-05
3.6781360060672e-05
5.32633690154223e-05
7.35980703056185e-05
9.99567870138609e-05
6.47028582461522e-05
3.57952421120306e-05
6.49707617500438e-05
8.73934763322695e-05
5.36579259387934e-05
8.91128656277403e-05
4.93644519260704e-05
5.64460279853464e-05
8.24542044047317e-05
4.51398102591093e-05
8.3858999317954e-05
0.000105517449076188
2.46381926240552e-05
9.60870472458098e-05
9.38631363002973e-05
1.24705817998035e-05
0.000164596501030263
8.50540744658205e-05
0.000118803126212271
1.29070981351555e-05
9.30256402788394e-06
0.000141021681244149
0.000114859660813073
9.13712754770911e-05
9.1625207159549e-05
1.86351696284298e-05
1.89978224364047e-05
8.49213840460232e-05
4.22231720228087e-05
0.000103000667717714
0.000111717454828642
0.000105189600712835
4.72934682476394e-05
6.4006543096549e-05
6.20290971708626e-05
4.6146547207186e-05
2.68779434415473e-05
1.91864387109891e-06
5.63898143429872e-05
3.56396236803486e-05
0.000110188645847825
7.42807166588992e-05
5.28293151595502e-05
2.92419210826217e-05
0.000119702396233405
9.01551924791781e-05
2.73626518845389e-05
8.56753517783028e-05
0.000126896137905956
1.19708344669993e-06
6.92964712491313e-05
6.16319661649327e-05
3.38152411922678e-05
9.34732744484641e-05
0.000101491653659812
-2.59697368238233e-06
1.85109406230463e-05
6.60358241826341e-05
9.52005480093583e-05
6.4732568549747e-05
-9.9765214856527e-07
1.73828134877754e-06
7.11851328879221e-05
8.70261739742499e-05
9.19333881333117e-05
5.13129272786966e-05
0.000128964841880676
1.24051324930036e-05
6.88711744126732e-05
0.000120654600127076
3.52457062721154e-05
5.5128029270805e-05
0.000117448537947359
6.63413895090108e-05
3.04896457775041e-05
2.18436939413759e-05
5.11628765325721e-05
5.73683040427339e-05
5.91897452457481e-05
9.68008445278753e-05
3.15568579270471e-05
7.70902352103061e-05
9.24266086796501e-05
8.04163599984577e-05
8.76293780960639e-06
0.000112672597889598
7.39616473489203e-05
5.86460721040771e-05
-3.70716992142353e-05
4.21827722340564e-05
2.78612843510105e-05
1.25030192695926e-05
1.90905046377438e-05
8.23346195341836e-05
6.2033716280839e-05
7.88464898592689e-05
1.07778855423752e-06
5.94760053125343e-05
0.00010648489917927
5.58116334038778e-05
7.96373474679317e-05
9.90756456791377e-05
1.24240873024734e-05
5.50076805147186e-05
5.06520690683565e-05
0.000142045416190636
0.000100487864357198
4.87467024394969e-05
6.96683537890078e-05
6.02693381158841e-05
3.52079212127063e-05
0.00010767636928581
0.000106349488759009
0.000105406524413063
9.44351246088209e-05
6.75715967494621e-06
4.52187975818762e-05
3.44283292870986e-05
4.67077940150215e-05
0.00010413315659514
7.00176192581595e-05
-6.07710901277947e-06
8.96968798353802e-05
4.32672399122402e-05
7.90875887159363e-05
2.30862393510397e-05
0.00013116402099296
4.79374184152688e-05
0.000109158526344549
0.000101402668649397
6.0360270662905e-05
2.79262596548066e-05
0.000114230475469473
0.000124276126670036
5.45897140429348e-05
6.2736966609915e-05
6.27056679745405e-05
-1.78779032522604e-05
8.11995507498936e-05
2.72537678219758e-05
4.52800036357664e-05
0.000116444062948382
4.64306403031131e-05
1.54891164272208e-05
1.71594012081894e-06
8.74639951516241e-05
-8.69591489688045e-06
-8.28367153097611e-06
0.000103851944925084
0.000106798055482519
7.94156083887016e-05
0.000106347746685157
5.09865691874192e-05
5.98503107610627e-05
9.36854604868692e-05
9.26522077399918e-05
3.21709270281911e-05
9.5632900167727e-05
0.000149020067064753
4.87956770261572e-05
9.41349170470692e-05
0.000111583709885408
7.99466736825432e-05
0.000105020276513898
4.52730879096327e-05
3.95949928465401e-05
1.5918919057189e-05
-1.94077466956181e-06
5.62343484077457e-05
7.50650408314734e-05
4.20300054353729e-05
0.000108855764478409
2.80869552035542e-05
7.0811152235349e-05
5.90030208191135e-05
0.00010712046201616
1.19221922995742e-05
7.16301004245166e-05
8.87882065548539e-05
7.64588548722022e-05
8.08574994571e-05
7.22721512854653e-05
0.000114277175475098
9.32753583833755e-05
9.79582055509811e-05
5.94977043879656e-05
8.64695481551537e-05
9.37648697223361e-05
4.7418000394727e-05
0.00019231838404011
2.76623653222396e-05
4.03280688254984e-05
-9.7316961529801e-06
7.33353858090185e-05
9.84696808253051e-05
8.75334461097841e-05
0.000126328757012494
0.000109065427043756
3.54216433244392e-05
6.22974260257804e-05
4.89772934325657e-05
3.53871040559649e-05
7.47867513995278e-05
3.86296382295552e-05
7.20681084220195e-05
9.19544995271209e-05
9.37696463123323e-05
-1.64845160667633e-05
4.5142798109555e-05
3.31764174951455e-05
2.7170692941455e-05
3.70503510948416e-05
0.000118599254756582
9.9217119430612e-05
0.000108886512757064
0.000106988476096271
6.75961206179484e-05
7.74681955785712e-05
6.1300248880071e-05
2.867079718546e-05
4.71120180589987e-05
7.4483114103513e-06
1.21765398245496e-05
6.98455684284244e-05
5.82012735019335e-05
7.86321603551282e-05
7.18868503795558e-05
5.5975504541121e-05
7.98699400208796e-05
4.51225943597549e-05
0.000103727632645414
1.89946682276118e-05
2.49263184596377e-05
0.000111361940015189
2.64118939157716e-05
5.22986606699916e-05
-3.95778513279485e-05
6.06136246954473e-05
7.63950866333666e-05
7.28302935053833e-05
0.000137123550624238
4.7728050947748e-05
5.47245652436102e-05
8.2465817864164e-05
2.88382479776135e-05
6.55323671614413e-05
5.53264293078536e-05
1.39581839240543e-05
8.40021945269935e-05
0.00010565031938109
0.000144611443351544
2.48696639197545e-05
5.74722919125242e-05
6.37768553062033e-05
7.75203151178562e-05
6.66305512759736e-05
8.35969799461191e-05
9.43744698341481e-05
4.29210853297902e-05
5.54581429751216e-05
0.000116481238462075
3.08809860116591e-05
7.33710378022614e-05
0.00012400674483104
3.47264709345131e-05
5.75372653027714e-05
0.000123871687808154
0.000182162776620083
3.92723533689945e-05
9.44366508203858e-05
3.51403781827222e-05
9.61917435919358e-05
0.000109395496890398
0.000117412871579359
0.00018679867603705
8.51236850805276e-05
1.95036082013817e-05
0.000143224920464755
0.000129013893360601
0.000129152732130506
-1.21853081825093e-05
0.0001225081614356
5.9246461034107e-05
0.000105249252512152
3.24997339690749e-05
3.48470056346018e-05
5.72398820462578e-05
9.63989811232408e-05
9.04008898273247e-05
3.64699013931482e-05
9.55461162362598e-05
1.46910736425389e-05
8.32763020677918e-05
4.33135065763805e-05
0.000132175853965031
0.000101581705572437
8.94790749889039e-05
0.000108309392776207
4.95267101207814e-05
0.000122478832550151
0.000118861657436819
4.41393480240353e-05
0.000116480981215427
6.8720982860823e-06
9.80567143350957e-05
0.000100082984749991
0.000122419784234732
9.90916914048714e-05
8.34488550727226e-05
2.19893733301474e-05
4.31101374110182e-05
9.56544431434451e-05
2.63645362245099e-05
0.000107544526472258
0.000107764024455572
7.00836593842482e-06
1.93482149915645e-05
5.8642463207281e-05
0.0001029737694214
2.32072875301521e-05
9.33085018311684e-05
7.58824073918073e-05
6.96013945676065e-05
7.2667689995976e-05
9.13328144739248e-05
4.89942518090353e-05
-2.0458119847136e-05
2.77684260283619e-05
2.54604695419494e-05
3.96440104204344e-05
3.43185402885385e-05
-3.75145935516865e-05
4.9311215881712e-05
-2.15788023731337e-05
6.22963390179032e-05
1.19143712072795e-05
5.51078394677053e-05
9.35926261076138e-05
9.68068871584617e-05
9.7127387114131e-05
7.41956944375645e-05
7.97356786215562e-05
8.55763351684115e-05
0.000154183430417277
0.000129760144737161
6.90939501933697e-05
2.62088716173419e-05
5.73572718897487e-05
7.45607413233076e-05
4.29232207904857e-05
0.000103699950991281
1.70775508935007e-05
3.50157215180159e-05
0.000104199901459215
3.13629231776327e-05
3.22278771905862e-05
5.09310390661927e-05
7.30608905212823e-05
0.000123528163859802
0.000101861074186864
2.96970402706333e-05
0.000129053083083315
3.12083398326447e-05
5.9303134969516e-05
-5.53726274409503e-06
1.77794952105989e-05
5.43815724800993e-05
9.89632688847554e-05
-6.39171216891415e-06
0.000125692231931301
0.000158472804196237
5.55814148237104e-05
7.33466704889109e-05
0.000121387279799489
0.000126211315953446
0.000144189597789161
0.000106220229758757
0.000116881037970991
0.000121151601452685
7.27080109822944e-05
0.000121965682077517
7.48569347766604e-05
4.70628759801419e-05
9.9449342595683e-05
-7.72715022307792e-06
7.68206894927282e-05
0.00010432408893143
4.88900584309744e-05
0.000104669441105341
9.8223018582695e-05
0.000101233595500137
8.15959040483807e-05
7.68059109849055e-05
-3.11062240506764e-05
6.83863415956552e-05
7.90269433163947e-05
0.000108078417313448
8.2507770900793e-05
6.74087178865361e-05
0.000153212562297307
4.02553902653924e-05
0.000127147770938575
0.000132529557551368
3.4881302373624e-05
9.68030502023457e-05
-4.61652386847613e-06
7.20186227915949e-05
8.87929506251933e-05
8.25133864138027e-05
-6.49876599668312e-06
7.07365243083078e-05
6.49789012896706e-05
5.93171795724331e-05
3.98982940395842e-05
1.86650162756413e-05
0.000118388109518138
7.04558672503395e-05
7.69275421490568e-05
5.71001110713174e-05
3.84394088440483e-05
2.7143497723929e-05
2.14008826440808e-05
0.00010281587937474
1.99571230185521e-05
7.62672487650215e-05
7.05562760320814e-05
8.50102450533856e-05
6.30304891302979e-06
6.02596540062952e-05
5.0252307610206e-05
7.5649360649493e-05
-1.34613846535686e-05
3.81646901686989e-05
0.00011802296720258
7.90707335592174e-05
7.60934029918454e-05
0.000111920120287949
0.000119678606691639
8.71197049669119e-05
3.87825948861208e-05
3.58624087891724e-05
4.35064954104866e-05
0.00010419960134313
5.57445572434448e-05
7.6008368232143e-05
5.46851036280717e-05
4.19496504246003e-05
9.14347446852436e-05
8.12693398920611e-05
4.7825131646527e-05
0.00013626510027529
6.5702179523287e-05
6.05697501135452e-05
8.2652715086303e-05
0.000113004698193728
8.79259079651473e-05
7.94794260657585e-05
1.39901367483354e-05
9.16786513351844e-05
9.2458510314096e-05
9.42725391208937e-05
3.8979429904343e-05
0.000104981390839377
9.00101523320991e-05
0.00012429648110128
7.52768490773236e-05
3.34336828128804e-05
6.54657473983876e-05
8.94897813455679e-05
0.00014399392706982
0.000126701517378233
6.60809329270529e-05
9.31558036203397e-05
2.61025531980263e-05
4.56812799770693e-05
0.000106188135646034
5.65859161942348e-05
6.13100388582022e-05
4.7152719715197e-05
-6.53092880517263e-06
6.5563864847146e-05
5.40205024440796e-05
2.41688050449724e-05
4.63345844881073e-05
7.46589003716221e-05
1.50121024741516e-05
7.34891646353463e-05
0.000108448948288954
8.22148947549083e-05
0.000149888608340498
7.62455712735111e-05
7.8266758480072e-05
3.08537648572672e-05
9.83557514936741e-05
0.000119269209599183
7.69419650028219e-06
8.34495337048368e-05
5.49340137963025e-05
0.000150535857388864
6.88526455948812e-05
6.0912866212145e-05
3.00275245684875e-05
7.81620793222034e-05
7.90515167666737e-05
9.55141372004225e-05
4.66744989790794e-05
6.16002990404342e-05
6.36339988994178e-05
3.57819480870061e-05
3.06683349254942e-05
3.34296319172315e-05
3.94514315957126e-05
0.000100696079260243
9.75246732905723e-05
0.000114455518746806
5.62991729239023e-05
7.39519374847243e-05
6.86477854718722e-05
2.86084555278984e-05
3.79944205654484e-05
7.395903395654e-06
0.000106493651166329
0.000129542798916252
0.000104651499922186
4.3452115022859e-05
0.000104309106702675
6.14919746182515e-05
5.01104962692518e-05
0.000130208022524356
0.000123941449792505
6.74015088640272e-05
3.98803785296342e-05
9.89676777303356e-05
1.73701388328191e-05
8.32132231748781e-05
0.000109498786810357
1.7073118386036e-05
4.87755413683959e-05
7.20182384480338e-05
0.000129320650748567
0.000107013558580287
4.79242004703991e-05
9.73686000781671e-05
5.98626653932224e-05
2.79245008291541e-05
5.63246330016888e-05
5.34400428651764e-05
5.54767872512433e-05
6.52609646404372e-05
7.24532326233775e-05
7.23697726104981e-05
7.8421144320259e-05
3.62727181235972e-05
3.75770255690363e-05
4.89168179378777e-05
9.36893180326403e-05
1.31959728482376e-05
0.000125080780791286
4.0862526106157e-05
0.000109755977273973
0.000132238099212956
8.2812079231002e-05
9.9210056384584e-06
8.33077068430257e-05
5.80529152709563e-05
0.000126430009506076
8.11185092100712e-05
6.26055739167529e-05
7.81756958658377e-05
-1.4311470611526e-06
5.11182143416516e-05
2.59592970575093e-05
4.53596209734416e-05
8.34149879258269e-05
1.4470889083433e-05
-2.27999688786618e-05
9.20343934161435e-05
5.93855334895022e-05
5.67767549918557e-05
8.17445043654585e-05
9.28780017592314e-05
6.31706269742225e-05
7.61932583164036e-05
1.18438248980427e-05
7.90945314580025e-05
0.000124161888481344
3.48281177278221e-05
4.85620571509535e-05
9.81363551942639e-05
7.59513031472009e-05
8.10861396394196e-05
3.46506555986595e-05
6.13613409997756e-05
0.000103329740020181
1.76193548428777e-05
4.19447463958663e-05
7.41938050252262e-05
7.03248319506784e-05
7.21949540884485e-05
4.3227211799171e-05
4.13029656499342e-05
6.57865860615537e-05
4.96104577473459e-05
9.59534642446602e-05
5.93850227150091e-05
3.723214592057e-05
8.41425729339739e-05
0.000144293887692935
7.95585890118976e-05
6.18915665120051e-05
0.00011888616556201
9.62574634929512e-05
0.000121359509321672
5.04258781317888e-05
8.76233912323029e-05
0.00011589803788674
5.32944252350026e-05
4.93714138426e-05
4.25164026360332e-05
0.000101026353469565
9.96579371550896e-05
0.000146452354609449
-2.48924383846612e-05
7.19233588274106e-05
5.39167506882608e-05
6.79596314216806e-05
0.00013323224837441
1.56672683916689e-05
9.52123833372176e-05
0.00014111739334468
0.000117506263251223
-3.02348787341275e-06
6.77107785653319e-05
0.00011223432725648
0.000117101702327094
7.80605349317804e-05
3.70913895624821e-05
2.67696106863926e-05
5.57286268536202e-05
9.44413272000971e-05
2.02508369128831e-05
0.000106493528809666
5.89810588016323e-05
0.000123916750981379
2.97901156398061e-05
6.60460001577013e-05
8.86862535381341e-05
6.27878264423979e-05
7.99001535974339e-05
0.000146517037754705
6.68883930413778e-05
8.88505200176317e-05
0.000120770474798764
6.03589992909881e-05
0.000100214562252153
7.39956383302577e-05
3.33404615651901e-05
0.00010927232679992
8.90115200124831e-05
0.000106625271898029
5.47649640043447e-05
7.91316564927937e-05
6.66073036848439e-05
6.59083517221091e-05
2.27340532313284e-05
3.95153230626412e-05
5.34395594520791e-05
5.58113918843751e-05
0.000140749665370242
7.84012941823996e-05
9.45588615245932e-05
4.25597065203406e-05
4.80599639253235e-05
5.68460075950538e-05
2.14035161660829e-05
5.79108804959392e-05
4.39930686421628e-05
5.25056549668981e-05
6.59522647935869e-05
4.90951521923662e-05
0.000102088751331273
5.17112954276387e-05
0.000106259989604402
0.000119007360733211
5.46694533862069e-05
5.12231333758244e-05
4.58936780584746e-05
7.81557077411104e-05
7.04190431303624e-05
7.11896268355612e-05
6.04188270767411e-05
7.39956282199507e-05
8.84566146473802e-05
0.000101574435125597
4.29190089440869e-05
2.8972005592612e-05
7.01407134753373e-05
-1.98577708983365e-05
0.000125230282395061
9.91222489366526e-05
-5.82309494652543e-05
8.37641695408845e-05
0.000153627463073714
0.000104176759608159
0.00014493192642493
4.43554556638567e-05
3.55999035553556e-05
0.000127582266094232
2.02164651284723e-05
0.000105000763243297
1.2703368992521e-05
4.18717311737661e-05
3.62241116653106e-05
5.31121845773914e-05
9.23622288281402e-05
6.11755734745797e-05
0.000108157210589336
3.29319071751906e-05
6.14235758578849e-05
8.11216154268431e-05
6.00853336082309e-05
8.5950525424181e-05
1.29404654421851e-05
0.000168260075259987
7.99962366520343e-05
8.18112016688042e-05
3.29887182313465e-05
1.50281651518789e-06
5.88126930161523e-05
8.62387954913948e-05
3.96147607466813e-05
5.24544844203781e-05
4.65833039656501e-05
1.56033986163843e-05
2.80046777354423e-05
-9.86388629066874e-06
3.2012089381933e-05
0.000121006493627084
6.57231791384153e-05
6.60152176933293e-05
-9.16572912389784e-06
0.000142330229169535
0.000108977443870006
5.55844709942428e-05
5.57027204436375e-05
7.45015877191879e-05
4.3735103839861e-05
4.71464081322075e-05
6.20934381728764e-05
0.00015893615129115
-2.29725285979279e-05
0.000103290403497254
7.56262638950975e-05
1.25782738721717e-05
8.46599180619043e-05
1.72024893138158e-05
8.9666419010387e-05
6.19776388408104e-05
3.54129688261318e-05
-2.57751454063047e-05
0.000123115498971966
5.04889735918752e-05
4.79576843486168e-05
4.91485035496952e-05
-4.55515070735272e-06
8.79719742382236e-05
3.19048173843244e-05
2.37041773603391e-05
7.64197855914672e-05
4.66566150450268e-05
0.000109840204728315
0.0001062658682657
9.4065449051999e-05
0.000106554430341545
5.21200177734669e-05
0.000101183276939827
4.91598138523262e-05
0.000121506564051468
0.000114443594718595
8.39799983898982e-05
6.31987537483066e-05
9.88516063620759e-05
8.90560070662048e-05
8.05918657197115e-05
5.59528555967641e-05
-1.85478889790711e-05
4.48427332371157e-05
5.68349837475008e-05
1.00244075376628e-06
5.39520477327844e-05
5.08882471202583e-05
2.28826465610942e-05
6.17096219952299e-05
9.59909810621726e-05
6.57392623196627e-05
7.060720313317e-05
4.98526423460006e-05
2.81674042794227e-05
5.68326723564309e-05
0.00013538842463229
0.000107471009697036
-5.32734470961317e-05
2.95735619504937e-05
6.33762342944378e-05
2.51321067825022e-05
8.3817982934994e-05
1.73911133346778e-05
1.34352579430656e-05
3.75734267794502e-05
9.74752679461751e-05
5.33086512900334e-05
9.97647937471595e-05
0.000102756844769107
0.000138002723214729
5.04544715868066e-05
1.67506776175886e-05
0.000114376912504118
0.000100818674934006
5.86519094842214e-05
9.18983750076254e-05
6.30049846625971e-05
7.20761866675811e-05
4.47679792831886e-05
9.33978205186641e-05
6.63673878656855e-05
5.09503726979223e-05
0.000185526610962602
0.000118689652964742
0.000139917260894261
7.41648151461324e-05
6.97354028594527e-05
6.96627785292866e-05
9.57086258396508e-05
0.000108732346799311
2.18908651167442e-05
6.94298247873347e-05
-1.40530242294781e-05
0.000112129506295982
6.58029773338206e-05
4.53210105890429e-05
6.52544395448317e-05
7.58612187667879e-05
2.09762541163763e-05
7.9829902191751e-05
6.51414771885024e-05
7.23482244467976e-05
5.8363822259521e-05
3.82854086148067e-05
9.83223779498144e-05
6.48400007901641e-06
7.29341328618729e-05
7.59743436560235e-05
4.96226457303201e-05
1.4975593516444e-05
9.60680901359319e-06
8.75124900586876e-05
8.05989117476361e-05
5.72194870660688e-05
9.2858954646869e-05
3.96074928701649e-05
7.68135267212182e-05
6.31862069788992e-05
7.67875290240675e-05
3.37049670732091e-05
0.00019804786810394
8.74965838271927e-05
0.000128827722194692
0.000142277333765484
0.000130641882050849
3.30766220124956e-05
1.75113529015069e-05
2.51160745559338e-05
7.68008149703306e-05
1.99433985061386e-05
0.000124947798842411
6.44631583386012e-05
2.01687152842777e-05
0.000119538173164178
9.71393234844812e-05
8.72607252840646e-05
8.94413273295374e-05
8.22044976284432e-05
6.12160857568529e-05
4.37666449197811e-05
0.00014227355905635
4.91004688662757e-05
6.31585454933762e-05
0.000111298102765142
5.47166271175279e-05
6.78843524193986e-05
1.79687385854703e-05
5.09686257184115e-05
5.98066854978685e-05
7.51854038551647e-06
0.000100963473773853
6.71917897043468e-05
3.46642949143117e-05
0.000118232012120589
7.56129913475744e-05
8.04386853597214e-05
0.000115209281697652
4.98923979095512e-05
8.48128784109563e-05
0.000125059374591974
0.000159114465191756
4.78968179155538e-05
9.36133079601968e-05
1.50111394263392e-05
2.79363944615724e-06
4.33706792395782e-05
3.13957613445486e-05
6.09928313120232e-05
8.58789706548275e-05
5.59566271743243e-05
6.67110283574883e-05
0.000124825937452639
0.000100624604514479
7.29243627196416e-05
3.3687091193284e-05
9.12809848732595e-05
7.7215151082542e-05
0.000137931062648636
0.000137785830537644
5.28191838334947e-05
9.23895991084941e-05
4.40519892562172e-05
9.07842487810835e-05
5.93312662218716e-05
0.00010416725403326
8.8226150391042e-05
0.000147507494610806
4.68051690468832e-05
5.25698638852819e-05
0.000124508555158923
4.69651174455282e-05
5.5104336719575e-05
3.23047089319899e-05
4.43277515885608e-05
0.000136266279152601
0.000135283601007887
5.10342354795004e-05
1.83696862966211e-05
8.53904073124317e-05
0.00018938673960769
6.12113196297569e-05
5.53197452245745e-05
0.000104639950008534
0.000141257028158808
3.15995444689593e-05
0.000163932170854449
3.80153580641343e-05
0.000116506329427642
6.99012786109613e-05
0.000174156525392254
5.05504544690529e-05
-7.67418632484314e-06
8.8485187626491e-05
8.65532189509967e-05
9.53438295570252e-05
5.6578643161845e-05
9.06088210572596e-05
8.49310441245177e-05
0.000102366504518741
3.28349119666511e-05
2.033473670703e-05
7.31878508471218e-05
2.97175475874847e-05
0.000166154281615891
0.000116264686237357
8.88366162266851e-05
0.000101693503226728
3.9579349517406e-05
3.43204140576137e-05
4.70855717398053e-05
5.27129145388917e-05
2.62779304627035e-05
8.10907938528575e-05
0.000115447311582352
1.15524790660172e-05
0.000126140867417481
8.42999646292078e-05
1.36484938654804e-05
2.65749129457595e-05
3.23184864284416e-05
9.73645018054506e-05
9.89150115920092e-05
7.93190758637818e-05
3.63743365046278e-05
3.26577522545595e-05
0.0001149936245913
8.23657800829427e-05
0.000111694396743354
1.48707121125159e-05
3.07709563684676e-05
2.54988050878957e-05
7.4774848830519e-05
3.88581789221261e-05
0.000116329791775831
9.32128407660585e-05
0.000135318164989921
3.72155449242176e-05
0.000164607422642619
7.46304753455418e-05
-2.76358561688191e-05
-5.02867032600173e-05
0.000107779569028282
7.58954459882035e-05
2.72959145314782e-05
2.32946540252056e-07
0.000128849190173572
5.30118839663703e-05
8.59734245407854e-05
7.98951177233739e-05
9.45463833314845e-05
6.41476369381441e-05
8.17423845960786e-05
8.78733668817026e-05
9.25910503586459e-05
0.000103330621987747
7.93327780315828e-05
8.53859155566436e-05
-1.01843087348794e-05
5.32024809835479e-05
7.87292656752447e-05
2.36829229588453e-05
6.93785083330815e-05
0.000112953653706405
0.000116451087225639
5.31010477495569e-05
3.31008689482236e-05
5.39294755256697e-05
0.000115494257788282
9.50541514952901e-05
2.8705895546454e-05
4.81103834102646e-05
7.27500921528225e-05
0.00010558885096731
0.000160358029578743
3.71902429649394e-05
6.47135517941044e-05
0.000100724256066483
6.2291828714327e-05
9.26001482342945e-05
5.40813422977918e-05
0.000124533929429574
0.000125230035013649
6.92042310799527e-05
7.94458100940423e-05
0.000133835282565459
0.000116079416869276
-1.06888357671966e-05
4.04662491632433e-05
4.95274181486936e-05
5.53195553553183e-05
5.64040900933293e-05
0.000116303164613917
6.30274776732966e-05
-2.68900116343322e-05
3.40181120163862e-05
8.81713468574687e-05
0.000142822744185854
7.98756198648375e-05
9.74194560562978e-05
7.06022094376412e-05
9.65152916657212e-05
5.49118028397245e-05
-2.94721068086194e-05
0.00013288774450005
0.00010971112705456
2.84963693954186e-05
4.45554837259628e-05
0.000123862102437742
4.9059607211898e-05
0.000155958754536495
0.000120090547074892
7.72706777609489e-05
8.85857057831379e-05
8.58141210780415e-05
-5.06547056545286e-06
8.68533340839053e-05
9.99299295041907e-05
0.000123436889088745
5.21265526330835e-05
6.17066279491887e-05
5.48147126724779e-05
0.00012396594886749
6.00912119355075e-05
0.000151453336995059
6.65448296540048e-05
7.74403786618471e-05
0.000139699232478463
4.7996798070297e-05
5.71041908381914e-05
2.39794376551477e-05
7.19783692558832e-05
5.28713392680387e-05
9.88487823820017e-05
9.22661162049474e-05
9.88741005276353e-05
0.000138050537893991
6.66826395684029e-05
6.19867429137241e-05
7.09723533447876e-05
7.63406607119835e-05
0.000138064295675103
1.49681222073821e-05
-1.1017482302547e-05
0.000170208604558173
2.52435556670991e-05
2.26041251388498e-05
-2.44113151029763e-05
8.16613110916774e-05
3.3872258248891e-05
2.90031534954198e-05
0.000109536644387096
8.71083047554663e-05
7.40815179285857e-05
7.32118548348583e-05
7.5424001514406e-05
2.09689804920972e-05
6.18584320541423e-05
4.98683607128631e-05
4.2469523066603e-05
3.37211726531488e-05
0.000123879059019346
0.000106344779015829
0.000124352648963532
5.02782953329904e-05
4.2821726535453e-05
0.000119673787812995
7.70634889996944e-05
5.2336591580158e-05
8.85950662184224e-05
6.57799035550155e-06
3.18030147428151e-05
1.0934513613849e-05
8.16949101442279e-05
9.34532873269627e-05
4.72693098212201e-05
7.04704391983051e-05
0.00010412005174816
5.23182546703699e-05
6.36229991465287e-05
9.92264598773679e-05
1.39163623084683e-05
0.000102874524774237
4.78302512588001e-05
0.000102744586161181
2.64950629512332e-05
0.000102604050621971
4.89729533311133e-05
3.32950211449295e-05
6.67113328245775e-05
0.000112231710383173
0.000164350510699521
4.54353878714285e-05
9.96971980856723e-05
0.000101540911198967
6.9003404819121e-05
5.67527724211288e-05
2.12770742724062e-05
8.37277209685345e-05
0.000136822254117712
4.90546307097446e-05
0.000138966865010769
0.00010669566244129
6.04286793246645e-05
0.000136297291196452
8.76257828283959e-05
1.9409886768837e-05
5.74746114728675e-05
0.000119349053180446
0.000132638941195182
6.23967771957838e-05
9.5043280655361e-06
8.04335611100592e-05
8.48934242874466e-05
4.13136413469784e-05
-9.37603766700177e-07
4.77806681192506e-05
6.21413700482632e-05
5.20024057782501e-05
2.13993073830682e-06
4.47313073041348e-05
8.9061696267042e-05
5.41781547796387e-05
8.39070073042596e-05
4.68383684472392e-05
4.52710026432688e-05
3.35302720064296e-05
1.42108755821947e-05
9.09535598793204e-05
4.30298982989121e-05
6.69724264900841e-05
0.000128905624133599
6.54820286437293e-05
9.46291476476343e-05
5.33242193223619e-05
0.000105810456477821
2.12631469934573e-05
9.86989364381559e-05
5.73182766831978e-05
9.66242203487515e-05
3.3644551968518e-05
2.27855912488038e-05
5.34111622271806e-05
5.33006484451885e-06
0.000169080871767831
8.26067412475836e-05
5.32568178928727e-05
7.81942870759762e-05
6.29821045021856e-05
3.96753913391092e-05
0.000142109502907107
6.59348382311132e-05
5.86902938130595e-05
0.000109781781581735
3.4092080433233e-05
2.02826754492326e-05
5.00494108186223e-05
0.000113303259992278
0.000103502460799661
5.176598118965e-05
9.02512083920224e-05
0.000179626829440299
7.08328504660879e-05
3.25197737925196e-05
6.7459639975114e-05
9.0920632932453e-05
0.000100111678705947
8.60316262246544e-05
2.83254059886453e-05
3.10087505958829e-05
8.79431480971466e-06
3.97146633105754e-05
8.0107210340805e-05
8.73557397909757e-05
4.46742672344066e-05
0.000126915286572878
9.53517995016929e-05
3.36193308973671e-05
8.54719019599743e-05
8.24453095357211e-05
2.17681820747072e-05
0.000107226394679302
9.19815884491219e-05
3.9563844468803e-05
0.000138092199903592
0.000115720389532602
5.1894494097948e-05
0.000100629550656725
9.35061528411739e-06
8.18060360518912e-05
7.0064762121768e-06
8.16510606757454e-05
6.59772537326379e-05
8.20161323730247e-05
6.7150541325066e-05
7.41530232326182e-05
6.04741057621942e-05
0.000110039331975495
9.12577128611314e-05
6.61139614235775e-05
3.25510422702277e-05
5.20238050577799e-05
5.87319714916946e-05
9.40700849989661e-05
5.39106962521894e-05
2.91983141373373e-05
6.73949922214015e-05
6.58856623060379e-05
0.000100112392895566
5.79704051772351e-05
4.95996309484996e-05
8.01170195301011e-05
5.92674769148965e-05
7.73992288946401e-05
6.08367654199764e-05
9.60783711307194e-05
6.28401981853815e-05
4.2720091595554e-05
-1.23002336799482e-05
0.000123835497291365
0.000129556984813527
9.33207015707164e-05
3.72416438154805e-05
2.78761937119068e-05
6.16881726121753e-05
4.60363922065283e-05
2.93012964227402e-06
6.62292021932748e-05
0.000106392790245602
1.36094616793004e-05
4.27171586686452e-05
0.000119125691355445
9.19116830103353e-05
6.49566938514639e-05
7.40879947397108e-05
4.71721576156339e-05
0.000113590953210132
0.000115226797709001
3.98860500690903e-05
2.0090477221476e-05
1.38199574839343e-05
5.84656420312259e-05
8.85997037951303e-05
1.91665442191679e-05
0.000158960609408399
7.0787006930592e-05
6.69738729314705e-05
3.67462923518617e-05
-4.21902154967538e-05
3.71993506106914e-05
7.42163582501852e-05
3.21747850328576e-05
6.30865936399624e-05
0.000103801530822437
4.24327658223622e-05
6.6249240024332e-05
6.94234815736934e-05
0.000121351502003169
9.56902374320523e-05
4.15782599779201e-06
6.06618358662357e-05
3.85599813798206e-05
9.2467819490553e-05
1.12709618880178e-05
8.5675725552585e-05
6.03162750316068e-05
4.74732953696729e-05
8.92054987883527e-05
6.36287568103059e-05
0.000103481266470918
3.7224189539925e-05
7.89971455186639e-05
7.91315890975219e-05
8.0647767038188e-06
9.96181809010292e-05
0.000110291287895292
5.12467121951162e-05
0.000160872191635577
5.52525272214763e-05
5.523224648396e-05
4.03127959677515e-05
6.27566582633251e-05
5.64427991265238e-05
0.000107648074905734
4.67460047907128e-05
8.16966763992968e-05
4.69469751373218e-05
0.000131242408660004
7.0279743263471e-05
7.38508511627165e-05
5.55645949304899e-05
0.000117939432895909
0.000125388979316974
3.86572075498135e-05
1.44594188026152e-05
0.000106576286779085
8.11229371727067e-05
4.86419333749381e-05
0.000158271553971406
7.6011058164599e-05
7.64016271600451e-05
0.000132053984781502
0.000111268955509839
0.000136668961087433
6.84647735572723e-05
5.09371457174145e-05
4.00818218628077e-05
6.7832838080223e-05
8.6660055775397e-05
6.10104278349804e-05
6.91095254999642e-05
4.07054812049953e-05
7.12565724113377e-05
0.000117279651405297
7.68438884710604e-05
5.99714614207062e-05
-7.17730587419128e-06
0.00012149014135147
6.44553677327939e-05
7.62502168843504e-05
5.84020678654428e-05
4.8312353320255e-05
6.59216020374829e-05
0.000113966670041654
2.74651646954136e-05
6.32967711416986e-05
9.30006718068296e-05
8.21421526807073e-05
3.75084040171461e-05
4.51414168520813e-05
9.19435541328639e-05
6.22713379146414e-05
1.7215219092709e-05
6.22683843638693e-05
5.78764632894311e-05
9.23352834655478e-05
6.00273220293236e-05
3.91221868273187e-05
2.6837397493621e-05
7.11304495552972e-05
0.000156489595400245
7.61931272565628e-05
7.87418297502599e-05
5.14424209590397e-05
5.30602822982435e-05
6.95147801810647e-05
3.64432253095986e-05
-2.40741849779104e-05
5.40027211796323e-05
0.000115978093624961
4.83932482416322e-05
0.00011412970843343
8.18240218753326e-05
9.23807565425725e-05
5.12085911822408e-05
7.55025012522147e-05
9.43300623707148e-05
9.35996400912469e-05
5.88687745017084e-05
3.40432576181521e-05
-5.48638220776768e-06
7.02876782435012e-05
1.86116483727557e-05
1.90916589495009e-05
2.56798483285359e-05
5.15028196906475e-05
6.7703747535292e-06
9.49644264577809e-05
4.91394272247791e-05
6.92476006015865e-05
9.85755712049658e-05
8.18021215208665e-05
7.73914235449216e-05
7.78114567845651e-05
4.04761275927105e-05
5.15956229040001e-05
0.000125042038422391
6.87129181253751e-05
7.24923876491401e-05
4.91988884095848e-05
0.000105467225854242
0.00012777419583845
1.33001811321716e-05
8.92688673961226e-05
1.918594917679e-05
0.000107203023400648
2.00339004844814e-05
0.000123452029947859
1.60626559137886e-06
0.000123432463109219
0.000134499198366174
2.79034980276031e-05
9.75609756251752e-05
1.87956939852076e-05
7.19927181309802e-05
8.43676926712488e-05
9.37797148891053e-07
0.000120033400186372
5.30559797571786e-05
3.72800426398787e-05
4.45633479396837e-05
7.15369278684449e-05
0.000136765831088042
2.40411085088796e-05
6.89790614031634e-05
4.71403535050841e-05
0.000118567264762837
0.000120786946483357
3.18108990250415e-05
5.66312890486121e-05
8.62589126943246e-05
8.97077780063163e-05
7.62432787250615e-05
3.57630569890992e-05
0.000138631140255289
9.65711943947545e-06
0.000105028772501004
4.25967202231402e-05
0.000132897185353756
2.53683612142473e-05
0.000131268295352411
9.35443969592036e-05
6.77671371673855e-06
6.86702997000447e-05
3.62169768353665e-05
0.000132871785001529
2.14780148899941e-05
8.89860854602769e-05
4.48014841813922e-05
2.75357960079042e-05
8.47292055965739e-05
6.27239510418704e-05
9.68930223465998e-05
8.23848320505041e-06
6.58951863034401e-05
7.42734253525489e-05
5.49080691488789e-05
1.54044182873963e-05
0.000102186547707228
6.1787288660244e-05
8.73131850569259e-05
0.000107539004099495
0.00013417607724975
8.89830867599313e-05
0.000174520724362244
4.89250974067996e-05
6.42229493080867e-05
1.12237396609949e-05
0.00011805846846993
0.000125812076795306
-4.130894250423e-06
8.08783877273622e-05
5.15958943110962e-05
2.75053931128737e-05
5.76704992471186e-05
7.18486944128636e-05
0.000111515692152867
9.42420987677296e-06
6.53110053055419e-05
8.8203996437508e-05
0.000101397695365239
9.29265228482255e-05
5.50929650712658e-05
4.40699916580032e-05
5.94824293157438e-05
4.08740570414394e-05
3.09821061649926e-05
4.96804858558632e-05
9.49161143345827e-05
7.39732780958211e-05
5.19127812802702e-05
0.000111874993946593
6.61236669646355e-05
4.9150099001053e-06
9.03818894011034e-05
3.40797098201688e-05
7.25690854359725e-05
4.16926921381491e-05
2.53878684525504e-05
8.94837138220188e-05
9.84870270187481e-05
7.54205036913982e-05
7.14072463584109e-05
0.000162273578001115
-1.60954680749779e-05
9.35741652817673e-05
4.98006955743513e-05
9.48341366964294e-05
0.000144769435005142
6.76567366213465e-05
5.18689943682576e-05
0.000101165616557663
4.35078637084452e-05
0.00013899800157475
0.000122330812718197
5.36760549673268e-05
7.62755020114778e-05
0.000120098092269441
3.57606401061917e-05
9.11607998456697e-05
5.00989269483748e-05
4.70901384067917e-05
0.000103194591904345
2.85280725710454e-05
8.68646210936108e-05
3.58303838080861e-05
8.76297067127233e-05
3.26464596097512e-05
5.01425501569628e-05
0.000101497143058848
6.6828885284434e-05
-2.41673716919662e-05
7.80947676180574e-05
7.20710748639822e-05
8.03512126142717e-05
0.000112879644533622
9.0482766172396e-06
7.20159242940857e-05
5.33163816102229e-05
8.78982446697617e-05
2.76349918522071e-05
8.95188714073793e-05
8.95034502165108e-05
0.000101460565381759
2.84096068887442e-05
8.19655412470212e-05
4.54167243818286e-05
8.59522560237244e-05
5.05088843909805e-05
0.000174432621583375
0.000103356851461419
7.13604759818609e-05
5.33047849190485e-05
7.20236027683905e-05
8.34197705828133e-05
3.39400791792281e-05
6.49750496574185e-05
0.000157600337708689
0.000107157272219891
3.41284997968313e-05
3.2339817454878e-05
0.000127369469767505
3.78240714519099e-06
6.67072090517654e-05
5.78054517082906e-05
5.58372354358967e-05
9.45927159838867e-05
0.000101101367562612
3.74468329490549e-05
7.27405053776581e-05
3.33946430903336e-05
3.28862669464368e-05
6.32936374174624e-05
8.47422431477237e-05
7.87170789651606e-05
0.000122778330706152
0.000137421849610124
6.78475518410197e-05
6.90410981046551e-05
0.000161867673540772
0.000112287545117207
0.000142205295848363
0.000128888481594075
0.000120011941702208
0.000104800954124401
7.27877883371619e-05
4.9813426401585e-05
4.33082435318186e-05
5.50789268999076e-05
8.05312942380797e-05
0.000135866085401135
7.44879359863545e-05
0.000111985314344432
8.66863940845792e-05
9.58166372642069e-05
0.000139517347016404
5.71602849073435e-05
7.52154489353671e-05
0.00010210719515898
5.03794037537506e-05
1.96536773638791e-05
9.11906558195812e-05
9.78986102077092e-05
2.76575760381019e-05
0.000126270483341054
3.51721312550011e-05
5.75815148411808e-05
8.05277650209855e-05
9.09641164536646e-05
6.85065674318286e-06
2.96620488959244e-05
9.89316248948725e-05
7.97271538129142e-05
0.000146922118346292
5.64943891188218e-05
8.33182446674804e-05
3.93177329214175e-05
-5.17202740143392e-05
0.000105634955202367
9.73057614841942e-05
9.80693046303224e-05
6.24139036031628e-05
0.000110090485920431
8.84491297082829e-05
7.40478082020635e-05
0.000139495184698481
1.05818147360808e-05
0.000101424795767556
4.21179289122474e-05
4.18932916138427e-05
0.000135898384178348
0.000101226876559105
9.43097196385852e-05
0.000133749109777736
7.35479682903169e-05
5.44494169864955e-05
1.5041898974565e-05
3.93887130389608e-05
3.60239150963781e-05
3.95572494407597e-05
0.000104328084764229
4.79041396450036e-05
3.47022259371026e-05
8.3653431273047e-05
3.81418475305039e-05
0.00014196914305781
4.31337331249879e-05
8.8566520156233e-05
4.38589599877659e-05
5.86622052829556e-05
4.61542438979738e-05
5.91123652733788e-05
8.42564521514835e-05
4.55453922521268e-05
6.76999550990316e-05
5.84973624340925e-05
5.34768443219279e-05
4.68229581034933e-05
1.02058570457868e-06
0.000163881813080763
5.94595184715155e-05
9.46222416542051e-05
3.18844868699557e-05
0.000102921242571297
0.000107128269074397
1.65007538254173e-06
6.85737937934344e-05
5.06129144092187e-05
1.84001151946644e-05
5.66773583523705e-05
5.55200562435419e-05
6.12961663974349e-05
6.42130911611837e-05
0.000110375244002244
7.94571184397727e-05
9.26957123919443e-05
0.000128120653493189
7.71282902887252e-05
0.000147127332501075
0.000146696606250161
4.85136396262627e-05
0.000116521937411361
3.91067004771796e-05
0.000115709898199309
4.81314740972751e-05
8.1920765705594e-06
6.96722175941557e-05
0.000110219121144422
5.52818729876703e-05
8.1920559299915e-05
1.78359993501026e-05
7.55254095714552e-05
5.43796791435865e-05
0.000120146481611643
3.58215881478102e-05
9.43792670854438e-05
4.97091456862621e-05
7.37420685080269e-05
4.93394397207271e-05
0.000115497342202734
0.000127171669535627
9.04279845990686e-05
5.58160527929463e-05
7.4707368303515e-05
1.66004930305294e-05
1.98757103730645e-05
8.85583284407818e-05
8.19226887252233e-05
6.82156959359176e-05
5.51232739150125e-05
6.04917908982023e-05
8.33961065720723e-05
2.43564561297259e-05
0.000111263247492787
0.00014580835377678
6.24293510086518e-05
0.000126380067864645
6.35566559288874e-05
0.00011556718623467
4.59262790834306e-05
9.8439357403419e-06
7.1276362371856e-05
2.05042977725856e-05
9.52391064298158e-05
2.95557087041896e-05
0.000110127142673657
5.70730335627231e-05
6.15908005026765e-05
-1.84844367368384e-05
0.000118823778372529
9.55684367274797e-05
8.68244040964704e-05
6.90924937875675e-05
0.000129647483457813
8.05678328250305e-05
5.5022705647801e-05
0.000159042969590268
0.000136853302039019
7.18558291748882e-05
4.79159888821937e-05
7.27923026806427e-06
7.29318599999891e-05
8.66473654478319e-05
3.61705934325794e-05
4.595159131406e-05
8.71945206611396e-05
4.02459053607975e-05
9.94300437507786e-05
7.55239263994505e-05
2.5183909290021e-05
5.95865374691679e-05
0.00012041780836263
0.000136012187275064
3.77848781164727e-05
7.04085304842945e-05
0.000125493336904497
5.91185491050607e-05
6.23427225835703e-05
3.11294851573728e-05
5.23496089710346e-05
6.56892564402308e-05
5.23091702498313e-05
4.96645257216064e-05
4.29602767512434e-05
9.78662395032858e-05
2.80054313546979e-05
0.000102035585543088
7.2239839530254e-05
9.80202564829878e-05
-3.15692005265029e-06
0.000141269659287237
-2.07249342789704e-05
5.28724905288325e-05
0.000159434171392611
3.19084820804139e-05
1.07246915546218e-06
8.00644515725052e-05
6.02505290473826e-05
2.88341182255161e-05
5.56831816245808e-05
4.80864753082469e-05
5.53589548292762e-05
7.85213345357036e-05
5.40678110054813e-05
6.05973599610559e-05
3.08447430621567e-05
9.68925941396304e-05
6.06888657628599e-05
5.85220754685372e-05
6.19511489590471e-05
0.0001224640772052
1.17618129055568e-06
0.000145939669363042
3.7961536055143e-05
9.90864129277309e-05
7.98707944334041e-05
7.35829782933425e-05
4.60390648507822e-05
3.3817087281921e-05
9.62322088973005e-05
0.000165641515138573
4.66123046000504e-07
8.1121981017156e-05
7.43456814502501e-05
0.000101123807177523
4.79857827378636e-05
1.99142448402434e-05
7.47028498127406e-05
5.28040574101962e-05
0.000138084519871914
4.36116014694829e-05
-3.75061679733346e-06
5.39208617474209e-05
5.29911066678932e-05
3.89431062988507e-05
0.000120861737869048
4.96156479276342e-05
9.77082399696675e-05
6.16787152759653e-05
9.46741783305942e-06
3.14287598423752e-05
-4.84760867836783e-06
9.7790687321174e-05
6.80658029860905e-05
3.23589724765723e-05
2.06266100722709e-05
0.000135638339326695
3.82753938954956e-05
0.000155409858603163
9.17138164096283e-05
4.37250005051005e-05
5.56702143286621e-05
0.00016850370049532
6.92585971845236e-05
3.84159798711141e-05
0.00011264268685214
0.000132658141716766
9.06965129269324e-05
4.02648230853155e-05
2.2023379672429e-05
2.47133769073945e-05
6.46440803661122e-05
2.63748969702917e-05
7.61026863861603e-05
7.37466750977541e-05
6.61629028275587e-05
9.7586872075551e-05
0.000109616514699032
9.36142124852383e-05
-2.54349707698191e-05
7.73445604176912e-05
2.93829270291596e-05
7.8103543672895e-05
0.000125972635479977
4.74421088959582e-05
0.000119880762692772
6.36362866398934e-05
7.89150380112888e-05
0.000106768040678173
0.000126146337276388
4.87360263865342e-05
1.52744567814049e-05
4.48208562381955e-05
0.000143814754853264
5.26203460791105e-05
6.65792581109798e-05
7.86954148488566e-05
3.87329546955034e-05
-3.29371504753267e-06
5.21805514362451e-05
5.46286744465816e-05
4.37206544533684e-05
-9.40279255038405e-06
6.94067086639152e-05
8.99022206544681e-05
2.53110171516118e-05
3.61520720664757e-05
4.17960403225681e-05
0.000108391381646042
3.87164271324993e-05
9.14022747502403e-05
9.63251752433954e-05
0.00012522902607523
0.000109660134008468
6.42852292214023e-05
5.12576655961131e-05
5.75634018743883e-05
0.000138207069622783
7.30669934441048e-05
7.78822053691533e-05
5.58129728732249e-05
3.70861346722701e-05
7.31637535647804e-05
0.000137181310223537
2.87247140593501e-05
4.47538332612009e-05
0.00011342036015528
8.8803942811274e-05
0.000111663181979132
0.000146469350162728
9.46985251058786e-05
0.00012364110766361
2.8765949169255e-05
1.82762574740836e-05
0.000101898160033908
5.49083920394456e-05
0.000120200041172127
8.78788415999553e-05
5.3817705663832e-05
3.43747388281274e-05
-9.27937476074674e-07
8.01153065842146e-05
8.85456366082788e-05
6.67271735178111e-05
9.30310156936223e-05
0.000129214055404941
0.000128876077260936
0.000100020197624329
4.87948347267494e-05
5.31713201019559e-05
3.0674243616146e-05
-7.67582153367752e-06
5.51178048420065e-05
0.000121458204607178
4.23577998161274e-05
4.40334549317429e-05
9.9762478075518e-05
4.93167674763003e-05
6.40884294588209e-05
6.12398423267977e-05
9.13041942848916e-06
5.32760030847702e-05
1.72302369092232e-07
5.42139881601373e-05
4.19538024277297e-05
4.65969370014127e-05
7.38834191392904e-05
7.88768088849678e-05
8.91568778473012e-05
0.000123858662065191
9.33972521440642e-05
3.19050620494079e-05
2.20368781616243e-05
0.000105160734983019
0.000102940805945695
3.86260544517711e-05
5.44285300316367e-05
7.39719922924244e-05
9.72639286930338e-05
8.59503771246429e-05
4.52256774904988e-05
8.48970184161776e-05
0.000114803195113087
6.59579394247068e-05
0.000109986985797693
3.9953058856517e-05
2.62386379648686e-05
2.73369237123345e-05
-8.13516265809327e-06
0.000108467600380913
7.60807678222313e-05
0.000115840240366397
-3.08254518274013e-06
8.51041473266042e-05
5.65881717422246e-05
9.09982430282844e-05
9.87732235187317e-05
5.49738260166371e-05
1.41913464851715e-05
6.99246382702411e-05
2.04473847505401e-05
0.000152321430540065
8.45266031439496e-05
3.28257681115392e-05
0.000112845612759741
6.5572468935627e-05
0.000125778504290996
4.91377890557431e-05
0.000102238938270782
3.13365473512753e-05
5.04879916364578e-05
0.000110752717652025
4.06927572266069e-05
0.000173324364784575
3.85246681250445e-05
0.000115620802529271
5.55484435335325e-05
7.01159202983688e-05
1.44130833584204e-05
0.000101725103465734
8.73187073500746e-05
4.6387579874798e-05
0.000155513109870625
6.04165890023573e-05
8.0258345359868e-05
7.7577632097187e-06
3.8754660300116e-05
3.94748647189734e-05
5.93195292103664e-05
5.87697995185489e-05
0.000144656867515546
1.29555947499189e-05
9.34031054082964e-05
0.000117277995234588
7.49309992629386e-05
9.98267249453224e-05
8.22825110888994e-05
-5.92037001716887e-07
5.57195611513481e-05
8.33114900610216e-05
6.73587946241624e-05
6.17176920948097e-05
0.00016623309326604
3.50120089481619e-05
9.1147397124857e-05
8.36072127226996e-05
7.36705636308598e-05
3.62278995841148e-05
-4.95088280358589e-06
7.02503858217475e-05
7.92636766762641e-05
5.210969725193e-05
7.28678747912194e-05
5.9514445000392e-05
0.000140730556025171
0.000124757738985443
6.80810784938473e-05
0.000145735053794724
-2.48623286693151e-06
7.39880259977844e-05
0.000118666345228479
0.000112260419377847
0.000113685120664343
5.56398205470402e-05
4.72668973096938e-05
4.32407074598528e-05
0.000142418440778052
6.789072525709e-05
7.56364985594309e-05
0.000125913589481379
9.82976404225841e-05
0.000115831380289943
1.93509811487772e-05
5.90734919729167e-05
8.24235991467515e-05
9.22463183193386e-06
1.7824561536919e-05
5.36304712373553e-05
3.46535897897358e-05
5.45799805273225e-05
7.57683526257181e-05
0.000133113069870091
2.12410481785622e-05
8.40534121337752e-05
5.79533885086204e-05
5.74186002968915e-05
5.06946883784765e-05
0.000117615846592847
0.000108323105490238
0.000103269846179874
0.00011340407473039
0.000117903212185178
4.65022111141143e-05
2.38871187576336e-05
4.58956597750031e-05
9.97511911010911e-05
1.50315719139133e-05
1.69510919712555e-05
0.000114739686907963
6.40631407700191e-05
0.000158932854763466
7.29450535491761e-05
-2.18791205833543e-05
0.000190840770264589
8.953117182501e-05
0.000109689900453178
9.80512119664574e-05
-3.38874157068864e-05
5.26735802689621e-05
4.42417835727944e-05
0.000113044457149509
7.4192238199745e-05
7.80854928521249e-05
2.47316644669089e-07
8.7858972643551e-05
0.000117733347498841
0.000109796420504375
8.29551055431068e-06
5.05462740031824e-05
2.39483516070799e-05
8.10189025392057e-05
0.000110420493576385
8.67797313909432e-05
5.84018543927946e-05
2.07248431049882e-05
4.73134721409227e-05
3.41912364694639e-05
3.43591713095385e-05
6.13508288757513e-05
7.29250767948574e-05
6.71123097526741e-05
5.97347348373089e-05
8.74509779142441e-05
9.21974659315518e-05
9.8577229551288e-05
9.45123248086449e-05
8.30684671787213e-05
6.44030618868213e-05
2.9566429195697e-05
4.28395846961888e-05
6.57441459465863e-05
8.59788126432295e-05
0.00010679731601168
0.000113108812955603
2.04222772848076e-05
9.32346346235637e-05
2.83384580242898e-05
7.13764236287368e-05
0.000104802943918482
7.25549507549205e-05
3.88225738015461e-05
7.88003705533305e-05
-2.54831900412626e-06
7.92168375871149e-05
7.90475454366067e-05
2.84148613598111e-05
5.04272635992479e-05
6.34125957901908e-05
9.62464479660029e-05
6.29759596538182e-05
2.64285889108385e-05
8.14579197267456e-05
7.01492756862834e-05
5.91157072662039e-05
9.42130487757633e-05
0.000115742607721595
8.42905810586573e-05
9.0538440207855e-05
0.00010897031393406
0.000135580569544316
8.59103595033401e-05
5.52932778329078e-05
0.000105339657718608
7.80320292891246e-05
8.18424993751445e-05
2.55416029816937e-05
9.72557853244186e-05
7.13488370733597e-05
5.41807593829979e-05
5.85234277245609e-05
9.47721130675106e-05
9.89822278749217e-05
3.21518362834537e-05
0.000121476916422423
0.000117080363754692
6.05446831143117e-05
4.3545472893372e-05
5.62580962177514e-05
5.44657854669234e-05
6.9770219651897e-05
0.000110663615466128
3.93954049373884e-05
4.99004908786168e-05
0.000125226473837714
5.88948719984244e-05
0.000116343675817175
8.04615407345078e-05
0.000109657746107005
2.3556138100779e-05
8.97648185911023e-05
6.51134303591407e-05
6.03729831951309e-05
8.36526477926057e-05
5.72554724055078e-05
1.65914677377997e-05
0.000166776433088911
0.000159587185997606
2.4561599278276e-05
8.1113816810661e-05
9.90914042404465e-05
4.27429656849016e-05
-1.31090424853057e-06
0.000162090142071957
3.49253207537909e-05
3.23081116203951e-05
9.25973705180391e-05
2.66421571472369e-05
-9.94577772963947e-06
5.36279076867475e-05
3.54316076247551e-05
4.31030682917122e-05
6.98120419817131e-05
5.3239683339783e-05
0.000108454973918784
5.20174363969609e-05
1.89647174823809e-05
4.67899680864486e-05
6.72786959388386e-05
2.82891856077694e-05
7.11240986375294e-05
3.53963640640588e-05
7.98403069432459e-05
5.04325899389691e-05
5.04293670856845e-05
8.95629656224776e-05
-6.57948835977092e-06
2.11744765541262e-05
4.83587013788153e-05
5.31046853435611e-05
8.51288772982651e-05
7.08104124189001e-05
0.000116940537746418
4.44329377765478e-05
7.178850543301e-05
4.93192334034534e-05
5.34544779381464e-05
0.000127061533239912
8.75626191255678e-05
0.000118833666296413
0.000140328846096409
8.03818398541409e-05
8.46318177638173e-05
0.000117255757750428
7.16221636677788e-05
5.40055870322139e-05
2.75250345111409e-05
6.64799145624483e-06
5.83093311991938e-05
1.19489959422918e-05
0.000177252675998332
0.000110221522873896
9.89765762077251e-05
0.000147691251430543
4.07566461274519e-05
7.81356903204848e-05
5.06857876826549e-05
5.9317512531417e-05
4.08347409861072e-05
2.64264649056736e-05
2.82562146407097e-05
4.09995275380139e-05
5.86076395470208e-05
2.27411450566736e-05
2.74621187644089e-05
0.000137088499691314
6.85538013833254e-05
6.48167992054021e-05
0.000125234537408283
3.28513394957209e-05
6.12812147454894e-05
8.83645249361601e-05
1.72280140761309e-05
5.50993160657107e-05
0.000159903754856316
-3.95619720926636e-05
3.46870037633879e-06
0.000107367163602099
0.000134815299479907
0.000103014797613748
7.0225877213395e-05
9.53497656149523e-05
0.000105609648686167
3.28939012196539e-05
1.87742102836699e-06
6.45270436282144e-05
2.19728939107737e-05
0.000130737900289274
5.84194434096306e-05
7.20091376664114e-05
0.000102353118721946
0.000125662621212851
-2.67827292619918e-06
7.69317422655621e-05
9.20529680825971e-05
3.88892056033147e-05
4.53760605227973e-05
7.96725915684904e-05
0.00010046060883298
0.000102767830448934
6.68373140136649e-05
4.64869343383814e-05
2.80380143045959e-05
0.000112236235433384
4.71631767407153e-05
5.73734299030235e-05
5.68916383729037e-05
9.37497918859132e-06
5.15907363351736e-05
8.56266499713266e-05
1.03178439742432e-05
0.000112868299774344
3.5306271585745e-05
5.4645938473582e-05
-2.0214715769645e-06
9.93141237535783e-05
8.61169555006246e-05
0.000109691062827681
0.000105852176853864
7.84729998336801e-05
8.74483085376791e-05
7.29118794833948e-05
6.9574713987563e-05
0.000110634213047762
0.000124339723441288
9.73985208738377e-05
9.46198176216182e-05
-2.26032361565763e-05
7.29305242808154e-05
6.60806412484948e-05
5.47068156409358e-05
0.000126572270283763
0.000115720319666089
7.66888801351618e-05
5.81691266237645e-05
7.02514017566385e-05
7.90465444058467e-05
6.36885398234829e-05
6.99283865649702e-05
5.722767565767e-05
0.000101189799120271
4.90029785367077e-05
3.31010986033866e-05
6.39870039523782e-05
3.82130817191009e-05
7.13080976329002e-05
1.31440422611361e-05
5.28386361058789e-05
6.95706748417957e-05
0.000119136649216579
-1.4884966100412e-05
6.48849643424947e-05
-2.76544566202743e-06
4.59297815165381e-05
5.47438377732043e-05
-8.83617317457821e-06
8.03242525347799e-05
6.19316798412716e-05
8.73131052518602e-05
5.65790224699937e-05
8.79747148080774e-05
0.000143548225013016
-1.58151129110058e-05
3.53280909204734e-05
9.88933216942907e-05
4.78758459861001e-05
4.94077260915169e-05
7.0305814529628e-05
0.00010535095862614
1.54304237406093e-05
0.00015816146978992
1.44003429249377e-05
5.27263228770663e-05
8.09879413884722e-05
4.24710229247051e-05
6.77760599735701e-05
8.50545154979318e-05
9.38425307964868e-05
7.90814953537717e-05
0.000130565932095586
6.98286264460714e-05
8.47571870294041e-05
0.000162685583822251
3.72672517265029e-05
4.76893748293056e-05
-6.65033839897435e-06
5.64915582219219e-05
6.59605324773986e-05
0.000102234310047454
5.77592002876745e-05
6.93450120400445e-05
7.15082895172118e-05
5.70463797653872e-05
8.30962625938158e-06
6.18969304989838e-05
8.87385419741724e-05
0.000122496078840221
4.05805563533083e-05
3.91943022085865e-05
8.88729278429138e-05
1.84801102364823e-05
7.60486616821664e-05
7.30033336099992e-05
2.7000735969181e-05
8.65549371043039e-05
7.05323472445827e-05
-3.94044122249053e-06
6.13937182075649e-05
8.15018337040386e-05
2.98435460914437e-05
0.00013099919921557
4.40665550606173e-05
2.45700157160981e-05
9.38950475039291e-05
0.000170886815405986
8.48890831527818e-05
3.56229821976345e-05
4.67557216077673e-05
0.000100535052690277
5.39651603426285e-05
6.76290968686098e-05
0.000137696011628519
5.62425348986998e-05
5.11965124822244e-05
0.000116842095704354
9.02709834535965e-05
2.82078902373903e-05
4.23343761474135e-05
0.000159251886559017
0.000139069705101623
7.30146459563712e-05
8.52581158679183e-05
8.08424604931064e-05
5.46788655669986e-05
1.43263740552336e-05
7.5285201912075e-05
5.26209914908782e-05
9.30995752494749e-05
0.000118391648213646
4.83721575951927e-05
9.87315512712431e-05
8.95146763517467e-05
0.000157196553858294
6.41729365251609e-05
8.25138379416358e-06
1.56058669857825e-05
6.07981267900489e-05
0.000105111235182913
6.81452921499264e-05
0.000129829910538299
7.11912254506332e-05
0.000142574803977034
0.000107703753917522
9.48693441131468e-05
6.49076700911307e-05
0.000106011378091829
1.71945423079957e-05
8.1294765608997e-05
9.59499251623804e-05
6.53272608080411e-05
9.12166454603744e-05
0.000101864018564053
4.33744519888175e-05
0.000136289331327767
0.000142527404687588
9.02166960503833e-05
1.40275148621979e-05
5.26341120098493e-05
2.83340181539713e-05
6.46039079597976e-05
8.57512792209903e-05
2.44531488210404e-05
3.88486357060824e-05
5.91588876648021e-05
8.43826653637677e-05
7.17311857224939e-05
0.000102088728953917
6.86761532904673e-05
2.65076222533408e-05
3.27452229171982e-05
0.000114498036677411
0.000104526669501442
8.20213988305615e-05
6.13345337128159e-05
5.22523074082932e-05
5.44857054425448e-05
7.73097282744475e-05
4.66506481955693e-05
8.1877161087485e-05
1.13100057838253e-05
0.000141795993123354
4.51644173746543e-05
9.41211611876712e-06
9.59658008127838e-05
7.11997845460945e-05
4.82482295831416e-05
4.93319347063344e-05
8.91647788684309e-05
9.35811414646251e-05
8.25890675268367e-05
9.70824205099886e-05
9.1229296638104e-05
0.000109577909215139
0.000121815484225754
-8.74611115841234e-06
3.34557012002483e-06
5.74815678677259e-05
8.51093594729892e-05
0.000145431717587365
3.01245015680472e-05
8.13727992919389e-05
7.7445916185491e-05
9.24605608264806e-05
3.87255540032452e-05
0.000120753622352611
3.75383828082067e-05
0.000104717786802192
9.35920820384956e-05
6.80395762431676e-05
0.000128134022025673
0.000102029580622534
9.45359965580825e-05
3.85650909727554e-06
0.000103477562308353
3.37741997613714e-05
5.38116466781479e-05
8.72020154031632e-05
6.68583607611375e-05
0.000109516739968348
0.000195381993808278
5.68276379701151e-05
9.24209559474189e-05
6.38060347847384e-05
4.94967813247765e-05
1.73866194592502e-05
6.92154465971569e-05
-3.95872646555432e-05
9.11036994147978e-05
5.33253885255914e-05
5.48477265711483e-05
7.16392613811362e-05
-1.78926538952051e-05
4.95140695647758e-05
9.85587226150085e-05
8.99097529712902e-05
4.117845731024e-05
0.000112887601814876
3.50753296308044e-05
9.48351143263229e-05
1.72053861419083e-05
8.53351342318798e-05
3.23184235079872e-05
9.78003874656181e-05
4.72866169868854e-05
7.01066862485283e-05
0.000159487660678009
7.83659149549085e-05
2.82194591156547e-05
4.72040429329928e-05
0.000130670517436373
9.50907753047402e-05
1.49637805845513e-05
0.000112163835809031
5.98793144032274e-05
5.02896463519775e-05
0.000111249593623307
3.90834212062345e-05
8.28478264213304e-05
0.000121049486051854
7.47338021085478e-05
1.55139700284557e-05
5.91573594033271e-05
3.37692346674067e-05
7.07708695779553e-05
0.000124199276864376
1.30371166375337e-05
0.000160223041176742
8.5071148335024e-05
2.87427768380627e-05
0.000108328852701784
6.14445570454202e-05
-5.78069253771327e-06
0.000104679165494621
8.55834089717814e-05
0.000152922698337224
7.43038602151744e-05
9.3358245335073e-05
6.64762949824859e-05
0.000114170681589261
6.37027772434164e-05
6.93713347090148e-05
7.85391135156314e-05
0.000117571552861375
0.000105452871671884
0.000109723278782777
6.25714003964493e-05
6.03647630934141e-05
8.27540639404131e-05
0.000107464602234644
5.67471750326984e-05
9.75677676041946e-06
1.40299598849627e-05
2.86003780152112e-05
5.77922251553946e-05
0.000107550468946896
9.04151539493651e-05
4.47389975811773e-05
0.000107162348004327
7.03027021976241e-05
0.000102264267788746
2.12547784930369e-05
7.62169124167729e-05
2.45312414524322e-05
9.82120714717781e-05
6.66584839809961e-05
0.000113260792982116
-5.7682299984117e-06
3.29516788132775e-05
9.57895007210754e-05
7.14589615644446e-05
6.70856380731543e-05
2.33847046542463e-05
0.00011405136899973
3.83500312423848e-05
4.52008272169997e-05
7.33526853611846e-05
3.36361996677761e-05
7.82188503656215e-05
4.09453653827855e-05
0.000122744252826885
4.34247117311756e-05
0.000150721342121709
3.49224718778078e-05
9.10779604243311e-05
6.54556097513559e-05
0.000131297469274155
0.000183322350459664
0.000128803611771637
1.69819736632538e-05
0.000134385573039365
0.000121846802707951
2.80622952912235e-05
9.50667821852671e-05
5.78541630800476e-05
8.59325791766784e-06
7.27428666090481e-05
5.87541091603477e-05
0.000113841702699708
8.49485910276344e-05
2.19356179112327e-05
7.28656034333981e-05
0.000100754568646015
-2.97461949011222e-06
3.04781539280623e-05
9.54428296461562e-05
0.000103925156432883
4.41544004700466e-05
2.87025739052659e-05
0.000104015192117813
4.62105056332284e-05
1.2557227921136e-06
0.000125428295601453
8.61687242932647e-05
0.000123269975211415
0.000141137252158064
4.13064598206803e-05
2.89066176860331e-05
4.00040398282423e-05
6.46672971338296e-05
5.27243590074282e-05
7.07529133526678e-05
4.44180486549731e-05
4.03276504498979e-05
5.3021699760975e-05
0.00011109719826743
1.35203989648154e-05
8.25483501252685e-05
2.97329359152584e-05
1.02953601597965e-05
0.000116546060448975
0.000128999304551828
9.65136403169977e-05
1.46479523506414e-05
8.20476950717502e-05
7.5450304996568e-05
7.35485844486689e-05
5.90808522453785e-05
2.33308270777465e-05
2.60941246989698e-05
6.46704363653134e-05
9.58250397670443e-05
3.04544023181753e-05
-1.12840351272447e-05
0.00014126120355328
9.0839277102769e-05
4.87806602741183e-05
7.96790347996429e-05
5.21840206272922e-05
6.71038698592203e-05
5.80909200445373e-05
0.000112188468170223
4.71081485820697e-05
9.23628690769371e-05
0.000146591497147478
7.4231539208487e-05
2.26984780783493e-05
6.70568331133945e-05
4.75115951372093e-06
3.14167366502605e-05
9.9233736061857e-05
9.53977601943398e-05
0.000102161355343431
7.29611843512235e-05
7.12890221524631e-05
0.00010245008309338
9.89215000146181e-05
0.00012355403720508
3.03225222078582e-05
5.55155826281997e-05
8.50498089862758e-05
-2.39757976286658e-05
4.81839227658949e-05
0.000122464414903302
4.46035445728801e-05
7.80981024422215e-05
9.95001169213783e-05
9.06151857884769e-05
4.28972869206641e-05
1.36594653827871e-05
7.36258861721916e-05
5.68529289570488e-05
2.82712799898356e-05
3.02454963934019e-05
4.44791643032865e-05
3.81135340011301e-05
6.7554798482463e-05
0.000110669166354232
0.000163539227467018
0.000118292420448856
0.000115457923788607
6.24307926867445e-05
-3.28154438720141e-07
5.73031863573737e-05
9.85870185905851e-05
7.25474733583661e-05
9.47003705119414e-05
6.05730888322244e-05
9.84865332157916e-05
-2.74793176038985e-05
5.16791032532986e-05
9.99107594178718e-05
8.46923085091255e-05
7.05735033801141e-05
5.82248932105356e-05
8.83435389720175e-05
9.70390641804282e-05
7.91152360718976e-05
0.000108673835670871
5.65376376794772e-05
5.35461407410274e-05
5.25121024107594e-05
8.5993278304354e-05
9.33644836945723e-05
4.82144708079821e-05
0.000136200391075811
0.000116651254407204
0.000113378894119223
0.000118343323192397
5.56965792987796e-05
1.09023368890394e-05
6.54024957890241e-06
0.000119549737921615
0.000117851599069307
3.93021856019365e-05
8.29680017214044e-05
9.49724752353351e-05
6.17132833771788e-05
1.96495098454113e-05
0.000151365937326022
2.23176499677009e-05
7.54658564988289e-05
0.000112848503886241
4.18447028560702e-05
5.41544047752002e-05
0.000125830080858328
0.000106846947640567
4.17953054173882e-05
0.000138464788006956
4.89920045905243e-05
5.55948537955167e-05
6.99586632943165e-05
4.63901928714067e-05
4.56465912112379e-05
3.9325939641392e-05
-2.68466709036087e-06
2.18855585115908e-05
7.07655819044666e-05
9.60944226509588e-05
8.54889282603053e-05
0.000108713029876017
7.18330959715797e-05
8.01775372055993e-05
9.93751090447767e-05
2.31890079289135e-05
2.78371081040627e-05
3.19644885219941e-05
4.18856003008167e-05
5.79807612225473e-05
6.72864224164971e-05
6.53577699984529e-05
9.30657201646589e-05
8.61425077441328e-06
9.32566645317943e-05
7.75221121731543e-05
6.94938030220171e-05
6.10806915151038e-05
9.3198467265633e-05
9.40601621842669e-05
6.78634271168224e-05
6.19561896574106e-05
0.000150729292718897
6.54463742660603e-05
0.000104888646869644
6.26115266119859e-05
5.770803493153e-05
4.49900880900824e-05
3.32844016152623e-05
-8.10136472964508e-06
2.76043320730215e-05
6.02924716259541e-05
0.000119811818632097
4.16973318694448e-05
8.66689973574229e-05
3.35362401297694e-05
0.000108012519340082
0.000127181213255034
7.87906443069397e-05
7.87649273730594e-05
6.02274589300247e-05
0.000117167478909065
0.000105782911249738
-8.21194629129141e-06
2.54045131041131e-05
3.62749850089545e-05
0.000121525635785271
4.23307784203836e-05
0.000143622139493556
3.45713468147274e-05
0.000101988469479624
3.73958939289672e-05
3.25737915170059e-05
6.66131580367761e-05
7.05394418221345e-05
7.08051144632944e-05
9.97101554905209e-05
0.000105355103072245
0.000105584780478173
2.04543205652782e-05
3.70134277267627e-05
0.000121010184220141
0.000114008001097144
5.848173588419e-05
4.69254223806982e-05
4.70344723964925e-05
3.36127434306287e-05
0.000112512332751806
5.90859486400984e-05
9.28446432591217e-05
2.14243405506896e-05
3.7547356421907e-05
7.92583020605044e-05
6.89381447034945e-06
0.000167351199162102
5.48600700532656e-05
8.31637921877208e-05
9.01613489582386e-05
4.61840488186611e-05
8.05514915075737e-05
6.20091047616147e-05
7.33989472739864e-05
1.26897411286668e-05
6.51098841932402e-05
9.97012931293072e-05
4.57687879206126e-05
-1.01726113434256e-05
0.000119031266748502
8.47490290802885e-05
7.25739059784975e-05
2.92915294497892e-05
8.5549059116215e-05
4.38296672497505e-05
7.77651005133352e-05
9.35825739188567e-05
0.000121418501025458
4.49213620405503e-05
6.00358696765294e-05
0.000132573325028107
9.23714530475145e-05
5.59392341487833e-05
7.82442537462197e-05
2.87609327296265e-05
9.87277161487536e-05
5.93075872319278e-05
5.14225520336317e-05
6.30795457038641e-05
1.48705600949689e-05
5.66542341650875e-05
1.02565683239643e-05
0.000119298947455712
0.000128473978597399
9.62278506170533e-05
2.84730930862035e-05
0.000103270096941307
2.8259027277429e-05
5.54671950915617e-05
0.000117507892480071
5.48032713930759e-05
5.50292166947359e-05
6.87100363425226e-05
5.22766077036525e-05
4.58153825146812e-05
3.00589805928325e-05
4.02425297545379e-06
4.22537092259013e-05
-4.93539823269456e-06
0.000108961920486959
5.86888079464051e-05
6.65737930439321e-05
0.000131220351827806
9.68572414316695e-05
9.62823219462932e-05
5.92831328135517e-05
7.46667907770358e-05
9.18738089145842e-05
8.60313496991565e-05
4.80650171305811e-06
0.000102697600593609
-4.73214634775372e-06
6.28671264242564e-05
0.000105640243777123
4.89620783703894e-05
8.83506545787918e-05
0.000164554055133797
0.000156524899452567
0.000108732271584125
0.000116964512797163
7.08890957814679e-05
-2.94306191958626e-05
1.275877868516e-05
0.000112024773869187
7.78874746272354e-05
7.103501890247e-05
2.79675715568773e-05
5.44829402982482e-05
7.77070472205055e-05
5.53864277779246e-05
8.94829741279721e-05
2.89091240432707e-05
0.000177134266239577
7.0281324784062e-05
7.78426792473945e-05
8.10280524401473e-05
8.33629240334214e-05
4.05128493894858e-05
1.36403765176106e-05
7.27149957174864e-05
8.08983717858084e-05
3.82627467720553e-05
6.28235241874502e-05
0.000121869196661712
3.68912896497371e-05
3.36120332141295e-05
0.000106680190319092
6.83708395803297e-05
0.000101612471753221
6.61570090525061e-05
6.22389587512849e-05
7.77567188895691e-05
0.00011662181692991
7.26868596359025e-05
-3.54079201088858e-06
8.19251901038499e-05
5.09779099325666e-05
1.21963324852328e-05
3.39055200773739e-05
2.05896381429338e-05
5.90630534863695e-05
4.73673453413686e-05
5.37785151176254e-05
6.96649218734122e-05
8.15600376027465e-06
0.000110649113249584
6.67334461149326e-05
6.62953321019487e-05
5.12665557792207e-05
0.000121728139452973
4.42535258194659e-05
0.000147406878761286
8.12799844070587e-05
5.70483386065355e-05
7.55321923317699e-05
0.000111421630599792
0.000118014113967651
4.45010203562306e-05
3.45158422543869e-05
0.000127144959249754
6.37537160911511e-05
0.000107490334503638
5.79820134560911e-05
1.59386572689157e-05
9.13659880699472e-05
3.24214110354335e-05
6.98646575531564e-05
4.03701736077352e-05
5.56831388580346e-05
7.27853185922678e-05
8.49928151169314e-05
2.11846766836521e-05
0.000107921510671352
4.2107253637019e-05
7.21930972864806e-05
-8.02264646627276e-06
5.01683169653338e-05
3.69142976472473e-05
0.000109816434885247
-1.63840464061142e-05
5.60759431708069e-05
1.17847583599733e-05
8.03037695591076e-05
9.15688158775471e-05
8.66481609703098e-05
0.00010045590480034
5.40221647925266e-05
8.10013205145991e-05
0.000132410215205802
0.000112097725920693
7.19817331091724e-05
7.26264108024177e-05
7.85172389270923e-05
7.37163111807683e-05
7.07515195240338e-05
5.17241953469434e-05
9.65247247193456e-05
8.2786687509731e-07
3.08035205734144e-05
7.30690806264673e-05
9.49496928419754e-05
8.29151795111627e-05
3.63883843733314e-05
0.000104485810399322
8.31636588870219e-05
6.98293416240035e-05
0.000118627744931353
7.7723394391158e-05
0.000104611162431419
6.24123085415861e-05
2.59160141792744e-05
0.000129307853030796
3.36889461505476e-05
0.000124907094067787
7.00000325215558e-05
0.000119011600454575
7.53530521107498e-05
0.000104495970929711
3.66119730756263e-05
3.77087261347419e-05
8.31436878922686e-05
1.60553363933538e-05
6.02821140051488e-05
4.5364759403138e-05
6.26568053673721e-05
5.12952545764993e-05
4.28579037287186e-05
8.7167494897586e-05
5.53263523394472e-05
3.11549920470055e-05
5.10578607944945e-05
6.17174550864382e-06
0.000102066375916102
3.58625525659033e-05
0.000117982233487027
5.77872936226385e-05
6.41886994821883e-05
8.25314798079898e-05
1.52463943883367e-05
2.68902346250541e-05
0.000145936883481115
0.000114624773843824
1.40763528924645e-05
0.000105677223390799
8.68390501014347e-05
0.000115616092940705
3.46341401754087e-05
4.92918171200152e-05
3.2756255843711e-05
-1.1783374144915e-05
7.32270429231621e-05
0.000101069419446647
4.84054864613277e-06
0.000108822366408629
-1.15828276398613e-06
4.41672038610259e-05
4.81181560947094e-05
6.15690716964539e-05
-1.17782657323715e-07
1.79913844598748e-05
5.03689737132471e-05
4.52162623714112e-05
8.82020897689025e-05
8.84438123503001e-05
3.56581673919861e-05
-2.58549968971627e-06
4.42001375990178e-05
7.69234867845995e-05
5.72954035598501e-05
0.00010600757216119
5.75700330028422e-05
8.44097394422277e-05
0.000148345165151992
0.000138980384137493
2.52194322604961e-05
9.18410762624798e-06
5.21432229721554e-05
7.99802879786947e-05
1.3288286712989e-05
0.000108550936369103
9.07258833244899e-06
6.04350353999834e-05
5.65009759584035e-05
0.000116579370187085
7.06496536778976e-05
9.59247124544696e-05
8.2851051998696e-05
9.89998487275396e-05
7.91921672779822e-05
7.9390567239757e-05
5.11840504411752e-05
4.9953752063586e-05
4.45551758044797e-05
2.34326296002672e-05
7.07988686666052e-05
9.04069027248754e-05
5.12939916097879e-05
5.15967304863968e-05
7.47442712864297e-05
0.000111510077619935
3.21159891832549e-05
5.36808933189136e-05
0.000115067708682756
5.45440028223189e-05
9.1998675476309e-05
7.80077221667393e-05
8.50076001332652e-05
4.48913287757059e-05
5.34877975059254e-05
8.21577369869363e-05
0.000114202889581792
2.46787664191091e-05
7.77627166999849e-05
0.000119721105654335
7.6241478678792e-05
-1.47996318165645e-05
9.26657971347167e-05
7.16247685364726e-05
-5.73828967544233e-06
0.000107530438085251
0.000117564267067703
0.000146106713450793
7.98453286095567e-05
6.61188860307185e-05
0.000101972585728054
0.000133724117727329
3.61574635426026e-05
8.37279445577437e-05
6.46408077141741e-05
4.73656625488693e-05
9.84594062107779e-05
3.27738437398814e-05
0.000117100031781121
1.90347939235293e-05
7.82793706039605e-05
8.48802555938038e-05
7.24853952172763e-05
0.00011430592054367
7.80874782538556e-05
0.000108580729336015
0.000101371140883722
2.7443778502997e-05
1.76257955465579e-05
4.97293861208825e-05
0.000117254853649938
9.18011567888383e-05
6.96071848658542e-05
7.00917132199711e-05
5.20046950616087e-05
2.26773682998657e-05
0.000125812798833532
3.06538314012244e-05
2.45897453445079e-05
6.87534420516325e-05
1.1404900218714e-05
3.44799229597018e-05
3.07144437058919e-05
0.000111198391685635
0.000110984496570199
0.000115865437098032
0.000148862293964194
6.47030619342828e-05
0.000100382321028779
6.26307421886356e-05
8.01545058283337e-06
3.77561848673497e-05
5.59923509376768e-05
5.17096247615296e-05
1.45290388083241e-05
7.87897066573311e-05
4.90368408893714e-05
8.88276841263726e-05
8.1784622801419e-05
0.000145112752479075
3.45978612954747e-05
1.96745677074446e-05
9.26204684265952e-05
8.59193029021258e-05
2.37704204411772e-05
4.71086070038035e-05
5.23752135514792e-05
8.63350731813377e-06
0.000112732657691595
-1.71525511920086e-06
2.54522838266629e-05
0.00013678988860411
9.82947780396695e-05
3.99851838888834e-05
0.000109206484785844
7.2369785181974e-05
6.80843242462175e-05
8.40125126755847e-05
8.19230468919804e-05
6.92291961009769e-05
8.4450785342114e-05
8.35018173769075e-05
5.94289864762352e-05
4.39072083881845e-05
0.000131530642536725
1.14714951087003e-05
0.000154292487836545
9.24775467034066e-05
5.56871297976393e-05
8.27032519756364e-05
0.000116166844786412
5.63754598366587e-05
9.7451816348241e-05
7.42118915074085e-05
4.45717963787819e-05
0.000116085073737281
0.00012362224059066
8.58487660967085e-05
7.31120921341103e-05
-3.49571145664471e-05
9.07243249431735e-05
9.87632241755241e-05
5.23254304988011e-05
8.27549007640091e-05
9.22973345924703e-05
0.000156188659122211
4.18305486683071e-05
3.59107456698773e-05
8.80890342654318e-05
6.41475925706002e-05
4.04757657204335e-05
3.43954512448838e-05
0.000166217716147066
0.000115206395241399
1.30748809225229e-05
4.942405077172e-05
6.12222337674515e-05
3.18978199416659e-05
0.000103261052258478
0.000143972033343337
1.89270950389172e-05
9.61061005330687e-05
8.76113048190266e-05
9.78666689406825e-05
3.99531071683552e-05
5.21140864202311e-05
5.17780047313086e-05
6.62197984397553e-05
7.00483002807118e-05
6.28161582957503e-05
4.44671672847663e-05
0.000118390799978266
8.4721416689488e-05
0.000102246456106085
7.80024335319237e-05
4.7840804703227e-05
6.20259969607914e-05
7.95876059030398e-05
1.70863495282151e-06
6.45587939902242e-05
1.68468751694204e-05
0.000127337626035434
5.3142990034518e-05
3.44579848016963e-05
9.63634328371215e-06
0.000126906120569704
6.2795130957935e-05
1.7484523284697e-05
7.06804002228941e-05
-1.70671259889998e-05
7.51033082346564e-06
5.82885111155668e-05
1.12313841062347e-05
4.07600220713479e-05
6.48240814332278e-05
5.66517520986435e-05
5.70159245778009e-05
7.89628101262958e-05
6.32905915779007e-05
2.64258570006649e-05
0.000113953239846099
1.10897172336067e-05
8.13203605743982e-05
9.56989050874849e-05
6.41678762053831e-05
1.23096959990869e-05
4.10264548014942e-05
3.23487347269014e-05
3.95489608919228e-05
9.73682266791225e-05
4.77629629588896e-05
5.26691195707287e-05
7.20817884445243e-05
4.62003715832073e-05
0.000135052669216497
0.000133089305965285
0.000135091497936066
0.000105872860896126
5.10228707399695e-05
5.22086561577606e-05
3.7070028589721e-05
6.90533360299902e-05
3.78281671950669e-05
8.99989626886673e-05
3.30180397127566e-05
2.034317413495e-05
0.000119615122260373
7.41049073087542e-05
-6.24966925322634e-06
5.79021888885171e-05
7.09899050567635e-05
-1.72433209203871e-05
4.80011288626964e-05
0.000136203021342588
-1.15807297844096e-05
2.53944287276611e-05
-2.45176560426625e-05
0.000149749887856708
9.20111663302482e-05
9.41221867616206e-05
0.000142338699417296
8.84409100397857e-05
4.86455250564324e-05
7.83669052087501e-05
0.000128633209507766
7.4590482361051e-05
7.99754998412368e-05
0.000115180128189904
6.78947453491675e-05
2.23083689378833e-05
1.59846552358527e-05
0.000124702678044168
0.000120733152925706
2.65621672087064e-05
0.000101247488105287
0.000126511367427885
7.43559590174347e-05
2.74130984794582e-05
3.43276489984974e-05
1.37076853274451e-05
3.96968308218864e-05
7.11386986356034e-06
4.59613157737236e-05
7.92465689862666e-05
-1.62724610179005e-05
7.2480453953066e-05
5.20493944533863e-05
5.61518491392612e-05
5.61327036844109e-05
5.52641002525869e-05
6.72217892051724e-05
0.000142400934866863
0.000130419320131815
9.61044101627145e-05
0.00010983532434165
0.000121928987403234
8.9575244292694e-06
6.69333486782218e-05
0.000108794048830931
4.84038906733484e-05
9.22745566239286e-05
4.16063012170894e-05
9.52093430154216e-05
8.91592995617958e-05
2.90313127007299e-05
3.39687478332623e-05
8.69366399763452e-05
9.35949433551716e-05
4.75702572418528e-05
4.90578177851155e-05
0.000103315763429349
3.99901332815823e-05
6.69910890062894e-05
1.76635879341835e-05
2.33210489793205e-05
8.85375818674983e-05
6.87741567097286e-05
6.94763091028604e-05
7.03588736149223e-05
0.000128469716795119
4.44489127228846e-05
6.70637837872973e-05
0.000129312905475081
3.07309604505661e-05
4.44142942405317e-06
6.05279969113538e-05
8.46872927045133e-05
7.14604982161376e-05
5.48891901497537e-05
4.75751320640379e-05
9.19328923545176e-05
2.73499144208504e-06
7.63878783991852e-05
8.30201198559895e-05
-1.09030899888483e-05
6.24614544836858e-05
8.15075082796441e-05
0.000131138954432373
0.000113024900337714
-6.913738455714e-07
0.000107637174787687
5.4892052179133e-05
1.75388092610273e-05
6.1701572642235e-05
4.41107949242561e-05
1.79916143384472e-05
7.09687323079253e-05
9.83573664175259e-05
6.46494528219458e-05
6.22866137083076e-05
9.16260724783987e-05
9.33474637999407e-05
5.21197991636485e-05
7.12777659212279e-05
0.000126965072954352
3.59457574527833e-05
4.4117388042327e-05
7.88140430491304e-05
0.000100139189345281
7.02134282061252e-05
0.000168914770830672
2.50516091416382e-05
7.84473416256725e-05
7.14425476766222e-05
6.38974919253709e-05
1.56034337502065e-05
2.9272543417963e-05
0.000114921744028593
4.62348447487816e-05
-4.59152099923538e-05
2.09583940617286e-05
9.95156955970975e-05
-1.76283446134817e-06
4.64711879421138e-05
0.000104459344455866
0.000128015857847275
5.96713212076328e-05
4.17079379675537e-05
1.15162049447485e-05
0.000104419127750121
2.83874102895226e-05
6.78880607159775e-05
4.19467833838778e-05
7.30574918061052e-05
3.11380541832547e-05
0.000141505383933213
0.000133480576397332
1.89909441198723e-05
4.25043873998119e-05
1.7113732918088e-05
7.73365425524661e-05
1.89059880559946e-05
2.50294501162503e-05
4.77305444432516e-05
0.00011489778703783
7.12415776822958e-05
8.71773574257293e-05
6.6847303179226e-05
6.92841220290842e-05
9.77227431844931e-05
3.90291942953784e-05
0.000106213184133779
9.46226835826168e-05
-9.31512371359593e-06
2.18319237873831e-05
6.29201103170834e-05
7.60481319400255e-05
-2.05694897578934e-07
4.6310414340146e-05
7.62087044869308e-05
3.82610872331687e-05
5.68460314458278e-05
8.08970651189383e-05
6.3998557035497e-05
5.90019444138893e-05
1.7063505606873e-05
6.09774380553747e-05
9.69694506980405e-05
0.000146123138636491
3.32801916905759e-05
9.89653161696162e-05
9.1658971424361e-05
0.000118845883753821
5.60289194490643e-05
4.29673999516557e-05
7.19908137784311e-05
2.98090652931772e-05
8.99490679827849e-05
8.22967028567145e-05
3.90960286368242e-05
0.000116871867323935
4.53344562762134e-05
8.51779634142689e-05
9.06357953617145e-05
4.7308851369675e-05
8.93487408419766e-05
0.000119698992061732
8.09149740408565e-05
-1.32423391299199e-06
5.8298878609518e-05
6.8442445643273e-05
-2.13814984693283e-05
5.87792955306533e-05
-3.83615885308247e-06
6.61044759210471e-05
1.9740571578395e-05
0.000107401892172203
6.65145730466587e-05
0.000164804957973284
9.55070544429443e-05
0.00012386898165191
0.000124919319564573
6.09818265350172e-05
2.09507942467732e-05
5.38205292684458e-05
6.91753829945795e-05
0.000117607043892395
2.03049040978497e-07
7.63475514876035e-05
2.01464674949164e-05
0.000156330465067162
8.41599797719651e-05
8.56755677465794e-05
3.30556235198683e-05
7.91071019401079e-05
6.92840903183625e-05
8.90493948501671e-05
4.83678886549612e-05
1.3996474678141e-06
1.08339880699992e-05
4.60785686865874e-05
5.37974465356352e-05
4.53680765881174e-05
1.75315386225303e-05
6.65065651437451e-05
0.00011030988008132
2.58552121183311e-05
5.94566744111631e-05
7.51639604705866e-05
4.82544419044749e-05
0.000120481071847095
7.3732787201589e-05
0.000105943466599041
5.73556163106596e-05
9.77474574498044e-05
4.61047260312392e-05
0.000140656371905897
5.34768728982739e-05
5.86253534982217e-05
3.7396135322322e-05
2.72426611214616e-05
0.000111283789250404
6.12616745292478e-05
1.75726315319272e-05
8.7180533725611e-05
7.20029514884064e-05
9.91767662900466e-05
1.95262487579199e-05
4.32558985967987e-05
6.67432741691408e-05
7.29595907459998e-05
9.52988524745328e-05
9.08280103770079e-05
7.89195808368982e-05
-1.65117584848807e-05
2.22982129543863e-05
8.72223465986473e-05
8.13679907519368e-05
9.25931012666515e-05
2.12797986123058e-05
-4.71002152953999e-06
3.80953779773131e-05
2.04641696845083e-05
7.22635434346746e-05
2.95720041807289e-05
4.1839845705313e-05
4.42322752805861e-05
0.000154066650719658
8.13159463881806e-05
2.32916257871544e-05
0.000108927570814917
0.000105851175523481
7.65954247776402e-05
0.000111775104060734
3.91073030861661e-05
2.66849720961564e-06
0.000140039227336493
9.81681287412682e-05
0.000104983820755491
4.29210981479648e-05
0.0001321115155254
4.76151531813378e-05
9.81671908581993e-05
6.37846809736338e-05
0.000127997575022897
0.000118442204886246
9.49803863114056e-05
5.40487536137363e-05
2.36532437555324e-05
9.1922234920518e-05
9.53260297098108e-05
8.25998240206126e-05
5.49318839830688e-05
4.57147055848496e-05
0.000138087429745504
5.88717116006902e-06
0.000139621384366234
4.4329783740904e-05
3.93780007690424e-05
0.000140385251096793
4.03289380855906e-05
6.98265738320164e-05
6.68015491408965e-06
4.8598988873684e-05
6.7605228301726e-05
2.50209129428994e-05
9.22098763693543e-05
0.00011247879951602
0.000107352047597668
0.000105115979533281
4.34755932641741e-05
0.0001181565753462
7.64320235579903e-05
2.99033688187436e-05
9.06141167239019e-05
7.13965084519248e-05
9.3569008783744e-05
0.000107925752136717
5.37567888633162e-05
7.13748781043872e-05
1.10304465970782e-05
5.17437942523932e-06
0.000107786729913995
2.28665004332808e-05
0.000121416895476567
-2.40650968745179e-06
9.43502388669175e-05
7.67099770388685e-05
0.000118142227395844
8.27072963328947e-05
8.49977931765171e-05
8.56049550879266e-05
9.25595045060805e-05
8.36270732356342e-05
4.41988843516197e-05
2.99881983624869e-05
-2.51610498983269e-06
5.51901425476123e-05
4.22892003030464e-05
-2.55266962639813e-06
0.00012379004529457
9.36751535322054e-05
6.50033953704109e-05
4.92333276403029e-05
5.10915342166942e-05
1.00793729505379e-05
1.04858815531367e-05
8.89811091786926e-05
4.82028483367594e-05
5.23708399310243e-05
1.11542534007209e-05
1.30446244970843e-05
5.07563909019934e-05
7.8886919696377e-05
5.9667549323038e-05
7.41890938373447e-05
0.000134884288489487
2.57460812024818e-05
8.9223330227591e-05
5.23423808293661e-05
7.13732802867973e-05
0.000113324718376272
2.6763804626398e-05
4.05521945708614e-05
1.67312965320133e-05
4.21425286646873e-05
5.96607853785533e-05
3.22586577468878e-05
6.79084852420222e-05
5.2966417761084e-05
0.000128129079615666
-2.91814383219929e-05
5.664263171201e-05
0.000104222852086223
9.68980210415563e-05
5.49058134904755e-05
-1.85397735871974e-05
3.11279122856454e-05
0.000120214514386224
6.27563903019842e-06
0.000109011908994218
7.27434927291049e-05
8.43201712748349e-05
0.000116385149682182
2.17304337394532e-05
5.35342356747708e-05
9.377983004222e-05
6.43248692291154e-05
0.000145072930287649
0.000131697990967402
3.81061484004501e-05
2.4700869539795e-05
8.05941047082569e-05
8.6152872614543e-05
8.45370176503838e-05
9.65825984557366e-05
5.53152396250212e-05
4.2299324231519e-05
3.76969499703136e-06
6.09252383540309e-05
5.32163985200756e-05
0.000154409671486121
5.94720161038888e-05
0.00010650339956957
5.25186904944504e-05
5.97554388008874e-05
0.000138782998723514
5.74902165115887e-05
8.21806397764391e-05
7.30283115739874e-05
5.51191553136571e-05
9.05119646897236e-05
6.2395001083143e-05
8.42832785546652e-05
5.66650426843376e-05
7.03909113194934e-05
0.000143734434422251
4.83553178257479e-05
4.38419420582403e-05
8.42562125634328e-05
7.17229632728643e-05
0.00010030912538358
0.000154435241874494
7.41733466729678e-05
3.40132662103487e-05
0.000140471088052858
5.6371720229549e-05
0.000102645144980806
9.74027961740943e-06
3.53326832420934e-05
5.22002646718674e-06
5.36427714807179e-05
-1.24822434654361e-05
0.000135303030467893
7.76852816824812e-05
0.000105825242135967
8.38030804472386e-05
1.15021893944028e-05
9.17697817364281e-05
0.000111646262209846
7.89305665479662e-05
7.13266557446702e-05
3.41264297365941e-05
5.3037170571218e-05
0.000104439660214493
8.69987634142432e-05
7.40345307294528e-05
7.72008453041778e-05
4.35914819986816e-05
4.92639323773314e-05
0.000101790971008287
0.000102460510160435
8.37552756765105e-05
9.31518108069647e-05
6.37430172526514e-05
8.54516244244502e-05
0.000124028764339876
0.000100963402072514
-1.75035999584689e-05
0.00010690066958272
3.66094130649291e-05
2.97058543770984e-05
7.33319267509336e-05
8.05210621383863e-05
3.19320663437205e-05
2.56747963492892e-05
0.000130049264248695
4.80665971009533e-05
5.18237107098363e-05
7.2959015613361e-05
-4.91642275371304e-05
8.47455644536986e-05
7.86342014104499e-05
3.98103251047548e-05
0.000132129132076116
6.41607356345404e-05
-1.76173830150883e-05
0.000119122216785111
3.80724467314987e-05
8.97423170112827e-05
6.8268910952727e-05
3.81220530272368e-05
8.97076256054725e-05
3.50220576987059e-05
7.84136635079279e-05
8.94926644745509e-05
0.000112756458094128
5.68896996955204e-05
0.000141384233452509
0.000103161937229131
7.68376918691764e-05
7.00896801963339e-05
0.000109624921256451
4.09484606489392e-05
0.000105222617642311
0.000134573795146954
6.36068158633313e-05
-1.50703538934307e-05
8.47002462687289e-05
0.00014932241685371
7.6456227266581e-05
6.71650241781548e-05
8.70365599485e-05
5.24392593840544e-05
4.71884961443853e-05
0.000101570509535114
7.78018303079153e-05
6.08448457259591e-05
6.78447914219707e-05
2.81700298864257e-05
3.68750540947508e-05
7.70922428220292e-05
5.73446932861549e-05
5.23838254537867e-05
0.000106158303823942
6.03920247436949e-05
6.57538063007104e-05
3.36694156233819e-05
1.12627762552106e-05
4.0649907850179e-05
8.67932151455544e-05
6.08299789309914e-05
0.000110859253742621
4.49537275043422e-05
8.34915798285418e-05
8.87292551540871e-05
1.45389126096139e-05
7.57512865502516e-05
1.88397046870656e-05
7.37168615279335e-05
0.00010090546621502
-1.81319613119418e-05
0.000108123246403508
6.90750789328444e-05
8.7579650750827e-05
9.34621520756313e-05
0.000116514656457698
0.000151381449942831
0.000167322356621097
6.12448020805712e-05
8.23088655163262e-05
0.000100364747738891
0.000111449968365077
-1.36024354871767e-05
7.21024448301937e-05
5.44206686855386e-05
3.28040831804582e-05
9.23368751798288e-05
6.83585743925874e-05
8.42824687242139e-05
0.000110194561059655
3.06404107608515e-05
7.50652835837709e-05
0.000117729867553037
2.82285087926508e-05
1.83239927740667e-05
7.58427986788358e-05
2.52445908320203e-05
0.000103372970438007
4.89478460173803e-05
7.88329132993499e-05
0.000119692097363699
0.00013325791172962
3.54374738595573e-05
3.37030891036461e-05
5.13464180154986e-05
2.55708198092087e-05
9.42129188534358e-05
9.27438019151663e-05
3.51914324103935e-05
8.71567508805952e-05
5.89954680773472e-05
8.00386034671418e-05
7.88339641925311e-05
5.65375836592722e-05
4.58693256834492e-05
7.25569044520035e-05
8.71390843924769e-05
0.000114778556323496
7.95627439678173e-05
4.1182276723733e-05
0.000107943157849461
0.000154261514915215
0.000138902564444609
8.53963108543512e-05
4.19692156025908e-05
5.3119968247612e-05
2.73388654521256e-05
9.53244576809836e-05
8.01342815715261e-05
3.61354173051855e-05
5.94801950910729e-05
0.000104378798734021
1.58941555403574e-06
8.58004844076347e-05
4.31154311507129e-05
9.47591120029886e-05
7.44990426234819e-05
5.19855917741951e-05
4.97730824359427e-05
7.79307744709665e-05
3.10778455169632e-05
6.09591897777871e-05
9.88188845491104e-05
8.88527843558361e-05
0.000134351425847795
7.28800490654448e-05
2.26820632378683e-05
0.000116596535950198
1.79686468305195e-05
0.000122202940858288
6.67276828426086e-05
7.75242865402352e-05
8.48882997290782e-05
0.000121145086693265
9.36830513322246e-05
5.20043836458806e-05
0.00013053101494923
4.84213704477742e-05
7.66273993249845e-05
4.17563963676229e-05
8.3463180592725e-05
9.50292245159771e-06
9.21175736098786e-05
4.38220024161857e-05
9.8793375709654e-05
3.67207817206478e-05
8.75719217422027e-05
2.45117085662531e-05
7.44571223894421e-05
6.98106311430822e-05
4.43573033409032e-05
2.928414262387e-05
2.5864397694555e-05
6.72977166760776e-05
7.94987098822726e-05
5.43407801438938e-05
4.7906896946504e-05
7.25902730655339e-05
4.53628210969443e-05
4.07827739028188e-05
0.000102246065858719
0.000134554737418524
3.79456026609862e-05
4.29124541270758e-05
0.000135515308187692
2.78394043801016e-05
4.74760495794255e-05
0.000129165989782832
2.7564324564881e-05
1.77956937478933e-05
6.72371581432025e-05
3.31005087885797e-05
7.2253558911234e-05
9.21332732406143e-05
1.46018642117765e-05
4.92417972347631e-05
0.000136165294137874
7.58442356384764e-05
7.28469535199315e-05
4.23600437659564e-05
7.04790444124519e-05
4.59265678510089e-05
5.29528258734729e-05
9.37677472097552e-05
1.76915032864632e-05
0.000104161148384596
2.50460630458944e-05
8.14042365834721e-05
9.14893343225696e-05
4.70230671389469e-05
0.00010861070248226
4.98555089002605e-05
0.000109715405892579
0.000135680959021577
7.18531189649255e-05
7.78661080685334e-05
0.000101807744750368
7.19509919439564e-05
3.03517903603768e-05
0.000120555134963776
8.51045918726487e-05
0.0001416429002193
7.56099977154302e-05
8.02228743298041e-05
4.26638579473737e-05
8.45463342144435e-05
5.91293570992937e-05
7.61295781790252e-05
5.56738132969498e-05
2.48960313605844e-05
6.69298923077686e-05
2.79097077501561e-05
9.6642455705936e-05
8.93151975189964e-05
0.000101735385998796
0.000100517364838246
0.000175151001153728
6.9594512901854e-05
5.89056652723963e-05
9.9539138574335e-05
0.000107868884589575
1.17437837252551e-05
3.21682402332509e-05
3.13908294107645e-05
6.94205903213104e-05
0.000104293312777652
7.7231437748257e-05
2.05407146099685e-05
0.000130298280234021
0.000100657899724653
8.67921840714554e-05
6.27192118361729e-05
9.06673479952394e-05
5.77375423132145e-05
1.11620087649069e-05
4.23579620599891e-05
9.41274698760661e-05
0.00011844961115049
3.38283826821984e-05
4.17640067090947e-05
8.31058758387726e-05
4.82296276356063e-05
-1.1216560272423e-05
3.73570681961228e-05
9.0067267721649e-05
5.3222838923432e-05
7.41794084797405e-05
0.000143869087018841
-1.88826253204922e-05
7.2813727779343e-05
6.1630867930362e-05
4.6222276065549e-05
5.95447262897113e-05
3.42361241935383e-05
7.36402324569266e-05
0.000156447653695984
0.000100478594424912
8.9142578002918e-05
9.80357065063404e-05
1.23405809797777e-05
1.45948559239243e-05
5.96890452145075e-05
6.66310933072584e-05
6.56328979764408e-06
3.49043686282111e-05
8.40587954118335e-05
5.39363566899731e-05
0.000115023710079633
7.64001052441058e-05
5.91599089562904e-05
0.000123876033425577
1.59940231117596e-05
8.442656237666e-05
0.000143788834855683
5.73951723267425e-06
8.55678819935335e-05
0.000116771579087647
0.000143091290877324
0.000114556564741873
7.04214916624451e-05
4.81470104539062e-05
7.86879664072033e-05
6.27908751884324e-05
4.73707588181066e-05
0.000147643339865215
5.01000663239183e-05
6.90262680114066e-05
2.63517067914307e-05
3.8131745067598e-05
0.000145050093344579
0.000118256409506384
2.20114890682547e-05
7.12519870449127e-05
0.000106065783221664
4.52756840138357e-05
0.000138319349298005
6.86602440197083e-05
4.23641099565157e-05
7.59252114007999e-05
9.17796615066025e-05
5.92324701843318e-05
7.30425905352547e-05
2.8388062063137e-05
7.39429716390219e-07
9.73054484793396e-05
5.33856363051615e-05
0.000137157324956654
8.94283003344353e-05
7.32256442060185e-05
9.1035147740619e-05
5.54728613912363e-05
2.54433822897053e-05
-7.03882206500481e-06
0.000112910251454161
2.42417805837299e-05
0.000134319042491335
6.21381524420777e-05
0.000144746551210361
7.6754363918601e-05
0.000112122985050303
7.11679716076809e-05
4.66416471154701e-05
2.33147956025283e-05
-1.23494706059078e-06
9.97409626906382e-06
4.32940834330193e-05
9.2321843715199e-05
1.49486579924705e-05
3.10595229767175e-05
9.99169992680974e-05
6.233440798292e-05
0.000113047164350658
8.88738892697425e-05
0.000137398700850775
0.000114195860536362
4.78310632548435e-05
2.96335599079966e-05
7.64117487428316e-05
0.000152709601179692
8.75289073505361e-05
9.7700576978248e-05
8.86537988101605e-05
9.47514552187292e-05
0.000140819061546239
7.06907369229711e-05
8.5387628587914e-05
6.28937751283147e-05
8.32515764891668e-06
-4.44513647162647e-06
6.60738890310767e-06
0.00011947703383621
7.29851879172117e-05
7.38282509328646e-05
8.09333878993329e-05
8.45435696799716e-05
1.57605641907316e-05
3.65749470966056e-05
9.80565345998969e-05
2.00299332358357e-05
6.52907109096274e-05
5.03161190162803e-05
7.07632055322448e-05
0.000144109679080868
7.83805873880084e-05
9.70166025358137e-06
3.28692716998743e-05
5.69574243748162e-05
0.00011299995317536
4.87039160263074e-05
5.81509157722947e-05
0.000149546878612491
3.54984763695084e-06
7.30623393039569e-05
9.13590269214944e-05
9.33077033895956e-05
5.43810348592438e-05
3.15157481231298e-05
6.80235156588521e-05
7.3475896186989e-05
2.72443962054887e-05
-1.42394772731764e-05
8.35855397404881e-05
0.000123028042806305
-4.35736169510207e-05
0.000108144316352229
7.70654859593026e-06
8.59453699316561e-05
0.000110009234179361
9.55657076053021e-05
8.33383932344162e-05
5.66672418799533e-05
0.00010331487571699
2.0226259570718e-05
0.000107545102416168
1.31400003663501e-05
4.10169108712831e-05
3.90582021186629e-06
0.000146199576859132
0.000149150703329434
7.43767055196791e-05
8.62662457919445e-05
8.26044479283301e-05
3.87554043470734e-05
3.87067445073221e-05
8.65886906356115e-05
1.19849351679845e-05
5.76985256726594e-05
6.6107958709107e-05
8.95629218322868e-05
7.87722358840587e-05
5.91559471731715e-05
5.57732405905015e-05
0.000130305019603263
0.000114741603123014
9.62743408099286e-05
4.09961844857083e-05
6.96295071437153e-05
4.75566249500927e-06
0.000117186127021202
5.69120887019823e-05
0.000114408491581445
9.84858648691127e-05
5.40532600886213e-05
5.0871002014458e-05
0.000105710790250524
0.000106319148032629
3.08689337156229e-05
5.18846966647212e-05
3.91164410458614e-05
0.000162133360378923
4.70731155142525e-05
0.00012224883923776
0.000112054113048536
6.85402801171008e-05
0.000123549427744583
8.8161647819544e-05
6.95960641695492e-05
8.16778351662752e-05
7.63820209444133e-05
5.71268317250842e-05
6.05242370391836e-05
0.000124614194998799
5.9907309936907e-05
4.77040383903366e-05
3.17852436570577e-05
0.000103339851438478
4.50716586848186e-05
7.75720755359565e-05
3.88870867635794e-05
7.84715317787549e-05
6.41522759063098e-05
1.75229118906457e-05
0.000115207442643325
0.000150321459086256
0.000109580908756137
0.000112677831708886
5.57142682167221e-05
3.18004787806148e-05
1.54669112701108e-05
8.19832085829626e-05
7.17772091267565e-05
7.73254062389838e-05
3.4244551087787e-05
4.23240451926206e-05
8.4113858741844e-05
4.13964712101924e-05
8.56922404721863e-05
6.73863286943837e-05
8.95160560740014e-05
5.05043064540226e-05
4.0316334282452e-05
4.96844756707028e-05
0.000137438476086086
7.24357589497351e-05
1.08737425603101e-05
5.60176645697293e-05
1.7505315105026e-05
6.92502009742523e-05
0.000122623253070915
0.000135028654068032
7.65453165753496e-05
4.92252147897146e-05
3.10077420945861e-05
0.00013122012546356
9.52959216826048e-05
2.36365841353247e-05
3.31971359938209e-05
8.60809258758333e-05
2.75640453443316e-05
2.63816138225574e-05
2.66004204949287e-05
3.62971058629353e-05
8.93551433532575e-05
8.72618867590966e-05
7.59449833359499e-05
5.07773135125714e-05
6.69622463695618e-05
1.60798626139155e-05
8.10295430472902e-05
9.52956883417791e-05
9.51581503484451e-05
4.89812898448025e-05
5.09350141068495e-05
3.22640655567429e-05
5.99841807777306e-05
9.15922802010566e-05
9.62881154235791e-05
5.20417404019596e-05
0.00010942492996785
-7.22957285462838e-07
0.000108178681415444
5.95322207900214e-05
2.3896406054518e-05
7.72349837511686e-05
0.000101031769057677
2.03176499071457e-05
7.66210448717362e-05
8.07206395708604e-05
8.11576912301403e-05
4.38706282306739e-05
8.19451189903537e-05
7.00879643271902e-05
0.000135482807912021
1.04732606842114e-05
5.35955546365581e-05
-1.92367965353043e-05
5.80357681991236e-05
0.00012700305064544
2.52266048397071e-06
3.53829637672254e-05
5.50425482012312e-05
0.000118162601751306
5.17096528041031e-05
9.10555711818456e-05
3.69273032453102e-05
7.13873825645804e-05
0.000147712194112907
5.99591702860506e-05
0.000105732776392404
6.86665108205206e-05
1.08224369624808e-05
0.000103737356829324
0.000117736432786358
7.42873065998359e-05
9.23779504141506e-05
2.70071698679805e-05
0.000116147575933203
5.56321860963484e-06
0.000135063658792699
0.000104594772925858
6.62065056094808e-05
2.87616724391444e-05
9.84379516935313e-05
5.92709790174283e-05
9.50119580567628e-05
6.12300278928277e-05
0.000100699660914375
4.87556848339949e-05
6.29318875433152e-06
5.60394057686116e-05
6.60102440215097e-05
7.74055766174547e-05
5.18290309561341e-05
6.17669692299375e-05
8.03473205076578e-05
6.65185033511043e-05
0.00016725757323352
6.03559299574922e-05
2.31508189886877e-05
0.000105256016393203
0.000149446346782093
0.000103370749608915
7.06526451878644e-05
0.000125297834000292
1.8119124939722e-05
6.02152109886758e-05
8.30329636025478e-05
4.35153323103114e-05
3.23430816158462e-05
6.50225568970643e-05
-2.06506803963109e-05
0.000111135138079863
8.05109780230887e-05
4.40583305965743e-05
5.1437125698728e-05
4.9127782504722e-05
6.28185491875873e-06
9.58906379405335e-05
9.95253503472916e-05
6.37602933704606e-05
2.79554195967726e-05
0.00013512462768182
0.000183757795802525
9.69729062460282e-05
4.54846833107303e-05
2.39666078307832e-05
3.49417769718374e-05
0.000120065679295036
2.31519427196919e-05
7.68056946409353e-05
7.71143199508838e-05
2.70767876594516e-05
1.44961732305734e-05
7.05489059462202e-05
0.000150191961603541
7.00418933065177e-05
4.5736720101166e-05
0.000131660313917592
0.000139957077576173
4.30743429866398e-05
0.000120547083678397
6.27645408202007e-05
7.77404705425713e-05
5.005512288082e-05
7.16129600340355e-05
7.1527002461576e-05
7.14835916180201e-05
0.000135406313866695
3.21142939477112e-05
3.41412467790515e-05
0.000114870079156563
0.000120310607735352
0.000120827072033455
3.7921552750203e-05
9.65274048493699e-05
0.00012485103068081
0.000139449709558698
7.18503489966527e-05
8.69492206911845e-05
7.84034223849962e-05
3.6274244333205e-05
5.04830383975558e-05
5.70580039022303e-05
4.35569012388849e-05
6.68987286256111e-05
2.66192630921721e-05
3.25135547757078e-05
5.34400259574409e-05
8.99550944829963e-05
0.000143984806264135
5.1321742790771e-05
1.99279428349969e-05
5.63799225482974e-05
8.41820354931879e-05
9.07468228256735e-05
0.000124627920095238
3.63861640064677e-05
5.99287381077089e-05
3.48458867655064e-05
-1.63004845117842e-06
1.87761126389718e-05
0.000108185720112911
5.45901767935832e-05
5.41867994741708e-05
0.000138926928082825
9.39877530599053e-05
7.93622991690152e-05
6.72964392579565e-05
6.25552845089598e-05
2.31107587803507e-05
3.65954949242617e-05
6.28928490623507e-05
9.64298264423487e-05
8.41713621230491e-05
5.82404387429861e-05
2.33144815941747e-05
1.9344287426816e-05
3.70269890275412e-05
4.09040593245178e-05
3.27385047375211e-05
9.24708912169634e-05
4.09313596523071e-05
7.00820350169376e-05
3.99932705411027e-05
8.59323349891219e-05
-4.44340718928758e-06
2.45892468129608e-05
0.000151842479508684
8.39849066947428e-05
1.10692680683788e-05
0.000133052187657207
6.13069711164694e-05
7.96234885066113e-05
8.56076553020192e-05
8.0865870857638e-05
0.000108788642410407
4.47435228903909e-05
4.74494047823371e-05
5.91437809980324e-05
8.71498888550694e-05
2.11951525118118e-05
4.97098144107441e-05
0.000121090080001413
5.19404649945085e-05
6.29775520136283e-05
5.58236624848801e-05
2.86316215920736e-05
0.000154837794798444
5.34910682620905e-05
6.12405266784189e-05
3.82302764350151e-05
0.000169072504210946
8.65730027195606e-05
0.00010254150261947
3.23380397645463e-05
-9.36056186076034e-06
0.000138131985249175
-4.34582507760422e-05
0.000129014529500416
0.000127413274050989
6.7091454230221e-05
9.3983185964834e-05
8.17047003455336e-05
0.000117593052620173
3.40206996741798e-05
9.20926666974319e-05
8.53338575343659e-05
7.04834851209761e-05
4.6501435055758e-05
8.20792210146072e-05
6.19100756502887e-06
4.56215781260212e-05
4.8382476317347e-05
1.32919788432226e-05
4.98881491946842e-05
3.17429496103293e-05
5.34094572208992e-05
7.34144413941587e-05
0.000136710377614612
5.37531067746152e-05
0.000188199163088117
0.000105848715444217
0.000109937232590045
9.72062681784434e-06
2.0963001779711e-05
0.000147814207670577
5.76928062142133e-05
4.34461519377027e-05
2.96082623380384e-05
8.02743676064889e-05
4.55546859285575e-05
4.95337368344235e-05
3.29926420029263e-05
0.000121754849464381
4.07596694511379e-05
-5.15461354013165e-06
9.36008301872776e-05
0.00012608309181158
8.54669477143224e-05
1.97293815309808e-05
4.2753948650151e-05
0.000107654013159585
6.68360455404371e-05
7.45080988423541e-05
0.00011138047329899
4.65831694551211e-05
9.05502667162037e-05
5.56086970776462e-05
9.09359890526845e-05
8.2059746059645e-05
8.95084992943387e-05
3.39048419192571e-05
4.63990563602211e-05
8.02873584218458e-05
0.00012173520902547
8.19644362457143e-05
5.24368722910826e-05
0.000113116127353893
8.82681158130085e-06
9.00891517503896e-05
2.47373382798876e-05
8.91518248533986e-05
1.79682650306533e-05
6.73454642202832e-05
6.14276179742517e-05
0.000104970425247563
7.72249719287832e-05
2.34068540963089e-05
5.19601498565842e-05
0.000165704692255048
-1.14812502564998e-05
5.49214056743912e-05
1.85678256678059e-05
4.41458698509191e-05
3.11398482710431e-05
1.7335259060193e-05
4.00948548927522e-05
9.34619940986547e-05
7.62457528405326e-05
3.68209697036575e-05
0.000123376195946137
8.70630518956786e-05
2.89453824461739e-05
6.77835738780538e-05
2.33788820552139e-05
0.000102454068617224
5.00350393954166e-05
-1.16049482703536e-05
0.000110709061415466
0.000108767200502253
8.59088082634525e-05
0.000141543466002666
-1.38768323208942e-05
0.000100394830960651
3.35737421649948e-05
0.000124657249312986
-2.53100381015511e-07
2.82595886554959e-05
-3.04606874776461e-05
9.07809511308267e-05
0.000104744067707352
8.52777074067867e-05
3.57626963988563e-05
3.88273872077552e-05
6.59213322545113e-05
0.000116659757413633
3.24695598315781e-05
4.67048618389097e-05
0.000174259462709246
0.000100581853647389
5.38592309889742e-05
9.58168126694941e-05
0.000125322261087448
0.000142140881799908
0.000115822413807567
1.416924688792e-05
7.09762801499406e-05
0.000129571145833635
6.41726586101387e-05
4.58462551855125e-05
2.26940677210595e-05
0.000110248848125331
5.71998401855439e-05
7.61228725879206e-05
0.000140362222183229
8.7709198260866e-05
8.08363246208265e-05
6.91873962912349e-05
5.15497053183365e-05
5.70793408921061e-05
0.000130594407855392
8.63431253803072e-05
0.000130083421870437
3.05961239265545e-05
2.38352431828098e-05
6.23222515459611e-05
-2.88783662330628e-05
5.8342108738323e-05
9.74018588339603e-05
-2.50082033348477e-05
0.000101918600327824
0.000144080013515337
0.000129896091507585
4.95992643737174e-05
3.43240611716783e-05
2.38681286687737e-05
8.30612771564852e-05
4.45043000934008e-05
2.26422251595418e-05
0.000102417893883343
3.96397067561136e-05
5.24230135503748e-05
4.19299904304242e-05
0.000110630906132404
0.000115399611612224
8.59343364286605e-05
1.82768412661584e-05
6.79621685728838e-05
0.000117543885183066
7.90155382079802e-05
2.77507140008165e-05
-9.4133657593936e-06
0.000123273310912289
4.1707576944508e-05
6.50946794954223e-05
2.5500016876065e-05
5.18249036001657e-05
8.48995110492543e-05
9.88195586988427e-05
9.26225004211563e-05
0.000161843791709489
9.54603945033323e-05
4.73008556123155e-06
9.56565443756061e-05
6.29202596570285e-05
5.58614143741649e-05
0.000122924011862267
4.27487566361425e-05
0.00010158371100648
6.03952113712695e-05
0.000100125030735587
4.66150524053391e-05
9.28344985012145e-05
7.87396815350364e-05
0.000122303183285122
4.82215803537026e-05
8.56554971859862e-05
6.57107670671998e-05
0.000122979651100564
4.03968252025456e-05
6.45103163925571e-05
9.28426037559479e-05
9.48899599782143e-05
7.56968999748902e-05
0.000113048932843786
-1.74811285129589e-05
7.08661261415851e-05
9.04110742745226e-05
3.84692270415019e-05
2.70467969241579e-05
1.57268546259117e-06
6.49718300064599e-05
4.25789227135729e-05
1.60880932274036e-05
0.000118654898430899
8.30614786107584e-05
7.17063607128492e-05
1.35935277164717e-05
6.95009701246097e-05
6.80625001682116e-05
2.81524141908875e-05
4.95131329823196e-05
2.33591752630936e-05
7.04813783232567e-05
6.2052348790928e-05
5.37831797327178e-05
4.50591423198977e-05
5.07978454782784e-05
3.59923283855772e-05
9.75243472931426e-05
7.96470011104874e-05
7.09622489308232e-05
1.78953078270517e-05
6.48157740092402e-05
7.57632777239505e-05
3.29640439814305e-05
0.000101160876834648
6.23213243759142e-05
7.49294971339035e-05
0.000107814385102053
2.71315659030997e-05
1.89371323457246e-05
6.7134853801692e-05
1.6904602307318e-05
4.68140720603473e-05
1.72698807112014e-06
0.00013175264070173
0.000106333220046527
5.46604601755047e-05
9.81344341948806e-05
3.89815697375421e-05
3.56431516055457e-05
0.000102872918841058
7.7616804015586e-05
8.97469960075815e-05
0.00011306866913073
5.72986214646128e-05
7.69799959082141e-05
6.35913929635396e-05
1.72842538281647e-05
0.000130645093020346
0.000109073642721594
7.71277078786767e-05
7.24433688644004e-05
5.29793818279453e-05
9.44761123436929e-05
2.69376569099285e-05
5.81135096294458e-05
7.83618389832608e-05
0.000159254545088266
4.49663520367929e-05
3.2093459862168e-05
0.000131296514220669
6.06366567912345e-05
6.58442910424518e-05
8.97990180051175e-05
4.64302012842769e-05
2.6567514642305e-05
5.22743449920481e-05
0.000111234313022056
0.000105625349077515
8.55909395629398e-05
0.000172291115870719
5.30634254044866e-05
5.04962735587909e-05
2.95046106772767e-05
2.64414321284228e-05
9.30965025461968e-05
-1.23274452761895e-05
3.29045324951621e-05
9.20891014718471e-05
2.33919531703305e-05
9.58265076015538e-05
9.58777809711807e-05
4.71080457479497e-05
9.05292325548771e-05
4.11098919223955e-05
0.000128183534165603
