# Supplementary material for: Research on computational propagation and identification of mine microseismic signals based on deep learning
Source: PLoS One. 2025 Oct 22;20(10):e0334641. doi: 10.1371/journal.pone.0334641 (PMC12543183; doi:10.1371/journal.pone.0334641)
Supplement: S4 Data — (ZIP) [file pone.0334641.s004.zip › 000100600002977.xlsx_0.txt_24.txt.txt]

5.03343200877724e-05
5.7369757530145e-05
6.92677175949803e-05
8.06576273796206e-05
7.65792480903403e-05
0.00012097464808413
0.000118448418830862
0.000153847816836909
7.26742723027043e-05
6.55252654327894e-05
0.000113135662540811
4.72600337531391e-05
9.38803116019233e-05
2.47712788560832e-05
5.6164064463166e-05
4.33717741414071e-05
9.65934376292066e-07
5.53165555765456e-05
5.10378655114978e-06
6.81287404985431e-05
5.5456039939097e-05
7.13333994087629e-05
9.46240147275332e-06
0.000127264061546487
3.73248426985918e-05
0.000118599198028869
6.42424989784239e-05
3.8834125005391e-05
0.000104444762784469
0.000117349011355186
6.40608149293616e-05
7.30932053922153e-05
5.0256222616956e-05
3.11478080211513e-05
5.07820003803462e-05
5.88256856661629e-05
7.46506151088521e-05
9.52289794466715e-05
2.21599180453932e-05
3.68477530222948e-05
5.34770807804366e-05
-1.3031263488967e-06
0.000106953293329816
8.55399546620622e-05
7.86740021250893e-05
0.000112855771444992
1.26315677436022e-05
0.000128503898837752
2.9928807691111e-05
4.45870476647267e-05
7.85222520339008e-05
0.000105183707264784
4.03235375804809e-05
7.17800444164797e-05
0.0001096026697757
0.000116966069498966
0.000132912186886602
4.45623962169629e-05
0.000100776438646628
0.000101478704619156
0.000105300237761917
0.000191935239571673
3.91554929918744e-05
5.97176304140859e-05
6.60620631596573e-05
8.3640832572515e-05
4.41817107654754e-05
5.52285769187916e-05
3.87199213866382e-05
9.05720515329469e-05
8.16419574639254e-05
7.82532445291251e-05
5.50330670164915e-05
0.000110232574225062
7.51127944151752e-05
0.000118598788692982
5.74492709217164e-05
0.000144696254907972
5.34354200533599e-05
7.97514107595623e-05
4.05856098488196e-05
7.07881281847881e-05
2.676192860656e-05
8.65109876822448e-05
5.24384442109502e-05
-1.76790804915393e-06
3.21030548265046e-05
8.22534283340368e-05
3.85520561335945e-05
6.75132947558915e-05
6.98303267027243e-05
0.000108716726707897
5.4566567492811e-05
8.47257994528516e-05
8.28563913298682e-05
8.93298407492832e-05
9.9924851022404e-05
9.45140615107806e-05
0.000111312474570185
8.56457478469857e-05
4.68123718188103e-05
6.71296387008469e-05
0.000121447543238581
6.2938908082348e-05
8.79575100030184e-05
6.69131357921657e-05
0.000107684610162956
9.366848724387e-05
1.65438251366765e-05
0.000116003783164132
6.4447108664809e-05
0.000117714388530436
8.19786323941631e-05
7.46139587518349e-05
6.29760941809688e-05
9.18382442087049e-05
6.0255143842323e-05
0.00010750608778278
8.95000974511795e-05
3.58491456063244e-05
6.15768941597395e-05
9.83866604987139e-05
4.64037647714893e-05
0.000112731795795462
4.08570079944848e-05
5.25813114959039e-05
2.38121289211556e-05
0.000116639444347774
9.66912694545039e-05
5.50673412302691e-06
7.57248481027118e-05
0.000121890409458094
0.000103584058650595
0.000101457700290668
0.000112610885630079
1.98233761629226e-05
6.29277217521738e-05
2.76124732789592e-05
5.39377460606751e-05
0.000107167365156477
4.97609010075115e-05
8.08721691579747e-05
0.000104314708750842
0.000106755546402346
0.000114187308953742
1.09723186636717e-05
7.02688926150761e-05
8.46981534620595e-05
0.000116916408825555
0.000111663035201785
0.000123800509999208
7.19138720808424e-05
9.02785062905132e-05
6.9239464848688e-05
6.55079033385051e-05
2.12864623756732e-05
5.73724467568293e-05
2.05173616856937e-05
1.18612709272207e-05
0.000116032389512036
4.60465661237564e-05
6.81519122184308e-05
8.53145217641489e-05
7.9589862489762e-05
8.55648478935431e-05
4.90606672102674e-05
7.81369105765523e-05
7.15191913310077e-05
0.000104290054592505
9.75050259872134e-05
5.59927955848858e-05
8.52814589423995e-05
1.44042305858227e-05
7.32142135477958e-05
7.17700210686581e-05
7.98460223630946e-05
0.000210748449904726
2.21073338545982e-05
0.000158931704945969
3.554460286928e-05
-1.86031110314252e-05
0.000143009669699749
7.73917177660892e-05
4.49442464895326e-05
3.2858065252654e-05
7.96603566852203e-05
5.00313084085929e-05
-4.60713729220578e-05
6.46573979929111e-05
5.64539055943849e-05
8.89378970414847e-05
8.05176400497753e-05
1.97772944065992e-05
3.92559465362158e-05
7.82189816749247e-05
0.00010442675603265
7.30444130674747e-05
7.24943121876573e-05
9.93620364716935e-05
1.80628180487482e-05
8.55468937930551e-05
8.02093006604352e-05
0.000141982162835215
1.318979218016e-05
-4.20647134387919e-06
7.26611425588059e-05
5.0966965603675e-05
4.2924915200367e-05
0.000145402689422029
8.44220088799454e-05
0.00013472533903222
0.000152208911599237
5.75021174557206e-06
2.05781556865941e-05
-9.60563555610214e-06
2.23121175343548e-05
9.33228310056241e-05
2.89369565978833e-05
4.62322340841217e-05
8.22039234238582e-05
-3.24912529196152e-05
8.15938191041282e-05
6.07066675097647e-05
0.00010428710215392
3.65659107015687e-05
0.000102625503133059
7.66084521396197e-05
0.000139356136100197
1.467713330985e-05
8.04891022008891e-05
3.15816908971687e-05
5.56452775661754e-05
4.54896775166985e-05
7.51945906054693e-05
8.31723969188791e-05
6.77260328818227e-05
3.72484758192833e-05
0.000124643791394318
9.93619729306444e-05
8.26319361697568e-05
0.000137766778753421
2.08524686467002e-05
9.15257946151767e-05
4.84474122396687e-05
0.000150134763235598
0.000129349644165945
0.000102607199937064
7.03779361569216e-05
0.000105830902035606
4.29927749199043e-05
0.000109275643281958
5.6971479210443e-05
-1.64700724792242e-05
3.27470586517878e-05
9.42476422212687e-05
0.000112169502642614
9.19384048518749e-06
1.82009484079337e-05
6.24358960956235e-05
1.46458907024967e-05
7.45780441737738e-05
5.45614108521157e-05
0.000100635928798094
8.89901349347988e-05
4.05101567236384e-05
6.47878653043748e-05
3.15125884152292e-05
9.13220139053693e-05
6.89875167183856e-05
9.22189642403063e-05
6.19340019193479e-05
9.24882698552567e-05
5.3505833550996e-05
8.51447538344421e-05
9.57639943222674e-05
0.000124171182778534
0.000104576841788234
6.38931658759534e-05
0.00015833109789135
7.47507013021244e-05
8.55464601345961e-05
5.57997688575972e-05
8.93782683769821e-05
4.00691987141738e-05
9.9713676035391e-05
6.31670865410391e-05
1.93600174977086e-05
3.16863451043216e-05
0.000122478128053427
6.61988484555417e-05
0.000127082335519668
0.000128592943885526
0.000147600543188872
8.38915473564565e-06
9.28724590035452e-05
2.86664624800707e-05
9.72282260470504e-05
1.35870490550615e-05
0.000108579888103768
2.89923524771422e-05
2.63619819172169e-05
7.54272441550716e-05
7.86824413730451e-05
-3.69833148374728e-06
0.000115214906902416
6.67519581652278e-05
7.60146525065112e-05
0.000103643604410949
3.71406293835663e-05
4.50874075077778e-05
2.32184203076836e-05
6.21224121440153e-05
9.59557332032196e-05
4.25490198352227e-05
8.34138073379273e-05
7.91650935686621e-05
6.31959184821798e-05
5.19498003418042e-05
4.56715669797973e-05
1.57795113966097e-05
4.78701793693303e-05
0.000106136589948007
8.84656367191069e-05
3.23773850917706e-05
6.41956089746545e-05
3.43318053582676e-05
8.17350456007196e-05
3.4753565935721e-05
9.64456273776403e-05
3.22693515526681e-05
8.57269810154093e-05
-1.60000709703649e-05
8.63757939764616e-05
0.000121899576043913
8.62331705802427e-05
8.94794918457888e-05
0.000170886473962048
8.53847547086974e-05
7.05908672946081e-05
3.48615716696746e-05
5.8956735979977e-05
8.39895669014507e-05
9.72929712900227e-05
5.72638567726065e-05
0.000126966629136601
8.2964050966598e-05
9.48821366198385e-05
7.37444543549839e-05
3.04430415881494e-05
5.39219179570132e-05
-1.77476762874153e-05
4.71212812783532e-05
6.90141846205749e-05
7.50395006373705e-05
8.13005510957849e-05
8.5376275589517e-05
9.44830062556011e-05
-1.47809633839631e-05
8.40986755553562e-05
0.000100186591827221
8.54964676709926e-05
1.70081786645328e-05
8.65324472490726e-05
7.0110578699333e-05
8.25524932539021e-05
-5.57690992178785e-06
6.4740118419396e-05
3.29840716410588e-05
7.72726897103784e-05
4.50785063939036e-05
8.53166914315516e-05
9.92447751003562e-05
6.56614655483604e-05
7.48211168551159e-05
0.000118539816178864
8.47255019619068e-05
3.37769512591749e-05
6.08911111711889e-05
5.0554684452679e-05
3.5830183450303e-05
5.09173738463722e-05
6.005266499549e-05
5.00831403879984e-05
4.46221828041578e-05
7.98233441063512e-05
9.89486015536605e-05
6.76130880668368e-05
8.4874935755816e-05
6.34026393220528e-05
8.57318727207765e-05
-1.79354093211109e-05
0.000101708787735269
8.29051875657271e-05
-1.13207198235304e-05
2.63953454630666e-05
8.72412521428602e-05
-1.02829038275723e-05
6.09584292976362e-05
6.12873615212166e-06
5.14749744539278e-05
5.26896272295015e-06
8.68100786487738e-05
0.000115435533457532
3.3573644048645e-05
-1.32481788825704e-05
9.68514236625352e-05
5.9993829892861e-05
7.758884432269e-05
4.35747297010748e-05
9.05125420807702e-05
7.33406798366553e-05
3.08169217348308e-05
7.24194896057287e-05
0.00012242928679996
4.27782023750494e-05
0.000114740104944041
4.92742115618491e-05
8.07580146356359e-05
6.67734639542476e-05
5.64806283275916e-05
0.000124789705076086
2.55165855913396e-05
5.9668849675659e-05
7.60613794981375e-05
0.000118146911345357
2.8717858124658e-05
8.96010348473381e-05
9.68190963383102e-05
4.80466752765368e-05
9.22622568841452e-05
4.69239877907698e-05
8.43890889647616e-05
7.29205388348163e-05
0.000124630686942312
0.000122329883602412
9.49828189140932e-05
7.70001038942334e-05
9.25405799324078e-05
5.35597343522662e-05
0.000142074962339754
2.47159347574094e-05
7.41834797683493e-05
9.77705714676253e-05
0.000120071931665627
5.93713329324159e-05
0.000112672782967465
9.08750092514084e-05
0.000152094541398051
6.39581776464083e-05
3.70142699888493e-05
1.4065418662621e-05
3.344983866363e-05
9.7903959419965e-05
7.15854806583921e-05
8.01134105891356e-05
5.73280472970307e-05
6.35809967172955e-05
8.93213583445786e-05
5.7461063328768e-06
7.58503065260316e-05
4.8311810432686e-06
6.05064169948926e-05
0.000103713514375784
2.36013781891995e-05
2.30313099154219e-05
0.000109961077566187
7.54813797137257e-05
-4.49130165049903e-07
6.5504650472846e-06
8.28818431662634e-05
0.000119229133678743
-1.48729173461592e-05
0.000146892190986915
0.000117316288719084
6.03023526946925e-05
8.6213473788704e-05
7.93271301661641e-05
8.7513294099841e-05
3.28375143928784e-05
8.0377375944653e-05
0.000111089193828932
0.000109934411871723
4.61823890613559e-05
0.000115624252428518
4.95541097866647e-05
8.72986469206479e-05
9.95318245728246e-05
0.000147059771342043
8.72843327822397e-05
9.05010944637419e-06
1.93491670003836e-05
3.06298278306843e-05
0.000102988172686913
6.26726083790147e-05
9.9601548915219e-05
0.000165905598144389
9.19451041484516e-05
3.41365868796779e-05
4.23924293271063e-05
0.000136016527344396
5.83786472280768e-05
7.59977655946747e-05
0.000110973663965261
5.66660870539502e-05
9.91886033569561e-05
5.03381506453405e-05
9.867838192434e-05
8.15836566213698e-06
7.60550969865226e-05
0.000100341481194084
1.81470682529777e-05
3.16551823134917e-05
6.67890574477213e-05
9.74981407234629e-05
9.62714193173488e-05
6.43234552516041e-05
9.73986504846009e-05
0.000120820333598408
-5.44760557623056e-06
3.4932869490558e-06
0.000102022414954935
8.2629049508583e-05
0.000123341580342266
8.35997303407827e-05
3.96167227209944e-05
3.49858360769492e-05
0.000135787493955066
1.70461609278967e-05
1.82409817941714e-05
4.38931284144687e-05
0.000117510020216825
3.0896920648161e-05
4.56706786423313e-05
6.50833428391205e-05
6.51066688235682e-05
9.05167341282151e-05
8.16261346152756e-05
7.56318005882669e-05
4.71601335689435e-05
7.65781795276687e-05
0.000122746521038438
7.69246145273893e-05
0.000106030934109878
0.000119438982412241
4.13749132387527e-05
9.77525785623814e-05
-9.26647317680197e-06
7.93079788123667e-05
0.000100904349470058
6.51949438535804e-05
6.7416269388677e-05
5.40268099793328e-05
0.00013682293488708
0.000102108308551417
7.16340273025508e-05
5.43273414872646e-05
9.91056296408332e-05
7.64046839571485e-05
1.84250203885702e-05
9.017365267434e-05
6.80229020041405e-05
0.000133474299348506
8.753526428465e-05
0.000116031766560057
0.000115945356373344
6.30327808405662e-05
4.63794990257628e-05
8.31480342019216e-05
8.19075498684732e-05
0.000111913352983795
2.15026818367764e-05
9.26463257947753e-05
9.83717969996959e-05
0.000122228753669492
0.000133153929398516
3.12637424659047e-05
7.88751466846692e-05
0.000120622836069153
6.60229637403889e-05
0.000125598556314327
8.00222455237125e-05
9.49564924004195e-05
8.57456355086661e-05
7.86782197614252e-05
6.62119657793719e-05
7.74774342820272e-05
0.000129260738015192
-4.0854463677716e-05
8.96154567845531e-05
9.05450707630662e-05
7.39462308009815e-05
6.14876795177294e-05
1.03769799800466e-05
6.1928252187528e-05
8.37920292657806e-05
7.64077437561448e-05
0.000124342269791686
3.72545546833222e-05
9.50204308993758e-05
0.000104252731260812
0.000102361585812852
5.30168546413521e-06
4.12041708323678e-05
7.81939273370454e-05
3.92918819659562e-05
1.94676891147533e-05
5.7796442060471e-05
4.06770731713115e-05
5.04915252575452e-05
2.8767598688318e-05
0.000125934377478218
3.89901379245283e-05
7.55548150096014e-05
8.54521510997856e-05
0.000137861141879405
2.92685669219594e-05
6.41643531262447e-05
0.000141030239618505
2.18881753912297e-05
8.14166451704455e-05
-4.06775648675831e-05
0.000138985574044131
0.000106257746190601
6.85055602194174e-05
5.04683075711013e-05
9.14639978806971e-05
6.31128167258617e-05
0.00011581346812289
5.25448979249848e-05
0.000125854855663376
7.7059005549668e-05
6.01346725205813e-05
2.61984023322163e-05
5.84805896582472e-06
3.84613458049028e-05
8.12990017955967e-05
7.82199524823108e-05
9.07082045609383e-05
0.000158592109012025
0.000103661238833332
5.5772916997701e-06
8.8689900484196e-05
5.11988339410602e-05
8.1372578414328e-05
-3.45280779166762e-06
8.43339779707819e-05
6.03190341865809e-05
9.92323172981577e-05
0.000104328642668732
0.000109141085368232
2.86633387813023e-05
5.5414868627762e-05
5.35289583639849e-05
0.000123440219863399
0.00011162533064219
8.35401798791782e-05
0.000103644780095371
4.06957732023195e-05
6.20445733942919e-05
7.80616706361937e-05
7.92471511616324e-05
9.83644787082855e-05
1.06810543299922e-05
7.73822906115541e-05
4.84668670443279e-05
8.0852219325814e-05
7.31927045248032e-05
-4.68722491628952e-06
0.000121995985716995
5.90046642581832e-06
8.79641458856177e-05
1.16758167079686e-05
5.96394504559673e-05
7.7676522125768e-05
0.000119481523814421
3.94451985870974e-05
7.57707032346688e-05
5.72844524461792e-05
6.97829407342615e-05
7.06423501076199e-05
0.000106017969136856
9.40655851008624e-05
0.000108994191251995
1.92340241222754e-05
3.14034316691884e-05
6.77237353444731e-05
3.1094704420421e-05
7.54438973732309e-05
6.28805533031609e-06
0.000124956756831655
5.22355881151364e-05
7.57210557407865e-05
2.25906164535643e-05
6.52739280543013e-05
2.90080634879693e-05
9.06845629266754e-05
0.000106550800068691
0.000151259917593203
5.19035892675397e-05
8.04617144945245e-05
3.66324599191231e-05
1.74327554862073e-05
0.000101810481388693
6.43655266620588e-05
6.53902060438204e-05
3.71108434726632e-05
7.05910857684147e-05
0.000161200335469404
5.97157416379654e-05
0.000113604795793888
7.18984010248195e-05
7.79020158136521e-05
7.91884275655835e-05
6.45226938449947e-05
4.6181121967416e-05
7.17944686094008e-05
1.45054090067973e-05
5.08843190732174e-06
1.3135459620653e-05
8.44123907710742e-05
3.98286762599908e-05
4.13276858927423e-05
9.75687569526736e-05
9.73287854317846e-05
3.38816448559241e-05
4.14327751563484e-05
6.47248851100322e-05
6.52001788594079e-05
-7.09843893944412e-07
0.000185321239707836
0.0001560571963698
3.89913555857496e-06
9.32335058368805e-05
0.000103225725830925
9.30510594866626e-05
8.43373608908792e-05
5.81636504631231e-05
3.04988745434225e-05
4.10458868255175e-05
4.76658273339101e-05
6.9186833038676e-05
5.62128050167829e-05
4.03997523814719e-05
5.11043055171337e-05
7.35088510398425e-05
4.64152787086031e-05
7.41413954714072e-05
0.000153698383116359
6.70687017098791e-05
8.88084395226851e-05
4.15400900459574e-05
7.10899683109736e-05
8.10017386323738e-05
5.31668754695659e-05
3.09607269416425e-05
5.08255928052722e-05
6.28234930195801e-05
0.000131544389465202
6.55909823911523e-05
0.000136949122042007
9.14752973284179e-05
4.34477348111843e-05
9.95635304136895e-05
4.82073440727372e-05
9.48379245269709e-05
8.73474995822678e-05
7.41888663096268e-05
4.47835024299084e-05
1.82188930480293e-05
6.72553376562259e-05
9.66097244712007e-05
0.000150830642597654
0.00012237655623666
5.29093024126791e-05
5.79034852061153e-05
4.0416040028444e-05
9.1824966923829e-05
0.000133220468760315
4.32326936519999e-05
8.82261053516533e-05
3.27384267810324e-05
9.7934302674833e-05
0.000206732360527668
9.36199282087016e-05
4.8159925022006e-05
0.000120976660839765
4.90142772918502e-06
0.00012462808505648
8.87397602165299e-05
3.70287409073968e-05
5.31007921564596e-05
8.14294728788411e-05
9.21312888788328e-05
2.48942102276963e-05
-1.97198117794563e-06
4.51538749048518e-05
5.23891548364089e-05
3.01717032799304e-05
0.000135799795642952
0.000113633504897444
2.94469470692123e-05
-3.43267649949408e-05
5.79985201324586e-05
0.000104448187280552
0.00012081008766693
9.26779159747633e-05
9.13209008278336e-05
7.36250513014669e-05
5.81783709089718e-05
6.14933796937435e-05
1.58645467022915e-05
7.44308470118993e-05
0.000116780479610069
-4.83121563801284e-06
0.0001069485406154
2.98966933306974e-05
2.81211086653253e-05
0.000111058528707119
6.81610717160593e-05
7.06037200652524e-05
8.41816417594147e-05
9.67406026720984e-05
8.20432383458344e-05
5.0373131742512e-05
2.76231210187611e-05
6.8912057624291e-05
6.34641238537884e-05
7.61306193675493e-05
6.84286929867313e-05
6.33372268912577e-05
1.48104744213018e-05
0.000144431781369221
6.79883925117476e-05
8.16154756457492e-06
4.70753620445545e-05
0.000129170511038841
0.000111011515170406
3.49377221628826e-05
0.000123896279195125
3.66956844341669e-05
7.25558444497289e-05
7.80529384782076e-05
7.26627742799581e-05
0.000116808133968643
0.000163030726275588
9.35802685679845e-05
0.000102602391130517
5.99382097331401e-05
7.17531412821216e-05
6.59514568263965e-05
8.68436378200862e-05
9.11108420608272e-05
9.88961179953064e-05
5.60058318315442e-05
1.22296687402709e-05
6.69756357380438e-05
2.771401704546e-05
0.000102953262963531
9.53348081178702e-05
6.42955999969691e-05
6.36929260876726e-05
7.28196209926865e-05
0.000129100531727137
2.61829169489731e-05
1.06312940522943e-05
4.04378365299752e-05
3.00386262657723e-05
0.000102668457679925
0.000102083999640234
2.32547177264505e-05
0.000185756518485797
4.52374801909051e-05
8.11230542662208e-05
9.44487362132962e-05
0.000165379260288864
7.53176306646595e-05
1.45633086947804e-05
0.00010628645779814
9.44820148813305e-05
5.9760709068001e-05
5.04636602125017e-05
6.75862418965727e-05
8.23198901448925e-05
8.95164741639716e-05
0.000117348321895405
0.00010934904755077
9.94774172831016e-05
2.72074094360438e-05
7.05448636086576e-06
5.73180670356996e-05
1.33864557745068e-05
5.35406935572453e-05
0.000106385886510446
8.09610707859847e-05
3.08912681553276e-05
0.000106440349551636
4.31323354862159e-05
0.0001203734011712
6.52338505723792e-05
8.36393680719924e-05
0.000108499172915176
0.000171002138667782
4.86086010427028e-05
4.96597827533439e-06
9.37670665495501e-05
0.000106718081597944
3.1339905357803e-05
4.71309804302777e-05
4.55021308065182e-05
2.63994530798005e-05
-3.03542303487465e-05
0.000103357331841633
4.56616662090514e-05
9.2904308407358e-05
9.57943151988923e-05
6.58890363109995e-05
2.69915632837887e-05
5.42347383674079e-05
0.000117935503932161
6.01544523289566e-05
1.43340696614238e-05
0.00012581835030024
3.30304197550569e-05
7.44818674094108e-05
0.000114317217334487
-7.09406130272624e-07
0.0001202467339034
0.000116575633698718
8.05953695900006e-05
9.36110901390452e-05
0.000135242244283098
7.02756820538265e-05
6.75066595503176e-05
9.92562019957645e-05
7.99027113522707e-06
3.60282049882581e-05
0.000104899814351673
9.71845036729796e-05
-4.85415156553366e-06
0.000112921146967062
9.08161920783591e-05
2.0138410715479e-05
0.00013261025464409
0.000125712228392713
0.000143949941141776
8.60739574254726e-05
8.69628332230338e-05
0.000110406478344414
8.74377200892818e-05
0.00016706182786762
3.92625195192769e-06
8.54399961942133e-05
0.00012888635636707
6.58910288225915e-05
1.76523167605259e-05
0.000130983539641592
7.85548207046772e-05
2.80656789243491e-05
3.9963081989446e-05
7.47750839637885e-05
0.00010925087435498
8.09580290030537e-05
0.000132331268214042
8.48644924031357e-05
5.29194890718991e-05
0.000102923063824498
0.00016936505532733
9.15707287131968e-05
4.50330957847148e-05
3.68112666963326e-05
4.37516526109041e-05
5.18858715226772e-05
0.000102275360553975
7.01677147159708e-05
2.78245807267664e-05
8.62694855943598e-05
5.90626313761175e-05
2.66000434863126e-05
7.11819433119455e-05
7.18527048715687e-05
6.75115113399787e-05
7.66647536393454e-05
0.000110850870920423
0.000114128723684743
6.08018769998615e-05
7.2559669893637e-05
8.18707480326006e-05
8.85293581471431e-05
5.49272102501221e-05
2.5937677328025e-05
0.000104981940202039
0.000116706549711224
0.000115946921749926
-1.24834074908579e-05
5.3796047633795e-05
9.27074359938306e-05
3.49501127019773e-05
3.2241015550346e-05
9.27360780741959e-05
6.9016276598771e-05
3.52646679378215e-05
0.000108164210455498
8.93321013866125e-05
6.57170482977424e-05
3.61706751557702e-05
-6.37550086183526e-06
0.000143611583549741
7.93991160554204e-05
9.47655963528888e-05
2.50104930343735e-05
6.92894049650703e-05
4.10318069548025e-05
5.40504901477039e-05
0.000127490551506222
1.63759531224484e-05
3.78727012453395e-05
6.798150585983e-05
4.99044232099034e-05
1.18801391516992e-05
5.59691203528651e-05
0.000101694805299555
-3.18704729113626e-05
7.77335481196157e-05
2.46711546712457e-05
0.000108367262928393
0.000163774667253456
0.000137176124076191
0.000109566116227775
0.000155464193367039
9.81490127814778e-05
0.000129491456001523
0.000152260255242846
8.68092949641402e-06
0.000126573588493081
6.78652052604221e-05
8.31452854224545e-05
1.96747500817478e-05
6.02664268632855e-05
6.6463035902663e-05
4.73434344037062e-05
9.9286610874437e-05
5.3175182681486e-05
8.15211637474012e-05
9.12285495414029e-05
0.000134416278654505
0.000101102137366692
7.00710237868886e-05
2.46213744907989e-05
9.86442147066324e-05
6.87662716399303e-05
0.000128137097440674
9.2388911502609e-05
5.34626220487376e-05
4.19367421465024e-05
-1.44118385888634e-05
6.45792656785181e-05
4.95418419472482e-05
8.23689591292267e-05
7.41343717579629e-05
2.30966865206538e-05
8.30360622524029e-05
3.5494731547711e-05
1.6688583870571e-05
0.000104598075412335
5.57541221323935e-05
-1.35953937612444e-06
4.8430260266721e-05
2.21911807588389e-05
0.000146774359122234
8.13412799669088e-05
1.01812958977241e-05
0.00012723862957268
9.87811632372782e-05
7.95874368024154e-05
5.13039066706396e-05
8.53620601349848e-05
4.19021477253793e-05
0.000123418586346652
9.21562840006196e-05
4.76905949527421e-05
7.70953334035947e-05
4.92197517816544e-05
7.12287540806294e-05
0.000138301182567542
3.38224676486185e-05
6.85730880948171e-05
3.48135986787812e-05
5.4888908655267e-05
3.7962284609226e-05
0.000127272977171619
4.80656091638449e-05
4.75515986143049e-05
6.4944933943763e-05
4.80515533607247e-05
1.24503431210922e-06
5.0408928259428e-05
0.000104795589811348
8.82409765747784e-05
0.000103790856548783
6.49007702497468e-05
8.88283139069912e-05
7.09159961468097e-05
6.94371836793183e-05
3.61148790100607e-05
-7.06105746404095e-05
0.000118101697643964
5.75241519695117e-05
7.59104916798705e-05
3.40523545721897e-05
4.81034851785018e-05
9.17660832889166e-05
9.48704688809072e-05
0.000113795148247723
-1.95332046447951e-05
-4.17195789163289e-06
0.000125195292803937
7.65180457323901e-05
0.000106290699862181
3.55007550368743e-05
3.82846170281593e-05
9.02017570151532e-05
8.08694794581865e-05
0.000104594593017198
4.99855322328484e-05
0.000129323615314946
6.54753132440372e-05
0.000138725600111445
0.000129468394075444
6.4738485609928e-05
9.33547233093881e-05
6.04033130147027e-05
6.4516872992255e-05
5.27510654055251e-05
1.40370665151638e-05
7.30834100247292e-05
5.54728045833476e-05
7.3750052277232e-05
2.22421476687767e-05
3.65758510443462e-05
8.04186122874604e-05
0.000109426081312448
6.73319962934367e-05
0.000144127650189863
-2.35491963060841e-05
9.51733762464089e-05
3.16307721174124e-05
0.000111545847174665
7.2914178800758e-05
0.000127206039576279
6.52960111694413e-05
8.23763399780684e-05
5.6097332081895e-05
0.000143700057239698
6.20805669165342e-05
0.000106026558962051
7.60480955423596e-05
2.30159624401227e-05
3.90927466630727e-05
0.000115096426324369
5.52678370912112e-05
8.26190036841168e-05
9.03358847116903e-05
5.99987048514635e-05
1.38853389890507e-05
0.000116553693110869
5.32551844693558e-05
8.04472717028423e-05
1.38581959114477e-05
8.15042649988254e-05
2.83305908979383e-05
4.54356380315527e-05
2.78493408105678e-05
8.47897763926399e-05
-1.20324413406879e-05
8.19930335196429e-05
7.5059607891714e-05
9.57228590740182e-05
8.39687358744793e-05
9.90889818486428e-05
0.000106472853732628
6.02334598927014e-05
3.75393132185067e-05
0.000110219402038702
0.000125433952342584
6.54094574885674e-05
3.74227188518217e-05
0.000145010004590182
2.50056543026274e-05
0.000102129398382758
0.000137698101948285
7.32907120026999e-05
7.71894302785557e-05
6.24586875634604e-05
6.79417494610702e-05
0.000139384269439591
-3.6604925266549e-05
-1.8730343959959e-05
7.92952770247284e-05
7.26942185048777e-05
7.87490656287487e-05
6.27823605381308e-05
5.93273690202085e-05
6.59294190326665e-05
0.000140049285151652
0.000148493695947645
0.000103855611327997
9.30155711371862e-05
5.14229756380732e-05
1.90536255488516e-05
8.62300005441006e-05
6.4070634690057e-05
2.10634974703382e-06
3.64515627704091e-05
0.000115757636660999
4.6833831433755e-05
4.74877807274265e-05
9.16335553499921e-05
2.49593215413083e-05
0.000131293318424472
9.69089879666723e-05
6.56645279558852e-05
7.04275114545799e-05
9.89817709508335e-05
0.000121185670751414
9.80763914782204e-05
7.71563835259978e-05
-3.96056708616744e-05
9.57315401395646e-05
0.00011665115446708
8.66837702316585e-05
7.65920651148743e-05
0.00011835250016361
0.000130864111428434
5.14302542787219e-05
9.19415403670156e-05
2.26817597143125e-05
-5.22098459602688e-06
0.00010603332364759
5.67529386122851e-05
4.74304201046988e-05
6.63540736660977e-05
7.01165577753962e-05
7.74389432132317e-05
9.42367393354741e-05
8.33668881792032e-05
8.70267155342878e-05
8.10669431700971e-05
0.000107795207105955
4.25437367871055e-05
8.45395464671411e-05
6.95608191406434e-05
8.76307905033225e-05
8.28994512119486e-05
0.000100492488144554
0.000109786455115642
0.000113307104677257
7.47599004597861e-07
2.07326152290475e-05
-5.14519974109517e-05
1.19337433253454e-05
3.51207018687725e-05
0.000103555026773859
-9.79319734682827e-06
0.000101200372337694
1.82427052106905e-05
0.000125843344284547
3.45810286753896e-05
2.26233294878433e-06
0.000120984757971099
1.35919048558446e-05
2.99407305794997e-05
0.000141696331586318
8.97306358229731e-05
1.45781689595661e-05
3.49463028978077e-05
6.48865526714773e-05
1.6294315178747e-05
7.21219647191048e-05
0.000127328459242697
3.23835274677998e-05
0.000128331034303704
3.15629055726955e-05
4.93739554144728e-05
6.24507844654314e-05
-1.63375253231997e-05
2.96105804486259e-05
7.46343482493109e-05
1.93795276167072e-05
5.31149406598892e-05
9.4808297740081e-05
4.06521010922789e-05
0.000137795649830174
0.000122320674236644
0.000149496159818205
8.83155379749461e-05
0.000129613512067809
7.7404197718382e-05
3.81109342590466e-05
7.14100083063544e-05
7.0610321100892e-05
5.40520311770232e-05
0.000117139791097643
9.16074459318458e-05
5.56439625844996e-05
5.72268304463939e-05
2.74992179285738e-05
-3.32030090343157e-06
7.18498874187963e-05
8.78486133395586e-05
9.60179693867043e-05
0.00011288676909607
1.87896669232823e-05
6.17200734562802e-05
4.83508611324971e-05
-4.91168490506292e-05
4.49179624496842e-05
-6.21286506220701e-05
6.02825695602383e-05
4.16694174628768e-05
9.7892348292103e-06
9.38162846689483e-05
0.000109848949414704
0.000124310702223997
0.000102890453947636
0.000104303606404574
0.000139538012439624
5.01518849431481e-05
8.82869575182433e-06
8.89243073283237e-05
8.14905249522939e-06
3.02505516159326e-05
5.47305436142711e-05
7.03751869344399e-05
7.08741599684063e-05
0.000148051144387003
9.73526034438185e-05
0.000104137458114243
3.89769082014372e-05
6.75811832358564e-05
6.92726458298518e-05
0.000158408765139707
4.8547354217999e-05
5.82239387984089e-05
0.000168639931168299
-6.85702862329637e-05
7.47243652322342e-05
5.32238821523372e-05
7.02418991692402e-05
0.000121057742725068
8.30588670812392e-05
-2.81589192109841e-05
3.58295401054005e-05
2.94123157140982e-05
4.9519363605224e-05
-1.84372910486e-05
8.82483311190589e-05
6.15577398153427e-05
6.2574382877711e-05
1.24112550574186e-06
1.71593444711761e-05
0.00010438076362804
3.52605587474962e-05
0.000141278480152108
5.70195302667268e-05
8.45150170076661e-05
5.69941609943783e-05
7.03466320201284e-05
9.60970024188313e-05
-3.21503498985204e-06
8.06246621125688e-05
4.49440627612939e-05
9.67511786880914e-05
0.000113144653563875
7.90929041901484e-05
4.90592782781232e-06
0.000133413391662399
5.64376743753461e-05
8.07888728821871e-05
5.05309808092759e-05
0.000133980783315335
9.32117081566107e-05
4.16154755194275e-05
5.75564735710934e-05
8.60887498665927e-05
1.2422867718577e-05
9.13035503321574e-05
8.87616026372234e-05
0.00010998903436003
9.26937631226574e-05
8.20008943556123e-05
4.33592623192874e-05
0.00012739425761538
2.05699535345106e-05
0.000103291407321815
5.16960828575739e-05
8.56781345135007e-05
1.91588007712854e-05
2.58799203432776e-05
7.91149820749607e-05
0.000129397209417025
4.90923815455977e-05
7.88471755400209e-06
0.000131589061284275
5.87964678546753e-05
9.73950628428543e-05
0.00015611450777673
0.000168181622277538
3.49771196969709e-06
7.43336995150348e-05
8.28453917300757e-05
7.07889418432758e-05
8.52814857630925e-05
5.53436535638325e-05
8.9915253944193e-05
-9.39829981062211e-06
0.000107652326576134
0.000131195275387112
5.79285678528982e-05
1.77205765151648e-05
0.000104264984874628
0.000100842535195198
5.27962209730884e-05
6.47072596584013e-05
7.03685283280252e-05
8.08215036178442e-05
3.14318233330709e-05
9.68443985639757e-05
5.86218519577678e-05
0.000109679696970201
4.32689201314924e-05
0.000118909735599765
1.96821889834691e-05
7.22998302216059e-05
9.7520421431172e-05
8.78219180267271e-05
0.000155479677939254
-3.55248212038358e-05
1.82042832525007e-05
0.000165491278127938
3.57342552475196e-05
6.2076199926292e-05
2.58032827729735e-05
9.25665323644612e-05
8.33903133489064e-05
7.1346302053513e-05
4.22601352309275e-05
7.48534667966713e-05
9.03469981244432e-05
9.19953479313514e-05
0.000108904282211449
4.74418679467405e-05
6.62760082339144e-05
0.000104750079580961
6.61014447710036e-05
0.000106248415271799
5.93247445151687e-05
5.86058499961614e-05
6.35995294696767e-05
7.3440323730732e-05
0.000109946555723327
7.82356188900015e-05
3.72094697077336e-05
8.38333570685597e-05
0.000101067854289981
4.56457831332935e-05
7.99122392680428e-05
7.84862033394054e-05
2.62369259695659e-05
5.47065753406406e-05
0.00010161330797537
0.000100010457070279
6.03816046823843e-05
6.91145695371774e-05
5.02937383607472e-05
2.10006690112139e-06
4.97518721605465e-05
5.09987407428258e-05
-5.09934501375769e-06
8.61256647753261e-05
5.26688173532205e-05
8.03518139686231e-05
4.31062598205353e-05
7.42471443998306e-05
5.06977337373156e-05
9.40570566444527e-05
5.47936089381588e-06
8.56540987881934e-05
8.633021376934e-05
7.92914514101357e-05
-2.72407782650348e-06
0.000115841096760519
9.33269448623308e-05
-5.83718627220025e-05
5.56203452256196e-05
0.000110032384618096
9.251683250351e-06
-1.23986161438243e-05
7.17547819511809e-05
0.000118855441497909
4.28737513113993e-05
9.29583955860034e-05
8.8943547150964e-05
2.4138798989035e-05
5.02573238411938e-05
9.20747887999776e-05
6.43862562233514e-05
6.37610242780871e-05
7.34523885784105e-05
8.70198157373277e-05
4.59360837446533e-05
6.57960670355736e-05
2.04960149943555e-05
7.94344368204995e-05
0.000148648406019299
8.29650062416072e-05
0.000164948615008201
-1.09669266553762e-06
5.5756083201094e-05
8.07237571282915e-05
8.91424352672093e-05
9.76498983299411e-05
8.20795386376645e-05
5.41827111638507e-05
8.79936240482253e-05
7.58623109034843e-05
0.000100890482244351
6.12680914125647e-05
7.46860066403498e-05
8.79786028839586e-05
9.18724186487657e-05
8.4922013780032e-05
0.000133122955577318
8.44921526429227e-05
6.25289174743343e-05
3.89724126957498e-05
9.74117206812901e-05
4.37627778962389e-05
6.19993144442394e-05
3.15761639533237e-05
1.94763990283557e-05
0.0001364509780174
7.77984035759757e-05
4.75526737651498e-05
3.65882289613449e-05
2.02279567171562e-05
9.53729475314957e-05
3.28498500488112e-05
0.000117996733936038
0.000107041028516474
5.8090416916024e-05
7.23754230436503e-05
1.10669342554402e-05
5.89158105745073e-05
7.33826939607073e-05
7.18794460786971e-05
6.67433450820887e-05
0.000107808899264227
0.000122132717332702
9.92839189874607e-05
-2.71686653078473e-06
4.03295839300045e-06
8.79012414048281e-05
0.000112991401642094
7.59440760601584e-05
3.87412435215558e-05
8.4496463178855e-05
-3.4153180742333e-05
5.3328971622769e-05
4.15400380792782e-05
0.00010110481287261
2.82846260984727e-05
9.93404428191446e-05
2.5024323951594e-05
2.43809006811188e-05
7.54771291522656e-05
6.91799574605342e-05
6.85976475951212e-05
7.51002895221582e-05
3.60890856928282e-05
2.75063073280642e-05
6.98762683600979e-06
5.65430787285275e-05
8.68916257903608e-05
9.08816270154732e-05
0.000150096420299259
4.75353556669223e-05
1.82709724633477e-05
0.000146662616100734
4.84051421896967e-05
0.000141288516484262
0.000166944182518423
7.94778174672856e-05
3.30614452759636e-05
7.41085610202467e-05
8.11047213381555e-06
6.80741075099589e-05
7.47028457522259e-05
2.85945259145468e-05
5.71610163069195e-06
5.11013755777259e-05
6.78010884119846e-05
6.42286926719989e-05
7.72021625340355e-05
2.0616568993358e-05
8.5813816862362e-05
0.000105521709069555
4.88787562479146e-05
7.10193623143862e-05
1.00370832438601e-05
5.49284888377491e-05
5.12213667932496e-05
4.8516721710587e-05
9.67710721868613e-05
9.86120126855656e-05
7.2625775108002e-05
6.41761029235945e-05
3.9772467333157e-05
8.56221615122734e-05
7.74160333470867e-05
5.06531346831005e-05
9.08016260586159e-05
0.000125842852083784
0.000104123681678251
7.05375095705894e-05
0.000104648667443103
2.53789249730814e-05
5.00130334497274e-05
2.26169808283548e-05
4.15351693048048e-05
8.88725241205785e-05
7.76193413743077e-05
8.18906314899602e-06
0.000139859329061693
1.25106475390298e-05
6.38107488988825e-05
5.39072001749527e-05
8.41172661634735e-05
7.46432353508975e-05
0.000140351713289696
8.72004230960002e-05
8.97020987586416e-05
9.67338925136221e-05
0.000101075998752053
3.04803217995244e-05
7.6199833320022e-05
5.76335857553287e-05
5.54032368817779e-05
6.69735145211721e-05
7.28985324359236e-05
8.37303795325632e-05
3.54179969376811e-05
4.73464264333262e-05
3.89108109209256e-05
2.39629242886217e-05
9.01953327118021e-05
0.000110270840110549
7.1090202160986e-05
-2.01224409855127e-05
6.25911010095921e-05
0.00012712220341874
0.000105261427162651
2.02101625890741e-05
0.000118055283028114
2.22974679795779e-05
0.000104050787725606
1.12246750331308e-05
-3.81960592242259e-06
3.75263431393842e-05
9.48846950158055e-05
3.29206663660237e-05
0.00011414747767597
9.65954877438622e-05
0.000161075051042149
4.75873267478927e-05
7.62824512633231e-05
3.74988546420112e-05
5.2821333494267e-05
1.41735910139803e-05
6.06129157995729e-05
0.000125697400935842
5.07153085680831e-05
0.000100042766862595
0.000136277295453019
8.82587107489651e-05
3.65991922653682e-05
3.78290584236749e-05
5.0222800814277e-05
9.978278086928e-05
9.76335428957484e-05
7.28321886129022e-07
7.59277428922646e-05
6.58762315806791e-05
6.74161969867642e-05
0.000134129620691843
5.63194899769965e-05
5.85153319670419e-05
6.6121103522931e-05
4.34908382689606e-05
0.000144419744673311
9.25631132144411e-05
6.60050868479686e-05
0.000111620085916619
4.33157267209269e-05
7.65273565857978e-05
0.000114249596533821
3.08131125059679e-05
-9.37046333722552e-07
8.61185217079116e-06
5.13167827177705e-05
9.03120616372932e-05
7.59624739230498e-05
0.000101356681899957
2.4970226065827e-05
0.000125803970688832
7.64472104648016e-05
6.60837710708985e-05
3.51927947008324e-05
-2.49530716244277e-05
9.66166663472427e-05
0.000119921320114343
5.73728413920688e-05
6.52407154940005e-05
2.7967332709304e-05
8.86194966579211e-05
7.78036682292482e-05
0.000112211026090927
0.000101174261618389
0.000100273400440378
8.66531912284138e-05
0.000102113761075586
5.23425013332356e-05
4.08486443221558e-05
7.76480400666578e-05
1.38577375273357e-05
4.40338951589475e-05
6.63238217656809e-05
7.88509201877466e-05
0.000112607695085476
9.56921884960635e-05
4.2054919662891e-05
0.0001578069340502
4.91389862358697e-05
0.000123086559316489
1.01299097830118e-05
2.1966609163906e-05
-5.03331181152369e-06
9.31215981934357e-05
0.000126078928663682
8.58402936595809e-05
7.97422569484352e-05
0.000102115986527169
3.27330770075325e-05
0.000118727611149641
8.95268720493505e-05
7.78963835271459e-05
6.1940694778206e-05
-2.77332074397684e-05
7.38067803496708e-05
5.96118173406228e-05
0.000103528256283819
4.20318940994462e-05
5.90892784120967e-05
-4.66941243966454e-05
6.11658433777439e-05
6.68566069879356e-05
5.66507684906728e-05
1.49520816667626e-05
0.000127541397469776
8.02441981163287e-05
-2.17205014368058e-05
5.59658576714873e-05
7.96935855086558e-05
5.58159976987931e-05
8.29600831583452e-05
4.84879177622692e-05
4.52220822236769e-05
5.75035544733237e-05
0.000105973377815174
6.56464593348819e-05
0.000108163167433972
0.000130329468113861
6.23568969515459e-05
0.000119655139316243
2.38627234421797e-05
8.3745041280897e-05
5.72313271412313e-05
5.72790667644749e-05
7.80057604260668e-05
1.13211979185694e-05
0.0001007257811278
0.000108914929706966
8.38489095706337e-05
7.70803523453517e-05
1.58388334581395e-05
0.000102380233456658
-5.58671010455053e-06
0.000153194186010263
0.000115934594146166
0.000105287823173907
6.62769118928647e-05
3.07563435415995e-05
1.69280444181149e-05
8.35676169516304e-05
9.5137633590361e-05
4.90306829239667e-05
3.41124580931428e-05
9.91358277917383e-05
5.33976856640566e-05
0.000101845771152708
6.60984266599348e-05
1.84424781113517e-05
9.59820834544432e-05
8.42715605370551e-05
4.91460417961095e-05
1.30407709714936e-05
0.000115363774745361
7.50564890464816e-05
1.24083592987119e-05
0.000118006613597749
1.25641925422742e-05
6.81808523300138e-05
8.68958689805543e-05
7.32294016035337e-05
1.89046607653508e-05
7.76560508853316e-05
-9.86293350263098e-06
9.1339506831423e-05
5.69027351427963e-06
4.56907084214378e-05
6.4830983429625e-05
8.36238679510279e-05
7.15921322099667e-05
4.69314670281393e-05
8.67174058108366e-05
1.74902958180363e-05
4.90268267820105e-05
0.000100726005104004
4.43928948162009e-05
3.48206531932863e-05
8.89854753232645e-05
3.88916507143554e-05
-2.23767580613513e-06
5.88471963329621e-05
2.98585069505541e-05
9.27126548593306e-05
7.59723888683035e-05
4.70966903174597e-05
0.000100064260590612
6.0642874745014e-05
9.30486178487918e-05
0.00013272442525287
4.1481904631793e-05
6.10417450880026e-05
2.81156348298331e-05
3.47697295423137e-05
6.8150434784699e-05
0.000111052938155566
2.08241651500032e-05
3.84741701783277e-05
0.000100168260721604
0.000129958707786698
4.37956626265462e-05
5.07109436063137e-05
6.1886197524097e-05
6.75035655649489e-05
9.19045248478667e-05
1.78944834968295e-05
6.43041359212627e-05
5.10312950311913e-05
9.9525940727132e-05
0.000120867279919406
1.64508997105115e-05
3.82721682885723e-05
9.46488579741987e-05
4.27495350790449e-05
5.46632489310455e-05
4.45468083909198e-05
4.96816605144286e-05
6.88326086371342e-05
2.51556073312606e-05
4.10454516127717e-05
0.000108392115504027
5.94401759295769e-05
3.55345434543625e-05
1.18386403637175e-05
5.25507079330409e-05
6.31168627755081e-05
0.000108983395796901
2.51485747881327e-05
0.000136820424058042
-1.49023698964166e-06
5.86509690800601e-05
6.74331654109192e-05
9.73160890097018e-05
5.8239524545407e-05
2.99830659107202e-05
7.35411407257533e-05
1.64720368520647e-05
4.23464722833557e-05
0.00011641329571875
4.94903737041901e-05
3.09242003920178e-05
8.06340403747406e-05
1.83336940586033e-05
2.1037836716541e-05
7.24049751315021e-05
5.10847064565541e-05
7.99491914055798e-05
9.63061845472575e-05
5.35310611022504e-05
4.56814978104646e-05
0.000136152574379024
0.000239797818017906
7.77614887874633e-05
9.28031215797115e-05
-1.2750889493684e-05
4.80557712776334e-05
5.8986994903142e-05
2.99532113031141e-05
3.35358042951724e-05
8.17638462967006e-05
0.000111176394789961
4.37624510249626e-05
9.29537006670611e-05
9.89141173310405e-05
5.77133279714545e-05
4.5650085037124e-05
8.78394710079431e-05
2.19581629054798e-05
5.55476110324298e-05
6.89416507580379e-05
4.18300424477272e-05
0.00010060705663688
7.04039520062652e-05
1.63615776682026e-05
1.15917143006733e-05
7.50605376619389e-05
0.000116893945566051
0.000101711566965899
9.60072312650895e-05
4.66550293919307e-05
9.34229253965485e-05
6.66151399966907e-05
9.63644393790681e-05
0.000109981624020922
0.000117569348766658
0.000125090610568471
6.93285159406898e-05
6.43182861043079e-05
6.59169950805739e-05
0.000109483268520968
8.27303238045946e-05
5.18673578047462e-05
7.18784537579125e-05
7.17921027607804e-05
5.13960880232444e-05
-4.09877222957201e-06
-1.46152924068446e-05
4.56629499154983e-05
5.51924949211261e-05
4.22046154239985e-05
9.55123182949892e-05
7.73182640402324e-05
9.28107998099374e-05
0.000112572989947506
2.15730847448455e-05
7.52718599099609e-05
6.98113798774937e-05
-2.52582469688651e-06
3.77110919372759e-05
6.94812223347281e-05
6.93505548820343e-05
8.77435195895527e-05
6.25262295051563e-05
3.48728217052318e-05
0.000104839818218946
5.77428396257772e-05
4.23870461420045e-05
0.0001180283473277
0.000126848068670127
6.53310508252598e-06
7.43664661335732e-05
4.06540638429273e-05
0.000127769559514206
6.16520407997892e-05
6.04020127473076e-07
5.08907558414438e-05
0.000124378860992116
6.99079382376453e-05
9.91495395292085e-05
5.27522693762505e-05
7.61211510379632e-05
4.81215199140942e-05
5.43227752292819e-05
3.58878345136451e-05
5.96182154856206e-05
4.65208232575361e-05
9.46763455860791e-05
3.36854936531381e-05
0.00011588929773075
9.09411747594018e-05
0.000125562730707962
6.3851371901402e-05
5.44922311957297e-05
0.00010985357003982
3.45665663960338e-05
9.32385106168848e-05
4.07410348464832e-06
5.13123652916609e-05
7.76673365031966e-05
9.31081528774463e-05
4.19252082749022e-05
0.000111422139530349
4.76101890413338e-06
0.000107488604692171
0.000111134758758877
8.01254042697557e-05
0.000117457962880185
9.07855730525338e-05
0.000131767266172017
3.81385689002217e-05
8.43913532857851e-05
2.94627088448859e-05
0.000132942866837269
8.02124944093659e-05
3.95605144404748e-05
8.50605605496814e-05
0.000130595450263609
3.65045200513893e-05
8.14093106849031e-05
1.69430531453692e-05
5.80422472025153e-05
7.77863246756514e-05
9.68979422426601e-05
0.000104710519009516
4.8075140065411e-05
7.62691147311657e-05
4.34250531749546e-05
2.13970738161201e-05
6.17451357456525e-05
5.4502861977659e-06
-3.03935994679304e-06
7.37511315941805e-05
0.000110805707664918
6.75332290651522e-05
2.85436334578845e-05
5.21882103156297e-05
9.40959329431167e-05
9.18665361011124e-05
8.41875645215946e-05
0.000113318009950659
0.000147182754584585
0.000198781376367764
-4.71694829879565e-05
9.63010773421522e-05
7.71460118932722e-06
0.000120201331447989
2.00077539976687e-05
2.32076950924648e-05
7.3998944087937e-05
9.01912778677454e-05
9.0996039680179e-05
0.000167172050904622
0.000109879716581071
5.85886163946908e-05
3.268960325597e-05
0.000131472495838851
5.78363261545031e-05
2.4882202631345e-05
9.29141264998074e-05
5.2944362526036e-05
5.16762689956472e-05
7.12306572980163e-05
2.11628068481087e-05
8.57317527466852e-05
1.34308932818378e-05
3.33225540119792e-05
8.25993523496121e-05
8.37011783269542e-05
0.000110441757175388
0.000120328509012764
3.04992698554851e-05
0.000117824197423111
7.34289814322107e-05
6.21224192444377e-05
0.000102577557117692
5.10039007510314e-05
0.000110298093539899
4.56234058681995e-05
9.46532282081935e-05
0.000108192959187363
0.0001349175973461
0.000137384938302714
7.57465925413073e-05
2.83281354133259e-05
5.05836485897401e-05
6.53034137818629e-05
5.98486262651345e-05
6.89507553515464e-05
9.38693910017183e-05
-6.17316107269291e-07
4.50293163326622e-05
0.000125894507754529
6.936605716655e-05
1.35956374625263e-05
9.44080553990365e-05
2.48846931233542e-05
0.000118544122693483
3.41535724312065e-05
5.34084528682607e-05
3.18146737248349e-05
2.88656954454965e-05
3.1727292685942e-05
4.42669699116821e-05
3.79843375563527e-05
0.00011045038461426
0.000100213693312486
4.6629633994205e-05
7.05947755094676e-05
5.82050812520873e-05
9.25081259167122e-05
8.96481965658486e-05
4.11929418285445e-05
6.99283729814415e-05
0.000109129116741202
0.000136335802155275
0.000106138820666438
7.76117970164802e-05
3.17676285569345e-05
8.70497066049928e-05
0.000107183922993993
6.22367660183276e-05
6.03727741631766e-05
4.24051576776071e-05
5.79819670027423e-05
8.17937860759296e-05
0.00010433936174822
8.82030339140205e-05
0.000107030320033398
8.90974454975023e-05
7.06132856821734e-05
1.00292517983607e-05
0.000104754203607347
0.000107705390159379
4.85841303635796e-05
7.81807465391643e-05
9.42478301673998e-05
6.59656576115155e-05
7.11564733120223e-05
4.53896313698952e-05
7.78243193798426e-05
5.86741941630365e-05
0.000107059330402997
5.87535424743252e-05
4.64864555828271e-05
9.57637990713554e-05
0.000134376537436463
8.16856305717511e-05
9.01679288759517e-05
0.000118481944731157
8.67066059503955e-05
0.000147136913785074
3.60030731222318e-05
1.74731561685168e-05
5.85054855862762e-05
4.93633953687045e-05
2.11140715090094e-05
0.000103247077687935
3.82408388994286e-05
-3.51879026046147e-05
4.28310248985567e-05
9.29297519223181e-05
6.10102879405713e-05
0.00012761087778703
7.02498446894477e-05
8.2406913189562e-05
9.99281973614934e-05
7.93751458344899e-05
1.86477186888686e-05
0.000106334518473348
4.51939676566786e-05
0.000100644485852017
0.000120867702050437
-2.34354125109646e-07
9.33437562153761e-05
4.75163140710542e-05
7.12393056686418e-05
5.53577444675031e-05
4.70477452958344e-05
1.24802678981811e-05
7.38295758798884e-05
9.56180449848218e-05
1.03476204673657e-05
7.27740610906151e-05
0.000128552314587994
0.0001003685539801
7.03950604188488e-07
5.89300425959358e-05
5.26024837171582e-05
3.71721152340007e-05
4.68980921948599e-05
9.06255737848017e-05
7.00767158889961e-05
3.65899091637211e-05
3.55237659722754e-05
0.000104558929584174
0.000128375142388702
3.00358015793136e-05
4.62424831772684e-05
8.99382964873473e-05
1.2652255717324e-05
4.72987173892253e-05
-2.79315516709021e-05
6.24000723731264e-05
5.8723563145777e-05
1.90511480802315e-05
5.68612846016781e-05
5.99483563968408e-06
7.71496357729328e-05
1.13190936985469e-05
5.75921295525924e-05
9.45931257121913e-05
4.46194759213994e-05
6.99769777488178e-05
0.000141249474317052
6.69144164311555e-05
7.39368188228211e-05
7.13272078733151e-05
8.26131900869144e-05
6.52749101913075e-05
3.15783794309278e-05
9.42157203209802e-05
0.000125825920645168
9.0890907000921e-05
6.35374152588165e-05
2.42580800766143e-05
6.44646927695299e-05
0.000136530874965259
-2.51754235111549e-05
4.15241715921071e-05
1.41136148812352e-05
5.48897821663461e-05
3.36443777255373e-05
7.23919730092207e-05
6.96186317283737e-05
3.80371380581897e-05
0.00010439687443233
7.31238511094908e-05
4.92000867164845e-05
0.000136049844157516
7.96281335705772e-05
4.63471190728858e-05
6.24763092607148e-05
7.62615441330156e-05
0.000119070853959896
6.8384428059984e-05
9.24267200615872e-05
7.01612972207048e-05
3.26104318627143e-05
1.94192428340998e-05
0.000108493684879017
0.000147516562230862
7.72026981361692e-05
5.35363300298482e-05
5.54430931811971e-05
8.86310632291649e-05
0.000123312766991973
9.06745880444555e-06
9.46325302639449e-05
9.15093351750669e-05
0.000112573914601684
0.000103889012930925
7.54468494858055e-05
0.000114326503513922
-1.08047297126562e-05
8.69829998103099e-05
8.68975233025169e-05
-1.67664259615065e-05
3.5056193021219e-05
4.725590000858e-05
-9.68876926179374e-06
4.92948054725098e-05
4.98827548921871e-05
4.38814959888154e-05
7.47665789655331e-05
7.96213653678763e-05
4.52684216777723e-05
0.000137209956363758
6.9703270226133e-05
0.000124615780762802
4.73095198788795e-05
1.87421456052938e-05
7.43850084276022e-05
3.07180108423559e-05
5.17442952631336e-05
4.21295510687125e-05
0.000143856123644729
3.72370895136021e-06
0.000141043693956142
6.37488153105973e-05
2.13806730755271e-05
6.49252367853036e-05
3.81690640640789e-05
9.99681308022412e-05
0.000150333501340292
8.08399300159332e-05
0.0001169853863052
5.26201314528146e-05
0.000105808459488462
5.27828931249838e-05
0.000122280926633052
2.62540691297188e-05
0.000119664006229196
3.35467847839006e-05
6.69417708513636e-05
-2.79561409623532e-05
0.000120032766452841
2.6987257829858e-05
8.81556987878371e-05
0.000138364554415108
9.12376567700488e-05
8.87469088633903e-05
7.85424834365474e-05
9.90365070750435e-05
0.000139599457163013
3.23696485976441e-05
7.55668537070413e-05
6.19513611758401e-05
3.52782198512397e-05
5.51676688826874e-05
6.59338767169886e-05
-4.92786451225753e-06
8.29995865980286e-05
6.04473375222548e-05
0.000118511339208962
7.5924757014248e-05
-4.80968497272818e-06
6.16143889413509e-05
8.10713058809463e-05
2.7962040895823e-05
8.14779273863711e-05
1.61294486547003e-05
0.00012833681364889
5.58584849032786e-05
3.39508826979352e-05
0.000143578130586425
9.51793280347546e-05
5.84278318548403e-05
0.000107703429011379
5.91715473966555e-05
8.7428005793274e-05
2.10932937607132e-05
6.1011937648486e-05
5.3512690161431e-05
6.89733535274778e-05
6.44976636670795e-05
-6.78371486731447e-06
7.08293964766495e-05
5.16842748655029e-05
6.8734408294592e-05
3.87301515088719e-05
0.000139826056444796
7.98721214354989e-05
7.96218350081642e-05
-4.98551558988983e-06
6.36287818524228e-05
0.000131280855049463
4.35444527082679e-05
4.58619629980811e-05
8.41011431622757e-05
9.41087766613571e-05
7.9817165096376e-05
2.37927488156669e-05
3.54969374865958e-05
5.34920664557382e-05
0.000103211948537433
7.57360900565316e-05
0.00011418429641276
5.53242189952249e-05
8.53823882958606e-05
5.16538374138758e-05
3.24871042451374e-05
8.69748387263714e-05
2.47737407617681e-05
0.00014152557225165
8.57648578443969e-05
8.86997897708315e-05
7.14536619271939e-06
0.000113450560411345
7.06082572400294e-05
5.65525291240416e-05
8.15301554662911e-05
0.000138174682847736
0.000142699726324566
9.56524333702448e-05
9.90832040981354e-05
3.73273497733477e-05
-1.82610553366342e-05
0.000121651620744758
0.000113148046595584
8.79731775397993e-05
0.000146348852071247
-1.23197045379735e-05
7.64981925700632e-05
5.55474488852406e-05
0.000122696900363975
2.03984997191118e-05
0.000109327532902626
8.92528795428968e-05
0.000109158376082764
6.1144484350245e-05
4.30045220859534e-05
0.000151458330657085
9.02647970834054e-05
0.000128312404942822
3.96723525173636e-05
6.41915271102073e-05
5.01266932490322e-05
4.01580309417847e-05
1.69713284233478e-05
0.000100186385661889
9.8667058625273e-05
4.81389532055466e-05
-1.90112222288062e-05
4.64101098102017e-05
2.34976985570605e-05
2.46552085636577e-05
3.25754218824456e-05
4.87403285077507e-05
5.89959233046985e-05
0.000115056191057299
5.64366108579031e-05
4.05717276634931e-05
4.4347419219848e-05
3.6696984939212e-05
5.94964368846887e-05
0.000123159600831594
0.000118698848430278
5.33095349724307e-05
0.000101728295654883
7.84770665210017e-05
7.89597628613966e-05
2.98297567217783e-05
0.000126199562965818
8.84878924237392e-05
6.1707039565363e-05
8.9478356351622e-05
4.55032938493202e-05
0.000117654021209393
5.74294539440528e-05
1.93018176296075e-05
0.000168035721760243
3.59761375628607e-06
9.19765394736461e-05
4.66322710926918e-05
-2.51584744618695e-05
6.97037260924342e-05
-3.11714515920921e-05
0.000106291587630521
0.000111390789776161
0.000112263649671946
9.60837911676604e-05
7.89690534527499e-05
9.64485839886781e-05
4.27762203378371e-05
1.14709107887845e-05
0.000103019080521358
8.61057008091912e-05
8.30864395932276e-05
9.43071862293809e-05
4.33326929001871e-05
6.08204437629699e-05
6.61946185459957e-05
8.17411761515207e-05
6.01923291317532e-05
1.57912708715266e-05
3.49088241564246e-05
5.27642368682469e-05
4.02653056984192e-05
5.13044921996331e-05
1.45782738351409e-05
4.68214657134086e-05
4.68518167259542e-05
8.12564589521923e-05
7.22366095596639e-05
0.000113585611220303
1.24664348604442e-05
8.57422320573098e-05
2.06235359250216e-05
0.000106066965309597
4.27754624968218e-05
4.40651348815956e-05
0.000116343698707127
9.56056792676181e-05
5.61167365261828e-05
0.000128747500237334
5.0203432928673e-05
7.27181482270182e-05
4.1240170749295e-05
6.83839384713186e-05
0.000131075553266077
5.4311391968721e-05
7.31665573275707e-05
3.53826164470981e-05
0.000124760388100694
3.01179660142196e-05
3.20257766833783e-05
1.71690531191292e-05
8.37841966454313e-05
0.000106689567685294
9.39535632029914e-05
4.06120328318836e-05
5.93449639265891e-05
6.12793805952374e-05
6.12639979107308e-05
-1.24698467328698e-05
9.27507315024868e-05
2.68037597845218e-05
-8.33675278658113e-06
-3.38095917916686e-05
5.7759998172332e-05
6.54572226427768e-05
0.000129375091831941
7.93388783678263e-05
1.57659290223288e-05
3.88563544837585e-06
7.10023811710305e-05
6.54505089564291e-05
8.46857332820299e-05
5.03887400994011e-05
7.80316666473187e-05
0.000107405282652373
-1.96460370489618e-06
0.000102398549337646
2.82841541152367e-05
3.12673987174761e-05
5.8626889000697e-05
6.10591233896089e-05
3.30169617563251e-05
8.38372324077335e-05
9.22837361565113e-05
4.76637534906103e-05
-9.06448872662031e-06
4.51370345190802e-05
3.08044935938116e-05
8.99614343358346e-05
3.34239461273436e-05
0.000113901028677163
0.000100373218282407
6.64174326353189e-05
4.95866068590746e-05
3.50262575253375e-05
8.52296928226074e-05
8.16240940029263e-05
7.87539692704682e-05
0.000102113607637249
8.64021491444788e-05
5.87172411749848e-05
4.70661014993442e-05
0.000105843737651206
7.97648443315344e-05
5.99335467696367e-05
3.73082918408034e-05
6.31694415236555e-05
0.000139144101432963
9.06682382066293e-05
5.2649861170716e-05
0.00010438067851605
1.83517142251965e-05
5.87298971207167e-05
0.000130227369566929
5.28947632960804e-05
-1.48683701883708e-05
8.49950903527341e-05
4.11485598748281e-05
4.40739199911676e-05
9.26659067156111e-05
9.17068134128486e-05
2.12354348627934e-05
8.39431948270491e-05
1.75844303274017e-05
7.13849551225485e-05
3.16040419016924e-05
1.47235155420877e-05
7.40341114790666e-05
5.59270804113811e-05
0.000122300154129872
7.65586548351824e-05
1.4655007419864e-05
7.55278627962072e-05
5.41801299457814e-05
5.04056989970332e-05
0.00010258659567788
5.77833317745989e-07
9.19478306110724e-05
6.04367480004893e-05
2.31730319831919e-05
8.87632685711537e-05
8.63500325603362e-05
6.69493082945433e-05
1.49339441913496e-05
3.04039431580397e-05
9.15417075844017e-05
9.74918812404337e-05
1.45526574782894e-05
6.33057933383102e-05
0.000138111225216545
9.64548830815272e-05
7.91445496050096e-05
2.42840796487982e-05
7.26485412998975e-05
0.000103429700227701
8.07685507817177e-05
4.78995449179643e-05
5.67670401116733e-05
0.000115892720457017
8.71706337683935e-05
1.81873336567969e-05
9.99293334701513e-05
4.12436253312885e-05
4.68267119326944e-05
2.70274896168521e-05
1.15371403457668e-05
0.000104013345170136
5.32992435629788e-05
8.82807247418583e-05
1.12690611951197e-05
0.000115961161272699
3.75761142133982e-05
9.5814135912074e-05
2.77390711831123e-05
5.87345416345183e-05
4.51242708781765e-05
0.000109512336739177
0.000138169923860077
3.06257504952494e-05
5.87362082166081e-05
3.77844407600902e-05
6.1126733243499e-05
1.85521755737522e-05
7.67789283688093e-05
6.6938841941299e-05
0.000102375320883861
5.62761978100862e-05
0.000122672966874061
0.000111492757653369
0.000113055929652342
6.19418452923906e-05
0.000100218492748377
0.00011138006240969
9.84919920651781e-05
0.000121645827972979
0.000167511438542309
2.21171420843152e-05
0.000102305930438348
0.000120406747967423
6.85495146447048e-07
0.000115832933007053
3.54652915283978e-05
6.23970263276764e-05
0.000112867906937041
7.09120496134758e-05
6.75122389281542e-05
9.19046816190951e-05
8.30879164042338e-05
8.68899919330572e-05
7.42102184889004e-05
2.9694003765182e-05
9.42803955972331e-05
5.50964819589437e-05
5.94906413299939e-05
5.4537874192888e-05
2.29639380618568e-05
0.000111523622898297
4.320569934925e-05
6.9014378363407e-05
6.21720839342925e-05
9.50404931679931e-05
6.78169498377511e-05
4.8569738588389e-05
0.000117744899353788
5.44921773776051e-05
5.82051923513175e-05
6.25591876714663e-05
0.000118943070574601
6.38347369135958e-05
4.43749113204309e-05
9.61259238252167e-05
7.61058591334149e-05
-1.9584986415203e-05
3.06115497696679e-05
2.74694779241523e-06
7.78976039122591e-05
6.99183225053921e-05
9.74555741995659e-05
8.9889332504703e-05
8.40126421864139e-05
1.40473585201619e-05
4.39709845747992e-05
0.000111942641890134
4.32136207821725e-05
3.67239161907287e-05
9.52673496079339e-05
3.77906878726682e-05
9.41160234337309e-05
5.94320923274317e-05
4.5395972818178e-05
0.000117699792343991
5.5192929042914e-05
0.000143872974055434
5.11466912372533e-05
5.97296651740182e-05
6.10165220339103e-05
4.25838816250288e-05
0.000101673451213242
4.92397167474376e-05
5.77921310212652e-05
4.44192584672996e-05
5.16984630316355e-05
4.93637169598557e-05
-1.15030044973228e-05
3.7904036113552e-05
-1.49998170301979e-05
0.00010847544985663
-1.92093270005672e-05
0.000155724325419043
2.22444159744758e-05
4.76555636516344e-05
2.36170010441201e-05
-1.05489830721869e-05
0.000103945054000935
3.88232278728192e-05
0.000102222966873614
1.08566296461707e-05
7.02290100497623e-05
9.54042463442337e-05
0.000123029690747467
7.88783026235073e-05
4.86513472386438e-06
0.000102509482181489
8.1667367992648e-05
0.000121446960427625
4.29443743573487e-05
6.53253493295547e-05
9.74738848591207e-05
7.81736003892285e-05
0.000107152815569895
8.35811605594637e-05
4.20398057676972e-05
7.16298102538141e-05
0.000128098148155964
8.8373282269152e-05
8.37457732400107e-05
8.11880015121055e-05
8.41344076482923e-05
5.35078753625627e-05
7.33249882637443e-05
7.70486787908268e-05
5.32713305955915e-05
7.35012436660768e-05
8.46233351337036e-05
9.33190515315687e-05
9.82180912009092e-05
9.2314338179882e-05
7.17715280646071e-05
6.92692872583427e-05
2.1674280444489e-05
0.000103110822118683
2.99050419054771e-05
3.44428534846833e-05
-2.08745903287268e-06
5.68351016724199e-05
9.45225943390341e-05
8.8067921534442e-05
7.70872703315471e-05
7.97978611911363e-05
2.58421157279666e-05
4.58836196301167e-05
2.47610493262766e-05
0.000122181949038765
0.000125028414830906
4.95277297909327e-05
4.67764390364609e-05
9.08739381893389e-05
6.70842757007493e-05
9.96067493473283e-05
3.08678506665711e-05
-8.32905578057027e-06
-8.57981798901055e-06
5.35429265682324e-05
9.36960800213452e-05
3.73642513921966e-05
5.67790410135056e-05
6.56010832488082e-05
5.31178896416176e-06
0.000125428340040333
7.98571893154977e-05
0.000124357013301734
0.000106392359961183
-5.97391531463729e-05
3.02000004016528e-05
2.28919633126458e-05
7.8805730689759e-05
0.000111234868903019
7.81798107926844e-05
-1.60483128792414e-05
8.44036149885954e-05
3.63340150429513e-05
9.34361519518486e-05
8.29899913355153e-06
7.39332027749536e-05
7.7016133895511e-05
6.4369585338039e-05
3.85645232254613e-05
8.33601224947263e-05
7.38548331478264e-05
1.3974039745114e-05
8.99519660767455e-05
6.38168242267704e-05
0.000107665798473398
8.03383457149132e-05
2.09527395469607e-05
8.39031027727347e-05
6.70191924256201e-05
5.54147682842447e-05
9.2485194111754e-05
2.93428619956455e-05
5.46729863891849e-05
6.34538069809319e-05
-3.86936491307999e-05
1.73830500911023e-05
5.5404925817018e-05
2.16119850588035e-05
4.71181893079437e-05
9.01046962212212e-05
7.2490510807977e-05
8.84479474728593e-05
0.000100355090848299
-5.51213414303071e-06
1.59570654436902e-05
0.000128288639307161
6.98374435992686e-05
0.00012200200788771
7.77328796554859e-05
4.25330801797183e-05
0.000140499304394153
8.63806459320072e-05
3.5283179655475e-05
5.87616446187521e-05
0.000149845912988476
2.99962226389987e-05
6.53135474230248e-05
6.62374951255335e-05
0.000141963600698672
8.20205182840647e-05
3.83371776885221e-05
5.36507343671811e-05
2.17250504262824e-05
3.87449906965416e-05
7.5530258160481e-05
0.000112433411877962
0.000133316503244746
9.67147206533793e-05
6.17235950522535e-05
0.000129558617036553
4.8610933697125e-05
7.95653571556421e-05
0.000139377860157509
9.57213836643175e-05
9.62652475873061e-05
6.02229324244893e-05
6.37464297596673e-05
7.69056657740388e-05
-1.92372189906417e-05
9.0322642636803e-05
1.81726861055103e-05
9.47338947044612e-05
5.12404541966662e-05
7.69596056067371e-05
4.22750181866959e-05
0.000132794202399538
0.000142127762763906
8.1093455593381e-05
0.000103728357812509
4.1589304409444e-05
5.59090040934105e-05
1.85740494634534e-05
3.74124824902809e-05
9.30990666343713e-05
9.89420713266521e-05
9.08033129783196e-05
9.41779539162823e-05
4.69141013096401e-05
6.51732473829178e-05
6.5759326028157e-05
6.81045255462041e-05
0.000126615589998909
9.00254112313739e-05
5.95826296602293e-06
8.29159957736288e-05
3.7153997919808e-05
0.000145398864495001
0.000140989046243085
5.61232140118323e-06
8.03881895722081e-05
3.74623318908355e-05
0.000146786340390313
7.25044380958915e-05
5.9705018407581e-05
7.80540769712313e-05
5.95784194447247e-05
7.29474462260947e-05
9.67268843186851e-05
9.87117920176899e-05
9.22127972278344e-05
3.73711217333595e-05
0.000144931164834046
6.26795639689096e-05
3.91884424631898e-05
9.98859090662793e-05
0.000100889878116643
3.19236000390167e-05
4.72232438572878e-05
4.22314679516924e-05
7.68673226660171e-05
0.000133903575596543
0.000109722002176745
4.01304913628952e-05
9.66497547064214e-05
1.1820741354527e-05
8.9589311656796e-05
5.37155546211143e-05
0.000110516437620823
0.000134013813944315
6.28770024620932e-05
7.32001723957443e-05
1.14033666186134e-05
6.46705196805833e-05
9.83432230224862e-05
7.17225376901566e-05
0.000123429196963852
8.86952152707175e-05
5.70012554604687e-06
9.00262313446436e-05
0.000163911065643113
4.54916483540864e-05
2.7847764874087e-05
0.000200211595570758
7.72268108537754e-05
0.000120103315572985
3.36087699425596e-05
0.000129830127980664
7.44381059210069e-05
-4.22558360680704e-06
7.29086151742355e-05
-5.03318196496314e-05
-6.03728373978764e-05
8.81684461710388e-05
0.000177794518360306
3.14943850700366e-07
0.000113791464746238
0.000131209460175246
8.46333495282575e-05
5.58358502871682e-05
9.60733233460487e-05
6.33405616745537e-05
7.7694060902595e-05
6.62668804108182e-05
7.07567131013711e-05
7.29909643782236e-05
6.19412887362189e-05
7.21411355997803e-05
-7.6279300118098e-06
5.42229436195778e-05
9.62002723875323e-05
0.000110117339538954
3.91124726413116e-05
2.78760591958894e-05
0.00011133637419973
0.000120754160598228
5.71664632638096e-06
2.88043572067564e-05
0.000103469065088338
4.82720422853739e-05
0.000142745891500669
5.80976629382183e-05
0.000100761585797913
4.96535588871616e-05
7.94869557676504e-05
6.40124049770861e-05
9.20419137988343e-05
0.000121712902306961
0.000115590900193889
0.000119899465204108
7.30409439444036e-05
0.000108476023887423
5.58035708662198e-05
3.02355625446434e-07
6.68718671995862e-05
0.000117227943730117
4.60489617387915e-05
0.000116924937563353
0.000106316781341557
3.79935490845568e-05
0.000146284103385675
6.69169671290227e-05
2.85926094098452e-05
2.42815411137103e-05
4.48709525964889e-05
0.000115131669514221
6.98068166091853e-05
7.71781573338509e-05
5.33220621617191e-05
0.000135874433645454
0.000103475484581166
5.63319897699376e-05
5.05457314113586e-05
9.34534080945494e-05
1.23618376217506e-05
8.38371078442588e-05
9.05083516048002e-05
3.79350689246421e-05
0.000113311126784518
3.8337109686817e-05
4.48849610708793e-05
8.1227711810516e-05
9.84933289858792e-05
-3.23246730266555e-05
5.48598291928802e-05
7.66035298659038e-05
1.72123975291365e-05
3.54502750147959e-05
6.16371562829018e-05
0.000114845572059784
4.87237387697573e-05
0.000131761776774809
3.29266580533466e-06
1.29124527792136e-05
2.23029653121593e-05
0.000102486080270913
0.000117244562618064
9.81276278283696e-05
2.0108979205947e-05
9.53672958887441e-05
7.90319930362435e-06
7.58066837138725e-05
7.26367382962298e-05
2.69389703712149e-05
2.9880995232043e-05
7.02126126929729e-05
9.93796113262626e-05
0.00013615739277961
0.000102594340521775
7.68385084476166e-05
2.78288204796442e-05
4.90834314403294e-05
3.15869039052932e-05
0.000119917202294146
2.69880346904164e-05
9.14321405047924e-05
2.44550641656782e-05
9.25033672313896e-05
8.01929698171764e-05
4.87674243504473e-05
7.14222255240507e-05
7.27572732523146e-06
4.23057149910672e-05
9.81332521714971e-05
6.11245797245206e-05
7.31519112679416e-05
1.80532447209166e-05
6.81771887206294e-05
0.000108014854210055
8.53967259344089e-05
2.54947845811581e-05
0.000137599938797491
2.66469174947598e-05
2.38876999992097e-05
0.00013212625829763
3.71466633307736e-05
0.000105172144464872
0.000121564224451894
7.53368481408181e-05
7.45137378487319e-05
4.07366288978856e-05
0.000123880590247337
7.85808359813152e-05
3.29837272531644e-05
8.78597142446539e-05
9.34046444393134e-05
6.57303021012774e-05
0.00012014841791235
7.07189310212606e-05
4.31390664884852e-05
0.000104650788354082
1.07392687760327e-05
1.57143560092025e-05
0.000107628441305334
0.000113037609296374
8.71099441587054e-05
6.27726857799479e-05
0.000104449603219552
7.12279371393332e-05
8.259656787664e-05
2.68422749036195e-05
5.84371074903983e-05
8.07417997290718e-05
0.000100149795404262
0.000123715687636294
5.09254253345475e-05
0.000120821737631535
8.03918291881598e-05
4.56201256399667e-05
9.46100424020391e-05
2.99156108514217e-05
0.000126631127197563
5.92957128129473e-05
0.000193746199609975
2.58685498901341e-05
0.000110954490974047
7.52289000053419e-05
7.18917269885594e-05
6.07533577466612e-05
5.55031575300985e-05
7.04741031109163e-05
6.59493509404461e-05
5.81435982769106e-06
1.35184010573291e-05
8.44558499308147e-05
8.07400110193933e-05
2.58762266105727e-05
3.64027636058052e-05
5.64967905695299e-05
0.000114159800648458
3.35563422434234e-05
3.26938132226286e-05
6.79388703652006e-05
3.5534224586455e-05
0.000117476337994763
8.66949039451966e-05
1.02025524112649e-05
4.34852731751783e-05
0.000132927751344815
0.000101040419534339
5.94252416810391e-06
1.49604281134798e-05
3.37130001738003e-05
4.81135385855194e-05
0.000140947238083758
0.000120452999668716
2.0193654225764e-05
0.000115871817072905
9.6773441990605e-05
8.13019005889015e-05
5.2111302346114e-05
3.52998030508942e-05
6.17159993962453e-05
8.1914085803787e-05
4.86728460013843e-05
6.87507206156566e-05
2.84426612825795e-05
0.00010654996463723
3.52979875084944e-05
7.37649005007962e-05
7.40525588726288e-05
8.41997965253037e-05
2.34393685063658e-05
8.25554437301456e-05
8.99678537628587e-05
0.000110629107416493
2.56693435235426e-05
4.3502018220773e-05
9.78325413601603e-05
3.88472226031933e-05
0.000100371097535576
4.85212810769556e-05
7.44428745527901e-05
5.09827952319191e-05
9.65249324286659e-05
2.47467896503613e-05
7.22536843171071e-05
4.95713975000166e-05
7.9404697661555e-05
0.000103586159288813
5.74362810479097e-05
5.47207512167863e-05
6.37837163370528e-05
7.94621885884274e-05
7.38205599894579e-05
8.94772976154021e-05
8.11557735378555e-05
8.79867008185754e-05
6.95351081644347e-05
9.66382100796897e-05
7.94658432137203e-05
6.41557410028684e-05
5.9139149549459e-05
3.14656249604453e-05
-6.51845775713287e-06
8.32268241742617e-05
3.13968017522467e-05
7.01585926292708e-05
0.000145661640969855
9.22490554687989e-05
-1.02070728030592e-05
5.85404515749193e-05
0.000113216690409699
5.5533749941856e-05
0.00010810809065163
7.86363250107872e-05
5.6870751194273e-05
8.56735987628378e-05
8.15752218769294e-05
5.24906729715111e-05
6.69821003658407e-05
8.8063880017123e-05
8.229750471782e-05
-4.18640328693023e-05
6.23610545496829e-05
8.68080951817947e-05
0.000106812544680633
-3.93151749229347e-05
8.70924790823375e-05
8.82134035608283e-05
3.75732491704049e-05
6.17827219854466e-05
1.93614369511092e-05
7.97990631337185e-05
8.58278567646137e-05
0.000113247923764557
4.96454932049578e-05
9.07538976937768e-05
0.000133922977578596
0.000105062238606716
9.24741168806142e-05
8.22136437095018e-05
6.6503896819789e-05
6.73882902997947e-05
8.56785852570203e-05
7.71222954033699e-05
5.28254637641498e-05
3.78151396517266e-05
8.22454759038912e-05
2.60796454942983e-05
6.63561849257023e-05
5.25019795493958e-05
9.21751886906082e-05
3.4557435103116e-05
0.000105356474628059
7.91999069466274e-05
6.32224961023938e-05
8.37298032199213e-05
7.72101067187429e-05
0.000129792039145905
0.000132798932901678
6.93008396962216e-05
3.47674865007833e-05
9.66599446183979e-05
5.10527241266851e-05
4.92527642862062e-05
4.77409875228769e-05
0.000123089284790501
0.000107569314580363
7.37591381305357e-05
0.00011448370713419
0.000119703580645867
7.30197072169568e-05
3.27645841786425e-05
3.08228033946654e-05
7.24331414144345e-05
3.0740008154124e-05
3.54283397235813e-05
0.000131874977425792
-1.23620955338252e-05
0.000113181811252379
7.61831212046969e-05
6.93297393260871e-05
5.74919733082029e-05
5.42005228015323e-07
5.70986341268742e-05
4.89681796878604e-05
1.80625191162684e-05
3.65892833578502e-05
8.17213353605133e-05
1.96399991319827e-05
0.000154544365902113
8.89751368953782e-05
0.000154064183144264
5.55738199246166e-05
3.09113416235537e-05
7.37319021479444e-05
6.14683395457737e-05
7.72452283641314e-05
0.000124694771246239
7.704212059611e-05
4.86061156450904e-05
5.34137318789594e-05
8.73930087458359e-05
0.000123532358586721
2.70570427655893e-05
7.1840923495033e-05
1.51562727689796e-05
6.15418227784712e-05
4.39852582412006e-05
0.000125210916263875
8.91923662423974e-05
3.13995093202811e-05
9.7834043848811e-05
9.14307515761854e-06
0.000172158105758299
0.000101308857232859
0.000118781655532479
0.00012028210218244
8.68567034384062e-05
2.40010854699421e-05
0.000126523468673371
8.01928868617792e-05
2.9351183218632e-06
6.19599043634753e-05
8.51449879981714e-05
9.88111934397242e-05
4.40072806665851e-05
5.7028470113907e-05
9.50443710075842e-05
6.65604380595308e-05
7.73134306788094e-05
7.25528935192668e-05
-1.29844526033776e-05
8.81166688468723e-05
4.76005588689241e-05
2.4704712921352e-05
8.61206837942595e-05
1.36204715872834e-05
6.75829778830858e-05
5.17026484324264e-05
6.73609012178184e-05
3.5192458395651e-05
9.49382632527917e-05
6.34484402789335e-05
3.0171592110347e-05
2.59545961465789e-05
7.58203845218121e-05
8.92832057379747e-05
6.56832977126849e-05
3.77798627616511e-05
0.00012115561364785
0.000123826387973355
9.91368940448415e-05
9.87690309182341e-05
9.71828450564421e-05
9.70700270179319e-05
5.14782728148891e-05
9.22955857953843e-05
6.96664266092076e-05
6.78423810329515e-05
8.69267898053026e-05
8.73287358072969e-05
4.33639747697925e-05
3.36760745520177e-05
9.09611664061063e-05
5.99773667552249e-05
7.40345287989989e-05
3.88071009394079e-05
9.18531764377864e-05
3.54271656161379e-05
7.02935064758377e-05
6.02741522899025e-05
-1.33562453708063e-06
0.000161062429630263
0.000138501375413496
7.40474202173518e-05
9.48291474419174e-05
7.52025689593864e-05
6.20933616114027e-05
6.71490652797681e-05
0.000129671275975757
0.000148788544961162
5.62583415353051e-05
4.25284115995584e-06
6.04627980663479e-05
-4.51502345909946e-07
3.60239987632751e-05
8.20907680286977e-05
8.5380209291544e-05
6.53907262612199e-05
9.9150063706116e-05
0.000129817057749881
0.000102255925014153
0.000125209047914521
7.89407558763832e-05
9.1930800974992e-05
8.90173524675261e-05
8.85284624071631e-05
0.000130424832119067
6.42946623848477e-05
7.71559134017387e-05
8.76579121270878e-05
7.40602457704923e-05
0.000118141528244126
0.00016773986687723
4.2244902402928e-06
0.000120063620446596
0.000103250334065612
7.97220341221938e-05
1.90110139346591e-05
0.000102853862299503
5.44837814968788e-05
8.52317017203212e-05
3.94980951603243e-05
6.6192858298468e-05
3.66158874467987e-05
2.92413570690621e-05
1.61819731298644e-05
3.29231058677898e-05
7.68641344248199e-05
3.8678927492501e-05
6.89393089189924e-05
5.80002723295573e-05
0.00015157697200739
9.50680597481005e-05
3.30092788601849e-05
8.30293422680181e-05
0.000112711025652472
2.85689695476916e-05
3.35592058150661e-05
5.18264528032418e-05
5.63362044185787e-05
0.000125454127825192
5.35026655212086e-05
6.91646487190271e-05
4.11959372704734e-05
1.17777275939559e-05
1.99345670255376e-05
2.19028273423207e-05
2.39176925358957e-05
8.2139101025237e-05
0.000111305330097817
5.96441994114589e-05
0.000109659178787474
0.000183801501056168
4.03634001716424e-05
0.000197700404918793
-2.87110191036109e-05
2.4994768987243e-05
6.82075089551477e-05
0.000103764645977724
0.000102886850556925
7.37183289347352e-05
5.429304951154e-05
3.85151668368646e-05
3.13871572992483e-05
3.89782665700973e-05
9.58694693332079e-05
0.000107080906852562
8.5589357726247e-05
4.97290764836236e-05
8.30616408683215e-05
1.80851814249278e-05
0.000109581184920422
4.26116632802594e-05
3.63278515741931e-05
8.98038809999216e-05
0.000149167589558594
0.000118480496460126
2.00021913531099e-05
8.85922149334795e-05
6.81042391194677e-05
-1.06121498599749e-05
5.98940930204835e-05
4.89380620852783e-05
8.54437023346225e-05
9.40921135133589e-05
6.84777687958887e-05
2.7110372770385e-05
0.000135737498155572
8.10565728237924e-05
5.078848310754e-05
2.85156997215993e-05
4.97912735696483e-05
5.64761384413436e-05
0.000119082994841949
2.58792235452715e-05
4.82767342160333e-05
9.27936131155263e-05
4.47403363332296e-05
8.15735598445541e-05
4.42265570783285e-05
0.000130434274995728
8.30107452675939e-05
-1.22906701339637e-05
5.66026436358159e-05
0.000106428763855285
0.000127470562362484
0.000128053685230451
-2.06414835635879e-06
0.000133219327586345
7.0481501622154e-05
-1.92529766495207e-06
0.000149744681977725
5.15949211647972e-05
-1.14221174230143e-05
0.000112812274670939
3.12360540007472e-05
6.43255346134833e-05
-1.48543181444461e-05
4.36077801649574e-05
3.82590311772385e-06
-1.23015188022608e-05
4.40925567009242e-05
0.000134772990642717
2.61033632246365e-05
0.000129847688423285
0.00012213981730798
7.60260660975815e-05
8.63582099828366e-06
8.46244042479766e-05
5.44861554712437e-05
9.26019643837336e-05
-8.1965473012099e-06
0.000171008865073085
2.90779601336208e-05
5.43757904121908e-05
5.10316283146713e-05
8.36139069969996e-05
3.31974717626219e-05
0.000101407910090234
9.28406200056977e-05
0.000110256854964261
0.000100526891529421
5.67775753817498e-05
5.7000547088999e-05
7.817253713542e-05
9.37429100365173e-05
0.000108904978746891
5.15130157425633e-05
9.94776561693145e-05
6.27446765147293e-06
-2.88876239486313e-06
4.15887478522318e-05
9.07121619093584e-05
-1.17887457838536e-05
6.30054179549714e-05
0.000112111107865376
6.81405137790982e-05
0.000101106742164282
0.000105111113873757
-8.48145193096657e-07
0.000119789762062217
9.66864406061705e-05
5.6092155872157e-05
5.7074276820266e-05
7.67675757904121e-05
6.75838110009773e-06
2.24128627247365e-05
1.55661627291672e-05
9.90293829507705e-05
8.91296564120782e-05
7.65220753845182e-05
-2.73935390299851e-05
0.000137467809483529
6.96048913772822e-05
0.000101973936810089
9.92388729130097e-05
9.93452087310756e-05
6.13262506501783e-05
0.00012623733258639
4.57990410293581e-05
8.12396489846024e-05
0.000115839892616091
0.000118619043190191
9.14446889484314e-05
7.59935310656103e-05
1.52548866162019e-05
3.78022381466101e-05
0.000105234924376445
7.76178939774252e-05
4.64387438740004e-05
-2.42672573279925e-05
7.7020008208728e-05
4.80416577563603e-06
3.09965896666298e-05
9.47850538597806e-05
5.97983908972066e-05
6.66293837084447e-05
0.000103549559689909
5.4058546019417e-05
8.20028975452572e-05
0.000137242020260836
3.38938897832859e-05
7.06749689448621e-05
6.37922855098441e-05
0.000108090859604263
4.60335213786778e-05
6.71627336139763e-05
0.000105705189538983
5.95168384692213e-05
7.09805188886581e-05
7.1364175010997e-05
0.000104351707381129
8.60253630201136e-05
8.36526395559029e-05
7.5963075305974e-05
8.44102088734516e-05
2.41177880326427e-05
0.0001065064051886
0.000101312780624336
0.000105812445985309
0.000133361709954275
6.84702519557554e-05
7.92025459406676e-05
9.90597885940512e-05
3.75440463098218e-05
7.82922629483562e-05
5.6647740779427e-05
2.59483475051575e-05
7.34034166518276e-05
-6.97330506566638e-08
0.000144495376376203
6.52632690224202e-05
0.000116561709644667
1.20002304079111e-05
1.20944067831507e-05
4.13626260495009e-05
8.46612106029099e-05
0.000104570220021962
7.45797213958426e-05
7.31230210058355e-05
3.03829553219273e-05
8.81055176858583e-05
9.79279308902922e-05
6.8057811120109e-05
1.76924487146551e-05
0.000130399631969607
7.28776818326147e-05
6.46014502941621e-05
2.96949442669104e-05
0.000110967415154129
0.000135210874312047
0.000164771189348369
5.52898467260262e-05
0.000125886034708182
2.59846676590703e-05
5.51569122366292e-05
6.23413542112803e-05
8.02381955209247e-05
4.77491424539738e-05
0.000111022666706368
3.80152322627689e-06
8.64434534385575e-05
6.54677737558058e-05
0.000171902264145829
4.58560815687717e-05
3.11453885643323e-05
3.2329905950194e-05
0.000129543479357851
9.97557284250576e-05
7.06826470932348e-05
0.000132384198801532
8.67118743286287e-05
3.29057627912182e-05
7.50159349844874e-06
0.000121922003109282
1.08853328920647e-05
5.41055282111517e-05
5.53844611004781e-05
8.26774489801532e-05
6.08937840122784e-05
2.9950384700244e-05
9.59897650063796e-05
9.29266246772996e-05
0.000103008888306142
2.65112228572497e-05
7.688498861994e-05
3.26182967205936e-05
8.7119943603892e-05
3.80998990231399e-05
3.14200630232862e-05
0.000129341475294531
4.74943427305834e-05
9.77395967147862e-05
6.7978541887612e-05
3.6675437199227e-05
4.1815615315248e-05
3.94304335053478e-05
1.2448543681931e-05
6.28402311946383e-05
4.48684907306411e-06
0.000107824027833027
5.29313317288064e-05
6.47261079446786e-05
0.000138938292777731
8.95932669756125e-05
0.000135673618675073
4.95650243826574e-05
9.22635733667521e-05
8.79277293958846e-05
7.14173596774949e-05
8.46238508445371e-05
4.33445828887274e-05
0.000101719088664486
3.14535386210236e-05
5.40888648963973e-05
1.96123509469417e-05
8.09088891614966e-05
8.86542870219416e-05
9.31213870566265e-06
2.14091656735201e-05
8.26246305585139e-05
4.56143320936305e-05
7.17770810940618e-05
0.000143988966188913
6.08463302414571e-05
2.51340253542159e-05
0.000113464617788351
5.55754968313703e-05
4.14419323826189e-05
0.000136971298043806
9.11017796203885e-05
7.11239511849328e-05
6.1688123487298e-05
3.24806555266135e-05
6.45263949880153e-05
0.000123351828451762
-2.17599368528664e-06
6.9646414356436e-05
6.69767426098674e-05
7.16724494819827e-05
8.56638343270352e-05
4.77506413614494e-05
6.56978698655053e-05
5.87206814076001e-05
5.08983416298101e-05
0.000129012383427579
0.000111872851734801
3.44589325774478e-05
0.000118617551761512
7.1369427277236e-05
6.24692456033713e-05
1.4119134906167e-05
5.67523733497972e-05
0.000120112893038622
-8.47876498973647e-06
0.000177166209877102
1.52441262279709e-05
4.65846652905454e-05
7.63909420540391e-05
0.000103997356478774
1.80183717592189e-05
0.000101385427720163
6.76764310125675e-05
1.63023578660753e-05
3.36274525269005e-05
7.83060847131511e-06
6.4658574296358e-05
1.66327891792442e-05
7.35596146411387e-05
6.69044143727517e-05
0.000149158128670113
4.06938752976686e-05
6.45723728213374e-05
9.73526313229272e-06
0.000122452856810496
8.11538715607511e-05
8.24043270019538e-05
5.51050682468401e-05
0.00010041381958811
9.81348922564456e-05
9.94979778959024e-05
0.000145986465095512
4.9689870191567e-05
4.4444815984546e-05
2.18445743024386e-05
7.11794968979031e-05
0.000103190150903965
9.54927580299387e-05
5.29346993066642e-05
9.58501599522211e-05
6.56593085515361e-05
4.88413988712522e-05
8.86440289003545e-05
6.46553844555763e-06
9.40300629280498e-05
5.87194526210802e-05
2.93478545124804e-05
0.000188548860309324
0.000142597345811075
8.56135510626422e-05
6.41771280196467e-05
8.26365877583674e-05
7.27566487257793e-05
6.97272119095817e-05
0.000116397622969165
9.59071664409351e-05
0.000108552174614818
9.48464904483613e-05
8.35402341322322e-06
4.56650112173297e-05
6.66584405805851e-05
5.68248898270602e-05
5.35756968724642e-05
8.79486552096591e-05
0.000100367077761066
7.39851078455124e-05
6.35407056865699e-05
9.66692007169401e-05
0.000144272781769354
0.000115850533694582
9.97430709967368e-05
7.48859432654878e-05
0.0001342843338977
6.23186951777258e-05
9.28910473394776e-05
7.20334596024133e-05
1.91866335940679e-05
0.000123023216839875
4.98514484522104e-05
5.00542171414578e-05
1.22482078133093e-05
0.000144467903808804
5.62069788752283e-05
0.000102356029406954
7.49005291104898e-05
0.000101513817342435
4.98105142532416e-05
2.01105760634672e-05
0.00010836231197697
9.06167202787937e-05
1.94849024942794e-05
8.85944789954516e-05
9.88300331482622e-05
-1.62629566136617e-06
8.06549194613404e-05
8.21416012352916e-05
0.000106324931164864
9.68662293943967e-05
3.6558062735034e-05
3.81658472942122e-05
4.61222717006004e-05
1.9047692060062e-05
5.50697600911411e-05
3.2852366571393e-05
0.000118987157554064
8.78663639371617e-05
0.000100788584948216
8.91863583275739e-05
0.000172570323948527
4.00520370132315e-05
6.72146053336129e-05
0.000111612504304792
2.64752422731615e-05
1.21167739562477e-06
0.000113168013296714
0.000104450361873565
2.11341799971605e-05
-5.11324154704178e-06
6.30212437686823e-05
0.000120541373745238
2.56361383210572e-05
8.20142182908961e-05
8.78739250455178e-05
9.52689563047309e-05
0.00010478254851312
0.000101871827270122
4.63528039196329e-05
2.99592678686258e-08
4.44819902664028e-05
4.95897352581339e-05
0.000106139882222469
4.95223278086671e-05
7.55233368421778e-05
8.72528988571161e-05
5.01904483463833e-05
5.31222866959964e-05
9.4779993948306e-05
4.76695713266603e-05
8.0990833954478e-05
1.44312109211801e-05
4.09294785596339e-05
4.48999648848945e-05
8.25449999592745e-05
4.21360782376701e-05
5.60742763399244e-05
3.46617591120289e-05
0.000141358672828173
0.000144465123751947
5.44042483052424e-05
6.84410004191234e-05
7.81052087180907e-05
9.73618623023322e-05
1.53434244874268e-06
1.93295663985074e-05
7.13915135604088e-05
0.000123930368829443
6.13345651531357e-05
9.68168192377848e-05
3.95958450252103e-05
9.76443281554702e-06
4.50947527457584e-05
3.88309854182399e-05
4.7210475313689e-05
8.95234730657869e-05
5.53608125208944e-05
9.07394228376727e-05
5.2120796148142e-05
-4.73959712473908e-06
-2.70779091653898e-07
2.38893601371637e-05
8.12181716419577e-05
9.52959460952468e-05
8.54204540866573e-05
6.60518651250867e-05
3.69832879725838e-05
9.47554511144625e-05
7.48508406723969e-05
3.38029722930811e-05
1.21849189275081e-05
4.55612883419857e-05
6.753487075825e-05
2.78789422585864e-05
5.34359486072447e-05
8.20634438418125e-05
5.81226611551793e-05
7.85946549306943e-05
0.000100312730627713
5.84318400379324e-05
-9.90940268878194e-06
3.49429745940046e-05
3.58618281705214e-05
9.63864685591287e-05
7.23767141751586e-05
6.36774223658863e-05
2.11226123299461e-05
9.51025546746911e-05
0.000100440398668765
4.92565647683637e-05
8.10142568573683e-05
0.000102632447221898
5.4387172361912e-05
-1.73653074278873e-07
5.78558712393361e-05
1.63195039787472e-05
0.00010030667808736
5.62358018693959e-05
0.000110462965245385
9.962357742118e-05
6.05941365043125e-05
2.2491340154817e-05
0.000100563249003381
4.63766934003074e-05
0.000102111753188276
5.80642425828025e-05
0.000115735775722641
6.17217563436623e-05
0.00010353967341708
4.35868521318857e-05
8.06462302894055e-05
0.000113948798034651
3.22604754145276e-05
6.9789332160393e-05
2.28691525891599e-05
4.12126452754814e-05
5.26020354987504e-05
1.41394839511889e-05
2.07151398709305e-05
8.13751988154241e-05
4.1711032319567e-05
9.01254235199684e-05
7.51537939362378e-05
5.58522148219538e-05
9.57784478135231e-05
0.000105348791957122
0.000116109471546342
5.10119820831622e-05
0.000128458068231014
9.31212071056336e-05
2.32062892239273e-05
5.09744070574982e-05
0.000138931575107158
8.00679997970475e-05
6.729714239459e-05
9.10438037694435e-05
4.80441978960207e-05
2.75125277475317e-05
0.000102299083001344
7.99583499992989e-05
7.34535775261854e-05
9.84096741160335e-05
0.00013586495041498
7.72127075749735e-05
4.03704117886777e-05
8.9782604795242e-05
6.85464509921718e-05
-5.14340192154495e-05
0.000117897863492436
3.10519517667642e-05
9.45718544934525e-05
5.4260152187848e-05
-1.8823051828859e-05
5.48442397060058e-05
7.11594228096162e-05
7.31235593314132e-05
9.16720926419891e-05
1.16433893841339e-05
4.08913929891998e-05
9.02439384294686e-06
4.67401404163729e-05
0.000100671436135019
-2.61471096802762e-05
5.98404172689861e-05
0.000144952067971193
3.90146400826375e-05
8.95390338266746e-05
7.51886672205627e-05
8.8177634989834e-05
3.27457112235819e-05
0.000100026650317187
4.74509338804265e-05
0.000107334247381465
0.000118406419525054
4.57635981265877e-05
9.5492025554453e-05
5.05744182850131e-06
8.53344913462493e-05
0.000106371956073435
0.000101295503455393
9.91466479658903e-05
-2.70514929469646e-05
8.81828683957527e-05
5.30794116502603e-05
0.000103993370514908
6.42693239152705e-05
1.42343643668468e-05
0.000100319783190811
7.11200762396718e-05
0.000124186042644706
7.55890284199115e-05
6.18693217665272e-05
9.77429541512914e-05
4.60814296635392e-05
0.000105751043580402
8.87559574227637e-05
6.65770813606822e-05
7.20341796403919e-05
2.46046629070918e-05
7.21638006199625e-05
0.000115631377363711
9.12148021558099e-05
0.000119575151590758
3.60849443658087e-05
0.000122559799321989
9.42584825140762e-05
8.082169176926e-05
4.23826846845543e-05
9.08369882335479e-05
0.000133787814756671
1.82730171421723e-05
5.16934609399699e-05
7.0319744572753e-05
4.21245724924248e-05
4.70499837029499e-05
9.68949625000454e-05
4.14574688003915e-05
9.6988344129918e-05
3.09542179177713e-05
6.69711778409736e-05
7.21412726236702e-05
5.49735728949659e-05
7.5534840160134e-05
0.000143041154246623
7.72814756094666e-05
9.05530195488123e-05
8.35083149014612e-05
5.04816029877834e-05
8.51145033383371e-05
0.0001358014389876
8.30441964536548e-05
4.12597009127009e-05
5.21469849926419e-05
4.50742989174925e-05
3.94308123194903e-05
0.000107641597997958
8.77295441612263e-05
4.75959598791971e-05
1.36219843711744e-05
8.93890518810069e-05
1.58552982132131e-05
-1.24572181488584e-05
4.2881143027362e-05
5.12950413636721e-05
4.65995733594723e-05
3.76682631612388e-05
9.60131721444417e-05
6.52404246190369e-05
0.00011192784584967
5.8580591289425e-05
0.000113079995447478
8.93218821477246e-06
3.40030038214644e-05
4.32262029751707e-05
2.86725683752403e-05
0.000110554633894942
5.66457625334368e-05
1.08878705823712e-05
0.000105510779573338
1.60605858785231e-05
7.45978006315799e-05
0.000107933387797564
7.64845649350713e-05
7.01158525313208e-05
0.000109035071939368
0.00014879891073604
7.60187466754764e-05
6.22070701706302e-05
0.000158606458132837
8.61132100192884e-05
0.000103768785633329
3.41138119495556e-05
5.07119617394275e-05
5.65823657664778e-05
7.44743877857075e-05
0.00011149214570922
8.13250737918197e-05
8.9851620268288e-05
9.07661677748012e-05
5.10689571400255e-05
2.55869373228968e-05
5.59955238290005e-05
8.17193671499388e-05
4.73655138033249e-05
6.78492697323798e-05
0.000122608889046048
0.000108847495216928
9.64177533934136e-05
3.8463763580249e-05
8.60709547978096e-05
9.65099322118782e-05
4.74641270649511e-05
9.57650846209888e-05
4.29537304186546e-05
0.00013063632459427
8.81844702464123e-05
0.000130517152605622
0.00013448386314352
9.936014510653e-05
4.72372474339985e-05
2.85338447108897e-05
7.73246426481872e-05
0.000123738754827777
0.000120435652576134
0.000117715600493212
8.87320793645704e-05
0.000148478797446926
4.59152808258703e-05
9.24395162710875e-05
9.05121392244582e-05
5.15896858916956e-05
9.11208631527952e-05
8.92887949900411e-05
7.21981800029926e-05
3.06564165416665e-05
8.47864754058898e-05
8.28666475021154e-05
6.28871007828532e-05
4.72400823523111e-05
0.000115996606106644
5.18290844612763e-05
6.72494234324456e-05
0.000155524584993415
9.75693391625831e-05
7.7317333954109e-05
4.04912994474891e-05
6.91331390741777e-05
1.24049282807448e-05
7.75072543464568e-06
9.81215034637676e-05
0.000155278989723946
3.51432254340677e-05
0.000107687163578739
8.80180145240709e-05
6.09718662667993e-05
-1.32970377069495e-06
2.05278616228737e-05
1.9362476348665e-05
6.05920454950914e-05
2.28181749874815e-05
8.95909950007331e-05
8.00675008471936e-05
0.00012127918379066
4.70331025088991e-05
7.55995539083525e-05
7.88769123400595e-08
7.46168176764719e-06
0.000117879619726502
4.33211134294341e-05
2.58208909482324e-05
5.61566305137893e-05
0.000171920011614342
5.45267039494091e-05
8.89779898257939e-05
1.44104506285767e-05
0.000128120928501282
6.926951152124e-05
7.04511667668639e-05
0.000145347100943089
9.61752089756175e-05
4.06749672442764e-05
7.17708797192848e-05
0.0001449347137346
6.48854146455759e-05
8.26375523828661e-06
-2.03734284439834e-05
3.96693754641308e-05
3.0975670440198e-05
5.26183321732404e-05
7.39342697985822e-05
1.36918795444881e-05
8.35007792764956e-05
3.39153172668967e-05
0.000119600552904197
9.64326788031016e-05
0.000130375876708271
0.000109860792675114
6.89240873773748e-05
0.000145272477530427
5.72102716825318e-05
5.40935056895477e-05
4.2182987602528e-05
6.42534783201804e-05
7.70925464593667e-05
1.75014839228115e-05
0.000126152269000966
2.7383225065288e-05
6.10659374291808e-05
1.80654313178372e-05
0.000109201128510506
6.90768043503203e-05
5.86269756107767e-05
3.72962364793122e-05
9.27095299353772e-05
6.14043972617261e-05
6.240915739669e-05
2.79289743293975e-05
5.78603951654762e-05
4.0793219113387e-05
2.92636463202075e-05
7.24650387464168e-05
8.57415568651872e-05
0.000132330153666948
6.12169687463206e-05
8.19570659973799e-05
-4.87799629966871e-05
2.01863046569109e-05
2.57419142786062e-05
2.09943515441597e-05
8.75945173003e-06
-9.64496077498754e-06
7.82348574747325e-05
0.000111703125617584
0.000103936340039334
7.39280699450184e-05
0.000117476314984407
0.000106437974828694
7.39077412501214e-05
0.000165611763305805
6.730929249126e-05
6.75906124248414e-05
9.80419541032047e-05
0.000104019429234442
7.89728050057804e-05
3.34769111683472e-05
0.000126259594020768
7.09453871692485e-05
-6.31640115304966e-06
6.61252712241337e-05
5.93595538735093e-05
9.95630096694131e-05
4.34036959629367e-05
-3.54377463999122e-06
8.86952263580828e-05
0.000146813921467756
3.75139785112575e-06
6.97789294948202e-05
0.000105302793076777
5.61326012668233e-05
5.95822919778906e-05
2.8358558963149e-05
7.5497715896157e-05
0.00013654683467136
7.46512300118049e-05
3.18644648089592e-05
0.00014264976534357
6.99014559305233e-05
7.92513496537832e-05
9.51510288125079e-05
0.000159703868315927
0.000109138910571764
8.02644489896543e-05
5.29765026814127e-05
3.67172253626413e-05
1.10944049083804e-05
2.77413921764148e-05
0.000131293513277524
0.00018165644542176
8.93678313970799e-05
5.63865126070255e-05
1.90819039597278e-05
0.000124289058451973
0.00013356623524924
5.77067289449562e-05
-2.04867617298525e-05
2.5429919760082e-05
4.87044758029724e-05
6.41507763757363e-05
6.63453606365015e-05
7.13977227627773e-05
0.000105280797280144
2.81423971138659e-05
0.000131080203635623
0.000108143438008153
4.33606884595829e-05
9.77134517768896e-05
9.10476253140888e-05
7.2786030107383e-05
0.000104589187577097
3.59866760946238e-05
9.55416594569023e-05
-4.21365131489855e-05
7.97073207604269e-05
5.0720364816357e-05
9.93833579788583e-06
7.62527902485617e-05
0.000101655460006237
1.77489149775629e-05
1.10114768555344e-05
7.86137208926671e-05
6.95918631860758e-05
4.8329585146026e-05
4.23772939319013e-05
3.10641686847561e-05
5.14671474122356e-05
9.76764461056382e-05
7.90016443793251e-05
8.3116301419218e-05
6.70650549201784e-05
3.40021068438312e-05
4.8081084993045e-05
8.88526894483358e-05
3.17659515397229e-05
7.80459668121314e-05
3.79929854869422e-05
4.18411690498148e-05
0.000116749469926111
0.000107248174245491
5.03312063034719e-05
0.000111891761487437
4.59170149471595e-05
0.000114053404481318
5.71023068329456e-05
0.000115303660467987
7.20972505862454e-05
7.50581576101422e-05
5.37479323958019e-05
8.38253289041783e-05
4.65043076863878e-05
5.53468248514121e-05
7.14424170952282e-05
7.16486743283432e-05
7.2071565959434e-05
9.01922095705914e-05
9.91301821121365e-05
5.01623887441236e-05
0.000103806845297482
-2.30873567662832e-05
7.96278905873698e-05
2.54329411811058e-05
5.38328424604762e-05
7.145963393229e-05
6.30316634595714e-05
7.86152459214746e-05
7.06992551700088e-05
-3.78419860099695e-06
5.73986981674514e-05
0.000132942048819857
0.000102083694482412
2.5318735391255e-05
7.84483199563019e-05
0.000106165751430409
8.58729544920373e-05
4.18878593613546e-05
0.000121711496037685
7.6233070872906e-05
1.16620544299165e-05
6.5711079903358e-05
1.45462586871187e-06
0.000154001054038591
1.74125098439787e-05
4.50978044704657e-05
8.48287588142062e-05
4.55752119818296e-05
7.59222912064968e-05
8.16991217772965e-05
8.56472802830124e-05
4.50381521191502e-05
6.09638261370035e-05
7.63066920862306e-05
0.000108196969473853
2.97555228666477e-05
0.00010965023946589
8.83551343439021e-05
5.01962667045106e-05
2.90904221448982e-05
7.56038909062286e-06
7.43772974104195e-05
8.50440531699781e-05
2.95193854575802e-05
3.20356869580795e-05
8.78112421133161e-05
8.56346544318392e-05
9.42511747781131e-05
0.000116372072445023
0.00010039384333599
6.18615473445026e-05
7.55131211886991e-05
5.72470529870017e-05
8.05629428970482e-05
9.89892028639436e-05
5.65538041253969e-05
1.14639193848151e-05
2.4679606091264e-05
0.000104685505195551
1.17896017391473e-05
0.000152833506903775
-3.51795100148343e-07
7.87971304086403e-05
8.75925165775937e-05
6.43619645974631e-05
5.63796875690603e-05
7.82969766822934e-05
6.71339261208151e-05
0.000100350484597021
8.06909367415395e-05
4.89628414646375e-05
0.000125146507066337
2.90790872327762e-05
0.00011980572728405
4.68476535732541e-05
-1.34298759158786e-05
9.70190719327052e-05
6.75205379406923e-05
9.25559710321259e-05
6.04110897780529e-05
7.35789530039174e-05
9.77627024077647e-06
5.30096100243966e-05
-2.7155864981736e-05
5.57736004809492e-05
3.37946792493447e-05
0.000143512359612794
2.46398038862387e-05
6.896860428111e-05
0.000152834970827602
0.000128827288935659
0.000113444297111991
7.69795601208156e-05
3.89347686222881e-05
0.000120640694779074
3.52291389907831e-05
0.000102700207312827
5.59847243679017e-05
6.6814586829311e-05
8.98143827821808e-05
8.86636336106635e-06
0.000126956988367209
9.71997852694576e-05
3.63102902963613e-05
6.84784685860147e-05
5.54483960819699e-05
9.47474351130075e-05
0.000150572362475798
0.000166319358993065
0.000132096788542028
0.000104591214382076
6.89759081513346e-05
2.59970380701731e-05
0.000103033882640563
8.87609164205082e-05
1.37083364439372e-05
4.10302728130316e-05
9.22935568361877e-05
4.39223456654544e-05
6.71928822104065e-05
2.24255972096104e-05
6.50043019473814e-05
7.93570453500475e-05
7.50111245393239e-05
2.32727596984093e-05
6.76009065145708e-05
5.55084451855974e-05
1.63398687800744e-06
3.29994315702124e-05
4.75182276566678e-05
4.23028242556142e-05
8.86558748957262e-05
7.90688459672838e-05
5.80732513718076e-05
5.70807352670913e-05
9.02495726804073e-05
3.66167107090003e-05
0.000131537534195502
5.5731354965488e-05
5.90263921532903e-05
4.8578527838171e-05
0.000114764220822371
6.59254414688377e-05
6.02241120523601e-05
8.12977826638465e-05
0.000125957387213135
7.91054936536619e-05
7.72242223008925e-05
5.25786378748441e-05
0.000136256579956057
3.95579410026902e-05
4.58966382759294e-05
6.49802630611702e-05
7.10660289919548e-05
5.03943525430884e-05
2.78504035696821e-05
5.61538005941349e-07
1.56154411935745e-05
0.000105977805338556
0.000117584506448397
4.88052233456058e-05
9.7665151007959e-05
9.86681182670464e-05
9.19360753246126e-05
8.73987678687901e-06
0.000102282744200534
0.00010267403602975
6.06364124715126e-05
5.63091145939618e-05
8.23885115247182e-05
8.31907125603801e-05
5.90223598585512e-05
7.04771946868361e-05
3.04165241528373e-05
2.39342762312149e-06
0.000100623127443316
3.76651397702914e-05
0.000117269102547898
7.00777298813904e-05
5.68521291980153e-05
1.46972117407453e-05
3.68360692066446e-05
5.17055213273691e-05
9.17115072197229e-05
8.14997005816999e-06
4.86432870428165e-05
5.45140444394892e-05
-4.69581408032033e-05
6.87157478550688e-06
4.67220261447586e-05
9.58482814065132e-05
2.5655938326556e-05
5.74636220083566e-05
3.04977610344511e-05
6.01016636052351e-05
0.000140020279493376
0.00012315144356261
6.68990715135999e-05
6.32184824228123e-05
3.05709538897205e-05
7.1913539309921e-05
6.75453292586062e-05
1.74703669298655e-05
8.15777470605872e-05
6.92630667813141e-05
9.9838697872338e-05
5.82829765097541e-05
7.73591978378463e-05
4.44139008965137e-05
0.000123176196222866
9.88413722993796e-05
0.000144645485102122
4.68140604240837e-05
0.000104376829222993
8.82956673126856e-05
2.23576461880665e-05
0.000139084947833702
1.8962788334646e-05
4.06608074308593e-06
7.98185226441809e-05
5.51734096672818e-05
7.96639306035183e-05
7.52590861316397e-05
0.000107526921880035
0.000147038141067678
6.24930202389194e-05
5.97588876083756e-05
9.09883802795705e-05
9.85962260133119e-05
0.000125163454352568
6.26619246468409e-05
2.58532044561553e-05
5.08754393363801e-05
4.39261829901117e-05
3.60667753780084e-05
2.96502907379476e-07
6.07110882565635e-05
7.29855561966285e-05
5.34729113662606e-05
5.29184348390214e-05
0.000137506877708263
4.11806192131578e-05
7.10873387803736e-05
4.08293607699666e-06
3.68394514261558e-05
6.60522560591024e-06
0.000108803237000813
6.46086751814564e-05
6.77691757371527e-05
3.56709938582515e-05
-1.27678343381921e-05
8.80522385048034e-05
2.55102596810855e-05
0.000145632482267177
5.27872034166828e-05
7.23297166057078e-05
3.11787142985264e-05
5.56327894045286e-05
4.39985954191431e-05
9.2986035209745e-05
0.000134752114194282
9.11337267909259e-05
0.000120925934434668
0.000128267188118818
0.000135007685324749
8.37980714275889e-05
8.11107458827678e-05
5.93212970276002e-05
6.45993722555117e-05
6.62668414164201e-05
2.4732693342815e-06
5.52217074104503e-05
9.11615542755664e-05
0.000101631812479485
1.87974750311777e-05
9.25943531905995e-05
8.96834749269764e-05
8.31796171910911e-05
7.67721384629088e-05
8.82744215631326e-05
9.2346864557552e-05
9.41414200869132e-05
7.28747515260491e-05
0.000144570190735696
4.89763707153486e-05
9.23404498601095e-05
7.9960910320167e-05
7.61889251381251e-05
6.60729714896487e-05
7.63215763657207e-05
1.97641880932962e-05
0.000103369040669506
5.55544512818494e-05
1.50002111546346e-05
5.6394458833787e-05
4.40498891112336e-05
8.39336012116086e-05
0.000145791224112867
7.00749829122295e-05
7.46683788330901e-05
-3.718553416524e-06
3.41188935302801e-05
4.38290277253898e-05
5.43818679984981e-05
6.65222416800651e-05
9.07699460272291e-05
8.153459088521e-05
8.46013948517497e-06
5.68676643334503e-05
0.000125924322711284
6.51161210956722e-05
0.000130218422155959
6.91694850221979e-05
0.000100451725023838
2.25777615595845e-05
5.89407034170959e-05
3.74792289243879e-05
1.4139500589239e-05
4.79272411596028e-05
6.45858186590795e-05
-3.28955009463772e-06
-7.11931344576207e-05
8.24236898274739e-05
0.000118837560622165
7.36470641498477e-05
7.6582499437153e-05
3.37015592403635e-05
8.15219964362035e-05
0.00012612010067863
3.89077801467762e-05
6.26629825625408e-05
0.000105191772210563
8.65367048478576e-05
3.64372169869962e-05
7.56106415707382e-05
9.58022700300632e-05
-1.65650447075361e-06
7.55689570974534e-05
1.2703016194641e-05
0.00012882007442111
4.09740253759993e-05
9.30489711670221e-06
5.6367151508254e-05
1.7476960349174e-05
6.64164681476429e-05
5.40761055700552e-05
0.000114685776921103
0.000107340904543738
8.83538291570204e-05
1.13211862542326e-05
3.88257070469078e-05
0.000103742927422181
9.862230887829e-05
0.00013829600929988
2.93208561947237e-05
2.73251834218243e-05
3.14174736191099e-05
0.000163716540226878
9.91027750679716e-05
7.69474334356657e-05
0.000135565942175209
6.37163332335921e-05
2.16468961257318e-07
0.000103084539168842
0.000108396685093299
-4.68462465142635e-06
4.72320253046719e-05
8.26131048235059e-05
1.48020817971809e-05
9.75998045709122e-05
3.39130258868684e-05
0.000125092537060106
9.02647210369673e-05
5.97781684328061e-05
1.36298231381526e-05
2.83530588647995e-05
6.01856150476604e-05
0.000102949206041736
7.19395066714004e-05
0.00011151158216585
4.61786196279871e-05
8.26789205141687e-05
7.27565866277687e-05
0.000103150258981355
0.000101839966681292
3.28777340900485e-05
5.62994588063937e-05
0.000111390278882488
0.000106192724355614
0.000116683775601842
6.14981874500657e-05
7.31703140936793e-05
0.00010273284464407
8.37412770666057e-05
0.000114962795046145
6.40862859296347e-05
8.21346552455284e-05
7.93498552863141e-05
9.05148473538168e-05
2.63393899082615e-05
0.00011001583963502
9.14828291729166e-05
0.000105461751198165
8.36512789917778e-05
5.82275365293851e-05
8.40685521739366e-05
5.17381862189396e-05
4.49151290466754e-05
3.69329153219821e-05
6.5841678984113e-05
6.36919202329089e-05
6.66079881020548e-05
8.19381438699875e-05
5.70573705777222e-05
4.76508411836872e-05
-2.84234437217319e-07
7.48759653993628e-05
0.000109614285430941
9.90187299377406e-05
3.55176688458127e-05
2.51256040678053e-05
4.00305305320005e-05
3.73322366527629e-05
0.000112018356686103
0.000107293567731087
9.7110552468997e-05
0.000128156310585761
3.54441948940213e-05
1.21137143424899e-05
9.66026877871056e-05
0.00014339932117758
7.55079066151693e-05
0.000119979376685459
9.38923308899527e-05
2.63663472515111e-05
8.68916951484355e-05
4.94572486065692e-05
4.47925257003965e-05
0.000105196406984254
7.32287986122349e-05
5.56494031777966e-05
0.000118909467952382
8.19349585735277e-05
4.43515508371287e-05
8.70775448364162e-05
9.54775957791415e-05
8.07422117001509e-05
7.03677799637282e-05
2.07648731603853e-06
5.12658054278058e-05
4.39658571161375e-05
-4.00752813701933e-05
0.000111145197800343
4.54903083728291e-05
7.53361136766063e-05
5.69676895609054e-06
7.24550265151368e-05
5.96728516882306e-05
4.33274825709258e-05
2.51616903843599e-05
6.45326150137386e-05
3.8003003926557e-05
3.92436491252044e-05
8.10486929027408e-05
0.000100336977525636
2.71057215529041e-05
1.64324290098182e-05
5.63363147798648e-05
7.23872884429302e-05
2.4685159474873e-05
6.37046861296408e-05
0.000118266636845936
5.84544783075051e-05
0.000100492851596345
9.14216093494096e-05
8.14906438755616e-05
9.01165748057321e-05
6.08174007547738e-05
3.34162293604655e-05
8.78884750754561e-05
8.66617129939056e-05
0.000103228667162218
0.000105952046636314
7.79813417198528e-05
6.60899741724073e-05
0.000191456374407265
5.53270773687221e-05
6.71707043768623e-05
0.00014744930785561
5.95096476176302e-05
0.000105085780949251
8.61093614578331e-05
4.79468038679101e-05
5.44201354125972e-05
0.00012560769080429
7.87942110802543e-05
6.48974443501248e-05
5.75426309634038e-05
7.57543066885729e-05
5.5921788404736e-05
4.8767466470607e-05
7.86651187714358e-05
8.42229890661614e-05
4.83074611486449e-05
5.26273782327538e-05
5.56103653414485e-05
8.78872917515291e-05
4.97804487007138e-05
9.67327281299328e-05
0.000105079953126018
6.9775779404535e-05
9.0746385807299e-05
6.22382947138972e-05
7.64327089344795e-05
-5.85847962429306e-06
0.000126871572563643
2.04432732135855e-05
0.000137260288352702
4.06036786791422e-05
8.42161063854561e-05
9.06610541823215e-05
7.92202620564927e-07
2.51269515590873e-05
3.9577593219638e-05
0.000136333520221288
9.0983296389716e-05
2.34620588505783e-05
9.92094226212319e-05
7.11993281878395e-05
0.000121714341090035
-2.84268829525227e-06
7.97815030204602e-05
0.000109773372158021
2.00443600157772e-05
2.19297349723203e-05
5.48858107475689e-05
6.18601186404234e-05
2.76721561996711e-05
0.000106773374580058
0.000112551839722062
2.40516436183481e-05
9.82280597363593e-05
7.67708535422084e-05
0.000106886596894357
6.7820248445595e-05
0.000147233899055785
2.45017847258253e-05
0.000109360173069775
0.00014277661742498
6.50586983917608e-05
7.72466015949317e-05
0.000111877542450461
7.8799116020554e-05
8.63594487169306e-05
5.22154664023973e-05
3.43243084812619e-05
6.35282282626205e-05
6.71157518631588e-05
7.37920729024003e-05
5.92245442040628e-05
3.05361736139262e-05
9.40527424498377e-05
6.25125631787394e-06
9.9474307838089e-05
3.96722580905086e-05
0.000138740429431328
0.000135692600036799
0.000113283172627663
7.15069807003415e-05
7.66702369468847e-05
4.1017644393908e-05
7.86784857405718e-05
0.000104331701650485
-9.56803921952777e-06
1.55699275418669e-05
5.01618399683269e-05
7.35920115185704e-05
1.31603409258979e-05
8.28547562831193e-05
4.71010990672516e-05
2.23750227285921e-06
9.28388680219674e-05
5.01111499484961e-05
9.33459188534979e-05
0.000100931279633835
5.20692832288704e-05
0.00010882088934277
1.35593966083032e-05
2.77724201663504e-06
4.9861045618188e-05
6.50444269041028e-05
3.7439854492527e-05
0.000122402848479674
2.86675358028259e-05
1.34196358547774e-05
8.49790183493475e-05
5.07795434679096e-05
4.7603767436884e-05
5.97652948056095e-05
8.58803195166817e-05
8.6034758134823e-05
3.70558172696053e-05
4.79792502221577e-05
-2.04282904273457e-05
8.22045023884055e-05
3.0103940508778e-05
8.84064817385998e-05
9.80515067166026e-05
8.09821987862554e-05
6.85006837734666e-06
-1.46020483309547e-05
-4.06023955883395e-05
7.86438937716478e-05
2.40308581475296e-05
-2.5328490645732e-05
0.000136972828383078
6.02420583791152e-05
0.000107701422378872
0.000127017203258223
6.71115566506332e-05
8.98982365051295e-05
8.21725813900735e-05
6.75394150817473e-05
6.29027895970158e-05
5.73125187755474e-05
1.78694480661429e-05
8.40544854171223e-05
6.87659600831422e-05
4.11623769949512e-05
