# Supplementary material for: Research on computational propagation and identification of mine microseismic signals based on deep learning
Source: PLoS One. 2025 Oct 22;20(10):e0334641. doi: 10.1371/journal.pone.0334641 (PMC12543183; doi:10.1371/journal.pone.0334641)
Supplement: S4 Data — (ZIP) [file pone.0334641.s004.zip › 000100600002978.xlsx_0.txt_24.txt.txt]

6.20537009051697e-05
3.34047620809963e-05
3.46094477219243e-05
5.86786692432562e-05
5.08203416333121e-05
8.78171019511119e-05
0.000112706429084492
0.000135274748743049
-6.58282801152316e-06
9.7719665401277e-05
4.3611771806867e-06
5.66465144618432e-05
0.000129389309843862
5.04696206080488e-05
0.000172380338475303
8.89314367564315e-05
6.07688090138564e-05
8.88134992379715e-05
8.90391801145963e-05
7.5052888167004e-05
1.48726916561513e-05
9.95579190073481e-05
5.61325736743065e-05
2.65220463439627e-05
0.000132531761076185
0.00012988808622997
4.83036316854198e-05
1.99793046087832e-05
-1.01144922377202e-05
6.27746149962226e-05
8.77670830770449e-05
3.49308408243741e-06
0.000156371158380577
7.5825661422396e-05
4.81805284164692e-05
6.51427526381607e-05
8.1800999428535e-05
6.52804623435898e-05
3.58107553306454e-05
9.53502389155025e-05
0.000108163469175498
0.000104201833218353
7.84179759236073e-05
0.000110181228776328
9.64398039587138e-05
4.51455128493136e-05
6.56635073293712e-05
8.62964356642662e-05
6.31853716894547e-05
4.38273561940765e-05
7.75409811458212e-05
3.14024356789721e-05
-9.75043404409174e-06
9.84169289693955e-05
0.000133546217812792
3.68959532499858e-05
0.000106657911890146
2.70790324702662e-05
0.000126394811292959
4.46449974179101e-05
6.77933014919124e-05
5.79948029846318e-05
7.83849830720825e-05
-3.07398898564405e-06
9.21619523635909e-05
7.04589636898149e-05
6.37193266203614e-05
6.75677673965967e-06
4.22051893233686e-05
7.80808267147365e-05
4.09195090229381e-05
1.3874611970867e-05
6.76316094027642e-05
0.000110477617922512
8.83151921454351e-05
7.11705137221823e-05
6.71947033286167e-05
8.13438071331081e-05
6.8818726662181e-05
9.78624300419344e-05
5.13676171613303e-05
5.74980600003429e-05
0.000142532727997424
0.000130453347999673
8.25059474667237e-05
2.82396157190759e-05
1.30505189394906e-05
4.58091099532216e-05
4.02640928877171e-05
4.09464409298222e-05
7.2629539561651e-05
2.35083672029617e-05
5.81404303353336e-05
0.00010290504434407
6.83744374030987e-05
8.33154425416905e-05
8.15037863357004e-05
8.07063591621463e-05
4.74470896263386e-05
9.89753492942422e-05
6.14201978955781e-05
2.75165348697985e-06
0.000107206955159678
5.42862316152009e-05
8.8142615026696e-05
3.98894237632878e-05
1.90499757843651e-05
1.43539521951342e-05
7.1574505019464e-05
7.25280824467988e-05
4.7762884558449e-05
0.000126655942369943
9.14295138130612e-05
3.20011242027773e-05
5.29410190308963e-06
0.00011516293880899
9.66564881024682e-05
7.91023272004559e-05
9.53286429678195e-05
1.18290784739001e-06
-1.74714071243721e-06
0.000116808864554587
0.000101098370605939
4.38778828443638e-05
0.000115204430204416
5.63621165195336e-05
5.5609367635259e-05
8.48603088127642e-05
7.25239651828878e-06
0.000104560099935648
0.00011526359407692
4.64039255424704e-05
8.91978969055695e-05
1.57645654244718e-05
8.24281623299366e-05
4.6294077841561e-05
5.73556656229552e-05
3.42288249164314e-05
0.000100142090460291
-1.3830448927066e-05
9.30142796989433e-05
6.20381734848774e-05
8.21347994207146e-05
2.72444556878621e-05
5.26780728286814e-05
9.50788942948618e-05
4.77215088384718e-05
2.90624106753209e-05
1.67966623548436e-05
4.90150299022769e-05
9.24236978816769e-05
0.000107156128277462
0.000103782828263915
0.000135418822762706
6.19266674489712e-05
3.21425013792678e-05
6.20915248459601e-05
7.07927772639219e-05
7.72242834559034e-05
9.54706116920742e-05
7.67551320063439e-05
3.54120803211821e-05
6.34297358853866e-05
1.9435777068793e-05
4.51786787274489e-05
0.000109077282002836
-3.70413138700703e-05
6.24992335310205e-05
0.000122875793350114
0.000131967394839993
0.000115581291920859
3.53728565196362e-05
0.000102120824058318
3.26914934495239e-05
6.07228046217387e-05
8.24316527503762e-05
0.000136592264211101
6.21453084077744e-05
0.000137177040293603
0.000122815671484425
3.75852272534489e-05
5.92896921423037e-05
9.68756245128187e-05
0.000103490872322274
0.000114050268463437
0.000126072351020534
1.68948924823938e-05
4.60430533115136e-05
6.41180905959732e-05
0.00012006544976301
6.35481976212081e-05
0.000107067812049288
0.000112108277086917
8.01346411300164e-05
3.52017934386168e-05
5.85663406493675e-05
0.00013517379808998
0.000109585703872946
7.05588585068278e-05
7.68716130730541e-05
0.000105877193314406
0.000117883541898654
9.49542851051479e-05
1.62778678306802e-05
0.000128938089662638
1.61507983646504e-05
8.49180064711159e-05
5.25941967840938e-05
0.000111999222210496
6.68859652062541e-05
0.00011953437426228
5.81445602376736e-05
3.70676922381338e-05
7.25003909637911e-05
8.16898249880351e-05
0.000121486060459512
-6.65090699393208e-07
0.000108851490161719
8.25276037874246e-05
9.44550698099386e-05
-9.46965130995695e-06
2.07207013152188e-05
8.16278491918545e-05
1.68599119581903e-05
5.22324618948838e-05
4.5354121968692e-05
6.23654636743854e-05
8.62836372850152e-05
5.67183480071116e-05
0.000115254517578203
0.000113632672787516
5.29606736796662e-05
6.65874886989925e-05
3.05830004152112e-05
5.01180873521089e-05
1.17010639853874e-05
0.000102006298543118
7.23276057520163e-05
0.00011116202576665
0.000126703466506039
4.08450852442243e-05
4.20304807006768e-05
8.1045219469063e-05
5.52124751867543e-05
0.000115893227729181
0.000115475350957553
9.2097074667241e-05
3.95848201597571e-05
5.58776634234906e-05
8.02961879148427e-05
7.90566405820329e-05
6.51212642184643e-05
5.9723861092955e-05
0.000140760169822835
3.97483455439062e-05
6.1936979173986e-05
4.34895923792165e-05
5.81426184701254e-05
8.21226429989033e-05
7.12174999196826e-05
9.56517060092839e-05
2.73088885909419e-05
6.30857186894351e-05
7.39462606948653e-05
7.88813534445864e-05
8.13581075240741e-05
7.6722224623047e-06
-9.97173071667714e-06
9.5723400909118e-05
6.68005926350953e-05
0.000109649262833671
0.000107694006966533
0.000103028010268611
4.05039695201705e-05
0.000111438661569172
9.02064036310891e-05
8.46651524360566e-05
1.83434897777495e-05
6.4622380839578e-05
7.30731094370729e-05
6.98019188391366e-05
1.83170909747649e-05
8.22742107248802e-05
3.39820067142448e-05
0.00010261692060106
-3.2106886229125e-05
0.000105188674877068
6.06911025078681e-05
9.89175287289225e-05
8.07116862457232e-06
7.2799997364431e-05
9.72313121912148e-05
0.000115329098032107
0.000105818714711538
0.000143793678165164
0.000117728625123078
5.17774385484795e-05
0.000151737213976895
7.62678025611668e-05
5.18321497769715e-06
0.000135035762700552
3.51209287638007e-05
0.000133955339856307
-2.04142179504249e-06
0.000103491765310037
7.91189936358063e-05
9.28250062969427e-05
0.000110764220296728
5.6747204959482e-05
1.04930837666596e-05
0.000115986492605744
7.5173920855867e-05
8.14852352441535e-05
5.48083932165624e-05
0.000104969736545648
9.29976099519957e-05
5.21984286726414e-05
4.73323797940877e-05
4.14972215075434e-05
8.61031826906266e-05
2.33571428923108e-05
5.40653988463572e-05
3.02864802535377e-05
0.00015866963035669
0.000127560621103286
8.05144990441802e-05
8.2559950283236e-05
1.921594569514e-05
9.00055766458031e-05
0.00011782043694937
6.36646743800269e-05
0.000148773414212309
3.60641156962242e-05
-4.73884382254692e-07
8.84571695820175e-05
7.6681014493475e-05
7.22051172726834e-05
1.3233017605739e-06
0.000121996484678933
5.0600414452125e-05
7.97907516025799e-05
3.19223642605383e-05
6.04872910664224e-05
2.44410596400034e-05
9.02767772023668e-05
5.03649423445174e-05
6.2869765298556e-05
7.55377458310106e-05
8.47417087866774e-05
5.12533173654448e-05
7.83978048230445e-05
2.42494268800296e-05
2.1403905377748e-05
3.53903357468074e-05
0.00015429590023564
0.00010836507451473
0.000129833712884294
5.83849505759324e-05
8.11245059249045e-05
0.000118460800439514
0.000100806571118133
5.58953574859917e-05
6.53520915187051e-05
3.31565330404706e-05
0.000110030753339858
6.75798806067208e-05
8.8402503910854e-05
0.000110490430346198
2.81943104939762e-05
4.94930725703868e-05
0.000103670698158975
2.81715456529202e-05
6.64435076580946e-05
5.68797495958815e-05
2.56034231129343e-05
0.000124739084546365
7.70502684858495e-05
9.12001437078844e-05
0.000117782917458298
3.62110319022081e-05
8.51879015388571e-05
-2.17885774645009e-05
8.3379979519013e-05
0.000111384712490929
6.97092536060685e-05
4.30352000214888e-05
7.98318469993434e-05
1.80016824374748e-06
1.94291014737506e-05
8.58376016043467e-05
6.43808165995385e-05
0.000117162958814623
-3.47876941752141e-05
0.000111999657579777
4.36283974631058e-05
0.000105552858817623
-1.62302864382119e-05
7.2016383744456e-05
0.000136162801157508
0.000117440667812526
0.000107940224154189
8.35578722528776e-05
0.000133797886170369
5.80343377715263e-05
1.76805440690048e-05
7.64186139760247e-05
7.66959898552317e-05
0.000106497080638168
2.8113504851397e-05
0.000150755585992714
3.7492328157873e-05
0.00013932407154969
1.98311543536335e-05
3.84393287228713e-05
6.19747664951232e-05
4.09194870661406e-05
0.000108316134574083
8.12679766002114e-05
0.000118844902649862
5.41118242153968e-05
0.000105224144686832
3.20281341917736e-05
3.86128275255623e-05
0.000107760241802396
0.000127839534796208
0.000113998354574604
9.43935814308051e-05
3.82895957433273e-05
4.29945490698202e-05
9.8154482875605e-05
0.000118881707438853
8.24900677564628e-06
4.67732736547498e-05
0.000116466228767039
6.73930268108237e-05
2.47183750878328e-05
4.83637023572221e-05
2.19648431740287e-05
1.61671701135749e-05
0.000142041236225343
6.29141078101007e-05
0.000106077107248547
3.45536942719595e-05
9.77265250276126e-05
4.74908440014494e-05
7.39744936345119e-05
5.50208966175032e-05
7.42251386500318e-05
5.78546864798832e-05
0.000101634613988506
3.64735441543705e-05
6.00316855302642e-05
7.68654601980744e-05
7.23717552251765e-05
0.000138271422629063
0.000136329980719201
-1.7211047485361e-05
5.18658523884231e-05
5.45009414683632e-05
0.000127817068151934
0.000112980016390193
6.15824762579125e-05
6.97457535710753e-05
7.05331359364983e-05
5.81394503695234e-05
8.25385313232835e-05
7.84392707640191e-05
0.000113869721834687
2.15496741990121e-05
1.92097144244273e-05
6.08923080571849e-05
0.00013113208313443
0.000115098876640374
6.80359421230359e-05
0.000144060413781763
7.03273986589606e-05
8.80985862301249e-05
8.47938052958353e-05
2.36780070118739e-05
7.4572017645667e-05
0.000103272890306518
0.000109090507234536
0.000143314330218906
6.45135721970758e-05
9.4587293288725e-05
-8.5531557753675e-08
9.9847549423111e-05
1.96768973408826e-05
0.000106792943372111
4.75678201237801e-05
9.44315120167483e-05
9.86942462064283e-05
0.000132044483726116
3.67934313439329e-05
1.32912169054585e-05
9.25903174421053e-05
0.000114453047486397
0.000124046984996064
8.8911442270119e-06
-6.87549666117545e-05
3.0345813463766e-05
0.000102044158162867
4.13125939280108e-05
6.65311389020902e-05
3.15065764247837e-05
3.10810206414839e-05
8.33776374739222e-05
3.76381037085884e-05
4.66557853323278e-05
0.000126154054160966
5.7007157961596e-05
1.34492377831063e-05
1.86709309013596e-05
8.04468350837867e-05
6.77353217407497e-05
-1.45303754654843e-05
0.000165931696262721
9.97847873792306e-05
5.68612964753861e-05
8.10044144373951e-05
4.61109193221081e-05
0.000126726683603147
8.02406708525232e-05
6.32300371435365e-05
9.1620603522749e-05
3.32832773783915e-05
0.000102270225511057
8.69000980945985e-05
7.17323816130976e-05
1.36627592433344e-08
6.12001624390251e-06
0.000127104087417121
0.00012150370450579
6.91119119217305e-05
2.94492683685971e-05
0.000103702539189149
0.000115933963724076
-1.57338140115726e-06
4.71617452481799e-05
5.56174524075369e-05
9.50724032397647e-05
5.67577957558261e-05
9.94839514718755e-05
0.000128975808955258
0.00015590760952126
9.18707519885735e-05
0.00012461739596354
5.17603101958204e-05
0.000100461323845591
8.81075446780396e-05
6.7643983151555e-05
7.27735616755804e-05
0.000108871556656877
6.3430886005947e-05
8.56969198915582e-05
6.14499434177768e-05
5.60045500221154e-05
7.17799052318199e-05
5.9942204133319e-05
7.40705437345526e-05
7.20926404716716e-05
1.69923466705245e-05
2.36381081075271e-05
0.000101890733795193
8.99275312295879e-05
9.18668299101605e-05
0.000103666940135952
7.07408733813501e-05
7.45021364627106e-05
0.000121141087739491
9.05250309314218e-05
4.72978597102341e-05
0.000114456792482339
4.08080926183547e-05
9.1349742882237e-05
2.91583544161203e-05
7.40265450063337e-05
3.55577320335314e-05
8.4015612667696e-05
-1.99973967540286e-05
0.000143958791626777
7.86723687623831e-05
7.57821944591721e-06
9.57436366445295e-05
9.0007122069572e-05
3.78909677899441e-06
4.59574395128379e-05
2.26453896928251e-05
-4.28633476357045e-05
3.11508642609634e-05
7.27666064197164e-05
0.000144836340948239
2.8830581152634e-05
0.000117916672478667
5.33851790184896e-05
5.83219830879094e-05
6.18547312760497e-05
6.03487743206017e-05
2.21848610019942e-05
6.38517211898906e-05
0.0001039232642748
3.72227613761717e-05
8.1185685859935e-05
9.78015889528229e-05
4.88515603811951e-05
7.54474747171988e-05
1.1758942579134e-05
2.29780354618756e-05
3.96873099077496e-05
-4.38454224211871e-06
3.37980458993035e-05
4.13771094324037e-05
0.000112232062404778
2.78561489176406e-05
3.73520796734662e-05
8.67838977666395e-05
5.21210459289364e-05
6.92474653338133e-05
4.63181938062943e-05
0.000110821657645646
0.00012812017602197
4.88193004863158e-05
7.7036667455311e-05
7.83771940707161e-05
3.73858052508647e-05
0.000137901738246354
7.69493272689221e-05
6.13752011521104e-05
3.59315187512453e-05
5.15555367025555e-05
7.00133884279855e-05
2.00842301304038e-05
6.68103929586288e-05
3.87495365801558e-05
6.63428319802736e-05
5.11955946786148e-05
0.000117786927134427
9.59659772054829e-05
6.98151804732453e-05
0.000122602840759119
7.31607562011556e-05
7.6254644998442e-05
8.34091680875024e-05
0.000129955523368854
6.69370969934095e-05
3.6149898408453e-05
9.64640490554072e-05
2.73437528932396e-05
6.92817018883932e-05
-2.096480988328e-05
5.63220859644209e-05
0.000102078533524065
9.60737983108911e-05
1.48956900711971e-05
1.38004878211837e-05
6.00841095121261e-05
4.25015434831864e-05
4.69816283886485e-05
4.9670056858279e-05
7.34950425585903e-05
3.67960128541226e-05
6.59886012453172e-06
2.84243846544313e-05
4.50903651725662e-05
0.000108731958673607
2.62408161104339e-05
1.39579858973861e-05
-1.01332311489466e-05
5.31850273655995e-05
0.000110431588544343
2.00600547734811e-05
9.8474412868742e-05
4.97220989619316e-05
1.79716859828718e-05
8.43752093716079e-05
2.3607423407848e-05
1.70097710320427e-05
4.0508387923258e-05
0.000163526953901891
5.36410258794683e-05
0.000122717460026666
6.18468609489579e-05
4.63680983474941e-05
0.000103818161006761
0.000101309082875221
0.000143540603310512
7.53482218725172e-05
4.81251865908548e-05
3.25261545493501e-05
3.72770194125348e-05
0.000121334131897253
3.97346578090674e-05
9.49062554652577e-05
5.45940164146833e-05
9.16384550266821e-05
0.00013630976255294
7.36464822667244e-05
5.03525184910917e-05
0.000100261101253148
0.000101975930867881
9.37584143280002e-06
8.18376925054116e-05
7.51807260230938e-05
5.48672744781125e-05
6.03588260958096e-05
0.000112529203186104
0.000107449728753471
1.34101874526243e-05
8.7768400432046e-05
9.94718981370646e-05
0.000128798989176324
5.75883358326885e-05
8.9312374578253e-05
1.93416596033074e-05
0.000131460399207885
5.94298840699022e-05
9.75218330949898e-05
3.6217444787108e-05
6.71020002063137e-05
0.000147160583690233
0.000142129550297377
1.47615571819541e-05
8.97130472059545e-05
6.35488084939633e-05
0.00010508239340835
0.000105234588043754
6.79921204477006e-05
6.33608043406463e-05
6.13922056189711e-06
0.000107638286875055
5.5727983727082e-05
9.48002552064673e-05
0.000108262901964625
1.75773232757636e-05
8.7041590729191e-05
1.31619928685716e-05
3.40444320660656e-05
0.000128264025200303
-3.79806748764896e-05
0.000100954245776831
0.000121662194768957
8.50314566090415e-05
7.25533468628622e-05
6.45454337366531e-05
8.39106054138741e-05
9.07344892044822e-05
6.26150050313272e-05
8.27924809374522e-05
4.45860862955368e-05
9.25716220149803e-05
4.03610431080963e-05
6.77125714792727e-05
7.06980129852334e-05
9.33540748896185e-05
6.36049393663858e-05
0.000129916016986079
4.68978189606124e-05
5.40766599124444e-05
0.000108775579113107
7.30545218278141e-05
0.000140808012060651
7.13834488368887e-05
0.000101836421409911
0.000104907752848733
3.38422693894312e-05
4.84775328985278e-05
3.22583296411685e-05
-1.78853483042926e-05
7.56575568458049e-05
8.6798392226963e-05
0.000107612648237801
-2.28928465630255e-06
8.21738452856559e-05
8.68675732529656e-06
0.000127947893042535
3.22879967568151e-05
9.27107448420507e-05
0.000118250499626607
5.19471639217981e-05
5.6579132196093e-05
7.30987858366943e-05
7.08373297482262e-05
8.62405567402373e-05
6.44417800969978e-05
0.000121965116551568
9.43218891494898e-05
-1.32055470478079e-05
0.00016047879424534
6.19763006311057e-05
4.73774982189302e-05
2.35617972960755e-05
0.00010650377291383
8.01892113966932e-05
7.27278269501645e-05
0.000107932421837172
-1.90994925470212e-06
2.68825896890951e-06
5.30302101935524e-05
0.000159911768109279
8.00996188595747e-05
3.57099399904818e-05
8.40250544534054e-05
8.92137791861305e-05
7.87148130029549e-05
2.19873769913126e-05
4.27225041436406e-05
0.000114318354305227
6.41003747953724e-05
2.94050183552227e-05
0.000111821500030748
2.37128189970518e-05
0.000174591797032844
3.32526172645906e-05
5.75207059230713e-05
8.21572423091534e-05
4.17187734063281e-05
5.88470101923864e-05
1.00951980651695e-05
5.5216131849861e-05
4.72986139981698e-05
4.25797516189872e-05
1.59269757813417e-05
8.35929464434129e-05
5.91205897280574e-05
6.50368428459252e-05
-6.00427520448846e-06
5.69929117864e-05
5.84043461018589e-05
5.29722729726142e-05
5.77030650354823e-05
0.000116826103123891
0.000113342352350197
9.02575908281434e-05
0.00011729305241871
0.000129397979173239
6.9860585607232e-05
7.34130717263158e-05
0.000131224932230553
1.48801026361525e-05
2.66962577144282e-05
-1.16247329324746e-05
1.27609371680208e-05
5.89402586128592e-05
0.000159220043005442
2.87977441763675e-05
9.72731471942751e-05
7.5505145598128e-05
5.45026899234049e-05
1.07967940090623e-05
4.1978810798503e-05
9.3125658464821e-05
1.17886012733078e-05
4.03139582391489e-06
3.46534030001706e-05
5.97797799813858e-05
0.000100355227357655
5.55682239025167e-05
3.29249735094268e-05
0.000102094954522158
4.5962352049715e-05
0.000114909446878887
4.85572189061854e-05
0.000103262905518065
0.000121286490697302
7.81482457505602e-05
9.14295760452327e-05
8.71090718623833e-05
0.000101323943964109
8.12376057667645e-05
3.9774163954438e-05
7.05959185594891e-05
1.02336326821899e-06
0.000122531206148085
8.00479439392051e-05
4.53172700743888e-05
-3.06879069462961e-06
6.85769353768607e-05
6.70113289009568e-05
4.86268450863168e-05
0.00011518935973704
9.97022858767781e-05
8.41870872862053e-05
6.33526115846832e-05
0.000112772078686765
0.000108580808448022
2.57697453679459e-05
6.31775067419071e-05
2.46976238724278e-05
7.4939617779065e-05
2.60269319408525e-05
2.66618026136733e-05
0.00011038990947553
7.06572877519263e-05
8.58745777905677e-05
4.06910205584345e-05
3.73263358554978e-05
5.81772666365056e-05
0.000120661139881286
5.37348276564589e-05
2.19596169088257e-05
2.99338040781415e-05
3.99205916410857e-05
4.68465488490135e-05
0.000131470221003536
7.44600528059455e-05
4.61852618067905e-05
9.82812666175249e-05
5.83842365089744e-05
3.88481281775474e-05
4.08387547623345e-05
1.90532383502954e-05
4.96611032854296e-05
6.01093689667277e-05
0.000114489151667811
8.36148156682778e-05
3.23064659030371e-06
6.08880276336002e-05
7.79683978213052e-05
0.000129345660161273
8.050697564929e-05
0.000103487687037418
0.000114021995452715
6.78367501888664e-05
1.3370328665642e-05
4.60338249568947e-05
0.000117978866155066
9.07283877422002e-05
6.1904287815074e-05
8.67566457001861e-05
2.32551151884916e-05
9.04153972449192e-06
5.34053027427654e-05
9.15386001459981e-05
7.62323950312999e-05
6.17859119649385e-05
4.75673116010247e-05
4.5753980984507e-05
5.31826400149434e-05
8.73921908723228e-05
7.31061719988324e-05
7.39034178970582e-05
6.8575478551519e-05
7.93164626483866e-05
6.94852195144828e-05
0.000143109995929107
9.5784283325656e-05
6.69542753833526e-05
5.08519703586732e-05
0.000108205736634057
5.18823318344715e-06
0.00011141332939522
3.84485911598912e-05
4.14944213261871e-05
2.69530334762766e-05
9.43799692493316e-05
5.96838514243384e-05
4.79983055118246e-05
-6.52980629142077e-06
8.92247608809573e-05
0.000109298619401185
5.32453440228725e-05
0.000107257173841621
4.38867090254129e-05
5.49865817420283e-05
9.55920978114153e-05
2.83865951151779e-05
7.21320974847417e-05
5.41171508241233e-05
8.45245890180446e-05
6.12764407142877e-05
9.54759166733686e-05
8.14538050436325e-05
4.292824975477e-05
5.08261496310727e-05
6.96800160161244e-05
4.83380533975825e-05
6.46160808922894e-05
3.77264190841048e-05
6.48041520335198e-05
7.1088357516789e-05
6.12377673747748e-05
8.22891616310265e-05
-1.09231086577839e-05
9.32357142040569e-05
0.000116903382897569
5.14786138362199e-05
6.57549589971605e-05
7.30728829756292e-05
0.000106573285806412
6.37599265830783e-05
0.000103353073154537
6.31381724072294e-05
6.59967136352478e-05
5.4354800376872e-05
8.47754287255364e-05
0.000137823733803091
5.30624677248161e-05
0.000111046969934716
7.84551871739858e-05
3.87449000233759e-05
8.26222102329598e-05
6.16059494124403e-05
1.82479589525655e-05
3.05056796916758e-05
0.000116563197773235
4.23328959179901e-05
6.57026274271957e-05
3.21097493945647e-05
3.55413313785925e-05
3.94838535623124e-05
8.1489685131399e-05
8.13006231300848e-05
4.19424855945538e-05
6.8338903428166e-05
2.94086973882218e-05
6.92473015572899e-05
3.73783224525666e-05
9.52443569216499e-05
3.22241225813973e-05
7.08566906325474e-05
4.46342137180761e-05
0.000103348032414191
4.15519874717402e-05
3.50964251258789e-05
5.87653599970597e-05
0.000115201941981426
9.73279280869414e-05
0.000101577443816629
0.000117602524034847
1.6826837101719e-05
0.00014254658664564
0.000111338779342831
9.2240942644335e-05
5.05564201847732e-05
8.58987607784159e-05
0.000111861158575435
5.43931735093065e-05
9.05972796073277e-05
3.194178046143e-05
4.8178731087217e-05
0.000115078552173777
3.91935099704427e-05
5.59668325040253e-05
0.000108085159089524
8.42220077108689e-05
0.000163890462082215
0.000111662245465758
9.26502109187475e-05
0.000114871303187616
0.000126021988810073
7.80019022983483e-05
4.57100890078196e-05
8.45157729565512e-05
4.76171113578261e-05
5.69828612901737e-05
0.000102077836475446
6.11717975055932e-05
0.000149720595680647
6.67872889540459e-05
2.59327091738477e-05
6.871993981597e-05
0.000133471443497052
3.90754189573705e-05
6.65220002284023e-05
0.000124512760020916
8.58263312909181e-05
6.56299918204172e-05
7.58684997625802e-05
0.000116408500242729
5.18577745267512e-05
7.43395575462237e-05
9.20165145675185e-05
3.87759688832681e-05
9.25554991952962e-05
2.44774188351667e-05
0.000108122666879123
5.33407257909955e-05
0.000117519151992261
3.33956923982014e-05
2.71118721646715e-05
-4.0613268024648e-06
8.13907722545023e-05
8.13617589175752e-05
0.000119477546251209
-2.29442184694235e-05
5.65165585669178e-05
7.47168260693402e-05
0.000107373703396954
6.94679625721816e-05
9.82303981764472e-05
3.48982524301493e-05
3.38484107998114e-05
9.67474133322923e-05
6.7169914729822e-06
2.05880857010708e-05
8.68646265883937e-05
7.35575154778895e-05
2.20341016447101e-05
0.000121309328836707
0.000105944654093808
2.09381459419066e-05
5.77229702034547e-05
9.37750041177031e-05
1.5102558127578e-05
6.55911400081068e-05
4.56791512259998e-06
0.000117729177675024
3.27478274135244e-05
5.37801650011912e-05
1.91345048197728e-05
9.58637770542799e-05
7.00595559599606e-05
8.88119618838428e-05
2.92122574188394e-05
8.57260571244037e-05
4.19265691922359e-05
9.70906992458343e-05
0.000102691005039295
0.000109087269427866
5.09321564875056e-05
8.94131738840324e-05
3.20328496825783e-06
5.12622594398997e-05
5.315615595697e-05
1.47905625068865e-05
8.77885813192358e-05
1.45938478589931e-05
9.67407170118332e-05
0.000104530126892968
8.78245229622436e-05
8.27223268882402e-05
7.5891747563262e-05
0.000109087213120196
0.000115428069270782
0.000111088568219642
4.2388661258229e-05
8.74855185717019e-06
1.05406258727626e-05
0.000116818017482691
5.51175071378509e-05
5.41283689276766e-05
8.39552453883088e-05
3.61167428355004e-05
4.69753929312021e-05
7.66814934107447e-05
4.41120747241454e-05
5.15447675103421e-05
4.96824734797343e-05
7.23113465266966e-06
7.77086790395424e-05
6.91508060253623e-05
6.2876265264531e-05
2.23863312455563e-05
8.49841352937647e-05
0.000114008095175404
7.44355513669872e-05
0.00014541415313053
8.97250629504757e-05
0.000127459982755628
6.8470163501291e-05
5.50282925707707e-05
6.02895035319662e-05
0.000136579543557648
4.88804893116258e-05
8.21616226790437e-05
6.76999896468826e-05
5.63637537348131e-06
0.000122274587481825
0.000105512393386405
5.80409757659807e-05
0.000132127021063604
8.16408677484649e-05
2.4559202108356e-05
3.17111435194263e-05
6.09674710090687e-05
4.96612984488824e-05
5.8906352247306e-05
4.80559237375963e-05
2.21710631883635e-05
5.72797625557249e-05
8.23765880457517e-05
4.48479712075686e-05
2.76366487713601e-05
6.8858827679426e-05
-3.60049941088213e-05
3.83983473363995e-05
2.97558816402728e-05
4.40922572797827e-05
6.91752678715644e-05
5.90883369237241e-05
0.000114031760989347
-1.85754547723835e-05
-1.0877931330948e-05
4.10790103308967e-05
5.30991713545744e-05
2.8491161796463e-05
0.000102607025542649
8.63390471858016e-05
6.78323713781994e-05
2.51003000608359e-05
0.000131364158742413
0.000134278872833872
7.59691181330101e-05
6.2744790583257e-05
0.000111108246921309
7.68503176660117e-05
4.63929210630908e-05
0.000122291015705011
0.00010586990764521
9.71576990626421e-05
6.15598194526662e-05
0.000153898482296026
4.67940536416476e-05
-1.8321758071922e-05
9.02593164383807e-05
4.38664715458853e-05
-3.29477645094321e-06
4.41941954845991e-05
4.73410185126881e-05
1.81895846012481e-05
5.52248042387391e-05
2.4349428469719e-05
8.94731131150739e-05
8.56865646867097e-05
9.25528609402058e-05
4.18290330810458e-05
0.000144771315395837
8.14526424145516e-05
0.000107661841872155
0.00010046299197516
7.02391523628329e-05
5.75025551612741e-05
2.25870091783318e-05
2.56021443341467e-05
3.95050739894598e-05
4.74104703328039e-05
7.05586102394053e-06
4.06351018033479e-05
0.000128801838366413
9.51734023235089e-05
7.80921374157282e-05
5.28133841890211e-05
2.76245150320773e-05
-1.36464501753573e-06
0.000147190689696036
6.04254246399058e-05
8.45040177302677e-05
0.000138129537039513
8.05713941980688e-05
1.54407769538581e-05
6.26460233241355e-05
3.8484051770417e-05
0.000135731051464883
8.40709665940318e-05
5.21400871164898e-05
1.12805715238288e-05
3.27989397374663e-05
0.000111152802017869
0.000163856231458211
-3.86807868042174e-05
0.000145772070171031
0.000148636554079059
8.39607310604047e-05
1.80659710135094e-05
7.35392839720543e-05
8.32242365183801e-05
0.000114939953162261
4.80746598854068e-05
0.00013337940351051
9.23854577168095e-07
8.22634914541517e-05
0.000113533345516291
0.000110320108794182
4.78527344964758e-05
3.46165492282708e-05
0.000112909557188191
8.09221074741311e-05
0.000114992153117873
6.69112101826918e-05
3.1285508781668e-05
8.8510062194878e-05
7.37168588270265e-05
1.32264737255207e-05
9.5826509194048e-05
6.00114589922618e-05
0.000119602249217832
5.82015033044096e-05
9.07978601769429e-05
7.26506821531419e-05
2.4540835765483e-05
0.000125809546211113
1.2731739055382e-05
4.7893974034967e-05
2.70252565682891e-05
5.53021535861965e-06
5.0115909159164e-05
8.55938069945978e-05
8.08666287885888e-05
0.000130843675704427
5.7286462623604e-05
1.28281496115797e-06
6.49788101792183e-05
3.02216974575362e-05
1.85922229739004e-05
9.41078345993606e-05
6.3101414721519e-05
1.70368565126207e-05
6.33153425321197e-06
4.86712396675144e-05
6.99289902552541e-05
4.63639018049793e-05
6.46729269388105e-05
5.37418096807816e-05
0.00013435593493037
0.000107315957986858
7.72046771160556e-05
6.0984921205693e-05
0.000113344742251875
-1.70144613837401e-05
0.000123424696123066
7.16363600379322e-05
3.97134703108159e-05
0.00018338453335041
6.1426429165944e-05
7.08799859771812e-05
0.000119235562298979
0.000124889800385196
0.000111941378978066
9.54159646402973e-05
1.47965290754284e-05
0.000105198325394916
6.2788743091242e-05
4.7242551742788e-05
0.000115228622248865
8.84961818624785e-05
2.50520441716933e-05
7.69881754801469e-05
8.75784673139381e-05
0.000122833688638007
5.87596854229068e-05
7.80091001293672e-05
0.000122908928561131
-1.74436819787977e-05
0.00015846423216598
1.55186225753699e-05
1.210194417114e-05
0.000122025956147614
0.00010604471519454
8.2769701625939e-06
6.70594199757524e-05
0.000107319053047309
8.57680441669682e-05
4.21619247355375e-05
6.53301219737996e-05
7.09100827088192e-05
0.000117802194637199
8.42372349332854e-05
7.50274588469977e-05
0.000115977114006971
6.71525327146151e-05
6.3219713267949e-05
7.48200522683236e-06
6.9224592549165e-05
0.000148315722911527
9.85487566361257e-05
6.41890636969151e-05
0.000105300229381713
2.67023538174388e-05
9.66250032520303e-05
9.37412014031294e-05
1.34371547675812e-05
8.4600322608956e-05
6.70152126804353e-05
4.70357992362723e-05
0.000126093100800825
8.41016175402058e-05
8.95311379050451e-05
0.000133040694701702
2.09250260093324e-05
0.000101726083084374
7.86401343067564e-05
9.3480794852629e-05
8.3823450927603e-05
0.000105529790266806
0.000112474227782607
0.000118533543267065
7.31357061985759e-05
8.98103798461264e-05
2.33540161873744e-05
2.99000460498121e-05
7.47330766654308e-05
8.37752305566659e-05
9.16088910905546e-05
8.75467412409612e-05
9.74381896820579e-05
0.000113999656296867
7.03515600618156e-05
9.23290587091283e-05
5.45672399510457e-05
0.000139123608255282
7.10656504473802e-05
0.000110113064777503
4.37859510070548e-05
8.53416344317859e-05
4.76806590758705e-06
6.08690824078968e-05
6.08963714267003e-05
1.94735218471383e-05
6.41334446239972e-05
0.000122791327052894
-1.07302694619046e-05
8.32235088940508e-05
3.92232433260808e-05
6.6471964122656e-05
0.00014103467985244
4.89142193370854e-05
0.000196451539716152
6.01181761539422e-05
-8.16148681639154e-06
8.21335119765146e-05
0.000110322978356646
6.5905554420201e-05
2.45967190241304e-05
3.30149910741456e-05
5.27047275587106e-05
5.28743862655966e-05
8.13266859941313e-05
5.1262851009977e-05
6.19280173972654e-05
-5.74772440980928e-06
4.02228204960023e-05
0.000106439783324753
0.000101011693713233
0.00010340262851194
8.26913444102327e-05
7.96787567690325e-06
8.39039843767018e-05
7.98974487210587e-05
7.90605994493103e-05
0.000118076332690701
4.43858681213075e-05
0.000117856317323855
5.76107169605842e-05
6.32824495520661e-05
7.46671725660537e-05
8.76580540186214e-05
0.000118632082820194
5.24347406258923e-05
9.72346859513311e-05
3.11594491253243e-06
8.97205652891791e-05
3.44797725873498e-05
4.20629135023369e-05
7.77803050092002e-05
4.52444680653948e-05
7.39376669125545e-05
9.74462347617017e-05
6.45615941112041e-06
0.00011284785144918
3.98576879254382e-05
5.69619918611546e-05
0.00015576741165468
9.21872815839332e-05
7.43142072068504e-05
4.38336477219006e-05
0.000131111719715887
6.88394923492759e-05
5.45148803048367e-05
0.000102665404213642
4.09238007708549e-05
0.000119598629504014
5.94823331184723e-05
7.85435332756986e-05
1.36106298364592e-05
6.67243644075735e-05
0.000127476591563834
0.000121945450353554
7.07822331729605e-05
0.000114716007586303
0.000117964906874724
2.48549648894391e-05
3.40231422728449e-05
6.29974586373771e-05
3.04072543225199e-05
1.21469261240355e-05
2.15192670874523e-05
6.1210735726273e-05
7.90819584867109e-05
3.9149367617662e-05
2.51095426898502e-05
2.74831812505586e-06
9.17499680791645e-05
4.98037435341466e-05
5.29750585785269e-05
8.59168048701667e-05
7.38537474220424e-05
6.56343375006532e-05
5.90633565924747e-05
4.50054980294647e-06
3.24131278015698e-05
8.47479305346677e-05
0.000101709144294831
0.000140277465182162
9.4473432261013e-05
9.62519672389188e-05
4.62376660887879e-05
0.000120538920261453
0.000103285221684741
9.24375356099761e-05
0.000175779839061669
7.99439727951494e-05
3.41401212550238e-05
0.00013612058735391
0.000103954236183879
9.24930744962641e-05
3.89161328152942e-05
-2.27871781434195e-05
0.000140356950287165
6.67423157228245e-06
0.000114495138206069
4.78402597676207e-05
5.94734286013875e-05
8.49351882504947e-05
0.000121868823332601
5.33153985435926e-05
2.48750937412034e-05
2.61949260644177e-05
4.07818663627405e-05
0.00013144901790274
7.95055151371828e-05
5.65406756298978e-05
2.42642972148386e-05
2.86135936302366e-05
9.25895013826759e-05
0.000106403732126559
9.22883480760721e-05
0.000113536741504365
7.50190298758265e-05
4.96912275705133e-05
7.4377054160924e-05
0.000143509557105852
2.03714099075416e-05
7.76391291135067e-05
7.4913923695841e-05
8.82517294789769e-05
3.77870209802016e-05
0.000125434551165437
2.04284586315546e-05
1.91464796281259e-05
5.79291803196474e-05
0.000136601012333331
0.000110455570499793
3.20657123236604e-05
8.36750729527794e-05
4.74583833207628e-05
9.41828705528308e-05
8.21704653628592e-05
6.28074477592442e-05
3.77838331463966e-05
9.44409412733082e-05
5.32118454104033e-05
0.000155977785719204
8.85664104933047e-05
0.000134069979827849
1.52461173428775e-05
0.000138022298566133
1.69373923906212e-05
0.000115471309900938
0.000126955163237604
4.91702381074453e-05
8.53271520620017e-05
3.79266153344275e-05
7.74582511582525e-05
7.49240928278319e-05
5.46149259751688e-05
3.90562303220838e-05
9.95206657562538e-05
3.72425308059346e-05
8.82234277158554e-05
7.2755728975168e-05
4.2207709630071e-05
6.63976824926605e-05
0.00014093531222449
6.98246275126164e-05
7.47947170458828e-05
8.88024879659214e-05
8.21076645002823e-05
9.91153188392291e-05
7.26540487556639e-05
8.4997592604147e-05
5.76895034160735e-05
4.93967530905825e-05
8.44706929275041e-05
2.57487197900008e-05
6.04875610338914e-05
-6.75021864232896e-05
7.48780711522439e-05
6.69442581995982e-05
7.39160405277169e-05
9.9594112903998e-05
0.000103672701936702
9.05682338184764e-05
4.67010842527698e-05
9.42899604831802e-05
6.67298571074354e-05
8.63664528855049e-05
9.52777059641718e-05
0.000102621513346163
9.49114585044991e-05
2.2684707274544e-05
0.000137751582274829
1.01063427617041e-05
6.55067984387327e-05
9.27254428293881e-05
9.52646661816941e-05
8.87937152350007e-05
0.00012684896304148
6.81205235627259e-05
5.5097889571033e-05
8.40405656390854e-05
0.00010896149538318
9.40014734047393e-05
0.00014864407964228
7.92770243607165e-05
4.31671786951444e-05
4.04508672501808e-05
0.000127737216585767
9.07597097800624e-05
9.01772920650776e-05
0.000126628272420269
5.98998679694911e-05
6.87960794537026e-05
0.000146597333033109
6.28895868546446e-05
3.69866969253481e-05
0.000133928675930351
4.17320035181152e-05
4.08832635674086e-05
6.27634148341522e-05
3.13205613924063e-05
9.57313092517198e-05
0.00011611381955332
1.30689912507572e-05
0.000118371967383793
6.71631550124993e-05
4.47767976958245e-05
4.93076337328685e-05
5.18138467632826e-05
0.000105807087956019
3.86023473702863e-05
0.000108382786265315
6.96347501765764e-05
3.84113678319397e-05
6.51170823661346e-05
0.000122140184207182
9.91324105824774e-05
5.84828409045468e-05
5.10109160359017e-05
7.33714479374694e-05
9.88337112968212e-05
0.000150814940443308
6.43706502025355e-05
-1.01221446428146e-05
5.03968513256463e-05
-2.19942889834575e-05
5.54061782820242e-05
3.85953810178913e-05
3.96518113249304e-05
0.000163526030998004
4.1419686494317e-05
0.000125454699088045
2.91204441232763e-05
8.56653245758654e-05
9.26542697913495e-05
0.000136255686727499
8.68658884888648e-05
6.32227923284606e-05
0.000132178939035931
5.27548171994915e-05
0.000111563479891252
6.85080938346307e-05
2.91844580393986e-05
0.000115923681479119
-1.16761925953609e-05
3.33502267585867e-05
9.28871012018371e-05
0.00011492633184974
3.8942102151699e-05
8.20060291377704e-05
0.000107803372922011
8.54311085426695e-05
8.72256446707032e-05
1.67362655728316e-05
7.88197095423142e-05
6.37845394486405e-05
4.36847336514159e-05
1.9908553808731e-05
3.16747930869816e-05
1.65537743945861e-05
4.37250499964174e-05
9.23739038654933e-05
3.18832997217676e-05
8.90776010894052e-05
-2.00171442714458e-05
8.63677174981845e-05
-1.14470321995021e-05
-5.39069672276946e-06
5.3250600470907e-05
6.58554541156874e-05
7.91214054765638e-05
5.54318577403942e-05
9.38571390170174e-05
8.66086208446779e-05
6.12656821815832e-05
0.000131597006617996
7.73716723180677e-05
7.17907529223393e-05
5.83823219552262e-05
5.43649852473671e-05
7.31008283012175e-05
5.09458843632391e-05
5.29834924488364e-05
8.54989493267516e-05
7.56616512722286e-05
9.53834269638845e-05
0.000119986875824232
1.99934007755498e-05
9.46330043342332e-05
0.000102128551741611
6.72029185340716e-05
7.6419957753795e-05
3.76649235449719e-05
7.59683048809999e-05
9.78795729894341e-05
3.79616204926474e-06
9.30607635635708e-05
0.000126352986455343
8.88536536195187e-05
7.62082260181651e-05
4.08539137349064e-05
7.71694455780058e-05
6.299777929847e-05
7.69698028569254e-05
6.59715856785918e-05
7.28341976223872e-05
0.000144314563769562
4.54228121841609e-05
6.24121501715262e-05
2.85050802630511e-05
7.73350948680808e-05
4.50430314687199e-05
7.1784431357638e-05
3.26418853262206e-05
3.41830412545867e-05
6.10120016302889e-05
5.39262838184104e-05
0.000143863665771893
2.28845478319479e-05
2.90963004507944e-05
0.000104526780944839
-3.46114030375028e-05
4.39407708621564e-05
6.40947812754338e-05
6.02409996659973e-05
6.46398950170385e-05
0.000112709905610275
3.78266778925962e-05
7.66195428080018e-05
4.90125964517016e-05
4.17233883873268e-05
8.20545170985279e-05
3.12998821589258e-05
0.000116944684304533
0.000104883008371385
0.000104416759742623
4.69403079824366e-05
5.8199923592549e-06
1.38809695020046e-05
4.84022799031735e-05
3.8348872505235e-05
3.74661128406032e-05
5.86911155910888e-05
0.000118986160465672
9.41076262564094e-05
9.44318344080865e-05
2.74298369956569e-05
0.000152121129215908
8.63542034257122e-05
4.24983022580018e-05
1.78426944829727e-05
4.71647146544804e-05
3.33197426251449e-05
4.16285479808048e-05
6.97643048929622e-05
3.98734997832166e-05
-1.15213486969294e-05
8.85229455034563e-05
8.01973785592206e-05
0.000113713200780303
7.63010242447819e-05
0.00010233092105048
0.000100865258821241
4.76189381205793e-05
6.49619502358252e-05
7.20380246270229e-05
4.43613669778535e-05
4.18473381800765e-05
3.37756449187234e-05
3.78333009663631e-05
0.000120373887643752
6.96369780175125e-05
6.75331713836689e-05
1.55292332902911e-05
7.19107628459992e-05
3.38880450184103e-05
0.000111507739624971
0.000102822254312117
5.47519437589843e-05
0.000113574696381866
9.11675253692898e-05
0.000100126499507128
-3.0227430044352e-06
7.5497619070539e-05
4.84241756077615e-05
9.12584758615993e-05
8.58951028200429e-05
4.86435640261751e-05
9.26564653438383e-05
4.35298484938251e-05
3.71638124097528e-05
7.42273782301705e-05
9.59657160638698e-05
0.000126491597391637
5.32905296749876e-05
0.000134190402813612
2.0912034734343e-05
7.50348720651965e-05
7.2023089261755e-05
8.5779794473847e-05
7.42513492297886e-05
3.877885330204e-05
2.51612038820034e-05
9.34011951763453e-05
2.04488704727564e-05
2.63736711722691e-05
7.76044306159021e-05
5.70418591458566e-06
-8.11917190174473e-06
7.80065025457179e-05
3.26134488178462e-05
1.6731912889744e-05
0.000138862431654941
0.000145805593559464
4.59733508666187e-05
5.1982251833921e-05
6.61314550375436e-05
5.30391502759022e-05
3.46135295668893e-05
9.35166045912378e-05
8.65050272377406e-05
8.02259354294222e-05
0.000110237237389021
5.99582966974946e-05
9.84056339944132e-05
5.70340514733821e-05
8.66121447248491e-05
0.000110031084451697
0.000102235894706197
4.70041313925698e-05
6.39276508295283e-05
4.91190263848395e-05
-1.11755251253492e-05
7.16046322586865e-05
6.79838045131972e-05
0.000118025118182318
0.000187951988312113
9.83418530819457e-05
0.000119173054894038
-4.92867455150828e-05
8.59700171557256e-05
9.49530557791109e-05
3.64426168089856e-05
0.000114692209862878
5.02101881160011e-05
9.95841778087222e-05
0.000100832164863146
0.000159519798838448
5.99797835071784e-05
8.0826382252113e-05
6.98846741481194e-05
5.0050025057643e-06
0.000101408743450383
0.000105516457015143
4.50567484041835e-05
6.31516642506212e-05
0.000122238017687037
8.51279939437597e-05
1.86661268742193e-05
3.48331975217915e-05
2.43514266773989e-05
4.70619288172131e-05
4.83032668443502e-05
3.91660417773302e-05
0.000135957690495568
4.67129176397497e-05
8.03185228071185e-05
5.00601427150756e-05
8.60591006378817e-05
1.76936407870666e-05
5.78596568474145e-05
0.000110720592592164
5.80587346366796e-05
3.95270477888841e-05
1.38745859300284e-05
7.09293222550872e-05
7.69183541797283e-05
5.33463958199741e-05
7.48842093169558e-05
3.50680598119743e-05
1.8607863019549e-05
3.83335240203961e-05
3.82415149588016e-05
5.54189388744307e-05
9.6983741744576e-05
3.64772004125473e-06
0.000117004568514027
7.09500987087456e-05
4.13542508314451e-05
0.000109768186692427
6.057145816716e-05
-1.55607300057598e-05
6.02952867599961e-05
0.000107064253283272
5.07908247612114e-05
8.66091153357757e-05
0.000164199149515478
0.000117126967870826
4.19235594302954e-05
6.70969559143338e-05
4.3502026301863e-05
6.60336337937805e-05
8.90032972861637e-05
6.06071731161606e-05
8.24577790967931e-05
3.81276173880136e-05
8.57689308337423e-05
6.16998625175321e-05
4.98052700769973e-05
0.00010853325915027
0.0001113678738098
2.37958684171691e-05
7.67979135613775e-05
1.51766712669188e-05
2.83152254821114e-05
3.07864516700635e-05
9.19946672667018e-05
5.37894176733828e-05
8.75947659914464e-05
6.00845569904151e-05
4.52733302662079e-05
3.40579668459366e-05
2.99476202134798e-05
0.000120091870347336
4.39087512567666e-05
5.40493770232795e-05
7.00708209990568e-05
3.61889102474954e-05
8.52706945023199e-05
3.05907274641187e-05
-2.53595686121788e-06
-2.18874528138983e-05
-1.88922691986018e-05
3.0046424340909e-05
8.08233695431969e-05
9.07697792676614e-05
6.26487971299754e-05
5.25612184333627e-05
9.90138963133655e-05
7.16421475629725e-05
4.93503265230791e-05
6.91342166857643e-05
3.75774987146873e-05
6.37231733560849e-05
0.000111626489464853
1.45027060329453e-05
0.000119090543921825
1.56560655737588e-05
0.00011340151435295
3.21731938591903e-05
9.7233466754819e-05
0.000110226210624237
3.95392262118144e-05
1.60376492492046e-05
8.75653910052796e-05
3.07493541997925e-06
8.31484402610511e-05
4.72172487809932e-05
9.82416062977046e-05
0.000135424826690419
4.28741531415068e-05
0.000109905231168229
9.81701691036933e-05
4.66042216935197e-05
9.41400981321998e-05
0.000147226481104918
-2.76134788451102e-05
7.15250757030292e-05
2.86089598793077e-05
6.0118883383261e-06
0.000101229079460628
3.96846842436599e-05
0.000137471283517118
6.00096693292414e-05
7.67715802560648e-05
7.01584707801261e-05
1.1933116646696e-05
3.24908595123833e-05
3.4045885583123e-05
0.000148495174034625
6.64023263470823e-05
0.000142174445331628
6.35347356891784e-05
0.000132511564376758
4.852179148494e-05
8.19475813991264e-05
7.05210266781039e-05
5.80400850918372e-05
2.28579775003031e-06
0.000145886640298172
9.75971092801868e-06
9.92003206960662e-05
9.52930873829342e-05
9.00019480624549e-05
2.73724308174832e-06
4.06736325572537e-05
0.000141268104764811
4.5398795979764e-05
4.95629149241105e-05
8.42704820503544e-05
0.000130271877984281
5.94767734243057e-05
0.000102201477014468
2.18108820185801e-05
9.43084666672457e-05
7.81451615811968e-05
4.47184028327906e-05
1.17197678216811e-05
7.35052192943872e-05
8.37847897396831e-05
7.35363112747385e-05
7.02737772349831e-05
6.06549864932292e-05
0.000107141945995864
0.000113285872529609
2.32331762397865e-05
4.45465774898417e-05
0.000126545228758832
8.24937543188255e-05
8.32918235103702e-05
0.000112366026456206
4.55288911664951e-05
0.000105671077715682
0.000121986994432242
9.16255930207978e-05
7.67393894245316e-05
1.64547036177077e-05
3.48492250006138e-05
5.84352343579219e-05
0.000121952020955803
8.23547491614748e-05
6.0250359291776e-05
2.00303772834657e-05
4.41812908621596e-05
0.000118851963414769
2.69325332000097e-05
0.000110113336351145
9.45956493265181e-05
9.42511992305261e-05
8.97240291355521e-05
3.18470592763653e-05
4.84356241481607e-05
0.000108164409021031
3.84277102298721e-05
7.74110497988783e-05
0.000117299551838249
8.34808256873516e-05
9.46363638009086e-05
2.39490508846918e-05
0.000115045683049275
0.000102376830173367
6.65729786742465e-05
4.25049173331758e-05
3.45262005172421e-05
4.41126323090367e-05
7.37437573721387e-05
0.000113593278175229
5.65817105448362e-05
3.74594882140721e-05
8.13595664936225e-05
8.99021192269021e-05
6.52376513917765e-05
9.59401895097345e-05
-1.68446680175382e-05
0.000145486037348438
4.95403376301447e-05
2.11815750163081e-05
7.59104394139394e-05
6.79477866472014e-05
0.000126134827895664
3.20756483413612e-05
5.61184941730904e-05
3.16293150841719e-05
7.94112562547053e-05
5.45679529595105e-05
9.00522962490837e-05
5.6795992630221e-05
3.1725558432452e-05
-6.01636366255235e-06
9.91656042114525e-05
7.71829049851606e-05
9.65205249007015e-05
3.5390043666515e-05
0.00015316549354985
8.90772616406186e-05
4.91641166787219e-05
9.41806963856213e-05
7.55724507117738e-05
1.73312648784691e-05
8.52932503382362e-05
2.55191738271346e-05
4.34759535406577e-05
9.3861137941261e-05
0.000121318693156838
2.96923516743944e-05
0.000104763140756564
8.82536635256642e-05
0.000104931472289896
-1.36923349534542e-05
5.61419225210974e-05
0.000116138242210945
7.92039533537462e-05
-4.15529252808332e-06
5.89458518209807e-05
-1.7910903423505e-05
0.000119831433973529
7.13169192372312e-05
8.95998909938952e-05
6.52294939459202e-05
5.11441643099134e-05
7.97599387767732e-05
0.000159247882603518
0.000140184406821308
8.06040478203494e-05
2.38242838199024e-05
5.23123610472936e-05
5.28855587092521e-05
5.17760616079881e-05
6.44194096338639e-05
0.000139973083412804
8.22643756170725e-06
3.74644597799126e-05
0.00017644232925873
0.000121492868767558
8.27193355756765e-05
0.000130696789131111
0.00013776786226956
4.45367079042167e-05
0.000140758401098556
0.000118563072822124
0.000112074702709694
9.15762561886544e-05
5.74784654677956e-05
4.62171173068629e-05
5.93594505694825e-05
1.64265767065464e-05
0.000100024269953093
4.24951235987027e-05
3.23671724373232e-05
3.4673319091091e-05
8.80610981622987e-05
6.03349670416624e-05
2.06861743024916e-05
7.58407350331287e-05
8.9084733917644e-05
0.000100528157352219
9.48706755323548e-05
6.8605986892695e-05
3.21097504696862e-05
0.000126229410107314
9.97054797590836e-05
8.7902949338941e-05
4.362883872395e-05
7.89641424141297e-05
9.41819121502918e-05
4.22631888566046e-05
-3.7817084356743e-05
5.98756545380951e-05
0.000112960829184923
0.00010768678672908
5.54771021198902e-05
8.61455956822551e-05
9.12183882368168e-05
6.42801729295079e-05
1.10417023369759e-05
0.00012325486873599
3.3991975998076e-05
3.64908994263481e-05
7.03619656922672e-05
1.54803585132808e-05
8.18297944273057e-05
0.000112766371944299
1.17395740099061e-05
6.66083885370272e-05
0.000136525231929912
2.30965355069453e-05
7.76313683859209e-05
2.73851700006478e-05
6.74887336104711e-05
1.29744513916132e-05
3.51143770383423e-05
0.000123982262881091
0.000158433692302062
6.11829712426843e-05
7.63408220875009e-05
9.29276849380443e-05
2.25041385676477e-05
0.000134691195549387
8.6591324402959e-05
0.000138298440602855
-3.39332746545858e-05
4.07072891267929e-05
0.000117008319619597
6.80063719014032e-05
4.10228069247248e-05
9.15859729133576e-05
5.93493022670124e-05
3.63506666103278e-05
2.69054302646804e-05
0.000121724242429245
0.000114803878046613
4.58306107226575e-05
0.000126366552126779
6.85107661070154e-05
0.000114161835739868
5.1912832384322e-05
4.0939212682639e-05
7.63963844465012e-05
5.07474013910511e-05
9.84581882202203e-05
3.87341960749907e-05
7.59277646500897e-05
8.44482515389051e-05
1.56284017579363e-05
6.82594246043027e-05
6.41667270151824e-05
2.67094784861442e-05
9.73991454713178e-05
3.84556152250432e-05
4.08824536992946e-05
9.79090340873209e-05
6.13140357614931e-05
3.28882642136071e-05
0.000108598463065492
8.65258455734463e-05
6.56777678331869e-05
9.87218800123537e-05
1.39662951126168e-05
5.01972998311643e-05
3.37541769567e-05
6.43607795277464e-05
6.65820605742297e-05
1.37172081529807e-05
0.000133805642690108
5.69011914811106e-05
8.28370331664125e-05
8.96598671334308e-05
0.000104465396708845
0.000117558065370552
8.57733435712887e-06
0.000123183887542018
0.000128856527926029
5.70444580375525e-05
0.000144977152780938
5.61031599392803e-05
0.000157667053726445
8.11365267867516e-05
9.90559828180767e-05
8.3262468997284e-05
5.4941909644191e-05
-8.92473579788491e-06
9.80727349613e-05
4.20477222650736e-05
0.000137452805139371
0.000110045441896613
9.64645140918802e-05
8.54026330354536e-05
2.80766448034195e-05
0.000104976059679248
8.58266351993218e-05
3.90092078425762e-05
0.00011412818350499
7.39468026571405e-05
5.17100593913931e-05
0.000118459997846318
8.60133774371873e-05
9.87795828055093e-05
7.88863169898158e-05
5.69098177775124e-05
7.74200946593874e-05
0.000108312254323668
2.68325780172797e-05
-5.83546683245513e-06
6.00213534250662e-05
3.61519159234176e-05
8.93541448664485e-05
6.82378510635121e-05
-1.24657831405656e-06
7.68080633057917e-05
0.000107852525673679
6.13868478330948e-05
0.00011342485354808
-1.67013660479676e-07
0.000115435203524835
9.39991517949467e-05
9.28536151433043e-05
5.13790038817524e-05
8.60806226395879e-05
5.16907283813302e-05
7.35015231913405e-05
0.000101687075671038
0.000121199010428341
0.000106521363436051
4.92529256328233e-05
4.86269363285155e-05
-5.65349246495984e-06
4.24201458894388e-05
0.00011461603381039
7.1513371965796e-05
8.6233397871383e-05
5.79867200714996e-05
8.23201512067541e-05
7.0428842835724e-05
0.000124056807766257
3.34353409893281e-05
0.000100951881231434
7.30279859898461e-05
5.76533840196867e-05
0.000125976118363572
0.000101615699287293
5.00536089786769e-05
-1.16140633635232e-05
5.48223327408536e-05
3.02037700786971e-05
4.40324497715791e-05
6.96134226692825e-05
3.59822474974745e-05
9.52542692853839e-05
-1.07130470736735e-05
9.83871261017291e-05
5.89513150823976e-05
6.03660952860021e-05
1.63891948300907e-05
8.80249161941569e-05
2.55023187487883e-05
-2.08737555785467e-06
7.42740605842714e-05
7.99326509579987e-05
0.000112408304290086
1.67412661903703e-05
5.00108232066991e-05
8.73859488009502e-06
2.62747982334614e-05
6.23722967369546e-05
2.10153348207675e-05
6.6970469269486e-05
-7.73394254795085e-07
2.55846473976271e-05
4.61693275748448e-05
8.12101216951493e-05
0.000119510267090715
4.4677829928082e-05
4.62099221879488e-06
4.97098243487788e-05
1.11495519297214e-05
8.20783024339659e-05
1.25789871913238e-05
0.000131469201754865
5.17073420201486e-05
0.000178508491175882
0.000107449397081843
0.00010067514710487
9.64872440759551e-05
9.15152574969889e-05
0.000108304715601375
8.75230132862717e-05
0.000112958234621313
3.16470345691635e-05
2.60090648940765e-05
6.28084065322958e-05
5.48820076987303e-05
5.6119100344229e-05
7.98774950502504e-05
4.32853196947707e-05
0.000124460909351241
9.65117501778261e-05
3.76852516305486e-05
5.36838750071353e-05
6.20864837643784e-05
8.6862464608397e-05
4.84380136030539e-06
5.19599283790806e-05
1.21621940351206e-05
4.92490456853504e-05
0.000107342992315656
3.72355748690208e-05
5.59328896816062e-05
3.95989334409022e-05
6.49819513218662e-05
1.74606406964102e-05
-3.57131073583642e-06
3.53884615542379e-05
9.06395844211362e-06
0.000140944096418366
3.71513861623047e-05
5.41740535996874e-05
4.9184991483957e-05
9.57443932497777e-05
5.29088195396088e-05
0.000106961642630715
5.73414683946932e-05
7.76058073393882e-05
6.00048790714441e-05
2.02755970303726e-05
6.14165084023154e-05
5.70481413006137e-05
4.55715408567919e-05
0.000138904631666398
8.65066295685449e-05
7.25383153373673e-05
0.000152562769959019
7.71570466299935e-05
7.54777620897664e-05
-6.39004690085844e-06
4.85088655011515e-05
7.08310227973632e-05
3.4955796497338e-05
1.91236251979233e-05
7.09431087730981e-06
8.26924579658297e-05
0.000101475468769907
4.47810836724381e-05
0.000159827648403451
0.000100674904900153
0.00010804898911173
0.000112311129038718
3.80597138045393e-05
5.68425819236044e-07
2.52852996676104e-05
0.000121550835911922
8.22332507870384e-05
7.743392566854e-05
3.67743607165221e-05
8.15617607040861e-05
0.000114528879638873
0.000118999278167577
0.000125378442786868
8.22174266261556e-05
-1.04497211857931e-05
4.84596681852667e-05
3.47925160485873e-05
4.61080822309542e-05
0.00012507402754476
1.65400538786948e-05
8.99681502167292e-05
2.34696461027871e-05
7.47977527775233e-05
4.35732691184171e-05
0.00016272010967842
7.22685267659871e-05
0.000109728712833714
2.98679513096014e-05
8.50060525478804e-05
5.49197936279824e-05
8.1397638745179e-05
8.05848847388873e-05
0.00010035499519306
9.07937429026904e-05
1.45860460245495e-06
3.13531066496265e-05
-2.98793741917485e-06
5.07853689423721e-05
5.68241892951563e-05
9.67356416222881e-05
-1.06509625119483e-05
2.75794256863348e-05
4.99905614823048e-05
7.43426296623206e-05
5.3801828565251e-05
7.93635570025754e-05
0.000124233206141834
0.000114805311723937
1.86213332452252e-05
3.25919884633882e-05
4.42675882334005e-05
0.00013643242484002
0.000114208189020769
0.000150210567385938
6.22576109218199e-05
3.56972279438581e-05
0.000126052646683817
2.32728600466387e-05
7.32776002353367e-05
7.35348021926557e-05
5.6937589941927e-05
3.16590699231059e-05
7.48071286847193e-05
4.30969415473244e-05
0.000117956332594187
0.000114939043572696
3.33159643602842e-05
0.000109990014114719
3.15000511463565e-05
4.28969787681195e-05
0.000139976990334344
0.000132858081842322
8.78482030294222e-05
3.75548025945219e-05
7.58191567256697e-05
6.61108711051313e-05
0.000109679954976881
8.44627532971465e-05
9.74337008889255e-05
6.61997828960931e-05
4.31274408917354e-05
0.00014712434807852
5.04094263814662e-05
6.06762096947816e-05
9.11355731720485e-05
8.40997287534812e-05
6.20609860012585e-05
6.02163498453968e-06
4.96177734747271e-05
2.60088190263557e-05
6.93362861104034e-05
8.10806635383696e-05
8.48874225125193e-06
0.000126094101625405
4.84556991169094e-05
2.09238640383742e-05
0.000108566501424132
6.45065267340939e-05
1.8819117780018e-05
6.64662520997403e-05
0.000103403419281386
1.36460668655016e-05
0.000126022729468493
3.09234733435433e-05
8.73812302439537e-05
0.000119740758972108
0.00014067418208766
2.04180786185434e-05
5.59884973194122e-05
0.000108104217102458
6.5042855788822e-05
0.000113337802498858
6.52880899556801e-05
3.05473203055449e-05
4.56713586524024e-05
8.35138354607854e-05
6.30534982863046e-05
3.45241836909602e-05
2.89338689858988e-05
3.3656387821783e-05
6.39230251708993e-05
3.2741943993741e-05
7.04692535605957e-05
6.51722162186649e-05
6.64913840360982e-05
8.59935278491932e-05
8.64919806899151e-05
4.78233791214054e-05
1.33417769100341e-05
3.32332963885933e-05
0.000103381608237747
9.12961563951415e-05
6.10295421283471e-05
6.28669657261749e-05
0.000112560497368302
0.000103802182676756
0.000110750012087825
6.43015010794664e-05
6.05251857482501e-05
0.000118831950734232
5.75301629710658e-05
0.000102300311142114
-3.72434061330376e-05
7.16118334685981e-05
4.13246583148115e-05
5.54132258784683e-05
3.39447251436482e-05
0.000113967659127069
9.42481595641504e-05
4.60603312061638e-05
3.29799307803295e-05
8.17003373382487e-05
2.56262687740242e-05
8.49481592176924e-05
-3.94846763050108e-06
7.89132499497697e-05
2.63525603527353e-05
5.45071809048554e-05
4.26875328092315e-05
9.24512711682724e-05
6.40986630829423e-05
8.88102557274183e-05
9.30749859281973e-05
5.60645833163131e-05
0.000100964829603313
8.92285149802707e-05
9.28589925778604e-05
9.32598090178568e-05
5.21446976464151e-05
6.91948881592378e-05
2.80733526979846e-05
8.1620194661125e-05
0.000132246908313724
9.98403880579998e-05
0.000104147210055134
5.13632157067623e-05
0.000100090883776849
3.57136039043823e-05
0.000107647352666047
0.000139353009288783
7.59863059059073e-05
7.8463924612324e-05
2.40414524573677e-06
7.48554007626658e-05
0.000103398451583797
4.6399691705841e-05
4.34922255032973e-05
4.62136783412382e-05
3.81956750051152e-05
9.90407165941606e-05
4.72500353212443e-06
7.05901266887242e-05
0.00014533435691262
0.000102171288677548
9.53791680563028e-05
2.79217493307273e-05
2.21691697744586e-05
3.12880688816097e-05
5.112023616549e-05
6.03626018219607e-05
6.55703913323224e-05
0.000120977244632983
6.78655078787088e-05
5.00487769671889e-05
2.47586123134556e-05
1.24134689971276e-05
0.000143299891719579
-3.85388119694256e-05
7.78855490054608e-05
9.87264073175794e-05
4.88011623307471e-05
0.000109891196230134
3.33426608204523e-05
5.01440150140476e-05
6.09980781322703e-05
2.97665546742114e-05
5.67548817834717e-05
5.89071712658115e-05
0.000100013854715024
0.000166979980723091
7.0572807554488e-05
0.00011660198652164
5.47458266388217e-05
4.62052856739467e-05
9.55297067205491e-05
6.36550546354694e-05
6.67881009511776e-06
6.01554229958014e-05
3.95700304963471e-05
5.82874943303156e-05
1.23918741220479e-05
0.000184564122051362
2.89828507932396e-05
2.95387885083055e-05
9.93430882746649e-05
0.000132311907336363
0.000131347510601818
6.81430412374578e-05
8.86153280325982e-05
-1.00503642697276e-05
0.000107985785584311
6.59986244420696e-05
0.000121898222790892
4.21615227702566e-05
4.74182724504541e-05
0.000130897620719735
4.81647234349528e-07
3.59633683399431e-05
8.93782604847588e-05
0.000156293812333269
8.3136399190632e-05
6.81783037885616e-05
8.38369457768507e-06
7.63371767049693e-05
1.6026919986321e-05
4.46192557013747e-05
3.75523073976229e-05
8.63711795990971e-05
0.000119853624528375
9.43120213346739e-05
8.71266306605423e-05
0.000134438629634889
5.81611906133156e-05
8.15450497816205e-05
6.91791562259659e-05
6.87311175707271e-05
6.48285736244746e-05
8.67085647134374e-05
9.28444102485348e-05
7.57071992641431e-05
-2.86325107715127e-05
0.000109142510000066
1.11222053598623e-05
2.41942793601867e-05
8.50910857562864e-05
9.79488756984995e-05
0.000136344787722084
7.18836874571713e-05
-3.67941819199417e-07
8.8406111953379e-06
0.00013183111243373
8.44052697240122e-05
-2.54328475414365e-06
6.96044824357042e-05
0.000197008476192512
1.57365231741989e-05
0.000104820745736014
0.000114961825700925
8.53720142909673e-05
0.000106293005743962
0.000100372496649872
7.08207065148275e-05
5.30770415459422e-05
6.75611645212385e-05
1.67989557645862e-05
0.000104057397190879
6.05426475220348e-05
0.00010412255564
7.48396606190258e-05
0.000106787100261646
8.8469539169901e-05
6.54149507066626e-05
0.000101097030987336
4.66756873022794e-05
4.74648423458438e-05
3.93581279221936e-05
7.07858248147611e-05
9.64094432769357e-05
5.59389814376622e-05
6.3562147252472e-05
-5.81930819973106e-06
1.41063537589735e-05
0.000119510913917758
5.60174561655797e-05
2.58178202773106e-05
0.000108766059575271
3.96275413678823e-05
6.63407105562229e-05
0.000106094980625691
2.68150603520925e-05
0.000109124669831353
2.91783406402536e-05
8.88379571993862e-05
9.9261579542026e-05
3.29294293747541e-05
0.000112145485076145
0.000107659836272727
0.000145326471679051
4.23480440158116e-05
7.66390373524458e-05
2.16343084517594e-06
0.000140612441379205
4.0917522915622e-05
9.91879606440265e-05
0.000123342222479508
-2.59187072036895e-05
4.92999970881721e-05
6.29012040441478e-05
0.000100691879820716
0.00011856697398573
6.06870490240664e-05
8.02845377859808e-05
7.32882142455025e-05
9.06107074102654e-05
0.000122396071657063
7.3801587993307e-05
0.000117623387274912
7.10898446438436e-06
4.57391209957664e-05
9.66472384173847e-05
8.918019664423e-05
3.91392343577659e-05
6.25369740728549e-05
5.51308449189718e-05
-9.59347898321639e-06
4.23314505140189e-05
0.000150254919133207
8.36704575684744e-05
4.61754450315995e-05
7.51882891167885e-05
0.000142651131800486
8.67461044830541e-05
6.20030118455746e-05
4.20939759510006e-05
7.60944055052617e-05
5.53095284991109e-05
7.67762969806309e-05
3.21838929384435e-05
9.11522397210936e-05
4.583862843053e-05
3.15613328418101e-05
6.76751281809413e-05
5.45828296301138e-05
0.000141900471481705
0.000131461003281358
0.000140255241330717
4.04650935441893e-05
6.80104518444947e-05
5.97373955426792e-05
0.000144189450532524
0.0001046423347081
2.22226419328258e-05
5.13613594848869e-05
1.3477025815101e-05
6.36143484073489e-05
3.38376730027307e-05
9.96491662436247e-05
1.58716892214546e-05
7.45987982196582e-05
7.10419336544054e-05
0.0001032549111575
5.09252514709884e-05
6.75809484716692e-05
4.7527389837785e-05
8.91501693007789e-05
3.2064141770138e-05
5.53714503490775e-05
8.84833275225983e-05
0.000143927887825716
4.14857355276553e-05
0.000120625394555347
0.000101177108967451
0.000134452545039317
3.77064177866899e-05
0.000158398141178863
-1.14202636571989e-05
0.000106927899037054
4.28610232551015e-05
5.23197670537694e-05
3.08789621803302e-05
1.80248589744715e-05
7.50435622237902e-05
3.4773946135093e-05
7.18597994722005e-05
8.44448993834555e-05
4.70110218476086e-05
8.07465722566943e-06
-2.7949278301183e-05
6.78406164803703e-05
1.16428804837264e-05
3.44361997324035e-05
9.33880783241954e-05
4.81680291384091e-05
0.000142303394141534
4.82511941870568e-05
0.000107532460435591
8.29536689212385e-05
8.48515610138902e-05
5.438001333284e-05
6.02154166584198e-05
9.43978466666122e-05
8.3295745016077e-05
7.96897177459599e-05
6.36466214362848e-05
0.00012016379110643
7.25449307168306e-05
0.000119750751236146
4.32582048909316e-05
0.000117638838932628
-3.69410873520539e-06
8.66729169428702e-06
5.96221054781838e-05
6.71998116923294e-05
-2.21788299495291e-05
4.71687197749671e-05
7.51949147404674e-05
0.000110298570433069
3.45285089550807e-05
8.70480693208553e-05
6.40545130101153e-05
0.000121194912990782
7.37209983103559e-05
9.11161778818665e-05
2.01130972434522e-05
8.05673180464003e-05
9.38854557284433e-05
3.56586449798255e-05
0.000120406304624078
6.49526857792588e-05
7.71294863587845e-05
3.68004568271773e-06
2.4175014831544e-05
3.76902606626411e-05
7.13603780365962e-05
3.8444455038331e-05
0.000124937839813738
0.000145832496034523
4.4535337922003e-05
8.30434312792328e-05
3.58097054362062e-05
0.000115664642398897
3.73460619110082e-05
7.00828640264329e-05
5.41023886573012e-05
8.65440652514894e-05
2.48082162121313e-05
0.000133215501200469
2.22330777256257e-05
5.5428082353902e-05
4.65283469494626e-05
6.68649454589978e-05
4.29628486243251e-05
0.000112185367148681
5.2055182651722e-05
6.24348512513045e-05
0.000103993246538671
6.01601435661647e-05
0.000110970102928783
9.77871724411793e-05
0.000102761261266501
9.42808772081034e-05
7.85140905003594e-05
0.000142556755372673
9.70892498973141e-05
1.31263193232196e-05
6.36256531283652e-05
0.00012555999696454
4.32835557505644e-06
0.000105266266682397
8.74648569144394e-05
9.92916561437862e-05
9.39330864126463e-05
9.04145568524791e-05
2.15745413451497e-05
9.62962919359856e-05
8.89548675508041e-05
8.06959171179947e-05
2.24249054203551e-05
0.000104757249262315
3.87689417535792e-05
5.91503942163651e-05
9.70374743406658e-05
3.43652369065783e-05
6.08102538280062e-05
2.77958579231268e-06
0.000144682328087387
5.96876639242268e-05
4.49806215889481e-07
5.53066583980651e-05
3.42664246310641e-05
1.56884932785405e-05
0.000106973448503335
0.000111248060398558
0.000131284760932104
2.8837471938925e-06
-4.25322339623329e-06
4.47129538075753e-05
4.82393507005116e-05
4.28869067081071e-05
3.35777832124382e-05
0.00013836489297187
3.22303279159671e-05
8.55917118665087e-06
6.50171170261905e-05
6.90209225160066e-05
0.000103840835629476
5.42685189482874e-05
9.40455700297473e-05
1.99714485395769e-06
0.000106510866167929
4.48862776615888e-05
0.000145237958241688
0.000101070809242606
3.08032649843004e-05
0.000127310930875825
1.92314381375214e-05
2.93789454132508e-05
4.94138380581446e-05
0.000102932579648053
0.000145842491014814
-2.257368979545e-05
7.38218371233617e-05
9.52735580879797e-05
4.88019873216376e-05
0.000109440517947425
9.62202370743007e-05
4.27475749723471e-05
6.7888351516856e-05
0.000115816030684925
8.86675783799612e-05
8.5900257569645e-05
0.000114305766906641
4.87759072685907e-05
0.000156268142221026
6.25585124217172e-05
0.00010780223632658
3.96234929068768e-05
0.000102718300795141
5.24683778626033e-05
1.84371550868306e-05
0.000106436165118183
1.1126984173942e-07
5.83545060535221e-05
3.11412734498777e-05
9.30672760827753e-05
2.46749969975723e-05
0.000101590683245528
3.96627928969374e-05
3.25757998798292e-05
8.42730340081741e-06
5.09244460106394e-05
5.49272141757343e-05
0.000140953843138261
0.000100649764064689
6.35004099251864e-05
8.05345652769655e-05
9.91077422421617e-05
0.000100126951484691
0.000138273456793133
0.000140240373710191
7.40085802224401e-05
5.41661038741569e-05
6.51550078717383e-05
0.000117746860447065
7.95915854425134e-05
6.69717686793454e-05
7.6215741261591e-06
6.23511335159938e-05
5.11698790432726e-05
0.000106803803568535
8.7706620762564e-05
8.61454112252751e-05
0.000100257983443677
0.000110489102201259
0.000134058050390977
5.76610671833701e-05
7.96292335879016e-05
9.27886190528637e-05
6.12615673012467e-05
7.9894524427241e-05
0.000105253586432833
4.84230258390176e-05
3.24317041238807e-05
7.35041115714556e-05
8.34381375203745e-05
1.48088275095257e-05
0.000107331449265841
-6.342557118637e-06
2.2741024522431e-05
0.000117001227949466
-2.2035796078706e-05
6.6448122215804e-06
8.4842076711843e-05
7.44582283473337e-05
0.000107153673158226
-8.01324028225153e-06
0.000113306136764421
0.000109379553070776
4.02248961211506e-05
0.000115013412205016
0.000103135542941887
9.31219432577485e-06
3.26099186060171e-05
7.22744343346715e-05
0.00012493796906947
9.02356880852447e-06
0.000102706530507167
4.97014118139191e-05
0.000121088946293084
5.93047517816881e-05
4.74834915121428e-05
0.000115006128230943
2.80625470090265e-05
0.000118416982704758
5.57487490855312e-05
0.000113256302205005
7.57666108040153e-05
6.99690235664727e-05
0.000132170360242953
4.4118703246004e-05
4.22378426306869e-05
5.53746234012806e-05
9.17005122452279e-05
3.67253988117574e-06
5.68422910311368e-05
4.30220750623292e-05
1.97035718103907e-05
9.97493775481709e-05
5.45272488046143e-05
9.35810185997266e-05
4.41126841425084e-05
5.92247096271873e-05
5.45313431077199e-05
4.28929354007138e-05
6.97352721233483e-05
2.82076715619874e-05
6.65734100770034e-05
0.000157831831348902
5.16361394794445e-05
5.66103267538195e-05
4.87897917853076e-05
2.82952329201318e-05
2.92303646154068e-05
0.000105076387304188
0.000128071080519746
-5.75793835941372e-07
9.41124782367774e-05
0.000106363039151447
0.000116082748114384
0.000116027225510116
9.82423717763947e-05
6.49603428338908e-05
9.28351970220042e-05
9.07456856725734e-05
4.08936347335459e-05
8.65845701533511e-05
9.29548315385155e-05
4.84592539629256e-05
0.000112943408220165
1.03994394321004e-05
0.000114408724046969
4.07463727271005e-05
6.53579423929139e-05
0.000106870392768648
-3.95502353468581e-06
3.26231266058022e-05
0.000111699851863701
-1.02156369001868e-05
3.54765065367875e-05
6.59725453647387e-05
0.000104015828735539
-2.00253494428822e-07
2.63206042264719e-05
0.000102995130857827
6.31985865692407e-05
0.000116364228851067
6.00598617947535e-05
0.000105927088884657
5.95537698496236e-05
3.29388637817756e-05
5.07992680649978e-05
3.84659916763672e-05
4.68778363962846e-05
3.107908654149e-05
8.12409990804603e-05
0.000147666757533312
2.45401440060675e-06
5.63759306916364e-05
0.000117848839785567
9.13255617155987e-05
0.000128145486864891
1.21327608460871e-05
6.0699417783087e-05
0.000127025963400133
7.08803482693742e-05
4.35699595812562e-05
4.66936059654322e-05
0.000106734534391579
0.000121758794911136
3.75452102429091e-05
0.000111166050581206
5.25945257855136e-05
0.000134873981098433
7.02779152186266e-05
5.63995552327426e-05
5.78294115431205e-05
2.3984008772321e-05
2.52446471361656e-05
0.000104871577689845
2.18651205314418e-05
6.90540519042013e-06
3.56468049292059e-05
4.11414129803679e-05
0.000119336991263193
5.24079629504155e-05
9.30468194845111e-05
9.69462176394176e-05
6.5311281493872e-05
7.34799373966199e-05
4.61943085109509e-05
0.000111358118613336
5.70749190240009e-05
6.72998065216087e-05
0.000141191989255417
0.000121782174881985
6.87651236576185e-05
5.11476479584229e-05
8.46122311865409e-05
8.06378283216957e-05
1.94069864597122e-05
7.67754786546095e-05
8.93383448881583e-05
8.71994767527645e-05
2.41990015545212e-05
4.71998507501442e-05
6.56557751879127e-05
4.35189678478019e-05
3.64192248028673e-05
4.0544998990683e-05
8.04105818049562e-05
2.05752313108247e-05
3.6312623285244e-05
4.96461682411739e-05
8.78714789151116e-05
4.3283294969975e-05
1.56034552169115e-05
9.77062779402009e-05
5.06126996156609e-05
5.11002829148722e-05
5.35281303233698e-05
2.26170313961092e-05
5.42890737630992e-05
4.70448453764585e-05
0.000191049553636391
1.82097609299609e-05
5.69504489395791e-05
8.69466431362404e-05
1.63013581031065e-05
4.21557265493355e-05
9.27174933911141e-05
7.76963500126468e-05
-1.66500639254186e-05
6.55380083201445e-05
2.67397943082758e-05
9.05499400970341e-05
7.41313584578114e-05
0.000154660170328877
6.91615366215077e-05
9.48758833137025e-05
0.000157790729443754
8.85146254813695e-05
0.000167298378183484
4.9304900662979e-05
0.000129276243184642
0.000108551584921514
5.4563718926236e-05
5.09752690347098e-05
2.45061896215644e-05
-4.56338796986023e-06
0.000121714732950369
4.2785533659075e-05
8.11989192697379e-05
4.96548372343075e-05
6.40183254450385e-05
2.24336177909487e-05
1.74198948651479e-05
0.000122522036780965
9.18196571649544e-05
6.88221794401535e-05
5.89554031255064e-05
-3.55825190644175e-07
5.48155553869206e-05
0.000116569143478304
8.71648123723764e-05
0.00010039233043011
7.31036866283566e-05
9.07794677623915e-05
5.59397408734182e-05
5.12605716848153e-05
9.84732339040933e-05
4.48016535106817e-05
0.000115864558491019
4.24455968112189e-05
5.80620259525211e-05
8.40273678348477e-05
6.19904390803376e-05
6.10778609103632e-05
0.000103270269271778
8.24634731536286e-05
3.40346674838217e-05
6.0935213353501e-05
7.8554785025041e-05
9.558918903398e-05
9.52988848541608e-05
0.000126697576703719
0.000149063067443751
0.000126776214088085
6.08557166200804e-05
2.8599257983297e-05
0.000100787087038377
1.79869814054044e-05
6.20174630994483e-05
9.95624443778313e-05
6.77185267457353e-05
8.80326519701731e-05
6.45110022251551e-05
0.000120025256369075
7.97873378525543e-05
7.35420347018146e-05
5.11993182820561e-05
1.38636037533103e-05
7.87813671088082e-05
0.000133242242475418
7.04230015129663e-05
0.000116399147933513
3.20889100625523e-05
0.000122781877584305
4.26972298134596e-05
5.49154860096558e-05
0.000109108027714873
0.000102587130284335
7.32686766298701e-05
0.000103270949769666
8.79510668048154e-05
8.43232308104173e-05
0.000112754481705165
8.51623950712386e-05
1.98976251134644e-05
0.000107520762633079
9.49599930099885e-05
-3.06614776173293e-06
4.18871105550413e-05
6.20549402235168e-05
9.70176176201936e-05
0.000131610787272861
8.44570460151598e-05
0.000107831616439533
-2.61805263531063e-06
5.58630779485954e-05
6.53633984919744e-05
2.88993347317349e-05
7.51813146880797e-05
0.000106982191204858
9.56738687776594e-05
9.23108616960688e-05
7.36656409127929e-05
0.000149812127631966
5.78457791829386e-05
8.90379553348209e-06
0.000113691547211226
0.000106840292281345
2.34137049407868e-05
9.84684356118204e-05
6.60298267223162e-05
8.5778976709563e-05
9.05386190147234e-05
5.04652989147257e-05
5.40051644790717e-05
4.38275024860075e-05
4.65505639273026e-05
6.20055065296567e-05
7.0498254551329e-05
9.89958714790127e-05
5.18648920785248e-05
7.62978236568452e-05
9.49450743163765e-05
0.000112560290778352
9.20773469821045e-05
8.74771905834077e-05
6.42364802237045e-05
7.48475530209074e-05
6.45735674737134e-05
5.43211361722026e-05
-9.75485509356077e-07
0.000120044513208301
0.000109447931971531
8.82103450567057e-05
5.50616719887897e-05
1.79462736336388e-05
0.000160054602188385
7.85997470739021e-05
9.78410873299826e-05
7.59596826843748e-05
0.000113464037553258
5.6605268667464e-05
0.000105442027127738
7.85449513623259e-05
2.56199694258722e-05
0.000112769733706858
7.84025769192069e-05
9.70056631340353e-06
9.7510348549748e-05
0.000134200224843616
0.000105359446831496
0.000113745398537821
6.32490324614594e-05
8.3126160945761e-05
-6.14441356664481e-06
9.76843156547363e-05
4.20704572486737e-05
0.000136862104826269
1.04008226343642e-05
8.88051634537596e-05
8.82195725925219e-05
5.29434108981627e-05
2.52592950991338e-05
9.85706324664833e-05
2.59737901791046e-05
9.97331302596107e-05
8.83851248771003e-05
1.88273191320096e-05
9.08190486436863e-05
9.40631534907199e-05
9.57967459898198e-05
4.31032758294632e-05
1.31604984530214e-05
7.7260703026939e-05
7.83424189733441e-05
5.4892383468013e-05
7.84937103402226e-05
0.000140305256640967
4.9091330307701e-05
9.32497063044473e-05
3.27083399393895e-05
2.53368997303981e-05
0.000150200184106595
6.09363467369926e-05
0.000143225021383152
4.8569509192958e-05
8.64865742051686e-05
5.01721144052443e-06
6.81771274191324e-05
8.4496603894255e-05
-2.02559618666488e-05
4.36223472235767e-05
3.10388461591984e-05
5.82421143282625e-05
9.25263300866034e-05
8.72107381705929e-05
7.70061323409692e-05
-4.22652020524835e-06
2.23674188566792e-05
8.42426891785699e-05
1.07405399517393e-05
7.2687974979326e-05
2.47462758182768e-05
6.09709023338382e-05
5.28255256334458e-05
8.14740480849893e-05
0.000123945655843375
0.000102442136018527
4.78405880025656e-05
8.1590181585748e-05
8.18316511173225e-05
0.000126875048754376
6.94625465932739e-05
0.000114107889595483
6.66832698289893e-05
3.92780405486115e-05
8.0013564884889e-05
0.000115457619164693
5.10481348635964e-05
9.92138155078815e-05
0.000172718763626705
6.75354466944619e-05
0.000138823227812594
7.66005458215267e-05
0.000118510958237029
7.47010279876516e-05
-8.22435519806433e-06
9.95387647400921e-05
0.000111284520870241
-8.08128554192809e-06
5.61126662006292e-05
7.94413243642246e-05
2.03408172296141e-05
-7.10422390596062e-06
5.0470838577087e-05
0.000135249442370191
7.69698767028619e-05
1.55385881406393e-05
4.84658085827447e-05
2.92681759619707e-05
5.02837254949597e-05
7.18876390008688e-05
0.000133059653923007
1.56373932486221e-05
7.60634864042521e-05
4.16980447325635e-05
4.44058151441772e-05
4.76216519037455e-05
4.7763861315447e-05
5.42837232398217e-05
0.000115427601086225
0.00011848893327997
0.000113183702477669
7.40289697921733e-05
2.87681715353659e-05
0.000117430339884191
9.92858743095296e-05
1.37022722636475e-05
5.40856082291185e-05
4.43941517894424e-05
2.99420258363884e-05
4.45793743003505e-05
0.000109198726106241
5.11787646261339e-05
9.78362460821295e-05
0.000115258664894092
5.00562510469043e-05
1.31453902749749e-05
6.9025964794516e-05
5.5536349015392e-05
6.08100501000967e-05
4.21131203122075e-05
9.24941519013471e-05
4.57733627690411e-05
5.95930067678652e-05
4.8396161973362e-05
0.000130486558484701
7.21549990045126e-05
7.31955075310893e-05
0.000102782902498764
4.34254234997554e-05
6.93045404829651e-05
0.000136579159703314
7.58897193858246e-05
5.6018180055814e-05
7.84025560769369e-05
7.74559340242196e-05
1.39624763084714e-05
0.000111812398570847
7.66258241776619e-06
8.78317348837262e-05
1.09051587334779e-05
6.1729276609962e-05
4.73423713383001e-05
6.18968698981501e-05
2.56880727348477e-05
7.37174688184631e-05
9.09508463993106e-05
-1.75611836293899e-06
6.13664584361046e-05
2.67591311791673e-05
0.000123237264599792
0.000154935455435038
0.000110363676347211
2.1642855240224e-05
7.91090007473741e-05
-1.56762649447816e-06
0.000138250547114096
9.6974224749689e-05
3.77033070928236e-05
8.56553724363086e-05
9.41328806546237e-05
8.93378940897804e-05
0.000163235828056134
5.44257924403805e-05
0.000106967063747794
0.000108661977766178
6.86322083939503e-06
9.75526166123041e-05
6.08286950471378e-05
3.98413685095243e-05
6.21014658470216e-05
6.56373576421049e-05
0.000118093384740955
8.26498324917887e-05
4.69596867234532e-05
0.000137443290260518
5.59436840291668e-05
7.06683374089017e-05
8.96772368569417e-05
4.94186084600131e-05
2.65816504229417e-05
0.000115400052498619
8.45100691069648e-05
4.8012223718957e-05
0.000133671687681486
2.80553384292905e-05
-6.83420433272286e-06
2.64964558624068e-05
5.85694155096058e-05
4.39500404168187e-05
0.000135502430125339
1.86302537681764e-05
8.3818942664656e-05
7.73117140235683e-05
2.75283926890887e-05
1.75885050149453e-05
7.74904954610347e-05
0.00015621858187571
5.26754345408668e-05
7.26471703526421e-05
2.328251292614e-05
9.63882344099319e-05
7.76753623300464e-05
7.50077954461074e-05
3.21220656176864e-05
4.52443118464066e-05
4.07437077690347e-05
7.30473115022412e-05
8.50667175165134e-05
0.000116606456187369
7.70915354510603e-05
1.41100407598092e-05
8.44459315013962e-05
0.000153280735402822
7.16021056589415e-05
0.000112321786469804
2.65390352719664e-05
6.65322467370892e-05
-3.1470420699107e-05
7.48111639672419e-05
2.59508054387434e-05
3.66283033262114e-05
8.95497709850325e-06
9.3321296745122e-05
4.00581741905135e-05
8.35188896214804e-05
1.14151233628097e-06
-8.78389416936506e-06
4.59979323524347e-05
-2.8081240051664e-06
0.000135607322657471
6.08784718910574e-05
4.77155559945293e-05
3.44097677853957e-05
6.4356529067051e-06
7.20697505541426e-05
0.000121370138132128
0.000104763206245315
8.19333014558194e-05
6.16278301380255e-05
2.78548489771087e-05
4.10655161433153e-05
8.70074879550378e-05
1.07344513965488e-05
0.00010476061451008
9.53729114766726e-05
4.73468691267234e-05
-3.63018659398957e-06
3.49399904034218e-05
3.08332154277791e-05
0.000154963218923532
5.57661783369868e-05
8.99551548663244e-05
8.27976807469717e-05
6.43185050256004e-05
1.55169484851506e-05
2.65182326722081e-05
1.0954725757252e-05
7.77730708179035e-05
-8.77949105069009e-06
6.01037005641949e-05
7.05824141397334e-05
6.14553783544335e-05
6.37244970592087e-05
0.000144980028033465
0.000103121895578371
3.49026320800225e-05
2.98669916962007e-05
8.30462139496471e-05
8.06120156663611e-05
9.43711394507768e-05
-1.12350416629565e-05
8.7512933240863e-05
5.3695978507078e-05
2.10837473819902e-05
0.000119378408625917
4.71021777582563e-05
9.83525446748312e-05
5.7225483447646e-05
7.29750414912399e-05
7.3099812049068e-05
0.000107837938517898
6.60713086566048e-05
3.76127504151571e-05
0.000130393439970421
0.000117850124914339
6.51653710284599e-05
7.60318242351507e-05
3.46649679332236e-05
9.9224703439078e-05
7.23587538559769e-05
0.000115938741353259
8.66050282848265e-06
5.82951134735501e-05
4.23613442297062e-05
9.74507413046646e-05
7.03489769673797e-05
9.58031764741785e-05
4.80587289209539e-05
2.60112453411871e-05
7.02797910148176e-05
7.34728534221633e-05
6.11462449187956e-05
5.9892511166508e-05
8.67782317400726e-05
4.52888273300327e-05
0.00014279589001247
8.49717586465618e-05
6.22672717543187e-05
4.54868209322609e-05
4.69959280058773e-05
0.000105412040340138
4.78790322681203e-05
6.85758914390204e-05
0.000106875291222462
7.73739208810405e-05
3.89604092473777e-05
-2.7815143166286e-05
0.000131155356432306
3.19017076976956e-05
6.66804631842236e-05
9.60409408828973e-05
0.000154214753263507
0.000114980107898567
9.19907065083232e-05
6.72068979069727e-05
4.04376437076764e-05
-9.61061601538663e-06
0.000150224180739586
7.79503187401128e-05
0.000101317597890766
0.000157261061722301
6.20479856069689e-05
7.21172536897673e-05
4.13388455668115e-05
8.00125043902166e-05
0.000112534347445981
7.3144467575366e-05
2.51015616981424e-05
4.24336739098263e-05
6.8446798011783e-05
5.08484593256453e-05
6.84972254220169e-05
4.25994884230707e-05
9.37143986172327e-05
3.95455624483553e-05
-1.80462674470107e-05
4.49982482725011e-06
2.55333122753845e-05
0.000125000717684038
4.00621810304064e-05
4.6156777557334e-05
7.36137892475107e-05
0.000114402345220537
7.07651030345013e-05
5.33031907211657e-05
8.97460976922958e-05
3.94214197322631e-05
4.47556892505945e-05
6.52236014857863e-06
2.3914018961547e-05
6.47746338254572e-05
9.05736000750242e-05
7.09089198354188e-05
8.08777925218749e-05
4.51400893186141e-05
9.69366531182663e-05
6.33801933714392e-05
0.000135756732890853
4.37847490638215e-05
5.82093512849251e-05
4.8291674844706e-05
9.78459687096576e-05
-3.40080679051992e-05
4.84872097257249e-05
8.36361476664367e-05
0.000114954068832018
0.000119734405328172
0.000121337586557904
0.00011065996791736
3.14522558741891e-05
0.000109064540549818
8.1787996718676e-05
6.35246377737161e-05
-2.88094943862677e-05
8.76445639420555e-05
9.10688122271759e-05
2.54303231118328e-05
3.57640051029089e-05
9.88713539021106e-05
6.37174817809914e-05
8.15688150824678e-05
5.64915533336699e-05
6.41665848458508e-05
6.53150213164604e-05
1.1709370912292e-05
5.35564738021267e-05
4.72058808425495e-05
0.000113158764364188
3.3504387417239e-05
-3.24119357307519e-05
8.22256514516809e-05
5.85826372283348e-05
7.28310225449586e-05
0.000120489161848261
6.70470271125186e-05
9.71696731147601e-05
2.63027757174224e-05
0.00011759314725301
6.57273942204558e-05
4.96537988344264e-05
7.32743973901203e-05
1.44216358257879e-05
0.000101377241345887
9.4960301041871e-05
4.11726092547762e-05
6.59248820142951e-05
6.03183780946288e-05
-4.13927619705261e-06
0.000106424266960219
5.68825319949131e-05
6.7955641064875e-05
6.29616859762767e-05
-2.18737654688009e-05
3.12569323838114e-05
0.000141331805091177
7.57489870543206e-05
-1.63199808475301e-05
0.00014403337396522
8.1834380599937e-05
4.29997774110225e-05
2.18447731983245e-05
8.03978123233417e-05
2.38725922216175e-05
9.13984660259455e-05
0.000169414161116946
0.000111331672168883
6.84871923346682e-05
9.98662885590151e-05
5.60540062260176e-05
-2.43499547669719e-05
4.41147716173632e-05
0.000136593705123255
7.9928170979113e-05
5.75333679824365e-05
7.39329147250923e-05
3.18091849533219e-05
0.000148256120448063
1.76953917669303e-06
7.90069616833325e-05
8.35519917036938e-05
5.2409006741058e-05
7.62810173606399e-05
8.95249141070797e-06
4.6481243194675e-05
0.000105357281758281
0.000152238705652899
6.94784870423023e-05
1.16162806152189e-05
8.33918031024756e-05
0.000130464691477752
8.44932377682274e-05
0.000131385918904482
9.82351708201721e-05
0.000100717325105701
2.40276139360686e-05
1.95893653288116e-05
5.12063384039138e-05
9.58549395666126e-05
7.02598078504349e-05
7.77225246823701e-06
4.52872471475151e-05
2.23009721883232e-06
6.46550552924702e-05
9.35475488873873e-05
9.86633445088528e-05
0.000112924910843911
0.000117055628242759
5.9223210490746e-05
7.45266101480051e-05
9.44337579380909e-05
-3.68158203043595e-07
9.28015550129591e-05
-1.12815994723953e-06
4.5025275582334e-05
4.7787135032751e-05
2.0893485411705e-05
5.81458672517039e-05
0.000112832660476908
1.66742374326193e-05
0.00010525211845597
0.000139996108807998
0.000114351825531234
8.2914438034863e-06
3.17902868519624e-05
0.000113464031774736
5.15958379752722e-05
7.73613128223904e-05
3.46810481694749e-05
3.90452168006168e-05
7.24418837184503e-05
8.96239202786932e-05
1.16837232314425e-05
6.07403032768231e-05
0.000110469433442856
8.6291179312916e-05
0.000116780227243586
5.80107924095475e-05
1.99639495387888e-05
9.67407760412318e-05
6.09725283523662e-05
5.77131916403955e-05
9.67991091577133e-05
9.37383272658444e-06
0.000172861000849237
7.24425952914002e-05
8.65058411501467e-05
7.15232264203872e-05
0.000122541335691845
6.55406930622403e-05
7.86389357517568e-05
0.000168897599624486
0.000118259185989348
5.64481662582344e-05
4.70618885906217e-05
6.10608970656654e-05
6.75436173348275e-05
9.41694182874972e-05
0.000140372656086165
9.76873667852801e-05
8.85169905781416e-05
5.2205437474658e-05
0.000125379236369921
9.9483457567681e-05
4.89123789321701e-05
-1.13913953099245e-05
3.45534701222124e-05
2.80962554784382e-05
4.47515024902138e-05
0.000111360521964453
0.000110362463500775
8.74178003145658e-05
0.000108655112389148
3.58848747440867e-05
7.32090334842931e-05
2.44500139569005e-05
4.06651920981248e-05
7.96344207751145e-05
5.41501872487712e-05
0.000128036685594534
7.28122995046912e-05
9.98376117631872e-05
7.54622426288098e-05
2.23581774725067e-05
5.44229550126457e-05
2.34566956650221e-05
3.80627655264996e-05
3.36544883071198e-05
2.84171379450344e-05
-3.55133282756557e-05
7.8515186258994e-05
5.32251933700146e-05
-9.04960419551486e-06
9.86740810934061e-05
-1.61781850151644e-05
2.02350257038865e-05
9.09952731684834e-05
9.15985724708624e-05
5.35960127717861e-05
0.000108028230801955
3.18100167861764e-05
8.50355963275974e-05
7.25178094236236e-05
9.99199352227891e-05
9.08546684003195e-05
0.000103067331751704
5.72966111656551e-05
-9.35501523217494e-06
0.000103268896301271
4.15526263243387e-05
0.000110029437630752
7.75615142155176e-05
6.28896565238053e-05
6.78901968669884e-05
5.82371194839332e-05
5.35110248503289e-05
5.84425570087237e-05
8.83004089769955e-05
4.24071306269676e-05
0.000120263638022946
2.68896625090809e-05
9.09053007967116e-05
3.43098698461045e-05
0.000114330897483036
8.4370871513921e-05
7.71607433110452e-05
8.17288093780803e-06
4.08691961457276e-05
1.19802635378823e-05
5.12576748483278e-05
7.66160693039602e-05
7.17592917817382e-05
7.63017843839425e-05
0.000136901218574548
8.33270778679863e-05
0.000119471409677544
5.07816879063146e-05
0.000136025413132725
0.00016423755263364
4.79430645172998e-05
7.72396943996202e-06
7.2215866215234e-05
0.000125875649085754
6.30499520651443e-05
1.19359527482824e-05
4.82962101675428e-05
5.05931637704719e-05
-3.2716664038784e-06
0.000123150683058877
4.42788159994897e-05
8.69098571223026e-05
5.90201360582805e-05
0.00015145682100301
0.000130579666742634
7.54100720164279e-05
6.42687829263115e-05
0.00013308081256058
8.16288139961618e-05
0.000138096311597801
7.26564025821929e-05
2.24795007695076e-05
5.10470425811224e-05
0.000138080607111491
5.43286444571562e-05
0.000112707396949245
9.11958244156917e-05
7.106852678489e-05
8.96899912495295e-05
0.000129721266397976
1.32946695263463e-05
7.77900581852827e-06
0.000114825384260858
0.000114162761466865
5.89204431708869e-05
1.2579359504986e-05
9.63678585669162e-05
6.92310064320662e-05
4.80336918905528e-05
2.67792885457656e-05
-1.84357228648515e-05
8.17450795121316e-05
4.51648590629588e-05
5.51568063111854e-06
7.12788850655275e-05
0.000137970191275781
8.35009807971245e-05
0.000107030440558942
8.12841511214899e-05
3.06349445376203e-05
6.21453108095755e-05
7.46929178050618e-05
7.15802923710854e-05
-5.31787764952756e-07
4.25813224294232e-05
7.74264540221206e-05
3.17677696426364e-05
8.77495758236306e-05
1.50447146087494e-05
4.21495899275693e-05
7.11816546215411e-05
1.740282071275e-05
8.31817816957782e-05
6.40399386060492e-05
6.34063097714254e-05
5.82376751424e-05
5.85592200921651e-05
0.000104785060634095
7.81985921147418e-05
9.15514907451284e-05
4.15237349710485e-05
2.9457384634154e-05
0.000100000223889224
9.44834752499591e-05
0.000102239200306556
6.14255930476365e-05
0.000108704210061232
5.74147718179365e-05
-5.02238393696012e-05
3.30698529729753e-05
1.29805401432914e-05
4.91013529429168e-05
4.02354231294544e-05
3.2050587731223e-05
0.000133706906073579
5.97500531140228e-05
2.39742694227071e-06
0.000139019179125212
0.000102627514268206
0.000131781539606513
0.000110332913429445
0.000128302429275664
1.78721851905733e-05
5.24728475243805e-05
8.74689521500346e-05
2.39179421121303e-05
8.56195618479732e-05
5.48632008809179e-05
4.39118552084895e-05
7.19129555754785e-05
0.000103933475613941
0.000107111448053153
8.24450031532512e-05
4.12309388272703e-05
-1.15096431913335e-05
5.82297124665596e-05
0.000123190020120974
1.12330375538017e-05
0.000115161836061643
-3.11199626929988e-06
1.36636982199813e-06
7.58208362811989e-05
0.000106247935429875
4.52523620305246e-05
5.39826367605005e-05
5.82565481252021e-05
6.11693831177133e-05
2.52397403573074e-05
8.33653761867066e-05
0.000106700568069201
5.6719894870946e-05
3.61265904311961e-05
5.54298753500119e-05
2.32590430469405e-05
0.000104912625743299
2.17352488592136e-05
6.56033623874732e-05
1.92820718172686e-05
4.72203915858078e-05
3.56768308970108e-05
0.000119502696684425
0.000102887684804833
8.61316181371121e-05
2.61268163336718e-05
-1.28026438907905e-05
3.20393002535072e-05
1.0214617833158e-05
9.58724413169838e-05
4.28154100648754e-05
0.000129919078927456
4.57187327726114e-05
4.74801131008567e-05
6.52170330990504e-05
8.25686744169145e-05
4.54542143677346e-05
1.79586463759553e-05
6.69588529959393e-05
2.5084939467256e-05
0.000121839608459701
8.80676919574389e-05
5.51242163354229e-05
7.84089931006842e-05
2.37519843345465e-06
6.42722555133111e-05
9.56275691821023e-05
8.53678933744604e-05
8.50299719013874e-05
5.44469392739106e-05
3.74108870860393e-05
0.000106598517189732
5.27373892145544e-05
1.98780159566007e-06
0.000128069621019655
6.35899432455424e-05
6.60781829721179e-05
2.44202973646063e-05
1.68298648950349e-05
0.000114514547709915
9.25122124736505e-05
7.09894230617253e-05
3.17217846909963e-05
0.000136210291321856
6.09746572140032e-05
4.51546824093734e-05
-2.03602003469857e-05
7.23274985764787e-05
1.3595860297963e-05
0.00010747586091047
6.08796821544715e-05
8.69216463138197e-05
8.38011357792905e-05
0.000102384548646152
0.000111106229847738
0.000127221653990491
9.62234396373876e-05
9.39386180677654e-05
7.95998634255992e-05
8.64108626719642e-05
7.65138687709991e-06
0.000127410630991614
0.000117145041865716
8.48638144972279e-05
8.44729335858303e-05
1.62277573095112e-05
0.000115365420944616
3.83883337446793e-05
9.95039332690523e-05
1.38866101271627e-05
0.000113837380277412
0.000104344117820416
1.47593016843984e-05
6.52641452829234e-05
8.65137766137704e-05
8.54457106819e-05
7.26577790646441e-05
8.65619186254281e-05
1.1176893706563e-05
4.70529146580408e-05
-4.0373047173673e-05
5.20317804158591e-05
-3.45401914638123e-06
0.00012005327384136
0.000125544635645985
7.53465796745622e-06
7.5472183720921e-05
9.80263761992685e-05
9.69286817804774e-05
6.68408244573547e-05
-1.92161003658337e-06
6.25557359163354e-05
5.64330646300373e-05
-6.46576800318974e-06
1.78270689671127e-05
0.000105433337416007
8.85246258633447e-05
8.06568152894172e-05
8.28592449100077e-05
9.73255428528091e-05
2.73589230417663e-06
0.000108697641140653
0.00010949869920039
6.59556746167753e-05
5.02485088506119e-05
0.000101917808714987
3.23354318882168e-05
6.28060328493591e-05
7.86172312943956e-05
0.000106783040253635
0.000104577153574713
9.54170581949913e-05
-1.48468977859663e-05
0.000117188974656063
-1.45874902776387e-05
1.87035019854413e-05
1.53311819594369e-05
0.000101394630911856
0.000108460041564155
9.0051445194235e-05
7.17677171923925e-05
8.96334299152077e-05
9.01415980485517e-05
9.10279368156817e-05
7.2936321627021e-05
0.000125621382296013
5.01122770785605e-05
-6.73748750507602e-06
7.3056790250415e-05
3.15879664489729e-05
4.65340017260452e-05
0.000116394215018992
0.000105663296321126
9.83984666973308e-05
5.8528927436987e-05
9.2463441265789e-05
5.07305675485816e-05
8.85964030580635e-06
9.05620953070423e-05
4.95392916096152e-05
0.000107672056031406
6.34967042761077e-05
6.09850411109359e-05
1.56699868155402e-05
0.000109546043477771
0.000134164121423713
4.15031829867632e-05
6.53683284851842e-05
1.66949191048831e-05
3.11108733804729e-05
0.000120456861190096
3.89480028788715e-05
7.47530199485459e-05
5.67939275706626e-05
9.49133802785522e-05
4.84313222966926e-05
5.10971868356473e-05
8.82509347716088e-05
7.46951237399e-05
8.96625008519602e-05
4.78665916613436e-05
7.38765720617424e-05
8.35709994476154e-05
9.67196319138419e-05
0.00017447998596857
0.000120590843938274
9.70978351820172e-05
5.61286145332054e-05
2.21845313507531e-05
9.08085442166457e-05
0.000129568854648641
0.000102732920514162
4.09018204468167e-05
0.000125778567085933
7.87175658888755e-05
0.000112705412935348
4.60565376484708e-06
3.69535882601516e-05
0.000115219041889662
6.90964816143202e-05
2.74436921798616e-05
9.63826571994365e-05
0.000104617368170715
6.00764852914974e-05
0.000143446394579758
8.83396684110167e-05
0.000120951120369698
6.84025557393897e-05
5.20164537635614e-05
0.000121323109901889
0.000113674717418923
5.94970166722437e-05
3.11088168020496e-05
6.23117024169832e-05
0.000115339077907167
0.000115268715277151
5.29595163178912e-05
9.02175032248843e-05
6.09743583584196e-05
7.73397776377597e-05
0.000103035146089829
0.000130750862294904
0.000120444180004502
3.91292945960368e-05
4.52193789629081e-05
6.95455126913412e-05
9.17129495672094e-05
4.37876231468586e-05
5.61765656625553e-05
1.87056451104517e-05
7.82196942858945e-05
6.09313345095562e-05
4.34324704067167e-05
7.07422377509691e-05
0.00011193936689068
7.69015915526475e-05
0.000101411170390844
5.96966896579785e-05
8.99442579193768e-06
0.000108238832446763
0.000118084608278432
7.62794750955124e-05
5.85266652173573e-05
9.56413724764147e-05
4.32430515706018e-05
5.0880233820735e-05
6.28992065060203e-05
4.37261282327091e-05
2.01710514981903e-05
0.0001387504321317
0.000117825516025608
3.84630608423001e-05
0.000100405623295694
1.19352167077934e-05
2.8335687017162e-05
7.95063151951508e-05
9.29363608809905e-05
9.87049116844771e-05
0.000115124392966329
1.52591022978839e-05
2.95287129953177e-05
9.73956006805858e-05
0.000112409931162557
5.56902716824023e-05
1.27771845045594e-05
6.57362457799035e-05
0.000136428800370097
6.35972211146092e-05
7.55195640211396e-05
0.000146204260552283
0.000162748930171372
3.81037603650812e-05
0.000152079579890209
6.02138950314513e-05
7.53941882399199e-05
6.15112126938987e-05
0.000119757777789075
2.4354036293531e-05
8.95557439536474e-05
4.4778368881248e-05
0.000130906974546121
0.000137939700117865
8.3321180521759e-05
0.00013567728942629
0.000196964679095904
7.83974105823265e-05
3.80507071913668e-05
8.89003010246952e-05
3.9826230611326e-05
0.000179306115156541
9.59310527709775e-05
-1.61428511923098e-05
3.94905219199862e-05
5.71040242056872e-06
7.77685317071236e-05
6.48314459011855e-06
8.7025788896172e-05
5.41883903391973e-05
4.44615463265934e-05
7.86145270525291e-05
0.000109518060434636
0.000124022934876514
6.97926607933348e-05
7.99242970729088e-05
9.63015556225686e-05
9.79744558514087e-05
5.30799089668456e-05
7.37565091186359e-05
7.37841466509482e-05
4.75982110659201e-05
0.000121705672899979
5.10729688644533e-05
1.24097493320703e-05
4.01734823712404e-05
1.00167576949314e-06
9.25870817087783e-06
-5.88680364197334e-05
5.22447522445709e-06
1.03596485293969e-05
4.42844092420289e-05
7.00626366840705e-05
0.000137570074702041
6.72936195702872e-05
2.71352261489348e-05
4.22449057813276e-05
0.00011503546331216
3.9947528155381e-05
0.000155027458878766
2.97184432584263e-05
7.02530417333263e-05
0.00015657437074674
9.59515948492664e-05
6.97837190272e-05
3.11296707453054e-05
9.77493729635582e-05
0.000110332694240576
6.67663940397837e-05
2.49254051867705e-05
0.000117106842154536
2.85226655198159e-05
9.46466919748988e-05
7.66633561120578e-05
9.43823953429217e-05
7.78730500235482e-05
0.000163814850762586
7.63713622427885e-05
2.24111566517677e-05
6.57359694054315e-05
7.13779510214447e-05
6.17534374551062e-05
0.00010685079176082
1.41959607446759e-05
0.00012424150608356
6.22924933689401e-05
3.68927094097992e-05
0.000107395795923354
8.56704734420214e-05
5.22900612051645e-05
8.26760908082283e-05
7.13490152645529e-05
4.83698409205276e-05
2.14794976829448e-05
6.74370723342528e-05
9.1439781210549e-05
4.73285653389096e-05
-2.6204543791376e-05
9.09507717696362e-05
6.11671151842587e-05
-3.15102574380381e-05
7.77411030767538e-05
2.25898390768717e-05
5.32128393130776e-05
7.22041063068301e-05
4.78861635770427e-05
6.87201696878304e-05
7.58571541383722e-05
7.50144835148252e-05
6.75452913959867e-05
1.93471408907518e-05
2.54940641616432e-05
8.81279955651545e-05
5.82896298003094e-05
3.17706589337876e-05
8.47807737732118e-06
0.000101553871617391
8.95409859243191e-05
5.99177138852777e-05
7.46336091603705e-05
0.00012826626206487
2.89229267065917e-05
5.50137058202535e-05
0.000116363100820373
4.03867211941377e-05
9.93183500833509e-05
0.000131722788309193
8.2213876084779e-05
4.40087777750793e-05
1.34061980868662e-05
8.86310739542959e-05
6.56098048171985e-05
7.78558298652722e-05
1.3213728887612e-05
1.49156142293927e-05
4.41095119993316e-05
9.34847465140393e-05
0.000122267956988113
0.00010713612475788
2.0323916696238e-05
3.90901522776927e-05
5.40560491702429e-05
4.63377585375706e-05
0.000102486716894638
0.000103117425262792
0.000141683403996224
8.35615094169559e-05
3.42895316629444e-05
6.1511242574717e-05
6.81701431782054e-05
6.10739325393955e-05
-9.35841785007847e-06
4.99047347108749e-05
7.24923070782768e-05
1.10053185419373e-05
0.000108590240538164
8.81804340778662e-05
3.44240978341265e-05
9.4800110253535e-05
9.21600868622291e-05
0.000144892159216086
7.35007544962721e-05
0.000107511046621749
3.72637582662702e-05
-1.61271123852071e-05
3.23189838630326e-05
0.000108620679204691
8.22587495905723e-05
2.54651296700319e-05
3.8154950140015e-05
4.19870996669447e-05
1.70575039494558e-05
-1.05230977931822e-05
6.25057667307348e-05
7.83176049456038e-05
9.0133452242699e-05
7.21173317671418e-05
5.96124725846001e-05
5.57813365048749e-05
4.24308422178839e-05
5.28933433971094e-06
1.66131720873114e-05
7.00016875578047e-05
0.000158182726397726
9.59428930284848e-05
5.03868048418062e-05
0.000109339928231379
4.91716740466144e-05
5.82935044727553e-05
0.000102496773158562
8.48972854264135e-05
1.34506029354162e-05
0.000115828028691975
8.75216755749917e-05
1.33427898509828e-05
9.21874856876132e-05
4.99922445401391e-05
3.59614696996723e-05
3.72673966181493e-05
8.6489029820741e-05
5.16528295177678e-05
3.94478185010102e-05
9.0763299494927e-05
0.000143916142961864
8.34681436821627e-05
7.78325882397508e-05
7.20380384078752e-05
6.14315161455508e-05
3.97966244305129e-05
0.000128847722287639
-3.82578848802335e-06
7.57522920687873e-05
0.000108660083395178
3.12769443131159e-05
8.62013471651708e-05
3.763551384827e-05
0.000113942864809878
5.42589729004908e-05
0.000149501382879772
3.30964191783433e-05
6.53385917796758e-05
-9.60029277190355e-06
8.14476417878733e-05
4.45069200271742e-05
1.73786664405963e-05
0.000101023631958587
4.25847742615556e-05
0.000113577303404552
5.40403109745227e-05
0.000125217519008828
9.86134686656587e-05
2.5223293996978e-05
7.4153920087125e-05
3.19200290492461e-05
9.73449467586548e-05
0.000131808967688862
0.000106838991979048
4.68697305188344e-05
6.57504272113549e-05
0.000110379101881964
5.83393362149052e-05
4.722553662275e-05
7.12843178168572e-05
0.000121632859663692
4.65398137279642e-05
9.60565659913525e-05
0.000113194841672697
3.44531244151561e-05
5.67143466775823e-05
7.87506879474157e-05
5.07264457772878e-05
0.000107374962412298
1.33761795290776e-05
5.71146643660712e-05
7.62157773533539e-05
5.86229754948354e-05
3.92312702666458e-05
5.76537000998921e-05
6.54362039315479e-05
3.35616517668838e-05
0.00011209042285136
6.62064638981703e-05
1.50711292706961e-05
3.58704891236937e-05
8.41653322634119e-05
6.68958453575328e-05
8.72640979358452e-05
3.84519563258499e-05
6.79467626863266e-05
0.000101398563694034
5.53834490330458e-05
9.44111394022874e-05
9.13757258895661e-05
0.00012130105544863
0.000101104750132289
3.10576502505067e-05
0.000129340628908425
0.000146997523491989
6.99786021778402e-05
5.64742792895157e-05
6.56887267278022e-05
0.000125760594461053
4.71547917045772e-05
1.24524435477962e-05
0.000130422993722653
9.31054968234887e-05
1.75010515985638e-05
8.45378184485184e-05
4.9651504966141e-05
2.54160442420625e-05
4.29897367007196e-05
1.66815187910453e-05
-1.25894671228394e-05
8.81779446583904e-05
5.99394355922271e-05
-1.75977411148544e-05
9.96377032585788e-05
7.73648080034194e-05
0.000140085529425191
0.000168990952658779
7.86397750298305e-05
6.28756089545085e-05
0.000103997590089316
7.89737491582954e-05
1.30930387547368e-05
4.87412965195829e-05
2.13881678182996e-05
2.89467771225321e-05
3.9163563655547e-05
-1.78531756679396e-05
7.80636506764041e-05
4.10397217261091e-05
5.45726075018526e-05
4.75402981459063e-05
8.13522780895248e-05
9.30859596719213e-05
8.92699627296677e-05
5.82967890165638e-05
6.49274939963783e-05
3.48739582653396e-05
9.63817023145471e-05
5.68612235550066e-05
0.000113292275884333
6.71376631552968e-05
6.66317417312311e-05
3.87112257972938e-05
3.23206486623387e-05
5.99335300688248e-05
0.000145804503428298
8.61610489407705e-05
5.05899525046265e-05
3.45337454393418e-06
9.0218026431739e-05
0.000113552188541287
8.2371708416987e-05
0.000151182675118716
2.40989141685384e-05
7.3342204487273e-05
4.44230344790211e-05
8.71967740554226e-05
7.90525741415281e-05
4.66867956108887e-05
0.000135676604476147
6.90447470568635e-05
7.33832287019276e-05
9.15345974768499e-06
-5.49633222733214e-05
8.36182941566137e-05
6.8709237316624e-05
8.76879643515072e-05
8.48589025808559e-05
5.53330846030437e-05
8.55453574032623e-05
1.01682680771886e-05
4.77669710361299e-05
8.57518580807277e-05
2.22623191531978e-05
8.77209178474759e-05
9.35925929981483e-05
6.64433812997838e-05
2.83743077240859e-05
0.000124650886788149
6.85164071760811e-05
0.000105762397330289
0.000138056569460107
7.5880923223662e-05
6.82822461052905e-05
6.56473461130694e-05
1.41286496953137e-05
9.04458004700769e-05
0.000134836802194638
0.000129097481100594
6.75048408237912e-05
3.42804311803908e-05
0.00012261292304419
8.02552101043589e-05
6.72226406048965e-05
7.75027065816631e-05
7.9571954043462e-05
7.2013666769959e-05
6.27380807863788e-05
6.16579802081299e-05
3.88552310313189e-05
0.000124402568240139
0.000100235215264183
3.58471695297879e-05
5.22501267343119e-05
0.000104792265987809
9.15354695720718e-05
0.000135448789116463
1.61437497213139e-05
0.000119523310158443
3.61165939639878e-05
7.85958958299417e-05
3.95638510892925e-05
9.73281964130156e-05
0.000175453976225108
4.5327704316345e-05
4.26911331110622e-05
6.14917268399541e-05
7.89520009463639e-05
2.11557823447028e-05
0.00011357293213324
8.07268128569868e-05
0.000152886958297464
7.83449726171456e-05
6.76487227378252e-05
5.52478240735479e-05
7.00279197467659e-05
2.10892241097228e-05
9.99676410685098e-05
6.87813695713667e-05
0.000121326582376912
7.86698173214169e-05
5.63212015805129e-05
0.000107669163192756
0.00010089595215781
4.74096581381628e-05
2.76757467182319e-05
5.98413898562371e-05
0.000108648533959461
-5.19628780235359e-05
5.24660590153564e-05
4.04797045705557e-05
0.000106651865736586
6.50205453490022e-05
6.87903372594394e-05
0.000107657658981253
9.83621454859356e-05
1.15310854870912e-05
7.50700248490122e-05
1.79370376508515e-05
9.48550643465432e-05
3.78608582010454e-05
0.000146877908086233
3.18544146713387e-05
2.64425246584177e-05
9.66843283107216e-05
0.000152061329270624
5.1104183880191e-05
6.48494535606341e-05
6.17035221475374e-05
4.5958684173438e-05
6.76351765616227e-05
1.1538547754173e-05
6.64414245536947e-05
9.57732422140609e-06
4.86029949510513e-05
7.87017754976737e-05
3.65717102318091e-05
1.71129464615279e-05
2.84084909877682e-05
0.000107209223407583
4.55851220788745e-05
6.63194036097986e-05
3.62125301858523e-05
0.000141872453922365
5.80736335098061e-05
0.000107845134408109
0.000120405152434677
1.69116634599086e-05
5.90291181476816e-05
5.26891559292364e-05
0.000113642248598226
-9.57970202700707e-06
3.57485232275495e-05
0.000136949895954414
4.18427615772107e-05
0.00013266436356641
0.000112961384375351
8.26672295399524e-05
0.000119527736931044
5.81833515170097e-05
4.86551415353579e-05
8.42116844861063e-05
6.06870954465766e-05
1.98961476979437e-05
0.000148301612109374
0.000101590471112287
0.000104257694462443
6.43821271385816e-05
8.23834805116418e-05
3.20741695728558e-05
7.05625224339966e-05
9.87836059625056e-05
-5.48079295807718e-06
1.485202746662e-05
6.92356742087376e-05
5.1060978076346e-05
1.57848544644532e-05
0.000105219492596007
0.000101074428772251
7.92406381573636e-05
7.99562648415179e-05
4.19478064919134e-05
4.05461092049622e-05
7.64809742984324e-05
0.000141966052572802
0.000155199850514819
2.1760273350347e-05
5.02155343066847e-05
3.53211514765668e-05
7.87445555984019e-05
2.83613976148439e-05
0.000105144233775137
6.09055471546506e-05
7.06183619406885e-05
6.27157069170668e-05
5.18092414115e-05
9.28241226920815e-05
7.91636803581862e-05
8.72946708527101e-05
6.60501972007102e-05
3.91597575446813e-05
0.000122851703790668
6.29053384933766e-05
6.67811990699152e-05
2.9751333078964e-05
6.97756171319871e-05
0.000131123095901058
9.3070330216427e-05
4.57667692506174e-05
3.56428796155651e-05
5.13460918411342e-05
1.44354946010372e-06
8.48911235759059e-05
0.000111632169015747
9.5594763078006e-05
0.000126674094546458
7.3723845319636e-05
6.98952636736763e-05
2.8929421783302e-05
5.30627537399354e-05
-1.07960800816904e-05
5.06300179488897e-05
9.3261712517326e-05
0.000107503242394905
1.27179565364958e-06
0.000138462659805606
-2.07129201617865e-05
0.000127333553691086
5.29764218712765e-05
6.50575304255185e-05
5.53257708440945e-05
3.55342017421944e-05
4.91869966079577e-05
5.98185443089161e-05
8.41277209802925e-05
3.52095717685318e-05
0.000111402836699221
7.22108430688512e-05
8.70200181668983e-05
4.94152496352694e-05
9.06209571989206e-05
8.45877134686535e-05
4.30652017291881e-05
3.45522031860736e-05
3.86194147311864e-05
0.00010883638271679
6.3420600633371e-05
0.000115875313496285
9.42380997280705e-05
3.83031704699087e-05
6.79955890245178e-05
-3.0986682013995e-06
0.00012310345995615
9.69028660421745e-05
1.90230736472044e-05
4.14172345990297e-05
6.20442060060397e-05
6.63510479036033e-05
3.44578101898355e-05
9.45066503384352e-05
8.50201609543298e-05
3.93788184969988e-05
0.000125240149198178
-2.22300915672927e-05
0.000129053080413897
7.57796418738482e-05
0.000163601555604239
8.05424129380297e-05
0.000144966255997576
0.000135512865194575
8.97299827799917e-05
7.97939039339568e-05
-1.12132370326903e-05
4.59573043592245e-05
6.21796468526003e-05
0.000110552598885125
8.65370698257784e-05
3.64567767194988e-06
0.000124310850748643
8.73473344909644e-05
8.19792921003814e-06
9.45169907087002e-05
4.59224495694939e-05
7.90169762448263e-05
0.000121588005177824
5.01754726439337e-05
3.87780828803696e-05
8.50432019640725e-05
0.000110823653045622
5.2739268337338e-05
7.54153364888754e-05
6.61830620726084e-05
6.45860509892591e-05
0.000186557329815164
6.91783734245935e-05
6.13559934914594e-05
6.91273738862806e-05
4.39935441208518e-05
5.00781560575933e-05
0.000129755643772796
3.22181664238097e-05
6.52586135203432e-05
8.72590419956609e-05
7.84009085466597e-05
4.22146928506805e-05
