# Supplementary material for: Research on computational propagation and identification of mine microseismic signals based on deep learning
Source: PLoS One. 2025 Oct 22;20(10):e0334641. doi: 10.1371/journal.pone.0334641 (PMC12543183; doi:10.1371/journal.pone.0334641)
Supplement: S4 Data — (ZIP) [file pone.0334641.s004.zip › 000100600002979.xlsx_0.txt_24.txt.txt]

0.00010118184648995
8.78592063308151e-05
8.0240664611526e-05
6.62254516735252e-05
9.77519238617267e-05
9.64411460285284e-05
-2.74517168414795e-06
8.24668663055634e-05
0.000150953451256901
8.23628006605553e-05
1.14118893290543e-06
2.05612358147094e-05
0.00012649829798518
2.37274763825732e-05
6.33993811769127e-06
6.93586535726597e-05
4.52728723439558e-06
9.2521622940517e-05
8.76002103767081e-05
-5.44805685830958e-07
-7.11888874678821e-06
4.05145224154047e-05
5.20959908307572e-05
7.24239780676212e-05
7.73680539133163e-05
9.48327255303056e-05
4.33115583081636e-05
0.000116059989346416
6.43583842196251e-05
7.66356167054563e-05
6.76172704753558e-05
9.27309726318614e-05
9.68839504231575e-05
9.23233047288335e-05
0.00011293690874824
9.1149728865156e-05
8.97999616579012e-05
-9.32959512143307e-06
8.04823624138479e-05
6.64821553859318e-05
0.000120339173211534
8.4301922658556e-05
0.00011403042758103
2.92035458196295e-05
8.25323019729881e-05
0.000106309797002762
8.6522936998783e-05
6.05609653431822e-05
6.83492759472907e-05
4.00837486232134e-05
8.83236667179915e-05
-2.92993011137912e-05
6.55627747371136e-05
4.30282991712315e-05
8.69345169723012e-05
6.63630716479298e-05
0.000102473378565084
5.02625136724499e-05
0.000108283075411785
6.50776160392651e-05
0.000119420072813302
5.37371000781299e-05
0.000143855853474214
0.000135240403806043
3.85822446002719e-05
8.56290519386851e-05
7.48462180140228e-05
1.21651539581956e-05
2.46181415702887e-05
0.000137952852530831
0.000100965161769175
9.4871324822934e-05
7.8244624730313e-05
5.25453266413152e-05
2.94891933319422e-05
7.11098691658592e-05
8.25294412878657e-05
9.22027686050018e-05
-8.21625597326707e-07
9.8986952798089e-05
3.99729676833173e-05
9.93407597209894e-05
1.82740540968025e-05
4.57749654564043e-05
7.89883211032077e-05
4.93535439845215e-05
0.000120857399912187
6.31933595433186e-05
7.86962492277316e-05
9.26117147983938e-05
0.000107607268153695
8.67609178446753e-05
6.04764207571634e-05
0.000121592787504312
6.0945186869601e-05
9.90906623927623e-05
2.54233915376267e-05
4.68383759091117e-05
9.17708840531237e-05
6.38629724366555e-05
3.18500775732895e-05
6.05506619881875e-05
1.04265562761133e-05
5.19592958480255e-05
8.78082933339148e-05
0.000130779491666641
7.69897025719784e-05
0.000114171436495297
2.99134808898964e-05
7.45988431150499e-05
3.04242943185141e-05
0.000142637851173112
0.000113738342933007
2.90008117899307e-05
0.000108731588470903
6.11240145290558e-05
9.31525001719473e-05
7.76660731345685e-05
9.84011824255417e-05
4.21909618442248e-05
6.69559817618236e-05
5.37720766200648e-05
9.15113100644312e-05
9.6340180627203e-06
5.64649785211786e-05
2.5964276555462e-05
5.51912374307746e-05
6.68422865566841e-05
3.51615347204339e-05
6.63323083844491e-05
5.55615599757729e-05
-7.83291341420291e-07
0.000101728123487259
8.92483685583709e-05
3.441182393302e-05
9.97957721234372e-05
6.10068914285688e-05
-1.86486214701708e-05
8.19588292106394e-05
5.04445725858729e-05
8.96731696471743e-05
0.000107490364956874
6.85578825381526e-05
4.51871087996167e-05
3.20471207565289e-05
9.23420234450248e-05
0.000126533450602695
5.55448649296293e-05
-5.49193311987565e-05
2.90896001893947e-05
8.36973775810564e-05
5.26037816830622e-05
8.09147983882032e-05
0.00013329448593727
8.74014297855536e-05
-7.79770241004157e-07
1.98482905795481e-05
8.08268707567536e-05
5.7812686656401e-05
0.000110939635199327
7.82235778517406e-05
0.0001260543583737
5.46999833648964e-05
8.73413790702349e-05
4.34792395781801e-05
-9.70978298453875e-06
6.13509053538793e-05
5.88298963151696e-05
4.49732615085925e-05
9.33629398839844e-05
5.94805998734225e-05
0.000110512451039235
0.000105353340402685
2.41826774223682e-05
3.9488299587277e-05
8.03865481981863e-05
2.2402909638729e-05
3.82406317650049e-05
3.76515080842861e-05
1.33765914348189e-05
5.5460594572849e-05
4.78655546536427e-05
9.13662442742371e-05
4.47957225039614e-05
1.14522377023537e-05
-6.37111546700619e-06
7.02863895740543e-05
6.88857463911055e-05
2.66167768208922e-05
9.87169746966471e-05
3.20436169449588e-06
5.48916502580952e-05
3.5200563271748e-05
2.7176866787877e-05
3.17439617862841e-05
0.000123482692435136
0.000133324301279393
0.000123811658872716
6.74049182011663e-05
3.7356222500393e-05
0.000126144431182171
4.7579501284752e-05
7.1814674739997e-05
0.000105306549590092
0.000136456085669119
0.000149764847402769
7.48853076606618e-05
7.04788353712891e-05
6.88855645997517e-05
6.03873321995736e-05
-5.68530976358374e-06
8.49903071067897e-05
7.35993464876091e-05
7.67543496247773e-05
6.89848395962895e-05
3.38476376454849e-05
5.21482609813367e-05
0.000124442173196624
7.40138330269766e-05
5.14286400922048e-05
8.61945177957254e-05
2.0499737859925e-05
0.000147709467946376
6.358908845649e-05
4.33693285318868e-05
5.04646437461609e-05
7.69512634688288e-05
1.42879793495367e-05
0.000102783807377829
6.46923363679056e-05
4.44586354536085e-05
1.73576623422254e-05
0.000109352658724186
9.8252122837043e-05
3.280944074743e-05
5.62292228004672e-05
0.000106110907417871
-7.77742971191747e-06
2.96337425473171e-05
-6.7486135117102e-06
0.000108794031427868
7.254532727992e-05
3.2803188605555e-05
9.93395550191468e-05
9.1790756892613e-05
5.95716682115897e-05
0.000115436378612715
6.04873979220344e-06
9.54515822448187e-05
0.000116041303173427
0.000116335750825308
9.35894298167316e-05
9.71925481986809e-05
5.21212688115584e-05
-1.79044409678029e-07
5.66859154972836e-05
0.000111255771155758
9.92516799624892e-05
0.000106365828214131
8.12621307616868e-05
7.5739958544602e-05
4.04144393697977e-05
0.000207558701270255
5.32604868522536e-05
4.25896331162612e-05
7.69832852297864e-05
2.70871717547867e-05
5.67492051396022e-05
3.97387607984839e-05
0.000115702166004071
5.75330028957089e-05
5.98175666625758e-05
5.09581974228506e-05
7.7441077644334e-05
0.0001056794858461
5.3309008569104e-05
7.04160297432896e-05
8.63874051849379e-05
2.57090227379241e-05
7.55445839090613e-05
2.76304201078305e-05
5.78585871834679e-05
4.08930777644634e-05
9.97847713286403e-05
5.12481150474364e-05
0.000115976684879088
2.59186902587168e-05
0.00013934846014092
5.67289388094552e-05
7.33903080611382e-05
8.88663143391638e-05
2.62361776718295e-05
0.000113487811306288
0.000103571494701013
8.48125656893106e-05
7.60049446119076e-05
8.15632710381886e-05
2.73505864629116e-05
7.65394389350735e-05
1.28582573405329e-05
6.0191705324959e-05
0.000118233328040662
4.73168633508755e-05
3.23808357048798e-05
0.000130916155077561
5.97961019878768e-05
5.01784464699759e-05
4.17280763782274e-05
0.000120462953932879
4.1786593001027e-05
9.66618083992659e-05
8.12317052658712e-05
5.6500749743613e-05
0.000117234157587316
8.96791300379461e-05
3.14584760677443e-05
3.81250267772338e-05
7.99321641042254e-05
0.000142438965995121
9.01705073262152e-05
0.000127058122312889
8.04175191990171e-05
7.82795337953882e-05
9.9413769688528e-05
4.38628971575607e-05
2.91684241730076e-05
5.9680142609846e-05
2.82996682630678e-05
5.46169656346668e-05
1.67952061389401e-05
0.000164000378168559
4.25323123936725e-05
8.69165376503442e-05
9.67537612698414e-05
8.02151651773354e-05
5.88952357372795e-05
9.51662131815124e-05
7.78208757037764e-05
9.71581443046169e-05
2.01147723931169e-05
0.000115228346553836
2.71260121536823e-05
5.33084248154e-05
5.23502974352987e-05
0.000148764184775398
3.16550191045652e-05
6.43388117328439e-05
3.92038835582923e-05
6.04356204671217e-05
7.78361922170501e-05
5.8904496804109e-05
5.70635011536461e-05
5.98980514982183e-05
0.000113673202115021
8.0664486842e-05
5.49797655823598e-05
0.00011572206785241
7.68709783237075e-05
2.85800593264172e-05
7.449641385577e-05
-2.20543160028878e-05
2.88045192078584e-05
3.70549908437653e-05
7.34329004818945e-05
0.000103233983179498
0.000153303512626099
7.20187481246024e-05
9.65335487906084e-05
8.59612980316939e-05
7.60651375881472e-05
9.18656977127357e-05
-3.26167258564525e-07
2.63149982625835e-05
8.60156945500313e-05
7.1810986107921e-05
6.44182763572611e-05
0.00015106014120561
0.000130300467288823
2.47928802586362e-05
7.70475792794899e-05
0.000141482246183884
6.42528584489849e-05
4.93689450059585e-05
9.68319571051829e-05
3.71247929346673e-05
1.3520007813693e-05
0.000120301146243384
9.21734299391101e-05
3.08608559263362e-05
0.000128434240709845
5.33189373593937e-05
8.79680931705467e-05
0.000102215755875305
0.000109258315938575
8.83848953312214e-05
2.4502656682209e-05
6.37247146495412e-05
1.46615454325857e-05
0.000119783432472906
0.00010942977866188
3.63665376129487e-05
5.76160146924775e-05
5.61533522859587e-05
0.00013318880002799
9.25080137590153e-05
5.51250189415313e-05
2.95823649388597e-05
5.79646887224665e-05
0.000118424001174118
3.59196156874104e-05
5.65780630412407e-05
0.000145936263793976
9.70193812967961e-05
5.911872313232e-05
2.34066617787526e-05
1.95428438299403e-05
1.29232869093625e-05
5.90252373814787e-05
2.04749664538189e-06
7.46125413219387e-05
8.2549983731805e-05
9.10691131277276e-05
6.37553303764791e-05
0.000113262299263694
3.80950409927629e-05
1.58549318525197e-05
0.000106362988425633
-1.67640438883926e-05
5.98553713036988e-05
5.78709054302819e-05
9.0771994421896e-05
7.71298976122536e-05
0.000122934049322752
7.80976850431738e-05
7.62606426858216e-05
8.83020045883266e-05
-9.73579273950842e-06
7.23961394186833e-05
5.06617488198681e-05
4.60399540982401e-05
7.34678528230025e-05
4.7234141619795e-05
4.89822151401385e-05
3.13094162256907e-05
6.68480227778986e-05
8.78076595703385e-05
4.75635362510223e-05
5.63557988960916e-05
6.12621987792636e-05
3.45310060578854e-05
3.78308357974874e-05
6.61363218932434e-05
4.53186011843118e-05
0.000110826645586377
2.79217232627048e-05
3.92638946374649e-05
7.18200457489191e-05
3.97394036802262e-05
0.000113584713684908
6.93146448829005e-05
-2.21136276750728e-05
0.000143918846552031
6.91375508496776e-05
6.23059050411891e-05
0.000102030886612908
9.2237703299145e-05
0.000120300065580579
5.70240679443843e-05
5.00158407759286e-05
2.62592168384823e-05
2.47235741156543e-05
7.83574356564436e-05
5.69076463381537e-05
2.80431666467465e-05
0.000131646313742509
5.31378719430186e-05
-3.45095870392597e-05
5.26130729394732e-05
4.95793400171278e-05
0.000144774997977667
0.00012975369513992
7.86249242454033e-05
8.25490456377162e-05
6.68352579367961e-05
0.00016355739699133
9.4876153985682e-05
9.20977493762511e-05
4.83310992890266e-05
5.14176050245075e-05
5.94741971152549e-05
8.05894331631538e-05
2.74762622805507e-05
9.34389420134747e-05
6.81833242616453e-05
7.54908268909576e-05
6.97676431642083e-05
3.23906708791981e-05
9.03143984824531e-05
7.49946421535379e-05
4.86979582860387e-05
7.1720465304182e-05
3.67921404692076e-05
6.78691267185523e-05
3.96345199990857e-05
4.69960874873253e-05
2.04098491683084e-05
5.42222840886274e-05
8.25937477725828e-05
6.64326553481916e-05
0.000121388761312274
2.93130293431851e-05
8.8895944552618e-05
5.63902177684751e-05
2.55311864907417e-05
4.29065411788055e-05
6.25288561871297e-05
8.85942853711435e-05
0.000127372465024036
0.000106621232747614
6.16075496165615e-05
6.93615973247146e-05
6.37511097791669e-05
5.76762510265068e-05
0.000123325922109461
6.21974064554778e-05
3.05784475530391e-05
7.98642941648184e-05
9.19293514772518e-05
5.40451795601695e-05
-3.17554378078958e-06
6.20203040611483e-05
9.09697138383688e-05
5.4496372976161e-05
6.64406587878981e-05
9.12286283681251e-05
0.000114859605457575
7.51841889204452e-05
2.90758312427028e-05
4.45791213756906e-05
4.9341611737434e-05
0.000108185521710606
6.11204305869733e-05
3.51073562909631e-05
7.03684532253419e-05
3.69660574972112e-05
1.51869491579087e-05
9.55966692532337e-05
6.00632036633002e-05
9.01173527773849e-05
8.44636644854007e-05
2.52516825833265e-05
0.000121482893166951
-2.9673966195268e-06
2.18447288382511e-07
3.67518794279894e-05
0.000100217376179144
0.000109877116874625
7.97960289553466e-05
7.47106343293505e-05
6.57121957252599e-05
6.20204537378417e-05
0.000119467782479835
4.02057976645155e-05
0.000149891736257815
0.000109861446672681
3.27834129884603e-05
1.94396922206761e-05
9.97534723657211e-05
8.06702078591445e-05
3.89852929037803e-05
9.58716869326947e-05
6.75623157402643e-05
0.000101948686974839
7.3111133925116e-05
0.000102009756817243
0.000127421536177748
0.000119679041682039
5.54736266514897e-05
2.01158130094516e-05
7.0089174121299e-05
8.48280408910388e-05
9.93109554774316e-06
6.81369435018655e-05
0.000147802505983327
0.000130479068387174
1.1978634694402e-05
9.05905846458322e-05
-6.54209398023792e-06
5.37507699160929e-05
5.99267480342937e-05
0.000103045248881129
4.79857213386782e-05
4.52735704474876e-05
7.50002909208671e-05
9.71747367850207e-05
6.27990487889452e-05
9.32347866593484e-05
7.26955117979519e-05
4.65087302366562e-05
2.40789411763754e-05
7.35032001474222e-05
4.94218269271328e-05
0.000100011471545735
5.78856952807382e-05
7.69091454123488e-05
3.23797223857985e-05
7.26483288702473e-05
0.000117709549137485
9.68460206946879e-05
1.65498733013325e-05
8.65529148812587e-05
7.88157624243463e-05
9.43973373602059e-05
0.000131641904031404
7.24898866240157e-05
0.000109348093152687
8.74654201639723e-05
7.51448342059424e-05
9.45439463382411e-05
5.32226453550309e-05
5.95419582525388e-05
5.50870896903726e-05
7.43669428015184e-05
0.000102498920038663
6.43827164351664e-05
9.44157285193387e-05
2.94016456814642e-06
7.01018394202443e-05
3.13543111730626e-05
-1.85590199555519e-05
0.000128720536352911
-9.65136406402119e-06
0.000101687761943986
8.20090034899102e-05
5.23851070204308e-05
7.90551690646555e-05
0.000120320204547679
9.44609530955409e-05
9.54461265351324e-05
-1.16891988222043e-05
3.09123193713451e-05
4.87855531780249e-05
0.000132779330569076
2.11016774993199e-05
4.61557129579053e-05
0.000101521112446027
1.31973402257131e-05
6.99566902324435e-05
0.000159824600115108
3.93126747548635e-05
4.34046701248242e-05
4.52347208561123e-05
4.77208854142808e-05
0.000112083156537687
-8.6187279200743e-05
8.0496445726458e-05
3.40712112940394e-05
0.000144494799377976
1.32070104172947e-05
6.66852979556873e-05
4.53202342284689e-05
0.000135287798722316
7.05171900282506e-05
7.05794790270691e-05
8.54470573034066e-05
9.78642762615093e-05
4.17610513345577e-05
5.89787431942106e-05
9.75876610946182e-05
0.000100426571969225
9.97150718332234e-05
6.50215614253724e-05
0.00011490331787919
1.12813697192275e-05
9.44168926486555e-05
0.000107023642559831
-2.22113750087479e-06
0.000103551317740105
2.04891765689818e-05
0.000155772346191239
8.02342230662709e-05
7.04853465575931e-05
9.23831442377622e-05
0.000120569030226906
6.12791720736447e-05
0.000135921706289311
3.96633417882832e-05
9.48613229736777e-05
0.000182505696155142
3.10664188323788e-05
4.82932244436536e-05
6.68434746654698e-05
7.4297794663372e-05
3.70675907979617e-06
5.94544582164305e-05
0.000103457947894304
0.000121809177941761
2.75522729662964e-05
0.000136743785775939
3.77502971495053e-05
2.86792675785147e-05
9.2672004837793e-05
0.00010653533570789
0.000105777998177865
8.8430775221719e-05
0.000104641968887204
5.15127694931604e-05
6.20339674905615e-05
0.000132987260369679
1.87124867652663e-05
0.000109026148382765
7.46174612770397e-05
2.3120650863132e-05
7.5516888435963e-05
1.38874455469501e-05
0.000124771903543419
9.20682520294625e-05
0.000134795793710896
0.000104680300186604
0.000116731798697377
0.000114569826051301
4.27628948624934e-05
0.000112064834164029
4.05701404124726e-05
0.000108518548251151
0.000131728330335523
4.11299124984439e-05
9.62346692490314e-05
8.27355746555415e-05
5.53435354427302e-05
5.4512942341243e-05
7.34029587549717e-05
8.82051638005196e-05
7.14299786308188e-05
6.78307081075276e-05
2.8265008669327e-05
7.37821084592708e-05
5.67085043233404e-05
2.3110570202873e-05
5.86284181593089e-05
0.000117869166182604
1.60723784967371e-06
4.58449422259302e-05
9.13452970870748e-05
8.71016503413881e-05
9.66873481186744e-05
0.000102856772519443
7.94683486483714e-05
0.000115291132369668
8.71459213903651e-05
4.40832322394174e-05
7.17997486094028e-05
4.44694666715497e-05
0.000107690713341936
3.49840925119966e-05
0.000124105545092634
0.000132507439553767
0.000110302293130383
2.5313309885122e-05
7.35659014224102e-05
4.28377864498557e-05
2.87036779685953e-05
2.12541606144199e-05
7.46831073741352e-05
6.5439876346085e-05
9.10501677977586e-05
0.0001134829644142
8.69814739214909e-06
4.21269189858532e-05
-1.77428683319884e-05
-3.44497003692264e-05
0.000114936619322244
5.02562012059994e-05
7.42696845785358e-05
5.2999352570451e-05
2.96739479827916e-05
5.55669254209896e-05
2.00415109876563e-05
0.000128627011981121
0.000112901551234894
8.69794043074049e-05
6.83934864114635e-05
9.22694513853089e-05
5.07717160137805e-05
0.000166470030632867
5.46268843508452e-05
6.72445270329464e-05
9.74677056585633e-05
6.00955252813748e-05
2.86745900193919e-05
6.40257948545934e-05
0.000150943673909487
0.000105131012790586
8.6204668533343e-05
6.93648631535629e-05
6.37144414649312e-05
4.3148272823078e-05
5.00245352676763e-05
6.93690728472697e-05
5.91452815329376e-05
3.120636485499e-05
8.24560745894139e-05
5.59834149557662e-05
7.19659637169264e-05
4.67710891559869e-05
9.72658704138014e-05
2.05847042997704e-05
1.41120069650536e-05
5.08043090052213e-05
7.76981681944142e-05
3.74501686588257e-05
0.000103995344302971
6.45079273491824e-06
7.56013414902399e-05
5.51594261815231e-05
0.000102277284809352
8.18523460590416e-05
5.29476097284747e-05
0.000110276252366651
9.16485214225883e-05
8.82250850206432e-05
0.000111049856683544
0.000131080769854362
9.54891411561074e-05
0.000132083970901027
0.000128469215615054
8.42997906082826e-05
3.11176586455483e-05
6.22579849693382e-05
0.000126320560055682
0.000136100794298483
3.83042186984354e-06
5.01517304609665e-05
0.000152705940568968
0.00013690413567409
0.00010180153138044
4.20186327434204e-05
0.000103227859074967
2.36422900508081e-05
3.94221140122529e-05
8.91464387493628e-05
6.49540953773756e-05
5.14550837233923e-05
4.19014219460736e-05
8.88718989127547e-05
2.01713516687357e-05
8.34532477736993e-05
9.69228544231714e-06
2.17360803668957e-05
0.000125223513532624
0.000122476239896665
6.58739690842857e-05
-3.36618729560889e-05
5.82093240847955e-05
4.6183067127488e-05
0.000135075475485057
5.43709906334589e-05
8.1146179102229e-05
4.41659710981866e-05
6.30399993892665e-05
3.1035154213327e-05
2.2800569259055e-05
3.35521590580621e-05
1.82322580509187e-05
0.000141699898517127
4.80882724721616e-05
-2.20401218343671e-06
6.60189959252773e-05
0.000101383225843527
3.58434237938141e-05
9.7744525892775e-05
6.04907294080134e-05
0.000100700858424438
8.58495764294015e-05
0.000104742193891498
0.000126038033157097
0.000166149409231469
9.91291259226815e-05
7.51616675516756e-05
5.47225584007668e-05
2.48058206020129e-05
0.000123543508666234
8.77408252777198e-05
0.000141528456439024
0.000104274451287589
7.68789757972965e-05
9.50050432864674e-05
4.87788797253016e-05
8.29570185142846e-05
0.000153669544614642
9.73097247012984e-06
0.000100837677228664
0.000101347381155922
4.28842145443046e-06
8.35232721354551e-05
4.85786373478877e-05
0.000102945460328435
0.000164737017624095
7.59025636080322e-05
3.36827899573884e-05
0.000110161956726608
5.51929631884781e-05
1.80678141090645e-05
4.11830713706518e-05
1.8046456635677e-05
-2.82548129644365e-05
8.19359673085394e-05
7.97913816232444e-05
6.48144173645465e-05
3.89985237436211e-05
2.91063144923433e-05
6.35570003371516e-05
9.34847328075723e-05
0.00011056051133236
-1.38253966117575e-05
0.000110903082628908
8.46563814626314e-05
7.98082267072577e-05
7.8165751415017e-05
0.000105782107920688
5.26037349077893e-05
0.000106640119937202
7.90994780266188e-05
0.000144453798807937
5.60052637474623e-05
4.48884173060187e-05
7.47613976571758e-05
1.14895653692594e-05
5.17676719637912e-05
6.36379511559979e-05
2.76151702194453e-05
8.46650182889806e-05
0.000114978832169339
2.30687490708238e-05
5.54892330338937e-05
1.32903691178519e-05
-2.33374605183073e-05
0.00011652887884951
5.71473448765818e-05
2.468881750206e-05
6.76245861581089e-05
7.2757418897183e-05
0.000100096149409354
4.23553194267036e-05
6.98856947699805e-05
8.39900845072424e-05
0.000131799762334519
0.000108255558713436
0.000115869432405588
0.00015125885266022
0.000100024171571783
0.000117972146749677
5.08944142953229e-05
0.000126883823207473
4.4541986203347e-05
0.000105141903216196
7.76653829768208e-05
4.48823890243211e-05
7.47007342407819e-05
8.42053151545754e-05
0.000121944716686915
8.23849826109393e-05
8.94172807505067e-05
3.37747831903628e-05
2.69217744791825e-05
4.74661715738849e-05
0.000111152596112856
7.86899767723405e-05
6.50366253217732e-05
4.4056696750002e-05
9.6879140370194e-05
6.04347465688627e-05
5.87842024891364e-05
6.32893907772705e-05
5.14312974349813e-05
3.67052992920572e-05
0.000139370541643795
3.83280077717762e-05
0.000102325364688095
6.15220005391978e-05
7.82079380448885e-05
0.000140840197785611
2.51058587525119e-05
1.13061428790793e-05
5.47579323179002e-05
7.54800689159583e-05
-1.1715601328771e-06
2.80380398363788e-05
7.08512345520085e-05
0.000127787217813621
0.000110309012414437
6.18427653737847e-05
4.98188875266174e-05
4.31621518749939e-05
5.79739541955102e-05
0.000125784266233038
3.50819279718618e-05
4.5637479576793e-05
2.9896330154787e-05
7.99710172203206e-05
5.98058952112347e-05
0.000108092781775503
0.000127358873938558
5.92086724431314e-05
0.000125494576547548
0.000152127319065133
2.17940070758422e-05
1.73206193939219e-05
0.000130558313415008
4.03098172568163e-05
9.36708585382831e-05
0.000133607686809685
0.000116783770876879
3.32569290643752e-05
4.19239680211415e-05
1.51352661897318e-05
0.000109911003949633
0.000121457513604143
0.000112354567280133
9.5774955679656e-05
7.01876725656917e-05
3.0732002338359e-05
5.1566121860142e-05
7.07298579902433e-05
0.000101533387197006
4.14677851349605e-05
5.39433075252667e-05
0.000129094777446827
3.2249525853867e-05
3.59792727303544e-05
3.43076071053534e-05
0.000163152247987803
8.11805883467715e-05
5.69537736708648e-05
2.14693102696582e-05
0.000122603733111657
0.000128973433800511
4.67704297712672e-05
9.32941648575492e-05
7.09822556967336e-05
3.68266104360348e-05
-2.57446984693039e-05
7.61440834175091e-05
2.43274800767382e-05
5.52344426162762e-05
2.50550507042464e-05
4.40236465712638e-05
6.48172166573537e-05
9.99566143547627e-05
4.52784096795872e-05
4.31832127339535e-05
8.18587894669758e-05
0.000123419884397963
6.82783242212803e-05
0.000162963944053165
3.60337684469267e-05
1.63186098625825e-06
2.96830819876208e-05
0.000109019536380143
1.51041534300586e-05
7.16224476571e-06
0.000114763102411329
9.08036987854348e-05
6.55204355178879e-05
8.49041319091758e-05
9.6842168002612e-05
3.16651969518436e-05
9.62098237036118e-05
0.0001351081878164
1.82622826859188e-05
0.000133523416906262
0.000109082211931956
7.60646991972492e-05
-3.51730022839184e-06
8.327764294437e-05
4.0856164608548e-05
8.41501300410623e-05
4.73619213017753e-05
6.04248415240589e-05
3.6886716356057e-05
6.24226904297268e-05
7.58517337767708e-05
7.37205014064202e-05
0.000100346285989628
6.53575565784979e-05
-1.54493482557997e-05
8.56263561946454e-05
0.000103082610950208
3.85421269160753e-05
3.64572511867644e-05
8.09823742024851e-05
9.59953751596198e-05
0.000125979558711353
8.08596357351942e-05
4.95438363337254e-05
5.45979208644987e-05
-2.80950619103693e-05
2.28185908224322e-05
6.37224174774668e-05
0.000126118503642952
9.80098978554685e-05
7.65619600927308e-05
6.98262501717896e-05
5.32199188989754e-05
4.07960142853581e-05
6.80024592963255e-05
0.000102787190813369
7.60492621473369e-05
9.08348288006405e-05
7.19034590577755e-05
-1.23877635352482e-05
0.000142792757595594
0.00012226543003792
2.40010325483e-05
7.83252967236182e-05
-1.31217179281443e-05
8.94732897967949e-05
3.08783198053288e-05
-1.26873380713328e-05
0.000116740438507283
8.06771729259842e-05
3.78869172754476e-05
2.85400499463816e-05
5.29162582716668e-05
0.000143839832598481
0.000124302774062003
0.000115021275213142
3.70289979770013e-05
4.06303588425151e-05
2.24964787750301e-05
8.33801699252963e-05
8.3260991446467e-05
7.29370081632524e-05
0.000100713703869166
6.47726095893245e-05
9.12664063007532e-05
9.22805260695686e-05
5.23381415049759e-05
3.09647045667693e-05
6.09443247555357e-05
4.93625003272692e-05
3.99963592869294e-05
6.19493072237652e-05
2.48957498329214e-05
5.21307842399945e-05
8.64576398141834e-05
8.76910976756035e-05
9.70538078833518e-05
4.52114783729724e-05
4.5433629350971e-05
0.000100634857435262
9.48171516691632e-05
0.00010235499467472
6.3011066995006e-05
8.10363513856471e-05
0.0001208710165277
9.62851761342371e-05
-1.54502438767633e-06
7.25133138186906e-05
2.73599594954742e-05
0.000117633009487261
8.5152339720528e-05
3.27664709313317e-05
2.64808032341024e-05
9.94018087447488e-05
1.87693361964923e-06
9.66342016480173e-05
6.06403671696436e-05
5.28182520556788e-05
2.63770819534395e-05
8.14797030747689e-05
5.57659597164568e-05
7.28275760541941e-05
0.000150316907113158
0.000147061719833881
8.21413191141297e-05
0.000140448748739038
5.03828513949557e-05
8.87578188580892e-05
7.2852200530312e-05
7.90613197207391e-05
6.20945562208394e-05
8.95917467129612e-05
8.86999956249087e-05
0.00014973065821409
8.58671986856664e-05
3.47566465113005e-05
8.90837008842916e-05
2.06513066773829e-05
0.00011043705980656
8.36866512778393e-05
1.17017385719811e-05
0.000103330067847171
0.00011039839429074
7.65186762351039e-05
4.94234937681603e-05
2.03651771883275e-05
4.83250351316818e-05
0.000127273604221845
8.30301950272782e-05
7.0944602310884e-05
9.66599075739139e-05
0.0001025013875451
0.000104819639862586
0.000137559881457015
4.58109681199488e-05
4.66922954716174e-05
3.89904430685612e-05
0.000118658086537861
6.40456974619954e-05
-1.75310232529503e-05
4.00500287357396e-05
9.7324425680915e-05
0.000101237038972506
7.23074683187086e-05
3.58058918404926e-05
0.000105151033113268
0.000115636604794909
0.000132853281751398
0.000139739754620789
9.19919627836777e-05
0.000135815694651684
7.27899457686361e-05
5.14546041306294e-05
-8.81779433309798e-06
9.75104533201899e-05
6.37820865862416e-05
4.67001219677142e-05
7.59821266961972e-05
7.09725269044237e-05
9.44759522904467e-05
9.44662902681198e-05
7.17577797133964e-05
6.91913186983536e-05
7.15978941071511e-06
4.7910578082051e-05
2.87755259084059e-05
0.000102137999164904
9.58645404067923e-06
0.000111619696645287
0.000156929813118614
0.000107182721309622
4.48743030381762e-05
6.53497912769642e-05
-3.22094654236434e-05
2.4466013984744e-05
1.24344562479496e-05
3.83230940667617e-05
3.57927244310507e-05
4.05536927427305e-05
5.69146378419785e-05
0.00012021811333791
5.16784533956659e-05
9.89345434737978e-05
0.000105830297767067
9.31143081978395e-05
0.000130136011961198
1.2712078969675e-05
5.02088961058576e-05
5.03619128508714e-05
2.18489797588764e-05
5.96133546446141e-05
5.81594482115583e-06
7.9010642605996e-05
6.44596836556478e-05
9.92733704562625e-05
3.07640205879016e-05
4.56833968497016e-05
6.1971678291326e-05
8.93880525175379e-05
7.10188516954144e-05
9.8800108380383e-05
7.21237247027874e-05
4.66363103041895e-05
7.58438403259016e-05
5.05367287163761e-05
0.000107223435317934
-4.27125704711973e-06
3.02771194267671e-05
2.82301086151937e-05
8.95936249241914e-05
0.000100542967274099
6.19721303556895e-05
0.000107894800486382
5.44216698381448e-05
8.95263056012246e-05
2.80768170500611e-05
0.000125859102882528
0.000141931553122551
0.000129443459866613
8.26113471250495e-05
8.98590339443028e-05
0.000114670610161976
3.24473789546139e-05
4.77000729789255e-05
7.11161328907622e-05
6.07225572933074e-05
7.77134225799811e-05
0.000110898134978105
0.000113391455431833
9.92850375917734e-05
9.03267738205106e-05
0.000163458244503638
0.000180981147664634
4.33257816692286e-06
7.72751158092356e-05
5.40133602261036e-05
3.40625184848175e-06
7.05016147818164e-05
3.9056083396908e-05
9.75704148518435e-05
6.04279603787124e-05
3.59458629765976e-06
3.38755322389725e-05
5.46635375964e-05
2.7167147630658e-05
0.000120126327416573
1.63989168768081e-05
0.000111717756769651
5.82082772621436e-05
6.61555686001466e-06
3.40005017037828e-05
8.37361889617163e-05
2.82131654643509e-05
2.21024924547551e-05
7.98786643017198e-05
0.000130841794179249
4.96524606898017e-05
4.82914471857899e-05
6.20015570782618e-05
7.89714806238928e-05
9.87853519075185e-05
3.56114165262549e-05
0.00010302643888696
7.99746619357375e-05
-3.31487572191677e-05
4.96689953337799e-05
8.40061025463008e-05
0.000103602497975977
0.000108585050378968
4.78159891561003e-05
4.73859010124464e-05
7.03795009702919e-05
0.000131706036279262
0.000112532195503543
4.8493068817604e-05
7.84227506182215e-05
5.80603044031658e-05
9.00657948030232e-05
0.000103070646916361
4.20265703425552e-05
-1.29690400332049e-05
0.000142781332021013
2.88088436932876e-05
7.56076151851756e-05
0.000144110563821546
5.72428338820813e-05
9.79901885927492e-05
0.000108297435323346
0.000122436489372582
5.46026530449083e-05
6.73997129845486e-05
0.000105578469752891
6.75621146028768e-05
7.49511560932562e-05
3.75203074100492e-05
7.18413738123386e-05
4.82226535544107e-05
3.31367532802259e-05
3.37730650687607e-05
1.12789841031216e-05
0.000115253161678787
3.08473970453185e-05
3.7417802777717e-05
2.87672030535934e-05
6.08384781222428e-05
1.23128765192488e-05
5.31109149169623e-05
6.23755620057481e-05
9.76594519853474e-06
3.3468267391911e-05
1.83627641551327e-05
7.08570569782806e-05
7.59973261720417e-05
9.58045988055267e-05
7.26040349140734e-05
3.66097332780568e-05
6.25271016716113e-06
8.71923211991498e-05
3.33593609990914e-05
1.4997724943629e-05
4.95457546680349e-05
0.000182065632545826
0.000164769291343116
0.000105210247364398
5.43085242329021e-05
0.000108260073178291
-1.13572629734537e-05
6.17157302767331e-05
2.25317989662427e-05
1.90792419826065e-05
5.10152150293303e-06
4.52410218729033e-05
-3.28331492565673e-05
0.000136490167070117
2.09956952869007e-05
4.56224041430904e-05
4.40986454640012e-05
5.48109143147104e-05
0.000148450515262901
6.06474999236826e-05
5.93418325900432e-05
0.00010407235531829
0.000114595116644366
0.000125565162485371
0.000135054396204918
3.85289076839064e-05
0.000109737205314401
2.37978730822465e-05
-1.21265595818598e-05
0.000100029798934977
-5.13710018670714e-06
3.60994069074616e-05
0.000102043044408193
0.000138409831254337
8.21406844037206e-05
9.91224211188833e-05
6.56757296171478e-05
8.21742435330821e-05
0.00010780216408064
7.48445680633359e-05
5.84963834174605e-05
8.76224510262947e-05
7.29130337772435e-05
5.76817856938338e-06
6.18891865190255e-05
0.000110057897209901
7.39825191512625e-05
6.29396018421686e-05
0.000167789976607772
5.243554426013e-05
0.000124991404718646
7.12663686804652e-05
9.98376755250662e-05
9.41645166213983e-05
0.000130404376801473
1.10088802434439e-05
4.65319305772695e-05
2.7910620404753e-05
7.0044625456439e-05
1.67577540451887e-05
7.60827429699578e-05
2.34134358155182e-05
8.80757666192615e-05
0.000104052717240595
-6.78734394545076e-06
3.43212183275422e-05
7.86763444711461e-05
7.59625583898832e-05
7.22755735633533e-05
0.000100510483659105
7.45756371704329e-05
5.42467418542536e-05
9.92505091715559e-06
0.00015047979959028
8.91842207399417e-05
0.000151138003262933
7.42511741837576e-05
-1.2232453938328e-05
6.70892030340153e-05
9.98868582607958e-05
0.000114677001465913
7.85639023959572e-05
3.33361600716031e-05
6.35239750689991e-05
5.6571936816579e-05
5.43463806288074e-05
6.24118128346321e-05
0.000114239591728618
9.49812654513503e-05
4.828476700548e-05
4.96014221619147e-06
3.25396793712533e-05
8.91767178896161e-06
0.000109854626329688
2.62023479593802e-05
9.56952699108495e-05
6.78540024984702e-05
0.000123708490508021
3.87410261762638e-05
6.25240728967295e-05
0.000116931391228001
8.54573517932741e-05
-5.61693091678721e-06
9.0849468392335e-05
5.983062319562e-05
6.64445474022676e-05
6.43812315008126e-05
1.30024280841928e-05
4.76511677296815e-05
9.28835613850322e-05
0.00010134499859175
-1.12362361434842e-05
4.59777655211784e-05
8.54133692383834e-05
2.74523430933159e-05
0.000112630700853842
0.000111485474021945
2.47450551348827e-05
-6.38937623770512e-06
7.53873724208378e-05
7.29238760797924e-05
8.68625486721335e-05
1.02379034569333e-05
7.31647235575684e-05
4.22573160604301e-05
8.43005017730092e-05
6.70270105736718e-05
0.000123392228776872
6.25819230658888e-05
8.22706969955894e-05
3.65131551268908e-05
4.50943641610047e-05
7.1983468599378e-05
1.62881013207712e-05
0.000113202674407995
5.14476058943953e-05
8.5067333642526e-05
9.09297069956132e-05
0.000134192332644093
0.000104230320004715
5.24676750657849e-05
6.90242503874906e-05
8.54383596187236e-05
4.86867781130685e-05
5.52323438531638e-05
0.000121835295316838
4.8740887386097e-05
0.00011657091642505
0.000111926254893114
0.000123004576585058
4.26097175031285e-05
7.80460747567851e-05
9.37482523925949e-05
1.51448183692245e-05
-9.28912192608546e-07
2.04654482703007e-05
0.000117555590058492
4.3763828518899e-05
0.000112457127564271
4.15467817782931e-05
8.46736949433418e-05
0.000112386206216879
7.27049057453938e-05
5.06819954559093e-05
6.78235220198163e-05
7.08396634809745e-05
0.000101954423812103
5.62580208766296e-05
0.000112277585006306
9.56063316959506e-05
0.000108522553987149
0.000118707014655761
3.83724673825423e-05
4.11000717810329e-05
9.36308691897879e-05
3.42133619648832e-05
2.28092413402509e-05
4.54384851067102e-05
5.31875615729256e-05
1.5929143536732e-05
2.66671951713607e-05
5.38837355250296e-05
7.64899779558581e-05
7.7064944807854e-05
9.29661176083238e-05
7.34542989512634e-06
6.65743405306054e-05
8.00264953567529e-05
3.96680662208081e-05
3.45169414154425e-05
5.78190904941966e-05
0.000116067358340221
6.48876500650056e-05
5.75713573272707e-05
1.42825254055384e-05
7.47998662775088e-05
5.00935687620823e-05
7.21640145386951e-05
0.000133042740363201
5.71148695264006e-05
7.46950034205173e-06
0.000119879103007027
6.47225258654071e-05
7.64794962188129e-05
5.64223611735033e-05
7.37654919016964e-05
0.000104613660516538
8.28985837241693e-05
2.90170698550266e-05
0.000132102436259146
0.00012607508403815
5.79170935325854e-05
4.0086954776046e-05
0.000143638701040101
7.15433179735808e-05
5.88763396401142e-05
8.78570594501449e-05
3.25552824126141e-05
4.66887966878021e-05
9.92370505260212e-05
3.340135972039e-05
6.23702084389293e-05
6.77501042822785e-05
4.51261341763131e-07
5.62791130865341e-05
0.00012413059838118
1.28093973522869e-05
2.76678117561201e-05
5.36192139858724e-05
5.58804835711512e-05
7.58103107389748e-06
6.34647369091102e-05
8.40085227841405e-05
0.000131011762419023
0.000118980174889729
5.50433229444833e-05
4.96068050116624e-05
2.93816243913766e-05
3.55740994213266e-05
0.000111894094821589
0.00013760888889848
4.25026018408276e-05
0.000146232466164092
0.000101083132639239
6.66690263293165e-06
6.74048548984152e-05
9.09962480631442e-05
8.83488423975665e-05
3.97007470986065e-05
1.66270553032892e-05
7.07628928547976e-05
0.000120980002019572
0.000145261696798511
1.20324670207248e-05
0.000133437568036539
7.57449863142017e-05
-1.66927303011201e-05
5.5469521124144e-05
6.16841577305146e-05
4.41948591548475e-05
7.03679327887352e-05
2.33106414849037e-05
4.80195220396577e-05
2.49719898579635e-06
3.98642587134027e-05
0.000101283751433412
7.76254887032398e-05
0.000107637940664941
1.56873160040744e-05
7.52221676489038e-05
0.000137411308044313
0.000153270401947064
4.43073883295879e-05
0.000111923022594744
9.04304751649441e-05
3.81131981750256e-05
0.000105029756199417
5.07148077456872e-05
2.45779740951975e-05
6.58972681841653e-05
2.3896491878383e-05
2.53607098435132e-05
9.28376810393012e-05
0.000100682490492246
4.36876269636073e-05
5.19234888885847e-05
6.17241993851364e-05
8.8317281041966e-05
0.000104073083024524
5.04243740468279e-05
0.000105791161710167
7.84689551545318e-05
1.89365277553718e-05
0.000116432137041011
2.67880045222004e-05
8.42921020094542e-05
5.67418933023282e-05
0.000155443064249512
6.30928294453816e-06
6.50421984354165e-05
0.000115898893376482
5.50007075563613e-05
9.90400049161767e-06
1.73659856823064e-05
0.000108208071407162
2.28808743509185e-05
0.000116096553660873
2.00132004216738e-05
2.12373453467565e-05
9.36827826592894e-05
8.35691177987912e-05
6.79628618662591e-05
7.71409366628254e-05
0.000123618216123826
-9.51339228860236e-06
7.93209544856504e-05
0.000117143197474548
6.58226654878685e-05
7.39995940008077e-05
-2.65744631208349e-05
0.000123480865909042
0.000111425144602648
6.61671502030576e-05
8.44052258983452e-05
2.10493384681178e-05
0.000111631998022887
0.000108764199816084
6.0344928131423e-05
4.22914274726235e-05
7.10748596606895e-05
8.7935598538594e-05
0.000131493437116079
3.71158768190415e-05
9.76874402956885e-05
7.2193060230911e-05
4.04084790657442e-05
8.55258206784112e-05
7.2486454611302e-05
0.000138347104934238
2.00723710009687e-05
3.20971425087547e-05
3.90700969301239e-05
6.35250033653935e-05
5.95180945788073e-05
9.10871769843755e-05
5.40578118395468e-05
6.57361598206496e-05
0.000106505483419178
0.000102994736119572
3.0076846177574e-05
0.000112010371368375
7.08344137277143e-05
4.99384579792964e-05
7.20402620558271e-05
5.60936447080234e-05
0.000112942151721162
0.000139478434579699
7.73972488855715e-05
0.000101828522777329
8.69902634101087e-05
0.000104285138527116
0.000111205000193454
5.84725932843831e-05
5.87748741796735e-05
1.69886574940341e-05
4.66010805086102e-05
8.61235780497666e-05
0.000102408518195917
8.01316499465915e-05
6.74145275911698e-05
7.5876672728006e-05
0.00011837184787695
8.23391614778488e-05
0.000136660301391586
4.47026119052707e-05
6.81911480408272e-05
9.37381449537136e-06
3.34539674337036e-05
0.000119220202878515
0.000132574589572149
0.000116359738640604
5.73777291045422e-05
4.84455113171874e-05
7.65082745495679e-05
8.5437170932256e-06
8.33227644234532e-05
8.96093052491302e-05
0.000100982028997291
4.22914783969062e-05
-5.60905017924523e-06
0.000141390254355186
9.00048113284176e-05
0.000114357717520588
2.89407635165684e-05
7.38784002006889e-05
8.16003540335145e-05
0.000150823964821858
3.31508314757514e-05
1.4402303077288e-05
4.14416406398383e-05
0.000117789619960995
1.71160417214813e-05
7.71887476494026e-05
9.22246199427871e-05
0.000108133000910542
5.22201506672424e-05
0.00010246390238574
0.000129719113291276
8.42211997501297e-05
1.36415112324815e-05
6.98948285537332e-05
0.000158132292952351
2.65841474465398e-05
0.000100892389043343
6.55443350455292e-05
8.76260256413973e-05
9.129275626205e-05
9.64974534763238e-05
8.95278356512616e-05
7.79305019769999e-05
5.52139748330238e-05
1.52154203490056e-05
6.67756147373828e-05
7.52628564497638e-05
5.73136118021551e-05
8.74125936573349e-05
8.30207918198409e-05
1.1251988510693e-05
2.06898139212972e-05
9.11585297097098e-05
6.67485821230703e-05
7.93301251350999e-05
6.25017552174185e-05
0.000116531815964514
0.00010052157005143
0.000106399620028984
7.47590430698166e-05
5.34701057753329e-05
8.30159856911615e-05
6.58767237309302e-05
6.79768754671771e-05
7.32763338390055e-05
7.339215289898e-05
0.000159178924304579
2.40059961011663e-05
9.99261211997308e-05
1.12620247819064e-05
0.000131427431414359
0.00010115002329277
1.70999470371424e-05
0.00011765989355236
8.0509262513853e-05
9.42404146913321e-05
0.000131064140534829
4.14349385702758e-05
4.97340298440786e-05
1.24275077114544e-05
1.2823850785035e-05
6.02385855644768e-05
0.000132393672884389
6.52636197349755e-05
1.34787615574424e-05
7.71645654270746e-05
9.29635079013676e-05
5.00497648349597e-05
3.18680164292447e-05
4.63245011495796e-05
5.95608803640381e-05
4.17105689866435e-05
0.000103299259563654
5.33403662699739e-05
4.14987819716585e-05
3.7471454401284e-05
4.92755700783349e-05
6.59931996353664e-06
3.93157721352602e-05
5.16455596541818e-05
4.04756203955781e-05
5.52673405163034e-05
7.51599699389228e-05
6.99951001104755e-05
8.9283117301935e-05
3.91009864549291e-05
2.31686415398035e-05
5.4941809222115e-05
2.78223539208884e-05
5.69490287918618e-05
2.32019640718099e-05
2.46525308061009e-05
7.96467552748089e-05
9.50504628644092e-05
0.000139934876784014
6.98087231764937e-05
0.000108161997382751
6.48490359629776e-05
3.8028690545368e-05
5.73382424374342e-05
4.6644317060706e-05
8.73588608915994e-05
5.19218745341463e-05
8.28257578883902e-05
7.25077052893024e-05
1.11553305112547e-05
5.38866231078859e-05
5.44558985057679e-05
9.27524197853095e-05
6.30809153489001e-06
0.000111778436255605
0.000131400951168841
6.33966687079908e-05
5.10019285253104e-05
0.000100226716566985
2.66649159156807e-05
8.07921821874872e-05
4.8026719785529e-05
3.71082038165464e-05
8.24432456579008e-05
3.38213151613581e-05
3.0988037130098e-06
7.1426526991272e-05
4.69743234216491e-05
7.04559855322843e-05
4.56617291179605e-05
8.89419145401635e-05
6.09506362731985e-05
4.36149687638814e-05
9.036089769973e-05
3.84695088799799e-05
0.00012260798854799
3.10925350967814e-05
4.0938474226058e-05
0.000113531311937694
8.88167973774281e-05
7.88662970890399e-05
9.27119855103664e-05
9.14292353367394e-05
0.000114314985834603
0.000125638550016046
7.82671207166594e-05
8.75016114835966e-05
4.38960826757232e-05
0.000118607982700659
2.10989986894679e-05
8.25972375221165e-06
8.51538354089479e-06
0.000121263370812657
0.000109991415462264
4.91740733930058e-05
0.0001081020620235
9.31034991064934e-05
9.17057943556661e-05
2.5451834612478e-05
0.000107976985724141
0.000116142913423273
9.82261352575206e-05
5.83117986334438e-05
7.08115872217839e-05
8.0696108594131e-05
0.000114060324123411
5.13493632858902e-05
8.92214370112761e-05
0.000149357091321885
0.000131452871846636
-3.9628938585954e-06
0.000131251417754681
5.71882410971174e-05
3.37915928609454e-05
0.000102339774558195
3.38996827263539e-05
-3.66918163799551e-07
0.000114097182142095
6.73334439124979e-05
6.17201960564887e-05
8.98676087530762e-05
7.97837633328941e-05
5.21880276687663e-05
4.23619683302354e-05
4.22342348734917e-06
4.63658708394796e-05
7.68573059294052e-05
-5.49327879351894e-05
3.71699913364833e-05
3.85008705953745e-05
1.34979842108474e-05
7.67746506749501e-05
0.000137761024580056
0.000116831464103897
0.000106798066746413
0.000113680891885703
7.54158928405639e-05
9.22552763984189e-05
8.85179237500674e-05
5.3374228372066e-05
8.48590708546926e-07
0.000102221019316853
8.06299261831402e-05
5.77765460236402e-05
1.12474069404881e-05
3.46978441320587e-05
4.01415386021678e-05
0.000107512527276938
2.71659887980739e-05
-1.04088382517806e-05
8.98548683484008e-05
8.24622807935308e-05
0.000111493026394501
4.46148523955521e-05
5.97690244243334e-05
6.38272814494965e-05
3.91924489743419e-05
7.65806247097656e-05
3.48292334033889e-05
9.59311705826851e-05
7.29448959291603e-05
0.000102001999886803
0.000113153338023868
9.68195390317989e-05
6.32778500370384e-05
3.99340129853924e-05
9.67294218489124e-05
7.85432270410971e-05
0.000109941596545656
4.23067944632312e-05
1.91934207614119e-05
7.61814718663884e-05
0.000137041420756705
6.42055037955032e-05
2.66372772954554e-05
2.99935586393124e-06
6.9774876569724e-05
0.000100580001221091
5.43767379388777e-05
3.72410032746961e-05
0.000122933008504694
7.55206318332002e-05
8.1357681701296e-05
3.27858953001491e-05
1.03518564486154e-05
5.44545761009941e-05
7.36971257028753e-05
8.26081129979131e-05
7.04624404642577e-05
3.8383826469646e-05
9.13455168521632e-05
0.000149121064290451
8.5891381740698e-05
3.18767494008648e-05
0.000107133132019428
0.000112220655176981
0.000161540025433737
8.21923974839922e-05
7.77142307111597e-05
0.000101810961767434
4.41207767869776e-05
5.85251318396239e-05
6.6530674665051e-05
8.24999540148026e-05
8.78889026157749e-05
8.37949816771379e-05
8.51018076317536e-05
7.06438577922797e-05
1.97066993642853e-05
0.000115086283622595
0.000131185727694193
-1.44284916353777e-05
6.37489992255568e-05
3.88705393839928e-05
9.36595903176272e-05
2.94945843315756e-05
8.74739068314317e-05
6.21089441507229e-05
5.74760379680409e-05
9.08828096985231e-05
5.41852533675229e-05
7.79813208452781e-05
0.000119964608895495
7.08760698884888e-05
5.88858344254732e-05
6.95152669798412e-05
6.51588590820597e-05
0.000113530827318334
8.28162493924831e-05
0.0001003177393967
7.27580646123481e-05
0.000100268239967547
0.000120682419853895
2.27551457508471e-05
0.000120335228762441
1.8421089752262e-05
7.52130550373923e-05
0.000149086804636833
5.78282830499193e-05
1.03956381463766e-05
3.32971757131978e-06
5.2218643597737e-05
5.74285283580154e-05
3.95936610602551e-05
0.000145228867659027
8.15815174572852e-05
0.000144674291036223
4.62916147529851e-05
-1.48304853510755e-05
9.07481712003803e-05
0.000139351790450584
8.61848671176176e-05
6.20985836875939e-05
5.08363632819133e-05
0.000115363133618889
7.88425378187567e-05
4.36516356455573e-05
8.51629437640533e-05
7.79912330365828e-05
0.00013517577464368
8.7830446499267e-05
0.000120856778622262
8.32466794740112e-05
0.000146117136874451
0.000104242739808288
0.000118085852684594
8.82235065176101e-05
6.67480313479147e-05
6.66623381737353e-05
5.97770521926615e-05
5.23955393629946e-05
4.45478196293097e-05
-1.46054989244873e-05
3.7274750420001e-05
8.96744194279058e-05
7.16622047069335e-05
4.6740022214776e-05
6.02851194397141e-05
4.60764984617574e-05
3.90597409102701e-06
0.000127095011795553
4.51554119232419e-05
3.80829843358143e-05
9.86503351082992e-05
9.42350738491172e-05
2.01884609620431e-05
7.85177240859098e-05
-5.07262798312786e-06
1.53571666492144e-05
5.48135279386235e-05
5.91099187360273e-05
0.000107122894608391
7.96496219126578e-06
1.80958381091098e-05
2.19026369162029e-05
0.000113785858501943
0.000118386942519898
3.14958545094685e-05
8.62171696411764e-05
0.000128123178148802
0.000136146078369564
6.38358501028668e-05
7.36270588604355e-06
2.87169879573357e-05
-2.17981161254586e-05
6.21206592544196e-05
0.000107759280422541
6.63115672826846e-05
1.3320753753752e-05
4.02305389974161e-05
3.58390728894661e-05
0.000103641717035492
0.000103122763558554
4.34105098013711e-05
7.55066568181922e-05
0.000119923214391716
7.49201631673156e-05
0.00011443551097902
4.94879434076566e-05
0.000165377667742125
3.73744202930468e-05
3.91425230851416e-05
0.000153782312304253
-1.48903136418967e-05
0.000145942859770529
1.78766953516739e-05
0.00014210831916675
3.86025122225132e-05
5.44720422686644e-05
5.91190429751225e-05
4.73790479296016e-05
0.000129861860153165
6.97834337973501e-05
3.01212965787148e-05
0.000119472324640503
1.18166309820815e-05
0.000114892176413921
6.01501329771502e-05
9.12031407420591e-05
0.000102330716904372
4.40797930190489e-05
2.90241834322185e-05
7.32338188800025e-05
8.89911889899066e-05
-2.5819192714039e-05
2.77379797279471e-05
3.5592237243594e-05
9.10607465745415e-05
0.00012955533947824
0.000114475544731429
0.000152553840799271
7.15907520664343e-05
6.52783184733788e-05
5.50886521908571e-05
7.67834800547787e-05
7.70799685399065e-05
5.54175480136241e-05
-4.42253258693698e-05
6.86890298916341e-05
7.91153400439139e-05
6.14503855050422e-05
0.00012730400514972
9.42348782343416e-05
6.9835325947918e-05
7.62393214539686e-05
2.44231073628527e-05
0.000114213607409905
3.99500775276624e-05
0.000122134451740837
4.27346896939788e-05
7.74539649409357e-05
0.000101899411069368
7.94227409562891e-05
6.33351348951638e-05
0.000128342252744794
8.039128392143e-05
2.49514525663231e-05
7.55191650204677e-05
4.19160105874422e-05
2.29727663801947e-05
8.01832804079721e-05
8.92078004089294e-05
0.000126365104225447
6.32302111599825e-05
8.97236672425803e-05
9.39457570602577e-05
4.77094342012094e-05
8.55229790534115e-06
4.75007986141167e-05
8.99978848406924e-05
3.6409049946759e-05
8.5626786121133e-05
9.6490913592405e-05
3.40993950019813e-06
0.000151848804584197
0.000116944743063382
2.36492097525477e-05
0.000105328886204726
7.69571335915486e-05
5.1609324413794e-05
1.79911069541219e-05
3.53680301958523e-05
4.70592862966399e-05
-1.48719340086312e-05
8.21861570929019e-05
7.86047973352125e-05
2.72449267376265e-05
7.18942629465227e-05
5.02285635833834e-05
4.00819378342879e-05
7.6556838492723e-05
4.80986896453417e-05
0.000105931671627793
2.59018850375765e-05
7.61280932252643e-05
8.6592802186e-05
4.27296808824012e-05
5.84961816543602e-05
0.000123310870937295
7.19133079035268e-05
8.31248927019581e-05
0.000117725795046762
6.02706452489405e-05
8.15242374204342e-05
3.38651219935063e-05
5.27721567531488e-05
6.37947602409909e-05
2.50218588793522e-05
5.81275439661934e-05
6.49195293097407e-05
5.37506440704855e-05
5.24365994987332e-05
-1.80702491663464e-05
8.2999593839311e-05
9.22948525978747e-05
0.000107429840163444
0.000123612939838026
6.52965435842391e-05
6.75698455450797e-05
0.000106762677309652
5.64971557592775e-05
0.000106961502657009
6.02353419233316e-05
5.61196261106547e-05
3.27736830604672e-05
3.33974337928989e-06
5.14428760081193e-05
3.1262693570269e-05
6.28695065462866e-05
-4.79938336200089e-05
8.9203494460583e-05
0.000116914939511218
3.11880036387973e-05
0.000125223574122672
9.3520487254996e-05
7.65225460352236e-05
0.000108299467422268
1.00302587070425e-06
7.77894962711681e-05
0.0001039584739648
0.000112313816300786
0.000119572175823601
2.35856894868606e-05
1.1400232645186e-05
9.90680885650701e-05
8.18059708020372e-05
0.000127096403413389
4.09201510120065e-05
0.000119720340017785
8.49258705709504e-05
9.25867527292166e-05
0.000127627032068874
9.06528264385157e-05
8.30510364699325e-06
5.10891700891816e-05
6.83817893912738e-05
6.28332969816649e-05
9.02405736304443e-05
0.000110317640354935
5.96383565395849e-05
7.49101495707119e-05
9.14672379703908e-05
0.000106219806016643
3.24065312034785e-05
7.85367183186448e-05
7.88060063958291e-05
0.000112019695883006
5.62075232900538e-05
-1.06317073562073e-05
6.98471617080276e-05
8.536366575275e-06
0.00013982366783041
6.96743312134821e-05
0.00010639803719498
0.000137780541744477
9.24018043693057e-05
5.06314582056797e-05
6.82905485321349e-05
9.29538044297041e-05
2.09675970057419e-05
1.63109188762955e-05
5.35520244439266e-05
0.000139628049152054
2.13227680335899e-05
1.13650982401969e-05
0.000145398519664024
8.5440839169253e-05
8.1022608150748e-05
5.462774189423e-05
6.088727515102e-05
0.00014086434268
3.61829377821952e-05
7.52096919722898e-05
3.19481306749153e-05
-2.39874234288097e-05
5.78567646486116e-05
7.83438235908763e-05
8.19760366074282e-05
3.06775629490327e-05
7.09733115968338e-05
5.93721453350408e-05
6.81791893134641e-05
0.000131441552334522
1.94951719021424e-05
9.39953863110199e-05
4.54952472181761e-05
4.39531988687357e-05
-9.62258129653392e-06
6.28503180332979e-05
0.000119507959957252
0.000141197488632583
7.41215529107264e-05
8.85756482300386e-05
2.45281484134611e-06
1.5155268696972e-06
0.00010520750219339
-4.49531291744443e-06
0.000150121083700149
0.000111754185564195
4.87634753022737e-05
3.2556985694106e-05
6.92866032634041e-05
8.18658780150142e-05
0.000146721830967486
3.76661846887318e-05
0.000126825188213694
7.06242810967385e-05
3.96377690980959e-05
6.63910818431005e-05
8.6442721169501e-05
7.42933926592852e-05
4.088510709139e-05
5.37440145905458e-05
8.61637656190808e-05
2.6686580434248e-05
5.43081839685831e-05
0.000112925089190768
8.81452947552313e-05
8.00557943683941e-05
3.09352260483723e-05
2.71436608241719e-05
0.000118025307888861
8.77192483889447e-05
6.01202958041639e-07
9.54046087305609e-05
7.31613480460081e-05
0.000154241255567695
9.80735555578546e-05
0.0001228159071357
9.48303409756644e-05
6.72777257496492e-05
7.31560751741758e-05
9.35967653378261e-05
2.58090050945159e-05
0.00014735484448052
7.39314544587385e-05
7.92322340030058e-05
0.00018884472609023
9.09886060467627e-05
-7.37269665297071e-06
0.000110780763274911
2.249796687095e-05
5.76029157600527e-05
9.4127667988839e-05
4.98317063883829e-05
5.23951845873647e-05
7.01858185572751e-05
0.000105024692118439
9.04653284494839e-05
5.09172107229828e-05
4.38233037388384e-05
4.63892793786535e-05
3.92160393796871e-05
9.10513075613058e-05
5.07311112159215e-05
9.99182200582027e-05
0.000114749798112012
4.72712413292344e-05
8.41715153431003e-05
7.90167486733896e-05
3.74043795833906e-05
3.92667396351096e-05
4.41941622698391e-05
0.00011456108296297
9.27745050841235e-05
0.000106296118176597
6.62540431268711e-05
5.79347357492733e-05
7.2837557369072e-05
6.3057006399141e-05
0.000120637133275801
0.00010743978916376
2.12455309304186e-05
5.15242852751632e-05
9.91018617599697e-05
0.000143731391905546
0.000145841232895754
4.22114552882845e-05
6.74683840657816e-05
0.000103693071585992
3.03461969768812e-05
0.00016457772838577
7.57450256772617e-05
8.09422742093217e-05
9.90743224142406e-05
5.48126444004938e-05
4.39779389808036e-05
5.24419028295205e-05
5.18903800906637e-05
5.87448995668214e-07
-1.35270265731419e-05
0.00011130584382877
6.64182403629378e-05
0.000141903133448613
4.94433667158025e-05
8.67061891229143e-05
7.52206342625216e-05
0.000138016038150571
5.90438456587777e-05
0.000149933220965078
9.58729936492477e-05
5.35115235625014e-05
0.000102342752880349
0.000101839814722792
4.20075658876389e-05
0.000110773892768693
2.92654645024976e-06
8.53374772632486e-05
4.05995139604401e-05
6.00186463606028e-05
0.00015936326973838
8.5970031515177e-05
0.000126759912639456
-3.52100723977059e-05
3.9971090192344e-05
7.4114381139004e-05
8.46437236525952e-05
9.75181497830427e-05
9.80457371930342e-05
0.000133694084556664
5.62995788496005e-05
2.81333822602412e-05
4.23935315715851e-05
0.000156015059121922
6.11728213769126e-05
5.32945703712749e-05
5.56679559258802e-05
2.5481743918918e-05
4.02845867168304e-05
6.35024963093213e-05
7.57151643661867e-05
9.29597461108501e-05
4.25568374936546e-05
2.18753083416355e-05
3.30045715538091e-05
0.000117007474090483
6.25054440231864e-05
9.92191194081541e-05
3.17419311688579e-05
9.47948348307808e-05
0.000138774706545968
0.0001685536733972
7.25291508154796e-05
9.33167770688104e-05
5.21276456630642e-05
5.66470468955183e-05
0.000126208976586793
8.6583502988185e-05
5.40487222650598e-05
5.94441738778597e-05
7.73262104949853e-05
0.000107149358575259
3.07694886712641e-05
0.000116815833718812
-2.6696803644212e-05
2.51601535789174e-05
1.19401664886912e-05
2.54605732414247e-05
0.000115146023329011
5.18112449117433e-05
2.83881106700408e-05
5.26698385553128e-05
6.75409828690466e-05
9.59673018363371e-05
7.15171310512141e-05
9.81505875500837e-05
8.02652077392927e-05
-2.93754397179019e-05
5.47808465514497e-05
5.01597922889086e-05
0.00011493511945917
1.24320199936482e-05
6.39933284037907e-05
3.89494037014167e-05
7.31403266163309e-05
5.70211400425444e-05
7.34324905898659e-05
5.69648944295564e-05
4.15372397580705e-05
9.43168038676192e-05
0.000100318096811981
9.72985982647076e-05
6.04166543517586e-05
5.77314935360987e-05
9.18446119655406e-05
9.3373295210459e-05
0.000130343029258739
0.000110378733249821
7.60522093145497e-05
-3.45922349586128e-05
8.7634088845493e-05
-5.97401068954897e-07
7.37481073708036e-05
5.34440105196899e-05
6.71583982720696e-05
0.00013000949363366
2.42225646941379e-05
5.98034507649692e-05
9.07843162635207e-05
6.22913853913305e-05
5.14847322779583e-05
3.1113405317423e-05
0.000105719935248656
9.40688903260327e-05
9.1647894091639e-05
1.79269411343685e-05
5.45098987280836e-05
8.33290670800093e-05
7.24283419713569e-05
-2.92403554607094e-06
3.87088045537188e-05
9.23324076354632e-05
8.46013215241206e-05
4.53185587451375e-05
8.22597307327899e-05
3.16458887710673e-05
1.57412603421788e-05
8.79564767311093e-05
9.89556971281905e-05
5.481610983689e-05
2.69866259975763e-05
0.000105288224247979
3.40592964108982e-05
-1.77527809485968e-05
0.000172259879390465
3.82418786478872e-05
8.25962756606676e-05
0.000120858119007395
8.59046329982276e-05
0.000103250083614601
9.0157321503127e-05
1.83389409910574e-05
3.35665022659142e-05
0.000105549494407019
9.78497821105161e-05
9.82189867476193e-05
9.06701487981444e-05
8.64079791049942e-05
7.25502205069328e-05
6.14466115041372e-05
6.69652891177044e-05
8.10032434310203e-05
6.51598532834352e-05
0.000104836553395223
8.70291974344171e-05
-2.4500171560952e-06
2.30919981983844e-05
0.000149617165635808
3.7154465725536e-05
7.78918210844501e-05
9.10550895382316e-05
4.91458665259947e-05
6.14359871337186e-05
1.55347147408841e-05
2.17286281463034e-05
-1.11799073501017e-05
2.03775088282817e-05
7.57483142855226e-05
7.58717242487184e-05
8.53569990758151e-05
7.17409660477318e-05
4.15342805912481e-05
6.97392581178257e-05
0.000103930670681366
0.00010163274384105
6.22871000781042e-05
3.0781516377373e-05
9.93431740860199e-05
1.7795242614502e-05
0.000131859678088232
2.12818689649764e-05
6.7969127223698e-05
8.97069522856489e-05
5.1245259574892e-05
0.000124688204850189
9.92526313599935e-05
6.52595081720843e-05
6.51729719879111e-05
1.03307324872423e-05
1.29587945773295e-05
0.000105977922444503
-1.74887886513913e-05
6.55889838227781e-05
4.16546457240856e-05
8.59227450392385e-05
0.000143543737975383
-2.66455490842229e-06
3.52060838959049e-05
0.00010583427471737
9.45989855105125e-06
0.000119257231065416
0.000151393596763235
0.000157714708134625
-4.86145489759605e-05
6.35263724884929e-05
5.63683601665616e-05
9.39990731330614e-05
9.33721761698597e-05
-4.28856494496756e-05
3.39268920454692e-05
5.66912417609987e-05
1.88969022489324e-05
0.00017828094089199
2.33863561900264e-05
0.000112721566616835
0.000126805769690565
3.89786882288533e-05
6.34148962587506e-05
8.99034049859831e-05
6.4393725610495e-05
6.75450279754614e-05
3.74767934848223e-05
0.000107142928074076
1.35919344327727e-05
6.60528891293692e-05
4.35789669327081e-05
8.91927483610749e-05
6.85471725569692e-05
7.25379601810653e-05
4.10768607384344e-05
0.000133375420274667
0.000114743327031038
6.57926378449803e-05
2.76914904797987e-05
6.0278747419547e-05
5.87062491254632e-05
0.000138877872858955
0.000116160481976205
5.72602166327805e-05
6.28638760237047e-05
0.000145413159657162
4.93029376518202e-05
3.64358504128125e-05
9.73821048673964e-05
0.000131476943399091
0.000157632067508808
4.9193171724923e-05
6.80458052778037e-05
0.000101819416111893
4.35010135824915e-05
4.19703688751306e-05
8.27566179855949e-05
8.20030941255104e-05
4.24202590918039e-05
0.000113371069714272
3.14492832819802e-05
0.000103090761874557
9.9805437649073e-05
4.55154668025422e-05
4.58439055727354e-05
6.80550793421395e-05
4.57512360991694e-05
5.75871320967967e-05
2.38237287291815e-05
4.51065321675418e-05
4.26515797628545e-05
0.000101525586650167
0.000103474474302758
0.000192659187147886
0.00012563111864846
9.72492299038044e-05
0.000114587700945533
0.000125147801002176
8.13295194945853e-05
3.56077226114306e-05
5.45503957625876e-05
6.07095694470441e-05
6.06441614610481e-05
5.53952885345256e-05
9.28845852953767e-05
0.000120524623334514
6.48115941378003e-05
7.26880833235702e-05
2.09599058490589e-05
9.76180777626817e-05
0.000113940065575886
6.96192184787051e-05
4.80984271483216e-05
9.61483443166585e-05
0.000114070025147167
0.000139088791927668
8.93438863220079e-05
8.41544183852129e-05
1.22316935019145e-05
6.22719355007522e-05
0.000120749548456188
0.000103238798046462
5.81244765208132e-05
7.27905495743521e-05
6.36723324016139e-05
2.00078090058238e-05
7.75109969531993e-05
5.36176617813714e-05
7.84601305302214e-05
7.39792157095987e-05
1.44797788935963e-05
8.28755254429469e-05
5.49453585982173e-05
7.98421301306458e-06
6.58034805735548e-05
4.76651104081941e-05
6.88021496725263e-05
7.758527348491e-05
3.74040663696288e-05
0.000109046525274944
8.91578350791839e-05
6.54179909548414e-05
9.53207806973073e-05
0.000101919151897299
7.82625591475857e-05
0.000148768516630082
4.66440193633442e-05
6.53949051004382e-05
-5.39967852618942e-05
7.02648779490284e-05
6.74664744259643e-05
2.19828570497783e-05
7.42149466083088e-05
3.55227002486869e-05
5.74883579885063e-05
3.63751517226979e-06
9.59778956430684e-05
0.00013112265234914
7.63484697734688e-05
7.51455118724249e-05
8.34540428341665e-05
9.92739406945343e-06
5.98676613252069e-05
6.97688460807954e-05
3.78129406437963e-05
2.79470941642881e-05
0.000124501378155349
9.54927599983313e-05
4.92373496551386e-05
5.85515175009772e-05
7.95067745614352e-05
-8.94328535188077e-06
8.27623678623141e-05
5.04735417378387e-05
4.71557976137729e-05
0.000135600898160912
0.000116860168098014
8.74549096192137e-05
2.95224803921657e-05
8.19365949489527e-06
5.95318975623477e-06
4.90542025224124e-05
2.31493876559481e-05
6.00513251396642e-05
5.24095774791855e-05
7.02577799520985e-05
5.33231633969594e-05
6.6912007224121e-05
6.82665523313353e-05
2.89320295911233e-05
9.55644573819996e-05
6.58220846722192e-05
7.64482565170217e-05
0.000105965373931288
0.000108789345569596
8.23737656126545e-05
5.04703922599103e-05
3.41614492618839e-05
0.000124393645842253
6.61330644264012e-05
9.68366260017329e-05
6.6275712778829e-05
4.6676176046894e-05
8.56158133187288e-05
5.485224512057e-06
5.33543966737958e-05
0.000113185875554833
5.50680963933873e-05
4.46107952629538e-05
5.52797813220877e-05
9.35922095549089e-05
0.000108660759107698
3.94311050119168e-05
7.47002820297959e-05
0.000131548019538032
9.85130256581253e-05
9.43860007041499e-05
8.14767686592121e-05
8.20720314027751e-05
3.48498267473877e-05
8.0597418579748e-05
2.77400067079271e-05
5.8886220783592e-05
8.56436467372561e-05
1.22505067447528e-06
8.88342942324399e-05
5.31335119766028e-05
2.34195449609856e-05
6.66222476173603e-05
3.58690278564533e-05
4.67735886159117e-05
0.000115346506284273
0.000102232604269374
7.20590236720915e-05
1.30607233652949e-05
8.50014172497049e-05
1.42971809636612e-05
9.03679815367078e-05
9.72760253217565e-05
5.16604601522544e-05
9.10068904112988e-05
4.49013515294121e-05
2.8349509819759e-05
3.8939898325725e-05
7.75248567434541e-05
8.75587090447129e-05
6.46730509424536e-05
6.98305410419954e-05
2.1630431022195e-05
7.36296161532846e-05
6.35992042916842e-05
5.82583696911598e-05
8.51631547996626e-05
2.41477282895134e-05
8.321573568288e-05
0.000135825771276148
2.43261970556555e-05
4.57557366644869e-05
5.36796470826863e-06
4.87727841356193e-05
1.99194883407525e-06
9.2024661645597e-05
7.84365090641609e-05
0.000141571666843272
0.000107139845392291
4.89533242892821e-05
-1.29900821135468e-05
8.30620477652882e-05
9.31304489760233e-05
9.08579109366915e-05
0.000174442849229384
1.12547613370992e-05
7.05105275297228e-05
6.56875958429568e-05
5.21626716358073e-05
1.84062314366261e-05
5.96832232978716e-05
0.000127579082377569
2.56903968681864e-05
1.45440976766275e-05
9.00843424423221e-05
5.81589794325802e-05
0.000113223066994148
5.93204559229624e-05
0.000144890579780985
7.14567490945605e-05
2.17430233460372e-05
0.000109043752970977
8.46173020672256e-05
4.25160323051184e-05
7.62123557725126e-05
4.69458236028202e-05
8.46593536312273e-05
8.10227072481477e-05
7.54179843515767e-05
0.000100493631440003
1.82847251576129e-05
4.52053837975183e-05
9.42915685823812e-05
3.20285059709117e-05
0.000148579268157559
7.51104441588344e-05
3.0988346319086e-05
-9.26053189187048e-07
3.83836704574223e-05
0.000112378420145645
4.9001144925405e-05
-4.09403548038843e-06
9.46702276718503e-05
7.34480570077712e-05
6.52811149591956e-05
2.41874610831995e-05
9.81235694805227e-06
0.000136567648142057
4.20771298963511e-05
2.56162232293328e-05
1.47514038630822e-05
0.000105538613835783
5.63163836034272e-05
8.09747577692868e-05
0.000109187748244095
0.000111856976826215
9.89176492350971e-05
8.03247393627096e-05
3.87275938810559e-05
0.000111596522958592
4.83065859799899e-05
8.64824446164861e-05
7.70937363668886e-05
-9.87516541870764e-06
5.29385659828523e-05
0.000117961329816002
0.000100451062907642
5.03801672162986e-05
5.07060922048545e-05
6.20554236638313e-05
7.73934035566182e-05
6.73160883940342e-05
1.66593694704527e-05
7.08215165005387e-05
-1.47361215890182e-05
5.33342246793594e-05
9.73289643480112e-05
0.000106214628637701
5.4111649822967e-05
6.43800087913282e-05
2.03924146919907e-05
5.62185770845318e-05
6.36828357033732e-05
9.09821053507978e-05
6.08014348642491e-05
1.88740672297102e-05
6.20671756587451e-05
2.82923747296492e-05
6.42401990492461e-05
8.13508531277145e-05
2.74093323550887e-05
2.75854370324144e-05
3.88308083952587e-05
6.71804153970543e-05
7.73377726426239e-05
3.4584349516834e-05
5.12787791432756e-05
7.69694696332537e-05
0.000127343195200613
5.81493732267945e-05
5.81180978531579e-05
0.00012226233723139
9.15153595625608e-05
2.60514590309949e-05
2.64476804648603e-05
0.000106983485352705
0.000103378088720107
4.00645434772045e-07
6.03738540705793e-05
6.88052184813661e-05
9.42595155217145e-05
6.44284175050441e-05
0.000127478843102498
8.2597671030528e-05
0.000116976171332602
4.64799565707656e-05
1.15262218247189e-05
8.30895893398323e-05
9.50754341737276e-05
7.93184861558367e-05
9.57261777372156e-05
2.73596947959528e-05
-1.36654286814547e-06
0.00010456846130617
6.17405782975003e-05
0.00014841336912537
6.58869039301486e-05
8.59880940230049e-05
7.47005649004723e-05
9.64295890318488e-05
3.21764234396642e-05
5.27336518310675e-05
4.57520687931099e-05
7.16809926838267e-05
0.000130064639681856
1.67225650963109e-05
3.67959934259192e-05
2.09716115210329e-05
3.44503049191152e-05
4.90339733023651e-05
7.99479843545024e-05
-2.1511762976137e-07
-1.83799524190662e-05
0.000146563414118951
2.74420391288632e-05
3.49107588259778e-05
4.3750477956619e-05
0.000118456890066417
8.86235369582375e-05
3.74437396758605e-05
4.79571213274086e-05
0.000146321484181005
0.000116465516572698
4.65444098205158e-05
-7.21448379917244e-06
3.09932469826446e-05
0.000104689717412759
4.56573435414678e-05
4.16978881501443e-05
0.00011308456223376
7.46639743670191e-05
0.000109291101641942
8.80752970846948e-05
5.2197938506151e-05
0.000106558674331981
0.00012559164017623
2.02696449886311e-05
6.74864144861307e-05
9.65315542277596e-05
6.23640901918464e-05
7.53365596683906e-05
7.93275143622225e-05
6.30414757512304e-05
7.74201254231333e-05
5.76372687105892e-05
5.29882300325057e-05
6.12163051106484e-05
7.84477806599597e-05
2.9655923967523e-05
0.00012857448061212
-4.41698063928117e-05
3.47370744263327e-05
6.26723893781666e-05
0.000143697518315136
-1.40231750367437e-05
5.86429870580406e-05
0.000131268345488893
6.86960779153438e-05
0.000110253943891631
2.55234235064677e-05
0.000114087287428061
8.89943318262131e-05
1.45064156322246e-05
2.46305315299186e-05
0.000117401702159853
0.00010258893099703
9.83361391278872e-05
5.11032994886988e-05
4.70172262342891e-05
5.62457915023996e-05
7.33294425199089e-05
6.68914092915665e-05
8.50819110812642e-05
5.95647315587749e-05
7.20665179727307e-05
5.32919577832002e-05
7.49176961848062e-05
9.81266383544242e-05
3.54988326839361e-05
7.65412956610926e-05
2.88974001364056e-05
6.46311404276789e-05
3.30914248135241e-05
6.5457764216326e-05
0.000148121765167676
6.72895505751456e-05
2.09653779174123e-05
-2.5491718241748e-05
3.86091979012635e-05
0.000120137314959351
3.67800099528487e-05
-1.35658369435216e-05
0.000153503850998373
8.39451500538537e-05
2.59619954324682e-05
4.44703375044295e-05
0.000118668649367772
0.000114671136193003
8.45869477511677e-05
7.5473103822911e-05
4.61981382855465e-05
0.000124007090639318
0.000111218267847459
1.96803849329637e-05
7.36966194012975e-06
0.000121087652329714
7.40847344750931e-05
7.85250404680123e-05
5.52353898155048e-05
3.57535191948499e-05
5.94984960090056e-05
8.15161522841669e-05
6.7773353629309e-05
9.183138213029e-05
8.4872393151224e-05
3.99640291836005e-05
0.000112257180467628
8.81356697794873e-06
9.78412191618856e-05
0.000103058527043223
3.83233175604583e-05
6.92169766908752e-05
9.49735499329099e-05
0.00016599812328715
3.20688746544693e-05
3.82218319019973e-05
0.000104923346533604
0.000109415165687356
-9.65167955965558e-06
7.99558425154498e-05
4.92686838694953e-05
1.27538179281752e-05
0.000163832643976012
2.72051672715394e-05
3.5575683892087e-05
9.95528718733393e-05
4.94581417406839e-05
5.01231146838524e-05
8.9059767094471e-05
4.86158742835091e-05
4.48831748518252e-05
6.73478794073566e-05
7.66150112741046e-05
7.4014214521645e-05
1.39443430278637e-05
4.41689701342313e-05
7.2147914541504e-05
-4.45559404539818e-05
6.02170362742835e-05
0.000106089350705507
4.66810256501881e-05
0.000116345551253122
8.43949034474604e-05
6.49061247000011e-05
0.000120940759002334
9.6359419819418e-05
5.8425412349649e-05
7.24323034536547e-05
9.26627446808899e-05
0.000105328371573512
0.000108586983084256
7.47761711107524e-05
6.56856631770236e-05
7.57649418160126e-05
4.99212839224826e-05
0.000118728078891958
6.76900766074364e-05
0.00011918042188845
6.09845322132845e-05
5.44819690947397e-05
4.68378679754675e-05
3.85823825913814e-05
4.95477438959005e-05
9.46343963992558e-05
8.933047777141e-05
5.88479798500864e-05
7.1792877800787e-05
7.90433632037548e-05
6.82347349463761e-05
1.86020533264862e-05
3.70978456273327e-05
6.23445136304755e-05
0.000140262404269302
5.96141914090062e-05
6.53294252449471e-05
9.28818038496977e-05
0.000104387313416962
9.89777254411621e-05
1.53118387159582e-05
0.000162643423177769
8.22532762463608e-07
9.85825962863903e-05
8.3930307872353e-05
3.34331035197819e-05
3.97932182248881e-06
1.39221541932935e-05
4.3737252929807e-05
0.00011897151207861
8.10970759126867e-05
9.8246644522409e-06
3.39476554081949e-05
6.362473488124e-05
0.000134454549932098
7.16481108062484e-05
7.02609982239038e-05
8.72000318565949e-05
6.90578375019001e-05
0.000112131864996867
2.90163537848689e-05
0.000173678464428949
-2.62832868354144e-05
6.96448807007726e-05
6.27301975601275e-05
9.42295963609824e-05
3.65922327169133e-05
8.61033059289145e-05
1.14020623119577e-05
1.22877304906556e-05
2.72897771070882e-05
7.11975028009931e-05
5.01065904021475e-05
-2.78249319356122e-05
5.19790129889625e-05
4.17012725367064e-05
6.58430311388312e-05
0.000111215737049084
2.26770798651596e-05
9.65607933975393e-05
0.000149178726067511
5.09017366227204e-05
2.90921420305403e-05
9.92985967073539e-05
0.000133995483716857
2.45968802330777e-05
5.0581790235495e-05
0.000104814638267831
7.23186469176326e-05
7.98746630355971e-05
2.49134074026698e-05
1.56887019782861e-05
2.29219366960527e-05
3.0333823931707e-05
4.85428010405821e-05
8.64245945071687e-05
6.29668592563342e-05
4.61248619790253e-05
6.43984588815877e-05
4.27817707821395e-05
5.56433615565516e-05
0.000125425871047749
8.29560506553996e-05
6.18477519790823e-05
1.29767449122171e-05
0.000113665757507461
0.000104281543162212
6.97787304429402e-05
9.54120096291932e-05
2.25415417569049e-05
9.09908648560471e-05
5.60451428700131e-05
0.000121201566529524
9.57038923413324e-05
3.91993510066194e-05
9.78937681561803e-05
5.46364477034076e-05
8.35685725654372e-05
3.59899528488823e-05
0.000113807679907602
3.87824082420193e-05
6.59132422031373e-05
5.54923840559774e-05
8.96379078654377e-05
6.02602904004379e-05
8.71822243803708e-05
6.20401083016386e-05
0.000115352765436585
0.000109261665022019
8.62746917866932e-05
3.75700025278724e-05
0.000106419922065505
3.69835544806258e-05
9.16161589934061e-05
0.000128142843604988
4.23217680992251e-05
2.54244807923262e-05
3.22213571939417e-05
-3.00233756176627e-07
4.9308251656956e-05
1.07956792198353e-05
8.34220540730757e-05
7.93858100821852e-05
5.84310723976076e-05
0.000124332792303162
7.69348008088166e-05
5.49022837433305e-05
3.99253503144691e-05
0.000158072302464095
4.93823196529501e-05
8.84484728540079e-05
2.35546615198217e-05
0.000122305368491699
2.94107571557599e-05
4.99236684622691e-05
0.000109322637145359
5.3109158507488e-06
9.37663122218524e-05
4.21259655346213e-05
6.64120836176167e-05
6.1155834522988e-05
4.81531564635443e-06
7.28669728532258e-05
4.25237975158764e-05
7.25343113832978e-05
3.44833777361637e-05
6.60366577051512e-05
8.43913667203373e-05
7.02648094517573e-05
6.22926135877055e-05
9.46415369441644e-05
0.000180835435334819
5.57508895261385e-05
1.91080594054893e-05
0.000105463745103832
0.000106141116228856
6.02602895992154e-05
1.79907043212065e-05
5.67946420037264e-05
4.46391474836745e-05
3.18947760003296e-05
0.000110334730408242
6.91452949122343e-05
3.07902237736085e-05
4.1507361839826e-05
0.000119198143845809
7.19601230835075e-05
-6.95676088321796e-06
0.000106733500897231
-2.85953943127084e-05
2.64712222206893e-05
8.57659691729301e-05
0.000137071974825842
2.23379203523819e-05
6.05939522853101e-05
0.000104096594583783
5.78905819109542e-05
-1.67961819421878e-07
0.000107220044100003
9.19834199408205e-05
0.000102344701741029
5.82248685533052e-05
0.00010935291049016
4.32124713590876e-05
8.64136170799535e-05
9.66816924728579e-05
8.97299571320247e-05
9.53948794339404e-05
9.9073700948397e-05
3.76602518543365e-05
6.51325596893749e-05
1.23632551242833e-05
0.000106688080359842
6.83170439892164e-05
0.000117638005591457
7.51413310616371e-05
7.70183579414826e-05
8.35256559956439e-05
7.40570029725955e-05
6.63400666725903e-05
3.02825640158408e-05
6.76902914134904e-05
1.42665443739454e-05
6.44282421876425e-05
3.62596438647616e-05
5.85211493381641e-05
7.67570922744073e-05
9.47303063866519e-05
-5.2069845822871e-05
0.000136275450397802
7.2749186684896e-05
9.43330704604452e-05
2.71936826796563e-05
0.000108246142810077
6.25487421367594e-05
7.83144575897569e-05
3.01654301726815e-05
9.33143147369461e-05
9.73988340151438e-05
9.33616656518339e-05
5.57105811411563e-05
0.000100494555934573
4.26674751905131e-06
0.000112501521810093
-3.9050221197512e-05
1.47420003994933e-05
8.74146765386238e-05
6.31204089943761e-05
-1.12133374145899e-05
2.74192089206192e-05
3.27475109757993e-05
0.000103469490431742
5.61264729760032e-05
0.00011033138274687
1.98225501489415e-05
8.31621119101712e-05
1.60235897190731e-05
2.54591015368578e-05
9.98045209962447e-05
0.000100792074291715
8.40292841147966e-05
9.90196323533928e-05
5.86220954798251e-05
4.34117707298506e-05
6.60316824237333e-05
5.32369834527408e-05
2.72570935217775e-05
8.21019305095144e-05
5.88357802168104e-05
2.15987202226635e-05
0.000131321431051092
6.59661225141085e-05
5.85152637715976e-05
0.000103171954335463
8.61992091202609e-05
8.69502652243419e-05
2.76473287962001e-05
4.07982091176527e-05
4.60816150370041e-05
9.16287354389032e-05
6.77037586218105e-05
9.93347504597571e-05
7.36713993754854e-05
0.000117115525050233
2.45092010749435e-05
7.60971246225718e-05
0.000138931343834304
7.87085773229746e-05
-2.44849221972242e-05
0.000122488495242748
6.89204029200184e-05
6.24670122835199e-05
3.5230860037278e-05
0.000102988706526717
8.79277432372538e-05
2.56379459575394e-05
2.98191673822081e-05
5.37550401460928e-05
3.42710890516118e-05
0.000113565301338069
5.46478825047272e-05
8.12717924371904e-05
4.58615094210636e-05
3.1407558640405e-05
0.00012025450903799
0.000171255628851913
0.000107381404437268
0.000123984604090176
4.07664717574781e-05
0.000107064117077047
4.8733285167344e-07
5.86565537729845e-05
9.31866109187887e-05
3.79728765788009e-06
9.20451780579206e-05
5.99247231334751e-05
8.00119603149104e-05
5.68492529673392e-05
1.45621345448098e-05
9.09360814499334e-05
5.04289062238318e-05
7.29339993806206e-05
-2.1980193116149e-05
3.6317677845563e-06
9.80912869235429e-05
9.24443124997274e-06
9.39208206134185e-05
2.91575000320108e-05
4.24315267418589e-05
1.96141297372997e-05
0.000112206503929745
0.000120017575393813
0.000106261942902622
5.66527177580278e-05
5.14704144026712e-05
5.98718207076687e-05
7.38741300752517e-05
7.44087005901374e-05
-4.10808770938946e-06
8.0585218505276e-05
5.35538796746897e-05
4.43228636134685e-05
7.16597923178055e-05
2.40724133306652e-05
2.93405919960482e-05
2.4633351602483e-05
5.62091744949663e-05
1.27562082553109e-05
9.78057700341392e-05
0.000143713577994347
4.5307967218684e-05
0.000133445301203386
7.74942794724415e-05
8.14787998322022e-06
9.56730876731539e-05
5.78359079628776e-05
6.67337991383361e-05
4.90854479514349e-05
0.0001118836402468
3.9916302415922e-05
7.0569319489545e-05
4.64322726504241e-05
8.4583507429724e-05
6.79484647861843e-05
8.29659305775834e-05
0.0001000007347248
7.44107158744831e-05
8.33612114188552e-05
5.38454454661906e-05
6.67643027085408e-05
5.58193326928136e-05
8.17669100119514e-05
6.71015487618053e-05
3.71437404034071e-05
0.000161509602094337
3.31463922995546e-05
0.000125442017112782
2.48199834775949e-05
2.38231409990504e-06
2.97816138471954e-05
3.38421117771541e-05
0.000117945154811911
0.000183262142505438
8.21398428104096e-05
5.12997112759657e-05
8.37546203091741e-05
7.23756843759524e-05
6.57020443996702e-05
5.61822817401417e-05
3.18802010783136e-05
0.000158913423572151
9.00925218034588e-05
6.64538065212477e-05
8.76048168228844e-05
0.000118216345172791
8.48469276276911e-05
5.74142655831064e-05
4.87010161311496e-06
2.77543872425324e-05
8.45492017177417e-05
1.92357396019358e-05
4.91236862442863e-05
2.32962440639864e-05
-1.85787828262308e-06
0.000100703171093288
6.26623273775018e-05
2.10896076835181e-05
4.14541823550523e-05
3.31510120371043e-05
7.28304384732625e-05
3.50360794040181e-05
0.000116905367926473
5.97558754565254e-05
1.30052429497517e-05
-2.23342719080713e-05
1.89168238259925e-05
8.73031276497478e-05
0.000101516006679853
4.92111490670819e-05
1.89273732543091e-05
3.95109443870793e-05
9.75032484547094e-05
5.09219388812261e-05
6.38766296627446e-05
0.000129035841578994
8.57303488811563e-05
5.85346233205288e-05
4.66977393057323e-05
5.62268565263961e-05
3.13602505137598e-05
5.70851580329827e-05
0.000126151475196728
9.57300603619267e-05
6.30610848461631e-05
5.19181819897824e-05
2.10673081247874e-05
9.6925875872485e-06
-1.20606078638033e-06
0.00012030888520943
3.88036023234712e-05
5.00208669519229e-05
0.000127071475423736
0.000119081544497267
0.000104673349891854
0.00014439733748644
0.000120442389663537
0.000138998056752045
0.000111780942578016
8.02997321632988e-05
7.3195520165135e-06
-9.13474680441194e-06
7.64295698933012e-05
2.91730304929641e-05
7.49899147723771e-05
8.51254243777857e-05
0.000111499172931343
7.93650236497695e-05
2.19230182811257e-05
8.22915871892221e-05
4.02345525961936e-05
0.000108579238796355
6.7462345475115e-06
3.27747594184846e-05
0.000111276475163851
0.00014538029141615
3.51639158066803e-05
1.71216284847406e-05
0.000126627102244751
4.73677724113636e-05
8.44419272152549e-05
8.84203700432879e-05
7.38263103385377e-05
0.000100202925750492
9.80087840995386e-05
0.000133444763552297
-5.15511980691855e-06
7.57495156565416e-05
2.12830461731995e-06
7.10170909012911e-05
5.68365956529276e-05
2.73613849990692e-05
0.000111983178717016
0.000149272704693253
3.92866637345486e-05
0.000129027047999942
7.94890831570235e-05
2.81072879170676e-05
0.000115101968633857
5.37435098062905e-05
7.47592975288041e-05
1.87127346396407e-05
6.42805267801213e-05
8.7525155676748e-05
7.85699524481107e-05
3.66854704325753e-05
5.68023910865765e-06
8.61051469108996e-05
9.2700637091232e-05
0.000117267679262019
4.2714312123624e-05
-7.96817591034601e-06
0.000115684829191535
4.56034208306392e-05
3.02206418516556e-05
5.79294967602693e-05
6.56420479543648e-05
0.000111155377669812
6.40026372518411e-05
5.38263357654447e-05
0.000144110107031171
5.61998493705165e-05
0.000106394290768164
0.000101705926921319
5.02696645529287e-05
1.76036877605257e-05
-3.15962251558999e-05
4.4147171625567e-05
6.78923176538102e-05
5.69694903862997e-05
8.05901888833306e-05
0.000163925441501938
5.55514862907649e-05
5.67878536598214e-05
0.000121867723661656
3.63772618010523e-05
0.000121113583767693
6.94554032219817e-05
8.27024949685473e-05
5.11137108169673e-05
7.3719347498802e-05
5.22872490797762e-05
0.000122208408870964
3.99658299108053e-05
2.63668147904724e-05
2.82569224749468e-06
0.000136716056734411
1.78083998110329e-05
0.000109774699020434
4.53504372515787e-05
8.29307645931637e-05
9.29154447991467e-05
0.000110508745645204
9.85537354292256e-05
7.72397603788639e-05
0.000140986468933967
6.48027869977472e-05
7.29209628744847e-05
4.62114906737724e-05
7.68724493856193e-05
4.11051956816679e-05
5.59055901677981e-05
8.8306110644078e-05
2.47095483072985e-05
1.53524162502687e-05
2.08700182832881e-05
-1.12673312889771e-05
7.39730372431951e-05
4.38964035687808e-05
0.000111575153308073
0.000135780724717601
0.000116147419804794
6.07939276220463e-05
3.22508274122915e-05
1.84716115704363e-05
6.81162894301606e-05
3.55324116065425e-05
8.50602537999218e-05
0.000109497441980246
5.99235662263742e-05
6.04885057844966e-05
0.000131384253291238
7.51429798862217e-05
4.85227000681619e-05
8.44866122255837e-05
7.09556768655904e-05
3.07193438147029e-05
7.371913256218e-05
8.3681736285995e-05
8.94725322234939e-05
-1.02058519740625e-05
8.18798164311082e-06
8.53493800921157e-05
4.22533568015969e-05
7.81076814604654e-05
0.000116765177351829
6.95387928389998e-05
4.50596197344048e-05
4.0520980646745e-05
8.49963019734947e-05
5.97996102990735e-05
6.17738788360982e-05
8.72798562531655e-05
0.000106548240266967
3.3706485596081e-05
6.36772214800165e-05
1.33184050507115e-05
-1.7343761575314e-06
0.000129066940523034
6.75940461503379e-05
3.45196858655681e-05
0.00010805481071325
6.40623470068886e-05
0.000116819869644335
0.000134275088106525
4.85933944854969e-05
4.78247878699075e-05
7.32554810372231e-05
0.000127544854846416
0.000140743372986505
9.28798770324182e-05
2.04158411252249e-05
0.000119589927339786
6.13836352494856e-05
2.96881690287815e-05
4.81713589863444e-05
0.000135772466502396
0.000112910391063204
2.63622942782369e-05
6.33051815698202e-05
6.38146994480734e-05
7.8876375914937e-05
9.66920778131546e-05
0.000105762002081371
0.000127981206957852
2.44593090825955e-05
3.46247764116919e-05
8.52419467006004e-05
5.41855841896448e-05
5.77565209249384e-05
2.82692782278554e-06
3.70422188647057e-05
4.49847720276511e-05
0.000128330670646194
0.000105091759426778
6.34009384658689e-05
8.32758276546296e-05
7.9806303108694e-05
5.68399584815876e-05
7.99444977097138e-05
0.000147994842409303
8.84489918899766e-05
3.11480395158825e-05
4.73037595984252e-05
0.000119340276366265
0.000120612681036251
8.74665511266504e-05
5.5753920250244e-05
8.69829958566908e-05
0.000123432155735858
-8.43614827087772e-06
6.8427217265363e-05
7.54677083429968e-05
0.00010423584990208
2.61072826311807e-05
6.42880820886364e-05
6.08147149471519e-05
3.71540803420574e-05
0.000107317016126776
8.2308111522403e-05
0.000130492123631809
5.84271187284426e-05
0.000103879699331642
1.7650158351929e-05
8.57802418951919e-05
0.000103819425979091
0.000105602544433352
9.60898118294488e-05
1.67774249689249e-05
0.000178856977279058
4.30520768181491e-05
0.000102568921331812
6.41698871279175e-05
9.24170515612605e-05
4.55926693592923e-05
9.15797836724371e-05
8.52311751404619e-05
8.2569419147486e-05
0.000102493579815209
6.96570039625826e-05
8.53541961231016e-05
2.50342304577937e-05
9.31696328672021e-05
0.000102786000678018
5.05552406858887e-05
0.000107298146301044
2.81091801150175e-05
8.6733503583484e-05
9.40837637142731e-06
1.72613792192632e-05
2.32279602122588e-05
3.23044875132601e-05
0.000131440890979761
7.30838884156632e-05
5.07176106644258e-05
0.00013493246440417
5.78293838510344e-05
4.19610804505034e-05
7.28134405723191e-05
5.51050318701867e-05
8.55802032732251e-05
4.98342588698248e-05
4.87434938457228e-06
0.000109826666693734
9.18811872921683e-05
9.30583188129622e-05
8.43396103614935e-05
5.44281544669101e-05
5.24208677492125e-05
8.76413942159976e-05
7.6922107646902e-05
6.65325689298582e-05
6.38525875021727e-05
-3.59858638617895e-05
0.000137258691264163
8.71161075756162e-05
0.000186090460901168
6.93313540354171e-05
6.67282794538731e-05
3.21555707309047e-05
7.85661519140662e-05
0.000126100164700282
5.51122090884013e-05
8.90827799539694e-06
0.000109703196915525
0.000134815408022053
6.13558323795701e-05
0.000127414332945397
4.09649964637072e-05
0.000124279081098578
6.09837201574765e-05
8.12878822705732e-05
1.98158169820284e-05
3.97033557625421e-05
3.95886731467423e-05
8.23697918482854e-05
3.29351005759468e-05
0.000113488999201875
3.95383878784508e-05
7.31347180630237e-05
8.66859568229282e-05
4.7301041292648e-05
6.05411380504733e-05
6.4178602521264e-05
6.98638032820798e-05
7.83968734637762e-05
3.08777285800903e-05
6.8036606744578e-05
6.67462230842777e-05
7.63578331077031e-05
0.000160821116900931
0.000112627837163975
5.42621289076563e-05
7.01885429341528e-06
2.19698681219669e-05
7.71336760235312e-06
5.151668750759e-05
5.74747937456297e-05
4.54031895133598e-05
2.1198925913064e-05
-2.00987923799237e-05
6.2354728347347e-05
-1.94936433342164e-06
0.000122351517365382
5.62959640718566e-05
1.52741038963712e-05
6.13776524742574e-05
0.000114836067006361
2.27319651939954e-05
1.60668491948231e-05
8.80782760657911e-05
0.000122011482734086
4.94492215320264e-05
6.75923528545371e-05
0.000111123028725741
7.80429246853036e-05
6.9250942581969e-05
3.83250906767493e-05
3.97118079552967e-05
8.91014333895999e-05
1.35255742624207e-05
0.000103545868601258
1.81801864886324e-05
5.45171362178276e-05
5.44260199321408e-05
1.36607734899681e-05
1.91349212630469e-05
8.91166536825327e-05
0.000119243084618611
8.88157500680183e-05
-4.46819646077575e-07
5.85952797487781e-05
0.000136445006269922
0.000100783020949823
3.75442922088073e-05
5.70313539330211e-05
4.79706093443516e-05
4.66571953125249e-05
8.7246505791976e-05
6.74162818096065e-05
9.30348705432655e-05
4.19055616446919e-05
1.17508627146742e-05
0.000114315156209807
5.58684623237614e-05
0.000104779193509724
6.71932753249814e-05
8.21692772658915e-05
6.57088708652584e-05
7.33989425858366e-05
7.26823904103029e-05
5.03664281858452e-05
0.000101668914893375
9.27996424689881e-05
9.91206007024806e-05
7.20691471433279e-05
6.21291913917198e-05
9.25415293916507e-05
0.00012877858896489
9.09555449354731e-05
0.000102435954385788
2.4607378042656e-05
5.00419351718754e-05
9.62212686294171e-05
0.000122361282664051
3.88875987773527e-05
7.50946818265864e-05
9.32364801475272e-05
1.4563324307481e-05
8.51692153920341e-05
0.000107383682240591
3.81503254034867e-05
1.300467694427e-06
2.99422399226177e-05
9.93466008988254e-05
4.84743712359263e-05
1.32847323772671e-05
-9.53528024038431e-06
4.97739882853984e-05
2.39716300968912e-05
9.38805608688979e-05
6.16277253089395e-05
8.04592221943879e-05
6.80250250243598e-05
7.43081964765681e-05
8.74636717355118e-05
7.88497980261253e-05
6.63188738345234e-05
0.000141291796086678
5.75556804427031e-05
4.50295788070643e-05
8.86250154303978e-05
1.48139145096767e-05
6.98788385429585e-05
6.8298724795541e-05
0.000136416387864134
4.22310943847937e-05
5.08689964928924e-05
0.000134429378945727
2.68077724349827e-05
5.94353799906408e-05
2.0094341588349e-05
6.07416530296402e-05
5.8930840339347e-05
6.89352501313339e-05
0.000113485334268392
7.49415152025168e-05
4.88749840407771e-05
6.53906093298869e-05
2.42727515124802e-05
6.33507476681391e-05
5.74796227954686e-06
1.37159834174727e-05
7.31264117440408e-05
9.2017689370011e-05
2.42258007769225e-05
0.000130469265642661
9.41867314794383e-05
0.000126008959967885
0.00012620281583263
9.1704103915518e-05
0.000101941618707718
0.000107456926537018
-7.19406432365393e-06
3.89488649509108e-05
-3.71674493114172e-05
0.000163378352754106
0.000118977247235055
4.77859643756265e-05
9.92713056288518e-05
4.47328751941852e-05
3.2932914915612e-05
0.000119144530502214
7.29277671105627e-05
7.79438064207404e-05
5.16664576389014e-05
9.4997003463491e-05
2.18889612838875e-05
3.81289663815015e-05
0.000103307279589112
8.00374519882512e-06
4.97448405451108e-06
0.000106567941361263
0.000108766908567455
1.07375872061256e-05
4.66300726288887e-05
7.93923803811811e-05
-1.73638221206254e-05
3.20083091252696e-05
3.89197760894085e-05
-3.91437344129739e-06
5.84589438601537e-05
0.000172192064900195
5.08125904355377e-05
5.86018384823386e-05
0.000116204093646178
5.94949884750294e-05
9.142183243577e-05
0.000116687477162533
8.00627000941986e-05
6.436400743091e-05
0.000114567016166983
0.000110250336914068
7.17382485574667e-05
0.000120303410421629
0.000137185054366556
0.000114573100272815
0.000110490388113439
0.000107829043032032
0.000127404931489453
0.000111836879771177
0.000121288533178447
0.00010632060276556
6.40783478690749e-05
3.2283099375275e-05
9.64061742622941e-05
0.000106471248542691
0.000145032640270043
7.89210976802064e-05
0.000156299426886028
4.9134431948043e-06
4.79424307148001e-05
4.20242767955325e-05
0.000100403458494916
2.18138123061149e-05
6.88174611175131e-05
5.23207329513464e-05
0.000120613202418336
0.000122391009996279
3.99418165318176e-05
3.29525387866385e-05
4.49842766829197e-05
0.000128667763934908
0.000102771641755559
0.000110829259475368
3.03046421564622e-05
5.26246371193686e-05
0.00010631419352713
4.88559621734319e-05
3.08831521305682e-05
4.90690989276755e-05
9.13837092842611e-05
0.000103241098269949
2.87002216201774e-06
7.62878585277709e-05
2.49103485328712e-05
6.0000876462284e-05
2.60810596800626e-05
7.75717905823019e-05
1.80983833999649e-05
6.04665893548414e-05
9.26627216842119e-05
9.13455463522574e-05
3.96338242487243e-05
6.36871744640518e-05
5.15651958490364e-05
-8.35125144770199e-06
8.9575571029035e-05
0.000110570477875937
-2.19194144049555e-05
7.29817450413628e-05
0.000111016656399596
2.18894749676998e-05
0.000102912412752121
0.00012558287965137
6.99197032260427e-05
3.74767149238431e-05
0.000109115004148478
0.000123333266977752
8.82360028133522e-05
5.2577809339068e-05
4.27783011219602e-05
7.26119255234235e-05
9.1947283374435e-05
5.07179474685203e-05
7.63763477551339e-05
6.46552638155881e-05
0.000113861668769898
8.96527181676088e-05
9.05379583960127e-05
4.6927437879117e-05
5.22660853649405e-05
7.61031424950599e-05
3.09123149745232e-05
9.30364632763731e-05
3.85242614473341e-05
7.29672317508982e-05
0.000111062651231197
2.65331428771482e-05
5.86306453271443e-05
0.000119582332582038
5.5010797838108e-05
4.50555961249033e-05
0.000125702026659282
6.41043985359781e-05
8.87913487846995e-05
0.00010277818020031
8.9018076264343e-05
8.58094981729178e-05
8.96929862792503e-05
6.72480690557604e-05
7.83622316488357e-05
7.98196501131348e-05
7.45957856037877e-05
6.33387477808141e-05
2.06969937998199e-05
1.5232159973013e-05
-1.34977079485169e-05
0.000114195843997918
8.00167405580168e-05
5.33003565994419e-05
2.46813068962463e-05
7.85050280987485e-05
0.000112208014148768
0.000110268319994559
2.05839531983458e-05
-2.4786543414612e-05
0.000109328914172475
0.000117673875030238
0.000155638188775692
8.33276256463521e-05
5.16307479702788e-05
0.0001008035727085
0.000126028185722562
8.15440015908155e-05
5.32705998147815e-05
0.000106525300149313
5.7849100190167e-05
5.37143790594904e-06
3.65991656549108e-05
8.12837452117413e-05
8.8896637153131e-05
5.49660832252177e-05
6.21866744250498e-05
6.10275350728851e-05
6.70318584680278e-05
7.27394213450155e-05
0.000113012148041905
5.51285077953242e-05
6.19199250278767e-05
9.37255217405026e-05
0.000130662953036151
-7.84872377690981e-06
4.78004322850652e-05
4.54761940470594e-05
9.4888324796961e-05
0.000147199169544243
1.59403709794221e-05
9.85257398399472e-05
7.04886689056828e-05
7.85035374089552e-05
0.000109454640953808
9.31063241370702e-05
6.65283052693471e-05
9.47848332347167e-05
5.20799088443384e-05
3.19832904493409e-05
6.70406947803109e-05
2.76127477787848e-05
2.01524289200964e-05
5.94040120701278e-05
-4.96183396780978e-05
1.99129798662997e-05
0.000119958239067259
8.9904479161238e-05
2.13275916289174e-05
0.00010361661797385
8.17395047937599e-05
3.7288187628783e-05
1.52631062611987e-05
6.82401813794803e-06
0.00012115063620843
8.012054764745e-05
5.11137932179482e-05
-1.39535787606182e-05
2.87106233339195e-05
6.1699793272199e-05
-2.90098153446687e-06
0.000110634281787822
0.00013582960915447
5.7859201818795e-06
0.000115593065879079
0.000110277122343791
0.000103334967218971
3.19027294416838e-05
0.000105458298836143
4.69691377816394e-05
0.00011175430792048
5.89275054209439e-05
8.12547333423682e-05
6.72354911901909e-06
4.00497252622608e-05
4.88487425702585e-05
0.000104784832117073
0.000134154908828298
-5.00493312024141e-05
6.52796769292801e-05
7.37568180144536e-05
3.81712169288748e-06
2.74055165025445e-05
5.53350365548923e-05
8.25408430134745e-05
1.92810484949629e-05
0.000129070344158828
-9.44804639338074e-06
4.23761391010428e-05
8.62694807383332e-06
1.46607617850239e-05
0.000122560455008984
2.31268459990708e-05
5.15521784007614e-05
0.000148710843369246
8.66950565448951e-05
6.09263459635016e-05
7.68075086663429e-05
0.000109957078761635
5.41199635205365e-05
0.000102831015112758
4.09116233025511e-05
9.56280250262775e-05
5.70616188244239e-05
8.63056524467812e-05
5.91847957943267e-05
0.000111623976536027
4.4732661496903e-05
0.000119270354354584
7.28306083694486e-05
8.70258012524016e-05
0.000118666475835946
1.44894409060181e-05
0.000100946776280614
7.73005425769456e-05
7.31435333038749e-05
9.13330267717013e-05
3.76315148573289e-05
1.03034624254525e-05
8.14017369614268e-05
3.13786583607625e-05
1.80896062628101e-05
6.39944077456464e-05
0.000147115467427408
0.000115869665797082
9.93336882434972e-05
9.0701367936007e-05
3.74495137878593e-05
5.8066422958518e-05
0.000118636048137119
9.52225403349363e-05
4.26953454015119e-05
8.58351685412303e-05
0.00013037286977033
5.8192832231783e-05
3.02268077666296e-05
4.80178416214655e-05
8.17903859448342e-05
-2.64027395342284e-07
5.93752436014249e-05
-2.20067967160602e-06
4.09530283159757e-05
4.055304540101e-05
9.37259363717463e-05
0.000129540806319689
1.32956947328172e-05
3.21766311557588e-05
8.99397826615702e-05
5.5680071561812e-05
6.97586647991314e-05
9.17629333027191e-05
0.000105566859767795
0.000160383870805043
3.81310970118745e-05
0.000103310195603043
4.67607819640234e-05
8.93212754400952e-05
8.24294884469639e-05
7.02535828148416e-05
6.91043750335329e-05
0.000158783915188379
6.39576089048134e-05
4.06695259315226e-05
5.95286792141896e-05
6.93788993032111e-05
0.000102086583051171
8.63509254873788e-05
7.30856922831263e-05
0.000148260661907802
3.31771947659528e-05
6.85063582288918e-05
4.68794214193415e-05
0.000103608472711786
7.37258905828147e-05
8.78532183248618e-05
8.53339572346701e-05
3.36539193486958e-05
1.16073461700127e-05
6.39937221341059e-05
3.15305306819735e-05
9.10845272224811e-05
4.8660727604272e-05
0.000120161563855121
6.86086242825558e-05
0.000108306910945716
8.46981898199163e-05
0.000104926382421401
8.36911466325738e-05
3.93968793696246e-05
5.04117871825681e-05
4.93950796761409e-05
0.000120985588222376
8.29901575639102e-06
6.76725519724773e-05
1.0846293845543e-05
5.11144761069744e-05
7.53013509330398e-05
5.58959450652501e-05
0.00011644663310838
3.436474493261e-05
7.18055302687629e-05
0.000159177715182473
0.000100555939097346
5.40030824580929e-05
1.13495163636043e-05
3.17869183264124e-05
4.21634110652773e-05
3.34782200506993e-05
3.92048519503903e-05
2.1826593539997e-05
3.75812005201855e-05
0.000101667415728826
0.000103674768544824
4.01132317204997e-05
4.25218975444658e-05
0.000111781776283039
0.000124675373754703
4.10209288945045e-05
8.75802101491006e-05
0.000129185894042347
-5.55871460507127e-06
6.95961679189674e-05
0.000102634178559242
0.000138706793279011
2.03461992955351e-05
9.18678947407965e-05
6.3896792616255e-05
0.000110592673612689
1.7934424295587e-05
7.64163863871653e-06
7.96205636457599e-05
3.41302822225616e-05
0.000136077904983452
1.771158724233e-05
5.41791247413159e-05
8.60067035022156e-05
0.000144920363068378
7.97649729638727e-05
0.000157886511174382
3.04899306000823e-05
4.67798627720017e-05
2.2145821621837e-05
4.69926350844706e-05
7.58512776307032e-05
-3.71417669574787e-05
5.48633414542192e-05
0.000116445619127623
5.89000752882854e-05
7.80341279192913e-05
4.08365242310379e-05
3.83616291897121e-05
9.7609878387456e-05
0.000110985698850118
7.57538261857803e-05
3.38848039618616e-05
3.71625878744177e-05
0.000102375434109793
5.55962139562987e-05
5.88859461406293e-05
0.000181979090093015
7.95722110649352e-05
7.83937124167267e-05
4.08880535151945e-05
1.99761061457807e-05
2.09068669328972e-05
9.28887043677234e-05
3.77618605189194e-05
4.53805627154682e-05
1.47617639610144e-05
-1.32839444023951e-05
9.48805305658024e-05
4.61823252447289e-05
8.18738522991644e-05
5.76933085753456e-05
0.000110079631268649
7.88331918762985e-05
1.4521311515022e-05
3.14696337137523e-05
0.000139706591757527
3.47000621672022e-05
7.2697293174478e-05
8.17889563477949e-05
0.000122848989472654
6.15385044776385e-05
7.67043115241761e-05
0.00012396389595397
3.99385803696276e-05
9.11741906637767e-05
0.000123926430276472
9.93969474044795e-05
7.10676610276721e-05
3.31388090243814e-05
-1.43031874345946e-05
6.40024755134976e-05
0.000116680457569954
-7.04552879774028e-06
9.11186562361846e-05
6.28790405329866e-05
0.000130126318767504
-1.763964512664e-05
-1.0465702499028e-05
6.24939135286564e-05
6.58730014608504e-05
8.16490058841485e-05
6.96002747405911e-05
0.000108871805793646
0.000123052185085983
7.56447007016799e-05
6.53766122431976e-05
4.07657293163876e-05
9.9852906159764e-05
7.15230997523101e-05
5.3282726224346e-05
8.58794360107924e-05
7.52731675122691e-05
2.31002869126562e-05
4.55845488745856e-05
0.000131503142617819
2.71314201666273e-05
-3.25375317199515e-06
5.42940115365492e-05
0.000106901581008891
5.47821502614704e-05
3.44385984919421e-05
7.60647804083521e-05
6.69668293078325e-05
8.5415044807851e-05
0.000103031859785828
7.67706349128862e-05
7.99215329264481e-05
0.000122154942610391
0.000104379483031021
6.22670310956963e-05
8.79836102958461e-05
0.000101170239753724
8.72442977926006e-05
8.33342823397553e-05
3.80312523208647e-05
0.000117315626160243
8.77714932601637e-05
6.56679658327603e-06
2.822206890274e-05
7.09651772114417e-05
4.99334716437684e-05
2.96490327792712e-05
3.28584040138732e-05
6.9194774191208e-05
5.11936187730267e-05
3.24243303713471e-05
8.66652062763387e-05
4.67665963685216e-05
0.000132997263290564
8.02520063786063e-06
8.631761977006e-05
1.56866362064423e-05
0.000111885753328854
7.58733063683004e-05
9.09371262290032e-05
9.53357560836854e-05
8.49626472354065e-06
4.66743182478758e-05
8.15851674816517e-06
0.000113360731550072
8.15858263103135e-05
4.47162376859003e-05
0.000100981829916996
5.7004070738196e-05
0.000139677201465838
8.64620665492785e-05
5.9899105318186e-05
5.66995850680172e-05
8.31880602448227e-05
8.35421246706942e-05
0.000129445625547405
9.93732848793422e-05
6.26247732111134e-05
6.89502713884373e-05
-3.72426046552378e-06
0.000143035686943855
0.000110294902425141
6.24174807105007e-05
8.63192836106371e-05
4.98015755138863e-05
3.70929363725065e-05
9.95790237643857e-05
9.73130671192396e-05
0.000117105828073481
7.06086053383171e-05
0.00012469622876849
6.74569816588059e-05
4.93736395778003e-05
1.10129043551529e-05
7.52175461433715e-05
7.73932964965412e-05
8.94307649868399e-05
5.71344691965388e-05
7.28963954146456e-05
4.0146518005134e-05
6.61741143259657e-05
0.000127012715281839
7.58479218255067e-05
0.000126735298223458
8.91692229659127e-05
0.000130094724102722
4.08289024356123e-06
0.000104379278612834
2.93800164215553e-05
5.89212142119572e-05
2.31660174283824e-05
7.72835448626327e-05
4.65093361036134e-05
2.95326016010785e-05
0.000117089514426395
0.000113714596848988
0.000119301587026345
6.81030794991778e-05
9.39605650887503e-05
8.74765970845312e-05
6.58320729645217e-05
4.528866654899e-05
8.53784133663734e-05
6.71185991311706e-05
0.000140757548818122
0.000157272320306465
2.56451263971052e-05
7.1279182237082e-05
5.06317120208663e-05
7.99560485928337e-05
7.22610539581549e-05
1.11792347924893e-05
7.34035109720615e-05
0.000158671271933974
5.45093174532793e-05
4.78125267354756e-05
5.81784374670889e-05
8.58301498577373e-05
4.95456916858828e-05
3.50178144467856e-05
0.000198670686765923
2.4021885389984e-05
6.20207332200553e-05
0.000101773954262885
0.000120649085875316
5.18169280002885e-05
0.000108717407484485
4.03782056379976e-05
7.70751072304445e-05
7.2483036859881e-05
0.00011340550881376
4.29883946054111e-05
7.32002272243164e-05
4.38068408038324e-05
0.000136726268784565
3.27402578463207e-05
7.98572173397809e-05
9.30323647057608e-05
6.50232620475112e-05
0.000109345688086822
0.000155567576441066
6.92515055781215e-05
9.16592560067779e-05
0.000106065409963018
6.84541438705258e-05
0.000119417903167871
0.000112998388495168
0.000123343633539434
6.42885886222625e-05
3.68913010953122e-05
9.84990848447614e-05
0.000108925735649993
0.000104545386288496
4.58479343735373e-05
4.84245648212706e-05
4.33912505979185e-05
9.34558580110626e-05
8.59517153136515e-05
3.77459118133235e-05
4.23736337525166e-05
8.72602754962458e-05
1.86008929399571e-05
7.02002548643862e-05
5.43790380195663e-05
0.000100019145052842
3.22552786779588e-05
0.000121916330710602
5.15056501284924e-05
8.63192442465384e-05
8.29621424828528e-05
1.44005557281035e-05
6.49229319460942e-05
8.92859160451801e-05
9.15290958890525e-05
0.000168179861006099
6.04815222864196e-05
7.42033733267268e-05
7.25245898002665e-05
2.1563568161474e-05
0.000127072022035556
7.67344413987043e-05
-7.93097879280829e-07
0.000147428467903872
3.41511689349182e-05
0.000113928333975386
1.87425979956849e-05
0.000113054980227342
0.000107983503787779
8.73240649922248e-05
-2.49362441793733e-05
6.11586918353838e-05
6.79412717644386e-05
5.70370536997777e-05
4.05369595566678e-05
6.52724498120227e-05
0.000114872590017741
8.06174860132929e-05
9.42087540980248e-05
8.61281578086667e-05
8.08654237058625e-05
0.000131317765061744
7.59901389563579e-05
1.1598156383105e-05
8.68926131106148e-05
9.17803751277965e-05
0.000112956328505045
8.64688549531318e-05
4.77193798774949e-05
-1.33057485815458e-06
0.000100316498477841
1.4564656624128e-05
0.000125089933732281
2.91657957003763e-05
0.000110850302239672
1.34653927107963e-05
0.000103837895047844
0.000100966132508956
0.000106813801615707
4.87597913854801e-05
0.000128215292602147
9.03782115069223e-05
5.83753219799099e-05
4.49567049755102e-05
8.82587996109559e-05
0.00012714856961981
3.32646949580115e-05
6.96433036509648e-05
0.000132913869763975
-2.00020075556208e-05
5.64218611342288e-05
4.88716271456609e-05
6.45056958827475e-05
7.29216830950025e-05
0.000113512249204386
3.36024088319877e-05
9.73007206122103e-05
3.88810902502449e-05
0.000122238109425249
2.95396038931111e-05
6.44545515636702e-05
4.72143273379038e-05
0.000140795418621654
1.00972880912802e-05
6.16043662532184e-06
7.4648764914506e-05
0.000132042650121334
8.57906586273161e-05
0.000120035114364694
7.93948678208444e-05
3.91297892391085e-05
-1.5355602941195e-07
3.24409063507036e-05
7.35217363882821e-05
6.26298619463658e-06
3.06101536911371e-05
3.12239899352054e-05
0.000102528917628636
1.43134475194473e-05
7.38579117001606e-05
5.00077905813402e-05
0.000133874913088398
0.000138747112405624
7.74223147187017e-05
5.22574658750028e-05
9.68871740165079e-05
4.79303733241897e-05
2.94429635855815e-05
0.000146016762158948
7.32997569779396e-05
0.00010129381682826
0.000112377043570269
9.55099192029058e-05
-2.20957382700363e-05
0.0001268427326435
0.000106834323591425
3.86016117180577e-05
7.56014442908085e-05
3.96149141771171e-05
7.76043216166687e-05
9.55897206425488e-05
6.15773686300027e-05
8.09313123339968e-05
3.07999743343859e-05
1.57849436581884e-05
5.30698011206436e-05
9.72705676909089e-05
7.80315300789051e-05
6.17043626861847e-05
3.98020412277948e-05
9.56977557346692e-05
3.69594560398943e-05
7.16662251155146e-05
6.22332497302462e-05
4.27501104390691e-05
9.80537393389176e-05
0.000157046522950099
5.77944736508206e-05
9.47821857396786e-05
1.10168429127405e-05
3.39008959368732e-05
8.33881418908683e-05
0.000107551240120847
7.3205189012355e-05
4.4416263280663e-05
8.98652752136632e-06
0.000118433527843132
7.49554560907249e-05
8.49405633483871e-05
6.25030974497446e-05
1.4441966472347e-05
3.75317197157497e-05
6.96840353458098e-05
6.99001126903341e-05
0.000105164140005284
4.04178439178206e-05
8.43026625059506e-05
-3.52271936382027e-05
0.000138646708861484
8.85724349357918e-05
0.000132207398884279
-1.38649401475111e-05
9.99884250250048e-05
0.000120629229429916
8.75905047537253e-05
0.000128189099422825
0.000103026115940537
5.55941978823737e-06
1.98253570268914e-05
9.96236788749333e-05
8.16638087269622e-05
7.67528447674849e-05
3.9866098623907e-05
6.92063056170964e-05
3.09125834553591e-05
4.94262105526052e-05
0.000100740894876425
5.93562052047153e-05
9.04979702892505e-06
9.11533065456804e-05
0.000105393109476911
7.24360948741525e-05
8.38295841763463e-05
0.00010741658901158
0.000130717897792305
3.22268342163712e-05
4.2015861948807e-05
4.66741888599026e-05
5.31349611104896e-05
9.27000307372764e-05
2.97533797016533e-05
6.08198624002712e-05
0.000107641203407847
4.82053597402227e-05
0.000159520508204917
0.000109257005005616
0.000127402640534772
2.49560578214513e-05
5.17272061381553e-05
3.67214944519935e-05
0.00011534314438118
9.9079622337326e-05
0.000131385363455529
8.85968463766295e-05
5.48355944656136e-05
0.000109503587435852
1.71910149082459e-05
4.40908989280643e-05
9.8234524455758e-05
0.000110090945959779
5.99094943323699e-05
9.87823262446889e-05
9.96133512217574e-05
6.13133301244362e-05
5.38046880382096e-05
6.03816851415235e-05
7.09582825567389e-05
6.07242655523714e-05
4.81227344965727e-05
0.000132629422919775
0.000140899918000519
9.03221154408766e-05
0.0001046507727984
5.91414022060042e-05
9.59506726059468e-05
0.000111444331340499
8.40148872007523e-05
8.27413076227082e-05
0.000100063946375689
0.000116397989840363
6.74392824269337e-05
0.000113429301814809
0.000137681450344288
3.59726126344006e-05
5.30891186234462e-05
0.000104152720851844
5.19964191359572e-05
4.35307797752832e-05
4.9048841682581e-05
9.17591707919731e-05
9.21219013903617e-05
0.000148495705424279
0.000104895472975796
3.03389693389528e-05
3.97536075753719e-05
3.7804654046318e-05
-2.0511769509079e-05
8.87748210040055e-05
6.91889404083242e-05
8.38682328712272e-05
6.87996408697469e-05
3.8623586942473e-05
2.11129374490159e-05
5.9936407768054e-05
5.02452079929603e-06
-3.00649054759808e-05
7.42404932394569e-05
4.66379817029088e-05
0.000121947660551017
9.04767192728505e-05
0.000109245050979437
-8.72798150773316e-06
9.45737275260144e-05
0.000146376755824354
2.10299278467713e-05
8.74559410772168e-05
1.56291671654208e-05
3.02266125336022e-05
6.34303222216653e-05
3.02658655739978e-05
4.35953759837405e-05
5.08019029359841e-05
7.7804560727504e-05
0.000122039175498232
6.04620180428854e-05
0.000100557617935276
8.077543521311e-05
6.69005092076065e-05
-4.83859743626348e-06
0.000112637213782833
3.69119308007842e-05
3.42055702521588e-05
8.79395756045838e-05
8.52790627574486e-05
0.000112957036507141
3.74098440030354e-05
6.06001458261098e-05
-1.11648080231601e-05
9.11722377836556e-05
4.54184853865285e-05
1.79957243826554e-05
9.81749211501637e-06
8.11464884686229e-05
5.96078766313187e-05
