# Supplementary material for: Research on computational propagation and identification of mine microseismic signals based on deep learning
Source: PLoS One. 2025 Oct 22;20(10):e0334641. doi: 10.1371/journal.pone.0334641 (PMC12543183; doi:10.1371/journal.pone.0334641)
Supplement: S4 Data — (ZIP) [file pone.0334641.s004.zip › 000100600002980.xlsx_0.txt_24.txt.txt]

0.000115363105958957
0.0001312889514121
7.9919416147096e-05
6.29011367952613e-05
2.79807825390783e-05
5.12355207443317e-05
0.000115955161398076
0.000126892771358689
0.000100665216964898
8.12860867198703e-05
9.31133388153245e-05
0.000101025758120233
6.86742923898314e-05
3.89003383597036e-05
0.000106581892556485
-6.577387243123e-06
7.5079945075991e-05
0.000132716356159939
4.77171336629154e-05
6.9886641187509e-05
3.45340200919969e-05
-1.04596420181754e-06
9.24353315459863e-05
2.69794300681118e-05
0.00014142919312971
2.42282552698831e-05
3.7379730783602e-05
4.84236943564757e-05
7.2130195276398e-05
1.60492245826209e-05
8.45154000517758e-05
6.80276143390399e-05
2.93649695463712e-05
1.28682822286154e-06
9.1503058903285e-05
1.21299227432612e-05
0.000173548827721651
9.32335081534743e-05
9.15082291585279e-05
1.63053412354e-05
5.62748808545844e-05
1.30357157749953e-05
8.13402762632211e-05
4.76758062459819e-05
0.000124415805651816
9.0902485932002e-05
7.43874146015378e-05
8.81505853755773e-05
7.12224241255314e-05
6.15963994001323e-05
3.73474482231666e-05
-2.05203833674742e-05
7.52351501229831e-05
2.8217182996723e-05
4.42206662643297e-05
4.73955889479731e-05
4.96641710220556e-05
2.43347990543271e-05
0.000144847902096191
8.09525281615797e-05
7.34014320598865e-06
8.72614939404246e-05
2.71371475422917e-05
0.000137764664005815
8.13378767633863e-05
7.63920942055715e-05
0.000126840775133639
7.80938783160779e-05
9.25280631720786e-05
4.01418599484769e-05
3.72196089879844e-05
5.80606817770193e-05
0.000105422699220603
0.000103976665827689
7.59084238341484e-05
8.95038076222301e-05
9.46954991866975e-05
4.67909140065777e-05
8.60589844835181e-05
3.39796932385768e-05
3.82841591219713e-05
7.48440995172591e-05
6.80752914542272e-05
3.64790081661156e-05
4.14570715395004e-05
4.38498857457947e-05
5.57433356687888e-06
3.26360778765072e-05
9.27537891997854e-05
8.18867677176939e-05
-1.11922212824005e-05
3.68838310582052e-05
5.20805235373863e-05
8.29131571462498e-05
2.39346688970847e-05
5.15554787725481e-05
3.93813586947714e-05
2.87300563241607e-05
6.42344114530366e-05
6.22684909513316e-05
7.64999468410255e-05
3.47771519910248e-05
0.000101827615404457
8.80948580677355e-05
4.06564882743509e-05
0.000133884675086681
0.000132826240678425
5.90027681865555e-05
0.000117096115492923
1.3615876659327e-05
6.18694005539209e-05
8.35073222726988e-05
8.80351093405366e-05
4.97973921276081e-05
6.58069240802646e-05
8.92557160706769e-05
9.12161411324442e-05
4.75199779013966e-05
0.00012916026334411
5.8551511250712e-05
6.5952068128187e-05
6.91697627159318e-05
7.35004307264193e-05
6.34648049271112e-05
7.23475244945785e-05
7.17760637601537e-05
6.03874779699403e-05
5.63951114606395e-05
4.25286867488973e-05
0.000126194140642022
3.60958249723597e-05
0.000144463926390852
4.10242597743372e-05
-3.2226066740001e-05
6.6973820205713e-05
0.000109203373309808
5.36974672728611e-05
6.96568414140183e-05
8.52657248398862e-05
4.01978712273992e-05
8.52666813777562e-05
1.23689648067964e-05
8.90124117479737e-05
1.29137896449692e-05
6.25871764269119e-05
5.70953289746936e-05
2.25574992310726e-05
0.000120510548004065
1.80581542588291e-05
4.21674617169064e-05
9.1037176123911e-05
0.000105298222413769
8.28491478677061e-05
8.78960836112194e-05
0.000103808745581904
7.9075700679031e-05
0.000125977688589134
0.000130078953349842
8.8250667467272e-05
0.000115458374162636
5.29036138001999e-05
9.67944200846353e-05
4.42869190367807e-06
5.67965907849603e-05
6.97069805676959e-05
0.00012253866670873
4.82775334881501e-05
0.000125046715152407
3.78895756790012e-05
0.000141740531322284
0.00011177415291588
5.8060421160803e-05
6.07130622084941e-05
3.85220909749165e-05
0.000108094527289879
7.16774690270041e-05
4.95892742744211e-05
6.16386224492083e-05
4.62712504691518e-05
3.77389419461027e-05
6.39507146482688e-05
9.74411897352246e-05
5.29902598956346e-05
8.52964309005726e-05
0.000132197537793572
6.94034636372314e-05
3.64336950534082e-05
-1.59309098306151e-05
0.000121928045781625
8.90271482166527e-05
0.000102228307493166
4.08134878860947e-05
9.80460335018838e-05
3.88667044499164e-05
5.21199861982436e-05
6.70954302782201e-05
0.000111007119006479
6.27963337835384e-05
8.00760251602628e-05
7.53417726781839e-06
3.48283908152205e-05
2.89059793830252e-05
8.80044538721716e-05
6.11161128678002e-05
8.46438524291921e-05
0.000136985193414322
0.000131772453370477
6.71966365207252e-05
4.48406994101047e-05
5.02646737707151e-05
0.000114415125203448
5.90341089957781e-05
2.32454849850123e-05
7.97633053081896e-05
7.39044971659428e-05
0.000125240074306604
6.48077868724564e-05
2.71991052712869e-05
6.24249714942603e-05
2.97257865696813e-05
9.00343034558262e-05
-1.44751224966325e-07
7.5500767007951e-05
8.42116782033748e-05
2.3371456610043e-05
2.49190769980552e-05
4.24126127785886e-05
7.39804361184978e-05
0.000133803000790431
7.21939128991714e-05
4.45639673125486e-05
5.58983304191867e-05
1.5748620382833e-05
1.75611121214978e-05
9.76645807636376e-05
8.09539495773841e-05
7.80733820855709e-05
6.4351515683376e-05
0.000109727747459502
0.000125296974857014
0.000136296513454136
5.02059797549921e-05
4.09942407915097e-05
0.000102830424903869
9.96856269115681e-05
5.92469396133921e-05
5.2465786076906e-05
5.73861523791942e-05
3.62884587447844e-05
3.07924681511797e-05
3.75989125134919e-06
1.30327820064595e-05
0.000143069155397765
7.08536409555413e-05
7.0213797103725e-05
6.94226291713634e-05
7.69084938382484e-05
7.5779400158914e-05
4.83380307646949e-05
2.60363811257374e-05
6.23198033818562e-05
0.000132900452006164
0.000143778494944254
7.85198127733286e-06
3.78907078797624e-05
0.000136605641248758
5.69821573601964e-05
4.56501150507676e-05
-1.3968879039135e-05
0.000102580417617941
6.18131403750757e-05
0.000119540092500176
9.01063471503295e-05
0.00014955804615547
7.09311187339141e-05
2.429766118504e-05
6.5773907118444e-05
0.000104721800030572
5.35030574766658e-05
3.59860673936866e-05
5.63994362643938e-05
0.000115477160316692
8.70121983139097e-05
1.03525618813999e-05
4.872589371431e-05
4.77984041393355e-05
9.99176295745227e-05
0.000109049853800049
0.000132285433193414
4.14141032452912e-05
9.39490595147413e-05
9.13470922411373e-05
4.67991391508623e-05
6.73909299455115e-05
0.000133596548035147
6.83098297317627e-05
0.000121904820395779
4.47728314559395e-05
-2.71740228389061e-06
5.00261598952335e-05
7.75549187138997e-05
6.05415514593146e-05
5.77530892495917e-05
8.68110884817488e-06
9.71187202780409e-05
4.75563057452979e-05
9.46924636876944e-05
0.000189315781015785
6.29482291429274e-05
7.69493572087996e-05
5.33233265370727e-05
2.86453032044135e-05
8.24653627877768e-06
4.01636733201338e-05
0.000136833522017012
6.73779277876718e-05
0.000127388675587532
6.71858103229599e-05
3.40556584008562e-05
0.0001050931564085
9.76602022861746e-05
7.46464852666579e-05
0.000110630180377102
1.02172406681119e-05
0.000118511192921319
9.22976404086476e-06
8.44343308763843e-05
9.38418572574025e-05
3.5265125833753e-05
5.08760945035728e-05
2.3907219961508e-05
9.22108492834611e-05
0.000118355102015326
0.000116810205299321
6.0619957556606e-05
7.36599656203424e-06
7.08411977410693e-05
7.61473170925185e-05
8.05837093628934e-05
6.49176397409753e-05
8.91109300897417e-05
6.42899714750586e-06
3.412641441992e-05
1.13987262114843e-05
7.43201550150618e-05
-3.59745878914152e-06
4.00781744247952e-05
4.0962045937207e-05
-1.43536019306268e-05
6.70318945051532e-05
9.84630726685884e-05
3.17193341861161e-05
8.49847213378954e-05
6.67887191566936e-05
8.91232434082958e-05
0.000104397644634843
0.000128486940847318
5.99270722202573e-05
9.02779120549301e-05
5.62762276026202e-05
5.32165949279644e-05
9.31293676538169e-05
8.92581514714601e-05
6.10712599137885e-05
6.57846865069839e-05
7.47031682463994e-05
0.000158504230920428
9.04587016876025e-05
7.48722265802209e-05
4.78854529564221e-05
2.70894800751652e-06
0.000141603879926102
9.34572314980587e-05
9.93913892502307e-05
7.06743988575483e-05
6.31345201424707e-05
3.94510512872863e-05
5.63621178760419e-05
0.000136806991194739
4.89319871196152e-05
0.000130393535523555
5.87124952016092e-05
5.31048419550039e-05
3.42388203886322e-05
6.79041368338614e-05
9.52887108045108e-05
8.42250307858464e-05
3.97978428093191e-05
7.13584515766226e-05
2.63279581004065e-05
0.000113181400625282
7.59613787965635e-05
-2.93314607636832e-06
-4.83779381270101e-05
8.34413558730925e-05
2.81003217169991e-05
5.42467060415693e-05
9.19174557540362e-05
0.000107698906429185
8.13358401024972e-05
5.51133638269144e-05
7.47004279891334e-05
0.000109077608798816
0.00013719274017539
8.93627084895079e-05
2.98151883481667e-05
2.3924556127209e-05
5.07138559292292e-05
8.22014169400672e-05
5.32096364602277e-05
7.60432252395325e-05
0.000129754553388871
0.000120121083514391
6.47708210565714e-05
-1.72309383619668e-05
1.31397311418456e-05
6.01021678029789e-05
0.000100788198710133
0.000101419651022964
0.000109364349482966
0.000124506109555365
-2.20235395304748e-05
4.06768443269729e-05
6.72895070628439e-05
1.58906678813838e-05
0.000126614299823799
7.48278237025633e-05
3.14619526119792e-05
3.54235247509831e-05
8.55556283581906e-05
7.17679706454564e-05
0.000107712740262798
6.58600777273948e-06
1.10520548930217e-05
9.53705585239892e-05
3.06166891008059e-05
0.000128758876745581
7.31885057498991e-05
0.000115298977132298
7.7382632446804e-05
4.7763422463508e-05
2.68168709283044e-05
1.13977565847016e-05
0.000119555298997726
0.000101765863286009
6.33571583181907e-05
0.00010119713315296
7.71331208215908e-05
0.000105850995224059
7.69651755548115e-05
7.92412999759994e-05
9.96239995661933e-05
2.55401313529346e-05
6.50160252006023e-05
9.86512282579409e-05
4.09042823318543e-05
-2.06780616468892e-05
7.86774534977128e-05
0.000142968183670644
2.25665940293458e-05
8.76867057399589e-05
2.30907098262776e-05
0.000118034199364337
7.99645398968631e-05
7.76099272109851e-05
0.000121551832362525
0.00013269036423533
4.2964772022293e-05
5.78808362728148e-05
0.000104850148176752
8.06914812982543e-05
4.07600460259071e-05
0.000123875671575184
4.91660386379674e-05
1.60729917948472e-05
9.50777083536355e-05
4.28206048091463e-05
0.000163765576426651
9.01556425905741e-05
0.000123519564289485
3.25847931669602e-05
5.93306275310844e-05
0.000151246256312961
7.02778343352848e-05
7.83603449326125e-05
7.42052790603615e-05
7.73798317890713e-05
0.000118027083409685
0.000101674164426201
0.000106342955710056
8.33314402442646e-05
9.80317369645445e-06
4.95764958123334e-05
1.81781492875439e-05
0.000113296322600057
2.95300788171203e-05
-2.26904692328039e-05
3.32192391725092e-07
0.000120146413222431
0.00014698120973148
8.84117165395384e-05
9.95969240196145e-05
0.000130708341719408
4.16200654954826e-05
9.55457388142411e-05
5.75171985072835e-05
4.35323822115233e-05
7.23930355011126e-05
6.78873502614698e-05
6.0897260063211e-05
3.28511328428005e-05
7.96757938933137e-05
6.14026361556309e-05
7.34460741118573e-05
0.000168311230025156
4.68847660591207e-05
3.33896940606997e-05
8.23645027143922e-05
7.90944967400188e-05
0.000142140818843807
0.000103508639075143
1.09186210958106e-05
8.88253418480886e-06
9.11783930521306e-05
0.000114080473516681
2.56893447272857e-05
1.85043004238669e-05
0.000132046329782071
5.4013990364819e-05
0.000141143521217641
7.78791939151572e-05
2.58814660103584e-05
7.88176643214074e-07
6.68533617745204e-05
7.707094879161e-05
6.19268980482944e-05
1.62303985005414e-05
5.57209216876974e-05
3.43300816694713e-05
8.79487337186366e-05
9.91661939764033e-06
6.32601784396e-05
9.95223676382716e-05
5.14389723326237e-05
7.18241680155815e-05
6.39339498498289e-05
7.93610831749562e-05
6.21097255414533e-05
2.6111336346684e-05
5.31543832366648e-05
-2.03148385984649e-05
3.35090259725171e-05
0.000129321694469725
8.71870213426845e-05
1.57183677370709e-05
2.76625472946963e-05
7.50115413913928e-05
0.000102459030115466
0.000105102219315751
6.1257795691119e-05
7.92869577904711e-06
0.00011422394786895
4.79910536659132e-05
6.06305539127121e-05
6.79120269009478e-05
2.66107034820689e-05
0.000117053645840418
6.50061082859456e-05
0.000103505940739431
5.09554953616613e-05
9.49389081284961e-05
0.000110690407690939
3.16410461154793e-05
3.71701958685951e-05
2.4094668542608e-05
5.75968689587879e-05
0.00018850172157545
0.000111942789312625
8.38441810927991e-05
3.78749673537909e-05
0.000129327515443902
9.83678867185652e-05
8.57348300195374e-05
7.34754129267621e-05
2.85789490115034e-05
7.81690500110376e-05
-1.04696775836056e-05
9.05268650451326e-05
3.29089762623611e-05
8.72694726447838e-05
6.5956562467622e-05
0.000116281132436915
5.39513483822084e-05
0.000112171080219526
3.65346520552641e-05
5.30940611080296e-05
4.23563004392862e-05
4.27988864806119e-05
5.13362635460651e-05
3.32720164716407e-05
6.05641646243742e-05
-1.80778204490509e-05
6.25116264922871e-05
8.14381764235028e-05
5.71072903364032e-05
4.76169217509483e-05
3.38272495802625e-05
8.41363355630878e-05
5.79912369570969e-05
0.000132749409699061
1.73018765272479e-05
-1.12156357949324e-05
6.29136817803445e-05
6.74306487289649e-05
-4.41685453555575e-05
3.37824754618142e-06
5.97472517170108e-05
8.63950615002821e-05
9.14846287970825e-05
0.000102833351500621
0.000135695625654702
5.73702149568938e-05
-2.7914723921198e-05
5.72632684207395e-05
0.000127991429179955
0.000134782170636925
-3.36422763004845e-05
6.45184540077976e-05
7.80144965268981e-05
0.000132915276454921
5.86239733554631e-05
7.03103010860296e-05
-1.52820172171388e-05
0.000103073964940406
5.30691558015597e-05
0.000106315319713216
6.21250566109407e-05
7.12531742303346e-05
5.06538876256659e-05
5.4457566621616e-05
8.54558401090778e-05
0.000114741025320914
5.55359555011766e-05
3.74485895805732e-05
6.5441031553595e-05
1.06982215991184e-05
6.18779612459413e-05
7.64751205481736e-05
4.25433660578411e-05
0.000116997595261305
6.03162740487044e-05
9.3877781633027e-05
6.31530205718801e-05
9.27911641197531e-05
0.000129918282605176
2.13150106663691e-05
6.65480924142776e-05
6.02557324619177e-05
9.12265239932734e-05
0.000134114389315732
8.56430424992093e-05
0.0001074434130471
6.14839865835517e-05
1.93908450785365e-05
5.67414853410973e-05
5.02207848929471e-05
4.62687635164899e-05
7.46135617741069e-05
7.6246218660126e-05
7.43844931563757e-05
0.000128467681952252
5.27019422686682e-05
4.36796740929725e-05
9.35083569359746e-05
8.0741179341166e-05
0.000111410165475776
0.000129439640475023
6.69141252876842e-05
2.04032372647973e-05
1.88017212967586e-06
4.54346121383717e-05
4.19386564597468e-05
5.60036467137113e-05
3.9969701643648e-05
8.05553347580676e-05
5.33790661140333e-05
5.89323381659652e-05
3.49492791582765e-05
8.9997351679644e-05
7.85402260880658e-05
4.5564523656224e-05
0.000106889762156271
3.24431008510971e-05
6.97421074443156e-05
7.66618681809326e-05
9.12077640292971e-05
3.33524130364383e-05
8.56252632072288e-05
7.93942529301e-05
4.14913455574291e-05
8.55630108698053e-05
1.42548470960543e-05
0.000104928897117177
2.63730587061281e-05
2.91920709172204e-05
3.87535677009421e-05
-4.32948322924961e-05
9.13862395219369e-05
5.97131633922114e-05
0.000123053442228048
9.95479141582512e-05
0.000102103451220965
3.64310944639356e-05
2.70918502379492e-05
6.30821145791727e-05
5.05459412482106e-05
7.55994366200375e-05
9.08707201882369e-05
4.02787373801e-05
-3.04895370095625e-05
0.000132010029684572
0.00011996800759935
9.90782986660094e-05
3.88489711737765e-05
6.13407801577868e-05
0.000144502723856327
9.49901824860889e-05
0.000113143714179695
0.000113136019325697
0.000102555750752349
0.000106447026677516
5.88097608950425e-05
9.90575734377254e-05
9.8884628097054e-05
-4.03808240561558e-07
0.000115101482729657
0.000118703151886922
3.77142415941661e-05
0.000103449969515941
8.39952216846471e-05
0.000143423577768593
6.8283590308096e-05
0.00015932179684973
8.88713873367461e-05
4.22124719577259e-05
9.5768588138432e-05
4.48315494764726e-05
3.27299694529754e-05
0.000135558062274775
8.50849842923647e-05
9.6735856537608e-05
0.00010373173718433
7.95752693729793e-05
0.000118014538787922
9.06617548890823e-05
8.05358984063468e-05
1.59202804790939e-05
5.80536994296756e-05
0.000119490266907179
3.82908790704362e-05
7.50619701945814e-05
7.23867260927017e-05
8.06166176340369e-05
6.38693134997724e-05
-9.39195642332276e-06
8.57824772067815e-05
5.18501106230878e-05
5.23910980858412e-05
0.000114912281811773
0.000112165521273043
5.58777078870341e-05
5.27553420267484e-05
5.19851580455926e-05
3.22597947121043e-05
3.7722084303616e-05
0.000102435303998634
5.73485649988886e-05
3.37906052661815e-05
7.53285024225158e-05
7.10898224654741e-05
5.09785678972059e-05
5.01047976080853e-05
-1.67606075844794e-05
0.000106505996994842
8.77571654573623e-05
4.80016669635783e-05
4.53287599540047e-05
1.2273057724484e-05
2.49860401361132e-05
7.46202845790052e-05
6.01775876123424e-05
8.08938356799381e-05
5.50512259232203e-05
5.54391893463546e-05
0.000113627672044244
2.09015441338652e-05
0.000118894253800994
0.000106051884196765
7.41993585307625e-05
2.16618618809573e-05
7.31591284940808e-05
2.52695612562171e-05
4.07707016248475e-05
4.6250061519867e-05
1.64945460262232e-05
0.000108439638659998
3.96398094456615e-05
6.14161180463021e-05
9.56443886130673e-05
0.000103992263310413
6.99528425307941e-05
3.81993153767081e-05
1.64363300551665e-05
0.000102315795286816
2.19125208378655e-06
4.50108825207351e-05
8.49818123975474e-05
4.96383273151897e-05
0.00014358256287862
4.5378528380314e-06
4.24724507146086e-06
7.08665426142973e-05
3.9719315704825e-05
0.000116097347563262
0.000110139406053619
0.000100057770320618
1.50431711357804e-05
4.3052011027077e-05
8.6802397152989e-05
8.51060861351949e-05
4.75670382628112e-05
0.000143160265500636
0.000162696384382695
0.000105616189729502
6.00870112181424e-05
0.000120955321548177
9.78002291274232e-05
2.7875250284239e-05
7.16894311364916e-05
9.75055766282694e-05
8.62913843585249e-05
1.23897438785965e-05
1.29360274062602e-05
9.07063334284679e-06
7.69153740847768e-05
4.09101118110056e-05
6.90277718607173e-05
4.25211587515173e-05
8.78910386256427e-05
3.12701294053054e-05
0.000107027880205474
4.90343253357715e-05
0.000131090127770821
8.92423898599501e-05
-4.2111742355941e-06
9.93723652422949e-05
8.17064513050755e-05
5.11371838508495e-05
7.27545399036967e-05
0.000105417249049992
1.83896875776596e-05
9.60549513432217e-05
0.000145667186179902
0.000124564868869858
8.29956485222585e-05
7.00412786276827e-05
1.56687629541556e-05
0.000100021582535789
0.000115010966050627
7.91049447907995e-05
6.27486016262604e-05
4.03697103199683e-05
8.71162680208537e-07
4.98185009349379e-05
8.49362522735947e-05
-1.09856263610869e-05
6.59188353340562e-05
5.86844053168675e-05
5.28644532523097e-05
8.0805265856795e-05
9.73809778771944e-05
8.1744911966079e-05
2.65792994554317e-05
9.4934717169307e-05
4.6577041791539e-05
7.76767902507167e-05
0.000108974695171179
4.86971923870196e-05
8.98977399601513e-05
4.96019690598705e-05
7.62205490177076e-05
2.09443341938864e-05
0.00010224955639078
6.66796688657479e-05
4.47647203571813e-05
6.0058149403367e-05
0.000107466929318817
1.71183159834926e-05
-1.2288106409853e-05
6.09508153360039e-05
7.4861714894085e-05
3.35261065502325e-05
2.65310692131957e-05
-1.76427332565633e-06
1.7514956306225e-05
9.00977756302119e-05
-3.10547473746373e-05
8.20937572000102e-05
5.91896757648078e-05
6.26485928515415e-05
9.76721592736317e-05
5.74128198090651e-05
0.000105239545325668
6.71786364091633e-05
4.73158746688835e-05
8.85570729024944e-05
1.32112758733817e-05
6.22096973428258e-05
-7.52435984638808e-07
8.61156082883179e-05
6.49988702708207e-05
7.5983957540374e-05
6.44543927149796e-05
0.00013617750664955
1.09322936688144e-05
8.20247312459597e-05
-1.8560302429791e-06
9.06661140192304e-05
2.10761818939478e-05
0.000112150720863598
0.000136937380512961
6.22936874735977e-05
0.000116423498442742
5.31166476642701e-05
7.4329406114128e-05
2.71234104604948e-06
6.38700686638602e-05
0.000111756229983125
8.71698982850906e-05
0.00015279443441355
2.32577658254263e-06
8.71041050197244e-06
8.96069824842037e-05
6.92596856910471e-05
0.000141846922398616
7.86072382652459e-05
1.45290000617086e-05
3.06106946792628e-05
6.32659791297966e-05
0.000109845178657227
4.39553148838344e-05
4.77834835920449e-05
4.42131011248456e-05
6.23950288817711e-05
0.000101405636619129
0.000118120440139267
7.05336981911343e-05
0.000114721001024693
5.89022343461767e-05
0.000107969616281504
4.94542569869085e-05
7.74961069223772e-05
7.43231280149367e-05
5.10801813357492e-05
0.000128732433197595
5.77391506782753e-05
7.33367387114813e-05
9.23763706745858e-05
2.74377093251811e-05
0.000124381056224939
1.703180626105e-05
2.78412599842625e-05
4.24756262700498e-05
8.42016610139138e-05
8.50060005237061e-05
4.57289962236175e-05
1.25269619179706e-06
0.000110351118167974
6.11402056270511e-05
7.93318420653417e-05
8.86657530696625e-05
9.27640560508222e-05
3.52521285248947e-05
0.000107161717976338
2.70586693990539e-05
9.79671042464871e-05
5.42391388219286e-05
5.23560501033562e-05
3.32386276913759e-05
9.71409626413948e-05
-1.30459171625337e-05
0.000105819460122006
6.53696468093209e-05
0.000102027580381444
6.13981612512523e-05
9.53644817308292e-05
9.12718238018453e-05
7.47089365470496e-05
4.94099022394155e-05
5.9160204814934e-05
2.82440233603506e-05
2.70728779330018e-05
7.3828883462383e-05
7.95537662809685e-05
9.64574191447904e-05
5.02548990276759e-05
6.50400099775321e-06
5.62138700321019e-05
6.46122027133838e-05
0.000138374168630553
5.54182130130757e-05
0.000105533768900708
3.98628189691856e-05
0.000103267800671772
0.00011493185023672
4.57908024785398e-05
3.34815398031896e-05
4.3348969457107e-05
8.1938863242085e-05
6.60463321012541e-05
8.56363575398799e-05
9.76347862435087e-05
2.84756752541166e-05
6.33489537252081e-05
7.51491711378177e-05
6.27783849546453e-05
9.80498569870954e-05
8.52670402399026e-05
6.05651361584585e-05
8.55321018003593e-05
0.000102915606049111
9.21931027687764e-05
6.53762345225641e-05
2.89027643018083e-05
3.74249518754194e-05
9.91860099519721e-05
8.32096647998103e-05
0.000102782080397142
6.62800430070736e-05
6.78935891052031e-05
5.47737962682304e-05
6.53036190827618e-05
5.60644089742523e-05
6.23189686942444e-05
3.53989732173363e-05
7.33386636320762e-06
0.000116279990555131
2.06255006392177e-05
9.17520013074606e-05
2.48423958844039e-05
0.000122761857744846
8.34950394093379e-05
7.82527989506556e-05
0.000111133296945928
-1.30691552374038e-05
0.000129096667792405
4.65079933881626e-05
3.84881992253601e-05
5.79863831259013e-05
7.18298996545924e-05
8.03872767590374e-05
0.000109168718873024
7.49682179847588e-05
7.13548077170364e-05
-2.33516451883444e-05
5.65336006748553e-05
0.000143905700364387
7.42055912959511e-05
8.84393128069474e-05
9.37605687256334e-05
5.90444482595756e-05
5.51252749554982e-05
0.000109334888911768
5.6910943748329e-05
0.000101359524968232
6.4445175812934e-06
0.00010194706783942
1.59609395926987e-05
0.000114522474353552
3.98195825502571e-05
3.97230154488053e-05
4.7963420424606e-05
5.17212830735157e-05
-5.74080067636636e-06
9.83208675486168e-05
1.3894532287768e-07
8.56233453403263e-05
9.32110977965691e-05
7.70770417139076e-05
0.000118699321857983
9.17927186066956e-08
3.15130477907567e-05
0.000108114900031696
-2.25667356381609e-05
0.000109133749451807
2.63081540925557e-05
8.62000476374315e-05
0.000102265301688934
5.02849710871664e-05
0.00015005103504944
7.1812657131232e-05
6.56685725259001e-05
1.99289724767751e-05
3.71760866301095e-05
1.71100640303414e-05
3.62900305566602e-05
9.96412633534727e-05
0.00010758341910579
5.40123237087408e-05
9.02272985247286e-05
6.11109874900049e-05
0.000110631131598099
1.58931351643644e-05
0.000119370409365144
5.54534152301958e-06
0.000102161778220998
8.77881305700537e-05
5.46264918807834e-05
7.79023057823676e-05
5.64470814957579e-05
0.000112210816168644
4.52186194635976e-05
7.2026143731416e-05
3.39749358645462e-05
3.94880590413446e-05
5.18739419535267e-05
4.46643887561827e-05
0.000124517969492401
4.89507269113344e-05
8.96653852678957e-05
0.000101163527512647
5.92367035978736e-05
-2.19779227048493e-06
-1.40139920999948e-05
1.21782778915763e-05
7.05582579042617e-05
7.69508271767537e-05
4.98315589609592e-05
-3.7673772293232e-05
0.000101740096064434
7.38323715460453e-05
5.26807458630497e-05
4.67107765330431e-05
0.000106063592622382
5.66242771656185e-05
0.000119728431332529
-6.68500617659584e-06
0.00011430586741132
7.74521948052797e-05
9.31945031013395e-05
0.000107409949054207
8.82790244807734e-05
8.59261500704126e-05
9.13840575724581e-05
2.01477792833815e-05
0.000108520260380795
1.55358220239315e-05
-2.39823262310439e-05
2.81382823663294e-05
7.17940260051411e-05
8.65582141495134e-05
0.000100608951282321
6.87780664829978e-05
7.23314794760187e-05
0.000129580171867891
6.02846135280724e-05
0.000133779013907529
6.46777553850417e-05
7.21705182390407e-05
0.000154198643762238
6.73871855894613e-05
8.71351980508057e-05
5.14137579629295e-05
0.000141979982440596
6.72096732207918e-05
0.000127469190964709
6.6613364185675e-05
0.00012265955871145
3.15889933716016e-05
9.9686546982206e-05
1.64016399002121e-05
7.11933364871224e-05
7.3119487685177e-05
3.89123232067368e-05
6.2384617568655e-05
6.66227388935923e-05
5.11116959782484e-05
7.58276516106718e-05
4.89634126708163e-05
4.49022713923932e-05
3.51640426112703e-05
0.000114232142222577
4.74113642152111e-05
3.43869086125416e-05
0.000110541312880614
3.45924968449725e-05
8.25966164289533e-05
9.52870102446853e-05
3.24214764915279e-05
8.16783707702239e-05
5.6945364018827e-05
-2.18214752829663e-06
9.78904372075924e-05
9.56353188067359e-05
0.000107683319226244
0.000134972960164208
6.82785041644779e-05
4.52514190464621e-05
3.77245197038686e-05
0.000120448995188909
1.55310638492419e-05
7.2713956755781e-05
5.67474583339293e-05
7.32288879846982e-05
0.000140635722763644
0.00015205062917816
3.16184410787657e-05
5.16719460431419e-05
0.000152994435515727
7.35189713935801e-05
9.72096986057581e-05
0.000144037590880599
0.000100867319334904
2.4771605639521e-05
6.80480127671212e-05
9.08177198358761e-05
2.06948462861319e-05
0.000126592122811875
5.44374030650056e-05
4.76738933550408e-05
8.52593624429986e-05
9.21014862890001e-05
8.00339364319628e-05
4.97165683087225e-05
7.14031550575328e-05
0.000153442832137178
0.000147261514056901
3.72887125217492e-05
2.4226627593328e-05
5.57074994412753e-05
8.06721709434522e-05
9.07546713849412e-05
3.11704561841238e-05
5.3272260754014e-05
9.16819747404802e-05
4.56252912412955e-05
-1.87140392083052e-05
6.60900660125788e-05
3.85217628155888e-05
4.23925406587307e-05
9.58506503006401e-05
4.21635170471184e-05
0.000108914497323097
-1.47582262843783e-05
0.000114920951045763
0.000100941721562217
7.01800283424582e-05
9.5141778051182e-05
7.49548193323563e-05
4.61464299927406e-05
-2.57553208800335e-06
6.36502659594099e-05
4.07247391900192e-05
0.000112071012125442
9.54578198736481e-05
6.41831690940802e-05
5.74741066083692e-05
0.000109980512337492
4.9710717563875e-05
0.000137071028845824
4.25701138104273e-05
7.38926171820813e-05
-3.4312090541428e-05
0.000108514583338206
5.68670316425959e-05
0.000104149199927324
8.20894024842071e-05
0.000118662227004692
4.15249517679843e-05
3.79373529584706e-05
0.000106068588654102
1.3884541956228e-05
6.03764091962286e-05
-3.49060496149999e-05
8.64004183048748e-05
1.47200829887774e-05
8.34568246482874e-05
0.000102914632741331
0.00013987642402817
1.35714595889768e-05
8.30523042223178e-05
5.10758065613563e-05
7.93092747731719e-05
0.000121385089778711
3.75173682658946e-05
7.55411974040742e-05
7.38977670272262e-05
1.38870401236492e-05
7.54908722142379e-05
0.000108025563857582
5.03867793307928e-05
4.86531643562213e-05
0.000133111041309985
9.24569573238263e-05
8.34186100305185e-05
4.48898418530735e-05
2.05989291541972e-05
3.6004512768368e-05
3.043170059512e-05
8.18577564314598e-05
5.32147376680419e-05
4.54820894257931e-05
6.35445594787137e-05
3.46209632123547e-05
7.44091344024625e-05
0.000153580359504515
2.28949005842844e-06
0.000107068277919829
8.64182077566042e-05
2.40775017619357e-05
0.0001040630636923
9.1764593696134e-05
7.74995048746729e-05
4.08376940204528e-05
6.65400697912216e-05
0.000121425777425566
4.30021038369917e-05
0.000108961677696344
4.03237068481426e-05
0.000130323113358699
-1.37563999710318e-05
8.86290920588587e-05
0.00011900071944712
8.34344444927759e-05
7.60961135153327e-05
5.90995038346774e-05
9.05511694899293e-05
-1.99113795415032e-06
8.06790066813482e-05
1.57477937856726e-05
0.000125334639247335
4.55227797639345e-05
8.08144450340509e-05
0.000120343142563067
5.4977954282737e-05
0.000110153275506419
6.46436288553017e-05
1.81036633099609e-05
0.000107879875863117
5.68498106324455e-05
9.52051779514713e-05
0.00011325329431047
5.89176638334135e-05
4.02402794400437e-05
5.57920052592269e-05
0.000116610845687106
-3.25689122218651e-05
0.00011672548353968
7.11624812890626e-06
1.9096249488254e-05
0.000120654125092789
5.18432236408016e-05
0.000105402579807458
2.24354446200782e-05
3.68916129034743e-05
4.99109378444815e-05
7.17929027714789e-05
1.8906986532124e-05
5.47074372735443e-05
0.000124672522243168
0.000119838904607197
9.40545049538873e-05
7.77555289935477e-05
4.32175217308038e-05
7.20052805217233e-05
0.000117753674171891
3.05319698186128e-05
7.63833172345496e-05
7.78234126896883e-05
3.56603026438074e-05
0.000120484440674927
-1.55549074410567e-05
0.000140759867007513
8.90392254670326e-05
4.41460671699191e-05
0.000122939582991109
0.000105783857297665
0.000110305975449727
8.89154419077718e-05
3.36150294323909e-05
6.45409434666371e-05
4.94415760625654e-05
8.54481873277158e-05
8.16607940703051e-05
0.000111561988111192
7.81503493501892e-05
0.000105555804503113
0.000101319629216907
6.44110845011907e-05
6.52262020128086e-05
8.10493607612014e-05
7.32732090506085e-05
9.64619573531045e-05
9.4631863075648e-05
9.36245057395536e-05
3.82256723607157e-05
2.22592911942962e-05
9.26481918335542e-05
2.9171491044028e-05
2.99324715971687e-05
9.07113351787705e-05
6.80681820631203e-05
1.39214715826562e-05
6.50124420788634e-05
0.000114053619942323
4.61988870639123e-05
3.64104501732442e-05
2.03560648683672e-05
4.6608895943888e-06
9.31451058495638e-05
0.000105219468853455
5.99109891271851e-05
-1.61786344262007e-05
9.6022545571099e-05
8.2447803343465e-05
8.48774942561308e-05
4.62395227650738e-05
4.83420424133803e-05
4.7172577399472e-05
7.13335935004201e-05
7.42125059499978e-05
5.309594871858e-05
9.05950666422908e-05
0.000118210864098646
0.000106089550202524
-1.40425558980885e-05
7.71681143445804e-05
4.46763898616049e-05
0.00013523326616806
8.46385368121379e-05
6.19543901496773e-05
4.99986328158891e-05
0.000110930363117766
0.00014824741854374
4.45740100943664e-05
5.57876268273689e-05
4.12018121070378e-05
0.000115104153581296
-5.75146653303264e-06
0.000149708543698966
6.53595120099188e-05
0.000133017432981389
0.000136429456804231
7.79727593062978e-05
3.22821254987009e-05
8.29734872733665e-05
8.04477779210434e-05
0.000201240343263058
5.95407605824499e-05
7.4711262915331e-05
8.62045579342826e-05
4.65226085422807e-05
7.17884124762783e-05
0.000217205620229191
5.83509424468445e-05
2.05157433544117e-05
9.22910636881505e-05
9.3241778347086e-05
5.04863570100995e-06
9.33621880077404e-05
7.80213629133508e-05
0.000102143495372989
0.0001561359033525
0.000106036898812695
0.000100214538588933
5.98739441768968e-05
6.71840547320072e-06
2.44787366590782e-05
4.13974930082805e-05
1.64771217180096e-05
0.00013065999643613
0.000133399536370728
-4.96448679679686e-06
8.06325674906791e-05
0.000128324575913209
0.000152676693486095
7.9553610253898e-06
5.05754192747366e-05
0.000124669252605667
7.12942004728318e-05
6.35142832747982e-05
6.33182562338908e-05
5.87549306562836e-05
2.8649935990887e-05
5.93502100587204e-05
-6.57412624209857e-06
0.000121250376283697
6.09895103602743e-05
4.96269484541465e-05
5.78875638727197e-05
9.16859105502129e-05
0.000104666883999051
9.24314306831172e-05
-3.01749472227416e-06
7.7913237565705e-05
9.09009501695541e-05
6.65906804212271e-05
0.000107928102578376
8.45143040508498e-05
4.97228980589508e-05
0.000119454287074271
7.25917432190303e-05
8.38234186317897e-05
6.60697823476712e-05
9.28377804510521e-05
3.82854238673729e-05
5.35816817129915e-05
3.32607184428153e-05
0.000132733458109977
7.44978913653439e-05
4.10192389999373e-05
7.1927186093463e-05
0.000105693707444925
4.46836888046116e-05
6.74007062066159e-05
7.99967692090359e-05
0.000102430179416297
8.16235473444962e-05
8.22786624163242e-05
4.0172627728868e-05
9.80948305541442e-05
0.000108117683443179
6.79005286604735e-05
5.5795738735442e-05
8.57805391442806e-05
0.000155176295416326
0.000102802219770816
4.541838189933e-05
5.93784035324101e-05
2.00388507188442e-05
6.932879890148e-05
9.63248448267093e-05
-7.70918447853545e-07
8.6163423546801e-05
0.000112038621377553
6.93501313979129e-05
6.56802395248514e-05
0.000110703745175055
0.000156765513693925
8.38833870631621e-05
7.33687599371713e-05
7.9820914357953e-05
5.91838588525058e-05
4.01174233067345e-05
4.86366327532581e-05
2.18336597434303e-05
9.62959451507077e-05
9.6024020890099e-05
6.19203648357048e-05
0.000103617466854901
8.28617641276026e-05
-3.00473220060638e-07
8.52876523941662e-05
8.96838661455066e-05
3.2138362636369e-05
2.62990823577923e-05
9.76656664254946e-05
7.270179704269e-05
-2.67910596315032e-05
8.25238318771617e-05
0.000124857842317652
3.98243999485123e-05
2.53727070627773e-05
5.83003152783163e-05
5.80342976930345e-05
4.70495440069586e-05
0.000112158256655478
3.11753419238757e-05
8.28271119523612e-05
2.91097972996376e-05
7.78422531430297e-05
0.000109040687894196
7.06654892302223e-06
-3.07552096564428e-05
4.94438150701032e-05
6.07603496443573e-05
0.000133376860494682
5.03725477084783e-05
0.000125147644844046
8.8127184847691e-07
7.53768118082448e-05
0.000115219669000694
6.79190265066973e-06
6.74147948176631e-05
4.34319225516864e-06
0.000106066306196983
0.000101043166312451
5.04127300640016e-05
0.000100079149683177
6.23716866573798e-05
3.66015280871827e-05
6.3560709355097e-05
5.40652823183582e-05
0.000107887532998181
6.91304730594256e-05
0.000131097036995259
5.41507151273232e-05
0.000122223924759092
0.000128609684229724
8.90020711202893e-05
6.41869785411023e-05
6.48920807762563e-05
5.50015131198525e-05
6.34613318848185e-05
7.98434447964134e-05
-5.37310584726036e-06
2.81816354250338e-05
6.56472626557773e-05
1.2543343111246e-05
9.85150921379415e-05
5.63204870729966e-05
4.74499347819111e-05
7.57595715411392e-05
6.55847935717033e-05
0.000121446106189419
6.51772799728419e-05
0.000102212327286024
8.17343462521611e-05
8.71733700661255e-05
-1.099986633775e-05
9.25059774294831e-05
8.40552170859043e-05
7.32663575033816e-05
9.58252180854439e-05
6.46022133624633e-06
8.1986907383517e-05
0.000134673077988664
6.57239150462077e-05
8.53873751735172e-05
6.60399738224119e-05
5.21271937414063e-05
4.74276200165885e-05
6.6173347861672e-05
4.41396453627358e-05
2.48445333931428e-05
0.000109798774044159
5.37717330692588e-05
0.000106440885645317
8.91895701721902e-06
8.30506057592472e-05
0.00015463591698702
0.000151214969960932
9.7835466693236e-05
2.91220743550081e-05
8.67651882537458e-05
4.26076041585028e-05
4.63656339321107e-05
0.000122007988693498
8.23072322286488e-05
6.77139538480442e-05
3.25705035169326e-05
9.11978341433597e-05
4.36772468560541e-05
9.92839374292513e-05
0.000138124935391589
4.05486630788829e-05
6.64647756828382e-05
5.22720846262345e-05
0.00014437340606681
9.8055446127867e-05
3.8868378655497e-05
7.65155623517856e-05
5.3283463625868e-05
3.68596021134262e-05
2.46142519073238e-06
0.000155003146763866
7.16167279203789e-05
2.56375835572585e-05
8.63974973298247e-05
5.10229124702764e-05
8.88428712053771e-05
7.78467525321953e-05
0.000138679865879132
4.95966305890358e-05
8.8562565335364e-05
5.38536234429679e-05
8.90770957422146e-05
6.10604359820393e-05
3.87113487971434e-05
9.14798979362249e-05
7.59854014469573e-05
2.25098676862518e-05
6.04477335861991e-05
8.09798556318307e-05
9.26932256676644e-05
4.04353105725638e-05
-1.79214760746104e-05
4.491477500927e-05
8.20647253684754e-05
2.23512504843327e-05
0.000102302046181774
4.79220101137589e-05
9.62081253595899e-05
0.000119410183285593
5.83827067366121e-05
5.31578579687482e-05
4.18736850907999e-05
8.16963977904312e-05
0.000153181785681957
8.38220314070083e-05
9.11399836711776e-05
0.000155070280175637
0.000121036873464174
8.5363317213295e-05
0.000128424489787773
5.32945180400422e-05
1.65410202045307e-05
5.03940408487288e-05
0.000124291036841296
5.93208943906266e-05
0.000116091657631746
3.48456374209764e-06
0.000114873947581023
9.22761779987369e-05
3.73770426670704e-05
3.03576615599786e-06
6.85180135762481e-05
1.88446282770335e-05
4.99355598760534e-05
5.37690680314132e-05
0.000121175078498565
-1.21762808959247e-06
4.0962806339552e-05
9.77690694592687e-05
6.18200974912772e-05
0.00013863873237289
1.71936733300783e-05
1.59000774805785e-05
0.000141489913696586
0.000100168959615059
6.45146724669603e-05
0.000113660936994325
9.14179778077506e-05
5.10216987164001e-05
1.65259659017529e-05
0.000111172235869811
4.1740943509459e-05
5.42536909217837e-05
8.73665873413829e-05
8.34400408216139e-05
-1.73034231367393e-05
9.75747694825425e-05
9.40750746894062e-05
8.69326790782452e-05
0.000118948197475175
0.000129855905373867
6.00752371798932e-05
3.5563230356848e-05
5.14913490041119e-05
0.000118747692457051
7.63417293564782e-05
-5.02195175220802e-06
3.71433394215692e-05
0.000125903610588986
8.64907605733754e-05
4.8569697180244e-05
1.71387792843288e-05
2.7885241780735e-05
1.87525828616802e-05
7.27309861470838e-05
8.90508209957143e-05
9.1659175256453e-05
7.66082159785796e-05
1.50538505547531e-05
9.25283987275735e-05
0.000116909220779128
7.77974480713825e-05
2.63297230014376e-05
8.91844627360769e-05
1.43371917653381e-05
6.91705803547878e-05
5.18249837296054e-05
6.54123297921002e-05
-1.52274010698409e-05
9.43698211820788e-05
7.37919445815463e-05
0.000129765543173672
5.46233909909279e-05
1.38815530930643e-05
5.50958025363908e-05
0.000100569289358171
8.58660617199848e-05
5.09194842223983e-05
0.000118485103281913
6.0031083951825e-05
0.000107785557888768
2.07801301206745e-05
6.81874619820153e-05
6.08973134572673e-05
0.000114550245116941
4.00771692276013e-05
0.000102855479417727
3.53422870607247e-06
0.000116136057110165
-1.17969176226829e-05
6.10205734037528e-05
1.27520892579439e-05
6.53188022295303e-05
0.000128997322364331
6.51919906577813e-05
5.35330673627034e-05
7.55064576997209e-05
0.000127820453819701
6.17717100151705e-05
0.000107206725816328
0.000102975471626429
0.000108128299519749
-1.84244956295268e-05
8.53272512749785e-05
5.15931723029705e-05
2.6705845268557e-05
4.94836872236326e-05
0.000123692657387487
6.45354860512445e-05
1.77233929655298e-05
9.07417382557869e-05
4.22540963217132e-05
5.86674404978399e-05
3.9343889346653e-05
9.52249444396186e-05
1.2048158652508e-05
1.43414765592685e-05
0.000104320052228859
5.89439800808126e-05
1.60672693864267e-05
8.12738801127949e-05
6.38369817951429e-05
7.22124758844631e-05
5.51802128699698e-05
6.71585035324732e-05
9.21718023635747e-05
9.58480370639575e-05
9.87188024687829e-05
0.000135518638369215
0.000133739065521268
3.92949552158018e-05
0.000101142827727272
6.68151598926873e-05
7.37096644597418e-05
-2.04065410265782e-06
7.87063682333228e-05
4.50761177407023e-05
5.07882544580302e-05
0.00011235281067085
7.86425967866018e-06
6.01799596420583e-05
2.66670727279843e-05
6.53667650389611e-05
0.00015425670400367
-1.81010171937467e-05
5.79281573472168e-05
4.61559686273367e-05
0.00011549988929521
8.07889520079808e-05
0.000151586479477244
0.000132348372942596
5.75361905535962e-05
2.75526139635042e-05
8.71354297886854e-05
6.31188004264377e-05
7.56684056696929e-05
5.36203182965582e-05
8.23062395047545e-05
0.000114807411108882
7.64857611485236e-05
5.83070430792198e-06
0.000108536076666194
1.8048528820421e-05
7.83910766167944e-05
1.87593021769964e-05
0.000112883563566384
0.000152551834707948
4.15881338302817e-05
7.43704269649813e-05
-2.25237526487667e-05
7.66605812413365e-05
-1.15923028295642e-05
0.000133019005149255
5.7994883821413e-05
0.00016832711791596
3.10356365443827e-05
5.84351738673959e-05
0.000114840773394715
3.6208732840508e-05
8.24210037068693e-05
4.39395326460372e-05
0.000100740377839141
7.69736968628018e-06
5.63002322621253e-05
4.16121470786267e-05
1.26535716792903e-05
0.000130827855978931
2.44889958662241e-05
0.000120607629996711
2.41797202826058e-06
7.1410474659453e-05
5.99839357776515e-05
6.24381451924952e-05
6.14660472148109e-05
7.58916758124845e-05
3.58303718589048e-05
4.15979396436023e-05
3.85671541155414e-05
1.62762076211612e-05
3.50394832819978e-05
6.70587624271798e-05
-9.4694800239654e-06
9.12522687302449e-05
5.32933808471108e-05
9.28703793471493e-05
0.000107431815362704
4.97988414875893e-05
8.80899847965687e-05
9.97233898528159e-05
5.15009778592592e-05
2.84461301982785e-05
7.55092845998107e-05
7.32175562025937e-05
1.15830170491137e-05
8.49369894285817e-05
7.63773567296791e-06
7.05742009972641e-05
8.54846857432322e-05
-4.5802249414062e-06
2.88162265212445e-05
2.54518845924292e-05
0.000126011909330467
8.67628217544774e-05
7.1749680681307e-05
8.89838685889964e-05
0.000128191536691784
1.48131532534159e-05
8.42580757530537e-05
0.00010298026504432
3.07513576498513e-05
6.56262772861757e-05
4.41866198752505e-05
2.68030109208549e-05
7.4474596082333e-05
3.38057432091298e-05
7.27080966554616e-05
0.000118727659080121
0.000150137865797094
5.49236888166994e-05
5.06452184444597e-05
6.27986924506846e-05
0.000111215031802684
8.35636438840381e-05
9.65589739459891e-05
5.07830977953024e-05
3.50023341634588e-05
0.000107197323446831
8.78137060021248e-05
3.54690455268848e-05
8.01125443657464e-05
8.30409131690446e-05
0.00011612657921468
0.00010329820735017
2.55893998540916e-05
3.56666424143913e-05
0.000112952631955481
6.0447309599728e-05
4.26392026915374e-05
0.00011145339461169
7.8754049984393e-05
3.57165769626079e-05
3.90240937191339e-05
6.08451020334424e-05
1.92683544329627e-05
9.09581206706819e-05
2.25252091502994e-05
9.73288389758507e-05
0.000110063219834981
8.42787706047621e-06
0.000104413830377063
6.24573004052932e-05
5.63473194200578e-05
5.88866478871662e-05
2.95968240234187e-05
8.59953398468763e-05
5.61417916010462e-05
0.000129294268517414
3.46435545525718e-05
4.54748338952829e-05
4.23729374224281e-05
2.02245827996889e-05
8.85714873600046e-05
6.28665008297176e-05
8.31266630004808e-05
6.93400783564275e-05
6.84283426435245e-05
6.58356046459836e-05
7.92069818635385e-05
-1.17144859450769e-05
6.66844668790214e-05
2.11452050146025e-05
0.000124441845404096
3.10656563704081e-05
9.58269049463977e-05
0.000131018604946296
9.45486011563531e-05
7.27275771148563e-05
1.4309796956037e-05
8.15996545963344e-05
7.72104513304536e-05
8.41604159083094e-05
9.62982673801019e-05
0.000100358987649398
3.74088464955488e-05
0.000128231248493625
9.46236588027913e-05
5.61309376929455e-05
3.2629096222523e-05
0.000109981235893397
0.00011601266824225
2.84885627077667e-06
4.52422350726201e-05
3.89896050507435e-05
9.46743425660221e-05
8.66318647411926e-05
1.23787192782431e-05
7.89126869731958e-05
7.85406706388731e-05
0.000135807473068856
0.000107992714185092
0.00012888432148176
4.29232314434737e-05
7.19566523367525e-05
7.59665709602922e-05
6.25120287600472e-05
8.21530014327263e-05
6.42710610145599e-05
9.48674177280383e-05
1.22214967843339e-05
8.35813351270289e-05
7.72903200592566e-05
7.4610517490131e-05
2.48422639889503e-05
7.13443897812314e-05
2.78785805066475e-05
5.3906663089576e-05
9.33485199013957e-05
5.83062567216219e-05
4.05578117393589e-05
4.60677254049633e-05
9.63697009290966e-05
0.000125952070282061
0.000101603527274755
8.1147777908682e-05
3.9442647951716e-05
8.52997611556396e-05
7.15598504010551e-05
9.58085647112478e-05
-2.34195509220689e-05
8.33716462268624e-05
1.99005149950034e-06
4.33494925891593e-05
4.18247007600417e-05
7.06754163551211e-05
3.62563990305594e-05
1.2641168823844e-05
7.12333331256165e-05
9.69331032959171e-05
0.000123566556749821
1.99382115199592e-05
8.08776949851148e-05
9.85346844715422e-05
0.000125225273826018
8.41433788865452e-05
7.03980291815055e-05
5.69443368447093e-06
5.1827792430209e-05
9.1169134435278e-05
9.00457908168727e-05
3.29220680780616e-05
4.97110536764157e-05
2.01050842200525e-05
3.92171336081255e-05
6.1193578821219e-05
0.000104425816947292
3.03545798651519e-05
2.83606779087114e-05
6.06925552196333e-05
5.66708143146259e-05
9.87562566721259e-05
-8.82411569587733e-07
8.13867426344423e-05
0.000105090479348584
7.06856931811772e-05
5.31569941223508e-05
1.38020337746748e-05
6.49445250538088e-05
5.42530055685209e-05
-1.80472627921063e-05
6.99738262779748e-05
4.18981418563873e-05
8.36520731715457e-05
3.15391630430973e-05
3.07467513655133e-05
1.83645483342555e-05
9.49939338056616e-05
5.50759138418892e-05
0.000112128709827065
8.72418777906618e-05
8.75681028313533e-05
7.99121507273721e-05
7.95263398623857e-05
6.05415022295628e-05
4.65221437664844e-05
3.60267447076639e-05
0.0001393086111312
9.03281400745175e-05
-1.54932681425459e-05
0.000150473900354038
-1.07203947197066e-05
8.49259797818972e-05
8.53602707403171e-05
6.86619913541005e-05
9.11442467806912e-05
0.000121241589814755
9.63167477782892e-05
5.67048251568907e-05
-1.96780525143766e-05
5.62878022734638e-05
0.00010024094677767
0.000103728914869995
7.633937450986e-05
4.88307380062309e-05
1.42586334681152e-05
4.46967434011672e-05
4.6019573919782e-05
7.99398543642369e-05
0.000134182772898137
1.2488278451394e-05
6.8640686936542e-05
8.34118215062656e-05
-5.43384495005915e-05
3.80015946326647e-05
5.80489693143822e-05
6.46263879662024e-05
5.41731541632056e-05
0.000110382411651574
0.000101442361282986
4.32287367983687e-05
0.000112010183791549
5.63557379273123e-05
6.52503265700776e-05
2.25957595930436e-05
0.000151588962602587
5.36440933929149e-05
6.34254062335699e-05
6.21066799982141e-05
9.80267563877549e-05
0.000106696368764389
5.71441504644655e-05
7.48379882949361e-05
0.00012965856743369
8.86538289330956e-05
7.40845294107592e-05
2.07016116680468e-05
9.04881982956372e-05
7.76744489947286e-05
7.5422351577742e-05
5.38703721029149e-05
7.4074927089137e-05
7.26471869662237e-05
6.31926984827586e-05
7.08185123441983e-05
5.44359311105033e-05
9.59421929888972e-05
0.000105402112370277
4.77030951242346e-05
0.000112825019038309
9.00574995324594e-05
2.49986539961133e-05
8.66347280480495e-05
2.13613185186335e-05
0.000100200554848511
0.000106229810719559
0.000155894127111868
5.20685885636367e-05
8.72746254635848e-05
8.67209025502735e-05
3.69400220858573e-05
3.45100521724432e-05
8.44103523573319e-05
4.68420723338868e-05
9.13530117529929e-05
0.000168165269774744
6.7200255091293e-05
4.35292509173864e-05
7.32775755509986e-05
1.16979619131714e-05
0.000110907871177195
0.000134525749371009
1.41304957749076e-05
6.95605004131641e-05
4.99070419569473e-05
1.00903393618586e-05
8.22406345478586e-05
6.58292811445926e-05
4.44326790743601e-05
7.43500620011761e-05
5.82321760140984e-05
8.11788953219926e-05
8.17457589670781e-05
1.82968300480721e-05
0.000107438260253601
3.46964063980031e-05
1.73725922166895e-05
4.97566794039665e-05
6.50523378993892e-05
7.41771233668473e-05
7.41810544118012e-05
7.01009716903881e-05
0.000150120823375308
6.97422005557161e-05
3.76814608281575e-05
0.000115771120028856
7.33282686870892e-05
0.00012230011520126
3.70184839328259e-05
9.28631256440927e-05
0.00013131068571552
0.000108205309779684
6.56520250091084e-05
6.58427426443987e-05
0.000154253142831615
6.9758412813387e-05
2.9716112950051e-05
0.000177868514188478
7.15667206885739e-05
7.86282806258753e-05
8.85783616448011e-05
0.000156695020083632
0.000130992380286035
0.0001021709695713
5.64657491313863e-05
0.000143755408524029
9.96575795975666e-05
6.28515901209254e-05
3.90572436316982e-05
7.51147146799614e-05
8.25012464596383e-05
4.87537577199133e-05
8.81959611806523e-05
7.38349438103019e-05
6.28295249905773e-05
4.90891241578655e-05
9.45506382919101e-05
0.000140193138735487
0.00010513874876959
6.80953523223976e-05
0.000111355836800547
0.00010278499538257
5.82988715978263e-05
2.34535688903928e-05
7.81222213851839e-05
0.000111937948617826
1.63736963900574e-05
4.76866900007433e-05
3.52448575316233e-05
0.000136200117556291
6.78907438496166e-05
7.49133895480888e-05
6.80112109755833e-05
1.75888332590476e-05
7.56237153375502e-05
7.25886446438465e-05
7.84806314503292e-05
7.56100043474436e-05
6.75345887624676e-05
2.78351726378334e-05
0.00011789343411378
0.000133518733710509
0.000108876674282759
0.000101083798593016
6.24253367760278e-05
8.00858784980647e-06
0.000124191901526099
0.000151883947352745
3.08549666557647e-05
2.67608218698551e-05
2.86679239920341e-05
7.53322119633687e-05
7.43403510097448e-05
1.55224030389223e-05
6.11345742220201e-05
5.91596658226556e-05
4.72196335552911e-05
0.000123871725828783
6.4914805554616e-05
7.41543839880225e-05
6.01768676274941e-05
5.33238779343834e-05
8.26901776778917e-05
6.65097306082328e-05
0.000125684079086663
4.73305716347076e-05
0.000108005164585958
9.06743652544903e-05
6.26737584566977e-05
1.70585642453916e-05
3.97777367822861e-05
-4.49105605976186e-06
9.45775463310715e-05
6.4946737574964e-05
8.24937211116617e-05
5.17441920990192e-05
8.73756349676068e-05
6.27228345858365e-05
0.00010327357795718
9.14530223724488e-05
9.86587360889212e-05
3.58615184988423e-05
5.64036671676065e-05
2.54554216565624e-05
8.32005421569558e-05
8.66317117194534e-05
5.14771127785425e-05
6.14734255161229e-05
7.47572198467053e-05
-4.33313422187334e-05
5.17492852639024e-05
4.35378232421548e-05
0.000125524881794026
4.41030923045205e-05
9.56023655061738e-05
7.38030978920595e-05
0.000125280838163668
7.5643507690048e-05
-5.18195828935212e-06
5.48658099638959e-05
5.98991195644968e-05
1.73820185065907e-05
8.06384009913654e-05
-1.04684957347388e-05
6.47700878098422e-05
5.05816746690879e-06
7.84067089007854e-05
1.56515733952172e-05
4.75785349261004e-05
0.0001211093367743
5.67833180111705e-05
0.000103510074908892
5.20165404866779e-05
5.89866949679298e-05
6.09243416544413e-05
8.88054043310296e-05
9.37692144997066e-05
5.01194132734294e-05
7.55354986989021e-05
6.62240527766916e-05
0.000127597835738512
6.56103149180649e-05
5.4565654854804e-05
8.18956357456144e-05
4.07961488605775e-05
7.0147255723632e-05
2.61602844923779e-06
2.43427678554802e-05
0.00010068654597972
0.000143117142637624
4.00413277802591e-05
2.8847159021567e-05
0.000115337510007189
9.11590248287353e-05
9.68129869929181e-05
8.98291014704576e-05
0.000134949225284395
-1.65103286795267e-05
5.61822801493177e-05
5.20506076834995e-05
1.77781408012024e-05
2.98338285757662e-05
4.43780146102819e-05
0.000107552430936264
3.68244481100169e-05
4.10761674287992e-06
0.000103625736809035
2.86891476587106e-05
9.46757102955548e-05
1.38564978721969e-05
5.08651400611397e-05
9.18302071474065e-05
0.000127697296176344
5.18468906207836e-05
0.000107650570750884
-3.29417717340671e-05
7.71728288372253e-05
0.000112123875543064
7.38321668242275e-05
7.21089249725316e-05
1.99736468299855e-05
2.90218608421909e-05
0.000102836395173319
2.85523842921817e-05
8.90177597463862e-05
6.81026955177801e-05
-1.29384250386156e-05
0.000112702697831854
0.000107791704558391
9.69395509532533e-05
6.44135836220558e-05
3.45624604183435e-05
7.73635851746846e-05
0.000147633495788747
3.11992507046238e-05
7.34059712648063e-05
9.38898427340591e-05
0.000104642785208951
1.54440320351843e-05
9.1527801576286e-05
7.00520272255903e-05
3.14087730267286e-05
6.27522379719347e-05
-4.18655769472791e-05
2.30577118563945e-05
0.000137900600533239
4.92925475840845e-05
8.2275225166375e-05
6.51039353042093e-05
9.34367983370515e-07
0.000115196139140925
6.25008301790819e-05
7.91361108600218e-05
4.32417790943151e-05
3.32369704158019e-05
8.01846343170968e-05
3.17062722970362e-05
3.86131644404106e-05
3.44180192793218e-05
0.000112706799099199
6.14683969644361e-05
4.54268394692474e-06
-1.66184132713944e-05
5.34685500685465e-05
8.61948768088849e-05
9.68735161376566e-05
0.000113995869848851
2.19644444435837e-05
0.000100489560581619
8.98274076608765e-05
0.000108425724567503
0.000114206265419552
3.03645107703203e-05
5.34472176014846e-05
-1.98458076084965e-05
0.000144114903909738
7.71195563552885e-05
8.84587711005615e-05
9.07368858929157e-05
7.80926618604622e-05
0.000101685919767216
2.61539583591074e-05
1.48437586090342e-05
0.000131402139194897
0.000115161018705834
4.76005970037798e-05
9.73537836495608e-05
6.68152586955133e-05
9.51885427536943e-05
0.00012456297180516
2.91079580931163e-05
4.15849710501844e-05
8.81544558607885e-05
-1.72640124117684e-05
1.54488856004018e-05
5.62632333165149e-05
9.56052523614554e-05
0.000113917493022727
8.3824457993597e-05
0.000114677969482816
0.000103920970498729
6.44371798761965e-05
2.21824138132205e-05
9.57706019073098e-05
7.29365571058055e-05
0.000108232088571167
6.81572394789073e-05
0.000104660134792731
0.000108501181553777
5.27777994522579e-05
3.77237025343923e-05
-1.65753534293212e-05
9.22455617363451e-05
2.80104074070827e-05
4.03821606519145e-05
9.74386715581088e-05
0.000147708987885274
8.79841980133906e-05
0.000102197029118076
0.000104988246082087
8.37060470030481e-05
0.000101054542945283
5.16171719949577e-05
6.24095269915126e-05
0.000122891131543423
8.28585736569662e-05
5.03980022408859e-05
9.58292389572955e-05
2.47291638244956e-06
-9.4908694876916e-06
7.42396889916059e-05
4.94583625818607e-05
9.63917036541761e-05
4.66463120170235e-06
0.000110239490474124
0.000100111251365037
0.000119672142961637
5.25701495606517e-05
1.32418377838794e-05
7.71789112524649e-05
0.000106973409474763
9.87482673955567e-06
4.78836468332963e-05
5.90482978293672e-05
6.36671493768177e-05
6.22160630093915e-05
9.31666103223794e-05
4.0922795897981e-05
0.00015188532356982
3.92487574434288e-05
3.36913276677535e-05
7.3268906641107e-05
7.63392216516935e-05
8.05451665909353e-05
9.26607915270346e-05
2.30391070943031e-05
8.34006727512212e-05
0.000104149609344287
8.26851664270431e-05
9.44307898052939e-05
8.90359522124038e-05
6.11967063745063e-05
0.000104904896151079
8.86340058567426e-05
6.49748712054297e-05
5.77759370288377e-05
0.00010525918507558
3.93522571982662e-05
5.82311205583337e-05
0.000102956898430868
5.90310994906182e-05
2.70091857760638e-05
5.93872371502222e-05
9.60354142671655e-05
6.16966612700917e-05
6.92305300011725e-05
8.40765179911008e-05
5.0870842023714e-05
0.000111944243403792
3.00446721320407e-05
0.000133358037482537
7.36986925164149e-05
1.68639620790348e-05
0.000130397097027838
6.97083982181884e-05
0.000119234872390683
3.75363913989642e-05
0.000123078289961771
3.13689801814452e-05
6.52916741845803e-05
3.00441007396903e-05
1.23244387949063e-05
5.80398988376888e-05
6.38133600987259e-05
0.000100417738939013
0.000104712328311389
0.000102588211913717
0.000106904589042264
4.21728751808385e-05
5.05910238068898e-05
7.73770589291335e-05
0.000109872657838021
0.000109334054893997
0.000118027306308331
4.67836405671228e-05
0.000110325136270155
9.88133996124187e-05
0.000107084628199429
7.34167338290321e-05
-3.8509463907185e-06
0.00013593625870128
-3.2549000168533e-05
0.00012441629031717
9.49277413889746e-05
9.5902199170167e-05
9.36821458384825e-05
9.42960739041418e-05
0.000146805367192773
5.60831712491842e-05
5.98525892488922e-05
3.87316386389264e-05
9.71438004124665e-05
7.05482916253789e-05
0.000101803588562453
5.39912115603935e-05
3.63496138901932e-05
0.000126521372001527
0.000180962745278226
3.58446942482448e-05
0.000165078115228186
5.77621191342052e-05
7.25712537990299e-05
8.45643210843642e-05
4.03179865402463e-05
1.57406036173037e-05
0.000125831205615734
1.30510455623552e-05
6.49573982470849e-05
5.98273378926727e-05
7.92564990070906e-06
4.37102079795659e-05
-1.26723990611724e-05
-2.83582464660153e-06
7.41690593830221e-05
6.28608010239561e-05
1.34180848475088e-05
8.74116209067134e-05
3.86994350037366e-05
-1.62279543519867e-05
4.83443054477734e-06
-5.07953107282401e-06
9.5477539575124e-05
3.02227904693428e-06
5.42554943827817e-05
0.000100888590265685
4.09186806962807e-05
8.16456672930223e-05
2.11384856504595e-05
8.09377141507053e-05
6.17726068204099e-05
4.93752788524919e-05
5.87894225711697e-05
5.58047476389797e-05
7.18304231364317e-05
7.0526612637419e-05
6.74514466192492e-05
9.88996078252178e-05
5.34456518387337e-05
7.26876429259781e-05
5.3013317448262e-05
0.000139025260596928
8.27255318314071e-05
0.000112633410068765
7.87623290416146e-05
0.000124457887676719
8.37025501664834e-05
0.000103575322725291
3.99275812132649e-05
0.000119149972487026
7.47877530104097e-05
1.66203107685236e-05
4.14865932194801e-05
5.83486350860485e-05
7.4445563100011e-05
0.000105183378591797
8.29143182620175e-05
2.38108151673001e-05
9.38080778058073e-05
4.82362416095062e-05
5.61485912801781e-05
0.000124219757466204
6.05512322287604e-05
7.37313309552803e-05
2.85554578059771e-05
7.48654484544775e-05
7.11777348821425e-05
3.09821446889995e-05
0.000115547928452859
5.6081482627017e-05
2.00303570242826e-05
9.91580359044399e-05
4.32299105463459e-05
5.88262977272273e-05
9.24393068895039e-05
8.2377898210554e-05
3.40063607831444e-05
0.000135824480639348
0.000138826221587981
0.000139106293391702
-3.97520760749435e-05
3.32258519149576e-05
7.39033957867763e-05
-6.98032305274186e-06
8.08764241302264e-05
7.0282683071713e-05
0.00010164992790624
0.000193525524662115
4.72654100056278e-05
9.36640360160799e-05
2.65556509855716e-05
0.000106275511551581
-1.04444556186391e-05
0.000137876663751858
7.97867076009789e-05
1.61891572579412e-05
9.24956251033636e-05
3.79747800560554e-05
0.000132503838199821
0.000114481058502257
4.88634595610983e-05
3.70004546566288e-05
6.80249373509482e-05
0.000105180313820205
2.77215148916412e-05
6.51630994654243e-05
7.45886056415046e-05
0.000118959918003846
0.000118192864710509
0.000104403352525114
7.61939135257632e-05
7.59062444109385e-05
1.34892356026852e-05
7.46703202634258e-05
-2.23043106844839e-05
6.24389919553118e-05
4.79769359083346e-05
1.28186333709984e-05
7.3497993211268e-05
7.34041294390606e-05
0.000105073330635782
8.16007659374341e-05
0.000126184655179478
7.99814584996621e-05
0.000104993150070422
0.000101178467827353
4.34834555494322e-05
8.92801400256154e-05
5.03611656727077e-05
2.84897671049976e-05
0.000113862399614301
8.52602258488241e-05
9.62964110042267e-05
5.85027638981495e-05
7.87824247570127e-05
3.71586629191697e-05
0.000110519351980571
0.000143567710431755
8.46483980849502e-05
2.76114156424608e-05
3.94084051187623e-05
4.8022374597322e-05
0.000106357604292362
1.84062366170248e-05
0.000101960366614394
4.49667467868395e-05
7.26351376174932e-05
-7.97521300348038e-06
7.90341494846184e-05
9.35565205782861e-05
0.000113411883292264
0.000119050870220548
3.3973072624828e-05
4.18509746924029e-05
4.7895105247491e-05
8.20832519969597e-05
9.59519781499794e-05
0.000114787777100332
6.17256030085323e-05
8.71557670198545e-05
4.27058457555325e-05
8.36208844425016e-05
4.57597454851011e-05
8.19775749483543e-05
9.37228641975895e-05
0.000116438384130342
5.830870974325e-05
7.01336910604009e-05
5.70575719858822e-05
8.10966927166729e-05
-2.05997502436364e-06
0.000107912511437675
7.21004969414381e-05
4.93579088030073e-05
5.01986683848002e-05
0.000119921632387413
6.26954057099062e-05
6.96133655886347e-05
5.09049737491724e-05
8.2251930276788e-05
5.38326422557282e-05
8.684615122364e-05
9.46203217801488e-05
6.11630338860356e-05
3.71403789729983e-05
0.000104977243455011
4.40091526643094e-05
-1.33514899130731e-05
1.45992417055049e-05
3.24799186718871e-05
9.86679454565798e-05
2.55475324184129e-05
6.55996123116169e-05
0.000129458087158026
0.000107707738794805
-2.82156393410105e-05
0.000111883403790557
7.42870050945607e-05
6.37274435787305e-05
8.91257855098004e-05
0.000164358943235511
0.000125946547275854
4.72559953728965e-05
8.535321375204e-05
1.70285994150631e-05
5.25507494382274e-05
-2.63877829961183e-05
3.32973627320926e-05
3.60897935946362e-05
2.41832756314218e-05
0.000121554400210544
2.99444198300267e-05
5.34372326036587e-05
7.15811873688217e-05
-6.94677455829212e-06
5.55957717092101e-05
0.000102108723782818
6.58040870389725e-05
0.000122033248414327
3.27648489901856e-05
3.7107959663148e-05
9.5386176256883e-05
6.73325543493048e-05
0.000108345785140571
8.37176334561643e-06
2.89522093243662e-05
6.52337430249997e-05
8.0254997795507e-05
2.41279214395145e-05
7.92112744895521e-05
6.78002440597868e-05
0.00016280778394417
5.38946117985598e-05
9.20290915022577e-05
0.000113100981249449
2.88460246233021e-05
3.52086550798443e-05
6.28019304124908e-05
0.000125641161376466
3.46717066408264e-05
6.21226416558472e-05
7.9224294893259e-05
-2.8745670791095e-05
8.54725606316398e-05
4.20311185183654e-05
7.18569454133698e-05
5.48603338725416e-05
9.33936732979674e-05
0.000101008190554891
8.77504029182119e-05
2.62586774094012e-05
-3.52784396187533e-06
1.10496890677856e-05
0.000110490929798776
5.72849288028588e-05
0.000102396533100878
9.03332588546222e-05
-2.71996673025386e-06
9.71516053490513e-05
5.80900060780971e-05
4.72984197500376e-05
4.83881713239363e-05
5.90401766939514e-06
0.000159533185368956
2.43989768071709e-05
7.6756180936869e-05
6.86425799042194e-05
-1.90845278074142e-05
8.69957939537663e-05
4.01273438663737e-05
9.69151717599358e-05
8.34388187956623e-05
5.29219188865578e-05
-2.84976154300564e-05
4.26302455776225e-05
0.000144277182903532
8.5517292097369e-05
9.54529101606931e-05
2.42889035566825e-05
0.000101951287824162
7.89158680591972e-05
4.14643983636422e-05
5.52007285447148e-05
0.000147998074725778
6.32516234055615e-05
8.29753189472966e-05
0.000107858839857381
5.17759022915409e-05
2.64507991397574e-05
1.88591294328752e-05
5.61920792488456e-05
7.27344751503993e-05
2.57123779581937e-05
4.36024273964937e-05
8.67348001184781e-05
8.08060777152948e-05
4.68550589075888e-05
6.82054221824449e-05
7.2776912549928e-05
-1.17339721300034e-05
0.000119027441178492
6.78924039388036e-05
8.90977127261628e-05
9.33503673673338e-05
0.000103545602140919
2.7569437734104e-05
4.89995213015573e-05
0.000161701180386461
3.99633577838782e-06
0.000211072151660345
7.50624535062907e-05
0.000120811515199633
3.54090607381854e-05
2.42389826789963e-05
4.86673055480791e-05
0.000110254709676324
5.80845616726854e-05
4.99247063705365e-05
1.39149084305978e-05
8.349568459949e-05
0.00016142753770742
4.6162398690239e-05
1.16433618318477e-05
0.000129753710427006
-6.58738924926042e-06
8.53511641153543e-05
8.15795386074279e-05
9.52720519372125e-06
9.49808583221137e-05
4.91240452094266e-05
3.8498247027048e-05
4.76446453454313e-05
4.21476392236706e-05
9.53134249849645e-05
2.60354825811321e-05
-9.33159597249315e-06
2.22856794121811e-05
8.46775846419112e-05
7.45996563596289e-05
4.9948926577987e-05
8.15174324453239e-05
-3.57378079212602e-06
2.10210132684472e-05
0.000113525667671189
5.83638908036423e-05
5.52045657476597e-05
3.05345661644743e-05
5.32876735028988e-05
7.98971629817302e-05
9.5110100013194e-05
5.11922514885018e-05
5.40875813534421e-05
0.000120621980933615
5.0964603668896e-05
5.74343324474552e-05
0.000176473206765731
0.000125651324552892
9.33973871901508e-05
7.38787661281876e-05
0.000132317809164867
0.000143363183084467
7.18776897604314e-05
7.41596295698471e-05
4.0465098411191e-05
1.14095277146543e-05
6.65618315391261e-06
0.000129124236994579
6.76385074292615e-05
0.000102605901835168
6.05253447634018e-05
6.60607448219139e-05
0.000116591168537971
3.86726800257794e-05
9.07705721557068e-05
3.58965276546655e-05
8.9088147630903e-05
6.10460683285201e-05
0.000100753354988571
8.91589225192578e-05
3.03113292287983e-05
4.51569549995404e-05
9.59574263092806e-05
9.97679258323024e-05
9.3368687514541e-05
9.33899741019864e-05
-5.34369214582073e-05
6.83491919499154e-05
3.37454530187181e-05
6.65607028742153e-05
6.91631447011909e-05
6.55610150677466e-05
7.26860930344477e-05
0.000119252976736927
0.000178100728044889
1.50017161643947e-05
7.11845486653205e-05
4.55053545583668e-05
7.06040364185595e-06
3.60359489797866e-05
1.6486555050579e-05
3.98714402449578e-05
0.000100601440722975
0.000117830806920025
8.73823598225213e-05
7.12202597325615e-05
7.97856458881122e-05
7.56488941816267e-05
0.000169154603698701
0.000108785648295005
5.63549084279193e-05
7.20411900577207e-05
6.39376575941629e-05
0.000104367265395348
8.75558220709652e-05
8.87770394415814e-05
2.58116326721976e-05
0.000131400076930881
5.9518488397708e-05
7.06595998272778e-05
8.68080343603128e-05
4.28532587696926e-05
2.88906508441078e-05
7.7836651230528e-05
0.000120888332787017
0.000115062363572484
0.000129482354844293
5.90015644399772e-05
0.000103752835049271
0.00011322120361851
6.20079523830508e-05
8.62419399456173e-05
0.000132935266306805
2.63976113628488e-05
6.52224179203324e-05
8.39881940883035e-05
6.93616711314113e-05
8.97244650198405e-05
0.000103730106618342
9.97497951767736e-05
0.000127989550409368
9.10871969027106e-05
8.60742652403065e-05
9.39691368084464e-05
0.00013105553246814
-2.49019900872741e-06
6.28616676994016e-05
6.16018582023583e-05
4.4762920838865e-05
7.17753940478667e-05
2.40926066978306e-05
4.92000734848019e-05
0.000130077100195596
3.56798335773975e-05
0.000101434468413605
9.7390837539366e-05
3.85025490662766e-05
0.000132660230490767
8.4595170204106e-05
0.000120631056813381
8.0185940686822e-05
0.000127646996173372
5.31271523821956e-05
0.000124830213238742
0.000132136239814958
0.000101952685066683
1.92409563070151e-05
3.26033384648679e-05
9.233179712127e-05
0.000104889633175564
7.38347761733968e-05
8.31271318955654e-05
7.99836065350977e-05
0.000127758504317922
8.62401723827019e-05
-1.89695594942364e-05
0.000121665518289161
0.000121100328709494
5.8963614368662e-05
8.10752239811094e-05
3.09303339482972e-05
9.07420288315267e-05
0.000124138893548266
6.56492336859455e-05
-4.40212295790804e-05
6.49960072902016e-05
5.18404981206013e-05
9.98724197326241e-05
0.000124874099441864
8.54933908659784e-05
2.17680084134039e-05
0.000141749360955636
4.00650512953155e-05
1.82818496071725e-05
0.000101488145216352
8.17274059561125e-05
9.76281632569784e-05
9.262481031752e-05
9.44912103284597e-05
4.8328294117179e-05
0.000120068437050911
9.42217411864936e-05
6.42112279909473e-05
9.9367117723768e-05
5.82978587616373e-05
0.000102885844850404
4.28695343699668e-06
0.000112170236302114
2.57113426355848e-05
6.60311570106046e-05
4.74053600930158e-05
5.25201616028092e-05
0.000130480579932638
6.74144437037025e-05
5.99986873867678e-05
0.000102219725375565
4.81660911004533e-05
6.87868167237124e-05
8.59727483170986e-05
0.000130017706428571
4.10516791036072e-05
5.65856137231018e-05
3.3377956885501e-05
8.77935944885377e-05
5.75138644418844e-05
7.96910142862192e-05
9.1342736020948e-05
4.80563090356025e-05
0.000103859606034808
3.01901290410564e-05
5.5040445649561e-05
7.17206164360463e-05
0.000103059215704633
0.000116127984602918
0.00010881224905594
8.51630366425106e-05
8.22584203079779e-06
6.16813793450557e-05
5.03836371534867e-05
7.67084501245924e-05
1.12233793251988e-05
4.70702532535984e-05
8.49652999018851e-05
4.61677727909971e-06
8.28650509721035e-05
3.33175746806471e-05
9.61206982356532e-05
9.1851976842325e-06
9.23768947791363e-05
0.0001043642280785
6.2450349859698e-05
6.00153509465916e-05
7.11038082127595e-06
4.39087913323687e-05
0.000157788272498557
6.56878543259658e-05
0.00010660707871949
6.42339096855633e-05
8.52326563000016e-05
6.5727740860133e-05
3.16412160599656e-05
7.38566961807433e-05
7.88049017097079e-05
1.77420078767192e-05
2.67003794368053e-05
2.23978489192325e-05
-8.54504061045942e-06
8.21949222681699e-05
6.0264599610792e-05
8.07142133249344e-05
0.000127543910743301
7.08918869641135e-05
0.000124943708381014
6.94569415489311e-05
0.000116889910975182
6.34684151769151e-05
2.63111215141949e-05
7.20909867268455e-05
9.04050667383941e-05
0.00011605043354524
4.37264068104519e-05
8.57955824952043e-05
-1.06952645862288e-05
2.91776731223556e-05
0.000115319304443052
7.36208149799407e-05
4.05636329644867e-05
1.40736644483608e-05
7.85082503436966e-05
0.000157146424545573
0.000100180925767425
0.000150926989204227
0.000121197494531176
8.11803670231249e-05
5.66096096372689e-05
0.000103144003235856
0.000102258043757331
-1.46962243533503e-05
7.3259505507256e-05
0.000110893690190792
0.000108834573212373
9.57437957642426e-05
0.000104701979248134
9.30232787184862e-05
4.17041541803744e-05
9.08321635974362e-05
0.00010687539981509
0.000127640593044711
8.02138866840076e-05
3.42389316007002e-05
4.94185864675299e-06
5.28177875857074e-05
1.72505926001093e-05
3.26191158185631e-05
4.25836475178155e-05
0.000104433077936196
5.45826463707636e-05
7.54395434233791e-05
7.28241327404916e-05
9.15001155414924e-05
0.000118086020436625
9.77240705887932e-05
8.90430803338916e-05
0.000101518726788368
0.000107129347256624
5.02855959209904e-05
0.000125782636663224
5.24463653554262e-05
0.000101007234003453
9.9692254085571e-05
3.10461860678835e-05
0.000106735886905458
8.89368416404935e-05
0.000113636837578295
3.62679674957832e-05
3.80847003930691e-05
0.00013035998021721
1.65000196094286e-05
8.76170496175905e-05
6.89058712422381e-05
7.62327848176466e-05
6.21430675330582e-05
8.16326607713965e-05
5.41491694405409e-05
7.58568584137439e-05
0.000112646950755407
9.41553525636146e-05
6.92614703134742e-05
6.85157785702958e-05
8.77197325193555e-05
5.87127062386074e-05
0.000129145511319058
9.36269929684133e-05
5.41612209483155e-05
7.68848324312846e-05
9.40201726336455e-05
1.16734589763634e-05
6.16026739169852e-05
0.000145669470794849
3.16835529670273e-05
6.49759681856107e-05
3.03659664239485e-05
8.25370976005672e-05
3.53551520306049e-05
6.51303935230722e-05
1.74792512439155e-05
4.8582737388733e-05
7.72371246507145e-05
6.8247074989883e-05
4.06679760292741e-05
8.23874217131333e-05
5.46011089301446e-05
0.000101033391377484
4.22782958251071e-05
0.00012887499358368
6.42803238555156e-05
2.22148769492824e-05
5.40528960548552e-05
-1.01691672933867e-05
7.32110776934415e-05
1.38084342023873e-05
9.18089549798444e-05
8.94976041678841e-05
6.03599749018814e-05
0.000130865112899573
3.59458574274188e-05
8.22652602401782e-05
0.000121018931678056
5.28719571102663e-05
9.08609119964888e-05
8.8740178688054e-05
8.00449515383645e-05
9.40998359152631e-05
8.85241664222681e-05
0.000119156445208221
7.01552351230415e-05
7.37151016650339e-05
0.000118748422785588
2.43695181095521e-05
3.4324423806909e-05
4.02403068274786e-05
8.66619585253052e-05
0.000175176434622102
5.49644061635533e-05
5.81501851638399e-05
1.73486893313206e-05
4.47079845835362e-05
0.000126616598555647
9.29045596528897e-05
3.30308460470599e-05
7.43791849860313e-05
1.95096897110013e-05
3.09755048893787e-05
7.92834302687835e-05
0.000139935021356369
2.09913632215864e-05
3.04711399515664e-05
3.53475109847462e-05
2.04487087396822e-05
4.76548159115712e-05
0.000107394468976225
3.66168591334855e-05
8.09919840343269e-05
4.6780855531616e-05
5.20747840152959e-06
2.7804580055818e-05
-2.46484558479907e-05
1.61567604163177e-05
7.27773376466478e-05
5.17804456638147e-05
0.000161996533882121
7.63733239226122e-05
9.46525988362952e-05
3.39216316265874e-05
4.12417307662901e-05
4.41390324479566e-05
0.00011321091954121
2.47797203804677e-05
7.93725351273425e-05
0.000148092254698983
6.28244177501184e-05
-4.98557118313275e-05
7.84478899237567e-05
8.95443197976051e-05
6.2081165973707e-05
5.64064127395545e-05
6.93690877150222e-05
6.00180064818318e-05
6.80887674484767e-05
6.04561940333479e-05
1.10151118913803e-05
8.55218941139675e-05
7.58793576754152e-05
7.07958029379134e-05
7.08175932807815e-05
8.86129076034702e-05
0.000113202615901457
4.05390512044549e-05
2.57779315804634e-05
9.65028629515274e-05
0.000116874378582335
5.32294528454023e-05
2.802600334009e-05
6.3158952414597e-05
6.13905343611735e-05
0.000109160007648051
8.7428960806804e-05
-2.88960129259417e-05
7.61417322818951e-05
0.000102517985144928
8.14255637290635e-05
2.6731812916026e-05
7.77856605523059e-05
9.12767455315016e-05
5.46175367063868e-05
1.57790369131135e-05
5.02503208088106e-05
5.90694937712501e-05
0.000103844965022691
3.4559162516096e-05
0.000132524639120178
5.85700557134336e-05
8.08983196685231e-05
6.37059208915693e-05
7.00046945940371e-05
4.08819490436728e-05
4.24722440322628e-05
0.000115444704164147
2.64857911328899e-05
3.1890081482457e-05
2.58419942934976e-05
2.00907105842911e-05
8.2053671110046e-05
1.22918751790216e-05
7.89590134453523e-05
4.49109128784329e-05
0.000123686575047718
8.1722427890761e-05
8.98331420026555e-05
7.9091235778505e-05
0.000117813320099862
5.92272694557248e-05
0.000163459165163947
2.30967451522728e-05
8.79395089294418e-05
6.47460991488185e-05
0.000114787778613469
7.74929672346614e-05
-1.10231752331892e-05
4.35624332013554e-05
0.000133766818685093
5.12477365450416e-05
6.54945502945731e-05
0.000100867978826878
0.00011280874707192
4.34889199323856e-05
0.000112828636172134
3.44003672029839e-05
6.15335309123942e-05
-1.12767025803658e-06
7.32941968939787e-05
7.43031142636642e-05
8.4193276712407e-05
5.83429934372566e-05
2.62587477010967e-05
3.15145446901489e-05
0.000103362064604808
1.13954786633267e-05
6.14982432515489e-05
0.000136363718590229
0.000130232775923225
0.000119426805328092
8.72729363083747e-05
8.43121995236412e-05
7.08515895156502e-05
0.000166040699778436
6.68862372309677e-05
0.000115973942135378
3.5140135669117e-05
8.43504876573394e-05
8.53140052118571e-06
4.69707651609577e-05
7.71476873083674e-05
8.27313652406341e-05
6.41786618594212e-05
5.39351694218925e-05
4.69791135979628e-05
5.87246781996166e-05
2.72110973081845e-05
0.00016012959443882
7.96843613381267e-05
9.49504444617145e-05
1.64038795214637e-05
2.93025496157677e-05
8.15005609929725e-05
0.000163434585368763
7.69810919152621e-05
7.4964691944755e-05
8.43024559954689e-05
0.000119816208498963
8.20712465482369e-05
0.000120031731615719
0.000119279042381575
-2.51815496589791e-05
-2.11937605914107e-05
6.61817042827137e-05
6.32277139143277e-05
8.25557804204567e-05
2.20135079247677e-06
5.34386596532363e-05
7.10462024879671e-05
1.20301810861095e-05
8.6752697975136e-05
6.09098647909456e-05
-3.35662099251574e-06
8.51789203592677e-05
2.96012009620862e-05
0.000145556022452617
5.10911720353501e-05
3.37464667835644e-05
2.22343704937261e-05
2.77907507930344e-05
0.000107482628323694
8.72092264090871e-05
1.47268180540714e-05
7.25510245515113e-05
3.68691056351559e-05
-2.63370359975863e-05
9.33777537870225e-05
1.00101449052944e-05
4.44047054782287e-05
3.47619763872758e-05
6.935945177668e-05
1.93120936176099e-05
3.50297667467574e-05
8.80642385018756e-05
1.8442999850597e-05
0.000108503365722629
0.000167671623862878
3.88489054917901e-05
7.92512429111172e-05
5.612443990652e-05
0.000146716192683944
5.7690136583745e-05
7.68038998843348e-05
0.000103641197051392
0.000139560161681552
1.36006493612965e-06
8.60823120913689e-05
0.000132050091154264
5.474928885376e-05
6.62592248601295e-05
1.49774737127861e-05
7.25177122442543e-05
0.000147172729824006
-2.13728400562377e-06
2.87253030328739e-05
5.33562656530621e-05
2.75161009850701e-05
7.78805781010443e-05
5.42162779394736e-06
8.37772271939914e-05
2.96689432170433e-05
3.44758308993146e-05
4.79597744864673e-05
9.03650637535581e-05
4.59094035089943e-05
5.72109464273504e-05
0.000103219629992773
1.81561733696391e-05
0.000105010518334679
7.98319155826994e-05
3.42652706929101e-05
1.11810020500328e-05
7.8441307154627e-05
1.4483095540355e-05
7.03859366032465e-05
0.000121466988611896
8.92130679347895e-05
7.64335086653683e-05
3.58989977570404e-05
0.000134910332627236
7.30669500832886e-05
1.19755992919674e-05
2.83423804437248e-05
0.000110682425584788
-8.73491782756845e-06
7.40381964100534e-05
3.7788225832352e-05
8.43207147108233e-05
6.26514109432908e-05
8.95144702097267e-05
0.000157911239201094
8.26440513998658e-05
4.09625328354559e-05
4.33047722821253e-05
8.3278283470413e-05
7.55144111884692e-05
8.79004670402502e-05
8.31817217784851e-05
8.93399780512515e-05
7.96162929731102e-05
6.02686924471369e-05
0.000109568006111626
2.08055133545888e-05
6.24775486418183e-06
9.19384491530631e-05
3.16834453123857e-05
0.000102028837661995
5.22095822887727e-05
2.6354661891133e-05
7.86730815787535e-05
6.85611909738922e-05
3.59535812092646e-05
0.000114190798227961
0.000119562850171172
0.000147583852219054
4.26912662555289e-05
9.34748285243573e-05
5.79146843403222e-05
6.33429137120078e-05
8.95411654557351e-05
3.91784604319194e-05
8.66228088768412e-05
8.39752468685947e-05
0.000105111631604008
0.000122524506962306
3.48816648652843e-05
1.167750902714e-05
9.11128646616268e-05
8.84718334135408e-05
6.09083054256884e-05
3.43098659423854e-05
3.23776624392107e-05
7.97919588168228e-05
5.53673848982783e-05
0.000143247040240377
0.000101530337039649
7.66177093342137e-05
0.000129422249521899
9.04232366460922e-05
3.73122465869847e-05
2.88392322543642e-05
5.86034875513639e-05
6.9781785911097e-05
8.3156733774397e-05
9.79925718241178e-05
0.000118367999836239
4.65586185612796e-05
7.49643422605799e-05
6.26306792607243e-05
4.16964094796201e-05
0.000132787492586839
0.00010492863280481
8.0291745789682e-05
6.6127995711507e-05
2.02251752771031e-05
4.60606742840648e-06
2.08455276451603e-05
5.32090728376006e-05
5.78330045227131e-05
4.93664424359869e-05
5.64532834741985e-05
4.88143776898453e-05
2.88385254513788e-05
0.000108036177784191
0.000108617393353719
1.57643178931995e-05
0.000123283217361153
5.39441582516288e-05
0.000139903571545355
8.20367554010479e-05
0.000117953701782644
0.000113689659261202
8.05304363973815e-05
8.09024835574519e-05
1.93959070404512e-05
7.65236024429401e-05
3.4898284364297e-05
2.27224089241576e-05
0.00012220165319912
5.08301911342045e-05
0.000104993017760817
7.8584755495772e-05
7.70036001325153e-05
0.000117503816717972
-3.22241467934295e-06
7.45144251410444e-05
7.05060922789574e-05
0.000112310520851862
0.000105997253652238
0.000109891303611685
0.000106450176685649
7.23627508301542e-05
7.6310014762613e-05
0.000111136362788435
7.7919960098575e-05
5.00713554598828e-05
5.01549548258675e-05
8.29508225960473e-05
5.09737699491551e-05
8.66209734060987e-05
7.70462238203265e-05
7.44223098985515e-05
2.97348165533452e-05
0.000103787706265905
2.13806591253243e-05
7.87135219770501e-05
2.38521759565689e-05
8.41076938837554e-05
8.34416360105316e-05
0.000103915426296163
4.5567292895743e-05
1.50329670451075e-05
6.97270621956959e-05
5.81897168730004e-05
9.66509732015026e-05
6.04225622119675e-05
8.83136805946798e-05
0.000111717861710861
4.3218772327118e-05
7.42029520413161e-05
8.58776615608634e-05
0.000125711337949798
7.67665092467732e-05
0.000131200454944724
0.00010263195907472
5.03968456541932e-05
7.66344191037697e-05
7.0427930779686e-05
1.64691081371749e-05
1.01409461133364e-05
0.00012471924478422
4.66782003286137e-05
0.000133358731231505
7.3274120246834e-05
6.49205080282416e-05
3.0256132444556e-05
5.03336256814711e-05
4.83208363179794e-05
5.51967477058548e-05
-9.92312066584017e-06
0.000103251696299143
8.65216457709494e-05
4.85188080995911e-05
2.97588424746865e-05
0.000114000273479396
5.92556409153962e-05
8.4790125626531e-05
7.48365477955697e-05
8.81864910651702e-05
0.000104963041446018
5.94704580635004e-05
9.07405355971314e-05
9.89169916617375e-05
4.51402586603399e-05
4.7490739555212e-05
0.000109368453171867
9.65329926089481e-05
0.000103381998877251
7.30432840854708e-05
6.85932627074837e-05
0.000111507517175299
9.57034999680327e-05
0.000110832825785591
-2.29873737851526e-05
7.01431105168183e-05
4.01058711692242e-05
4.62451592432754e-05
0.000110833897032968
0.000117140013435426
0.000120723519993048
9.46641162561367e-05
6.56001361374545e-05
7.96767730521498e-05
0.000115105089352558
7.39583672213304e-05
0.00012554643262295
6.98918701874247e-05
0.000113774261790397
0.000110708881154296
5.70306777133572e-05
0.000152760221459135
2.84647638364448e-05
7.02318801951196e-05
0.000140282733897615
-5.83484251277306e-08
5.22597682914713e-05
4.96036590972985e-05
0.000109009674767046
0.000142105009363183
5.7085684169402e-05
0.00011377012457125
4.99213396399621e-05
-1.54360438816911e-05
0.000101703599740539
0.000136436972067853
8.4714326872309e-05
0.000114807299402636
3.22576916287097e-05
6.28586411457328e-05
6.31312939927489e-05
7.11735729865962e-05
9.02798005805551e-05
0.000123058996801895
4.93319352484469e-05
8.15953545193484e-05
4.73203004843949e-05
7.93746393758909e-05
1.34070876764366e-05
9.14115552219931e-07
5.47000587874103e-05
0.000117105910313233
8.11145791085489e-05
0.00014005425536381
9.95833005169309e-05
0.000135843246125965
3.56637949881363e-05
0.000108466048034679
7.76447564386972e-05
2.88738930944462e-05
0.000116492172621017
2.34091533540272e-05
9.01270832858554e-05
7.04536041616393e-05
0.000104492800394512
0.000100854779479803
0.000116547448796558
0.000100443124115913
6.46458255821544e-05
5.20267163937282e-05
0.000128002846759767
-2.6524211059535e-05
9.10422446142851e-05
6.17781422228897e-05
8.15331939291262e-05
4.64677912361293e-05
8.57482726851166e-05
9.29268664286098e-05
6.77360961878635e-05
4.24985576221226e-05
0.000120057731851093
5.87747154917541e-05
3.20383828960833e-05
9.62667544347163e-05
5.71737774919986e-05
0.000100700597323973
9.1503983961728e-05
6.20531805966149e-05
0.00014760325219272
0.00011359793201316
9.50106737639491e-05
0.000132870449098206
8.7657867024418e-05
8.18726802937045e-05
5.61935662264762e-05
4.6928798919475e-05
0.000166041798478628
7.42234728705771e-05
7.97141009650146e-05
8.65548340904114e-05
5.89614253742826e-05
0.000101525448415202
7.87415222611814e-05
6.79942822931202e-05
0.000150024228220034
5.19237624073689e-05
9.20083470084725e-05
9.72487545620782e-05
6.40229887097228e-05
7.8999981561742e-05
7.31110769353451e-05
6.71896666332599e-05
4.0665385976398e-05
3.09726704126347e-05
7.23040241766433e-05
7.7760541250022e-05
9.65755733488615e-05
5.55541356774997e-05
2.93166606526373e-05
9.84337244136196e-05
6.20453750520199e-05
0.000104019310776224
2.37774985666051e-05
8.79001281029072e-05
8.66814432667989e-05
6.53491687699926e-05
0.000103513665292857
8.36556936864911e-05
2.50618249182411e-05
2.56825480784871e-05
6.3854504029893e-05
0.000118846190987729
0.000105290393860852
6.72567496968591e-05
4.82443674927711e-05
7.84675563068298e-05
0.000101243062157129
8.69824518587195e-05
9.27807737500102e-05
2.39511677389633e-05
2.35877751692711e-05
9.6768435969411e-05
1.28448028812938e-05
8.69388192790973e-05
9.59469507631547e-05
6.68565099345496e-05
7.0614327728021e-05
7.13828874708948e-05
0.000110373024020625
0.000102043829970013
7.01941372909839e-05
1.46896124364974e-05
8.10437574234952e-05
8.62031141499072e-05
0.000139962352615698
8.38386200794036e-05
8.05550868953453e-05
6.12699991699673e-05
0.00012178684191736
0.000119618959196103
0.000109902929987655
8.35185054430391e-05
0.00011704886469538
8.86616344115239e-05
5.69893903120417e-05
-4.53155232892575e-05
3.22743582918189e-05
9.55070987358644e-05
0.000101954745264015
3.16441261658568e-05
7.05627724612203e-05
9.42113569746705e-06
6.18699046293505e-05
6.98975353273485e-05
1.83494440240997e-05
5.17236894941629e-05
8.71299248231996e-05
-8.96168938807404e-06
0.000110139666704781
0.00017526453277841
6.19112294636096e-05
7.89850053767143e-05
5.94040344942528e-05
7.77627956939406e-05
8.25489102544208e-05
6.69427138727644e-05
0.000177863000825505
0.000178540900059584
6.88748128207312e-05
0.000132485826493583
8.25814760287937e-05
3.21494659611364e-06
-5.21146399949407e-05
6.54579029961998e-06
2.63020016144235e-05
2.59585588803273e-05
0.000116947198090435
5.97742912552273e-05
4.52436783849184e-05
0.000112214028559206
7.14371567995303e-05
1.90902674846746e-05
5.93629762284739e-05
5.00205188273352e-05
6.90836714483556e-05
0.000141453707852214
6.72653393456172e-05
4.5872777172036e-05
0.000129262684732338
0.000170097519261548
6.94886459656669e-05
6.21712738378465e-05
6.81092412667809e-05
7.79130129229268e-05
4.42627909663167e-05
8.38241001280826e-05
9.32273600644176e-05
2.44046081444851e-05
-9.63447029556285e-06
4.89980098446121e-05
0.000106252835191838
2.73056796820111e-05
5.5534842343673e-05
4.4839922992527e-05
0.000162086853416382
4.45814531284972e-05
7.9474297500487e-05
5.64583821095054e-05
5.16434391108168e-05
9.03762187558497e-05
0.000141209196281312
7.81479325409085e-05
0.000123950053900288
4.47271582725002e-05
7.01190703595508e-05
2.20022715492851e-05
3.31824829267149e-05
-2.45995896822052e-05
7.74431128059304e-05
3.10858265067516e-05
1.53307193973805e-05
0.00011137422804591
8.9774053147482e-05
7.03684228155508e-05
5.8111241467954e-05
3.87001154173509e-05
8.88773951996027e-05
0.000141923377833675
0.000100860890334052
9.37589081032627e-05
4.20080339594669e-06
-1.39657692097053e-05
0.000113980871884677
9.93478580259839e-05
3.38785808432994e-05
0.000170270061973918
8.74507863515282e-05
4.80864077195236e-05
1.98508134724319e-05
7.26748550286944e-05
7.83307052219729e-05
8.0216596330128e-05
4.5019299219365e-05
1.38574336975731e-05
7.21558373677587e-05
0.000111048902634957
7.66164985190592e-05
7.68425640411294e-05
6.42580940140219e-05
6.39157846077537e-05
4.75699585553106e-05
2.73304321457908e-05
8.63984221508237e-05
0.000111052058177625
-1.42073329980132e-05
3.18652757949182e-05
0.000138449104203022
9.46253356964794e-05
0.000100515071494276
0.000119142474882276
7.41303803065406e-05
3.7336741135566e-05
7.81753719771124e-05
5.20100815707271e-05
0.000144242699836184
6.14543588308223e-05
6.84995640481201e-05
3.79634395946463e-05
6.71289567760459e-05
8.25299088369445e-05
2.46232254203824e-05
0.000134735556142763
7.46935640280036e-05
5.42321135481583e-05
3.46413356320863e-05
5.95326939547152e-05
8.53172945926255e-05
7.88682849532538e-05
7.20681842241339e-05
0.000127921363153519
5.43606698767934e-05
3.83109986359546e-05
0.000126813718301267
6.07160383082403e-05
2.14090026878089e-05
0.000131867576084884
4.67793015049753e-05
4.3973558926427e-06
0.000100498497818171
6.75227843889373e-05
3.59787849830792e-05
5.63696531822926e-05
9.18827576259197e-05
8.1108749549397e-05
-4.62089950263009e-06
0.000108760781684379
8.02781909512573e-05
5.91556783051632e-05
5.57567520020844e-05
6.22564473450211e-05
5.988828815998e-05
4.53274903457758e-05
8.69678076365573e-05
0.000133528121181107
7.84339520397995e-05
8.5713756677731e-05
2.9528326822609e-05
-3.44642259272277e-07
0.000107877042615898
7.97618782922909e-05
9.9348272696943e-05
2.46042986294639e-05
6.8716130278614e-05
7.84456140762368e-05
6.98825005278977e-05
0.00010299467616933
0.000153487346873639
7.47062979959324e-05
0.000104921549987985
8.02126357608242e-05
0.000121957843599732
7.33635687386118e-05
3.18935363584248e-05
0.000111593547387989
0.000103987951605529
0.000106870735872218
0.000113290027634992
0.000130388464410486
1.5295621290308e-05
6.83171381094393e-05
2.57261782908884e-05
3.7099690203914e-05
6.6929842391192e-05
9.6686103478285e-05
8.8256233525781e-05
-8.07027703533657e-06
2.36805402596842e-05
6.70631486460426e-05
9.23241361568745e-05
2.15951354702258e-06
9.6375656622347e-05
0.000138073694701764
-4.06487232938112e-05
-1.62836437826131e-05
8.29914656610268e-05
-2.58433257807551e-05
9.65515264765035e-05
7.69017455611188e-05
0.000128577678152711
6.16053298847912e-05
3.10611470193711e-05
7.79992204975316e-05
7.47232967466035e-05
7.34761959210403e-05
0.000118235389402296
9.95938292050572e-05
5.94486368236779e-05
1.83153937895049e-05
0.000132584565913136
0.000115898227020573
5.13562285218698e-05
5.71766635882289e-05
-2.06050061826943e-06
8.85050955588011e-05
8.29178916105339e-05
6.67413152028214e-05
4.01984933416034e-05
8.26359463396562e-05
9.19844774224234e-05
1.82659589376015e-05
7.76229860841258e-05
0.000132244740508414
6.3062696816023e-05
5.23407277732402e-05
0.000117477778948235
4.15233932494444e-05
0.000106311820955063
5.36945694295434e-05
5.45400714062038e-05
6.3780404813356e-05
3.56436385375332e-05
4.27500829015561e-05
0.000138953643547226
0.000144378182959544
-2.82143174091505e-05
3.30021303229759e-05
2.96891386931671e-05
0.000107959616765168
9.60044720933304e-05
0.000120028608798708
5.1907587433044e-05
8.73482111466821e-05
7.06463625526368e-05
2.22416380760349e-05
5.03733740587009e-05
8.05702046458992e-05
6.78577042958279e-05
3.95889673857145e-05
7.74905947992788e-05
5.00518420449632e-05
6.17029391131395e-05
1.00595405845465e-05
4.76959959452072e-05
0.000101288155075073
9.51747725650128e-05
0.000101366948936237
5.74107006217329e-05
2.16197824602756e-05
0.000146492418974315
5.88384692005157e-05
6.76396175630107e-05
0.000163795282172799
9.31322403751368e-05
5.88689629012782e-05
6.90357494766888e-05
0.000146770100482351
3.5385842190703e-05
2.43716520389921e-05
0.000101981523928214
2.41067786766907e-05
4.94869667293252e-05
9.22725673409722e-05
6.5358166478093e-05
5.04734854229414e-05
0.000104694743788747
4.76625735156272e-05
0.00011101214717261
9.00011187416059e-05
6.0302332111445e-05
2.69650161456213e-05
8.85009620028315e-05
8.54907474750892e-05
9.49584955641813e-05
3.01232261840702e-06
3.74057809941364e-05
9.07600337772332e-05
-1.62651885654452e-06
3.79192465363449e-05
0.000127685758267707
1.64092262537309e-05
-3.93667237256711e-05
-2.52300330113054e-06
5.83138525123979e-05
9.30678105045628e-05
1.60349282367018e-05
7.51396769745879e-05
0.000109065124817734
-4.95309844517429e-06
3.61630084822109e-05
7.30911712697696e-05
1.39404121661023e-05
0.000137178278028887
5.53386217247835e-05
-3.52635763441308e-05
6.52315613089549e-05
9.17527352623688e-05
2.62297159787052e-05
6.979560716321e-05
7.92352624569674e-05
3.91953674372734e-05
7.9628937015925e-05
7.79705046026703e-05
2.68098314112109e-05
9.12228314917699e-05
9.03380031633404e-05
4.7307245097607e-05
6.93756564828178e-05
0.000118056502830034
7.83000176092063e-05
6.74959878600897e-05
0.000107957660908011
0.000149837348084686
5.58438581608033e-05
2.27434082138289e-05
0.000125947466028243
8.83699246636584e-07
9.14945662681097e-05
7.92404760991903e-05
7.24096594207197e-05
4.10909364977162e-05
4.14127332364477e-05
0.000101221244442115
0.000121607733999339
0.000113463377434191
4.69331874082779e-05
7.33859646556015e-05
6.10807769668503e-05
0.000123237961963302
4.81234751221027e-05
0.000113285181271685
0.000133105171842636
3.8176174232058e-05
8.67020634982142e-05
3.77538438046091e-05
8.79433726117446e-05
8.38307608151957e-05
0.000123132215420882
0.000139434973819719
0.000105845838021017
3.78987389408436e-05
6.84746180266192e-05
9.27981866372046e-05
-2.94456536243277e-05
4.68247494410839e-05
5.16574600884704e-05
7.42282970443128e-05
8.09139883511243e-05
7.16297776550253e-05
2.1646826048469e-05
3.29556448060328e-05
4.40809313403262e-05
5.95018423531854e-05
8.11839445359057e-05
6.75567960735981e-05
6.14950397391921e-06
9.43301929012702e-05
0.000100030210626656
7.98205917744118e-05
0.000150364651460612
0.000102876343828389
7.19089368842452e-05
0.000142010679344407
0.000109173653347792
9.62650162276928e-05
0.000104051452108052
4.85766437558413e-05
1.56747411575666e-05
9.11089382588319e-05
4.21034593292787e-05
7.22925066057871e-05
5.50499672957372e-05
5.87695897811792e-05
3.91679787637315e-05
4.096215402171e-05
9.28514376612268e-05
4.92704734074873e-05
5.6937997305279e-05
0.000138211093906475
8.0733878729847e-05
6.96871170600995e-05
5.35456287245365e-05
0.000107268861692465
2.18311037235758e-05
1.67621814549755e-05
8.19289978101168e-05
0.000123603347185201
8.67316536525702e-05
0.000135329276318023
1.13383327430063e-05
0.000138897088712162
6.03098388044198e-05
4.14643979302611e-05
0.000114313317065003
8.03846499874687e-06
7.82168397963038e-05
6.03338279166587e-05
6.16985042678434e-05
8.13447536426447e-05
2.0654076334478e-05
9.91428224257853e-05
9.36220509623619e-05
9.47780981318738e-06
3.32182099861666e-05
6.09265768888196e-05
0.000139118272079106
0.000124927563602336
7.02951636167101e-05
0.000114297663128024
0.000143295439122751
4.3526463325282e-05
7.44801604243677e-05
8.23374043154049e-05
1.98713193484797e-05
0.000104821050977944
8.78004253725893e-05
6.48081843137353e-05
2.64474862951182e-05
4.77158005774297e-05
4.81382734261939e-05
8.73661764922722e-05
2.86655190382398e-05
9.01483850409279e-05
5.02321636041402e-05
0.000113417795069183
6.42842992116833e-05
7.4484931363766e-05
9.02943232126514e-05
1.85774285689029e-05
8.901546040514e-05
2.00129532142579e-05
5.63824371427357e-05
3.33746961971506e-05
-2.72705412519501e-05
0.000121747664391249
5.66335653400568e-05
0.000149879263745819
9.08805621275309e-05
8.89475826469201e-06
8.31114798116931e-05
1.14975557517277e-05
8.07149507152042e-05
7.51295434853033e-05
0.000109465365827872
0.000115975525941851
6.53487344162462e-05
6.88021318816162e-06
8.85970866287684e-05
4.1788212535324e-05
-1.13548735347006e-05
4.79480715672341e-05
9.55370213422577e-05
7.77545559744421e-05
6.64468369478097e-05
8.16771585574955e-05
8.16178696145372e-05
0.000113694630091354
1.7084667487257e-05
0.000110936300635731
0.000125061015049595
3.5754991969248e-05
0.000114614275182855
3.8761147073274e-05
1.37308143385535e-05
9.77809553172299e-05
3.41733414425216e-05
7.15600536240455e-05
6.44521935694975e-05
9.48877192658231e-05
0.000127087903972533
5.68106178826933e-05
7.35728136289763e-05
4.85919433918948e-05
0.00013674359934377
7.44375202606676e-05
6.6349490854047e-05
7.06504702524251e-06
7.28031666427389e-05
7.82281054870837e-05
8.0159421387891e-05
8.77257363584934e-05
6.70474728042897e-05
2.99401763984438e-05
7.44656387531849e-05
5.11755440919281e-05
7.90733878809311e-05
4.74414650401009e-06
6.34581470572743e-05
-3.94655363074214e-06
4.4455018047293e-05
4.53023717773152e-05
7.81284311849209e-05
0.000106845265390081
0.000105078124856155
9.4651625579328e-05
8.34352564798306e-05
0.000160761932732809
0.000131080626406224
9.83376724980501e-05
1.08831815791625e-05
9.38946199327346e-05
0.000161550038732123
0.00010244966681272
0.000122983489297545
2.82053583800161e-05
8.0358461749676e-05
7.43605123699224e-05
0.000113776873579614
6.76919772365638e-05
6.78756758523286e-05
6.0301961807962e-05
4.19381961605847e-05
-1.48967736803558e-05
8.72993072260526e-05
0.000105260095089901
8.44949169918172e-05
2.51995254300294e-05
9.64658545575271e-05
8.9175502043993e-05
4.66495006396969e-05
0.000113464060363118
7.66995108537021e-05
8.03261736935806e-05
1.43955539149023e-05
4.41490507726151e-05
6.00890153726669e-05
4.1202728789596e-05
7.08014806359154e-05
2.56809509370584e-05
7.02072279917701e-05
-1.82690244502766e-06
8.90360989338378e-05
4.08768786932036e-05
0.000116154965320707
3.925465433118e-05
2.79757624742036e-05
5.42111428066921e-05
0.000115405691114796
6.28708018629387e-05
0.000150857322579061
0.000107977750124187
0.000100595612251571
5.05241683685834e-05
4.01685547723284e-05
0.000119787341528465
8.26919396670095e-05
7.82611131119977e-05
8.7467209551421e-05
0.000106628970439056
5.46944896889756e-05
0.000125494398490242
9.61764762374293e-05
4.9312152890083e-05
0.00011048473303999
1.94722743669009e-05
9.53295743078496e-05
9.79427000406411e-05
8.1617002510972e-05
6.35255055788912e-05
3.1556964416511e-05
1.90791020551255e-05
6.62217199722345e-05
2.43740634110065e-05
6.44529518264231e-05
0.000153957347776653
4.72444813987628e-05
0.000179398092694751
4.51278776533073e-05
-5.25320476582735e-05
7.55546238133925e-05
3.19462631150237e-05
6.79749275624283e-05
-1.47924553411551e-05
9.70108481202955e-05
0.00010925795919272
4.44315160101818e-05
0.000114460011391117
8.16118221209081e-05
8.62309417625631e-05
2.84855673817885e-05
6.79240681388042e-05
7.19893592426417e-05
7.26001345786339e-05
4.06371379131369e-05
2.81848061255387e-05
7.93735797581285e-05
7.40412188938531e-05
4.11450816151722e-05
4.11856605441847e-05
8.10294379614231e-05
3.52608143595447e-05
5.40488683597064e-05
1.57157142816644e-05
-1.54921464267567e-06
6.36229555008981e-05
9.90741250167301e-05
2.92354970081251e-05
4.22725790230583e-05
8.96868521020948e-05
-3.69106182631155e-05
-1.50882745114066e-05
6.68086289647024e-05
2.59611863316754e-05
9.08060720155687e-06
8.46483155002675e-06
4.04976932785484e-05
8.28167684005489e-05
9.13220592197665e-05
6.20587107771003e-05
0.000124828087699525
7.14690218249585e-05
2.89069966224912e-05
0.000185874274696344
0.000102378773445403
0.000135899942845239
5.72741732120959e-05
0.000100579514245883
0.000116027428580927
9.86967270354806e-05
5.23307656943021e-05
6.10287144696293e-05
7.90752682966407e-07
8.98221909004845e-05
0.000109598866370239
0.000137339586467871
6.65940505245106e-05
5.78141737896446e-05
8.53900307055245e-05
4.29531511882057e-05
7.9909213957077e-05
5.80194088157444e-05
0.000102910928387899
5.7277386823291e-05
0.000105438527912173
2.71562219167114e-05
8.614892980925e-05
2.50894309933822e-05
9.27498792733008e-05
8.45796296926226e-05
0.00010052508037653
7.40735151404075e-05
-3.38210176171624e-06
6.66174918621155e-05
5.19439108195018e-05
0.000115373096654377
9.7178229882236e-05
3.6961091836798e-06
3.18463961540682e-05
0.000166653406317632
6.18442766229743e-05
-5.83089681852171e-05
6.75141418328812e-05
7.78329960830649e-05
3.73325013854882e-05
-2.95345586303667e-06
0.000149561902416114
6.54793667094096e-05
7.99279809023302e-05
4.77798680293544e-05
7.21696066513858e-05
8.48368924149262e-07
1.60472132241694e-09
6.85439184080878e-05
2.43373806874744e-05
7.6274736780482e-05
3.36093582564496e-06
8.69854608538951e-05
6.13327940774604e-05
0.000118609215134781
0.000127816069586662
-8.69637231732337e-06
6.21555517444389e-05
8.88633579943192e-05
4.90258741470485e-05
4.35800906524344e-05
3.13044444262518e-05
8.07033387454651e-05
9.28657656436564e-05
6.09461716933102e-05
6.72460767331498e-05
6.12919366866194e-05
8.20282504776479e-05
5.58623639043485e-05
0.000128181660929248
6.82840373018939e-05
9.8537012692554e-05
5.99714613380761e-05
9.51750084757171e-05
9.17501231008154e-05
6.0173717926539e-05
7.67738919483145e-05
0.000110307323293829
0.00013494936587143
3.9001890745075e-05
7.5613158461147e-05
5.98376591292072e-05
6.33553146696438e-05
0.000136735056588621
9.1831391695777e-05
3.62507683220386e-05
7.86102562538589e-05
0.000134837523542495
0.000101290703003203
0.000105024055693534
6.85459277399649e-05
3.67547328171518e-05
0.000105380262107738
9.04369641003205e-05
9.5995818512407e-05
8.52502452051515e-05
6.6863750636297e-05
8.97760156971224e-05
4.07936244291366e-05
0.00010343078254775
1.58881509415177e-05
2.97071203864123e-05
6.02073281124863e-05
0.00013362481849008
-1.66771168510238e-05
7.69099890620646e-05
6.45733970910759e-05
7.65353071355069e-05
5.77892226976486e-05
0.000149306133298497
5.78988833457644e-05
4.39077662277948e-05
0.00013450523458327
4.92436065327726e-05
7.706517229108e-05
0.000109708680625314
0.000139936560441616
4.30347356150026e-05
6.52820216698968e-05
9.847407019209e-05
0.000101390148806667
2.24184427698821e-05
6.47842127014392e-05
0.000160312939152141
6.55434181662248e-05
4.57220057398668e-05
0.000139403511324425
2.21562219177334e-05
7.42516885802704e-05
9.498385612269e-06
0.000157728841768617
8.70459624337268e-05
-7.85095497345343e-08
7.71848988520915e-05
5.19436057384982e-06
9.12541258294047e-05
1.83522442479136e-05
8.49167774174672e-05
0.000112278082004103
0.000105430656896126
6.79588162116212e-05
7.04254039509821e-05
9.11052187736365e-05
4.56093113864216e-05
6.72843090353228e-05
9.07770897153139e-05
2.94358782265432e-05
8.13133157932136e-05
6.59830758405915e-05
7.82747266587843e-05
8.47145965470568e-05
0.000108394995392422
7.1331850388816e-05
7.82562103546483e-05
5.76728921093471e-05
8.53803197078273e-05
1.66991310667085e-05
4.57596894239397e-05
3.06242288863398e-05
7.48047944515499e-05
0.000114856039643063
8.91855619003184e-06
9.794399396605e-05
8.58944715042367e-05
-3.87193299605885e-05
0.00010738818746972
0.000121765723721371
1.61849102439631e-05
9.52460126742686e-05
5.90729790975023e-05
7.18937453190555e-06
0.000126891796409138
5.17770147020866e-05
0.000154794872212739
7.25685422154153e-05
8.09608530392668e-05
0.000122524251983716
1.57240729575424e-05
0.000133689680816957
7.85926938113123e-05
2.26467791658044e-05
6.52194694847407e-05
5.57552925147099e-05
5.69379696239161e-05
7.90503499712538e-06
9.72802298430463e-05
3.16281127794918e-05
5.37184588318244e-05
7.58125930018092e-06
6.29303166305908e-05
8.75614420779988e-05
7.49239856769184e-05
-3.34744347296891e-06
0.000114152303408654
5.08876543312898e-05
7.76076265534113e-05
0.000121503464312009
5.86672988179961e-05
0.000156258565740722
3.86843392075284e-05
3.25878306487624e-06
7.87471723810054e-05
0.000100722457566973
0.000128370208992456
8.24614532585689e-05
0.000106792185193576
4.19455475156159e-05
7.6641749116113e-05
7.21288526323239e-05
0.000111192553157326
9.22976706306068e-05
5.27357332134238e-05
0.000114243259293895
7.49631072177909e-05
6.18509284236028e-05
7.08675232662204e-07
7.36384723933616e-05
8.81543693963382e-05
4.2232058585785e-05
7.28181097075017e-05
6.19196200195301e-05
4.91027160885179e-05
0.000106419758674187
1.8162585395053e-05
8.57899971304845e-05
3.3248398646842e-05
5.88593452307485e-05
3.85069018297999e-05
-3.67615749730307e-05
6.99499703904642e-05
1.42369858271806e-05
8.26607075223001e-05
5.42814442297503e-06
2.84536229728228e-05
0.000140480981851786
0.000116141805289257
-8.90682124147241e-06
0.00011817659078779
6.35171677787777e-05
6.37484978107323e-05
8.54203697604531e-05
7.54190191564272e-05
8.5910878956477e-05
8.55639029746843e-05
4.86658913102236e-05
4.45960919241265e-05
1.43818033030866e-05
6.34430940268309e-05
0.00012803931173491
4.23780985525479e-05
5.39572772072633e-05
-4.92410291270537e-06
8.2990715570466e-05
5.59309847590499e-05
8.66874201410261e-05
5.85510658890928e-05
-3.61914829850378e-05
8.2056762660063e-05
5.26718416259613e-05
2.67088349841489e-05
5.30621304754893e-05
7.67310465312515e-05
4.34823328055129e-05
3.02743035679412e-05
0.000123370888221481
6.02854269646623e-05
6.34373711770355e-05
6.56143083284022e-05
7.78117379758786e-05
0.000103310394378195
0.000139113059063057
6.94939379795075e-05
6.77995937423605e-05
0.000119673610660488
6.71577578734148e-05
7.9134923845639e-05
1.37617234885702e-05
1.58107980971763e-05
7.70016210243713e-05
5.84053316584645e-05
1.29901442178796e-05
4.87246641695836e-05
3.68335616732474e-05
5.99427693100416e-05
2.93580258309972e-05
8.82021666499941e-05
7.68618064847779e-05
2.45644794500207e-05
0.000134241799349603
5.5417251180088e-05
0.000148289784500285
0.000117321792689314
-1.53281946912542e-06
3.9354744587165e-05
7.12014420428846e-05
0.000110619466019551
6.41238055364715e-05
3.9066727525571e-05
0.000112116649449692
5.83997039000237e-05
9.78819841029315e-05
7.26974565865334e-05
1.4696309005865e-05
0.000101007138097107
5.22901574789468e-05
7.97019220934197e-05
3.67222847953603e-05
9.3489582364148e-05
6.14428624253793e-05
0.00011839049896643
9.66394405236648e-05
3.96555697141169e-05
9.50048234377107e-05
5.84428047237825e-05
9.94291440743496e-05
5.45895985183276e-05
9.95644390318988e-05
-1.95673283283079e-05
3.58449057204762e-05
8.22254537424073e-05
7.56190164786363e-05
8.2571821967315e-05
6.65133837114294e-05
5.07520432789251e-05
7.96270427111982e-05
6.57833464704131e-05
8.0504688388802e-05
9.53869907906699e-05
0.000103421063510651
5.33174760382986e-05
0.000102031186717
9.28005624555948e-05
4.8399312380383e-05
5.81315065291537e-05
5.55510916679164e-05
0.00015817723550111
0.000119236980696882
2.74889212895874e-05
6.83577191149392e-05
3.07744876743482e-05
9.47181161073482e-05
-4.09241817280398e-05
8.52530125987151e-05
7.43981190488059e-05
5.13765498730809e-05
2.43366759346882e-05
0.000130767999597388
6.87031666537279e-05
0.000138106202861005
8.52220674962016e-05
6.39039164587768e-05
9.21019449082116e-05
6.88604116968035e-05
9.22046954162349e-05
6.92231913564282e-05
9.97710760779514e-05
2.79410899665954e-05
8.35669768463209e-05
9.59495276397269e-05
2.71585180890159e-05
6.10357053347901e-05
2.20693064198362e-05
0.000142513452645729
8.1763167408663e-05
0.000104864952960389
7.17581966691117e-05
0.000112751899453974
1.15920453162242e-05
0.000105190577223951
3.77342080387144e-06
5.61037649014949e-05
9.07601525889589e-06
0.00010799342029835
5.91377917325091e-05
0.000103856108604309
-9.26581488516171e-06
0.000133785671142457
2.22880019128375e-05
4.23221284123626e-05
0.000105178323276035
0.000110312033665521
6.18179693512054e-05
5.18939791833899e-05
7.83270810347735e-05
6.91229790133173e-05
2.62039668387435e-05
7.26616836896553e-05
5.70665321857097e-05
0.000143615639882929
3.11107323576906e-05
3.6798640286129e-05
9.66492202573441e-05
-3.40390497268279e-06
5.16897402771065e-05
5.48337679384533e-05
5.03929257574553e-05
1.68026487286496e-05
9.26857863507805e-05
0.000110553033924459
5.32744073056813e-05
-2.82730269384875e-06
0.000106814366691442
2.91571696495748e-05
0.000119974236956862
7.60924059018623e-05
0.00010707952107555
0.000138105879730029
7.83250659822806e-05
9.29964363244363e-05
0.000160031409376567
0.000121256632856417
9.02921655613428e-05
8.5874772865668e-05
0.000106946350853582
-2.75899443065861e-05
6.34418690929612e-05
0.000114093669250005
7.38506697258312e-05
-6.36679305828587e-06
4.1892930243203e-05
9.3354447600725e-05
6.92736390878782e-05
3.3413710462634e-05
9.91293619123869e-05
0.00010092566128314
6.06246311472258e-05
2.78588595043099e-05
1.40160401142061e-05
1.60104204781881e-05
0.000107931209331192
7.60100931836375e-05
6.35561280764538e-05
0.000107935484302535
4.28375640151122e-05
7.14092908830818e-05
4.78199554408056e-05
-2.0538117807399e-05
0.000122863518050842
6.93333717732792e-05
5.92107365971903e-05
7.94803364394333e-05
6.43056507622794e-05
3.42187216032465e-05
-3.21607542936665e-05
5.1010450144471e-05
0.000105127193140778
2.45812597027247e-05
3.37038985468953e-05
4.19137259614187e-05
-5.41464301739248e-07
2.27922250140547e-05
0.000150457714777718
9.7995004680469e-05
7.15264546535169e-05
4.78274808102089e-05
2.46533484720287e-05
5.05927015016822e-05
4.84989209068776e-05
4.53895575670982e-05
2.78439013108832e-05
5.26473735287714e-05
7.46035193633954e-05
5.03853984403472e-05
4.83120791096023e-05
2.91370355282922e-05
0.000102485820257884
7.06006118739431e-05
5.89238617799165e-06
8.2277719308014e-05
4.954708131722e-05
0.000114935576780642
5.45247882284686e-05
7.60877522624535e-05
5.14690715302116e-05
8.67771768092099e-05
