# Supplementary material for: Research on computational propagation and identification of mine microseismic signals based on deep learning
Source: PLoS One. 2025 Oct 22;20(10):e0334641. doi: 10.1371/journal.pone.0334641 (PMC12543183; doi:10.1371/journal.pone.0334641)
Supplement: S4 Data — (ZIP) [file pone.0334641.s004.zip › 000100600002982.xlsx_0.txt_24.txt.txt]

0.000156607411832977
0.000110672636333381
-1.78127439069263e-05
7.64749508940372e-05
7.11713033297243e-05
7.63238765316746e-05
0.000133890404980809
6.7139755053067e-05
9.72700728609563e-05
5.33646265903983e-05
4.31614241039117e-05
8.03448819005599e-05
0.000124006899829578
6.52448912526782e-05
5.59447139227739e-05
0.000145889977549674
7.02758409173964e-05
6.7068470452232e-05
0.000108219921613728
8.44273308860728e-05
5.92362524059676e-05
-1.86041100669877e-05
0.000147779827689274
6.33096669649982e-05
3.32764075140588e-05
3.3561159910762e-05
5.55741847881069e-05
9.7791186436037e-05
9.39879565533662e-05
8.03054446907274e-05
3.01526109910609e-05
0.000140329994440179
1.76327721360423e-05
8.20126673556294e-05
0.000117122811636163
0.000114404910985731
7.52316449804375e-05
0.000135812564539867
6.63317975665329e-05
7.11208807194363e-05
0.000110296755827042
8.61356975963699e-05
0.000123849109782435
3.60830105352576e-05
5.18744684602069e-05
8.50514785729538e-05
5.24204959860326e-05
9.30518845486123e-05
5.69196112864514e-05
8.41078356852165e-05
3.75720796771404e-05
0.000154081583815983
0.000107933511665988
0.000107646241920985
9.60832405946649e-05
5.97752196924976e-05
6.60450018206487e-06
7.08513610476244e-05
2.77673583794238e-05
7.41849190729116e-06
0.000117335054845767
8.14376823229861e-05
8.46776010644857e-05
2.68432694828933e-05
5.34532655691129e-05
6.11610422494085e-05
9.621914273075e-05
5.93136176329843e-05
7.82187846146177e-05
6.3568904267819e-05
9.07121059684414e-05
-3.16665484946778e-05
7.63766203709813e-05
3.83696079542411e-05
0.000118372952065096
0.000126242292690476
9.10988480018396e-05
-1.9944738807895e-05
6.35703803818957e-05
9.20563033676357e-05
4.43261031373826e-05
6.04933264325597e-05
0.00011619976348417
3.75980939688238e-05
0.000112769224146106
0.000107478826800805
0.000131957745981747
1.52493520066188e-05
7.36363990336257e-05
5.94374913995035e-05
6.65385365637454e-05
-1.01210270386123e-05
5.19236068704292e-05
7.99248867223515e-05
8.83380940786525e-05
9.60452226840219e-05
8.52301150556346e-05
5.7938276482935e-05
6.52690628625472e-05
8.18528237617829e-05
0.000107082648996999
8.5771755229116e-05
0.000134486365120027
0.000119545566844527
2.89142265050773e-05
5.30304633750134e-05
4.99604971031372e-05
7.11313989671165e-05
0.000138918815102724
-1.04509356396408e-05
0.0001393996109049
8.82460772797286e-05
0.000117193493750963
3.40899529154062e-05
3.18565676035398e-05
2.42157664398805e-05
0.000108651591810265
7.9229267497517e-05
2.47443955316272e-05
6.28244955797808e-05
9.12067608447911e-05
7.65279352552163e-05
2.70499129050616e-05
1.13625905149658e-05
0.000106625677914288
0.000125133813015376
0.000112967612864274
2.87912210217011e-05
2.51869181149945e-05
3.26516360242044e-05
0.000113873551111933
7.04937449870283e-05
7.08774416653011e-05
-1.21554598588408e-05
3.68645016267584e-05
0.000120521435683375
1.77989902370971e-05
-4.89064456511831e-05
5.0303750065993e-05
3.73912959613819e-05
4.23847401969264e-05
0.000104654747366494
9.44046927973941e-05
7.48042116909276e-05
0.00012001092725386
0.000113095183158148
0.000111834864769842
8.01003319417504e-05
7.51707640141323e-05
4.79277866466627e-05
0.000117082029648887
-8.05835242720039e-06
0.0001011930371615
-5.26812893294735e-05
4.9689937805287e-05
5.83080391867511e-05
6.76683316393683e-05
1.65937761125669e-05
0.000175192387169925
2.36672256551726e-05
2.58035314069835e-05
0.00013165696804569
8.52598772073398e-05
2.49407457955347e-05
8.61571531358724e-05
0.000100609745141662
0.000104368980093819
0.00011020298101976
0.000126227965657172
4.39551318833755e-05
7.41637156721437e-05
0.000114361090290772
7.12638894066301e-05
1.19722619342465e-05
1.46094093269642e-05
1.51826719157037e-05
0.000124275663480827
-2.37782705269549e-05
0.000128872263734994
5.43267882917308e-05
-2.34108063442765e-05
0.00010262743041455
3.45262467507459e-05
4.27857415902503e-05
2.03780402713994e-05
7.89990668115324e-05
9.28628309280478e-05
9.01145274174658e-05
5.02387809960005e-05
8.54362047862799e-05
0.000115931544396761
2.29254143252784e-05
5.76509574761392e-05
4.34715174285252e-05
3.00401476875586e-05
5.90663952955053e-05
3.9769331196322e-05
5.43289451701395e-05
9.36868215173909e-05
2.97492989582908e-05
4.88120541296719e-05
2.93922209640234e-05
5.23306810978651e-05
1.45535515702704e-05
7.85611262384288e-05
6.22594124520856e-05
0.000123816486231337
7.7832780590409e-06
2.66996434130154e-06
2.2396774267958e-05
5.20936508730444e-05
0.000101439469758369
5.73873333047967e-05
6.73931021711131e-05
9.3066480320234e-05
-1.90150877550993e-05
6.47638617480162e-05
3.63641778383768e-05
8.91932075240518e-05
3.01360657030196e-05
8.10563658799558e-05
0.00010400731858562
4.29502866853464e-05
0.000138316055643054
6.99173400135983e-05
2.86950366954765e-05
0.000117047044904749
0.000126671638590088
0.000100350695471717
0.000124203525011139
6.03963952805711e-05
1.53904517763977e-05
6.73351947387825e-05
0.000144763266741367
0.000138585414037584
0.000122910590086402
9.13501165632528e-05
2.51812703139098e-05
9.95029781587636e-05
0.000131419014787865
3.74497265935019e-05
8.37509273014915e-05
4.27391945118629e-05
5.58673310241579e-05
7.01323650231257e-05
0.000146171771196564
9.84717815604375e-05
4.82819604377971e-05
6.06798620147293e-05
3.56380382824047e-05
1.39261725651119e-05
7.81369514204794e-05
1.07123193281755e-05
6.30045139523959e-05
8.03456190791122e-05
2.6300680791809e-05
4.03559017347959e-05
0.000103430531376505
-1.06866398556398e-06
1.65005581750449e-05
0.000141718257852284
6.88121994163809e-05
1.13529649309182e-05
2.91188744977066e-05
6.8878098753466e-05
9.72990580077116e-05
7.61566313834066e-05
1.84045271712896e-05
1.39541637506372e-06
1.8852069453271e-05
3.46589266598381e-05
0.000103537001403235
5.14187395277279e-05
5.58143720785196e-05
1.35581104306839e-05
2.16239896962646e-05
6.42898038562865e-05
6.33642668379822e-05
6.70435747337979e-05
0.000128135816293385
0.000110451779267799
0.000184009194674109
0.000100608545567605
6.65703755514165e-05
8.72310297002517e-05
-1.82872521281596e-06
4.08008087324464e-05
0.000126758182270775
0.000128387508429168
4.34772085081827e-05
8.97808625245971e-05
8.90585510166472e-05
7.33194333198714e-05
0.00014986990737638
7.36553631434399e-05
3.63261024805322e-05
6.25295352013537e-05
6.77799755587723e-05
-1.81920124154969e-05
5.34441453317968e-05
4.25517050370686e-05
3.53157674833079e-05
7.10955776894467e-05
4.66664658248324e-05
7.55066611558642e-05
4.28568728010704e-05
1.10252457283404e-05
0.000127074205429738
9.71748430407164e-06
0.000130835755654674
0.00013341298214556
5.59407524620647e-05
9.24193260387854e-05
9.48374828734151e-05
9.03624113643788e-05
0.000105716560254654
9.18843622677762e-05
0.00011150783032559
7.97565444429542e-05
3.89401559586499e-05
6.56950151049144e-05
0.000133051467440317
8.40230757579769e-05
6.52381406080194e-05
4.90541057874874e-05
3.00003323393197e-05
0.000101293041378669
0.000117868583265152
9.20469425862755e-05
9.46865611991725e-05
9.62908838737349e-05
3.10653280410792e-05
5.85483013667465e-05
3.63867414643774e-05
0.000107324162820551
5.25087190449829e-05
2.63527646444208e-05
7.54637620884356e-05
5.94975243023011e-05
6.62684993400691e-05
5.38156963770295e-05
4.26393283770557e-05
0.000154144788575182
2.4219645975717e-05
8.18609498640913e-05
7.0313504927004e-05
6.28164085701311e-05
-4.24703617713842e-06
5.50607330601142e-05
4.76599012711001e-05
6.94916568787144e-05
7.29920770298603e-05
7.47508496540774e-05
3.77721818410443e-05
9.4438921616947e-06
7.26745399811294e-05
4.27529747906827e-05
8.28448272117841e-05
0.000114236084691124
7.86952285843835e-05
0.000166221502642581
5.28040252541499e-05
3.50553147887214e-05
7.84925237620928e-05
5.61028118873303e-05
0.000148184815737861
5.04421699162116e-05
8.02610389844374e-06
8.08648055084583e-05
0.000103719636684838
7.827241171627e-05
3.05759104152115e-05
8.32433612757462e-05
8.43844631076186e-05
4.56738736877467e-05
7.35395100253503e-05
5.54047616554437e-05
6.82837199204901e-05
0.000116657111053072
9.97270509736258e-05
3.72379079436368e-05
7.60650486254063e-05
0.000134810969230642
8.32403417018253e-06
-1.35249542092439e-05
3.25919050877665e-05
6.66617570874176e-05
6.96098011516591e-05
1.78271029493887e-05
4.03781454425645e-05
2.33762102956908e-05
8.85024258262928e-05
7.81877804485982e-05
0.000121735741637098
0.000163895660725714
3.47969964714833e-05
0.00010187707263755
4.5901107539913e-05
0.000116394688498849
9.16346108526482e-05
2.41058816127872e-05
0.000102105296593661
0.000150688224367785
3.19952447397886e-05
9.72483718901754e-05
7.87705079283947e-05
6.76494519801797e-05
0.000124798213140435
6.63371506573263e-05
7.67169731427569e-05
0.000122692671807308
6.09392170623935e-05
7.04605920109072e-05
5.91597893181797e-05
-5.09858137697595e-06
0.000100594357087846
7.04549349547053e-05
0.000124060542253416
7.46391054914161e-05
9.98413885855575e-05
4.1717248952302e-05
0.000184383381045209
6.66137703750103e-05
3.29961765497004e-06
5.77730224792213e-05
2.80004011767583e-05
9.15933763059406e-05
-2.18779123988018e-05
4.76338602540148e-05
3.97256493671627e-05
0.00011277552745908
0.000103449565890708
3.2550396424209e-05
9.45431488817541e-05
7.90664489639031e-05
0.000119370534663259
3.27558989854269e-05
8.71692948991163e-05
1.96658469743641e-05
1.9438059748716e-05
8.41204595951936e-05
7.72626941910831e-05
0.000170597311845447
4.49765284894038e-06
7.28938070827548e-05
4.85629320105878e-05
2.51436017780633e-06
3.42988237066252e-05
7.24296545938642e-05
8.59556998518532e-05
6.95196845749733e-05
5.19571190749361e-05
7.42880807357686e-05
0.000106716888795377
4.89047302662108e-05
9.39705885008259e-05
0.000102955649518489
1.54213061712208e-05
6.635975435239e-05
7.26805934172176e-05
8.10069778379356e-05
3.99406514975232e-05
9.99082480787609e-05
9.27523542460627e-05
5.65690851847251e-05
3.00855492824084e-05
8.69549962801993e-05
9.92399872345255e-05
1.83252518214289e-05
4.35093208311329e-05
8.64491850353407e-05
5.71590983583954e-05
4.25513207168205e-05
6.07389295660869e-05
-1.34248000448241e-06
7.8449095968641e-05
0.000104713432949666
5.03674285515061e-05
8.21661294971549e-05
-4.79482739602406e-06
-2.69757264636838e-05
7.01021449684832e-05
2.40686275339492e-05
8.57020500400905e-05
7.90490114861514e-05
4.86329454414361e-05
4.9640676994228e-05
7.28504341121228e-05
9.55589937599822e-05
-5.76290039110955e-06
1.09993752092575e-05
0.00013127649362665
6.08859231599414e-06
5.86862892389086e-05
8.72663215482927e-05
9.4055370169658e-05
8.08065577806469e-05
0.00011078100149531
7.24791988192131e-05
0.000120683821706409
4.50125701211446e-05
5.43667493138368e-05
4.73235657861282e-05
0.000134157557363443
0.000132789243528324
8.35417128473903e-05
4.59290200079819e-05
3.9025805920225e-05
9.10343829347791e-05
3.92589311798585e-05
7.60096730987064e-05
0.000100322324479769
0.000117480682293856
7.53963901455666e-05
-6.26158989048398e-06
0.000124713197257254
9.19990361395875e-05
1.22192675519906e-05
3.44262737029434e-05
3.85778046906901e-05
4.12924898857733e-05
0.000176998204374982
7.52271689398988e-05
6.69307456036485e-05
8.81990326673545e-05
6.8914555284082e-05
8.45693866823666e-06
0.000105883583997386
4.12737181634815e-06
3.92322698442294e-05
8.28491520968888e-05
8.6513088678073e-05
0.000103468149183009
9.47791842564855e-05
0.000108063750386983
6.39401675726284e-05
6.77124829982017e-05
7.12514562329597e-05
8.06859040911536e-05
5.51211388185468e-05
8.7625250625486e-05
0.000102963275973473
7.60924329338603e-05
5.68872644503919e-05
7.35087744708951e-05
4.70576784988615e-05
1.35303376391034e-06
4.63235745476661e-05
2.96509575196233e-05
7.48347573664961e-05
4.30896891881408e-05
7.32758740417377e-05
0.00013892336644345
0.000113653144633726
7.42967840558986e-05
5.01677769510131e-05
8.15102194958692e-05
3.04248195292168e-05
4.02374534601811e-05
7.70527542438668e-05
0.000148749913917065
5.81452875800907e-05
9.62031177842147e-05
2.78574879099773e-05
8.47526059111513e-05
7.07187849284972e-05
3.4347905656266e-05
9.10770468506274e-05
5.48166250848088e-05
4.92744865705539e-05
6.47822289337329e-05
0.000132339120882404
4.63294327028142e-05
7.30691889148398e-05
5.80012302823987e-05
5.25273384269159e-05
3.55199533323071e-05
6.70572198091641e-05
0.00011865185193759
9.36257059876643e-05
0.000112072593952146
6.86989244915244e-05
4.04070874936454e-05
5.05829068349513e-05
0.000104026368062896
0.000138136731746457
5.4137888659696e-05
7.99385175853067e-05
9.96430436743228e-05
8.17634329601544e-05
5.93802326779828e-05
9.32807529035108e-05
0.00011875010400935
7.96971888052094e-05
6.32157341812614e-05
0.000159693938474505
7.37418476243661e-05
8.54936564386409e-05
2.69475363490025e-05
7.68260421871332e-05
7.30628644513103e-05
7.06479315076536e-05
6.76076439538253e-05
0.000134767820302616
4.38294978385278e-05
0.000100671158697002
8.45824500716325e-05
8.32336586089676e-05
5.65526558617969e-05
8.94380914646289e-05
4.40143870490311e-05
2.00392012754544e-05
6.06973325940079e-05
5.3661925652883e-05
6.38242590905187e-05
5.900550770361e-05
8.47890443369787e-05
6.32868270971627e-05
5.06864499322637e-05
7.66027762325764e-05
-1.18258071837944e-05
0.000122087282737489
9.39645088216503e-05
0.000102329036833211
4.79192398111879e-05
4.38733197876923e-05
2.84774972479237e-05
6.92033441050022e-05
8.49878976216809e-05
5.27485607471397e-05
5.22421458965321e-05
4.36207802115924e-05
2.08359819058145e-05
7.68375909373085e-05
7.82754959469869e-05
7.18886476531927e-05
8.41130246220328e-05
2.12168869971157e-05
6.7468856972335e-05
7.2525386983037e-05
6.91286425895544e-05
7.68544725845968e-05
8.28604361717543e-05
5.4949392075341e-05
9.12948258287295e-05
3.13629433926811e-05
0.000120691297220911
5.45261734200319e-05
6.9636071985378e-05
4.7138887296322e-05
4.15199838830516e-06
-3.92831085851846e-06
3.1225195646764e-05
0.000103863191204183
2.13304690623022e-05
9.53800322053409e-05
0.000100521101546168
1.5112730766711e-05
0.00012526415294305
9.02305969612174e-05
7.42638589800315e-05
0.000113624964537053
0.000143775742301086
8.31059096886148e-05
4.48810014191641e-05
5.81598972737062e-05
9.53195713644314e-05
4.35017632130295e-05
0.000126679157479503
5.8783998714713e-05
7.11123494755958e-05
0.000110008237932168
5.79048010270911e-05
5.19463003197589e-05
4.47957331102336e-05
1.02932252799293e-05
4.98297114830458e-05
8.29108082185379e-06
2.30011807752843e-05
9.82936071575987e-05
-1.29513152308263e-06
3.70291643577483e-05
4.20924132409378e-05
6.68249295801359e-05
0.000113709519165442
2.64185523566888e-05
0.000128485145313434
5.48540864615568e-05
6.82164730831062e-05
8.91963448678792e-05
5.50984178697021e-05
0.000114030912954387
9.33944630518973e-05
7.81560897692243e-05
5.87724128708712e-05
2.06840607854617e-05
4.4708961791902e-05
9.0873587066547e-05
5.56399302329969e-05
7.59358485044336e-05
8.59488202400621e-05
7.95031186024111e-05
6.78676316939383e-05
6.87138581887902e-05
3.31757829149681e-05
0.000179264923624957
-1.94432864974944e-05
6.54250362983076e-05
0.000103182047775598
8.1228409807438e-05
4.19030971874993e-05
7.08300135008412e-05
9.09377237008598e-05
1.63998905924134e-05
5.37484305512086e-05
9.4134183878111e-05
-5.06267623336955e-07
8.24127199676573e-05
6.8099953960001e-05
8.23802030650035e-06
0.000158944283663047
7.00743262596321e-05
5.81318878987428e-05
2.73135355888755e-05
4.92448255898294e-05
1.62369451583836e-05
6.14074324105533e-05
3.41058836799301e-05
1.06422200883711e-05
5.11187829241525e-05
0.000115153447359409
4.85031277394769e-05
4.73596882699503e-05
4.39345841737075e-05
4.20342392813473e-05
5.53280737274017e-05
4.51563781076677e-05
4.17517944429297e-05
9.89502553521181e-05
3.51344006425982e-05
6.36007288075936e-05
0.000114738254089532
6.39417276132645e-05
5.70300345466813e-05
2.80616880226847e-05
7.99728601192218e-06
0.000138120960375635
7.26317690992552e-05
6.58838999071802e-05
2.72236684320766e-05
8.96558787044307e-05
0.00012729986936429
0.000101039499713779
4.73353173298087e-05
-2.43558239425454e-06
7.73012548830955e-05
9.35275933760887e-05
3.53066922118891e-05
4.62611171307127e-05
6.59876075206824e-05
0.00011618293734977
7.55916221129596e-05
3.22531543338701e-05
0.000123877631367341
2.57277661888529e-05
9.30686616906732e-05
0.000109908532818896
0.000101795749546542
0.00010676013358387
0.000125435564413678
9.04348525937196e-05
5.37347717926079e-05
-1.81113001281159e-05
0.000100160430324031
4.39049187231114e-05
7.46988460402066e-05
3.81792518179749e-05
8.84212045341337e-05
8.89177605964191e-05
9.24214573813109e-05
8.14004480828324e-05
4.61735909267256e-05
2.58863617140631e-05
8.18301002212964e-05
7.07806983695553e-05
0.000113912334789237
1.28884849696924e-05
3.44985308442882e-05
6.18281670243835e-05
6.52278404266883e-05
0.000153069037624008
6.79915091153056e-05
3.93340050136215e-05
9.89310356034821e-05
3.29025253186738e-06
1.93483069355009e-05
-6.90064990125482e-06
-2.67530044445784e-05
8.84719548387091e-05
8.11961242964732e-05
9.2366879686812e-05
9.69421464063239e-05
8.60974791821885e-05
9.4120346738778e-05
0.000128360602230704
7.33562045142504e-05
4.776251713009e-05
5.82260520515339e-05
3.99767751999738e-05
-9.66021471424959e-06
9.24753374641115e-05
0.000106229742539387
5.98429003402561e-05
6.74435807174578e-05
8.66517549574854e-05
0.000136465920538762
7.85714953672316e-05
3.37612895629517e-05
9.98236805248919e-05
3.67522490819761e-05
6.90447274277324e-05
4.92758054277703e-05
6.80346060914344e-05
9.43631126481341e-05
0.00010668178797492
6.7783967112727e-05
5.04550865072216e-05
9.78044835944361e-05
6.97586777489506e-05
9.56300210483314e-05
4.80258793099064e-05
4.64033971902787e-05
0.000115095479798801
9.43404922576188e-05
6.09544874227029e-05
6.02537507674657e-05
4.37409850329004e-05
4.08814194681577e-05
0.000105423533075777
0.000110041177682479
6.09760194606607e-05
0.00011070312154813
2.24103628468395e-05
6.57942350315073e-05
2.97083876259378e-05
0.000113099191073804
1.21250249421831e-05
8.21632375415448e-05
6.39508227028503e-05
1.30957911628866e-05
5.75430939923579e-05
9.84379584397673e-05
6.69047827137151e-05
3.74671794517719e-05
9.00130763587198e-05
4.18754615204083e-05
0.000107866724207264
5.04654878977857e-05
8.05326899040452e-05
5.97619567068765e-05
5.26449008511389e-05
7.55940246240212e-05
7.02517408045441e-05
-3.2259726530464e-05
5.14125248768026e-05
6.28025278391926e-05
0.000102434634616391
1.069118449805e-05
3.68871857600262e-05
4.99295264756871e-05
4.00010506805562e-05
7.06342773358339e-05
8.21393061391811e-05
0.000115989019105039
5.31934806880035e-05
0.000106406432721727
6.99055713791023e-05
3.93155977478252e-05
0.000119534114712466
0.000106136967738713
0.00010925867184848
8.33124954051616e-05
0.000163383409555648
1.09509735183897e-05
6.73821953193326e-05
5.37504935225485e-05
7.73138634978032e-05
9.31366907009247e-05
7.79534052985255e-05
-1.53634865614188e-05
1.50942531707972e-05
6.39100977542432e-05
7.91495725165739e-05
7.97135897378121e-05
6.78503664984587e-05
1.09106566346295e-05
7.19096141897496e-05
0.000127220044633538
6.18815734588718e-06
9.27004261262453e-05
4.57514260123818e-05
4.55098686835888e-05
7.18203301585136e-05
8.87970350879407e-05
9.89578184571579e-05
0.000175612041010414
5.70973106039921e-05
9.21598948345544e-05
7.78117101959352e-06
5.34878801187819e-05
0.000120110835620803
3.32913911802531e-06
5.32972583941152e-05
0.000172681818167638
5.85150071210732e-05
8.22623742182175e-05
4.84960188963649e-05
5.00358384101184e-05
4.93325057159884e-05
0.000121374402726594
3.14287805501399e-05
7.28539408805201e-05
4.51451998414838e-05
0.000143684569133139
6.92585404575648e-05
-1.41073660739597e-05
0.000128703376714173
0.000163937871164861
0.000137722858770682
6.58476744836837e-05
5.58250028167507e-05
7.37266999145872e-05
0.000109322938338288
4.87087328367791e-05
7.82239489013232e-05
8.58564507430786e-05
1.05800215230221e-05
0.000116850794195287
8.17644877354293e-05
-6.12333656171431e-07
6.37159071927412e-05
4.93032168390345e-05
5.17105945488594e-05
8.13906417092748e-05
5.86287062661598e-05
7.68619268275972e-05
6.14276130243145e-05
4.40929803974892e-05
3.70349015925355e-05
5.35814227512015e-05
7.67152672543194e-05
3.94180863890447e-05
9.42218623284881e-06
6.52278418269833e-05
7.60006751958511e-05
3.83606284022519e-05
-3.19736944379438e-06
8.88795873102934e-05
7.70832119493852e-05
7.46332237455592e-05
5.86992830152026e-05
9.5583094575904e-05
8.68946740567428e-05
7.75054940807935e-05
7.06655151623114e-05
6.0110269864059e-05
7.88303843284312e-05
7.41734299013702e-05
7.36290795809038e-05
0.000162260768949424
5.879479221178e-06
8.76955377647846e-05
6.15386479099301e-05
3.0477850630323e-05
4.63264877409941e-05
8.52351361937025e-05
5.15009971709617e-05
7.76497683736683e-05
1.76639083020615e-05
3.85102674758289e-05
6.1902109336142e-05
9.14537678264485e-05
3.29243372055159e-05
0.000105310278025628
3.88801494870066e-05
2.32736288829804e-05
7.28129493416123e-05
5.90553932485324e-05
6.29577266791709e-05
4.78567490151783e-05
0.000139931210851802
1.95776624566475e-05
4.63323457687218e-05
6.34424564919193e-05
3.60590241363496e-05
0.00010426614841755
7.36628630377675e-05
0.000107480058082615
0.00015505935659833
0.000135469929334178
8.76053954825198e-05
7.53593028259962e-05
3.26808424193371e-05
4.97899677408983e-05
9.0390633713965e-05
7.81152456856296e-05
0.000111380414361542
6.29786280856826e-05
9.68630817110267e-05
6.76581202612849e-05
2.32993892411789e-05
4.128739377265e-05
6.51404691719125e-05
0.000105958717918229
8.15147060841972e-05
7.43367253437049e-05
6.45299826289684e-05
0.000103380402372566
4.51690304851442e-05
4.21525835338986e-05
6.34663543719066e-05
6.33888769086188e-05
5.96272715991678e-05
7.91327472977159e-05
6.88091163654582e-05
0.000116458811156886
7.31830775500437e-05
0.000100695500644125
4.38398340279541e-05
3.74428808761137e-05
7.63048417744987e-05
7.33534340262747e-05
2.09068322837808e-05
5.43803428954388e-05
8.94790231482381e-05
0.00018792541844552
0.000129899435368466
0.00017057232322551
5.94003011732902e-05
5.41795002798874e-05
0.000136777416063882
5.56037303880398e-05
6.76765835220383e-05
0.000131153412657481
2.35109272933357e-05
1.07508000787132e-05
6.92710819328255e-05
4.00129478052235e-05
4.79164770377222e-05
6.25012975464307e-05
1.97371855770417e-05
5.70724196895352e-05
1.42861590755675e-05
2.67970252950683e-05
7.13972534613909e-05
0.000166053281764396
2.93804905639231e-05
6.47683977095748e-05
8.72650867162628e-05
1.67102432510477e-05
0.000104225652768437
5.36519534227561e-05
0.000114780574096472
6.86218816991125e-05
5.63785696684315e-05
0.000103498841698312
6.93892339201139e-05
3.54605244754648e-05
0.000107211660451448
1.76209490536753e-05
5.26602382090332e-05
0.000105028235693964
8.4132602338192e-05
0.000106843162208495
5.18433758804389e-05
9.81938147854621e-05
0.000138922735872295
0.000143965720213663
9.3378273329348e-05
4.82118854415856e-05
0.000131647828601919
8.97147487949627e-06
6.46756323490754e-05
-1.70106187596553e-05
9.90626547247634e-05
5.04404314030307e-05
6.53772788817656e-05
8.5254219708031e-05
1.7126977285646e-05
0.000132034927876937
7.54667113666661e-05
7.27108334129925e-05
0.000138520582300595
7.39747330442762e-05
1.40151769557638e-05
8.36755245986357e-05
6.34757525337991e-05
4.77087687628364e-05
6.94159107516846e-05
4.63785020104778e-05
-1.50719385925265e-05
0.000109485053775875
8.00553146451895e-05
7.64792823225042e-05
3.45392867769561e-05
7.52537878709349e-05
6.94463379217924e-05
-1.82196974529734e-06
7.3971755453289e-05
8.22108028605956e-05
6.37484341579518e-05
4.78201771389039e-05
8.00885308519417e-05
2.00841504417483e-05
2.98103185406435e-05
6.888213695108e-05
9.83686963371555e-05
5.24526447194973e-06
5.24538414015895e-05
0.000128214286416141
0.000139901068962808
0.00010031861591064
5.00406781931634e-05
8.59720788787539e-05
-1.36750144597087e-05
-4.99512834126022e-05
9.97381948693882e-05
-5.34235391160505e-06
0.000107016772080298
8.11813683045792e-05
0.000159341600147415
6.14741319652264e-05
8.31332085367369e-05
0.000146584691287248
9.20067387296129e-05
5.50482987128961e-05
6.0687013946057e-05
3.35967681527254e-05
4.05497539118687e-05
0.000125806087959112
0.000103063853082197
0.000102154382551197
7.77177307058957e-05
6.34669939820547e-05
7.56292395509532e-05
4.3797755204509e-05
0.0001089356151153
8.2935107356882e-05
3.68175304306438e-05
5.11979864411423e-05
4.1139647760489e-05
2.98431170743372e-05
4.10994180908295e-05
9.49697595236394e-05
0.000130919983842133
5.51826108803969e-05
4.16623181619362e-05
0.000130866045480466
6.94272108040176e-05
6.71403410473278e-05
9.75268704791923e-05
9.33532832767758e-05
0.000120595257089528
6.65888695412772e-05
7.51700726429753e-05
-7.4642344493133e-06
0.000141116503925196
0.000129445515906127
0.00015021243993828
4.65863017445634e-05
6.20212270549664e-05
9.01444546476306e-05
7.83757042209484e-05
4.75596504982512e-05
1.48048274588085e-06
4.82262132999462e-05
0.000100702535451807
0.000117675049950465
-9.63110420827644e-07
1.56938675350277e-05
7.23578659865496e-05
2.50637392921278e-05
5.86906946374009e-05
0.000128187589779769
4.16651117584797e-06
0.000121509915996912
0.000127398193532911
8.49360755123152e-05
8.05477522352284e-06
6.77453732537644e-05
7.60320688228593e-05
3.29516150546062e-05
9.32798440008596e-05
1.56049935001658e-05
5.07417450482687e-05
8.93540186691795e-05
0.00011960235890995
0.000106346264823385
4.19673601523058e-05
7.80895916023334e-06
0.000112914584285614
0.000121597745825008
7.7119891214969e-05
9.38706620529789e-05
6.03067666646331e-05
-1.62155532778661e-06
0.000119029130003678
8.37702290720117e-05
9.23680117885117e-06
9.70198298541456e-05
-7.11375673225372e-06
7.76884211883412e-05
1.31809783138748e-05
2.95492787777771e-05
8.75222662513182e-05
6.0333047922342e-05
4.71962922083902e-05
6.97907891578774e-05
5.02396731435272e-05
0.000100740975437694
7.21798376846432e-05
0.000104015831724265
0.000102192363467861
8.46738613919925e-05
0.00013518878019607
4.6310783208159e-05
3.2311303902858e-05
4.27880122372384e-05
0.000140052592536602
0.000100966481864393
0.000101550636739915
9.43239785103268e-05
8.5769103998937e-05
9.96319932354511e-05
3.09474925828812e-05
6.37980248515661e-05
8.70285744298945e-05
0.000124786652261108
9.64958013382445e-05
6.42361344747805e-05
3.83497486093347e-05
0.000114999617815176
0.000103198221332717
0.000101059348771259
6.10588736719482e-05
3.97541193824604e-05
4.34055043393091e-05
0.000140582334230702
2.10255160733778e-05
5.1026760990343e-05
6.65909852594567e-05
0.000143156674818899
5.26677792873967e-05
0.000116024413430813
8.63816853366209e-05
1.87380407748983e-05
9.63535474209343e-05
-1.5273144389772e-05
6.47103027555473e-05
9.90856529932795e-05
9.37285419359714e-05
5.94779473181835e-05
0.00012003771278913
8.40328708030973e-05
8.95146295917515e-05
9.31923749172923e-05
0.000104692123347568
4.90134114615055e-05
0.000101818845200747
0.000107249994711406
4.23168895417676e-05
3.8855749052425e-05
7.29968525095456e-05
7.45943139408666e-05
0.000125269375196875
0.000110761441383786
9.9875097222425e-05
9.65701109068061e-05
2.87822648607064e-05
8.73603695536284e-05
0.000142269010336198
0.000163494897606962
5.58409184876773e-05
9.84701844701459e-05
0.000121358535493962
2.79455820137085e-05
0.000113457686236494
7.33018029983668e-05
2.81150391608977e-05
4.15901816004773e-05
9.96083033917326e-05
3.01300202024466e-05
4.05294814767199e-05
7.36575656513502e-05
4.74450280445459e-05
9.72287572484581e-05
8.26296031829206e-05
7.68255371723123e-05
9.2763938391333e-05
0.000128420563139592
1.63690234681659e-05
7.22622054243835e-05
6.10356753528263e-05
3.02204294835715e-05
3.03035680965362e-05
0.000125007362715989
0.000114448674191827
6.28697162754907e-05
4.56989373689407e-05
3.84729345520164e-05
5.43677339821972e-05
4.91562884494116e-05
7.17149832625733e-05
4.30872924793079e-05
6.02049677232046e-05
2.20219835614495e-05
0.00012635222751988
9.39582753544685e-05
7.89131886116036e-05
0.000113747952888888
7.50581847386531e-05
3.95817847129378e-05
4.11483285619215e-05
3.90635821733036e-05
0.00010570438092612
0.000108780251554086
6.69314108474296e-05
2.96296713414903e-05
0.000141060513509748
6.50774524807573e-05
0.00010644690519911
-1.26640659853064e-05
6.49730626983173e-05
2.98216184988055e-05
0.000134139195884826
3.50336267373181e-05
-2.50939726057716e-05
7.31656461878337e-05
5.70534263116078e-06
7.82819656834961e-05
8.88212561665579e-05
5.0116732128793e-05
-2.69996905897187e-06
5.09511137779403e-05
4.89118562970762e-05
7.05892398883533e-05
0.000137333249634141
2.66259005608306e-05
7.22998591253554e-05
4.74442012970301e-05
3.1503647549798e-05
9.20558829846557e-05
0.000126464924108923
0.000114111466021521
6.11407753729766e-05
9.22292667950393e-05
2.98182059330958e-05
9.95022791742601e-05
8.03943067125549e-05
5.27512590727977e-05
1.41392640340395e-05
5.73559187369261e-05
7.45620981147436e-05
0.000128274364441269
5.1847999625066e-05
7.9120246933249e-05
0.000111888601528366
0.000122341444399847
1.60735355169906e-05
0.000111600912993349
5.46714083971483e-05
3.63811003748372e-05
7.07492301250568e-05
8.55986829176121e-05
6.25851951083402e-05
0.000105907362722559
0.000127368961217191
9.93986492329685e-05
9.33497892038984e-05
5.07970373530717e-05
5.33804794101055e-05
4.13980785897137e-05
0.000136310778245689
0.000172494173960061
6.9430558111691e-05
7.87710873949102e-05
4.09750907099711e-05
3.94500535150432e-05
0.000110735277370488
7.14045607434677e-05
6.97224328105051e-05
0.000125761353594784
6.10759286872653e-05
0.000127096666625219
2.08950669385525e-05
1.56293993820369e-05
8.9855984862076e-05
0.000105365245236838
6.80418647672581e-05
0.000145376148104711
7.60411605865288e-05
2.08389439754983e-05
5.7564570609178e-05
8.65243191326677e-06
6.12215910814081e-05
0.000134918839507877
3.44947681003372e-05
7.52857083456164e-06
3.28637336070841e-05
6.34757574751325e-05
7.03617046718274e-05
9.51245135374628e-05
7.08112655123749e-05
5.2434324025286e-05
7.55387658999762e-05
9.46802967808845e-05
3.20831373985428e-05
8.03287171556679e-05
-7.86637125580679e-06
4.42031456478716e-05
8.03759920425721e-05
8.82668876097013e-06
2.19999244363118e-05
0.000104194934048139
7.86590449963689e-05
3.12106247733844e-05
1.13976011734126e-05
3.58390858237006e-06
9.12521378231788e-05
8.69587873567733e-05
0.00011652251986519
5.98323323164502e-05
5.98436694882046e-05
9.75924847975248e-05
0.000104302465997908
9.87383526734919e-05
0.000139942429224382
9.46871416134969e-05
2.75871367338554e-05
0.000105014500576809
0.000138967745001401
4.54413513289851e-05
0.0001119113412816
0.000101486319742786
1.64326559468577e-05
-8.58974733958756e-06
0.00014340515525187
8.76095243383595e-05
0.000106105575765793
2.12007515297956e-05
7.67858289148279e-05
5.74478641838391e-05
0.000106424104462591
9.91788930936895e-05
9.97449663138158e-05
8.84861008839426e-05
7.04790996942303e-05
0.000103891880005798
-5.8326635192673e-05
5.87418900662093e-05
8.03262242100218e-05
7.26288996871512e-05
1.24837270728895e-05
3.2234713859672e-05
0.000111202541337223
-3.32164422525232e-05
9.27797960132607e-05
-1.14286569623403e-05
3.58202127405438e-06
-6.05221391739236e-06
5.73084982110373e-05
1.73767581612223e-05
5.50845437075272e-05
9.64532603842027e-05
8.83280425828716e-05
-4.06911256262321e-05
5.89549124098319e-06
2.65850486308418e-05
2.21027279174549e-05
6.68047061592828e-05
3.34961513586895e-05
5.92852356221322e-05
0.00010671661877347
1.86171885446935e-05
8.46532509123348e-05
9.80249080780126e-05
1.64621617782051e-05
3.7342898648209e-05
0.000114519772458077
3.19186136253765e-05
0.000106738023916571
-2.96224849576866e-06
6.24275841308493e-05
8.86403389411658e-05
8.93994442220463e-05
1.35301930426994e-05
1.54677681547365e-05
9.4668450008552e-06
4.92279579267196e-05
5.10286316277517e-05
0.00013261511053167
8.97418506729788e-05
5.1384805884358e-05
5.27681226431164e-05
-1.52235301277001e-05
8.01781607465539e-05
8.30669915639409e-05
2.11040514268305e-05
0.000105401724648845
2.46698396294435e-05
9.21388030905989e-05
2.70613905788138e-05
5.40697094590541e-05
8.94577939236107e-05
5.83871669638307e-05
6.60682855769656e-05
1.54673458104504e-05
5.76211420797679e-05
0.000124382519641958
8.33679226265379e-05
5.50214086580875e-05
-1.48658835611843e-06
6.46521558828313e-05
2.09882589942806e-05
0.000122301078105414
2.51313461665721e-05
7.93459677224408e-05
1.77832187203983e-05
4.44522002980915e-05
-1.37899031387441e-05
-4.15068842001267e-06
-1.03487743722814e-05
0.000104905160359174
0.000103960167649393
8.31082596743133e-05
9.50646628604731e-05
8.84946596854853e-05
5.49801629894728e-05
5.44755936057082e-05
0.000108931534865172
0.000160160360932273
9.02015390440242e-05
4.92016548173719e-05
5.82027191365735e-05
0.000118376577615727
5.09564740854705e-05
6.80050805425849e-05
0.000137141655816527
3.87129201747373e-05
5.06172070483922e-05
3.71686393721249e-05
4.2950375129026e-05
4.77043674538358e-05
5.99328484663635e-05
9.10653659934316e-05
2.91680512403307e-05
5.9022144344865e-05
6.96869355299111e-05
8.86942055435932e-06
2.36982554908828e-05
1.94591217692472e-05
2.63240708593124e-05
0.000119146102583719
0.000112454784661143
7.35190016922769e-05
-2.53181628321595e-05
5.51777720192942e-05
0.00012962329198376
8.26758215863398e-05
0.000142054778117214
0.000145286400656288
4.46919782128601e-05
5.12157653259601e-05
0.000169077173139579
8.52330533030531e-05
0.000105881036040138
4.9907160339699e-05
0.000106056042856581
5.00181478719607e-05
5.07858098690252e-05
9.05246526707353e-05
0.000110836998062167
4.53506971730277e-05
0.000123624051444014
7.7870903026509e-05
6.34566457902832e-05
9.36747442463275e-05
2.8819587226559e-05
9.03936733456823e-05
3.44819443434274e-05
2.1452134752089e-05
6.99183027006105e-05
7.11414486862773e-05
5.97959364672582e-05
4.72865323830725e-05
9.29726589614477e-05
8.46939701252648e-05
6.06205945977227e-05
3.31520013472744e-05
5.3466080918334e-05
0.000100438831380472
4.57841489180315e-05
7.70283414599903e-05
3.86824696053488e-05
2.431942431779e-05
0.000131064968463262
6.20950340854413e-06
8.77760004942963e-05
9.40137403771387e-05
8.10824876364739e-05
5.3658181385425e-05
0.00010660670997313
4.22698067476325e-05
4.15250256779029e-05
5.65680608498081e-05
9.87598017318054e-05
0.000113680821030519
8.01976392406043e-05
3.89511347911946e-05
-8.68618473227587e-06
2.48190496062355e-05
0.000121784087608814
0.000184693309639655
0.000146523920189271
1.26360446160559e-05
5.22720831993902e-05
6.58329981784394e-05
0.00011901144648959
0.000100066132225969
-1.3925764454528e-05
4.73364861471942e-05
9.89012034975812e-06
-5.14503482461856e-06
6.71934436407376e-06
7.49410432488667e-05
9.1581928794978e-05
7.15003581492542e-05
7.9602951151538e-05
6.27067204976e-05
2.51801488233666e-05
2.07697387337767e-05
8.68466641780399e-05
0.000116974851607743
7.17378584983701e-05
7.83361114236481e-05
7.68240721938246e-05
7.65186215863696e-05
8.26345334804605e-05
6.01817986859643e-06
7.19468338727911e-05
5.70906731288487e-05
6.75000955747362e-05
0.000116636256951208
7.23955843110682e-05
-8.82196421497065e-06
0.000116253061634309
8.25228110084588e-05
3.87744211301653e-05
7.86049702887241e-05
5.85538941092197e-05
8.76845996268914e-05
4.41593360785503e-05
2.1218402396345e-05
2.17609225211245e-05
7.45293515873575e-05
2.94447989870302e-05
1.61978276075189e-05
7.56209053531769e-05
1.08022891445924e-05
8.41754878271326e-05
3.50629431935021e-05
0.000119433323105571
0.000109924207492352
0.00011201332156802
5.10584400467641e-05
0.000125654717525165
2.98821886874597e-06
0.000107078851658611
2.01242511599591e-06
7.67778181119513e-05
6.83636583858864e-05
4.55906731831953e-05
0.000127100574195146
9.16164969038166e-05
8.97664627757788e-05
-6.35525637678166e-05
5.49357886089544e-05
6.96977200098798e-05
-1.81605625614357e-06
1.5560409745673e-05
0.000119631844209039
2.34117092303509e-05
3.51367217814576e-05
6.08912110999718e-06
9.6703905025736e-05
6.14742839772542e-05
3.59455798389226e-05
-7.70770292074965e-06
5.29146272651466e-05
-2.18352080003159e-05
0.000131865744604236
4.45621256582993e-05
3.03439212841894e-05
7.68880441741636e-05
4.92163015304355e-05
5.95303210026489e-05
2.47715275316552e-05
0.000151151963412318
0.000100861766843125
0.000134588072086736
6.67928087954821e-05
9.09137738175645e-05
0.000146359014516571
7.49081792043493e-05
4.97912834245296e-05
6.65091578863364e-05
0.000147352493735261
7.01521675366322e-05
7.03542582053778e-05
8.87093135066519e-05
0.000101886372124236
8.26996864417243e-05
0.000120735665207053
3.66118304540696e-05
0.00010724287945378
5.07031853869654e-05
5.50980720225092e-05
7.11532064402453e-05
0.00011086915116252
8.07341977781156e-05
7.91071946155791e-05
6.47667910610911e-05
0.000137323169360888
8.01947428877118e-05
6.46668055552596e-05
5.8959256692434e-05
4.44214500470293e-05
3.17401116955218e-05
4.65334505154792e-05
5.09122747893817e-05
0.000110950240900239
0.00010752831001693
9.41161347039466e-05
2.62997092245066e-05
5.20333697289567e-05
0.000111851425612719
1.88541162792663e-05
1.58286927999114e-05
7.24280714178642e-05
7.75258742839164e-06
-2.30450292412476e-05
0.00012174731813175
-4.19854153264503e-05
9.30898899218272e-05
7.01029369121572e-05
5.06530889250023e-05
-1.71261616801701e-05
0.000108324684419189
3.49645433911711e-05
8.26855852267719e-05
0.000103948052326608
2.53041533163724e-06
2.41529395529084e-05
7.14830598858164e-05
4.60668177594588e-05
7.94755447103515e-05
7.96573881985286e-05
8.9602060671275e-05
5.78942218513188e-05
8.45233571127842e-05
7.08185160821436e-05
6.88655788402857e-05
9.90138070619682e-05
3.39267363405093e-05
5.93629630025836e-05
5.9885916755948e-05
4.5461728369668e-05
8.96613195315701e-05
0.000148436069879464
0.000111122930885211
8.33275415096991e-05
6.6596418993302e-05
4.34443666726054e-05
8.48030968948522e-05
5.53873052127198e-05
3.66497493860217e-05
5.37722141915407e-05
-2.34562143231746e-05
0.000115898031399389
4.80570552398485e-05
-1.23244548551397e-05
7.06508638398446e-05
4.67285219399778e-05
4.2505226736152e-05
0.000129860721202505
-1.15301699927236e-05
5.52740462302098e-05
0.000106924373027813
0.00013344621829179
9.09521846420946e-05
0.000126111164751031
8.46045534828844e-05
1.02331219439281e-05
-1.12332437671902e-07
4.03264961573393e-05
0.000140800709707152
5.21869992099239e-05
9.19129487096445e-05
2.98133938681344e-05
5.57246191733245e-05
3.84848120834587e-05
0.000127161307630836
5.83852612326114e-05
9.02180567562208e-05
6.16421540781445e-05
-4.14302855807086e-06
4.56108456030526e-05
0.000107433898099624
3.43868346342835e-05
3.85841365192152e-05
8.89093993839077e-05
5.81847542504472e-05
0.000109899794081283
3.1271136982505e-05
6.11319706542961e-05
-1.1560312977708e-05
8.6837581070491e-05
3.16063618447141e-05
0.000120728096915941
2.21171907959634e-05
6.37362054605079e-05
0.000116801744578731
4.64378918316535e-06
3.90028717372062e-05
0.000105776714012995
0.00011829218529976
6.95317750306691e-06
4.41838300170844e-05
0.00011585661109745
3.47717634736943e-05
2.92575427859284e-05
9.46619756058387e-05
8.27401543992302e-05
0.000108868763026491
3.71884459081716e-05
3.95189777587078e-05
0.000107613253256085
8.2092206992826e-05
0.000110183166253532
9.24299002302616e-05
7.39928176532016e-05
0.000116086217875061
0.00011095545099808
9.78478887659165e-05
2.91393237455652e-05
1.97711284015044e-05
0.000100425057127674
9.80149760883864e-05
5.53125929594935e-05
2.15138335461998e-05
0.000116279595505707
4.78833098648556e-05
7.06786900490615e-05
6.2459482022781e-05
4.83136530417294e-05
8.85174115045508e-05
-2.65591837877397e-05
5.14363231860427e-05
9.56649984728202e-05
0.000103631186435035
-3.04769417072977e-05
7.67790703526447e-05
4.95833660375477e-05
1.96345225580029e-05
3.85057286217064e-05
6.44814754259607e-05
0.000101766290227066
1.84023727042986e-05
5.30383381056761e-05
5.88153200350632e-05
0.000119929291695666
2.27580885733671e-05
6.44467713509753e-05
6.62453483165969e-05
8.79882177727473e-05
1.57257954553152e-05
4.75656561888348e-05
7.97653657414895e-05
8.08611385197196e-05
7.46934609530063e-05
0.000103204662084992
6.12536714903076e-05
0.000121050136112499
0.000122051001999102
6.25989567347017e-05
7.11540605011231e-05
8.59557603949269e-05
7.78844695279612e-05
5.28379047167009e-05
9.1349835613406e-05
9.34179805216505e-05
5.89576478124405e-05
5.15580540479143e-05
6.39968213722814e-05
0.000131876665975672
8.23642183489819e-05
3.79134080309486e-06
5.39973015832781e-05
6.20712506460517e-05
4.87892787833948e-05
9.87522810478909e-05
1.14907510243834e-05
0.000146462083066959
0.000107363243556972
8.04975011876571e-05
6.50089340588317e-05
-1.4755374652394e-05
8.06256595961406e-05
8.19947859176197e-05
9.00284818647692e-05
0.000141302823822889
5.49961350967856e-05
8.26023850449465e-05
4.39691905619224e-05
9.4180178751569e-05
6.65968483520336e-05
0.000144880730157701
7.38900617730122e-05
1.59958603582802e-05
8.00587595607247e-05
4.67606386476215e-05
5.81638742988628e-05
7.51642426942351e-06
0.000118656242841017
3.1141876154512e-05
5.83044862530481e-05
2.12309657966096e-05
8.46995282398504e-05
6.91776936765585e-05
8.73658114180949e-05
4.79297359632266e-05
9.12559136059243e-05
6.49073661709222e-05
3.62453395506804e-05
0.00012926172134428
3.95542305682616e-05
6.43185552192361e-05
3.30619889885707e-05
6.35106389610895e-05
6.36893286463066e-05
8.34472912910431e-05
4.14855356345682e-05
5.25130341043333e-05
5.00526215954927e-05
7.80529243698923e-05
0.000110109702015477
6.23734011305878e-05
3.72127870592666e-05
-9.96114929647875e-06
6.18188298696513e-05
5.83397546858637e-05
2.49198805607797e-05
9.04079702282695e-05
0.000122002165338725
8.42696638732448e-05
6.6695335281906e-05
8.41702828182906e-05
7.28799640863796e-05
7.61256143370502e-05
2.97420286519596e-05
6.2051489546961e-05
5.44555897549328e-05
5.78999120653351e-05
7.89209132963995e-05
0.000105097951808664
6.12458587554268e-05
7.51515401576118e-05
-7.29029506437871e-06
0.000104109495881511
0.000138471320919111
0.000149894345327923
6.0099523950354e-05
0.000104200081032016
5.86991822517423e-05
0.000132257588638238
6.92899286904305e-05
-3.77986080523257e-06
2.04492407472218e-05
5.68702080535958e-05
6.0874897951757e-05
2.1950826707521e-05
3.37418230340196e-05
3.06805606451442e-07
1.58615464462154e-05
0.000118063972682976
6.73077771333044e-05
0.000106414636936201
7.57080093130204e-05
3.70715843239513e-05
0.000114766236101951
7.90380230483855e-05
2.71638739962895e-05
2.14594805748256e-05
-2.82768670505233e-05
2.75880218819309e-05
5.15247971235836e-05
2.17241036206197e-05
8.62282039639478e-05
5.56683024837295e-05
5.39117579953354e-05
5.59978644814109e-05
5.23906548768292e-05
6.83545650774885e-05
6.1016422823918e-05
5.58179513415112e-05
7.00174088788766e-05
7.01595654352716e-05
5.77443389153475e-05
0.000106855050874358
8.85118153635717e-05
0.000100432875751716
0.000119503991344619
9.06875626801045e-05
8.39061460159649e-05
1.98790963282103e-05
6.26980340813993e-05
5.34097967335896e-07
7.56057207337349e-06
6.28969606822675e-05
5.75443096341971e-05
5.45651127023409e-05
0.00010514568285485
8.78172544652366e-06
-1.79142270425189e-05
6.37224815717292e-05
8.43270706444768e-05
7.18897910798878e-06
6.00735028119022e-05
-1.23123817572187e-05
0.000134049636908712
0.000188814611653358
0.000112273220817487
7.61594170730528e-05
8.56216922438543e-05
4.66114666866272e-05
8.55848582582198e-05
2.78637181981392e-05
2.19993358769256e-05
3.01432287028298e-05
0.000114089842813313
8.61693617000131e-05
8.55506452890091e-05
8.38247324684122e-05
3.1250380566476e-05
6.31680307417255e-05
8.98188476029991e-05
9.7602941612437e-05
7.42543087002957e-05
0.00014357276887816
8.65137954492815e-05
5.20072181579919e-05
6.80493970069899e-05
0.000134013180823271
7.7207345954088e-05
3.63605260768626e-05
5.68913241905464e-05
1.7349959156376e-05
5.50709634984286e-05
7.2691236013596e-05
6.42867525829256e-05
5.94735158471284e-05
4.69737282517582e-05
5.55774553624899e-06
2.24295427185218e-05
6.1512804142978e-05
6.94074511809417e-05
7.75280066134511e-05
4.24809369294533e-05
8.19648931308983e-05
0.000134668028003439
5.48616450086103e-05
7.57032178199229e-05
0.000125088595935702
9.52439992791244e-05
5.51418832275485e-05
0.00012510241832713
9.84328547907756e-05
7.51507861533625e-05
1.14660241806894e-05
0.000100179046012094
0.000101993874669749
5.8833254870928e-05
5.30270814989632e-05
0.000149764045695242
7.90849314475041e-05
8.47810594511094e-05
9.05476731011295e-05
4.87859729422266e-05
-4.41508595437777e-06
4.43641907333823e-05
7.49728221264484e-05
9.73365874180642e-05
-3.5212666504374e-05
9.34747533483388e-05
0.000117866076127643
8.40940947440134e-05
5.84689105391984e-05
4.10681624555191e-05
9.85403638102057e-05
1.93586105592456e-05
6.68356146469683e-05
5.86193725848633e-05
1.59855699163776e-05
0.000135859294311111
0.000103556060713532
3.54906093055942e-05
0.00010896716850688
2.19017892221242e-05
2.44723151971809e-05
8.22937996069695e-05
0.000110325142901711
4.31330681332985e-06
5.30887441616547e-05
7.81605950818149e-05
5.72523542989598e-05
3.66071499224914e-06
7.72852019327147e-05
0.000108929990121874
8.2590044170216e-05
4.52704921688484e-05
-2.34565782950264e-05
3.06966510513536e-05
9.08929977559082e-05
4.36152588953028e-05
6.33370250240128e-05
-6.246361833762e-06
5.31797365284066e-05
0.000140885980363903
1.71166959162099e-05
8.2909251372861e-05
4.54165093787793e-05
8.20209190381084e-05
6.70479152994581e-05
-4.9024263035533e-06
8.24361811008676e-05
4.82631536311405e-05
7.2852342830657e-05
6.99562200410001e-05
4.93871962766283e-05
2.22722112745922e-05
8.15954965528546e-05
9.76866232077085e-05
8.67931418293236e-05
-6.85293078943542e-06
5.67350758302409e-05
3.08897221884114e-05
6.13608201004586e-05
6.75044749651192e-05
0.000133356233860503
8.18964893541412e-05
5.05695342278898e-05
0.000113022875213596
4.15695015199299e-06
5.54111551757281e-05
6.08817556042759e-05
6.94466447992322e-05
0.000101112980831853
1.25315820020642e-05
5.68086951664203e-05
9.6771550184941e-05
0.000107129418610133
9.56269333027131e-05
6.98897753933967e-05
1.72821822472608e-05
2.16034023454712e-05
2.82977930412274e-05
9.64204624080708e-05
0.000128469868189537
7.38391104262615e-05
3.07139002168409e-05
5.29094594527756e-05
0.000119480507158235
-1.99955245587512e-05
8.67974797262153e-05
8.0517120879271e-05
3.86652118216347e-05
5.97135320189014e-05
2.8461196301067e-05
8.46954614958035e-05
3.34355346578581e-05
0.000106259605776601
0.000126244336891261
7.44660322605717e-05
5.79009925707424e-05
0.000132392131057941
8.83100778993186e-05
7.07693525113223e-05
7.11791702532416e-05
6.04429766937962e-05
3.24050790240209e-05
-1.62815789859343e-05
7.18494863583837e-05
-1.38733411252266e-05
8.66522172026221e-05
9.85900007370381e-05
4.41638705763442e-05
1.85620834171286e-06
4.26719149413373e-05
-5.48820185654306e-07
4.74944628435683e-05
3.90064129900144e-05
0.00011391986112705
0.000120091355036968
4.71059647843759e-05
0.000116318982927962
8.8793072605316e-06
0.00010524562528734
8.65757883977506e-05
6.28436607041316e-05
0.000100223890854448
8.65265729573884e-05
4.60394034912241e-05
0.000110425394619806
0.000105104551684387
6.62278389685842e-05
9.5016297948435e-05
2.39539403780317e-05
2.7471750396121e-05
2.19568966671727e-05
7.13359102827389e-05
1.6271120113907e-05
0.000126447660043262
0.000103016594144509
0.000100685717483137
0.000130789909821724
0.000105223389030186
0.000155062375459392
0.000130521068226909
6.91355684625804e-05
0.000111543583050911
7.3326189776604e-05
0.000132971543992595
8.8586258056322e-05
8.62554952236441e-05
5.76806197143244e-05
0.00015118055738648
0.000123678616264399
4.51395248404464e-05
7.18352673735047e-05
0.000109239306266202
8.51579083053474e-05
0.000116161338575518
0.000106374103834481
0.000106059362844622
-2.97729574890665e-05
3.22063936420086e-05
0.000107794734934845
6.63326579226805e-05
2.90037433630115e-05
0.000117627453947758
0.000101456061315841
8.83995570265018e-05
0.00014497833975455
3.55128832921221e-05
5.9476368158941e-05
0.000109611615151521
9.91886468980456e-05
5.07779696309403e-05
0.000162419253737075
9.48323877871066e-05
8.88009147064118e-05
9.62884579567701e-05
0.000117492646239332
9.14547266086398e-05
0.000136922646162698
9.34380734658784e-05
5.60709742829314e-05
9.75845781757236e-05
7.74387997843537e-05
8.47891521656537e-05
3.58182208808099e-05
5.78572229389704e-05
7.33397059165429e-05
-5.29240184886927e-06
7.0643925460357e-05
0.000134697691937238
8.43433094912461e-05
7.28684421299838e-05
5.90866760146702e-05
4.92128678741241e-05
6.13877671409219e-05
7.20369717536467e-05
4.76157739402852e-05
4.64352197966536e-05
4.81224451519026e-06
0.000117506322646031
8.3752401779161e-05
2.17149355271801e-05
8.26553888427466e-05
5.39444322526266e-05
0.0001336415031246
9.12201496921042e-05
0.000146022366842955
0.000103100282600685
7.36557008185099e-05
7.48133425503038e-05
9.11922185290648e-06
3.2018822385201e-05
0.000116501917925701
8.53429241692185e-05
7.72417456578163e-05
-1.44249092160734e-06
7.54651280258208e-05
6.49760463078122e-05
8.22514349754561e-05
4.61411520381239e-05
2.25606711231671e-05
6.30554892339144e-05
0.000127181337536183
9.94744438064024e-05
5.24024307089693e-06
6.85246681676903e-05
7.05309330232755e-05
7.58636939650151e-05
0.000136321751519141
5.90944242961695e-05
4.93338485192615e-05
0.000115671612764304
0.000156488874519361
7.47971504157599e-05
1.0407701830426e-06
2.31889472333362e-05
5.97571345849836e-05
1.75327987605077e-05
5.44344012122944e-05
0.000143943928706107
4.7488151315253e-05
3.20224898361833e-05
8.86058762365078e-05
2.15224544842735e-05
3.20091793208315e-05
2.37630258297275e-05
6.86588193481363e-05
3.48694817201975e-05
0.000131723663605063
4.11246287300839e-05
6.36961209464772e-05
6.91296938189462e-05
3.83508338228622e-05
0.000109360711634358
6.88828508622308e-05
6.05558833881512e-05
6.98662876516471e-05
9.32382488864011e-05
3.71299279738459e-05
6.76262502879358e-06
2.0288076356753e-05
7.90209776449572e-05
7.20933402523097e-05
-1.10142357023667e-05
2.98363763344972e-05
2.57899227434586e-05
5.03957505359901e-05
6.67654520427687e-05
5.85624698778056e-05
6.75133251949631e-05
5.62303686175719e-05
9.2756386488375e-05
0.000141308169823778
9.8648680274152e-05
3.92681521619093e-05
5.90925383714216e-05
-5.48044742614902e-06
3.17780841146481e-05
0.000125586635148322
3.13953134360812e-05
3.65353952992665e-05
3.88334492144919e-05
3.71993214464525e-05
7.12900648322194e-05
0.000100289504200564
7.54899791201184e-05
0.000109319688362473
0.000106020006732617
3.71536141265282e-05
1.43487249709523e-05
9.44217380387657e-05
7.6512863234745e-05
0.000161144867770121
4.24583046044387e-05
6.91308977602902e-05
5.26150974608697e-05
5.04427442332887e-05
9.12872882850722e-05
6.93354491936974e-05
0.000112747480772516
7.41215272644625e-05
3.84967999530559e-05
3.39352270544694e-05
4.30470880484165e-05
7.52536804488728e-05
0.000117438725792313
2.1470226267422e-05
5.38958213137695e-05
0.000157598361152125
8.82803492738222e-05
4.90126298591097e-05
8.23976299841826e-05
5.21843460521319e-05
4.3652677265476e-05
6.82260936846107e-05
5.29246302858672e-05
8.95029247304471e-05
3.34411903459852e-05
5.37418135980991e-05
0.000111096860792658
0.00013761448816604
5.57458854557209e-05
9.38394575172573e-05
0.000107190902203138
0.000115798785702405
7.12962957806987e-05
0.000122326572477508
6.65077195814076e-05
4.45894691506323e-05
6.58152070645774e-05
0.00010905059160874
9.17091516203693e-05
4.35573765819661e-05
6.50162687834082e-05
8.9472559855123e-05
0.000101579187834658
1.83988099935765e-05
7.10652054423874e-05
6.5007303121187e-05
3.14356164100932e-05
2.6013890245445e-06
7.08206694263168e-05
0.000107147067705571
-1.28900451457621e-05
5.31135396719407e-05
8.85804643592025e-05
0.000132409009236832
5.67071847679025e-05
2.52517647213539e-05
5.39363187799916e-05
8.67682053250591e-05
3.58752633589209e-05
6.81911897735531e-05
0.000143200517796152
7.10516550368398e-05
8.02327031926516e-05
9.26642053690589e-05
1.27756471899504e-05
8.79934898975306e-05
0.000127009307612955
5.95132717821112e-05
7.84479274567463e-05
3.27763524955247e-05
0.000157122800623911
5.64546454674295e-05
2.82175302233788e-05
5.75003171721588e-05
0.000168097189427117
0.00012853930052647
5.56196282179951e-05
-1.1989560037003e-06
5.14312009146032e-05
8.08103372863142e-05
0.000107775945927092
0.000100761351939348
0.00010021706542161
2.80793630876894e-05
2.93499732380626e-05
0.000126830183894805
0.000101905850110379
5.71377890375266e-05
0.00012790667445154
4.79597723630827e-05
9.24120112675816e-05
3.05634422242699e-06
6.99333577225608e-06
7.02429241378327e-05
9.37441511754072e-05
4.16308523481509e-05
1.57619174113562e-05
-1.47971338300155e-05
1.82274196934169e-05
4.35256352056647e-05
5.5395994541117e-05
2.48979973825769e-05
6.12384889837383e-05
8.60907029264915e-05
5.24041606303532e-05
0.000108130572476224
5.21092208074493e-05
3.90547683110747e-05
5.12192943610795e-05
0.000117225233859034
8.15039751614515e-05
8.74992224358469e-05
9.20916476876357e-05
6.79161276752883e-05
6.53846537830968e-05
2.86483513310578e-05
0.000108271107515699
0.000102063489628834
-1.90924567994058e-05
0.000131935499622534
0.000140144772872486
7.42241407337405e-05
8.49127815961305e-05
0.000112309441246393
6.75032193096529e-05
5.77796132596978e-05
0.000122809936104851
3.40341833595319e-05
0.000112282504389831
2.95453358215067e-05
5.24301839260298e-05
9.22245830832329e-05
3.99583181118299e-06
0.000114503067572594
6.49392004653266e-05
1.69949717737266e-05
9.87508837628786e-05
2.76755539084751e-05
6.06363260653066e-05
8.34054122109845e-05
5.84680523905962e-05
0.000140333957472968
3.71932218188208e-05
6.27262527655287e-05
8.64057411018645e-05
4.45711295188115e-05
9.23352559029133e-05
-1.48716950287515e-05
7.05312517553423e-05
0.00013006371338162
6.73883353398176e-05
9.60739415282678e-05
-1.33147325936671e-05
8.21363727828363e-05
0.00013616472454384
0.000124608474331983
5.92542460038255e-05
6.27567034869121e-05
6.94617547966768e-05
-1.8012600863353e-05
3.84811487049049e-05
4.44786318356136e-05
6.07691197257183e-05
5.24479896626799e-05
6.64651923847665e-05
0.000118145829484203
8.48567936207347e-05
9.87039268333177e-05
4.52430785252505e-05
0.000138837807701392
3.45556918677792e-05
7.75493743010207e-05
6.80470105332821e-05
9.185605177156e-05
7.18950205291543e-05
2.24147656774943e-05
0.000103272548277649
5.94245013418677e-05
5.85790866902162e-05
0.000125626183960218
0.000100051257535251
3.56640865576599e-05
6.72848546922568e-05
0.000121231772230721
1.66921879319691e-05
9.07285241094779e-05
0.000117585525074511
0.000139056319809735
6.74278941908062e-06
3.18856940145034e-05
7.65143041470773e-05
0.00011552097126902
4.58235417499023e-05
8.40735785610866e-05
3.24974169429519e-05
0.000112433157047558
7.01667737055949e-05
5.42091555861251e-05
8.73637090549222e-05
7.1440148144332e-05
0.00010338623650796
0.000112982129200058
3.97372330945748e-05
9.31165748758296e-05
5.04445992710645e-06
3.93991915912095e-05
0.000125446918967055
0.00014026040534894
1.97378356390125e-05
6.4045574388867e-05
1.46172097120123e-05
4.29010463341868e-05
0.000132442413951056
8.28027309817935e-05
1.33811572450031e-05
0.000156757618345954
0.000115634858703512
9.64494527924226e-05
0.000118861742961788
2.44879995008233e-06
5.38771588043879e-05
6.817659108581e-05
7.42163991310389e-05
6.61466482584042e-05
-3.545540601598e-05
0.00012500086333814
7.28493599932958e-05
0.00010418207645588
1.32659568276797e-05
8.55875239722887e-05
6.36588988791895e-05
0.000110597604727009
0.000142057768287586
0.000136025810892885
3.55347446730918e-05
7.48101962644827e-05
2.85882450839063e-05
1.5928144685957e-05
8.3196565262957e-06
5.81682679366638e-05
8.03606941465634e-05
6.78043292822444e-05
5.48876603514656e-05
6.71797617105922e-05
4.34159519840219e-05
2.12117820870629e-05
5.04866963328084e-05
6.3193643886514e-05
0.000132839305830724
5.23696971360418e-05
0.000148477023548682
5.68113232854629e-05
0.000121086642719536
0.000163517376398811
6.93446539483488e-05
0.000107198078945905
2.44594797263623e-05
8.35232444646426e-05
6.20268975268098e-05
0.000102316336303231
0.000120719222067709
5.31855676987834e-05
2.83150179112782e-05
8.02959459112576e-05
6.44067251518008e-05
4.69139325627094e-05
7.42899393434604e-05
9.05835128925745e-05
7.71983016304075e-05
5.70276518929313e-05
8.54624385019411e-05
5.60855892082766e-05
3.37819396603062e-05
8.46490517627581e-05
6.13711690697062e-05
4.2334321250848e-05
7.3261220608272e-05
6.61897393747696e-05
4.06891106180969e-05
4.78508759053428e-05
4.79458084965822e-05
0.000116965519286369
8.82704993571561e-05
9.89472114390884e-05
7.29335200619776e-05
7.34425592799361e-05
6.43155580397703e-05
0.000116435153149563
5.80796236015883e-05
5.62174006265327e-05
4.58095591126537e-05
4.1681327595405e-05
8.49056373218198e-05
-1.58674727867191e-05
6.81262644227955e-05
5.974195931705e-05
8.91703986531499e-05
5.2322055388087e-05
5.05182602313448e-05
5.94949500569239e-05
6.08977656559361e-05
-9.99855954960321e-07
8.87376829983524e-05
2.14877020921302e-05
0.00010340619484135
7.40084134094884e-05
9.90551242096891e-05
6.9273077598254e-05
9.80509645752761e-05
4.76487648593028e-05
9.98336516344011e-05
1.41421813340253e-05
0.000114854815229978
3.65680752438006e-05
9.23047881117863e-05
2.41033231081575e-05
0.000125287301165427
5.92644980087504e-05
2.63900707112374e-05
7.03339031761774e-05
7.03664994630093e-05
8.03625680054411e-05
4.10696389394971e-05
9.31346617743979e-05
3.74826212971569e-05
0.000151202444282676
4.38291626163463e-05
6.74320263510476e-05
3.01003924632046e-05
0.000106170565059503
6.80843074091474e-05
3.7897714929622e-05
4.52802717400559e-05
0.000100907526277491
5.17398310981841e-05
7.83577609350992e-05
0.000125656946642228
5.74829626305775e-05
6.17116995500388e-05
0.000125746143168041
6.30598019367394e-05
0.000139961198175995
1.17767472533532e-05
9.19451150998205e-05
7.41868100733899e-05
2.9671404711323e-05
2.97787559048392e-05
7.13073818256153e-05
7.01785911122506e-05
0.000111137162167543
8.49655467803757e-05
8.95193289086131e-05
0.000115000629974815
3.79030679677844e-05
3.26120558203405e-05
9.38611410281272e-05
5.87624530274417e-05
3.32872728623185e-05
4.29465886813476e-05
5.68926425241922e-05
3.00053457629559e-05
5.91509911248162e-05
4.80878098149559e-05
3.97265749747729e-05
0.000105047975966166
7.93128590270732e-05
6.36072672294406e-06
3.57167671585207e-05
6.37848038727677e-05
3.73157511976215e-05
3.17915956533224e-05
6.67298079440758e-05
6.6115627827041e-05
5.16579164324393e-05
6.18884402803861e-05
0.000108452743368519
9.40431115207282e-05
0.000111276866450578
2.04044518459464e-05
6.38651684375746e-05
8.82979215683071e-05
0.000132754812438711
5.57561411223263e-05
6.90455307455643e-05
9.0550546245712e-05
3.46381616146527e-05
8.13731500590332e-05
6.43499308469409e-05
7.96250182044391e-05
2.32344349545103e-05
6.11506306657388e-05
6.99688732001685e-05
0.000137476283197558
5.79256768796117e-05
0.000130735446844509
9.95866780553031e-05
5.62879626887698e-05
8.56521912978394e-05
0.000116575163712161
3.89379435801228e-05
0.000107056674658218
0.000110167276828189
4.18615980148615e-05
8.95649136112429e-06
3.15829757211776e-05
8.39687231400706e-05
2.75866436672867e-05
3.22655231180169e-05
0.000119173939976814
0.000153961983095932
1.20194116576483e-05
8.2218469831732e-05
-2.58305011339751e-05
5.15607997601292e-05
2.1444307219001e-05
4.8227561061194e-05
5.60676897280724e-05
7.80718445711701e-05
5.77281321445668e-05
1.55510272172602e-05
6.0925133269941e-05
9.26700763340667e-05
-1.65363310738401e-05
5.98639223806686e-05
4.35723231061584e-05
6.68355931142582e-05
2.43418871321586e-05
5.17585071850013e-05
-3.87031029463412e-06
0.000104919586753258
8.76191565853166e-05
1.83931406801522e-05
5.53365945641414e-05
7.18786901111548e-05
7.86619713478254e-05
7.52761570727203e-05
0.000113970246572888
8.65742104074693e-05
6.08438236560355e-05
2.76864454181794e-05
6.66411714673182e-05
4.55872342184308e-05
2.18783291362486e-05
9.14551816251481e-05
3.29090357520293e-05
6.17181594006316e-05
0.000107238953877443
0.0001110686796766
5.42484302587701e-05
6.5508181037308e-05
0.000110944930156812
3.55852932556987e-05
4.3185174602656e-05
0.000105509655308175
8.26620858086505e-06
3.21448335360403e-05
2.62470001887515e-05
1.42210806114522e-05
3.52925375335569e-05
9.38175045925597e-05
2.96539205783395e-05
6.28706489301618e-05
8.26699541212133e-06
0.00013467057375625
2.97294642586613e-05
7.49935869146233e-05
4.37201581515998e-05
0.000141774113615434
4.56102732252684e-05
6.69800910988976e-05
6.85131243265662e-05
1.51112244880447e-05
9.9975626230486e-05
-9.71904952942344e-06
5.08817906951625e-05
5.7728986968491e-05
7.38777467566119e-05
8.08903173952102e-05
0.000115328192018046
5.36996311744159e-05
8.89641806887347e-05
3.34588387776255e-05
3.94350223591974e-05
6.8067670130035e-05
1.46747486417813e-05
6.53038043682039e-05
-3.16097890374817e-08
5.13274883597281e-05
9.80190567359759e-05
4.35969285561098e-05
0.000114804562730995
4.44896776190886e-05
6.17636440995081e-05
0.000120127544322374
3.63531142326596e-05
3.26872908339687e-05
7.18798986726141e-05
0.000122130118153916
0.00010371157311262
7.03047055465047e-05
0.000109142637723701
5.05212297049528e-05
7.16471156044796e-05
9.42987456246662e-05
9.70261031414913e-05
3.99451070206988e-05
0.000127152479114464
6.42220395867668e-05
2.38252875538447e-05
7.66821381759845e-05
7.87467738655047e-05
4.53504954895763e-05
0.00011732837758426
7.64789624601497e-05
4.05501477559918e-05
8.74991134805902e-05
2.64253698186469e-05
3.14452122814239e-05
5.76987455511389e-05
6.16124085051444e-05
4.46047081373984e-05
2.5457948936133e-05
7.06609313900415e-05
0.000107896465454725
8.93778488288876e-05
1.42952802361425e-05
2.57537279581996e-05
2.23453403611379e-05
0.000127559826154805
0.000123229824780822
9.4992703391892e-05
6.80413185322541e-05
5.6406109289239e-05
0.000107444751471279
3.3335133806823e-05
8.29104037403839e-05
6.85344803531151e-05
6.07948738835801e-05
5.52110909710788e-05
1.64504071856542e-05
-3.96224363932821e-06
7.33761221602012e-05
0.000121570429808982
5.09518126788364e-05
9.81591722372194e-05
9.97677759393994e-05
8.12009412193135e-05
6.58710692803323e-05
2.82941190411703e-05
2.97442665715621e-05
4.43238928389399e-05
7.58062782461258e-05
3.94663868615864e-05
9.00476454213096e-05
0.000112346960778753
2.80550612821833e-05
5.80420225120589e-05
0.000117001752916753
5.67577234744679e-05
1.02291163866897e-05
5.42916271290025e-05
6.5241102378683e-05
8.64813039551341e-05
-1.34596091706329e-05
8.69677419486926e-05
0.000101877824712319
6.26217904659044e-05
3.70246580387232e-05
5.30553917275749e-05
4.90742663777113e-05
0.00016289817625226
5.56876190735617e-05
3.51113244726748e-05
4.41117670896527e-05
4.14520539384287e-06
9.5362888606512e-06
8.7490257235648e-06
4.74554685894431e-06
9.6291883547801e-05
1.0495233817383e-05
0.000122818581842548
8.36166614072146e-05
0.000115475769984519
4.64578815701621e-05
2.5466484163106e-05
2.17287368860364e-05
0.000106657980762011
4.82584407530045e-05
7.24453297747285e-05
5.83895481373408e-05
4.50267896636651e-05
9.88691461523812e-05
6.210619802774e-05
7.28739561051119e-05
3.974037542412e-05
4.50148622654827e-05
6.026098903983e-05
0.000120662794596626
7.90920503658093e-05
4.04735246086902e-05
4.97791211691793e-05
5.58722875719062e-05
0.000104030105888116
0.000119658297832421
5.5469684960328e-05
0.00012430123996586
6.98507962800991e-05
1.02805730351721e-06
9.93175040811176e-05
-3.48602019879342e-05
0.000127826617296652
2.92259082505173e-05
5.90299644380381e-05
4.3657282159325e-06
9.84717041312454e-05
7.23708106397238e-05
4.9720159258242e-05
3.43477003117135e-05
5.57537853028277e-05
4.68651809074022e-05
5.58327724366716e-05
2.63859894175443e-05
0.000109787638564952
4.87315622629194e-05
9.10619095329908e-05
7.8826149109012e-05
2.92880703881736e-05
4.38459518378355e-05
0.000120583172501382
3.37618138001168e-05
3.42259447175654e-05
2.68955444984559e-05
8.06810458131395e-05
0.000121073727927744
0.000129854641530655
8.02513951819347e-05
0.000101323266225365
1.19553248705941e-05
3.42270601242047e-05
0.000115509688597864
0.00015377701303013
9.8038273354735e-05
1.66926066700306e-05
8.40030397112887e-05
4.92150774856944e-05
6.04183571080116e-05
9.14684843987907e-05
7.47077175876469e-05
4.38120050542505e-05
2.99608776030059e-05
0.000122845103386367
3.52469123630964e-05
8.48488014345213e-05
0.000100401700423006
0.000142023984787031
5.33969378415247e-05
5.39306671632894e-05
0.00011721855778725
4.30897883750377e-05
8.19296260589129e-05
5.94242461209801e-06
4.20806213122442e-05
0.000126873388854857
0.000109185781182082
0.000128073908982216
4.45022348501479e-05
3.31810216017952e-05
7.77410894435166e-05
2.18825926283993e-05
0.000110945887188293
3.88297897879971e-06
0.000179599850836442
3.68207072261736e-05
1.57072272115324e-05
8.59566890011652e-05
2.63474564576269e-05
6.97430614064821e-05
2.430784887357e-05
8.14986433531353e-05
8.78142169383684e-05
4.38981338812714e-05
3.56360798277005e-05
5.66473473409617e-05
4.54315873678483e-05
7.76110052317953e-05
1.902796773248e-05
0.000100091374434434
9.40379539590478e-05
3.05620515966047e-05
0.000100085405434207
8.37795560831386e-05
0.000115802765935151
5.26477547857502e-05
4.10019862951288e-05
6.89700704574341e-05
1.72599612028906e-05
7.83107371470834e-05
8.18943507520009e-05
7.62062219485356e-05
1.58770609549718e-05
3.93849417109275e-05
3.31154872622707e-05
1.47654536848451e-05
5.94586826511416e-05
7.27779428011554e-05
9.44894972856046e-05
5.72601129986971e-05
8.58604265128634e-05
8.57628835390545e-05
6.55956535022456e-05
0.000108250492320146
0.00010030456885564
5.74021743913048e-05
8.03742248521628e-05
1.61613625353933e-05
-1.33095731382287e-05
6.27759383865419e-05
6.26181142873944e-05
0.000125357485300615
2.53442010064569e-05
0.000117822957131439
4.5739464999855e-05
6.68481747703963e-05
6.25734357631395e-05
-3.82090540679836e-07
3.14171086825377e-05
9.04205468797116e-05
5.304244249844e-05
7.16187264575705e-05
0.000109014765690396
0.000104893571654143
0.000105524224835082
8.36406133454878e-05
4.49818022297937e-05
6.14306218758724e-05
0.000105486600688817
7.6315488893297e-05
8.46793175441464e-05
6.03955518939499e-05
4.3004044252327e-05
4.73111404322834e-05
0.000172341004575335
2.27323674828154e-05
8.57039608956179e-05
4.9381883167256e-05
0.000119303554241103
0.000110628128944204
9.13804701648513e-05
7.96953798150284e-05
0.000128512984954649
5.00094262816964e-05
7.51427449612603e-05
6.16859832924853e-05
4.11645535401869e-05
0.00011294898454974
0.000106665716884274
2.89540411897104e-05
0.000121172007837996
4.98649043900082e-05
5.08299226564567e-05
9.95215261193399e-05
0.000102999417635475
8.06547966066776e-05
0.000140893674874857
1.81201711867557e-05
4.59363044514545e-05
5.33024597782765e-05
0.000103706559955144
1.08389055436689e-05
5.77364766123739e-05
8.8586708434542e-05
3.84103140501927e-05
4.52429674081893e-05
0.000110271074314507
8.58469577216757e-05
-1.26675806093534e-06
5.8911140192183e-05
9.84495436098114e-05
8.55775788807201e-06
5.13217980342326e-05
3.38609056359831e-06
5.74545365431974e-05
2.46912616388132e-05
6.57017581293353e-06
0.000117702950916016
0.000130596787968805
9.91250702690516e-05
7.67899908281121e-05
6.93810954544096e-05
5.07118499250298e-05
0.000164272194620343
0.000100796017513111
1.54005586728968e-05
5.06588430206338e-05
7.18965897334184e-05
5.7041782638253e-05
0.00010102153308882
0.000109453801344294
8.45794110878964e-05
8.18035661183873e-05
6.06053943402803e-05
4.13721662499861e-05
7.26510636026269e-05
-1.94143079942096e-06
0.000155070116329172
5.82524997934473e-05
5.36829301624149e-05
4.99908530946358e-05
4.28682448112331e-05
7.28809841403498e-05
8.17830759898675e-05
0.000106900079910702
-5.34211535399145e-05
4.79763083578823e-05
7.77061698704409e-05
5.52760894944014e-05
6.82179873409242e-05
0.000113946237936412
-7.08626506487204e-06
8.29083185996652e-05
0.000100758808257783
0.000168585925577697
5.53628819973073e-05
7.2853371568861e-05
-5.06527547697415e-06
3.69730345151615e-05
7.96422110970574e-05
9.84298403115654e-05
0.000112973357242057
0.000134771658458161
5.31053394064945e-05
8.76943991313757e-05
2.94806143042985e-05
7.67780856659476e-05
5.0660088145545e-05
0.000124424176492532
-2.48270571328232e-05
7.91400285913628e-05
9.95541315897353e-05
0.000138433005123179
1.52619176339491e-05
4.72703272416304e-06
2.12040093936369e-05
4.68706564320868e-05
1.40182788084099e-05
7.17654558076286e-05
5.5765058163657e-05
3.35601857449875e-05
2.10429946397718e-05
3.25200139917756e-05
3.64371847555729e-05
4.00223141762765e-05
2.64038517078971e-05
4.58744581564076e-05
6.91565479574111e-05
0.000138304893928627
0.000116373720784619
6.79658526436101e-05
1.58998609402832e-05
2.6181154888383e-05
8.65448205671977e-05
2.00137355734621e-05
0.000107161441645219
6.49528851404221e-05
8.51588784144558e-05
5.26441650768256e-05
9.53439930872325e-05
0.00010465972272814
3.99759808386654e-05
5.4194121831762e-05
4.20463333512201e-05
2.12528459480868e-05
7.14267646541476e-05
0.000136810051269141
5.63651335019121e-05
6.77834707371423e-05
1.60012902942242e-05
0.000110136887476183
7.57957674391377e-06
6.57654195212774e-05
4.47342614713861e-06
0.000149988252849218
8.70086931792526e-05
-4.37794757594243e-05
0.000114325927585868
0.000188279369350979
8.67183545469615e-05
4.0714246806477e-05
5.84794847372512e-05
9.25964890362689e-05
5.95471229200656e-05
0.000120668909558005
7.02718376990049e-05
3.60543732076186e-05
0.000124192795808844
3.05693310475705e-05
0.000160831891865008
6.99589201039342e-05
1.66263621264474e-05
6.56955883151829e-05
3.60965700434894e-05
5.1267226132068e-05
0.00010080104849883
9.750007462589e-05
5.55576372699791e-05
6.20360179174265e-05
2.36404226713609e-05
9.42770093658672e-05
2.92942912694575e-05
7.0072221929444e-05
6.47951102736617e-05
8.35049529672825e-05
8.8285320786274e-05
3.87354502550741e-05
7.92574668031991e-05
5.57364133358987e-05
5.41699743495379e-05
6.39583261185049e-05
9.96484761155701e-05
0.000119546356834747
1.52594272178363e-05
0.0001050846582831
0.000101705206000256
8.8718135767463e-05
0.000135169413206158
1.69504669593503e-05
0.000114099228099015
8.46570998768962e-05
7.32938568069024e-05
1.0309257993923e-06
8.70226525875386e-05
6.258276314769e-05
6.55959977102242e-05
8.42820398451731e-05
0.0001111115718196
5.41368784905541e-05
-6.23183807586309e-07
9.47812442906479e-05
0.000126417808622237
1.79424741523366e-06
7.1294560219971e-05
8.77660284859691e-05
8.32105114257651e-05
7.21015260495147e-05
5.10745443480623e-05
6.32501428913462e-05
7.04249789063701e-05
7.76350272159645e-05
3.14602938878146e-05
8.47487671825474e-05
9.63769470778742e-05
-1.16301182949113e-05
9.3580277823651e-05
0.000111650317374224
6.976304252922e-05
7.34018458343438e-05
0.000120313119201807
9.97397379342495e-05
0.00013926467679884
9.84938246143063e-05
2.75020574348476e-05
-3.5531258540291e-05
4.03379101628215e-05
7.16496846564661e-05
5.33680332861521e-05
9.41768140823024e-05
0.000131576316971471
5.50799633525011e-05
2.08400008928823e-05
4.0365557110998e-05
7.74404076030867e-05
2.57015282741562e-05
7.30670559864723e-05
0.00014468634277987
4.10199110708327e-05
4.03062520353491e-05
0.0001022756960054
5.82222201979934e-05
0.000110504943506443
0.000101761898221031
2.86239636455953e-05
8.3559978294318e-05
0.000139179826918713
3.74349492319067e-05
3.40874051262518e-05
5.7560671998976e-05
3.6832830415376e-05
0.000105992584056161
9.5042105313866e-05
5.29733561890465e-05
9.5725186893072e-05
4.26858252279422e-06
9.25844623817997e-05
4.50495556419358e-05
2.59625120264542e-05
7.66825609896423e-05
3.03892098461723e-05
0.00014478325227837
0.000106328726969734
4.39277890812084e-05
0.000106822027992286
5.25550002277734e-05
0.000110150051923103
6.11548547092432e-05
5.87661667996861e-05
5.10605718154278e-05
3.82753465661986e-05
4.72483492768869e-05
-4.08910012558909e-06
7.58080031464438e-05
5.23824716796655e-05
9.85000374157291e-05
2.61255726352821e-05
0.000105917453952918
6.48776859779104e-06
6.06767445916578e-05
7.24514980821395e-05
0.000125877210370714
0.000116215798390931
3.25119623790579e-05
9.28981033583445e-05
3.56033726233877e-05
8.82971761620569e-05
4.7651298706194e-05
0.0001223116719944
4.10017764114942e-05
6.11583127619343e-06
0.000109500511986136
5.13300692334379e-05
3.54467793468532e-05
8.16112598118779e-05
9.79041536080119e-05
1.90368985429636e-05
7.99253642344746e-05
4.59291425892667e-05
0.000105274723596778
0.000104500103909075
6.1480077733198e-05
4.07313767867709e-05
1.97176132957222e-05
0.000108388167202842
7.11674321295424e-05
9.33441258367134e-05
0.000136262498193614
7.15048726405549e-05
7.01097108285823e-05
-9.64379287405007e-06
0.000115183186376386
6.81442058070286e-05
0.000102924265189347
9.24576998505389e-05
4.15219544993477e-05
9.26234333448922e-05
0.000148806993642572
0.000109042622318081
2.63981228416419e-05
9.88259663777131e-05
0.000134749493133342
0.00010399861011002
8.65314540536817e-05
6.54781752582531e-05
6.9363453506964e-05
4.40635978713708e-05
0.000130435742784413
4.35291247235609e-05
0.000118867539445638
2.71494421745286e-05
0.000112067966948538
-1.87765631538123e-06
4.02982676098398e-05
6.76685543614259e-05
8.10497052719565e-05
0.000121334902915519
8.14900319560438e-05
2.04694980122049e-05
7.14447999964785e-05
9.74876853137702e-05
2.92332855100018e-05
4.6272637786155e-05
5.22301507401146e-05
0.00010195312938415
9.70506425545686e-05
3.36995136489416e-05
1.93583336445002e-05
7.09040959702603e-05
3.702434056068e-05
6.84659305803013e-05
3.47536748169667e-05
5.45808679903499e-05
7.03820177829235e-06
4.81963410079286e-05
1.7036602607154e-05
-4.40846240099274e-05
5.52721423890648e-05
-9.29254660593195e-07
7.26219358307736e-05
2.98812148415794e-05
5.13660312297221e-05
0.000115204385154058
0.000145298364381211
7.25074134233869e-05
-9.0135968567808e-06
8.46856870731812e-05
0.000108766854987799
-4.87552715362014e-06
4.0316430342144e-05
6.47345946418079e-05
3.97619413822504e-05
-2.15434931795299e-05
1.56449968790054e-05
6.64028366459148e-05
0.000105595501333468
7.94230076473018e-05
0.000101552617589138
9.07400345393086e-05
5.72704007163139e-05
6.81455182820267e-05
9.27822495090227e-05
8.59267199407443e-05
9.54822851577331e-05
0.00012177626727019
8.25156756763443e-05
8.49041910443828e-05
8.77958885372897e-05
8.91360007367062e-05
9.47222657224503e-05
0.000118688044615897
1.46413407548905e-05
0.000132231048854669
6.41600682263084e-05
0.000104695950304069
1.50750416748416e-05
9.67081531156502e-05
4.08853478104555e-05
4.63579543708573e-05
2.47928506127775e-05
3.418988002297e-05
8.58160228567114e-05
3.71921078394505e-05
0.000104580444708947
2.77664505056463e-05
0.00010110909366737
0.000136056755377578
5.76314839085383e-05
9.77631947717192e-05
5.82183932416364e-05
7.03328850347754e-05
5.54454109066047e-05
5.3489866740473e-05
9.02004840402919e-05
6.60116779280075e-05
6.27259777803357e-05
0.0001030936025147
7.19587189285388e-05
5.36352742366057e-05
5.79512147484079e-05
3.5517212172951e-05
5.75780453452081e-05
6.38669915038048e-05
0.000158989386734589
0.000108751455597996
5.05504216129749e-05
6.90923088517336e-05
7.28977592518101e-05
1.74130904289879e-05
5.0679302554911e-05
6.64632606818875e-05
0.000100842142498361
9.54479510683416e-05
0.000104772892342553
4.04406088143544e-05
2.56699213909029e-06
9.90932043086507e-05
9.14694974917354e-05
8.89714266347987e-05
2.19915420666671e-05
7.93128004098356e-05
0.000104502426086103
1.95817182570732e-05
5.53252881475348e-05
6.78128079756543e-05
0.000143698174554924
7.33705009695958e-05
6.27472497280399e-05
5.07751258435449e-05
0.000106914971863572
2.35463472445078e-05
3.24729429911282e-05
0.000123279028160181
9.21980232277064e-05
0.000138053396149564
-1.50412049153626e-05
4.38911040026614e-05
9.05999605222128e-05
-1.82403328747205e-05
0.000120441853204314
8.29509044280108e-05
0.000161867797836112
9.23782081929621e-05
0.000154307485400867
5.75324831210397e-05
5.8521252491853e-05
9.21456330237129e-05
0.000129502003457915
5.33085245456213e-05
3.20249966215624e-05
0.000105030186179383
2.80392157543241e-05
0.000109570907964742
9.10975220655656e-05
8.72467654340654e-05
0.000106549577668224
9.59470285814998e-05
7.48530310363484e-05
0.000124614219860162
1.11928629300078e-05
3.55627083094588e-06
4.65898619464879e-05
5.82871651593889e-05
2.22516808347195e-05
6.71968870318397e-05
5.09555893273395e-05
2.6996199736468e-05
0.000114826299140879
0.000125680377897442
5.39942506377352e-05
5.17920595430432e-05
0.000107916283502531
0.000114782891263735
9.93915072678285e-05
1.54052379138029e-05
0.000101641557035262
0.000108254004689072
5.64777323714071e-05
8.35625222495229e-05
6.68935155667162e-06
4.50186333347879e-05
6.61660948715384e-05
9.9622060195077e-05
0.000114608501996781
0.000101555025214747
9.08938249815108e-05
6.57896028428861e-05
9.58325147252654e-05
3.88196672680825e-05
-6.59671296788905e-06
6.95267693425786e-05
5.15771218885978e-05
1.73747998162679e-06
0.000160283109099013
2.06455538894702e-05
2.82005090016939e-05
7.20456453605419e-05
1.8551458545425e-05
9.76952154958902e-05
9.40986083910741e-05
6.74201602419339e-05
0.000116787813247158
9.81846343037856e-05
7.86779534801288e-05
7.03246880371006e-05
9.8269963026714e-05
-4.037054970358e-05
-3.40903619170099e-05
7.36552955667505e-05
4.09057954068372e-05
0.000108229629029039
5.77388214175901e-05
0.000101432871172017
7.46425735640403e-05
7.51990684558478e-05
5.18405222291402e-05
0.000105435996724555
7.22305035112465e-05
6.74603659352568e-05
2.3720611174531e-05
5.98385588631285e-05
9.51459223709461e-05
8.50956146321939e-05
6.83504152998692e-05
5.46474585788424e-05
0.000142149995898142
0.000119179142057055
2.441207952966e-05
0.000132737246749014
5.53494347734124e-05
9.83569262219335e-05
4.31357723958728e-05
7.12463116012308e-05
1.04008766304738e-05
5.88024443276606e-05
0.000102427381265188
3.91234715443221e-05
7.07490900253876e-05
6.27673734054993e-05
3.69681074643239e-05
5.23884065120791e-05
4.99632173827168e-05
8.78317288425217e-05
4.95765077372894e-05
5.9988417278125e-05
7.1437833658187e-05
0.000120651390949724
8.04250622177538e-05
0.000120243340153193
2.66117350561055e-05
7.48937180550168e-05
3.37547520206237e-05
8.11014649209252e-05
7.69570185862934e-05
7.9839728057341e-05
7.20094607269208e-05
8.27489335645997e-05
8.2464542017579e-05
2.89076407274893e-05
0.000121798661848442
8.48529691303219e-05
6.61459522001773e-05
7.76171631523433e-05
5.13559326051301e-05
2.9390778619044e-05
6.778900406983e-05
0.000114138018268696
5.72068383882318e-05
3.79644840060346e-05
5.37920934085911e-05
9.49641352191334e-05
0.000117527724139056
5.01675110608738e-05
9.68647703332868e-05
3.30358644267598e-05
5.47167669284239e-05
3.92570865860165e-05
4.60001204399457e-05
0.000117870059359993
7.39338408509057e-05
1.25705677103455e-05
4.57877112305213e-05
0.000109697146933856
7.48883198195576e-05
5.62573908152345e-06
6.70336133367103e-05
7.50437264800466e-05
5.41800638261816e-05
5.16639205007068e-05
0.000114224948409227
6.88961499466127e-05
0.000130724841353602
0.000132023211854226
8.68185217202505e-05
7.82429333095762e-05
7.51395451471173e-05
9.43638914588949e-05
0.000110387503150957
6.29792433643981e-05
9.34350957883138e-05
0.000167163208667916
2.69719915918233e-05
9.15712527608769e-05
5.57995781790317e-05
7.73654101165746e-05
7.50312274637386e-05
0.000138064981453716
0.000135506295780603
6.27600948246452e-05
0.000133071432994099
0.000142039043800424
1.96612313720017e-05
-2.15316644315139e-05
2.41078083456718e-05
5.07726020549982e-05
4.60576578888402e-05
7.74364966856026e-05
0.000103591767743795
7.97060819224808e-06
8.11189762363772e-05
0.00011184690355143
8.76869403307046e-05
0.000152100081975294
7.2784559822854e-06
-5.1939485782787e-06
5.37238071876367e-05
3.38308251670492e-05
7.23804934873133e-05
7.46208923911743e-05
9.94513249655205e-05
6.61219583801677e-05
2.80563364981025e-05
6.48967769406839e-05
7.12328450374468e-05
8.93893183057849e-05
3.44701148641874e-05
8.12064186658959e-05
9.17621309997681e-05
6.43555286139155e-05
0.000103767553448398
8.18067138217014e-05
-4.59098520445704e-05
6.98196801001241e-05
4.89957022733481e-05
0.000105141775740707
8.63361276412009e-05
1.23498004229472e-05
2.35542496860381e-05
6.64279526508665e-05
9.17042723817836e-05
0.000107555883061771
3.5294245269035e-05
4.59642549826757e-05
2.86522871205869e-05
5.60889863709522e-05
0.000155976446537138
7.78207914220201e-05
6.83750710995375e-05
9.78119732901035e-05
0.000112264100743445
8.51264659392676e-05
4.5829157469074e-05
1.20924542719648e-05
0.000136555426734604
7.11944009316656e-05
3.39629821156499e-05
1.19471613745427e-05
4.31168590669636e-06
0.000115089126807224
6.4388267350868e-05
2.42814711802823e-05
0.000152928028402574
0.000102017908017867
9.95958522645531e-05
5.81954119552645e-05
9.35004284377678e-05
4.72006991341496e-05
8.84209603389605e-06
2.82206830818137e-05
4.38642520217778e-05
7.25943336738126e-05
3.4017763111522e-05
7.44330400123671e-05
3.59767196289149e-05
1.35524122743176e-05
7.63787060676226e-05
0.000133432444128815
8.90290934452525e-05
9.24228610669276e-05
8.45631787561702e-05
7.5471894195959e-05
0.000110738933910533
0.000110911140162681
-1.115501891826e-05
1.34764953838992e-05
7.58477241105797e-05
-1.06456742312356e-05
0.000120200164806109
9.78771643277059e-05
5.89274667151892e-05
7.56624830924674e-05
4.8380416634218e-05
0.000104054366569753
6.40334416317253e-05
7.15542216330984e-05
0.000101106057994675
0.000114405744534267
1.18885435407696e-05
0.000103991943011991
0.000132597725021787
-1.74002050169429e-05
9.55530886200969e-05
4.02799887786197e-05
0.000101462583066656
0.000106979820592178
3.94145104376782e-05
6.79587288180608e-06
0.000124965007818478
5.3683163167576e-05
5.05299469817891e-05
7.7053970593577e-05
7.43880757958374e-05
7.76342157338879e-05
4.67010084734855e-05
1.70915659745274e-05
6.1394859434148e-05
6.69107263365654e-05
0.000100168446662897
4.29296127774631e-05
5.91253151097153e-05
2.83127807233591e-06
5.84147469687317e-05
8.51451244979045e-05
4.59921559750689e-05
0.000149142887321237
8.6130707360178e-05
0.000122030543562673
5.70854393353536e-05
1.70249017445692e-05
7.90404600230915e-05
4.32508137047309e-05
7.91738841380106e-05
1.7297493233111e-05
0.000123730806212861
5.36916838306829e-05
4.42194603246577e-05
0.000107020566295223
-5.21604220023202e-06
0.000120198022211449
-5.64705254183177e-06
4.63049548993243e-05
2.60571715827951e-05
6.42758248466502e-05
0.000101571933092399
4.53936471428743e-05
9.58463129658822e-05
4.15769370444059e-05
0.000105109196087572
9.66023438831191e-05
0.000133032665193065
0.000171850583268421
4.82244548325015e-05
8.86645357133459e-05
9.82917230716714e-05
8.66632473153693e-06
0.000119909513278179
0.000130603525748758
0.000126869710987866
9.43113752936711e-05
6.48881647749972e-05
0.000105260705104094
7.26419123922631e-05
7.47028781680086e-05
0.00010596624355958
4.43132295148985e-06
0.000162937032413675
8.38252436235435e-05
9.10381351694893e-05
8.09132375866445e-05
0.000111900649297915
9.90162581332667e-05
5.26801519720908e-05
4.78383290700041e-05
3.3969878661371e-05
8.92951304984778e-05
9.76201415674052e-05
4.93762843549559e-05
8.29344401127856e-05
4.49039474168826e-05
3.15548699773875e-05
-2.99807046644059e-05
8.6839842894516e-05
7.42356689281328e-05
0.000105655346730956
5.38016665577531e-05
3.73510504971526e-05
1.52371123805459e-05
8.54221644959886e-05
6.06840267671473e-05
7.46382187907443e-05
0.000100709093796889
0.000101735620743932
1.40370281081471e-05
4.45429412755929e-05
9.04458354012543e-05
9.31223793516058e-05
5.53123863342895e-05
0.00017536237870829
9.33206302274817e-05
0.000116303697139043
1.89471673904908e-05
9.00900103780065e-05
8.23313406772618e-05
4.86389491566936e-05
0.000121954357814001
0.000133068820615976
0.000109490249623426
0.000116190011040897
4.00353927501721e-05
4.73097608739558e-05
5.45195644741221e-05
0.000118682532383388
0.000135091510935779
7.15307455919121e-05
5.37367958111037e-05
5.71475443065732e-05
0.000149987944732807
5.37953103121801e-05
6.17882539914698e-05
9.11833821863886e-05
6.45674950162301e-05
5.16542412278273e-05
7.00507810695135e-05
0.000152339102269897
4.25890254661052e-05
8.55657998630381e-05
2.06788128729557e-05
2.85814375607488e-05
0.000155556076790778
0.000120477597217798
0.000160767108537521
8.1341807755768e-05
3.36473138010177e-05
4.52288217296979e-05
6.68696553849459e-06
3.34022788698105e-05
3.92753434606748e-05
1.51172203880675e-05
5.32988554201564e-05
8.01419440352896e-05
0.000114477268981847
0.000111807072777653
1.53445769533753e-05
7.65159855405433e-05
0.000138717721024324
7.37924693693456e-05
-1.17651956221986e-06
-8.19021537230226e-06
8.11635642915009e-05
0.000103980081823405
2.57341781897441e-05
5.69245984765018e-05
5.06876665931993e-05
7.2262764935526e-05
0.000133483412189305
2.59825458035003e-05
5.60707823041441e-05
7.7645883714171e-05
3.20265157692842e-05
8.78278872636661e-05
7.40212964836871e-05
2.9026766592224e-05
7.5557622854612e-05
7.94911963239633e-05
-3.00393158964375e-06
5.67527895409064e-05
7.81463420681501e-05
5.76564950090436e-05
5.55174107614591e-05
5.2481444449482e-05
8.76521641824012e-05
3.8459573043146e-05
7.38139239901565e-05
7.49122042742732e-05
8.45348368524038e-05
9.0242010616363e-05
7.44307917319966e-05
6.66290464352221e-05
6.19579229268985e-05
3.49061973353886e-05
5.19222291847782e-05
7.5068322721216e-05
2.32505908200981e-05
8.30750144965748e-05
4.04865334545069e-05
7.63725710206703e-05
6.46208572631821e-05
5.40031506797972e-05
1.16781202365482e-05
0.000120562070682491
2.85261670439697e-05
4.39656721425674e-05
-9.23957485791696e-06
0.000106922054930833
0.000110896708274146
3.02330967527205e-06
0.00010909655711325
6.4313786641907e-05
8.02206027501137e-05
8.3123258614597e-05
7.77134200402627e-05
9.59393910914129e-05
5.62998475028773e-05
-4.08479712492453e-05
0.0001790129051084
7.67728112868172e-05
3.83014446039904e-05
0.000104913723998145
7.79506077690847e-05
3.31878426593587e-05
9.0688363882302e-05
8.61315979082173e-05
6.99166989509479e-05
4.39918414414829e-06
3.73392317640199e-05
4.96434500421298e-05
0.000124147037712834
-1.39827646194066e-05
9.9345627495079e-05
5.20399335357105e-05
6.70259449567742e-05
6.66963684432211e-05
4.57547326253533e-05
3.88680487919051e-05
6.21049314533388e-05
3.13765839531255e-05
8.78061178314031e-05
8.71269304455535e-05
9.87063518975232e-06
2.14243517458607e-05
0.00015835816241364
6.37863830638345e-05
8.97157104847481e-05
3.86860540408609e-05
6.01260098099909e-05
0.00011576252430968
7.81978080318189e-05
4.06970639814183e-05
0.000101264085670404
1.14132645315094e-05
9.29668235566083e-05
6.60860069230595e-05
0.000127775393135752
-2.71948380753156e-05
4.66731182000745e-05
2.17623155705718e-05
5.16246000948334e-05
2.68177625335241e-05
0.000186774011354543
7.78264996461051e-05
7.06215174711035e-05
5.63938143974732e-05
6.65244401420014e-05
2.82066723171121e-05
5.71625010672341e-05
7.39187351503371e-05
9.20435072318e-05
4.47392832338096e-05
0.000113761454661085
5.71946558521568e-05
4.77718443212581e-05
0.000115583505191096
7.92018029669167e-05
4.75786173349078e-05
6.04623388286142e-05
1.97872025776817e-05
0.000103485250542897
7.4876187004982e-05
0.00010803706077524
1.97778026235896e-05
0.000176831619494356
4.56133283824668e-05
4.95202157626426e-05
-4.06670538419808e-05
7.55078167528341e-05
4.90075899627385e-05
3.41275588885322e-05
9.39452642977614e-05
0.000178274652827914
4.42789204754797e-05
6.64248736493146e-05
2.53391528705311e-05
1.09750308684221e-06
3.58029651859506e-05
8.10965938280007e-05
6.53863574179469e-05
0.000138904015424579
5.99342260856592e-05
9.79850046647074e-05
5.21657330218433e-05
4.39239685737097e-05
4.26912610128449e-05
6.4545103524146e-05
2.33777455571618e-05
0.000134125585397962
5.27700930564338e-05
0.000101363317374087
-1.91191744507152e-06
5.12059939595924e-05
8.48583468894326e-05
5.12228948361612e-05
6.92741434640384e-05
0.000111330347809028
0.000102175466919807
8.12961835715147e-05
9.79755622917246e-05
2.4692911691474e-05
-1.78951121169885e-07
8.38535673829957e-05
8.1280255688498e-05
2.14813015999148e-05
2.67480675284112e-05
0.000128198437653188
4.79497340184019e-05
8.9398717823266e-05
0.000107085322274583
3.80659663328784e-05
5.92024274473175e-05
0.000165024511823275
3.62836013858327e-05
4.1063358950556e-05
7.95278635182415e-05
9.3356530227708e-05
1.58778813738166e-05
5.64923397467737e-05
2.77028444462564e-05
7.39486935572204e-05
7.09688067199244e-05
5.04162911225191e-05
-5.04720166419907e-05
9.04217889508258e-05
5.11959121129949e-05
6.73350928195518e-05
6.57701172699296e-05
9.24184259223271e-05
6.40054307388534e-05
3.47033812413565e-05
4.16065406692973e-05
0.000138874413872702
9.42203625999926e-05
3.31030178994007e-05
4.78755568363212e-05
8.98316589396335e-06
9.76519080839495e-05
6.11212950882196e-05
9.97711752104607e-05
8.56290155586259e-05
0.000114303870491469
0.000121599580729287
6.99852203851511e-05
7.77019332597274e-05
6.99154098222134e-05
4.95038329683236e-05
8.64253352616899e-05
0.000147364442897139
9.00696066119633e-05
2.0632848903432e-05
3.31416550378944e-05
5.86161176799069e-05
5.56602121842727e-05
0.000104988947639714
5.81078263921573e-05
0.000119671587263945
7.40869646712456e-05
4.81264068544148e-05
0.000122284326908434
6.73975767388409e-05
1.77582039334252e-05
6.99379963923678e-05
0.000145736246291939
7.60891735631313e-05
5.47656910459377e-05
5.54559481107962e-05
8.43224583810393e-05
2.3582660881681e-05
0.000137338908074555
3.06942293173681e-05
8.47859630180468e-05
5.32530423280179e-05
-5.57660373188631e-05
4.22978887747894e-05
7.79262424486692e-05
9.60018307580305e-05
6.9446881630529e-05
1.00384631821804e-05
1.98589193984879e-05
6.95108980871106e-05
3.26022681137261e-05
3.49979259906745e-05
5.76291982834929e-05
-1.57123368842744e-05
3.44510369082094e-05
2.0603157791966e-05
0.000103604610241622
0.000136566934109117
8.1858245110966e-05
1.67472957809354e-05
4.98938725109313e-05
1.22127818578811e-05
9.98886874046532e-05
7.43919994563419e-05
8.68812135706635e-05
0.000149938381264924
8.42376129378222e-05
0.000113501922762838
6.16211373089431e-05
2.71924962974115e-05
6.57001692701254e-05
6.54475243931837e-05
2.62010494854756e-05
0.00010375572074975
3.76778671511721e-05
1.85177962494853e-05
3.27612656675733e-05
5.50143829254393e-05
3.14698952270776e-05
7.43643051488797e-05
3.64327250349349e-05
8.45000500819058e-05
0.0001117941446775
3.98180535099863e-05
4.71144634014195e-05
0.000121288453976454
6.60832371468809e-05
3.22363846803256e-05
6.45964453279018e-05
8.45056068201879e-05
5.74533348551301e-06
6.64066166165008e-06
0.000115529952298503
9.42120420792756e-05
7.16454334235294e-05
8.28611812256022e-05
5.23891407330895e-05
0.000108816282748551
6.00071025372207e-05
7.82254033486614e-05
3.28295894261044e-05
1.649843591504e-05
5.17573566683216e-05
7.01703935416732e-05
0.000201900539428191
6.50202895332986e-05
7.46264994480999e-05
3.5361869246233e-05
6.60726330315473e-05
6.62296211981764e-05
6.98672633312383e-05
7.60210080704562e-05
0.000119240379552438
0.000103827193408477
7.94957556438288e-05
1.62860941556866e-05
9.16178201374498e-05
0.000130514800507848
-3.58312926428739e-06
-1.71699250041979e-07
0.00011283504217882
4.14234682298132e-05
0.000138655119836003
6.08135549498012e-05
4.849345543141e-05
9.85625698991403e-05
6.49804822540987e-05
6.38394155806291e-05
6.19286877343078e-05
2.07656191637429e-05
0.000103927443593422
4.43896538096115e-05
1.17165224985154e-05
-1.58666989672732e-05
4.37699495360729e-05
3.4259060082593e-05
6.71516679152138e-05
8.2510798062667e-05
5.24167064295777e-05
0.000112319752046973
6.93074188419584e-05
0.000156504063481849
6.83448964464721e-05
3.06115641081722e-06
2.63068785480548e-05
9.89142193783986e-05
2.2960563953027e-05
2.61009489460363e-06
0.000146092991836228
7.64034415901439e-05
0.000113867880648963
9.44029944815208e-05
0.000126509606000256
8.0140653937037e-05
0.000133510657190708
6.43087560641949e-05
-1.04038888185584e-05
7.45305289066315e-05
0.000124960637568847
8.60603704292277e-05
6.28688937673882e-05
7.77131673539439e-05
7.85849863196094e-05
9.01653053816393e-05
6.18337124788484e-05
7.98604217411702e-05
8.0480662179139e-05
-1.07886765865323e-05
1.81012834606457e-05
0.000104524122046428
0.000110979007021235
2.56809897164095e-05
1.9919593229676e-05
4.60222050160493e-05
3.58109447056287e-05
-1.67351997444525e-06
7.32079294724513e-05
0.000148485975269678
9.01346210644596e-05
9.18880515633243e-05
0.000119618354361834
8.6064071441469e-05
0.000130045751321718
5.05646123950164e-05
6.42310437313513e-05
0.000123140268461042
0.000124696185188239
0.000148341604181092
5.00227026460374e-05
4.10514499764581e-05
1.55462900848614e-05
4.14468249096297e-05
9.40987089848133e-05
7.80877200327945e-05
7.9339596773883e-05
5.86775109793593e-05
6.04904213733506e-05
7.74781479976446e-05
0.000101876318845653
3.22217713483913e-05
7.9275178484526e-05
8.85732892958204e-05
0.000157674416562392
7.55108668153879e-05
5.64543725595926e-05
6.60723549542262e-05
0.00010349799071363
6.7492340482643e-05
8.2869570181289e-05
-4.43794459882942e-06
7.16700292566281e-05
4.78164629170239e-05
5.69838425541468e-05
0.00012840787462461
6.2579495631262e-05
0.000108564121249716
-8.21594968255234e-06
3.51483694255215e-05
1.62143459681201e-05
0.000113318004758176
2.3170152798395e-05
4.85117114442106e-05
3.20564433105738e-05
8.4232385747406e-05
0.000142603917776092
5.91771460973142e-05
0.00010524178548261
6.6690551207092e-05
5.10451057690892e-05
0.000137858126144357
5.67735291413322e-05
0.000117992584752248
7.00995381877267e-05
0.000145932484415755
7.80630284955893e-05
0.000114050158118386
0.000149078915105403
8.19122479488076e-05
0.00011882096768375
6.31464607895442e-05
7.65121197391813e-05
0.000143384746381727
0.000122878347843142
0.000118347840380657
6.43759433086771e-05
6.8164879360552e-05
7.025627025507e-05
9.18945982909355e-05
9.43218219235284e-05
9.47778397447099e-05
4.03971812069348e-05
2.46288087744099e-05
1.62581167216514e-05
0.000104134026371059
7.43878005078968e-05
4.91098241966745e-05
5.0052095749176e-05
7.6042792821705e-05
4.31114620469139e-05
9.01187598209544e-05
0.000120516048763599
0.00010957179039923
4.50990186985234e-05
7.12064842029889e-05
8.90433294009224e-05
9.92712197369143e-05
1.38114036296023e-05
9.46184804323657e-05
2.44330166585762e-05
-2.64772564915289e-05
6.316866696452e-05
5.53731611270273e-05
7.30099472416113e-05
9.69193066201317e-05
4.72314333760033e-05
5.62600768366459e-05
9.02621481406901e-05
6.13748894818448e-05
0.000162660834831259
2.56897411768097e-05
7.79440571775723e-05
3.52334197740048e-05
8.43536155480384e-05
4.20372843345589e-05
0.000146312579726291
9.73374740173811e-05
4.43557891940964e-05
2.52908621396803e-05
6.29454688305495e-05
4.06749540002826e-05
0.000154734745754737
1.42497857430717e-05
0.000162141668698442
0.000115820503083637
0.000113642278573424
3.39986359816307e-05
2.6595899359886e-05
8.63471540050739e-05
3.6564291848912e-05
7.82517621662609e-05
9.66209590171816e-05
0.00014112399657183
9.03465033377656e-05
2.43385889497524e-05
6.77303459672334e-05
0.000140118873418615
4.01756776088777e-05
4.09987072664499e-05
0.000133828403817118
6.33883314669688e-05
3.86167278369946e-05
7.24734995292507e-05
7.00556838888468e-05
-3.32545824814672e-05
8.9175254355828e-05
5.32194481956604e-05
8.24089717254447e-05
2.52074581345363e-05
6.18107435066521e-05
9.64857118625826e-05
7.19182027662058e-05
0.000107939788311373
4.04882520158318e-05
0.000112241406812508
7.52876359240686e-05
3.81295330618796e-05
0.000105643339563593
0.000126998895298454
2.59326473908376e-05
0.000109608464540955
-1.39719053876006e-05
7.11992578728634e-05
4.05585589791725e-05
2.07877111126575e-05
5.02092689287046e-05
0.000113316474023082
8.88301365674064e-05
6.41543018148748e-05
5.13087185497844e-05
5.39447819640376e-05
8.04785207952409e-05
0.000114653848312114
9.17774359866498e-05
0.000102231106955432
5.49514052529711e-05
3.74549977360909e-05
8.56979420765808e-05
2.54226558211458e-05
8.63986144556924e-05
0.000110038983532348
0.000140750076025907
1.12920310590648e-05
6.83401256562402e-05
8.39619874511343e-05
0.000118962440865254
0.000142121510810939
7.64126683886063e-05
0.000111957532282932
5.51724515546302e-05
8.21029755607816e-05
6.32320274053094e-05
9.19339430084845e-05
3.560071766027e-05
7.64126748068129e-05
6.25024502888578e-05
7.89338473171222e-05
9.36956742441906e-05
0.000151633199536423
9.2689872571108e-05
0.000117138987285065
8.11327382813221e-05
9.84426188138656e-05
7.5331971039778e-05
9.74887319929143e-05
4.08719986603313e-05
6.26037942977536e-05
1.2744727960624e-05
5.44165757194745e-05
5.41026025006317e-05
0.000103322133394025
8.27369061371473e-05
4.45494084663552e-05
2.2505307447902e-05
5.82974081135103e-05
0.000160309962645007
4.99922792279044e-05
6.48953573303753e-05
3.59492977178133e-05
1.88780664742848e-05
9.6328593016605e-05
0.000102933079039706
4.8101288620988e-05
3.38648740941506e-05
5.9410965503295e-05
5.48130268838461e-05
5.31594635892895e-05
9.49456097920769e-05
4.74625139949229e-05
0.000109305109042548
7.2018617617029e-05
8.41583549858466e-05
3.27033736379633e-05
7.68996187027592e-05
6.94178316544534e-05
4.16493237648695e-05
4.10882884000694e-05
9.16210262827164e-05
0.000203549285002583
0.000115863484112455
0.000113337700636306
0.000110192254893848
3.23547116054307e-05
0.000140308958856897
5.91391625064128e-05
6.44783389681187e-05
3.72786490970551e-05
0.000117851271005461
9.84408496300576e-05
9.26389098233975e-05
0.000130939600945076
4.5710756497505e-05
6.56431085631072e-05
4.59639821938582e-05
8.32985866993244e-05
6.28907866581113e-05
4.53176347783598e-05
5.9610074396503e-05
0.000121817399756353
1.32122640161772e-05
6.21497616446664e-05
9.8464187274865e-05
0.000147770782559059
0.000140000604209539
7.57836565982954e-05
7.16091052474529e-05
8.04219588409016e-05
8.14922965344449e-05
5.64110359838129e-05
5.12442630691838e-06
5.1361528770659e-05
2.67747715452666e-05
1.16883080863862e-05
3.18773389974807e-05
0.000120393292047456
5.70753092912874e-05
4.31635167390622e-05
6.50048047496704e-05
7.42607908395802e-05
3.82835819271413e-05
8.06295271707675e-05
0.000113107349722784
0.000109760325045478
7.12987270385626e-05
0.000117672913602606
0.000100076071854645
4.06976377181973e-05
3.94839564931341e-05
3.977526757309e-05
-2.69790843443699e-05
3.5398088625592e-05
8.17321686069418e-05
2.27182666934991e-05
7.81725380595595e-05
0.000136957091576168
5.93736187553405e-05
0.000113460517913496
0.000121687839644271
8.73216017153109e-05
4.34242394197775e-05
5.9355990296887e-05
7.86629038339281e-05
4.97296764567964e-05
0.000100523798264324
9.94094016557655e-05
9.61763407160743e-05
3.42433801157295e-05
7.58170431394374e-05
4.01337697963471e-05
8.30914218467041e-05
7.60656523544206e-05
0.00012130063289866
2.88145093650342e-05
0.000102981071820134
9.0407599634424e-05
6.39170700980277e-05
0.000129579001842101
7.2117554205081e-05
0.000102060472708387
0.000144433291579761
8.19506154879944e-05
4.22077051282215e-05
8.18340050286463e-05
9.97426044588901e-05
1.10806117219772e-05
2.89647901449165e-05
5.9829878635709e-05
0.000138790990985044
7.04735574838515e-05
6.79395594076295e-05
4.04120996451338e-05
3.58737228529662e-05
1.67577221979134e-05
0.000113156212408804
8.87310764379407e-05
0.000106975370755849
8.33471049249024e-05
0.000102838098883057
0.000116372541279814
7.9694606362644e-05
4.57497160343585e-05
7.89371576457153e-05
8.85132831314567e-05
6.8645273905512e-05
7.73769221367299e-05
7.81047973930018e-05
-9.85010527095685e-06
4.55095811939149e-05
3.50215329707471e-05
6.68528512172504e-05
7.6762926223204e-05
9.10024263313062e-05
8.43053489193574e-05
3.13328914707913e-05
8.94888163526766e-05
4.98031302178433e-05
7.49031142161965e-05
0.000109502144035425
7.23419601313248e-05
0.000108609006921628
7.75202407896352e-05
8.40325302381737e-05
5.8720533927109e-05
0.000116156513076318
1.58187098560945e-06
3.76331419486929e-05
9.26227465271788e-05
5.85501603757126e-05
9.14008722899952e-05
8.71869210323314e-05
5.65618569370613e-05
0.000103326456250479
3.40147178138841e-05
-2.94653552266219e-06
6.12193384023778e-05
0.000132988054319234
0.000110875735976598
0.000131573193298315
1.73502836471594e-06
8.42411632050426e-05
5.91296116115101e-05
8.47711392844129e-07
5.40711936420618e-05
4.92544497850513e-05
0.000104948083417379
8.65072377877226e-05
0.000168895813433779
8.26861627245336e-05
6.18652645743466e-05
5.88118793767362e-05
8.1256404754422e-05
8.98027231829363e-06
0.000106725671460151
0.000101826337726658
5.89205003578647e-05
0.000106077605932328
0.000118478356755623
0.000134788210963039
0.000128029412858553
0.000102219023467379
4.2446667042472e-05
0.000106310704499383
7.13921350420411e-05
7.15843753459872e-05
8.04880747307564e-05
8.05614911958241e-05
0.000152783835890643
5.34926507245118e-05
1.08545529415499e-05
0.000106375279784261
4.03564277295758e-05
9.40790019144509e-05
9.95472513145248e-05
5.63773697395971e-05
0.000103458459878441
-1.44524706838834e-06
8.5031461926183e-05
0.000100958376881445
0.000108381048893414
0.000126010263446273
4.23631415416609e-05
0.000128998766292075
3.68385955343526e-05
8.88544038578792e-05
2.84745662915511e-05
8.99599128999037e-05
9.03069569455737e-05
3.53950214151885e-05
9.44043804967529e-05
7.35928856914018e-05
3.69653646048845e-05
0.000110510736577453
8.21282976521772e-05
7.52065126954202e-05
3.89388775500829e-05
5.7494787585729e-05
6.31554072350758e-05
0.000150781458994156
4.61427065351108e-05
6.67800706187159e-05
-1.06722859398976e-05
0.000104755204322667
7.06853395679044e-05
9.20550806916663e-05
5.38889687789658e-05
4.40618950855171e-05
-1.76002450504344e-05
4.32003007629621e-05
7.21613526654142e-05
6.09389016040039e-05
7.30232833612651e-05
7.44693806305682e-06
0.000118779154140229
7.72720629756111e-05
1.7654469728016e-05
4.98946619005797e-05
5.89449730426761e-05
0.000144516492652525
4.97342816850844e-05
5.98090944227335e-05
5.46590067063008e-05
0.000114696403169183
3.80569592645117e-05
6.54282616058737e-05
0.000127680151635031
0.000162025558480543
0.000123172511206198
4.43886834767242e-05
7.25866292552661e-05
3.87039907357665e-05
8.60729896638037e-05
7.25382226012669e-06
0.000109457076411894
2.91670385307621e-05
3.3453061500212e-05
7.65951004712095e-05
9.95918001049988e-05
0.000122617118374898
6.83618690520158e-05
9.21705901461098e-05
9.95909015914951e-05
9.13532801085089e-06
8.15361315827265e-05
1.47324956253874e-05
3.64445892002871e-05
7.35299431328236e-05
0.000104007238276505
0.000131625475630796
6.66130895958816e-05
6.37595185410506e-05
5.05405768804359e-05
5.46833299658785e-05
3.83640710138914e-05
9.88441415221795e-05
7.23170802800565e-05
7.07047789916156e-05
0.000134452693879244
0.00017716329486873
0.000114671724757881
0.000117132260115553
9.91748117334948e-05
3.86427167910652e-05
1.48462005761185e-05
0.000101183115530677
9.22464919679282e-05
9.23599322789018e-05
7.40792425219352e-05
8.50735165813228e-05
-5.55535841121143e-06
9.46146715363691e-05
2.80462800515176e-05
4.11900562854635e-05
4.93089332716471e-05
6.71140622733674e-05
8.76937266415673e-05
0.000112561323583688
0.000116480844080025
5.19529690683304e-05
8.54617070400424e-05
2.93750211053754e-05
0.00012004913268078
0.000151295881369616
7.66820443184895e-05
7.254582212349e-05
7.23492870885985e-05
5.50259851666268e-05
0.000145886760751223
0.000122721803541285
7.14933646357495e-05
4.90679930360288e-05
8.09411706815958e-05
7.64118663751235e-06
0.0001502291313097
5.62326099621735e-05
-4.51364783060314e-06
6.0287906618287e-05
8.69358126139538e-05
0.000111740148374538
0.000104106894059017
0.000115688968263957
2.62694889955381e-05
3.79225117279084e-05
7.08700735815473e-05
8.46224224265623e-05
5.1577842759014e-05
6.68808758976214e-05
8.1666549972171e-07
9.70388963749858e-06
4.07807875647564e-05
5.07619101574228e-05
5.02320408489237e-05
1.05498251023867e-06
4.37596260806258e-05
9.28339899958485e-05
0.00011198803806682
7.13379305722429e-05
1.11643827424747e-05
6.73779350108715e-05
7.45357981876545e-05
6.61419245293646e-05
3.14976523944931e-05
9.98041793516607e-05
3.94727561835541e-05
5.59137611911201e-05
2.68568874362202e-05
8.27585066853612e-05
0.000129168477334618
7.03586575287831e-05
0.000104157313712603
3.57251259055203e-05
5.69818150051015e-05
0.000123637655146494
8.09274653511945e-05
3.08342670767177e-05
0.000157385441088189
8.64306141989393e-05
3.76452132900918e-05
0.000125515564486861
8.6610740834571e-05
7.51142769659051e-05
7.94526607432755e-05
0.000100566371383185
7.11435021646323e-05
8.37669518763137e-05
3.60699401874674e-05
0.00016331311841341
0.000101800223192126
0.000161592848298544
6.54769918538611e-05
3.519173848814e-06
0.000124589237438018
5.22564040961331e-05
8.10727768492632e-05
2.68917140236768e-05
9.27177526413368e-05
4.16448859432497e-05
0.000112948915952536
6.61552803693492e-05
0.000120312722213343
3.73213940270415e-06
6.09878533291394e-05
7.10934120256607e-05
8.02759709473786e-05
-1.03405898565661e-05
6.38431351045645e-05
4.36390974173445e-05
5.97258610959697e-05
8.42002070809685e-05
3.06788328777534e-05
0.000120897588772231
5.87284986618122e-05
8.58720990216987e-05
7.83018723889127e-05
-4.49321915764209e-06
6.77889315491804e-05
0.000100572264956023
1.41624107080241e-05
4.15276016927018e-05
0.000115734223768775
7.19323660611623e-05
9.15579701210447e-05
0.000105671688198725
1.34125679031488e-05
0.000105855103043605
0.000145269889974113
8.8964128082022e-05
8.20890278271542e-05
6.92178967924129e-05
9.41084378373521e-05
8.61673639082341e-05
5.09644692376071e-05
7.08624039158951e-05
0.000105424526915305
5.21498689363265e-05
-7.45682551242001e-07
2.57232543874479e-05
0.000111869181973296
0.000109721370719145
5.28774162153942e-05
