# Supplementary material for: Research on computational propagation and identification of mine microseismic signals based on deep learning
Source: PLoS One. 2025 Oct 22;20(10):e0334641. doi: 10.1371/journal.pone.0334641 (PMC12543183; doi:10.1371/journal.pone.0334641)
Supplement: S4 Data — (ZIP) [file pone.0334641.s004.zip › 000100600002984.xlsx_0.txt_24.txt.txt]

0.000120179297225856
0.000117094309657262
5.47926768960576e-05
0.000134401091424446
3.01866289075376e-05
6.33623625055018e-05
6.41514719786565e-05
0.000103554539142559
3.114938596213e-05
2.91635912062288e-05
3.20506473895589e-05
3.37304526206147e-05
0.000127318937511287
2.93717076676014e-05
0.000124222756975407
4.2960969051844e-05
8.78377089851795e-05
0.000110276295003414
5.03127182771365e-05
0.000163107724330822
-4.19651320418816e-06
5.59633140918797e-05
8.93423364681426e-05
6.02390567482374e-05
7.79034938559095e-05
8.71561215191366e-05
3.7300043589518e-05
3.60585241175985e-06
8.4197315610829e-05
0.00011500617012887
-4.70804653058608e-06
0.000180284034167524
5.40561642744978e-05
6.26359949282802e-05
0.000117098001132099
4.57448579274947e-05
0.000104269422415464
8.91773010529057e-05
4.49597781763604e-05
3.52275140821943e-05
5.91442944230115e-05
0.000103636879646072
4.56877838225253e-06
8.14638838477435e-05
4.72380453617424e-05
0.000102695975674918
0.000102921848219088
7.44042052601567e-05
1.50479735228682e-06
7.35580588649297e-05
7.75113413627273e-05
3.08411875214856e-05
0.000103483535047803
3.18402450774728e-05
8.82551630458539e-05
6.06150542516914e-05
0.000143064802519865
3.23591092840283e-05
8.08567589606363e-06
7.65324110415815e-05
5.70227487086261e-05
2.84139296384459e-05
7.68769658907765e-05
3.87385403254197e-05
0.000137569917598383
-3.89736069791384e-05
9.66900838176963e-05
8.88947777372636e-05
1.44884654576935e-05
7.56564610797e-05
0.000106890752591498
-2.53093386150704e-06
9.34342610090471e-05
2.14292582449823e-05
3.98781855866373e-05
6.13641829290944e-05
6.54483082747161e-05
7.47722100713809e-05
3.90895741182428e-05
2.69327900509325e-05
4.9574736551721e-05
9.52681168788202e-05
4.4012230579356e-05
-2.65200142030653e-06
8.95801357413811e-05
9.05874537149106e-06
1.36577780851371e-05
6.25618441815189e-05
4.82291823711786e-05
0.000101719370070221
8.95137130744081e-05
0.000152997058472489
5.49383363942025e-05
6.66609598000207e-05
6.8877565663248e-05
0.000104482780708045
2.17275480340459e-05
4.65027464319772e-05
0.000114851709152456
7.7286882476681e-05
3.81575880271597e-05
8.320215886982e-05
0.000140953224118914
8.40940926810496e-05
5.20926119682081e-05
4.53343107602668e-05
5.43487139448099e-05
0.000128007362315643
0.000121593464110654
4.33840212127399e-05
0.000100283002805388
2.68730810521339e-05
1.5096364567272e-05
0.000101471638565994
7.18490855229757e-05
8.72644956215698e-05
5.36474045649461e-05
6.50517975912723e-05
9.97888107063043e-05
5.51396528814811e-05
3.99206570819448e-05
3.73774059734569e-05
0.000105816484042085
7.47622694683361e-05
2.30666149623225e-05
9.31156813787947e-05
7.19799228777053e-05
0.000103191666637161
8.01724526213289e-05
6.86346744228095e-05
9.93423730567341e-05
7.56019503431677e-06
4.4539453129996e-05
6.36193222098613e-05
6.16198287786676e-05
9.6896351506039e-05
8.67923329883316e-05
9.23651093770826e-05
5.50094783843612e-05
8.19796304019591e-05
9.92458509706544e-05
6.58469703792977e-05
5.07609168867658e-05
8.19560107402019e-05
6.98504745877576e-05
6.87798001884197e-05
7.35312655313956e-05
0.000116522241798114
8.69610334702861e-05
-2.83092316787596e-05
2.71389677367567e-05
9.83726052598169e-05
9.70960380683542e-05
-9.33932199186621e-06
9.25800745194979e-05
4.34466298358938e-05
0.000129132199607632
9.68393865246698e-05
8.75145895209412e-05
3.65015365410227e-05
0.000100049076864811
0.000140352090720255
8.08383469429898e-05
7.16652792253145e-05
6.78253763053846e-05
1.78909926909906e-05
0.000128151801536728
7.16003572132955e-05
5.50484615313157e-05
9.71604523005202e-05
4.86139731057829e-05
9.03827469704657e-05
8.74775710867237e-05
6.00907570596443e-05
5.18303152839278e-05
8.82039227510694e-05
4.72523924381727e-05
0.000117760559010278
7.68387925153711e-05
9.92757475187132e-05
5.51770675048178e-05
7.15328156066377e-05
1.95205107225897e-05
0.000130724743525969
0.00011198865359425
6.53603322153391e-05
0.000110840741711211
8.62577141935058e-05
0.000127767553649808
7.25378949794571e-05
4.63788306744538e-05
9.5717819528367e-05
8.53967683599575e-05
7.2138586654447e-05
6.41497329380295e-05
6.46989811607316e-05
5.15833805937379e-05
0.000139445219686565
1.63085506421808e-05
0.00010123250009994
1.88290636678046e-05
6.71745881382036e-05
7.47427210040875e-05
2.13023021931414e-05
0.000129055315166887
0.000124183953799379
0.000100644764813691
7.20361483745798e-05
6.54608231580985e-05
4.98489415090655e-05
-1.56766619317431e-05
2.79024720325356e-05
1.36835619379045e-06
0.000128723004260204
3.18994872034013e-06
9.48655592555991e-05
7.08767474002272e-05
1.07001071100585e-05
3.55576102627575e-05
4.35856191199019e-05
9.04968023534109e-05
0.000111944616875308
8.27715607980463e-05
6.22200657107486e-05
6.91326726292714e-05
9.18528105076913e-05
9.77813520791521e-05
1.81265783505411e-05
4.18755461064236e-05
8.45297757139308e-05
8.07147560385231e-05
1.26906328726939e-05
0.000133020630438819
6.69849216494449e-05
0.000104714199925505
8.2553511613469e-06
1.0079815449338e-05
-3.8428116912716e-05
4.71934133767791e-05
4.42916636546123e-05
6.88192034405512e-05
0.000118609623072352
3.55014352367241e-05
4.47008959832836e-05
1.69020186868822e-05
6.52592417621693e-05
8.01637317006083e-05
6.40066206810694e-05
3.61003206584972e-05
8.1147992238696e-05
0.00012224430506354
6.48951709737275e-05
0.000140053639403113
7.69265497324462e-05
1.53746508624875e-05
6.59937256598436e-05
0.000121960524760367
8.05312623871263e-05
4.20051068469256e-05
1.2169300369976e-05
3.59688092256501e-05
0.000112327473464719
0.000111781578792398
7.66016911138721e-05
9.22281869947025e-05
-2.38575726185798e-05
0.000133759269187659
2.73016833821247e-05
6.68796007320192e-05
9.7291215885147e-05
4.19060974950432e-05
0.000137242045631446
7.73539414864644e-05
0.000109504287039944
2.28789287795978e-05
0.000101911986793389
9.14455746673578e-05
7.18701806839976e-06
0.000118690075493843
6.1140765544816e-06
2.50773542187937e-05
2.47983127249152e-05
0.000160141872570565
7.67714061372695e-05
7.97109534039841e-05
6.81866356940784e-05
6.26880128647576e-05
6.41196135848789e-05
7.31174719841188e-05
7.11113220409962e-05
0.000116759080383708
5.50957739497687e-05
0.000107158331161015
0.00010190549970677
7.4720290901282e-05
-2.63818268475134e-06
9.9567092452176e-05
3.13449641426052e-05
8.44989453692917e-05
8.1017855376696e-05
4.92480738597922e-05
0.000116204526374509
5.90062595660969e-05
0.000109480095768066
4.4285228727406e-05
4.69089203891275e-05
9.43127363757637e-05
4.75425256109152e-05
-3.46385280917345e-05
9.86790396437428e-05
0.000112851876993514
8.2448696497403e-05
0.000105843934725138
7.03729187284662e-05
0.000124325889396439
2.75494472257728e-05
4.80306277381335e-05
0.000114115480280281
8.26126425759422e-05
3.61984803896585e-05
4.70730119106201e-05
0.000155447692361727
7.66287671403521e-05
6.89771402364692e-05
0.000135357796616847
9.4710962482967e-05
8.99255476880027e-05
5.29792023436982e-05
9.67643919193557e-05
0.000107944247404627
5.89511917890422e-05
1.42140656983004e-05
6.3191906160376e-05
-1.51487413433023e-06
4.22557694268335e-05
0.000115527947001059
1.27623223498808e-05
0.000137616380098701
3.57346932349614e-06
7.89911087031967e-05
8.40848034619404e-05
4.1934573603377e-06
0.000135613894739958
6.93434263370544e-05
1.34820700637137e-05
6.98561428286988e-05
0.000105423090199109
5.9442346364486e-05
5.40405955609681e-05
4.16694518697281e-05
6.17367691941067e-05
3.54247688835484e-05
3.26973293005851e-05
4.25617603147182e-05
0.000108028391614914
7.19109125172449e-05
2.6133302035967e-05
3.53795063851532e-05
5.51287955687205e-05
0.000121856475021579
9.02370812905487e-05
2.33705201951168e-05
0.000134458418487867
6.16749462146755e-05
0.000119803120290191
0.000122472469529093
5.55130991235623e-05
7.80309454829234e-05
9.62532109238129e-05
8.52368165039299e-05
0.000109329970341832
0.000183916366132224
0.000123173256938141
0.000108530838987848
7.7088102248172e-05
9.7333286256409e-05
0.000113027829799824
7.64311324975219e-05
0.000118502877653237
0.000114054808171516
6.3012815411463e-05
8.5042132228851e-05
0.000110016636204977
0.000118348020371383
9.30791789310496e-05
-5.94899129586044e-06
6.58360120525255e-05
8.52657859474365e-05
6.2855014915534e-05
7.10218888260104e-05
6.44996054040005e-06
3.77361682175302e-05
9.53818461687884e-05
8.91233119701741e-05
4.2358084296649e-05
8.02666598295256e-05
9.85438834541323e-05
7.4412267028376e-05
0.000100873211201029
0.000127752368237542
7.9282234547081e-05
0.000170483431695912
4.02786801579261e-05
9.78284834854787e-05
0.000127136138015641
6.19679995854753e-05
3.50841111516252e-06
-1.13217822690928e-05
3.66390390478371e-05
4.46608814299644e-05
3.58201761533713e-05
8.81921595494408e-05
9.64802515774467e-05
7.35658858629781e-05
4.1435582291785e-05
0.000121058847232079
4.30310584551808e-05
2.72815276914112e-05
9.9039601375952e-05
-1.3520364765118e-05
6.10742743862726e-05
0.000100532686901236
1.51576064399414e-05
9.62651280748127e-05
8.90288483608834e-05
3.69590409869465e-05
4.62317259188689e-05
7.92642907160373e-05
0.00013184943203793
-5.59109377638337e-06
6.88801557389303e-05
-1.32586729144072e-05
9.53686789449235e-05
0.00012442092527667
3.83266647129441e-05
3.79735668670119e-05
-2.45496030493124e-05
-1.53425446804589e-06
4.96027988204207e-06
3.65149821649946e-05
5.87773978111434e-05
6.9885214080337e-05
3.7402497986914e-05
3.64040786009353e-05
5.11544234737248e-05
8.4799206147483e-05
0.000103771577690837
9.23667261823583e-05
4.73187504997865e-05
6.60413065804792e-05
7.06403991424153e-05
2.77071612248298e-06
9.26291842582922e-05
0.000123195968677275
7.93334371638566e-05
5.48199492577002e-05
9.27164683156013e-06
9.82879251013579e-05
5.0823327937696e-05
5.50954132600161e-05
7.93533166801876e-05
9.77790723712553e-05
1.53501232025932e-05
5.96697352607084e-05
-9.56620680515369e-06
7.22095169858051e-05
7.2656992362398e-05
4.70677065048227e-05
3.61476205623692e-05
7.89410031424558e-05
0.0001633829382566
4.96563706873435e-05
7.54504761937337e-05
6.23283516229842e-05
7.45028250907018e-05
8.6299049939237e-05
6.43892136671652e-06
6.39954691992473e-05
3.73271496289062e-05
2.10493942992274e-05
9.24626765311882e-05
4.87912946540089e-05
0.000109075158988356
8.18269334765977e-05
4.84182380280949e-05
8.75069148130798e-05
8.69779896401389e-05
5.6877085477025e-05
5.65252981127672e-05
9.34295564448564e-05
7.91388198792401e-05
3.43361945423131e-05
9.85691685973627e-05
6.02426152821673e-05
8.18084392591434e-05
4.77734737928573e-05
0.000130736290433053
4.91581262738674e-05
6.39120591779864e-05
4.79923012622432e-05
9.83408794251091e-05
6.09225430522012e-05
6.63592642367112e-05
9.66726924555684e-05
9.00444625464597e-05
2.83885140792602e-05
8.35175980643888e-05
9.04511451839794e-05
3.88707555509941e-05
1.9414263117659e-05
2.10922839555509e-05
0.000123347868110149
6.62896011456165e-05
2.8652007314783e-05
0.000159447892460632
0.000108671043243094
7.97714333450162e-05
5.45652459696885e-05
6.21270284411418e-05
-2.82331219895141e-05
4.58418605948091e-05
3.53957781957056e-05
7.99905246220675e-05
0.00010752512004695
0.000116830839176769
2.39521939364161e-05
1.08302027838565e-05
8.45404033588725e-05
7.77984625140874e-05
5.51130925945459e-05
9.12973502285974e-05
7.23682863968999e-05
-1.49177684664352e-05
6.19215719091266e-05
3.82365939273739e-05
0.000125726740684511
0.00010821949072448
4.32046043772765e-05
4.70853171382691e-05
6.60194156724724e-05
0.000107897958752142
0.000153907445780713
6.65706650599375e-05
7.88758214002752e-06
9.55071090229265e-05
0.000100368244731492
4.49911772868787e-05
7.77938356119246e-05
7.86521677975449e-05
0.000120393257644751
6.79677048106204e-05
-1.13932532246962e-05
2.27679132495152e-05
3.62770827491404e-05
8.74690987554289e-05
0.000110501087097819
4.62163406360005e-05
7.63949801549725e-05
6.662815046488e-05
6.25594386038476e-05
3.66106082829046e-05
8.10199946571143e-05
0.000116970698654788
0.000116775975353621
8.86844382461253e-05
8.03560305869643e-05
-1.85405045790525e-05
9.00366642581451e-05
4.98654620556948e-05
0.000125971189656275
5.90728965785381e-05
0.000113277077386454
-6.19556934721291e-06
5.12703241988826e-05
6.54841115903826e-05
3.30986898830224e-05
0.00012580202484779
4.65601847094482e-05
3.99813989067703e-05
0.000100667476357736
7.6154409890235e-05
8.43011628750428e-05
9.96976638412142e-05
5.86997737685573e-07
5.6696816209282e-05
9.67800016838915e-05
3.73393634832258e-05
0.000104074939712334
8.76741975266227e-05
0.000140174122101818
9.60433381847563e-05
7.65801717639114e-05
0.000186083560758555
9.5078441104797e-05
5.18335415170574e-05
7.67999558361231e-05
8.63443630466955e-05
4.18689597754587e-05
2.4387166645936e-05
6.8808105748006e-05
4.7630869978658e-05
9.46752454145696e-05
0.000124589027196055
6.16350237701726e-05
0.000109773716811359
2.71335274657558e-05
3.67708236323012e-05
1.70417329035919e-05
1.66421998707116e-05
-3.01836745600339e-06
7.8924676682656e-05
7.70461843625039e-05
0.000111889063089365
6.21947946186387e-05
5.87039084168263e-05
1.41387616274476e-05
7.91826304848197e-05
8.49392869397761e-05
8.10001962852739e-05
0.00011618761187949
7.48363737662158e-05
9.84550660640429e-05
8.89954074843318e-05
0.000132754785894211
4.49531942126476e-06
5.41769867974396e-05
4.39643767431774e-05
4.90864365221328e-05
-2.04817088417981e-05
0.000110457501727062
4.7617442068388e-05
4.36384094236707e-05
0.000139672483011357
0.000132078517065249
0.000100519421562296
0.000130983718836173
4.20537168093825e-05
0.000116607704157648
2.58429942882997e-05
1.5829186065887e-05
2.30733069821367e-05
5.29326227675602e-05
0.000109814211813992
8.06184843385693e-05
3.31937730028961e-05
0.000139428014918655
0.000146798928400401
-1.11318306790024e-05
3.88001492888448e-05
3.3462720394638e-05
0.000136033692679293
0.000129213583574053
4.85855176584905e-05
1.78759424270555e-05
6.90908826798396e-05
6.60082357860973e-05
7.58095958329911e-05
-3.2894604940593e-06
5.45769258681967e-05
0.000103391802488182
2.23976106116058e-05
5.13519234978272e-05
9.8270134177412e-05
9.25656001172479e-05
6.75565271555714e-05
5.79327127374846e-05
6.69189613928012e-05
-2.53706260454439e-05
4.32298798542504e-05
2.38477902512979e-05
8.40295731273665e-05
5.71512432096293e-05
0.000112081488982948
-2.64589514406692e-05
8.08556498887489e-05
5.49034416396253e-05
8.55783678844579e-05
7.24858387537316e-05
4.48038960934566e-05
0.000126655659631017
0.000100189423082918
0.000112370781360489
1.5542566114614e-05
-2.68680158560914e-06
5.6668557296764e-05
4.50269224370863e-05
0.000111104787401927
9.62541345143901e-06
7.81077727015205e-05
2.80154369813911e-05
0.000108533413307634
8.51130208818728e-05
0.00011774813031959
1.62014247813218e-05
4.60983605120922e-05
3.26830651215494e-05
0.000118009933314708
7.34466841926664e-05
7.55688919497783e-05
0.000101345257378868
2.02938330115322e-05
-4.88204034300221e-06
8.0899673642972e-05
0.00010611621434214
6.31207629214054e-05
7.68504661384288e-05
0.000111896648172825
0.000127865754809479
2.80398433203311e-06
7.59845153891583e-05
4.31968589343928e-05
4.86432039845848e-05
4.47530081713052e-05
5.47751110418843e-05
6.55763152237523e-05
5.62999752331478e-05
5.19601667788033e-05
2.92573107556165e-05
7.34960694322891e-05
3.75148875496791e-05
7.42582342703336e-05
3.80968898312126e-05
0.000113077519455142
3.42626269873718e-05
7.69659027586018e-05
1.54617487931026e-05
4.38917886455334e-05
8.84924134531083e-05
1.82252424118138e-05
7.15076914797179e-05
1.50042436805019e-05
2.45793576462424e-05
0.00014418512206224
8.07629451896622e-05
3.16413618892296e-05
7.08874098210611e-05
0.000119598605071885
0.000135506258178903
0.000108540756923794
4.3468919622968e-06
5.35526394933182e-05
5.32064699754243e-05
6.38586091370933e-05
7.47329433681255e-05
5.38236383580021e-05
6.2093508195483e-05
0.000118595189792302
8.81171534512345e-05
9.0875286111559e-05
8.26686750588284e-05
3.05830460853036e-05
7.37352089278765e-05
0.000125719650626476
6.88305617077605e-05
6.5182323956761e-05
4.97882036489055e-05
0.000146826177551792
0.000114079672162699
5.60583222288511e-05
0.00014082283649606
0.00011063673052954
2.70183759907343e-05
3.82515362973492e-05
1.70164221371171e-05
0.000104040391983229
7.39241713044678e-05
6.93926086978529e-05
6.62708705791754e-05
3.90739474824336e-05
0.00010870622068123
6.86768576104484e-05
1.32248325753222e-05
0.000106459833193932
3.8003066288157e-05
6.56072508183078e-05
-1.27775228029039e-05
0.000127791169742949
7.90475811604096e-05
7.2379062704688e-05
1.59770002329247e-05
8.96706267249187e-05
8.72836658483833e-05
1.42252233216645e-05
6.97239910831975e-05
3.26253616484475e-05
8.25946629650965e-05
6.67164531265e-05
4.13345557749127e-05
9.67173355627295e-05
0.000140705095034513
9.11165806308822e-05
3.12584602587304e-05
7.59575791590198e-05
-5.94296184127459e-05
6.5622697432471e-05
-1.13593352422149e-05
8.52382994082748e-05
-2.89727591219726e-05
8.25624421471914e-05
8.00169450361435e-05
9.7277389728193e-05
1.62112059015752e-05
9.39885185644763e-05
7.02479862066698e-05
7.10715132957901e-05
0.000128299298187112
7.91996383032084e-06
6.53433059738652e-05
6.48602345323444e-05
9.54790019447581e-05
4.14778618418995e-05
5.11099647695169e-05
6.68709597791269e-05
0.000126289384295663
2.09916479285408e-05
5.25696417870086e-05
4.7424102613699e-05
7.32933507225761e-05
5.15371733649677e-05
5.83972332562569e-05
3.64927010764838e-05
7.7112180860061e-05
1.80753957099476e-05
8.92124859983049e-05
7.62412533426025e-05
6.02054286428671e-05
8.33554345360621e-05
0.000117195737741499
-2.05652191224638e-05
7.03156137667623e-05
9.55193492927792e-05
8.07107217401602e-05
6.36266588715599e-05
6.7321481537986e-05
9.43582353611826e-05
4.64797947761724e-05
7.0755117111531e-05
3.64504684510914e-05
8.04989038877162e-05
4.82887055251479e-05
6.34773850374848e-05
-2.50895876370487e-05
4.82805689101166e-05
6.18014209551108e-05
0.000144340061582837
9.3115936035571e-05
0.000134318998641857
8.2408848198509e-05
4.02322061989098e-05
8.2962629939813e-05
5.28901158071032e-05
8.79819133981269e-05
8.93537913375322e-06
5.18863174503908e-05
5.34532339016549e-05
2.9789449522663e-05
8.0212377334971e-05
7.21068518940169e-05
9.02529300662353e-05
6.67664151120149e-05
1.85923847110351e-05
4.49579420523887e-05
8.28094573633783e-05
0.000124632961158324
-4.22452401769592e-05
2.2006408707532e-05
5.31998266958388e-05
5.63225591828094e-05
1.04676476456349e-05
5.67047806582246e-05
8.03373327562622e-05
4.24266474530277e-05
9.50322837219727e-05
8.99250937229543e-05
4.85333068835304e-05
7.57854978451486e-05
0.000159073975236867
3.5076273937183e-05
2.7049332272917e-05
0.000109986097546421
6.74632891997816e-05
7.12661886173862e-06
0.00011798660909305
5.36506023205315e-05
6.69983020849528e-05
0.000108850759147288
1.76072598556305e-05
5.74183561493459e-05
5.37853598897281e-05
0.000123236120751536
7.19395976313065e-05
8.72874116554053e-05
7.07410572189495e-05
8.74939733820053e-05
9.4256190690898e-05
6.34836569263367e-05
0.000144735399270093
7.74089087983571e-05
0.00011926866656978
6.15300484982616e-05
6.07189140821508e-06
3.84068049239119e-05
4.85978700333164e-05
1.84298883902678e-05
0.000136007379478731
1.56805499047086e-05
0.000130123544144841
8.13165729048941e-05
4.56082653075448e-05
8.27793927720773e-05
3.97011222816515e-05
-2.28916032611717e-05
6.41736784870716e-05
8.57591533222836e-05
-7.82515380254293e-06
6.88686859372012e-05
9.15147592862154e-05
8.2358850357359e-05
6.88412282950298e-05
4.87064199130978e-05
8.73678123705277e-05
0.000107983477928306
0.000106676450653026
9.90821658014687e-05
-3.91882628601987e-06
0.000141815382336488
0.000133287644693229
4.32807962346812e-05
0.00011032995824321
-3.97823367958979e-06
7.06979397897994e-05
2.55906684955379e-05
3.63352881320459e-05
0.000108702699128417
8.8232039750723e-05
0.000105705331778282
9.72555271177848e-05
0.000132231187402706
0.000155373546927991
3.7381734839699e-05
0.000128773947360438
0.00013511863439567
9.86985726977557e-05
3.64107512689845e-05
4.33050526485644e-05
7.26844694882415e-05
3.38237442232589e-05
4.79539292361101e-05
0.000105922629966861
0.000140565552719963
7.70132916836597e-05
8.11769701919689e-07
4.726602420568e-05
8.46043685314648e-05
6.25546951990212e-05
5.93362057676889e-05
8.01539096221866e-05
4.58383371577076e-05
8.5195868892327e-05
0.000124031759382966
8.60655431272314e-05
5.90685602350026e-05
9.45342973647881e-05
3.48039630310835e-05
2.08744822440354e-05
0.000103031841378359
2.20253781559713e-06
0.000113480590455768
6.3836465390526e-05
7.93243767104855e-05
5.39303933767159e-05
8.42560238120716e-05
7.17248985454113e-05
6.20407255501124e-05
0.000101275858654061
6.06001878811014e-05
7.43203097972057e-05
2.65903783999892e-05
8.05646295434047e-05
0.000163965286762607
8.35172363103673e-05
0.000107078525010113
4.04900756174018e-05
0.000104201656631586
6.30121905755661e-05
6.75797781317893e-05
0.000120294551663951
5.24857656423828e-05
1.6271446951998e-05
6.83753626780235e-05
-9.72128012760808e-06
2.35891134783409e-05
6.77472010774948e-05
0.000102763696189052
6.34875788109577e-05
4.79003098090058e-05
4.01169797393113e-05
6.94551631279079e-05
7.41525304279763e-05
2.00502669039263e-05
0.000129083761804126
0.000100336209058858
8.81694462414821e-05
8.31488990555964e-05
8.0816775396179e-05
7.18674497819711e-05
0.000129684779690022
9.16502599117476e-05
0.000114974505463829
7.11232743760714e-05
8.85631306592381e-05
2.63837427984201e-05
2.89482896899359e-05
0.000107328651261699
7.67317675507408e-05
7.310349144663e-05
5.00766076012913e-05
9.16734433220617e-05
5.79168455132679e-05
0.000103595383866285
7.68490187183172e-05
3.88729447899413e-05
1.46055632713386e-05
5.87329722829287e-05
5.08960969667442e-05
3.11087408354068e-05
5.74221866404362e-05
1.23251137269644e-05
0.00011482406735625
0.000105369678987152
7.33547136249158e-05
4.61293886968307e-05
4.59945377044837e-05
1.56618604379778e-05
6.28529569310552e-05
2.51508536880455e-05
6.57298232605854e-05
0.000126698334434582
6.00746257866726e-05
6.22458550702803e-05
2.33487207694546e-05
5.45013180834453e-05
1.86325037732002e-05
0.000116795342264939
9.54315303903786e-05
6.68755960309158e-05
0.000107717399008601
8.355343902496e-05
6.06700310071855e-05
2.35379857016622e-05
4.69928394121428e-05
4.4341229775283e-05
9.1457540460378e-05
-2.23005891144145e-05
6.90712117082423e-05
3.24041386091774e-05
4.45320558414e-05
5.33378328589865e-05
0.00010502874669238
7.20675827065218e-05
0.000121329506501168
9.88751258645636e-05
5.12640468665309e-06
0.000115870525677429
5.17011481901347e-06
0.000106093771335619
0.000135517219870377
9.83821958508809e-05
9.20907899498027e-05
4.77302852146592e-05
5.55576540510386e-05
7.02044698780096e-05
6.25967329298616e-05
0.00010351659148858
3.82130356991694e-05
9.88157513145908e-05
6.10714821916714e-05
6.7629004574513e-05
4.66700151030746e-05
-3.93051186300637e-05
5.50672806272077e-05
5.359098000332e-05
0.000109599262740847
5.70986773196498e-05
9.13522944972041e-05
5.85530465665058e-05
6.79614635063135e-05
3.85841440144887e-05
8.3132326930147e-05
4.90845671007802e-05
2.34219569961461e-05
0.000118221980918189
3.26535699857727e-05
0.000136103366062181
3.77999055301584e-05
3.43543139631518e-05
0.000118326235235786
5.18380453072155e-05
7.28403119334773e-05
1.88504964525873e-05
5.43265673025334e-05
7.63118496011109e-05
0.000115429596176239
9.67005066723842e-05
5.83758750523775e-05
9.50806910276045e-05
6.58833957436199e-05
6.60505672701673e-05
3.47638541176833e-05
5.69202670770383e-05
0.00012919692031016
3.97445790421456e-05
7.39631681894257e-05
9.63485265920465e-05
9.91557674281264e-05
0.000106942285719077
7.77868480115568e-05
8.29583184375983e-05
1.58301303308422e-05
1.74892007919413e-05
5.35694732578395e-05
6.92819595778523e-05
2.61202887088377e-05
0.000115512109807954
8.42784420721896e-05
5.39404124427524e-05
0.000109261732497262
1.34169245905024e-05
5.84275947167568e-05
2.87178420559469e-05
-2.07894416720392e-05
7.44818887538212e-05
6.2103098413167e-05
5.38599842827241e-05
-5.6454028662352e-06
6.59624124177885e-05
2.88268673721037e-05
3.91849467195258e-05
3.1961900680322e-05
0.000130935949437979
6.50911160751619e-05
1.82514573764384e-05
0.000134998312701653
8.66217300510053e-05
5.42300591414945e-05
0.000142224770471165
4.41420386600635e-05
7.31039804738943e-05
0.000131188513935148
0.000103024945586642
0.000113092196330958
9.02062039537951e-05
8.68297205846494e-05
3.69874404335283e-05
8.82999862364425e-05
8.36968395229687e-05
0.000182598512674026
0.000114702516039108
0.000124034505921554
4.61013468030432e-05
3.59601250750854e-05
0.000137011680196169
8.40013805863424e-05
8.15700969197536e-05
9.36285945505295e-05
9.26288621321812e-05
1.80375711543724e-05
6.57392816043926e-05
5.97119315146632e-05
6.03294789992402e-05
0.000165477030582623
8.67435914395725e-05
-6.11714360795725e-06
7.34045317202773e-05
6.31539872465748e-05
0.000130199534117041
9.67075459262653e-05
8.53517080497476e-05
3.41309603482789e-05
9.80753229828172e-05
5.54415947060242e-05
3.72521023387509e-05
0.000133236423969941
9.46493746816379e-05
0.000134635007152407
7.03802362098442e-05
5.15328050734391e-05
6.61123622363686e-05
9.66776206841309e-05
0.000122972252583432
8.964132941963e-05
1.17159406186936e-05
5.04750971331098e-05
2.97727356965831e-05
0.000135263988141322
0.000123959453208346
2.82264706526536e-05
7.73589441959144e-05
9.01837557896006e-05
0.000111705666875118
8.68314514712889e-05
9.20266027491832e-05
9.39552967107416e-05
5.70889574463243e-05
6.89795354821278e-05
3.20353376067525e-06
8.06321199597228e-05
3.21266737491548e-05
-1.79910074138388e-05
1.42400179159169e-05
7.31326652387429e-05
9.53348702953242e-05
9.10190631140858e-05
8.34116199885546e-05
2.56393298864254e-05
7.04776312637194e-05
0.000102753829752885
6.45304578075053e-05
5.25540832874909e-05
0.00011993154064126
0.000138627984348218
5.14966585494725e-05
7.56624030284991e-05
0.000126941897470134
7.89683863429476e-05
8.71659141080898e-05
9.16236946553434e-05
6.15679195826582e-05
3.24621633283107e-05
4.81082221061458e-05
6.99032973885327e-05
4.41712670858043e-05
0.000125511112416727
4.53137174439666e-05
8.69303324276366e-05
2.19249303940308e-05
0.000110531276617424
3.98661043413156e-05
6.59597454250665e-05
4.16711647722072e-05
9.88574045913095e-05
3.33227830717213e-05
5.1986356394008e-05
4.83218313301349e-05
6.29036046008302e-05
8.16517526327549e-05
5.23371307118436e-05
0.000115456785816694
0.000131291136027457
5.51822680406963e-05
0.000102213588105305
5.93355687712203e-05
0.000118333011188669
6.36487682849517e-05
7.98767977612721e-05
5.30411209788212e-05
0.000120918063866421
9.87797783037148e-05
5.19439640009183e-05
4.0391391799954e-05
0.000106548861028625
3.60603093409072e-05
9.49962667233301e-05
7.3590206759009e-05
0.000123986447644906
0.000109905282228012
7.65931899401872e-05
3.25623779265266e-05
8.07529758246079e-05
7.19583223524158e-05
5.25877044203271e-05
0.000101525685354144
4.5904462338221e-05
2.75467003538978e-05
0.000108255694772913
5.5019936800479e-05
0.000121653162556459
4.1782918368129e-05
0.000110401632268072
0.0001202765007728
-1.28031836926513e-05
5.73281347532608e-05
6.78681982480986e-05
0.000152079531724465
3.30836390492671e-05
5.69646732812442e-05
4.60134759827741e-05
4.54241267093019e-05
0.000116420893708326
6.99962317079293e-05
2.24398146413822e-05
6.33462524861767e-05
3.03214592675392e-05
2.25118302611872e-05
9.77324264284534e-05
3.1236241135926e-05
1.50387949378105e-05
4.31808533420107e-05
5.72862800645019e-05
3.8261404031152e-05
7.57833162777967e-05
9.41686352757996e-05
8.74059230024154e-05
6.54688727499809e-05
6.71712862813921e-05
0.000140678643769151
0.00010477627576181
8.28178660315506e-05
8.79389733589889e-05
0.000109023279890263
6.93027957002095e-05
4.31178094543907e-05
7.37697533545709e-05
4.354326049917e-05
8.68781496235788e-05
3.97061553179584e-05
0.000106431702158881
4.58115239072046e-05
0.000152792893627518
0.000142742945466727
9.82385055993397e-05
3.62418799911481e-05
8.27270079430452e-05
6.63975450073257e-05
1.07677304671374e-05
9.95469705292102e-05
8.99849943414499e-05
9.96006157868969e-05
1.69795697574274e-05
0.000105852849661938
4.6253077923937e-05
0.000118457508193277
6.03886701117834e-05
2.68757986120073e-06
8.5848078636591e-05
4.28473394464608e-05
0.000107068635669499
1.38229642470902e-05
0.00010861337885818
6.70111970680401e-05
2.72302316638937e-05
0.000108310532641672
4.14745258294233e-05
3.19791859786249e-05
6.1389548538663e-05
0.000101901337102298
7.16705312641364e-05
0.000138682685471591
3.07774428589625e-05
6.42013365752978e-05
1.38109810857755e-05
0.000102758214528765
7.44003345757917e-06
2.80128779898852e-05
5.89332097749204e-05
0.000105803349577683
7.72109159314077e-05
7.20458359692848e-05
5.83243005018584e-05
2.98700818920613e-05
0.000121585907489014
6.81132937563979e-05
5.57007502621873e-05
0.000103171500867441
4.63643521932711e-05
0.000101013214142341
7.18136551349905e-05
1.45365261673823e-05
2.00074293041638e-05
6.05568197303975e-05
4.06202491981727e-05
6.98222388224034e-05
6.96405671633559e-05
6.00053925249302e-05
9.80239599884626e-05
0.000115981326908705
4.26456901461707e-05
5.58806061894806e-05
1.96919815759773e-05
6.96426522279238e-05
0.000105221880222524
8.22474555346858e-05
6.43622994812686e-05
9.59247722671604e-05
2.91538832253689e-05
0.000103442732367219
9.67838340476208e-05
6.29811826042819e-05
7.68085279927867e-05
8.27198383234474e-05
0.00013100207406782
5.03287508756445e-06
-2.57305930638736e-05
9.74162046927182e-05
9.41075854980644e-05
5.99724709837908e-05
5.73537387363551e-05
1.97562099598634e-05
4.20027778980432e-05
2.06740601983513e-05
2.64582613755025e-05
6.21749449179087e-05
9.15692045594157e-05
3.98505750037506e-05
0.000166141042788108
7.16676426160666e-05
4.66875384299977e-05
6.67015065367943e-05
8.87358136220559e-05
0.000144978408882895
3.56613249209338e-05
3.33151332094869e-05
7.73596156109511e-05
3.73197009736252e-05
7.49504180090558e-05
0.000115794249898205
7.93524507384096e-05
0.000179402331061271
5.44914545215287e-05
8.41130894179556e-05
7.85224335824862e-05
4.26034506484921e-05
9.05584370519548e-05
7.41058832743021e-05
2.52716618504909e-05
-3.54496026453951e-05
8.03363254378529e-05
3.90562964025158e-05
9.42982292177462e-05
4.64649375539602e-05
2.18204119076036e-06
6.1342493627492e-05
-3.27790535393548e-05
0.000106688206602842
0.000129545197223972
1.39487753960164e-05
8.85386308743194e-05
8.61692783627638e-05
7.27103155554074e-05
9.0344284427831e-05
1.3928536549737e-05
1.07941697411817e-05
9.35565804643508e-05
0.000144114500957338
8.42853237311373e-05
1.63807546843683e-05
5.49517368621624e-05
9.8053700683193e-05
0.00010184081625541
1.63011250223595e-05
5.1843269681792e-05
3.30114998645664e-05
0.000103907541520258
7.1501495992696e-05
7.05929396963045e-05
7.07188478083172e-05
8.98762142032292e-06
0.000100491995576021
6.791323452347e-05
3.55007093161758e-05
4.20070005592815e-05
7.54165921317186e-05
1.14234507454923e-05
2.45475417508967e-05
5.6291070045622e-05
2.00235719157602e-05
0.000118012444513614
3.66828067422745e-05
8.99439735332841e-05
8.72334892237335e-05
9.80458580300143e-05
4.28877147855931e-05
2.86130616610329e-05
5.69496655107268e-05
0.000108967794406105
6.88694967468957e-05
0.00012095236733721
7.81445750176544e-05
3.32563381833603e-05
0.000129513270929155
6.75741835192527e-05
9.94761641584393e-05
7.97464942002515e-05
7.37374893670218e-05
2.23580349952547e-05
9.40346512044696e-05
8.91945275189737e-05
8.91895960259905e-05
0.000145778875571031
8.55209541527015e-05
0.000118224711462804
7.79633280244643e-05
0.00016539839293686
3.01055076720582e-05
9.42167889354787e-06
7.60227482923991e-05
4.59334356497762e-05
3.12153965986351e-05
0.000112624601153209
6.2304033598511e-05
7.38982252986963e-05
6.829439207804e-05
8.34061476821403e-05
6.966806382845e-05
9.35107263550752e-05
8.24592856209793e-05
3.70873834719219e-05
9.95207301560514e-05
6.48587638513559e-05
5.42293169893078e-05
6.60880113752675e-05
6.02217044916246e-05
9.38546736699627e-05
0.000100497487107564
8.17932521277445e-05
6.21115405066914e-05
8.02555035927296e-05
4.7758621186661e-05
9.53915522174416e-05
0.000162906792785591
7.96865344708415e-05
5.06913770812013e-05
7.70731679627484e-05
9.10546463658396e-05
0.000107840847853371
0.000133791385316817
8.50393416453323e-05
9.55189369813607e-05
5.80847826493927e-05
0.000131386846934769
5.01696526681171e-05
0.000128605648838097
0.000102544182639601
-3.14853057223655e-05
8.45771118004516e-05
7.56242400986685e-05
7.94852430040319e-05
3.23941147768263e-05
0.00010957863059549
9.35676392354964e-05
4.31083371034063e-05
7.09103045092992e-05
5.27401124469896e-05
1.48319234125219e-05
-8.64012313947708e-06
7.63175550741978e-05
7.73006967180605e-05
0.000113575370392249
2.23765015740782e-05
3.37217819134734e-05
5.8425616402373e-05
7.12207832491579e-05
8.22780733789888e-05
9.77423286788964e-05
-1.41414446538977e-05
1.68127502770772e-05
0.000153553348356011
9.22243035853295e-05
2.19316172135785e-05
4.25120569958777e-05
0.000150872609581004
2.73343527632706e-05
8.48895515458989e-05
1.22750923398986e-05
0.000117170570459729
0.000118403476094879
4.70973355959031e-05
4.15685467257141e-05
5.68774147717598e-05
0.000100270221698778
4.13861949110954e-05
2.20984082497618e-05
6.46831898971865e-05
7.83716838160768e-05
6.38086848368271e-05
3.22204422448887e-05
4.65641124651359e-05
0.00016582367993654
8.87505738676791e-05
3.18001511318975e-05
0.000112209190566168
6.78993077233385e-05
0.000120646531101834
9.93912563850192e-05
0.000100570294003531
0.000109765605616547
6.02983815024283e-06
1.26460541415574e-05
4.06347480045727e-05
4.4446726828524e-05
9.59424006110307e-05
0.000102695642660336
6.94380040962879e-05
9.27405368717834e-05
2.1717296784068e-05
-2.77595333899446e-05
0.000111695425997858
8.18481127756659e-05
9.62639788021468e-05
2.40549379232598e-05
5.78159867253431e-05
0.000118810355220167
0.000106387355726047
0.000122236930962216
0.000101039103383871
0.000118445708853257
6.95181983743514e-05
-1.26296302946093e-05
8.6015134992204e-05
0.000120821883217665
4.6432295775855e-05
2.55245497312941e-05
8.77721907417704e-05
5.60438909422017e-05
7.05565380053196e-05
8.48315789186703e-05
8.13226122137879e-05
7.8627923110904e-05
9.86394682154592e-05
8.22035685462676e-05
7.04915780702591e-05
2.27026660048356e-05
3.0215731644834e-05
9.93415554746472e-05
2.50232041068103e-05
5.93156580593444e-05
1.0483455716756e-05
5.53729228124786e-05
8.74544586845e-05
0.000101290565414058
8.89398670848325e-05
7.77244848199731e-05
6.11997790202148e-05
-2.15487167894082e-05
0.000116363802175053
0.000140316278578035
5.2577479981109e-05
3.0420761235238e-05
4.72865221015047e-05
7.80349051982878e-05
2.63906604310345e-05
0.000195213790637712
0.000104471452665042
0.000117290810983111
7.48427878457713e-05
2.95864713572966e-05
8.99826618016781e-05
5.04066366669434e-05
4.07613682125475e-05
6.93805716375154e-05
6.92452876354116e-05
4.398413054062e-05
5.03901741510306e-05
0.000145456081819365
4.90660486707616e-05
7.44856318953549e-05
0.000101674506953714
0.000117277658094098
5.62482078438091e-05
9.68861765207862e-05
0.000140685162995655
9.58956387138305e-05
2.50088196305239e-05
2.01807314341603e-05
0.00011391545810748
2.23357186261946e-05
0.000143522528948775
1.63024891338345e-05
4.68316481985626e-05
9.65069727226573e-05
4.25443160775212e-05
5.88258307855344e-05
7.93690424191327e-05
3.69396362670628e-05
8.17741152265396e-05
9.0539117180448e-05
-4.12691157383712e-06
7.13911021074077e-05
4.82858365515293e-05
6.33793580384074e-05
0.000138113785468007
3.07938472501025e-05
5.73729810167046e-05
8.73136981599633e-05
2.05732450970826e-05
5.037511805838e-05
0.000109139868029133
6.13111182564654e-05
3.62571831671569e-05
4.8734948757066e-05
4.0283833806967e-05
4.16229297731755e-05
1.8676229130077e-05
0.000107876872740455
0.0001046477683071
7.40167946025285e-05
0.000108366220336158
6.0833636921683e-05
7.25177898073443e-05
6.99370139395517e-05
2.39015573054585e-05
0.000108273803598986
0.000108192231952518
1.97151548080979e-05
0.00015642645395173
0.000133291206168069
3.18054414975447e-05
2.87914845768468e-05
8.61968663172936e-05
0.000101664048824513
0.000104191381523865
7.40737761973015e-05
3.48240427706892e-05
1.68720309945205e-05
6.42314060739592e-05
1.54585348151311e-05
5.06290790518203e-05
9.63458366224309e-05
4.07388978181735e-05
2.0317890941705e-05
3.31059160063605e-05
6.26267467605389e-05
0.000109796270984244
6.29012813314356e-05
4.76483954431846e-05
4.92224707997623e-05
1.34150451554008e-05
5.00820306496516e-07
0.000136566107420733
0.000191558082715393
-7.23851402029219e-06
-3.83158734646375e-06
9.34560776225496e-05
9.61989465458944e-05
9.67301966941396e-05
1.61890533033548e-06
2.98173864459144e-05
0.000136447211823504
8.71286319972717e-05
-1.85997942716025e-07
6.88171089475185e-05
3.97090185469681e-05
5.19493172141219e-05
3.41716251152053e-05
0.000100276303430359
9.60987610931102e-05
5.61492348790786e-05
2.6885987301112e-05
5.41220153332087e-05
7.05663831254773e-05
5.79293376726547e-05
5.00550385774499e-05
7.4516513706874e-05
9.16772927673004e-05
6.61488187786419e-05
0.000131088277182424
8.42901268598972e-05
7.05543439405564e-05
1.08223397953328e-05
6.55295959914344e-05
8.3260988404531e-05
6.7415430606667e-05
5.99636705522839e-05
0.000115853990619978
7.11791374679717e-05
2.53871544680371e-05
5.24631576459205e-05
1.17567132398909e-05
4.22599129048146e-05
0.000120672383409246
2.06557856817419e-05
6.70112507638275e-05
3.09045697116116e-05
6.75222239248219e-05
3.70516301624436e-05
9.66342617217863e-05
8.15946631547943e-05
9.92687301431955e-06
9.7060142543337e-05
7.97728746949145e-05
7.78465530250623e-05
3.84563260479402e-05
7.73616341900029e-05
7.97156405600839e-05
4.67921932394992e-05
0.000102337695416017
7.44793863136582e-05
7.26778590765431e-05
2.65258522018547e-05
6.40473245796574e-05
8.42150724116281e-05
8.52463567905436e-05
2.98469470507389e-05
-2.18114425120112e-07
9.72085389565336e-05
1.54651391735725e-05
6.90412203401458e-05
2.44493947859877e-05
9.28438134529955e-05
3.05752128264243e-05
3.68437135708437e-05
0.00012471111430819
0.00010549807693783
0.000112259139589737
9.48652042847237e-05
5.57624797930446e-05
6.1591309609211e-05
3.08902765854769e-05
-1.53748081686667e-05
5.13064192358954e-05
6.91312952434082e-05
0.000121222244239715
0.000101084699934012
6.32473060274908e-05
-5.41819660273807e-06
1.77625096853457e-05
6.21048100743131e-05
5.49943181221627e-05
4.17547199091809e-05
7.46817679624219e-05
2.36579163427463e-05
7.57201918552336e-05
0.000126682917693406
2.17839874508407e-05
9.54507295344022e-05
3.62183701676595e-06
8.63428766322462e-05
7.11141010725356e-05
4.70887552281424e-05
0.000102281509680188
7.64775643782183e-05
9.4217559826137e-05
5.83928638688337e-05
0.000100859216377537
9.40186832723444e-05
7.26027515175743e-05
9.26532818218139e-05
0.000134809269906809
4.85209947248802e-05
0.000102861409395011
0.000107280848096689
8.93475709958625e-05
0.000106813685085808
5.09459726176293e-05
6.74395113084805e-05
7.67638573421833e-05
0.000103305878203792
0.00012269199810901
0.000125268578758163
3.85524536327845e-05
7.31376783466041e-05
0.000103122092890325
8.9327223624755e-05
3.61149721837508e-05
7.42601634934639e-05
6.04791239045892e-05
4.45792014518078e-05
0.000111007083034882
5.01780559644589e-05
9.6465903708538e-05
8.97217651093175e-05
0.000110784542354756
0.000117213244353347
5.89756922426985e-05
6.21182685484981e-05
7.02648039698977e-05
5.83823543695042e-05
7.83893396357585e-05
4.93803399015004e-05
4.58252795342378e-05
7.93247335223639e-05
0.000115232977061416
0.000158714444151958
0.000103045607124994
4.17941606379094e-05
0.000160236520879355
2.67597993052676e-05
6.63549417628979e-05
-2.43486866491456e-05
5.41883724562582e-05
4.09036918628697e-05
2.00010046907228e-05
4.5816340612657e-05
0.000108022638756767
-4.09189413517944e-05
8.69765271270716e-05
7.56493198233539e-05
6.97274747269232e-05
2.89638196436669e-05
3.59592347127234e-05
4.11407628109812e-05
9.96139631798651e-05
4.79921916629677e-05
2.26038183662656e-05
9.21843086773049e-05
9.60924097085347e-05
5.09215432328069e-05
8.7533023103063e-05
7.79696404828994e-05
7.4908182722146e-05
0.000123981750161728
0.000106375693844179
-4.57165222253948e-06
6.73148315228874e-05
9.07591953226022e-05
2.62928900058767e-05
3.11195243415133e-05
4.98377316706955e-05
7.11364092536802e-05
0.000110834581772481
0.000113939412716367
0.000137013682732115
0.000103163139656786
9.88782609256431e-05
2.71915191560341e-06
8.90604844438419e-05
4.74176514116846e-05
8.41042324321651e-05
7.2247843645811e-05
0.000109650776854574
0.000174597675686088
5.0607016771924e-05
0.000132953304305066
5.90848012825551e-05
6.88088612357101e-05
6.65161263951205e-05
3.3927509101471e-05
2.28169398585019e-05
9.24956730988882e-06
0.000101669049696998
3.37573510831618e-05
6.15347153436634e-05
0.000182246665963262
7.49575940654105e-05
5.96370992846563e-05
0.000120135259361862
0.000137636528490684
6.62505032192502e-05
8.97393816818803e-05
3.14720860344167e-05
6.32564219679173e-05
8.68266015910206e-07
9.35504537980594e-05
3.83688908778685e-05
5.48016025771907e-05
5.65617395630475e-05
4.89017889740527e-05
4.87367460650156e-05
2.76669953719738e-05
4.25113831581005e-05
1.49966533734392e-05
9.67981159494023e-05
-7.08905710280308e-06
6.49624521376537e-05
6.3425061893493e-05
2.59498074841091e-05
5.77078409521234e-05
8.08171596711801e-05
6.94884463203649e-05
5.44113032470566e-05
0.000103327946410385
8.93440072890296e-05
6.20394268371877e-05
5.21232985620021e-05
3.69473328575346e-05
7.51487556347891e-05
6.94753412984414e-05
5.25487208033148e-05
4.46515692932155e-05
9.00350966355715e-05
8.16504173488796e-05
0.000118848854004974
3.98303195955974e-05
9.3104074885221e-05
0.000110758919859065
6.806232300651e-05
8.11989252191379e-05
7.63859191184035e-05
4.52045629548677e-05
5.65670209347697e-05
7.51572416655981e-05
3.13606690586202e-05
1.63486190302479e-05
2.17142687562892e-05
9.56989779756109e-05
3.51835107611439e-05
9.00770957704052e-05
9.11472368584809e-05
1.8311517368698e-05
4.97620747525247e-05
0.000104279948346005
0.000100531521146041
8.31809772825979e-05
2.52404301753288e-05
3.10393198073036e-06
7.24177507462521e-05
2.42036199762113e-05
8.04177412161113e-05
7.97984043707429e-05
6.80031645523626e-05
0.000100275576563427
3.90292460536653e-05
6.64984286366461e-05
8.37795467729806e-05
3.70380632212199e-06
0.000102698139791295
3.36507144261036e-05
1.9836837411877e-05
4.42377909072023e-05
5.45137112522784e-05
0.000146831735840201
3.25700561070425e-05
1.78093441955266e-05
0.00011271602189941
4.84636366713978e-05
6.27856081812815e-05
7.34831699298621e-05
4.00749697100006e-05
7.34263943926162e-05
0.000106891298725456
8.84774497871641e-05
2.03881978577893e-05
9.73401411088908e-05
9.65774974527405e-05
6.89941505609447e-05
2.03064138067315e-05
0.000128852936095504
6.81454172069518e-05
0.000134284111623529
0.000132156298563578
6.99249018984931e-05
5.51416966404326e-05
8.89889332366181e-05
4.05374420436135e-05
0.000111732099475201
0.000110266561377997
-6.86833125877296e-06
9.32928802858733e-05
9.06166969467362e-05
9.50047672277493e-05
0.000114209603485902
6.90894945808671e-05
7.21370355509412e-07
0.000106624221743821
5.87073557151796e-05
7.14404432241819e-05
0.00012032014395444
8.022985779875e-05
4.58477658738058e-05
0.000100474496373277
8.8055940668732e-05
0.000102731214819427
0.000142597253776088
9.67107530238098e-05
2.84995433119439e-05
-4.17239994165324e-05
6.11456958716665e-05
0.000109838570618357
2.65222487122277e-05
5.4892149570323e-05
6.17125761978777e-05
0.00012114558894551
0.000102489017152264
3.74427399766182e-05
7.44485186138258e-05
6.54018549106952e-05
5.91301007155097e-05
7.02191057873426e-05
7.8922642975146e-05
4.70466474750227e-05
4.98861831208431e-05
0.000115568214055226
8.84217953655618e-05
-2.06759842014305e-06
8.94183933651233e-05
6.42413013749999e-05
5.03533478672878e-05
0.000138653107131735
6.83593805068408e-05
0.000141691355492834
7.23260510469003e-05
9.28928853075365e-05
0.00010446838424824
3.87666231335268e-05
5.73413974956561e-05
0.000110785313523562
6.52268557331719e-05
3.13271522574289e-05
0.000101283159636982
8.32179785501918e-05
9.68570632301436e-05
3.18563516057035e-05
0.000147191959135121
5.61753596454679e-05
7.90323587510606e-05
7.01446413575939e-05
3.37278066181917e-05
6.47477731291782e-05
1.73907648728684e-05
8.58689498435494e-05
8.07736764030589e-05
0.000112744884415845
4.44739011738311e-05
7.17223129366863e-05
9.63725831243621e-05
8.79406394954277e-05
9.93056262486415e-05
5.58157756608958e-05
5.80180272512329e-05
-1.34806992241061e-05
1.9024270554715e-05
6.40937721635094e-06
4.81354876253346e-05
3.97121574984515e-05
3.88406940220584e-05
6.44585143544174e-05
7.71512888319004e-05
0.000123450313801437
5.10677509976563e-05
1.78722791626617e-05
5.15246607831151e-05
0.00014546804747401
8.0577542630079e-05
8.1120297229413e-05
6.35738631052246e-05
3.15301107034735e-05
9.72938268351988e-05
8.32539983431743e-05
8.92358379452798e-05
2.8422186662907e-05
5.767985006675e-05
9.0642153538987e-05
-1.87164530500623e-05
5.52984010813424e-05
9.33937810028613e-05
7.73168707600511e-05
3.94600775998504e-05
7.04203244865875e-05
6.42610480367169e-05
6.82880860334361e-05
1.86506942808788e-05
3.46168324984648e-05
6.33794408755738e-05
4.28348927919462e-05
4.61782158550822e-05
9.20236296173601e-05
9.61740934171247e-05
6.0108125964727e-05
7.374395713382e-05
7.19341061723221e-05
3.37730449833606e-05
6.06871752163663e-05
0.000124611047691796
7.90215852972743e-05
2.22363934124287e-05
6.44730751743519e-05
2.27354721182746e-05
4.81616566097858e-05
3.42544846291074e-05
9.03897492919473e-05
0.000139409187169633
2.07395295354486e-05
1.9747707368969e-05
1.64967790391341e-05
6.15501539758711e-05
6.00272286445903e-05
0.000115405813174903
8.17892919806752e-05
-5.37918765263917e-06
8.12070623779604e-05
9.13907761269386e-05
0.000167558178682335
0.000109731107071858
8.18522464302279e-05
7.30293374795025e-05
8.13392462963374e-05
9.28191979926102e-05
0.000136048953305276
2.1190462347883e-05
5.87365578600153e-05
8.65637220635021e-05
6.34225694310031e-05
0.000157880506430309
0.000107479932834389
2.79935673471146e-06
8.65704934028947e-05
1.01150970478335e-05
3.11847262822308e-05
3.85539169114743e-05
0.000145560994527792
5.54269401017189e-05
8.17179337330573e-06
0.000122056281009383
7.1942525037543e-05
6.6864012515796e-05
0.00013287959430074
1.63322534403803e-05
0.00012217963111824
6.23436784356832e-05
0.000133365647401488
4.39382740047745e-05
7.75409240578343e-05
3.21356731990689e-05
7.77717729323549e-05
8.59447311325468e-05
7.7262150879673e-05
8.21208832919839e-05
8.31134206149522e-05
9.21763457280293e-06
6.40154376198853e-05
6.93165456369387e-05
7.11564799885661e-05
8.14585365586125e-05
0.000138673683246694
6.97490545833329e-05
1.55433626351317e-05
7.88437730767754e-05
0.000118462757556853
6.63401261332783e-05
2.80575968039494e-05
1.88530505954755e-05
8.54829721120417e-06
7.17394138117325e-05
1.54617306356379e-05
6.94856289067339e-05
9.69378396654182e-05
6.31096497412564e-05
7.80652164625542e-05
2.69614099835867e-05
8.53411334230346e-05
4.1586411950247e-05
7.78242252648808e-05
8.47113998345868e-05
2.52332881153116e-05
6.28227091391436e-05
6.69492312669884e-05
4.08506959232622e-05
4.41646184235527e-05
8.78321525786093e-05
7.98304902107439e-05
7.15025684377571e-05
0.000106839040596854
6.60455472408072e-05
1.18678599286479e-05
6.67600021099908e-05
0.000100418910493536
0.000109989515260226
4.69492855572488e-05
2.67785066550147e-05
0.000131685049778581
2.27595277077832e-05
6.88719791367411e-05
7.78201968046504e-05
5.92757568568349e-05
0.000142571511733335
4.54165941871145e-05
6.55590683528742e-05
4.88953885024251e-05
9.59821851796571e-05
2.08582184227784e-05
7.1151366049375e-05
7.06328392155628e-05
2.60087727873029e-05
9.16386327383854e-05
0.000135056343334532
4.43638972253266e-05
0.000129382595955997
0.000100733437157693
8.47845947064295e-05
0.000126019069274869
2.67404344532548e-05
8.27586979970575e-05
-1.41792777176206e-07
4.5150950356735e-05
0.000106379322383159
5.98567440693316e-05
6.20538402284055e-05
7.9625885697059e-05
6.42214114477243e-05
3.24359762906107e-05
1.98191230371876e-05
4.16181158085471e-05
0.000119646209907251
0.000186565330120036
9.55090140324186e-05
-7.82393411628307e-06
0.00010312239696778
6.05669189952665e-05
0.000112030045103204
9.36153790898691e-06
0.00010419841782929
6.7118579164784e-05
-7.17995010907588e-06
0.000105933673482374
2.27869365016019e-05
7.61758451612035e-05
3.87092938803603e-05
9.1388551143217e-05
3.39697752318445e-05
7.79885164793366e-05
-5.84874485500966e-06
0.000102098166955587
9.86455028440026e-05
3.04681942622322e-05
7.7389961383228e-06
7.44363465631344e-05
0.000123788713274277
9.32323948413297e-05
3.12866249515367e-05
0.000129360840191181
6.06324712925067e-05
0.000123494735232975
6.88618056701807e-05
5.43537055711255e-05
4.48097680772638e-05
-3.1724328141688e-05
8.3553548911688e-06
4.78818857323729e-05
6.49282388664965e-05
-1.62353225964919e-05
2.0230523012099e-05
8.85653866467009e-05
-1.52210781138121e-05
0.000168070853722601
0.00011098166962726
4.11327941693669e-05
2.85813428269451e-05
7.34182471216451e-05
-2.67289344481149e-05
9.2053098592775e-05
-1.04799541835625e-06
-1.81328630901432e-05
5.63363232146072e-05
3.82707828715367e-05
3.86307040499072e-05
4.66087019387896e-05
7.13098955596502e-05
6.4996781087454e-05
6.10296890164403e-05
6.96761722702677e-05
6.92556153017254e-05
4.69888134900016e-05
5.18496451188033e-05
3.73421543827431e-05
0.000152169291288103
5.07468339401286e-05
9.22957090220865e-05
0.000160741687491543
4.70493935804832e-05
9.60757035386457e-05
7.52180119397896e-05
9.7692092690736e-05
0.000111393860297223
7.9465158945819e-07
9.38840663404656e-05
0.000101968900620787
9.16246294074549e-05
2.24977644747843e-05
0.000107302750716733
6.35740456943043e-05
0.000106788097945298
8.24950501900334e-05
0.000109374964668852
4.1214810937802e-05
3.4812914654645e-05
5.79471068470878e-05
6.23549052656978e-05
9.21070277943355e-05
6.55959808392641e-05
9.95397864124018e-05
0.000102974138872744
7.87151085082666e-05
0.000101981614373081
9.72202685074169e-05
-4.99015278800747e-06
3.78286536849456e-05
9.61788348062906e-05
8.5820946418754e-05
7.21454080167548e-05
0.000118259179245641
1.31371908744708e-05
3.60095583917494e-05
2.61192648987915e-05
0.000120644978801696
8.99528834288366e-05
0.000100970279866183
0.000154840980303096
4.11054358683409e-05
0.00010272609138147
3.06204768962532e-05
2.81094092331402e-05
8.61396493267344e-05
5.27468224573632e-05
5.9396525907426e-05
6.42922036690452e-05
0.00011254619439105
9.93118923590437e-05
0.000103998847731233
8.62429440598752e-05
1.87574960768357e-05
6.25978129701896e-05
4.22742861459176e-05
3.89796780120764e-05
3.72948550044347e-05
4.70555839534806e-05
0.000103922587720848
7.39071379746765e-05
4.22328649030129e-05
3.7592764265832e-05
0.000117007687200765
0.000166700787421229
7.88458830072441e-05
2.8639488496764e-05
0.000173391443793775
0.000147197128080214
0.000107803249285317
0.000110168886285326
0.00013583504690851
8.61409125594905e-05
8.17838799239191e-05
4.48345808825756e-05
6.86202993923946e-05
2.35128088981083e-05
6.56353435836731e-05
2.25879761860681e-05
8.42207424655297e-05
9.8339579876627e-05
4.05138253408419e-05
9.0513250556584e-05
7.01338710529821e-05
8.35038528321205e-05
0.000133664895779889
8.00792398428553e-05
4.01575874734393e-05
6.99904145356581e-05
0.000106345459285015
2.29645976881867e-05
3.36018683882887e-05
0.000121553605932402
4.46072350936185e-05
3.73081640661763e-05
8.99997439449609e-05
-1.1539272087765e-05
7.68146165334287e-05
6.29441496602945e-05
2.44538499100039e-05
0.000122821089773608
7.85214459471702e-05
5.25306173896736e-05
-2.35706780515288e-06
5.32262357506135e-05
4.29553899201834e-05
3.13622898266102e-05
0.000139241739711982
0.000117642621006732
6.96996456960753e-05
3.32762143547109e-05
-2.15606006819771e-05
7.7854468850045e-05
1.06387575376785e-05
3.22671372151541e-05
0.000195245714954467
0.000110625102931928
0.000104470467314586
6.14578506582007e-05
6.6882765448162e-05
-3.93443574494495e-06
4.24934343097179e-05
0.000142728804510617
0.000132789000012273
0.000118466789936818
5.93259176443986e-05
6.755896030253e-05
4.51893675090471e-05
0.000119217472390034
4.2595127589389e-05
0.000100095143329428
6.68306095271438e-05
8.2613813121859e-05
9.92433240219168e-05
-1.78902218727055e-06
5.22731929251125e-05
7.62028285756776e-05
5.46614488386783e-05
0.000104317713555313
4.24130004925027e-05
4.96397658821809e-05
4.38673534643757e-05
5.92489006834205e-05
0.0001096035524004
1.81966119260547e-05
0.000124767077947603
4.39517541522436e-05
5.89541546504823e-05
9.23490692009309e-05
0.000130643164620865
4.45730380628758e-05
0.000155054198802649
7.00830503358401e-05
8.46431227672675e-05
4.68302001689785e-05
7.31210281534896e-05
2.95613718147528e-05
9.98925572681671e-05
0.000123372626039069
6.56386540671062e-05
-7.21225446194554e-06
5.38999396437826e-05
0.000109108745705414
7.54195619009769e-05
8.74368926014028e-05
6.23076137972077e-05
9.34367678082121e-05
0.00010522710564637
8.10085302828393e-05
0.000115802817453119
4.99205536648158e-05
6.24448343408392e-05
4.41054734284835e-05
3.20074253340027e-05
4.56649678968252e-05
7.57116402915277e-05
2.50605657687006e-05
3.55659372154219e-05
6.27936956258165e-05
4.81225042885113e-05
1.97196077348684e-05
-1.98255708051001e-06
3.174548697934e-05
9.73122942146188e-05
0.000111976184462102
4.84625771181986e-05
0.000121673042330104
0.000131768324069711
3.62226845780831e-05
0.000107695306262462
0.000112666646589692
-7.8467952993319e-06
7.63299488002616e-05
9.73293728936674e-05
7.19012275537294e-05
7.18117794487231e-05
9.71082096629343e-05
6.91377381361116e-05
3.35994857418278e-05
6.5316023488937e-05
9.67045602760469e-05
8.34926530108616e-05
2.10310803983704e-05
6.36375985966169e-05
6.46428987685729e-05
0.000128906675591937
9.70397245734427e-05
6.59024290751495e-05
5.11857336098177e-05
-3.03548301092866e-06
9.54831100260598e-05
4.50785830580806e-05
8.31328263256337e-05
1.65124663592152e-05
7.89270633392723e-05
8.45490831828352e-05
6.79131706673567e-05
0.000172547640625307
1.38885527375681e-05
5.0031471658667e-05
4.49683398522738e-05
-1.24829242265902e-05
9.55299709961089e-05
8.61241100658934e-05
0.000120755880128873
5.2593777204467e-05
0.000114563113092416
7.40193386262776e-06
8.59449629533811e-05
6.58300733676378e-05
1.84287258475855e-05
0.000101869153774274
8.66780486926218e-05
4.16227867040995e-05
8.29288959074703e-05
5.02831630737282e-05
9.26893394668868e-05
0.00010732763796088
4.56783476874734e-05
8.16529034410651e-05
-3.28664969588296e-06
7.6278390463909e-05
0.000102781498843903
8.00138448672975e-06
9.61436433503104e-06
3.3683750663032e-05
8.56810470669112e-06
0.000119201771685699
7.35712458494574e-05
0.000112413222281638
0.000109182743673082
3.65023825503514e-05
8.95065632088986e-05
9.24732237108259e-05
8.98556323884267e-05
0.000118898943386594
0.000133280024227137
5.71226054780055e-05
3.81557010456486e-05
0.000142881990060476
0.000108105280794673
7.48959925950545e-05
0.000131852299708452
0.000154857470531715
4.97197006176608e-05
6.39709446291946e-05
0.000129625393523388
0.00010151009103805
8.70955087897031e-05
2.68636084972075e-05
3.80715295996968e-05
0.000108149098659223
9.21413075607073e-05
7.54403218920104e-05
9.05086054585877e-05
7.40685040847574e-05
6.8575395600567e-05
4.91584193627606e-05
7.69723773092852e-05
7.51491906791759e-05
7.59592108314309e-05
0.000102010901685458
9.13382099146241e-05
0.000159833779115917
6.81878464559531e-05
8.46273321343365e-05
8.11812735844278e-05
1.39218243223744e-05
0.000183574810746869
0.000114906368498436
3.70550464531618e-05
6.24351170038464e-05
0.000107864490830339
6.33846348740666e-05
3.11320915737611e-05
6.82481608617744e-05
8.96480809858958e-05
0.000127491462568901
0.000108108015693253
9.85113811852653e-05
0.00011639335994244
9.88941494150424e-05
4.7492091187038e-05
0.000102688926226216
9.99908993861071e-05
9.2554293975994e-05
6.37595373183188e-05
8.8588652131286e-05
9.46397797330332e-05
4.67041810232152e-05
0.000123735782488662
4.18887949820693e-05
2.76135331162913e-05
7.69092605739226e-05
9.60521606298086e-05
0.000128164150168049
0.000124504272833753
5.25080507246234e-05
8.0583145952126e-05
0.000103145117158939
0.000130815810139413
7.65074378668781e-05
3.50808426773183e-05
4.73324984556876e-05
0.000117011578184032
9.8081834167175e-05
-1.2685917736788e-05
8.79995167659044e-05
8.217026426166e-05
2.99714439485243e-05
7.26916701558536e-05
0.000122678278904337
7.97115108393448e-05
0.000112782075668213
0.000134503265258295
0.000161699129805604
6.09341294784086e-05
7.4673730209479e-05
7.18790678681435e-05
2.35167380764521e-05
3.43337378969677e-05
6.77888461613503e-05
5.35670764070067e-05
7.35117791047351e-05
8.41155131441398e-05
5.00011111024912e-05
9.74353165736495e-05
0.000135784870578484
0.000105533143662887
3.33265721577566e-05
4.23528707836171e-05
3.65355437182961e-05
2.2852766773449e-05
7.21307546078847e-05
5.50620556108441e-05
7.35290015493972e-05
1.48634897697921e-05
5.1162534756891e-05
5.43116214721954e-05
2.54081087883104e-05
6.85540068732606e-06
2.28597288052981e-05
0.000123836385626436
7.7844926799015e-05
6.29311691221823e-05
4.41577065569944e-05
3.38438483266732e-05
3.58618449781293e-05
2.79254699120615e-05
3.17247883787259e-05
0.000134112207066357
7.54082405375027e-05
7.68139908770283e-05
5.13092056932136e-05
0.000113280929775413
0.0001374673924797
4.59803858870495e-05
9.74114542979821e-05
9.08380721762917e-05
4.86690205428077e-05
3.81798499523975e-05
6.14370026650665e-05
0.000122749396855321
8.70353494579904e-05
0.000103354994962535
0.000161002546550675
6.53104469987738e-05
0.000133220176277442
6.4156408489942e-05
7.66530365995178e-05
3.42173770881493e-05
8.40269651425123e-05
3.32749564869106e-05
6.46410709337514e-05
2.66125806575831e-05
6.77628762844281e-05
3.31319994739925e-05
6.27652172631461e-05
9.43835598954877e-05
2.51327047714743e-05
9.10708807885935e-05
7.45369031804724e-05
0.000113859714860458
0.00010547254444567
4.12949300874015e-05
7.80850245657537e-05
1.05667072705807e-05
1.2684850172334e-05
8.60949963974033e-05
7.93177985927034e-05
2.30065947717361e-05
0.000106766513496512
3.22150259798566e-05
6.48478300193031e-05
6.67626172041022e-05
0.000156011585218805
0.000104723816437631
-1.62075825619019e-05
8.06883012556856e-05
0.000139520370514025
9.92812253433833e-05
0.000117639105924231
1.23746305223198e-05
7.94287991822725e-05
6.09695646296242e-05
6.1273668583167e-05
2.54690627738689e-05
5.30482732055709e-05
1.17099871940439e-05
7.28369626816389e-05
-1.64009216285807e-06
2.4055863640902e-05
6.9490487353462e-05
8.05600014507471e-05
8.32424587591644e-05
4.78241830941345e-05
0.00010838455219257
9.71075470423675e-05
6.51774017488194e-05
0.000121819394882112
5.15196411246332e-05
6.98046889357986e-05
3.08161107247038e-05
9.10219987171095e-05
1.46944599903075e-05
3.20436646986012e-05
6.46649716810801e-05
7.00983648642654e-05
0.000111125050848006
9.66705465754275e-06
0.000111078625958561
0.00011537145605014
0.000135484836110664
0.000107183669350564
4.20133919148888e-05
8.18070212299849e-05
1.9114297857878e-05
5.56971193659706e-05
2.71056117635469e-05
1.53055480556964e-05
5.53144378235129e-05
9.46479594819817e-05
9.44152536821932e-05
5.99607800580601e-05
5.40673022617503e-05
5.38873677829738e-05
0.000108366402184243
5.61008652276437e-05
8.69204310761839e-05
8.72670480852496e-05
5.34334765170074e-05
0.000148827313141855
0.00013570296194819
5.20591444239655e-05
7.73315382404873e-05
7.30881076968512e-05
3.28775697370177e-05
0.000100593924822864
8.76241509647089e-05
9.03697447001357e-05
4.4949890749171e-05
9.76569502219101e-05
8.7325857905221e-06
0.000121276713191514
5.76045703835201e-05
8.61331833043749e-05
7.89075703971895e-05
0.000122879749610489
0.000102809684011221
7.1338678919937e-05
5.68327328891335e-05
2.86391505556597e-05
0.000102916643287444
-5.3490154542613e-05
-2.12550910156292e-05
0.000112050559906558
5.16410128404722e-05
7.0360273445517e-05
9.55336945334145e-05
0.000152453762508512
6.74562063171859e-05
-1.07221447327194e-05
3.66751081151689e-05
5.29650270166777e-06
4.1521640224882e-05
4.21592656481653e-05
9.06998370939438e-05
4.16971506278136e-05
7.67328511338706e-05
4.37436207584064e-05
-8.24889628128086e-07
0.000111260210322677
7.76970523930313e-05
2.47649657349406e-05
0.000161697043925246
-1.64838981302801e-05
0.000118770703992925
2.09329438849375e-05
7.89987059152998e-05
3.24271955098408e-05
3.3340975809237e-05
3.78761558952346e-05
8.9341148588771e-05
0.000116247483931624
5.22593127611999e-05
6.05156524917297e-05
8.02676416103017e-05
0.000117370313762004
5.10627320162351e-05
0.000105864378942522
9.1311288925309e-05
7.06149615100142e-05
3.159472128698e-05
0.000132344038630919
2.11484863925604e-05
3.96806473177282e-05
0.000113927976608395
0.00014789689747863
6.50038625787044e-05
5.40933320599296e-05
0.000120826073680973
4.75146549695126e-05
0.000106248756565205
5.91079013446386e-05
0.000133802541628029
5.33313719999521e-05
3.64365888655681e-05
6.95577362971445e-05
9.20897284515337e-05
1.94559045594729e-05
0.000162312972467245
7.70897523585941e-05
-4.66808599619587e-05
9.56806721497524e-05
0.000148588272355369
3.99473133342489e-05
6.77861208192753e-05
8.07797566102887e-05
4.55439934684368e-05
4.83580987787811e-05
7.37488164364612e-05
4.74604253402638e-05
0.000143639596655224
5.3617349624407e-05
5.14967302267714e-05
6.87265921619074e-05
8.30983460677013e-05
1.11480994717829e-05
1.7502766251485e-05
8.56659460066766e-05
0.000102799479158727
6.03012662649897e-05
0.000104028132702812
0.000130512556708449
0.00012912374029631
8.56437838916278e-05
7.73702819952483e-05
3.24714130080839e-05
8.237447596404e-05
0.000106569139507785
7.94638232371097e-05
8.20329300694349e-05
0.000106283161957674
4.83332901053545e-05
9.00240804280793e-05
7.47138074525097e-05
3.30481546737664e-05
0.000156430642710625
6.7520932878968e-05
6.64845046919101e-05
7.75666278999764e-05
5.2351616189408e-05
0.000125316248935221
8.4909788127073e-05
4.70528182855383e-05
2.47609595045027e-05
7.04607009981715e-06
0.000124780042549438
8.60177858909691e-05
9.21620422784824e-05
9.31501604954768e-05
7.00146137554432e-05
0.000127325678775357
9.99350960531025e-05
0.000113576285551574
0.000109116239843235
-2.42278402496999e-05
2.34329611216894e-05
6.27257838433406e-05
0.000131977993689193
8.32026449522263e-05
8.11104929353604e-05
0.000106214959785978
7.23552047482277e-05
0.000127311561911289
4.75172973242509e-05
4.98727692488881e-05
9.87566636144008e-05
9.59748149618075e-05
0.000100365721848341
1.87079763284839e-05
5.32579726810667e-05
0.000125256608776661
0.000160418329147964
8.35985488756982e-05
1.69278354015579e-05
3.16332501445377e-05
9.12841285278469e-05
0.000102324494271197
7.28764920864523e-05
4.52057155899127e-05
5.70802273383379e-05
0.000129367917604115
3.84075235669173e-06
5.40830471923378e-05
3.25388896584317e-05
9.24137430562564e-05
5.78513433872653e-05
5.66956206926607e-05
-3.27780463607471e-05
1.24616523368762e-05
4.08278102735377e-05
7.01643706152505e-05
7.68509782585679e-05
4.84864651343932e-05
-1.50211956012425e-05
0.000116174123394751
0.000112757643906775
8.22787960193523e-05
8.1338309438968e-06
8.2573257701734e-05
0.000114554020862118
0.000126588305355228
1.8594101898865e-05
2.3471079521397e-05
9.82623209566171e-05
8.48137486411116e-05
5.54103606357949e-05
3.70891621620889e-05
-2.76772584750841e-05
7.31403340238926e-05
0.000115111144659685
6.10070889682534e-07
5.83906868996709e-05
7.47154066987923e-05
1.92113203438532e-05
-4.03030919583308e-06
-6.65197801089609e-06
0.000118975214208305
5.50300503088842e-05
7.84481863988294e-05
6.53464880139922e-06
3.29694479354908e-05
7.7751961212997e-05
5.75395273589422e-05
6.80449592079967e-05
0.000137440439156776
8.22584720735656e-05
7.08629253921605e-05
2.62346359599633e-05
6.58564230863512e-05
9.0260590359774e-05
3.31160365732058e-05
2.86178213627928e-05
0.000175277681004768
0.000161806433260577
0.000113857347795188
0.000154324458458167
8.8899969494715e-05
9.62946656092178e-05
5.26097435685903e-05
7.49396643264009e-05
1.36258000699635e-05
4.3197646791429e-05
2.62749225692925e-05
0.000100834920429916
0.000105514853902362
-5.93622930944745e-06
4.81144915371273e-05
1.77249680475527e-05
6.74575212385594e-05
4.34078888659911e-06
8.10945329027466e-05
2.44510313595413e-05
1.70192328186581e-05
0.000121047623490254
8.18497670608673e-05
2.65279443851792e-05
9.37578917049425e-06
9.00979307596037e-05
2.11144085347272e-05
8.179838462038e-05
0.000104754298934431
0.000141251348522941
7.09478833910731e-05
4.1820984184723e-05
6.98497246971076e-05
8.7808853011174e-05
8.66373200653495e-05
0.000124025649617375
4.34586940158787e-05
8.04894867676813e-05
8.30348992742351e-05
7.38681057255639e-05
6.23705440644482e-05
8.78751868039949e-05
1.41661952936021e-06
2.01000100779392e-05
6.83843196684406e-05
5.22762538032482e-05
0.000101654676576195
9.41627843537079e-05
0.000111216981263755
0.00014720842932932
-4.69987508192201e-06
9.15020978175491e-05
0.000132088349435884
7.31402026478493e-05
8.54893693383539e-05
5.21705715515057e-05
1.18818249451101e-05
9.5251738982196e-05
7.4676798599273e-05
0.000111675973237676
6.27637137104966e-05
7.39945495285105e-05
5.14396255096315e-05
3.15746864803128e-05
0.000113840173784486
7.73049506357001e-05
1.12633896333002e-05
1.58176028480187e-05
0.00010370064349073
8.53474932598507e-05
4.21813377749358e-05
8.25944425510423e-05
5.87728857340963e-05
5.63133328453308e-05
5.49240467747422e-05
3.28852261994993e-05
2.54125310728366e-05
4.519824465874e-05
6.63214878813321e-05
0.000131147220688758
1.85252527421662e-05
5.62334624911957e-05
1.1086518480063e-05
0.000108941430517553
5.94008769891943e-05
9.65871663496851e-05
8.62110424440421e-05
4.21454531179745e-05
4.49088589253934e-05
9.53607415940051e-05
7.83820521709394e-05
5.20097938207593e-05
3.81126640684417e-05
0.000119414159133106
5.90319642384994e-05
5.0254882562597e-05
6.83719668397762e-05
9.08329814597805e-05
6.20430124361295e-05
1.6481916883629e-05
1.00597361646252e-05
7.59178752183206e-05
0.000109430620108533
4.65738807881857e-05
7.0862149317597e-05
7.60966058964313e-05
0.000123701748290333
0.000104093847598452
0.000105829003498246
7.97806027753251e-05
1.37748700567959e-05
2.98521408704936e-05
5.91773014529827e-05
3.84369712973176e-05
0.000132921254527283
6.18972276075587e-05
3.11487077142994e-05
3.05962141750799e-05
5.08172794582467e-05
4.65750659293943e-05
3.53100690584506e-05
6.92963844749027e-05
4.26186947182401e-05
7.86954713359838e-05
8.04933123282684e-05
5.38790278235239e-05
6.63893989084556e-05
0.000133589053530109
2.02343659479941e-05
6.78244878214582e-05
0.000101199116213475
6.33151906104278e-05
5.71336623369907e-05
1.75745310220474e-05
0.000116438096009317
9.14778364399569e-05
-1.63088043988335e-06
7.72152845001382e-05
9.5938296641719e-05
0.000150917202898914
0.000106123866589376
0.000100729055091164
3.49675832163627e-05
6.7788982702031e-05
1.74047011557656e-05
7.13031424177138e-05
0.000153044675341012
1.04153056142103e-05
4.15107551855819e-05
7.15435938194904e-05
3.6805117131194e-05
7.17490420471692e-05
0.000116114365604764
0.000102126101026545
6.21885497586565e-05
5.40025732984945e-05
8.96453410146146e-05
3.65497870188844e-05
8.39828180013383e-05
-2.37652789817048e-06
5.06992982536611e-05
7.53307489955763e-05
5.78415216355301e-05
9.72857951716797e-05
1.65608349809472e-05
8.23848843410912e-05
2.81446675959736e-05
7.32850527011184e-05
0.000122398441995006
9.59204698464585e-05
1.71994967813738e-05
8.62309463185201e-05
0.000128027682927936
0.000112138782458529
5.3871326376574e-05
8.08173424296584e-05
9.38812087769321e-05
7.2123944540004e-05
0.000105740695006051
3.08249466739783e-05
7.7007029736021e-05
9.78469437784186e-05
5.47128189174455e-05
7.87671298256072e-05
1.61627675636798e-05
3.95515649723563e-05
5.83098546612319e-05
5.6561343996091e-05
9.65062956668063e-05
2.68463910875944e-05
4.56634594882921e-05
-4.86643727270458e-06
-4.58023992438706e-05
4.13108440136754e-05
6.45254673760747e-05
3.31663188742695e-05
8.36829536960493e-05
8.7169706103348e-05
5.7161352137578e-05
0.000105463139608188
5.57024573533682e-05
6.42199233125577e-05
7.56112848586217e-05
-1.15056835942734e-05
1.87355681741811e-05
4.11159291597101e-05
1.38731732748602e-05
0.000111380802894526
0.000115082736210363
8.3257634697393e-05
0.000105395276947361
0.000106354114206365
3.30323805903261e-05
9.95866822420012e-05
7.80170244463024e-05
2.85642708789993e-06
1.93827314508512e-05
-1.90871656492578e-05
8.36822171847896e-05
0.000111209936946016
8.21312103063678e-05
2.78011384033008e-05
8.71172007115875e-05
2.43372184474051e-05
3.60244200785889e-05
8.16940428725115e-05
0.000114996500861819
4.88841245718988e-05
-1.10504304094822e-06
6.59116255214513e-05
2.90735518295766e-05
6.43472795908932e-05
3.30759848726429e-05
0.000101534470370079
7.72225360523624e-05
0.000106296001655647
6.79059433018252e-05
6.65146493445774e-05
9.65842086974524e-05
8.27289535785291e-05
7.73652862465905e-05
2.2728922540218e-05
0.000155045218226957
0.000145922485514333
7.30499407689538e-05
3.12845009055271e-05
3.8842534576031e-05
0.000120980287810227
7.38023044372571e-05
6.50439115237044e-05
9.77810588467373e-05
9.80071111901194e-05
5.67649096943153e-05
5.45017661010823e-05
0.000115234175967961
4.08091935608084e-05
6.37970314544239e-05
9.19666344355261e-05
6.42454426651474e-05
5.65037579310682e-05
1.85898502205892e-06
7.21877690761248e-05
8.30819039552551e-05
5.47497663339438e-06
0.000112015267168089
3.36957552727261e-05
9.31321604619967e-05
8.72994470671441e-05
8.26900952068959e-05
8.6003936049158e-06
7.44725381068423e-05
-8.01802780275941e-06
2.76299597162609e-05
3.42536432221431e-05
0.000108102744208415
2.74457480464408e-05
7.14091028905424e-05
7.24840352988847e-05
7.79475533504376e-05
8.56701918164137e-05
4.42838073257432e-05
6.02602770838366e-05
8.74692213131192e-05
3.72810373176557e-05
8.82493448809494e-05
0.00011952068708556
5.40225483545123e-05
0.000160861990012993
8.18891206343673e-05
9.1921138719633e-05
3.98679397916127e-05
2.85903861531207e-06
3.33285020108632e-05
7.77852314351669e-05
0.000102735603153238
6.65359037957849e-05
2.20636010539954e-05
6.55143994751854e-05
7.28347910274007e-05
0.000155715148707972
0.000116470666731778
2.27704181024838e-05
1.03043027203663e-05
9.03339593506726e-05
7.66931911458526e-05
0.000118915145605178
5.65927877911221e-05
8.36215589508328e-05
1.86697883923839e-05
9.11765856816939e-05
8.46214965414592e-05
6.30184750887513e-05
2.94809854960999e-05
6.76804530332666e-05
4.71181548057689e-05
7.20705891104495e-05
9.98264424286099e-05
0.00010176853435143
6.9203883881561e-05
8.06339207477847e-05
7.98489718744985e-05
2.40109266220281e-05
5.36082687930504e-05
9.60322775325496e-05
-7.10056126022072e-06
5.41154402297767e-05
8.49366337028122e-05
4.18391155274102e-05
2.79783496578576e-05
0.000101383547470391
0.000102574063367347
0.000136057519135763
5.86527780727403e-05
8.53638923311067e-05
6.30710349073321e-05
8.75976836198996e-05
9.58678730014658e-05
0.000107293862727537
8.81478088465064e-05
7.26744797141365e-05
0.000118704410134973
6.83625615124601e-05
0.000107891120088494
9.26721682018997e-05
-5.15812837059136e-05
8.12567251271647e-06
5.2998241682594e-05
4.09499587907171e-05
1.91806743169395e-05
3.10254731881455e-05
4.19646266111911e-05
-9.85292906001307e-06
0.000114625941907975
7.80017504495474e-05
8.70523238037379e-05
5.09526329134323e-05
5.96364350481953e-05
8.0465569802472e-05
2.69818456136938e-05
9.00812111751315e-05
7.47824942483295e-05
9.59824331078896e-05
0.000135394327207434
1.82390224220804e-05
7.90458439463506e-05
4.00614182546053e-05
2.81752966638481e-05
2.39751364345846e-05
7.90843028704514e-06
-7.1907591403062e-06
7.27463099958756e-05
0.00014957519721731
7.25845527462981e-05
0.000124120178519371
3.70872411962145e-05
6.13795565014412e-05
9.23130619289601e-05
0.000109167137239641
8.34850267746387e-05
6.96803964334953e-05
6.50560633636237e-05
8.26568853643249e-05
8.06695767601406e-05
7.30349069047821e-06
-1.2861108296553e-05
3.69311511833263e-05
1.98330978027071e-05
-2.62387271986564e-05
9.91865598248067e-05
3.8464287958421e-05
3.69885158987588e-05
0.000119334074418919
0.000104340829692082
0.000110686108670981
2.08566125165498e-05
8.22699563741488e-05
0.000116426503824906
-2.09775782280462e-06
2.90432004321512e-05
0.000122039935800167
8.39258451752205e-05
5.27493641214929e-05
4.57552953998162e-05
5.29681631132622e-05
9.49456307629146e-05
9.65092512420336e-05
3.51904779181831e-05
4.81790532895941e-05
2.20457181168445e-05
3.91022191070725e-05
9.06939520555662e-05
5.76729061754258e-05
4.00398968010868e-05
5.63181568358918e-05
0.000113656181497863
5.31658983992195e-05
3.68723719717998e-05
0.000110811829400402
7.92979894938739e-05
3.97533865787457e-06
8.31512441635064e-05
0.000111737937153259
0.000146376218034005
7.9865547734009e-05
9.65952140633242e-05
0.00011203833486091
5.60701098423334e-05
9.62738055927377e-05
3.95184074847719e-05
9.54947256120662e-05
2.30449068378655e-06
5.55345576495487e-05
0.000131353928145198
3.79441497436165e-05
6.16961371262614e-05
3.25737141681137e-05
5.97518770623392e-05
3.47744667992365e-05
7.23668526531252e-05
8.59316555925903e-05
0.000173495691927874
4.52473778369405e-05
0.000102122582358684
0.000116945035051091
9.20481991013385e-05
6.38686870833788e-05
8.26254485372273e-05
0.000124804957490542
6.1726639348082e-05
0.000120209632520431
5.56751189272403e-05
4.42216189541959e-05
9.70493957226586e-05
-3.15221971457639e-06
8.38873448593541e-06
2.0692485733022e-05
2.48839723630781e-06
1.51038955716347e-05
7.57452704699632e-05
4.92811797968725e-05
5.36551394831031e-05
0.000116616398177214
6.96955565197168e-05
3.3305034107354e-05
2.95057814170638e-05
0.000113924207673688
0.000107426371036187
0.000110397631544726
6.76217450307901e-05
4.11382793030744e-05
0.000104897307292834
5.48957125276014e-05
5.38281446439229e-05
0.000102717240325253
1.36622521552348e-05
-3.26361173133378e-05
8.12726916300836e-05
7.00302184222331e-05
3.71511342562476e-05
0.000101283419445262
0.000105827756718158
4.93989678228138e-05
0.000158891294388109
0.00017331740369973
0.000131443495738565
6.92444816485408e-05
2.62654700728714e-05
3.08463648902266e-05
8.74471773335023e-05
2.51404343659099e-05
0.000137877938847634
8.38865529216241e-05
0.000128044871222171
4.27338063754003e-06
2.76598507086686e-05
4.39872278816992e-05
6.62893278454677e-05
1.81675511919615e-05
2.67634240204457e-05
3.28192108634158e-05
3.20179446468324e-05
2.65876105964575e-05
0.00013928214458894
5.3017925636997e-05
1.7994038493785e-05
5.23862869079665e-05
6.17764713016268e-05
0.000101029243979944
5.9756281860481e-05
7.04147774120853e-05
7.10736055680567e-05
3.9432429906189e-05
0.000136798888577493
0.000137813120347505
7.35636101486802e-05
0.000136279079764025
9.05379729413138e-05
4.63942565002699e-05
8.67102855961503e-05
0.000109717322854092
7.90032809044103e-05
9.70386863739051e-05
0.000118997116533222
2.69673997887452e-05
8.36759239198883e-05
9.17394984888385e-05
9.01235390944978e-05
0.000126257067396632
9.53023958128636e-05
4.77660422965558e-05
5.02961804450169e-05
0.000126617305031525
0.0001210847072419
5.73263558348416e-05
0.000104401248560357
5.20500380177787e-05
5.0737013832234e-05
7.44678777096916e-05
6.50416071098678e-05
1.59709046547615e-05
9.11102647956252e-05
7.02210140118606e-05
7.63296835069451e-05
7.98510603530711e-05
-3.70533583442062e-05
9.52897861244823e-05
2.99277924761276e-05
4.58582619645025e-05
3.65774273965959e-05
7.42573523665473e-05
6.22867835072719e-05
3.54497662091078e-05
6.81240393889466e-05
5.60519544325504e-05
0.000109813940732438
0.000133106549416369
8.95133300234056e-05
1.1214621681361e-05
4.53475561847422e-05
9.20956567126248e-06
8.42289981580123e-05
6.43800387983966e-05
8.65157026600043e-05
7.55738655405496e-05
0.000112058576708769
7.64327032387922e-05
7.84873153536849e-05
8.51810817390656e-05
7.49850446487021e-05
0.00011305028485913
9.5326059537423e-05
7.72992637975739e-05
0.000134209054999874
9.42038727992036e-05
4.49273976640251e-05
9.30196977438575e-06
4.98748297511778e-05
0.000155548959917048
4.59860892599643e-07
2.95401801581719e-05
4.38824602383225e-05
5.52829437564766e-05
0.000106402249007664
5.11012437288112e-05
0.000133803890196404
8.80605057804213e-05
0.000117776758421692
9.13124201290692e-05
9.05345801640965e-05
6.69298183626992e-05
0.000135184275364246
6.43436889222525e-05
0.000102264389332181
4.55547397014478e-05
6.15357023300633e-06
3.27830085569212e-05
7.67265021043278e-05
8.91130514078601e-05
3.76343309692811e-05
2.84005978052719e-05
8.97194807446491e-05
6.65345266708931e-05
8.22306012885425e-05
4.46357779115949e-05
2.8463591466036e-05
-2.22281748073353e-06
4.73226545128516e-05
6.95436804552074e-05
0.000130657103162034
6.20967030523244e-05
1.7002259870424e-05
7.46360845096007e-05
2.4868075786479e-05
2.98366598113965e-05
0.000107744834445143
7.78883917312732e-05
8.01360090173833e-05
9.1391018834606e-05
5.97083084402071e-05
5.93483921782343e-05
7.02079106664666e-05
1.97921846134179e-06
8.01983374328366e-05
3.8582784035566e-05
5.63582166127223e-05
5.86714966358675e-05
9.08368951414403e-05
9.93508698468398e-05
0.000112877854150152
7.90326963125919e-05
-4.13078163255786e-08
0.000103155273436361
-9.14223858939285e-06
9.12332876588684e-05
5.68716250991457e-05
4.9779656781045e-05
0.000108192274412412
3.13129085458074e-05
8.29120118329654e-05
0.000148949748895498
5.71792437170838e-05
8.35656832913989e-05
2.07703815940412e-05
4.49944514492654e-05
6.69601304340797e-05
0.000129739423731454
6.5713245351474e-05
0.000100282103838526
1.10772512153352e-05
5.56448019252021e-05
8.33864244676179e-05
-4.83313063807791e-05
7.04769677214336e-05
4.32074179178759e-05
6.75336084298321e-05
2.00706806529745e-05
8.80208805758311e-05
5.23097107392995e-05
3.78527903681658e-06
3.98615266561882e-05
-1.70660957782631e-05
0.000104586346746921
0.00012718048562218
6.1644590765012e-05
5.61835010686068e-05
0.000121949251047983
8.82252637326745e-05
2.15339879136119e-05
9.56064204149875e-05
4.79507258616767e-05
8.80170210043706e-05
3.80995835814047e-05
8.03606174684461e-05
5.83909115822868e-05
7.46639122404132e-05
8.95428132615574e-05
0.000103931950967737
7.90002018554222e-05
5.37013739116144e-05
6.82996627188828e-05
7.17068981344698e-05
2.39837521062536e-05
3.36044127208884e-06
7.66737228701483e-05
0.000139463517454652
7.03649539000661e-05
1.35430804809905e-05
0.000145064316791181
9.59435594303713e-05
7.17164206553516e-05
6.59223693141971e-05
1.55886799557756e-05
4.54849331047912e-05
1.67299713415145e-05
0.000101262304928361
7.90370424356675e-06
0.000113994678807074
0.000117796834991417
8.74134526352191e-05
6.25376217466301e-05
5.97258508806728e-05
3.15578476289273e-05
3.63341481929119e-05
7.6178898624772e-05
4.42266364638905e-05
0.00010018343108656
7.15216729991559e-05
0.000122180116386623
5.14135232328665e-05
0.000107343568529723
8.49430346950759e-05
0.00010798107097891
-8.08659388368396e-06
0.000147193575563972
1.28067189391134e-05
9.18081001750437e-05
7.47349049382883e-05
9.60941465711515e-05
2.12222780388347e-05
7.19844296137759e-05
0.000110872985114573
0.000166637611905373
9.92723001341754e-05
4.92378207824913e-05
0.000116616120594227
6.50477420031221e-05
6.31788865104545e-05
3.46276402708611e-05
0.00012948734500537
0.000115866077384881
7.27594970914577e-05
8.61095424446446e-05
7.24534905165274e-05
1.20573521529855e-05
7.78131400723393e-05
5.49005125116644e-05
-7.45341064922389e-06
6.68138186915394e-05
3.77799227680885e-05
7.14123013258505e-05
0.000123838813128385
8.36762134529966e-05
0.00010100115107371
2.4269779773922e-05
7.43935699232144e-05
0.000144636917575627
0.000108351416776043
6.18222243334215e-05
6.00890723834202e-05
6.2327084156381e-05
0.000139617139221369
0.000101664300755833
6.66730028148521e-05
2.55602658949071e-05
1.54472825647647e-05
0.00012045823682973
7.98805196273424e-05
6.65721497503141e-05
3.41915861134391e-05
1.1978338114259e-05
5.35006253536875e-05
6.71614454241453e-05
7.60319540713974e-05
3.42623603672741e-05
7.53721284239658e-05
3.87517854982218e-05
2.25323312228534e-05
0.000117549030241793
6.83633756724084e-05
6.90955545061419e-05
2.46696798589388e-05
1.29740426605437e-05
7.24132468375384e-05
3.24908386943632e-05
4.5908110851654e-06
6.67264000342589e-05
7.81021671553803e-05
5.9325239289456e-05
0.00010190335614551
9.4108308377781e-05
5.51740502192573e-05
0.00011899830410426
8.42309789446126e-05
7.29718095375841e-05
8.06937322808575e-05
2.99631771179635e-05
2.82272421125372e-05
7.2688477674136e-05
9.18675118140851e-05
3.88184556180062e-05
-5.33880527109615e-06
0.000106597740911768
4.46220358519178e-05
7.68518948791302e-05
0.000109765542146382
1.96560889815366e-05
3.9918453586151e-05
7.62605577762465e-05
9.59257381929541e-05
4.63092678663641e-05
3.18577159069244e-05
0.00015225116123935
9.33216998833711e-05
8.3494282072731e-05
0.000138972181165901
3.56843861612501e-06
3.59821098267479e-05
8.16021778765907e-05
6.04620914054536e-05
5.79546105876909e-05
0.000101039411801144
0.0001001723974099
0.000107303668615234
7.0159498765326e-05
9.28742934070308e-05
0.000119788400588946
6.15141321080979e-05
-1.61746207109548e-05
5.43633286359784e-05
6.61010957117468e-05
4.22915846430718e-05
5.57249533272108e-05
7.7245156627906e-05
8.52932090657651e-05
-2.06253637618249e-05
4.52799042189358e-05
8.60287696570453e-05
6.00849323903537e-05
4.50100236240694e-05
4.07898972741907e-05
5.77027142691865e-05
6.4037794301105e-05
2.01941339053836e-05
0.000102234872244727
9.23364825184278e-05
5.11655774699997e-05
2.88555578125557e-05
7.24408818485332e-05
7.90993740171721e-05
5.83505748175841e-05
2.86112742554226e-05
8.1429615058548e-05
5.18004311929157e-05
2.25521731681682e-05
1.02284325035319e-05
4.40373448590994e-05
9.16018488192824e-05
-1.82939845546298e-05
-1.25182213248532e-06
7.60158527736203e-05
2.51243220053986e-05
4.71998408638021e-05
9.08392632627962e-05
-1.31220261174432e-05
0.000146000939328144
8.00397961765558e-05
0.000116344762367539
3.97329642478238e-05
7.83654165149264e-05
8.48621572987783e-05
3.23000881018556e-05
9.90594234167441e-05
9.45089461960377e-05
4.7284507764156e-05
9.56219187090916e-05
5.55663620126418e-05
9.5194140660802e-05
4.05534510279833e-05
9.04859508883124e-05
-2.33830330585414e-05
3.95910791788017e-06
0.000127681078567799
0.000118799382957379
6.18134495525166e-05
6.19866734936673e-05
8.35961134561141e-05
9.09620018495549e-05
0.000137034346008664
7.84662003492527e-05
-1.7641290323258e-05
0.000157012394381774
4.14298069557892e-05
0.000118529051599014
6.07878813145641e-05
7.03325197084125e-05
0.000118891453976228
4.45937589545507e-05
8.50768656358723e-05
5.34911591000094e-05
7.88524291960642e-05
6.86067259142761e-05
6.97335681543454e-05
9.7766282924416e-05
7.38331288959817e-05
6.99134752601174e-05
7.71807477498386e-05
7.19252714761367e-05
7.74399085590507e-05
-1.27045669902335e-05
7.94623224633323e-05
5.91620309057283e-05
0.000125448619109889
0.000128550228893499
5.99890140517103e-05
0.000105248968204349
0.000112689801725248
3.09682781642793e-06
6.98691752413004e-05
3.95497875465178e-05
0.000105292010179548
7.14166984637248e-06
1.83593545857764e-05
0.000111804334181588
0.000102970921388953
7.77092397169905e-05
9.22745310995039e-05
0.000104622861203658
4.10952927182392e-05
9.11730522161552e-05
9.23708151098214e-05
7.79921519243112e-05
0.00010532769162809
5.01339362576399e-05
1.13475664482247e-05
7.30224450483928e-05
3.66760452115414e-05
0.000112575679447088
8.42809538308434e-05
8.03378615447971e-05
2.97000551194035e-05
0.000162263422467236
2.99120814998482e-05
5.38132412533202e-05
2.48918647509836e-05
3.89040079755794e-05
0.00011895365349531
0.000110101383167523
2.65407501886459e-05
8.99614095804959e-05
2.25986231705328e-05
7.62120721055515e-05
5.98470796129057e-05
6.05107637125653e-05
3.27094274868334e-05
7.36620262317397e-05
0.000119340384584682
3.28399013947507e-05
8.11846179699504e-05
0.000103050357874905
8.97756443538464e-05
-1.98567351197971e-06
3.39860023286676e-05
5.31080961983301e-05
0.000129220698225748
5.58934677953997e-05
5.93723886608903e-05
3.75325133736868e-05
0.000120117486727675
0.000131939608387109
9.2969574465702e-05
8.84143421480125e-05
0.000142332327416572
6.40039210468304e-05
0.000132195715265275
0.000101834606504378
0.000154021565731793
2.18532640303143e-05
-3.96623894492294e-06
-5.17298156362527e-06
7.94512284849808e-05
7.63941259776603e-05
8.65342620858174e-05
1.36282176380861e-05
3.16771480296421e-06
6.43801461665241e-05
1.84721258840762e-05
2.41707514834e-05
0.00011385727231463
3.64961077416138e-05
-1.60744065036727e-05
0.000111571566284725
8.39681147048908e-05
0.000130336772562051
0.000129990626446563
4.90222738757305e-05
4.1778343599251e-05
0.000144933549779622
0.000116110157199399
9.74938141879575e-05
5.86812824705054e-06
6.34311877234221e-05
0.000149167168740716
8.8449593564154e-05
0.000108218376662853
2.00205418434209e-05
0.000155162380836384
0.000121622716923675
2.49325671226331e-05
1.14111504754228e-05
4.52382082915109e-05
5.59465414708338e-05
3.07767312491869e-05
9.17234293666533e-05
5.80207574248882e-05
5.86863499678327e-05
9.24480318994822e-05
9.44863813368418e-05
8.8373496700356e-05
0.000115818054765836
3.64262382065656e-05
8.71444310720763e-05
1.78492881824698e-05
5.22423617578106e-05
0.000115718259922368
7.60658805786374e-05
4.80392840235845e-05
6.05097891747912e-05
7.40390546523689e-05
9.77691706771798e-05
5.28290215041223e-05
3.52184115616989e-05
1.10269487102169e-05
5.04820916899276e-05
9.88389327134152e-05
0.00012973587703953
0.00014936098734568
0.000105189466707256
5.81262395042506e-05
6.73348824328301e-05
7.71308128273784e-05
0.000112729089169298
0.000115228950274277
5.58952158925762e-05
4.53666734046277e-05
0.000110983687559687
2.69578640505206e-05
9.01755560174242e-05
6.49683158740314e-05
8.01115106783395e-05
3.58354470906512e-06
8.10453432299176e-05
9.34094792221588e-05
6.87118635445653e-05
0.00010280494477536
2.96348184361405e-05
0.000105650524150927
4.16154586127987e-05
1.04189407063731e-05
5.78755418237921e-05
0.000149217599667571
0.000128951942930375
5.73722162500121e-05
-1.8999663039992e-06
6.50617911533405e-05
9.51787708105412e-05
7.51885074090043e-05
8.93940039068899e-05
7.34908414761613e-05
-1.99685422424313e-05
2.10479760287329e-05
2.42197925376214e-05
7.80809970764482e-05
9.33952106688361e-05
4.63412100833534e-05
1.18265515020297e-05
0.000103230294331296
6.58479533200293e-05
6.35974713449832e-05
7.97908343889308e-05
7.85533832464314e-05
0.000100751415395738
6.33812232778228e-05
8.23988720127772e-05
7.20267320936108e-05
5.85662310628644e-05
3.22614620595743e-05
9.0361099673033e-05
8.21674380195694e-05
0.000100645367007576
7.82523968251289e-06
6.35369931887593e-05
5.78317312620262e-05
9.40046083772651e-05
9.37379722809875e-05
4.36652389764737e-05
5.2374066791067e-05
0.000130576401689799
5.89324790347775e-05
8.44141035463127e-05
-7.2569722501411e-07
4.92516029205402e-05
6.28595210782369e-05
0.000101536229380631
5.43089517605754e-05
9.47404751216644e-05
4.16511360762704e-05
2.2611043472902e-05
-7.04528565754644e-06
7.06673569239356e-05
3.95957822478817e-05
7.20151042717379e-05
0.00011254824731478
6.8684411188441e-05
9.67925961170068e-05
0.000183730595186494
8.15650907935964e-05
1.24171643603642e-05
9.90931875915798e-05
3.25053947270763e-05
4.97076755166213e-05
8.97715194081524e-05
9.4369474792444e-06
7.30394629006993e-05
6.12238873633482e-05
5.62852671713626e-05
4.10438984929228e-05
0.000108883016605822
0.000116470755767907
4.11446864215962e-05
5.67320049752846e-05
-7.14330282388231e-06
6.81618906326566e-05
5.59487507200497e-05
6.58016465661726e-05
5.72024042155591e-05
4.42381505956649e-05
0.000146367376745093
3.83607916255628e-05
2.22252519465307e-05
8.70081974514606e-05
7.09434894111125e-05
9.85572383389274e-05
8.84593973650051e-05
0.000111071920298747
2.72510822332585e-05
5.4395657500196e-06
0.000163455366880722
1.10521514518937e-05
7.64064514163727e-05
3.40034265561687e-05
5.47319392764208e-05
4.93043726016082e-05
5.99975438605672e-05
1.45329015138676e-05
6.47441553323851e-05
9.55754916508949e-05
7.38610947139233e-05
4.40600434220712e-05
5.33879654320327e-05
9.778457537466e-05
0.000143347073811853
1.11004583225314e-05
3.19836512393472e-05
8.53326738451756e-05
5.89561384202225e-05
9.43134375672855e-05
0.0001087144921318
3.28206529902766e-05
5.4076100645375e-05
-3.34282304296752e-06
4.98777084635876e-05
5.91097896818934e-05
2.70047271279334e-05
5.9732844691203e-05
3.60589451491148e-05
9.01798784952524e-05
7.8554924125242e-05
0.000145149648131072
6.64550094494285e-05
3.45350030976902e-05
7.45240682126516e-05
0.000104849141251912
2.35306637056255e-05
5.66002999125879e-06
7.63535720742443e-05
7.85441033437185e-05
8.26521658184184e-05
4.63395895207623e-05
2.33767406306711e-05
7.45303632778492e-05
1.16327963349017e-05
0.000111952879617955
7.17830037836935e-05
-1.4511974407278e-06
8.33715329801848e-05
2.60059862397829e-05
6.20951127623207e-05
3.87914102442402e-05
0.000120978000192137
0.000175470764224742
4.02537199728749e-05
7.88862036622519e-05
3.18396411691074e-05
7.66706339239284e-05
3.53985118594316e-05
5.07082660847393e-05
-5.69649522987629e-06
9.23162106540712e-05
0.000144281439099793
5.84507305483335e-06
3.2702870313267e-05
8.75847222452417e-05
5.76564869262455e-05
0.000138217495682842
9.3171225726888e-05
9.97275557991048e-05
0.000111743026984939
6.56163853919518e-05
5.14465100210769e-05
7.86286150177625e-05
4.02466072868429e-05
9.65349452886974e-05
-8.14291146857378e-06
6.0657313818987e-05
1.81239771101614e-05
2.46936647213789e-05
8.9426151905523e-05
6.95351517870664e-05
7.62953073566295e-05
0.000104764187205627
8.26427358124736e-05
3.78562282540551e-05
9.16311309352732e-05
9.25821447697442e-05
6.00490412480854e-05
4.62762149515006e-05
0.000114743760200433
6.56600889204694e-05
4.11674620364815e-05
5.40946571213352e-05
1.96301794316304e-05
2.81040639165776e-05
0.000102222009722952
4.05354811386686e-05
8.01746705897694e-05
8.65574914905101e-05
3.70397086214033e-05
0.00014027780792532
7.85966925189707e-05
7.71587442236578e-05
6.74440067919214e-05
2.05526002582273e-05
8.49305342241769e-06
5.48452088008264e-05
4.17759491086598e-05
0.000148816388889511
0.00014555683664405
0.000102391483860729
8.25871687711537e-05
3.14237469512804e-05
4.17380523238618e-05
8.34422882822576e-05
0.000123818572487728
8.14046141696589e-05
5.00637123235129e-05
-2.79721466483886e-05
5.36218110724986e-05
6.65662084245507e-05
4.34492705462682e-05
6.31271515550125e-05
7.22095765871652e-05
7.5657571424494e-05
5.84080121682418e-05
-5.049661404034e-06
7.26245125980227e-05
2.87432362148902e-05
5.50694963711521e-05
6.80125700906646e-05
5.16009841074093e-05
3.45056233604411e-05
3.48220293783167e-05
7.16579487718377e-05
6.93330914329041e-05
7.75778017391337e-05
6.06643714748911e-05
6.72693153300411e-05
6.96841793209116e-05
9.98179665615822e-05
4.2049270783834e-05
0.000145957997943597
9.73980921927222e-05
6.46599142032028e-05
7.17206597051854e-05
0.000175432633976903
3.98139063410288e-05
1.24594411859266e-05
0.000134597275023648
3.16764820161911e-05
8.68324304764268e-05
-5.17944654605039e-06
0.000128916287427203
6.79580439368e-05
6.70398465681095e-05
7.29326599459663e-05
8.09107042692058e-05
0.000104200018835533
9.87820433459367e-05
4.19296341720578e-05
7.36118216551907e-05
7.34002622700947e-05
0.000107543438622551
8.81501306438141e-05
8.63680010877315e-05
5.77441126692419e-05
0.000100389916817413
9.80486235814094e-05
3.5539931117417e-05
4.20248084647982e-05
1.98670247078177e-05
3.65277097369937e-05
4.09600849362221e-05
4.67327708020404e-05
8.42391913689967e-06
8.46306794556909e-05
1.09148217079622e-05
-1.369655648669e-06
7.01248434049153e-05
7.68463476178702e-05
-2.07456644048222e-05
6.98378343467968e-05
5.69868572313901e-05
9.28026151783621e-05
2.82933004254698e-05
9.16226794278485e-05
0.000115876029182362
0.000105520572677621
6.2024336569084e-05
3.99324417681564e-05
6.9397529405105e-05
8.32118869721736e-05
9.00620804238207e-05
6.73805685224715e-05
8.25158478922747e-05
1.51689352299285e-05
3.29131396075987e-05
0.000124699486403546
5.43121752880877e-05
3.91622085390545e-05
0.000107142391604932
5.68118821958022e-05
4.11856357757515e-05
6.85013008147371e-05
6.31917050821203e-05
5.11112588779966e-05
6.53358957096137e-05
0.000113410814027376
7.14367524116296e-05
6.5411346796795e-05
8.27236932418939e-05
7.95774006511931e-05
0.000102769640953542
-1.15481726246772e-05
0.000108969660881297
0.000141304150239806
9.24741801667047e-06
-1.84053634332015e-06
7.30201661256964e-05
0.000103791853671315
5.17876217446774e-05
6.72213040368252e-05
0.000105561814381413
4.75669606458154e-06
0.000124373045133953
8.81132823967029e-05
3.46998900036969e-05
5.28778269431553e-05
7.44680682150815e-05
0.000103514800929369
8.63708956533395e-05
0.000137605447567647
7.51274848916071e-05
8.43456108608059e-05
5.11549529979503e-05
7.89154307224386e-05
6.02671463082879e-05
5.7447034774349e-05
5.89457838342758e-05
3.77440833444072e-05
4.26330248803363e-05
0.000106582519618776
-3.24680278733235e-05
7.39303453958937e-05
5.5050123461131e-05
0.000119750044270476
0.000121369987102825
2.81558185599707e-05
3.46021716452553e-05
6.90457505195481e-05
6.93239869421011e-05
1.69157785217124e-05
9.89253834595111e-05
2.08094841282392e-05
2.87827511637643e-05
3.10467829703357e-05
3.70786192845722e-05
6.81543263427133e-05
3.13900366972804e-05
0.000106889599189778
6.33752170804788e-05
2.07151724432096e-05
9.39907690832597e-05
3.71373008076836e-05
0.000103634850576554
7.80841035285999e-05
7.60086768635591e-05
4.13517083540096e-05
2.7663255556396e-05
8.57883261523731e-06
4.05308448329627e-05
9.86782579905589e-05
4.22874253980477e-05
8.66971616084826e-05
0.000116889448068295
0.000108032123190441
0.000103122486177983
6.90598832363609e-05
1.85416400333389e-07
0.000107618291163092
0.000129894447222751
1.7218730974318e-05
6.45049221127762e-05
9.89184859361678e-05
0.000117812183006823
0.000108943176780529
0.000117688545905828
7.45566275911423e-05
0.000121084572115087
6.91661591758922e-05
5.63061480458261e-05
9.55683208983263e-05
0.000120229362228552
2.03446923297714e-05
1.36803431000831e-05
7.40548178368523e-05
6.24080317625747e-05
9.35506369984644e-05
4.50987651865871e-05
0.000133542105522116
6.0289514278426e-05
0.000108104556997491
9.46759053914552e-05
3.48478720875708e-05
4.70502112018108e-05
5.73436185406801e-05
6.63835962021277e-05
1.62219884862974e-05
2.54529267436021e-05
5.18025127632034e-05
4.16759478693501e-05
6.6457203707837e-05
7.1824183366139e-05
8.461647167067e-05
4.23897903969632e-05
9.12963042991578e-05
0.000110625933090749
9.0232206394944e-05
0.000124822157639988
0.000106490583645616
4.27020037575385e-05
6.86417533259165e-05
4.93830260316235e-05
7.80784530570529e-05
7.70535345865742e-05
0.000119273220938739
8.08414019327821e-05
0.000127001383145378
8.86348143705516e-05
4.281113512952e-05
5.42096081310718e-05
7.08987083134248e-05
4.94727500156984e-05
3.04184539435271e-05
0.000115517242114197
6.89994130762662e-05
-3.82509782080044e-06
0.000109770530695213
6.91480388805564e-05
0.000118005557211741
0.000121026026929999
-2.240309951517e-05
6.01222431430813e-05
1.8993716149619e-05
7.56631082484349e-05
0.000109263566620578
8.60853440182399e-05
2.3217730153497e-05
-1.82888217954311e-05
8.95405113769834e-05
3.32960381732221e-05
4.54707967489438e-05
-5.63458066031227e-05
0.000108500987819312
8.74185862482343e-05
7.67155820860457e-05
9.01441268696933e-05
9.61036983582598e-05
0.000139831386506241
0.000107615533339075
5.37065195520941e-05
5.03607062676292e-05
0.000108367290370824
4.60610317680245e-05
2.85631606228307e-05
3.03165341076398e-05
8.54597061668763e-05
3.9802590652051e-05
8.31513187405701e-05
5.97611462784263e-05
3.38761225817752e-05
6.33731233968471e-05
1.86399113438979e-05
3.8346342707686e-05
9.07776559521973e-05
5.21726110227592e-06
2.02569498917536e-05
5.74782611482326e-05
7.77469769023115e-05
9.82291337171782e-05
6.85459536279233e-05
0.000105088710626163
7.17492124136037e-05
4.65564795167878e-05
0.000113622500985869
6.40851270988232e-05
0.000143846540136654
4.72664796989158e-05
0.000130811752852485
0.000132017865326843
7.34686799188842e-05
7.30897523511845e-05
3.64087881095625e-05
3.8014480999834e-05
0.000134284761350374
8.19042364253333e-05
3.86388076948933e-05
8.81560557735128e-05
1.33068529880831e-05
5.96218214259925e-05
8.13509528454478e-05
5.26217609512953e-05
0.000117162231155941
4.69055099902135e-05
4.94629983528852e-05
4.84808150530759e-05
9.25327887821331e-05
2.13486284547274e-05
7.17725159104239e-05
0.000126589060291694
4.05607803932981e-05
8.15840052817117e-05
0.000104503369235651
9.83329382243231e-05
5.87129225355707e-06
-3.80114464049106e-05
9.58453230671289e-05
0.000117514712162612
3.27948506165398e-05
7.59499902514043e-05
7.76679865352714e-05
3.7393841141383e-05
5.17704844548381e-05
7.4525883205589e-05
0.000110793355700857
4.77830065335501e-05
1.94787533367808e-05
1.62288321620004e-05
5.20043362817575e-05
8.88599465575468e-05
0.000111028968466151
6.59742942647798e-05
-8.11785919866674e-06
1.85656245397767e-05
7.93085341282654e-05
7.92991875044813e-05
0.000122834978234853
0.000130571723062055
9.64508545035611e-05
6.42539777561076e-05
5.68380848966228e-05
5.99720748179453e-06
9.77652967266638e-05
6.89265308978537e-05
4.31969027742908e-05
4.49567369050515e-05
-2.75840722313677e-05
2.2485665983625e-05
2.31729286194325e-05
1.39376865387546e-06
8.2499483798137e-06
-6.67377680761686e-06
2.30092416762658e-05
2.85991299372957e-05
0.000125306863615463
0.000125639291436516
6.09853849298457e-05
0.000176224413063731
6.33618716899933e-05
1.3596740692962e-05
9.56501564265483e-05
8.62052489153041e-05
2.67405574583018e-05
5.4007456686938e-05
8.79932522107409e-05
2.32259573774731e-05
0.000111101958344215
0.000180782158754003
4.31919497884498e-05
9.474105832118e-05
0.000117784405035721
0.000157987723004252
8.03262097725092e-05
7.3909904145085e-05
3.52280958479166e-05
7.91563479841884e-05
8.72318770473488e-05
0.000107302018436683
6.68447139819138e-05
6.97184724298028e-05
6.64259304436069e-05
0.000158204555137924
4.49373415560999e-05
0.000101178884133457
3.13565317204595e-05
7.39866245400402e-05
7.15644272186781e-05
5.52384824536803e-05
7.37187881415745e-05
2.70145853835827e-05
3.65154702623879e-05
7.34505087990215e-05
5.50845354764954e-05
0.000121636492090029
-7.85038143236368e-06
6.61731636031617e-05
2.30499098205162e-05
0.00011907310830249
7.47472102819416e-05
-6.84596349676549e-06
3.39370900795527e-05
9.566625445349e-05
7.97466267106575e-05
5.98129928802879e-05
0.000137260944974822
6.35305423539652e-05
4.02339766415434e-05
1.16123984646221e-05
2.09317934395662e-05
8.54440291929843e-05
4.91551120777434e-05
7.56983655250121e-05
0.000109172476750625
6.88448499218074e-05
0.000142279344366407
6.93608547365071e-05
6.62154284895689e-05
7.137022443463e-05
7.8681033781522e-05
3.08352879596625e-05
8.49421829168748e-05
9.82576214304717e-05
9.64881406101534e-05
5.60329668154153e-05
0.000116974453101947
3.439586856932e-05
7.24551333238001e-06
3.78860221081411e-05
7.57568652130802e-05
6.63296338043878e-06
5.58020657569319e-05
0.000111972255138956
6.9626102210923e-05
-1.36630110760379e-05
0.00014285681648385
7.65456938081147e-05
0.000119928598459062
4.75384494400127e-05
7.63735587597462e-05
8.04091449077901e-05
6.97237115300524e-05
8.86052465758242e-05
8.34217900496784e-05
5.97851516591017e-05
8.28317801774364e-05
8.9469741894161e-05
3.95653533669227e-05
5.02454605374372e-05
0.000105456305231352
7.48081258906032e-05
0.000107950531895454
0.000133618932704109
7.74633671107605e-05
1.36627218453084e-05
0.00010229324634103
0.000144110904844087
1.12236748713105e-05
1.76946318664921e-05
8.11511502130844e-05
0.000133179111252948
0.000121932429097887
0.000127513011842241
8.24652248662723e-05
8.9122451315072e-05
-1.85862567608762e-06
2.07584981498206e-05
-7.03126010030373e-06
7.57331862314893e-05
4.85795574496063e-05
0.000139822047399735
0.000157649942031537
2.99354483305024e-05
7.11081016264799e-05
6.91529568252509e-05
0.000110659704771359
9.46679494983265e-05
6.70614803255893e-06
7.86382387152299e-05
1.58922195813944e-05
6.97012853860421e-05
0.000119512281847331
4.95218633017499e-05
2.32602781702307e-05
3.80570181398708e-05
0.000120840133793149
7.11042816596584e-05
2.11959795402574e-05
-1.43977005719072e-05
6.25094137437112e-05
8.79178840914629e-05
9.07929442118924e-06
8.66551925219662e-05
7.64778222689767e-05
6.65203417221464e-05
7.30756480018874e-05
0.000103555422979598
2.27726817811293e-05
6.63246407276092e-05
1.51225074205355e-05
4.33127647214914e-05
5.60840382865458e-05
9.04311977621135e-05
3.74689766229039e-05
0.000118624564505612
4.22926784556364e-05
5.71299040170642e-05
-1.62309889057894e-05
0.000117986901701432
4.64182026179175e-05
1.11621958667981e-05
0.000128302055635331
2.05591187554083e-05
2.62579929828245e-05
4.57025747117115e-05
5.63564164293828e-05
6.37396008336792e-05
8.66864463488962e-05
1.17876945008843e-05
5.44428935866413e-05
8.55098621332001e-05
5.84963278504713e-05
7.52467408287549e-05
0.000106702151877812
6.40970767968308e-05
7.73974850959182e-05
5.31469375739554e-05
7.32890026013643e-05
3.42834009536107e-05
3.679484375092e-05
3.81003599567606e-05
0.000106059475412239
6.29652991872449e-05
9.7641742454708e-05
3.46195891595746e-05
7.14755121012469e-05
8.99338728644488e-06
4.83235048233737e-05
4.90762091148359e-05
2.83711143791682e-05
7.93912751999628e-05
0.000113660420066724
0.000101671479415303
0.000108120289712422
5.71034626526525e-05
3.0410526997081e-05
5.37272425707786e-05
6.88510205515104e-05
2.95735299107539e-06
9.01952394298763e-05
5.73915052556756e-05
0.000134675548383614
0.000107307024148429
9.18062928717178e-05
0.000121874750898491
0.000116670982530741
1.85479659736797e-05
0.000158411959555037
9.54847305537011e-05
4.47235223937549e-06
3.17409442550337e-06
7.80831832149829e-05
3.74089279462449e-05
7.48823762847187e-06
8.77185996803381e-05
6.70935144766228e-05
5.25442430253246e-05
3.562078014859e-05
7.28819841141346e-05
2.84061531054044e-05
3.81412330866866e-05
1.61801316949883e-05
8.01363844358365e-05
5.52371689628136e-05
2.29146505934962e-05
-1.59294316443874e-05
3.21349539341742e-05
8.1445885191168e-05
6.88974616092052e-05
3.23033642684966e-05
0.000144003951086045
9.179291267947e-05
8.61217890116297e-05
6.60287868660768e-05
3.11050111869006e-05
3.48151505345476e-06
-1.92178919371295e-05
0.000127623866131005
5.21072470361143e-05
6.8603171811813e-05
0.000131793402427627
7.28360756467516e-05
6.86693168646101e-05
0.00015887223919865
8.14843280943967e-05
6.53353427856174e-05
9.15852643134374e-05
-3.15891859304896e-05
0.00012143853633354
0.000130230304247676
6.40041540150617e-05
5.40750503801403e-05
3.27084992897465e-05
0.00012316329056374
2.57635996247271e-05
9.70956295147617e-05
9.43431951838798e-05
5.69320789765852e-05
3.17346740507148e-05
6.31130189742613e-05
7.37910643599105e-05
7.19416602900093e-05
1.70392714224122e-05
6.77660105104771e-05
9.37122430834593e-05
0.00015361620636955
3.56549912784759e-05
0.000100717782623722
9.51141869759651e-05
4.82921660373229e-05
4.65546942215738e-05
1.92612505836522e-05
0.000110987592868649
7.90835289587828e-05
8.2213169433827e-05
5.45566297338291e-05
-3.1099038123773e-05
5.19506753751879e-05
2.95074406550751e-05
0.000125829471765529
0.000103267882137567
3.33641099943692e-05
8.94743359990753e-05
0.000102143694055011
1.35580448183263e-05
0.000111965770862772
7.23044814669718e-05
8.96644433366283e-05
8.70220959982546e-05
0.000185123986669101
7.23093357417979e-05
9.14662588138702e-05
8.08146133496423e-05
7.78161381701562e-05
2.42312222298232e-05
0.000132009302898362
4.83445810862275e-05
7.04954881029563e-05
8.39760138201201e-05
4.49295702526793e-05
9.72117973490549e-05
3.49273855950206e-05
2.08683989629268e-05
6.8576797166701e-05
5.94611145726004e-05
7.60729980228696e-05
4.84339739883942e-05
0.000110306185403116
2.0100806171882e-05
5.02039715664906e-05
4.08082646840465e-05
3.32222778324442e-05
1.24290503764807e-05
8.9816628631163e-05
0.000102610368014609
9.5038305003945e-05
0.000108169803547728
8.54407494529463e-05
-1.75308951448399e-05
6.04841779107251e-05
8.891331589642e-05
1.84917349014556e-06
1.90458313213065e-05
0.000116439222401535
6.51398445951293e-05
3.17165067095095e-05
3.99817666062197e-05
0.000125519332440199
0.000102686161645519
3.95423316532629e-05
1.23614368590907e-05
5.38782254085418e-05
0.000119319613991141
7.98406158138345e-05
7.14479619928949e-05
8.62431970194152e-05
3.53449033762907e-05
6.7470183120186e-05
4.53894032656025e-05
6.42640460339492e-05
4.69102681970499e-05
8.50467943441881e-05
7.02608328426862e-05
9.51511369939702e-05
4.23362179971298e-05
2.12617300751971e-05
5.21199336974813e-05
8.00677165091979e-05
6.91348071968055e-05
-2.41642086248368e-06
4.8694044719612e-05
8.51653781763155e-05
4.75980069520735e-05
9.56629309535499e-05
2.66818911949194e-05
6.70659086107351e-05
5.08943818817965e-05
6.96860635148376e-05
4.10572533942661e-05
9.96726917480528e-05
8.87574429284729e-05
4.59975516256874e-05
4.27672861571057e-05
6.44466954948697e-05
9.89996638641812e-05
0.000109048952548309
8.48869262111559e-05
2.792773936559e-05
0.00010962505784804
5.13178944729624e-05
5.82365629858047e-05
0.00011350299823789
0.000113564766976379
0.000120574041296765
0.000134273744369418
2.65027234491572e-05
6.22167581703548e-05
6.32918713745959e-05
9.31635943978515e-05
8.82061257343705e-05
0.000120039346406541
7.34054970711247e-05
7.06415510187379e-05
