# Supplementary material for: Research on computational propagation and identification of mine microseismic signals based on deep learning
Source: PLoS One. 2025 Oct 22;20(10):e0334641. doi: 10.1371/journal.pone.0334641 (PMC12543183; doi:10.1371/journal.pone.0334641)
Supplement: S4 Data — (ZIP) [file pone.0334641.s004.zip › 000100600002985.xlsx_0.txt_24.txt.txt]

1.57109861249695e-05
5.83840225205576e-05
1.95028948826872e-05
2.07379776318137e-05
2.03983808665261e-05
0.000156447253396511
0.000124036319882747
4.71773100155345e-05
6.99459930286824e-05
8.85306460466878e-05
9.42777467475629e-05
6.20328196800535e-05
7.09845404416405e-05
6.9196003311931e-05
0.000150594201147662
-2.10710992302359e-06
4.01993043253669e-05
0.00010178179100839
5.69970875692754e-06
2.13117069411972e-05
9.29009063539568e-05
6.0320594955567e-05
6.86574806209481e-05
7.25355031720559e-05
8.38597489381302e-07
6.6362469594077e-05
9.40105189669512e-05
3.71369835711564e-05
0.000129217528300993
8.16936167739362e-05
0.000142086684465921
5.30841930529007e-05
4.51969672165701e-05
7.30289696243115e-05
9.46036909803922e-05
5.88368328670316e-05
9.72678144176248e-05
7.26079700897425e-05
5.28815308984181e-05
6.94144528106265e-05
7.3837986381611e-05
7.64908694789241e-05
7.5985109096927e-05
1.29380395176178e-05
5.92606954709908e-05
5.79814797533752e-05
3.15475470895408e-05
7.87290742234365e-05
7.21624305473148e-05
9.25749585668513e-05
0.000117754470016883
1.46305066243427e-05
5.34227432884488e-05
4.07146290827072e-05
-7.98649943983012e-06
7.50111974053818e-05
5.63851037324998e-05
6.04704509097563e-05
0.000100177687112193
7.7916410158331e-05
5.82221254381888e-05
7.50564774519341e-05
0.000123102299455411
0.000103665177811903
0.000117810916402636
8.90766914802823e-05
6.58136848014777e-05
1.22631381762966e-05
2.38195631351049e-05
2.28664404805566e-05
-1.41273576953697e-05
1.24727828231883e-05
3.5087484511624e-05
6.9014574285281e-05
6.97689594549431e-05
8.08858741768951e-05
9.67998962224204e-05
7.63780123921876e-05
6.84337626061583e-05
3.42511934304934e-05
0.000117517479691033
5.02838153059899e-05
5.09540752193882e-05
6.64005121461894e-05
4.14363156836657e-05
7.01405081089118e-05
6.0822197848161e-05
6.32441613963254e-05
5.08893444880194e-05
0.00010512572199025
7.53266920900773e-05
3.2814359965215e-05
2.16356642568705e-05
4.55663133560211e-07
7.77344921983446e-05
9.8641260840893e-05
2.84216493281363e-05
6.984104726401e-05
9.30171685644448e-05
3.00172702171982e-05
5.85220916937852e-05
5.73120356633902e-05
7.21922056726213e-05
-7.28865044756106e-06
-1.62958464231695e-05
9.28616168965553e-06
0.000102076043761866
0.000143614684260723
0.000138308138161825
0.000128622995539884
0.000122291525773517
4.48861416499047e-05
5.91085432708013e-05
7.23163007716936e-05
6.54823376154434e-05
1.16622126460275e-05
5.21802684545987e-05
5.32364752548917e-05
-2.57910825849128e-05
6.8354041542586e-05
0.000110879475932301
2.61991784340165e-05
0.000146428738238906
4.90329108298528e-05
7.6751228099831e-05
1.8730575431718e-05
7.76383713250658e-05
4.95638232469959e-05
6.5462538828801e-05
9.41858738739996e-05
0.000117001475285053
7.10845356498056e-05
7.95041864435045e-05
5.99392767109064e-06
0.000105327396886488
6.43559744541028e-05
4.94536055688449e-05
6.96594499973256e-05
3.99870992832724e-06
6.14661816373662e-05
6.56127494237649e-05
6.02713907337181e-05
0.000176208093296036
6.90741467207323e-05
7.88133366055376e-05
7.77763053925068e-05
0.000140674160497938
7.3656130426521e-05
8.79665261017505e-05
-3.21868299214989e-05
4.19978663822949e-05
0.000150700772953166
4.02517033544543e-05
3.13160190673293e-05
0.000111143044906323
3.54434934031633e-06
7.28331686118858e-05
0.000128470134807496
0.000107095088600608
4.68144368842535e-05
1.02558586660367e-05
8.84072496405239e-05
5.21019930080171e-05
7.89507357147085e-05
1.82340359526554e-05
4.23088866377613e-05
5.30539914089521e-05
1.85453365526849e-05
8.28962400626451e-05
5.04608462136196e-05
0.000115686852999065
9.24778087489116e-05
9.35738075926022e-05
7.91613885977644e-05
0.00011298038979341
8.45128949580141e-05
-5.92658616907486e-06
9.38360127442976e-05
6.07475038618036e-05
6.82663802817897e-05
-9.67048581286351e-06
0.00010768194913998
0.000143077814867272
7.62195253228272e-05
-2.44898067064631e-05
3.54126337025056e-05
4.44999493889211e-05
6.82128762220616e-06
2.97842848374351e-05
7.53846161053687e-05
8.72695958750937e-05
1.74104059495456e-06
7.56931301095507e-05
4.72712505886894e-05
7.3476254896701e-05
4.31483646076851e-05
9.23771688739838e-05
8.91345588788131e-05
8.59131856285238e-05
2.85191407628894e-05
5.99909924465133e-05
6.50487274680956e-05
2.45981844424153e-05
0.000110508548449226
8.88695530779204e-05
6.03562745513054e-05
7.8817701042189e-05
3.42038092076854e-05
3.51113803384647e-05
5.16227144877242e-05
1.60791529872672e-05
7.55286353678297e-05
-1.05963306042318e-05
9.0658202961822e-06
9.80262026854253e-05
0.000135302956054563
0.00010142117201574
0.000151289114929434
2.65175599991378e-05
8.6734205458829e-05
9.02837336224791e-05
9.33624595465134e-05
0.000166937271698566
3.45301378414703e-05
0.000132784058821746
5.92430723992362e-05
0.000128520079351128
6.22840945167149e-05
9.37451687134054e-05
0.000116693690991514
0.00015404264279759
7.84256005922885e-05
2.78678318578389e-05
5.18355464895782e-05
9.44805887343679e-05
4.40685915375541e-05
7.2435349492045e-05
4.32385621684855e-05
5.03213680367441e-05
9.36275492348366e-05
3.45148356469812e-05
3.81477395659888e-05
0.000123731424620569
0.000141195107648961
0.000103352047910623
3.85669614051088e-05
3.83440744525185e-05
9.2020194524384e-05
0.000101778892086048
4.04646226088916e-05
8.34791768574543e-05
0.000130698745359828
3.70390579238864e-05
1.96156945597904e-05
9.89749981758168e-05
5.25928209432945e-05
9.24365210412762e-05
7.72637342070045e-05
3.22850285000433e-05
4.62709569662324e-05
7.55465314414842e-05
1.37812351882343e-05
0.000114044054664609
3.0879019802307e-05
2.47251742485244e-05
7.17367965003857e-05
7.75369088191998e-05
5.4073846503229e-05
4.91430464507758e-05
6.13228636445014e-05
6.28241037963276e-05
6.60427209147845e-05
5.28534795263931e-05
4.78998678666123e-05
9.33909170481518e-05
7.48174315381258e-05
8.17176497710582e-05
0.000117464203060866
0.000105620557811434
0.000109742500526996
4.7056732642809e-05
0.000111496126761308
5.39386913707326e-05
2.85542361335831e-05
9.99230300241914e-05
7.24960623523466e-05
7.23986866528314e-05
0.000105342561402953
9.88750992197803e-06
4.90765608636859e-05
5.33648853367289e-05
7.90532151661597e-05
8.98587303878651e-05
0.000113328668672839
3.58712851013454e-05
4.9106471031378e-05
7.36406495193979e-05
0.000111211511703987
8.83015462126768e-05
1.97102030372336e-05
0.000112244400757627
9.30518024198306e-05
5.04756996413595e-05
0.000109631309716719
2.79743752568598e-05
0.00013137952879421
0.000105090051815339
1.6048410611149e-05
0.000120593585494479
7.85351291925045e-05
5.32621266400613e-05
4.24068682456015e-05
7.73049472082372e-05
2.62801531697653e-05
2.65337460463918e-05
1.92627675000646e-05
0.000126481610504542
6.16531408626911e-05
0.000128698193862846
3.27462996660156e-05
0.000105241641410613
6.24792858874723e-05
7.0316702416908e-05
0.00013631237349123
1.7124915207218e-05
8.45956460538424e-05
5.62036091004537e-05
6.87012614510788e-05
-5.41844808884586e-06
6.51849490863382e-05
7.04141272791084e-05
8.25879648730698e-05
5.99205644173694e-05
4.92298516594587e-05
9.97952581469279e-05
3.32935875326606e-05
8.03678608595491e-05
5.72262957117287e-05
7.64503329788262e-05
7.00799593162641e-05
3.63048694094242e-05
9.00392047554656e-05
5.4989912821756e-05
1.74047708963562e-05
2.96615851085093e-05
7.76308198583167e-05
4.1047513445437e-05
7.85201022983603e-05
-3.70292076779822e-06
0.000109508149084415
2.68416418507212e-05
4.08802096276622e-05
8.57353274965391e-05
0.000119185711200281
0.000103508586529271
0.000104975022023051
0.000139431320093043
6.51474036825021e-05
3.03098677191896e-05
5.18993559928341e-05
4.13503058787753e-05
7.12193519420849e-05
6.63064218199038e-05
8.18919763529046e-05
8.9237954768906e-05
6.2540738354539e-05
-8.81013297488004e-06
5.545365742613e-05
0.000109582887894776
7.65647819716992e-05
4.62776481729487e-05
7.90592960215014e-05
6.73147158238039e-05
4.88667548055091e-05
2.79887630567869e-05
4.16845368362439e-05
0.000103703436705731
0.000140929770555682
9.85108228532954e-05
4.37485956771915e-05
9.3069519925448e-05
4.02835811646315e-05
0.00012895983445352
4.56087474305518e-05
7.26533631301021e-05
1.02433662052767e-05
0.000108327299775263
4.08278592311716e-05
0.000114407532336142
8.93862768985213e-05
6.93897913031126e-05
8.24932935323687e-05
4.04891999234082e-05
0.00012012046868717
4.18763350339551e-05
3.78667196207385e-05
4.23546388543397e-05
7.68908480445485e-05
9.14885607369387e-05
5.28136692963537e-05
0.000135054661765764
5.66785471546564e-05
5.30876608497575e-05
7.50134623317049e-05
0.000116618100854076
0.000127205796926772
5.87145348096776e-05
3.95216966118147e-05
0.000127619712174375
1.78390455070041e-05
6.44272353652598e-05
0.000113903515991201
9.35090082986271e-05
9.66972313355465e-05
0.000115665387420878
2.89084200764855e-05
0.000168361439335066
1.70601135958597e-05
0.000183350184510291
4.92248873038651e-05
7.25167803839514e-05
9.1005601953911e-05
0.000117585540612113
4.30287964225187e-05
7.91640270204524e-05
7.83336868798076e-05
9.94782384573246e-06
4.9488105210979e-05
1.70847119038352e-05
5.29196141851473e-05
8.60099325578127e-05
6.59941483362497e-05
0.00010653051598444
7.27693414136938e-05
0.000111296545627216
5.66041917587986e-05
8.05281927726669e-05
0.000130039175264682
3.15769573597662e-05
2.03415805633635e-05
-1.58968377752882e-05
0.000100498949081896
7.81600206433677e-05
5.59545866546408e-05
8.91448545059423e-05
5.68656669495436e-05
7.87457269416686e-05
5.06640391916545e-05
4.15933473905639e-05
2.95814820382203e-05
3.11309891276853e-05
8.18606302727002e-05
-1.93215988416943e-06
6.62438455988399e-05
0.000142493183513932
0.000120926733901088
4.1617001681953e-05
5.36564969118021e-05
9.10580714261663e-05
8.97773732622424e-05
5.70717932915061e-05
9.29831012974355e-05
0.000135746069938408
0.000170046626449755
4.97973297219216e-05
7.07647093011582e-05
9.05619495483947e-05
0.000154890803184397
-4.12096320347779e-06
9.42606284271051e-05
3.04511906280386e-05
2.76989143151836e-05
7.64870731661965e-05
5.00873879592404e-05
7.60169872764844e-06
1.31433999538453e-05
8.83241991994155e-06
0.000103525173300477
0.000171539581236577
9.80129690603183e-05
9.67174146193053e-05
6.80459749711137e-05
4.89298762005156e-05
3.96795225983569e-05
-2.28692035106837e-05
8.26381716410298e-05
7.16943052796387e-05
2.58203271573055e-05
0.000104454703181422
7.62461321572929e-05
0.000126174852891058
0.000109134309769083
2.89218319312991e-05
7.9051395787713e-05
0.000109413458738529
6.8573186942271e-05
5.77263521703227e-05
5.02063836318908e-05
2.88048857244632e-05
1.07614472729963e-05
8.21382993075399e-05
8.26091624996781e-05
0.000100753241857101
0.000141728534612637
5.77835163133047e-05
0.000109135342331262
9.59910826339553e-05
5.58096916849687e-05
1.56743298696668e-05
0.000114940079777048
2.59576876384205e-05
0.000113207582618667
3.9257183745413e-05
0.000168531167529337
5.5819328897738e-05
7.81204726582926e-05
9.43383685348951e-05
6.05650756522783e-05
8.09223899546714e-05
2.73420004890134e-05
7.69937137811128e-05
0.000142372807931616
8.65543500403162e-05
0.000123516442515519
1.77513430770176e-06
4.50384819848916e-05
3.62012025504389e-05
0.000110048497903759
4.98971691766491e-05
2.38458348693844e-05
7.33760676637567e-05
6.58579301527817e-05
8.05691762655697e-05
0.000154134788695459
1.08241153331242e-05
5.64198091087054e-05
2.99154501776694e-05
7.53116288909509e-05
-2.10755714813603e-05
7.78640778807905e-05
8.02873595242232e-05
0.00012645593148766
0.000108443782484439
4.85980232677754e-05
5.17584302413558e-05
4.8829390379518e-05
9.17501516700518e-05
2.07028334244363e-05
8.21117619230433e-05
9.29780481310144e-05
8.70424588105424e-05
-6.70524750222348e-06
4.24878531729083e-05
0.000133118688595048
5.01019670504966e-05
8.22945628584454e-05
5.23862841496571e-05
2.89755513980339e-06
6.39890223580367e-05
-4.52704206693797e-05
5.86052006023656e-05
8.09412968751474e-05
3.59178052190893e-05
0.000146401639378993
0.00011693826051966
5.81725622430114e-05
4.80991020673921e-05
9.2875652576483e-05
4.41216655479971e-05
8.34763096582099e-05
0.000115496096363806
2.66412393980619e-05
0.000153871987325302
6.40767547889918e-05
8.54743284954931e-05
-1.1802680271872e-05
9.92576342668949e-05
1.98856897910136e-05
9.63810476272375e-05
4.4779301480414e-06
1.96279209453672e-05
6.5500759498905e-05
3.34275995489621e-05
9.6095499666757e-05
3.56350580198743e-05
6.74799455893863e-05
8.57635405418281e-05
0.000100478891341007
9.91191402114284e-06
8.62265962886336e-05
3.74524719475031e-05
-9.58563265098744e-06
5.32742834486411e-05
2.05544794308484e-05
6.11578413856811e-05
4.87144582232521e-05
7.27532139734887e-05
0.000114403881599003
4.97683929572225e-05
4.5242204127013e-05
8.01340988104215e-05
5.13742960298774e-05
8.19351370498663e-05
6.78891933443205e-05
3.41582208913806e-05
5.85519548276643e-05
7.24942927202316e-05
8.98415270090191e-05
7.73325150498791e-05
0.000120276731211859
7.06974210889686e-05
0.000109367485820136
0.000114381300730976
6.38486561113807e-05
6.14354409185458e-05
7.24947606650318e-05
9.36652212801387e-05
1.07275883668538e-05
3.12851804745213e-05
0.000115939249879298
7.32848141626539e-05
5.10539030483953e-05
0.000110713959167609
9.40173666042797e-05
-2.43389261944518e-05
1.67549400216097e-05
5.3543161310772e-05
3.13386740186613e-05
6.9159410943821e-05
0.000128664478788566
7.50258997342345e-05
7.04910811903801e-05
0.000107156732603629
0.000105976131963338
9.55205177433526e-05
0.000102238516567156
3.51808513528028e-05
5.23215379683433e-05
0.000101455439193583
-5.42915305765788e-06
6.31232966360996e-06
0.00011755408467051
3.48791762316233e-05
2.43223872586978e-05
7.70860152791366e-05
0.000100406006924624
8.85050964705998e-06
2.18261170373281e-05
5.41229025632864e-05
3.24669619679667e-05
4.09302802868412e-05
6.53947667218087e-05
0.00011909923641803
0.000111743526365087
6.63239963009978e-05
4.81098425399779e-05
4.81496361060052e-05
5.77697467934601e-05
0.000141382207712743
1.23858479000977e-05
5.24332735713334e-05
4.38518335910187e-05
-1.25195437939328e-05
9.34675366338224e-05
7.58239663173315e-05
0.000138826423117713
7.79856304913729e-05
8.2855986031653e-05
8.06290202241134e-05
8.32791270390929e-06
-9.57094784817017e-06
9.88735499328229e-05
0.000101265981912674
9.91075523373671e-05
4.38993495933839e-05
4.69961965412147e-05
0.000100458192977757
7.34825467976561e-05
0.000127847610811133
2.09472923863778e-05
7.86849039999906e-05
7.91554406495186e-05
6.75909132111891e-05
-1.45338595061676e-06
6.13619064772428e-05
0.000133096728530361
4.92381424398351e-05
6.3296125516914e-05
2.99065043321361e-05
4.25473428778093e-05
8.00208247994461e-05
4.87308704094323e-05
3.24668697183445e-05
2.99713988644911e-05
6.98948379832044e-05
7.59284723858106e-05
2.82049699601312e-05
2.71250473251637e-05
2.79713672749412e-05
8.30498213771922e-05
3.23126418165517e-05
2.79149904170961e-05
1.26902419725547e-05
9.52559674811123e-05
7.01106732135811e-05
0.00013777607666086
0.000103052185715413
5.302847271802e-05
4.4236233080487e-05
2.8479636452825e-05
3.87771178720218e-05
4.31210509006725e-05
9.94299402913838e-05
2.15343240119627e-05
4.206429312005e-05
0.000101570918607022
5.9450785161896e-05
0.000118213062645023
0.000115110862133505
6.0564396496732e-05
0.00013466335919935
7.46191700461261e-05
5.28177125365009e-06
0.000155302935741908
5.14855498343014e-05
3.18970357802863e-05
2.78842730471563e-05
4.52166061279269e-05
5.74571439734764e-05
-9.36035567939306e-06
-4.0072917663601e-05
5.76463569558206e-06
0.000121304172265333
0.00013269793588861
6.21713178025517e-05
2.011612756629e-05
0.00011225521423151
8.56585008984273e-05
0.000121023761186225
4.7558893111239e-05
0.000145825420724918
-3.4280940087578e-05
0.000112595174097795
6.64201856810052e-05
8.58693094301095e-05
2.68944790345693e-05
0.00016390270705916
0.000111270760936619
9.34595633822537e-05
4.55064282126873e-05
5.76757445596191e-05
5.4894551799008e-05
5.58077040132092e-05
5.06962852131929e-05
6.54730707831596e-05
6.29142780549032e-05
5.32240362865554e-05
6.97421258733762e-05
9.95459379767875e-05
6.44301847083155e-05
8.18197163896638e-05
4.89492870083394e-05
5.66008161852593e-05
0.000103434384215795
4.56860628663486e-05
5.6594513001704e-05
1.01516262907297e-05
7.78782624094429e-05
9.20394555109957e-05
0.000110921543129206
2.18401987512361e-05
6.48681627079706e-05
9.54525229208648e-05
8.30067387391634e-05
6.26309963035055e-05
0.000125265302780394
4.61102992400099e-05
9.33863053755542e-05
9.05361804818094e-05
0.000127287355842021
6.06845457745503e-06
9.60747894292067e-05
5.92935958953368e-05
9.43070409057899e-05
6.51608339179738e-05
8.34864706328239e-05
6.11123204302525e-05
0.000112078946939553
4.33070667162773e-05
0.000101285738238323
4.40329435487757e-05
4.22390903207731e-05
0.000133942068636151
3.66075693526692e-05
1.70881771710188e-05
3.26420936330706e-05
9.11644098041802e-05
7.90028811091283e-05
9.73909701716928e-05
5.98348964189441e-06
3.99712798300716e-05
7.21375430468955e-05
8.21902235291278e-05
5.57634639599324e-05
8.43719521409552e-05
5.4753576831282e-05
0.000115947910390139
9.7810100899307e-05
6.17577916379951e-05
8.63373038061595e-05
6.10748536974829e-05
5.8623425438749e-05
6.45557443895281e-05
7.89773369106867e-05
8.69730505903873e-06
7.79318326468965e-05
3.76141304644492e-05
1.40334739078993e-05
5.79002098465669e-05
-4.7409225300812e-06
2.64862687867587e-05
4.36364215891901e-05
8.91466228792296e-05
5.75201719152481e-05
9.99124322149626e-05
1.52763112153359e-05
5.27506586792427e-05
0.000129585941114233
6.18364254057798e-05
0.000102013502111973
5.1568449439739e-05
9.24508859970554e-05
6.15191730732563e-05
0.000151306832834323
8.22965441777914e-05
0.000132137127070084
9.85491556494732e-05
1.56450111319471e-05
9.4129842473663e-05
0.000120682162356364
4.50561773970125e-05
0.00010006240099522
9.02805916036901e-05
6.38497179735882e-05
4.58091552682727e-05
7.13991330699064e-05
8.06152090447926e-05
1.08264226791106e-05
3.07272594140692e-05
5.58001399176022e-05
7.56916848409e-05
0.000179992071041817
6.01090121321891e-05
6.04629794942777e-05
3.31677878781855e-05
0.000139249496059277
0.000128201809499374
0.000145257996380653
2.18933256361449e-05
0.000100054274651316
6.85304476139116e-05
1.86866043327613e-05
6.85139803662061e-05
4.60683134667633e-05
5.13963505882041e-05
0.000109686618561041
2.97432891803174e-05
0.000103267917415282
5.9561055080494e-05
8.03384759268179e-05
7.19043516255701e-05
5.419871412839e-05
9.00968123474871e-05
9.10510437173449e-05
0.00014200534297492
3.73467658675511e-05
7.11249571903275e-05
8.01817665220799e-05
9.90358768094146e-05
6.5263162525682e-05
5.1827528934854e-05
0.000128102596998763
9.33728357790735e-05
3.67056721911439e-05
4.33727251382082e-05
8.34949700886806e-05
7.36752071181222e-05
0.000110445043670161
4.95899065117663e-05
-8.88035502035404e-06
3.76642828942343e-05
6.86341492917241e-05
3.96485651315389e-05
0.000106734403494509
2.18661092588776e-05
3.43561021595483e-06
3.5293465927956e-05
6.48678655436471e-05
7.01742702540521e-05
0.000106909717074192
6.00094989355078e-05
-7.41735180821567e-06
6.67452674226501e-05
8.12432816478097e-05
7.65760214720257e-05
7.54193548661248e-05
7.69842199953943e-05
7.14702610948143e-05
8.12253050102252e-05
6.26651951392837e-05
0.000104641206408821
8.27717872336596e-05
5.69941692015996e-05
8.19279810150713e-05
0.000108267690785349
9.26232015295554e-05
7.9663067022561e-05
6.37611276317791e-05
5.21257928919166e-05
8.04879745357763e-05
8.69817177786156e-05
4.68849623935084e-05
8.17627465389013e-05
3.20854494709932e-05
6.25814041278007e-05
4.98965498082233e-05
7.50033410397014e-05
5.8823255965257e-05
9.42709683778266e-05
2.40930665480232e-05
9.55931461508675e-05
8.50396373809502e-05
8.14669252968417e-05
8.2117155011298e-06
2.42404136321128e-05
5.63737251538666e-05
6.99204720306078e-05
5.74705270153574e-05
0.00010753629731845
0.000119163550655598
8.06573901945751e-05
0.00016881698826056
5.62871646391549e-05
4.3326302025726e-05
8.37719579975083e-05
5.41392790618101e-05
5.03687564626955e-05
8.95137547326616e-05
4.75472096983162e-05
4.7811038031399e-05
2.26820066290802e-05
7.91844604934249e-05
0.000128001523407458
0.000165210471379892
8.34556984527197e-05
0.000124683535122631
2.24673590834325e-05
0.00013300145449348
6.6919837349829e-05
4.58727724003017e-05
4.57846262932735e-05
0.000152394819365011
7.31951074484131e-05
1.36318944091518e-05
3.07698231317627e-05
1.57459538996808e-05
0.000153899262053584
4.47960374634625e-05
2.92497938245416e-05
0.000104489871466568
7.98756154174577e-05
2.43359353166741e-05
6.78235069916256e-05
5.47302463631497e-05
2.05170304914016e-05
8.65534868097815e-05
0.00011310599203448
0.000135123087184084
8.91433110498035e-05
5.07374416050554e-05
0.000118373937309633
2.89313224223059e-05
4.93409449808826e-05
4.46895002359449e-05
0.000120442475913666
4.11399247053508e-05
9.1656170142364e-05
0.000104340910800956
0.000102836524637201
0.000104694858921366
8.26582033697119e-05
4.6953998091737e-05
0.000105929953935381
4.26732517755361e-05
4.58756188862357e-05
2.95923756340062e-05
8.74359906247502e-05
3.65273257911883e-05
4.18745961825527e-05
7.44987821220397e-05
5.64250894145816e-05
0.000119366983835791
1.04358892929698e-06
0.000110839552515236
9.5465176296494e-05
8.45502439296297e-05
8.33065925654722e-05
2.50504854548233e-05
4.17840939862294e-05
0.000145675415234422
2.33657162373059e-06
0.000127289113882502
9.97148761780949e-05
9.81494731195066e-05
9.17570604589271e-05
2.20904336048412e-05
8.12488492914933e-06
9.08314810106288e-05
3.75256485054787e-05
5.79974676108808e-05
5.28584196986959e-05
8.15521694530836e-05
4.13404685972082e-05
-2.00682142490948e-05
7.64880842029504e-05
-4.5118662858486e-07
8.69153924203194e-05
0.000117073305589709
3.50881707644075e-05
1.21549455644828e-05
0.000114264829293836
0.000102726607896942
1.42178316893494e-06
9.17026512278076e-05
9.76820913781881e-05
0.00012172170280025
6.81355747968695e-05
6.8491813907118e-05
2.47115044186287e-05
4.76990461102795e-05
0.000104077093323713
0.000113589138907661
7.34038386223383e-05
5.21721294224985e-05
4.29243029477118e-05
4.90300482174842e-05
2.55624785545009e-05
9.36660991212433e-05
7.65681585873104e-05
0.0001149093715988
-1.46426355871031e-05
0.000112509870629578
4.88555425762112e-05
4.58061484076037e-05
3.50616521500528e-05
8.25951984284854e-05
0.000119402690870379
7.2657251893431e-05
6.9787851813497e-05
0.000103377822715928
-3.02106378882182e-06
7.49235525636979e-05
2.86714989344448e-05
2.97201500001345e-05
8.37247905941911e-05
5.82392175746637e-05
0.000125540880546951
0.000128050117771543
0.00010680220021522
0.000114742839596135
6.84422077014313e-05
0.000127951932629359
6.61695137982446e-05
8.48399183976397e-06
0.000140234225871579
7.80596118168073e-05
6.4079198569282e-05
9.07584204538701e-05
7.83077258580778e-06
6.48504625755601e-05
3.24216807268543e-06
4.90089640381385e-05
4.39352604905692e-05
4.66412079306504e-05
6.61286494544243e-05
2.90606954302098e-05
9.96772405396416e-05
5.40042540500487e-05
0.000145107154997737
5.90438382803251e-05
-9.99662660476171e-06
3.18388109028613e-05
7.55415356186951e-05
3.52421204677691e-05
5.34379676347901e-05
8.29078226732693e-05
8.05515549411378e-05
5.26416475860425e-05
7.82411819591618e-05
-2.85631080399573e-06
-1.32478479075476e-05
4.20588301926695e-05
8.04427837542842e-05
5.1744895853919e-05
3.12204511552176e-05
6.58579346582249e-05
0.000100446159236644
2.36590368417757e-05
5.49718334136795e-05
3.88960862252904e-05
3.85273258895982e-05
0.000128478236164391
4.93185714423906e-05
9.44744023286157e-05
0.000188111642999872
0.000152870057644387
9.35056219707463e-05
7.10372885539092e-05
0.000122767447510784
3.42908295631758e-05
4.90068196146341e-05
0.000105118811786917
5.35426203092963e-05
8.18743328915944e-05
7.56063897893106e-06
8.63139849042883e-05
6.2619008305688e-05
0.000169652887394555
1.27293326307068e-05
3.62797377888224e-05
7.13226848036175e-05
6.96644796025888e-05
6.57312109562745e-05
4.31206670132411e-05
4.77172287730158e-05
7.08077199864687e-06
9.34202764813997e-05
3.9782529813667e-05
1.89311371674011e-05
1.32045227810019e-05
0.000140854178889715
0.00011364152055372
9.74095419963281e-05
0.000114317319144148
0.000121269294814265
5.07118604239826e-05
0.000101916579912644
4.4788094866459e-05
5.85293558785186e-05
0.000104355205016034
-3.9590366037969e-05
2.94979179661694e-05
9.81231180737992e-05
8.72365623208023e-05
2.09204138872923e-05
0.000113184490216833
0.000141475140660533
7.0290560774217e-05
4.1231743086967e-05
4.1846156120217e-05
3.04023116959009e-05
6.16678462520538e-05
5.61642286879141e-05
7.43672865520914e-05
8.36280761061847e-05
4.02460262832905e-05
-8.47178239262167e-06
5.14137990461479e-05
0.000101192190584078
6.17031767435803e-05
0.000153299322362748
0.000104707813671419
8.12609907830728e-05
7.52796468148897e-05
4.62232160968604e-05
6.62692641754692e-05
-4.13076193466324e-05
2.36492656685639e-05
5.23950917589611e-05
-1.0639248927622e-06
-2.09794404821737e-06
0.000116568407339121
8.06083258714343e-05
8.60567215578111e-05
0.000111748029723431
7.04351756487409e-05
5.30487849807508e-05
-9.80549424540015e-06
7.90079988075497e-05
5.36932526309058e-05
7.84811921593395e-05
0.000121902344642435
5.18640697103285e-05
4.24379542737715e-05
2.98914302715201e-05
8.87050688202847e-05
5.82959735797044e-05
-2.75193796918546e-06
6.54792391765815e-05
6.29341646312753e-05
1.17025547645664e-06
6.1124261912883e-05
0.000109503303893972
-2.14190459414074e-05
1.6911309362427e-05
8.58655383811007e-05
4.55454300095056e-06
0.000110865157659169
0.000102754783177485
0.000124401891479901
5.32188295857448e-05
0.00012812689226012
7.90391737541473e-05
5.55617251985659e-05
7.66263569803886e-05
4.36025873876421e-05
4.34143180774113e-05
0.000115590127538693
2.63556438067322e-05
4.98102907955888e-05
0.000114258819355953
9.50671188031226e-05
5.72016916339833e-05
5.11153217611224e-05
0.000100952307191573
0.000136796066052938
9.977689984001e-05
0.000109266492669145
3.74819343768152e-05
4.2969592644246e-05
1.09037650949152e-05
7.39845102737456e-05
8.66970799888181e-05
6.01466233001758e-05
4.76725130651259e-05
0.000102371625152491
4.25942213851129e-05
0.000115867692987829
3.72663346383807e-05
0.000117719342378565
0.000176773573950931
8.60837126123133e-05
8.98468769031789e-06
0.000146001787015472
4.745793111762e-05
8.54431803905448e-05
2.98454017706145e-05
7.09911757289999e-06
4.56564350584659e-05
6.80377541458597e-05
2.22277441807193e-05
2.12100904714211e-05
8.83217089453657e-05
3.53312789774403e-05
2.39583457129602e-05
5.61937410995304e-05
0.000108634232307485
4.45198861369713e-05
5.14328757929859e-05
7.96646412687322e-05
1.80631117044054e-05
0.000145031360822677
8.92462994357913e-05
0.000110792444983857
0.000127140697936628
9.30519912565744e-05
7.29053805604747e-05
7.14857679398581e-05
7.96584247441928e-05
5.79183621083269e-05
4.55715171873627e-05
0.000179127785330364
5.41651118759846e-05
4.17954496929669e-05
9.26905514080266e-05
0.000113513786150539
0.000116849419672587
9.74028186166293e-05
6.28643409792448e-05
7.72379765250234e-06
6.34803641447074e-05
2.70657600514675e-05
3.39769289522536e-05
1.90076526798922e-05
0.000103938885641651
2.39397900090702e-05
5.28386513644967e-05
2.92025809014665e-05
5.82049551796016e-05
9.3879905492411e-05
3.20151116333582e-05
9.67546901339963e-05
4.24028753973483e-05
9.24671503796756e-05
0.000145673323336121
1.92053718690359e-05
0.000140509389435078
6.32332023075656e-05
0.000101334044548204
9.26608890275195e-05
5.16008861155624e-05
0.000102656984271078
3.4301089705007e-05
3.90275064200425e-05
7.95623288693682e-05
4.32229859384385e-05
0.000154362327168281
5.54037997124301e-06
6.24091669151788e-05
6.84495646507886e-05
0.000134077810214433
6.91437342955409e-05
7.70444708516937e-05
9.97593023731903e-05
0.000116998699570042
0.000139677290137728
8.55949538487805e-05
2.43891232112358e-05
1.9793675259465e-05
0.000112540330690277
8.16300530416102e-05
0.00010187703371002
9.48937981122529e-05
4.57142192710474e-05
7.01987050495243e-05
0.000139254853484661
3.76855813066788e-05
9.99831591400213e-05
4.07975989878373e-05
0.000175983539304344
2.96224467782741e-05
0.000108645536982412
9.82553620449965e-05
9.72357556523126e-05
6.21645174398495e-05
-5.37531234624514e-05
5.96335527146533e-05
6.78447980236658e-05
1.85003681573221e-05
6.09990067726931e-05
6.40448427312725e-05
7.33853755571003e-05
3.0278133816243e-05
2.71266881172805e-05
8.86183859984171e-06
2.64194165377618e-05
3.33470658630861e-05
4.62237551281033e-05
6.44555826293293e-06
2.39594913498099e-05
3.94690929701692e-05
-4.3903684268542e-06
0.000123051039098316
5.11853802699949e-05
9.12970159529062e-05
7.82547731160161e-05
0.000133894103402589
7.20706060110213e-05
7.51997777840295e-05
6.90295847969158e-05
8.56607214099982e-05
4.23197640872755e-05
8.3299062892187e-05
1.94561002682032e-05
1.81521915749822e-05
3.06004808889284e-05
7.53631009231175e-05
8.77494256115277e-05
0.000121857114509977
5.12512701597937e-05
8.81278230313995e-05
4.26410053642245e-05
8.69210978090296e-05
3.94455786798847e-05
8.23685125896478e-05
0.000100426279460252
6.46338737444837e-05
8.94072651368786e-05
5.46877568399765e-05
3.39523953757738e-05
9.31593535153028e-05
3.86767249746413e-05
0.000137338270410471
1.2661500876752e-05
9.19945142486652e-05
9.23033930594053e-05
6.54872452134053e-05
3.60913822165411e-05
0.000139847676359826
4.16525246217457e-05
6.25096853326289e-05
6.55943243347012e-05
7.96345405436909e-05
0.000117082232115767
9.36285151339415e-05
1.1488748995741e-05
3.82474723079821e-05
0.000119095681140898
9.08949468430817e-05
7.88515673387704e-05
6.80369808902915e-05
8.29933154194499e-05
2.21076625384482e-05
3.40992591405845e-05
7.87704909835886e-05
3.18716120384438e-05
8.63106675266491e-05
0.000103254993025868
6.90879470725784e-05
4.44894829402418e-05
0.000134725531329957
6.9456861285158e-05
5.48433813440291e-05
0.000141723820839793
-3.18394357773277e-05
6.04546779331576e-05
8.36346771112378e-05
0.000110067480742112
4.14271857157759e-05
8.51401228453729e-05
4.27992661656021e-05
2.91368664528277e-05
7.46737716622415e-05
0.000117342358146244
0.000120793377393332
-8.89688925628922e-06
5.52023616479572e-05
4.15314164307943e-05
0.000120352770881619
7.73444084612808e-05
0.000143210280459269
8.61228931761464e-05
3.93072671318404e-05
5.33803927605827e-05
3.50750990518502e-05
0.000105128961594148
2.38678916594785e-05
8.44108188631234e-05
4.72426273204805e-05
5.50674591708501e-05
1.99756708712305e-05
8.55031807130926e-05
7.70259116890157e-05
7.27148343503651e-05
5.01244766353427e-05
1.55250123120845e-05
7.42319090808018e-05
7.94207749443091e-05
4.71908496578865e-05
8.69249510097765e-05
6.15463758059858e-05
0.00013680425463259
0.00012285129307044
0.000100984377190563
9.07073778194085e-05
-1.03267640665666e-05
3.45130907882305e-05
0.000121275057556127
2.47330617679598e-05
5.23279460189541e-05
5.49354282333773e-05
6.31717884249987e-05
6.51448111934394e-05
6.60625703969901e-06
3.02910311964489e-05
6.34130957831347e-05
9.93854555527561e-05
4.90039725883778e-05
3.28189618354449e-05
0.000118959814532638
0.000101538853698906
7.39861183237941e-05
0.000100721454447782
4.93601462426202e-05
4.17850622091402e-05
-9.5686972399011e-06
9.83028298525715e-05
5.38834825388935e-05
0.000146398967079245
9.55734029598176e-05
1.3542408188031e-05
9.60314024943694e-05
9.28127311811149e-05
0.000111193379408841
3.56629395243031e-05
5.93807947293155e-05
8.57208123242443e-05
3.68364229420116e-05
3.68586656248783e-05
0.000132060142693687
8.04699807076364e-05
0.000105824733357081
7.32148769868393e-05
2.75103549831437e-05
0.000141974820112066
9.25021169839205e-05
0.000114798960261377
0.00015114824580223
0.000119139869901069
9.39436249401116e-05
6.75873325073245e-05
3.13752828758149e-05
7.72996505144126e-05
4.87080788040013e-05
6.79180616632592e-05
7.73243412466781e-05
5.32719595665468e-05
9.10174886826145e-05
4.85379984682911e-05
7.48643825568149e-05
8.64265078002485e-05
6.58192685084834e-05
3.65709694260617e-05
4.45166457459416e-05
-8.95331107339529e-06
9.24066445000715e-05
9.8251157663514e-05
0.000104389028186477
0.000108774331201652
5.53120095565282e-05
5.42194134253776e-05
0.000113593007466524
3.68135983246769e-05
3.00072130295285e-05
6.75695715678789e-05
8.07984312247614e-05
6.06891256339602e-05
3.26371349173007e-05
7.28109851539374e-05
4.88900217704578e-05
4.15267091388334e-05
1.83158246921687e-05
0.000109709525748317
5.19173730999507e-05
6.64877346882257e-05
9.61256822119511e-05
5.76810385231039e-05
3.81093001460267e-05
6.89178572018963e-05
5.93124576490429e-05
7.66694006769326e-06
2.40376776510565e-05
6.43472419502575e-05
0.00014197383151177
0.000103388256170506
7.0183839096146e-05
0.000114483647586351
0.000108650998637315
0.00013300501211231
0.000128125941351923
3.5919310712578e-05
2.81124939515442e-05
0.000137055622130054
3.68601648790121e-05
3.85270066448572e-05
0.000106643604466534
0.000209737442408342
-4.51894753798925e-05
5.36434923485977e-05
4.22778813359336e-05
5.19169961167895e-05
9.04730091932583e-05
3.56713515536228e-05
2.32753204349379e-05
0.000148015482801428
4.5637120515285e-05
7.70379828384552e-05
4.25618637929211e-05
6.8316414624287e-06
0.000101631429159202
9.84297062747822e-05
7.0233116667041e-05
4.12148265705136e-05
3.37020822291825e-05
7.25017972228254e-05
3.61294997569142e-05
5.23721364151409e-05
0.000115849585895281
9.97741010014974e-05
0.000120142296568535
6.3723930388374e-05
8.89127045640528e-06
0.0001074857900848
5.34106524948501e-05
6.12545168796154e-05
5.08735895503233e-05
0.000119370286618706
9.02584673602577e-05
6.01152333262105e-05
6.11787819579707e-05
9.04719111087836e-05
5.57249022111602e-05
-7.07461089242723e-06
6.31720767857682e-05
0.000103644562246565
3.17518548570069e-05
5.08346251561391e-05
0.000101191706033498
6.40458525635743e-05
0.000132294131107137
6.76425373607584e-05
6.24415718411417e-05
6.5609910260273e-05
-1.69300797387343e-05
0.000106872786231778
1.96210708226828e-06
0.000105195589735006
6.068844741719e-05
8.64611336519915e-05
1.66824204964396e-05
9.13601661968035e-05
9.45396865773136e-05
9.00660749726349e-05
0.000100509043702547
2.27807613999661e-05
5.38756478040565e-05
4.07332087835378e-05
3.56119216280532e-05
6.08297907187195e-05
4.69591404602663e-05
4.79229608220703e-05
6.474977335154e-05
6.80543864259666e-05
8.68409683460676e-05
9.27260023388608e-05
0.000105116352111693
6.15392393959184e-05
3.44110169461918e-05
5.79165945437833e-05
3.37655066002973e-05
0.000106088507957736
6.69848697841428e-05
3.95510456790224e-05
8.84127198900628e-05
1.77116266162779e-06
5.6529845196337e-05
2.53132958066393e-05
6.34647389912188e-05
2.17468050109084e-05
4.69386486918707e-05
-3.08417728957322e-05
0.00010205729856047
5.01710125709634e-05
4.92822565825418e-05
2.7021117350497e-05
9.49232689574199e-05
5.93608415751471e-05
8.529559025782e-05
6.76703325809004e-05
7.20133042670469e-05
1.07092598446443e-05
5.32838523634874e-05
9.41078388742427e-05
5.06459426337848e-05
8.12749138537255e-05
9.26412242259858e-05
2.40522810132395e-05
4.97386150173782e-05
-2.80755903288157e-05
5.61713966009464e-05
0.000156603599589477
3.14167991982552e-05
0.00014534898421291
5.9027168595679e-05
1.23197282673183e-05
8.99052678612333e-05
6.07703926263907e-05
0.000126637235752682
3.90053344003018e-05
6.71529596459881e-05
5.18354814875186e-05
8.02448272904754e-05
8.07611997271342e-05
7.17934351597185e-05
9.6162369934846e-05
0.000100731997656795
0.000118857465393964
0.000106883130227082
5.06866608371805e-05
0.00010087642436089
9.72952050350073e-05
5.33381799406549e-05
0.000161592097432775
4.70404841320593e-05
5.46802483684116e-05
4.78757724578577e-05
6.35577324269648e-05
0.000140143630289402
-1.07081708319897e-07
0.000138435752416437
7.80169595485591e-05
8.28145311803643e-05
0.000109678968759193
-1.24531741017012e-05
1.61875599599927e-06
7.62098235485664e-05
0.000156839019609323
7.53356414507993e-05
9.09970816704851e-05
3.49686973373993e-05
3.59686457613999e-05
3.24857944356563e-05
9.67160756028526e-05
5.31654236642026e-05
0.00012885447837979
0.000108007871949713
5.20580951678099e-05
3.58106187861276e-05
2.23203579354934e-05
0.000109127909846353
0.000128673441358415
2.03374780070409e-05
5.92576720880675e-05
7.15376551454621e-06
7.53215232565408e-05
1.40590119286345e-05
2.95219658292557e-05
2.02313732479549e-05
9.97937065604203e-05
3.3231597790189e-05
0.000120093358232258
0.00010031133590294
0.000132221905280364
3.24172359353475e-05
9.1370270402387e-05
9.12108103657062e-05
5.41151560304897e-05
6.31204497302076e-05
6.35225153324095e-05
5.57493281487539e-05
5.83425615389673e-05
8.98252763901081e-05
7.91641603477885e-05
9.74610931313667e-05
0.000104456967749327
7.27570301236733e-05
6.21856000617061e-05
1.43238452773468e-05
0.000132667092390654
6.1439198954373e-05
4.87758611369463e-05
7.38470157713466e-05
0.000124574436843397
7.94696936508068e-05
7.11570174660107e-05
7.16905845441197e-05
5.25976346350301e-05
9.53377639266185e-05
4.7242430179923e-05
9.15502626712338e-05
1.26689665342847e-05
7.04386168214499e-05
8.82856115834997e-05
4.30209655427249e-05
5.97376431380051e-05
9.13978734902267e-05
3.98498209591975e-05
8.13284378261191e-05
8.00179190257053e-05
6.08364300390564e-05
7.49721086531498e-05
0.000116184724925307
8.61291632243442e-05
5.6035113612293e-05
2.32207683466598e-05
1.84892143498086e-05
4.94929444747832e-05
3.86614318382364e-05
5.15169732425482e-05
4.70112302173587e-05
5.6240278086331e-05
6.77531336418051e-06
8.45525423156691e-05
3.84540806238504e-05
6.53095945895907e-05
5.99426371091656e-05
8.60880067055949e-05
8.86360541755825e-05
5.75887396432794e-05
5.20945699677817e-05
6.00496117293798e-05
1.69089773782572e-05
0.000125793922002984
0.000116384418606881
4.76055491112749e-05
-4.54083153513673e-05
7.31307965304725e-05
6.07362595571785e-05
-9.71854370347482e-06
1.45161963008392e-05
4.4809299098405e-05
7.47681145180998e-05
0.000150264987043996
1.51768135469373e-05
7.05877591472236e-05
5.31261912150282e-06
6.136366870909e-05
9.32836916412914e-05
5.09211536571806e-05
0.000149396850568598
5.85083770037839e-05
2.81244206877133e-05
2.64038207073351e-05
3.08339860687131e-05
2.60032257108382e-05
4.93918705309898e-05
3.38124173859466e-05
8.09675800234683e-05
5.07808207005856e-05
5.19456088217796e-05
4.18058584110457e-05
6.29878961039713e-05
6.72764253461125e-05
7.36401170728868e-05
4.89895790656995e-05
0.00010023581440931
4.9903694662681e-05
8.60826625150218e-05
2.32990182105251e-05
3.34320284767655e-05
5.17198992044389e-05
0.000110605705102717
2.45156214414129e-05
9.64493064171931e-05
4.87341406194311e-05
5.29858512958892e-05
9.40285605956289e-05
9.85543189420181e-05
3.97592329360785e-05
7.43514955020815e-05
0.000157364833078161
1.51586841554185e-05
4.39705747594555e-05
7.45438416207859e-05
6.42271490808226e-05
6.29554100989484e-05
-1.010631675479e-05
6.85227263251942e-05
1.76508135565299e-05
4.99756286644669e-05
7.32266006812732e-05
6.22329735574847e-05
0.000111797862208307
8.20314210229632e-05
4.18032634458722e-05
8.61103945240873e-05
8.78073877487175e-05
0.000111571009480482
6.97185369458823e-05
9.05231646179495e-05
1.21235544098241e-05
6.08704698625002e-05
7.77360334338312e-05
6.72852405870949e-05
5.47933861589911e-05
6.80314688251268e-05
0.000133393193175764
9.33839901124265e-06
6.9106221676948e-05
5.91626510556808e-05
9.28957238720559e-05
5.91949956677483e-05
3.22697716103772e-05
0.000113565144852865
3.90521526553955e-05
2.47085690234131e-05
6.3273094406565e-05
8.61776692756987e-05
0.000129464221264519
5.97412056488885e-05
7.65365047196672e-05
4.94645754063136e-05
9.31086326750468e-05
4.65634692956142e-05
0.000107156869268495
1.12432865324704e-05
0.000118832288308299
2.3497196786422e-05
0.000113217559190506
-8.04474543498111e-06
5.76773567651824e-05
2.11353071068818e-05
0.000141267506741705
5.9076951610817e-05
-2.66357328128062e-05
0.000148040979703372
4.83453438061662e-05
7.32310304446872e-05
1.06680266839951e-05
6.59691378373959e-05
6.52592715224083e-05
1.75638839673097e-05
-1.05537695632652e-05
0.000105769099418299
8.19622811533171e-05
6.7145439750478e-05
4.90459117639129e-05
6.849249536918e-05
8.34736569882803e-05
0.00013467996523901
6.37840359017953e-05
8.87150494750481e-05
9.31167457638277e-05
0.000126029895002543
2.46332268678207e-05
7.1568301106079e-05
0.000100198244129468
8.04975542199817e-05
9.1776966347824e-05
4.31869926106033e-05
5.70706049129958e-05
5.59797575502385e-05
7.23902405421419e-05
0.000107919876668711
6.42796536179582e-05
3.00779139557708e-05
9.07585128779853e-05
6.07921555276773e-05
4.60938801230814e-05
1.36798422511749e-06
7.05396372209975e-05
0.000105041757018836
8.04903118112896e-05
8.49614603134631e-05
0.000126695633263134
4.91941121880762e-05
7.94520581652926e-05
3.09616101453368e-05
5.51455197527831e-05
5.31118648856738e-05
4.25019334281162e-07
7.51832114587119e-05
8.62546209472827e-05
5.47830215103665e-05
7.20457786211818e-05
8.04134131513598e-05
6.99437025010735e-05
0.000132889230257117
5.84374010797122e-05
9.38623680154055e-05
6.62486383933506e-05
0.00010151247690176
8.44707952312807e-05
6.15536930628333e-05
6.92590447731137e-05
3.62533674712295e-05
5.95356714145772e-05
7.50562386614497e-05
0.000113032358824832
5.75662359260071e-05
3.19910915291314e-05
0.000113843831106431
9.50401341738777e-05
9.19639773589264e-05
9.08253914428568e-05
6.52344606281446e-05
5.48965280816729e-05
3.76712263259145e-05
3.64870393015663e-05
5.85908474135562e-05
5.13255801439109e-05
8.83512650982526e-05
3.83690850061033e-05
2.72731504154188e-05
8.11341374474747e-05
1.48371817163087e-05
0.000106136798526477
5.99319201820198e-05
6.32721227709556e-05
8.56026901055699e-05
6.73923015874016e-05
-2.12798842379628e-05
7.39813868796488e-05
8.05433211847676e-05
6.54428197847696e-05
0.00010768033275821
0.000112314276988637
3.30215331456043e-05
7.25753565529603e-05
0.000130809596746581
0.000112857305122496
4.48473490275869e-05
8.86212403120897e-05
9.26293159350005e-05
1.19223119734321e-05
2.66490047471144e-05
6.91811675044504e-05
5.99237482850208e-05
0.000110569432489038
5.87868549741852e-05
0.000118025077113853
8.15648418582721e-05
0.000119693749327913
3.61079425703108e-05
5.32441660789453e-05
-6.89842979989817e-06
0.000100777485365746
8.79444112218393e-05
6.29747181812272e-05
0.000106206833478258
0.000100092270143346
0.000103176072647131
6.58268801713845e-05
-2.18972487714448e-05
0.000116629452660003
0.000118068077636968
5.37556606090301e-05
5.07308375271127e-05
0.000114124586913915
5.8691231429495e-05
8.60453689164809e-05
4.96735269139642e-05
2.92821097512402e-05
0.000106281157287674
7.21519344670058e-05
5.47436085788389e-05
1.96575360967435e-05
4.04531081965148e-05
0.000107606203529267
0.000114739075521114
9.23071254263668e-05
3.71280305140571e-05
8.13707855208795e-05
3.12018513162779e-05
5.8498568512079e-05
6.72297272156892e-05
5.3571512327415e-05
5.27174178030473e-05
0.000129405297412419
0.000117535940701081
9.04939324260429e-05
3.88382293924227e-05
8.70005753670097e-05
3.49970959225263e-05
4.59577763302993e-05
3.91640531624189e-05
8.85453091927731e-05
0.000125060548942796
5.25027621375754e-05
6.94952960788213e-05
0.000113415032582598
0.00011342435939222
3.02145124631873e-05
4.78743617328736e-05
8.81934442969265e-05
9.74091119916168e-05
0.000139571416259732
6.24465618756046e-05
0.000117425446817109
3.9282580916862e-05
4.87580227867705e-05
0.000135398073785439
0.000101089590009831
5.34727391911604e-05
5.29418813376323e-05
5.06179068961634e-05
9.57998088112382e-05
3.78186214490267e-05
6.88517339402146e-05
6.48928322410229e-06
2.09193213995205e-05
9.11554757177259e-05
-6.96501069236878e-06
0.000104655958246483
0.000108331885636355
0.000147331666997712
9.82695615712482e-05
7.6705513590704e-05
9.05056042091332e-05
0.000159684787274841
7.46342973877642e-05
8.71344863461197e-05
1.24178879460715e-05
6.30636169450997e-05
7.59366114639681e-05
0.000165908572710671
8.08532378200287e-05
4.44620919157226e-05
8.46112442734858e-05
4.04905224483353e-05
6.52360921164511e-05
-4.95571559841978e-07
7.20428196036396e-05
3.22529077055239e-05
0.000108234104072562
6.01997373297793e-05
3.79212119282356e-05
0.000127400757762844
0.000169646675477179
9.60397067586562e-05
7.82544289152772e-05
0.000128990342031934
7.0359556823673e-05
8.60055150641702e-05
-2.76510701593339e-06
0.000140958026903849
-1.24106546871019e-05
4.21663779537443e-05
6.28233808237898e-05
7.70578416956224e-05
0.000107379532452997
3.09723947381497e-05
3.22040255842769e-05
4.20264617413331e-05
7.60947412835366e-05
3.64466310600328e-05
4.14908365009659e-05
6.9426481605043e-05
5.49390160174667e-05
4.52042608421938e-05
0.000135566965837246
7.95197356202134e-05
8.5823043774861e-05
8.05911246601479e-05
5.24131172499172e-05
6.7337343544849e-05
4.33163972695834e-05
4.77557060743625e-05
0.000136125134516238
3.06955639578054e-05
0.000137881079712588
3.10840532038273e-05
3.48798443418225e-05
8.00608361762658e-05
6.7155032809635e-05
0.000104863302572974
3.98557723373772e-05
6.51104668823305e-05
1.11562815618584e-05
0.000123613925490392
0.000100366864051796
2.98287164074243e-05
5.78070920631611e-07
5.24027050711802e-05
0.000149005911471073
9.10377706555814e-05
4.1523986980131e-05
9.15273930485906e-05
7.74436322089529e-05
7.09055085693916e-05
9.82144048925854e-05
0.000102963421710094
9.45685661148378e-05
5.8086819778028e-05
5.44275756193044e-06
3.70549098864281e-05
1.58579759572113e-05
0.000156683697842379
0.000117292031915919
9.05204426571718e-05
0.00010286336014058
9.65756912120327e-05
3.12571684085367e-06
8.26537107133213e-05
7.021928751861e-05
6.08435962049736e-05
5.42557827546328e-05
-2.34195540077336e-05
0.000118397679517395
2.71903146112911e-05
4.71192749745071e-06
7.51511527708709e-05
5.50253850525928e-06
2.6714249550501e-05
3.55324713714276e-05
3.09180958997911e-05
6.91554576888497e-05
7.66473031839268e-05
0.000128123562431216
1.04432675223898e-05
7.12780608501406e-05
0.000160459848686815
5.30125671795162e-05
0.000109310203923415
0.000156193758939656
9.24324415927491e-05
2.51126361395285e-05
0.000130334463977151
4.95316299973994e-05
7.86005987184213e-05
0.00011658977001054
5.91482114637792e-05
8.47394136749934e-05
5.04852597675504e-05
4.74944329525796e-05
5.09441946629845e-05
3.7890255222488e-05
9.74711285436385e-05
9.51478164302237e-05
5.0512241673497e-05
6.21536585373483e-05
7.50562246188999e-05
1.83984116456458e-06
6.09987188000935e-05
0.000105319547722903
0.000139619862353225
8.01332493112459e-05
0.000108799128899125
6.28414002811999e-05
-9.51122334965932e-06
0.000119494276571608
4.23217744996633e-05
7.00199399686306e-05
6.29947239202249e-05
7.96017136654338e-05
7.7136030888217e-05
5.83039600408131e-06
9.14837688823013e-05
5.93743540497711e-05
9.54646722005884e-05
9.51590580314291e-05
2.95427463272466e-05
0.000103479738927667
2.7761747740574e-05
0.000132245934699398
6.44794839342255e-05
9.84304246152423e-05
6.61606332494345e-05
0.000100666144958881
8.64907303800232e-05
6.86021047160262e-05
5.95070281425418e-05
7.88002987687608e-05
6.61845519031022e-05
4.34563531086112e-05
9.68096482782062e-05
1.95144275383417e-05
2.69409615191968e-05
5.83066264724672e-05
5.09878157820663e-05
2.48846091935427e-05
5.4123730734227e-05
9.78286346620025e-05
0.000119758682807386
6.17076128046899e-05
5.05522400082609e-05
3.53113395323843e-05
0.000102000776814162
2.776064225099e-05
4.00909602178315e-05
6.93303553554217e-05
5.5068031294477e-05
3.44978071428294e-05
4.75719497302024e-05
4.24946112121771e-05
4.55711442287622e-05
2.43815059619406e-05
0.000108714718980455
3.60622053578516e-05
6.57654460769431e-05
4.25916700609868e-05
8.60250695062953e-05
1.68101734133299e-05
4.5728225227603e-05
7.69303818677952e-05
6.1804008140381e-05
2.08689422623796e-05
4.68667163884416e-05
7.5764733642745e-05
7.46154095628773e-05
7.30475495479277e-05
3.18599979048134e-05
4.28108182400795e-05
4.16310512432021e-05
3.73372980728366e-06
0.000107473948046032
7.14283535153412e-05
6.80911691085852e-05
5.43693220513158e-05
0.000125872010245334
7.85329654467375e-05
4.46714705523208e-05
3.0206931211936e-05
4.74914993571881e-05
8.11028363881484e-05
0.000118140609730841
0.000113467732928336
0.000113997570746864
9.76917482530615e-05
6.92870263745354e-05
7.47585520620725e-05
6.23914230851909e-05
4.15312919468849e-05
9.3531781807687e-05
7.50191726219888e-05
0.000136601523374855
7.41091072429911e-05
7.55372722671201e-05
0.000104127622402992
3.91266294600676e-05
0.000138317028581294
9.35009063320001e-05
5.12132406503456e-05
6.27874085882148e-05
3.45320969513242e-05
0.000122543253029061
7.25045996690561e-05
8.38022823652005e-05
6.8583524627149e-05
0.000101685740660337
0.000108815761450985
8.87007993506901e-05
7.55048312760042e-05
0.000101985645903932
8.01755054823373e-05
5.75148173483168e-05
6.65097772416814e-05
5.67989818265065e-05
0.00013938305949626
6.88818164142409e-05
3.07395394470248e-05
6.15359316102212e-05
7.47979194785338e-05
8.43431964284849e-06
9.33988835797236e-05
0.000122759239558507
0.000137687880235556
9.28158185048121e-05
0.000114383716424751
2.16670794594825e-05
4.68892922125949e-05
8.98332776721469e-05
1.42986431147537e-05
8.51853196007089e-05
0.000126175517617726
8.14475081063238e-05
5.08410337473475e-06
0.000117355155821742
1.39879776680232e-05
0.000109972233419955
0.000113683905766922
0.000145598706648268
4.41044162314521e-05
7.29633046529718e-05
4.22051436035278e-06
7.04897032623725e-05
2.69858230890185e-05
7.79501637231306e-05
0.000102021390498012
6.95786745057651e-05
6.8326574059132e-05
7.67210483598721e-05
0.000114323702763195
7.55090151693452e-05
0.000103753858701705
0.000116147770450611
8.81778038911643e-05
9.95068458300098e-05
6.87509257909044e-05
3.51139076323301e-05
0.000156702749281739
3.47491103767551e-05
9.40480379843415e-05
9.98738184169809e-05
5.3576328452103e-05
8.03902723473558e-05
2.32816543987521e-05
2.98383269672851e-05
5.0908192950625e-05
0.000142831633244249
6.60091845603257e-05
8.0881628591414e-05
2.41002571013147e-05
0.000130177582666756
-4.11190531981016e-05
0.000109562849000447
8.62665813662978e-05
6.92772241585967e-05
0.000147659910940449
7.06872152449485e-05
7.48495032717898e-05
5.14914403740371e-05
7.09478090835075e-05
5.12467523637331e-05
9.24001700489544e-05
-1.08046226181391e-06
9.75074840308155e-05
7.6177799364438e-05
3.91432852582526e-05
7.2161913830917e-05
0.000108716566235447
0.000103613929527949
6.47097622800232e-05
0.00010707588777185
4.22587221487928e-05
1.64651902104017e-06
5.3930648559547e-05
5.19943876901386e-05
3.46626938694168e-05
1.50218503708483e-05
8.08353211015284e-05
6.50514665518299e-05
5.22476937130689e-05
0.000108692429998447
7.65897166667549e-05
0.000106969543759599
0.000110559576321689
5.674626775676e-05
0.000129759279523291
8.60686533162092e-05
0.000109432379039418
0.000153221446061685
3.33069647080499e-05
0.000118642805167221
7.55880349938793e-05
7.76835301577795e-05
3.76452255693758e-05
5.85347107733299e-05
7.66731130528684e-05
8.37024599374396e-05
-5.21019056751583e-06
-1.05447390592451e-05
-3.3902226251363e-06
9.54625734661944e-06
4.98565074961255e-05
5.653369636828e-05
3.73203585487055e-05
8.85292122758281e-05
9.40569082690618e-05
-1.83814018635113e-05
0.000166847319572964
2.40962288284365e-05
7.97708493609845e-05
6.961293441964e-05
2.79174643361001e-05
0.000109218704414195
0.000107426986310469
3.97358486404609e-05
-5.85184387927317e-05
5.14775936184204e-05
5.33195979335207e-05
8.72986098282008e-05
0.000100623969519336
5.53291131958988e-05
9.12153723871016e-05
-1.02856326941032e-05
8.28410918851142e-05
0.00010469036184332
6.4220713627033e-05
8.37906998630894e-05
4.28347043783421e-05
4.2453128646685e-05
0.000106616588742183
6.58001748469054e-05
8.72907081076348e-05
7.10393704053253e-05
7.30675880349443e-05
3.51302799015377e-05
0.000102428825076724
7.90153427584388e-05
0.000112068015536052
0.000160956097405554
6.19380447659005e-05
3.56458088632184e-05
6.42012651264497e-05
4.08759633760986e-05
2.42739103689256e-05
6.61711533789022e-05
0.000164403606056755
6.12774003429495e-05
6.31202600178831e-05
6.47110260564638e-05
7.68690743610915e-06
6.1261777154705e-06
2.2353297889147e-05
0.000129431303083603
8.15281193018804e-06
9.04445305472024e-05
7.14504385393769e-05
9.06759854263817e-05
-8.34943261012204e-06
-5.75358891840839e-06
6.90231758693983e-05
7.66415073376001e-05
-4.35764662606001e-05
0.000107961221825417
4.77863523165299e-05
0.000118014005296045
4.4328043435293e-05
3.08148733724245e-05
0.000146333405498696
4.06807393276946e-05
7.66514615951481e-05
0.0001165890009741
0.000133173168511909
0.000103174621045885
6.2375316503568e-05
6.82839913483506e-05
4.22668399657351e-05
8.570109743388e-05
8.0894097034739e-05
0.000146564232906207
6.95984766981454e-05
0.000144204471124456
0.000133811184173421
3.53730358029501e-05
7.4538368328827e-05
7.96607669557437e-05
0.000138439043365932
9.99478192048893e-05
5.19512068648256e-05
-2.62330667907967e-05
9.00608394790343e-05
3.54206531805651e-05
2.27703375401183e-05
2.5064624723921e-05
-1.12320422044068e-06
5.78038261232811e-05
0.000120568416304354
6.14747987223563e-05
9.9245350176996e-05
6.89187337769298e-05
8.85708398204771e-05
4.62212132810228e-05
8.00352018279904e-05
5.24134781731693e-05
4.28606681501357e-05
9.58061894420006e-05
8.45176608126455e-05
-5.67470915164413e-06
2.74223415190778e-05
3.28962714036219e-05
8.58729522892376e-05
3.05938208851492e-05
2.39674825875997e-05
6.84200139780329e-05
4.50636835353695e-05
0.000102701493458012
0.000108533188680697
0.000121406384162702
9.6795437011219e-05
4.63933576474063e-05
6.61822552699189e-05
4.94976046502344e-05
0.000108578558844543
1.46495592237823e-05
4.55327062463918e-05
8.60437633777079e-05
5.76636932025466e-05
0.000120379707989755
0.000138795748684895
7.44689786893877e-05
1.82240032771616e-05
9.77118284283392e-05
0.000139138905890132
8.50550674733399e-05
2.82714857178056e-05
-2.10433522684903e-05
3.75274980516799e-05
8.84175259229944e-05
6.03571831780512e-05
6.69987468529424e-05
8.90811293596871e-05
-1.827695343515e-05
2.84051629467853e-05
5.35619224049408e-05
7.29558401025334e-05
2.9148452633126e-05
0.00011251922136325
6.56710410154203e-05
4.63634251390372e-05
8.05935282526324e-06
0.000131936575774166
9.97523103325125e-05
8.06366887890446e-05
2.50446852268545e-05
8.32748167400077e-05
1.40058548154721e-05
-2.35947926554325e-06
0.000111480152090587
5.9782416175613e-05
3.61721960978315e-05
0.000112213115732787
6.40504465322731e-05
2.6105219774544e-05
8.11816446752616e-05
6.14921339061984e-05
6.71292982939665e-06
0.000142708916861054
8.17297938134268e-05
3.40482364648008e-05
6.42450260653804e-05
5.22093411963642e-05
0.000122634769982511
4.79275816664505e-05
6.57244792346644e-05
4.07512165575266e-05
7.24008261963917e-05
9.58362935529595e-05
2.1679341057487e-05
7.328450564009e-05
7.363442728528e-05
8.94021718066482e-06
0.00010108686277571
5.08901277275732e-05
8.52969351350519e-06
8.45310825695738e-05
7.99372431099877e-05
7.55427577603146e-05
1.22366240993468e-06
0.00011232877211182
6.27148258914003e-05
3.36892397731692e-05
0.000121435461870494
7.94656697649622e-05
7.44510478549877e-05
6.84757237793991e-05
1.35953415971212e-05
4.99193850983557e-05
3.82434115496243e-05
0.000129510422421615
6.59286447007417e-05
6.0627160106945e-05
9.77536882108631e-05
7.82972777015324e-05
4.44099814493766e-05
0.000117928118179342
9.30486310402453e-05
4.85482613581951e-05
3.21490390116363e-05
-2.10119675488706e-05
7.49166851733882e-05
9.63085156172648e-05
5.17483551368344e-05
-1.13365631690112e-05
0.000133985055279946
7.7028373600841e-05
8.70084503183275e-05
-3.14837401491269e-05
2.73540160630415e-05
6.66296414250671e-05
0.000105149536478032
0.0001017851971631
7.33269879770025e-05
0.000108294740156282
9.07481463729053e-05
6.72589807884588e-05
9.74509249625527e-05
9.5658935690485e-06
4.14636194337793e-05
8.375124594463e-05
2.07390597459476e-05
5.56430892227081e-05
0.000120211240715279
3.82717074626396e-05
6.94092865078122e-05
1.97703196412607e-05
7.90193770113246e-05
3.71720622108371e-05
6.87717104862465e-05
4.73531565735109e-05
3.33059476010367e-05
8.82906553035028e-05
3.19796531008116e-05
6.16161968339112e-05
7.28400689691599e-05
6.06716195316633e-05
2.82429492271036e-05
8.80523812142988e-05
0.000135176333278744
3.95339776795283e-05
6.33556154133252e-05
4.32809075938684e-05
5.16375131072128e-05
-1.4767008974207e-05
5.86442788016265e-05
0.000131358630662511
3.36158654005352e-05
8.95539790376189e-05
9.62210904115905e-05
5.72491137128957e-05
3.8933915221147e-05
4.16924872866861e-05
8.37842532394663e-05
3.79440779351359e-05
2.72783145225508e-05
8.68226025663037e-05
0.000105732263850422
4.70949230282922e-06
6.65828564547184e-05
5.80158217335716e-05
9.43078777601268e-05
6.59815830946576e-05
6.43535539116771e-05
6.02655397015371e-05
8.42569289212437e-05
6.90112431085239e-05
7.8027423387667e-05
8.99484371064447e-05
9.27402096340872e-05
3.00327295962854e-05
0.000139726326362953
2.57990276667342e-05
0.000135068559695346
8.49160486533645e-05
6.48977718100306e-05
7.8063603610131e-05
2.05408576915863e-05
8.3407983764508e-05
8.60675332348473e-05
8.39170239726035e-05
5.7995009949522e-05
6.73245167070472e-05
0.000101477531681254
6.50487885742248e-05
1.67300469987065e-05
7.14726790743192e-05
0.00010443552186799
5.63095770802227e-05
0.000164752203553612
4.50842805138408e-05
0.000114980344391057
5.14844882238583e-05
1.91548826287774e-05
5.47004327807284e-05
6.63803750973149e-05
0.000106789865727137
4.43307389176953e-05
7.07254047854315e-05
4.9239347535282e-05
0.000103345503932194
5.61714520081903e-05
2.13130942901316e-05
2.36155720733739e-05
6.37356161377657e-05
3.74179935768081e-05
3.30158976088624e-05
7.36057804913211e-05
0.000112215366605211
5.68845160602671e-05
0.000108706874263636
7.63456088041113e-05
4.58147512791753e-05
4.00972989229102e-05
9.63020300241943e-05
1.9095465419168e-05
8.97713587313158e-05
8.62767637794277e-05
9.93109315658354e-05
0.000106039662043437
6.8800935004981e-05
7.71847656147323e-05
0.000119805073341298
7.9334561459135e-05
8.11327773312225e-05
3.45853135605191e-05
0.000114329796279079
7.45928169832516e-05
3.90327687199328e-05
8.94970427453544e-05
4.87704370172744e-05
6.46718684676662e-05
2.7358232287236e-05
9.56374911436645e-05
2.15054355920331e-05
0.000144870404811665
6.66188293864214e-05
0.000131178544951237
7.55000322228739e-05
8.28653433915804e-05
6.87213848425711e-05
5.04294959332774e-05
0.000108028352515958
6.88122256765959e-05
8.70812571477738e-05
3.06503831952064e-05
3.15651197148836e-06
0.000104358273619062
0.000113809459749716
9.65542991340979e-05
2.43844525937342e-05
4.5372061913527e-05
2.55505739833008e-05
9.08904736114811e-05
0.000104710846110145
3.31056439199113e-05
4.4378223093648e-05
0.000124639202475177
9.04636306328936e-05
0.000111635589698227
7.55161603591288e-05
0.000133759946237791
0.000104562202438971
1.31578233810678e-05
4.91355943450812e-05
6.12491140655686e-05
4.87401436006408e-05
4.91782637845448e-05
0.000114670382256901
7.6856849564015e-05
-4.4094059551312e-06
8.12349398489991e-05
0.000114939736986003
8.48935607861591e-05
4.05171166164678e-05
-1.34871569569799e-05
6.22498814468813e-05
0.000150004738828432
0.000133772897016319
7.25795055695287e-05
4.25368445727695e-05
9.84487919248816e-07
2.94925506092849e-05
7.38771022268486e-05
7.20914240053154e-05
4.03645584055357e-05
8.17034250417555e-05
1.21519881908598e-05
7.86409884452108e-05
-2.7701960325359e-05
3.29017295133643e-05
8.43583796479268e-05
1.48988954593234e-05
0.000118557360962406
3.1523753700953e-05
1.28274872197985e-06
9.0655480629178e-05
1.71296339973869e-05
8.25427487727429e-05
5.93556867792289e-05
0.000101720048769379
1.30256951069222e-05
0.000135205625760295
5.55081480899433e-05
7.8975583774497e-05
5.37786511006236e-05
0.000118256845828917
8.95392244677931e-05
7.78216598402645e-05
2.95712959613846e-05
5.72152474925794e-05
4.11155111822533e-05
6.46057249501327e-05
7.86100430176331e-05
8.4588676818571e-05
5.37865109291937e-05
0.000107452250195628
7.30527759318305e-05
0.000128496557933286
7.24757082713331e-05
9.26435966074259e-05
7.69116060849137e-05
0.000120641868448683
7.99164220502233e-05
6.78557205577516e-05
0.000119332519247329
0.000148660424157297
0.000129902548954534
2.14680892296163e-05
0.000123307977201778
8.40076003007266e-05
0.000103488933141772
8.13083541676448e-05
7.01524388434442e-05
3.99653091194684e-05
3.87133523888706e-05
7.18583495469156e-05
4.21124079694554e-05
6.40272297456189e-05
0.000110394449517812
0.000120855128797741
1.44396393213774e-05
5.14887719457193e-05
0.000101460763230159
7.35148880822689e-05
2.65956708217183e-05
9.26705699966514e-05
5.26200380434742e-05
0.000106879519987069
3.35002541457236e-05
6.10559991772359e-05
4.364220127011e-05
1.9641908984295e-05
5.18761338657343e-05
6.0104288774487e-05
8.79666854036012e-05
6.13430468909909e-05
6.16106024807291e-05
4.57503944491038e-05
5.34390777246013e-05
0.000103659760421628
0.000106421043249374
5.90564396392264e-05
7.51692232739382e-05
7.94637547993894e-05
7.65418525620394e-05
0.000121817225352785
8.272241971321e-05
1.5843509462728e-05
0.00012215209390951
1.62858554835626e-05
4.74570105506175e-05
6.41076530621338e-05
2.5039700145077e-05
3.58100350730135e-05
8.68408516336628e-05
7.85556855429019e-05
0.000107916234038594
3.04960833817173e-05
5.50762480862618e-05
6.71406740870824e-05
5.71990492249979e-05
5.90808261028894e-05
3.27830951353001e-05
6.98230464172121e-05
5.88592770079287e-05
8.99811225099629e-05
5.82617320942703e-05
2.36006644655377e-05
0.000119488402912224
9.26405886178332e-05
0.000108874314423986
7.28012865966933e-05
5.01500558606971e-05
0.000146757891305516
0.000111991605007743
0.000111975307558654
4.07813007457457e-05
9.74780909634297e-05
0.000105843534085161
0.00017318610952292
3.74049949367085e-05
5.92223148309575e-05
0.000123882763016334
6.32514177426639e-05
0.000125291297491115
6.64326487647107e-05
0.000101551112918198
3.8019851906005e-05
6.98508025868845e-05
3.54319364649392e-05
5.08937300247612e-05
7.28777866012843e-05
6.71804588369199e-05
0.000116135858572996
0.000121460129597908
7.71764616086092e-05
0.00017067850669176
5.02973505247658e-05
3.32176217275064e-05
2.57938783779396e-05
9.88317374838027e-05
5.41413516297079e-05
3.82490296186096e-05
2.39249724544832e-05
5.65108471618579e-05
5.71949443284096e-05
9.23678441259128e-05
7.6360724375481e-05
0.000109915256869658
6.91767458494143e-06
9.69712913093528e-05
8.68737930131298e-05
1.8375911472206e-05
0.000100311443357263
0.00010856844858218
1.67237091073954e-05
0.000105788535843183
0.000132431306470804
0.000113738786707628
0.000139923693239495
0.000117882614264487
2.39099768156592e-05
2.37658663741658e-05
-2.67105533284518e-05
0.000166123955238881
0.000150990157155367
6.05476740184651e-05
4.60315503781572e-05
1.96173479442956e-05
6.40345856482626e-05
2.93523317509014e-05
6.39326245759264e-06
3.41280528697892e-05
-9.35444217149497e-06
4.00494020669771e-05
6.52577263542124e-05
7.16827522577615e-05
0.000114325546140474
6.21603196412651e-05
4.69984767198414e-05
7.39701583500146e-05
4.17591958645004e-05
9.0996706073269e-05
8.76268295947022e-05
7.80482931696095e-05
0.000136818488220888
2.0830603263415e-05
4.95279751040088e-05
1.10271735620964e-05
7.88578595883601e-05
7.51149066962728e-05
0.000135411289019776
5.75402314635032e-05
0.000102986779415806
7.9529896512835e-05
0.000136260673660835
6.83235810765617e-05
0.00012055481796927
2.2643794502912e-05
3.34692605080223e-05
0.000122854817637356
7.78218951558324e-05
4.10182274985017e-05
7.1743650983811e-05
6.19171987628529e-05
3.89504587416722e-05
0.000101388301215371
9.89393907749857e-05
5.33447423528669e-05
-5.57444438068088e-06
2.63881285923438e-05
6.16416484378588e-05
5.65779694187943e-05
4.72024380918738e-05
6.60835050228589e-05
8.2661497522142e-05
3.75645746239889e-05
0.000101717237487662
0.000137423777358136
2.35385573491357e-05
5.03883500527907e-05
8.89268762364515e-05
5.03630123458449e-05
3.71193601392901e-05
3.30391118117402e-05
0.000113223253257958
9.65205330712307e-05
6.95826669684576e-05
7.19961082981137e-05
8.37559524639552e-05
4.43448968665898e-05
0.000101538306246619
0.000149043940632531
6.86974969473344e-05
7.01676180675373e-05
0.000105259094816047
0.000102959606804304
8.66410065923612e-05
0.000102473830873904
3.33762618570011e-05
4.13842289621345e-05
4.07258653522819e-05
0.00011913073948182
-7.67743357479323e-06
5.60142365608021e-05
7.48557757790106e-05
6.97605513853566e-05
8.75631400557838e-05
0.000178516840662357
-2.97724409132453e-07
0.000106682398345994
6.41835705923519e-05
7.14760718174414e-05
6.0951960475727e-05
9.11776311217422e-05
5.8831009312792e-05
0.00012167599768582
3.21748392898765e-05
2.21523287389304e-06
6.16304448477203e-05
9.95626708512545e-05
7.74833863286274e-05
1.4500148577233e-05
-1.27224712508502e-05
1.24882075147251e-05
0.000113878542571854
3.19519657693661e-05
3.86579089937699e-05
0.000115114024146441
4.70369070342834e-05
9.76795282857084e-05
0.000117044622645173
-1.79312009202101e-05
6.0389631123509e-05
1.70441626657505e-05
0.000107321054636649
0.000110781974292274
3.66605394825013e-07
9.11073169850022e-05
7.14741805672339e-05
9.58036892810762e-05
8.16189265115572e-05
6.8184781395996e-05
8.04001887338401e-05
8.16560190809806e-05
7.6682600075929e-05
5.93814872947481e-05
9.51852536758745e-05
7.93226591371392e-05
8.83595986671051e-07
6.98970698217059e-05
6.74380517805833e-05
5.06219993606319e-05
2.62473259690543e-06
2.07023595773396e-05
9.53555079867885e-05
0.000101227974600817
5.41947999851399e-05
8.21522873774083e-05
7.61777592766259e-05
5.0486136024188e-05
4.54794611747156e-05
0.000109499648701444
6.2255308825136e-05
7.64831853154537e-05
4.22212041455893e-05
-3.82719911255971e-06
7.11282236729274e-05
0.000113215432953376
2.56447945457138e-05
5.61328200469214e-05
9.43755394628329e-05
6.65880717538298e-05
4.48633521706977e-05
0.000110849874590005
3.94464530019672e-05
0.000116929987679409
-2.67515641134071e-05
0.000149395316607883
-3.4887412733362e-06
0.000128692808674545
8.15649776127214e-05
0.000125515746757371
6.10664383007141e-05
8.60070494830328e-05
2.14379533281405e-06
0.000114586643468437
5.67045003745662e-05
0.000142391494122131
0.000176719208447529
7.11473039878029e-05
0.000167550285397487
9.48847339975296e-05
5.98843580870018e-05
6.76181535362897e-05
-8.96203195923315e-06
5.55402889959579e-05
0.000121461965382679
7.28492834993766e-05
0.000118085351349295
5.92207210765809e-05
8.00416917379804e-05
8.3054566897136e-05
1.77492589441508e-05
6.51086799055159e-05
0.000110255199004013
6.32315653175529e-05
0.000120254353510674
8.06339411976511e-05
8.19591291074358e-05
6.85430314001933e-05
7.26348126612287e-05
6.06724006718618e-05
0.000117342330258535
6.68495457257071e-05
0.000125869434309095
4.67328476829096e-05
0.000158365636500147
0.000109512613288021
0.000101911403691939
4.47561377635264e-05
0.0001495290558636
2.20152363202632e-05
3.8204068982024e-05
0.00011786107981797
8.31873116217594e-05
0.000102372391557637
-4.49899688708935e-06
0.00013320692189314
2.86453321820801e-05
7.87353254076731e-05
8.54846241337436e-05
9.5035378718591e-05
-1.30335324515804e-05
7.25211573769927e-05
5.53604411866782e-05
8.79005447052518e-05
8.06611878931691e-05
7.40313090438058e-05
6.79761983363691e-05
8.58656030432491e-05
0.000103309997429458
6.92687644752616e-05
5.33308689981566e-05
6.02702976368376e-05
6.58902674178909e-05
2.18717226939777e-05
2.89065938233444e-05
-2.06255546875407e-05
3.94987522500219e-05
4.43185932848072e-05
0.000136876043328135
0.000102881822134425
2.81730529410668e-05
-3.86288085074524e-05
0.000103840588433589
7.45973367653497e-05
4.65386356954188e-05
3.17408213742262e-05
0.000139040512438066
7.13277000869644e-05
6.81019669328407e-05
4.89970842742251e-05
4.78189420418599e-05
5.42902457506111e-05
0.00011571862473907
4.39244620627857e-05
0.000112432399731737
9.86292852951506e-05
-6.41606686558192e-06
0.000111625091885852
4.28909132407152e-05
7.76281413335596e-05
6.6558400484522e-05
0.000108546105336686
8.19244517253722e-05
5.79643462955492e-05
9.87453741705066e-05
5.70041500912384e-05
6.97578074835388e-05
0.000111623735853984
8.41549242451255e-05
9.13219768959057e-05
0.000107213242921301
3.44800189852841e-05
1.50706979608833e-05
3.41211837322206e-05
1.11843436714885e-05
5.99872169121057e-05
8.56124730608232e-05
4.91124005880821e-05
8.47617426135638e-05
5.95194166959948e-05
7.27901931090398e-05
3.80594789153344e-05
5.75653833146424e-05
9.56925981144659e-05
8.76861040551664e-05
9.03711781408903e-05
7.93810627411865e-05
7.75757924385887e-05
4.3174601098524e-05
8.00077257234334e-07
8.10114921887562e-05
8.62463121268724e-05
7.83253723285298e-05
6.61211470640203e-05
2.35430362549343e-05
1.47214727788082e-05
7.3829716074968e-05
7.93233947255824e-05
8.89216987241573e-05
3.03839216557178e-05
8.39240214760899e-05
4.99542012530661e-05
1.82396749135887e-05
6.49697541306457e-05
6.19035780040554e-05
8.24439950666911e-05
0.000101827931715107
8.24953605810697e-05
0.00013017588202314
4.20784801616318e-05
2.84258196335556e-05
9.89429113114713e-05
-1.7605352660576e-05
3.39303663781833e-05
5.11884229129745e-05
5.5715384510492e-05
7.9119412332057e-05
7.80721738104531e-05
9.4801228292017e-05
0.00017500161510184
4.56721103093024e-05
8.34348083682703e-05
0.000126956256249383
-1.01995977675558e-05
5.6977526589017e-05
4.77819281428962e-05
0.000148992498417936
3.8885356445334e-05
2.92722747706961e-05
5.9149417271635e-05
-6.57899879370913e-06
8.06544950212903e-05
2.23634181077521e-05
6.96425608661745e-05
6.52564063673091e-05
8.3799882357993e-05
6.42432417335952e-05
0.000108708277939986
5.89524028383765e-05
1.19736446791059e-05
4.69375845162271e-05
0.000107208589914821
0.000105723324881474
0.000157028793797612
9.42103711817459e-05
0.000113614213473088
6.98211562933377e-05
9.12697314480189e-05
3.44488587389516e-05
5.26965730663632e-05
2.08979898421821e-05
0.000133659432228774
8.01400071667088e-05
3.98837455629746e-05
3.99924931304782e-05
6.60944301973029e-05
7.01111831846394e-05
7.71056443063938e-05
-5.35772414573628e-05
9.95242582217824e-05
3.66800008616491e-05
0.000105837513671629
5.41819870053766e-05
9.54118445964307e-05
6.09102824654258e-06
6.08859137919881e-06
0.000115930608769104
0.000155877696600238
0.000160242569172076
5.87054062960459e-05
0.000102861904102262
8.39341092649609e-05
8.6952256653232e-05
4.7835440439674e-05
5.5930648376508e-05
9.44207342096103e-05
9.6835714906e-06
7.34384114730904e-05
0.000104556853951764
0.000114618828337537
0.000111144286475265
9.11488140623224e-05
0.000100262766475075
2.52462223720471e-05
2.15021394723319e-05
0.000106097528620656
6.42788023936136e-05
9.10612342687934e-05
7.44654363859847e-05
2.53978111488464e-05
0.000106765288494184
0.000103652314770016
4.55746108083059e-05
0.000133617295784722
2.67742825164392e-05
8.49916740465137e-05
2.81210493087922e-05
9.22957864240442e-05
8.38919530644885e-05
-8.33834859200987e-06
1.06330868082987e-05
8.17346271811313e-05
0.000117317036224682
8.21271346659503e-05
0.000100680225226878
6.76463536412846e-05
6.85625460738644e-05
3.57938489576555e-05
0.00011441824448307
0.000135052636655688
0.0001058480698138
9.21427024986778e-05
4.35647388789767e-05
7.44508177041509e-05
0.00011869664302334
3.0209955159243e-05
6.64117471337465e-05
7.51060757514657e-05
5.8913690050046e-05
-3.04714191097659e-05
0.000111835511808636
0.000121392100157826
1.5249396745114e-05
7.43602926956536e-05
5.32070142912498e-05
0.000137177266771798
7.6649694192349e-05
9.07545851671444e-05
9.84347087631431e-05
-2.55634139702164e-05
7.93344981919459e-05
4.9863337257921e-05
8.02640963658605e-05
9.13248540566456e-06
0.000113360471415969
5.45306430547336e-05
5.54478291931529e-05
8.19839703533035e-05
-3.46182789352789e-05
4.02046274592634e-05
6.88557507920843e-05
5.30396796065605e-05
5.0227654402228e-06
3.24842446876884e-05
8.32936292965156e-05
0.000105257799143101
6.24994338255907e-05
9.85001039853294e-05
0.000110195955913049
4.86147554473996e-05
3.13657287894221e-05
0.000127398844806229
4.73502299171422e-05
0.000144318590551935
0.000113952926780886
8.64758196154441e-05
0.000123323024025193
8.84857290794661e-05
5.59551014876475e-05
0.00015517995661887
0.000132094552405197
1.81486393772543e-05
6.17214786480497e-05
9.28533822747395e-05
5.51208032289508e-05
2.71500491645369e-05
5.23251690763821e-05
0.000135311674872172
7.89855416612298e-05
6.69461089214602e-05
6.81510626326375e-05
7.20438438146023e-05
6.7097763095584e-05
1.33817516171259e-05
4.46487741492546e-05
0.00010940716152109
5.41347038269421e-05
0.000137049341640051
0.000157484565291069
0.000120672366485498
3.9910277076431e-05
7.71574519027487e-05
8.72341861388777e-05
6.24818510529018e-05
4.18172800444003e-05
1.43287435867999e-06
1.38949312306655e-05
2.87085893519905e-05
0.000102648734697002
6.35959039719874e-05
8.35981354758335e-05
7.1443084532558e-05
0.000119449031183995
2.1199442515546e-05
2.49532431270344e-05
5.37847506101796e-05
8.43166836660703e-05
7.57706494775721e-05
4.54291055575002e-05
5.94210886643737e-05
0.00010787181611374
6.18463693718132e-05
0.000138372542186548
0.000111979882967282
0.000109817673528847
6.17696372406529e-05
9.4735431593547e-05
5.17666783584291e-05
6.60270823588596e-05
5.77107055399687e-05
7.42302404041628e-05
7.26440057635445e-05
1.18407258147547e-05
8.33864635008063e-05
8.84918419727246e-05
4.47995209774976e-05
3.6374510409145e-05
0.000111122917826152
3.07417676141949e-05
9.64779404741453e-06
0.000103004592462703
0.000108980472099741
7.85930481101469e-05
5.6685249850854e-05
1.2028484822083e-05
7.9473542472485e-05
3.23678376633412e-05
0.000106641764155437
3.82491101908944e-05
8.80680076853921e-05
2.66715731318174e-05
6.78229283818241e-05
0.000149615506745592
6.83529552296763e-05
6.50117794509034e-05
0.000131607521787037
0.000127199869793587
8.36628662789883e-05
6.65755398575503e-05
9.17921604393278e-05
-7.02773469673005e-06
4.73149114722383e-05
-1.44196090900868e-05
1.50407379873241e-05
4.55376485409239e-05
0.000134736083974331
4.98139532184148e-05
7.25628059098017e-05
5.18207948828876e-05
5.74975666864613e-05
1.63917130332103e-05
0.000126840405591915
3.40030548147411e-05
5.18804622664262e-06
5.03695990641649e-05
8.2238351378739e-05
7.78056838938783e-05
1.19834681648475e-05
8.41854373257519e-05
0.000141835607403398
7.0134179361243e-05
8.33078453536633e-05
7.06476974142737e-05
5.54524335294734e-05
6.17696367056468e-05
9.619747629066e-05
7.89736735621564e-05
5.88611545396379e-05
6.33762760121074e-05
6.61425222678336e-05
5.78035312164257e-05
4.10842006312511e-05
9.99591097485613e-05
7.74635656735021e-05
0.000111257578171439
7.06339740710767e-05
5.58284784256715e-05
2.55933774519211e-05
4.27738270778747e-05
1.77149429046885e-05
0.000127298247511713
-3.05395504522115e-05
3.84398098781797e-05
8.44169516682981e-05
0.000118664441699662
0.000112260016840634
4.17016204583311e-05
3.11225513782451e-05
8.79504138442022e-05
8.18746928881124e-05
9.21319342715837e-05
1.83484229343334e-05
5.59989349389428e-05
3.53132207500745e-05
0.000115023310390461
6.8452440847425e-05
0.000113821553980762
0.000110724023896748
6.53251227452762e-05
5.13697077652887e-05
1.14397103320502e-05
4.72355712061579e-05
8.93414997479904e-05
3.992149417706e-05
6.85358140212659e-05
8.5078293906661e-05
4.86231066348529e-05
6.12259119378894e-05
1.52439875913309e-05
9.8873612889539e-05
8.64083083285173e-05
3.50723586133274e-05
8.16813192953721e-05
4.57153775672001e-05
0.000110815074105375
9.44529330135495e-05
4.74618339074945e-05
0.000122734592742195
5.87883401409225e-05
7.76282604696205e-05
4.17822144416298e-05
7.75208570654276e-05
0.00010239801585527
0.000109493209536085
0.000128338119732957
9.04248535409244e-05
1.95922376625522e-05
9.56786209607912e-05
1.27948177112278e-06
0.000127680378094615
6.86346173892942e-05
9.89916130659042e-05
4.70550286934451e-05
8.59056654721436e-05
6.0889268478028e-05
0.000114875197378767
9.83522271331934e-05
0.000101489001484297
3.67976108374689e-05
7.02616372767798e-05
4.92015374856658e-05
1.57312342572487e-05
2.01554890593278e-06
0.000131558387675923
1.86967960105376e-05
6.18734209387769e-05
-5.04649289168295e-06
7.16141901375066e-05
4.83930322836961e-05
6.1438223047491e-05
2.62661734108518e-05
0.000126278639047627
4.04491165447864e-07
-8.88559655546188e-06
7.33513817810791e-05
4.96525448352526e-05
6.35862146128124e-05
5.16779747662135e-05
7.01088698973013e-05
7.25773967029332e-05
4.80827356223391e-05
3.10525210879569e-06
0.000111028351478715
7.77004435302533e-05
1.04115899185334e-05
6.54903693450237e-05
4.15020968757402e-05
5.25157027508972e-05
8.52156586987107e-05
3.77413058797991e-05
7.33208698518172e-05
7.69745067831446e-05
4.11070528582544e-05
8.47760667975446e-05
1.92128530593778e-05
4.73541026065164e-05
7.02149582186761e-05
0.000100920457549176
0.000126859265042229
5.85822010417031e-05
6.43366920836383e-05
0.000147080015317704
3.06659792961546e-05
0.00012768728521252
5.10096094226254e-05
9.37421248375796e-05
-7.30481515189374e-06
4.84067114827654e-05
0.000142339467760463
9.9599456673569e-05
0.000109262503336675
0.000140546232394723
2.07016808047553e-05
8.57304911034023e-05
0.000122040619543359
2.98818240777639e-05
-1.67008437634445e-05
6.82354640450289e-05
7.72761477297053e-05
0.000144661891480661
2.13971648958209e-05
0.000100535571650394
6.45367859478521e-05
6.47842428671064e-05
6.18545929944333e-05
4.61010725980328e-05
9.63199688251302e-05
7.37277078503018e-05
8.21214701479794e-05
7.33275667937458e-05
5.02390279489902e-05
6.79207907705011e-05
6.63064662804817e-05
5.97969875954683e-05
7.23817483296636e-06
0.000135192248993795
1.92527416384416e-05
9.57001790587239e-05
0.000113466138661743
8.43097319858376e-05
3.03457002227927e-05
0.000108129363384814
5.25797007767222e-05
9.84630816301587e-05
9.4734413517715e-05
6.40148576920086e-05
5.38586834007718e-05
4.69315588769252e-05
3.73141664317673e-05
6.30602840191819e-05
6.89817155062946e-05
8.30483552265543e-05
2.68428411031341e-05
7.44735881766176e-05
8.75768395848741e-05
5.5814227748405e-05
6.69392108957359e-06
5.40756711647968e-05
0.000106299473358562
0.000100395433516897
2.09294281197577e-05
7.70754044793016e-05
8.67193734332589e-05
0.000114608781975216
7.79063550767594e-05
5.79365084243301e-05
6.23343973823554e-06
8.68657800304274e-05
6.20295498329536e-05
6.71014972307139e-05
7.3425869257511e-05
9.94213299399346e-06
8.93792247353952e-05
0.000127496717339478
5.33456393290511e-05
6.99282589900362e-05
3.14788965690358e-05
0.00010594189025651
-2.92157132461457e-06
0.000110106965439405
0.000126286196284546
3.11018483147363e-05
-7.04438421494549e-06
1.61579395735158e-05
3.55866167286127e-05
7.90379560153278e-05
8.99373030139895e-05
0.000145210385658995
0.000112160685590647
4.68407141917438e-05
7.78182803439941e-05
5.70663526696457e-05
6.9313564156226e-05
5.4406440753043e-05
3.65209347149141e-05
0.000153202876011828
6.50039235727307e-05
9.52238122596843e-05
5.85455012671667e-05
-1.25072876542405e-05
9.49001447274192e-05
0.000101834490318045
9.32152541561187e-05
0.000103028936687566
5.59775149749926e-05
7.86406745735975e-05
9.11948758964598e-05
5.77981582596078e-05
-1.31690177346409e-05
0.000110732016733182
-8.47014983603875e-06
0.000119561882234589
5.34799508539324e-05
5.34561266080634e-05
9.23029053964094e-05
2.67109462266364e-05
6.19184548970057e-05
8.79505074210612e-05
6.72371116392872e-05
0.000121755773691023
0.000102524903337385
4.05088511391178e-05
0.000111094752583352
3.68743842763678e-05
6.71974029407497e-05
6.06577077338002e-05
0.000136842642349467
0.000102782477540674
0.000147803690455277
8.25496651135428e-05
6.15651901950207e-05
5.8009654933393e-05
-1.93803052811764e-05
6.28714999467358e-05
3.36753029145898e-05
5.65946770237126e-05
6.41825286979659e-05
0.000125590613176793
0.000100903286261718
8.39760661552029e-06
4.78847189693731e-05
-4.55987087393743e-05
6.97749094470915e-05
0.000141478304134542
7.25831507750055e-06
4.49273303674747e-05
7.0850460528061e-05
5.29915750566914e-05
5.80236760968497e-05
3.57826294640653e-05
5.13700725704054e-05
6.97588134100329e-05
0.000114920375654979
8.75146783623409e-05
5.49040114110573e-05
0.000122483373234689
3.1380699601958e-05
9.2401306106221e-05
9.85780540141885e-05
0.000121264129294273
0.000107444457835793
1.88183741629331e-05
2.89994797424081e-06
-2.67896129173543e-05
4.3106053230086e-05
8.74373287375157e-05
7.98114049743629e-05
8.15053221751754e-05
0.000106474958405826
7.88472320715838e-05
9.89182173185854e-05
4.46088624738959e-05
6.72870452210432e-05
8.35828250814986e-05
7.77268579245002e-05
4.80898739239467e-05
0.000132940132285879
3.15477010828924e-05
9.06209766153371e-05
0.000170694127935479
5.48092675571591e-05
1.00827976503174e-05
0.000102673793474212
0.000104100905377332
5.53930894330007e-05
3.95478449238364e-05
3.42022806401308e-05
5.70599743458386e-05
-8.95804455649133e-06
7.5004871675657e-05
2.04711665185081e-05
0.000107994243204282
6.28371908122995e-05
9.11221161053827e-05
8.68943199755973e-05
0.000123292241548794
2.32389676196438e-06
8.3645575367392e-05
5.22273771852188e-05
9.36379333298063e-05
-6.32149228969581e-06
0.00012335332596164
5.73071674106321e-05
9.17213600721809e-05
0.000155707113319543
0.000135570209568056
6.7981878396085e-05
0.000114145111839803
4.28183875119471e-05
0.000111368445414633
7.16804677976275e-05
-3.03785765402087e-05
0.000121935869697388
6.89686354637746e-05
4.83830526232335e-05
7.83777122634649e-05
9.04786065606286e-06
6.02658398328717e-06
0.000117830784616981
7.48451037952316e-05
8.99446740866838e-05
0.000104030963044201
0.000115459648107061
5.38981134781564e-05
9.12688983792542e-05
3.41367738736125e-05
7.04837855553357e-05
0.000141628478513362
6.8431850339416e-05
6.68768070756718e-05
1.41147546879405e-05
9.47712662880925e-05
9.72173468449376e-05
0.00013879088781329
6.94837036322189e-05
5.52875289856393e-05
0.000135159664850963
4.65651664415743e-05
9.89782604107541e-05
0.00011915407803048
0.000100278358348537
8.02912630553937e-05
7.61779251833796e-05
7.28664210173928e-05
3.19288993752187e-05
6.99433689952585e-05
5.54487843803728e-05
7.57847155645901e-05
9.31948404551048e-05
9.39526157213166e-05
8.35041684887144e-05
7.24514834769751e-05
1.14676128690396e-05
3.33805411909514e-05
7.89841051949705e-05
4.5835424016239e-05
7.07223142789751e-05
7.92094666261069e-05
2.75264575898478e-05
4.6101144159745e-05
8.52234170500953e-05
5.89432316727461e-06
0.000139068684215359
8.12233822926204e-05
6.95170655215873e-05
8.66290990070128e-05
6.56427665971625e-05
9.46747573704044e-05
0.000126739189537516
6.36653928935882e-05
9.44788786663485e-05
4.90184989880416e-05
5.33334170934495e-05
3.42101893002124e-05
3.79156143613027e-05
3.86601713099572e-06
3.2064366654787e-05
2.19058720318996e-05
9.88349660953652e-05
6.66356036567916e-05
-8.01346454235371e-06
3.50315182057664e-05
2.70837178449889e-05
8.22316866054429e-05
2.9398081748235e-05
5.09289179089325e-05
3.57570399510676e-05
7.21693107980049e-05
0.000111605290271091
9.82991736664207e-05
0.000132410791478277
3.21264314750665e-05
0.000190325011879808
4.70599475924675e-05
9.9016668995406e-05
9.76454804356488e-05
-8.71184553407291e-07
1.47115944302512e-05
6.32440657371263e-05
2.21684648157763e-05
4.24581945260896e-05
9.53017650048371e-05
7.12901645163687e-05
7.58402713971987e-06
4.00592632810149e-05
9.05700900809608e-05
0.000148192536024892
4.85911642215876e-05
4.09136631590041e-05
1.7862974085625e-05
7.76756651424376e-05
4.89035145012182e-05
3.0469729089094e-05
5.68092506272142e-05
0.000123076530587093
3.95868718372425e-05
5.04059067015435e-05
7.19546590384957e-05
0.000103312696653256
7.92892450516702e-05
6.24298417066663e-05
6.87291874634759e-05
7.31719843203966e-05
1.55402655234717e-05
0.000170585281439676
6.76273911184514e-05
5.8330889985387e-05
6.13080128200093e-05
4.60436121834083e-05
3.3178158600744e-05
-1.64415786822818e-05
9.62721972241606e-05
9.46023915185447e-05
0.000190409517156926
8.71149706583427e-05
4.46077296722387e-06
0.000137937234294343
2.28653782991965e-05
3.00677269155991e-05
1.4580584136641e-05
9.08431420495756e-05
5.17870129719161e-05
6.47217864331863e-05
9.61521508268072e-05
5.11053100759678e-05
5.18584236562923e-05
7.07444411745994e-05
9.71022235935599e-05
6.54664029938437e-05
6.36386780032944e-05
0.000125276514004392
6.11790600808195e-05
9.25499292953282e-05
9.53447843149972e-05
7.22315308446361e-05
3.76435991844601e-05
0.000112854028412518
4.45570179550311e-05
0.000118412636548602
4.78897290880183e-05
9.24124872704051e-05
7.93915184801746e-05
0.000117310690704319
5.41550178367907e-05
8.98541566440448e-05
-1.62676010192703e-05
6.1774026491669e-05
2.60821929370727e-05
6.98367825634888e-05
8.47334601082257e-05
3.37785163224678e-05
8.51819511105506e-05
9.01790945700815e-05
3.98605874514151e-05
0.000129497316808121
0.000121311881349618
9.78217870145026e-05
7.15503830736857e-05
5.62945753318859e-05
0.000104484750769062
6.90354254134729e-05
9.86733238323079e-05
-9.98375366627199e-06
5.08262714470314e-05
5.98966553034601e-05
7.05695897766216e-05
3.14062498853263e-06
9.92124709661756e-05
4.35281388847237e-05
7.52613931551154e-05
8.99268084737063e-05
0.000102963264174984
2.29246935760733e-05
9.61711641301924e-05
6.89373115009832e-05
7.68508081069405e-05
9.68435679694625e-05
0.00012430951845078
5.9524986728329e-05
2.76045680817997e-05
6.98643583035154e-05
2.72550122664429e-06
8.794011578963e-05
4.24239204384299e-05
0.000129198423569347
5.68187494278355e-05
0.000127022067629276
4.19603594546852e-05
5.16014100945019e-05
6.02734615684817e-05
0.000127534031411521
4.98267518198387e-05
0.00011982538764594
0.000124324652570012
8.68788479343628e-05
5.7780299797643e-05
-1.08447474583174e-05
4.1166423335798e-05
1.47599810227793e-05
0.000105048841051761
6.48123801243286e-05
9.56046891473806e-05
7.1017384294441e-05
2.530926861148e-05
0.000103387735098297
7.90840710875666e-05
-4.85687405797377e-06
6.9130933702944e-05
0.000114320991012181
6.33329341878757e-05
9.41389158490187e-05
6.58271552046756e-05
3.78688640333438e-05
5.38152796349902e-05
0.000102851365863319
0.000158933541978704
0.000126327088432807
5.55174477933821e-05
2.30445505317527e-05
9.84551463780807e-05
9.91563031120407e-05
0.000103620203715774
8.68047741773485e-05
-1.37713504289772e-06
8.15311568584772e-05
0.000103894788519915
8.09553769468202e-05
3.24803865790684e-05
2.69979376535905e-05
2.48389607326806e-05
3.19503652510744e-05
2.61008795042501e-05
4.2928445218113e-05
0.000107160736134028
0.000114406624745626
4.44742145118242e-05
3.71677261639518e-05
3.98999321035716e-05
9.5773935960911e-05
6.77255385291612e-05
6.52628220851519e-05
7.51754699099432e-05
0.000140736178929867
1.93034750220579e-05
8.55107098088151e-05
5.37034427520797e-05
7.57098354307496e-05
7.9001254492899e-05
9.7295907663394e-05
0.000140960855798393
9.99671907599949e-05
6.90497492293022e-05
8.64050589426674e-05
4.82389135515128e-05
9.63764352696623e-05
9.08608941448913e-05
-8.41187866331389e-06
0.000105307349126768
3.0043637482852e-05
8.35884550050644e-05
3.33804577210628e-05
4.66117617249339e-05
8.42876085359293e-05
1.73567340949214e-05
8.27142282692379e-05
0.000162001978657696
6.40251345704742e-05
0.000146431570992161
8.83838836515148e-05
8.19152976350324e-05
-2.16972725024068e-05
5.84260826198451e-05
7.82346517391825e-05
0.000127285739493844
8.76422141304962e-05
0.000117869780033336
4.61410705507212e-05
3.23084146971296e-05
4.55358592773393e-05
0.000121945163652587
9.66001941683358e-05
5.14414632162759e-05
8.24425050095562e-05
-3.83457413721147e-05
0.000114935555033106
1.9796151138279e-05
0.000100158728253068
9.79072081923268e-05
0.000108312677123291
4.86718475027501e-05
9.71131320923626e-05
0.000130922019512218
0.000125346531522042
6.57923533300284e-06
0.000105482923636371
0.000111799534260589
9.84429248500988e-05
7.0489562399211e-05
9.45680888473965e-05
0.0001250949309495
9.60647510998115e-05
-2.11174633698305e-06
4.92907493355132e-05
7.77733306210416e-05
7.28998622004697e-05
1.26577619688279e-05
8.80022942319242e-05
6.98265186279306e-05
6.01789330911461e-05
8.6610778959211e-05
-8.74887236930997e-07
3.84261265915306e-05
3.46415331533844e-05
0.000111058019508295
7.38344103540665e-05
0.000117959577713813
5.74401583180012e-05
7.39728399948398e-05
8.86874319556539e-05
8.01967646421527e-05
3.46426175503612e-05
0.000101348904013671
5.9987795623635e-05
3.21876300679982e-05
8.35075019164923e-05
7.55463654249379e-05
1.96882866303814e-05
1.0600424427552e-06
7.02427805318922e-05
8.84358967164328e-06
5.42411275797317e-05
8.84207830479882e-05
5.64099611420233e-05
2.31223198830343e-05
3.47354003272912e-05
2.97164442775767e-06
2.46402108858504e-05
4.2578702371287e-05
0.000131331895914426
-1.74574625241476e-05
7.91261398270748e-05
3.64800569360504e-05
7.56154965289241e-05
0.000128361831393539
9.44171033255433e-05
0.000119136042027326
8.1381117578209e-05
7.35940681204539e-05
0.000122712596589617
9.2917964934939e-05
0.000138476332725303
7.27346907326846e-05
7.8118513984011e-05
6.5588263508291e-05
0.000128265656972042
9.82890830382239e-06
0.000128675962745054
1.50251339145282e-05
4.32400774569531e-05
0.000114454373907858
3.19659583090338e-05
0.000102061672514182
0.000133618003488355
7.66065979912831e-05
7.50356049474513e-05
6.06549064903871e-05
6.60364705663001e-05
8.01524239605973e-05
8.26891756251809e-05
9.43756734592977e-05
5.3612962534011e-06
2.12070264549662e-05
4.45424282307923e-07
3.43749698782047e-05
9.2575715637302e-05
9.04881638144996e-05
6.10747490449414e-05
0.000106769479284732
2.70687590455232e-06
0.00016394081058353
1.67113217570362e-05
8.69400813821084e-05
0.00012746931026032
3.43257748388264e-05
-3.7124736983859e-06
1.13431734697078e-05
2.70911337850116e-05
1.4887762129649e-05
4.59878099415528e-05
6.98299792560603e-06
0.000130451352856513
0.000110423438388778
6.49332014960454e-05
9.85085972813082e-05
5.70628166295285e-05
5.46582392328766e-05
0.00010885815834199
0.000107956080016624
-1.96714726507742e-05
0.000102097093461099
-8.19747925470357e-07
8.82440442673192e-05
9.89784776602924e-05
-2.858000122063e-06
6.68661550999291e-05
9.50337490745388e-05
8.95065130262433e-05
5.9096657477698e-05
3.17459877434497e-05
6.69193969783479e-05
6.09072138946144e-05
0.000119600486868488
2.37226744140366e-05
5.51628695293039e-05
4.13578969354701e-05
7.41818126190542e-05
0.000133891547160397
7.07362277146765e-05
9.85949753937108e-05
3.18725608424351e-05
2.48029149257676e-06
7.09205602836815e-05
4.01216975640626e-05
6.96634743555345e-05
0.00010535799819423
7.2973505663256e-05
0.000102565599596231
4.83596195947562e-05
6.8597691356684e-05
8.39973801458386e-05
4.17490234685059e-05
3.81924457540568e-05
0.000103822527491044
0.000103820529572713
0.00013044199757543
0.000134457962965276
2.88315988392438e-05
9.90703972634924e-05
4.95177893504258e-05
6.96407307757643e-05
0.000125629439806467
0.000133925000012762
0.000134322046093218
4.76385417469821e-05
5.710694564046e-05
3.44820861139621e-05
8.06626163703734e-05
6.37604145997633e-05
1.41570986182308e-06
1.52745108646531e-05
8.81202881599669e-05
7.6450780323776e-05
0.000100976821368872
7.24758139245799e-05
8.47091007491632e-05
6.74276206801858e-06
7.38955340917129e-06
5.77987042515857e-05
0.000108907175018118
0.000111391825256297
0.000120417581799582
4.74972194665338e-05
9.13203779939606e-05
3.6791285016647e-05
7.81968230329679e-05
4.45386204214925e-05
5.82669544702489e-05
0.00011677211227703
5.67460296191941e-05
0.000110381793999668
3.84049749643007e-05
0.00012064293127714
2.51503479962958e-05
7.28741748878902e-05
9.77588562865273e-05
5.16279125706351e-05
4.38518123030103e-05
8.29159386469373e-05
8.78309274577663e-05
7.18035110232647e-05
5.66937757444675e-05
0.000113440701557959
9.00563713494375e-05
2.82132850505508e-05
8.55985998705258e-05
5.53430429328385e-05
5.07658653636782e-05
0.000106512092678783
0.000169262917791134
7.69023764085756e-05
2.09641750038558e-05
0.000141591608935744
0.000113514710439502
9.41994896080703e-05
3.5241352279552e-05
3.8549433821139e-05
0.000125770961251279
0.000103363815507794
7.03604725801005e-05
0.000139734004158183
0.000144654967466567
0.00010657410841375
9.95178499799289e-05
1.79500851184394e-05
8.59723632708605e-05
7.4376037094506e-05
6.65334595009539e-05
0.00012839363954203
7.14796388368782e-05
2.45263881693604e-05
8.38748547311086e-05
6.51432903923494e-05
0.00010465095490177
2.07069351804724e-05
2.60048718213885e-05
9.69757532348946e-05
9.80192798569702e-05
5.4572216889355e-05
7.28008301391862e-05
0.000166829331861363
4.53065981428523e-05
1.44445375989466e-06
3.76391947315821e-05
2.82274818201112e-05
9.76108142799435e-05
0.000116326746627126
8.89778544449274e-05
1.3124217064785e-05
8.87523091346868e-05
1.40845774738782e-05
7.54595203957974e-05
1.38304502504883e-05
5.02491598599082e-06
8.46021994210918e-05
4.78609589334116e-06
7.5048570720787e-05
9.00573845334765e-05
1.38627791794702e-05
6.22344176963845e-05
5.72123717923401e-05
0.000106181422423006
9.19130543074161e-05
2.76050466856054e-05
7.17125065624107e-05
9.46323412025449e-05
-3.74057957432052e-05
8.72814237505496e-05
9.34328572288809e-05
7.87148260014819e-05
8.84251622646709e-05
5.30138614423563e-05
2.56460122679471e-05
8.66199948340157e-05
9.8599922577938e-05
5.579094251966e-05
8.66859052378321e-06
6.3952498028806e-05
3.49738762468319e-05
-1.01617514204521e-06
0.000115984099106832
3.04470828846329e-05
6.27059490736567e-05
6.91045632642276e-05
5.23757037171693e-05
2.30352285400072e-05
8.4945153621645e-05
0.000151995271316577
6.63361936506151e-05
6.66007302262195e-05
5.52536130754098e-05
6.03154738040621e-05
1.85810307641082e-06
8.17684578688581e-05
7.40563899465662e-05
6.07165510059717e-05
4.98715249080309e-05
2.6753422838912e-05
5.99634452102998e-05
6.2796952911189e-05
2.67649723720543e-05
6.15879616640834e-05
4.84506998441562e-05
3.09947479888677e-05
1.7737642298528e-05
5.06006931096684e-05
5.91005958317946e-05
8.22238603040429e-05
8.08336506904978e-05
-8.59152214003035e-06
2.14792171399286e-05
0.000104080708674138
0.000111960170413299
0.000104851791157286
0.000147243389071641
7.87933390167104e-05
0.000122609286351804
9.869997802706e-05
0.000135717970203446
5.34520050521485e-05
0.000141105981528406
0.000109658053661609
6.58077858714379e-05
0.000136216278457981
7.69204200107728e-05
9.40714664159383e-05
0.000118571616405322
2.79305521742516e-05
5.24388613018367e-05
0.000185934935719076
2.99315916572835e-05
6.90916241163584e-05
5.76207467592261e-05
0.000110363715886972
4.4778085156063e-05
1.06855763304272e-05
2.09722754157318e-05
5.9818413870138e-05
0.000103342989105177
7.73041920732091e-05
5.8924746243332e-05
0.000152708062341294
0.000142368219676362
0.000126873878210829
0.000114338424643817
7.48250878292298e-05
0.000117949153266745
6.59914067746342e-05
8.9359145849935e-05
4.29651530472629e-05
0.000141587014838201
8.60628019969592e-05
0.000103443363057714
5.90444225164171e-05
4.87399133339825e-05
0.000118749504631851
0.000112595346010228
0.000115934241923988
7.50337942553839e-05
0.000107663873527737
5.00435530629987e-05
3.04262221455992e-05
4.14853905502682e-05
5.17493465519975e-05
0.000115597486712417
8.41247296804111e-05
8.14103413440642e-05
4.52479864536663e-05
-9.71149170179655e-07
5.25454271995794e-05
4.15876999248941e-05
1.96334196183166e-05
2.79856795791538e-05
0.000148249394904051
2.888360032764e-05
2.33397372914517e-05
3.62566472548892e-05
8.37172070439368e-05
7.41557502635824e-05
4.70678582255107e-05
5.01134190427269e-05
9.19707663200582e-05
5.08033922787288e-05
6.05141486452404e-06
8.29896350745344e-05
7.90434081850692e-05
6.70907782291935e-05
-4.82101949407187e-06
8.59121603671507e-05
0.000131887014996328
3.26046114665254e-05
7.49255272109008e-06
3.29050237056537e-05
6.77027692112891e-05
0.000132480056947229
0.000105823956301944
6.34245314040072e-05
8.57356557616545e-05
0.000119738984692971
6.57080984264845e-05
7.45817492792173e-05
-4.20393284936924e-07
0.000110895197053887
6.59135854585817e-05
4.01838298250474e-05
8.03743678748301e-05
0.00010380882268206
4.01025392232884e-06
0.000162894088699945
6.86687382777699e-05
2.16536899325655e-05
8.98486038045009e-05
6.28012843422563e-05
9.39398699124409e-05
9.12125441873656e-05
5.83624762688796e-05
7.25985641867008e-05
8.96440270940714e-05
9.33651947830243e-05
9.56124685178238e-05
0.000173982363640643
5.34906520676688e-05
4.06076549045883e-05
0.000105289204529068
6.13304756323406e-05
6.64933746779976e-05
3.65455213383861e-05
3.44167502530397e-05
7.06485265106768e-05
0.000105614239896842
5.36957169604409e-05
-2.43816468444332e-06
5.57247903409188e-05
7.61047438362945e-05
9.1320526012841e-05
9.62961224066857e-05
9.4812741445139e-05
8.20053793528208e-05
3.5924468936972e-05
6.84525160915552e-05
8.01956077519081e-05
0.000133431602130831
2.43501938141821e-05
0.000125308793617466
0.000161333450447927
0.000120654482526649
3.67667341109508e-05
7.87894277568425e-05
0.000110862821688451
7.65294835166636e-05
0.000163188204853314
5.55453278862861e-05
6.19951325093163e-05
-1.20453687194651e-05
8.66632673081653e-05
9.00824401997542e-05
8.86499557633108e-05
8.39912227399622e-05
-4.86068933244111e-05
3.78032680924695e-05
7.07280983456168e-05
6.01340103993437e-06
0.000148353331401062
4.81543206685081e-05
8.03698409117912e-05
4.61182556771213e-05
7.97406181984214e-05
0.00010049677652054
9.07613262789542e-05
0.000108025785423004
6.97578732009214e-05
0.000127760084406037
8.98859076112646e-05
8.9930916303218e-05
6.95892812995684e-05
3.58558336245727e-05
8.0859056613455e-05
2.75065915118139e-06
0.000101807634824523
4.07280701077422e-05
0.000112314582318973
6.58459047467818e-05
7.248893416809e-05
0.000104672881313538
1.58784959148384e-05
0.000105226187678099
6.85105577465023e-05
7.67189959900705e-05
6.79346074004322e-05
9.09207657980348e-05
9.62697666684999e-05
1.49208328840565e-05
5.91063851354848e-05
6.78269213529366e-05
8.19433139928001e-05
4.7073649309486e-05
-2.5620024797273e-05
5.32924770387107e-05
9.34280556279659e-05
1.27871321027479e-05
6.1647521008803e-05
1.97445398038802e-05
0.000103660991245535
1.44675660132573e-05
4.8523484684153e-05
5.36336502788972e-05
6.70691428377967e-05
1.03581991817303e-05
6.81920526120927e-05
5.27372397589118e-05
2.45001211722433e-05
5.31057457735144e-05
6.58576213603369e-05
0.000143792925446904
2.23779460023048e-05
-1.43041344006956e-05
5.50706762242183e-05
7.77384033375612e-05
4.88116894139269e-05
0.000148603578114414
7.74761751492903e-05
7.56017964147518e-05
8.49358541559175e-05
5.65098386633263e-05
8.86139732522077e-05
9.63774020813375e-05
5.25891770188578e-05
4.91523453348539e-05
7.10506410070064e-05
2.5723015484315e-05
4.42894270423422e-05
6.0073840475309e-05
5.06882321598811e-05
7.35848382620027e-05
1.43400981485597e-05
0.000108238411704431
7.36805649622276e-05
8.48605951256708e-05
5.55904668882581e-05
6.95284224783308e-05
0.000102677949926554
7.20055709615406e-06
0.000131870874372224
0.000136521371697186
4.2033968165954e-05
3.86517139122589e-05
9.20463042668068e-05
1.99474053050536e-05
8.63719265017079e-06
7.78729437627334e-05
7.97274868882876e-06
0.000111569505982856
-2.47600519162081e-05
7.19626812058884e-05
2.91653388195447e-05
7.83322935577872e-05
6.85129124853585e-05
5.09764730375491e-05
3.1255568447512e-05
0.000110192412539297
7.88828056306762e-05
0.000126821073297234
9.03012742404808e-05
0.000110853475445597
7.95858956884212e-05
3.26621171537338e-05
0.000100256156816612
0.000119642135818142
5.43657635772551e-05
7.67518086493237e-05
0.000164343188917305
3.99197846770551e-05
7.15169858206284e-05
6.57041514165974e-05
4.44942566593288e-05
-1.0968980645343e-06
0.000144829215306295
7.70719995729001e-05
0.00012459013472477
5.04020800680614e-05
4.83014344501888e-05
5.04385708845768e-05
-9.88912672360932e-06
5.48306217056909e-05
8.0475759986264e-06
4.52005559564308e-06
2.01541447736275e-05
6.57180912115592e-05
8.57601710016001e-05
4.76220457483015e-05
2.78553964791055e-05
3.26781883143588e-05
8.12517502568489e-05
5.36544521529801e-05
0.000104819773570418
7.74443420191951e-05
4.78270621771619e-05
-1.56865971464918e-05
5.67542115285634e-05
4.82955182370479e-05
9.66046120653708e-05
0.000129320045849739
0.000139134503106649
6.73599124868203e-05
4.49742172037832e-05
3.74503709235006e-05
4.15162343479321e-05
6.75580668479425e-05
1.13765426618927e-05
6.93375454113677e-05
5.83951230092746e-05
0.000109823410357475
6.05233892943013e-05
0.000117061670390638
3.19527298715937e-05
0.000125330206293595
0.000112711375714222
7.54827766158145e-05
7.44062060918988e-05
-1.49751901969797e-05
0.000132137827049427
0.000108069923496767
-1.27949683221755e-05
2.58468323145672e-05
5.10312443540912e-05
8.18138302994061e-05
7.41247677817155e-05
0.000120421077450369
0.000100455875548284
5.34531388457449e-05
8.87363484816116e-05
9.94603106944403e-05
6.28988329715123e-05
7.26741621995518e-05
9.29369197746054e-05
1.55300610509633e-05
6.25263348891558e-05
0.000131455100341729
4.57840287925886e-05
6.05874805637193e-05
1.48138162459993e-05
0.000113673417482549
8.52888679688236e-05
0.000117436723794219
6.3399186653877e-05
8.81798470393596e-05
9.81851724678529e-05
0.000119801496132568
4.08120384379722e-05
0.000103011220677743
7.61647659494689e-05
3.34602527564523e-05
8.75215801551311e-05
6.1887939952704e-05
8.38342084176448e-05
3.60288731894572e-05
6.7638844275978e-05
0.000165105796385788
6.2916589846499e-05
4.70410038446513e-05
3.03098864180792e-05
-5.4967680058021e-06
3.57350924644469e-05
5.98172559384489e-05
0.000108359428105537
9.10306830204401e-05
6.02782377272545e-05
5.78393579627935e-05
5.65833216467681e-05
7.21956292738367e-05
6.77287434471604e-05
5.07773274210713e-05
3.67881883282229e-05
3.01085836579677e-05
5.39493276528618e-05
4.3539220158627e-05
1.51601649899783e-05
7.5345316918749e-05
5.85337140305026e-05
2.66387038444222e-05
2.31209240345317e-05
6.20776440222976e-05
4.75785973864595e-05
0.000123748630641905
0.00013337537978855
0.000103772613925384
1.29940873404947e-05
9.33792209569003e-05
6.07744565687329e-05
3.57870028698476e-05
0.000123858460600753
6.97117257149891e-05
4.8069438360653e-06
0.000104484997790349
7.29185207433231e-05
0.000128865098483929
0.000133503940176026
4.671666605938e-05
6.38193067319451e-05
0.000112160671680487
0.000126994876010214
3.96732327345976e-05
0.000183577818003835
9.03373253665291e-05
8.91977346891545e-05
0.000106989923084439
0.000135359158453425
4.57839465395176e-05
7.66915346328584e-05
1.46922983001394e-06
9.86598267745338e-05
7.75914762911939e-05
6.58431091133383e-05
8.81059741001821e-05
1.7144720121321e-05
0.000131721586961464
8.54644429734157e-05
2.81373781340325e-05
5.1257542084073e-05
9.3265001900649e-05
-2.21329840484332e-05
1.29593350506157e-05
2.73496172369352e-05
0.000107574226428358
7.60239223854578e-05
5.71962438555309e-05
0.000126606283469815
4.28814379675127e-05
5.91391028948066e-05
8.80831577006384e-05
6.50781072740804e-05
4.90968764332601e-05
0.000122336267422041
5.88715338559045e-05
5.46116721059062e-05
5.40961371882455e-05
7.60997886567805e-05
4.13363872724941e-05
9.69226454541764e-06
3.7627419293872e-05
7.22384088928603e-05
5.52332741150609e-05
0.000118698114431433
5.97870664429892e-05
1.48350029018318e-05
4.54730790468515e-05
8.79399818797792e-05
3.58158996108432e-05
1.53016762583907e-05
0.000136117530059166
2.8862406200475e-05
0.000128016563612929
9.68229845465787e-05
8.09520278999608e-05
0.00011480150765836
7.84050376071137e-05
5.34425709766836e-05
8.08881031535091e-05
0.000104045255500522
1.25941566570491e-05
7.76974472297213e-05
7.88940786085924e-05
0.000159839219291178
2.2193538425577e-05
6.12512919526712e-05
8.30516701612589e-05
1.09540360104332e-05
4.15873570410632e-05
6.84107897091591e-05
3.58146870073422e-05
2.41302525069081e-05
8.80376284507359e-05
0.000107450468414136
9.59935210652983e-05
8.74877172091599e-05
0.000103583391850873
6.64872967918238e-05
6.83877378950666e-05
9.53788945971609e-05
8.88927855572005e-05
9.45717591518896e-05
5.59480916005047e-05
5.89317213033765e-05
8.17708106498671e-05
4.19959635140412e-05
0.000113525767876126
5.12402085369662e-05
-9.94692247924093e-06
0.000170454908284029
0.000129233281925636
9.47222848908886e-05
1.87896319947259e-05
8.18382373780237e-05
9.91008840392559e-05
7.3865079039919e-05
9.45779896249764e-05
0.000120618273270896
0.000150331580191595
4.65207683268554e-06
5.52616281145758e-05
7.03509657529343e-05
3.85405804735285e-05
2.80551952551074e-05
0.000132159612172707
3.36283631959428e-05
3.83436545709609e-05
7.30647695341417e-05
5.12907464528795e-05
9.94704835697043e-05
0.000103424716167968
0.00012660319742805
5.8802185822121e-06
0.000151966909385403
5.01174415946216e-05
0.000111876701430542
5.52732381061126e-05
0.000126194885933877
0.000133638436908041
7.58245737083718e-05
0.000105368550141609
6.40816078718602e-05
-1.60015837883374e-05
1.28596996729195e-05
9.16092769013489e-05
0.000156248756892963
3.1678709932156e-05
4.37193323948408e-05
5.7069690920897e-05
9.40515742498371e-05
7.55513760950364e-05
3.7517245838169e-05
0.000106125423309578
0.000112110087521694
0.000111739689840627
9.82158459526622e-05
2.3703033630199e-06
1.88242606572547e-05
9.39039487835066e-05
2.07837125528924e-05
0.000110236586560411
3.56066572406495e-05
6.10273847511276e-05
8.46506712391167e-05
2.57695485920645e-05
0.000125918967936945
0.00013752138527287
-2.07436680132957e-05
8.67333408122144e-05
0.000104344791350774
5.08851227541096e-05
7.57608072261559e-05
5.82122989898095e-05
8.83499202262574e-05
-3.05417004666488e-05
0.00013148148479839
7.26941973149719e-06
0.000100627338052276
7.81008572508698e-05
5.46543768510838e-05
0.000158109527536021
4.92401212547304e-05
0.000101602146969776
0.000102016491435819
0.000112790665037699
1.89113295829956e-05
6.81973723849882e-05
8.11737152541242e-05
