# Supplementary material for: Research on computational propagation and identification of mine microseismic signals based on deep learning
Source: PLoS One. 2025 Oct 22;20(10):e0334641. doi: 10.1371/journal.pone.0334641 (PMC12543183; doi:10.1371/journal.pone.0334641)
Supplement: S4 Data — (ZIP) [file pone.0334641.s004.zip › 000100600002986.xlsx_0.txt_24.txt.txt]

0.000133995319184436
7.52058274389916e-05
0.00013727718724638
0.000118839078231265
3.96149205066499e-05
3.46743560496994e-05
0.000122861729514677
3.93038167710907e-05
8.05846645743105e-05
4.1181145297328e-05
4.05512255536572e-05
3.59643337257379e-05
8.36819177661282e-05
6.13219100212735e-05
4.96175278084027e-05
9.01805865927867e-05
4.70213301413085e-05
4.28963872880554e-05
6.09620246833786e-05
9.59125905033692e-05
0.000100991710515743
4.28005556632683e-05
8.80045090216058e-05
4.05004740419878e-05
8.56013367452209e-05
7.35070555760883e-05
0.00010744112821754
0.000133932636168534
3.68573255949042e-05
9.77806174824845e-05
6.65686546714604e-05
2.90980309935978e-05
1.53127547603214e-05
9.81971214825885e-05
0.000135477587765209
6.04829518458532e-05
0.000105103919671814
6.42376787497136e-05
0.000118176935309968
9.76307942511547e-05
0.000127461936427212
9.46063696519088e-05
-4.22915708157724e-06
4.32291571347881e-05
6.19109024879565e-05
8.67890478519796e-05
8.16009254774944e-05
8.01312748173592e-05
7.45823892224976e-06
8.5184657391595e-05
9.10865683908641e-05
8.75994306707781e-05
6.86853924675475e-05
6.52729380481572e-05
7.463065354104e-05
0.000135297809361748
4.65213327791868e-05
0.000117815623019549
6.37210033020219e-05
0.000116044313696338
9.81439296216663e-05
6.15635860272081e-05
4.09053639187915e-05
0.000125740041979063
8.52884573187657e-05
7.33364457968982e-05
6.8675244773197e-05
0.00010987715235078
3.06372363877673e-05
9.52963424253707e-05
7.55361544444459e-05
7.38408045568944e-05
8.95890603876568e-05
5.61557315003007e-05
-4.39584771811542e-06
0.000136366659854265
3.69589111297469e-05
0.000104337032539097
7.56130579923794e-05
8.32312157833249e-05
5.67063494815604e-05
7.45774338863573e-05
2.78349879230449e-05
3.52118978311341e-05
0.000108264572761415
3.191059027277e-05
0.000108056642285587
5.02326526772633e-05
3.51834362827389e-05
-1.00416902424162e-05
0.00011416367617509
7.03823124033982e-05
0.000105108689386736
2.68809670652203e-05
3.19579807887729e-05
0.0001110791111886
5.41508564558929e-05
7.43084162107528e-05
6.40112033785148e-05
9.79208342155583e-05
8.35655680397704e-05
3.23139453132479e-05
3.76274968349011e-05
8.49479740461396e-05
8.48302972786631e-05
4.92609725455969e-05
-9.55998662013687e-06
5.72417308128149e-05
-1.24031010105049e-05
9.151923930664e-05
0.00012919061480834
-3.85925063678187e-06
0.000100729448995075
0.000110149767930847
2.16775781301471e-05
0.000106029736847972
8.68230192084576e-05
9.97706964213595e-05
8.10847136414549e-05
8.52856258843239e-05
8.35238116497978e-05
0.00010235612636563
0.000181488063576306
0.000139293346931665
2.14930462208405e-05
9.65564025416793e-05
4.05533418458109e-05
0.000184856286922307
6.97831972966563e-05
9.75627324239583e-05
9.69205934760422e-05
9.25498264655866e-05
9.67423522841695e-05
0.000110354618462212
8.52370404249616e-05
-6.17758423496395e-06
6.16563586289876e-05
6.99340484972683e-05
0.000132781976782051
6.61417063354555e-05
0.000101126816051973
-1.74945847608425e-05
0.000102945106392252
3.48122607402634e-05
3.54401726118939e-05
0.000101472933594202
7.41437117005626e-05
0.000110799503725716
7.15483795629221e-05
1.02031224638767e-06
5.99246928328893e-05
0.00013661517471542
0.000128389519957835
5.49355408718419e-05
8.59286641393357e-05
8.48867348779998e-05
0.000122739866478605
2.98229691348864e-05
3.51699283829358e-05
2.21748399667056e-05
7.56018369863534e-05
6.08639526918967e-05
0.000129679314828452
5.14249589304431e-05
0.000138543687731768
7.67413700577288e-05
4.86010918163592e-05
7.455451587759e-05
4.34337293167788e-05
6.34189571744497e-05
8.74319534293071e-05
0.000104328167077021
7.97705139849221e-05
0.000176167194903304
8.28181218675145e-05
7.44733723122289e-05
1.07301236776663e-05
4.77985518666759e-05
9.3721561726024e-05
7.61581025454093e-05
3.21092351403511e-05
7.62969490779031e-05
7.01090016993527e-05
4.5696639192543e-05
1.11308256225771e-05
9.19163853701852e-05
6.82487760277212e-05
3.44878383079008e-05
2.00183655560588e-05
6.73084069589358e-05
6.83639451650405e-05
5.86542865439105e-05
0.000107995344301537
8.47266592351327e-05
7.29780173014652e-05
7.54144486582412e-05
0.000108632059428146
6.44862117761282e-05
9.00399852183953e-05
7.68180495958562e-05
9.21416887607407e-05
6.63950584691749e-05
9.27302505707065e-05
8.69116670890238e-05
2.54695770753253e-05
0.000110599942304849
9.35977281514866e-05
7.71902079620898e-05
3.53359776711493e-05
8.03350174137037e-05
9.18395751929336e-05
0.000119995207268542
7.73479864567944e-05
7.34611022305219e-05
9.48940456038808e-05
9.15921470671306e-05
0.000116764652976445
6.37864771586329e-05
9.08692279417895e-06
6.66138266470443e-05
0.000107339500507074
8.40619064498917e-05
0.000120444830955013
4.12108546637753e-05
0.000116377893950563
0.000111210203842825
0.00010093629831789
8.71395133929147e-05
4.42566761933719e-05
0.000138548641299415
9.15122533756922e-05
7.17539901982127e-06
0.000114635233320115
1.0690985233523e-05
3.89295202254108e-05
9.71268307809094e-05
0.000108013590526045
8.85469702121154e-05
7.95740918604481e-05
7.6500044865698e-05
9.28594294887719e-06
9.20832726778622e-05
3.09150014266547e-05
0.000132436217163356
4.44973684511257e-05
7.09896293868884e-05
3.65061963652733e-05
7.031859550558e-05
8.74428046937427e-05
-1.79695699311757e-05
6.73361811679858e-05
4.18072042853939e-05
7.16562867688538e-05
5.74268561522675e-05
0.000129578408764319
9.0002228954793e-06
6.09154914173967e-05
0.000112087260518846
0.00011637089252038
5.20921610113697e-05
4.294724637471e-05
9.12693182127173e-05
2.31581178318355e-05
8.24854445408437e-05
9.18980821541728e-05
5.39993188745901e-05
7.28640810079507e-06
4.77842276787459e-05
0.000107277832971404
5.68519907186713e-05
0.000128513625426921
4.63649498154425e-05
0.000122187988166401
0.000122495809591907
0.000102551238298064
-4.86834630132057e-05
0.000118150239514398
2.90865540902614e-05
8.34646104138653e-05
9.02151320712589e-05
7.70678386148282e-05
5.88700650133949e-05
9.98054101986267e-05
0.000110478396089687
7.89227646895641e-05
1.85446936314922e-05
6.34091073062682e-05
5.10191186964413e-06
5.48328109713786e-05
8.51031382442533e-05
0.000114610430832952
5.52057901066007e-05
0.000140900950869996
6.88569453635906e-06
3.30236688381085e-05
9.31522106523184e-05
0.000100831336953309
3.06835413025392e-05
3.69565903686596e-05
7.07909760372475e-05
2.48402852315195e-05
6.40801189559937e-05
5.7515797774806e-05
3.2891899621233e-05
8.78154906553065e-05
0.000144851507317787
7.3972536853442e-05
9.23829318536899e-05
6.35872957127367e-05
9.42764242431422e-05
6.53236422005693e-05
0.000108564820742788
-2.68205103976005e-05
8.54881814567653e-05
0.000129974366692814
-2.6303545504232e-05
8.84998892434476e-05
0.000112419814409829
3.01373950067292e-05
3.54243116022092e-05
8.6485800792997e-05
1.92115067876899e-05
6.70833197851368e-05
6.96879234074251e-05
8.19024618783976e-05
0.000113286961268725
5.33182853237574e-05
7.47830699755167e-05
8.31066561051918e-05
1.53417529156902e-05
7.88863959104104e-05
0.000112674944498746
1.76226299765534e-05
4.24277253379909e-05
0.000156859156850943
3.15247655800001e-05
8.35313274511416e-05
8.93738313404816e-05
4.60093677733359e-05
-5.37073113349574e-08
8.36979569305944e-05
0.000123172866660421
4.27991530948121e-05
-1.10502598005253e-05
-3.01548819647742e-05
0.000132800016352345
0.000112697739683974
0.000107335249010407
7.54818284710194e-05
9.72873827514394e-05
4.9347893230641e-05
-1.3073039223335e-05
9.1467272844768e-05
6.74600402609697e-05
8.6338440918113e-05
6.73663869227817e-05
0.000110271820984014
8.73087477952947e-05
2.41074821834509e-05
8.34589944327977e-05
0.000113515188676459
7.82626030179033e-05
0.000101686752227658
7.3953734291433e-05
8.16359359682251e-05
5.8954168444802e-05
6.4132570328099e-05
6.92824499507521e-05
2.77347120562415e-05
2.70264001633947e-05
-5.77533261297864e-06
9.69204046207349e-05
7.75196247303643e-05
3.86486307896587e-06
6.74775963749369e-05
7.83457459019592e-05
5.68487878774682e-05
9.87532373498369e-05
0.000149642227666289
5.37000479094321e-05
0.000107816299579119
5.16183695273006e-05
8.7784198164048e-05
7.9079220110275e-05
6.10258789832689e-05
7.06573607515164e-05
6.6108727669342e-05
7.37156966488982e-05
3.45192392357008e-05
0.00014443555059541
5.67101482192893e-05
3.6176275376333e-05
7.18688430558802e-05
0.000104226828790365
8.97794860761646e-05
2.13439221398535e-05
6.19495190279647e-05
7.43674220616118e-05
9.07016002069964e-05
0.000156294188323179
0.000102157696291633
0.000118121383918091
9.91228641343224e-05
3.27878822723677e-05
2.32392276158781e-05
6.78225373826712e-05
6.15872679136666e-05
7.87732855263971e-05
6.33937788825236e-05
0.000104096975322029
6.37268046652846e-05
8.89439917156828e-05
9.25237869036589e-05
9.10837707037777e-05
6.50493322679119e-05
9.55269859032071e-05
7.57767427924011e-05
7.71962258000044e-05
8.7398691686307e-05
0.000104464285799151
8.97947829974787e-05
1.38685680044644e-05
4.29145409613197e-05
1.87951812947588e-05
0.000122878198667987
2.8485008944719e-05
0.000115396694075653
3.7737211307526e-05
9.62229782844796e-05
4.97107630122876e-05
6.67104947977564e-05
7.94173699028215e-05
9.35713995844151e-05
0.000111044787416921
9.30133753530954e-05
-6.02466007155324e-06
9.69705223512797e-06
8.90860360185023e-05
9.06825251887473e-05
9.71127202067181e-05
4.02176800447537e-05
5.89160992151735e-05
6.13195009818773e-05
7.3402707144677e-05
6.1463061774936e-05
6.02873947186357e-05
0.000114657235208011
4.00333165557415e-05
-1.10960238182466e-05
0.000120565581766201
9.6255824102572e-05
8.69970653593225e-05
0.000155975796469394
1.27563152117285e-05
3.75570717806942e-05
7.74731803592955e-05
3.98901537161904e-05
4.10382959693278e-05
5.71331654857556e-05
6.34032516809657e-05
7.9185427163119e-05
0.000135744993442928
5.2979725853572e-05
7.82009037482582e-05
4.57208931300615e-05
1.30715638976085e-05
1.9628232802869e-05
5.82230936271635e-05
-2.09352774061188e-06
5.05827763635871e-05
0.000130377334291694
6.9339230479378e-05
0.000138228000031024
-3.53397584586568e-06
8.4738869547158e-05
3.59688674638768e-05
3.79786330496085e-05
-2.77985573288286e-05
0.000152450987300893
0.000102511086936715
7.42283942984745e-05
8.8636529384844e-05
6.20479213648957e-05
0.000110023939559801
-5.25883548655031e-06
3.02822194881945e-05
9.36760011699919e-05
0.000114925729790413
4.48753516014438e-06
5.10026445375193e-05
4.10223277390943e-05
5.01554704152865e-05
0.000147379932256591
8.57719385268742e-05
8.67604314829628e-05
8.38314416031142e-05
7.20570084041325e-05
0.00011360922684153
0.000111762948753938
0.00013990844715271
7.15325880403663e-05
8.90716593354974e-05
5.69840891324659e-05
9.12972311214413e-05
5.91646755678838e-05
7.67344307028784e-05
7.48333915880085e-05
5.12552821286186e-05
7.51326864653221e-05
0.000178485055322993
0.000105596342145726
5.53358305798117e-05
9.32953718819469e-05
7.52006505607835e-05
0.000117274721548386
3.13131121234891e-06
0.000104724524943316
8.91151178166938e-05
7.64472142048787e-05
0.00011605741631608
7.24257406600023e-05
6.49336870596741e-05
7.877620963357e-05
9.62388930269742e-05
5.905763938651e-05
9.03241295749873e-05
7.64148901789119e-05
6.34857562899264e-05
3.72603392339517e-05
0.000117602262303964
5.56403117107632e-05
0.000104905508707457
0.000103421164594154
5.39858004562711e-05
4.62946464188332e-06
2.34935195246265e-05
1.75138798419513e-05
6.39585614596603e-05
7.99047103127308e-05
0.00011314133970056
0.000113793641184405
0.000130138660014322
0.000115271785708454
9.81838047303888e-05
-7.22336467081825e-06
8.95254597720054e-05
8.85404067393588e-05
9.712313644027e-05
2.47800545448208e-05
4.41275498087559e-05
0.000103912955817381
8.28864735775452e-05
9.96959085799796e-06
0.000110465982789636
9.39153814412923e-05
0.000108563662801696
6.81190793915184e-05
2.25981463087897e-06
0.000145100446876997
8.45751454990042e-05
0.00010285148716378
7.41259758078001e-05
3.03651894518797e-05
7.93970368427562e-05
1.8992450535599e-05
2.78423529115756e-05
6.75014911253128e-05
4.45756271137503e-05
8.01928171535341e-06
0.0001007219443218
5.02542013695725e-05
6.11015756061852e-05
6.16011084953401e-05
1.3045161286356e-06
5.83710393076924e-05
3.33317238922371e-05
-9.42047386024666e-06
5.07591387718698e-05
9.45632287676386e-05
0.000102579774045221
4.13839263747055e-05
0.00011046937646842
4.44301907353828e-05
4.74604623321811e-05
0.000129948127085206
7.22842113049286e-05
7.15326670888482e-05
7.91487262450898e-05
4.65580080399599e-05
0.000131696927420215
7.46945637283342e-05
8.21825723622916e-05
-2.73988930895539e-05
4.95307231823831e-05
4.36444318160677e-05
0.000165151081163454
0.000106881974539271
4.39108299161781e-05
6.669491045051e-05
3.81028692340129e-05
2.94011517360534e-05
3.26917791336683e-05
3.50981808371047e-05
4.00353990778803e-05
6.67671436141351e-05
8.83555127607587e-05
-1.55026901192082e-06
4.99040590274274e-05
0.000164998764504559
0.000151876468822884
-6.24526223678715e-05
5.26923085023536e-05
7.11847127792976e-05
0.000126422419695743
3.45532858633849e-05
2.85224427697393e-05
2.07466624154763e-06
3.0782501050239e-05
0.000112441755127044
6.3895977097261e-06
0.000102713532313768
6.78728478735009e-05
6.75583327067233e-05
2.84028291324098e-05
4.9002678772109e-05
9.55600659843195e-05
-2.39544935643016e-05
7.27121593198187e-05
0.000108652271816679
2.98014781432824e-05
0.000112844502777873
1.52173630161731e-05
7.58693863000808e-05
8.92630025251992e-05
5.83889660766508e-05
2.14643710630514e-05
2.14086058424875e-06
2.51520379500972e-05
3.36065419575257e-05
0.000140009815219138
0.000108862365167143
6.96508242859883e-05
0.00010342982516013
1.84544984754964e-05
9.78894388710773e-05
6.95363802165431e-05
3.01207090702727e-05
0.000124433069360335
6.89078042338955e-05
7.13714193983545e-05
3.19330875730411e-05
1.84115250954386e-05
3.01802854138077e-05
6.12599673464696e-05
0.000147927371743305
5.67789770406017e-05
8.77839500835482e-05
5.83469294185242e-05
0.000102400648773387
7.08798651934292e-05
5.50246840968092e-05
3.46546516091295e-05
2.4936402999438e-05
3.5633955919179e-05
3.92061501408491e-05
4.74803932874695e-05
0.000123561131899563
0.000123417535413077
3.19239865119667e-05
7.02178455017697e-05
2.01195043351241e-05
-3.36310161979936e-05
0.000153619826982742
-1.43449189751487e-05
5.64432274295262e-05
0.000112502567403226
7.32088659837061e-05
0.000120581153075588
9.49512761354244e-05
4.030001385584e-05
8.31032495912685e-05
1.7774264534514e-05
5.38645589595463e-05
3.07760335040206e-05
4.62743590051024e-05
4.58204528570983e-05
8.66837303515256e-05
0.000158771372253159
2.39047151192246e-05
0.000143085599469665
3.57146040442048e-05
1.2296484085023e-05
6.54184383855708e-05
5.49845284946401e-05
-1.30009158403443e-06
8.44453482925396e-05
2.32096190285303e-05
5.46800900787099e-05
0.000151673979518725
7.77265940198475e-05
-9.68537981599002e-07
6.71421408192698e-05
3.11607164569223e-05
9.29240585141088e-05
-1.72666320944041e-05
2.54558417072772e-05
4.07283118469971e-05
1.67015079110737e-05
9.37884647040684e-05
4.7523945764621e-05
0.000122356327333368
4.03982741995492e-05
6.2817909736329e-05
0.000100028522797638
7.03569209365736e-05
8.67382379383996e-05
4.97581889441283e-05
0.000107710753864414
7.93950705360646e-05
6.55501653429497e-05
4.60325093314876e-05
0.000163086824408414
0.000102547788174219
7.94002311117201e-05
8.82692488551404e-05
8.72392304281004e-05
0.000126854610019099
0.000128906927792218
7.37918098906841e-05
6.17680884277034e-05
8.78252889189615e-05
6.16641040937271e-05
9.52503488297128e-05
8.78881180886014e-05
0.000105884271570057
5.55485352618276e-05
8.47819715937383e-05
0.000121729937359539
6.82646827737836e-05
7.81408545585167e-05
5.35399306698062e-05
7.64219723825588e-06
1.9207210622812e-05
0.000129423040363674
0.000108080795592633
5.01968572481839e-05
8.18865918303897e-05
-9.20882997089229e-06
7.13049243764294e-05
0.000110632202821399
6.99367420256307e-05
8.67578135159832e-05
-1.11867251049187e-05
0.000133410056003223
0.000101805723495787
5.19172475320379e-06
0.00011204607288401
8.83300018657105e-05
0.000124876009385783
5.82045258952489e-05
6.62549855649425e-05
-3.99119256950831e-06
6.33917093311519e-05
6.28516980109454e-05
3.50322972714532e-05
2.75850063642802e-05
0.000135869115676239
8.49142888706035e-05
8.19153304164999e-05
0.000105078391210959
0.000105488738704774
8.09463950451914e-05
4.50799241872987e-05
0.000100124922072848
-5.83832491389506e-06
0.000100240834889638
-4.93028133727693e-06
0.00011708483209693
3.29031794639818e-05
-3.8631448554228e-05
4.34997581177187e-05
3.93090446667684e-05
4.03891301681455e-05
-3.0331976629e-05
3.73905343475472e-05
5.86136324661742e-05
6.68025088215982e-05
9.58902680335093e-05
5.45136101103492e-05
6.63875715834334e-05
5.6721513685742e-05
3.46303691878864e-05
6.38522205093413e-05
7.11980145467092e-05
4.36034068563616e-05
0.000113761255835635
6.64149201510594e-05
0.000105127536859126
7.11838995133474e-05
5.89646092721421e-05
0.000139777790528345
8.98381744062509e-05
0.000103460234315079
0.000103369752747584
0.000101168024856515
0.00012509887392633
0.000141492387341766
3.53163994446606e-05
0.000137449925824584
4.06423051640731e-05
-8.77129822443256e-06
2.32466396323247e-05
9.70838990178593e-05
5.09401213938286e-05
6.9662615325635e-05
3.64596289415661e-05
7.24774914276929e-05
8.22852955626634e-05
0.000129594395250934
2.93003486355489e-06
5.2994601100558e-05
4.81508361459724e-05
0.000139999763384671
6.75106808885626e-05
3.58295858576752e-05
0.000107332487469973
9.30159173246161e-05
4.17719673576692e-05
7.34014028436066e-05
-2.12689947889719e-05
8.28643746919692e-05
6.6830525744373e-05
6.71342101786001e-05
5.0970990531465e-05
0.000159350525739086
7.90622521289337e-05
8.46631855833221e-05
5.24811985989016e-05
9.12633832714517e-05
4.67235096752348e-05
9.56091263575906e-05
3.05563208730892e-05
0.000136364078145674
3.81771693741647e-05
0.000111468834759736
0.000133921619825887
5.51992022467451e-05
9.06043972182187e-05
0.000172934872039543
8.69458911742435e-05
5.35103218435682e-05
0.000116649049405241
6.3238649453195e-05
0.000129512312161374
0.000123306444162781
4.21982075871742e-05
3.13401070366233e-05
5.87667528260745e-05
9.69908256540535e-05
-4.38158441499117e-05
1.19661717029355e-05
8.83192333202672e-05
3.18167968152779e-05
5.6256204992222e-05
0.000124883310872144
0.000103951261787425
7.00002128908225e-05
9.61739680304207e-05
7.45879590085499e-05
8.2892239047107e-05
8.33721333673929e-05
1.60727042419866e-05
3.30309907510439e-05
4.65243198638969e-05
0.000118725651916829
9.61673217378542e-05
-2.60990148290356e-06
9.56219672996779e-05
0.000143175626562581
8.7667250569663e-05
2.8230815477569e-05
6.53699557889811e-05
2.83331342198604e-05
2.46780387742686e-05
1.83341166340641e-05
8.67670726633491e-05
4.00248470039702e-05
8.50286636431184e-05
9.57530109271258e-05
0.000129403344802117
6.65609709164126e-05
7.08678265029338e-05
0.000102809731212837
9.43842881052845e-05
8.55912544282523e-05
4.12397103074666e-05
0.000118070961765559
5.72596110896846e-05
0.000196178258806251
0.000138680504083717
6.23262632493773e-05
0.000125329767199813
7.6353926715834e-06
1.721940070053e-05
8.19595672228895e-05
0.000108568577765668
-5.01494265524733e-06
4.04033455707394e-05
0.000107315700871902
4.85822799515633e-05
9.3965556529013e-05
5.51888414314027e-05
6.16998228721671e-05
9.95367408560949e-05
3.56099358588701e-05
9.09449111056897e-05
3.82004761905328e-05
6.91325531310758e-05
5.2011447744513e-05
0.000115066027358666
9.17258251555302e-05
-1.10051243494376e-07
0.000102994826319927
6.94227562168201e-05
7.07265297486701e-05
1.33496999749831e-05
0.00013331285515319
7.08956893721155e-05
9.35110942823785e-05
0.000103301279838832
9.42169262015347e-05
2.38430354060445e-05
4.10910922273366e-05
3.6784565079088e-05
4.74482400832254e-05
0.000103576760240508
7.64053671435536e-05
0.000146512278014297
7.72401900229614e-05
0.000133564824144021
4.81384059205377e-06
8.97025962247296e-05
3.54459229564794e-06
7.59392950212085e-05
7.44681500890293e-05
4.18057666071552e-05
2.03863691000556e-05
6.71451222021662e-05
7.13136734637686e-05
4.92599255794252e-06
4.02053420425335e-05
5.20411306010058e-05
5.10966537531696e-05
6.63852422864747e-06
3.89899609748056e-05
2.28242632287182e-05
2.86613375692988e-05
0.000120731294228485
-1.61392262580579e-05
1.87206273729842e-05
8.36779749393806e-05
3.47230469991819e-05
7.15869056547313e-05
6.23548117569037e-05
5.37181443466456e-05
4.52935552229619e-05
6.04332916122994e-05
6.57487040911778e-05
3.20697636615116e-05
0.000131752956840785
4.91173203674241e-05
5.90319801707867e-05
0.000115828347372193
5.31859571223294e-05
7.25626128535732e-05
8.80059734042239e-05
1.67061927886509e-05
3.461642561998e-05
7.98853198492156e-05
0.000103431006733019
6.80546137254699e-05
3.96166291452988e-05
6.40463830837989e-05
0.00012524771028173
5.42561356390653e-05
5.4465752038985e-05
2.05855126157338e-05
2.76415998524709e-05
0.000109031377147166
6.98259955344483e-05
-2.89203409066523e-06
8.45692977555014e-05
7.73760251443588e-05
7.26336019030146e-05
0.000113227507348737
5.12014434306057e-05
3.61001528193439e-05
0.000119996610915766
0.000144514645145568
0.00010548629101607
5.86025349524325e-05
5.37077205930175e-05
5.90275264777116e-05
8.32357818506551e-05
8.24228907543616e-05
7.62744032985291e-05
-4.47730199032911e-06
0.000112158528154603
9.39827872783798e-05
6.98814296989369e-05
6.08754543330087e-05
4.03853181452255e-05
5.67354238774654e-05
0.000114702882373669
0.000104691304568114
0.000113708913990376
0.000110849103820183
7.85861507875537e-05
3.69734337611627e-05
4.70347103172161e-05
7.58978064820182e-05
0.000111385947800567
0.000101813930115452
8.7561445185386e-05
6.4714630283166e-05
0.000113756398888097
7.18673149032395e-05
9.97151214938837e-05
0.00010474443712514
0.000107527463428013
6.55885838106865e-05
3.57723668882993e-05
-1.47892640115151e-05
6.98962059242843e-05
3.00641591931164e-05
8.77397344793992e-05
0.00010230265841152
6.52022251354142e-06
6.14981451248824e-05
5.83314620513563e-05
5.43777368397493e-05
2.93405023114703e-05
8.73542119444887e-05
4.86745316580817e-05
0.000105398686673737
9.09623366097821e-05
6.91141903089926e-05
7.66096522607685e-05
7.85599289926314e-05
6.45093337332315e-05
4.21152756667328e-05
0.000105483811030758
0.000126603657419853
7.53061094770055e-05
7.59554873207329e-05
8.97900864976182e-05
5.85199721740184e-05
4.64636429747534e-05
2.26606201158758e-05
3.14721529492709e-05
3.08709789725339e-05
8.28138231509097e-05
4.74045929463295e-05
7.61841886820819e-05
0.000102520499479229
5.3127249932342e-05
6.51383213134682e-05
6.32487939587998e-05
9.85988498316266e-05
0.000104676513894371
7.17336273864719e-05
2.24900103157077e-05
8.83854570006901e-05
4.56323447860564e-05
6.95783420760176e-05
0.000112901537048334
6.14152684603082e-05
5.47142814999078e-05
0.000135419789786823
0.000121734245851349
4.63059318040246e-05
9.60024215441839e-06
9.43327414699338e-06
0.000103316025946601
4.52820604124297e-05
7.18151057471678e-05
4.62119598311759e-05
9.25497863583311e-05
4.52213311348729e-05
0.000100071670362424
7.27143233309917e-05
9.18123602250623e-05
9.39794963922083e-05
0.000102371115683574
6.27872383190531e-05
0.000117518127950692
4.79550942494e-05
0.000111128706950034
-1.521336507e-06
8.19978575197599e-05
6.12853033192286e-05
2.7701656622809e-05
4.89509181696776e-05
9.79524383104536e-06
7.38252267852455e-05
6.28437212015788e-05
-9.98582278441495e-06
9.12374226581193e-05
3.37772411566261e-05
4.75626455189309e-05
0.000101006291543374
7.90130552100564e-05
0.000129082927060922
4.80436850900144e-05
3.73844228696175e-05
4.59977087676713e-05
0.000101421350175295
7.14092320845621e-05
3.99963346365933e-05
0.000120346868826339
7.21309763234421e-05
0.000134222123807807
5.77761573346686e-06
9.72000924975718e-05
9.62216838176777e-05
0.000117797130080537
0.000153607128071277
0.000116451225958574
8.47576086922435e-05
6.57374312548094e-05
7.89705128957763e-05
2.27186786323767e-05
5.3108411619362e-05
6.44900355535869e-05
6.57591167574285e-05
8.98422341976436e-05
3.73734341508725e-05
7.91318420473704e-05
8.36491261224939e-05
6.35928655315006e-05
4.74651701757357e-05
0.000129455387076924
7.59371311023065e-05
9.20452652150271e-05
7.1902525060506e-05
4.27624223008289e-05
3.18172100967907e-05
8.91421786538938e-05
3.16904997979473e-05
7.94180314556026e-05
7.94092363243089e-05
7.22455448105816e-05
4.55769049092078e-05
-6.86083161859056e-06
4.68834644487437e-05
6.77790117659858e-05
8.4133924947828e-05
5.1729757786808e-05
2.71878630365991e-05
3.7345733214389e-05
6.80271743742189e-05
5.7717795585355e-05
8.92502641017631e-05
6.40906832629367e-05
9.93494198172052e-05
6.62570103700244e-05
3.86392692320693e-05
3.84703177400127e-05
7.63655970800489e-05
8.62226020995053e-05
4.89859935196104e-05
0.000130581786825287
0.000120745592198594
8.4349021444326e-05
8.72663486140799e-05
5.81086431332576e-05
6.11900480045103e-05
0.000120372421871027
2.46346457263731e-06
-1.06828214431161e-05
8.27124248851898e-05
0.000130418645819707
6.17734111664918e-05
5.76899178597059e-05
5.16130078126741e-05
4.73257593729706e-05
0.000115978301155864
6.37870195908395e-05
0.00011466957561543
1.52812557182153e-05
5.10914518619146e-05
9.31450384512501e-05
4.74690007815793e-05
8.51702660888706e-05
2.9434066941844e-05
7.72442083980459e-05
8.36234334088584e-05
6.50077448722143e-05
7.41001794252581e-05
0.00011713088454967
9.36441149293157e-05
2.04812303762954e-05
9.08610983275518e-05
9.59227538963751e-05
9.5410381248242e-05
2.5807784448548e-05
1.09402280646135e-05
7.50517810844273e-05
7.07743865624273e-05
0.000102678177097113
8.05484235058406e-05
0.000112989124699336
4.39378905489312e-05
3.99439806560953e-05
9.17595812346438e-06
3.51568407754091e-05
8.14177130159502e-05
3.06985557292353e-05
1.4634144172356e-06
3.60707788095027e-05
0.000125120722083659
7.69507279249404e-05
8.31041359131525e-05
3.45793821977914e-05
5.23709746232514e-05
6.9704945860411e-05
0.000117362365904717
3.33518204776206e-05
-1.90035178449876e-05
0.000108126403262871
-3.78709588606483e-05
2.52648648044944e-05
4.41874557421517e-05
1.73961731395321e-05
4.24328044716719e-05
0.000130260012579294
0.000105811665440239
4.87979173996693e-05
7.98284251884382e-05
4.48379622564465e-05
1.87793265119979e-05
7.2904104617578e-05
3.64175224861348e-05
8.81452168640026e-05
2.33620572252302e-05
7.11414030418067e-05
9.18963831509654e-05
8.44261780056309e-05
0.00010550269158155
6.86978362047835e-06
0.000100610915418169
3.0866612737873e-05
5.68275666631242e-05
8.73568078559118e-05
3.81221602313946e-05
0.000110075185362615
4.59829158712607e-05
4.42678198517991e-05
6.97448872690342e-05
9.65618959807918e-05
7.26661314288026e-05
4.43942323470124e-05
7.73729652596702e-05
-2.13940510201623e-05
8.60650372030202e-05
1.48631083579747e-05
0.000123846069192918
0.000125186093706359
6.61898569861443e-05
0.000118744245517082
5.04624333133269e-05
0.000116129207620649
7.52673561822428e-05
3.15556134861326e-05
4.89586382677677e-06
0.000134085965192629
2.49641517266191e-05
7.645304073683e-05
9.70268217584878e-05
-5.92952161543755e-06
9.06469272869822e-05
0.00015075665433521
4.43137098864448e-05
0.000191406584278926
8.94975914337559e-05
3.99555803217617e-05
8.83385155415682e-05
6.35950145386052e-05
0.0001179752080084
0.000105198486420069
5.65718806186638e-05
8.77335230640396e-05
0.000126534435063004
4.95688795225286e-05
9.3807135736466e-05
6.02412167209746e-06
8.54384184092826e-05
7.75657209885734e-05
6.8268723043612e-05
3.85925697009975e-05
7.679548792553e-05
6.15110755415421e-05
0.000100728728855432
3.71681958586664e-05
7.15452963019318e-05
8.93420638157231e-05
-3.5704838571115e-05
8.97649759637169e-05
0.000128340498043903
9.13882314311718e-06
7.12548658648573e-05
-2.0648453300409e-05
0.000158336096861258
3.67973939467076e-06
2.91032431577789e-05
4.99377744267336e-05
0.000120828120398446
5.68038599967772e-05
0.000130368506055852
0.000104294467352815
9.96026899944883e-05
7.46664335863025e-05
0.000118974920470006
6.52311893908452e-05
8.14918657112632e-05
7.93802579994216e-05
0.000160750133742376
6.44359703466438e-05
3.89963250398408e-05
9.78783125956598e-05
1.60067743202749e-05
7.52300937837514e-05
4.64472183318554e-05
0.000124992967090511
0.000118390420247783
5.03184715196335e-05
3.92882305009526e-05
3.13273978024518e-05
5.91827320908171e-05
0.000112849915764157
8.44760874905049e-05
2.87274977017649e-05
7.89993426928586e-05
8.96159127260177e-05
4.0590274941497e-05
9.99198416018111e-05
0.000155596415287213
4.54368930879273e-05
8.8376836247301e-05
-6.97034930493541e-06
0.000103864073288124
4.65323474446656e-05
4.06231554904788e-05
5.5389229150634e-05
0.000102627620286159
6.34534227656911e-05
9.21734654653879e-05
7.14501989687521e-05
8.7022976964703e-05
1.66509886147856e-05
6.60874899431668e-05
9.12491178611632e-05
8.19356294060772e-05
4.38477347501191e-05
4.20370302321311e-05
3.80271528366464e-05
0.000139442272120637
5.92304150216889e-05
7.32665906231954e-05
4.99108033074594e-06
4.33138333361263e-05
0.000152249597429115
3.82509014742705e-05
4.22658664014138e-05
6.63866952898143e-05
5.55560566348281e-05
0.000105537292360247
1.53270256521846e-05
2.33907383019773e-05
6.03101511328738e-05
6.73937353550013e-05
2.32842709718864e-05
0.000102454132120401
8.76061351815543e-05
5.48388678146868e-05
8.99820576035962e-05
1.53846826450685e-05
0.00012374185728303
4.06617685515391e-05
0.000114768327246364
8.72130722075267e-05
8.95745466536241e-05
6.28577783928572e-05
0.00011190219326515
7.83602537997427e-05
3.96177779139141e-05
4.99499819353633e-05
5.79646942384749e-05
0.000192143648038976
0.000120235969098371
0.000105512165471504
0.000104297218421022
0.000103048138072959
7.07316211826878e-05
3.2669574351318e-05
8.30859301705046e-05
6.55449339330448e-05
9.19272443967081e-05
-4.4544427382593e-05
4.85929869535296e-05
4.19622568695953e-06
8.52850194036354e-05
0.000162914880338176
5.21025002287852e-05
0.000155254160583812
8.10433807680002e-05
6.32102078187737e-05
3.50393185110425e-05
2.67520855849346e-05
2.53287710154074e-05
-4.61627092729407e-06
9.93718638115614e-05
6.39615943857545e-05
4.27640816286357e-05
9.36922027761422e-05
4.59987219779831e-05
9.61048697063272e-05
6.70600124123041e-05
4.81046585847927e-05
4.04638567456239e-05
3.91310031060248e-05
0.000138464510351555
4.09853592935439e-05
6.35190147478693e-05
4.88967384938533e-05
5.74656797126167e-05
7.33459261153211e-05
2.81131306752446e-05
0.000113054089412405
8.51611747485142e-05
5.0897228767115e-05
0.000106911442194611
-2.90878825965179e-06
6.55757423834027e-05
6.29539990092215e-05
2.39586104258223e-05
5.92335087888046e-05
9.35345051286525e-05
1.1848941065131e-05
6.22853644235582e-05
-3.22977125514528e-05
1.96223666419643e-05
1.56324815860919e-05
5.15532224191259e-05
-3.35811923648581e-05
5.80399918138686e-05
4.11267626525196e-05
0.000138931338313826
1.99220288315935e-06
6.4986437143618e-05
8.33165610854246e-05
6.61946726831758e-05
4.87322205594356e-05
3.459087852149e-05
5.94424343071975e-05
6.13166519646359e-05
-3.16572944259346e-05
8.42856079741263e-05
0.000137742156606376
0.000108475534464449
6.31181000393148e-05
6.95860182788464e-05
6.29511285229717e-05
0.000126605385483776
2.67425652570725e-05
7.80018168873145e-05
6.34541194935568e-05
9.01569281191334e-05
0.000138527658316525
8.307940424088e-05
6.03042322946375e-05
3.12374519833993e-05
0.000118601054564393
5.52626959862211e-05
1.54662227345216e-05
5.42411618514747e-05
0.000101618708309803
8.67949011363133e-05
8.25025470886326e-05
0.000116873311506858
5.63762035905991e-05
6.81170696106138e-05
6.89138111042085e-05
8.95330945296131e-05
9.36242314683468e-05
3.72255381971279e-05
4.76530679320035e-05
4.74964261192234e-05
8.17198715925148e-05
0.000103490978560723
3.54205357993901e-05
0.000119723667628402
0.000130777679317528
3.62199454168294e-05
9.41805101399548e-05
6.71133697563648e-05
-9.39037245859081e-06
0.000126172232600216
6.57459715892176e-05
9.46047668469578e-05
9.64603627679665e-05
4.46578375700391e-05
5.67568995808639e-05
1.54248791355121e-05
3.33251385410778e-05
6.29661894580337e-05
7.44535145999275e-05
1.63012800583099e-05
6.64163211169211e-05
4.00557922427102e-05
-8.22774973676378e-07
3.82485134354834e-05
0.000105154774042338
5.47657585674556e-05
5.32030960587443e-05
0.000129493306197006
1.14044477449548e-07
8.22719816186175e-05
-6.83302012275515e-06
6.36295160061298e-05
4.79073642113252e-05
2.09242686780009e-06
4.87470664320597e-05
2.95231574621945e-05
4.22778623602249e-05
8.39838260407242e-05
0.000109976815236676
4.78557677517573e-05
1.13779500931687e-05
3.64717597592317e-05
0.000171235037552078
6.73757652009762e-05
7.70932700824513e-05
7.71313868545273e-05
5.31733664884834e-05
6.96611030078151e-06
9.66043148120919e-05
6.10268870820604e-05
9.44970760602476e-05
4.69234397459728e-05
4.48400606404145e-05
6.23287391515973e-05
6.11606694051475e-05
6.64735614593229e-05
7.40801976622304e-05
5.4245278718511e-05
5.8218886647721e-05
8.03548486006303e-05
-1.5551075327527e-05
4.51129666225495e-05
7.08595500315681e-05
0.000121298043059367
4.17878159491663e-05
6.25530611740511e-05
6.04569774720819e-05
0.000141555810743105
2.73580286519777e-05
5.30408746743897e-05
9.48620994776279e-05
8.30044699702288e-06
0.000116131850362895
4.64002167028225e-05
3.82060275833497e-05
0.000113068406371603
8.60074360750802e-05
5.40329461655289e-05
2.05551236562659e-05
2.72305083547242e-05
4.13697007344185e-05
0.000103131640247347
3.68761681860622e-05
0.000126205920801671
4.77629215914354e-05
5.38608080900858e-05
6.46453851976245e-05
3.36885655659767e-05
9.29372249500081e-05
9.95955810918862e-05
7.43121002491956e-05
1.89399122733491e-05
-1.27694439423534e-05
5.60884180367219e-05
0.000127404200811364
7.58803882259645e-05
0.000124158956476138
1.77307878113281e-05
4.07316709391815e-05
0.00010826797458634
0.000111825405828621
0.000122128269360079
0.000100721379201519
0.000112803002697127
7.50649586629581e-05
4.04955822081029e-05
6.34628224307041e-05
8.18658156308882e-06
3.08842885435262e-05
6.79697938579455e-05
8.58848945601303e-06
6.95066917593584e-05
5.06345087675969e-05
5.09676910969991e-05
2.77306082395837e-05
7.85167751168094e-05
5.32766298204731e-05
6.24386531115593e-05
0.000110190292616755
2.32316738176283e-05
4.25762863138455e-05
9.92775254930757e-05
8.96663377165697e-05
1.14965161616659e-05
7.42298002013796e-05
1.72470440010537e-05
1.31214260187471e-05
0.000123519426072172
0.000127528469563412
6.74675943339372e-05
0.000112383588525325
0.000122255285170547
3.06762703102043e-05
5.00130006173108e-05
9.97283563785933e-05
6.05604124016544e-05
1.69067456791487e-05
2.57859294551032e-05
0.000129923175380295
4.37605522582498e-05
0.000127856815796107
7.9226753108609e-05
0.000106313978815106
1.99340047942808e-05
0.000149316151491804
2.25434165114271e-05
7.98459477808462e-05
7.66084115827938e-05
0.0001134214565233
8.41656484470173e-05
5.88836330291417e-05
3.36849895156295e-05
0.000102634114919803
7.61884595401642e-05
0.000136350842514761
6.83076433812133e-05
0.000111942522626012
7.50650588849824e-05
3.40318563612476e-05
9.46536933936892e-05
0.000107255592171957
3.30888333919365e-05
4.65227001770486e-05
1.38409486193465e-05
4.23178584902055e-05
3.78187137742392e-05
7.73964171216008e-06
5.23622451462912e-05
1.91028922372599e-05
-9.85388634409414e-06
8.41910974149664e-05
0.000101505620692589
5.80825740782811e-05
6.03601619527585e-05
9.09316312451357e-05
8.91011983853548e-05
9.73895345204776e-05
9.41283858819631e-05
7.82040807111232e-06
6.9095288210999e-09
6.52983421632348e-05
2.03425977354363e-05
6.88133663377009e-05
1.5291217346248e-05
2.61258909268811e-05
0.000107058698939428
2.55732071584625e-05
1.33049778138787e-05
7.74413654152006e-05
4.65778045495389e-05
4.15137993326622e-05
8.66431671765296e-05
3.45195781953387e-05
1.7233272658146e-05
6.23362709815532e-05
5.54815734697105e-06
8.91983162505912e-05
8.76619850497916e-05
6.50673918871857e-05
6.27652169581456e-05
5.27782055303034e-05
7.69148475439328e-05
-1.30493580533696e-05
8.4828076147685e-05
6.77395679651947e-05
3.53608678666957e-05
5.8619378120687e-05
0.000116026197459458
0.00011677359822782
0.000118991611153553
0.000182035046148218
0.000127399398885666
1.69659594005241e-06
0.000123801928879236
8.01553307219709e-05
8.14085244940581e-05
7.76449851237545e-05
4.52543450964383e-05
8.29084998847936e-05
4.25344293141015e-05
6.6520757703186e-05
6.14393191499713e-05
0.000120018739195386
8.63588016023626e-05
7.64417749306149e-05
8.9043659403381e-05
3.27015848348579e-05
9.0172222685628e-05
0.000116527368909877
0.000101638528568149
0.000113994642206639
9.38881868762715e-05
4.81078489052882e-05
5.17078734279041e-05
0.000135743349826623
7.78534820444337e-05
5.00032338390855e-05
8.77751854929351e-05
0.000103288757170581
8.84446441597475e-05
0.000117420037569215
8.33699886550469e-05
7.47056054412112e-05
6.3734409467513e-05
6.1211317164658e-05
3.0156276801239e-05
8.84907967086159e-05
5.86908322201222e-05
8.49334877983532e-05
0.00014174949610639
4.32798965680414e-05
-4.92975573899643e-06
5.41738351291899e-05
0.000107479865246228
7.65976404209076e-05
5.83278841889798e-05
8.45046584479695e-05
0.00012994027793236
4.70420047048959e-05
5.63207845866211e-07
9.15834450491432e-05
4.05189118268611e-05
6.55989081372446e-05
0.000106378118562727
0.000149729616651793
1.22200471236687e-05
4.97257930409892e-05
0.000124652139462575
9.49137705880018e-05
0.000117166867102091
0.000161250542382486
0.000124688791073186
0.000127129342053685
1.23972582030137e-05
3.73301898109691e-05
5.32555386566156e-05
7.6142382278835e-05
2.93695007827071e-05
0.000103269729487154
7.15536136101485e-05
3.48710723856238e-05
0.00010958218358975
2.47766615112433e-05
8.5040883046472e-05
-1.44721959912797e-05
7.64316778586355e-05
1.99179214003838e-05
8.08369223489574e-05
4.95611131286174e-05
6.36737567841294e-05
7.10446855910836e-05
0.000121204049470026
0.000100555778610242
8.12920000048295e-05
-8.9587497011795e-05
1.70329001092093e-05
3.28585754218043e-05
8.98381494798762e-05
0.000112178489049227
6.8992076025623e-05
7.55281526502919e-05
0.000102237105730198
3.75473489489348e-05
3.52121410211924e-05
8.39506197756591e-05
3.3381395134862e-05
3.62817770007327e-05
6.39003200091824e-05
7.82248958439141e-05
7.914537905034e-05
8.00055442253688e-05
5.26537881980972e-05
2.03254369079656e-05
5.49976885391599e-05
0.000102416477719882
0.000100375137244453
0.00012425657109266
5.98834059630992e-05
-3.74534273287101e-06
2.47928781851707e-05
6.66921452164042e-05
6.47127863464691e-05
1.33745564417967e-05
0.000117244964907735
0.000116935289753578
9.75346089758568e-05
3.02312725697617e-05
7.61548368519661e-05
5.32809574431919e-05
9.98882157965827e-05
7.32829377572718e-05
6.11601724218153e-05
6.28939890837558e-05
8.1817303143183e-05
8.71029976363612e-05
0.000140079416551677
4.5075404430259e-05
8.37425977330752e-05
7.21275616669322e-05
4.73694402307443e-05
0.000136803260504331
6.93880630409882e-05
3.87503873884868e-05
4.31683736212528e-05
7.01158475111077e-05
7.90447297790106e-05
7.74440675241452e-05
2.59418200003113e-06
6.51667244799623e-05
9.78311724325915e-05
8.15624407459078e-05
8.78878660806504e-05
6.25182083682755e-05
0.000108368992919432
0.000117014566352533
7.18054234075535e-05
3.92281558964042e-05
7.33346526196014e-05
1.21337441290002e-05
1.64943330846668e-05
6.03639188394837e-05
8.42815625866609e-05
7.14184895273575e-05
6.81855591686939e-05
5.15524789601723e-05
0.000129764703342608
-5.1654299379458e-06
3.50690399595749e-05
3.77874465091751e-05
9.31281913484795e-05
8.2003639819727e-05
4.37659762688603e-05
4.65895545533068e-05
6.5570192615557e-05
0.000115905232798642
3.83583328327058e-05
4.51257644641537e-05
3.84057673328077e-05
3.35333447556106e-05
3.33073814666485e-05
-1.58410693379052e-07
5.46833346705788e-05
0.000156527896128338
0.000132932026634158
8.99882260266947e-05
0.000122087484922205
4.02927594351105e-05
0.000111746527356983
8.874877884693e-05
5.49295798154038e-05
5.6007357184838e-05
2.27762525018249e-05
0.000118518237385671
4.87567587887827e-05
9.4088974876009e-05
7.71190256112714e-05
8.02774954712416e-05
0.000103237751403541
6.59834970489451e-05
8.33980460662771e-05
3.16124330087473e-05
6.91239161538026e-05
7.03075129726355e-05
3.97571258897909e-05
-5.10008684710029e-06
4.21690457554436e-05
0.000106932380741343
7.95685747934838e-05
9.8121252748733e-05
0.000114303090429554
9.48778973953609e-05
2.95264039416467e-05
0.000101929304024387
5.39252514784859e-05
6.80438644886061e-05
2.42188046608019e-05
0.000111372963737615
8.02305680937492e-05
3.37809465994582e-05
8.71240594521775e-05
5.94299894064229e-06
0.000117333420041712
0.000111383604186342
8.24074124482179e-05
0.000118474393158012
0.000107940678045047
5.68735270636351e-05
0.000106402389036636
7.32513407848691e-05
8.40032968297362e-05
6.19088350212991e-05
0.000103341138976288
3.18190867489119e-05
6.33296439789417e-05
5.5125343972749e-05
8.54781163360038e-05
7.70561949412362e-05
4.48879287638814e-05
9.83908106072853e-05
0.000158432538523508
4.65616211389255e-05
9.338153351141e-05
0.000119849140321996
5.88405648345696e-05
0.000101263571055984
6.59578130341402e-06
8.12607513882096e-05
8.64268176178179e-05
6.18127279008169e-05
7.71581394209206e-05
9.78083565850025e-05
-2.82407879054219e-05
8.65721138606429e-05
1.83894847109315e-05
6.31141459012559e-05
6.6578245688391e-05
8.0918589608905e-05
7.91876830429595e-05
-4.3308575593972e-05
5.45311714362182e-05
8.89874627428416e-05
6.81251482752592e-05
9.76329872805574e-05
9.25133881314989e-05
3.52383128089018e-05
0.000105494774935109
5.89366482967004e-05
2.3572514032161e-05
0.000111490299399942
8.39048197417957e-05
0.000105906951615885
4.52506244139879e-05
1.19351266976071e-05
0.000102381674983893
0.000100241711116505
0.000151897453490465
7.71772144634811e-05
7.63033205991719e-05
0.000100105096792522
8.37761124996622e-05
4.23529848233413e-05
3.44226838132524e-05
9.6403831903105e-05
0.00014046855512297
0.000102802611481764
6.04014133873609e-05
5.51274598887e-05
0.00011804051188145
0.000103675420789591
6.53216083697852e-05
8.46296518205954e-05
9.31073297333781e-05
0.000106705711567343
4.94069818861561e-05
6.31569472521787e-05
6.05382232347988e-05
-2.8146390463539e-05
6.24459820554977e-05
4.77347900267784e-05
6.53812469124329e-05
5.19614051731412e-05
2.40761955276178e-05
2.93869880986695e-05
8.53068050643358e-05
4.48573577368102e-05
3.36301856147618e-05
0.000145419509367941
7.55913482967215e-05
0.000121562323897072
8.30820377196727e-05
6.84071937225697e-05
7.25573160832845e-05
7.54949283779611e-05
4.75540360106733e-05
6.31396429519916e-05
4.37733807241933e-05
6.45695413732194e-05
0.000109853039041944
9.11639056659618e-05
4.61760326883556e-05
8.03318221754275e-05
9.29096595302446e-05
0.000153565695704544
0.000117070973544349
3.8120835277711e-05
6.21911138739219e-05
0.000108277031192908
1.31288766859187e-05
9.46761266840164e-05
8.88748150138967e-05
9.777904825975e-05
5.33610064720974e-05
7.71081971034387e-05
-1.15248146090131e-05
0.000169271079407348
0.000105084779994233
6.38506474241314e-05
9.78653730480097e-05
1.15474023312764e-05
0.000160369672816765
3.8251591656157e-05
8.10392941950673e-05
6.47197121979606e-05
9.25695773771755e-05
2.7487963676124e-05
5.64661342161383e-05
0.000143728890296534
4.35028288576863e-05
3.42276818385306e-05
7.18712987600369e-05
3.99528105631747e-05
5.48858314393408e-05
0.000116591487852831
9.60627790149438e-05
4.8311253220621e-05
6.15959841968054e-05
0.000165911919435498
7.52388996881821e-05
4.5326934504516e-05
0.000102823830590014
2.67046874315086e-05
0.000121493898854033
0.000106380942140005
9.60452781361615e-05
4.66397607501384e-05
5.5110913336347e-05
5.93563706681451e-05
3.88589594300356e-05
4.89408136703981e-05
8.78085087533584e-05
7.27654762496782e-05
9.84933558172589e-06
7.17656319589895e-05
6.28927095368677e-07
9.24145720476004e-05
2.33624392624805e-05
8.12243750634398e-05
6.55007717474849e-05
7.55697619400328e-05
7.86441373451317e-05
0.000102682887059248
2.73505809781005e-05
-2.97524719498985e-08
5.31051309161449e-05
5.0958203214528e-05
3.80301140461916e-05
1.68950393682864e-05
5.17175915895891e-05
6.74586550192735e-05
9.88493416111785e-05
7.95484080367271e-05
2.54447290090582e-05
0.000103654413401304
0.000113850948379379
0.000107844133120709
0.000108877417048465
0.000109282481324379
0.000110847886724213
6.62027567164179e-05
0.000140222916729214
9.27686257345747e-05
8.75626958326954e-05
0.00010920140263382
6.16927623020606e-05
0.000114194049335856
4.64487844289622e-05
-6.89085301377289e-06
0.000129249162142284
0.000112618023088877
5.07216901384524e-05
5.2330243751887e-05
6.62773735675626e-05
6.47989019192707e-05
0.000106672029017674
0.000135697186076174
0.000120112544539175
5.93325719737243e-05
9.51453400835276e-05
6.90156312437558e-05
6.29595442103865e-05
8.84683073719819e-05
4.14972623652113e-05
0.000109795625984623
-2.42820292152168e-06
2.55041547033404e-05
5.09952306749469e-05
2.73150726262837e-05
8.64399780858267e-05
8.90804465463104e-05
5.35101936571439e-05
8.82794529859614e-05
7.36369468017233e-05
5.82809647234801e-05
3.1003772665525e-05
6.64285591286249e-05
0.00014335134852307
4.54686441102625e-05
1.14277296672948e-05
7.92087955799871e-06
0.000104548779504962
1.53411203339801e-05
5.45716557673646e-06
9.60814775139212e-05
9.75282957438617e-05
8.4113308468368e-05
0.000109769439096977
1.94880405419459e-05
0.000129427405434561
2.11436431772418e-05
0.000103242146641439
8.28367034432541e-05
0.000134103921777357
-5.2544608964132e-05
3.4227752483361e-05
6.52892146347429e-05
2.40485200980982e-05
0.00010976952669375
0.000155275681434508
0.000101956948195298
4.76856112010395e-05
0.000143061268595363
0.000146181858042514
9.79418900177784e-05
0.000124063950492301
9.57754213007914e-05
7.04541882719558e-05
8.3530149594178e-05
9.31767790098636e-05
2.61262270132485e-06
5.52595983710467e-05
0.000121408655272115
3.47042136249891e-05
0.000149230928579948
5.03101324152839e-05
9.86348096249123e-06
0.000154733348008816
0.000146733209581289
0.000113476306178003
1.9383016076181e-05
7.24435665600262e-05
7.90571401462228e-05
7.28551740075049e-05
5.93729668526673e-05
1.87431309919945e-05
5.36269324679239e-05
3.54239286085437e-05
3.72044909210011e-05
4.08413783531533e-05
6.96290586886075e-05
7.83967095582298e-05
1.3142616423108e-05
0.000106332120067946
9.82769571605776e-05
6.35405715331842e-05
-6.08545382544185e-07
8.37730592448839e-05
0.000134421157123059
3.876101611136e-05
8.3992175074398e-05
0.000169277797398127
0.00013350953341689
8.4393167447949e-05
4.19654236694446e-05
6.90085048586922e-05
9.89747449592478e-05
4.08499992480008e-05
1.12020637859034e-05
7.80902207864199e-05
7.31978571818264e-05
6.14574569928729e-05
5.29413124526133e-05
6.77156967521575e-05
7.62817045725227e-05
3.93444775911929e-05
9.37952492601246e-05
2.06172399660593e-05
1.8572526681417e-05
3.9576963928197e-05
3.86130920346456e-05
4.44578678624116e-05
3.06624903669404e-05
4.99672408045595e-05
0.00010655550440668
5.69351917177806e-05
6.25846857032184e-05
-3.83167090673853e-05
1.97759357657419e-05
6.96763093034464e-05
5.72568576672513e-05
9.94630486109503e-05
6.61412937625519e-05
4.79395136699134e-05
0.000126475842684106
2.40164212217247e-05
1.52251483901831e-05
8.30006405291394e-05
6.78913204273311e-05
2.57947340818652e-05
0.000154614689645242
8.66122250456142e-05
3.6411258777986e-05
9.47065434952223e-05
8.75761401186602e-05
5.86806706352401e-05
8.84728481621503e-05
-7.10344569794229e-06
7.20947253300709e-05
0.000111061661506589
0.000104523574783971
6.3430495196496e-05
3.16302571583121e-05
0.000150789913425372
0.000122952522954924
6.98709667334545e-05
1.61785532463045e-05
4.7600438726062e-05
4.43898116112082e-05
9.85533945327123e-05
5.41977115848257e-05
6.11689195683343e-05
4.76969938677027e-05
8.71163558220974e-05
7.74172335246808e-05
9.39791091339207e-05
4.41521616122084e-05
9.46446815026395e-05
0.000176925517706347
6.40996639945447e-05
4.83261200586655e-05
3.34800922022659e-05
0.000100189510321572
7.7136956949139e-05
6.26398868454447e-05
3.18355717972467e-05
8.1595694385266e-05
-1.77120248248054e-06
0.000145669570327687
6.81784898642756e-05
0.000103624257789469
5.68962600596318e-05
3.31917532812659e-05
4.14120487674847e-05
0.000105816458916383
4.56714867335066e-05
4.52718760460328e-05
7.2641827837222e-05
6.46468796175437e-05
5.15649582483938e-05
2.3431043412519e-05
8.9892542066313e-05
5.13755629018948e-05
5.19722473232608e-05
9.65349741308893e-05
0.000169445522385295
3.98664210186773e-05
4.04364393742438e-05
0.000103720552301992
3.80512341711946e-05
0.000137733006460236
7.76820107453369e-05
4.24928427564882e-05
0.000142042990545305
0.000135161572413238
9.61643186812004e-05
-1.30088083471748e-05
7.2251758426993e-05
9.51586124060422e-05
7.37308931163011e-05
4.06213532332778e-05
4.22733192266913e-05
8.66637265293968e-05
0.000124176762250236
2.4895157813179e-05
8.1411868367958e-05
5.77849266269447e-05
5.83854783175636e-05
4.53875143084603e-05
6.90863419323032e-05
6.15380904687569e-05
5.36002402414069e-05
5.49783005452901e-05
4.91772432325769e-05
5.94652817545705e-05
-3.72618923859486e-06
0.000121851617923795
8.23941756561968e-05
4.75528461397113e-05
0.000165189117411094
5.49297674251975e-05
9.93571682831438e-05
5.22422564572859e-05
0.000154520152924822
5.37048553424245e-06
0.000106189013602263
0.000125637007107978
8.64622264918356e-05
7.95515189461566e-05
3.87202481604593e-06
2.63146509921999e-05
9.61506360737229e-05
4.47854701740838e-05
6.69616506039737e-05
4.6557334181137e-05
3.81524222817995e-05
6.28983287169603e-05
6.39451415823209e-05
6.64088060680221e-05
0.000115855596958156
0.000150936323833508
0.00012605918978925
7.96753008988836e-05
3.81464813388254e-05
0.000105121483722901
2.0145113621528e-05
2.2863033254615e-05
8.48596731046401e-05
9.24789538875816e-05
7.02984565573301e-05
7.5013507396748e-05
3.52339728776291e-05
9.34100238118974e-06
0.000140765727071885
9.10989619168364e-05
0.000113525563683642
0.000163575944730939
3.22123800371832e-05
4.60744255576653e-05
9.27078016639442e-05
4.3782902571533e-05
9.13511885976781e-05
3.12904142462135e-05
0.000114718975130269
0.000156674358306648
6.79665661991426e-05
4.3639044620233e-05
6.01263492428888e-05
6.3073646845e-05
0.000111084805351151
5.86422841923081e-05
7.50842927755568e-05
9.25368512542413e-05
4.9511804512913e-05
8.32851036738418e-05
-1.12050374198834e-05
8.34782025546194e-05
8.91463719613535e-05
7.59792806612209e-05
0.000107260254255764
-5.06591555520455e-07
7.16006511512168e-05
3.49005063657416e-05
0.000112876605049238
0.000148909443712895
0.000138843400731978
1.9751456185262e-05
8.6651861256577e-05
0.000109145061294433
0.000129838004380947
5.02830140305832e-05
7.7603554760476e-05
2.81121678375731e-05
5.30113886841887e-05
7.17960970809576e-05
6.83867443837643e-05
8.90469015781499e-05
3.96424703750932e-05
-5.7187944568812e-05
6.80633330775465e-05
7.83340491786602e-05
0.000102295032302944
0.000157400141852891
8.14740625289388e-05
7.10847359220846e-05
7.72529667326053e-05
9.10183863698104e-05
2.64261770236464e-05
0.000124854900882724
0.000115877238981543
6.08807800922858e-05
8.26435946483295e-05
4.05800127947237e-05
0.000112366885753399
1.6318447253593e-05
3.32580191615376e-05
0.000102855412291923
1.10904200218341e-05
7.01488585356521e-05
4.36765382794062e-05
9.34424211261035e-05
7.98393975677648e-05
0.000128710111670429
7.6919618415766e-05
3.96430290070153e-05
5.0966768985958e-05
-1.9676014112225e-05
5.54123916223285e-05
2.91417895493894e-05
9.58726431251187e-05
7.18825350920338e-05
0.000101645901327386
8.81248462066559e-05
0.000114963341651914
4.48367358421669e-05
-7.72873385322872e-06
3.08183951226341e-05
6.75343884448702e-05
7.51026407801425e-05
2.28173155088298e-05
3.63745056584955e-06
9.35400585949784e-05
3.19466658307858e-05
8.76503859670089e-05
6.62803039813262e-05
6.19748785654896e-05
0.000148892961566382
6.75512341212648e-05
1.53890174348556e-05
6.86272300791341e-05
9.95116399265163e-05
3.64675140424503e-05
0.000122917112589331
2.57751112228556e-05
4.56813273218344e-05
7.08816375483718e-05
0.000106436249219289
9.17376704834448e-05
0.000128963001250637
3.60804519831644e-05
5.42477473328605e-05
9.61302498143801e-05
6.84797035937648e-05
5.83432903220683e-05
8.15884516471351e-05
4.88853213673604e-05
8.79990477240447e-05
8.4668392934907e-06
2.41862512929798e-05
9.12164626598013e-05
0.000100150439771613
7.27928310714368e-05
0.000137799974607501
6.35581375717585e-05
7.73795075939942e-05
4.35610801611005e-05
9.20172407698287e-05
4.77185488160412e-05
7.3923045629306e-05
0.00011137071363404
5.97833042257517e-05
8.28630061082427e-05
2.69828903822103e-05
4.12724879357432e-05
7.23731741680504e-06
2.55909691414091e-05
6.60386074540465e-05
2.30408391490751e-05
0.000112106492861263
7.57193055167968e-05
4.88231999989458e-05
7.2428402018596e-05
8.93396031935941e-05
6.82324730511133e-05
6.512503640508e-05
3.01701987625027e-05
4.0761188345404e-05
8.29531766601545e-05
4.76304674403507e-05
0.000109606584256986
7.89239044840229e-06
0.000120007751729599
6.08279104587178e-05
9.94618909660977e-05
0.000106330498453506
7.88961144098091e-05
7.5621824714205e-05
4.95062653651791e-05
9.56594500214218e-05
0.000145709127176004
7.00037208797343e-05
4.61619673047972e-05
8.3765366136651e-05
4.90273602117275e-05
0.000122830604259229
8.39315412659338e-05
0.000126475202488664
5.85196964516679e-05
5.43907981519563e-05
9.20714860227146e-05
0.000101833334332054
0.000109630367275021
9.78284659404856e-05
7.78426922034063e-05
1.32284448385683e-05
3.50139616541522e-07
6.82733718795628e-05
7.70298240629165e-05
3.11747061629738e-05
0.000119104492195751
7.22428868358525e-05
2.61085807001332e-05
4.2985124386775e-05
4.27346864837863e-05
4.97999921761228e-06
7.52308804674158e-05
-1.92943183187057e-06
3.88862697153477e-05
8.31886610139857e-05
6.33410491138062e-05
1.97184432193902e-05
-6.36818293717912e-06
3.43765986798221e-05
5.63014705993916e-05
6.80867113723617e-05
9.61243484717041e-05
0.000111719880781781
7.62099961977006e-05
3.91369579669142e-06
0.000119435218889038
9.60334047032289e-05
9.6581569143885e-05
0.000109878343379159
6.6766697954141e-05
0.000126973303943396
5.13777421880289e-05
0.000123416577700471
0.000134279925029761
7.88285409048887e-05
5.16082560284849e-05
0.000102264516235038
4.6382757683486e-05
0.000105569684594023
6.79702709560804e-05
4.52005680115993e-05
7.28433447662117e-05
8.25859827572764e-05
4.1905064207884e-05
9.60279258961916e-05
7.81092524886562e-05
3.5962133050392e-05
4.79633959380044e-05
3.50055469747078e-05
6.11099663088429e-05
1.16899567693108e-05
8.88907247819302e-05
-1.06169621897504e-05
9.71299353846003e-05
4.74380929875347e-05
9.26030909603492e-05
9.8483689714987e-05
0.000160699173334274
0.000103878644369126
7.78062267339126e-05
6.65398005733488e-05
5.19803319153169e-06
0.000160929443528586
0.000121999525483669
8.46826596893325e-05
7.63006193535441e-05
4.63176220270976e-05
3.52144708734105e-05
4.13339766105631e-05
4.49983577579832e-05
5.73047812933912e-05
8.00933614545932e-05
1.67937430856429e-05
0.000107059400817359
6.13763856383026e-05
6.27899162959326e-05
4.85932367366984e-05
5.43623091033365e-05
4.11399512128816e-05
3.30525860296136e-05
8.53188171731263e-05
0.000124703342974135
4.8358034866291e-05
6.37434287278288e-05
6.92155063569831e-05
4.02175261832473e-05
0.00010851119129491
8.86917405995804e-05
6.54024432173622e-05
8.02605972183532e-05
0.000129192258537615
6.75720103502818e-05
2.87292241709306e-05
1.49431366932971e-05
5.29508250169137e-05
9.12109942225855e-06
0.000119158249939081
8.05213128093407e-05
0.00012566687102289
5.24785886697083e-05
8.99473369161039e-05
7.70391688260075e-05
6.14506371122459e-05
5.84366514308184e-05
5.04431421470578e-05
3.45221558992737e-05
0.000112260164475305
3.55608061496161e-05
5.22920982007226e-05
6.20739500012393e-05
6.25606441404624e-06
0.000161154742005946
2.46275772102292e-05
6.89911705699849e-05
0.000113273222758679
3.05466890824709e-05
7.14761298116574e-05
7.57197616720914e-05
8.71763954637264e-05
4.35178692534642e-05
4.87989100209177e-05
3.06500175257532e-05
8.78411007163964e-05
7.1909428453116e-05
7.81139020999192e-06
0.000128028541815337
8.35076717349505e-05
8.10589648353921e-05
9.52112715411744e-05
1.97904327061786e-05
2.73276586954273e-05
6.32060546159284e-05
6.52096952086055e-05
5.06785477994548e-05
7.01511837195961e-05
4.29991008554821e-05
6.96090632278246e-05
7.16438052563818e-05
0.000135004194588735
8.33996084561099e-05
7.61460760727187e-05
2.24186133112829e-05
0.000153242664747328
0.000111300939019627
0.000111610471239661
4.12706024961849e-05
3.60558025971152e-05
3.77891034253532e-05
1.68406642316982e-05
0.000110348354268934
3.28737524601456e-05
7.22568180857916e-05
3.57492121035269e-05
3.13296133924626e-05
2.78165915230807e-05
0.000100160518684829
7.39324145000333e-05
5.1566317535604e-05
9.30872258241591e-05
2.0954549802043e-06
0.000112572563081108
0.000150710054023626
2.70971255607643e-05
7.55359805199741e-05
1.52193050564699e-05
0.000138124567986474
8.50417787999624e-05
5.4405441483378e-05
0.000102325472468905
-2.05749995895095e-06
5.08275063958644e-05
0.000121176743320431
6.81787105526571e-05
4.49094998946036e-05
6.84231556645562e-05
8.53705999289885e-05
3.69468681049233e-05
5.74757404234365e-05
0.000127056053285838
6.11140346686659e-05
6.75866035625933e-05
5.65909060420661e-05
-1.87425032976504e-05
8.625854200452e-05
0.000109314150784886
5.91173578287968e-05
-3.32852988840721e-06
0.000150047146375148
8.65836861896084e-05
1.77569166517473e-05
0.000121623219656307
7.2707364431523e-05
6.93112707595991e-05
7.98104644564038e-05
9.70950624212547e-05
9.02509227375594e-05
3.63102764545043e-05
2.95688046926076e-05
5.11938381760508e-05
5.63685966028825e-05
7.38691995393364e-05
6.88785495570311e-05
5.75864035461915e-05
4.13762831680987e-05
0.000103636156255727
7.55504813540247e-05
8.64904592240486e-05
8.94489854896282e-05
7.54494912749198e-05
5.75558578458033e-05
0.000136969934155438
0.000124053837079117
1.90763615555845e-06
6.57160207744245e-05
8.81284405700842e-05
7.76835983138259e-05
6.46905473170302e-05
0.000104005449046997
0.000155681518112412
6.83791457719404e-05
3.922003368305e-05
9.3355468642033e-05
3.33741276556014e-05
9.5908129941496e-05
2.65283945843819e-06
2.098216937823e-05
5.80764494356887e-05
4.29386157955183e-05
1.71247849494472e-05
8.83897580823672e-05
2.58529118622558e-05
5.53694849910986e-05
5.37000772954493e-05
6.20332260329933e-05
9.78631651220172e-05
1.56724549375008e-05
7.18588732512111e-05
1.77516800316858e-05
0.000112896123578687
8.92563951919143e-05
6.8289208698899e-05
3.1824247734616e-05
7.16689378473101e-07
2.93069201949862e-05
-1.33368988373038e-06
4.13799125267916e-05
3.98429300211131e-05
0.000140505310473925
2.86486329142876e-05
0.000113767202531014
6.78048610102553e-05
9.55960481410926e-05
5.22991528851985e-05
4.56619086882457e-05
9.3303400946919e-05
4.26659579266646e-05
0.00010226116709347
0.000117751242909668
5.32882886940834e-05
0.000119187752002716
0.000126618599403322
2.58547234845142e-05
9.65954228318911e-05
7.0975424537677e-05
3.77599077248739e-05
-1.92302246907403e-05
3.57154898733809e-05
1.78616479999475e-05
0.00011915213356438
8.92918851043331e-05
0.000148539094360906
0.000105176993803587
0.000104620760254245
5.18597261302743e-05
0.000125026433461415
9.3085499454511e-05
7.0120442305586e-05
9.60606622964243e-05
2.42880345308815e-05
4.71024113895665e-05
2.55621907068543e-05
0.000112712474898871
4.59317581104851e-05
1.58558886088553e-05
9.79381586023691e-05
9.88644660070831e-05
4.99985491087318e-05
7.42845992398942e-05
3.92024977850593e-05
5.5190063466409e-05
4.57395276887714e-05
1.69442672012648e-05
0.000109171756779243
5.72699764943106e-05
2.70884258382852e-05
6.10889072384747e-05
-8.8112963365084e-06
0.000107412774894473
0.000109244911068945
1.89472956384222e-06
7.73385034768576e-05
8.77248374644583e-05
1.64051047698373e-05
8.28522034554382e-05
7.97486856845445e-05
5.83403400159695e-05
0.000121778762672235
5.2369796131557e-05
4.40470742771674e-05
2.3755082192842e-05
8.46543463391618e-05
7.98892431928621e-05
7.91293469186311e-05
3.2153814986796e-05
9.79713207596128e-05
4.01644868578172e-05
7.34666692499074e-05
9.84532139361983e-05
8.18101746289268e-05
2.90948394616482e-05
8.79076928015188e-05
7.49843487072321e-05
6.5423281897237e-05
7.94283408824465e-05
6.44316587431034e-05
0.000115461244183119
2.26557975140026e-05
8.67343454181825e-05
8.8243219338021e-05
9.81328767180592e-05
0.000102505198700503
7.63920331708614e-05
4.45483226042703e-05
6.77036041713996e-05
2.45031360789567e-05
1.96710331703378e-05
5.51211700323388e-05
4.82258483387179e-05
-2.55446981466421e-05
4.82855689821883e-05
5.46321927433812e-05
9.91308038519496e-05
6.72059617984192e-05
7.20166299423694e-05
0.000151016024752401
3.77263710201279e-06
0.000105659058373289
-1.83890781818263e-05
7.48094401914034e-05
3.0192870906041e-05
0.000121103392185742
8.54816390704819e-05
7.8727043378138e-05
6.59363340073027e-05
0.000137681113203186
0.000112623970875519
0.000148402739287089
0.000113608490170497
1.05922059746463e-05
2.64112636721921e-05
5.27775768369172e-05
9.00740424855787e-05
0.000151549351067895
8.2843477092502e-05
0.000104199972734477
8.63050808121017e-05
0.000178503572310123
3.73002883470984e-05
5.18069887686265e-05
5.10599123867996e-05
0.000120053297193515
2.40439304619383e-05
9.91441524129428e-05
7.9619670447971e-05
0.00011100273460501
7.43425354218678e-05
0.000140711666251997
2.42058343723037e-05
5.12059674634791e-05
9.5290588413394e-05
3.10175542195194e-05
1.23999079846727e-05
6.31862883726551e-05
0.000126918722846624
-1.77222371890075e-05
0.000143800990520829
4.93036087928666e-05
7.40025449844905e-05
-1.33769023111885e-05
4.64457414038967e-05
7.7846367868763e-05
5.25848428357853e-05
3.2178424108922e-05
0.000107394617049735
0.000116766409218532
7.10875796810734e-05
0.00010300892980341
0.000131393708472275
7.93388781933735e-06
4.6460660790461e-05
7.45655743686383e-05
4.77665089061889e-05
4.05046466522355e-05
5.33312626646152e-05
4.66815867939267e-05
0.00013329553267925
0.000176426144695649
0.00011172584904903
2.95333812314269e-05
3.53110880353943e-05
7.56144580941377e-05
5.25911270008198e-05
0.000142874443862088
9.57208768810664e-05
4.01638129014532e-05
8.69771426694018e-05
9.1907185314276e-05
7.7038548891264e-05
3.55518865917469e-05
9.36016435136099e-05
7.94380503817775e-05
6.50118348504701e-05
1.99511730938809e-05
0.000123498283513926
7.1150062598525e-05
6.16137057748007e-05
0.000141224030799282
5.92728032573011e-05
5.9454411433093e-05
5.061482957947e-05
8.02966007575059e-05
0.000110250270897672
7.90516378474808e-05
5.37182213612302e-05
9.4614083317298e-05
3.63221760856006e-05
7.6209530717981e-05
0.000149539830268604
6.75187072387929e-05
1.43354741544736e-05
9.44706997002512e-05
7.5186828710482e-05
9.50751093855732e-05
3.79998537050032e-05
8.02536882584961e-05
-2.53859632565342e-05
8.67850287477357e-05
0.00011846745663629
9.95039694388436e-05
8.32721469352909e-05
1.7631784279441e-05
9.5099533274853e-05
6.26322615201852e-06
6.35719677296261e-05
8.61574701397695e-05
6.51419621198843e-05
8.05740630860366e-05
8.12927501815495e-05
4.13672867345683e-05
1.59897617099235e-05
9.30623235495436e-05
0.000116603395473647
0.000127835151364886
0.000104689068053243
6.20014181743971e-05
5.58119529822618e-05
7.30541936777e-05
2.95144149522919e-05
2.31212518862821e-05
6.48670787123785e-05
6.83119876547255e-05
2.92094654232443e-05
5.18728927190254e-05
5.46289332499463e-05
4.57081144831891e-05
5.71216166966135e-05
2.98117537503278e-05
9.15655522980837e-05
8.7500618104388e-05
0.000143621641617427
7.61713076453628e-05
8.45149142939107e-05
7.314073087889e-05
0.00010856652969752
5.53278515150712e-05
9.30000026027407e-05
0.000116946877588918
7.33936664740643e-05
5.86658708685957e-05
5.55398319104476e-05
0.000102234460848029
0.000109483609046881
8.08550714630141e-05
0.000127963513416656
9.31912497399399e-05
9.72386142104937e-05
5.32792135530302e-06
6.51802333633221e-05
3.99269834966558e-05
4.57132212238244e-05
2.88977351385467e-05
5.62473432791738e-05
8.13926204390386e-05
4.77891301709327e-05
6.70457748913491e-06
0.00010829491555217
6.23347734005623e-05
6.01732906910322e-05
3.23870703417788e-05
3.75599055973264e-05
5.37889370574593e-05
3.18368410866845e-05
5.81848273732577e-05
3.93598764445806e-05
6.22676617836733e-05
7.10231324316925e-05
-2.30257037647037e-05
2.85152316408325e-05
7.6568737062289e-05
9.21725376895041e-05
0.000108537609907961
5.33111804943972e-05
4.61942846907546e-05
7.71017019678088e-05
0.000103766543519358
2.73601879269926e-05
2.25974010308144e-05
0.000108547080047208
3.00465206382581e-05
3.85908135930737e-05
2.69005323473414e-05
0.000132459096163107
9.01613051703975e-05
9.74476701225527e-05
9.35736505152505e-05
6.09892828890593e-05
6.08157812731134e-05
3.71846820190684e-05
0.000144998806129941
7.51322453033972e-05
0.000113622336525644
4.64322934338571e-05
6.06807200087826e-05
9.05801602269175e-05
9.19142501369133e-05
8.00313622387365e-06
0.00011352761572247
0.000138964333465218
4.3393973204217e-05
-1.24967190993737e-05
0.000119790798766686
7.11057110370727e-05
3.16096208729516e-05
0.000117766286050161
1.57699154321377e-05
7.02140818201191e-05
-6.67018710050164e-06
0.000123599654317886
0.000127223146603761
0.000111802565330731
7.74667723263678e-05
8.03873046607361e-06
3.62293640627481e-05
9.69738479607541e-05
9.57194083768601e-05
4.39861297107852e-05
8.72836605405701e-05
6.8522332821794e-05
7.50801809620677e-05
6.24192199536361e-05
0.00012706291726802
3.66819969497047e-05
1.39401594398893e-05
8.7517485590062e-05
3.09806531716332e-05
6.2606416326314e-05
0.000105670789255902
7.88442447169729e-05
2.7315480195558e-05
4.82725484808208e-05
5.15269892470068e-05
9.88216463418365e-05
7.45669650442188e-05
6.85446235210653e-05
5.47578611559991e-05
7.80095304073093e-05
8.07853699577649e-05
3.58019664406496e-05
8.88250678418627e-05
0.000121605391807721
5.34193729791936e-05
5.79794385779038e-05
9.14649558553176e-05
9.68241475975697e-05
-4.958455448442e-06
0.000128180925748239
3.67644046221614e-05
7.76032461055377e-05
0.000105014905726308
0.000102961563696057
0.000120694785523442
0.000100853742471207
1.81741744326096e-05
5.27634115977738e-05
0.000120958247508055
0.000128024534460578
2.68755010320728e-05
7.02626134751964e-05
7.85634878623801e-05
1.50366013521478e-06
4.29394626125053e-05
0.00011076259477194
8.30839464993287e-05
7.80729782493005e-05
3.44558019209327e-05
2.18583875580666e-05
0.000101221442146914
4.23893597815155e-05
6.56603409989943e-05
4.64077105605675e-05
5.67417666718496e-05
5.99681321535976e-05
0.000112598553524598
4.90035956351931e-05
6.38418628931662e-05
6.91457603463469e-05
6.02202296010581e-05
0.000136896014530521
7.52237232130757e-05
8.76082435428814e-06
9.93475395612113e-05
3.71617181590204e-05
7.2937871642281e-05
0.00015057622622095
1.26720859958972e-05
1.97923438179784e-05
4.34151103719785e-05
3.4529930729574e-05
2.47667952024329e-05
5.92223349020903e-05
7.21584057476297e-05
0.0001291414855226
3.58968059146053e-05
3.38188128475695e-05
4.30325699778745e-05
8.34124666444692e-05
0.000120281918220333
0.000100716734570366
5.69830109910514e-05
8.60617618299656e-05
0.00016592377729583
6.68534482331327e-05
7.00147030096015e-05
2.10152704835483e-05
0.000117374707146363
6.12248756079112e-05
5.40299657159247e-05
9.48748148248937e-05
9.69233912606327e-05
4.6146009612776e-05
0.000135738913449783
6.20046484421259e-05
6.32152778307419e-05
2.84401250741861e-05
4.31549664703588e-05
5.59899269782378e-05
3.89789872126075e-05
5.38022662621371e-05
6.80726358048937e-05
3.9420006350078e-05
6.99449555530823e-05
9.83343808973175e-05
1.9726932761481e-05
9.00514633485706e-05
9.59647469308483e-05
8.27353569808528e-05
0.000108065116748856
0.000184542400199373
0.000123009752601149
5.83554353069356e-05
3.32809049351416e-05
0.000106146176662411
1.99364836773029e-05
0.000129537303096562
-1.48268061689523e-05
0.000109000546478585
6.05241547726841e-05
6.13049098123578e-05
8.3155934427672e-05
6.71042927771635e-05
4.55634596186302e-05
0.000129057060190397
5.13940102155058e-05
8.21559252792242e-05
3.29021129680656e-05
7.06686212167663e-05
9.28433373474634e-05
0.000120835991759357
7.3327577147174e-05
9.87597845277226e-05
0.000104813078352935
0.000104623985606556
9.90427346888367e-05
4.30185855426466e-05
8.56925584837063e-05
8.13623679398115e-05
0.000105800313654363
0.000106760878217946
9.04232321154225e-05
0.000100256521240578
7.09725252071398e-05
8.41535878858758e-05
4.15609535371015e-05
4.12436582393983e-06
9.2167807017546e-05
7.49296597576488e-05
5.78709767447092e-05
0.000100386763900953
7.96063214916193e-05
6.26980523633203e-05
0.000106508056270402
6.07109935080231e-05
3.2257661977108e-05
8.2004529121137e-05
6.03901320912864e-05
9.32505218022003e-05
6.7845935753444e-05
7.78760320871656e-05
7.47654058987404e-05
1.12976747815805e-05
6.50964055650168e-05
9.64149425340743e-05
3.84169458101263e-05
9.79098929937215e-05
0.000104217645301816
7.66348322734207e-05
6.19208343601845e-05
9.67794864051886e-05
0.000106114316481695
2.76261146241461e-05
7.98173353958566e-05
5.46171395961296e-05
3.32381551506409e-05
0.000104132679121932
8.00907309035977e-05
7.31190368298017e-05
8.20092844015382e-05
0.000120000077611928
6.96433242817537e-05
0.000102414792333509
1.26767779043589e-05
0.000116568746058933
4.6907413914175e-05
8.05767528708421e-05
9.14720736506155e-06
0.000117526852975501
7.32646925436969e-05
2.53282441501926e-05
4.18859866528137e-05
4.32985745419558e-05
7.50807159505183e-05
5.51831278005575e-05
4.4884939635546e-05
4.55101423769454e-05
7.39860066724364e-05
8.69737879773755e-05
-4.69237170734868e-05
4.72483323057028e-05
6.81368257711746e-05
3.73194095204861e-05
6.63171803146074e-05
8.92919359501468e-05
6.01699537162555e-05
5.51084512817551e-05
5.00533715409775e-05
9.61588196317992e-05
5.96487787796693e-05
5.92303136466931e-05
8.42765852507371e-05
8.50009810950175e-05
2.48685470509637e-05
0.000136961185525772
3.84284288987924e-05
6.40708474155458e-05
7.2194771092623e-05
8.75231088679182e-05
0.000141835052044124
6.85521155491333e-05
4.75858496999149e-05
6.63875017994417e-05
-6.5219545518841e-05
5.27818053433968e-05
3.57992979916703e-05
8.81462551228278e-05
5.30187562232101e-05
0.000114091518856886
4.02541550059559e-05
2.90949239974085e-05
3.77524704891483e-05
9.77429759389854e-05
4.81136526351474e-05
6.83518042843107e-05
-6.84397671682382e-06
4.28994632812312e-05
4.70009713286808e-05
5.455497305022e-05
3.11394484078798e-05
2.52426643032549e-05
0.000109885665965788
0.000156688032964238
5.66106573081965e-05
9.6796697136057e-05
4.98058363107399e-05
6.59235636737458e-05
-9.82547987747926e-06
0.000138230961141199
-3.00612851674978e-06
9.23083895163342e-05
0.000116628418105631
9.7158591564009e-05
7.00529088919057e-05
8.10344721668154e-05
8.29991130696e-05
0.000119531792061683
0.000113575706916483
6.66346075645262e-05
4.60221752412963e-06
4.93222416354633e-05
9.22785865582128e-05
0.000107185645543349
1.07059469487333e-05
6.15235316768967e-05
5.91134383733551e-05
7.43468718747602e-05
1.35757003450767e-06
-1.20579302331153e-05
5.25462036555521e-05
2.31509898464821e-05
0.000106846407857973
3.12744423360917e-05
7.23916863645585e-05
1.14998619993699e-06
8.04622680059708e-05
2.19200811274923e-05
3.06384173691847e-05
7.75288196064668e-05
0.000130191264168677
6.10844871298242e-05
6.11646200560383e-05
7.93892194904269e-05
8.07360304350932e-05
5.29470527905321e-05
0.000134343232574854
7.00932251935152e-05
1.92218224243345e-05
8.46473983805094e-05
5.07227684962381e-06
7.40704661795715e-05
9.19320518282012e-05
7.13277276801509e-05
0.000152537173810769
8.9298146810286e-05
9.24690956525136e-05
7.90288966001678e-05
6.22862084552116e-05
9.30369223533347e-05
0.000130218927541851
7.4869684864687e-05
6.98251113612809e-05
5.32850254714063e-05
-8.66211120243603e-08
0.000123987379938558
8.9605723077063e-05
3.09435337200974e-05
-1.23477688049258e-05
4.45216531496787e-05
4.56666223116144e-05
3.39644060215118e-05
0.000110464822106204
5.01602004507925e-05
6.25277912040448e-05
-1.72393465725053e-05
7.36081400389489e-06
6.01947643377258e-05
9.4111243431745e-05
7.95298867959795e-05
3.09340961459534e-05
4.61312244875554e-05
6.44114552769523e-05
5.94813110140834e-05
5.29703816676483e-05
8.32397719948848e-05
4.86529781789075e-05
7.25259593659334e-05
6.40956521774745e-05
-1.71643523031773e-05
1.01456282909639e-05
-2.34088304581455e-06
8.21471723430431e-05
6.20819762399327e-05
0.000144652698399164
0.000185843493463494
1.51137294933239e-05
5.9700137185317e-05
0.000114675084226999
9.90312253866775e-05
0.000188438398720234
0.000129055119798827
2.72767315672109e-05
1.22026220966863e-05
0.000152597094923199
9.73760451863898e-05
3.45714947221774e-05
9.87163669409222e-05
4.50640322491641e-05
0.000118566688247721
4.06921228758997e-05
0.00014464300703611
4.02798973388892e-05
8.70820471888068e-05
7.38475906603565e-05
9.09826547618265e-05
6.297162882575e-05
8.3903787040746e-05
3.45450059270202e-05
8.53258552234705e-05
2.15936428588915e-05
5.27459380580659e-05
4.28495278224637e-05
7.46031179801396e-05
3.3996727532415e-05
5.64177736084961e-05
3.89212558600872e-05
9.62407155546659e-05
0.000111228503751473
4.78438292422527e-05
3.82853884768185e-05
8.13680188378511e-05
0.000103327128958159
1.75175710352285e-05
6.81036420818212e-05
6.31066230931694e-05
3.01491619321935e-10
7.93398499269619e-05
3.90622387982449e-05
9.96122084868025e-05
4.79447211332471e-05
7.44270674453433e-05
-1.0218278457752e-05
5.00273564483401e-05
8.28426441880214e-05
4.08356243227591e-05
0.000102779201078095
5.84624541001445e-05
3.16760869804147e-05
4.67130002197393e-05
6.81551979649528e-05
5.90277640916046e-05
8.10332548571621e-05
0.000140672019032516
5.15723103020917e-05
3.66963761816529e-05
1.69321763815221e-05
6.30538861781627e-05
1.44061642176693e-05
0.000141671057353792
4.22013530013886e-05
8.71901899550419e-05
1.08400826084369e-05
5.62762620993392e-05
7.14412755892049e-05
8.13377114878506e-05
3.5117201090281e-05
0.00011935192456184
8.28684000037748e-07
8.86640923343725e-05
9.73536635314779e-05
5.44190165874469e-05
6.22881867398229e-05
6.53846439197968e-05
4.57253306971556e-05
8.20357088862926e-05
3.32977024017774e-05
5.64763084423849e-05
5.95041783528434e-05
0.000174205304021859
4.25833402245864e-05
0.000107095154451592
9.94970125592683e-05
0.000142138813166955
5.05048722617381e-05
9.02855215555049e-05
0.000117165178143109
0.000139196151692439
0.00012934287021954
7.33764313062774e-05
6.3651078932117e-05
5.18844523314655e-05
5.96980678394248e-05
7.26894232951285e-05
9.90372809793323e-05
0.000115720413951484
2.10060689235234e-05
-2.08013113222654e-05
4.36295910741288e-05
0.00010131666996054
2.61749666923974e-05
0.000152272796914193
3.75608366701009e-05
2.85370779180944e-05
5.78556376318209e-05
6.4689181850484e-05
5.94423204072083e-05
9.43579691767546e-05
0.000119904855113884
9.12439144830275e-05
9.3421220637484e-05
7.93330422976878e-05
3.95139801745107e-05
2.854879359958e-05
4.61736975149695e-05
4.88167636064858e-05
4.9419088066978e-05
0.000152074611420364
3.62325837109991e-05
5.21541357765238e-05
7.98248643422778e-05
6.37374146969726e-05
9.48865262510229e-05
-3.80252654839646e-05
1.28460086377286e-05
7.01863488910215e-05
8.22435543767591e-05
0.000129092961012512
0.000131636694963746
6.87353155051269e-05
6.77349252153936e-05
0.000125037208945644
0.00010519559765512
4.25132948350785e-05
9.88479206929888e-05
5.26655862611209e-05
8.87885544260053e-05
0.000107736952960667
7.12854825873039e-05
5.18060766153439e-05
7.15051777511995e-05
6.35842026728597e-05
5.36470323229778e-05
8.40768631161323e-05
0.000138207149994314
8.76148238653212e-06
9.52348065824719e-05
5.6027600523321e-05
4.81995063713852e-05
2.10363303585604e-05
8.2523215391076e-05
0.000105727882746986
5.55528507585596e-05
0.000136734234018675
0.000136416801072176
1.66180193699971e-05
5.72932136939101e-05
5.98849878851508e-05
0.00010821911323185
3.56120679273404e-05
2.74968784669634e-05
6.40294019084125e-05
-2.04211952706568e-05
7.07980004943991e-05
9.15322921548448e-05
0.000119269395092438
3.67390542172226e-05
6.08564911798713e-05
1.40015557425482e-05
7.98635169333903e-05
0.000144183094562081
0.000129836307616905
8.26696455999234e-05
7.96982611789098e-05
6.73261307320642e-05
1.66402245970566e-05
1.30123528309352e-05
1.44343593891742e-05
7.6365937710236e-05
0.000107871984295073
3.643231157151e-05
0.000104571725344418
6.45967322164863e-05
0.000133902764873903
1.2154483925936e-05
4.06274091448053e-05
2.50587529139843e-05
0.000133792087384813
2.77790594854753e-05
5.56147799674316e-05
6.16320948883955e-05
2.75430917264468e-05
8.32560238142657e-05
4.78205983278378e-05
1.81714844609419e-05
3.4740707632484e-05
3.17994603497026e-05
9.3012460476239e-05
7.03621708178703e-05
7.21581843520086e-05
5.51101052983519e-05
0.000143799648169296
3.31340359798742e-05
6.53809528655883e-05
7.69329402943516e-05
4.49916287393747e-05
8.77991471043578e-05
1.08524899593406e-05
5.91895694999475e-05
1.70594640184298e-05
9.16162630070494e-05
8.34119904060899e-05
5.81469692858714e-05
2.74683725678006e-05
7.43715687556494e-05
0.000100159257230289
0.000115901729814196
2.42011561874643e-05
5.10798798018684e-05
6.23463340765122e-05
0.00011351848207815
5.02114597055792e-05
3.92562411777483e-05
9.92270857951027e-05
5.10388446114664e-05
0.000106050598248299
0.000134069960877017
6.89116087453526e-05
8.33756524454874e-05
5.85135327665658e-05
-1.59329694960164e-05
7.13491912274772e-05
5.40753432571846e-05
3.37988913471692e-05
7.55577673679083e-05
4.04271112321629e-05
8.17500979691768e-05
0.000161578256689578
7.89389660308293e-05
7.60117777242773e-05
0.000160284945918637
5.41423926083498e-05
1.45890613905019e-05
0.000137618892762139
8.79734836806046e-06
0.000108879637341442
3.24587641290262e-05
5.05921857414771e-05
7.55533687712804e-05
0.000122649199619594
7.82417427669546e-05
0.000137893388814793
6.88996172624455e-05
4.69930059709521e-05
4.88711862966644e-05
0.000136534529116673
9.14577970718434e-05
0.000110151290267144
8.94815967779566e-05
-1.24817865137197e-05
7.25590943105973e-05
2.35222345417147e-05
4.32860257675746e-05
5.60312612875843e-05
5.39947570253877e-05
8.09538884875432e-05
8.12480528323131e-05
8.08228876166677e-05
0.000146827895056716
7.52056861407753e-05
1.39749198053699e-05
3.43539536683588e-05
-2.67992831378612e-05
5.06786568703112e-05
1.50929666970184e-05
2.94644484361106e-05
0.000183951315496477
6.92081647683796e-05
6.55638877159061e-05
8.4284623420031e-05
-9.3501049527568e-06
5.43359896550263e-05
7.27910378716459e-05
0.000124099975091334
0.000120438164973282
7.79501529376867e-05
7.01870558271832e-05
0.000114818068855175
7.00330374026552e-05
3.84329323712513e-05
6.32366359924793e-05
6.64780319053865e-05
6.44442954561348e-05
0.000102841233041147
0.00012033769236776
8.43216683094644e-05
8.97111395483795e-05
0.000172161927936043
2.60309944426964e-05
-6.53493042595427e-06
0.000100428522123701
0.000123244319715113
8.90127489839652e-05
2.45782772150915e-05
0.000111416364915096
6.63712560845046e-05
4.51584609686605e-05
0.000133317544806651
0.000136415418373776
4.2903231591693e-05
3.98213539926258e-05
2.55143047413807e-05
5.60836657456378e-05
9.96508183298505e-05
0.00011597285091275
9.64272128969222e-05
0.000133290522909732
3.63163022280114e-05
8.08339053061166e-05
1.51231179589673e-05
4.28468009273837e-05
5.7803674407675e-05
4.66801810855497e-05
4.96712222953393e-05
2.49524019382996e-06
6.06917958694013e-05
5.03935290476177e-05
5.93658654593847e-05
0.00010116373598146
0.000141737352204524
1.90021153828049e-05
0.000112937988232079
0.000105965755570777
8.33044439201413e-05
8.386254518818e-05
0.000115851184612149
0.000125138428749708
-1.77310417602481e-05
1.72519415021847e-05
3.32836999440482e-05
5.58783057594287e-05
6.41869372575496e-05
4.69870811564713e-05
3.94596908016185e-05
0.000138119033669824
9.69991166046577e-05
0.000122970386422728
7.00226681180056e-05
7.25220506820348e-05
0.000113898287048822
4.46373709187488e-05
2.225333806261e-05
0.000129165471564615
0.000144054632710072
7.45016595756431e-05
7.04315588609056e-05
8.02715254865333e-05
9.45940698092843e-05
0.000107623528228223
2.56417791981729e-05
7.62465120655418e-06
7.74825721167014e-05
3.26762392325281e-05
0.000110173764027707
7.19015572018217e-05
0.000116102890452688
9.11796296408878e-05
0.000127653290263407
4.62209011782904e-05
6.70640933775673e-05
0.000100469341914628
0.000114120893858544
3.56877841075253e-05
8.45433698241069e-05
3.58133646250829e-05
7.52067442215865e-05
9.95155531036443e-05
8.21035220266974e-05
4.47780913432867e-05
7.51170381850911e-05
7.24943155627773e-05
3.33571072489625e-05
9.43739933006178e-05
0.000130456084039117
7.68365792721831e-05
9.23663259223125e-06
1.10154825905336e-05
4.17992938308505e-05
3.90026758918999e-05
5.37559951185799e-05
4.31441287153524e-05
-5.64110173101853e-06
-3.66632825649282e-06
2.19544605094836e-05
2.18559281884219e-05
8.66805760016821e-05
0.000104012655698979
-4.09365412122269e-06
0.000123096103763588
0.000132579356906071
5.82584468381109e-05
-1.10749730555501e-05
7.45933843007418e-05
6.22694082143329e-05
4.43916839339468e-05
4.45361091932791e-05
0.000120231138609665
1.23003360326927e-05
2.95827653524654e-05
5.52929674742314e-05
6.03353941183417e-05
9.01783364815807e-05
0.000107984503621525
0.000127354378243858
3.40969779840374e-05
5.57375925003884e-05
0.000139580761034005
9.08473445917601e-05
3.30729354877321e-08
3.11499027091188e-05
0.000102655668330185
6.58089304468256e-05
8.79011753362901e-05
9.802565381142e-05
3.98316046925462e-05
7.87108669821804e-05
5.28339619551356e-05
5.69653756199295e-06
4.87777580332562e-05
0.000116298776020236
4.75006686093936e-05
6.15988727649073e-05
0.00010363222328506
7.60367885099996e-05
0.000108699447234121
3.73370918006694e-05
8.67078348332418e-05
9.97012263808087e-05
4.83745845099736e-05
9.04950415582437e-05
3.61149433436081e-05
8.5122258953113e-05
3.6520886656665e-06
6.5830628883737e-05
6.85761223374008e-05
6.22384174733069e-05
9.75491294637975e-05
3.12484864838663e-05
8.52920276951352e-05
1.32014298174219e-05
9.31688728704868e-05
1.32061435561195e-05
6.82443843084961e-05
0.00014278250318411
7.84981476095301e-05
3.46628023291265e-06
2.80822763671457e-05
9.31959599027788e-05
4.40139493069987e-05
1.91131553408698e-05
-9.87135439571388e-06
2.81671647112752e-05
0.000119908654181824
6.33950394887688e-05
4.84220942071926e-05
6.72919393087227e-05
3.54939849576366e-05
7.49935519734693e-05
4.65455563684113e-05
3.60988373011684e-05
0.000114257342647783
4.54142357530102e-05
6.8656210569214e-05
7.52637005939591e-05
2.74517822025046e-05
0.000160663069425527
6.55255671706334e-05
6.03615626263569e-05
6.23978290764062e-05
5.43298869134353e-05
7.80578180127179e-05
8.8561871155919e-05
2.97230081742822e-05
6.29952008338933e-05
6.46505646433736e-05
9.12538028330134e-05
7.28381443234518e-05
1.22302876166216e-05
4.57389978879461e-05
0.000142555093013221
0.000107343332640059
4.11012675123741e-05
7.74622001465345e-05
6.04720133360982e-05
6.71008988214472e-05
6.56766462488545e-05
3.66875393482441e-05
2.44469729493388e-05
6.99117798610193e-05
8.31833919681263e-05
6.12558131084393e-05
7.28112003295517e-05
0.000149289385142346
9.35535341516266e-05
6.74587406363161e-05
0.000108286235184265
8.73205155032873e-05
7.7328951118239e-05
9.98936948667246e-05
9.38261856989441e-05
0.000113417619122585
2.3156158949247e-05
6.19440369901614e-05
5.81712713252798e-06
0.000120492339608858
7.3347668135046e-05
8.23024332742937e-05
7.5917102440554e-05
8.43969644071556e-05
2.21873215855316e-05
3.58417592261229e-05
2.7006169639467e-05
0.000118980224487012
2.76739868569106e-05
6.93911901785552e-05
0.000138107166692805
-1.01117881268257e-05
9.17306134384345e-05
8.97802736564255e-05
8.94082786737984e-05
8.95246728346467e-06
0.000113266658936841
4.91447421431012e-05
0.000101413782027995
3.94798142210218e-05
0.000116981266826073
0.000111809728901812
1.97324159742265e-05
4.36455002011159e-05
0.000118201774143517
7.54064022578754e-05
8.35580904262552e-05
-3.51957444240507e-05
4.54273323287489e-05
8.47086457336803e-05
7.81351060709849e-05
0.000104913887215126
6.30501602010972e-05
0.000128946747463453
7.99869392289303e-05
0.000105316088742802
6.81522196556745e-05
4.9056595752603e-05
6.60748911161177e-05
2.74574076000222e-05
0.000122202071346582
6.68188139262617e-05
3.5752477249996e-05
2.48679380983182e-05
1.61252406211255e-06
4.76665009821265e-05
0.000111399297001522
1.83882793626602e-05
5.43952396160634e-05
5.32106041413054e-05
5.93818430880535e-05
5.74188738004175e-05
3.89991923744072e-05
8.61095868822641e-05
0.000112950668060094
3.21353754133278e-05
8.02297075427627e-05
3.12657763497385e-05
0.000106100114607193
3.99325069249775e-05
0.000113980307277977
8.33710533915779e-05
4.68253912831826e-05
8.62255529760666e-05
9.53342182555391e-05
1.7251440163834e-05
0.000138305246255545
5.0556244647557e-06
-5.67733504037415e-06
6.13396034263746e-05
0.000115363887814406
2.99109344278748e-05
8.14606011244152e-05
7.51807335418999e-05
0.000154963082563861
7.60823429888762e-05
6.70276639399619e-05
2.41186445623397e-05
3.18804276005087e-05
5.74490709884941e-05
8.85035130982712e-05
0.000103585113304594
1.30591847986265e-05
2.51752555778928e-05
2.54611683583478e-05
4.22056743694248e-05
4.27416950725067e-05
7.47293855056955e-05
-2.09092310169553e-05
8.07357238921281e-05
3.39076065148389e-05
0.000106842634362013
7.60025206348e-05
0.000121106517827944
0.000118989134664183
8.18041412700173e-05
0.000135163835846437
1.90274633573738e-05
6.69201599560678e-05
0.000123864641023664
0.000112005661694291
7.87570108848983e-05
9.63180594041373e-06
0.000144896593499418
4.6277619762919e-05
4.95017531525101e-05
0.000129772693870224
1.49014618572817e-06
7.96260016313112e-05
9.0662972053711e-05
0.000129812840455682
1.52332888389486e-05
3.77997057237498e-05
1.59098859646611e-05
2.98363655644242e-05
0.000122196642638104
4.64990272383262e-05
5.13568538613423e-05
4.49099235821877e-05
0.000156269420964787
4.57325020961673e-05
6.88024878717789e-05
9.80101631867996e-05
3.65472783177529e-05
9.3914345329164e-05
0.000161472038628602
4.03896929354201e-05
9.32993165957614e-05
4.7745753269287e-05
0.00013789274832197
7.55028727946324e-05
-7.81818707861159e-06
6.43987573576966e-05
3.1727446181034e-05
1.75356592098513e-05
7.5694061265027e-05
1.8001639385806e-05
6.80416833614384e-05
0.000105386169327499
8.92273298136539e-05
0.000100808028285372
8.22979980552723e-05
4.39835394228821e-05
9.3868469925354e-05
0.000106269128773568
9.75369765506168e-05
5.91362356268048e-05
0.000107726531730268
8.39549050063287e-05
2.68812660363233e-05
8.79914557955527e-05
8.63293999776727e-05
6.87254996031932e-05
0.000107358318204708
9.46291392772591e-05
5.94672487898243e-05
0.000152903889332793
3.16412276077594e-05
7.50509236710038e-05
8.44554425069929e-05
6.78713280286663e-05
9.38677225193782e-05
0.00010310063356729
7.03507322302178e-05
7.97335206656247e-05
0.000131075254056204
5.3171457906974e-05
8.76030394347484e-05
8.29390047485554e-05
6.05729684239681e-05
6.3868441566768e-05
-9.50185514524455e-06
8.30930204717812e-05
7.24501391052234e-05
0.000103593757064742
2.10346016598543e-05
9.66085758141211e-05
7.23887571276108e-05
8.69403386695913e-05
6.16861250110987e-05
4.15603951938221e-05
8.50381264448714e-05
9.46195734156202e-05
9.279204972882e-05
7.4113016186216e-06
2.12388496999918e-05
7.76138667265996e-05
3.5408933201021e-05
5.20391806347501e-05
4.68270904289782e-05
-2.13176701346601e-05
1.92501099226177e-05
0.000110830173263912
6.6243379959398e-05
0.000111788806908061
9.18826846693366e-05
2.35041642741076e-05
5.93325535289897e-05
6.68434322182886e-05
9.57549471310874e-05
9.86506802389118e-05
0.000123312412752157
1.91450956978999e-05
0.000155406115618524
2.03632709085197e-05
-5.84155225147085e-06
6.48645406780714e-05
9.98307290202155e-05
6.79747519409407e-05
6.97497327454965e-05
5.59678511408493e-05
0.000133087133786546
4.01221337769891e-05
8.42273160226487e-05
1.92325364955468e-05
4.84316475930994e-06
5.29259402127507e-05
4.95830073190233e-05
4.8799438966363e-05
6.93118212983471e-05
9.91365616752542e-05
0.000110053136017623
8.71618550810368e-05
4.60649144510912e-05
8.42665829683388e-05
-1.16479406703348e-05
7.42642757881517e-05
5.48052227120245e-05
1.84569207262394e-05
7.96935723603463e-05
7.91579424559248e-05
6.59933495300184e-05
8.35636052222382e-05
9.89449732619583e-05
4.92094741548773e-05
4.80724599879885e-05
7.23021805996135e-05
0.000115506501690433
1.23165950725886e-05
0.000119952164632013
4.68243677027144e-05
0.00010581297438058
0.000128376580596447
6.207653852328e-05
9.00949623419901e-05
2.08542942064891e-05
0.000127648036243914
5.6215466751342e-05
8.56295451698235e-05
4.93056999302816e-05
0.000104688534623766
7.50806558493877e-05
9.09737990735261e-05
0.000103024991519754
5.80917975331047e-05
0.000109974304533621
0.000168983107899743
4.93132554608975e-05
0.000105140948483566
6.79930445098676e-05
1.54443399100735e-05
-3.02428430739657e-05
9.42405652420531e-05
4.43742983161941e-05
4.90174310863819e-05
4.90004097747793e-05
7.02737836960873e-05
7.60611498920342e-05
9.13739517319464e-05
0.0001196173519449
8.11179514678991e-05
7.59252081155666e-05
9.74217273558625e-05
9.3298470276992e-05
6.5834852464578e-05
6.09633356309818e-05
5.05654788842777e-05
5.26769794507969e-05
3.73459175215505e-05
0.000121962962933706
5.77807267290652e-05
8.9150395697487e-05
9.2363521060478e-05
9.82391550045434e-05
4.59588572388777e-05
0.000112604890543913
3.4287617283538e-05
3.71758578099314e-05
0.00011549748442069
2.10750241697647e-05
0.000107881322694944
4.42484779567187e-05
6.0910532855795e-05
0.000128915143592384
8.78098081864499e-05
0.000139325547068142
2.20475436050797e-05
7.79898795480218e-05
7.67543038628407e-05
6.18309606777227e-05
0.00015111844132996
3.4369246082906e-05
0.000120211412845877
0.000133296821089787
3.12136649608937e-05
4.22596786543721e-05
4.9618182206636e-05
-1.07906936949927e-05
0.000128923044199481
8.80003406318893e-05
7.45264979608879e-05
-7.90133621694548e-05
4.44213442832424e-05
0.000115658320124099
2.99350432376925e-05
0.000127546099260745
4.17257122648542e-05
6.53228228180664e-05
7.03486175917544e-05
4.48304554722127e-05
7.10353826238036e-05
3.37185266716609e-05
0.000113695490424234
7.8164222285145e-05
8.03482231672115e-05
4.08419015365533e-05
4.02089528751062e-05
9.05107012450463e-05
4.10798776024916e-05
3.66938079119759e-05
5.42840034021201e-05
5.80917553512103e-05
6.77032868001986e-05
0.000111808077617681
8.90257320539149e-05
-3.23685208779706e-05
3.56105011370208e-05
0.000106369179867917
4.31590782196451e-05
9.00225124240965e-05
8.39918334256931e-05
0.000133396543396521
4.64651205080205e-05
4.89035905124914e-05
7.71595725286871e-05
0.000127707695576414
0.000153307092919173
2.47781365261725e-05
6.13242893024359e-05
1.42450112767459e-05
0.000142548051670313
3.19231055885262e-05
0.000121884369358956
7.63461794976274e-05
6.79719089199488e-05
6.54974056103936e-05
4.14589911894916e-05
7.71562733891985e-05
0.000146598414082392
-9.00857015455789e-07
4.54354744171763e-05
-6.22448788874627e-05
7.74680638779996e-05
3.51092672940014e-05
6.92241067975638e-05
3.80641494576942e-05
9.92029256493437e-05
5.47213880133769e-05
6.02909393214033e-05
6.38063908620137e-05
0.000160039530138117
0.000102954483820919
1.17929596792396e-05
6.4153915367086e-05
8.85511577460931e-05
5.13833866319022e-05
6.11758745521325e-05
4.9385994942513e-05
9.84563451789608e-06
5.67637016723023e-05
6.83322930560756e-05
5.41289331097539e-05
8.60591938438634e-05
2.94123107324895e-05
0.000114784626879651
7.53552742714289e-05
6.69184077151132e-05
9.95434839849446e-05
0.00013676965058748
-2.91177463408303e-05
7.75038898156984e-05
0.000126553691264727
9.65835666566198e-05
0.00010702474095799
-4.24795342617692e-06
3.37924292688602e-05
8.410420347297e-05
-3.01412042157853e-05
9.98794589149707e-05
0.000100921589764691
6.49107622100688e-05
6.10278638971428e-05
5.549072156755e-05
4.12018774266776e-05
0.000106024690957981
0.000176459085146483
2.19683019037381e-05
6.41150602730808e-05
4.14720760563297e-05
7.25454542436838e-05
8.82411080109502e-05
7.15081315123813e-05
4.33307856325589e-05
0.000109773490381537
5.14705632560704e-05
1.88284639654508e-05
7.53485219739249e-05
4.45095262835769e-05
2.18651317473866e-05
9.30674176001503e-05
8.84163021835515e-05
1.07383534014341e-05
7.87700920829714e-05
7.32525318775719e-05
3.74001896095885e-05
2.09473619001701e-05
6.42233679342333e-05
5.93490330261051e-05
6.31589920548465e-05
5.997368317517e-05
0.000110259483610045
8.9413210618548e-06
0.000129291703718014
8.97441768183674e-05
7.9766109284945e-05
8.92816418510035e-05
6.69906021451056e-06
0.000139030455754771
4.64525137314125e-05
0.000110103304297062
0.000114103217318412
3.06566806902583e-05
0.000102075815515263
7.98437061751193e-05
6.20671160381157e-05
0.000150794016969361
9.71570893845597e-05
6.57586494694831e-05
3.49108910245771e-05
1.75087282814486e-05
6.66422848927983e-05
2.08158555324862e-05
5.87448241429566e-05
9.71786137391474e-05
9.41307413057068e-05
9.07386295896578e-05
0.000101257079252337
6.53022813307568e-05
4.87910015947542e-05
6.34351002989122e-06
9.5627668200253e-06
0.000101976565513336
6.58156149580511e-05
8.8035887764158e-05
8.18346522104298e-05
4.23210990929637e-05
4.45041042506253e-05
5.89028879661263e-05
3.90621052897583e-05
6.8480322192562e-05
4.17658691346352e-05
0.000126993790598141
0.000151441538380757
9.58692337983145e-05
3.3422732903332e-05
4.88583204870176e-05
2.42383567623513e-05
1.49774406624839e-05
-8.88545405849567e-06
8.59762568117245e-05
4.88109647256762e-05
4.71211345553721e-05
2.2462442527767e-05
5.69873149789149e-05
0.000105989452826539
6.35214133601527e-05
0.000114718834502105
8.89343039273864e-05
2.13003515263267e-05
3.74350940823034e-05
6.21801218326282e-05
4.61404262437502e-05
0.000107630964577591
6.79182049007293e-05
4.51097261419574e-05
0.000108482845219368
3.3825759643949e-05
2.74375974289988e-05
6.72605201044722e-05
1.3595171982438e-05
-6.17028233276649e-06
6.80702243918887e-05
4.18520448225016e-05
7.85643965958818e-05
8.10944414182049e-05
6.56056935917866e-05
7.99619814583906e-05
6.71232064020769e-05
3.19163533961146e-05
5.71450543939814e-05
6.61261577420711e-05
3.50939439743964e-05
5.88478551408572e-05
-2.03647422919772e-05
3.88681770531025e-05
-1.42474883000892e-05
-4.94651082236e-06
7.06300959285336e-05
5.59287131384121e-05
8.65144555801961e-05
0.000116693863744629
0.000127845394467248
0.000179966682691278
8.21547816313639e-05
7.69533809892092e-05
0.000112447662433392
0.000153727786938071
3.89574561309264e-05
2.93398432523409e-05
0.00010104153747123
4.53960426328579e-05
9.55879857189733e-05
9.57515231871945e-05
5.62340867845513e-05
0.000104603622196984
6.54392510019587e-05
8.71765173112323e-05
0.000107272656458037
0.000116348935127821
4.85533427267736e-05
-5.20169268162673e-06
0.000121406455584139
0.000130475101392217
9.87604062846172e-05
5.37978049719133e-06
8.4059343157946e-05
4.8322946509161e-05
7.11142809129591e-05
4.96309864460721e-05
7.43170269155113e-05
7.99407255932673e-05
1.68358199681109e-06
5.94584895249046e-05
8.5762254681451e-05
5.4643587097909e-05
1.2849395286576e-05
0.000129453995648263
0.000104202277652466
7.42981161438779e-05
7.66324351737359e-05
9.53761987142079e-05
9.50304690213667e-05
2.65784464947922e-05
0.000174465249786601
7.79049648704667e-05
0.000108776402773237
8.96523973560473e-05
8.97038395783008e-05
2.64277200630202e-05
8.6505523515825e-05
2.77698256272657e-05
6.48038005357572e-05
1.33933997002913e-05
4.68929678483325e-05
5.59930589702266e-05
8.76109148127824e-05
7.96549118603451e-05
9.61473235835615e-05
0.000145761919709669
8.41256204030021e-05
0.000104552519512878
0.000123812704382893
8.69378060511503e-05
6.90847383468895e-05
0.000134636300465851
8.4685480033337e-05
2.85849864619567e-05
1.05484180382701e-05
7.48527266241423e-05
8.38245910152408e-05
0.000131240339496762
8.18889604129533e-05
8.22060623359424e-05
5.46379438993457e-05
2.82532234376788e-05
0.000126895650710365
1.55114035269657e-05
6.37327490449029e-05
0.000105914045826978
1.81780114341318e-05
7.3539314022347e-05
0.000118984420440289
-6.22203005481578e-06
1.26174788405365e-05
1.75896497888078e-05
0.000128265201446201
9.84937327252854e-05
4.05149219101724e-05
8.15893670973704e-05
0.000114336549233803
3.55036621321599e-05
7.56600682669679e-05
9.27305959363654e-05
0.00010758320516827
4.34825003420249e-05
9.68518031565197e-05
0.000114710213718727
4.35929264603194e-05
9.20798768848538e-06
5.58989872644577e-05
4.83417458032623e-05
8.14576664131516e-05
0.00011093914644334
-1.72648294039278e-05
2.79507999241794e-05
3.60658049178048e-05
5.39909246032432e-05
0.000103453180296616
6.77152917832194e-05
4.20875641000318e-05
2.46352893987753e-05
0.000134983571495661
3.76796920349631e-05
0.000132941471562077
6.65996875526258e-05
8.76018382796205e-05
4.64735033807398e-05
6.89441438324053e-05
6.4795104826064e-05
0.000133409722424659
2.11749231105805e-05
2.21701471152901e-05
9.55130565001269e-05
0.000156511376904249
9.84480391235179e-05
2.51255907903175e-05
0.00010190747979418
8.54043210184496e-05
4.66417507577738e-05
4.27436507555567e-05
0.000114731957849096
0.000109495124598212
5.81229604938436e-05
0.000102753181732835
4.93919110187022e-06
8.7966558217456e-05
6.47576522305462e-05
-5.716852805984e-06
9.74580180196649e-05
8.26895088957968e-05
-3.23249449037905e-05
0.000105181798600007
0.000111044863861742
4.84823568393173e-05
0.000120304407361864
0.000103263857577816
5.59975978345397e-05
8.15291097612812e-05
5.80638711171504e-05
4.22140303985633e-05
-3.38315977286409e-06
-1.07929633149502e-05
2.61515145929002e-05
5.28180733550336e-05
-1.59191419085375e-05
-1.10709510727306e-05
0.000117022101464059
3.07448250431494e-05
4.92023753423105e-05
-4.18207379706593e-06
1.37309246506407e-05
-2.95480999276688e-05
0.000100596186986553
7.73331054953891e-05
-2.80737919374735e-06
2.49531495353102e-06
6.45742213770816e-05
8.64468200984432e-05
2.48276569612728e-05
4.90918943312368e-05
8.03620358304e-05
3.5259825170366e-05
9.75640921307871e-05
7.96941510212613e-05
5.99037303645051e-05
6.08311449121287e-05
3.01307978801998e-05
8.80732658007561e-05
-9.14894229361225e-06
0.000104090883022384
-3.64518543258394e-05
4.72851486626524e-05
8.3130943638822e-05
6.33719565531679e-05
3.70915784743797e-05
5.7806465698503e-05
-5.33917002234921e-06
3.72273347963505e-05
7.54400685765105e-05
4.52777143259166e-05
5.87573435780725e-05
0.000118327856884814
1.03868458075268e-05
0.000121734946316372
5.34454907758579e-05
6.96559182019911e-05
6.72468486792292e-05
6.39928451015206e-05
5.01492674066199e-05
8.28421770083091e-05
2.94213976916502e-05
8.17050070415946e-05
4.95360510227802e-05
7.40918468180809e-05
6.68236800685666e-05
4.17767462420544e-06
6.81983765632101e-05
9.03862041890508e-05
2.30727771114562e-05
4.72869666962955e-05
7.8313210667825e-05
1.77251805897485e-05
0.000105696784701392
9.90353789877327e-05
7.71349487735223e-05
0.000111423616423254
8.8894060668634e-05
9.42145193241893e-05
1.2789485056063e-05
6.7530231759527e-05
0.000102296654001537
0.000118184953457526
0.00014794612348709
5.60910903406757e-05
5.1780920488535e-05
5.49058143875644e-05
9.14804816118202e-05
0.000115749448054809
9.09582149562132e-05
5.8433663266745e-05
6.9940344103715e-05
3.34530973146312e-05
6.93545495242733e-05
0.000111599696510342
-4.55553128487682e-05
9.36177973989094e-05
9.49572123692219e-05
5.22461064357253e-05
2.11116528432873e-05
6.21097353072218e-05
5.4211458520787e-05
8.57012146689132e-05
8.70669181497202e-05
6.98429675831773e-05
3.47593541277564e-05
9.61893869618541e-05
8.58926468503057e-05
1.53755249930027e-05
8.58644516582817e-05
0.000167045844966918
9.85097452767659e-05
3.58455021766644e-05
2.50830464740069e-05
7.83461681834964e-05
9.39596404810719e-05
6.26730364628462e-05
4.47210187781945e-05
6.03904216027595e-05
9.28147402635753e-05
4.71737231133278e-05
6.20602131568541e-05
0.000125386193199599
4.8026749983521e-05
0.000144448020839835
4.3110608757705e-05
8.04292768843435e-05
8.44025207790333e-05
3.45577936407427e-05
1.59922397326833e-05
0.000109008293980152
5.42763009228174e-05
8.58018170367795e-05
5.50649348094199e-05
8.4473489079013e-05
7.16771023227201e-05
4.31672481105816e-05
2.63336887545414e-05
5.55030062360703e-05
0.000110856372899548
7.20955222107305e-05
7.02607406500586e-05
4.56879699597709e-05
8.00396648877647e-05
-1.51942000404261e-05
5.27471357757009e-05
3.60239591501415e-05
6.09380166739413e-05
3.61352924249442e-05
2.92093746046861e-05
8.79752862514718e-05
7.34376452475362e-05
6.79748702735197e-05
9.35254632981886e-05
5.2061225471647e-05
8.27836682577403e-06
-4.35702738104591e-05
4.62296624417743e-05
4.44513895039584e-05
9.08741022852315e-05
0.000100795089255899
0.000106651308964015
0.0001249143453252
0.000125559967408882
0.000105474860144071
-1.80414708013242e-05
2.05392459987544e-05
7.96107460733108e-05
6.49078191142495e-05
5.36760050966046e-05
3.71115622125262e-05
0.000122974959570969
6.81341778282753e-05
4.25509757974951e-05
3.14543690815451e-05
-2.15284931237834e-05
1.64605352511937e-05
6.00098932832409e-05
-8.99468540511963e-06
3.72595471411396e-05
7.91574513578161e-05
0.000169437171369793
4.56024915454472e-05
0.000116541821176376
8.92437884299109e-05
7.56098423768675e-05
0.000109127134956506
6.02133821549216e-05
0.000125832505898172
4.11872557233497e-05
-1.93541876531776e-05
6.83047102753293e-05
6.05508019376429e-05
3.70608759000072e-05
4.43260963451586e-05
9.7531549020139e-05
9.03353011719932e-05
0.000139717794820175
1.65705560768757e-05
7.51759178491004e-05
0.000160398879134094
8.83465527705082e-05
9.43283709404025e-05
1.45088446490485e-05
6.86589068734163e-05
2.91308087148661e-05
3.68955906514278e-05
5.72353144868761e-05
0.000105321727961799
6.32042035732399e-05
7.01101001812606e-05
7.90004997420341e-05
8.69681271556963e-05
2.27324669390734e-05
6.62643158644284e-05
3.93967372780058e-05
2.74769266095939e-05
4.54480222029946e-05
5.87884567340421e-05
6.9424126188809e-05
9.90060879211871e-05
1.62516772856756e-05
9.71256135826218e-05
6.63117780656049e-05
0.000118600032532092
6.21256936480729e-05
9.00171383381947e-05
7.30672074129521e-05
3.90787085001159e-05
6.17208435933504e-05
9.60189450127779e-05
7.6484806103234e-05
3.38299517262192e-05
2.40931507990881e-05
4.80384615489059e-05
0.000114208408468184
4.38436223830204e-05
0.000151381188011663
8.91448775213123e-05
0.000101966955083819
-9.67100814698784e-06
-3.92767773923484e-06
2.40340354267325e-05
-1.49518574337103e-05
6.36240655705413e-05
2.6340161416733e-05
9.50908216524361e-05
5.43164062993789e-05
5.26825962342081e-05
6.63734753182674e-05
4.40113887797495e-05
8.81107640745934e-05
-1.02503121498818e-05
0.000130214214521482
5.95824463453364e-05
5.9112326364024e-05
6.13089612401699e-05
7.61072040087367e-05
0.00010995987880154
0.00014619657259679
6.51971849778962e-05
7.34956594022937e-05
7.44161189036979e-05
3.00632522077685e-05
7.16249696609453e-05
5.7813825699428e-05
4.04709790238528e-05
6.20749499144393e-05
7.66580283877265e-05
7.90725358423792e-05
0.000140289063594826
0.000117953207254175
8.85346668564073e-05
-5.36251677142678e-07
2.73038924834114e-05
6.02178453694534e-05
5.40614577626921e-05
0.000119380873836006
2.95955648761733e-05
7.88108375878912e-05
9.37806371922969e-05
6.57120903493244e-05
7.74043878055067e-05
6.92981421319288e-05
3.87761958712074e-05
-4.97285971014002e-06
0.000102546860689387
4.38965333452565e-05
8.72252938408014e-05
0.000120118912964248
7.06997791580217e-05
1.65985543557143e-05
3.18672170329497e-05
0.000100800564129279
4.85172717090684e-05
6.703063230048e-05
6.99029573838666e-05
0.000157290587370886
0.000152217308928561
6.46771615497134e-05
8.81675438599405e-05
6.33062857754359e-05
9.0917009192431e-05
8.43873546197091e-05
6.27492076836479e-05
3.7178196386068e-05
5.84003272408798e-05
6.77467459740793e-05
5.38612049372338e-05
7.72698723512018e-05
6.40089945918599e-05
2.70655378473812e-05
7.10835355718246e-05
7.25425362975063e-05
4.4398651551035e-05
8.41262669537243e-05
6.65671334183413e-05
6.35803270097371e-05
5.83261145264592e-05
1.24087873986299e-05
2.19530392553351e-05
7.63024919053622e-05
6.38247688852371e-05
7.51935269521299e-05
0.000129836720544399
0.000110487931725719
5.22564887693906e-05
6.3217123518898e-05
6.42147349739996e-05
8.74568165173519e-05
3.50433825048404e-05
4.95302974461576e-05
6.07691892709098e-05
-2.32019993505966e-05
8.43763999838066e-05
7.49380787636451e-05
1.06186616087583e-05
3.65138960087694e-05
6.25813602727391e-05
-1.31174154935189e-06
6.40313513226426e-05
1.81491255025603e-05
6.65325559288097e-05
8.78632254612783e-05
4.31947844441892e-05
1.82341135154298e-05
7.35283689218429e-05
0.00010300700026439
5.38214096818138e-05
7.71049910949042e-05
0.000141863375899394
2.41490775300714e-05
7.64418692469276e-05
3.67687916812905e-05
0.000105763122938938
8.3915121575843e-05
0.000109763748410235
0.00010177576301518
5.65168748655784e-05
6.47366261980418e-05
9.02648788232599e-05
0.000131839755225696
0.000107501903397407
9.16252803733316e-05
0.000110760200665839
7.28316310695975e-05
8.56681152386579e-05
0.000143192584398818
2.00408882244883e-05
1.85430099189209e-05
9.99187249921637e-05
6.33447322054937e-05
1.71973574865572e-05
0.000116922708545515
7.8276413874307e-05
2.40942135250017e-05
9.12795082805212e-05
4.35257027785744e-05
0.00011414262473009
3.14510782671283e-05
4.38214640672492e-06
5.35566507519975e-05
3.90381776863374e-05
4.4232970265661e-05
4.27771777455578e-05
6.36005724018493e-05
6.83732295846278e-05
0.00015331783080177
2.19061410342565e-05
9.77608130043163e-05
