# Supplementary material for: Research on computational propagation and identification of mine microseismic signals based on deep learning
Source: PLoS One. 2025 Oct 22;20(10):e0334641. doi: 10.1371/journal.pone.0334641 (PMC12543183; doi:10.1371/journal.pone.0334641)
Supplement: S4 Data — (ZIP) [file pone.0334641.s004.zip › 000100600002989.xlsx_0.txt_24.txt.txt]

9.17781667945136e-05
3.95812795855202e-05
2.63314929693902e-05
8.40260528517723e-05
0.000116907397006244
0.000121487812480385
4.88856734887079e-05
0.000158666358482529
1.04890383136983e-05
1.16273543003962e-05
6.9559583009602e-05
6.64274961257013e-05
8.17392250268296e-06
0.00011032375120985
0.000130677601579714
0.00011275727129863
7.73621232436696e-05
1.44003024443793e-05
4.42628483503649e-05
6.43077394501321e-05
6.98199767766539e-05
8.02815327092111e-05
4.43142434667041e-05
4.13263431181902e-05
1.16791312051369e-05
7.46647406736415e-05
7.80842871384356e-05
9.08472741828003e-05
-2.46870398579594e-05
9.03306877645096e-05
0.000105681670318609
7.25562167500186e-05
0.000121146862604839
0.000135457932664461
7.89358356471303e-05
8.84644485145583e-05
7.08223308140898e-05
6.81815063006129e-05
9.56870932551771e-05
0.000132371242841348
3.09743488312686e-05
5.29910269897714e-05
1.1969269861682e-05
6.66390750701493e-05
8.504889604093e-05
1.15422738159154e-05
1.75369588980347e-05
0.000103269263476742
-1.9635622376518e-05
0.000112629199866692
0.000102003106000869
0.000114908704415148
8.61941769512033e-05
6.18120675341785e-05
8.44438114835494e-05
5.06100037812701e-05
0.000106738514147424
0.000116188330251595
6.96885452352073e-05
6.77986625075721e-05
7.735508087036e-05
0.000101099833959452
8.90003206648597e-05
0.000135153371499342
7.37769273944441e-05
0.000163503037008339
0.00011814023507409
0.000103883206022241
8.68148563845159e-05
9.11541544636722e-05
3.99041688866314e-05
8.13997471055151e-05
0.000100314607572058
4.52373659370442e-05
0.000114143139909806
0.000113192873287262
4.87197330062276e-05
9.52609801334402e-05
-1.49789452588912e-05
4.42072669555492e-05
7.90834673287748e-05
8.65602945420468e-05
8.19907276605291e-05
2.87085121291125e-07
0.000101085398809434
4.44149931337834e-05
0.000118387369136751
0.000113249835704061
5.17285297844744e-05
1.6182737149836e-05
3.59214784656609e-05
-1.90301053372056e-05
1.45755878691882e-05
4.37690361015921e-05
0.000136935051995321
6.5450478986194e-05
1.71813229330325e-05
4.74061257972641e-05
9.36425744079959e-05
0.000146675507158651
0.00011417567962278
7.64441283523175e-05
4.66406917444227e-05
3.93699131769904e-05
0.000133595941769708
6.00410000809054e-05
3.03450649950779e-05
4.89768234057268e-05
5.2872350503996e-05
3.35910642313635e-05
6.30626282887115e-05
1.01447385836133e-05
4.04535095131306e-05
3.80227467679711e-05
8.27146950904023e-05
6.13600117948853e-05
6.57691378492492e-05
2.67114762599083e-05
6.53463457735638e-05
-5.19922423236593e-05
5.08410168277528e-05
0.000101329959360086
6.30820350868829e-05
1.75114750819703e-05
0.000105319740032084
3.1209627349325e-05
9.10778858529644e-05
7.24116836501476e-05
7.59167747738603e-05
4.08988283948685e-05
0.000115342723044893
8.13258816915337e-06
1.46384246320629e-05
6.72076643407832e-05
3.36123080631e-05
5.61199573542728e-05
3.33620566984825e-05
8.15445123091696e-05
4.02572949978926e-05
8.44072205169527e-05
3.93158029227295e-05
1.0504617173197e-05
4.31029529477426e-05
2.36397674879394e-05
2.28479605766591e-05
2.6199980183306e-05
1.94970663684318e-05
8.45894577452343e-05
2.54973003968776e-05
1.98188914519146e-05
1.18578035108492e-05
0.000108400369392363
9.27334139319214e-05
3.98146588272157e-05
8.16587652570087e-05
4.92490774473279e-05
2.11126607069711e-05
7.03929045942159e-05
2.04317729995791e-05
9.15014726089741e-05
3.12624323564172e-05
8.2213250268098e-06
5.41355344975628e-05
8.28396071601437e-05
7.97591866865411e-05
0.000142586644172167
6.99422360623165e-05
0.000117175963580495
4.59552835983065e-05
2.83389318848211e-05
2.7371131945533e-05
8.63235401998174e-05
7.79567551635411e-05
5.19378410537588e-05
1.01621408959262e-05
0.000100560016470603
8.79846507931024e-05
0.000136979255893554
7.46925278087612e-05
8.64508105015145e-05
4.80942397554659e-05
7.74270136060716e-05
0.00010998159219577
4.92110750529e-05
5.82064560431636e-05
4.87783332393771e-05
4.93382188919403e-05
5.28393364501784e-05
3.32682451170276e-05
4.66842475048725e-05
8.32760883099587e-05
8.98148570514538e-05
6.57697054031097e-05
-2.40457666500458e-05
0.000101074938513711
2.96105268813044e-05
6.22886624374897e-05
0.000156567596890565
6.48666398669298e-05
-1.30441367659366e-05
9.17741111540355e-05
9.89759362203718e-05
0.000202122782677889
5.3451748311276e-05
4.45557647817864e-06
7.67908283855065e-05
-2.7837883901306e-05
0.000102991357193143
5.22947492059958e-05
1.212934721687e-05
6.34335520697504e-06
4.1919140053969e-05
3.95093096364201e-05
9.63036818159357e-05
0.000108383878474459
8.63346060267069e-05
2.71432853226927e-05
9.93876695969535e-05
6.60352378296821e-05
8.80989342910175e-05
5.88357150701858e-05
0.000114254574133257
0.000109149337369392
3.74015194213401e-05
7.22084181255062e-05
7.33384112833433e-05
1.44834786660102e-05
4.81581547710207e-05
1.33586495754939e-05
0.000141465762719155
2.52866862856715e-05
6.99788702604567e-05
6.32616773712235e-05
0.000127520019651759
9.17287039458911e-05
0.000102151856749684
0.000133174016511456
8.47171551709375e-05
7.1471300791451e-05
8.91945267646031e-05
5.88566471388028e-05
4.43519390118218e-05
4.93331246103678e-05
0.00011512294384758
0.000116547802039428
7.02102435931681e-05
0.000101658556797368
5.79510568890672e-05
5.89920104587174e-05
1.59716690202615e-05
7.05737450532299e-05
7.4680285988752e-05
4.08483572456851e-05
5.69977572123277e-05
2.90797577428195e-06
7.41878438979154e-05
0.000133277131779573
6.26977779808178e-05
7.89408725512458e-05
8.77258627636137e-05
9.05252786977436e-05
-2.2156264083344e-05
8.44208766585502e-05
-6.7311785256591e-06
4.36692998971856e-05
-9.06251371720738e-06
3.41171733302777e-05
5.29253605238742e-05
8.65773900809537e-05
7.9642552712197e-05
0.000111023678339809
0.00011230089997053
8.56924360379687e-05
0.00012209068663431
5.05204257738634e-05
8.57736595121444e-05
6.55381179668595e-05
0.000105072302802098
6.05924659479578e-05
0.000125537750824227
2.16160497307812e-05
0.000134391343182804
7.93006550339703e-05
8.06871565944512e-05
6.4463970619857e-05
6.99577759487377e-05
-5.84831587490803e-05
1.45003650101238e-05
3.03397680489299e-05
5.26388489381596e-05
-1.33707526902253e-06
9.54266729627009e-05
0.000119579675762172
6.36894839373982e-05
0.000134174272224572
2.17042644896631e-05
6.47928791143614e-05
2.94722986874786e-05
0.000110893919633701
8.77497109631872e-05
0.000172914162137439
8.39009888930845e-05
6.68973617085668e-05
6.91039578760116e-05
1.7900318257672e-05
4.2259843436019e-05
2.28782955203885e-05
7.69287225607631e-05
8.46397761600103e-05
9.73953270045044e-05
4.19839144700585e-05
8.96476977412153e-05
7.45723508780358e-05
0.000138325323185529
2.03103385481579e-05
4.78179535880997e-05
8.67749721450351e-05
4.80444520833436e-05
0.000157992263497824
3.77694520542952e-05
-2.05349271830039e-05
6.05042236686064e-05
0.000123332309065552
7.17686633567275e-05
0.000141157444658071
9.61249289094903e-05
3.75733945265952e-05
9.91968920474102e-05
8.59416393131653e-05
5.4337258597543e-05
4.48062279974899e-05
0.000119847985004136
5.98462588502798e-05
9.19648446672972e-05
3.2163793489302e-05
8.08141267396915e-05
5.28727326131718e-05
7.67964513443703e-05
3.50610719842187e-05
5.68680310110683e-05
0.000110082291936901
7.180951010022e-05
8.49081539296584e-05
7.97326687122057e-05
3.73726393691626e-05
8.18610204153375e-05
0.000103505077766065
4.21282740097397e-05
9.60232520084284e-05
3.71312182684651e-05
8.418582375046e-05
0.000106033761541864
6.5606267263816e-05
8.55707346754278e-05
7.2286714725789e-05
0.000108591515066298
7.35679503336578e-05
6.13275326984939e-05
8.13139244168616e-05
3.65316071264131e-05
0.000131788585027974
8.30066504700085e-05
6.22002197970875e-05
8.55861812589018e-05
0.000156975608279509
4.23971257232625e-05
9.57887131538882e-05
1.14111386680785e-05
8.86789789493116e-05
5.95138215749561e-05
6.75216563278061e-05
0.000150852772667813
0.000133590782019574
9.76913409954862e-05
5.96030350265495e-05
7.47026967278992e-05
0.000100780317935547
7.13130158592792e-05
8.99491511904915e-05
6.85677630319913e-05
4.85427502142174e-05
9.05470411411955e-05
5.49699373527644e-06
9.79767677197146e-05
7.52675941269005e-05
6.38451744554751e-05
5.0458592073018e-05
9.86781938311243e-06
7.42246925101918e-05
-7.15502807968087e-06
7.081534667829e-05
3.65418117273499e-05
8.75016282579705e-05
6.15850053406208e-05
1.86956235828906e-05
8.90188571183998e-05
0.000134175427538935
0.000100002737383348
0.000118336318561491
8.42063673817197e-05
6.80949834640734e-05
-7.56757928099254e-06
1.88749041907e-05
0.000154169781272423
0.000109813783575519
3.76483499104037e-05
1.62699301014644e-05
0.000123031711598418
7.32586411326368e-05
9.96421646144539e-05
4.75571594388941e-05
9.90425025531294e-05
9.04109465797898e-05
4.74636181426095e-05
6.24991151021969e-05
0.000114520975806839
7.5587749975597e-05
3.33822003530276e-05
1.44376263306737e-05
1.06632682532307e-05
7.66825358863813e-05
7.31108413963172e-05
8.7230029384239e-05
2.46268699947431e-05
6.30421140301846e-05
4.59413468005434e-05
6.84534228276207e-05
0.000141384895024346
8.26159935926712e-05
6.34166118912231e-05
2.9050363186516e-05
0.000106804248480925
5.03365656418442e-05
4.49199116395959e-05
6.25818820481917e-05
5.09445812495813e-05
9.10632653038214e-05
-2.88371338932523e-06
0.000105812152680978
5.84557283195723e-05
8.80464975015492e-05
0.000106137268008722
0.000100414361825076
8.21595060034772e-05
9.11928974626559e-05
1.86683969226054e-05
4.76635947549455e-05
9.05591526741849e-05
9.30205577917289e-05
8.88260440505699e-05
2.37538793564504e-06
5.79095463826486e-05
3.539096286611e-05
9.13818795795794e-05
9.91753507072063e-07
0.000107659603242166
0.000106190092024881
8.56296298140456e-05
3.29840536931598e-05
0.00014914122427111
6.31024389034939e-05
8.61530585735615e-05
8.69260394117742e-05
0.000103611610650319
4.55287401117612e-06
0.000111726817313655
6.71050708832373e-06
4.62834158648618e-05
9.42743849179047e-05
0.000153962379684066
8.52069156383429e-05
4.89552739548478e-05
0.000101743051394935
0.000100699439274691
0.000109108716682086
4.2664443991529e-05
8.03540334519712e-05
2.04217441772913e-06
4.6290601105423e-05
7.4006832371944e-05
4.7279797145378e-05
0.000104750915679402
0.000119590387341226
5.18089035089336e-05
7.32488700373137e-05
4.68951541008409e-05
3.10867499172521e-05
6.44626484128893e-05
4.40287677342902e-05
8.73192807428081e-05
0.000124312550582428
6.70964379427812e-05
0.000151865909154435
0.000111978160081401
4.83074596471477e-05
4.73991398452704e-05
6.9064117179277e-05
-1.3184137256995e-05
6.94285022108374e-05
9.70451861775737e-05
3.72626739025496e-05
6.01950847130261e-05
9.17628475194227e-05
6.78261790874109e-05
9.70878441189856e-05
0.000167354526094679
3.73067813869942e-05
6.21283084720291e-05
6.61459867841812e-05
5.63247465464355e-05
0.000128133244681425
8.71440281435106e-05
0.000123885742302691
8.82987684322527e-05
8.03821719671361e-05
2.12634892720014e-05
4.32702167577063e-05
8.4881033766493e-05
9.85459741864579e-06
1.64943437944696e-05
0.000145251277266017
4.37488786232703e-05
2.72049152280793e-05
8.00429639913463e-05
0.000100844695832613
0.000103545260453764
6.20306939099522e-05
3.59964713810941e-05
6.61991137302032e-05
8.8616495106686e-05
4.92108028407969e-05
4.64952890850027e-05
0.000155711916908535
4.01688940301467e-05
9.14464292519425e-05
3.09174803218566e-05
0.000140314588856182
0.000127104901984125
0.000106848463713617
6.0869588473159e-05
0.000159300859302681
0.000122508204467677
0.000129564372159354
6.65827754913284e-05
5.90218025240357e-05
5.44478344008533e-05
8.26319204267562e-05
0.000195321318077972
9.65182005004857e-05
4.1752374930752e-05
8.8875577261401e-05
0.000134913032814715
7.09076332092204e-05
0.000150703719166672
3.41847034779679e-05
0.000137447523483944
1.0154633539154e-05
2.55416947358635e-05
2.10737081512651e-05
6.17388850081818e-05
2.41489025429054e-05
7.64890759475104e-05
0.000128229623127102
8.33410978222948e-05
0.000103694010408615
0.00012216884117481
3.8153386646945e-05
6.76619028105198e-05
0.000132787723587504
4.74238775059527e-05
4.60669451488016e-05
7.02140739843776e-05
0.000112002023389661
8.79656029367107e-05
8.24343316590786e-05
0.000108367042590202
2.10373495761018e-05
6.77005414720159e-05
9.80504860350406e-05
2.23888981309751e-05
1.37915609232792e-05
8.4616860979922e-05
9.53143514712871e-05
-9.40859215159761e-06
-1.68658702690052e-06
7.42351670401602e-05
0.000120601695536162
5.75071587207818e-05
4.10126946844215e-05
0.000134570175939263
3.86021150333966e-05
0.000117644651735661
7.40251979997898e-05
6.33275449019203e-05
6.42999722517124e-05
7.50186136668993e-05
8.92877324492587e-05
0.000113228763785602
5.92533068882005e-05
2.55135214319345e-05
0.000116122770870029
5.12774108960748e-06
0.000116718107242752
0.000129810531433687
3.65580148951658e-05
2.76926318723341e-05
7.42651683062658e-05
0.00012686686038972
5.85807147459793e-05
5.21594454266885e-05
5.66329249767776e-05
-2.60493041773098e-06
9.33356312406205e-05
0.000155390262209759
1.94988396726495e-05
6.35590112278482e-05
0.000102122864878294
8.56264145856979e-05
-4.68807698962437e-06
8.91484757838599e-05
6.37207718724312e-05
6.54604061248545e-05
4.83498170677486e-05
6.28787974567525e-05
4.55224745633528e-05
4.82124951230015e-05
7.23630264753654e-05
2.33171123657818e-05
4.20623616927946e-05
8.42892921188398e-05
9.1851021243779e-05
8.56060860016438e-05
8.32299879843467e-05
6.74292089540351e-05
0.000101994685375535
5.53482025990809e-05
7.79613816477645e-05
3.07960479351238e-05
4.49370112840011e-05
4.6122152942835e-05
5.70794702525444e-05
8.75044550802372e-05
7.95579849066826e-05
3.8189581641069e-05
0.000113717822010097
6.63988251689178e-05
-3.7035522065144e-05
4.00544025568559e-05
-9.02245888750475e-06
9.58368271130587e-05
0.000100935352024644
4.85627374804478e-05
6.68606694007886e-05
8.05891781493053e-05
5.49601604900583e-05
0.000113529555334886
3.91094830591858e-05
3.09216225711501e-06
2.70910086431915e-06
3.48594846545498e-05
6.28237239296235e-05
8.57854209240411e-05
5.99224814749692e-05
6.03244611414676e-05
7.65724534740821e-05
8.82378844795546e-05
3.53705341184888e-05
3.13775748968506e-05
0.0001040895384742
5.50404521021406e-05
7.16374407878842e-05
8.21787107235313e-05
6.67339493545135e-05
7.43559384930633e-05
4.13136905852122e-06
9.81533087187332e-05
8.1690918715596e-05
9.54087080323916e-05
9.42448786974912e-05
8.81915547894963e-05
5.05506560331627e-05
8.84413424349038e-05
6.02691261840364e-06
0.000158707261851973
8.48713851458255e-05
0.000115633806635307
1.87536847581032e-05
5.74555186209095e-05
0.000111250028438102
1.77809304514848e-05
5.57696722095949e-05
4.84400192469496e-05
9.68014045989004e-05
4.86764446709433e-05
8.63774985720045e-05
0.000102131300726343
5.7234802654224e-05
0.000124136871307692
6.17188480419903e-05
6.86938606703393e-05
7.26016393518053e-05
9.66725089799447e-06
1.76973489559149e-05
2.98906832958695e-05
4.43170857694915e-05
-3.14231505251839e-05
3.69362033176702e-05
8.54274251564123e-05
5.26808107141089e-05
7.31476828077914e-05
0.000107158460472164
8.38025472458339e-05
8.88481684531616e-05
8.09217630346557e-05
8.48419651561275e-05
6.86579425668161e-05
5.93691570911999e-05
0.000115266814205439
4.83566840471556e-05
0.000120032400623471
8.16161999317578e-05
6.68736387553104e-05
0.000138166639408217
5.68379126657479e-05
9.180464208705e-05
5.24495106168942e-05
0.000105203018405715
7.56821357646016e-05
7.77945167340384e-05
1.1834284378885e-05
5.70859327062233e-05
0.000108565800385136
0.000147632894297907
6.42046550045321e-05
4.86893679827428e-05
7.72012450808686e-05
7.72070069836538e-05
4.84936672736306e-05
7.42302739488803e-05
5.82951722351205e-05
2.4300905546556e-05
0.000120975042995561
4.22381133320001e-05
7.1362175354559e-05
7.37534420851355e-05
4.00274068518335e-05
5.3590860501332e-05
3.36337386801249e-05
7.2251962697821e-05
-8.81154216628614e-06
-1.51907333288785e-05
0.000162814942021395
9.04797046115919e-05
2.55671246945485e-05
1.0688390896881e-05
1.67076227243379e-05
-7.29364282488127e-05
9.62227885095081e-05
0.000146508877743205
6.0134103511151e-05
0.000111835968365365
2.20115422968257e-05
6.58341515894508e-05
2.45667743898271e-05
0.000103724366734496
0.000102531047077936
9.77755956627328e-05
8.94445695557046e-05
-1.78807877714437e-05
0.000102126566912502
3.50474112335918e-05
4.62630426275472e-05
9.00355134564899e-05
3.04672809039233e-05
5.98201348412686e-05
0.000154691960809872
6.8835523128511e-05
8.98264517999128e-05
0.000133361066367769
8.48731313126974e-05
9.28142122968763e-05
3.91080359197412e-05
3.91339619671057e-05
8.67267066185229e-05
3.10443244925576e-05
8.4133904453764e-05
8.22559028865571e-05
8.87189481761692e-05
9.19651689693085e-05
9.46571928548533e-05
9.67529257175184e-05
7.88111324372315e-05
0.000157638630706417
9.07586494229916e-05
0.00012196854476153
8.83222061060757e-05
9.75445012573123e-05
8.59746038922013e-05
0.000126980171764393
0.000126908887773195
4.99566461435218e-05
5.77679805520173e-05
0.000101315325687205
0.000105528472546747
9.40499632752195e-05
8.44869469197815e-05
4.26428673019699e-05
3.42421612449115e-05
7.89643364807789e-05
0.000123473019207968
0.000139693384393844
9.39150758743362e-05
5.47628950340488e-05
1.83513564052897e-05
2.77246711511934e-05
1.58644837457054e-05
7.91984153486855e-05
7.29664650127996e-05
4.75535445023095e-05
0.000111409234265693
4.68450759530113e-05
3.03749078148599e-05
6.77489160569134e-05
7.6398053307214e-05
4.45931461563024e-05
9.10253396139433e-05
2.69581482469589e-05
0.000105886021189134
7.43392146601969e-05
2.34984412095833e-05
6.0629351495536e-05
3.98332192248207e-05
0.000120153155250974
5.99336240743838e-05
3.97633588751019e-05
0.000168695515605835
5.99745045403916e-05
5.4909982849524e-05
-1.44398525051441e-05
5.31221771521452e-05
0.00013340862040433
0.000108917960110405
9.04596935019108e-05
0.000105872707916097
8.06168460533938e-05
2.04122392050643e-05
3.30656384652367e-05
8.60314298672361e-05
6.35095613309148e-05
0.000109069487843382
2.9369921998266e-05
0.00010692291559658
7.45492192317137e-05
7.62948797690023e-05
8.5975146232081e-05
0.000144258505325327
1.47069643368248e-06
3.6111748833738e-05
8.63362687487035e-05
2.17597123459226e-05
5.53074167571108e-05
2.86186682570885e-05
8.13935322672144e-05
6.23078794717834e-05
0.000129091281054762
5.41440700536074e-05
6.21267239959126e-05
2.19452006138687e-05
0.000124991505368506
3.01902022947816e-05
1.61101303061847e-05
7.07174340805204e-05
2.16671738340672e-05
3.18564341306235e-05
7.54831522080265e-05
0.000102360448855863
1.8440433765161e-05
7.37382525616685e-05
8.03384115625481e-05
2.50302754137477e-05
2.03904259533632e-05
5.48411909395618e-05
4.6555255771484e-05
3.30415828384791e-05
8.56705979959577e-05
6.21819260361852e-05
4.77591035096553e-05
4.0429067417915e-05
8.92737671330252e-05
0.000114513306977182
0.000130952990928651
4.37688771088778e-05
5.53016277972164e-05
9.02871992738062e-05
3.26218558323727e-05
0.000119920551460793
2.30570947491011e-05
4.49411648705583e-05
0.000103555415059225
6.72403617968836e-05
8.72714100250589e-06
5.5132066126956e-05
2.84567774192405e-05
9.42365742850175e-05
4.78679397669565e-05
0.000132440274606153
5.34229348002723e-05
0.000107110886135008
8.37859119038353e-05
0.00012546799602659
6.42380642485428e-05
8.19156178061474e-05
8.4966015069362e-05
6.97881658781998e-05
7.82976668805396e-05
7.26451504719469e-05
0.000103064040287922
0.000109365063247406
0.000120391124616924
5.40165581325863e-05
6.32465725453618e-05
6.59051894248059e-05
5.68413942946956e-05
1.93993462363078e-05
0.000186441371575337
3.46069283072574e-05
4.34453356265686e-05
2.46040856393207e-05
0.000117646617396026
9.23700450431656e-07
0.000112110985605203
9.20873372211361e-05
-9.05570441446242e-08
6.45826144334275e-05
1.4745109762279e-05
0.00011358847983174
0.000139854493455932
6.16253939465122e-05
9.21517252536741e-05
1.2092856961735e-06
3.29511459045438e-05
2.52392253371946e-05
7.62154477369184e-05
4.53613068417008e-05
-3.87438796761591e-05
2.02281970462408e-05
0.000134448169754099
1.65975283270691e-05
0.000120579087625033
7.76406943504414e-05
0.000113022478353766
4.99178002761926e-05
3.80047916906973e-05
6.4918529856436e-05
5.06713204830395e-05
0.000112894689188445
0.000115109099850928
9.45874443629372e-05
6.45142415062579e-05
9.82473911653502e-05
7.26016812337838e-05
9.17999491233571e-05
0.000172638284774241
0.000150899335759674
5.75675562812547e-05
6.35131372580101e-05
8.2621030174725e-05
6.17897677173768e-05
6.30363671147092e-05
5.691624375343e-05
6.93604754582857e-05
6.63160895976286e-05
7.71032516776578e-05
5.87542659072826e-05
3.4284923877099e-05
6.99301840047781e-05
8.41999356126166e-05
1.49611486671764e-05
6.18138682723541e-05
3.64642053220979e-05
0.000122970160101593
4.45222763260171e-05
3.05352416358035e-05
4.67962329026898e-05
8.65492017252177e-05
-2.27242449041649e-06
0.000136593143103687
4.01066362441266e-05
8.41986651412342e-05
3.45343241694021e-05
3.6762890258207e-05
8.76305662078934e-05
5.02529651922717e-05
1.90688197181836e-06
7.93034056311502e-05
5.75469328223584e-05
6.77734701463833e-05
6.8014726449819e-05
3.27536859848038e-05
9.74795142347783e-06
0.000106093295718214
6.80291181849858e-05
4.30587855057127e-05
7.74262687530709e-05
7.7746233440192e-05
8.30742532299083e-05
5.54273429670927e-05
8.82620647179395e-05
-2.55561275421793e-05
3.77116338286146e-05
0.00010935039829131
0.000108847115576503
7.95735686862163e-05
3.98732338432352e-05
6.61270642706779e-05
8.61974333247493e-05
0.000105376281115699
9.66169830268401e-05
2.62727372191779e-05
0.000106171500297383
2.25285291493284e-05
0.000171688113726582
9.70306805751504e-05
0.000137836764545256
4.04041633062954e-05
7.14011568315169e-05
3.87443872891962e-05
5.2021649686875e-05
7.44891315758168e-05
4.12568778091387e-05
8.08826859750233e-05
-1.80592652280946e-05
0.000118306864624509
5.77775282439467e-05
0.000121830022841832
3.8086821036109e-05
7.43396024671565e-05
9.21584856005417e-05
5.32073883414593e-05
9.07190859058127e-05
2.53185966930502e-05
-9.04689471960965e-06
0.000106899982330373
3.58930644166813e-05
0.000165049591167141
3.45825950919698e-05
4.11943108828876e-05
0.000134323343722513
9.85560400171632e-05
6.66823201818764e-05
8.04198432951254e-06
4.073924610169e-05
6.62294697896474e-05
4.83103934775643e-05
0.000109732800748983
7.67712740881624e-05
3.7855279051078e-05
0.000119484628760599
3.21892883194565e-05
7.88680971850026e-05
0.000140623626143504
0.000103500699717554
0.000109700361484451
5.27784330140683e-05
8.76977708309981e-05
3.7279443190347e-05
5.73754190905924e-05
3.39140196783295e-05
7.0341612858812e-05
5.38534294138946e-05
2.53878521319278e-05
0.000168308772440647
7.60747264255291e-05
6.95894703538341e-05
2.86016507939718e-05
0.000109401864127409
7.60178767403665e-05
4.67869003902062e-05
8.22041267958502e-05
8.63167277053626e-05
6.28685804668436e-05
4.89481248938651e-05
0.000115115473644433
9.72670096050904e-05
8.97423500544004e-05
2.78497958178816e-05
3.97107745880617e-05
6.92484040124107e-05
2.77439488142224e-05
6.14039576824866e-05
3.54966861160156e-05
7.41957276339146e-05
0.000112461567293851
0.000114144528976235
4.4868655305927e-05
3.9513328762164e-05
6.18280369747567e-05
2.78886547428095e-05
2.40372195043915e-05
6.6436540607128e-05
6.24047159253065e-05
2.92663275110975e-05
6.46713845890534e-05
0.000103247203371008
5.37854150780518e-05
1.58848298583035e-05
0.000100653008101869
8.16493381200441e-05
0.000130921568192012
6.17295022319466e-05
6.57404860143552e-05
7.76612565678764e-05
9.27086185092161e-05
-1.11466859710082e-05
0.000108977110849513
8.00166593139506e-05
5.64288368849776e-05
4.40967305261137e-05
4.66479601952833e-05
6.54382565752828e-05
-6.13905978177659e-05
8.97272464962975e-05
7.77820187864679e-05
1.15027419054773e-05
0.000145217718044671
0.000139731734084287
7.64901415536057e-05
3.46334501957532e-06
0.000107043524091059
-5.52464992044154e-06
4.14531535612385e-05
7.42296394003757e-05
7.0197829809513e-05
6.98867921985662e-05
9.10525958397038e-05
9.39667407486356e-05
5.37544906650121e-05
9.32317653359763e-05
6.20802467859132e-05
5.79026690632361e-05
9.32529386179518e-05
2.24676119353425e-05
7.17435824748062e-05
1.31284969854983e-05
6.75560805638549e-05
0.000113825683405972
4.03544835800773e-05
7.90251370370792e-05
6.9727375416062e-05
0.000112123579128166
-2.3903571420192e-05
7.94332313279505e-05
0.000113009587842893
9.53389890662094e-05
9.29158146023822e-05
5.70328056993352e-05
4.24363677299793e-05
5.75908125111405e-05
-5.19132597198915e-06
5.24306603164683e-05
7.43987992458792e-05
4.26725452564515e-05
6.02143964702773e-05
0.000104382158945847
4.1100883444928e-05
3.1394724605381e-05
9.41028183527325e-05
0.000144552156269
0.00012603642599873
0.000104380346991849
9.41643467948835e-05
4.43891617980126e-05
6.78457201304445e-05
4.28466586138304e-05
7.12520913303494e-05
6.71931428132433e-05
7.00753230788535e-05
1.90542119906256e-06
3.37886449568679e-05
8.73416690806019e-05
-1.18502716979995e-05
0.000131599609960403
6.61685928442014e-05
5.93795450693677e-05
0.000110265690239778
8.65318952457821e-05
0.000121785433829402
7.29824358985842e-05
4.50280552562319e-05
5.1469991373082e-05
0.000103274169650785
5.77969095133502e-05
5.88480204186402e-05
0.000117596692702902
2.9346876861899e-05
5.90217940339924e-05
4.59565610406677e-05
6.69316840880539e-05
8.50408846269152e-05
0.000137081772051141
9.60885515407314e-05
3.00355189183674e-05
2.20634944577768e-05
3.35535247272238e-05
0.00013133837462766
6.18456685027411e-05
3.01727924783292e-05
4.38981994451417e-05
8.11233712888247e-05
3.37335878015728e-05
5.89682051331532e-05
4.81078865581186e-05
0.000129549810111794
7.40088568208999e-05
0.000129888209425521
0.000103017889413707
8.29624992764437e-05
3.50152023761189e-05
6.79483316630686e-05
8.33189967449911e-05
3.36359553574337e-05
0.000118607028302661
4.97033321501242e-05
0.000111237622932063
4.69188401015477e-05
7.03168900940619e-05
7.16973202448819e-05
-1.21596668152517e-05
6.57118076073635e-05
0.00012283506218958
8.51013994277311e-05
1.92585347626144e-05
8.28928951673029e-05
7.29792595374424e-05
7.9175674433735e-05
7.47848762198708e-05
0.000125569763157184
0.000109345238913235
6.12042772604133e-05
6.42684572147297e-05
9.57978690899563e-05
0.000112174225137748
8.24569201838953e-05
0.000128741450047584
0.000133314414389849
3.86516268343654e-05
0.00010067462425545
3.54053831743208e-05
5.54090464752559e-05
3.13544335916946e-05
3.32690536291156e-05
-1.04283426858147e-05
5.78900285052027e-05
7.22820178362423e-05
5.56709434284577e-05
5.02046549239497e-05
4.21747736042306e-05
4.81556233684485e-05
-6.024821358029e-06
6.26907270756785e-05
8.88580778806461e-05
0.000123422489828121
2.01165132494259e-05
9.26979915240351e-05
-4.93375413164125e-06
-4.07129134224621e-06
9.21607666278576e-05
7.15558803042998e-05
0.000107236109740425
0.000105202378587905
9.72053620501044e-05
7.18108064852397e-05
0.00013744731365753
4.8787947694518e-05
6.15101577126376e-05
4.26543985301272e-05
2.86650170040567e-05
4.18738905009911e-05
0.000126670168394887
9.44712404019485e-05
9.83691242267686e-05
0.000100650596065086
6.09908176403712e-05
9.29194222288157e-05
8.76820684580152e-05
8.20243539023564e-05
0.000155571761382293
7.19513358420739e-06
3.7367790198958e-05
2.80864000071711e-05
5.5935322540018e-05
8.29501876684002e-05
3.7742976165642e-05
7.24651765148188e-05
7.64340971761797e-06
0.000102492484540289
6.55569362529198e-05
0.00011139750600677
8.15284533286572e-05
8.20392682168386e-06
0.000119206222050176
0.000109442964631886
0.000163311480410452
2.73411048954707e-05
9.47209888312721e-05
2.86619219023841e-05
0.000119122381615186
0.0001115415886976
4.4327725464602e-05
0.000105805269795001
0.000116225183365644
5.83996189562375e-05
4.65386949610015e-05
2.1744952453286e-05
7.27973259722211e-05
7.27337792981758e-05
0.000158507784521881
8.81131115666178e-05
7.05404635640674e-05
0.000121716224030321
4.81544776641868e-05
8.90496598838675e-05
8.24087211375712e-05
3.39665291054538e-05
4.48038513133361e-05
9.43947067987821e-05
0.000128437007110838
6.33900893530423e-05
9.89692490674378e-05
0.000123809365279219
9.07607607517628e-05
8.31718598995208e-05
-2.43527489340133e-05
3.59771779643872e-05
0.000102746011894344
9.9091154794592e-05
6.14334573266736e-05
7.36374460347471e-05
5.87568701090016e-05
8.66187058069997e-05
0.000112375633068418
3.55067215692241e-05
0.000108771570343295
0.0001524460988829
1.91355047473003e-05
6.06186022244053e-05
9.59510576235528e-05
7.55800427371225e-05
9.40293462495775e-05
9.06197299016599e-05
7.73823106134068e-05
6.36636180207027e-05
0.00013248147577037
6.70479281674606e-05
0.000120044713440229
5.91434917650961e-05
6.18876226404288e-05
6.56227899627441e-05
5.10681506165183e-06
5.79773216080319e-05
7.19346862690844e-05
7.73720860213187e-05
0.00010326917481595
0.000128833561381813
9.78251305705856e-05
3.15117727589417e-06
9.23186174832853e-05
7.22159538597866e-05
4.47821242256611e-05
3.00679578423548e-05
4.2340693594603e-05
8.18158978137042e-05
5.77375660742177e-05
8.73730074271038e-05
2.37731577660381e-05
5.2455005393971e-05
6.37257266461413e-05
8.33802509145e-05
2.72496211572807e-05
6.89406978902958e-05
9.16755622302439e-05
4.69487628079529e-05
0.00012485077977196
6.6889815705863e-05
7.03335668387764e-05
6.06439836626046e-06
4.9427705360096e-05
5.21118692691828e-05
0.000123708515418917
6.29857743959001e-05
-2.83983190553943e-05
1.2541968169981e-05
2.51925350822005e-05
3.63166945125355e-05
3.83498375889445e-05
6.67499604579535e-05
3.33004938353777e-05
2.91814636395881e-05
6.98245461152113e-05
9.75556421960638e-05
4.58653002347049e-05
0.000117848958368333
6.30255824703271e-05
4.65487390009502e-05
7.35539578266791e-05
0.000120015563061214
4.66265681084844e-05
9.7165630223782e-05
8.70042417700342e-05
0.000107386300382065
7.42471174880126e-05
1.60834069554353e-05
0.000107336782225975
5.24929022035149e-05
0.000125895955490917
9.29774839811968e-05
6.34674724105794e-05
9.57543803984586e-05
0.000101660358266916
7.85068170808665e-06
3.15748204449743e-05
4.12613061300758e-05
6.46412351234343e-05
9.13415940300637e-05
1.57176016929334e-05
0.000124682654814317
3.32765386332305e-05
8.65954301407654e-05
9.69995354414323e-05
2.08906450630156e-05
5.99860569640182e-05
5.40557837378459e-05
0.00015415515603652
7.09310154610591e-05
6.32583071171945e-05
7.7004116251013e-05
2.14165595538596e-05
0.000118545057585105
2.19871170074363e-05
1.89857322083436e-05
8.81537854954205e-05
0.00012857693201191
2.69530149062705e-05
3.50464299793019e-05
0.000141875263642812
9.42100954623016e-05
6.7337086622458e-05
4.63977320477504e-05
4.51463179709734e-05
0.000118791423453296
0.000138203674503469
3.81794996915463e-05
9.91271932812552e-05
0.00013173835900243
0.000111032714642733
0.000113769784333164
8.95875630018043e-05
8.53564568099212e-05
7.09488371419545e-05
-5.00113748169966e-06
4.94703358005014e-05
0.0001305964497167
2.48472226090471e-05
8.57929357895678e-05
8.15005897017065e-05
8.7032633466498e-05
0.000102746459595567
0.000101692377946248
3.32099566661611e-05
6.66539119630335e-05
2.691953677249e-05
2.81323763730684e-05
9.33896292483846e-06
2.83247683955609e-05
2.88130288934269e-05
4.66919744709497e-05
0.000103445525062189
7.24806835539246e-05
0.000107524369967175
-2.11012687542062e-06
3.93427838894611e-05
6.67985142593762e-05
9.73998851294208e-05
8.01757938480463e-05
8.58702764087982e-05
6.40261811115087e-05
7.93163127694694e-05
0.000107766073259882
2.61357500040152e-05
9.02135786761259e-05
0.00011908248276614
9.1641636760532e-06
3.07494547468904e-05
4.85312460316662e-06
1.18825832838856e-05
8.65073946193131e-05
4.3377946713537e-05
9.09337641821196e-05
7.00726530888594e-05
3.01419818595782e-05
3.67234649982375e-05
0.000108302816738669
1.37869879811912e-05
4.35409422653486e-05
3.52317103372972e-05
9.06225374626177e-05
3.95063685949382e-05
-8.55503041174334e-06
0.000160860705567237
0.000134692604833419
8.5890962839264e-05
7.5108441492529e-05
8.47325024603505e-05
7.52472918949055e-05
9.23870819523055e-05
5.30788217163539e-05
0.000180512224356158
1.99878567385415e-05
8.2426652098993e-05
3.83390459296445e-05
7.69884735135083e-05
8.8259895566379e-05
4.55289996627451e-05
9.83824743970037e-05
0.000119330489403635
0.000152208178883916
8.11756772607729e-05
0.000110206583631952
3.00089776031203e-05
7.41449394152023e-05
0.000152871672393283
0.000149892958407371
0.000117981856608022
7.72693280532906e-05
0.00012208099561782
6.98845389413234e-05
7.97506761992208e-05
8.11384798469633e-05
6.98363967070845e-05
0.00010012641366062
2.38142781718645e-05
0.000108930376640413
5.30068125989632e-05
2.7653604887399e-05
9.54304408819159e-05
7.88805245744499e-05
9.81206237659434e-05
9.76311852165525e-05
0.000120429836558694
7.00640118727643e-05
2.62256051515815e-05
8.30766354265588e-05
8.87899397538648e-05
6.77133964116952e-05
0.000101358625383446
7.19371466412116e-05
9.07266828747161e-05
8.8641073077727e-05
5.08379417636805e-05
5.6768048587255e-05
2.17429262436592e-05
7.67409954685348e-05
7.2110948348512e-05
7.85888260164926e-05
7.32724530514199e-05
7.78266224033303e-05
5.37547856454206e-05
5.5524139563032e-05
9.07352314897726e-05
8.08359665948499e-05
3.77979484811721e-05
0.000158643308735444
8.84775223781509e-05
6.31661888987907e-05
0.000168720433676264
8.81719478157766e-05
4.29689545717658e-05
0.000103815153344766
5.82982639318e-05
6.79527147643728e-05
3.70767599662027e-05
-1.22376640397649e-06
0.000154343563493246
0.000114212264265109
6.79299852674519e-05
8.85621585004548e-05
2.54273169372259e-05
6.10401446635292e-05
0.000114974152432796
5.75686153038332e-05
0.000124330819869877
9.78480096700133e-05
6.79314371299266e-05
5.65586891173318e-05
7.33124509847602e-05
8.74353458277604e-05
7.0153922631804e-05
6.39615369943481e-05
7.75677447594289e-05
3.13179626412459e-05
6.33428020081301e-05
9.56863704312715e-05
8.09331164469932e-05
8.12580059198932e-05
8.75725292208211e-05
0.000102298553516558
0.000111290577579128
9.15698330181302e-05
0.000110491506441336
7.18689606201792e-05
3.12789824341003e-05
6.23666488184576e-05
2.3306629832576e-05
8.97722031391286e-06
0.000100627011069656
6.2505654964075e-05
5.8276059058663e-05
0.000116013403081303
0.000104529413815979
0.000136097917476783
5.22129090068869e-05
7.31344898086168e-05
7.44363966298566e-05
4.16860667416489e-05
5.86491104125913e-05
5.78615338202229e-05
8.80082163196763e-05
5.82895418238832e-05
8.77193144533766e-05
2.08872355279452e-05
5.32294994393262e-05
9.05788653871487e-05
4.72243620323874e-05
0.000109827799892827
4.21885384103582e-05
9.44749937677094e-06
7.473354117426e-05
0.000126272783007394
7.76397948122856e-05
-3.60167641630255e-06
0.000129073387220726
0.000160858912270165
8.33227992831565e-05
5.92270999616316e-05
0.000108815484033563
6.96680905842302e-05
8.29118179938406e-05
-3.33387214864083e-06
4.47244416369923e-05
8.71910069811086e-05
6.49642824684014e-06
2.07027729000772e-05
0.000104777056283016
1.04072010609513e-05
0.00012640083747423
0.000100577583630891
7.03075156250088e-05
0.000124239023311565
9.4570972262788e-05
0.000152535052749115
6.20870906828617e-05
8.09787037972443e-05
7.79681719491979e-05
5.32452128024237e-05
8.10732145303561e-05
0.000129077064091383
0.000137699435846993
8.89387189130305e-05
0.000104871295200194
6.8454862868186e-06
7.15526529145895e-05
7.51776293471961e-05
8.69317217370512e-05
5.62849696122801e-05
4.98974428518316e-05
7.63472207023863e-05
4.05974703763282e-05
-4.14090702130833e-06
3.41200797026024e-05
0.000103087345587213
8.23922973691047e-05
5.17002813583431e-05
6.11773037825855e-05
0.000117044969892339
2.82967310153306e-06
0.000105194810407839
7.45085634281568e-05
6.5120592434854e-05
5.51074375990516e-05
9.49371148022885e-05
0.000104171316944993
4.31479559497749e-05
4.92648460172964e-05
0.0001006903310205
6.55325915245648e-05
9.93643060943662e-05
0.000100333092012747
0.000125128524493213
2.96258848902861e-05
2.02594885526797e-05
8.13782206685355e-05
2.18354574705877e-05
0.000134911101094327
7.65597039156985e-05
2.57084974033529e-06
7.34578236237954e-05
0.000107339668002972
9.3662698317708e-05
1.70725149287535e-05
2.79719703682143e-05
3.21532476850949e-05
9.64311206900116e-05
9.96651404448254e-05
6.99772353514608e-05
8.58345885412135e-05
8.56652255054073e-05
9.38993675311156e-05
0.000111788272882929
3.88627018985952e-05
4.56629443252954e-05
2.39078604936176e-05
5.48247639025812e-05
6.10167995724584e-05
1.08401129064513e-05
3.03972421143308e-05
0.000167307502634967
5.28093186595285e-05
8.43983977049625e-05
0.000108880639119241
5.86279689234973e-05
5.02831357589515e-05
9.26557609186475e-05
9.62716017327821e-05
9.83426760890804e-05
9.34870126728125e-05
0.000102339467506443
6.60843921117521e-05
4.59459245347474e-05
2.57971485075996e-05
9.83180745607385e-05
4.5039294482699e-05
5.04617394578292e-05
9.58080273799806e-05
3.8383507548422e-05
8.55202761273231e-05
6.29897820273963e-05
5.65759107576515e-05
0.000113064002667365
5.00795919914244e-05
6.1955125893265e-05
6.59429679761983e-05
0.000157850855463486
1.14222746410522e-05
6.38925931017478e-05
3.56638762770754e-05
0.000104104522722156
3.32707046568955e-05
8.8320713125372e-05
3.11736365436827e-05
2.75638197473749e-05
8.99581487314442e-05
-1.9242692070939e-05
8.12292130810823e-05
6.50810478404927e-05
6.85191299858015e-05
-5.40230828192295e-06
4.06174225577095e-05
5.67404989232866e-05
9.97874294013518e-06
5.56223685197187e-05
9.31148077375124e-05
8.75021731160351e-05
5.79427758106798e-05
9.68325738189144e-05
5.10225968240183e-05
1.60806808744689e-05
7.42948016462491e-05
2.27687755143181e-05
8.09533113338408e-05
2.82965272320284e-05
5.47407349893155e-05
0.000142813449815066
9.74016772820628e-06
7.29196820778574e-05
2.65995233374593e-05
3.71779963806317e-05
3.16192172182598e-05
5.18969196385546e-05
8.49983671191402e-06
7.36363496153432e-05
5.11814733025636e-05
3.82414346228265e-05
0.000161225434698573
-1.92616230075939e-05
5.0126519052942e-05
8.57983649939063e-05
8.08413433655362e-05
5.16374466600622e-05
0.000122568946578285
-1.44265145923403e-05
5.55662794305446e-05
8.23526795514885e-05
3.56563604753698e-06
0.000125345506743948
1.90126509485639e-05
3.58910295607604e-05
3.25249987307025e-05
6.07741507583097e-05
0.000103634639123006
-1.26002032356033e-05
8.42236036502844e-05
0.00010031217919699
5.4856550833708e-05
7.59250245601255e-05
6.77968058551588e-05
5.94132686372665e-05
8.39266282086517e-05
4.82858342755124e-05
0.00010950901587606
5.29572771201265e-05
0.000122339456352917
3.61671670291298e-05
8.13856935944037e-05
0.000128398307233835
8.62184208261214e-05
2.15723102758813e-05
0.000134868682763356
3.72019162064347e-05
3.76533043964269e-05
0.000114128658743481
6.15088858887136e-06
9.36644747568495e-05
3.01683203695206e-05
0.000103586252019755
5.94661303429949e-05
1.9261324926391e-05
0.000180400015995704
0.000140328767764351
0.000147173376928907
2.62029084011295e-05
9.9901903339782e-05
5.96806349574447e-05
9.34796349528634e-05
0.000109835401323157
5.8515599907015e-05
7.50855921303096e-05
0.000119604394958112
0.000101875795842856
8.33752662249733e-05
9.17220225655434e-05
0.000125578708959674
2.72732710752875e-05
5.5324427656675e-05
7.9583056019988e-05
0.000113469835245974
0.000105592452689165
0.000108448506654755
8.62954362752435e-05
6.28762404210723e-06
2.55694934630893e-05
6.94638397930395e-05
2.7919916533065e-05
0.000108602599492883
2.9648774718866e-05
9.97603565220481e-05
9.20524030592416e-05
5.05773091956542e-05
0.000134580520760749
5.7219636364926e-05
2.00505308672182e-05
7.27906255082667e-05
5.79830827750517e-05
0.000133132612494238
9.27602440845726e-05
4.06136466032251e-05
2.48884128898199e-05
2.47113036360733e-05
6.64734732394498e-06
6.65733316969025e-05
0.000136223530217381
6.43476049442957e-05
7.15149716977012e-05
7.34754458685279e-05
5.99153488434102e-05
6.75548542890868e-05
7.64885964558035e-05
5.74732528166627e-05
2.83873764832712e-05
6.25530099802318e-05
-5.85888683608258e-06
8.53010212581683e-05
0.000104848116767776
5.74381076657769e-05
6.82886819996558e-05
4.52357433754997e-05
8.82017874175199e-05
0.000130638445569444
3.25406193595828e-05
6.81564736835703e-05
9.67654007097152e-05
3.61849433261824e-05
8.99418211746595e-05
6.04962074035518e-05
4.2036082328476e-05
8.97882888622143e-05
9.65923989688222e-05
0.000101964648183498
5.02797867469302e-05
5.0481077770587e-05
0.000106319719312976
-3.73881989031414e-06
0.000132420831334976
0.000152768477221435
5.31967232812999e-05
3.38065115008129e-05
0.000110894787296527
4.52321226858359e-05
0.00013239132064236
9.73123714803873e-05
1.25035161831673e-05
0.000106236259749996
5.37513535391798e-05
4.96300987337224e-05
7.88300963024677e-05
6.43787676210928e-05
0.0001060657010798
0.000122615946312336
-8.66492117781222e-06
5.38714492954481e-05
2.60807602918738e-05
5.90873935808696e-05
5.24281447825251e-05
1.42266360163725e-05
9.82976376951936e-05
0.000121243169852121
1.20487021581688e-06
4.77301623646611e-05
8.00783457147454e-05
0.000129105484144153
6.84149578907823e-05
0.000107626004152039
6.74967325159991e-05
6.82937227111886e-05
0.000178856898795087
5.39202313250051e-05
9.90643610016032e-06
8.36914827034183e-05
0.000100490572078076
0.000130588144480518
0.000144803502653746
0.000128802894882536
2.06321446140025e-05
7.4525039646257e-05
9.04683618406742e-05
7.11750453957781e-05
7.37450200138538e-05
3.43058328466741e-05
-2.72309863609807e-05
1.14990301220639e-05
8.95264215763062e-05
7.05276829672743e-05
2.385414547893e-05
5.2567845865298e-05
-4.47253275520096e-06
2.49424156530817e-06
0.000115794605826685
9.53391156679922e-05
4.00117984034093e-05
0.000131109823516057
7.84150508432869e-05
5.73400107352687e-05
6.62906291462878e-05
7.49866938051863e-05
0.000103651268802423
-2.02707170432688e-05
0.000121820877449939
2.33196886904989e-05
7.59082180192853e-05
7.43755592734301e-05
1.63963180097437e-05
0.000121662537055076
9.69628933793461e-05
3.7004664574289e-05
4.32623141534362e-05
7.43867893143151e-05
9.0881271336933e-05
8.05648735198357e-05
7.74890431445767e-05
0.000121431321587394
-8.45957593659455e-06
0.000118862199140524
0.000129753161895848
6.39494135373784e-05
3.60870427694061e-05
9.58880515134951e-05
4.54514366569414e-05
2.47146751796222e-06
0.000103806138286495
8.81673866995388e-05
7.41837552744435e-05
2.21981662490391e-05
6.58988952328118e-05
7.00720228007698e-05
5.68380015440397e-05
7.23515202259709e-05
0.000163355578102637
6.94128908473785e-05
6.79873668516057e-05
-1.25764675325886e-05
0.000123104194955016
3.79942795711313e-05
9.8747687193165e-05
0.000105188288904529
1.67619737713756e-05
6.62542453452846e-05
8.94822617128484e-05
2.60791327625816e-05
4.41832769962713e-05
5.0986649825612e-05
6.75272292809778e-05
0.000118130971220931
1.12430886424716e-05
0.000108840706519805
0.000101103344872915
0.000177421628701601
5.5678091891182e-05
0.000156160384684288
0.00012483178311938
0.000123576015181365
8.04017479987231e-05
5.03633398790614e-05
9.63663902428549e-05
0.000125232771987429
8.75128660339579e-05
5.27640239541138e-05
6.25421426297959e-05
6.68100735546353e-05
-1.00914119747411e-05
8.04009332220131e-05
7.04627930106366e-05
3.49739252392592e-05
9.98463288629357e-05
6.88140437799115e-05
5.5125854160289e-05
1.07544827978296e-05
0.000100236959154956
0.000101350096581944
4.1530950384282e-05
8.18581608490022e-05
0.000102447498677623
0.00010416893435444
6.14232370723932e-05
9.54812796715564e-05
0.000113802752308848
9.76561400506036e-05
8.41167951725674e-05
0.000164157058506455
0.000107419477971625
6.59734091337293e-05
2.45927675249407e-05
4.43730272234947e-05
7.74807786095211e-05
6.17497935486848e-05
6.19201943607269e-05
7.6639647004014e-05
5.17630916575586e-05
0.000113696722310734
7.6728714956711e-05
7.12520484352471e-05
9.19662965728388e-05
8.34180486956637e-05
0.000126676842070102
1.45886772118006e-05
7.32048201533348e-05
5.49674929244939e-05
3.3616826868733e-05
0.000103705664460963
4.31032635526223e-05
2.63721599103197e-05
6.69412366624263e-05
6.15272150952874e-05
1.97646821390269e-05
7.29193745772349e-05
5.75568107712829e-05
0.000142679972073112
4.35626364296567e-05
5.98776571478675e-05
7.81228179924833e-05
9.47431287921905e-05
0.000118676307361765
1.60268223820928e-05
0.000108229769038192
9.78720347665447e-05
3.4046121980087e-05
1.66686680607136e-07
2.92617249239714e-05
1.82571789247583e-05
3.4965171236265e-05
5.99413531644109e-05
7.85244856342693e-05
2.37500240810401e-05
7.61813966801146e-05
0.000107911462091045
1.81760243223662e-05
5.84446486766982e-05
4.67678954763302e-05
5.31227878996788e-05
6.20891006835892e-05
3.03910188661827e-05
3.75265123825934e-05
0.000124501959120123
8.74726897630741e-05
0.000182417741385006
2.53666780554862e-06
6.64906590938986e-05
9.7936393577071e-05
8.57712139587147e-05
1.80758233269426e-05
4.30221608991906e-05
4.54505433950944e-05
1.67125161637537e-05
0.000113489802757498
0.000107115584121776
2.23754846755743e-05
-2.49613006002981e-05
7.07493759115291e-05
8.65213351036395e-05
5.03159910587339e-05
1.20816813623051e-05
8.68146154760252e-05
5.86055745383904e-05
3.79595798478826e-05
6.8351204431389e-05
9.80492621672395e-05
-1.67340650111649e-05
6.40501815357066e-05
6.77037641283452e-05
5.39035994694859e-05
2.66641603553644e-05
5.22003367010719e-05
4.47854028150062e-05
0.000101347473373007
-1.5020566717793e-05
2.38228277191086e-05
0.000100127640895422
4.39596702944519e-05
7.55454193522145e-05
5.90508586803103e-05
6.96048335996353e-05
1.64281183057672e-05
3.32105190343205e-05
1.46855674969798e-05
4.68007694447602e-05
8.5310427102582e-05
8.08265094609898e-05
9.94762740704748e-05
7.15476483117655e-05
9.73438524412928e-05
9.14756656611676e-05
5.02576242005038e-05
8.33038997758313e-05
4.14394976569452e-05
3.65880740120709e-05
6.19875146883576e-05
2.66643622167503e-05
9.700845150775e-05
9.16441062323703e-05
0.000131303265662493
5.32893618227115e-05
2.43885167593105e-05
8.27073842283659e-05
4.18448278450114e-05
6.23352184196529e-05
3.51531232623978e-05
8.01176584326655e-05
0.00010197224220639
-3.2912652283302e-05
8.66626619169074e-06
-1.63198032719236e-05
6.01519667956474e-05
0.000124120324261821
-4.50293980255173e-06
9.6544084637546e-05
9.38235433413987e-05
7.33164840993284e-05
8.60583584664537e-06
5.02812732973843e-05
3.6977740914447e-05
3.28067460390471e-05
9.64011897574443e-05
8.6192286658127e-05
6.75786151006592e-05
5.75373927609204e-05
8.67119992862177e-05
5.06372096465488e-05
0.000126410349655563
5.78653713321197e-05
4.12429622082498e-05
5.95696398773027e-05
0.000111009059790007
0.000114915722501757
7.95970400325466e-05
0.000111955533386216
1.18320711205236e-05
4.18659552150319e-05
8.34229826687409e-05
8.61342643310775e-05
9.58886514778476e-05
8.60748882880741e-05
8.09340518323165e-05
4.18230870917286e-05
6.96010914841721e-05
6.97670571065082e-05
4.54121698232932e-05
-6.14969410711977e-05
4.56621214748102e-05
2.70635946123222e-05
7.6189153295325e-05
7.01264024361745e-05
4.63452534966546e-05
0.000109595674755223
3.58660422501708e-05
6.38953188991345e-05
1.79030434746143e-05
9.76033362847839e-05
4.79006939896259e-05
9.53147570725977e-05
7.27283392500939e-05
4.04244052752177e-05
7.71042557287334e-05
0.00011774595076249
9.98527971884506e-05
9.06135417609203e-05
4.09503452989841e-05
0.000163692793395626
3.36685726074611e-05
8.78812367234284e-05
8.61621393757923e-05
3.86349936187898e-05
6.56394052775984e-05
5.18565407906946e-05
7.35146686311047e-05
9.48822718441903e-05
7.2640941766613e-05
9.54701075304877e-05
7.03825866149942e-05
5.50461853423833e-05
7.86140723543922e-05
5.9577600700326e-05
7.49440618385546e-05
9.14201076978019e-05
0.000124572150398875
3.99639812378456e-05
0.000146041374955927
8.52719150270349e-06
3.85864698440559e-05
7.10567706316989e-06
7.36502063942029e-05
2.82758128454194e-05
5.93866272701274e-05
2.3184107910368e-05
0.000101758369807306
8.41266813969983e-05
0.000155534469058317
7.89691668313765e-05
8.59307138636227e-05
0.000133573234839472
8.49903184341749e-05
4.74958372047414e-05
7.1952776397433e-05
7.21084794233144e-05
0.000107238609075938
2.05967699858266e-05
0.00014305887515284
6.48124798627729e-05
9.97993692981396e-05
5.58777321008306e-05
0.000122712590237825
9.32455710822011e-05
9.73496364550051e-05
6.81060925279419e-05
5.89152453429419e-05
5.49515546782912e-05
5.85640384973991e-05
2.67579909489609e-05
0.00014650486444539
0.000112247555493669
-6.83119812357412e-06
8.89228630058171e-05
9.00914522635663e-05
9.01719127100978e-05
7.11337561280216e-05
-3.95490465317691e-06
0.00010234650884819
7.2033411964821e-05
7.75014784258155e-05
3.14509220152021e-05
9.16850328177021e-05
0.000110429455446604
5.54393635288859e-05
3.07209453147767e-05
0.000101580791220351
0.000122830240846162
0.000131173752980106
4.93720036615669e-05
0.000124539187815594
4.68470738385298e-05
4.93179066462866e-05
0.000109436433975287
7.17909857370206e-05
8.17613466479098e-05
0.000116956879421311
0.00010299160670427
7.1551876051052e-05
5.41067680468401e-05
7.4798594559261e-05
3.63328546964332e-05
3.81570376029721e-05
-6.70528037162281e-06
6.24784959778006e-05
6.7560090897499e-05
-2.37543192282202e-06
9.24368999208801e-05
-2.63065471471772e-05
4.96640029072283e-05
6.70211821367496e-05
7.50353039503836e-05
-1.85670325070744e-05
8.87207336809824e-05
0.00012657873224615
6.09473728138568e-05
7.42041331262323e-05
0.000130912030950911
3.10024457551108e-05
0.000104384167359575
3.77437742338351e-05
0.000160937280758466
3.8364027309925e-05
1.39289562329599e-06
4.26615893941228e-05
5.23655496485509e-05
3.08389482353005e-05
8.57054319691693e-05
7.919566924471e-05
7.02446103794938e-05
6.6888367303994e-05
3.66708325879439e-05
6.04999907764512e-05
8.32788393681858e-05
7.33270002806588e-05
0.000104217581732095
9.15576668187095e-05
9.17013875633207e-05
9.43518912062537e-05
6.97148173398288e-05
0.000139271113027307
4.98043747810301e-05
-3.24866570741357e-05
0.000113684371661586
3.25946895108483e-05
8.64585669392189e-05
0.000136404117041812
3.99965589552989e-05
7.31978019509658e-05
7.71520398556023e-06
3.64004820976228e-05
7.33181250861222e-05
9.47331650225357e-05
0.000113464909253671
2.30381452701303e-05
2.59500579946683e-05
6.7134159989347e-05
7.2437681122289e-06
5.0027529180144e-05
7.74661554099852e-05
4.32742907986455e-05
7.68706627822674e-05
4.99736555564072e-05
1.28239557945914e-05
8.94481676212899e-05
1.36239761506744e-05
6.52286101822865e-05
5.21190201404522e-05
8.96411572664991e-05
1.70901743887309e-05
5.20530790882273e-05
7.13701907350475e-05
5.10503383665763e-05
9.347217432067e-05
0.000114666925885878
7.8156249426767e-05
6.17239790865907e-05
5.61767466246732e-06
7.1797276425735e-05
7.2744535257415e-05
6.55193926777122e-05
2.76650605407702e-05
3.30593079622187e-05
1.85248301398007e-06
3.22536415575408e-05
-1.87926215373013e-05
0.000111552274547271
0.000127772014260914
0.000126210992847493
9.15590106831082e-05
7.32120475054972e-05
5.45441654328115e-05
5.62651699287371e-05
4.49495138487049e-05
9.18852426060792e-05
0.000107010437054616
6.48271896034987e-05
0.00010367567474131
1.62631771342289e-07
9.51715980024172e-05
0.000173116219876404
9.2958314839661e-05
9.81051728050646e-05
4.98377587585029e-05
0.000128887849745243
4.41024863694912e-05
8.1149231055412e-05
1.46922484954122e-05
5.33894143129369e-05
0.000116036742542617
3.07268188554328e-05
5.5183438524348e-05
7.55478781877333e-05
0.000100936471498036
-9.28889103830436e-06
3.44208537030559e-05
6.45774518233714e-05
3.61936168519555e-05
0.000102446563639121
5.07581371924373e-05
0.000171010294301584
0.000109774027296337
7.09138559434472e-05
5.32757633510251e-05
3.19312552399375e-05
1.7427821197517e-05
9.29507731552217e-05
5.56873441517024e-05
8.38891431912719e-05
9.30519762678375e-05
0.000114730288699119
0.000115152704386987
1.84594011063395e-05
5.86183190839869e-05
8.00051688001422e-05
0.00019385342934622
8.15905401846604e-05
4.60425405402045e-05
8.19427382513044e-05
4.87108053869343e-05
0.000105879815474475
7.9692578644889e-05
5.0081375534772e-05
8.96376614151061e-05
0.000105661004184148
4.82918146912716e-05
7.85522192855407e-05
5.28976633732715e-05
0.000101076255359654
0.000121328108801143
9.46857984562018e-05
-2.8723880826128e-05
8.5561695962193e-05
8.56242192592565e-05
7.70816583917118e-05
9.11805453714739e-05
3.81644545370681e-05
2.98792989888589e-05
9.03960749922044e-05
6.3920791671323e-05
9.59560729815951e-06
0.000110771092562417
4.20088476360347e-05
0.000109466905732774
3.05017102230576e-05
5.63008797814258e-05
4.78666130812474e-05
2.21511001199994e-05
0.00011406722563111
4.97715391900602e-05
6.32460936958329e-06
0.000121774781291659
2.00617853537369e-05
0.000109514470654901
5.93983571489727e-05
2.47536216333222e-05
0.000104923202827482
4.15650816046747e-05
5.2437887507187e-05
-2.89721521710713e-06
0.000108333892633557
4.92695872313623e-05
1.79854032201529e-05
8.18646374222353e-05
0.000137225596245901
8.88823257135982e-05
2.65794622809269e-05
6.15613666397687e-05
4.17635516958361e-05
8.13417755083384e-05
8.90541099564746e-05
6.14575941986503e-05
7.23769319926254e-05
9.22152275971481e-05
9.89851320486012e-05
8.99660582699927e-05
7.45424905495156e-05
9.4816365819021e-05
6.30429047791763e-05
4.31588135149396e-06
9.06413469515168e-05
5.61891304318111e-05
6.27674720367605e-05
0.00013915724964756
8.38012129429701e-05
3.34428632398274e-05
6.47146108574533e-05
4.37874748636197e-05
7.48271569845685e-05
6.28328661072065e-05
5.83826962589558e-05
9.96099684653791e-05
0.000103245897548627
2.36379328016517e-05
7.59776042568466e-05
8.25859118264665e-05
9.40329450078158e-05
5.97822772736075e-05
5.35001451773773e-05
4.70212266226912e-05
0.000122791304358612
0.00011021860925059
0.000117279333548001
9.10764880863548e-05
0.000106204337256802
7.01782627101471e-05
7.70613610694663e-05
2.46127978728043e-05
8.78539948221395e-05
0.000106892160075518
6.19544987622521e-05
3.75690498183467e-05
9.65496812237624e-05
5.6359792529443e-05
1.50026166009091e-05
6.4753192597913e-05
0.000183105744968025
2.73739882056652e-05
7.52095936175075e-05
3.23236863943546e-05
8.16071596882715e-05
4.24510268796061e-05
4.56868071008033e-05
1.61492611424898e-05
5.23103402467719e-05
0.000108763087723126
5.22412855708941e-05
1.92837725439525e-05
0.000141663997910178
4.20220691844119e-06
6.09056927245615e-05
5.93118207500922e-06
0.000126558444756832
4.20772954955906e-05
5.73466708466019e-05
8.70453648815856e-05
0.000127350645088457
3.26131829748059e-05
3.56441139371734e-05
4.62440143488233e-05
5.50814846384934e-05
0.000120229516937041
9.7301014724896e-05
4.27659867997617e-05
5.82292326237732e-05
0.000103906363608197
0.000100383642442341
5.34258787385502e-05
0.000109598380137057
7.78419844558983e-06
8.35676676493834e-05
4.61635060887567e-05
6.9520400097588e-05
6.97922705770473e-05
0.000106186226125923
5.64635218518411e-05
6.76988061349504e-05
2.29374438882622e-05
4.99979941462203e-06
9.74194014115762e-05
3.70488187146915e-06
8.09107388711316e-05
3.97849612369222e-05
5.26079529744061e-05
5.34563452345122e-05
3.8664954142082e-05
2.47634420072805e-05
6.22901917951827e-05
2.68501646434559e-05
-1.96477619243897e-05
-6.81515798294642e-06
4.66180914652513e-05
8.08190652046689e-05
0.000129101197045459
4.78978399223171e-05
0.000123685903284074
4.41308665257588e-05
3.31899564491592e-05
2.92459172905666e-05
8.8661143051617e-05
0.000111397614224776
0.000153104704231058
0.000124306859981776
7.24147813262634e-05
8.26569934220314e-05
5.62701498864156e-05
0.000112101192041248
4.80814614159048e-05
5.6092363422994e-06
0.000126366200056145
3.00878786470565e-05
3.5746870187064e-05
6.02316877375923e-05
9.06274524254951e-05
5.85703012621914e-05
6.05710177929606e-05
7.54991835146119e-05
1.25932443467861e-06
6.00964109737932e-05
8.32312544988399e-05
0.000119543068443751
9.74759382874309e-05
0.000120963111413217
5.78828058468843e-05
0.000105261148231796
3.90133297894102e-05
7.83432070382544e-05
3.1089682330904e-05
0.000109415397630581
0.000154324914536882
9.48788513411865e-05
4.97868044472629e-05
2.82310952289171e-05
0.000110520875762366
5.37297544058124e-05
3.52375674282633e-05
0.000101757350620196
6.13507925503833e-05
5.88442434085843e-05
0.000113990145795304
0.000117384020124565
-2.93891438436716e-06
4.61001159720444e-05
9.05827338503058e-05
8.50339523869482e-05
5.17264663030747e-05
0.000120846087651571
0.000126755413753166
0.000147291436748852
8.78875818094144e-05
0.000103997294671824
1.71820384853016e-05
6.57271229927622e-05
0.000104741728464705
0.000101452247841582
5.97726256900347e-05
6.39688997532796e-05
5.89140118789244e-05
8.30706618077249e-05
0.00012910624860313
5.40439192044726e-05
3.37642414128694e-05
8.72399357649376e-05
4.30256037263138e-05
6.73300080182424e-05
5.47166024946753e-05
9.41726618400324e-05
9.72815557140754e-05
2.81092793193104e-05
9.49075932525757e-05
0.000127089688740508
1.95173737034074e-05
8.60733112724052e-05
9.96304599795139e-05
3.50076621839326e-05
8.01328840047902e-05
3.75199398611084e-05
8.71037227070201e-05
0.000162708530250899
6.55514366729004e-05
4.3108412000881e-05
0.00011283935377031
0.000100351084310999
8.00446118977915e-05
0.000105988826667033
0.000106032670632253
8.92736190686383e-05
8.95693268835755e-05
-3.14020746248255e-06
1.18451407433816e-05
7.42295868472334e-05
5.18033706834957e-05
0.000132161655907934
2.18877060917594e-05
5.21308009562312e-05
-2.8481068789259e-05
0.000124788031838895
5.05548424981671e-05
1.79116146635564e-05
9.08105885454937e-05
7.40632865406115e-05
3.90488357249776e-05
0.000107009943364916
3.49753223773727e-05
3.69441871366768e-05
3.42188442545011e-05
9.52260421457687e-05
2.55535752487744e-05
0.000155196683954348
2.90439841881021e-05
6.13129378825052e-05
2.77303748115448e-05
0.00013308627227776
7.89019196432176e-05
1.63641143182387e-06
0.000123758335421636
0.000133690357247045
0.00014521091230433
3.32162770531359e-05
3.36869078592393e-05
0.000126953232951257
6.54629275199582e-05
9.67446978391476e-05
7.13914105078907e-05
6.74091178416692e-05
0.000105884909426026
9.54766490200738e-05
0.000109289925148695
5.77972342163315e-05
5.36145110007789e-05
8.1075091550329e-05
9.28686470725216e-05
7.2386477883696e-05
4.85248977901225e-05
0.000149513772818193
4.87606429145162e-05
6.4745983993522e-05
9.88181862224458e-05
8.22584435776134e-05
8.36082904116966e-05
7.32838147083451e-05
0.000113478601410804
7.70490176852068e-05
0.000142213782656374
-7.45730860632912e-07
0.000126228531929364
7.57545635683315e-05
7.61662105144021e-05
4.09296000393603e-05
0.000110610339226332
5.26250116192357e-06
3.10311276347767e-05
2.23966240752124e-06
3.20141343464895e-05
3.31988916702751e-05
8.7492577980001e-05
0.000114369697351815
4.78694868203891e-05
7.28502611275137e-06
2.58364477480896e-05
0.000165985325719793
3.96377331503318e-05
0.000112784311908094
3.93565768946586e-05
9.88076648824818e-05
6.96557790005196e-05
-2.82935965103718e-05
5.70162103558679e-05
8.13654522749643e-06
7.3154831950485e-05
5.99101468589349e-05
0.000108640431232286
4.79588466662811e-05
7.73087550493086e-05
0.000164207571112992
0.000102710117909903
4.71113911986798e-05
0.000104067477658309
1.68106384385502e-06
7.98490381454859e-05
0.000171765649797844
2.61268347659315e-05
-1.73329027537549e-05
9.01161614211182e-05
3.75598781032103e-05
0.000100240930586474
5.24261137812392e-05
5.2939558503568e-05
5.25281057743978e-05
4.12406834169376e-05
6.25614391107748e-05
8.59607359458761e-05
4.80736454148047e-05
5.39539980964789e-05
3.17981371621167e-05
9.69570169649095e-05
0.000108442756024101
4.55444136148828e-05
4.38663630810441e-05
1.03247914032481e-05
5.53401041459426e-05
6.79703857509597e-05
0.000100842533915034
7.76067163968195e-05
1.47339186601156e-05
7.81759766974344e-05
5.6008166408533e-05
3.82464338426755e-05
0.00014662250376104
4.15914529223794e-05
0.000108201391645086
9.45679659658983e-05
0.000104307441282959
2.91513940707276e-05
9.43039921855263e-05
7.28291778730171e-05
0.000100758758994839
8.79071481665377e-05
6.33915425348197e-05
5.06550940371533e-05
4.70345113495527e-05
5.13066933437263e-05
0.000122172298456209
8.50320573979896e-05
9.44200466169033e-05
6.51898912083744e-05
9.2342282209614e-05
0.000114987193137603
8.74876467464673e-06
0.000117441101465325
7.54074506651783e-06
4.20222960806559e-05
4.04571593187923e-05
9.16214250839422e-05
5.07882771123681e-05
9.26757581508135e-05
8.52661292633568e-05
7.33012009547378e-05
8.70531614407418e-05
8.38244785792601e-05
7.05934444554779e-05
0.000115855577958698
4.20827250399097e-05
8.01209050658795e-05
1.11904205055142e-05
6.36441243542738e-05
5.26209257957363e-05
8.86204728136857e-05
4.13954832804093e-05
7.0597346418649e-05
7.2861594152175e-05
8.10393809349639e-05
5.51192394462889e-05
7.33944867970717e-05
7.00502187132612e-05
9.71132541666809e-05
0.000101269567965888
3.998236643688e-05
3.90905076922085e-05
0.000102139366199465
0.000122618221966222
7.15520547872679e-05
7.09566113684465e-05
7.49098024213635e-05
0.000114893289027776
0.000165978302633669
9.47244772648284e-05
-6.36110212093886e-06
0.000159390607873772
0.000103061103099416
4.6565529195746e-05
0.000116986957240238
2.79421734687941e-05
6.51941213773502e-05
8.19583229147009e-05
4.74521103028422e-05
3.96653837258075e-05
5.81884868560425e-05
3.08319357593951e-05
2.53800270998561e-05
2.71474201796727e-05
0.000129691366904104
7.54329038266876e-05
8.83698572231036e-05
2.18261517049811e-05
5.76893205573453e-05
9.56436556110478e-05
6.24119304623821e-05
0.000129468055759909
7.83978625314353e-05
5.88038378004261e-05
9.70430940781535e-05
0.000104009343617165
5.30818037479006e-05
0.000126263647267037
3.78709891095906e-05
6.81724645612064e-05
7.72686827625391e-05
6.55094939348487e-05
1.27799921846704e-05
0.000150702283852264
-1.769267264925e-05
6.86531943255312e-05
8.017451982356e-05
6.60540504355654e-05
6.04138986020677e-05
5.80946713229759e-05
4.72346924534978e-05
0.000121739965165621
7.78205461663808e-05
7.39763170651107e-05
0.000114972948451646
0.000131442913731797
2.66496818375922e-05
8.21866729294896e-05
4.00631321814491e-05
8.08578463723566e-05
6.93208607900269e-05
-2.950662849467e-05
-1.28786117323205e-06
8.28043101456978e-05
4.92575355821839e-05
3.0809697475856e-05
0.000130067855988352
2.76707226343434e-05
8.74218635459644e-05
7.69538324987781e-05
4.08387648701625e-05
6.9838586315004e-05
5.78236499547717e-05
6.99512967055977e-05
8.86364008457376e-05
8.71284066925307e-05
6.99181723985182e-05
0.000113375971845078
9.1814939959602e-05
0.000158873145179512
-7.33201283831082e-07
1.95850889180199e-05
8.43913579990731e-05
0.000218694731807935
3.38885433816542e-05
6.06504626981244e-05
7.30927941007509e-05
0.000122044988258032
0.000128370525007938
5.75680175459925e-05
3.93068030569435e-05
9.81891845983895e-05
8.57672347820946e-05
0.000106799116433698
0.000102256512711316
-2.26105904540408e-05
6.20728721707342e-05
2.64581588769651e-05
0.000153746944349002
0.000112666684327411
6.39730782637013e-05
3.93322666721299e-05
0.000100842249086126
0.000100909323563614
6.29137108546828e-05
3.8643315509759e-05
5.92194207421921e-05
9.79621698069491e-05
0.000107043553584299
0.000115503472203788
0.000101765650394932
9.66515862009041e-05
8.27120252817268e-05
2.03257032642187e-05
8.16781414126425e-05
1.98154525859134e-05
7.16935636578146e-05
4.57462466344842e-05
5.47908596849091e-05
6.34936549783805e-05
0.000125338642263886
4.24007979082759e-05
0.000109727778993901
9.72600638049912e-05
3.17957229244337e-06
1.75686208545444e-05
9.03434712302785e-05
4.54732140026967e-05
2.0619562436435e-05
6.20819683723986e-05
0.000141887596627335
1.75662642581547e-05
9.11126611218658e-05
9.57268738563387e-05
2.19637870300257e-05
7.75806616628737e-05
2.97481410462729e-05
4.47296730473558e-05
8.63843785009022e-05
2.9696666471402e-05
0.000107280992235082
-4.67006407414411e-05
8.43689945749833e-05
6.5241378417605e-05
7.50700864899585e-05
5.44905130481529e-05
0.000104322438164664
7.34973514281398e-05
0.000143602062429659
0.000133502116155776
8.52688830245447e-05
7.38788717030458e-05
7.78009734122172e-05
9.63577833111764e-05
9.63747234474519e-05
6.17328074765765e-05
5.35999248656381e-05
0.000120814291464768
1.58074250827881e-05
0.000104859910637017
2.04136635178991e-05
2.91626965416266e-05
0.000114095370758535
7.41588802377626e-05
9.14294627602084e-05
6.43202096681817e-05
4.08136657435546e-05
5.2203352994445e-05
0.000118511773024114
9.81490042913023e-05
8.23890407883547e-05
0.000103792203285621
9.31949548797552e-05
2.78377521517186e-05
6.87915934124581e-05
5.67209553610441e-05
0.000170298900038354
1.95494596352711e-05
7.0851601897082e-05
6.75021397964635e-05
9.06945810619271e-05
0.000121699064081485
0.000123202054710486
5.52599561997943e-05
7.35754903620737e-05
7.70056234541913e-05
0.000102916527031206
3.43427221137106e-05
9.08057956959258e-05
4.61719490190425e-05
9.00420084197015e-05
5.22134980689925e-05
5.76214231639981e-05
1.98278900921939e-05
3.66325078300428e-06
8.09291680567216e-05
7.02079386466291e-05
4.14191352143492e-05
5.57465606873215e-05
3.3640322027118e-05
3.40053771177294e-05
7.73957456422388e-05
6.96225146506888e-05
9.93118318903358e-05
0.00012184419681829
9.17629075703238e-05
6.16672279841138e-05
9.60750041293419e-05
6.152014247655e-05
3.34887576516607e-05
7.03570537821058e-05
5.08024446977197e-05
0.000101732970738553
5.59685482712314e-05
2.1520909089672e-05
-8.52350545210778e-06
4.89330475471161e-05
8.62234510715796e-05
1.31048474847927e-06
3.49546089332816e-05
8.6574195806475e-05
4.7940334799077e-05
5.83561602548832e-05
4.39229556567718e-05
4.69196951734216e-05
0.000101871639518049
2.70128637460328e-05
0.000104160375346429
0.000106333318384137
2.52475229759655e-05
1.40367994453912e-05
9.26201912433931e-05
6.3746192260044e-05
3.44807072734423e-05
9.34505122316029e-06
3.50653042378197e-05
0.000161671041359414
6.36395654409667e-05
0.000112140495121499
-4.14033414074946e-07
6.74114588391498e-05
0.000110717579109818
-3.4893514863125e-06
9.61867010442584e-05
6.57236887416058e-05
0.000110797557360889
0.000100435775595353
7.22256434301918e-05
-2.69682870364235e-06
9.08596444395048e-05
5.61420497259467e-05
0.00012364346446684
0.000100672988498129
8.9606307348313e-05
9.76917122400075e-05
-1.1063350149208e-05
4.53037714690781e-05
6.33661355987997e-05
0.000102438851215057
0.000103670788459251
6.03076563106705e-05
7.79114146740784e-06
0.000161757917581515
8.02185261724945e-05
2.73968355573041e-05
7.31705888935797e-05
2.74149614145341e-05
0.0001166821356287
9.72960482641065e-05
5.28497153787977e-05
4.78096169145179e-05
6.37139731611174e-06
7.14350444766769e-05
4.8957790067446e-05
4.67546312603126e-05
8.05501487747741e-05
5.29898844781132e-05
3.96337976007569e-05
4.57126658392976e-05
2.34734687623089e-05
4.30224344074815e-05
8.85549963082844e-05
1.88702941881126e-05
1.98879051404484e-05
8.0200814831747e-05
0.000148479833223686
9.11288257656493e-05
0.000116873068371428
6.47045956886464e-05
2.55427024502158e-05
8.8015506985319e-05
6.85074011113058e-05
0.000139629888212852
0.000132061965717141
8.49229626285515e-05
-1.88560141359136e-05
-5.47413195064564e-05
5.6747572903941e-05
8.04516939360627e-05
7.45794659165791e-05
3.73399305277486e-05
6.81760324064702e-05
6.20096381222949e-05
1.06116666111356e-06
3.42415061783171e-05
1.80911012855243e-05
9.01356652730836e-05
0.000126029890354706
3.12645704906072e-05
0.000120525287429766
7.71225370213641e-05
3.89915922344404e-05
7.81598582930563e-05
7.66351909957515e-05
1.76889692902836e-05
0.0001197461076853
3.24662131161712e-05
0.000134386744011807
3.46158989935487e-05
7.05826283491706e-05
8.05557507999419e-05
3.6945215824146e-05
0.000123432414202489
1.95156361381708e-05
4.99876639685643e-05
7.51830900011749e-05
4.85679585722602e-05
5.52947111331118e-05
5.99072647483466e-05
6.10824330212241e-05
9.39268929927261e-05
0.000135156977345561
9.18578640984884e-06
4.27743390154075e-05
8.63014195190939e-05
0.000106419009132113
3.96439490665059e-05
3.81684546725566e-05
6.17859461722308e-05
4.0419201269036e-05
9.6673347090326e-05
6.50172246999793e-05
6.36445635310573e-05
4.64478898795363e-05
5.62890218072806e-05
6.29620072205555e-05
4.15792397169977e-05
1.82882294402154e-05
9.47857874034097e-05
4.41515855292131e-05
0.000117306563688857
0.000160166102154634
6.87882030351837e-05
9.19908306734743e-05
0.000106245280648496
-2.33196168150865e-05
2.96953459339358e-05
6.46084904275047e-05
4.88851514910997e-05
5.53809403460572e-05
8.11108810203846e-05
8.09347850271355e-05
0.000123238493185888
5.13422038625683e-05
6.78346340183664e-05
5.45655079385012e-05
-1.78097753275324e-05
3.06422893085438e-05
7.98498001503144e-05
0.000145987581716696
2.70104262999221e-05
0.00010442395608565
0.000115565932735193
7.54390991740215e-05
8.86576255385407e-05
7.31235032033116e-05
8.20019396144519e-05
7.50134725809541e-05
9.22422044863376e-05
7.96460468485565e-05
6.16583771212132e-05
0.000111347003937356
0.000122509813333432
4.70703171980923e-05
8.53733220436682e-05
6.76196015097767e-05
7.1132071366141e-05
0.000132395807534082
0.000116062505490773
7.33746079939687e-05
0.000109904811811358
6.88485231615115e-05
6.68994265685822e-05
7.99781530871811e-05
0.000138718968551913
-1.43485923019932e-05
8.94071913299465e-05
9.66655859191754e-05
3.78784972243437e-05
4.5182579420227e-05
0.000132452763756745
1.27981530617459e-05
5.74799640421282e-05
7.25513297395485e-05
0.000105505378351666
0.000124362775927094
5.45811734954972e-05
0.000155711764826766
4.45963730301641e-05
5.494471076305e-05
5.99378195473336e-05
7.86180689527218e-05
7.94581907616148e-06
1.60163080691625e-05
2.15671471800205e-05
4.85263566985027e-05
8.13675941384436e-05
0.000120230596093499
8.72824787615911e-05
8.59083479592032e-05
0.000106746200069972
2.23711613789209e-05
7.83385546168977e-05
0.000122119397702536
2.25821473138273e-05
6.95832269423488e-05
8.92146850407076e-05
4.95043811831533e-05
0.000125306502651017
9.39320963318413e-05
8.2790184372838e-05
0.000102263268417059
1.12515483968509e-05
0.000102182219977276
-1.8458151170307e-05
0.000102458876321848
4.635517504992e-05
4.17503718507996e-05
-3.35014325803906e-06
3.1629600209998e-05
5.08332433031825e-05
2.48763679041113e-05
0.000135594776066813
4.46083235590949e-05
0.000101364984377442
3.00786180676948e-05
8.29951525100975e-05
6.38749953690737e-05
7.03085021441838e-05
7.98997019185571e-05
9.45924049910379e-05
0.000122348185091788
0.000142757982690881
0.000136533542939009
9.46944855241957e-05
0.000124685946019248
3.29491758202203e-05
3.40721106925075e-05
4.31250279243307e-05
3.10796622703412e-05
6.18146910200405e-05
2.64341504084883e-05
3.40284865138067e-05
0.000116074305310201
4.97657378866012e-05
6.68214189463083e-05
5.62339003901868e-05
0.000157220652920857
0.000142556550119127
7.67085100011526e-05
0.000140257622662663
7.1361263930843e-05
2.80746462246451e-05
9.99484263215682e-05
2.15316916444384e-05
-9.25182453835346e-06
8.94683772034564e-05
3.64756355009829e-05
7.91723204246656e-05
0.000105113448879072
8.71586645656142e-05
0.000108979479909775
0.00011000967295497
0.000101872611474496
7.79602928580074e-05
8.64136866906982e-05
7.99292979250727e-05
0.00010913405676228
-7.39503490726479e-06
-1.20294308192431e-05
7.11215800913451e-05
7.91666275166363e-05
6.47905155633299e-06
0.000119859866037055
8.38438691523788e-05
3.11985820306647e-05
4.32845731878157e-05
6.72940328949275e-05
7.24892830196139e-05
9.60919238868149e-05
5.39619467427466e-05
5.85324468180074e-05
-1.39928656902573e-05
7.43565552676112e-05
7.95115593570282e-05
4.1966132366831e-05
6.78679483015837e-05
8.42861894304731e-05
7.88035169335713e-05
8.84197619920345e-05
7.9336799145579e-05
0.000139025622578372
1.63755561767296e-05
3.66059558332452e-05
1.84924942407727e-05
2.32222045114757e-05
9.47531574454898e-05
5.70493633718043e-05
4.21407122963937e-05
7.74324711480526e-05
0.000103489650606351
6.20926444303833e-05
7.4951810789089e-05
0.000134995634031358
4.6148840812237e-05
0.000139910461787802
5.70662713539551e-05
9.42663527849298e-05
7.85819539126185e-05
5.29392079868941e-05
8.98375505622695e-05
8.70986300872629e-05
8.42847504778638e-05
0.000103618011889136
6.12608100007825e-05
0.000110337525207422
5.74751882204325e-05
7.05914236301392e-05
4.63528568879638e-05
8.48571031403195e-05
0.000114845542665625
4.11167627363947e-05
2.47391247478159e-05
0.000142385916568599
0.000100767469743038
1.27522044344571e-06
4.11791642659272e-05
8.69637620809818e-05
7.11751015203655e-05
5.63071621400917e-05
9.3886103068512e-05
4.4537275543216e-05
4.7461846040613e-05
7.65728280252575e-05
9.93366880679726e-06
2.46077922654805e-05
3.46452054302073e-05
0.000102280428267703
-1.32815548148868e-05
0.000120008471429106
0.000108653667948282
8.08885499747457e-05
-8.43380965729495e-08
0.000178583588671054
7.96728776375101e-05
7.40172121274293e-05
5.45581844170094e-05
6.11137404735899e-05
5.0810290874641e-05
5.81502545636402e-05
4.59135402582241e-05
6.95166308197874e-05
0.000167651428932722
7.28502464130494e-05
9.78437629125137e-05
4.43003404806166e-05
8.10812403773031e-05
9.03938434823336e-05
3.97123421379297e-05
1.95263931976279e-05
5.26199373131123e-05
7.42049013540976e-05
2.94098739050998e-05
0.000120012624681067
6.97048937460458e-05
5.48015001380348e-05
3.79313808049557e-05
0.000119685214851978
6.84314166442362e-05
0.000142762696561768
6.8473233639395e-05
8.85675276794603e-05
4.32914703156943e-05
0.000124281277558773
7.7591760369919e-05
0.00013430819150305
2.83550522584245e-05
6.38828520528486e-05
4.45357639355108e-05
0.000112129156543206
7.06764200875091e-05
3.57564744027549e-05
4.58979938391028e-05
9.29962578199881e-05
0.000168248978389649
9.31100406130914e-05
2.62642479144687e-05
5.48727208260601e-05
5.4377102745821e-05
8.22232564128524e-05
2.82987258734144e-05
-9.92143895639492e-06
3.41497233435318e-05
6.78928080279786e-05
0.000161746080654669
5.82959450712603e-05
0.000101821449697443
0.000133220207809596
5.12296063263317e-05
-3.73460853033142e-06
8.42656579697647e-05
7.72453328004215e-05
9.21825863341157e-05
-4.45504078633099e-05
6.49309143460781e-05
9.89587918194837e-05
6.45525447482936e-05
5.81719702806386e-05
7.82776565012653e-05
6.03060777162039e-05
0.000135823604090765
-1.90599037813647e-05
0.000118479028893804
9.68683089333217e-05
4.65048162291382e-05
4.69507422650865e-05
5.03473610097621e-05
9.50969261672948e-05
0.000142678549922337
4.81246502011033e-05
3.83410845410541e-05
7.65553437338126e-05
2.38128261207036e-05
3.32165709877494e-05
4.58427334490393e-05
3.72107394621508e-05
0.00010455657476457
3.93449710814934e-05
9.19727227940433e-05
-1.93388849350824e-05
0.000162884050405945
7.01320022513261e-05
8.95455053549729e-05
4.90746933239081e-05
1.27556716544868e-05
5.1026628969405e-05
-1.643594167448e-06
5.74000827706459e-05
2.46331456055824e-05
3.96434627850937e-05
5.52830834721528e-05
0.000100882294347598
9.34521668231407e-05
0.000100293322602629
-5.68790752624406e-06
0.000102932416358985
0.000114225004892502
4.8736366731583e-05
6.50373188583945e-05
6.80977698361069e-05
7.24069904483362e-05
5.33165358339155e-05
5.24254351284197e-05
1.31939960113305e-05
1.78337485255235e-05
7.24014651949027e-05
2.37455273173292e-05
4.90661999602035e-05
0.000143058888550235
0.000102039797300665
2.00160347482146e-05
0.000148229012572456
5.15086383961374e-05
0.000122838222527022
8.79545865316585e-05
0.000130150787065636
4.7656379302518e-05
0.000117297891132881
0.000112546737431535
7.12028763802271e-05
5.77383789781901e-05
9.12114118765032e-05
8.21628441078321e-05
0.000126820859744779
6.76677241359352e-05
0.000121811885103688
9.45203458343901e-05
7.56358734881803e-05
9.72068812547604e-05
0.000148077919926952
5.35148101721512e-05
4.60583702158692e-05
0.000131731605437929
5.22256347002046e-05
4.05819377240956e-05
4.77591015666614e-05
2.86155726902909e-05
5.38114531995925e-05
2.38906615485985e-05
5.04288192233421e-05
7.92947629048722e-05
0.000129818619050769
7.63636503196219e-05
5.05999264340983e-05
7.92160254389445e-05
7.68412543973389e-05
4.07855590230231e-05
1.2725257040075e-05
8.22587389712009e-05
3.43600629983529e-05
3.66384725209247e-05
9.74205475765388e-05
-2.83492552373411e-05
6.90646397150576e-05
8.24644187771065e-06
0.000123457644935653
-5.91931574536167e-06
0.000108382856145205
9.26891017660082e-05
1.34573734848122e-05
2.97799895460377e-05
0.000130725303282781
4.8630290528735e-05
4.14591688803763e-05
8.24592030507896e-05
8.05565229916856e-05
0.000111432282473009
-2.37076981716942e-05
0.000103220345176865
7.5473399950529e-05
3.50788494171481e-05
2.95186490573143e-05
6.8973605894206e-05
0.000100023540240479
6.04758768118883e-05
0.000128284308631226
1.22248679500746e-05
4.22423076151566e-05
4.65466194779718e-05
0.000149117586324302
0.000128464356704582
8.34006628436029e-05
0.000101830238170801
9.95206763201679e-05
8.5179027852433e-05
9.98396773533418e-05
0.000116853139204186
0.000142180861678923
-2.12733768021173e-05
9.85765172710489e-05
8.43504916476859e-05
8.65807114871365e-05
3.42358189472147e-05
0.000103664065117188
2.52859437532671e-05
8.08639563660356e-05
0.000157425605189573
8.87023168248779e-05
0.000112514484572366
9.81922146933289e-05
5.95420087031094e-05
5.40009417704102e-05
0.000131722497667201
6.43291588170255e-05
-1.24111248114395e-05
2.29255881309255e-05
6.4832900328313e-05
0.000114735222261127
0.000183548761111884
0.000118296487467744
0.000152171213389093
6.50358545653591e-05
3.80015977490123e-05
5.75402908250907e-05
-6.93878422332641e-06
9.13982619536865e-05
5.60370564683768e-05
7.39873232305602e-05
4.25756685368346e-05
9.1717187732548e-05
0.000138211394473222
0.000121782014338612
2.95237359436715e-05
4.80624981216588e-05
5.97387837437207e-05
7.15651873352291e-05
0.000127401706382113
7.40172741177239e-05
2.05761971561169e-05
7.00903394315981e-05
9.79479898582444e-05
4.76153791592351e-05
0.000119510865380228
9.93983771233311e-05
6.48602987342217e-05
7.62029313607109e-05
5.13015072182499e-05
7.70082797717197e-05
6.79420620131604e-05
6.41418218673779e-05
4.22981378770314e-05
4.34211552162272e-05
0.000109337687751224
4.15692679196871e-05
6.68181992655232e-05
8.91788292068922e-05
5.87613352978257e-05
6.35072971534821e-05
0.000174111168093767
4.03473796266367e-05
5.56154368963131e-05
0.000107166333097182
9.1890737349139e-05
9.73677199282733e-05
-1.66688493897548e-05
7.91695022719637e-05
2.74301290000594e-05
0.000115436368487125
1.25782398268131e-05
6.15410496104638e-05
3.53372738928924e-05
6.37853498446333e-05
9.12116012394489e-05
0.000133075393225342
0.000120255436580157
4.23910561322788e-05
2.76989286892885e-05
7.05172965054836e-05
0.000182092205516069
0.000150139175256559
2.63504850218609e-05
0.000112490709493317
7.29095247887508e-05
1.8713793936938e-05
0.000137582015247251
5.4232344647898e-05
8.75949243275642e-05
0.000180179352323527
6.99458576688598e-05
8.86087830334987e-05
5.37157888038367e-05
4.51992877207048e-05
9.08110005533929e-05
0.000124069339562773
2.70008986721797e-05
-3.21682292049404e-05
8.76407776734492e-05
9.45471532015157e-05
7.97722343447416e-05
8.94471720377558e-05
0.000107605780965509
0.00010326258965444
2.02659471755339e-05
0.000127843869941506
8.12999904480049e-05
8.65938996369701e-05
1.82884677339027e-05
5.36665788444599e-05
2.89128249551044e-05
3.22344569243268e-05
0.000136656909407184
0.00011825704021827
7.4983431439805e-05
-1.95692950819811e-05
7.17830543197708e-05
5.87509863451125e-05
4.94895765522361e-05
0.000136191916144699
0.000107842939593383
8.24171385442428e-05
-8.23692707034341e-07
4.89058712649617e-05
2.49918502208778e-05
7.76318337920549e-05
8.53014520239393e-05
0.000138221008883958
3.24583666206671e-05
2.81048615281671e-05
5.56041991979402e-05
7.4171131200449e-05
6.65243718434664e-05
7.18056682130984e-05
-7.52458091926708e-05
9.0964923270562e-05
0.00011481620854482
0.000106390316452589
3.19852221772388e-05
6.20322804798325e-05
8.71176355123087e-05
5.01973673043262e-05
8.71272016376255e-05
2.23337370127203e-05
3.16295908489709e-05
7.50998918597339e-05
1.54903010454636e-05
8.83544826599146e-05
8.85143909559281e-05
6.35834619305096e-05
8.18901040037046e-05
5.0265267281042e-05
8.09849280045305e-05
7.45204361967339e-05
0.000136396314709507
3.41474143792936e-05
9.11108419956207e-05
0.000137769595854915
7.92550737646499e-05
8.73356615226671e-05
0.000120511981811334
5.28869565205225e-05
8.69183463400183e-05
8.34142113080623e-05
5.9750881767422e-05
8.77000273249257e-05
3.58708721681865e-05
0.000132497103134823
7.69535007559809e-05
0.000147978656977765
8.62816932738936e-05
0.000146099231316369
5.61701701146632e-05
0.000122078226542935
6.67128529774553e-05
0.00010826684429762
8.89510160593897e-05
7.82356098706446e-05
0.000106912878094665
4.1382770672878e-05
6.2989873496565e-05
7.40382469429601e-05
8.43128054649443e-05
3.89290576955495e-05
0.00011335778751719
5.23211749791539e-05
9.51986767665234e-05
0.000122823216025771
5.00272701082272e-06
0.000129835817810684
8.68825089727214e-05
0.000107480350165932
7.29540362986392e-05
0.000111358520412593
0.000139679332331039
6.0242889645045e-05
8.52499122182647e-05
7.58289392623119e-05
1.58899288302345e-05
7.10708294154762e-05
8.41565914207593e-05
5.55981737596394e-05
9.94732829272987e-05
7.04910422233126e-05
0.000135123265599409
5.90931648795963e-05
5.97634769820969e-05
1.16518089621643e-06
3.33325487082922e-05
7.72019096571143e-05
4.24880311755065e-05
-1.7895056473974e-05
0.000100581057736687
5.1167201948322e-05
9.43649723091562e-05
4.84494279033044e-05
5.25007712180054e-05
3.28687976787324e-05
3.8303816200399e-05
5.13016531055357e-05
3.99173180644506e-05
7.21262093358757e-05
4.68362293776222e-05
1.34081181976791e-05
-2.48999352171572e-05
8.22325971769278e-05
4.16309598763841e-05
3.13903598499704e-05
0.00015570503590633
7.65615951875846e-05
8.06266540196662e-05
0.000154183335866611
1.56850382083288e-05
0.000105872421593422
9.36631140877056e-05
2.65798881446383e-06
8.335938324878e-05
5.49756501193133e-05
8.56653767651125e-05
2.25385108544018e-05
6.79577607386626e-05
4.13597644003385e-05
0.000103514937449253
8.57502760221497e-05
5.94866016568151e-05
5.33327840596087e-05
1.8235941688759e-05
4.84422774439327e-05
3.18804006184131e-05
9.85536410056337e-05
6.4851876573545e-05
3.36998021200914e-05
7.36383626886646e-05
2.22090948304981e-05
9.61729065314605e-05
5.64330166941933e-05
7.16829964361045e-05
3.91094732531467e-05
4.34139159341088e-05
7.91319430122911e-06
9.406006945925e-05
0.000112714717891613
7.53120105987463e-05
3.16295909354106e-05
7.4917924243128e-05
3.24965589925834e-05
6.52019561335378e-05
4.84939696565385e-05
9.42120632482563e-05
3.78082141179747e-05
7.61610366677185e-05
6.79310631768532e-05
8.64135561547085e-05
4.85981028343909e-05
9.85310744469046e-05
9.29622819526396e-05
9.97984504201225e-05
0.000146549777580695
3.20752965918729e-06
9.16351390612327e-05
7.33425081436322e-05
6.72097597422702e-05
6.32348892790322e-05
0.000125980850591158
7.37094591245054e-05
0.000111826735681243
2.52291329443353e-05
3.64502776612537e-05
3.50160701127009e-05
7.832183228626e-05
2.77228320631498e-05
7.09110156967306e-05
4.41937829636245e-05
4.25027693630705e-05
5.56829745294126e-05
5.63570654379255e-05
5.51756663385169e-05
0.000100222614016477
0.000123882351605254
0.00011511267006839
1.03494597545324e-05
0.000105185124055241
8.4184159607059e-05
7.39905718720246e-05
8.09937138168054e-05
0.000130570449234805
0.000118022644492237
7.49328823522196e-05
0.000127117613343109
5.75810529674915e-05
8.54556145637921e-05
8.77206738028661e-05
8.77343184584385e-05
8.39545376428224e-06
5.53694138446443e-05
5.08479084362752e-05
0.000124048871206282
0.000114773719507838
6.63894172659093e-05
3.590509939144e-05
8.30550670793178e-05
7.54293194386499e-05
9.55242507455378e-05
9.93822411946578e-05
-2.1520543267822e-05
3.01016115471841e-05
6.10022128105345e-05
3.3154299485476e-05
-5.00899724046037e-05
4.42012109941624e-05
9.61011191473425e-05
7.92068228606605e-05
7.8301754721046e-05
0.000104452292164658
2.00625103207861e-05
3.12983141278734e-05
2.40888975724972e-05
0.000107411284141231
0.000135126016008223
6.15475205579266e-05
7.58335125518267e-05
5.00698419597198e-05
7.49010208039936e-05
2.64285551681329e-05
6.38886475377445e-05
6.86965487630637e-05
3.80148912729899e-05
7.00063371485094e-05
0.000108373642777997
0.000154140095296777
7.02659512902763e-05
3.14142260222049e-05
5.44011074855253e-05
7.63634719960381e-05
0.000157296449157162
7.39840158058796e-05
6.84073625514914e-05
7.22597463446447e-05
7.0208352942494e-05
6.5258199083209e-05
-1.29543272230545e-05
0.000148770768222983
5.19003232661403e-05
-2.1773766822275e-05
4.07517764893267e-05
9.78464499515573e-05
8.27834034478006e-05
7.78137737824558e-05
3.37956334547569e-05
7.66186937853767e-05
4.36429271752233e-05
6.88118785023416e-05
9.26369448844197e-05
0.00017417987695291
9.32279392570528e-05
4.47980900317082e-05
6.31262544934931e-05
0.000137538105759082
8.05271863094508e-05
7.52398082592659e-05
2.01769444434942e-05
1.7879441733156e-06
0.000145388296856311
-1.20511291840154e-05
5.04893783801887e-05
8.95287123101451e-05
0.000132164122668082
2.53961057231192e-05
8.13622287748223e-05
0.000104865354465753
6.70013325710316e-05
6.17650341107993e-05
0.000147394827928112
1.72410132306784e-05
4.63785822053371e-05
0.000127962877675762
9.90245262105365e-05
6.66485686712415e-05
6.89196142637574e-05
8.26083241504971e-05
1.00025500692939e-06
0.00010440536818166
5.93447364081742e-05
0.000174132803276142
4.06613538301032e-05
9.48673985789374e-05
7.51468089177421e-05
5.98343565025395e-05
6.48187001707235e-07
0.000102653067327334
5.29409862590822e-05
6.86305094081638e-05
8.46341704456043e-05
6.09952341844931e-05
1.24858937839991e-05
0.000113981734686621
0.000110208407893264
7.38736928836484e-05
0.000109056267729814
9.87624914987343e-05
3.74313584311996e-05
9.6701236328194e-07
8.48303011534074e-05
5.66876289667949e-05
-5.94042285068134e-05
-1.42498657765686e-05
0.000141459750809322
7.04892087489686e-05
5.91724255984795e-05
1.84109966773757e-05
0.000188959186795672
5.57071964552138e-05
0.00010320236983485
7.05628679043364e-05
2.09690561097854e-05
8.15483452813955e-05
0.000118860507493718
0.000103368974026751
8.41013697134029e-05
6.30970443513732e-05
9.67878098219313e-05
0.000174541836646676
0.000178835262998228
2.38166017047002e-05
8.58367907061212e-05
6.00963270096058e-05
9.32444111708937e-05
6.35890390770834e-05
3.70096467571725e-05
0.000104425209583664
6.25556651305724e-05
5.33500198370462e-05
9.39906939288145e-05
8.96368563418633e-05
6.99138862035948e-05
5.85797641129369e-05
8.06466787213815e-05
6.66698811384895e-05
-3.57104704340462e-05
0.000128544226179973
0.00011274934920101
2.01066249945148e-05
0.000106245845868275
4.94823627856089e-05
3.74765957016584e-05
2.42039853534684e-05
1.16151740301723e-05
0.000133100747281919
0.000124169707578215
6.67857177008192e-05
8.39126045970591e-05
2.50067714603589e-05
2.45764161741841e-05
3.40387117518844e-05
7.97660513277928e-05
7.65876135523788e-05
6.4035768710824e-05
3.33879197591174e-05
7.38265937171127e-05
7.22950891353843e-05
5.40173058466723e-05
4.04937927991834e-05
0.000108104116294188
6.43267981896168e-05
9.89247907813943e-05
6.19126953122071e-05
0.000120806358371334
8.95545620677893e-05
5.83442816739969e-05
1.4801150980175e-05
9.83864692734502e-05
6.96700121130699e-05
9.88647351103215e-05
9.66515371055157e-05
-7.57106747963115e-06
9.55852020869828e-05
0.000109630141161034
2.67455495954518e-05
6.08529694952683e-05
4.06743581398385e-05
6.86291501234686e-05
4.40831902155757e-05
5.43706639262064e-05
3.677722270486e-05
7.27642577086502e-05
0.00014682454197596
9.13907873385671e-05
9.79568733634161e-05
6.75023791127245e-05
8.00596336308815e-05
6.53524860583311e-05
1.73352535078757e-05
2.09273041513473e-05
0.0001201365259172
9.69500324194484e-05
4.5600370553749e-05
-3.71576498983141e-07
3.82091869641102e-06
0.000124979473008506
7.46873439349416e-06
6.23681492566427e-05
8.04257549815897e-05
1.0360600110367e-05
9.53685903557968e-05
6.5758466383336e-05
6.95912026585494e-05
5.54397334734237e-05
6.19672277108915e-05
1.10311173325031e-05
0.000133916786535467
8.54998253097512e-05
0.000107210357619302
0.000127873418833872
0.000161550632481402
0.000114886258400438
4.61476071586731e-05
7.95834958578319e-05
3.41088573320453e-05
8.15047680305299e-05
4.01266570859808e-05
6.54051632449668e-05
8.65302641728854e-05
2.49543651503001e-06
7.97720825828852e-05
0.000109408395936039
6.53293748920843e-05
8.04594405115234e-05
2.78226801428595e-05
4.55204377380536e-05
6.44252487041533e-05
0.000123851945367367
0.000117378771095731
-2.4982237303448e-06
9.46614678719205e-05
8.27008680156956e-05
2.47392259752552e-05
7.89134824649346e-05
3.93399199089362e-05
0.000110529457014256
8.16220826794402e-05
5.38313173676231e-05
8.30117475771499e-05
5.14014204188924e-05
0.000131342915796995
8.75203208769217e-05
0.000136478514444804
9.0501866478877e-05
5.36635522620385e-05
6.43455551502521e-05
1.66825439526448e-05
0.000129612768160839
0.000129692170931243
5.84660597099461e-05
7.50270611080451e-05
0.000113805340965374
-4.48744153728634e-05
0.000135538752885104
0.000110777819110962
0.000139970093987431
-1.09738447680655e-05
0.000113485856161099
8.38318978422597e-05
8.71810522904424e-05
6.75872580885437e-05
8.26498859965531e-05
8.36066227923318e-05
6.05357163474373e-05
3.89434333433846e-05
3.83530108045526e-05
7.28371576254669e-05
0.000120446956953148
9.98792944549806e-05
4.47100227363746e-05
6.40363248723083e-05
1.68789311628561e-05
-3.36412007732565e-06
0.00012805582169372
5.15317349661618e-05
0.000131780398739947
4.58284761216088e-05
0.00012022192955104
0.000149650927711241
7.7231483642503e-05
5.07102755619648e-05
7.16272508448474e-05
6.02333526754586e-05
7.63459385838578e-05
6.98752207851324e-05
5.6168769905303e-05
5.18029172295723e-05
0.00010496367273463
7.90836414978728e-05
0.000128891300904192
0.000109497079074753
3.95120864326486e-05
7.22443924824606e-05
8.05288312375025e-05
0.000151828857569071
5.51885878179837e-05
9.30952660515311e-05
2.60977761061021e-05
0.000115779246705437
6.47148471703117e-05
8.2699090691237e-05
9.59915676456761e-05
4.1551887181599e-06
6.51252092561414e-05
2.18813085563057e-05
9.24177485728799e-06
5.57191482913427e-05
0.000120919385949071
2.94470486755872e-05
2.22115015291778e-05
3.2977614658908e-05
5.82819593013131e-05
0.000126118861795786
4.73545481654453e-05
4.94996078487976e-05
5.56995562094306e-05
5.70016895845659e-05
3.12479273577758e-05
0.000132057770963268
5.09808721349804e-05
9.8154476722808e-05
3.21558515912799e-05
2.06542938861162e-05
0.000109695185819332
1.34183691944767e-05
0.000110093808829653
2.33154589116917e-05
6.06315359726831e-05
6.41418361089847e-05
9.01529870673074e-05
7.52837818312566e-05
6.59635573694247e-06
8.65202544335891e-05
8.21580828284588e-05
5.47068051980972e-05
8.28751664372266e-05
8.77781870377216e-05
5.37210605331133e-05
8.33094895430154e-05
3.53865856126085e-05
6.06396478609617e-05
4.78266052502916e-05
0.000123250319563032
0.000141467926357871
7.88809913531633e-05
5.3156787032227e-05
2.81074956961726e-05
0.000139959572970601
8.32932787151237e-05
0.00013512597746973
9.97132253465461e-05
2.13969745915086e-05
7.30936899942355e-05
6.14245187867945e-06
0.000142636539140063
4.69352086866309e-05
9.72710354075283e-05
0.000121548187601138
0.000113645638820068
9.83286803179402e-05
8.51998916756772e-05
0.000117180239064577
7.43308376682573e-05
1.1644758971379e-06
6.50587542052112e-05
5.02195456820174e-05
0.000108343114225603
5.46370002477849e-05
5.04756142916204e-06
5.49514618346807e-05
6.67950228180652e-05
3.52692824906008e-05
5.59622484567377e-05
5.52313754403206e-05
1.69518751030944e-05
0.000121298335274745
-1.37047947809011e-05
3.9411085783599e-05
9.14697746418814e-05
2.69060458036603e-05
9.05708712082029e-05
5.75603224478219e-05
8.16312583016148e-05
0.000100494742479107
8.2529863514565e-05
0.000144361409252628
7.89357104502787e-05
4.41895925264545e-05
-1.72372810788296e-05
2.3901977687161e-07
1.79534638619764e-05
2.00418163972827e-06
0.000103652832955975
8.43895359732662e-05
0.000120551834509956
4.69036902484622e-05
9.96547387238259e-05
0.000109763355066287
0.000123146149649853
0.00010796371791783
0.000101803777166368
0.000154586716066018
6.51833526484095e-05
8.9828111229026e-05
8.24708392499637e-05
7.98103828525543e-05
-2.25504752399411e-05
0.000108381336233306
2.41943310490622e-05
-8.1445400626281e-08
5.80178351931426e-05
4.00445746535147e-05
6.30819289081451e-05
6.8573102772984e-05
5.14459412929022e-05
9.38237820365177e-05
8.89673098812101e-05
2.29939001839807e-06
4.76154799058127e-05
4.05106895497521e-05
9.89907999279703e-05
4.84056349141259e-05
8.23775956583955e-05
7.40888538983346e-05
-1.38572876779451e-05
3.84233002093493e-05
3.4835580028632e-05
3.66292240267861e-05
9.56886683897226e-05
4.47809363205236e-05
8.55654655540212e-05
0.000114796249326456
6.8504479528067e-05
7.29454850499942e-05
9.8584466569007e-05
9.91168383347862e-05
3.14045364285223e-05
6.47587171708411e-05
9.66110468511906e-05
3.83182973312959e-05
3.26204739310398e-05
0.000147116023958646
0.000112936694759793
2.52156506950396e-05
1.54204203124358e-05
0.000119930456119384
7.19647784395004e-05
6.5482621679073e-05
0.000112898244181457
5.58737011303508e-05
0.000101348279150328
7.7737722465751e-05
4.3824939868703e-05
8.17390045414438e-05
4.50655112472947e-05
8.18359319131981e-05
5.68560850572949e-05
0.000103087228483471
2.19980997610648e-05
5.55332497132345e-05
8.13437065256918e-05
0.000144578684977847
7.14036815166726e-05
4.96084074274268e-05
0.000104076043453512
0.000128443799264526
8.88535023294473e-05
3.87458951251171e-05
8.99342207143415e-05
3.23535749007788e-05
0.000118095924650483
4.79998540722604e-05
9.97091383872918e-05
5.44887175115414e-05
2.13541098376905e-06
8.02983472685271e-05
-4.34936347618503e-08
1.24800933121e-05
7.84865124052945e-05
0.000101045819464868
3.30735163154272e-05
3.53488428733534e-05
5.87181670576488e-05
9.11083571141313e-05
7.1641567973681e-05
7.02693158607557e-05
2.11964755665672e-05
9.92785606923409e-05
8.71680430405686e-05
3.52320779452796e-06
2.97915195989261e-05
5.68171398477412e-05
5.33563941486935e-05
1.09843018692084e-05
3.61295658768279e-05
6.6400262548936e-05
2.10288529815263e-05
9.17963756973124e-05
4.91886104214439e-05
5.39653494539302e-05
0.000144062283060689
0.000152986630970968
7.60547276717987e-05
0.000134465980342748
9.58323683136304e-05
7.46628259201062e-05
9.14702827598113e-05
8.39660523376405e-05
0.000154783461938756
0.000105070409722776
0.000114795189088459
6.40405710215949e-05
0.0001490906898811
0.000103929279140385
0.000146619071939325
7.12643214215104e-05
-6.09317580263861e-06
-2.01869850318686e-05
6.21695765964226e-06
-2.23237466960393e-05
3.87392747176476e-05
5.50998990917399e-05
7.14379820005063e-05
6.57544436886087e-05
4.02256291128255e-06
7.13996375951821e-05
4.04241884721622e-05
0.00012275444106926
9.17792562670163e-05
9.23728290451661e-05
8.13407519080825e-05
0.000121919568407122
5.98979518065215e-05
0.000124463725558671
0.000108196084758097
0.000100480057860455
9.89618673758103e-05
-4.7062045631275e-06
4.12187080048583e-05
2.62291628303401e-05
7.98064859907735e-05
3.26245047031299e-05
5.11114840355553e-05
0.000105562232313495
5.46850787754989e-05
3.84866702489349e-05
-6.45697002117079e-06
9.44491443209386e-05
4.14073173565154e-05
5.94890601583381e-05
0.000142525087952215
0.000104571486658778
6.66606202886354e-05
0.000115020106238164
0.000106988780852865
4.30208881783304e-05
2.26153719107547e-05
7.15797837218532e-05
8.79915021598561e-05
7.74796327323948e-05
0.000105717837229297
4.229409397253e-05
3.34565605246663e-05
5.03580316116756e-05
7.6995527011621e-05
5.40792251165185e-05
7.06924673911445e-05
0.000100497261581412
0.000109867347496532
8.1371230388043e-05
7.65668684928143e-05
6.8407998425542e-05
8.03871161307217e-05
0.000137825360725246
6.73910194751871e-05
0.000101399512699867
0.000100513796969109
3.55529536492783e-05
0.000108917990339201
3.51435067976619e-05
1.64394749583571e-05
4.65631178897094e-05
1.6051988100485e-05
3.29422961534672e-05
7.53078811372953e-05
5.17220402969335e-05
0.000116754141292099
3.11081226916976e-05
0.000114174433034605
0.000125127527375162
8.98023587003253e-05
2.76949055182602e-05
9.52181437630272e-05
7.83109378711062e-05
8.75459716266803e-05
0.000118032241177237
0.00011398223767332
3.97266372667648e-05
0.000106439121418724
5.17310678640778e-05
4.07899061958851e-05
0.00010038084865573
2.95827900537733e-05
1.33962242181866e-05
9.20191328031087e-05
7.79432283029751e-05
1.01649972513581e-05
0.00013603482037823
6.62220820507357e-05
-2.4794750935141e-05
3.59061245117057e-05
1.6507562553579e-05
2.96072600290528e-05
3.43419722065885e-05
4.4015724721755e-05
1.55817981128288e-05
0.000125173490294796
3.76296883847046e-05
8.27691899918894e-05
-1.33616266082287e-05
8.51206703394231e-05
6.15025423076512e-05
7.22708695464393e-05
4.18701705005589e-05
7.01284787080066e-05
4.58229325800873e-05
8.55492371131384e-05
5.89478679092606e-05
4.87336207743722e-05
5.80211561801942e-05
9.85347138763133e-05
8.35263751745388e-05
9.63505776690641e-05
8.23986848666556e-05
5.3209201693463e-05
0.000143969193284348
0.00010414778397778
3.87612553704442e-05
3.69125532973821e-05
0.000108838793536845
7.39585405354145e-05
4.07979140343691e-05
6.85604765477257e-05
9.97817368069889e-05
2.90763163579255e-05
5.08865703654862e-05
0.000105717766324307
8.03437990339912e-05
5.25540872907445e-05
5.48448626250492e-05
8.6344130562955e-05
6.97132234421338e-05
9.21176817012186e-05
9.99097015722203e-05
9.28728339789429e-05
0.000100546720483288
3.26638717752001e-05
-3.30907894031624e-05
2.0476819539008e-05
6.50812557760031e-05
6.41916888241145e-05
-1.3625355742084e-05
5.49322225679834e-05
7.00540985900222e-05
8.36981696896539e-05
8.94945584820477e-05
7.21662358921297e-05
3.97318995006121e-05
6.52435764052789e-05
7.8016473088477e-05
6.73900334842219e-05
3.75985296310753e-05
1.97078488970851e-05
4.26850598089269e-05
6.24223053614616e-05
4.5304197144366e-05
3.31013720539957e-05
0.000112868571108692
3.53052457525226e-05
1.45465929341408e-05
4.90818019674547e-05
9.85584861621522e-05
0.000156037810156307
2.89488531491227e-05
2.19610838545307e-05
2.4603685155361e-05
5.96714546625011e-05
3.90346340109447e-05
0.000117920228503385
5.81732228220039e-05
0.000133715588436015
0.000115390675578735
0.000115155840796381
7.72419933995914e-05
0.000109261928644359
0.000108408450747444
5.10551417653539e-05
7.06531003654872e-05
0.000146981164251556
0.000116030181978143
1.69704133945849e-05
4.60597299683312e-05
2.03193796256709e-05
3.47272630656224e-05
-1.83532445568256e-05
4.77957346462501e-05
8.95762036129353e-05
7.24170510367416e-05
2.9198257556268e-05
2.9877197231528e-05
-4.35244164144206e-06
-2.28083811263371e-05
7.83676690310316e-05
0.000132229127800764
9.33348122215949e-05
0.000130124926733339
1.14761330331073e-05
-1.02091567994756e-05
8.42296215224218e-05
2.30461937107535e-05
0.000141051141123091
5.04331767234262e-05
2.73462281454197e-05
5.40500860380635e-05
1.56002975208913e-05
1.14630777466018e-05
0.000122199232160109
5.90587596356755e-05
5.3237130657698e-05
1.74712920536832e-05
0.000102907788876982
0.000156785153664144
2.39383573891883e-05
7.95945107994806e-05
7.51210690602736e-06
9.54623071486901e-05
7.68455248010621e-05
7.50145563297708e-05
3.8557638996447e-05
8.19335931622024e-05
9.03700384107467e-05
3.08344614258474e-05
5.9671064723989e-05
4.70188117434485e-05
1.19757144750925e-05
0.000170956302010871
7.12321417253035e-05
3.28827404318501e-05
6.08001817455512e-05
1.85811584348631e-05
-2.76899250358124e-05
5.42595564227414e-05
3.38657604782079e-05
0.000118511486295793
4.72681606201799e-05
5.88780972608636e-05
6.78157640167371e-05
0.000110581639103059
7.53994457522161e-05
0.000139115683529657
5.94678477636625e-05
9.54230965201975e-05
8.51895688477383e-05
7.89991988998876e-05
6.81806497039104e-05
2.50019681734642e-06
6.33562060165727e-05
7.30109994263096e-05
0.00010986779305448
9.84804306824982e-05
7.96709386897103e-05
9.52594893462336e-05
7.10898806984721e-05
8.83685232086056e-05
1.56338343906587e-05
5.28235623504808e-05
4.74370644229972e-05
0.000103417484847183
9.02677413766622e-05
3.36046788873061e-05
5.10283439151498e-05
2.28928442642346e-05
1.09502282401775e-05
0.000125752727371985
2.94769968608628e-05
6.70289711457003e-05
7.42162753049503e-05
5.92180983970887e-05
8.06574299992387e-05
6.39622132012831e-05
7.50370845302871e-05
7.05941672414459e-05
1.37916152326873e-06
0.000110270716814121
3.50786612786949e-05
4.30973302521619e-05
1.58186872624478e-05
5.11893698632282e-05
6.51237970997298e-05
0.000102512716584349
0.000154270212810039
-2.08957414964195e-05
3.12156194002603e-05
0.000109146551008534
3.90093103747257e-05
9.94154653562048e-05
8.28605788211018e-05
-2.23285147360948e-05
7.49408870655567e-05
5.87733765875988e-05
-5.48573879363251e-06
9.48653693559431e-05
4.89368832051459e-05
7.62475527221547e-05
3.71488600017185e-05
0.00010039786781572
8.35347683369636e-05
9.54577609515135e-05
-1.81464297329059e-05
4.57215922191913e-05
0.00010210300160999
0.00011484399852646
4.64846493430082e-05
7.97777377209995e-05
5.97888245299473e-05
5.11042548949437e-05
0.000133353044701995
-5.3526841878936e-06
2.51952884706619e-05
5.99572649261688e-05
5.18107971576609e-05
0.000101646549122349
5.62746044004884e-05
7.86852869079452e-05
0.000122960647370641
9.46030719979856e-05
6.44401969170298e-05
3.7185257621988e-05
3.15771998101629e-05
4.7207687170565e-05
7.8880599801994e-05
9.37719146893632e-05
5.37667875058441e-05
3.41234660583101e-05
6.78840994599338e-05
5.25888629195821e-05
8.76166360327173e-05
0.000133559321491002
9.03040679873245e-05
7.52376073920554e-05
5.46596669481212e-05
0.000129160111607584
0.000156600500675181
7.3070586830195e-05
8.88609091507165e-05
3.29629374513211e-05
6.71411552636513e-05
-3.61172019943056e-06
-1.467093933378e-05
7.4225367780421e-05
0.000122703277152409
4.16916487182363e-05
-9.0984973244064e-06
0.000113586355150235
9.94161843830092e-05
2.08950371026223e-05
4.44646401568446e-05
1.32956690296947e-05
3.13314196342557e-05
0.000101932078380076
4.1472004965367e-05
5.35313910385627e-05
1.3134556758889e-05
-4.13444975945076e-06
8.73972659316368e-05
8.68460364472834e-05
8.31897615016421e-05
6.10259844286597e-05
7.2667179865604e-05
4.36477227253166e-05
8.67058897668322e-05
6.06833762022118e-05
6.34885005103565e-05
5.91694231181604e-05
3.91560589855391e-05
0.000152375250284225
4.53222962485505e-05
6.12613230291322e-05
9.92827741653629e-05
9.92709127971456e-06
9.00057656068736e-05
6.39288408099367e-05
0.000104168500420826
0.000139352435718729
7.81781271832407e-05
5.92199388646406e-05
0.000103469431142801
5.22509830003691e-05
2.41914067793973e-05
0.000135701995932151
1.98149367108776e-05
0.000131353273019922
7.95775384844546e-05
2.30276868485864e-05
8.85266625868185e-05
7.02365005187279e-05
9.559543960071e-05
1.66719316611369e-05
0.000121203906891215
-3.145231456181e-05
8.30153551157557e-05
0.000116381348480957
2.3592230691802e-05
8.65027132840535e-05
5.1263060175141e-05
5.09325447850829e-05
9.94021003392222e-05
8.16019321402502e-05
0.000103006129518445
0.000129318904283096
0.00010155265790506
6.34094057204823e-05
5.24332865264696e-05
2.81170804244597e-05
9.92818763543404e-05
1.13132094488929e-05
8.70505052902452e-05
6.46948246095569e-05
4.02630406033445e-05
6.71569344181011e-05
3.39869763966556e-05
8.32435221453118e-05
3.52866014261126e-05
0.000196651323703412
4.16735607667286e-07
8.39661155845502e-05
2.86217355696015e-05
0.000112431588078714
7.56745923877736e-05
7.30557891053654e-05
7.36096230798984e-05
8.53156799984417e-05
-3.81673214295446e-05
0.000117707570990228
9.7562820787502e-05
0.000110109283393425
4.3283004233166e-05
8.62330965539707e-05
0.000107457788017162
9.69234159707628e-05
6.26159522838815e-05
3.32546744440885e-05
0.000142904525645243
6.92855487497283e-05
4.73752589039574e-05
5.73157048291441e-05
1.26643606240118e-05
0.000111269004485511
0.000136895418835013
0.000126353127865969
0.000103956974155279
5.53530525969682e-05
6.61286450854512e-05
5.57106114168153e-05
4.37969191734521e-05
3.81215725619386e-05
9.94614638089419e-05
4.89163671928208e-05
3.9358930700687e-06
6.18748655993649e-05
0.000123043239582611
7.63973119876849e-05
6.96807600785677e-05
0.000104540600477048
2.76503597995681e-05
8.35703650039644e-05
9.29981905332238e-05
0.000110397899075484
-2.98903386392602e-05
-1.56571291156017e-05
6.92207550746185e-05
4.22480616841148e-05
7.81883236158708e-05
0.000125388082883271
6.89175028033474e-05
0.000101589607915351
9.83887479697225e-05
7.79359434042835e-05
-3.02154639616544e-05
0.000103726295227939
6.17773508259415e-05
7.23820712809884e-05
0.000217556871380213
3.05302020112738e-05
0.000127755404372127
3.03620918546896e-05
5.34378790213075e-05
9.69403839337787e-06
0.000136652828359534
5.37882107679931e-05
2.46498557981858e-05
0.000120742647994148
6.28175512552163e-05
8.09749693791126e-05
9.18866746327906e-05
4.77246705362187e-05
7.92530998479007e-05
2.94766766979685e-06
4.30172931264151e-05
8.17413501560638e-05
0.000127286994162084
2.50061656445733e-05
0.00010768580566063
7.71818800451098e-06
4.35855940151846e-05
0.000126430918176547
0.000104109349997915
2.9188694008757e-05
8.89970300861704e-05
2.82692095350969e-05
3.45729298269609e-05
0.000120219616783447
4.02682163235356e-05
8.86873298477047e-05
2.97307355966196e-05
1.86627834070349e-05
0.000121888119682694
5.25968401928718e-05
6.90567089640188e-05
6.18989621455291e-05
0.000157517779003539
4.67429056863654e-05
0.000119449145069036
0.000135695746497208
-1.26780324295507e-05
8.20890052560374e-05
0.000136911722179932
5.5296430367222e-05
2.47846109779142e-05
8.75168175232782e-05
5.72618858096362e-05
9.46108242597035e-05
9.34396023266845e-05
3.37812812240028e-05
0.000116348290764462
6.25794554006992e-05
7.4385467900199e-05
