# Supplementary material for: Research on computational propagation and identification of mine microseismic signals based on deep learning
Source: PLoS One. 2025 Oct 22;20(10):e0334641. doi: 10.1371/journal.pone.0334641 (PMC12543183; doi:10.1371/journal.pone.0334641)
Supplement: S4 Data — (ZIP) [file pone.0334641.s004.zip › 000100600002990.xlsx_0.txt_24.txt.txt]

4.11478169731075e-05
0.000100122165983161
6.59232852690674e-05
9.16157548740024e-05
0.000106948811467271
7.72364625308824e-05
7.31745695039928e-05
0.000112048006690472
3.39114417370211e-05
7.68816020047977e-05
8.02126439348359e-05
8.68314787917334e-05
9.2599461484708e-05
3.46965003606747e-05
6.15059548102078e-05
2.91249913433126e-05
8.60566732525246e-05
0.000133261475230016
3.43895686233069e-05
7.68298026532429e-05
6.07733930877698e-05
0.000107554239007357
6.8502482418614e-06
3.26620008015275e-05
8.98899085872929e-05
7.8875176282114e-05
7.55685374752386e-05
7.63757855195906e-05
8.11871759598065e-05
3.78955973220281e-05
6.48785858116882e-05
3.15566098220172e-05
3.25113858951911e-05
4.16814679410029e-05
2.06004533928073e-05
0.000114278615848591
8.88507725583897e-05
3.14311803048726e-05
4.86688525505579e-05
2.63870731701353e-05
7.53024080090106e-05
9.05613178009895e-05
3.48584752186234e-05
0.000100568670788304
3.05632621480712e-05
-8.57246225024647e-06
6.34162083525635e-05
4.66095999103796e-05
0.000134318540039075
0.000102361197671087
5.52674112775913e-05
5.0937785680342e-05
7.87554418033155e-05
3.70782891718483e-05
4.94845386182473e-05
8.24510212437577e-05
6.09487219232449e-05
7.99321495689761e-05
1.93017350788e-06
5.99155255401651e-05
6.43639324200411e-05
0.000101000493848505
6.06400494983487e-05
4.76917982291766e-05
5.72057096314169e-05
0.000114200001008644
3.77655702641597e-05
0.000131226686761197
5.77208798103915e-05
0.000125800926622634
1.66080485760274e-05
6.05089445775343e-05
1.89517867375612e-05
6.69773109572295e-05
0.000109009351626047
3.73409601338945e-05
6.73044329791316e-05
6.21225423303579e-05
4.31109393603139e-05
3.5709066271972e-05
2.32318712100633e-05
3.66602994237727e-06
8.44115115746411e-05
7.94055605876349e-05
5.37775557249941e-05
8.51592642943557e-05
6.91461260611691e-05
2.01350362041712e-05
7.19795353437551e-05
6.9377288035053e-05
0.000120081922622715
4.21278480188284e-05
0.000124919320149828
2.01423837085939e-05
9.48597102940431e-05
7.58107590197511e-05
5.10753723652863e-05
3.21069645518403e-05
-6.1593498342504e-06
5.17353872184908e-05
-2.78468815533223e-05
7.14658020346436e-05
7.3333790536602e-05
4.73332745913795e-05
7.87576773144123e-05
9.27567829976139e-05
7.54732239640601e-05
7.72328590748295e-05
6.73152631613838e-05
2.57946687638856e-05
7.32792464277801e-05
5.08082180945137e-06
0.000127598989187862
0.00011460135090268
0.000114277653212007
7.03685624943376e-05
3.95591917798008e-05
4.92118060285477e-05
9.54260697148971e-05
0.000104570424943391
1.7197241303607e-05
0.000115600514622627
5.81367632800033e-05
1.19583328947058e-05
1.34978627814783e-05
7.18661171217359e-05
9.16249874222162e-05
5.03350982338716e-05
0.000104793226182141
0.000122073102904827
5.73357407508598e-05
3.01393165797012e-05
5.51223549395904e-05
3.08838850441799e-05
6.91368745908143e-05
8.88278771899433e-05
7.50767579428675e-06
7.02609449271955e-05
2.47742758582526e-05
7.42268717883078e-05
0.000106584844489029
7.48344975983905e-05
5.81396011900419e-05
0.000100966537188381
8.27836412753042e-05
1.4824019347837e-05
9.32761661994557e-05
7.02090717520834e-05
-1.67988270681165e-07
7.36333695349089e-05
6.45556928227885e-05
7.08117254701342e-05
6.15100939837475e-05
8.92582604617754e-05
9.04110563149905e-05
5.87843480158268e-05
0.000108918336967863
6.12437386465729e-05
2.58845103959707e-05
6.63195111162019e-05
3.13494613206203e-05
5.51590193500747e-05
1.45457713230652e-05
9.85689481141276e-05
0.000111700428954624
0.000106318894180507
4.24184556518014e-05
7.68672767268795e-05
0.000126775988622578
6.07661252901765e-05
0.000104396825078272
8.53668927248268e-05
-1.13050690114015e-06
5.10145904680859e-05
-4.39261107765431e-05
7.89038636090217e-05
0.000103745528163483
3.10274261828653e-05
2.86040905731499e-05
9.47834064362486e-06
5.13323166238573e-05
5.77530296737604e-05
0.000149217297330135
7.10068416590601e-05
6.73149928397031e-05
8.95595836868696e-05
7.55448440268364e-05
7.16115090254352e-05
3.23086604171179e-05
9.1634034446857e-05
4.963979282605e-05
2.53088934163365e-05
2.59155132077006e-05
7.20089747140707e-05
5.5786452319821e-05
3.62585140235447e-05
4.46258909598383e-05
7.05446933620225e-05
-8.82230202425877e-06
4.09113761019618e-05
8.93829259409631e-05
0.000112196526177237
0.000159641187851749
2.25656235547807e-05
5.26996759628593e-05
7.21801998841362e-05
7.30304865675254e-05
1.57707586021176e-05
8.39095432125946e-05
0.000124576351143497
3.03242938777974e-05
8.64003947581114e-05
0.000104447110667908
0.00017058014868832
6.88026701713724e-05
2.00297998839305e-05
0.000149899907573512
4.82272582328525e-05
5.73593890984193e-05
0.000123580079560055
9.99155538084842e-06
8.60897836086711e-05
5.49020787236344e-05
-3.81175249346412e-05
7.90146028980148e-05
6.79781664724947e-05
0.000177701139566021
0.000150857922426921
1.2472817824382e-05
5.70151875295138e-05
0.000122356193039773
5.98723403695934e-05
4.12254534730119e-05
9.6167079718728e-05
2.13520693522074e-05
5.28276549603407e-05
0.000100569345010982
2.34131136817936e-05
8.14223516249237e-05
0.00015726009521397
0.000103460379082788
0.000121347740505268
6.12932096208702e-05
6.17989561087905e-05
0.000118321291380311
7.09065063754253e-05
3.51450356553714e-05
9.86734439978323e-05
5.18991455902499e-05
6.60690790630782e-05
0.000133033159882996
-1.96998015220691e-06
6.74244539391066e-05
6.03503104410068e-05
7.57445195806179e-05
2.57478426383894e-05
0.000164917133733643
8.75148836882966e-05
-7.28436180281481e-06
2.16071495482276e-05
3.71221326155168e-05
0.000135034472307612
7.5766847554728e-05
5.95174177279327e-05
7.60844689857563e-05
8.95228724537982e-06
-1.31008001327237e-05
8.20896279165999e-05
0.000104708858905528
1.17542371209551e-05
5.8959714814473e-05
0.000127781065146992
0.000121877935863827
5.95956389764929e-06
5.62068793926629e-05
8.73710317480428e-05
2.06400866011099e-05
-6.767643332473e-06
0.000100806385953501
7.53451157265944e-05
7.11580994829391e-05
6.09671308032631e-05
3.32787341666263e-05
4.30972339299888e-05
7.56042805238802e-05
5.47616807765394e-05
2.38192806494819e-05
0.000106341634029219
6.27472260606314e-05
8.87245698839055e-05
8.27695518801591e-05
6.46588997860505e-05
4.27788876153995e-06
0.000148296342579708
0.000125542589234119
2.25502245256123e-05
7.68627217351498e-06
5.29769374647349e-05
5.99625345172113e-05
5.64831933041984e-05
0.000129506267214114
6.3690045903451e-05
6.10934878615641e-05
0.000162503810665836
2.22123604931073e-05
8.79893742413019e-05
0.000112253991808728
5.16092827973824e-05
5.42891042467888e-05
9.7287134008634e-05
5.98871832167127e-05
0.000118843322923707
0.000107081956512332
0.000106361756372467
0.000144507160929248
6.76593826755729e-05
0.0001054600303872
3.0422168390452e-05
0.000107317075095776
3.73946637669998e-05
2.88968169696523e-05
5.40319088511197e-05
3.68166747256268e-05
0.000105885418059568
-8.01748633556401e-06
7.99877145065835e-05
7.9586556390924e-05
4.18087615578551e-05
8.16121952441179e-05
3.74850890705879e-05
6.778800037784e-05
0.000100067878036852
5.48528707940092e-05
7.31707684378634e-05
6.7953653084232e-05
3.79318934425082e-05
0.000106832024740534
5.96519462650178e-05
3.71147196461459e-05
-5.73528253066721e-06
6.53343659074111e-05
2.73850050881197e-05
9.06058941869749e-05
7.69400787291652e-05
8.15192582110329e-05
-2.65467750864699e-05
7.14388413033127e-05
6.02623699541411e-06
8.08448729410856e-05
3.47529539880804e-05
2.61815029554666e-05
2.98386675496956e-05
4.19635937206758e-06
0.000157465136549316
7.67529241277755e-05
2.07341825278587e-05
5.43957362055321e-05
0.000116508667473592
4.70369234653754e-05
0.000106638944180717
1.65525338586718e-05
1.77365517308141e-05
7.23399828597095e-05
0.000117708305010388
-2.6613203251898e-05
0.000145220444776573
2.65423910590482e-05
6.60212039665386e-05
8.59414307576333e-05
0.000114940309432235
6.83224891827511e-06
4.70810255287005e-05
0.000108238214324214
8.0748514495529e-05
0.000129914118182201
0.000117623791052693
0.000124093881862169
0.000114733587124319
7.83970561687602e-05
7.06064474987142e-05
7.18545138564439e-05
9.10754273338728e-05
0.000100020599693249
0.000201176681017943
0.000109366714420704
0.000100342883735337
7.22076623665991e-05
7.41161819556363e-05
3.69713498027369e-05
8.1440521974819e-05
6.35841363501287e-05
9.32768794080462e-05
0.000109169127248222
3.15407283928533e-05
0.00020470914656051
6.77979371784551e-05
7.07727875871224e-05
0.000138783536100449
6.66799356321123e-05
5.55550578770373e-05
2.82328264886395e-05
0.000109048000937486
6.557823227109e-05
6.17020074417765e-05
5.29701922419113e-05
5.70798393218843e-05
4.17086848487001e-05
5.83078684881227e-05
7.21511612361499e-05
0.000108669631722317
8.96820439599334e-05
3.5151101242757e-05
2.17829193383544e-05
7.65040624685249e-05
8.79802881379184e-05
0.000106903931086054
7.89714292534429e-05
7.7645953628483e-05
3.34766800538085e-05
0.000135367257360182
0.000125257471857051
9.3640437231557e-05
8.6375678479966e-05
6.13171777801351e-05
7.32385641625043e-05
3.4843116119759e-05
5.0120448341265e-05
7.14729014952034e-05
1.73065699763557e-05
3.01793700034923e-05
9.19410810053104e-05
0.000107470215602575
7.58703101881218e-05
0.000106606301298772
3.14270076687214e-05
6.68695671849623e-05
5.62482594426394e-05
8.6127869034619e-05
5.44828294794185e-05
9.78040216704395e-05
0.000104082448806112
7.10480309110851e-05
1.84874977037876e-05
0.000135245142057174
5.31017388435183e-05
8.12073121798858e-05
5.21713290328796e-05
2.05747704075493e-05
0.000111879847241973
6.83789258739345e-05
0.000101453158628741
7.14565219309186e-05
2.43325622263313e-05
4.51280114236327e-05
0.000126457336137477
7.21585741581238e-05
3.26835567459311e-05
0.000139351016815294
8.65583768747087e-05
5.08142504095135e-05
2.15886690093561e-05
8.46901482646482e-05
4.01652598558755e-05
0.000110532181229946
2.12212978862399e-05
0.000110641997688317
9.14788738873172e-05
3.16407350736767e-05
7.18852850666805e-05
0.000113674270768399
2.99209703992429e-05
6.82485454034768e-05
9.32008522892119e-05
6.52784376805691e-05
4.2240117261497e-05
0.000133337052108728
4.56621571010779e-05
7.24153534202323e-05
8.15510323764841e-05
8.43443385056196e-05
5.28045264166452e-05
0.000141309823061314
4.05176169000955e-05
9.21346141493859e-05
-1.66455836940589e-05
0.000104050697980653
6.07765065572792e-05
-1.70328477070712e-05
8.82091261151833e-05
0.000108465536782597
8.87986749638511e-05
-2.35880267299525e-05
0.000101840176746804
1.25883454150575e-05
5.95966093695397e-05
0.000114600074538339
4.26899243047285e-05
5.12601166710063e-05
7.39441155986688e-05
9.57872548172934e-05
5.84044476340524e-05
2.92790161837146e-05
0.000103741691521327
4.97175182279039e-05
9.50782529699261e-05
9.35764307947872e-05
6.35933631090279e-05
8.72736637752899e-05
7.29231012963811e-06
6.3722461671638e-05
0.000130467009440542
2.54045917536532e-05
5.1369037293316e-05
6.03308704989874e-05
3.32312694343944e-05
0.00012160372937482
9.57156404100972e-05
4.26848450791463e-05
4.97482038114986e-05
1.08042963802301e-05
8.48971503808025e-05
0.000125543512049087
6.1467995606406e-05
5.80071533461664e-05
5.47386586820504e-05
2.47816066756687e-05
5.59484978806803e-05
8.60081324032967e-05
4.46275815273145e-05
3.14613812137818e-05
9.21455461476157e-05
0.000103391369374981
9.35471045791524e-05
8.48766249184676e-05
0.000102929936066085
7.6028013676196e-05
6.71929906773563e-05
9.17608613877772e-05
8.12904039398652e-05
0.000134812212757343
4.74409664485179e-05
6.05093923672673e-05
6.24693171164267e-05
1.45912017267694e-05
0.000110944212903929
9.59473811854409e-05
6.37124361201822e-05
3.48409728376447e-05
9.81980551004067e-05
3.62147507534844e-05
4.55543854754721e-05
5.3882056011895e-05
4.62333840902492e-06
0.000103589522001016
5.69442433822573e-05
9.29573670330411e-05
5.09969649020643e-05
7.82930224532092e-05
6.15802770467113e-05
0.00013716761442437
7.32731803419953e-05
0.000125350845534385
9.18094050817573e-05
4.4284102999102e-05
6.59875663517471e-05
8.32866416945875e-05
2.52115357940629e-05
6.68070213009109e-05
0.000123965379947705
9.94933785942651e-05
0.000141526243920182
2.40068524717676e-05
5.60406529089766e-05
0.000117288346543202
8.05866609190419e-05
5.84229305583725e-05
0.000121779692876502
1.85739828687535e-05
9.27711492107408e-05
7.43479020036157e-05
6.72074779209393e-05
2.41738221483374e-05
0.000133182520917867
5.86508122265168e-05
9.69011872797132e-05
1.740644456159e-05
9.3015460694183e-05
3.78827678423587e-05
5.47616211003892e-05
4.33325968068373e-05
6.30700242057102e-05
0.000119746282712295
7.33312708806639e-05
0.000149280746027571
4.88478550744764e-06
8.68823802787388e-05
4.78986498259547e-05
0.000107752457046149
0.000113710254947191
0.000109929423166304
6.04774510179511e-05
5.80042667402453e-05
6.96356027180601e-05
1.99319441556019e-05
7.78387699753022e-05
0.000108884286528289
5.4749329533632e-05
4.64148408536239e-05
5.34654343191064e-05
0.000109145583160602
4.05439623126101e-05
0.000133959142445494
9.17237553595281e-05
5.92948025445959e-05
8.42836650771283e-05
5.9635347820961e-05
1.53907654920277e-05
4.28618933985243e-05
7.44163499002986e-05
0.000145628458880097
4.43173909717879e-05
0.000112282433894044
-1.03971390096023e-06
0.000103733834144573
3.51319476586916e-05
4.39680283771087e-05
3.84072965957231e-05
4.32787551406394e-05
3.79121447099556e-05
5.41785058646321e-05
7.1354779211825e-05
6.20440446042955e-05
9.941956848454e-05
3.02123103107038e-05
1.43761364969561e-05
8.09728410707563e-05
0.000138206874656462
7.70685034280795e-05
7.48077862966389e-05
8.1167027207804e-05
4.71729344389206e-05
1.53450054305471e-05
5.3730193092746e-05
9.18381072312158e-05
5.42908744787148e-05
7.99075101935553e-05
5.10767664227645e-05
0.000109452580337774
0.000120886199003107
0.000123199146904695
6.77719767563505e-05
0.000118955347174598
0.000131274976678844
4.78092606445256e-05
1.49943449087241e-06
0.000115658010613582
-2.05131415528013e-05
0.00011860268969728
8.17891959233131e-05
6.47139930887152e-05
5.53034342605349e-05
5.69094222643713e-05
3.94210373950644e-05
5.17861787821889e-05
6.80239878921396e-05
5.96297611256679e-05
0.000102483743951793
8.18011926748006e-05
7.63812297903377e-05
7.2794046215299e-05
6.6740540190532e-05
-7.9752191498985e-08
7.85139228163659e-05
8.06776138816524e-05
0.000142848649684503
6.98718860323126e-05
4.93261860643483e-05
7.62004217648547e-05
4.66382035505998e-05
8.81647739114009e-05
5.45563501617499e-05
9.85901016633759e-05
2.93770745166271e-05
3.90496062257715e-05
5.79536398120628e-05
6.95028281285098e-05
7.55261949536915e-05
0.000139000664320981
9.07220879850505e-05
7.83527710139156e-05
4.07501902306214e-05
4.65797083496509e-05
9.00881508594853e-05
3.28156972036911e-05
0.000146976695119645
7.19868889639861e-05
7.55372031155193e-06
-1.4692571574344e-05
3.5192870012063e-05
7.12030463967425e-05
3.46545001914306e-05
6.03286593227729e-05
9.91177918354562e-05
0.000113244228611623
7.57284909377653e-05
6.17437089771263e-05
5.35169416410855e-05
3.41134319915821e-05
6.56347147687066e-05
9.46851188036205e-05
6.60866328563334e-05
5.75457646499955e-05
0.000111345230937549
9.09841697029951e-05
3.88597336935084e-05
0.000135052949828494
2.85104010277129e-05
0.000106524861622321
0.000122081571466047
7.7390160855804e-05
9.08594034857206e-05
9.78961109507111e-05
3.96459604502765e-05
8.25843133665856e-05
0.000115777866426999
9.96964424012789e-05
9.63764300831448e-05
0.000101531635250967
0.000143270297740814
1.67233532412393e-05
5.68176222701714e-05
1.89701568102908e-06
3.43860029800634e-05
6.22782842368256e-05
-2.66703140568058e-06
0.000132336221856409
9.3125975362848e-05
9.8260524633488e-05
4.58630639068818e-05
9.80135427189057e-05
0.00012361272687154
9.65415652781377e-05
4.64977979637146e-05
5.01987654203342e-05
6.13947755670291e-05
3.41862058802235e-05
3.26316908994828e-05
6.72604521565186e-05
5.94019266656757e-05
0.000102889997103412
7.01632089693501e-05
8.89757081066892e-05
2.69326512353111e-05
0.000115119652474781
3.05305574630528e-05
8.62817664081814e-05
0.000104544530160258
6.43686042010352e-05
-7.69688452490497e-07
0.000103069181280481
5.44891247366992e-05
5.61896634735166e-05
3.09110193058427e-05
4.72631733328628e-06
5.31803211557521e-05
4.69524446529862e-05
6.68674475390926e-05
6.540627897272e-05
1.91092374853627e-05
9.12496273260397e-05
3.89367567041296e-05
0.000119589772139804
5.01831733893967e-05
4.01058169018205e-05
4.06171981432619e-05
0.000104284322570571
7.51715328862328e-05
8.16373711875306e-05
7.49094391550064e-05
1.7842053595198e-05
5.04016931616964e-05
0.000140383093198847
7.61418944508589e-05
0.00018794853494773
9.92896421201632e-05
1.1216351964451e-05
9.68693056586548e-07
2.84334435679709e-05
0.000113633254399709
4.52914157660077e-05
3.921741362984e-05
8.88924836637954e-05
8.73568317837123e-06
1.66715727230814e-05
4.3075993798578e-05
-1.22155007755172e-05
0.000111353979551544
6.17300933846615e-05
3.59749005353592e-05
0.00012175154072516
6.74490168366968e-05
9.47952297963921e-05
6.19342278773448e-05
4.30861618802373e-05
9.09836211864349e-05
5.01415995239025e-05
0.000133607595482951
1.02693731631615e-05
6.82380246914972e-05
8.7961724098634e-05
4.97562205399474e-05
3.99639577987486e-05
8.10585478146622e-05
1.93672714136013e-05
0.000108599342970899
7.91215342938528e-05
5.35073938221409e-05
7.4167174482966e-05
2.84006903517326e-05
7.89316877426188e-05
5.44672370499847e-05
5.93433749716107e-05
0.00013634506343462
9.41056445450965e-05
5.08375037290117e-05
2.56886776253985e-05
5.57766646703859e-05
2.59422725406773e-05
9.29254739532816e-05
7.68451012939159e-05
0.000147996570613142
7.02419637729357e-05
6.02578606404139e-05
6.2494086095524e-05
9.79839247309173e-06
0.000134536136042546
0.000102334437297128
7.84405921899905e-06
1.74344272417797e-05
7.57517918950136e-05
5.54920492091234e-05
7.18062835404636e-05
1.75372546895292e-05
0.000103953327153394
3.59879977377788e-05
4.10555288938373e-06
8.44150914611537e-05
9.00463581037658e-05
2.76032933599881e-05
0.000123903020872386
1.47056561569778e-05
1.04383201302726e-05
0.000131013861473043
2.00750445994321e-05
4.43539760886339e-05
4.57395691542016e-05
0.000110787110086207
0.00010127190932019
2.09026423609243e-05
8.64761003955471e-05
3.6991631676384e-05
8.74762870053251e-05
7.38812531922693e-05
2.59375547148223e-05
0.000124570545270134
3.48997919012473e-05
5.92959633172778e-05
5.3121880527113e-05
0.000120538701571949
6.55006601723593e-05
0.000120573625432945
7.03177662193252e-05
4.47650323928223e-05
7.10071396639812e-05
0.000130128405329475
7.51936498454798e-05
5.17190816371556e-05
5.43754599169439e-05
-2.06997173041129e-05
8.73838330515871e-05
2.09282113828457e-05
4.27666382089315e-05
0.000118420019005606
9.34060101725464e-05
4.33486805354837e-05
8.83803670556706e-05
0.00012117440800286
6.7440762631545e-05
6.68997629794899e-05
2.97111101115498e-05
8.48522988579873e-05
8.5621335835524e-05
6.6831991287502e-05
2.68733074928738e-05
0.000121447882892975
-6.45361230427151e-06
9.98253730795699e-05
6.21299931367261e-05
0.00012083030265966
4.89259690727091e-05
0.000117913107910633
4.05984828412633e-05
7.43729061955453e-05
6.01974524568974e-05
3.57132134663041e-05
0.00011816745328746
6.49477261071538e-05
-9.89736604061298e-06
7.01538988656986e-05
0.000115754895689558
0.00013626018183684
8.10146502297433e-05
0.000122631349090311
0.000142122902746971
3.37890431025107e-05
6.97935635694624e-05
0.000117912724204183
1.2031355437887e-05
5.46384736017947e-05
2.04390238403956e-05
5.27731829032129e-05
5.06357812270465e-05
6.28236826660246e-05
6.69423095835118e-05
4.12678842258184e-05
0.000116060023545509
4.06880661015438e-05
7.2024443494985e-05
4.56515521885424e-05
2.7189573107034e-05
4.07965589466764e-05
6.10328657887914e-05
0.000146619421994774
7.34908097699556e-05
2.01036611480015e-05
5.84732963679087e-05
0.000120347230779047
7.57057692434403e-05
7.64456718306418e-05
5.10683885855027e-05
3.06333665945105e-05
0.000134353022570024
1.37534190523212e-05
2.94889201147759e-05
5.49407500471983e-05
6.27895563508578e-05
8.09564978363499e-05
7.68227820957599e-05
1.86748098549176e-05
0.000161331161364755
7.59088275123102e-05
0.000109286940949835
0.000102635800632307
0.000125564244245501
3.69803327945555e-05
6.37322334030382e-05
6.84256192359198e-05
0.000121710924366444
7.76083354605053e-05
3.99452969029459e-05
8.54086526017783e-05
0.000127629530827355
4.80102595956638e-06
6.49012947871641e-05
7.79103504580083e-05
2.40427153778453e-06
3.62035558618111e-05
9.39154363291409e-05
2.00047980153268e-05
4.24532934254696e-05
6.32746437123837e-05
4.90375902014694e-05
0.000128965966618609
8.8742571653375e-05
0.000106594324211228
4.90754500732683e-05
7.8751042422957e-05
0.000104850038621286
-6.41817260214269e-06
0.000128104198663774
0.000101114116682025
0.000106628393453791
3.44188270452748e-05
7.26691237114697e-05
7.73190307876002e-05
5.9351086643729e-05
4.00615870641724e-05
3.27104535323729e-05
6.63296401277557e-05
2.82085572638568e-05
8.62099771390801e-05
2.14181973449038e-05
2.32384196658194e-05
0.000111499796962418
6.63115144176628e-05
8.85111236416011e-05
0.00011646229687986
0.000112349246154404
8.48912708267539e-05
1.72548247825456e-05
6.41914634412341e-05
6.1361495258008e-05
5.94164225922227e-05
9.52649796301126e-05
4.71271997322229e-05
-2.78158915494858e-05
2.5612045308003e-05
6.08748199532217e-05
8.84371251738787e-05
8.03367868257583e-05
0.000110728038051817
8.60511670180357e-05
0.000120261755951238
4.84978573352468e-05
3.88772474456251e-05
4.39785628197959e-05
2.87686044581111e-05
8.55312690326835e-05
-6.03350727717834e-06
7.02559270917474e-05
0.000111431523804093
7.06318899912882e-05
7.48619004150026e-05
0.000108357569231137
5.36042377154927e-05
3.60506361694773e-05
6.65576046888647e-05
7.12189807376115e-05
4.28123334204746e-05
7.08032929285482e-05
0.00011880479777486
0.000107500515670381
8.2006907634436e-05
0.00011306521322196
7.6090649302041e-05
9.75727512621921e-05
6.18647484186074e-05
2.2662151044445e-05
0.000130109053051633
4.09811786085176e-05
4.97964538088259e-05
7.53378603750989e-06
0.000117333538106741
0.000103748722376616
8.87255375986381e-05
1.716681891817e-05
0.000107280093791067
5.41792885889875e-05
6.71902961977574e-05
4.34345176508882e-05
1.98459568033964e-05
4.90899247842617e-05
5.82421575585177e-05
0.000104241123239004
8.0886409832812e-05
0.000162249283475132
9.14977248233503e-05
8.14245133274175e-05
3.6029513824288e-05
5.94805819017862e-05
6.40995370930994e-05
0.000111564007587751
4.45447699105448e-05
4.095888939451e-05
5.78457819741905e-05
8.71402521761688e-05
9.7099449283561e-06
5.19904659198877e-05
5.6789321733913e-05
0.000103656107331549
0.000106116442992094
2.2487986263716e-05
7.48853116443959e-05
9.76669119272764e-05
8.4621621645006e-05
7.32827580522479e-05
6.86272152702608e-05
6.79141682650262e-05
2.81291033857662e-05
1.59562018547831e-05
9.99920686413532e-05
6.37712629313369e-05
0.000111808802655202
5.34597869031527e-05
0.000100748379634207
5.42419787872164e-05
-1.24246408611853e-05
1.07446004973942e-06
7.73757064143223e-05
0.000122430852631081
3.13940866586427e-05
9.44200842273509e-05
7.15909707503713e-05
0.000107636349559954
8.65255065737245e-05
0.000154225312735795
3.86964355356601e-05
0.000105622041169923
0.000101508688242567
0.000114370181884731
5.57108486858176e-05
0.000134468950549429
0.000123486562708512
7.53086199757199e-05
9.84950903463372e-05
0.000132100539238827
7.40739537842855e-05
3.53639892187221e-05
0.000129467524280149
1.66616647809362e-05
-1.43248975394115e-06
5.06227841747712e-05
-1.50764719768762e-05
9.93599771509756e-05
8.21443708862731e-05
0.000142187326961368
8.81743824860629e-05
1.90898005754368e-05
4.68514733523916e-06
5.9904129065903e-05
0.000100175844785174
6.78197876126417e-05
1.43430327031732e-05
7.06674395981465e-05
8.32714145176244e-06
8.96597402699731e-05
2.74610456709307e-05
6.6671879762033e-05
8.51333017044066e-05
9.22997724322875e-05
5.12800680221654e-05
7.11140285782888e-05
4.68004097042723e-05
6.29075635136165e-05
8.62310051643526e-05
0.00010539251134442
0.000112415903345119
6.75857289641131e-05
5.72761147865738e-05
4.72276744161816e-05
0.000154937409511395
7.59884906257986e-05
5.63288490850408e-05
0.000164512907764406
0.00011590071691588
7.78134547736632e-05
5.4185595085046e-06
9.24628913395477e-05
5.79489911058343e-05
0.000119857495927045
0.000110128505264863
0.000129933333973198
8.15915981647563e-05
8.54282399811476e-05
0.000111740249315647
5.71727740373258e-05
3.718011708312e-05
-1.1634044418606e-05
0.000153248505958098
8.9727291160454e-05
8.49097198642677e-06
6.09080107315078e-05
0.000125436010785487
0.000118954959124222
4.3618666197671e-05
8.18726217125415e-05
8.26341391644297e-05
7.51704393124127e-05
7.11093648118969e-05
7.56799600454373e-05
4.66194951133812e-05
1.50733433681296e-05
6.64060672983791e-05
7.4565628058268e-05
0.000126162780573088
5.10634545921399e-05
0.000109863131054421
8.89749992556151e-05
0.000135841985750645
2.14163240402094e-05
7.61832410282416e-05
5.66785069901074e-05
1.3547505386661e-05
5.3135904764269e-05
0.00012646272379707
3.42898460212333e-05
0.00012596567188596
-1.10991634308166e-06
0.000129426394589851
0.000119972314156552
3.82905733916054e-05
6.26969184185183e-05
0.00011790945017959
9.14048200505025e-05
5.5775719750352e-05
4.81372864069773e-05
3.7554592568471e-05
0.000104099729048185
0.000111876093980494
2.68695254935131e-06
4.92615175684834e-05
3.8582390447292e-05
9.53909944454373e-05
5.75189636009052e-05
7.6212983141294e-05
4.28611700464751e-05
6.34358594525317e-05
7.97675553760403e-05
0.000123891659237531
1.65197117525239e-05
7.80156675789267e-05
2.55943180564754e-05
7.6314364256421e-05
0.000107470055949058
4.95175072531046e-05
6.92833340042207e-05
0.000151985796478472
0.000104367342318017
0.000126804711048072
7.61573615781054e-05
5.3742447722254e-05
6.75314014033878e-05
-3.3501740930889e-06
7.27187479719828e-05
6.4822243900601e-05
9.93042406662348e-05
6.98287879966608e-05
0.000143420769610303
4.53768688227951e-05
4.705324141651e-05
6.24036523595576e-05
8.92174102404164e-05
8.11872733122132e-05
0.000101192750464761
7.72769382824248e-05
8.88815865426707e-05
7.7285591032782e-05
4.36703973822531e-05
0.000109687063907666
6.7763233657576e-05
7.64919178517992e-05
7.64282265641445e-05
8.83015896077865e-05
7.03832220303305e-05
3.99307917556767e-05
8.34796340948466e-05
0.00014813873557415
6.32972017535157e-05
8.99909805271096e-05
7.19042825864102e-05
5.29770825947311e-05
8.43980153493657e-05
7.51319459091961e-05
8.57777838213565e-05
6.80599665878786e-05
3.3273130264557e-05
4.10631075275593e-05
0.000112697748702579
0.000119950982398585
4.55952306414944e-05
0.000104430731218122
8.755514105006e-05
7.77179255190526e-05
7.81767624700133e-05
4.77500671711262e-05
-1.95486033008276e-06
5.9134483103052e-05
6.1933780478376e-05
0.000113768419095574
9.67290139879617e-05
0.00011616651087734
3.33001948484702e-05
0.000113057663558691
0.000144217362326126
8.22949152574329e-05
7.59736004410036e-05
7.48657094785421e-05
5.49809989065427e-05
0.000109205013820046
0.000124413464408859
9.80556472144221e-05
8.51993504217569e-05
0.000106292594150134
7.12752980321469e-05
1.66702113131123e-05
0.000146772924488078
4.87884084337597e-05
8.95231079233391e-05
5.54581177038596e-05
4.21791837840015e-05
9.42974943338505e-05
5.94034075632337e-05
8.07424050981288e-05
8.73169373945775e-05
-1.76307242182051e-05
6.44314174503321e-05
5.55216818688709e-05
-2.08056263333738e-05
0.000141130684440555
0.000140828840289302
4.71626473274289e-05
0.000114118789427701
2.21270275826326e-05
6.27500544386287e-05
0.000111096579307947
4.55445340763307e-05
9.42554778315903e-05
7.75600367628543e-05
-9.22236408853684e-06
4.43193348741089e-05
6.65936724288344e-05
4.83875975687148e-05
2.69672206899301e-05
2.37657872835492e-05
3.74888249196576e-05
0.000118257682160009
-2.19823335337697e-05
4.74755353690892e-05
0.000123979560917408
3.8952166041906e-05
0.000107236739839177
8.71223268774798e-05
8.47826092192009e-05
5.58522766567083e-06
1.721107211666e-05
8.21571111698693e-05
6.9164393242896e-05
3.57098635084085e-05
3.61181121145037e-05
7.20022014562577e-05
0.000102897280412253
4.78304232006917e-05
5.02116779345955e-05
3.14943457545749e-05
8.15416658089776e-05
8.58369668719391e-05
9.95520983667598e-05
3.42435101512332e-05
1.68715898882033e-05
2.26155020831344e-05
6.2435838174587e-06
-6.52054940697208e-07
6.03020262444146e-05
2.74333634087179e-05
4.64184011162575e-05
8.92369325386715e-05
8.79594487020598e-05
2.08904204039038e-05
0.000102857517204838
4.2377920964667e-05
0.000137581411704578
3.25557189756272e-05
3.00637968349523e-05
0.000148716328733057
8.60385159201214e-05
2.78299893898095e-05
4.62435820931274e-05
5.84843989016416e-05
9.39073135407306e-06
8.52470744776039e-05
5.97562161185365e-05
7.03256645030292e-05
6.93913036460267e-05
7.99451535159181e-05
1.1619756423359e-05
8.42150149233478e-05
5.58049604343081e-05
6.92970613671882e-05
4.58457058518236e-05
6.81830296415819e-05
8.57098217096328e-05
2.88438197193414e-06
1.757165413308e-05
6.02896717364021e-05
0.000112503702057165
2.32439239901856e-05
7.07965677443602e-05
8.59315656908641e-05
5.71288302663618e-05
3.32394009078365e-05
0.000129437280991461
6.83015483243319e-05
0.000102968144113475
7.73767368199773e-05
3.50106716725979e-05
9.25140176839724e-05
3.54687890450503e-05
7.7604746303569e-05
4.29838294723635e-05
6.55896312145557e-05
1.52783672228774e-05
-1.37378282500622e-06
3.64167113903164e-05
0.000184994690290456
0.00012707516319417
4.54849288469969e-05
4.9116165343963e-05
0.000104578701066075
9.60891445031971e-05
0.000129320549023438
2.60861602216172e-05
0.000131530304395737
6.25388307388162e-05
3.43863849426095e-05
7.09985913459821e-05
1.52172658353323e-05
1.58111237054635e-05
0.000107281600494851
7.22418711959359e-05
8.71967050471272e-05
5.09481234782668e-05
2.71662943066832e-05
0.000118759179444153
2.31749414889319e-05
3.52704410526384e-05
7.81579260469026e-05
7.46623487026599e-05
1.22001799631226e-05
6.53596449576158e-05
0.000136907771725628
2.42492921162888e-05
-3.75345679818948e-05
0.00010029870989314
7.43347949124381e-05
5.65046563716785e-05
0.000131788457843028
0.000118399504626935
6.60458033936176e-05
8.65649980447591e-05
2.60013221711515e-06
7.06859980194794e-05
8.64550688621167e-05
0.000139719768281859
7.29529279375934e-05
8.58981385353051e-05
2.67958090381612e-05
-3.31766531421566e-06
7.7243025161077e-05
-2.82507787484838e-05
0.000128994552412111
8.80349487336025e-05
4.1275591785683e-05
6.59251833640258e-05
5.60895441975321e-05
0.000128617260665211
4.80919267724263e-05
0.000128467524032275
8.97672884407544e-05
4.86389422429049e-05
0.000103392445479908
4.79284960548058e-05
0.000137825666226644
1.51667451777542e-05
2.55207942730734e-05
7.86010469589159e-05
9.3370802335578e-06
9.10230421701854e-05
2.39526564372173e-05
8.17767779636463e-05
1.56464624888682e-05
0.000138384863603497
0.000107627461206702
0.000179015914815314
6.34607349382937e-05
8.01790697801437e-05
0.000124506020642902
7.55246261050348e-05
8.28158927217398e-05
4.6296716129159e-05
8.05665750625466e-05
9.20602818234494e-05
7.36634788661031e-05
4.73767579237232e-05
7.46851984289557e-05
3.67734078413864e-05
0.00011263657723302
6.71955873004917e-05
6.48978702695691e-05
7.1492550089498e-05
6.63343304676443e-05
4.91762734442506e-05
0.00012689961714111
1.66584403844113e-05
0.0001326938487648
0.000115743169088684
3.26668909894131e-05
0.000114723814960309
9.59295480004516e-05
0.000107767296272703
5.47912838103378e-05
5.79738227579909e-05
5.27861435839874e-05
7.91837808094601e-05
7.05058417483981e-05
0.000117193786389101
4.82034174643491e-05
8.35841896331007e-05
5.02433497856872e-05
-5.38004498098237e-05
5.95281164710621e-05
0.000168698709940466
1.15654958846484e-05
0.00015153618200723
8.06333439729938e-05
0.000146677681968933
3.60638297153801e-05
4.022394772677e-05
3.38262635799098e-05
0.000101993539122175
0.000103825449936509
6.39673561565946e-05
9.38719854722567e-05
5.4324133580105e-05
8.5348930744376e-05
0.000110596177184619
0.000124345711192782
4.51675764312397e-05
7.90020307098847e-05
4.07088583614958e-05
0.000144088148948128
5.24669944045303e-05
0.000137514501440421
0.000103857663282669
-6.00641739257236e-06
4.52374169074841e-05
2.31411469164206e-05
4.14706257378928e-05
8.67829607971758e-05
7.23322541985366e-05
5.47985716686373e-05
4.2847062092618e-05
9.55073004188626e-05
5.22388930094665e-05
7.48458131743411e-05
0.000126858155072551
0.000106113525518509
3.14058049616226e-05
0.00010860449921113
4.25574678787698e-05
5.16844428674613e-05
4.78324398378889e-05
4.67966799665274e-05
5.77630858884805e-05
7.58589983625794e-05
2.45607778494816e-05
3.27821588019192e-05
6.66805323855082e-05
6.54819049315368e-05
5.61638438185307e-05
0.00011929028071243
8.12724517024212e-05
4.86943579308897e-05
8.89680379848146e-05
7.78329283745555e-05
5.60900210248411e-05
0.000105972975051676
0.000112938782489167
0.000102543992137579
8.80525022724575e-05
3.84553618221085e-05
0.000121611587939599
0.000103033508261169
7.72065530999417e-05
0.00010064314780235
0.000113163210583663
5.796590989821e-06
7.3248866033953e-05
7.1132535894838e-05
4.40345978246186e-05
3.66349026231853e-05
6.50713848167385e-05
9.13575141006045e-05
-2.4775216449269e-05
0.000131940542418745
7.46403636473875e-05
3.23943081186618e-05
0.000107820074810397
7.78602257645515e-05
1.60898482049934e-05
8.58831541978029e-05
0.000128006888545313
3.46203801934618e-05
-6.83282878969999e-06
2.27754740266747e-05
1.90841700849277e-05
-1.00426800684535e-05
8.47503903196834e-05
1.59296011910801e-05
0.00014851445852018
1.09515525321012e-06
2.60866091289747e-05
3.82540917762342e-05
2.18636918843205e-05
4.07780501507567e-05
2.41447794411706e-06
7.92791937947483e-05
-1.62773968222742e-05
5.86601468313034e-05
3.54469171988202e-05
0.000116179014688114
0.000115711152529605
0.00010433397235051
0.000122228458096529
0.000111459506147635
2.60344219077834e-05
6.98215401607221e-05
0.000125513459044374
6.41284240094964e-05
7.15425976772503e-05
5.09619175556551e-05
2.31506420485198e-05
-5.12652163040847e-06
8.4889838034837e-05
7.6368628657842e-05
5.1286514541219e-05
0.000173909548775294
6.25907383037195e-05
4.15161245190066e-05
7.65802874094966e-06
0.000124534194757999
8.41663125071331e-05
7.41798417951152e-05
4.53436407155339e-05
6.9152056309668e-05
8.6198064721474e-05
3.97213617080455e-05
1.47139192363962e-05
6.65823679965386e-05
7.15198996133686e-05
4.5590887965216e-05
8.13956119531769e-05
0.000103708608447258
5.58211784931539e-05
5.68298474556143e-05
9.2270770619014e-05
7.77783215119586e-05
9.13873888044409e-06
5.02562919215139e-05
3.94014690711143e-05
0.00011650513431416
8.52693987419645e-05
3.98578387516894e-05
9.5766701688415e-05
6.66775020367724e-05
8.13186180948626e-05
6.69584550207586e-05
4.63141593325213e-05
-4.03400724081522e-06
0.000105320779313124
8.11639168746434e-05
0.000126929799187787
5.09350930233224e-05
0.000142620435371961
0.000110917698976991
9.80620206720905e-05
0.000119037232692884
6.59326030098465e-05
5.28606798354744e-05
3.69917623356621e-05
6.36996999520407e-06
9.1940039407563e-05
3.0585765033156e-05
4.27914302556747e-05
5.6373622307897e-05
0.000144437630697948
5.05256969897843e-05
2.57415427002038e-05
7.11272048449341e-05
6.63919129948895e-05
5.8473041269336e-05
6.28553672346942e-05
0.000134197978193562
4.25356383696469e-05
1.57162642485061e-05
5.41580240866926e-05
4.19072433530082e-05
9.90009150675118e-05
3.1545485600974e-05
4.85300832712824e-05
0.00012682766550582
0.000112741845644232
9.25793739934323e-05
8.70329533824001e-05
6.21210804791929e-05
0.000101196667500413
8.21984096757567e-05
5.17853437172912e-05
0.000119952882865929
1.39839860811924e-05
5.39597776849419e-05
7.61341490868403e-05
0.00015929566071304
-1.62055133983853e-05
8.47063324453454e-05
4.76086787804143e-05
6.85295369531639e-05
0.000127320221941722
7.80186897959368e-05
5.01671315206572e-05
4.64007871435044e-05
9.56258482291845e-06
0.000121002201019611
4.61797718586227e-05
9.09492365777638e-05
8.04733569035635e-05
1.55759590695329e-05
0.000112920191515917
6.91922117625297e-05
2.36986281951692e-05
6.10086263751635e-05
4.60246691102405e-05
5.94681463671355e-05
1.72857340907173e-05
9.08485020872923e-05
5.89119538614978e-05
9.64930380052679e-05
2.9068672098087e-05
8.01315122757793e-05
7.95460600772012e-05
0.000107195215056337
0.000118405976631796
0.000139399654291117
0.000104745424080477
4.95583396376538e-07
7.32589164268599e-05
6.47717082931457e-06
2.8151284514908e-05
0.000111252428927742
9.86778435917485e-05
3.92682129895055e-05
9.10236051237716e-05
7.21378456629235e-05
8.87451159199587e-05
9.08471826692743e-05
8.05102578513713e-05
3.09845494116104e-05
3.35937082362222e-05
4.35313006153704e-05
4.96514758327366e-05
8.17640497188948e-05
6.50877516461346e-05
8.43009072673145e-05
7.19795806641603e-05
6.82930675356792e-05
5.11094182215155e-05
0.000131781440924299
4.67624888028173e-05
3.20624741841062e-05
4.37703581651956e-05
6.45804280572109e-05
8.50947376347911e-05
5.88178801753652e-05
-3.14059855982944e-05
2.83473231048811e-05
9.86551108203618e-06
9.37017109388282e-05
5.82753550575019e-05
0.00010990797894691
6.49458777966714e-05
7.60425843060123e-05
1.46398276165416e-05
3.08844168065905e-05
0.000115597587219176
5.95985803737179e-05
3.92394236266969e-05
7.08293698327392e-05
0.00014792799738463
7.23065815994296e-05
3.33557579765199e-05
-6.69429025697331e-06
0.000110749966809398
2.48755160861405e-05
6.19185544754544e-05
0.000120387068098685
6.50301533654215e-05
5.17325190950807e-05
0.000129081234809407
0.000126215740336129
0.000105771181634294
0.000146273701231978
7.11302118636064e-05
3.58100359936414e-05
7.63695330590201e-05
1.2195410308551e-05
1.3632801813502e-05
0.000108299472890812
5.30086401045105e-05
1.47822565660938e-06
2.91358184863864e-05
6.56691745020803e-05
5.40759600956324e-05
6.13425327919198e-05
5.54263913039404e-05
0.00010418185765249
2.29046520641625e-05
3.81881089089718e-05
4.78958132830856e-05
6.88861249659325e-05
4.18702503082635e-06
5.90263790894947e-05
2.20146063904675e-05
8.51824604027881e-05
6.30737722652912e-05
9.29791014977529e-05
-2.13411463159491e-06
5.85348912426643e-05
3.11942916036458e-05
8.87343712944923e-05
0.000121015195608705
6.81451041172538e-05
8.26962089189425e-05
9.7306389802319e-05
9.70693621309176e-05
8.83602779531885e-05
7.03752420680821e-05
5.98820234141414e-05
7.91895748487652e-05
6.46483476516535e-05
7.88089347690431e-05
6.00624173187655e-05
0.000108478323697979
2.29559699317092e-05
8.02472636006522e-05
0.000117292155640386
5.46439240037363e-05
4.90795325784997e-05
1.73376865953529e-05
9.47570047493789e-05
7.19238489318034e-05
7.6342240969281e-05
6.29997426413129e-05
0.000109993306313729
4.47724776034468e-05
2.36214077935956e-05
0.000100199332038397
3.70616431242667e-05
6.29602212727537e-05
6.99727028105695e-05
8.8052667824981e-05
0.000169165255183846
0.000105161910525032
6.96881419869387e-05
8.57758938843078e-05
8.14397894624256e-05
0.000146468739162427
0.000153386756613463
0.00012034650155742
9.0934405086337e-05
8.2046559949139e-05
6.04848305499702e-05
8.45227027562556e-05
8.15188306275192e-05
7.46618470083891e-05
0.00012180886401577
7.74065220350565e-05
0.000102748217532628
0.000116804903733792
4.04916297687441e-05
6.63179358397376e-05
0.000146238036569408
7.9455226872401e-05
3.51800969689933e-05
6.26667488499245e-05
5.33766977452661e-05
0.000107859004810048
1.2908658646557e-06
9.66145144376395e-05
6.70102176837957e-05
6.59730202505737e-05
7.85569811323202e-05
6.98352040204863e-05
6.59082469837601e-05
0.000114580744349078
6.70800873790786e-05
5.49758326294731e-05
0.000126050486187905
1.42597133442226e-05
0.000141009515788643
8.52090267543088e-05
0.000117596824006447
6.58569633370917e-05
7.14409099909812e-05
7.83170607288057e-05
8.38441911836884e-05
7.56404278241053e-05
0.000124895298024025
4.49092536311738e-05
6.30349894620534e-05
5.68997929259563e-05
8.61350619305865e-05
0.000186973547502448
5.48576579223718e-06
9.77212934379357e-05
0.000152299761313937
0.000105764245339872
6.94927872757059e-05
7.37326679370381e-05
6.41474991856344e-05
2.77828921602407e-06
3.62220056946567e-05
0.000130895418602953
0.000131461714156869
0.000109563244416637
9.18703158201845e-06
8.65992344140209e-05
0.00012245188221718
8.89120906877575e-05
6.5704923063663e-05
8.23808652448722e-05
0.000100576464237459
2.70422572931763e-05
5.41004406655891e-05
2.98965997795054e-05
6.18398986377619e-05
0.000120240852721174
0.000113435983284798
7.37754956789252e-05
5.00161001724167e-05
0.000106451905690062
0.000110728000194853
5.97047433405274e-05
0.000103982610441012
6.71910746731333e-05
3.89822626389042e-05
4.17269949592335e-05
5.78424453776131e-05
0.000136155719687914
9.76118382053504e-05
0.000130480638368037
3.66322808424087e-05
7.38666328442107e-05
9.58820436010326e-05
6.72407223060075e-05
5.0730902136593e-05
4.62294581561124e-05
-1.22010494261241e-05
7.9973054968441e-05
6.21021185515739e-05
0.000112344894847294
5.24110607893274e-05
4.11612973569281e-05
-5.31282064126919e-05
9.77283975032046e-05
2.09636044432667e-05
6.368635777586e-05
4.42916380711783e-05
5.68802573975028e-05
0.000113920569695028
0.000107227435491249
6.48929858324038e-05
9.70944029068347e-06
0.000120288545137546
4.35341031780301e-06
5.92994038699634e-05
6.95368291095572e-05
5.15656925550468e-05
0.000123474561687949
0.00014352533186684
4.41750097974685e-05
0.000131797490973142
0.000124193024081198
0.000109561898027332
8.0216775934114e-05
2.67444948467726e-05
0.000101631733999858
3.26654491267612e-05
8.24119523629051e-05
0.000137018549185434
2.10054930169389e-05
8.19930924617493e-05
4.30584315630012e-05
9.13237408550898e-05
0.000125895067318605
7.83379432302574e-05
4.27595695062594e-05
4.88631684785492e-05
2.84311171964412e-05
6.2295033700415e-05
5.25823380557203e-05
0.00011915925557657
3.35921415844955e-05
0.000126758362993915
6.26279050726154e-05
-4.66446323611661e-05
8.92844841708284e-05
2.75080841257287e-06
7.01914522833638e-05
-2.14610778566921e-05
8.24021456166369e-05
8.32652208261189e-05
6.93420054709644e-05
0.000133351455925201
9.73781758441248e-05
-4.20135484325546e-06
0.000108932928594083
8.15114716525533e-05
5.4883444337033e-05
9.89535485328361e-05
0.000104101806734426
4.93581156784057e-05
4.83038152061446e-05
6.24716669968048e-05
6.0104563563004e-05
7.54743886781263e-06
7.00690141081903e-05
0.000113181632439594
6.0718902986653e-05
5.21084295545713e-05
8.27248334172222e-05
0.000102210150367725
6.89625033557169e-05
9.20969180520409e-05
6.70201366468111e-05
4.65827183015916e-06
0.000111811792675353
5.44167244246917e-05
1.97776627067286e-05
8.08735932716219e-05
7.01539496656724e-05
5.63185703147902e-05
0.000105676065551918
5.71222457092112e-05
9.7850111088161e-05
5.3703624027529e-06
6.92633476249206e-05
6.8988662126997e-05
0.000121396819166999
-1.39742393938573e-05
5.57485127773632e-05
4.07170947956803e-05
8.69656734038538e-05
5.5936155238831e-05
8.62738849392695e-05
8.79983111767051e-05
5.22568640860737e-05
3.63689499916066e-05
0.000100912676181963
7.81539031780108e-05
6.90555520270011e-05
3.55149481391115e-05
2.2966223448992e-05
0.000101570839023368
9.41203296527706e-05
1.18105840244886e-05
0.000115620893754358
5.40228471838524e-05
6.89594107961649e-05
5.96897956345196e-05
4.69422660118397e-05
0.000124058234802671
0.000114196999162138
3.64917651059417e-05
1.21739643758451e-05
2.93318968287466e-05
0.000124671715978737
0.000138469245273999
5.52580903166079e-05
8.98132127780498e-05
5.99150067260016e-05
9.96146101795976e-05
7.9200116946269e-05
3.77202870095447e-05
0.000104165281860584
2.18240519042235e-05
7.86653803552902e-05
-1.37228070872408e-05
0.000136100273207228
9.50825943232964e-05
5.84304793238671e-05
9.28784084561248e-05
2.76557568040118e-05
6.40853887505432e-05
0.000105989511897788
5.76763425312149e-05
6.75812957713235e-05
5.96180310114744e-05
3.37151843728792e-05
0.000107032042107517
9.14364194022285e-05
0.000104163321112167
3.93798099583519e-05
0.00011709208973814
7.9667740851116e-05
6.67874455776535e-05
-4.19231929330443e-06
6.71450022902682e-05
0.000124726570300566
7.27278172449953e-05
7.62915564519828e-05
9.59609260994927e-05
9.24411509196813e-05
4.26624282408486e-05
0.000201881431068798
9.11652116794988e-05
0.00011131961351159
0.000113090773299604
6.07980790505015e-05
0.000131545064979018
0.000127224029701074
2.27600958492582e-05
4.52351513956838e-05
7.93320135084268e-05
2.9591290937237e-05
8.24578493640692e-05
8.49177099646608e-05
8.61305178090087e-05
8.70306436615419e-05
3.89428802527927e-05
0.000108778479116313
0.000109346241334558
0.000121960658320281
8.70891458310187e-05
1.50420081763918e-05
0.000137360707176606
7.2338648005593e-05
6.21560343260729e-05
9.59352993575867e-05
-9.79363542444801e-06
8.27776313793229e-05
2.71639768954976e-05
-1.61009831836805e-05
6.04502262496457e-05
8.16185883768526e-05
5.43480072363238e-05
6.87304042525867e-05
5.01893278270832e-05
3.29598235682885e-05
8.29520658644425e-05
0.000114518836730023
5.66432866515826e-05
0.000136258950676025
0.000119706403376326
3.58086128025855e-05
0.000121036358330955
0.000122689603153765
0.000106468128803514
6.5688294406644e-05
0.000153348940626278
7.18822153578129e-05
1.34326023689053e-06
5.2738903408458e-05
0.000138251308926734
0.000192907079094259
6.4872527467258e-05
4.85763747274659e-05
0.000116923608828732
8.17829658205428e-05
4.62104503829409e-05
0.000132554554002898
5.70592803419511e-05
0.000123189967740003
2.16906958231742e-05
9.30081907053313e-05
0.000132100959384484
1.12915136344359e-05
6.97045815554687e-05
3.06908474990568e-05
7.96822595719759e-05
6.34200018530407e-05
7.76652824315426e-05
1.23959978390885e-05
4.9690982466677e-05
0.000114902099077545
4.99932227038329e-05
0.000109577285696684
4.72840565038254e-05
2.14971399425816e-05
0.000113283571144078
-7.2703356998841e-06
0.000147481669177232
8.60746126181127e-05
4.20129866098337e-05
9.1686466733404e-05
3.20193068068619e-05
8.84569298832368e-05
-3.0060326842133e-05
0.000107788658178581
0.000149787693300953
0.000131892723476726
0.000105872319818682
9.26883755424546e-05
0.000151260178405211
3.34462343427499e-05
0.000102185748235554
7.00294172491101e-05
5.64675511148613e-05
8.45032771998967e-05
8.21712425091886e-05
7.48078556327819e-05
7.57272917625131e-05
3.80188935387568e-05
6.12786499248812e-05
0.000136820904240624
0.000103617364678871
7.7491089864659e-05
4.40186148912469e-05
9.20970547057417e-05
0.00013940264643462
5.2074285084824e-05
0.000146240218784788
9.72436384969696e-05
0.000113147098459153
5.41383388943707e-05
2.5922214770181e-05
5.49771951327913e-05
0.000145752771964044
6.74738880691066e-05
3.40949078186067e-05
5.88934550121777e-05
6.77471832989233e-06
7.20842916595163e-05
4.17332000396917e-05
8.8495938929331e-05
5.39313112479789e-05
0.000125181342034689
6.39336367671665e-05
8.90715146545619e-05
0.000178429856562842
5.7670177242751e-05
0.000101038045257102
6.85423957375572e-05
4.31676280783243e-05
8.15843598350854e-05
5.36197790898679e-05
3.3605624864492e-05
7.95737450754383e-05
4.66215333761761e-05
7.00039247733087e-05
8.05006320009296e-05
0.000131689095194573
0.000131736950834095
7.8789925235767e-05
0.000107368430869708
7.33363279106616e-05
9.52678955099789e-05
4.03668452626819e-05
3.05059924700951e-05
6.5245188044221e-05
7.01548448135999e-05
9.46353193903053e-07
8.72386592158555e-05
4.13131740055304e-06
0.000112270127500381
6.69086632644583e-05
0.000132902149388221
2.33977581307888e-05
3.06992899215563e-05
4.16499450464794e-05
1.58690281350214e-05
4.82574345931334e-05
9.88617285488224e-05
4.50644809645537e-05
0.000116234192159348
9.74568205396038e-05
4.91882703777038e-05
4.66276960902135e-05
0.000123636999263128
0.00010169224799909
4.71532554767525e-05
3.66480026616896e-05
8.36417152494369e-05
9.72948682721647e-05
8.0314252517317e-05
8.02316967895252e-05
9.63214816462959e-05
8.02534323042549e-05
5.92394132867697e-05
3.84752921357696e-05
8.00727531610678e-05
7.0006045866888e-05
-2.5107510956009e-05
9.21376226928288e-05
2.46027763672172e-05
0.000110190706366929
-2.45503244352533e-05
8.67327079898603e-05
0.000131565963619158
4.8934862109099e-05
8.60998217247865e-05
2.58904975148255e-05
5.91555021153593e-05
8.6295169310429e-05
2.20925624823663e-05
5.38909747759316e-05
8.50814741322149e-05
7.6788833811964e-05
0.000117427740158927
8.3130459013305e-05
0.000131162507911503
0.000143444593506413
5.81649571813254e-05
-2.22119037281368e-05
5.58304281325824e-05
8.81618544213885e-05
4.08119076797271e-05
9.7497217104976e-05
8.70177528983354e-05
7.62994382940949e-05
2.34891394070222e-05
2.45994654040606e-05
0.000126926437995877
4.63779777766354e-05
3.09025867129882e-05
7.54290834721318e-05
7.43950660457156e-06
0.000154625337423518
2.33005302247862e-05
5.01071834162464e-05
0.000159133847370411
-1.31833855276103e-05
5.90680278449867e-05
0.000100224152036329
2.72150878415846e-05
4.6912151949788e-05
0.000102708111715289
4.75367425376519e-05
8.49945842587849e-05
2.83115738100848e-05
3.30134760294008e-05
0.000152621830882609
3.40948870058819e-05
6.60486086986048e-06
5.45828594990354e-05
4.65068675339789e-05
2.61428471928849e-05
3.63048927446797e-05
-2.87369183202095e-06
-7.52128972352894e-07
6.88281871508079e-05
2.03376112216856e-05
7.16484288419576e-05
9.47003583103533e-05
9.48706295867203e-05
9.82720518656497e-05
5.69285703245727e-05
0.000115466192021958
3.98578464623311e-05
8.36673639361641e-05
7.71468628019127e-05
5.56279365346542e-05
0.00011914682916855
4.20889642354215e-05
6.26449849599389e-05
7.1757665161182e-05
5.57511937648771e-05
7.19666176578663e-05
0.0001434740589622
6.53654564538956e-05
6.37997757924702e-05
0.000112131607596384
-2.82440479259734e-05
6.62861374280801e-05
0.000206161070548742
5.63144400680324e-05
8.01754428151489e-05
1.54198693729898e-05
0.000139413064949537
6.86352886156304e-05
5.09015834040016e-05
1.93011536090798e-05
0.000107333096210013
3.36554514610925e-05
6.95472364619308e-05
0.000100497062119857
6.98594478542467e-05
1.13436604644636e-05
5.89142754490926e-05
0.0001407088974167
3.53651263058944e-05
0.000104183559215307
4.94140681575323e-05
3.91146174722165e-05
0.000117830904551137
0.000129471681665952
9.39244153721344e-06
1.03400353666557e-05
9.64075665089519e-05
8.22245561427891e-05
8.08213712686642e-05
0.000133462532216787
4.49020398167829e-05
2.87935449950395e-05
4.19149890380795e-05
6.92536534673166e-05
2.87487208028172e-05
3.43565834684003e-05
7.65716607646659e-05
3.99420647513899e-05
2.44571096681329e-05
8.30330377713173e-05
0.000136177829735776
8.47060127969062e-05
8.56073329305992e-06
3.98863078783693e-05
0.000111441619630371
7.39945647858585e-05
0.000158289609414595
6.50522380961564e-05
2.91540619393124e-05
4.85533939090957e-05
5.21125611258253e-05
8.02463146986296e-05
3.67696842499284e-05
8.392391874913e-05
2.48658922127304e-05
8.86141435846982e-05
0.000120756457923851
6.87547648517026e-05
8.56714973651831e-05
9.07734000711969e-05
9.99812938727356e-05
0.000154964629469823
3.24319347675899e-05
3.51528818256912e-05
5.4385296541403e-05
1.14025512804059e-06
8.11368922281169e-05
7.32613108702464e-05
0.000146957162540365
3.50367447402049e-05
2.22879430534217e-05
6.68315938051441e-05
8.08547739097915e-05
6.21074913077445e-05
9.02088840535774e-05
6.17611285429537e-05
7.95489846025798e-05
0.000124504105642511
-2.50002198431525e-05
0.000102384323254975
4.75691026954772e-05
0.000128735366998406
7.13611615390796e-05
8.50236182217372e-05
4.4380284459719e-05
0.000106534684693018
4.63714669683257e-05
2.30689690442824e-05
5.56797648021909e-05
5.73907249183815e-05
0.000136343409830004
8.19156389713269e-05
9.09588958813327e-05
8.45008510739332e-05
6.35516307454781e-05
4.99161386279998e-05
0.000102553364388037
9.86469593624521e-05
7.81775071260884e-05
3.62487568628303e-05
-1.07050139121879e-05
9.0059216178833e-05
2.84102064532273e-05
0.000154023249413523
0.00014211932772558
5.39319032490168e-05
5.13218206920269e-05
6.11891131642665e-05
0.000103558556194609
0.000143427497376459
7.64197702016967e-05
-4.02645169187422e-05
-1.64720086544932e-06
5.81612225942057e-05
7.9774533031157e-05
2.94225611979755e-05
-5.40406814152356e-06
0.000106029132736844
0.000108897920528967
5.67620472568363e-05
8.91255570823041e-05
6.15983187650832e-05
3.71773976365122e-05
0.000108749501192132
0.000112591493698511
8.4828112483969e-05
7.76329077464883e-05
3.96069456692275e-05
7.79754306396725e-05
9.06743805968716e-06
3.26651891031862e-05
4.96202267936645e-05
3.98317074574969e-05
4.80825247024457e-05
7.22136693159051e-05
6.72703135284568e-05
5.80886604242206e-05
0.000119983515763847
1.40819917545102e-05
4.82849467515133e-05
9.92123008458882e-05
5.99999300972548e-05
0.000189734254962828
2.22939719319542e-05
0.000118111419042477
6.86077465652402e-05
5.20833467300386e-05
8.89364251831223e-05
7.82271378435242e-05
2.78894824053358e-05
4.16776590197141e-05
8.64565848110962e-05
2.48818216963392e-05
9.37712684184177e-05
9.36044083851207e-05
5.76426562948045e-05
0.000176128015366898
0.000103022053365089
3.64389260783216e-05
1.00973720532684e-05
0.000107236255868357
6.45203148227392e-05
0.000110904629143416
8.84647849139485e-05
4.69894066434252e-05
-6.63533038630891e-06
0.000125257610586018
8.34222643086344e-05
6.71370960577828e-05
0.000113395103076598
0.000104720406813995
0.000129597379708712
3.90193817974401e-05
6.73374175231178e-05
5.99258319965762e-05
5.49508437340607e-05
0.000109770954020357
4.39708169456375e-05
0.000130538053528409
8.86079561895984e-05
5.71295365505644e-05
1.76587415059332e-05
1.10198566538226e-05
8.59030444801881e-05
-2.25072336512208e-05
0.000150760033877751
7.8372538821669e-05
3.94277303749627e-05
0.000105216740241204
5.84846328955826e-05
7.2055683513405e-05
7.97388843707686e-05
-1.78280979127105e-05
0.000111260321457761
7.20217685321849e-05
7.64728977571991e-05
5.10065835152224e-05
-4.05485557405973e-05
7.4033905496958e-05
6.1430374475329e-05
6.38312685990866e-05
9.07851026059051e-05
8.45433764161159e-05
8.63848290347344e-05
5.39257197669017e-05
8.44014057185809e-05
8.59761283721386e-06
9.49986162304948e-05
8.39229149258545e-05
2.67948383025001e-05
4.08321388271956e-05
3.94526246955859e-05
0.00010090926334601
8.42660268499452e-05
0.000154632415509708
7.97089548883982e-05
8.22423132548953e-05
0.000125204333828534
0.00012387849004955
0.000149904489246094
4.63216855627489e-05
1.33055713725766e-05
1.81733732279996e-05
-7.18278675576474e-06
7.3083954512261e-05
9.41494087104218e-05
-3.20956201734761e-05
0.000109371008088026
3.32864473485117e-05
0.000114823156172183
9.27868679114422e-05
3.34847910070772e-05
8.11274459405228e-05
0.000110034751498049
9.25053002568492e-05
0.000107784873364348
9.63633501630098e-05
4.53546641964464e-05
9.26398231578894e-05
5.67594913173809e-05
0.000107963225966722
-2.92916823076885e-05
6.55079816178333e-05
4.03761894626801e-05
9.60367000784425e-06
7.72298731620287e-05
-1.11502558762491e-06
7.46482262322662e-05
8.72500871090823e-05
0.000129022481970665
4.67764663439646e-05
1.27027356941726e-05
7.27178942461963e-05
0.000138137148968945
0.000104363040479894
4.88939363874809e-05
0.000127141478858432
9.24853613682885e-05
5.65319141894861e-05
8.21433117821508e-05
3.89714085984671e-05
7.88117002902858e-05
1.83984113926503e-05
3.25914764647665e-05
9.08408963413464e-05
9.59959150500528e-05
0.000113246994176168
5.33885074432998e-05
7.56169415096244e-06
2.89630935749103e-05
4.7367453074913e-05
0.000124994998025419
2.20684581008156e-05
7.15216954383536e-05
6.09743066554179e-05
7.63003073268202e-05
6.44379200776372e-05
8.37345384606967e-05
4.18363341182892e-05
-4.1019615809202e-06
7.4951415807635e-05
6.2131550527486e-05
4.91924682206091e-05
5.85767369662561e-05
7.86297182041187e-05
0.000101453721795146
4.76576786836318e-05
2.99657087021173e-05
0.000114508859367272
0.0001110771539921
0.000135331989306459
7.96002211612301e-05
6.20432769080239e-05
3.62828322121121e-05
2.96585243372561e-05
4.28806118147725e-05
0.000125826974327654
5.20487189370704e-05
5.93677860309813e-05
5.64429599711501e-05
7.10811140002476e-05
-5.20090851082594e-05
0.000107256835486663
7.37295351892412e-05
0.00013809698722464
7.40362266248233e-05
0.000114110180174962
0.000110209691355665
-1.94087946367155e-06
1.19662805413853e-05
4.76455844650873e-05
6.37341672463266e-05
1.44387394982252e-06
0.000138320096107961
0.000101949231575309
3.81595448438089e-05
5.46531854727875e-05
6.91720218310463e-05
-2.51635363723702e-06
3.09893820406308e-05
6.19767209736964e-05
6.55707529288286e-05
8.58851791937498e-06
5.87720042632019e-05
8.01301284494187e-05
3.22443811979193e-05
5.57050071049415e-05
0.000125674941679108
5.54884882210878e-05
6.74633612978243e-06
6.62541046105407e-05
0.000140020077794368
-3.38407614098229e-06
3.93407952678448e-05
7.94999997782386e-05
1.56443619291014e-05
7.88385851819694e-05
3.67016634188808e-05
1.22604203947637e-05
-3.29877920133359e-05
0.000135242410029578
0.000105543105581706
0.000110539377597889
6.4684437825257e-05
6.75093370940128e-05
0.000115205934983793
6.99881589989391e-05
3.0326012104046e-05
8.47713425643857e-05
1.73526154872278e-05
7.55431829736201e-05
8.64071748004341e-05
2.51948192046725e-05
3.0094369794218e-05
0.000101791811717904
0.000120091640623231
0.000144508322657668
0.000111852662004231
6.0447074019314e-05
9.74610936387437e-05
7.15863554900871e-05
7.61765940354643e-05
9.14712128623471e-05
4.28660073827254e-05
2.87962338276512e-05
0.000153568413693821
8.36536173112752e-05
0.000117168747866182
0.000100076810348822
0.000147443845600051
0.000152133374701708
2.94294568269819e-05
5.41768348099232e-05
0.000104960477786579
6.78569079947583e-05
8.11235931382491e-05
2.16889091760839e-05
1.89299654059001e-05
3.82182075174626e-05
9.14155608449011e-05
9.66040636993579e-05
0.000126772916746753
8.22499522462325e-05
6.60453404075533e-05
4.96057258659193e-05
7.35144540523009e-05
5.65613155624022e-05
7.01997050309449e-05
7.34221857680821e-05
4.68286298995532e-05
8.15020356544373e-05
0.000120988046988605
5.8223340714395e-05
6.2643916254192e-05
4.83175636044145e-05
0.000108464637988921
6.8320341281616e-05
7.18501390500752e-05
2.17388826668519e-05
7.29811465891979e-05
8.62893911037455e-05
6.28370523521849e-05
6.96183234629439e-05
7.94074938654251e-05
7.02825198561687e-05
0.000134866138891407
6.31204888226872e-05
9.75515635894698e-05
9.81957076058355e-05
3.57342370753798e-05
6.77886870605904e-05
2.88535237552722e-05
0.000160116419200207
5.94708051594915e-05
3.13787962362925e-05
0.000121259880377729
-1.10515549330826e-06
7.8917747381005e-05
-3.27193322371711e-05
0.000133252082279153
3.80777221988771e-05
0.000144243097624799
0.000114614164648245
0.000108391361427703
4.05478056930316e-05
7.77188210899456e-05
6.08264233702338e-05
0.000138060461125407
6.17901882226548e-05
8.81153836507245e-05
9.09406873259836e-05
9.03608196533168e-05
3.86358045031715e-05
9.41791993758249e-05
0.000106351043852791
9.81847361524051e-05
9.497815642567e-05
0.000123509352280504
7.85815423555654e-05
7.14737524942509e-05
0.000112096099006713
7.8096995933679e-05
2.53997927815803e-05
0.000120498035921433
8.39779457245713e-05
0.000126291740312647
7.03325847694904e-05
0.000107921074093441
9.18294540723677e-05
7.31194305842669e-05
4.22291990379727e-05
4.70082334892034e-05
0.000103962388526586
9.56880197391884e-05
0.000125038667319466
8.70027732012961e-05
0.000123063467358999
6.71613172359379e-06
9.73717066162559e-05
4.87066844515677e-05
3.10640232687994e-05
-1.76388002050975e-05
3.57354036760861e-06
3.23635760391739e-05
5.09468584135307e-05
1.66492327529056e-05
5.07954375337637e-05
5.53506259596517e-05
2.20773235735511e-05
7.60372816846275e-05
6.24914928959863e-05
5.71260183440427e-05
0.00012647511995171
0.000124639284089629
7.40779659471508e-05
9.96553812059668e-05
2.07188700365481e-05
5.93833374971633e-05
0.000141822694573065
0.000111391359672697
0.00011444391493881
5.47438540060104e-05
1.21948395073298e-05
0.000118891646255467
6.42680852461049e-05
7.42390680718254e-05
7.7285508011727e-05
1.41812360388101e-05
4.39521833863589e-05
2.0899709592284e-06
0.000111973227667167
0.000112019594199259
5.29343279065392e-05
1.63766381220016e-05
0.000118425836705584
6.6419981829828e-05
0.000107966450899631
7.66636026045305e-05
3.69659134770936e-05
7.68941094833263e-05
8.84964480437086e-05
7.57157554775207e-05
0.000117501996406842
5.16001548026e-05
5.23152537309778e-05
6.39833553874203e-05
9.85200834691759e-05
0.000137620274795392
1.53998676261157e-05
6.89818676979423e-05
0.00011405105973909
-4.37279005084594e-05
7.75128936356205e-05
0.000106373641155288
8.81792597672229e-05
5.23068248556318e-06
7.53328863802804e-05
-2.71294704598392e-06
8.62112933404786e-05
-3.0039752361084e-05
3.34832074036141e-05
0.000111885699879284
8.07265902045373e-05
7.37025666704162e-05
4.53228327013905e-05
2.02004192688114e-05
0.000107152306436599
9.83996481511251e-05
0.00011759885067497
0.000104514074641029
6.5509851995198e-05
7.28891767326334e-05
2.14341673060208e-05
3.30316732649263e-05
5.62295305485179e-05
0.00013904409418833
5.66987433406528e-05
0.000117310908753396
3.73620810970627e-05
2.61090591823248e-05
6.5942934474769e-05
9.16498749036964e-05
3.8080087991017e-05
0.000129300742458606
9.21752615931093e-05
3.75788707119655e-05
1.95035736079096e-05
7.48984139580081e-05
4.48319552816651e-05
9.02424186977005e-05
8.37073078124962e-05
4.63209328496613e-05
8.74162702981929e-05
5.59613379326447e-05
7.48640461618726e-05
0.000103602449893401
4.13745824020586e-05
7.1975353919795e-05
5.8575634337041e-05
4.21371550925046e-05
8.22355215105486e-05
7.53011759837657e-05
8.73494511066472e-05
3.79345930614767e-05
0.000129798650973882
2.04077072938783e-05
7.05418425886451e-05
4.22958346453999e-05
7.96399352824403e-05
6.88287411415593e-05
-8.38038378244479e-06
5.09783982621487e-05
3.18252788958534e-05
1.87136262453959e-05
3.89236802725117e-05
7.96899055396343e-05
0.000111150576504943
3.90656350295844e-05
3.12871652557699e-05
0.000115544365879412
6.95266911721374e-05
4.07439334527822e-05
0.00011201088927069
0.000125807219107486
6.23519446263253e-05
2.5791828288348e-05
9.92584276715355e-05
1.31002026671718e-05
5.8556500750426e-05
8.28740365510254e-05
5.41343714930164e-05
3.3956888879235e-05
7.10202137392059e-05
0.000115806299786314
0.000155997115620879
4.93035079675475e-05
-1.03189074291963e-05
8.86326659766674e-05
9.94327652557703e-05
5.4363648503144e-05
0.000114343159727423
0.000130728417247669
4.35734171269062e-05
9.10174328130534e-05
5.3737687852816e-05
1.55267635013179e-05
0.000104522532762352
6.98304267691164e-05
5.06146012025744e-05
6.69759460251514e-05
9.144461695817e-05
7.20532475281709e-05
6.84124436929216e-05
2.48248148565185e-05
0.000145484772564151
8.52511471480457e-05
7.53849314025596e-05
0.000125741264110329
6.22821041755236e-05
6.15089975416045e-05
7.19413060826905e-05
0.000162318063201939
4.33356049025356e-05
3.60900577168667e-05
4.4894632808256e-05
8.60818243455862e-05
5.09305234103635e-05
0.000122628834357618
0.000131169975283602
0.000108524190424985
0.000116381729093404
7.20750679174946e-05
2.31018865831315e-05
0.000126634113618302
9.40928057343964e-05
2.91998610797365e-05
0.000103318008375568
6.67742132714899e-05
9.06399844575422e-05
2.35388405478003e-05
9.57018340372259e-05
6.26970066948547e-05
6.3415621794601e-05
0.000138147056781803
9.93577120155187e-05
3.79074304699727e-05
7.00329047326938e-05
8.06187590921016e-05
4.42891650624835e-05
3.24569836946153e-05
4.62401897714766e-05
0.000126074496974968
6.46842171841196e-05
8.54533689954018e-05
0.000151272694134777
3.52684683754789e-06
0.000108859308699822
9.20396660468324e-05
0.000108475700144542
9.9915578019212e-05
0.00013526206228696
9.58968311484449e-05
0.000121227367615244
0.000119406370582033
7.87077588362638e-05
7.85821590190589e-05
8.62749661891868e-05
8.33743053809766e-06
1.12310841812384e-05
4.26392319588134e-06
4.4614290335389e-05
7.21908850784806e-05
8.29923010800092e-05
5.55834588197679e-05
1.528097540544e-05
9.95677597389637e-05
4.20142773890096e-05
6.94824297277894e-05
2.22326262646483e-06
0.000140030927749344
0.000105051353487835
7.96028301497018e-05
6.61833308714259e-05
5.46744618494464e-05
0.000152856440300175
6.49925568652308e-05
5.13214132607692e-05
8.36582681497823e-05
7.00087218244177e-05
5.3853032343358e-05
2.89269156665473e-05
6.47608511798352e-05
4.60810487459479e-06
3.85016109239977e-05
3.04320912964234e-05
8.36728372550758e-05
8.06221236881796e-05
8.99202039751688e-05
7.71030216192811e-05
5.04271557850173e-05
4.18767841371774e-05
5.46398646053373e-05
0.000125016691012399
0.000120837413691545
-5.58153826980165e-05
3.9525014919507e-05
5.77616041455888e-05
6.40334242106599e-05
0.000129119534519811
9.47267576409542e-05
0.000108876370249492
7.72632767033263e-05
4.73711988965726e-05
9.66260456833446e-05
9.70235746123767e-05
2.12703856821634e-05
7.21063713079649e-05
6.70480052280027e-05
6.25576567111266e-05
7.03745798381625e-05
1.63456683075461e-05
0.000151592017884435
0.000110619210012309
4.71141774123645e-05
9.50797769225865e-05
0.00011265312674321
9.78276426165519e-05
0.000130795748474061
0.00013452024646399
6.49660961079716e-05
0.000115041991190599
8.2538684365173e-05
4.59777831434675e-05
7.29940588990281e-05
2.17285557048093e-05
8.19339794573079e-05
5.5110594060883e-05
5.06613687169009e-05
0.000113867376243749
2.47110642167876e-05
8.00134882208176e-05
0.000105891875113199
9.10855289377267e-05
9.25869242869189e-05
1.4995927145464e-05
5.45656806587117e-05
3.08744042159188e-05
9.26948300370208e-05
7.45898195334682e-05
2.66798625931439e-05
-2.1404070695949e-05
0.000122578385412531
2.12099478882349e-05
8.97594848233009e-05
5.01003619983293e-05
3.90718467316201e-05
0.00012219077572388
0.000119827730813756
3.7973026170117e-05
5.04204030039628e-05
0.000105149063767172
1.70129206815214e-05
8.68667387692808e-05
-6.50349570816758e-06
8.94645872267098e-05
3.5870502314503e-05
5.05015179692497e-05
4.19371304562089e-05
6.39756640884288e-05
0.000116968752344146
3.66732914988652e-05
-1.53338862131362e-05
6.25706388569912e-05
5.86135221525816e-05
8.15597607159634e-05
1.42940638019271e-05
0.000126977046965584
5.12158592163389e-05
8.52671511908138e-05
9.11457096901953e-05
3.83138893552497e-05
7.08310225306651e-05
8.39936423684147e-05
5.07525355506947e-05
4.26061196995784e-05
6.21064630249607e-05
0.00019688178099836
7.11881338485623e-05
7.95217121914117e-05
0.000120697864170901
-1.25844138226103e-05
0.000102902011553197
2.87809531718144e-05
-1.15963001424744e-06
6.26747671172523e-05
0.000150759607273233
0.00011186963752059
9.54282718207516e-05
0.00010781938571628
0.00011800718594228
3.73848318331333e-06
0.00011103208602961
1.1592314823406e-06
9.86009034043868e-05
0.000144078020855997
7.74386675443053e-05
0.000104259926155178
2.70333789362502e-05
8.72702849853944e-05
8.41553216844755e-05
6.59513938197132e-05
3.20144744370372e-05
6.40031573967694e-05
1.75973158284768e-05
0.000111867270921246
7.83281640345434e-05
0.000119917640132354
1.95277647575197e-05
0.000115204203067963
3.5367189036993e-05
3.02068573704593e-05
0.000126241247946093
8.8751161742123e-05
7.08813328040947e-05
9.52292687208508e-05
8.15090774955468e-05
4.96653553999651e-06
8.48282925015028e-05
3.73749634399738e-05
0.000109863357331297
3.41136523814519e-05
0.000112389888026437
0.000131014434906395
6.85628111145519e-05
0.000122334041486933
0.00013688133252823
0.000144312878000764
9.09920772866119e-05
9.92357312563691e-05
9.9701820587626e-05
3.23603293183585e-05
9.94299112034858e-05
4.59511427217022e-05
7.25971047726024e-05
5.54601549266e-05
2.73187727529555e-05
5.60633787535701e-05
4.74079392778012e-05
7.07981964867723e-05
3.50902823604689e-05
3.27805377729102e-05
0.000156594463619557
9.87600656026136e-05
7.00875649242902e-05
4.40828739683122e-05
0.000131868647942575
7.11948016073413e-05
6.5309162942595e-05
6.38072229613346e-05
4.07211216904333e-05
0.0001322957810793
8.27304404440616e-05
6.96204084780567e-05
0.000102546882309539
3.55703218716418e-05
2.56491821565979e-05
0.00015712538661603
0.000115002399395623
3.71187460364524e-05
6.93389078742903e-05
0.000105199352228402
9.47458444980909e-05
0.000103253928621088
9.54175624791518e-05
4.71315178965691e-05
0.000122204391102178
-1.96066527138416e-05
7.07606887278103e-05
8.59234477322572e-05
6.14302479283779e-05
-1.65999076774817e-05
6.5434108927843e-05
6.17509269525775e-05
7.53553981998503e-05
6.2920424649657e-05
8.43033966189374e-05
8.88421018109796e-05
3.68037225534833e-05
8.4688902046163e-05
-5.52900913317351e-06
9.7442503422239e-06
9.48864570188869e-05
7.59267046245474e-05
4.25581866547627e-05
6.84973034327553e-05
5.01983624045936e-05
5.93810466062923e-05
5.19188825800741e-05
5.75471047477405e-05
6.60425995188097e-05
7.51044980062951e-05
0.00010312148971769
7.81969391347385e-05
0.000141437279510413
0.000115197373374113
-3.83599908510129e-05
5.08279162023451e-05
0.000131086184154706
4.57628368050756e-05
3.62743359935546e-05
6.72267550270498e-05
0.000128904631264418
1.97398410736083e-05
9.96311689417782e-05
0.000122676716193933
0.000144644050412336
0.000138675562575458
0.000131253783510029
5.95990071957951e-05
1.74221825092788e-05
0.000116535556089985
0.000103338875006911
0.000106199708057438
1.38802584134054e-05
8.79424774593313e-05
5.63651726587679e-05
5.25102703686449e-05
7.50896495445573e-05
0.000103727496310845
3.60410476522915e-05
6.19369807167344e-05
8.30758493151541e-05
8.00424249033569e-05
6.53372546430684e-05
0.000150559040742587
6.51963929677153e-05
7.70891812444119e-05
0.000122939024072328
6.34197247906971e-05
5.42848183838324e-05
4.10698543873914e-05
8.93365011466514e-06
5.57167471591548e-05
5.98995504407182e-05
3.74285620382958e-05
4.02491153882491e-05
7.69640456825793e-05
4.69070981849766e-05
1.13521343389575e-05
0.000112657311035638
8.21568069955679e-05
9.25179270996683e-05
9.18153783747341e-05
0.000154202015881757
0.000121022079221584
-4.45220606931775e-05
1.79003050486499e-07
6.81651024557472e-05
4.57739407202968e-05
3.99253675696528e-05
9.65132612259184e-05
6.56953222867242e-05
4.382235901139e-05
9.99985958910269e-05
0.000150405520034415
2.52496513264108e-05
6.8800752300766e-05
0.000109451968398936
9.42738513032167e-05
3.71635351078416e-05
0.000112919887995616
4.64293454201697e-05
0.000117720178126538
0.000100953020885513
7.59057261806551e-05
0.000117863695542993
6.67531433364111e-05
5.0360826742434e-05
7.73041737370066e-05
0.00011155085900697
6.74414698141829e-05
1.27145434221523e-05
0.000129088785121275
3.98520207293966e-05
4.73361800508916e-05
7.52463748051507e-05
0.000149594431264464
9.81973315362765e-05
0.000123144942684232
3.44602042251249e-05
-1.03506398520598e-05
6.53487405286611e-05
5.9366170045282e-05
9.68308176925019e-05
2.61172489850042e-05
3.0952179817875e-05
7.70978710958747e-05
6.06449734692366e-05
0.000121662943974124
9.38747588015701e-05
6.43925127770352e-05
6.40231710269123e-05
8.5000915113757e-05
1.97611432682328e-05
6.20279194853326e-05
0.000118100533102581
7.10041982627319e-05
1.37835708099698e-05
3.6186596888407e-06
1.81268186349134e-05
0.00013316787160996
3.37804497032252e-05
-8.3492459800724e-06
7.0400562879364e-05
6.65986813763481e-05
6.63610152703867e-05
8.70649484314432e-05
0.00011985572367272
7.63697157836771e-05
-3.83074216787071e-05
4.43795896267851e-05
0.000134130399680316
7.42663773952717e-05
7.67051693701e-05
6.10261750464404e-05
0.000101235944512724
1.25338571461516e-05
8.0330361285568e-05
6.80637962814018e-05
5.30082776091215e-05
4.11995993048737e-05
0.000148114146607834
4.28507116687408e-05
-1.96392297970923e-05
8.44669939564418e-05
0.000140621711144515
0.000101809526737884
5.64266777801663e-05
4.67684412982752e-05
5.00132555846047e-05
7.58467379142207e-05
4.32566927928688e-05
-2.20638841598564e-05
1.22939685619772e-05
7.33012001937925e-06
4.88905317375662e-05
5.55173501700479e-05
0.000127053839980487
-6.89526403641493e-05
0.000113241499854927
8.97597043214798e-06
4.49579449402312e-05
4.14993065758272e-05
8.82475816019727e-05
0.000100822908438649
3.51550238976023e-05
3.52375359682018e-05
0.000127240689089009
4.39657764859005e-05
9.16136766501833e-06
7.03675109660514e-06
0.000109279286957685
7.36664630869662e-05
7.34929601844272e-05
6.2741563279511e-05
5.5166288387651e-06
5.79416424365985e-05
6.47383798358902e-05
8.79386358248688e-05
4.8553155089829e-05
0.000126121675433101
8.32862820259856e-05
5.96550212665833e-05
0.000121551654566023
7.00805859348691e-05
6.0833582298372e-05
0.000120129123694041
7.43746574957686e-05
4.17180444914501e-05
7.77327106153593e-05
0.000130387351211943
7.6240985405906e-06
4.38671349677729e-05
1.96362856137769e-05
2.38732864936894e-05
7.66257984411529e-05
0.000113465633096699
0.00014037466091203
8.44938808845572e-05
9.53918317405014e-05
3.46929633458511e-05
8.80632271864529e-05
9.71531027656716e-05
6.94524399453135e-05
0.000111753326249374
6.90142738422321e-05
5.35889550797649e-05
0.000119145627402462
5.40941050728058e-05
7.13967083756832e-05
8.8077656246844e-05
2.35355990269814e-05
0.000124279008761601
0.000104106953457758
0.000107342470883409
7.84749129014985e-05
2.87157235782385e-05
-2.31919875138935e-05
5.30847080504973e-05
5.70636668592554e-05
8.23277424906002e-05
6.60674746009393e-05
7.11512938270013e-05
0.000103313336344514
7.13976178153666e-05
6.37426157863737e-05
0.000126135359918789
8.65713078469784e-05
6.45772406298484e-05
9.4756695288482e-05
6.74894389746387e-05
5.28625920011235e-05
6.88842395754758e-05
0.000125807948010768
0.000101546192022765
7.97576557158657e-05
4.22083349398244e-05
6.95607307743462e-05
8.64073512586832e-05
7.15305939584926e-05
7.49903369433583e-05
5.05558779359744e-05
0.000125007383097976
7.95323153655585e-05
3.79166900854571e-05
6.32376779994729e-05
5.4080495316509e-05
6.76075615398811e-05
4.72356425288669e-05
0.000135374355161835
4.87905500969367e-05
7.60191436328211e-05
0.000107256561100794
5.94432689177756e-05
4.57845474249254e-05
6.71635295525653e-05
7.45024317393211e-05
6.91612681952998e-05
7.65556578543315e-05
5.62287681951711e-05
6.27752490498799e-05
4.70763623053337e-05
6.49783407199628e-05
-9.93625796050893e-06
0.000104953290836492
6.14443071332211e-05
0.000113307263049912
0.000104505171179777
3.27897572898244e-05
9.42996349543953e-06
8.1448912801077e-05
3.65379723141851e-05
7.12253123308809e-05
7.13025892922337e-05
8.97692808836371e-05
5.29714636458099e-05
4.48855665305824e-05
4.11829041658694e-05
0.000100125192938774
3.02716228878807e-05
7.97095243634995e-05
0.000150150813857376
5.94909455342947e-05
8.00771051343489e-05
5.22781705862558e-05
0.000132456490612115
7.75058996636533e-05
3.56526468833124e-05
-7.44881189728515e-06
6.421278219725e-05
0.000131834001597101
3.88249603513993e-05
9.39818281398222e-05
-2.17815717428352e-05
2.72703944748117e-05
6.39073490289205e-05
-8.16413286184004e-06
6.61830944911132e-05
0.00010146099090011
0.000105305055647677
5.48132592969197e-05
0.000127623004238021
9.50356848911113e-05
-2.26332804816202e-05
0.000114913143886571
1.54535879567872e-05
3.17943296177903e-05
1.43964698750777e-05
0.000137110912938966
4.88059795577184e-05
4.70270021989433e-05
7.56749425591928e-05
0.000120121348358859
5.8032651230279e-05
0.000157161714993466
0.000194677193152545
6.10281621337167e-05
5.89929226075971e-05
6.34645994220182e-05
4.26005772760351e-05
9.58662581047197e-05
6.3354905874439e-06
4.46353597369244e-05
-1.32807998732461e-05
0.000121608069456714
1.99335339614266e-05
5.40500401805173e-05
5.31747488467022e-05
0.000102235093602738
9.21839987619195e-05
4.77562369365473e-05
5.73352970241044e-05
5.58274202943781e-05
3.16955557564452e-05
4.51222325953086e-05
6.34512019353386e-05
0.000100060037067831
1.27416333207321e-05
0.000102588018675146
5.05896881092487e-05
3.25241304659749e-05
0.000136057948560849
6.08250269860961e-05
7.54599733519347e-05
8.43896519671698e-05
2.57203782464805e-05
3.23223110937773e-05
1.35109645604117e-05
7.62329633818078e-05
1.77077958698405e-05
7.75375632457124e-05
9.40787383784293e-05
8.57934241604545e-05
0.000105876269577009
0.00011707145464092
8.10761400448415e-05
6.4748084282806e-05
6.91513461284157e-05
6.95599446945198e-05
3.79500206948764e-05
2.51681726937405e-05
8.69202964998263e-05
7.88243928348136e-05
9.85927851529855e-05
8.41401289764584e-05
0.000110001102194793
7.73788643518251e-05
7.39330566128524e-05
5.33448521201565e-05
6.22251417820995e-05
9.31157311437853e-05
4.51340971116732e-05
0.000130516726148734
9.55660245987186e-05
0.000144447328687275
7.25920116286818e-05
9.81418410782557e-05
4.60644126283425e-05
7.13787954625841e-05
3.32616119486519e-05
0.000127807036480769
7.41435583117307e-05
6.69670241923814e-05
8.13000212641031e-05
0.000128946241040719
3.47542788229717e-05
0.000104303619150951
8.52744129311045e-05
1.42417898039041e-05
4.13940243479673e-05
0.000123411375853899
9.26232405689881e-06
0.000102206681437321
7.62271089676802e-05
0.000164558797087043
8.59789820016396e-05
0.000133862771776274
0.0001045522416307
1.98619217708158e-05
3.14435463299108e-05
3.03531681213692e-05
-1.87358568067528e-06
2.71609539774409e-05
8.11938815617106e-05
5.97477935617318e-05
1.71449131354249e-05
5.22880521442708e-05
0.00010127775232703
6.13367001012793e-05
9.30063170558808e-05
0.000101913397410449
0.000131671892193265
1.9269465099229e-05
9.10037198639179e-05
3.30541576927994e-05
7.94479406469672e-05
4.42224859012045e-05
0.00010482920848681
0.000151005604663776
4.00014266051265e-05
8.08740799957274e-05
0.000128978176086655
1.58561481468073e-05
0.000128467572926893
9.01196104018338e-05
0.0001030279463887
0.000149552454477843
8.63184831234062e-05
7.59882144829155e-05
7.79387538651846e-05
9.72626427718447e-05
0.00014446940650241
-7.83230976068203e-06
0.000121793574008502
8.47234632783376e-05
3.07272011146869e-05
5.05817646206142e-05
9.15065292435065e-05
3.71985925398128e-05
9.54250975649246e-05
0.00010068057312833
8.48046563955687e-05
2.93868903369784e-05
0.000122588151950172
2.40242317680107e-05
0.000144934870970899
0.000119728951333839
7.10280157945698e-05
8.81414991698638e-05
7.63799326374687e-06
9.58846050384929e-05
5.38390391818183e-05
6.84186766307702e-05
7.01494237152053e-05
9.60431687947029e-05
5.51132969230409e-05
0.000101291876341337
1.50665462281299e-05
3.00059471883886e-05
6.22120232742927e-06
3.67789443327909e-05
9.49793632983969e-05
8.50567454532805e-05
0.000122700929571088
0.000169467450758173
7.1555966675915e-05
5.83847372953545e-05
8.36621769272529e-05
6.42425933278973e-05
9.61399428910616e-05
0.000115783358477447
0.000104622608550579
7.1357276678586e-05
8.42593133931636e-05
0.000111295632322595
2.91850790810917e-05
6.19668089257342e-05
1.09048951299743e-05
2.19732584409875e-05
6.07163902325812e-05
9.515648183999e-05
8.29133333209442e-05
2.43592773685076e-05
9.47304565957565e-05
3.5453224435417e-05
9.12760675250955e-05
0.00011894037226911
9.60385964996226e-05
-9.3107211671858e-06
5.68610968966612e-05
3.26283740546556e-05
6.03926683706708e-06
0.000150209217426471
7.51902378125121e-05
0.000148407721376301
0.000104755666844335
8.23507654251974e-05
1.18272812364823e-05
5.60811993525804e-05
3.51713048025749e-05
2.62616313244848e-06
9.45971353964949e-05
8.74880746995825e-05
6.01904685900562e-05
1.3893536569117e-05
8.70489834977302e-05
0.00013543073277636
3.10530092668996e-05
8.33919294829654e-05
7.12442008451039e-05
8.24516409563687e-06
2.39425219000446e-05
-1.73816848333429e-05
0.000104264838377304
2.3390576912153e-05
0.000101409779293601
4.40148980445583e-05
-2.89465668920147e-06
8.25624939187937e-05
4.61974838635095e-05
3.6557816789799e-05
1.90130094172006e-05
6.74733491495247e-05
0.000164627493958254
0.000163975574283538
9.5572030876869e-05
0.000101217404414951
6.23457321921006e-05
6.21275146804956e-05
0.000105064251955006
4.93794035621061e-05
4.19535727537008e-05
8.32705694611373e-05
6.2993750791957e-05
0.000109764653596629
4.01947705054705e-05
9.79644016889412e-05
8.33883086773713e-05
9.86763441375155e-05
6.36447045687245e-05
8.14637946453473e-05
0.00012609529700139
5.32838664794518e-05
4.46294050186554e-05
8.90096375611582e-05
7.23836285952971e-05
4.01844871986517e-05
2.93477575502548e-05
9.53244654873292e-05
0.000119956347045513
9.34176868945419e-05
0.000164720485782673
9.24485194811006e-06
1.97066734987327e-05
8.83437537442407e-05
5.43128147679478e-05
7.10278531980332e-05
-1.0837312141265e-06
1.77007442665724e-05
8.81936689507634e-05
0.000118471161323961
5.37846667607632e-05
3.79872161600211e-05
3.5404335199485e-05
0.000103461447186435
4.79869162185401e-05
5.87800578507988e-05
9.33712644529837e-05
-1.24530730299518e-05
7.60473752420577e-05
3.28385589396352e-05
4.82563906182918e-05
0.000125100241468672
0.000102256820325285
0.000122587779125738
5.53022983153651e-05
7.56741040811675e-05
5.45673819307945e-05
5.75931590836175e-05
8.86005315220928e-05
5.32744870432282e-05
1.26760297627428e-05
9.41890628669536e-05
4.41279000956584e-05
5.87635565585237e-05
0.000116497363935972
6.14234380261635e-05
3.95466889182971e-05
0.000177070331870573
-3.28629729664772e-05
5.12795003391199e-05
4.64303838293562e-05
6.12651177371495e-05
2.7630625448954e-05
6.86635930015468e-05
0.000136188170425394
8.26137385586332e-05
1.7523933060587e-05
0.000124717405779609
8.06424840178194e-05
6.45914653608346e-05
5.17619036261078e-05
7.07282478917707e-05
9.86310846787388e-05
4.76568512863882e-05
0.000151046125751154
7.77811622332333e-05
1.06722340058362e-05
6.11021750386879e-05
0.000153668130072566
9.36700504730168e-05
6.67654275200126e-05
4.39740621098446e-05
5.00407242880507e-05
7.4040644761679e-05
2.06346905910899e-05
6.07136393175183e-05
-8.02904636270269e-06
0.000103732449280368
3.61060022865604e-05
0.000151623592692737
9.63840921525776e-05
8.37978943983598e-05
5.03258683265788e-05
3.13697016193325e-05
7.76311358335805e-05
0.000104678900489667
7.83073072713568e-05
7.88066545677197e-05
9.41529617775437e-05
4.33783390546505e-05
8.20506195192856e-05
0.000123911234457289
7.49682120141926e-05
6.8379808014335e-05
8.27335940965527e-05
5.428317271883e-05
9.36380034875037e-05
8.00546706137415e-05
4.71180085561515e-05
5.14257117032464e-05
4.18451168934183e-05
0.000142260885668426
7.31656420832232e-05
9.95071758340644e-05
8.78260050638522e-05
7.34075266180241e-05
0.000158939567434063
4.84726396173457e-05
7.90757540446188e-05
9.68964749546864e-05
7.86419864802136e-05
0.000100355312187585
0.000138267117289964
7.24321952466934e-05
6.66550119922425e-05
9.19993156947972e-05
8.27790385406254e-05
8.66274885814208e-05
3.80437306176914e-05
0.000130115986412281
3.59970330425342e-05
5.077838774614e-05
6.8637314515665e-05
3.75724389661626e-05
6.6315148157116e-06
4.13783860599584e-05
0.000107703306166036
0.000135456086479178
9.30041338257216e-05
0.000107959635388305
7.71037861832942e-05
5.13140880125328e-05
7.02890548187619e-05
1.9372210814668e-05
0.000119954937043092
0.000131052347641935
2.36152839363902e-05
1.4726647569762e-05
4.46039834247838e-05
0.000157902921556623
-1.03189909042486e-06
4.04468398950352e-05
8.10075103093567e-05
0.000106824451201708
8.23275264800697e-05
-1.26410096701956e-06
3.9317161158439e-05
8.03270588649252e-05
7.28332434518075e-05
8.54842398538413e-05
0.000110346574916698
-8.56837902670147e-06
3.72383416045501e-05
5.77495252241002e-05
9.95799977805433e-05
1.804530947418e-06
3.12821718947706e-05
0.000129522539808406
4.23936335417744e-05
4.67069723797798e-05
6.86027905142178e-05
7.47865254804825e-05
0.00013100127512046
9.87484664708445e-05
3.56674307511207e-05
8.33499418466874e-05
0.000111098976840227
8.37585456094505e-05
8.74147969816397e-06
0.000135959640935363
0.000126193848830142
7.95664357591191e-05
1.56865765835947e-05
-8.13630181647174e-06
1.03126308710174e-05
5.67068025742001e-05
0.00010524293495133
0.000116500026046248
6.50658641732636e-05
0.000102591059458186
0.000112995694245144
4.47412534258352e-06
9.56499393143688e-06
0.000133437583482249
7.90727650413204e-05
9.09147915489068e-05
6.77432500709497e-05
4.80377656683177e-05
0.000136102847949021
0.000115752883977354
6.62460412430262e-05
3.31108674335558e-05
9.90861415376401e-05
-1.11514699540424e-05
6.53998442201657e-05
7.12550596673187e-05
5.6302174656474e-05
0.000119052570833383
5.94088712852258e-05
8.88533426453781e-05
7.00518833741784e-05
-3.38763447566825e-05
-8.71513997719703e-06
6.62503948455702e-05
5.76978046305124e-05
0.000170976440285733
0.000113712619341165
0.000140474795388755
5.98244356775635e-05
6.90450425097796e-05
9.06664109129771e-05
5.43718952260503e-05
4.81653960097487e-05
3.00228294314142e-05
4.59269161000242e-05
0.000158408294759957
6.24352040215365e-05
6.13657222500096e-05
8.70817160657964e-05
2.50223550441597e-05
0.000114156553599974
4.73843279227098e-05
-1.77492274836731e-05
4.82924368847658e-05
6.72430717166753e-05
4.97143354140543e-05
4.62706717032016e-05
4.68517865977767e-05
9.5793560450807e-05
0.000109349351221855
5.77876380684065e-05
0.00011437614929787
5.69922838574956e-05
0.000156627299064978
0.00012700961507756
9.25807281581908e-05
4.70414855234528e-05
6.53559490887723e-05
8.55664908219418e-05
1.24490899503776e-06
8.65355846918048e-05
-2.16445752649658e-05
9.41245819266115e-05
2.80538755690204e-05
0.000123184839679123
4.52599919897294e-05
5.93578043775376e-05
3.31929667255136e-05
6.32470536131527e-05
4.33276980424771e-05
4.52608907441306e-05
4.88929338757297e-05
9.80156157660193e-05
1.06500644986508e-05
0.000122702004148069
6.97708142868156e-05
0.000108886072283872
0.000102502131868596
7.83588060902716e-05
0.000151253199583588
9.20917697875623e-05
6.21020434607549e-05
0.000104381158331525
5.31173882729996e-05
6.39094615087618e-05
4.31070033016997e-05
0.000146883575530768
6.9431783516557e-05
-5.92241604140998e-06
6.23625173360096e-06
0.000104640338228907
7.07082525407592e-05
6.73432019879582e-05
6.67734400701551e-05
9.06664898581855e-05
7.56242968552782e-05
0.000119491795249049
0.000103317109437927
7.05173624603932e-05
-9.6478002110523e-06
1.18972936096103e-05
5.54992738962682e-05
0.000154973125115244
3.55989911480679e-05
0.000116342931038317
0.000156742689024268
9.17553899130122e-05
6.90640800653583e-06
2.8697478032711e-05
0.000126686722250813
9.40455047163952e-05
9.96800259461807e-06
0.000124731637429893
-1.12191596772871e-05
1.05486786009144e-06
4.93901166453944e-05
7.90389217259435e-05
8.91122555397743e-05
0.000122795556381123
9.78127630682157e-05
5.74597501558338e-05
-1.60743047152405e-05
4.54055985981314e-05
2.81802225004257e-05
8.32467976819089e-05
3.05146190751896e-05
6.91780486759427e-05
5.93464243099352e-05
3.11629974734924e-05
9.867773808178e-05
6.37668081598456e-05
-2.90330843585435e-06
7.9175925721385e-05
0.000124090082003867
4.41197882689405e-06
5.62827982336715e-05
9.19672991031258e-05
6.05222148263304e-05
2.80142401989319e-05
6.61380843166088e-05
5.43940781863835e-05
6.7010038493548e-05
0.000114845488779361
9.03655113397452e-06
2.18218970846187e-05
5.65111368485384e-05
8.2394266994147e-05
5.00210163450214e-05
3.47837942153817e-05
9.03962363297508e-05
4.56635224211604e-05
7.05365464769777e-05
9.29404978880366e-05
8.9655067023056e-05
0.000155369081465493
0.000131520829301955
5.76227669182917e-05
6.08592828013287e-05
0.000124124991382644
1.19412410732478e-05
8.68765104074e-05
2.82945523086561e-05
7.74564304166779e-05
2.51643724105251e-05
0.000102441060748708
3.08988199627197e-05
8.77648187919795e-05
4.17101495088813e-05
5.31882729638144e-05
4.34549792808284e-05
4.93802371922044e-05
5.50613976857539e-05
7.03625764759199e-05
0.000118050739202036
3.76988738309825e-05
0.000138851251860402
4.78106681497138e-05
0.000134463315350472
4.51823710775648e-05
0.000117997895233228
8.33097238349006e-05
5.00293750308879e-05
2.250627576245e-05
2.69663850650407e-05
8.11645344249273e-05
3.1040554336706e-05
4.91139468358738e-05
9.81260131190652e-05
4.73172000806593e-05
0.000139727699667294
7.89256810330705e-05
7.22648288622722e-05
8.08361143505471e-05
4.07532753642494e-05
8.81600914877985e-05
0.000126306269733898
4.52199685731094e-05
8.06609230940831e-05
5.2763113600755e-05
4.00562546563116e-05
9.31632962345577e-05
7.19900055575079e-05
4.35618040081277e-05
8.30494862836173e-05
1.9793922757323e-05
8.70976698432856e-05
4.74431688924369e-05
4.90566105788436e-05
-2.93999834951171e-05
-2.37820849758855e-05
7.69394479154672e-05
2.61014589934995e-05
-7.37924159998837e-06
6.04192699207133e-05
2.46220115418926e-05
3.36154370097516e-06
0.000120026745324984
9.18145912535348e-05
0.000106338942253734
8.94663336410967e-05
4.41234738477211e-05
6.32900826707251e-05
-2.16419326916611e-05
6.15082730828525e-05
6.81289813742794e-06
0.00016960432640993
6.01439016244442e-05
8.08462010097183e-05
0.000124005095807105
3.33949347267818e-05
0.000174745190190314
7.85046979138063e-05
3.40859621677975e-05
-2.53674429180506e-05
2.44856241338764e-05
7.02969078826346e-05
5.97245697781504e-05
0.000103429009583819
3.11021358859998e-05
7.94132658874954e-05
6.73905886404278e-05
6.07413661336559e-05
5.20613343010097e-05
0.000102429112234765
1.22342434570375e-05
0.000119392311978091
3.31840471694067e-05
5.67309958027553e-05
8.97418240731396e-05
3.92025996833163e-05
3.14583044182481e-05
9.68852167737194e-05
6.59013144732411e-05
9.63426025768226e-05
5.56879313963347e-05
6.22600933126918e-05
3.76804839556565e-05
1.96504931850882e-05
-2.98488190401548e-06
5.61137298670309e-05
8.00250572438028e-05
-5.1580043213546e-06
5.05029578933385e-05
0.000157538410105007
3.30518818980504e-05
2.34847669346425e-05
9.73661704485538e-05
0.000103815674240765
2.58191834110796e-05
1.45422613636301e-05
0.000116741139120305
0.000102107221512908
0.000130973278042599
0.00016584522285323
0.000114133137315983
0.000127157702860547
6.37814938125762e-05
6.07421953855924e-05
8.2498993215146e-05
8.24779909549747e-05
0.000108235129940781
6.31158807461558e-05
2.30750341136373e-05
3.5329261060598e-05
6.52053065865823e-05
2.56962905691905e-05
1.00344846231654e-05
0.000100145888839716
1.84204052384402e-07
0.000106946439589299
6.82256943441313e-05
0.000113474072153242
5.50937501945224e-05
8.55202791677985e-05
4.69573080439134e-05
6.91702810675339e-05
3.75897731266542e-05
6.78612005061854e-05
5.06249849051971e-05
0.0001449296985692
1.21667382786e-05
9.56210161751872e-05
3.2666884214561e-05
0.000115776415996432
8.50754088480899e-05
5.07526882377541e-05
7.02675764542108e-05
6.380326747056e-05
8.98116157414282e-05
8.7360445746053e-05
-1.57091838156334e-05
6.62969519754443e-05
3.69928832227879e-05
0.000131034581050903
4.90297477103059e-05
0.000105364871485425
4.34064607194208e-05
3.00075145167705e-05
9.88880773919259e-05
0.00010663197819947
6.20282873657024e-05
5.11488839414047e-05
2.40581149384249e-05
9.91154596214013e-05
0.000110553585601036
-2.25380736340455e-05
-1.44517347229294e-06
4.16305414601155e-05
3.75913261745695e-05
0.000135979358098955
6.52286492687068e-05
0.000130028678442961
6.9687385846903e-05
5.18211830243449e-05
7.94498193852536e-05
3.65712601257011e-05
1.71069229494469e-05
0.000160576378834202
0.000130403996716821
4.88375317125227e-05
0.000135362219575899
9.12915297840373e-05
0.000110209404263151
7.06390220382757e-05
0.00011710726911564
5.0582235533301e-05
3.09997917045451e-05
7.18476093919515e-05
4.28687404559513e-05
9.8531208185454e-05
4.92096593111787e-05
7.78873077062882e-05
3.08094687363423e-05
6.21400961807598e-06
7.77870936079193e-05
5.34269181810488e-05
6.02293199891047e-05
0.000112814789280135
5.2567768171975e-05
8.45699659038846e-05
5.31262520378222e-05
5.68382086272912e-05
3.96444089594287e-05
0.000126825260631084
6.46484991591734e-05
2.06610019860478e-05
9.97938976389458e-05
5.76684053819192e-05
0.000125292423360661
8.06052768878969e-05
3.21486205071149e-05
8.80741620106725e-05
2.06211926673549e-05
6.67057539335512e-05
0.000106631864670599
0.000152268942746514
7.33673290684912e-05
8.15166132364036e-05
9.81167118020115e-05
2.91045306161901e-05
6.95909122380026e-05
8.90751038685113e-05
8.76198884837213e-05
7.7137205755767e-05
5.58543412213867e-05
0.000111455080223746
0.000136588718970213
6.47622400489127e-05
-1.44540196673495e-05
8.8402936204688e-05
0.000123345122003456
2.88534012060529e-05
9.27382878462874e-05
6.28098706877282e-05
3.21263872974017e-05
9.51344850552012e-05
7.93635480227254e-05
0.000101148896497956
0.000122201410762541
4.59660848585545e-05
8.39410699855203e-05
8.3756214327986e-05
2.43449258992803e-05
0.000116830884834857
7.51367772397389e-05
8.00996965097664e-05
4.10848608202374e-05
0.000121181660459559
9.31090640396678e-05
6.12786913037942e-05
0.000137131303772466
0.000104989327697262
9.2049440784116e-05
-6.8906354659482e-06
8.68844961478255e-05
3.3111328941742e-05
0.000112656365587592
3.88585246367069e-05
-3.43656419677224e-05
0.000107153362775509
0.00011969930515486
1.96680419506867e-06
0.00011840006452789
0.000118217471508985
0.000146984173311293
6.26575063247994e-05
3.77101171980965e-05
8.27542026124373e-05
2.865844510643e-06
7.27579086794159e-05
0.000110762418040323
9.83790965195612e-05
4.32044584075234e-05
0.000113799194662855
0.000115158399300242
-9.90713211932711e-07
5.48189177071703e-05
3.08752144808085e-05
0.000107329780879368
5.15903193789725e-05
2.4003173340093e-05
6.7841318030745e-05
6.10412481726285e-05
8.87965766596175e-05
0.000147782053978754
5.41913510052146e-05
1.54968560592237e-06
8.79957282450994e-05
1.84387181411396e-05
6.0650579752333e-05
9.70020137147276e-05
4.87473272635465e-05
7.50552260310375e-05
0.000105094926651937
7.38110476834643e-05
0.000135335907920625
-2.57586996378043e-05
6.5794067761294e-05
5.72712303598783e-05
5.16329910194132e-05
8.95114224059079e-05
4.88579867635051e-05
5.56345166384409e-05
3.30768422335379e-05
8.24677669925316e-05
-4.22374600308891e-06
0.000122155358760751
8.86076104069135e-05
4.79219151998779e-06
8.71227940103719e-05
8.32859911047329e-05
0.0001252465596694
0.000119971085853523
4.77433633920299e-05
0.000110060889685404
0.000113888887000245
8.65472294316967e-05
8.41947624674742e-05
4.65014845252533e-05
6.55622315381032e-05
9.76768156167778e-05
0.000127548658808666
7.45011863251869e-05
7.55841346943201e-05
7.86798307153858e-05
5.87111538891311e-05
3.15482194187046e-05
0.000136011082208929
-1.59637896362638e-06
6.10135034634173e-05
8.30011681834816e-05
8.73885269865566e-05
3.36694188936576e-05
0.00012423288597933
4.33990579270902e-05
5.72298989889066e-05
8.7607893667979e-05
0.000108067554229075
5.45334584421085e-05
3.97816853220533e-05
0.000113676498179661
8.0354701177181e-05
8.82918235481164e-05
5.82048754360117e-05
8.09914934682002e-05
3.82995885721411e-05
8.13222206000131e-05
0.000168766714000841
0.000116910144627385
1.98067818921733e-05
3.20280989949343e-05
3.98322674703301e-05
0.00010202368890065
5.9005233993286e-05
6.61872417656514e-05
2.15696006477426e-05
9.85292028359625e-05
5.35648122123716e-05
3.59132551338483e-05
9.11487893346094e-05
1.89244898886677e-05
2.90919193809642e-05
-2.21571199102006e-05
6.50423889957166e-05
5.15676469753266e-05
9.84659406214072e-05
7.06092415854083e-05
7.05450138072336e-05
8.80750843449653e-05
6.44522318579694e-05
7.34803098435818e-05
8.5197557387554e-05
7.61088182907863e-05
5.08615962477109e-05
0.000122792215454914
4.90539346135622e-05
0.000129901430782298
8.30920536878711e-05
0.000140356209912625
5.78298281558696e-05
4.282872453796e-05
9.42278954623068e-05
9.92505163702651e-05
9.68463650944144e-05
8.6923464214712e-05
0.000120049508622275
3.98187105200172e-05
5.71169328805883e-05
0.000132163069410198
0.00010673633864351
0.000151594261319552
8.33538593725854e-05
5.4728786827333e-05
5.44343037945449e-05
0.000140312530157117
5.64897759663818e-05
8.99047640584028e-05
3.98850056807692e-05
8.67038005547831e-05
3.30757392862704e-05
0.000121659395980763
0.000116200104128244
0.000139734356281055
3.34032868889452e-05
8.77805337554753e-05
2.33239897605354e-05
7.85407766728055e-05
0.000137772879945883
0.00011747883503739
3.74928398578981e-05
4.60045271365627e-05
9.90404665305744e-05
4.43986105944504e-05
6.75273298490857e-05
0.000139626762826523
4.50447135317513e-05
0.000119236415029417
0.000112539098710121
3.52541577915203e-05
4.62209934544873e-05
6.55949198671063e-05
-1.21353538553979e-06
2.56380112488272e-05
7.54654005966076e-05
0.000136108619868039
3.38575187328309e-05
0.000124939252296547
-1.5142227502069e-06
0.00010394871218459
9.37287985112767e-05
8.72258009109301e-05
5.70552647799549e-05
6.13565250716842e-05
6.74021392451573e-05
5.26113701811822e-05
7.84979101986658e-05
-3.25828324488684e-05
9.17614418867824e-05
4.73598914971394e-05
6.41919031078864e-05
0.000108203316064518
3.55313709814287e-05
0.000118807285096724
5.19287207986967e-05
4.11365083661836e-08
-7.92405541895016e-06
6.76811365191431e-05
4.99234411609697e-05
0.000100692046589613
-2.22444154215047e-05
9.83085199397471e-05
2.96927894507151e-05
0.000130477436869325
9.99521652987553e-05
7.21868643927366e-05
8.07484599941983e-05
9.41606313678903e-05
7.53375374774888e-05
4.98295819184046e-05
9.02691743638887e-05
0.000102780750695575
0.000105119511638577
7.61884964893306e-05
8.5410047967126e-05
7.2644357017261e-05
6.37087294555561e-05
9.45830042118981e-05
9.06704929525041e-05
5.79307223804722e-05
8.49650062618079e-05
5.66748956214139e-05
2.90702339704222e-05
5.92510536012617e-05
4.90206934893398e-05
5.83768559023326e-05
3.42218861180783e-05
0.000144848604143004
4.29299316317553e-06
8.2470931535795e-05
5.93174997769449e-05
6.89908565153316e-05
7.69612779107727e-05
4.46523775005414e-05
6.34287120329414e-05
0.000120228566054926
6.48690760999976e-05
4.00062521566835e-05
5.18138398512928e-05
6.33390435908826e-05
7.2514931494028e-05
0.000109571333233152
5.36107101692305e-05
8.76688096388296e-05
7.79695140599954e-05
0.000109280263574316
2.90875670297522e-05
9.0066685847729e-05
3.81016749362175e-05
7.48513683194163e-05
6.74752114003271e-05
6.81277238885748e-05
6.89985130725707e-05
5.10166527618148e-05
7.67527367812342e-05
2.96430159451311e-07
0.000123911449154997
0.00013178999578368
2.97588899800205e-05
6.41237616155991e-06
6.37358799204618e-05
1.42660051030503e-05
6.30148396811525e-05
5.78584388275613e-05
5.95369362745945e-05
6.6267696799468e-05
4.71267875774864e-05
9.49130018119639e-05
5.84748679994269e-05
3.95001149357174e-05
1.77314929788026e-05
0.00010430201828346
7.70856535339768e-05
9.21685792777758e-05
8.78552961300446e-05
4.65938770479319e-05
0.000114781498277454
9.94361813996005e-05
4.58743247122045e-05
6.79685738371439e-05
6.73951067610462e-05
-2.29962609826076e-05
-2.69488952144148e-05
3.13743367911206e-05
0.000111973442011628
6.84788916551562e-05
0.000124839614133064
0.000181129602489007
5.20582369214877e-05
4.26919326894379e-05
6.73341255435553e-05
2.26165281218421e-05
6.12336669124172e-05
9.11901590481446e-05
8.83639990209414e-05
6.25445083285178e-05
2.46035177516526e-05
5.38316424920905e-05
7.04786585771802e-05
0.000100854302563822
8.6477530706618e-05
9.93719841239854e-05
6.66786640258159e-06
3.5398309739906e-05
0.000124855937763639
6.48719703265021e-05
8.17339657866953e-05
0.000134960962898758
-2.19258877209909e-05
0.000128059352965338
0.000108133645110542
6.29341885421507e-05
0.000135721930578446
0.000105471354723062
-1.95572365824489e-05
4.60624181128216e-05
5.77395815777704e-05
4.23070346220507e-05
0.000100113783702218
0.00010846914151608
5.46762731466958e-05
9.59911806840021e-05
9.042200155151e-05
4.34552514920591e-07
0.000100914874073609
0.000101897428509738
-2.64700246186614e-05
0.000116726174412765
6.73065284542155e-05
2.62723344461273e-05
5.45300591613735e-05
0.000113012214913026
2.37508950890689e-05
3.32167979157553e-05
6.04639520733298e-05
0.000104556863793404
0.000106239131721047
8.58863325410467e-05
3.71965826754149e-05
7.52809702307579e-05
5.25703588370415e-05
1.7409610580958e-05
6.93846839090531e-05
6.11356232047809e-05
8.54332859092879e-05
9.4000217460083e-06
0.000106933542922723
7.06280644219977e-05
4.52608999679762e-05
-2.60105977198675e-05
8.26620588164681e-05
5.74793238325712e-05
0.000143309243018609
3.67575094608678e-05
9.23898299250151e-05
0.000104687343800594
7.3544017800133e-05
3.78242658792542e-05
6.08141482756912e-05
7.96774743928151e-05
4.83116627260455e-05
2.26164558250051e-05
0.000106407304431363
0.00014512641251074
0.000126114701400075
1.50538234986206e-05
5.67973483874355e-05
0.000158517534227619
0.000101752551477357
6.05264464114059e-05
1.45629322374678e-05
7.51292150547367e-05
3.50814680750382e-05
5.55681207906231e-05
5.75098187307776e-05
6.3204241583982e-05
4.86006928398695e-05
0.000104929258367898
5.19193739822937e-05
3.38208451945119e-05
9.006696791513e-05
9.71572851707006e-05
0.000112627529934617
9.41630578825741e-06
3.92884815307066e-05
7.95454526071352e-05
8.66211014149865e-05
5.88770084024711e-05
4.3793446529672e-05
6.88699478053377e-07
-3.20006362235017e-06
1.19928121045446e-05
9.98660545214377e-05
0.000104890572609742
1.56261405538804e-05
0.00010946752962841
3.17992450638719e-06
9.97539850258246e-05
4.90797970330543e-05
5.49855735885002e-05
1.76117014052609e-05
5.43063948057168e-05
0.000158865541540064
8.22181816747517e-05
0.000132180278900998
5.37604191125645e-05
3.48907532852793e-05
0.000118420281786273
0.000106888764701724
7.16324411914888e-05
6.93023669364177e-05
0.00013229213619354
5.41185689536935e-05
4.46950046600057e-05
8.00492632237159e-05
5.60749497995997e-05
4.34214221962079e-05
9.35002443999344e-05
0.000123366963464225
7.11999728597181e-05
8.26249239392082e-05
2.877428618354e-05
9.05039470544557e-05
0.000114042082965262
8.43915667020379e-05
8.68712968582396e-05
6.52576641554533e-05
8.45548468715609e-05
5.69742809644543e-05
9.56270980518749e-05
7.679391362908e-05
7.56960861490569e-05
9.81384862710516e-05
7.21626846780574e-05
2.99848248338812e-05
7.73482238387366e-06
8.07882720258952e-06
1.36159199872466e-05
0.00012330073689268
4.55636701948644e-05
6.12255185141181e-05
0.000171308909229167
2.95371493506692e-05
5.60241092504586e-05
0.000115380446554227
6.83517145684313e-05
0.00012438393102744
0.000104538102302052
0.000117910561932195
1.89886375606688e-05
6.16111526065536e-05
7.39285805325404e-05
2.1336425811716e-05
5.40217496903513e-05
6.8116158645687e-05
4.67826591623699e-05
1.8778729130242e-05
8.29417380146558e-05
4.02251311547287e-05
-2.05814807818504e-06
2.81060258640251e-05
0.000106045193946943
7.10043561547003e-05
4.26580009179273e-05
0.000131228885734148
5.93448624957688e-05
0.000115256096749351
6.14210491226531e-05
0.000110091923671318
0.000120070624954678
4.01341397142477e-05
8.1074587140319e-05
6.43927848751191e-05
4.57228546609835e-05
9.23511510620835e-05
2.74026462062468e-05
4.62478448938347e-05
6.00334851614179e-05
1.90413428154801e-05
2.27837881648918e-05
5.85927047967061e-06
3.47033694171068e-05
2.36033101594262e-05
5.51127295211028e-05
1.07547353290321e-05
8.4935609446365e-05
9.95303019087785e-05
9.63182085406421e-05
9.46049455933871e-06
4.02864274567453e-05
8.73697524750779e-05
4.56194432737995e-05
4.78820641937544e-05
1.60904866941498e-06
0.00010549380218138
0.000115791408954569
0.000109469480486577
4.90570752698286e-05
7.07327534147527e-05
0.000116109079724394
8.1156322979853e-05
0.000126809525390783
5.26029668446939e-05
6.01539639415319e-05
2.26208119200734e-05
7.59249559745067e-05
4.49087246060988e-05
8.46105695153381e-05
6.96128856263822e-05
4.98396067703247e-05
0.000170197060878854
2.73973299012564e-05
0.000176420528644925
0.000121042639548203
0.000107533332415568
3.86202698769446e-05
0.000149133631411127
8.40687679006496e-05
0.000110337071194468
5.48032240133451e-05
4.11281603853714e-05
-2.80681849885223e-05
0.000169796817400306
0.000143323852759956
5.850449160749e-05
8.96226560394147e-05
7.23630879855077e-05
0.000117289439443383
0.000117836047544989
-5.75220501761878e-05
0.00013036717376004
0.000110400205693074
0.000103829517719539
6.98587363396556e-05
3.35919324530676e-05
8.42026770796519e-05
7.1017042324081e-05
1.14134170946329e-05
5.44859657793799e-05
-1.59185479756646e-05
3.04813024305876e-05
9.48221652097489e-05
-2.87933251504944e-06
3.05471795239883e-05
7.90058953482619e-05
6.84017849478469e-05
0.000124246259630835
0.000100976822041458
5.78979220230348e-05
9.39206920220599e-05
0.000108256353838361
8.99515938538971e-05
8.93231021336442e-05
8.31808794205656e-05
0.000117204028565408
7.90704676279019e-05
7.87437456212321e-05
7.46133219175652e-05
7.18476891311147e-05
0.000111188444497494
4.84216219694459e-05
7.21806209720747e-05
7.77001981100321e-05
9.02349081915045e-05
9.10341539532997e-05
0.000174710397531589
0.000120657571053782
1.513528593211e-05
8.37231343459913e-05
7.81650081211562e-05
2.80449579916527e-05
8.70820682922225e-05
7.60312675048723e-05
4.03431721956052e-05
0.000125795000055446
6.1267727837137e-05
0.000119777332512061
0.000124343645709774
3.80942108971601e-05
2.3135899467698e-05
9.06931006475872e-05
6.34800187328622e-05
0.000154163396354305
7.49272144334969e-05
7.45809512420505e-05
5.97226016000876e-06
9.26830807157296e-05
0.000130749041839531
6.33164292742996e-05
7.49826522398515e-05
3.00188976547013e-05
0.000126590153349346
0.000138651676796479
0.00011378213913148
0.000129977517103792
7.79335409564248e-05
2.69321304154441e-05
3.69545072790489e-05
4.37669102860706e-05
1.08541039337712e-05
3.93241438827241e-05
7.10108879786206e-05
6.08261076067689e-05
4.20368802730147e-05
2.59711352001209e-05
3.69966764601954e-05
7.28478717949104e-05
3.35841568500571e-05
0.000151235036493891
3.89414974500513e-05
0.000111546436435371
4.08217522326788e-05
9.66576853741022e-05
3.40868173348503e-05
4.83370356168359e-05
9.98109522513367e-05
0.000118799688288344
0.000156657858147189
7.66845875557617e-05
3.79407655240628e-05
6.18641993559063e-05
0.000108598873691282
0.000161167491011507
8.44064473857244e-05
2.93514164390609e-05
4.51540824478792e-05
4.69772309890125e-05
9.41206850806081e-05
0.000123586901082167
9.91195282222426e-05
