# Supplementary material for: Research on computational propagation and identification of mine microseismic signals based on deep learning
Source: PLoS One. 2025 Oct 22;20(10):e0334641. doi: 10.1371/journal.pone.0334641 (PMC12543183; doi:10.1371/journal.pone.0334641)
Supplement: S4 Data — (ZIP) [file pone.0334641.s004.zip › 000100600002992.xlsx_0.txt_24.txt.txt]

0.000103718177853253
3.20469188196001e-05
4.41262203947923e-05
7.93245284639777e-05
7.45798449677541e-05
0.000126767166098156
3.35224077926218e-05
7.29059410376329e-05
8.52733796420346e-05
8.36918853214441e-05
3.29317044858972e-05
0.000115233032179035
5.9518106559337e-05
9.16882688811822e-05
7.03691546511623e-05
8.03980519254046e-05
2.91971344565977e-05
1.44849032189976e-05
4.7748534126667e-05
8.02068485536764e-05
1.6363895753204e-05
-1.18147246934517e-06
8.58422764156723e-05
0.000114363706044972
2.47276903847396e-05
3.92741744669328e-06
7.6941034932146e-05
0.000114362861501108
-2.50842288776377e-05
5.82155947103081e-05
0.000123963338649219
9.63627199774957e-05
7.92581900065635e-05
6.38214732154529e-05
0.00015171012379488
9.83548258218798e-05
0.000112985565365319
6.4520517349249e-05
5.40327727992747e-05
9.3565116530765e-05
4.47945557026991e-05
0.000117585020375111
0.000117650943899742
1.10006051661446e-05
4.87378306248918e-05
2.80608922467717e-05
3.24028319786355e-05
-7.55900965604118e-06
9.18701396171037e-05
6.36988415221326e-05
0.000116297929463244
5.40541110812151e-05
6.16946752538355e-05
8.49560821419387e-05
0.000101844698929021
8.06570002450591e-05
2.21312689074332e-05
2.83208861654797e-05
2.66539079083348e-05
0.000121775220912315
7.02480951900066e-05
0.000138409929954843
0.000128508551923978
2.72794868925172e-05
0.000123186534857533
8.73413117353083e-05
0.00010750561967121
0.000106907841952308
6.82879279812896e-05
9.97586208460853e-05
0.000136929968315289
0.000122644715494974
8.74106800352376e-05
4.15250403153652e-05
0.00011407917713422
5.58347020275479e-05
1.83760209128945e-05
9.65791056829579e-05
0.000167704609624504
6.09380614260856e-05
8.72816505938387e-05
5.80844531787659e-05
5.82959604776047e-05
9.10889061264597e-05
3.62705498250918e-05
3.94674666810527e-05
7.79986855123137e-05
9.13755056178525e-05
4.17536663273485e-05
-3.18028360962239e-06
9.33238120845739e-05
1.59002908641704e-05
6.37136957336359e-05
6.06654085720252e-05
2.77219542645391e-05
0.000122076785846588
0.000182294082054735
0.000124244122625231
3.31871141555409e-05
0.000105952105864841
9.93989549970882e-05
-2.76218155854477e-05
8.12953878410044e-05
4.00022502857298e-05
6.26559221624026e-05
0.000106251395345809
9.04006716700597e-05
6.30113869492541e-05
1.21530732175297e-05
7.97258908017324e-05
8.46484115665671e-05
5.2832303737279e-05
9.29317103186e-05
0.000144717818258388
3.16194991392887e-05
5.39213542131887e-05
5.94624809302054e-05
0.000129189307361243
9.4355833687563e-05
3.03701734502329e-05
2.75372222341982e-05
0.000106399849330521
4.75191519583041e-07
9.65425356362859e-05
9.94189656132934e-05
4.56851169004229e-05
0.000104302748040378
7.39731726639555e-05
2.40513815645221e-05
9.27030165269485e-05
4.83093518796028e-05
2.20652976761446e-05
9.65692511425895e-05
0.000129624447229843
-2.17914360724703e-05
9.84092634254878e-05
9.24563769808173e-05
4.574334031923e-05
-1.81674299480884e-06
4.07140596904147e-05
8.37832194134749e-05
0.000135571686365296
2.69529730022301e-05
7.52466194566885e-05
0.000114805417953242
4.97087685069151e-05
0.000111238201198784
9.33924081169491e-05
0.000130240750556365
7.22062874365125e-05
2.98158469373865e-06
7.25041543894292e-05
0.000123027457413813
0.000105286631491636
7.42605517655972e-05
9.6831391294934e-05
0.000107326356656711
9.96608482943171e-05
8.71152352192458e-05
5.63376582916045e-05
5.35384208316994e-05
7.80773485275013e-05
2.74764240639728e-05
9.03802300613028e-05
9.74320694161137e-05
5.96388962079215e-05
3.90524577572441e-05
8.43139885794787e-05
3.23103048227367e-05
5.64927452506779e-05
4.45936350964927e-05
0.000103125372942478
3.7665887752591e-05
4.61984563684293e-05
1.74244488103517e-05
0.000120831200808104
7.44809686987407e-05
2.18477314093433e-05
0.00014232073512578
4.35082184608041e-05
1.73672209198985e-05
7.51368917170739e-05
1.66996664558465e-05
7.08176989010078e-05
3.41306757225421e-05
2.16347338353735e-05
4.19929570639747e-05
5.02169472697317e-05
6.24376305658744e-05
0.00011725195870821
6.87430070457978e-05
0.000117331466365477
4.66914641573613e-05
4.46623377174405e-05
9.57675175570931e-05
0.000104077515809689
0.000149167240059066
0.000104300414613913
0.000116332904682131
2.290629905942e-05
0.000110821533161744
8.80220823913792e-05
9.44972001325023e-05
6.56380213798778e-05
9.69027434011489e-05
9.02676710599088e-05
9.59137736417245e-05
3.66990381191855e-05
4.79504118433105e-05
0.000125390071309318
2.59000245306805e-05
6.00244200325719e-05
0.000114999184884011
5.87869658557131e-05
6.01435307487159e-05
0.000101370135747414
0.000120554215063785
0.000137720387075068
8.06791105704169e-05
1.91119558062391e-05
5.67616766902699e-05
0.000105627480990817
2.58375526692121e-05
4.86492526645603e-05
6.32123893155253e-05
4.69687509206806e-05
4.92863526514262e-05
2.99489283934345e-05
0.00010096648404272
5.745963046415e-05
7.27588497619372e-05
8.30859770765261e-05
8.11181119668605e-05
6.34671934593227e-05
1.83411396435733e-05
0.000110438511554761
4.0012110535268e-05
0.000126983537409096
0.000108448377703322
7.85097101333326e-05
9.73388828511889e-05
7.70946657354862e-05
8.39401574438576e-05
0.000112525745936117
1.70882861633629e-05
0.000116738628188358
5.5467788584391e-05
7.80067251176422e-05
6.88470481487889e-05
2.68461895724038e-05
3.46812707508058e-05
7.06790961189928e-06
7.12817206262548e-05
7.1751947183178e-06
7.34179552556483e-05
3.43033490718165e-05
1.13270881980236e-05
6.69214391599012e-05
2.90051786274979e-05
0.000106243230651666
6.12558417300356e-05
3.37497534630385e-05
0.000126408133847128
0.000102344363419287
0.000107949707712085
6.1665978510138e-05
9.7637175588897e-06
5.15262810617365e-05
1.59094349554813e-05
3.80979566748977e-05
9.93326748349268e-05
0.000151746706539939
0.000130538493509189
8.11788640065562e-05
9.22668520205588e-05
9.69428515977224e-05
0.000116043952764762
6.64562355016183e-05
2.03364991615604e-05
4.34860259350639e-05
0.000130745194610522
0.000114312996034099
0.000111670483439515
3.12853158016632e-05
3.86433665801317e-05
8.52266831340925e-05
-3.7074628354038e-05
6.7811085012401e-05
0.000154820182406756
1.50630515222154e-05
6.31265500844038e-05
9.5457280356302e-05
4.99388871386786e-05
0.000174063491279164
8.79128443112258e-05
0.000133867538828331
5.05881488916508e-05
0.000104030014819223
0.000113050977834724
0.000111421554659884
0.000120851809931785
-2.21289793921101e-05
0.000121365796796276
8.02583478829157e-05
8.62268183911408e-05
3.32214173378659e-05
8.72733391040433e-05
8.13574674711693e-05
1.46814778122561e-05
3.10455086944945e-05
0.000131574959938073
4.37233102526951e-05
0.000108075542719964
7.76350457104703e-05
0.000164230602412251
3.04307229870562e-05
4.68233470692212e-05
5.28775522058363e-05
5.86660543880337e-05
5.69045533117117e-05
3.7159574838596e-05
3.47251772651496e-05
4.14051496214724e-06
0.0001230759791459
2.39005467595631e-05
4.00638711375396e-05
8.91609031371956e-05
0.000112623067001544
8.49970672286589e-05
8.49084000278233e-05
8.21177132447909e-05
9.41964693437031e-05
-2.52896143778691e-06
9.99952419972636e-05
-3.50241005786084e-06
7.475651783492e-05
-3.66273598669715e-05
7.29682500486402e-05
6.43006469488039e-05
0.000108771911835342
7.74211011473856e-05
4.51851501832514e-05
5.18519273718996e-05
3.85192970699231e-05
3.43145350692007e-05
5.39398005873403e-05
3.19987921020912e-05
9.90507925756886e-05
3.49030622578281e-05
0.000142998265617255
9.31535440102725e-05
-5.96071544672341e-05
7.81750876314922e-05
3.83877219547678e-05
6.60414328215809e-05
7.59866018816503e-05
8.66087267139447e-05
4.8984559144471e-05
4.19997688420012e-05
8.48285314422636e-05
9.82059234651552e-05
9.89599903478455e-05
9.53506137610118e-05
7.05723767882951e-05
3.99156019150464e-05
9.58083954400994e-05
0.000115669176576178
8.36862818878252e-05
8.1339079111144e-05
0.000113526334015869
0.000117250321488972
2.44607509178808e-05
8.65828288182005e-05
6.57047359565795e-05
8.04909104875392e-05
8.16650235461892e-05
5.34310903736409e-05
1.02753402979463e-05
7.54426301803388e-05
1.77145605077305e-06
0.000141275275892972
6.09323631213752e-05
5.68875551627654e-05
8.93781497674958e-05
9.70785928030758e-05
9.22971819339861e-05
3.23580825524884e-05
6.12246027014831e-05
8.03792867644427e-05
7.55971481030253e-05
0.000128749529638463
7.00483417812872e-05
5.69562511879834e-05
0.000141298927318941
8.96002428887198e-05
8.37517425597054e-05
3.69601488622229e-05
7.254195356939e-05
8.20379562969153e-05
7.52646189833485e-05
7.10036644137976e-05
9.90644332171995e-05
3.35419298967618e-05
9.9585404127033e-05
4.40876858387515e-05
3.9655246521685e-05
-5.28856753249826e-08
0.0001574573084969
5.90121738053375e-05
2.94611362261472e-05
-3.22710536845182e-05
9.329282580997e-05
8.58456221261408e-05
4.43565438070691e-05
9.80870146774933e-05
4.67109001237402e-05
8.31459136606922e-05
6.45294619585652e-05
2.01608937047998e-05
6.52451748687525e-05
0.000105424965833531
7.35287711429142e-05
1.65315791645798e-05
0.000119687137536998
8.99984023217402e-05
5.48405082412384e-05
0.000149424500011107
6.60201882450181e-05
7.62468272066681e-05
6.64326052293558e-05
0.000117274137570134
-5.87209611716205e-05
1.39391558091929e-05
6.78704430540923e-05
2.4589625711086e-05
9.59169931374521e-05
0.000122621197572359
0.000106727016629862
8.49541765322315e-05
3.80245549670728e-05
6.26774475462729e-05
7.79696281317725e-05
0.000101643408091049
5.0940930836646e-05
0.000173349165984067
7.62833688795308e-05
-3.16579369963829e-06
3.5454480576714e-05
3.53630496307157e-05
0.000107637066381023
9.81804334955879e-05
-2.32074597346395e-05
-1.551623742603e-05
5.91869762704423e-05
2.26828409132952e-05
5.45216513897517e-05
7.20249079066982e-05
1.17564379274284e-05
0.000117022828099281
6.74654740167897e-05
2.93348037538867e-05
-2.81136208879413e-05
9.01030273678073e-05
4.90754380469854e-05
5.00525698467024e-06
8.94656187007253e-05
3.20061387855802e-05
6.37720433050725e-05
5.94512304146705e-05
3.56055801903768e-05
8.54776987240723e-05
0.000102818168438617
1.33744660124993e-05
1.52534286958221e-05
6.83826588030616e-05
3.42123483175816e-05
7.51379874379383e-05
4.248745882279e-05
4.41896801185799e-05
5.04725550339041e-05
-2.84559220586072e-05
5.7462119499002e-05
5.58001642887312e-05
4.43256541152365e-05
4.91304831325286e-05
0.000122845997512037
8.7787728228098e-05
4.20410400106889e-05
7.91064157390866e-05
6.6081894328626e-05
5.6766937030589e-05
4.4691905245775e-05
6.06845397275282e-05
6.2112002068393e-05
8.50493731037629e-05
1.31673196231259e-05
3.25919707720551e-05
0.000106578893061176
9.23910044214706e-05
0.000110741171267617
0.000146024002058992
3.20481440178983e-05
0.000132225242199744
2.35517437238541e-05
7.93522456696413e-05
8.32973182547703e-05
8.94049432742868e-05
9.53173846664853e-05
0.000100802049346006
0.000112280331830653
-4.20039308773653e-05
5.01740339214257e-05
7.78012916330262e-05
5.20963354176894e-05
4.51899356949967e-05
9.04344872421509e-05
8.67027581662665e-05
6.63056599693603e-05
7.74708733927366e-05
5.80876414255318e-05
6.16356703377703e-05
0.000118448568262551
7.34559481927973e-05
6.48176765236565e-05
6.33020102550791e-05
9.19405985235011e-05
5.57818483925408e-05
3.02385511980097e-05
1.50947409657723e-05
0.00012071738302829
7.84765954868616e-05
3.11645978859285e-05
3.16943654125285e-05
2.67613035461798e-05
7.61271619217991e-07
5.77371015469829e-05
7.55875489918777e-05
2.60976171263402e-05
7.63123036295126e-05
1.6161530311407e-05
0.000114979976164019
7.42805688711176e-05
3.18532354615267e-06
5.93012153883121e-05
0.000141308601353473
0.0001114518934701
5.08661138823984e-05
0.00015343137295262
2.96232963910092e-05
0.000114045992393541
3.31560052716387e-05
1.88794354308827e-05
6.64263513670274e-05
0.000102965124133448
0.000112184292378271
2.99029371278749e-05
4.15202714485954e-05
0.000138887170773343
3.99556802112173e-05
0.000164847779379488
4.35084718996938e-05
4.04672455089874e-05
0.000101358299805249
6.76283268668343e-05
5.33388306374831e-05
8.23301043329686e-05
9.30314264105361e-05
0.000154996799736197
2.42869431283742e-05
7.45874994039937e-05
1.84955920769179e-05
6.56345977069507e-05
0.000106459557870525
8.89553314840952e-05
3.64799760407751e-05
0.000135778099543972
0.000138318797598761
5.33399725392226e-05
2.50122389740205e-05
7.45287301345111e-05
9.38891334115519e-05
0.000173257591232602
4.80886824818537e-05
6.57377081631068e-05
8.52325376494621e-05
0.000110254364105032
8.53267507265842e-05
2.93745402612763e-05
0.000133791234315588
3.81321185158518e-05
8.49646164448594e-05
6.62360733993393e-05
0.0001014450070557
7.73500319642922e-05
7.11260069187468e-05
9.80351613645602e-05
7.25502844597195e-05
8.82878443495148e-05
8.12160724041329e-05
5.05345238458579e-05
8.18182248882589e-05
2.15498388260243e-05
8.84387193191135e-05
3.55184969206936e-06
0.000102731383310663
2.23783446135211e-07
5.31414235206575e-05
-2.93050666573022e-06
6.86054251923961e-05
7.44242853384545e-05
3.58029825289002e-05
3.33649128799291e-05
0.000156722552520414
9.83249739446183e-05
7.00360612335051e-05
8.90514413935254e-05
0.000105851280393326
1.83058878382114e-05
7.42821951201949e-05
9.26870245158016e-05
0.000118715099260473
3.56037754422081e-05
8.80527169217204e-05
0.000113882406210368
5.74407676229461e-05
0.000135852344215204
8.0794254402103e-05
0.000111587682764006
7.82288734568942e-05
8.25656222084469e-05
0.000106705719955401
7.15703559013763e-05
0.000155584683473461
4.35069958812543e-05
6.26880688529577e-05
3.9943901232979e-05
3.69535411570008e-05
0.000102210362149671
5.17104576840773e-05
7.17660405915192e-05
8.53533556464885e-05
6.14917154669378e-05
4.59763958626482e-05
4.78994699928954e-05
9.33343175939885e-05
6.89060763884361e-05
4.04866311203525e-05
0.000176195267646397
6.06142471661245e-05
4.36128830562157e-05
5.37947794459402e-05
6.69114218987159e-05
4.97439195012155e-05
6.26066996377285e-05
4.08868320398827e-05
4.95106102729535e-05
6.75781532485934e-05
9.06783863608038e-05
0.000125241856044071
0.000118446260616512
-1.23488439161421e-05
2.20279998971087e-05
1.05814033214997e-05
2.42365761920853e-05
3.52774704685899e-05
8.29031069166013e-05
7.49934673445824e-05
8.09480414512157e-05
0.000101745572291303
3.24519150783337e-05
8.83709095960336e-05
9.4641927235418e-05
6.63306443897025e-05
5.71179691154164e-05
8.57091611727627e-05
3.40645994180782e-05
2.08301430685909e-05
0.000135168441964917
0.000120156267803343
5.26144976934739e-05
0.000108902728232911
9.45650809527395e-05
9.04873221826896e-05
2.35047139913719e-05
0.000118908357171082
0.000132769056051117
4.62685885583019e-05
6.48919647756027e-05
6.74238762604766e-05
7.13475644360252e-05
8.31085744031009e-05
6.85216167759337e-05
7.52305277550875e-05
7.32286202388265e-05
5.68185398229855e-05
4.23327678248908e-05
6.77735453341913e-05
9.22406375529596e-05
3.05557919791393e-05
5.47244822109919e-05
2.78570348194151e-05
6.99064999992287e-05
0.000190860724627599
0.000153875638225071
8.96308432457255e-05
4.81188078179438e-05
-1.52351845094853e-05
7.4527743225248e-05
0.000145260235561302
9.20163645524241e-05
0.000119104199401396
5.40257287677764e-05
9.53102598867752e-05
4.15065953398261e-05
0.000105803983203915
-4.654655095168e-05
0.00015994159063188
7.06455311319449e-05
7.07607136762524e-05
7.2993623121709e-05
5.82733410657431e-05
9.69526696162559e-05
8.03485503006819e-05
8.06606222251361e-05
5.86422292220492e-05
7.87096426981512e-05
8.55218455921659e-05
3.40739851359457e-05
2.24182204058016e-05
4.25622105912502e-05
4.90321489499476e-05
0.000106815840665124
0.000120680193062174
6.25287352624108e-05
8.36823471857641e-05
1.6409352709145e-05
8.55650841061491e-05
0.000106659613066872
9.83953160469971e-05
5.52003832193585e-05
6.99942726713682e-06
4.25658326810928e-05
6.02833930238716e-05
7.86070404701032e-05
7.44985754013904e-05
0.000113452189249299
0.0001104281474789
5.48574548143274e-05
3.82155027873003e-06
-3.21797288856145e-06
7.76891152915781e-05
5.76681413119811e-05
5.95658839555062e-05
9.84067917323167e-05
-4.48584880375382e-05
8.30572947749323e-05
8.41817777193475e-05
3.75452736000231e-05
7.04788626908947e-05
1.30173793697855e-05
-1.27264170933829e-05
6.83255121597404e-05
7.69000961133458e-05
4.23848129161124e-05
7.80498538107284e-05
5.98217499064241e-05
9.20564147216541e-05
4.99958576696327e-05
7.42159568579067e-05
0.000117562735251614
9.55084879033299e-05
0.000122084970374567
-2.71901636236087e-05
0.000117566003946004
3.45078991813529e-05
3.40172836400872e-05
-3.99100781632297e-05
9.21791262233564e-05
7.60465219216986e-05
0.000111579051788969
2.95414392816841e-05
3.94482030331011e-05
0.00010751520165212
0.000133223924243693
9.80756283543415e-05
5.39892888619391e-05
5.14218077775103e-05
8.83250945766814e-05
4.66189608605965e-05
6.70267834682258e-05
4.81983187250109e-05
6.25412741293877e-05
7.28701353747223e-05
6.98653610938156e-05
5.7279458498129e-05
8.36793372161295e-05
5.08134356630935e-05
3.93543294357387e-05
6.64976978128358e-05
7.94928949875437e-05
5.71663051618538e-05
7.86176647096304e-05
6.53938548513519e-05
5.5440676088175e-05
0.000120115807490835
0.000155354170896593
4.95364821085474e-05
0.000137803780174552
4.0390191316474e-05
5.94054650549902e-05
8.87359127189289e-05
0.000118639217041589
8.40959475030207e-05
0.000110461122204343
3.81112850409391e-05
9.92300491819426e-05
8.73139695315943e-05
7.19759035754097e-05
0.000133406788384469
-1.08402455647856e-05
7.12561492599636e-06
5.30292293813052e-05
8.51332730446214e-05
0.000106447511880631
2.36331040243085e-05
5.85029527180533e-05
7.53284544002952e-05
3.3609301495261e-05
3.32318712504417e-05
8.29711122635248e-05
5.58369597613832e-05
4.63080882710929e-05
-3.67381925556452e-05
1.73633664685268e-05
2.04007001321838e-05
7.60200521719325e-05
3.12568117075197e-05
8.66724228453472e-05
4.61213374331403e-05
4.2212586474233e-05
7.08698426587517e-05
8.07554050982973e-05
7.49617827349254e-05
0.000134413001009621
5.81715678066823e-05
0.000163606366159407
9.29245408814e-05
8.1392379361705e-05
6.34886997934691e-05
7.9380612321634e-05
8.87311262131468e-05
5.74674515394233e-05
5.6925897394659e-05
6.84076797971102e-05
8.69424241509575e-05
4.22540080188036e-05
-3.85304625081497e-05
0.000126653159777899
6.56985075890271e-05
7.78637512051196e-05
5.3339942345267e-05
8.47244849836759e-05
-5.27702608371589e-06
7.3432291492052e-05
9.00647520156456e-05
8.56744392898427e-05
-1.27658795622875e-05
0.00014616862105364
4.88209647264443e-05
8.41376897147969e-05
6.36562894613715e-05
-1.7068446660047e-06
9.73279514873862e-05
5.21399022333166e-05
7.68127417194963e-08
7.44766322163734e-05
4.57051024279636e-05
7.31237936000979e-05
9.21517017468599e-05
4.19083464680853e-05
5.2675932857125e-05
6.30462918778648e-05
5.65135407574739e-05
0.000120173197485202
7.66112026988792e-05
1.83072039459823e-05
0.000128468231103594
4.64005121711745e-05
5.7928451484692e-05
5.49854054873123e-05
-1.58087360141642e-05
0.000111738240234522
0.000112966334830468
4.96895196786522e-05
8.81872844547598e-05
0.000105692572523431
0.000140979465458463
3.59976294510454e-05
4.76039169520264e-05
8.94812588243043e-05
0.000142859950138267
0.000106733770350975
3.77613112356467e-05
7.26479430588416e-06
8.42919174997501e-05
0.000100136073049429
9.54662035452565e-05
4.09782708946591e-05
4.72911445120331e-05
0.000103658744246444
9.58426850944669e-05
3.84905048814394e-05
6.76056849394775e-05
9.10466498316103e-05
3.13057824560185e-05
9.4099707101071e-05
2.11110613196413e-05
9.78575115788385e-05
2.38219698351247e-05
5.73964772096584e-05
7.87999963900498e-05
9.07718931564406e-05
8.20284978176429e-05
4.67200896679826e-05
3.36980224211335e-05
5.91418857182855e-05
3.25606186910633e-06
5.29908960794998e-05
0.000148889995747963
4.95791825918027e-05
0.000101266326468345
0.000108009770662374
6.76121839508116e-05
3.89637903350961e-05
5.53734085050117e-05
9.45997169690026e-05
7.72842254331069e-05
3.11930833124602e-05
0.000176849347865583
4.7395121689969e-05
0.000112213096547808
4.73409934907684e-05
7.47965032777341e-05
0.000139443663961676
7.40250666227308e-06
8.64829643874017e-05
1.95586673824097e-05
4.64170335478289e-05
6.39586531645214e-05
6.65534220683924e-05
0.000113740422539786
8.70680813414818e-05
6.23173007163224e-05
0.000109568339675782
0.000101115368899145
-3.19696239812393e-05
7.36970312375484e-05
5.36961573168887e-05
7.66284366861001e-05
2.38881873857348e-05
0.000108952806841893
4.36693062615242e-05
8.46314838163127e-05
7.0869750854918e-05
9.04170451501438e-05
2.21383619783968e-05
5.26420862642886e-05
3.2414879323658e-05
0.000123558983654089
9.05300208975503e-05
5.90090057514071e-05
4.210882747862e-05
0.000159090501138831
0.000102402544035565
0.000120970631166958
4.86855509840677e-05
0.000104403301735159
0.000117885455033196
0.000101594031675903
7.22802982656004e-05
8.58717308805314e-05
4.73696037362617e-05
-8.13509124213971e-06
5.43981022055156e-05
5.76547229549157e-05
7.08664686613886e-05
5.59667971915986e-05
0.00010447917483124
6.4924137336998e-05
6.65021058835701e-05
9.56682091498475e-05
0.000104655127527617
-2.56835441398069e-05
9.62481283328501e-05
9.47661300393455e-05
6.58845916214225e-05
0.000148568295361979
0.000124628648174688
-1.40820776333926e-06
3.01910678618492e-05
0.00012164681902147
5.79065683280805e-05
5.84376024366866e-05
8.12712651183923e-05
0.000100273169462428
8.73779816094941e-05
9.96970296390463e-05
4.48645034759226e-05
0.000121132665727341
0.000127298233043829
6.80006667129639e-05
0.000100759838927241
4.0946501337802e-05
7.37283386962351e-05
7.65608406364594e-05
5.15829925663738e-05
2.50069844787421e-05
6.08257877079068e-05
8.86963601376091e-05
6.17965945350173e-06
5.35515035235378e-05
7.93236120172767e-05
6.42388901289854e-05
2.51074567043572e-05
5.85737770817243e-05
0.000193675765129392
9.62827095860284e-05
7.48185912086414e-05
5.0068729560139e-05
5.54996471922197e-05
4.4024602261956e-05
8.79546594414791e-05
5.29400978740255e-05
1.33520031968169e-05
8.04913227316042e-05
9.08277864816377e-05
7.84590800916177e-05
9.85892589916129e-05
9.31702821415606e-05
3.54073267839652e-05
8.67434536225092e-05
0.000100096146028768
5.37020761330832e-05
0.000107218189458221
4.12233935890673e-05
0.000165359905174259
1.17047752219478e-05
3.09858000503455e-05
8.15932071709764e-05
8.10769521125338e-05
4.53020352069867e-05
9.06931794073225e-05
0.000131261053052334
7.17257200734678e-05
9.07109883811719e-05
4.07459726325459e-05
5.21869193005581e-05
6.50883102665795e-05
0.000151693872912497
6.72632062955411e-05
0.000117710670984116
0.000117229094909185
8.03878230622236e-05
8.0453108492077e-05
2.3591613397195e-05
7.06105526059083e-06
6.8931398606816e-05
7.67722755829294e-05
0.000114609210164547
2.21709196305432e-05
1.63008919651581e-05
6.72565628934302e-05
2.53328416543486e-06
1.96236689019497e-05
2.89603571034571e-05
7.73458440954489e-05
1.0517209706879e-05
5.55811357223187e-05
2.4079953822637e-05
-1.46553977820788e-05
5.61804983700179e-05
4.26840074285813e-05
4.93266048492175e-05
6.10849758550872e-05
3.38810268852353e-05
4.35431411312454e-05
5.12860720587935e-05
4.60693661195206e-05
2.05288682792778e-05
4.09536791647183e-05
0.00016496062841982
5.80586166398717e-05
5.39418840025915e-05
9.77331785024118e-05
5.4652839602386e-05
0.000122977484296211
8.11049516431509e-05
6.26401750814852e-05
0.000128915428027509
9.04321758422738e-05
5.24760124283037e-05
0.00014012055566608
8.62554867271542e-05
7.04405780412175e-05
9.95127658382132e-05
1.65491844499613e-05
0.000109049540978622
0.000125623065981971
0.000102698973728065
5.05480932121935e-05
0.000116876910001466
9.09388910954975e-05
3.23043868419748e-05
7.63150595490414e-05
-2.76231372512711e-06
5.82824851875214e-05
0.000108497273656526
-9.38058119367958e-07
5.59328400419372e-05
6.70440115804894e-05
3.01192071012459e-05
0.00013168873628501
4.78685298847836e-05
0.000166343383385226
0.000123897602041378
-9.99279038082743e-06
7.7367832972585e-06
0.000128479485845863
0.000101420053889212
8.92716262465766e-05
6.59305954868147e-05
8.1381070592053e-05
8.71163604261966e-05
7.3751991434686e-05
3.61633825488568e-05
1.03153104765329e-05
2.59732227307332e-05
6.46462090112117e-05
9.3492581196089e-05
8.62752149829248e-05
5.95241433328729e-05
4.15452920199677e-05
2.56352970292701e-05
4.95674905182019e-05
3.03171203900727e-05
0.00011483636339326
6.09303993312185e-05
0.000100321154462114
1.89482119941036e-05
5.15092624328528e-05
9.43058484678763e-05
9.94322829058086e-05
-2.86559783536617e-06
0.000130155363727363
5.85516557615001e-05
1.52949113649892e-05
5.15494782610929e-05
3.23419724818003e-05
7.4979178088597e-05
0.000143439322016202
9.58768975712207e-06
6.47529628706293e-05
5.70821428398398e-05
9.6256219288089e-05
0.000104694762498775
8.29261817784491e-05
0.000115320507184652
5.84627858035152e-05
9.93878145629812e-05
4.95030978558321e-05
0.000144868470246971
9.90042987607976e-06
4.08988351635259e-05
0.000118934321136612
2.90079134256256e-05
0.000103247224521052
9.61655338559336e-05
2.9951773856882e-05
0.000127477310995789
0.000102036160870061
0.000145217654623013
0.000105944085263702
6.30604679131257e-05
0.000133455146304427
0.000123261605107806
2.26471702212843e-05
6.3265655815654e-05
6.3511839828259e-05
9.00457248924352e-05
8.01468001704572e-05
6.53433063362737e-05
4.45681091671788e-05
3.64544450979677e-06
-1.20695787053472e-05
-5.33803707059156e-06
6.2896547668585e-05
0.000114686224389879
4.46595718688027e-05
5.22871547700248e-05
0.000112166764177105
7.99033242325729e-05
4.85750520411341e-05
0.000104921844270779
5.56300568457559e-05
6.54953886462244e-05
4.35233797686403e-05
8.24021968374577e-05
3.3661371684675e-05
0.000100423769234605
2.22732397609429e-05
5.45889236528637e-05
9.3782662220129e-05
3.92480727607516e-05
4.13602117425539e-05
9.282913576825e-05
0.000133626046087931
6.16995628357163e-05
0.000115725108350429
3.98947966868794e-05
8.99996879394447e-05
7.41000979295482e-05
9.90361138239304e-05
0.000105291976844349
6.34142783082942e-05
4.89145892011414e-05
0.000143309947749351
6.93857953554678e-05
5.39539560192934e-05
7.01587715421032e-05
2.78987303367684e-05
7.17947734206282e-05
0.000106011602484274
0.000144119645935427
8.84761472278162e-05
1.47427324175549e-05
2.8496781715631e-05
-3.92107086338601e-06
5.59713514869179e-05
-2.98204919957822e-06
6.24793244547395e-05
8.76594382684925e-05
0.000102357053355797
3.41093089872154e-05
1.05517179604947e-05
9.9661375494432e-05
6.37776649182498e-05
0.000146295381017704
5.78651102891987e-05
8.86543969632002e-05
8.55176923555763e-05
0.000122879392157769
6.83732061434128e-05
3.3177878226576e-05
6.81174391831195e-05
0.000116144219377283
0.000109727774364469
1.98574603826862e-05
7.35296287447688e-05
0.00015040082329828
9.71280541495951e-05
2.41291952280233e-05
4.23132547481155e-05
5.98478362955735e-05
8.89989339280067e-05
7.35027768496242e-05
0.000103148520615511
0.000109832600907323
4.41526172086345e-05
9.36381245897686e-05
-5.00189537194698e-06
7.63096783893921e-05
0.000147230256065133
0.000116194738359607
5.88038481857669e-05
8.48699003144238e-05
9.06667890884768e-05
1.1464578324347e-05
8.2898600049692e-05
-8.92213425405347e-06
0.000105325312725889
9.00335469910606e-05
6.7904978660188e-05
4.82530409400455e-05
0.000107145910829701
8.51144783714563e-05
0.000137584514988899
1.43552686173045e-05
0.000109888599298211
0.000115112586873386
-1.40077423270262e-05
8.34044398344092e-05
7.28577563996225e-05
3.21668429425421e-05
2.95348641792206e-06
0.00013503769664632
7.27972325927778e-05
6.91737765559586e-05
6.1729098094092e-05
7.08941322965528e-05
8.80268306504422e-05
6.52560805250511e-05
-7.4603169748832e-06
7.37243579459865e-05
9.36776576522984e-06
9.2248134602636e-05
9.96285090141016e-05
0.000110462561078013
2.44597876135614e-05
7.33174694499245e-05
7.71886097581937e-05
0.000126505807547276
4.08898296324145e-05
6.2962900673038e-05
9.3607465012124e-05
0.000102891566039651
1.75807469179465e-05
5.37921767536739e-05
4.54296149613818e-05
0.000105694137814527
7.7851670743312e-05
8.93575384252449e-05
7.77146184324892e-05
8.68455062077238e-05
7.00748219455847e-05
-2.46002364173271e-05
5.46562313369981e-05
4.53700425370447e-05
0.000122035967622785
9.76848334039471e-05
1.37111925491529e-05
6.29580323243876e-05
4.33136050998387e-05
7.30778447399836e-05
8.28972721899223e-05
5.50119120685483e-05
-1.95617743786361e-05
0.000124788052670448
3.0781948391181e-05
7.99368252573451e-05
7.40899307827275e-05
5.42786843599087e-05
2.79868456370868e-05
6.55163641065293e-05
1.60563543891105e-05
5.58144137237419e-05
8.08894673603148e-05
0.000127469655635559
6.10183658477345e-05
8.84722494307107e-05
-4.97317684097286e-06
6.21144871511164e-05
0.000101461919021801
9.9895980254297e-05
9.16402671003616e-05
9.3600448308796e-06
0.000138466129352675
-6.34346462703058e-06
8.57280464237966e-05
7.46015719784362e-05
9.11881900715607e-05
3.92392281486928e-05
3.59771661115935e-05
7.73347826487784e-05
0.000121199227029213
4.94844927383122e-05
1.18141727788623e-05
6.36771502312442e-05
9.7740758715563e-05
-1.29815936626937e-06
6.07895204007282e-05
9.83006499318353e-05
-1.44301812372889e-05
5.26500507297498e-05
0.000123138664158482
5.69621521811423e-05
0.000113048368744963
1.40554785854448e-06
5.31644913734919e-05
6.09177493322356e-05
0.000131995935866213
5.77767634542865e-05
9.39709169824494e-05
0.000100836999759481
6.53293527854241e-05
7.00379640096042e-05
3.40810744150369e-05
1.98714158051599e-05
1.68374921694805e-06
9.98023638287133e-05
7.2784097136783e-05
7.10662165107969e-05
4.50666100889544e-05
6.73715962201445e-05
4.24708543974661e-05
6.63964191944553e-05
0.000107777590840054
8.00930643959026e-05
0.000101504024147144
2.38180539436454e-05
3.48118000862513e-05
6.3356419558273e-05
3.8461418264629e-05
0.00010133254279957
-1.89763139541962e-05
-9.7648314259002e-06
5.79748800938177e-05
7.6628491610124e-05
8.32750211260477e-05
6.76416438637949e-05
1.42834761716203e-05
0.000164967039309009
7.46574403587887e-05
6.57462166863677e-05
8.16217734253528e-05
3.48869542698537e-05
7.18522162760446e-05
3.18708544384987e-05
4.59059811371274e-05
4.61832588456749e-05
2.56115756708919e-05
4.67453748408799e-06
0.000106289872750408
0.000119587635255143
8.78506660896961e-05
4.07333497126253e-05
0.000123808889573136
6.77090669820426e-05
8.21679944364982e-05
0.000166408678525432
5.46420146298392e-05
3.8063223993169e-05
4.04687197475165e-05
9.22959081752743e-05
5.6652921246002e-05
4.9437134441787e-05
8.61364254613288e-05
5.48040205009148e-05
8.68784835383493e-05
7.16047092247767e-05
8.01561800281855e-05
5.93993865969313e-05
8.27434389126705e-05
4.16271327396859e-05
0.000122213114320788
2.05999922193593e-05
8.30892784969432e-05
5.9458341401701e-05
5.53795777743168e-05
9.07591175266318e-05
0.000111253405289898
2.89580301898091e-05
6.17262490785693e-05
0.000149494273181132
0.0001113357804699
0.000142395671989211
7.62424250981715e-05
7.79267126671147e-05
5.67919031540332e-05
3.16247362506947e-05
9.31090462550009e-05
4.01543583832494e-06
0.000145481687770085
0.000104168618889587
6.51675011873593e-05
2.80666455045496e-05
4.4916768931168e-05
5.26162902408924e-05
7.46774810647489e-05
9.02358403652767e-05
1.71173909910155e-05
4.06931341049226e-05
7.46244009443786e-05
3.63039376093528e-05
2.4092969190678e-05
3.1864676290681e-05
0.000119056450660488
1.48340285537628e-05
7.47649328197363e-05
2.02552164955873e-05
9.32112687443149e-06
7.82090835329541e-05
3.22209856684296e-05
0.000112944234985529
7.79531565070808e-05
5.29224093509021e-05
6.05520875240269e-05
7.79340853767833e-05
7.39980003239654e-05
0.000131421298167544
6.72274824116193e-05
5.39071224719422e-05
4.12755619076973e-05
9.24932640899508e-05
1.37540546983993e-05
0.00010071763550533
3.60057273298184e-05
8.27179257518911e-05
6.29906826191543e-05
4.65263241679126e-05
9.09612614394024e-05
8.47280238481691e-05
7.64205666438241e-05
4.82066912850182e-05
6.89023294450897e-05
9.39948799065733e-05
7.36845758890303e-05
9.66512497429597e-05
0.000104104406421678
7.27561288026873e-05
9.98093884628027e-05
1.37071004690928e-05
7.44411468930488e-05
7.74718576656168e-05
4.85353741704443e-05
9.12264632741806e-05
5.29422829399563e-05
9.39189119428563e-05
-4.98019111312483e-06
0.0001305785403742
8.33601535428219e-05
0.000117630263422927
3.43067897756257e-05
4.92932254075289e-05
0.000115412843710789
6.04950278139229e-05
8.86008852275363e-05
7.90412632559958e-05
7.27900992127388e-05
0.000126193077530389
0.000110387533041689
5.33181879733649e-05
6.99316687122733e-05
7.72154307583215e-05
8.03029718810631e-05
8.90293206302108e-05
0.000172085281846945
0.000126688630353848
9.69138026126269e-05
7.47333530070416e-05
0.000105558332989389
0.000129708556810187
5.27040160167994e-05
3.27630031408593e-05
0.00011034339504336
8.22508777330937e-05
0.000129773713441921
0.00010264914319594
5.69080127112627e-05
5.20792134503144e-05
0.000120227316510056
0.000108924029697944
7.31103684533152e-05
0.00012814126888212
7.16266736596092e-06
5.75192585340163e-05
1.18770065761818e-05
3.11625068535066e-05
9.02580041486028e-05
4.61873925708332e-05
6.60591756696834e-05
4.15149205266111e-05
3.06888567419795e-05
0.000117853109281045
5.87807800493258e-05
8.09427936573771e-05
6.43985126996173e-05
7.35408244442193e-05
6.79584731206394e-05
4.99588473183241e-05
5.04915167294074e-05
4.74008643565232e-05
9.83427326738395e-05
8.93399061775722e-05
0.000111237830125647
9.20305078308394e-05
4.03322653074079e-05
6.92304988566117e-05
0.000158784486093293
7.74447458356328e-05
0.000132807413435184
7.42960574548638e-05
9.7982615768483e-05
1.76704919116507e-06
0.00010856450618357
6.20445108645697e-05
4.24416264948341e-05
9.27645958862852e-05
7.8594508594259e-05
3.82837083774125e-05
0.000103759912427512
9.22449910051364e-05
4.71886352327424e-05
0.000110108177616453
4.13433282921499e-05
5.19857478417447e-05
-1.19587955414034e-05
0.000109879249922327
9.5264388981309e-05
7.91148588920085e-05
0.000121792650093614
6.45935728639836e-05
8.47874579107007e-05
4.95027332276093e-05
6.91333518565701e-05
8.24638638457548e-05
0.000104854040486685
2.69982108416493e-05
0.000111562334076597
3.42286921958554e-05
7.08917235489727e-05
-1.64562165425686e-05
8.74185990740943e-05
2.6936359385713e-05
8.76542298181916e-05
6.57452679720317e-05
5.33042325084541e-05
8.99419944238483e-05
0.00010121623556507
1.54717760305804e-05
5.80439456162928e-05
6.84183993429601e-05
3.99829483135308e-05
1.99959641882101e-05
0.000132145863905588
7.87429025235448e-05
8.01031402384034e-05
6.20396259350234e-05
9.64596079847902e-05
7.5180049826955e-05
3.90151287207847e-05
0.000116513561306392
-5.19121671737059e-05
8.85296191190487e-05
5.94779285751869e-05
7.52314418856496e-05
2.7496349188745e-05
0.000125403561188534
7.91823760617461e-05
2.48807087579624e-05
9.75314365045155e-05
-2.638168913779e-05
6.12545755254594e-05
-3.65596954210229e-06
5.06390861633879e-05
3.58952734086365e-05
8.94758714138887e-05
4.49411047863471e-05
7.50804096608758e-05
4.83820128676817e-05
0.000137719135699693
6.19791686332049e-05
2.50009431504698e-05
8.92055302727678e-05
-1.25434789848128e-05
5.6345671077931e-05
3.24323743530844e-05
9.86322367163783e-05
0.000115506539730292
0.000125157591751698
8.47970264434084e-05
-1.76561319981707e-05
5.80663095527653e-05
5.57948053107157e-05
5.48233288792541e-05
-1.70887074195284e-05
-2.18195205855249e-05
2.37337479079835e-05
-1.9378013772842e-05
3.45685424009084e-05
0.000102501548374792
3.64443490530544e-05
8.60028029936823e-05
7.34881696837546e-05
9.28300800206149e-05
6.59712434944146e-05
0.000116309451696433
1.89428716515961e-05
7.71558763244693e-05
4.95067153669091e-05
8.16631181023991e-05
5.07112271036719e-05
5.67452530229357e-05
4.78037130344167e-05
9.20178383011978e-05
0.000113377190442656
0.000155795652828496
0.000116397322575496
6.83489944430923e-05
6.94749117109811e-05
3.63973329604996e-05
-2.64296357717411e-05
0.000126522983155882
7.90527477836945e-05
4.03609364417406e-05
4.3736407035245e-05
5.95958575042756e-05
7.95717376474153e-05
4.84670111701672e-05
2.20270138068347e-05
9.37076652095346e-06
0.000100560493008159
8.38284179930894e-05
3.80213567149831e-05
0.000102826635226512
3.13064671955954e-05
8.70273735880163e-05
1.59838085237695e-05
6.58432042021551e-05
5.016597615961e-05
7.55751510394503e-05
3.54997377487915e-05
0.000128810694263634
7.64163876602651e-05
2.02706044208754e-05
0.000138741734777814
2.25524288648556e-05
3.5675516127054e-05
9.13201131659318e-05
0.000114510733138791
5.32420259764465e-05
2.43433553536786e-05
9.29182929521799e-05
0.000100791328591517
4.455983147662e-05
8.40959414794951e-05
2.33663063093967e-05
0.000118388019356476
3.93078935620358e-05
5.28082077025242e-05
6.70393992752987e-05
6.31102111682578e-05
8.62043554866083e-05
5.86785727144162e-05
0.00010496747917783
3.15242325949713e-05
4.96272191123066e-05
2.57280943974604e-05
0.000126371673694113
8.51312819078608e-05
0.00010190778327896
6.30416005607477e-05
8.05203376919989e-05
0.000123563814195943
8.7128060046429e-05
9.65894002668019e-05
3.00192690995389e-05
9.10313091646391e-05
9.10295359124852e-05
0.000115711565486271
5.3924645591488e-05
8.20772578647528e-05
1.97550444352972e-05
6.6952193765606e-05
-2.86847753870106e-05
2.9122623423435e-05
0.000123676094730636
5.02071825026447e-05
9.38106861338923e-05
8.8116723108726e-05
2.81260577239096e-05
0.000107819930648925
8.80507779310547e-05
6.59735049300976e-05
-1.11086765813412e-05
8.8423064390063e-05
4.29153440059613e-05
9.24428903030189e-05
0.000114068763352625
0.000116901903495267
0.000111516005733909
6.30388014883021e-05
-1.03755449619888e-05
3.47680000559947e-05
0.000118307299098593
6.21443158629196e-05
6.24624139305723e-05
5.97933323503324e-05
3.6715737115875e-05
9.36822943737333e-05
5.93711886598843e-05
2.7214998706093e-05
5.92482865269914e-05
3.29137382273258e-05
0.000155550349358078
2.52635936679953e-05
6.51234078802081e-05
4.98854179241726e-05
0.00011962248419018
5.43456377293558e-05
6.42271992291252e-05
7.42529083601556e-05
1.71823267738841e-05
6.55522306735074e-05
5.81127729168475e-05
-1.55165690873333e-05
9.79198016146764e-06
5.32943975397473e-05
5.66297112417632e-05
1.74285680302145e-05
0.000153444009246998
3.10946989976395e-05
4.06278846681358e-06
0.00012487869526743
0.000107858806099021
9.4146603240253e-05
8.58320039392518e-05
5.60435313351701e-05
7.89651174609267e-05
6.28692188396266e-05
7.31046915039638e-05
0.000103216808163021
7.25437532323198e-05
0.000115109737351741
5.39955416239468e-05
1.13769522942142e-05
8.74085814844328e-05
9.80890077458159e-05
6.77219932392417e-05
5.00666835388798e-05
5.55418569951782e-05
9.16477821706056e-05
2.40626547213339e-05
0.000109572294196704
2.79874989015468e-05
8.24838624265991e-05
4.36619929740997e-05
7.85272157633035e-05
7.16728893725961e-05
3.6124730003615e-05
3.45170519080856e-05
0.000173836521180046
0.000104824122340231
6.8508196126289e-05
7.16408105669719e-05
7.39437127343503e-05
0.000121001018777223
8.80683790688308e-05
6.59383056160706e-05
6.96682458510989e-05
8.36615417802992e-05
0.000153893738812186
0.000109065224334367
4.91696922671385e-05
0.000109746768194321
0.000127718744328015
7.85648501728835e-05
1.15224877901515e-05
0.000117995745813593
4.83858586322283e-05
9.65866212086102e-05
0.000103690861019781
8.12941308396641e-05
0.000115899298456697
1.20477690102214e-05
6.12687435147904e-05
5.60688698052986e-05
0.00011687869886035
-1.29650374017126e-05
9.64831998301341e-05
6.84527847176566e-05
5.77261511710715e-05
6.64148922771665e-05
0.00014767000652032
4.36757596152333e-05
6.0271042739001e-05
4.27386849382859e-05
1.54169724081698e-05
9.02577207020264e-05
0.000125222671915462
0.000115875433887242
5.09169722209099e-05
7.03226916331738e-05
5.7601594261132e-05
6.55034949742517e-05
5.87977379868432e-05
3.91150613302855e-05
9.52232640932396e-05
7.80540448866556e-05
8.2147301431362e-05
0.000108796706862606
0.000118372666825309
9.78305569888423e-05
7.60631363844632e-05
-7.39796354299921e-06
4.72126561552761e-05
-2.73354322302056e-05
0.000121153784406459
8.2280729990674e-05
0.000108561252450945
5.78294246159387e-05
7.72082713718432e-05
8.33615242347476e-05
5.55482893630035e-05
5.84808572337441e-05
9.55923285622462e-05
7.17648451211577e-05
5.77701089060464e-05
1.48674360743593e-05
6.94809930059862e-05
0.000103210967121803
5.19707374671172e-05
8.62073910107499e-05
7.28600102156953e-05
0.000108479099422398
0.000126473434386238
9.16323807144531e-05
1.01533294485891e-05
7.27584996463706e-05
0.00013665687934199
4.85219968175603e-05
1.9795388125534e-05
0.000112456255365538
0.000108453953967515
-4.24133379237335e-05
5.99495996251778e-05
7.02431040073895e-06
0.000120872728595464
3.81450380336821e-05
0.000110723787076499
-7.68132716632549e-06
4.46525443233272e-05
1.91075942738472e-05
0.000151328434016889
0.000105599803394258
0.000114135030825731
0.000106401459021301
-3.24535836669476e-05
0.000109622891750883
9.03808884744397e-05
6.90272653774476e-05
8.66168890239788e-05
3.92048185160923e-05
8.68155423238258e-05
1.90351555651417e-05
4.0802865160503e-05
6.24029296096454e-05
0.000132385680501559
3.92731498200081e-05
9.0652050209759e-05
-4.1862440459637e-05
8.78802845443135e-05
6.88478789227559e-05
0.00010001628541876
8.11635237276592e-05
0.000121727457766966
7.1068236716419e-05
8.36764522722564e-05
4.67585305289197e-05
6.47885665656045e-05
0.000110829261495398
9.15830317455297e-05
-1.3569248239623e-05
0.000110941502952922
0.000130852837852298
2.64880348520656e-05
4.23393217449986e-05
0.000119043482169252
6.00376259348702e-05
0.000138509723285314
2.37508755070218e-05
8.4642313824514e-06
0.00010068127557325
2.34506184763656e-05
9.24432230697544e-05
7.9142298108769e-05
9.34616115494135e-05
8.11560711010492e-05
8.16679571702988e-05
0.000116379971027416
0.000100739901899203
9.90751108994155e-05
4.61592030892426e-05
8.30895435259963e-05
4.21519293908075e-05
2.0433000522095e-05
6.10119362168858e-05
9.47879917322486e-05
1.01192978758797e-05
9.30524832298257e-05
6.1217146983675e-05
2.80669845530986e-05
4.90038056817249e-05
7.33975438687626e-05
6.18533661656193e-05
2.68846356229427e-05
4.58190494303052e-05
7.84314708910844e-05
4.90103697323178e-05
-1.06183388534997e-05
1.93123254003113e-05
4.81542161954451e-05
8.47456521952833e-05
0.00010875255256701
2.79319183572947e-05
9.42871347743628e-05
7.61636443951281e-05
6.22380608428917e-06
0.000129328644741742
6.87956455863608e-05
6.80904099755049e-05
0.000127262257942534
8.23886468138545e-05
7.21389124321682e-05
7.2050509933188e-05
1.16797288765363e-05
2.40034782303806e-05
7.48089641192117e-05
9.78517486240488e-05
0.000108834358466657
0.000107553235332151
0.000130341109422497
9.50282647956638e-05
0.000121234915382359
9.26203272022541e-05
3.40145459520256e-05
0.000129620154932362
6.23223993411287e-05
7.71674016664639e-05
4.52017475468553e-05
-1.34961915827824e-06
7.62092939276573e-05
6.58073758085265e-05
5.00650635856948e-05
1.73510170633059e-05
9.06471907354223e-05
3.70092573559766e-05
1.0323239018786e-05
4.63870997570503e-05
0.00012387226394292
7.25296119651743e-05
2.59226228011272e-05
9.93290361683528e-05
8.21904483783642e-05
6.69244965516214e-05
5.60214371322725e-05
0.000131078223400835
3.29117126279357e-05
6.06814760115968e-05
4.94999185247756e-05
8.56272173855143e-05
6.72499830618134e-05
0.000111825082813543
0.00010222026795009
3.96597053397112e-05
7.98648526115692e-05
6.62088014264949e-05
4.27245685699278e-05
3.65047263079465e-05
4.6769209622329e-05
4.8830286884228e-05
5.41643615077989e-05
-1.78776401867694e-05
5.57484776973958e-05
1.90320712768771e-05
6.80952659338492e-05
0.000100841152702212
0.000130016451260649
8.99231314320771e-05
6.94384250185315e-05
8.66405918266042e-05
8.03400506209114e-05
4.59319597990069e-05
0.000106615067194148
8.67108593335528e-05
0.000167697004174487
5.45684573881576e-06
7.66812201264077e-05
0.000117646344431931
0.000167995367419332
0.000138914401846623
3.97390259857755e-05
9.63020317977643e-05
1.06838662665602e-05
6.82716101076262e-05
0.000105726472973064
2.38244222007454e-05
5.87216349326298e-05
0.000102455178137746
0.000134095944481432
7.19091873905241e-05
0.000118242047748269
6.66746099124209e-05
8.63555000000224e-05
0.000120444810433185
2.78346136643572e-05
0.000124433720834407
8.63248797855611e-05
0.000100384906769237
3.3258293657154e-05
4.21041103933539e-05
7.57092241094737e-05
4.30132389797648e-05
2.21234627289609e-05
7.69569291253725e-05
8.9123410777302e-05
5.09402627094987e-05
6.57170619654693e-05
6.08966337065919e-05
7.00627310812546e-05
4.42730824529577e-05
4.56251557170098e-05
9.63840311885563e-05
0.000113592083243288
9.37692796186947e-05
0.000101926602270411
8.68988489195838e-05
4.40614431324268e-05
7.19411080812665e-05
7.05434471273716e-05
6.48160967504837e-05
8.15022957272357e-05
4.76875751081259e-05
0.000131028589768507
0.000126140962381388
0.000135818056359175
8.71264243308505e-06
5.52099503846939e-05
5.20473217261939e-05
3.15077123628535e-05
0.000115312742474781
2.86402018499623e-05
0.000163804639933056
3.37020288422804e-05
-1.6070431870457e-05
9.39431368823621e-05
3.36906137726293e-05
4.03201601557946e-05
3.46093261355994e-05
6.7848942895718e-05
0.00013132745210122
1.23098380576028e-05
0.000162815176415882
7.53384845134771e-05
1.05309575669804e-05
8.50980070881602e-05
8.57300973688447e-05
5.46898385835912e-05
7.89560096297948e-05
4.84383985221996e-05
9.23846430692432e-05
8.86644163704486e-05
-3.17892896042573e-05
3.63752177652055e-05
4.27320021454439e-05
6.98541002850251e-05
6.83558887536783e-05
8.37844391114546e-05
6.66752417869276e-06
7.87224516793525e-05
8.96615148518461e-05
7.12175417899247e-05
6.03666547887432e-05
0.00011364541540095
1.34638074283222e-05
3.26777136618972e-05
6.90603669747346e-05
7.76257016053249e-05
4.56178639254527e-05
4.67574750545168e-05
9.55580473869641e-05
7.79647967402305e-05
5.07251587884173e-05
4.89791283572323e-05
3.61636310725256e-05
9.47436786811095e-05
0.000107210968986249
9.71713371445567e-06
0.000148879004303982
6.09185007005336e-05
6.23625105803649e-05
8.9833942401958e-05
5.53201611452535e-05
6.75018386687921e-05
0.000115850964862941
4.68901472682961e-06
7.28244748506592e-05
-1.04869779816089e-05
2.59843216543941e-06
6.31414062578363e-05
2.52990420046795e-05
5.15296472911929e-05
6.68987139322655e-05
2.4073915449757e-05
2.49898219792763e-05
7.73258355706325e-05
0.000145260595403674
5.78041664283259e-05
7.54547530569798e-05
0.000141892499449664
5.46440966560983e-05
3.25273685140952e-05
8.66010211374462e-05
6.16157533057549e-05
0.000155352043871441
6.60235891717831e-05
0.000166845838949341
8.01705775142412e-05
8.30997344886999e-05
8.85993250725875e-05
8.03597470802568e-05
2.41446896611317e-05
3.36177187512319e-05
0.000152794712252579
6.30523630496925e-05
3.899866345443e-05
7.22695815543989e-05
5.82493488131114e-05
6.47421523731846e-05
6.2766974958216e-06
3.67159815354913e-05
0.000101046263148983
0.000124363893133028
8.79117080806437e-05
0.000121032836540839
0.000118984856630725
0.000151380338949376
5.32112489890616e-05
0.00010351910212804
0.000149116837301194
8.36396957100697e-05
-4.2346550803208e-05
6.18010326976386e-05
1.95845174125569e-05
7.00441775955705e-05
6.12691249998748e-05
4.16920892709747e-05
3.83402147009631e-05
0.000103166575784551
-2.04540735745231e-05
0.000135264688837301
0.000118222249879879
7.23740088508741e-05
9.86337550443425e-05
0.000107400719827412
7.84009319768727e-05
9.91405358011806e-05
2.82859608571704e-05
9.77092897193922e-05
2.33315447560704e-05
-4.53569516047867e-05
0.000113828238997476
7.03423191158899e-05
5.77671523754516e-05
0.000102092940681995
2.46304802299427e-05
0.00014222729383629
7.78961156051224e-05
2.76530277365548e-05
8.47667649103217e-05
2.95150134319455e-05
4.2491108442112e-05
3.68641597909896e-05
0.000114810671572313
9.51441334732611e-05
4.06908633015946e-05
6.52897711874774e-05
2.80262352734581e-05
0.000115324685711742
0.000141401522048723
3.91768146831762e-05
7.07551206187844e-05
-8.17766031466593e-06
5.95273185545244e-05
9.83192095533875e-05
3.17436238205905e-05
0.000123552974853149
3.00195847272247e-05
5.19573604001355e-05
4.49181945033071e-05
7.61760316507327e-05
2.94557046797093e-05
1.57312429551713e-05
6.67642997633322e-05
7.02575016438805e-05
-7.8386539640999e-06
0.000101426026436357
8.48506515052779e-05
-1.0292603004157e-05
5.67242106051693e-05
5.10745371788813e-05
5.70189154973986e-05
4.46743655188663e-05
5.05341153197212e-05
-9.99468604779483e-06
3.14442702881965e-05
6.0538678286061e-05
6.05794439302708e-05
6.4139932131789e-05
8.41208820630586e-05
4.85348431554623e-06
4.16189534883669e-05
4.79879444863951e-05
1.18430643724143e-05
8.52004844365658e-05
5.77372669574564e-05
6.8234705466883e-05
-8.64358805325243e-06
6.1591976097617e-05
0.000115527237593012
0.000143852096884404
0.000139696893761678
2.90444819696342e-05
5.35419439005456e-05
4.44043526626148e-05
2.78733925028238e-05
4.9452690224079e-05
0.000121203225466485
5.25664999671189e-05
5.1991454370785e-05
0.000105307294835441
3.58906884926486e-05
2.61150136939284e-05
7.33268691944759e-05
6.66493763517366e-05
7.69328999921441e-05
8.29179643232878e-05
0.000132595858916462
0.000101129117078982
9.13153692691116e-05
7.63113613214584e-05
9.46934190657962e-05
9.42008358836779e-05
3.8067994228314e-05
0.000114455175486007
0.000126072466723434
9.73789938708071e-05
9.70952598667624e-05
6.57201808546864e-05
8.32433251954012e-05
4.69785678714227e-05
7.14100023260988e-05
5.75313029645042e-05
6.80786322575532e-05
-7.91144329699372e-06
0.000108604850472197
9.01436400571173e-05
5.07017397482941e-05
7.57937436970007e-05
-3.08427781699625e-05
9.55184544090179e-05
6.71026681999344e-05
0.0001357686683137
6.94650041599085e-05
9.83996806665986e-05
0.000114814323537862
4.96578405934525e-05
9.08700155647071e-05
6.99328847255573e-05
0.000147677846505528
1.539798739865e-05
2.4959793145333e-05
9.092203777848e-05
0.000108396423726031
3.33945254837033e-05
0.000113898910616314
0.000101431127452809
4.87602454330644e-05
6.54652004559819e-05
6.47249090305366e-05
7.2754429244385e-05
2.31686387728556e-05
0.000101742966513755
4.3845825757968e-05
7.29228902376752e-05
3.68434221823179e-05
0.000128812533650203
5.16449120545186e-05
9.55379728340073e-05
0.000113601189945516
6.20849736992825e-05
7.72881585995463e-05
7.12536214674025e-05
8.57317175801304e-05
4.12140048051472e-05
6.3591026020121e-05
4.83088513867797e-05
9.51857291408908e-05
0.000123902827997842
9.99866792728371e-05
4.78009497181243e-05
0.000135655397089147
6.34162837909298e-05
7.16055143138882e-05
1.02106040437129e-05
1.39756055393684e-05
0.000114767783942263
8.20139629054573e-05
8.32833426301396e-05
7.51439486309249e-05
3.48689250429178e-05
-4.99524411246122e-06
0.000103956373894038
1.11530835522332e-05
2.26312277363086e-05
2.4201356756537e-05
5.33488053809801e-05
1.94468061874475e-05
5.67243372762431e-05
-8.19211962758372e-06
6.60104644919791e-05
0.000106441337623789
4.40089434092218e-05
0.000153468624819311
8.60209010909448e-05
2.26992350879462e-05
0.000121701560913117
8.48227945925911e-05
6.9286881911064e-05
0.000135689992485628
9.57420952349311e-05
4.56037289331949e-05
2.36893058358096e-05
0.000122978236990733
0.000141236361520363
7.6077452967018e-05
4.95122395930212e-05
7.64636770844958e-05
0.00011250173926074
6.06170408336406e-05
0.00013029238240741
8.55296153687782e-05
8.04367330112263e-05
0.000127133492008141
3.62387303216489e-05
8.56132001276063e-05
8.19595003108102e-05
0.000105768762339154
-2.36477072392295e-07
9.43128314532088e-05
5.83327057537278e-05
0.000121781862031626
6.50210629308566e-05
8.70513724166377e-05
4.2301674344776e-05
8.62105651519448e-05
9.35650662907736e-05
1.30414363960256e-06
6.77317873790058e-05
1.29406138288791e-05
-2.19030113763548e-06
0.000116349415128309
0.000111341104418186
0.000120730279156904
5.9231721709046e-05
8.98957237222811e-05
5.4908881116172e-05
6.78183136186503e-05
0.000160985355741248
8.78154939434271e-05
0.000123162674049627
6.46137716650674e-05
8.06485907903199e-05
6.71487036055075e-05
0.000106717349898221
5.36600201849593e-05
0.000117955985212521
6.53562198111754e-05
4.85307095883688e-05
4.33522385410675e-05
0.000114552121521713
1.99990763989788e-05
0.000132724611822235
0.000111714217184732
7.47788610555331e-05
0.000185799390279277
7.18923647645667e-05
8.57956584399361e-05
6.08053841991341e-05
7.59917465944359e-05
2.61917799890383e-05
0.000103292132854594
0.000117863177045771
8.99320827503208e-05
0.000139371045879564
1.93364531565172e-05
0.000120196651768139
2.91767304492114e-05
0.000110315949683925
0.000105079376958056
7.12638944377031e-05
3.51452713219015e-05
5.57128520487801e-05
6.69648291148736e-05
0.000173889431138949
0.000110576908911728
0.000144912418192836
9.61204780945692e-05
3.26985230613381e-05
8.41736295430871e-05
7.49052829984947e-05
3.77816546483482e-05
5.71497989582503e-05
3.26467695869294e-05
5.68022517502406e-05
7.91069015638467e-05
5.9187194985867e-05
-1.67990915512295e-05
0.000162784024822782
8.20490079654354e-05
0.000104607767232986
9.32785078491708e-05
5.1730152110901e-05
8.14526858235224e-05
4.47301565062732e-05
9.36443365112147e-05
6.74425617943926e-05
0.000144163425402643
3.37098466976103e-05
4.07411678033823e-05
0.000104899594984946
0.00010817654865043
7.1574608964947e-05
6.66170780952868e-05
6.55915531584631e-05
0.00012756638162699
2.04526938775681e-07
9.53200400174812e-05
5.50193839474342e-05
0.000106641723022929
5.11868460970929e-05
1.85900527883619e-05
4.1154612187715e-05
0.000115250203444636
9.9820300585443e-05
2.13130428793631e-05
0.000100618646482704
4.53317582588159e-05
8.85103993346974e-05
0.000108362221073543
5.00943039607592e-05
0.000104569800860364
2.53861789061942e-05
8.25692852975655e-05
0.000113409698620303
8.04669807675824e-05
7.71321916777748e-05
5.63758936581342e-05
9.8939264490282e-05
4.25307656026908e-05
-2.73496026626392e-07
6.34579182456967e-05
7.20015678501091e-05
8.41921073724168e-05
8.69591113887366e-05
-2.96032005802912e-05
3.86414405133109e-05
9.67384772013597e-05
4.89227010784929e-05
7.74693810286976e-05
7.26017440022661e-05
0.000109377061336566
0.000104498410733668
0.000112919603637579
0.000121396389395875
1.66014096367736e-05
6.16421912842202e-05
4.79926265661368e-05
0.00013837313878869
4.63049394158458e-05
4.50686891972413e-05
6.55294622800777e-05
4.46175805497301e-05
4.31568481937689e-05
0.000132926284589752
-1.26001631672919e-06
3.50428581312374e-05
3.56639950009678e-05
3.57465061774665e-05
8.85218302589726e-05
5.11927189631063e-05
4.99461065073741e-05
9.42006824673052e-05
0.000117756402920874
5.22127230364547e-05
2.58410542047169e-05
9.61399322607016e-05
5.40211939792457e-05
1.46020322118525e-05
6.89003446488682e-05
0.000102647596906286
0.000128379868299787
5.30813387655607e-05
4.96829708201662e-05
0.000103266991233912
0.000112738549882355
3.80370938909797e-05
7.1186196545844e-05
0.000137596510913396
7.04972258963415e-05
0.000103719834727458
6.24240314945509e-05
8.93663587619079e-05
4.14373056635728e-06
5.27656910151003e-05
5.15107245121234e-05
2.43298437705315e-05
4.57480304170854e-05
4.13119039022903e-05
1.68795954977746e-05
0.000123551731355385
3.09587497225701e-05
2.26771619630097e-05
7.999104369168e-05
0.00011505269901003
6.964477166198e-05
-1.50830622609626e-05
3.24079151520698e-05
-3.19489939324708e-05
2.56941709480176e-05
5.42817823588526e-05
0.000109074681885589
4.7285936669074e-05
6.19931018548058e-05
5.44282507546263e-05
9.03327740381682e-05
5.77904394921107e-05
6.21144361728635e-05
0.000110881761427518
7.29840459509355e-05
0.000113900426151425
9.67247468464564e-05
0.000101116799134668
8.83387708938894e-05
1.49840787661645e-05
4.34365046504206e-05
0.000118880483885028
7.47924414964157e-05
0.000125166803509549
9.47656452266614e-05
9.41841272292283e-05
1.90442183131144e-05
8.18016461434741e-05
9.6219350806937e-05
9.27018472386776e-05
0.000131569807811981
0.000156388761304955
4.23118353770219e-05
5.25622371172422e-05
-4.47052105938373e-06
0.000104767480434205
7.64336143149241e-05
6.15614519124722e-05
0.000144080983184812
4.75215742429409e-05
4.96581771282383e-05
6.62353871560325e-05
0.000157135604355494
7.07394052577612e-05
6.02467476365484e-05
7.8460565838007e-05
7.12696170450996e-05
0.000107248401025966
-4.14739495488179e-06
0.0001046887369877
6.58363179914894e-05
6.60112156291883e-05
0.000129709094494008
5.32973966585468e-05
5.76570266185272e-05
8.94862740253247e-05
8.66964435896725e-05
9.86876073034067e-05
4.70769318040992e-05
9.50392825403464e-05
5.28205227576927e-05
1.58479371093433e-07
6.372363970582e-05
0.000111242858228322
3.10154530471665e-05
-7.25095041473907e-06
7.0125138642492e-05
7.43078809285912e-05
0.000103632481759437
0.000118505625910763
0.000107031331265839
0.00019331257890864
0.000114815961283277
0.000160429425863654
5.54594907445804e-05
6.15346260864108e-05
5.12847278781758e-05
-2.53288195498588e-05
0.00015218982084583
5.33852012059926e-05
4.2656933973791e-05
0.000121067897904574
3.81622156663314e-05
6.81462987263976e-05
4.39113404423389e-05
0.000110202265157276
4.26740325403644e-05
0.000109316108019264
9.96730502313198e-05
8.76483699193083e-05
4.30854958817759e-05
7.5538853412372e-05
7.39565189580853e-05
4.49420201984095e-05
6.97599278048083e-05
0.000107617406857239
3.47301363937117e-05
3.24794716059687e-05
4.73750729011839e-05
4.17275256990687e-05
0.000157194531188972
0.000118569828696453
8.46344629284258e-05
7.01200455037488e-05
7.73883103444953e-05
1.57927031645874e-05
9.86967687697463e-05
6.59703598951513e-05
9.46300119337854e-05
4.63480013087134e-05
3.6879935927471e-05
2.5580600307827e-05
0.000100813050832602
5.18081238757366e-05
0.000135140323869297
2.94613902224103e-05
5.95757450399451e-05
0.000106614038996317
0.000131493563437058
0.000110212318618863
-2.16609703451821e-05
0.00011760813625721
2.47349653965825e-05
0.000127555097148668
8.94936849109673e-05
7.56195896677801e-05
6.43339455544898e-05
-1.36913691563971e-06
0.000101563044067335
8.06894172363889e-05
9.3825689490659e-05
5.62926074188946e-05
1.60696781425527e-05
7.35085621701199e-05
0.000142969772483219
5.82047524329853e-05
3.92889670078272e-05
0.000103667990604724
7.20041369681811e-05
8.20145972117333e-05
2.62238464491717e-05
8.95465612159905e-05
2.30491349636764e-05
6.24624765871357e-05
0.000128285748815969
6.62931190800648e-05
2.05390133648365e-05
-4.72288256906551e-06
5.19972020244012e-05
3.07008801874715e-05
7.50712157344911e-05
2.87000607053145e-05
0.000133992346191007
7.32784926508682e-05
0.000102629548960607
0.000107380393949574
0.000155687663167784
7.93635156329105e-05
6.6949028104062e-05
-6.87320717520447e-06
7.15166819055148e-05
8.58986340443267e-05
6.71749686557844e-05
1.18962231384092e-05
9.0808038704108e-05
6.22365057516543e-05
8.71685922544844e-05
9.9062461110704e-05
7.45824052531738e-05
0.000102552899700017
8.77677481549956e-05
9.62126266640333e-05
0.000102591130927145
5.47436681243243e-05
3.94236591292597e-05
6.52777205281141e-05
0.000113331900743546
6.47639926108796e-05
8.13694473007752e-05
2.87805248171266e-05
0.000122570990443461
9.17804284747519e-05
3.15437030089778e-05
5.6832397914811e-05
6.28915443096057e-05
7.66307138830605e-05
3.54161277761629e-05
7.49939284851607e-05
4.98436504006238e-05
9.0896333515983e-05
7.75829657771413e-05
7.15304504343078e-05
0.000111580249770222
2.95450200913414e-05
3.38943343700207e-05
2.25919081843119e-06
8.16470607867105e-05
0.00011798859728248
-2.33112322892344e-05
-2.43299389245833e-05
4.9319931579535e-05
2.58787897517616e-05
2.59432179746741e-05
7.17400082843657e-05
7.82156980814188e-05
0.000107931746891961
6.53215298724906e-05
8.32383807305115e-05
7.51247269169847e-05
0.000106839334488146
4.75027134627354e-05
3.31642584150279e-05
0.000164007485962964
0.000118868892405684
3.45707997206771e-05
4.80386987304896e-05
6.64519952196695e-05
5.64201528914317e-05
0.000146803718396205
5.41144079606116e-05
-1.29854613728341e-05
5.98775288704235e-05
0.00011056023023874
8.30988079554296e-05
7.49548817610175e-05
0.000103659016085749
2.03883782325252e-05
2.33211909429843e-05
8.4186365079473e-05
5.6430664596865e-05
0.000111571255035721
6.44270333648958e-05
-2.42675487011568e-05
8.03240440496065e-05
4.47412470417771e-05
4.24808744624582e-05
0.000119835352355324
0.000138215053686475
3.49389652184879e-05
7.16383879575346e-05
0.00013489122028958
0.000102697858133131
0.000114823754881982
3.52185632987962e-05
4.68539796986831e-05
4.93128693719294e-05
9.02132984008578e-05
1.81559864646179e-05
2.1103689143342e-05
6.0328582150543e-05
6.26847420642966e-05
2.87541911599037e-05
6.34862173648174e-05
8.05024560119974e-05
0.000146302531870885
0.00011920600719553
0.000108456647686556
4.28425615770249e-05
0.000100521321500492
0.000129435994555349
5.37181755838808e-05
7.73885591206337e-05
8.87102433963262e-05
0.000102772764137858
5.95785047160407e-05
7.57643844371e-05
8.70411181416121e-05
8.37090558622973e-05
6.47456750850086e-05
6.25928132716444e-05
6.63890877173386e-05
0.000130047809218857
3.59754115927408e-05
0.000129781658949047
0.000128834583226704
7.37287237036529e-05
5.63135723889057e-05
8.4732319718596e-05
0.000127184798965424
8.53427231302391e-05
9.30058093924176e-05
8.842228568851e-05
7.19260704513051e-05
0.000100069492714073
4.25989026216026e-05
0.000109545026321761
0.000102985258962422
5.47416251448651e-05
9.38667700134415e-05
8.3182011078998e-05
7.00217738531067e-05
0.000104900593661352
0.000105192962445458
5.97283882028519e-05
7.62688401470474e-05
-1.18686328953738e-05
7.87546001730021e-05
9.68453597926883e-06
5.02195303858764e-05
5.08866125610551e-05
8.29115812657901e-05
9.64472688321065e-05
0.00013316626045146
8.43084729186843e-06
7.18395532814085e-05
0.000121184289216198
0.000111689367050377
5.26085348640659e-05
8.9511975815681e-05
2.41002912340592e-05
6.07689259433635e-05
7.59808375668756e-05
0.000125743214594411
4.6228890173014e-05
6.54908162839189e-05
5.9141461323453e-05
0.000100398849466515
9.82470738414404e-05
9.00457626801243e-05
1.72567192105407e-05
5.83184729994547e-05
-1.1204922855527e-05
-6.54820079218818e-06
4.86590323774896e-05
0.000152588987650043
5.57615905504714e-05
5.72163425509261e-05
9.39901918069396e-05
4.60543265011292e-05
1.97989140667534e-05
3.74119663674065e-05
8.65736327800173e-05
3.41673386557491e-05
6.92375740080798e-05
5.84237023273472e-05
0.000157901468780572
7.52594301107926e-05
3.35260379447662e-05
0.000130912378473486
8.59527971448156e-05
2.56621813463701e-05
0.000108179222255213
4.4857830434584e-05
3.89848254416232e-05
8.36298039569254e-05
3.93000994908583e-05
7.26269297749045e-05
2.20531224899815e-05
0.000126277075890241
1.9222414923051e-05
-1.54301307854621e-05
6.70060951931883e-05
9.21196117106569e-05
4.90508557873999e-05
5.95245220364374e-05
7.46902217014961e-05
8.35305501395137e-05
1.06586563633673e-05
6.03909241229772e-05
6.29958842948494e-06
7.51790850294097e-05
5.03785331449801e-05
0.000115561815101054
5.92825197812599e-05
8.31457504432342e-05
5.99509528700993e-05
8.37305356180877e-06
2.8732822387214e-05
8.84580436915299e-05
3.69920784508428e-05
2.06704817176978e-05
8.62449446238536e-05
0.000102507367515759
2.7786368350267e-05
0.000122435791379316
8.98957984526764e-05
0.000108103944789583
7.80386260988121e-05
5.71126692878023e-05
8.30135348736302e-05
1.07809727482568e-05
9.31631002692236e-05
0.000130684210832797
4.95013227284718e-05
5.18283512306092e-05
3.86231760702685e-05
0.00010558063852959
-3.67155816864536e-06
8.17346372319542e-05
7.64927819998364e-05
4.54752734213385e-05
7.84176540786516e-05
3.91242416280355e-05
6.12999876490258e-05
6.79314097736797e-05
0.000141682523110439
0.000103863274805593
7.94353821227524e-05
3.87942660389593e-05
-2.54417240393708e-05
7.11303563678265e-05
5.12307226232942e-05
4.88580786622043e-05
3.91776573352492e-05
7.17123686215546e-05
6.74623754802199e-05
5.17748328449687e-05
7.51593609663821e-05
0.000111177514144425
0.00014262058417975
7.16654734552798e-05
6.22663625653378e-05
1.51888034676928e-05
4.08773238320192e-05
3.88887988341536e-05
7.93022474723213e-05
0.00010800790158324
7.09660581423766e-05
6.58541334173825e-05
9.83025520685904e-05
7.12783920502068e-05
1.80318551150739e-05
0.000105733703412362
9.85699464141179e-05
7.23733832798993e-05
-4.78472663223768e-05
4.11705908074062e-05
6.29598143541441e-06
3.93785243466875e-05
4.1190115926361e-05
6.40186776047214e-05
8.04470516105415e-06
7.34397807798097e-05
0.000107175613413564
0.000106786174818892
4.94416079581453e-05
6.67830898289246e-05
4.40803773026107e-05
7.95833920054669e-05
4.25205600356354e-05
6.94819937284622e-05
3.83130404451104e-05
4.72091373575912e-05
4.10947024655057e-05
6.93117612182408e-05
4.94914008984687e-05
8.08008882112587e-05
3.24806275464365e-05
6.69449893673832e-05
6.10015840971406e-05
5.13001575455815e-05
9.69662266190098e-05
2.54551680272358e-05
4.10148390758546e-05
0.000144784202109024
1.42869450103132e-05
2.46666554246413e-05
7.6162564406835e-05
6.25430283476639e-05
4.5158239683042e-05
6.97060324806757e-06
3.77057367118368e-05
0.000111257097758592
6.16726110551674e-05
4.84030356340322e-05
5.99299764310182e-05
7.81319443200788e-05
8.73144344545511e-05
3.00804920659531e-06
6.50922139363088e-05
0.000125107001783359
9.8869493570274e-05
3.49292408230924e-05
7.73624445331169e-05
-3.60203969793645e-05
9.75281074279627e-05
9.50564842069335e-05
5.86744196078545e-05
5.32849500074509e-05
4.02447939631076e-05
7.78780567141595e-05
4.78446126876788e-05
8.01364806793614e-05
9.98931496246215e-05
0.000116418135763323
4.13211849431483e-05
3.47391853136112e-05
1.75890121487108e-05
6.35407050065509e-05
4.30480520559793e-05
9.75953367560179e-05
1.69906494660367e-05
1.7054539881456e-05
7.08329908882248e-05
3.25748547336377e-05
5.03182995262472e-06
9.01637394280372e-05
3.75557531732473e-05
5.20829101151947e-05
5.1056472613763e-05
9.09674880962013e-05
0.000136870968110022
8.05825109971603e-05
8.08375994158878e-05
5.84717332030455e-05
8.4202769945244e-05
8.75069304547296e-05
6.246324048977e-05
5.63690099284883e-05
-3.37543007933704e-06
0.000107773936391293
1.13970334662433e-05
9.93260080155381e-05
8.84277418725556e-05
7.20167264016854e-05
1.25486113338242e-05
7.94595733297215e-05
0.00012061851914133
8.48040357657199e-05
7.18574236400926e-05
4.94831981160727e-05
7.51418103357695e-05
-1.6467625310227e-05
8.28679874021764e-05
0.00015251974522599
7.53899109986712e-05
8.12718738480092e-05
9.32922067737702e-05
1.03232749367621e-05
2.35539936911447e-05
0.000119400923706836
6.55569222768583e-05
6.05767571945954e-05
4.20386720623154e-05
0.000113228317867809
4.85217668376553e-06
2.84283751112029e-07
0.000100026324372301
0.000124856012543571
5.05818112807322e-05
0.000122775476335185
4.44522403054726e-05
0.000104042185320374
6.14007775897729e-05
2.88991990284884e-05
7.54649848749063e-05
0.000149647655384522
0.00012725597121403
5.41109611534567e-05
8.55047949457434e-05
0.000118540899322092
6.38414386864216e-05
1.72567910934028e-05
0.000188826684805971
2.82000754203538e-05
3.62961985505252e-05
9.69879733366591e-05
3.26375033357041e-05
8.41577237286878e-05
0.000107378526992921
4.50190565177023e-05
1.26783217397693e-05
8.41654396320212e-05
5.27022898149725e-05
4.31397633527355e-05
-7.88357251792858e-06
0.000105457735773736
6.14890080882862e-05
0.000102932252216379
6.58435714269107e-05
0.000142895378828472
6.59407804477428e-05
0.000122394569056921
4.18918320046009e-05
0.000105839695249072
3.7910172123513e-05
-2.18401723526309e-05
8.79602502193505e-05
7.02409703288312e-05
7.84641149797428e-05
9.55689757052474e-05
7.32435046717375e-05
8.67844167173544e-05
9.06927282130092e-05
0.000146899556682254
9.49192846571964e-05
-1.09821085562606e-06
3.92112123902095e-05
6.18664328829761e-05
5.72075980286769e-05
5.35663035115979e-05
-7.43522871996594e-06
0.000102232158782322
5.71059289814798e-05
4.70999037066703e-06
0.000122559847925194
4.44511545357949e-05
1.89544556139015e-05
9.74555094322735e-05
1.07867062409344e-05
0.00016319492719607
0.000109006895514827
9.49813782602212e-05
5.66762734905464e-05
7.08343695674517e-05
7.13630713950185e-05
3.15793687479926e-05
7.48463538100467e-05
0.000136457820420853
0.00016065065412366
8.63831722143757e-05
2.96072011877094e-06
5.96694103969669e-05
7.47850551525525e-05
0.000101724058373918
7.18236099071233e-05
8.61716122373511e-05
6.63341532396102e-05
8.58872169523165e-05
8.72960300982655e-05
6.7950344780176e-05
5.57785517661819e-05
4.14650469429464e-05
3.09124003240289e-06
7.00472929866769e-05
2.91481274486547e-06
0.00013242754958289
4.65046212885703e-05
7.82100502043826e-05
8.02519086982649e-05
4.6468138886891e-05
7.06103934135336e-06
2.88796178962908e-05
5.05587992171975e-05
0.000127020473494237
2.43883795233012e-05
0.000104939745753683
9.40785969445556e-05
3.21000759384334e-05
0.000148678666253379
6.27130833586236e-05
3.56842802689082e-05
3.7691968408753e-05
4.20206290923918e-05
0.000157721923146972
2.30871651771243e-05
0.00010474275322339
7.32195147494547e-05
2.29893120877565e-05
0.000126470702533188
5.20766544947096e-05
0.000135826147704205
9.49410521740885e-05
8.30784269122005e-05
6.33548205594498e-05
1.78287679172153e-05
8.57207204789742e-05
7.0151967493288e-05
-1.37874113158139e-05
6.66999296811577e-05
7.83889857104153e-05
0.000106640671867726
1.71309845139515e-05
8.97643776255177e-05
0.000133938667894926
2.9617145082405e-05
9.76091508584495e-05
4.89354793282186e-05
1.64823838928632e-05
5.12209639028532e-05
8.2937144535667e-05
4.19184087293383e-05
5.24412485318131e-05
6.93955435169299e-05
0.000141116577421141
0.000170692939209513
1.97852344379633e-05
0.000100320329964985
8.04898645674588e-05
4.98244858266517e-05
9.83056377306051e-05
2.58371164242979e-05
-1.85414698407637e-05
9.82258258795636e-05
3.60191713532223e-05
9.56559301232518e-05
0.000100561430598598
2.20779727805466e-05
0.000140548704726811
0.000120722436598609
4.98581020116169e-05
3.55108187824581e-05
0.000143136603206785
8.44804769399937e-06
7.54525617911589e-05
6.96605200746792e-05
0.000136702242061153
5.99701361074308e-05
-4.24805614698855e-05
3.41502894411205e-05
7.54659089875377e-05
-1.36030555008449e-05
1.4105560461337e-05
6.90413871473549e-05
8.04505099425234e-05
6.24242228827101e-05
6.05585768348202e-05
1.00660837320098e-05
0.00012762256101948
7.11190656193362e-05
0.000155783394202762
0.00013092749247698
5.6605715279092e-05
3.64538842797605e-05
9.76393558852277e-05
0.000104109656242227
7.97677879628124e-05
0.000105945764413447
8.14783619072662e-05
0.000102702811637831
-9.69888016650119e-07
8.58124347662943e-05
-1.94410718230841e-05
5.64591502273252e-05
9.02587005008414e-05
-5.99199767076305e-06
4.7380508298621e-05
9.82974109165656e-05
0.000107535499454551
0.00011937040150511
8.46804337854317e-05
3.38785759816169e-05
6.26279446285059e-05
7.99093226291777e-05
9.31482303787395e-05
4.4315930732367e-05
4.7593105548684e-05
9.88089199501906e-05
0.000141531941426462
0.000119743997213722
1.14917307876379e-05
0.000146305808992239
8.63428506813111e-05
4.87893376584824e-05
0.000102123788014913
6.33340485549004e-05
5.80954341405926e-05
9.85822674270446e-05
6.84262898818415e-05
9.21002127481507e-05
0.00011844615897427
6.8397283496663e-05
3.0342531374562e-05
4.67806024064358e-05
6.08347902055388e-05
6.73143893900948e-05
7.39382621126236e-05
-1.12277180649066e-06
8.04843921630008e-05
8.20894973035811e-05
7.38983852706437e-05
0.000103322890107527
0.000133044067774139
0.000121580033883191
6.90533470546718e-05
1.12076825418691e-05
0.000112538360568684
3.12866264838907e-05
0.000110078810640709
0.000145339611128678
7.33586674565025e-05
-1.39647819102543e-05
9.64823201866207e-05
4.25101658236261e-05
9.73087368396093e-05
8.09809976417615e-05
3.86654596711961e-05
0.000100513751235812
5.85187696574235e-05
9.56480592429062e-05
3.51388647088815e-05
5.4000677039015e-05
1.32236338231774e-06
0.000119925233898689
5.15250240943919e-05
-5.01462601686433e-05
4.17582721290993e-05
8.12304614016089e-05
-2.33790372913847e-06
9.96692164423235e-05
4.91069716874424e-05
5.67717852159398e-05
5.86803277578444e-05
0.000168541943784573
0.000133839118336911
6.98010828546696e-05
0.000101873669685015
0.000105758183270921
5.9923649840797e-05
0.00011790388076263
6.66211433973359e-05
5.58160909489331e-05
1.42420478911094e-05
4.24805632058188e-05
-8.85815060941633e-06
0.000133503654342921
0.000104151880680644
8.13830931046188e-05
4.67312508907745e-05
0.000129488577630813
6.37276410688124e-05
3.70805004067738e-05
6.58240660411201e-05
5.1984152345264e-05
8.66789885966094e-05
1.7095036874345e-05
6.32382624008116e-05
7.2669867756371e-05
0.000107569096502916
-1.22599191593997e-05
3.18538167292445e-05
0.000100200679143033
8.98873650349688e-05
7.31790066532472e-05
2.87985300903582e-05
7.11476250924665e-05
6.94159403555403e-05
9.1155673298912e-05
8.45133627226845e-05
1.95540364204701e-05
9.12883697888389e-05
0.000113335905703141
9.80923618451865e-05
8.55143712278403e-05
7.38534101074904e-05
9.77406778367598e-05
3.88284867464124e-05
0.000123281668175212
2.90189343842047e-05
7.34254102898996e-05
6.07606455429726e-05
0.000101275607684925
0.000105974825435877
4.98419001998726e-05
5.71259780199458e-05
7.70197782094638e-05
7.85461349640879e-05
8.95868116908073e-05
2.08789077327055e-05
8.88923359195614e-05
9.71967748059389e-05
0.000126772889344368
9.54243445128259e-05
3.29819941631431e-05
8.3790886788961e-05
6.98128478861156e-05
4.68679480810831e-05
-6.53144061434118e-06
7.6408405838383e-05
9.7709919929219e-05
2.35532769982071e-05
3.84236153795117e-05
0.000143546867178625
9.08454553759313e-05
-7.17149959322194e-06
0.000109632219870252
1.13603836885026e-05
0.000108225452263288
9.66348129194133e-05
9.96330820776263e-05
7.32734315718696e-05
6.96494196809495e-05
8.92630813297308e-05
9.3082929159038e-05
4.39693001834496e-05
7.54191701651905e-05
4.65568552922588e-05
8.96683568433382e-05
5.04588799561761e-05
0.000101921659097223
4.78142794648695e-05
3.10199456982125e-05
6.33213047817967e-05
8.88424458076476e-05
-9.9960921773809e-06
5.63096192926828e-05
-2.71440734051382e-05
1.57892044604657e-05
6.7444642894347e-05
0.000103964361993178
0.000109752752027587
-2.03132968265237e-05
5.32493299259229e-05
0.000117651241876082
6.75753110581603e-05
9.33943416526511e-05
9.77234714615273e-05
5.56773156819978e-05
7.06361869454211e-05
5.03743681318123e-05
8.15542501384764e-05
6.68984941495436e-05
9.74971525883459e-05
9.29895348531748e-05
7.21920883591938e-05
0.000137450830654013
-2.11122860926378e-05
6.59464516611242e-05
0.000101987520179565
0.000126402167130618
9.68948060209336e-05
6.53826563258758e-05
0.000106939297729317
2.49818756790371e-05
1.46937942147249e-05
0.000128717029667462
2.47648140787955e-05
6.42462628498226e-05
1.40771093425932e-05
6.81439633485469e-06
3.00159941346823e-05
6.91367299261965e-05
4.72409732112905e-05
9.79151289119005e-05
0.000149375584395971
0.000112263395613324
0.000106196342970853
8.13018828082366e-05
1.88892377163889e-05
5.67972425752525e-05
2.8928888550039e-05
0.000104770541529399
5.15729072464161e-05
0.00013772555389435
7.48792068566898e-05
0.000104526423279984
0.000129102345743873
7.05677783640456e-05
0.00012642409227834
7.9261969489834e-05
0.000101081068607086
4.0131838861847e-05
3.93454885575786e-05
8.4695960350879e-05
6.14497894499663e-05
6.20899566046351e-05
7.32897753069031e-05
6.35366868760197e-05
4.43563079751758e-05
9.95669241989477e-05
9.19605162820323e-05
7.79674157432477e-05
0.000104218741454053
1.86149598291085e-05
2.8489878675676e-05
0.000118698521486526
8.65039005554531e-05
1.74125491311788e-05
3.09842472918076e-05
8.3748281357315e-05
5.13257618497947e-05
5.42838165510997e-05
2.88624709995477e-05
0.000114155865330104
6.24298918183509e-05
1.9535049778052e-05
5.20343145916726e-05
9.18973868578697e-05
0.000100417170751526
8.81219640023236e-05
7.0679298291329e-05
5.32031952296864e-05
8.56290589428127e-05
5.84335822347555e-05
9.80876285246741e-05
8.10809973004093e-05
5.04606447297341e-05
5.82576795347174e-05
3.50847120281397e-05
0.000105601295441552
2.67842321982961e-05
9.40306533064941e-05
7.88068825268865e-05
4.51892508463184e-05
5.13626252110484e-05
4.01308659889953e-05
3.01860326770666e-05
0.000109376466456347
-5.58780132601443e-06
5.12111747462907e-05
6.21461556803234e-05
0.000103920230922809
4.99509449443686e-05
5.25739238872412e-05
6.90755829336234e-05
8.33916548445343e-05
0.000111695442413028
5.72805508767517e-05
5.26318465298779e-05
0.000110524845581236
0.000120493289792405
7.06627209601589e-05
6.38993579093624e-05
9.27408283476479e-05
8.12230819147775e-05
5.95979352553195e-05
0.000103285155407377
6.10207187979572e-05
8.52728271017327e-06
2.25022837975096e-05
8.50162660152914e-05
0.000110616056616577
0.000164948568486436
0.000125540053639479
2.01040747690693e-05
-4.99549166348892e-06
7.42224214695632e-05
9.00592069295116e-05
5.37683949821777e-05
6.04470022641672e-05
1.8011550069094e-05
3.02871998338694e-05
0.00011856630810999
6.75189122054035e-05
8.74539928569266e-05
6.8906821814083e-05
7.48619471158324e-05
5.55574079932395e-05
1.45219639817909e-05
4.97246650400839e-05
8.36989897378753e-05
-1.1567849381244e-05
0.000158414899085426
0.000131585956918435
4.51979254171406e-05
4.6044553234002e-05
-2.81511235452071e-05
8.92351061804319e-05
2.95191612271731e-05
5.59245286864772e-06
2.26726975165042e-05
3.46870905536503e-05
9.55086271688687e-05
9.12506397616688e-05
6.42879580431547e-05
4.06598125872097e-05
1.36942447202549e-05
9.92491812474812e-05
3.18947055639184e-05
0.000102334548621383
3.21896682975727e-05
6.2785391448085e-05
8.20021181387408e-05
8.16820773832288e-05
3.85704597138089e-05
9.6160555516157e-05
7.31170693049706e-06
4.07161695837618e-05
0.000102225821416751
0.000123601963545492
6.5150938430935e-05
4.80552907355294e-05
4.43017172269262e-05
7.4326178026954e-05
1.54034431568668e-05
0.000119612001876296
5.61905863915028e-05
6.3897594435667e-05
8.59902679466376e-05
8.07810918197412e-05
0.000131025893495271
0.000110643935689293
5.98842402227909e-05
2.72689738001462e-05
5.3360930466267e-05
3.49536622843323e-05
0.000136199006051477
5.03444917279321e-05
4.41828467894449e-05
7.77609750446559e-05
1.09017683404587e-05
4.42921488296256e-05
2.65349916048642e-05
2.27278888855009e-05
8.02752484730533e-05
7.05666687659391e-05
0.00011747215755359
0.000101330826765015
0.000105569881315489
7.63903420535307e-05
4.70268359660407e-05
6.00309999080374e-05
0.000125781122112816
4.18690153064661e-05
0.000120489707544922
3.78757439162995e-05
9.58946016835558e-05
9.95174504982693e-05
9.02126859973468e-05
0.000124602294355439
6.97778567083449e-05
5.5976458169121e-05
5.70801847201955e-06
3.59300396246925e-05
1.93874089324006e-05
0.000109792602040183
5.15541181488504e-05
0.00011324051010309
4.88716446421021e-05
3.98261589429043e-05
3.75737252241131e-05
0.000111993401633342
8.52169496209645e-05
4.07861694978067e-05
6.05701452327677e-05
0.000107143796442198
7.97750223975984e-05
0.000102478782350004
0.000114505739209019
2.12960219288201e-05
8.10886073522476e-06
3.19494480265919e-05
9.65916258998171e-05
7.3193237898848e-05
7.52557586358226e-05
6.63295155706117e-05
2.86243484021725e-05
5.95796666973168e-05
0.000165454432980671
8.79126888904194e-05
4.18022540521883e-05
4.68792808622468e-05
9.36447157562334e-05
2.23875840397885e-06
7.60492301734735e-05
2.76245898052361e-05
6.58098761878754e-05
9.10817575737501e-05
6.96246837960939e-05
9.03657553186464e-05
5.65780022413134e-05
5.58439925772461e-05
0.00011373435990109
0.000133816504052841
0.000115953370006233
6.44115335530547e-05
0.000110909468175784
5.89125286503312e-05
2.11073921420327e-05
7.48472851495212e-05
7.12233349665796e-05
9.37740075283898e-05
4.48796950671283e-05
5.8857105431826e-05
7.23830773753599e-05
7.69191355438324e-05
8.82052715576587e-05
7.11274798257654e-05
7.41787592408604e-05
0.000114589961676672
0.00011619390551697
0.000106379457049491
0.000104293938277709
6.6874271633623e-05
4.59141390333345e-05
9.04622371740116e-05
3.33521523699831e-05
1.74027679443842e-06
5.25757892086816e-05
6.77539130306377e-06
4.81783873910547e-05
7.59680899843562e-05
8.41043183758806e-05
9.69880506761961e-05
8.5107812921808e-05
1.98813424645871e-05
3.7937887160814e-05
6.15134667126174e-05
0.000123451842679312
7.97653264712755e-05
3.21368060934489e-05
5.58021086780285e-05
3.31396267299824e-05
9.46127816805303e-06
3.35931552668594e-05
0.000160137020904377
9.37870917381792e-05
0.000130244898628047
7.00820563352893e-05
4.74658117343115e-05
2.38748518148859e-05
0.000113711749088579
7.15225196944065e-05
0.000100392124539121
2.87680808304364e-05
4.74276524426346e-06
0.000127238891469487
0.000114508321817495
5.08643930334219e-05
5.83227328508966e-05
0.000103651315395142
9.12558385476291e-05
2.79032212220392e-05
7.87346588973425e-05
6.97951748835858e-05
0.00011647558492663
9.78674708636897e-06
4.8143782101508e-05
5.7985068532038e-05
4.56562773230852e-05
8.36218188939184e-05
4.43409160728977e-05
5.2626358649198e-05
8.38503991483333e-05
3.82446320227749e-05
3.58390613053311e-05
5.59393239357534e-05
4.70333636850441e-05
6.33862631617238e-05
8.08228142518468e-05
6.47664172050408e-05
3.7656299095831e-06
6.26700656922194e-05
8.93710423255694e-05
8.02735059090539e-05
4.36810127754445e-05
4.93875203412534e-05
0.000109336580435185
5.80949772256187e-05
8.42507696347081e-05
0.000159369073205799
4.47236698167366e-05
-9.58441704335106e-06
0.000121583126013348
-2.91111511355352e-05
6.82967527324843e-05
7.09668607844901e-05
7.27476433013589e-05
4.77802708422359e-05
9.34794055667729e-05
8.98742348505468e-05
1.87763022012211e-05
2.58256648845214e-05
6.55384860712303e-05
4.61228712924969e-05
9.57415458770997e-05
5.41713407446237e-06
9.86722356076722e-05
4.46570477305414e-05
5.77403173684929e-05
8.65091090071238e-05
0.000117348118959688
7.14169490842567e-05
6.51262177973017e-05
3.12656243380292e-05
3.26809270156782e-05
0.000137402875818492
-2.84957465986963e-05
4.46274043966016e-05
8.84464395033462e-05
4.84456701405467e-05
0.000134967299540146
3.20138594545482e-05
7.07329243587108e-05
0.000116592017350111
3.34842863220541e-05
2.13956752121593e-05
6.27422085930476e-05
4.92826416960897e-05
0.000108638940907168
7.79324686272102e-05
0.000117508853350417
-3.17103590143489e-05
9.02316802548462e-05
5.25225443112128e-05
3.80841750525714e-05
-3.73906744562661e-06
9.34437406280404e-05
9.68569267519301e-05
0.000107000147329586
0.00015042759232909
9.84197618381853e-05
8.77465381146865e-05
4.71263416617839e-05
8.7457499601151e-05
5.05715357439425e-05
0.000139184981437314
9.03690550565275e-05
7.03989081229396e-05
4.25014970775269e-05
0.000112395278798302
-1.82736918563984e-05
0.000117644927961277
8.35831285791969e-05
0.000101985713227011
4.41269400391599e-05
5.54862811195227e-05
0.000100151084728693
8.87818146205946e-05
6.1345373106862e-05
7.77910314948049e-05
0.000126420394971517
0.000149285930776967
1.82008487447356e-06
4.22172796285929e-05
0.000103409875051875
0.000127419303670554
0.000145950593963318
9.4339035690687e-05
6.67920181493627e-05
4.8684643809782e-05
0.000152529541846684
0.000142240226841043
2.09246942444872e-05
-1.39389298767531e-05
4.90078698445642e-05
2.03908002379834e-06
7.7182391916511e-05
6.89894687095905e-05
0.000129115261245691
5.49034886970824e-05
3.7108875134055e-05
8.96720782224202e-05
9.16225629530271e-05
8.57046277873687e-05
7.05715241144183e-05
7.65247766535988e-05
8.27319832706418e-05
6.15365621529306e-05
1.01850284788718e-05
6.28576148138859e-05
8.39951963417292e-06
0.000112060313985085
4.45521658842086e-05
2.71121456481997e-05
3.10228838901092e-05
8.53849559622935e-05
1.07994393553511e-05
6.09429060838047e-05
7.48249921896997e-05
5.94691684834912e-05
9.36642760823936e-05
8.55765569710215e-05
8.71204609273854e-05
3.17228784689226e-05
6.01242290199453e-05
6.33107974629199e-05
7.47157102683618e-05
5.78737417833587e-05
9.22343495879105e-05
6.1242052290725e-05
4.02727076307808e-05
5.71017897956592e-05
9.32012130529303e-05
0.000104580458906176
4.22156100738489e-05
8.56992442560558e-05
9.80183289484189e-06
8.79253210429901e-05
3.7068123037049e-05
1.89378582473189e-05
9.82432115050475e-05
7.17450717801587e-05
8.05563799709173e-05
0.000129939391327701
6.31329889977376e-05
5.98658264881674e-05
0.000152046332244466
0.000135196187154597
6.67271201265449e-05
4.59452012387444e-05
8.85422936705989e-05
4.96610367348333e-05
3.77364777567592e-05
0.000115438111763689
7.41763553086638e-05
5.93190287079772e-05
0.000109177901951146
8.74047407124373e-05
0.000120854667075663
8.09467318540578e-05
8.89058591235236e-05
4.73050801329121e-05
8.53337495683943e-05
8.92494906781629e-05
7.16096352296925e-05
5.98630271800768e-05
-2.85201791500828e-07
6.47272490744786e-05
5.43022254475777e-05
5.72722198205344e-05
6.2382327777553e-05
1.10862175647473e-05
0.00011026253883842
6.81774053951434e-05
3.45921610822659e-05
2.58485904900414e-05
7.48993331863108e-05
0.000117484362620045
6.5876165650407e-05
0.000107420996914338
0.000104248566809378
7.19459132284587e-05
6.89156932799022e-05
6.11593337724727e-05
7.06132583899819e-05
4.49700472897489e-05
-1.54927954820726e-05
-2.26723172206771e-05
0.000117720284703939
4.05547908598707e-05
3.08163940754361e-05
8.00420451493613e-05
-2.9403315952563e-05
7.65969670138006e-05
4.72493405601694e-05
-3.92515201266066e-05
7.37469399523146e-05
4.92273639021565e-05
7.7262685494607e-05
2.04465664812521e-05
8.11915584994035e-05
9.49946122985106e-05
8.85695383123792e-05
5.86239652783353e-05
3.77082302801177e-05
0.000122589277177827
0.00010250744718654
4.3807705696374e-05
1.77375546542695e-05
0.000123983823947418
0.000121166659066911
6.70142601575839e-05
5.62407072229291e-05
9.65460774403132e-05
2.72286255471711e-05
0.000107486474585395
0.000118735266010953
3.62467986026481e-05
3.60276380207103e-05
0.00016179684106846
8.17919756619058e-05
-2.21293166264947e-05
0.000104969176224689
8.71321195387188e-05
1.59971956863474e-05
0.00010187034706263
2.72078160243665e-05
8.39532127457659e-05
3.20695944315855e-05
4.04086900874632e-05
0.000110575683057352
3.44576613201656e-05
7.51361805194161e-05
2.59740255068944e-05
5.94599293012916e-05
0.000139631742837704
0.000113241115498541
0.0001197795629911
7.86356194960669e-05
8.91831232334881e-05
0.000125479968448986
4.81432657176329e-05
3.3052727181405e-05
0.000129012978419457
0.000100467416777334
0.000109199618035746
3.73121879876263e-06
4.3025295986268e-05
6.9822971455025e-05
3.31207471081694e-05
3.9205587740489e-05
4.54442426528026e-05
5.03555070346206e-05
0.000125218336841205
0.000131969044796914
0.000100284230716485
5.2705781622183e-05
9.13335101569929e-05
7.11883197636092e-05
1.92383659211832e-05
1.19365793615279e-05
8.48303802546814e-05
9.79717312301615e-05
7.70811663022892e-05
2.48257276801008e-05
9.10738868002248e-05
7.03730651263773e-05
0.000103583254547562
2.51147113598681e-05
0.00010795384714108
0.000133504018851717
3.27594646353743e-05
1.87890657162855e-05
8.63842479128749e-05
0.000119206321787574
1.19517312817053e-05
1.95815997480456e-05
8.97824779158972e-05
0.000125106823847042
0.000146472267833425
4.86682791665169e-05
0.000108878868002985
7.47568699548645e-05
0.00010991630805572
2.72702078783728e-05
1.22940466972896e-06
5.14255632500164e-05
4.58811311976958e-05
0.000124466798211878
-7.06876653690643e-07
4.82890040591721e-05
8.07552457627557e-05
0.00015745794313439
2.6736004037496e-05
8.31200596845247e-05
7.48016114311305e-05
5.76777719821714e-05
5.34518236760007e-05
6.29448454496698e-05
5.77860361219742e-05
0.000154026237627504
2.93821350561995e-05
4.37803048116864e-05
7.58491206537474e-05
8.61880006418743e-05
8.93748199570938e-05
0.000131608429503204
-9.62533128401082e-06
8.17093663917709e-05
0.000127661031366711
0.000116964847063122
7.75217858383926e-05
0.000140678136989682
5.6188313110472e-05
5.69369124077453e-05
0.000130648793336529
8.30009383195274e-06
2.65587873642593e-05
4.12094441424601e-05
4.76148341714709e-05
3.24010816658031e-05
9.12054384358477e-05
5.11869899380782e-05
0.000123736295484125
0.000140547119094261
3.0768757937121e-05
6.4755477465474e-05
4.54131804581129e-05
3.86559268596499e-05
-1.29285059884299e-05
6.44368207528363e-05
6.00602567609842e-06
0.000111226312148803
9.0903402986615e-05
6.90163745539305e-05
2.51112883106622e-05
6.1634819721674e-05
8.73381721164248e-05
9.50059935018826e-05
6.37921763749655e-05
7.56707909480023e-05
6.57452809533606e-05
9.16689566748644e-05
2.63410347203636e-05
8.02819590289516e-05
1.33274786235412e-05
1.49518300889872e-05
-1.51365331326488e-06
0.000134621406862705
0.000107385536287853
7.95635636582383e-05
8.08220000840835e-05
2.47824755316355e-05
7.13369960939123e-05
9.09742099493009e-05
1.9402943258196e-05
5.69534108708886e-05
1.28263527564125e-06
1.39965185159072e-05
5.22598828910719e-05
9.77457374567242e-05
4.53068018043345e-05
0.000131584335871112
-1.35765131543869e-05
5.94672696432684e-05
2.51686207567972e-05
8.12187616419871e-05
0.000107914102760703
1.91462193176001e-05
0.000125154741053386
4.63259164561361e-05
0.00011969640082042
0.000103728111864668
0.000144648015772565
1.36855702069788e-05
6.28829893012073e-05
0.000100549600796182
8.84113720142881e-05
8.89781628348175e-05
0.000158918232220449
2.1757425364861e-05
5.99340743355851e-05
4.8559356031238e-05
5.5681036112828e-05
6.70904606098898e-05
7.42394394296349e-05
5.92619118148118e-05
9.1105046113597e-05
9.0256758493965e-05
0.000135118905745028
-1.40939187573565e-06
5.60250223769119e-05
4.27751492183687e-05
0.00012072564906104
0.000117970135533562
0.0001498218732583
9.23280360571068e-05
4.48752910277944e-05
6.75423375216832e-05
0.000116410811361165
7.2146243414908e-05
6.13161724232851e-05
6.37220502930841e-05
7.76158500750638e-05
0.000104710080002239
0.000114175109956717
8.37436539764912e-05
7.24482402330486e-05
6.34850014223238e-05
7.65697906587174e-05
0.000117347235711242
5.13964483061266e-05
6.49269046014602e-06
8.31046138920471e-05
2.61379206595743e-05
6.08889389073181e-05
2.98290237017437e-05
8.23995125914139e-05
7.82898584777194e-05
0.0001268424587181
0.000125631105112219
0.000105232956739598
5.43922782727668e-05
7.44748045865156e-05
4.64977540143753e-05
0.000110844660825069
0.000115545887167047
0.000104268213707142
4.37841919572211e-05
2.6409723202698e-05
2.11581619352628e-05
0.000173065614102372
8.34503031696113e-05
6.81051911399684e-05
7.11560550300992e-05
6.62683597196562e-05
-4.03096749774551e-06
6.51062890810749e-05
5.10775605974537e-05
3.32049061361623e-05
4.62915602451593e-05
0.00011562648687904
8.87951393472309e-05
0.000124809162328142
6.43846526931037e-05
2.96016626568048e-05
8.74994726869258e-05
8.12911811017506e-05
3.96117470653246e-05
-1.54944095575982e-05
4.30428784609255e-05
5.33725504748799e-05
9.95435502299028e-05
1.04525286278196e-05
2.06027748391428e-05
8.44212432387303e-05
3.59507008626051e-05
7.15936065449822e-05
3.89836347585967e-05
9.42976719563121e-05
8.74096898966743e-05
5.15480756183334e-05
6.67317886985528e-05
6.6122751595972e-05
1.0683895993039e-05
9.3930365007331e-05
0.00014638149006295
8.68796531396679e-05
0.000123250428624261
3.73580226705706e-05
0.000115074780672584
2.94018811724926e-05
5.0921363717735e-05
7.07114839739277e-05
2.14441602474967e-05
0.000115934830366726
1.17216403245427e-05
7.76023642975456e-05
0.000111803345879333
2.77817027396885e-05
0.000112810578506934
0.00011115855023866
4.51495970234354e-05
8.30370269962562e-05
9.79449420178581e-05
5.09558025756221e-05
0.000144903907420067
0.000106803427939028
5.96118473462234e-05
9.7898546676681e-05
0.000102533836277299
9.11035730211763e-06
6.45328918102392e-05
8.0465007624703e-05
8.31984077368419e-05
0.000136157959451127
6.95509551588362e-05
5.19297755715606e-05
7.4016391024847e-05
5.53481738785865e-05
0.000103674907855332
7.9580540979489e-05
9.13126423122392e-05
5.28783904664332e-05
3.43932384815731e-05
6.89980744187199e-05
3.38328906658423e-05
8.90975347352806e-05
1.25138411893626e-05
2.14181941173866e-05
7.63593664982568e-05
0.000116925414193761
6.20000731643477e-05
1.94172912174678e-06
5.5100716575016e-05
0.000130669669699147
5.19216342043977e-05
0.000130233359650124
3.96883634576392e-05
8.19251515669162e-05
7.68611525668666e-05
8.2708231298524e-05
1.1476697417331e-05
6.1480673657523e-05
6.31004361231791e-05
8.29862085568501e-05
6.14740741579458e-05
0.000107272633125045
9.76045842717313e-05
9.17058441245423e-05
3.03508413647177e-05
0.00012249711178147
6.58996014899567e-05
4.76177263877031e-05
2.00042172967077e-05
0.000113515366305068
2.46726999398938e-05
6.26820599549426e-05
2.77890473600429e-05
1.24202560174127e-05
0.000116912831394394
7.69471521497773e-05
3.31189708057102e-05
9.02892045505623e-05
0.000114820703020976
-1.87448248993012e-06
0.000119502219201753
7.79896857311863e-05
9.65326325874733e-05
8.89085334577251e-05
8.41513432409619e-05
1.12627770359242e-05
5.06446250824937e-05
7.42769072945417e-05
1.00855362421367e-05
6.44899355604511e-05
3.75279217560821e-05
9.385307667859e-05
7.30498587554414e-05
3.50173682374846e-05
5.1411349189631e-05
1.95809313265279e-05
7.5443703478152e-05
8.16945178950858e-06
7.14709305936162e-05
0.000132499418101458
5.35369826497344e-05
0.000105712933526922
0.000106283881427535
0.000109860292280557
8.27611351613173e-05
3.55990299734802e-06
4.71806335399817e-05
6.92224974974169e-05
9.28151336064979e-05
6.76969522817024e-05
5.9872448372906e-05
8.18179969545465e-05
7.74003195072132e-05
2.42740214640547e-05
0.000109707453563935
8.99720725320855e-05
6.73143240748263e-05
4.51736407181907e-05
-2.59690163416188e-05
7.23458641853217e-05
5.26804813725154e-05
5.10709397287392e-05
6.36748012578155e-05
2.23513684162088e-05
8.56665794161421e-05
-9.02129868435444e-06
6.59303899956966e-06
5.69239549961226e-05
0.000117681780067863
0.000159919219007917
8.91625783938104e-05
0.000104863853128015
0.000123179052420998
6.43479598534888e-05
7.27485886620273e-05
7.46865295396987e-05
8.26855411829512e-05
3.67900674257445e-06
9.02490180401277e-05
8.32401219667147e-05
8.59452358660241e-05
9.10428149270471e-05
3.2901824785337e-05
1.46468033907092e-05
5.98517673385753e-05
8.56670672653054e-05
1.98270508809497e-06
5.02980180932364e-05
5.14701389751661e-05
3.93968316334491e-05
0.000109980744253629
9.46942554442192e-05
3.40137451412578e-05
6.82659577130689e-05
5.44582277728645e-05
-4.05411804058714e-06
9.79032219585106e-05
9.42281623265328e-06
6.01826455533198e-05
8.90099498687627e-05
8.60015699356811e-05
8.86617977539379e-05
5.99050745162599e-05
0.000110800331850686
7.73260025715014e-05
7.68569458082104e-05
4.6498781800052e-05
7.30930138848369e-05
3.2790486866417e-05
0.00010312233250404
6.44983896442296e-05
3.53077213919814e-05
5.30700177393376e-05
4.03515214158865e-05
8.69478226562481e-05
0.000157970600019652
4.5453480695459e-05
3.7459664368603e-05
6.25254227125405e-05
7.91755710645569e-06
4.13606666507148e-05
0.000137615681896389
9.81655924435697e-05
7.16515356554456e-05
-1.12762509998622e-05
9.48023029145544e-05
0.000132168878324758
0.000105755825927796
3.05038532726961e-05
6.30689588776937e-05
9.08262406159333e-05
6.34306579125799e-05
2.97890036783928e-05
2.68989437890896e-05
7.6166081310804e-05
-7.95666715684621e-06
0.00014552844805722
6.01971654206088e-05
7.80294893747269e-05
5.18822832105678e-05
5.49733808821672e-05
5.24600741206351e-05
9.77115147845331e-05
4.7527751571069e-05
4.16736053928394e-05
0.00010967720473742
6.60928752938506e-05
3.19379158349782e-05
3.91261785415602e-05
3.09658074227202e-05
9.90670030125931e-05
0.000126113618653088
9.98844201314751e-05
0.000110110394082113
7.73153926402811e-05
5.65712260672441e-05
0.000120212284171779
7.90191208853213e-05
9.88928969435867e-05
5.7035003871548e-05
0.000103156496809002
9.06881764896585e-05
0.000126711647216303
8.031686445878e-05
-3.16149619282852e-05
3.03428107190671e-05
9.8783481471991e-05
-4.97627213957166e-06
1.11043952291036e-05
5.91146470824474e-05
3.77893902624769e-05
0.000104851307084989
7.413624248356e-05
-5.3131690605678e-06
7.65007859120319e-05
0.000115286916803294
3.24462639771136e-05
9.21205018693937e-05
7.30783676366982e-05
3.50969272379925e-05
8.87483180541269e-05
7.7334073970281e-05
0.000118158424137097
4.27616777002976e-05
9.77027099299766e-05
6.58840602075098e-05
3.16999248105204e-05
0.000107623802857976
4.80970693377701e-05
7.7457009283557e-05
9.88727603037751e-05
-3.03117431524243e-05
0.000135755622397375
0.000139767741279847
0.000153507782227321
6.25806001385157e-05
3.35580302593614e-05
4.71851298752808e-05
9.20810784299788e-05
4.92810444725886e-05
6.37647089183625e-05
3.23165899296894e-05
3.26563068245964e-05
5.10177663905256e-05
8.3925778442233e-05
0.000105759831494413
8.67349177396783e-05
5.23893855145162e-05
4.96527903529036e-05
6.71598880490704e-05
5.46315749227839e-05
0.000106572030108725
7.86432958876312e-05
6.99952690302908e-05
5.28525893965392e-05
9.73075525297518e-05
7.98972620460359e-05
9.68068178492159e-05
7.056348489133e-05
7.65575870869641e-05
0.000135375408730426
8.18258853845362e-06
0.000134464953675616
-3.33301667716876e-05
4.99043715584118e-05
5.75545591548011e-05
7.39187642506443e-05
8.77342370419844e-05
0.000105164711893132
9.37915858051592e-05
8.65635585536199e-05
0.00011585441090714
9.18167398092904e-06
6.40981084764866e-05
8.68303542550533e-05
7.98602859916587e-05
0.000112399755048791
8.07855464400523e-05
1.08633638071929e-05
0.000149291921740393
0.000117831613816051
0.000108777845654758
6.68700731774939e-05
3.10894982827248e-05
9.13988572324061e-05
7.95683940841638e-06
8.15092069644665e-05
6.84798797291264e-05
-2.05207979226553e-05
0.00011368060684734
5.63404010189999e-05
4.34587779766505e-05
0.000114732321045068
5.28211350088984e-05
0.000132143853090362
0.000107678736769216
7.64495109683983e-05
1.79442846593065e-05
5.33836340742407e-05
6.0981558441058e-05
8.16319441616637e-05
8.10238870480332e-05
6.99546218528099e-05
4.72772974418921e-05
9.49622957732998e-05
7.49590585841257e-05
9.96148899059692e-05
3.7612326924961e-07
4.26181330563232e-05
0.000133246628605482
3.88107193912337e-05
0.000109478175400025
1.02173464290584e-05
5.9755711089032e-05
5.55446066055132e-05
7.20852352507934e-05
7.78469030949777e-05
1.56759927312698e-05
4.25575380101708e-05
7.54608757089454e-05
0.000158604487068859
7.72590712970002e-05
1.38704158094743e-05
6.48342071474203e-05
1.35980928819945e-05
6.08284166385629e-05
2.03934298781396e-05
3.75100287652804e-05
8.94925679454401e-05
6.96123015577689e-05
3.20919361848608e-05
0.000105154853449218
8.9078333639336e-05
0.00012087389979103
8.24435489802337e-05
3.24750614516605e-05
8.51950585309256e-05
5.78354090430625e-05
4.16124708313014e-05
8.70522874424248e-05
3.58282567799259e-05
4.24149259116145e-05
4.96440649170715e-05
4.02978972432504e-05
4.43332979327494e-05
4.41379825759751e-05
6.1328722754312e-05
6.20468809051402e-05
2.60688849427086e-05
1.90724096984157e-05
5.34342991653567e-05
8.20788023933562e-05
5.08206932887806e-05
8.53392604217786e-05
1.71646080663407e-05
8.41315474424746e-05
0.000111150982957811
9.63476224137737e-06
8.97007578800689e-05
7.95867768908584e-05
0.000121508760069535
6.96590095049332e-05
8.11034773173384e-05
0.000149982449562581
5.54996161902103e-05
8.66457919433971e-05
8.66586201818678e-05
2.61025765690241e-05
0.000127861893422119
0.000111093847892108
1.45993999725414e-05
9.86292174218769e-05
6.41437124137119e-05
0.000115493803289962
3.26071170477021e-05
8.03952338899617e-05
1.74724169866669e-05
-8.7585405798755e-06
-1.70305870244001e-05
3.63318215558187e-05
0.000106652916211707
0.000189731959435863
7.56170626195518e-05
5.6084512603605e-05
9.17936816483851e-05
8.36279648448589e-05
0.000104264138942307
3.27332073747026e-05
4.16627812931133e-05
9.14213051655934e-05
0.000141292343936764
4.51595421152927e-05
-5.25311940628972e-06
7.58274752623944e-05
0.000183826094546044
5.87604288737018e-05
8.84271015560311e-05
0.000102828381645012
1.93866796042129e-05
5.05677463826631e-05
8.30610779617062e-05
3.51799666437935e-05
5.1741325846533e-05
7.52082926942981e-05
0.000106047417824181
0.000155369784645536
6.82045260306244e-05
0.00011266336674686
0.000157429130270181
2.81456608713052e-05
0.000105286697712789
8.80963689753056e-05
6.01412096640148e-05
8.40528315445313e-05
5.12941546845186e-05
5.01717426276794e-05
9.73881087502428e-05
8.03839694401957e-05
0.000108206170000614
7.17206807129665e-05
6.2001337360038e-05
0.000151175348934954
0.00014130397083231
6.08327531018106e-05
3.82457927844769e-05
7.30276805344823e-05
9.07959852331273e-05
7.2975467277416e-05
8.8830881935317e-05
7.14721199306245e-05
7.10549414176262e-05
3.96531740065298e-05
0.000103959730124071
7.78235825033595e-06
2.34782856536785e-05
7.12106202627457e-05
5.35461029723833e-05
0.000109939470168261
4.06893915151138e-05
0.000106900721244232
2.97888746076583e-05
9.46702251420614e-05
8.55019667571494e-05
0.000120649506086561
2.71451304035716e-05
0.000153170685563629
0.000120468539712151
0.000148470198650277
4.16283736714318e-05
5.83441386763166e-05
8.83058167265541e-05
7.40182829853545e-05
7.1681357317731e-05
9.44589499384607e-05
8.9293237983444e-05
5.94860370942805e-05
6.50920287434193e-05
6.06394469167831e-05
-1.37287865904064e-05
9.77686177711125e-05
5.50771196862354e-05
0.00013573992944361
0.000113088980671619
4.63744531560869e-05
6.10534971036069e-05
5.56824176906424e-05
7.63698600288797e-05
5.13659862518362e-05
0.000136392491612474
0.000123302596515468
5.30979153019962e-05
7.36969678641621e-05
3.75319311259041e-05
6.22728638593298e-05
0.000108389108591172
4.05529947632306e-05
-4.11430985259303e-05
4.09718833623929e-05
9.6044743663708e-05
0.000157100596127005
8.1617927635939e-05
5.27991163918783e-05
2.36762388806523e-05
0.000107495701136237
0.000136553900064525
3.9058732780621e-07
1.49708743350609e-05
9.54669739036772e-05
2.10320221714646e-05
7.51963324101591e-05
8.65750694238397e-06
3.37951229858282e-05
8.38334086842461e-05
1.89766306713025e-05
0.000102152047525213
4.15862319839722e-05
0.000128811200546866
9.51528369650886e-05
3.4858163358647e-05
9.91429719423473e-05
5.67332792991139e-05
8.36339190389031e-05
9.64570192729073e-05
9.68080793789049e-05
4.19547520835275e-05
5.28689426777567e-05
2.77435169308234e-05
6.63485266986048e-05
4.10967565920003e-05
7.04578628867183e-05
6.99892883953847e-05
8.79198804811652e-05
6.37366153737136e-05
9.59144309439303e-05
0.00011257630632017
-4.26636688897567e-05
4.71999180169726e-05
3.04633147466762e-05
8.48745747361305e-05
0.00016170723324791
0.000110000229840343
9.18411978361309e-05
6.0500865167239e-05
6.65975593815822e-05
8.16602465780151e-05
5.77735681644915e-05
9.30364192679729e-05
5.58763525388773e-05
3.96582879686464e-05
0.000108412514113698
-2.66341208482004e-05
0.000114320380643571
1.08291122346876e-05
-5.91237774547063e-07
3.2183232019322e-05
5.49583176346147e-05
0.000153493977999113
-1.09320367153272e-05
3.55448584420458e-05
5.54695252789877e-05
9.58527742063066e-05
-9.49465191211433e-07
7.65124373276649e-05
0.000128319812528565
6.49304341205002e-05
6.91781169712129e-05
0.000178881334611236
3.91149512640578e-05
7.31979256606962e-05
9.26063567544979e-05
9.56418451298518e-05
5.75365194383905e-05
8.0081974123886e-05
0.000141654474385403
0.000131401712001194
0.000140375219760519
0.00010235057360805
7.86690634246316e-05
0.000104757474797293
7.1543701472638e-05
6.07959474264698e-05
4.05357248136138e-05
9.26242311031563e-05
5.22656532190306e-05
0.000121228223975529
1.47962973732569e-05
5.85155395975043e-05
3.51076866762203e-05
2.72885714398507e-05
9.51897880548787e-05
-3.95321311869106e-05
0.00010759194355442
5.10945798391677e-05
7.43229413658739e-05
6.94327716637179e-05
8.63284632935198e-05
9.38426091418725e-05
8.81902760748902e-05
6.50504572967815e-05
9.58251194836972e-05
-5.96043608922664e-05
0.000105192181650497
0.000105992514545985
5.63676011826221e-05
-3.50480635200994e-05
7.38995126016191e-05
1.59050647712559e-05
1.25958971570851e-05
8.89445897141118e-05
8.4444980784043e-05
8.76844650379166e-05
4.13152136684206e-05
2.76221558632525e-05
1.07493663061815e-06
8.44311825383915e-05
7.98395464365487e-05
5.01606807238161e-05
0.00018372805735769
9.10827226484624e-05
5.89064488380749e-05
9.66029396654298e-06
4.42699725533921e-05
3.69632076541152e-05
4.5883636540826e-05
5.15985004769209e-05
9.81052150081944e-05
9.3391287580958e-05
0.000118653434810355
8.12030987046031e-05
6.28419616251666e-05
4.66831010709537e-05
8.85015032796805e-05
0.000104561915569921
2.92429472012691e-05
4.31037391877891e-05
3.22328680523569e-05
8.40498403521775e-05
6.90897868549996e-05
5.19702138641683e-05
0.00012706893058767
0.000103526522573801
5.95334481795265e-05
4.90865835430607e-05
6.57439963638777e-05
5.42851032532727e-05
6.30533118182857e-05
8.03824520258516e-05
-1.40075471799519e-05
0.00010273689946669
6.35929999572525e-06
8.66349104153891e-05
7.19286175425499e-06
3.70073634285305e-05
8.44553288436111e-05
-1.70214826931996e-05
8.7492118099048e-05
0.000111767817491898
5.47278260837157e-05
0.00012050546370288
3.48197450817357e-05
5.516767080181e-05
7.25241784236552e-06
3.47954383242887e-05
2.15294016080949e-05
7.66910516401607e-06
0.000122730022943493
5.86607259223792e-05
9.07163561083272e-05
9.79959561882936e-05
8.31220771590295e-06
0.000118154627794064
5.33603156773862e-05
9.62016722489873e-05
1.98748272971888e-05
0.000147098330926471
6.13049220069153e-05
6.9656144794814e-05
1.90415280883086e-05
0.000122455652570524
0.000104035247639262
2.71705619218964e-05
5.59925535723509e-05
0.00012202943064785
0.000102060670475971
6.72808491336417e-05
9.54827785783307e-05
4.33961218243941e-05
5.26852804437437e-05
1.73300787891624e-05
3.37612342523942e-05
4.0136231905265e-05
0.000144475149689572
0.000168683162101139
4.710976053073e-05
7.56704975493766e-05
7.1815424419696e-05
3.02739938533866e-05
5.288789334866e-05
7.57647915507895e-05
4.72664132721992e-05
7.70183780707699e-05
0.000122922598701711
4.23323722387084e-05
0.000127561052949843
0.000122595766859265
0.000123323185404192
0.000105614025236515
6.3944471039592e-05
8.12054583175682e-05
