# Supplementary material for: Research on computational propagation and identification of mine microseismic signals based on deep learning
Source: PLoS One. 2025 Oct 22;20(10):e0334641. doi: 10.1371/journal.pone.0334641 (PMC12543183; doi:10.1371/journal.pone.0334641)
Supplement: S4 Data — (ZIP) [file pone.0334641.s004.zip › 000100600002993.xlsx_0.txt_24.txt.txt]

4.60767759588582e-05
6.40072429593369e-05
4.29746257568847e-05
9.14651795554971e-05
0.000118605388291381
1.3302147962985e-05
6.18924828716592e-05
0.000111578018317234
0.000188941991523675
7.06719210383357e-05
8.51156176382184e-05
0.00010208282746785
8.03827020101248e-05
7.56360039501283e-05
0.00011039961079514
8.52111259241758e-05
7.88426616914684e-05
5.3466530640633e-05
0.000141623925326873
0.000103846917306705
4.97336283697368e-05
7.84492179749094e-05
8.11382236356552e-05
3.3743680173609e-06
4.070108503463e-05
3.41896282834316e-05
0.000143191284390579
3.14205889299652e-05
4.60930481373382e-05
0.000114596320009174
6.52826457559001e-05
0.000132893787892404
8.07073926366554e-05
5.08619869391737e-05
4.38663781314321e-05
8.49765302944442e-05
0.000119111903868282
0.000137815809016723
9.55769140201573e-05
7.22790015703207e-05
0.000126954804747608
3.19204074294761e-05
0.000119487985561909
9.71171932642479e-05
9.47808191722535e-05
6.95964694619746e-05
0.000106299698992546
7.44173676832176e-05
8.86942752057914e-05
6.4230090765683e-05
4.06107125743992e-05
2.70501188181553e-05
6.89687182949688e-05
6.74754445767398e-05
-2.33027220095026e-05
0.000118636333490398
9.82826268669356e-05
0.000127197927875808
8.37532663657887e-05
3.47930621147122e-05
6.3883567856824e-05
5.14785997796119e-05
8.90887590589709e-05
9.86724054448741e-06
0.00010051087540611
6.89441197996788e-05
9.66989065573688e-05
4.39443502146058e-05
0.000146890650319213
9.96052606658572e-05
0.000129656851743857
4.73562905241843e-05
9.25824728211135e-05
7.83071590065551e-05
1.81230651648861e-05
9.34542333249866e-05
7.24486402566695e-05
8.90426372512313e-05
5.13914453129888e-05
6.50478790970807e-05
4.95657777421565e-05
7.07390572626919e-05
6.65751309975621e-05
0.000137674029586159
0.000149320122439089
8.7179330525066e-05
4.6175268902102e-05
4.78140489730623e-05
0.000101796304662735
6.87735201413734e-05
7.44874112926767e-05
3.51734526023101e-05
8.06200556090792e-05
5.98594144236407e-05
0.000109880252314236
3.10917955493439e-05
9.02825425907561e-05
7.9424597816259e-05
3.84278391062595e-05
0.000111976947609875
1.90481001839603e-05
5.77980385573793e-05
2.35583847469748e-05
0.000134258575991717
0.000102055225259542
6.35118607963595e-05
6.89124215040441e-05
0.000141090236414307
1.93955336035114e-05
0.000100267390428419
0.000148391211604788
5.23680994335953e-05
8.29365345249017e-05
0.000101989918974374
6.49565279583843e-05
0.00013592718522483
-8.01437886515257e-06
0.000104988332263062
5.71386855834808e-05
4.28645427629932e-05
5.17688672724766e-05
0.000130162371309394
-1.61088373272788e-05
1.71152097488779e-05
0.000102399330688567
0.000133380169030017
6.56082323478618e-05
8.09911330853433e-05
6.8080507883352e-05
-4.19981368386091e-06
0.000131152826428181
8.6976314742907e-05
7.27138790538846e-05
9.33770870409963e-05
0.000121087281038379
2.99435951603354e-05
7.37127124176653e-05
3.81590539893855e-05
-7.26632747180061e-06
8.1363111713833e-05
0.000105258315822823
9.24276553721972e-05
6.88059228473596e-05
4.02626310009302e-05
4.22119627283889e-05
4.79188118240354e-05
-9.94782684217088e-06
0.000122414235564946
0.000142299624611088
4.58030588204745e-05
2.90943610337652e-06
8.49876085074573e-05
5.50891792937356e-05
8.35048748202993e-05
0.000108853006261857
5.5629833779599e-05
6.70244728680476e-05
8.43654365701257e-05
3.94595952796831e-05
7.37903436480448e-05
4.64816570512873e-05
6.99632188642886e-05
5.50220419380051e-05
4.50292536232611e-05
6.65720513615019e-05
9.89796079318762e-05
7.57606440851642e-05
9.85085315692071e-05
8.16940549342257e-05
-5.20369707581224e-06
5.0407129146401e-05
3.57143133411795e-05
7.1213055256126e-05
6.33354203387451e-05
8.34061993484746e-05
9.55680428319865e-05
9.35847927261415e-05
8.75514853248011e-05
3.96218245878094e-05
2.49185741448339e-05
2.90997494154484e-05
-2.54801076099958e-05
7.81788181978021e-05
0.000107295892634677
6.74467872685331e-05
0.000144275769583022
8.94501175314881e-05
0.000127787727588163
2.09910781040077e-05
4.74485920801822e-05
-3.66740140525923e-05
7.58863256914807e-05
0.000131210261887159
5.11617297643236e-05
3.01913168654343e-05
7.82684421235311e-05
0.000119386423351748
8.64505762787243e-05
7.05483832662415e-05
0.000119096536946351
0.000131745487429934
8.90200788287634e-05
7.05019753735813e-05
0.000138947934498298
6.59344615865328e-05
4.57225580187102e-05
0.000119681579345794
5.33288153813302e-05
2.80588565726641e-05
6.93982500339974e-06
4.93076051404848e-05
0.000128700425003444
0.000110491962641796
-1.4955156668592e-05
4.12342759337655e-05
4.86199677645157e-05
7.17762809248447e-05
1.21835656098957e-05
4.12253674192684e-05
-1.6035945088344e-05
3.14500515032063e-05
3.62707534049428e-06
5.46323877665217e-05
1.75805817743232e-05
0.000112509498755948
2.28398150872912e-05
7.25198266783856e-05
2.14435137224765e-05
0.000110682971494053
7.93747549216145e-05
0.00010663344831128
7.44582731046821e-05
7.35090779712074e-05
2.91772337394458e-05
0.000111100052817863
7.57115438576653e-05
5.97628395877427e-05
4.19049814245729e-05
8.77496986256692e-05
6.78120820079955e-05
6.16577013326588e-05
0.000137197200428371
4.83616983699794e-05
0.000115545119982921
2.58019424736577e-05
2.63805041237816e-05
6.78494416074046e-06
0.000160340414160879
6.43850909861865e-05
3.57967506845296e-05
7.12104453728437e-05
9.4030628170091e-05
5.02180413978466e-05
5.89661918432394e-05
9.25137488792868e-05
0.000113907414000404
7.5655650872985e-05
3.54764751520205e-05
8.19965370055229e-05
0.000130798318817173
0.000141342593872494
9.47008614279551e-05
6.98500568602044e-05
4.1699535596436e-05
0.000102092543009559
0.000107592147983986
5.06658828925798e-05
8.3109374396112e-05
4.0016739093512e-05
3.77644375766639e-05
5.58690616944806e-05
4.22360391733624e-05
0.000141644686150756
3.72968036846841e-05
7.06076986842449e-05
2.78610041633051e-05
1.48324581105821e-06
3.37602549220849e-05
4.0495309063047e-05
6.95275976275502e-05
5.31222288675756e-05
-3.455762082392e-05
0.000102115109979677
0.000103774113607594
2.76707520634431e-05
9.87972570206437e-05
4.54767054525044e-05
6.26307306327104e-05
9.99915810485888e-05
0.000113005434624075
7.93826480164762e-05
7.84443754954369e-05
5.11427928595673e-05
6.56740207201061e-05
5.89331330993769e-05
5.43486421123118e-05
7.08181367024427e-05
-2.82830035778552e-05
8.51262388759451e-05
5.14089745076508e-05
5.6180444959399e-05
6.62046028908238e-05
9.87538103427697e-05
7.7458519282522e-05
0.000130634312791733
0.000119041235402117
2.20227105297025e-05
0.00015011968074958
0.000125380665512515
2.26633222745576e-05
6.20249544423894e-05
0.000149712264892342
9.64536510964293e-05
8.35604865645102e-06
0.000121657466988664
9.67882437380145e-05
0.000103564891709205
6.93319302881858e-05
8.96142061449374e-05
0.000144128471699795
6.44395256972136e-05
0.000100221065902529
0.000117835956920355
5.75290881148256e-05
8.67672974512467e-05
-7.23204274276774e-07
7.18795374591931e-05
3.39762105670468e-05
7.82641766304638e-05
4.95049483012861e-05
9.75874505115379e-05
-2.62697550378081e-06
4.0610029512632e-05
0.000101146857492263
0.000112636130504017
0.000124924651444667
2.77042393990859e-05
2.57678027405144e-06
3.55111245028082e-05
0.000117103967660632
7.76597400527265e-05
1.72051023380468e-05
2.3611801248538e-05
3.90075708603105e-05
8.50020243517927e-05
0.000120783429339403
8.29992521354476e-05
5.78553890328802e-05
9.83993295906303e-05
8.92816879656449e-05
9.96839280838215e-06
0.000122783011759765
9.84160060007322e-05
4.38079619516596e-05
3.35582654092245e-05
7.23580852336653e-05
0.000111787112168897
0.000101847694408366
7.19010488302499e-05
4.69814423975451e-05
1.60300944863058e-05
1.49960043554148e-05
3.84524011498487e-05
6.44789246474197e-05
7.73783866871658e-05
0.000111903212448123
7.14209803249133e-05
9.54879178751241e-05
7.0199190467783e-05
0.000122035505806345
6.30031053480185e-05
-3.51429429959082e-06
6.05034817183571e-05
5.49950384315026e-08
5.86893838884369e-05
0.000111282909086688
8.24143537846247e-05
7.99724255724309e-05
0.000108647564936801
2.20479295114819e-05
5.12449485653567e-06
6.30711073716794e-05
2.69806905607475e-05
9.93921459652072e-05
2.77891331609298e-05
2.10086981938278e-05
7.43262546017722e-05
0.000102674633041255
5.11941963566341e-05
3.35808083935579e-05
5.5557812779933e-05
7.75398033905655e-05
4.57996131466685e-05
8.76165824492809e-06
4.21588892558475e-05
5.86051646974783e-05
6.37983246497674e-05
5.75664193806708e-05
0.000106242582734502
0.000118095425291831
-2.41775210456401e-05
8.76315503622754e-05
9.87197204611852e-05
7.54983704036283e-05
8.91561609189333e-05
4.99429964105726e-05
9.33814228381106e-05
0.000107047281901017
8.22621042512095e-05
5.8827954091983e-05
6.7592711450035e-05
5.79540167100073e-05
6.94267978750276e-05
3.27491442040593e-06
7.90121724669283e-05
7.57575149292928e-05
0.000139511671805623
0.000108817908877906
5.14982162117224e-05
7.30504393130071e-05
6.01972845566082e-05
-1.55021909672475e-05
9.56095651821032e-05
9.05685980416776e-05
7.51421260144449e-05
7.79652681447424e-06
8.52122181314406e-05
9.9597212459295e-05
-3.9371431220008e-05
8.70523247763098e-05
8.84473981008869e-05
0.000107351009102402
-1.09313824503192e-05
3.0073419947436e-05
-4.96159357623009e-06
0.000153692769083298
1.64559412949835e-05
4.80252379755211e-05
3.31062195780916e-05
2.91538606948712e-05
5.91707560403714e-05
4.83714818312647e-05
0.0001136252725374
-7.08355694353303e-06
9.6730150402382e-05
9.26047446288846e-05
3.06501184621897e-05
7.13919418512059e-05
0.000102427608877875
2.43096508592092e-05
5.26579071070027e-07
1.10948343156834e-05
9.41088490136872e-05
4.43537842262409e-05
6.78462969529062e-05
5.81245681939075e-05
3.50763314365034e-05
5.67732590108597e-05
1.48343244756473e-05
0.000108988345700571
0.000144172049508235
0.00010024276886052
7.26314694208885e-05
9.16316092840237e-05
4.12911809336754e-05
5.28813244918875e-05
2.81150416521272e-05
3.67388951864463e-05
7.96460778723411e-05
4.23875914148308e-05
3.47285797556917e-05
3.01322858405963e-06
7.71319571383512e-05
5.89757032845463e-05
4.35687160112977e-06
6.15446483032328e-05
2.00721894926363e-05
8.3973221824848e-05
6.26203908136648e-05
6.53067254150311e-05
6.9474551295473e-05
7.990246182898e-05
0.000142926029826593
4.45397250950158e-05
6.88823114846885e-05
-1.07175464847019e-05
8.51697188380651e-05
0.000136893495971622
3.3784027074118e-05
9.15566636843732e-05
7.87082380133789e-05
2.68182501581366e-05
9.45411079429337e-05
0.000102534341996523
6.10204356007077e-05
0.000114985001581542
5.02153389189084e-05
8.38193323915416e-05
6.84920454568521e-05
0.000162659199138247
1.28733012473965e-05
2.52170853541509e-05
9.41612686585968e-05
0.000115817648820074
0.000129562382208065
0.000112680777729671
5.15131737566677e-05
5.83703303464248e-05
0.000117885861391897
0.000111593126637744
2.52733771479646e-05
8.14953933043283e-05
9.18042408954184e-05
0.000108116495206941
4.82647281030767e-05
5.61751665436436e-05
0.000137850331568358
4.88968586822813e-05
2.98918843144663e-05
7.30018719305862e-05
4.34261142034124e-05
6.06600483126513e-06
0.000123691249270879
0.000116836351008117
3.3031759762593e-05
5.60831166704302e-05
9.46570480852786e-05
0.000196838814342159
1.23338851524207e-05
6.73914706985821e-05
8.68948899816838e-06
0.000117194459583082
4.286316440261e-05
8.97735081337967e-05
1.13137295751032e-05
6.58402445743519e-05
8.21950784002206e-05
0.000120381884774213
7.84355247618005e-05
6.49719041142196e-05
-1.99378929787691e-05
3.8700652064964e-05
4.59743437889838e-05
4.11095324651341e-05
7.7694875778434e-05
7.31475766707451e-05
9.29398137687002e-05
7.88336745924989e-05
0.000117916530373861
0.000102962004445387
3.093562510591e-05
2.99343486841802e-05
5.06496188938635e-05
3.6814466611372e-05
3.28880391250158e-05
0.000117617734031583
8.94089447210515e-05
0.000104181735794986
7.17661578123904e-05
7.21565324938369e-05
7.91664890634846e-05
-4.36008396092084e-07
4.57084200031795e-05
8.85489275748767e-05
3.46270786870866e-05
7.66890605973582e-05
0.000150782144248462
0.000102517753869195
8.68760878832765e-05
7.66765150291228e-05
0.000105885945185489
4.77765539572144e-05
4.88736884757682e-05
1.89673072636788e-05
5.32421317789278e-05
8.96848479078651e-05
9.33068188259966e-05
3.01712100306199e-05
4.77491541985038e-05
7.52266800940621e-05
3.63592473921783e-06
0.000100514805867914
6.5025046390864e-05
6.92193297903706e-05
9.7351239568368e-05
8.1419352884101e-05
0.000116010701457852
6.76874370240976e-05
7.22297657633124e-05
1.79251049895156e-05
6.20337110678884e-05
1.91953131612819e-05
0.000165208520084169
1.92706236972096e-05
5.99304222827906e-05
9.59294044353247e-05
6.06033361217068e-06
6.52812981167709e-05
9.46426204249732e-05
4.83619067720609e-05
3.60404691107876e-05
6.20233372480179e-05
8.55025712223371e-05
6.06175826771474e-05
1.82107719001754e-05
0.000104430103532058
5.5737987572866e-05
9.26721691447831e-05
9.87034692382643e-05
6.74431187324014e-05
7.2494142539896e-05
6.64615172152402e-06
8.72594263897598e-05
8.9097398705143e-05
0.000141059424349246
8.74619780167877e-05
0.000115626471545707
0.000111038386768848
2.35881949138963e-05
5.01929788056158e-05
0.000125197684080726
4.01080136638593e-05
4.03171604165012e-05
9.70459587989131e-05
3.53494832978284e-05
6.33905825117193e-05
0.000132452172196263
0.000103857339267592
2.70210481880951e-05
0.000106755430915895
8.30465339359052e-05
8.76015167423038e-05
7.79484690552349e-05
0.00010896555043159
0.000137407189994129
3.29321371318083e-05
9.90547485169298e-05
7.90850675362921e-05
8.69562877002166e-05
1.79576379860199e-05
4.25477845639371e-05
0.00013469797693767
4.52492398113782e-05
0.000102441189929108
0.000147575626829473
5.18049230414238e-05
0.000138554985161509
8.95853742536045e-05
6.81891131037187e-05
0.000103782767140098
3.31361338164649e-05
0.000116950733861863
7.04473212073722e-05
0.000108033125595975
0.000141518785770244
0.000112948887676855
7.52973458822885e-05
0.000101779613028355
7.88288994070709e-05
7.25208890419369e-05
0.000123832166604737
6.63123667211247e-06
0.000113354323886057
1.42961731304534e-05
6.30723942263709e-06
8.17464186739242e-05
9.36959475441579e-05
5.07711939047529e-05
3.52726866749434e-05
8.0776751508531e-05
6.64354671518798e-05
8.62503984609111e-05
0.000131219721121239
6.89569061103641e-05
0.000120164585078532
3.73435291516711e-05
5.41289242855333e-05
7.43094640174444e-05
9.61584608004805e-05
5.79348399203207e-05
0.000134884353872235
9.63780739407218e-05
3.8938711549533e-05
8.44835108518696e-05
0.000126525546566715
0.000109458488725339
0.000101846611544891
5.80320823204633e-05
3.38822174970517e-05
-9.62945002191436e-06
5.9989264738299e-05
6.3660760210783e-05
6.97667214252036e-05
7.82699494009052e-05
8.15591410768272e-05
7.83616932841972e-05
7.70886657040805e-05
4.66994254665688e-05
6.33527792586076e-07
4.92798649204513e-05
0.000156614380449862
9.18170282111428e-05
0.000125850134928141
6.10915567699377e-05
-4.33159920433166e-06
6.59342939299134e-05
-2.09806331802783e-05
6.35175642436184e-05
5.81548562125433e-05
0.000126747876190464
5.81464300406586e-05
3.69227735781203e-05
9.68126793436004e-05
5.36594987090772e-05
0.000132534992418482
8.05803642480003e-05
6.02114293019321e-05
8.69679382501328e-05
8.13083634340915e-05
8.91027213390865e-05
1.24825830010585e-05
1.3299728921361e-06
2.09312618547308e-05
6.25620664159285e-05
3.90434288986903e-06
6.9994459033649e-05
6.1116858961273e-05
7.10628643503127e-05
6.3502552886287e-05
9.86628110558987e-06
0.000133971480816578
0.000109250902520326
7.60481018993721e-05
6.6126497180913e-05
0.000129586081066282
2.96175862786122e-05
0.000120326452807953
-9.83583310051012e-06
1.99398143133751e-05
9.95045279697184e-05
9.66779004593616e-05
0.000104061971661338
8.04133883003225e-05
9.93545444742887e-05
6.81286387953035e-05
8.94223112636484e-05
4.94682613537296e-05
-2.36352056043812e-05
6.68039296722281e-05
4.39675429456362e-05
1.31714589507831e-05
5.56890037908109e-05
4.60630147294622e-05
0.000116086858574337
4.77630933703716e-05
6.7726771141785e-05
8.66876389110022e-05
7.12433670579195e-05
0.000119204422183172
5.05699640618753e-05
0.000131763302513924
6.80346544179409e-05
4.076575254118e-05
7.19934800403996e-05
0.000133892650766477
6.85169469876641e-05
4.14492559207768e-05
7.20278106760251e-05
0.000122457540882453
0.000127633801388296
2.54615704605793e-05
-1.27642223161476e-05
8.3493743509367e-05
2.38607627143352e-05
1.76422433117832e-05
1.03612332326101e-05
3.81851927565286e-05
-3.20714340580004e-05
7.26784648328743e-05
3.89787180013072e-05
0.000118565178071516
-1.57893489849047e-05
0.000116308229479294
3.80297817137806e-05
6.42597976751251e-05
4.10994810279244e-05
5.1924548743163e-05
0.000108438022097861
4.05986557229872e-05
-1.51714566053166e-05
9.47736036787269e-05
4.70234433625845e-05
0.000146359752386174
3.83878355849046e-05
1.78551732926923e-05
0.000112103506284707
8.83421329625082e-05
9.90632220899566e-05
3.25373662053774e-05
5.08906439137204e-05
8.08474955422393e-05
1.75010776512261e-05
0.000102862277946844
8.33386748386416e-05
1.94688784404625e-05
3.61997099922495e-05
0.000116191526947069
9.12023073095816e-05
6.53302297180684e-05
0.000170942621220067
6.11387929316417e-05
2.78676859929432e-05
9.06561162793063e-05
5.67238039677636e-05
5.1123495440167e-05
7.65224281423422e-05
6.99848166873331e-05
0.000115369210147017
5.24266252147955e-05
0.000107254511890252
0.000108438988454919
4.95118151813623e-06
7.89568469929031e-05
6.83296218877668e-05
4.17457765817859e-05
2.47194511280183e-05
8.51196085375278e-05
9.25808399043767e-05
7.22634415633323e-05
8.82302677670496e-05
0.000101352925975447
9.52342485860526e-06
5.54901388405137e-05
0.000127675549094771
9.31041824620576e-05
9.81538934504856e-05
9.7749737838868e-06
1.29035076122501e-05
6.23106196920689e-05
0.000122890005415622
9.72549265749775e-05
0.000101855878899342
3.67869770763622e-05
5.6241803346746e-05
9.50246153126526e-05
9.17224568372044e-05
2.74826737476008e-05
6.66624951489674e-05
2.55186406742963e-05
3.5362283019465e-05
0.000100455377117942
8.05908649054822e-05
7.3209727215704e-05
5.93644646309581e-05
0.000145337887551684
7.51575741374441e-05
4.01563862532556e-05
9.30889905604219e-05
5.67068228785764e-05
1.95063496284864e-05
8.12136077068176e-05
0.000101762872437556
5.26362578769126e-05
5.02887590480833e-05
4.6439987240595e-05
4.49893837548052e-05
1.4927586596596e-05
7.66924187971574e-05
6.09015203441648e-05
4.49699572183455e-05
3.11682438196531e-05
-3.67086734358164e-05
0.00013072443364675
5.05290953340826e-05
2.29851043452202e-05
7.50133965749109e-05
8.70669864278242e-05
8.60208072719356e-05
8.30992467378355e-05
4.77355615433453e-05
0.000107681927576265
8.764404453433e-05
7.4735571632723e-05
4.52683985131617e-05
7.63159914922026e-05
3.27207718836338e-05
-5.80908241761747e-06
2.32155355794422e-05
0.000104711139969374
0.000119097965394465
6.29335353619434e-05
0.000110836108338046
9.44689540094214e-05
3.86257031515976e-05
8.58403565909063e-05
7.72058492111549e-05
0.000103118521893135
7.1166050909711e-05
1.45081855834658e-05
7.89731968279303e-05
4.86047804629516e-05
0.000115662577115316
1.19410306349847e-05
2.26670618537448e-05
6.39097298483694e-05
0.000121641724687347
5.34022670297744e-05
7.71200719122483e-05
5.35923887729022e-05
8.38410789523082e-05
0.000127063090378401
6.07258749809562e-05
3.85915151442939e-05
7.56834004342242e-05
8.99674182476229e-05
3.37691162036346e-05
2.08079332978257e-05
-1.43760403522447e-05
5.63339346873477e-05
7.13574031135735e-05
9.60877920376357e-05
2.4652672674864e-05
5.84984583179641e-05
0.000120478542340227
5.86840608134832e-05
4.08335663816537e-05
3.85497521176675e-05
8.46576640891437e-05
3.08515044391859e-05
7.09639883240636e-05
5.95679943986582e-05
2.17151773075914e-05
3.65933941166188e-05
6.03338875553244e-05
6.84893813315491e-05
2.33797743909391e-05
5.0579264824595e-05
4.38842589930378e-05
8.49723793688075e-05
8.13345111618145e-06
0.000139949567934442
4.66166070863667e-05
9.03041646506846e-05
5.10232654151748e-05
5.03319104371619e-05
7.82243456185052e-05
7.28168703881686e-05
2.41903118565699e-05
1.6425022427651e-05
-6.05043153282315e-06
0.000148111116206403
7.17746780384155e-05
4.60596208880382e-05
2.03738351622269e-05
1.8217272149287e-05
0.000141940129518329
9.60924039914179e-05
0.000102923477774923
8.26450348987582e-05
8.10093176092483e-05
8.04056355703628e-06
7.75044725695449e-05
0.000141980538853876
0.000106973673096012
8.47603556828963e-05
5.72082018430676e-05
-7.61555763052623e-06
6.18274857262654e-05
0.000110833877851087
0.000101340931994074
9.3303479719341e-05
6.661752702796e-05
8.38862300052714e-05
0.000112639063175197
1.17019220380545e-05
8.0195570563167e-05
8.91972938877361e-05
9.87529929694522e-05
9.51529259549537e-05
6.26956478500612e-05
3.65733550647665e-05
5.29850130614544e-05
0.000109379631558861
9.54746752685596e-06
9.13447641303946e-05
7.94125213992465e-05
0.000113069832809377
1.58660758704563e-06
0.00010856168443556
8.81441468251478e-05
7.37522966752412e-05
2.44810408726787e-05
8.04847028442596e-05
0.000111517691938028
2.22001127492604e-05
2.38692149572538e-05
0.000147120463326387
6.57050317155356e-05
0.000110697743356927
7.15339597432256e-05
7.97178566321375e-05
2.40846432926745e-05
6.69427918524502e-05
2.75667180745197e-06
-8.92466371877209e-06
0.000100570777719004
5.09087247708776e-05
2.59267272949645e-05
6.73463535885254e-05
0.000166670920454128
9.45189805004042e-05
3.1844712730586e-05
2.17522306258162e-05
2.136022413873e-05
1.17392684793767e-06
2.70401607960388e-05
2.78092908165397e-06
8.29077680852402e-05
5.28509331703949e-05
0.000160901363472668
-4.44964462081854e-05
5.48455732942489e-05
5.57907585027351e-05
5.95438383406055e-05
0.000132466594131665
-5.27837651862606e-06
9.93718972082762e-05
7.00655694900668e-05
6.94479410268249e-05
3.08418142185031e-06
8.09037406435397e-05
3.97525643456888e-05
9.908298674656e-05
0.000108932587573142
-2.63154163709198e-06
0.000139050845573732
4.62076782204848e-05
0.000147536670892136
6.32932064131267e-05
9.75566052168518e-05
4.78274621432661e-05
1.53889704649441e-05
5.70754986484037e-05
4.17698264273983e-05
2.7444932986663e-05
7.50804370901288e-05
2.95618182943633e-05
8.18129166541595e-05
0.000108569848002467
0.000124880232980722
0.000118690543698986
5.03312649070307e-05
5.31428849609268e-05
4.17951549498727e-05
3.01545349008133e-05
1.28322310798223e-05
0.000115706425251267
0.000112519610197455
2.66194060374935e-05
5.4695057984947e-05
6.39010932624678e-05
0.000148314905755375
6.25638393634495e-05
5.26977909482101e-05
9.3659968735493e-05
5.72846968269154e-05
2.28609260119342e-05
7.67474351466498e-05
0.000124962123408803
2.82061370961658e-05
7.48223967450659e-05
2.77029211723286e-06
0.000104653721486574
0.000114465335281784
7.33918975199786e-05
0.00012218884783209
5.59762469918251e-05
5.97268368249767e-05
0.000102359530552145
4.54585582726124e-05
6.01954364886953e-05
7.94352301787036e-05
2.27392981216012e-05
8.68673714793485e-05
5.69538808317178e-05
6.27446470509942e-05
8.4630749500183e-05
9.98579298205809e-05
6.35543517943657e-05
7.49728177903836e-05
6.51221553366998e-05
8.06718935610575e-05
2.79188151196827e-05
7.51400736172311e-05
9.25844025519657e-06
1.25638200114459e-05
4.89100202239574e-05
8.01648594364333e-05
4.43860498310185e-05
0.000100733485188088
9.67440445382115e-05
7.57523778372945e-05
6.11526398398243e-05
6.90921648583302e-05
0.000106272825049544
4.76330083867701e-05
1.77290781204967e-05
2.68183742887923e-05
5.71178645550547e-05
0.000106594087299939
-2.44777421253951e-05
2.61380340567588e-05
0.000164851421189967
8.57392470815895e-05
8.37165561037858e-05
7.85872338672098e-05
6.30274407130143e-05
6.02006845727883e-05
5.44017909386604e-05
0.000139398798847373
7.52252919097706e-05
0.000114061171364013
8.71006880717546e-05
8.71835518226165e-05
6.14269334610737e-05
7.15870833689582e-05
8.35708487325219e-05
0.000109391486976523
0.00010736488459618
9.33634163590704e-05
9.37930302974409e-05
7.26303203793569e-05
6.13992560403003e-05
7.2096066278257e-05
0.000105455747239242
8.70332415470176e-05
-3.94074480444675e-06
8.49264225316023e-05
0.000164350572764019
0.000110477374956224
7.42016711368907e-05
0.000114089585460221
6.05537696292228e-05
5.06660797641125e-05
5.10466190314729e-05
7.4603612152215e-05
0.000125612154656121
2.87744777287564e-05
0.000136706735953297
7.98851025996975e-05
9.62326905435851e-05
0.000138375092633901
1.32127964273175e-05
1.83344318601987e-05
9.22859755772754e-05
8.08119019368822e-05
6.01778015923239e-05
6.82874426678666e-05
8.69972181166298e-05
0.000127213547800056
-1.44581314244759e-05
6.85963818248695e-05
7.11875135439454e-05
5.87069295785327e-05
2.10272485798975e-05
0.000103082660156374
5.91189679095109e-05
0.000103683192466165
2.03054421680064e-05
-1.87983215846042e-05
4.51950776481903e-05
7.89741241741405e-05
4.11000648720252e-05
7.19817056442547e-06
1.96486995666038e-05
7.0258579739036e-05
7.04269361188701e-05
8.48215714764602e-05
7.06218924815149e-05
8.00126390686428e-05
8.04129569566804e-05
8.21412888152654e-05
6.4286878270821e-05
9.29058639024796e-05
-2.36409812165783e-05
6.2983528814704e-05
2.54324669851154e-05
-1.90033482703842e-05
4.710185627013e-05
2.22429573536667e-05
9.65408324840888e-05
2.40583150554769e-05
4.47001904364846e-05
8.3308977278475e-05
4.90468668361008e-05
0.000112377695737498
9.18684592452987e-05
7.26641469781927e-05
3.30999539293068e-05
6.03483295765227e-05
5.5171981578436e-05
0.000111037838852225
2.00026762440083e-05
3.27959386180821e-05
9.00008204095182e-05
3.77627174569505e-05
6.54707095460593e-05
4.13964372611316e-05
6.34610806428083e-05
8.67979993355728e-05
2.20660900345481e-05
8.82687574860258e-05
9.21571255609838e-05
2.92332513281552e-05
6.39666632414365e-05
3.11083941237359e-05
3.12215345658204e-05
9.33574945105518e-05
8.4322338768794e-05
3.14338337151703e-05
7.40109084093409e-05
3.59058051494476e-05
-1.20228732059812e-05
8.01235044512112e-05
5.68751789130741e-05
0.00014224110660746
5.73050642731485e-05
2.71761970872924e-05
5.60379329881718e-05
3.69342766903336e-05
6.53409853830255e-05
0.000128192156237409
7.35421870192008e-05
9.07734494259376e-05
4.65366405818372e-05
0.000101459396391058
3.09760680979482e-05
0.000120632492451617
7.73965815950383e-05
-3.06258454722445e-05
7.89249582421292e-05
2.35172056947578e-05
8.24051882375643e-05
7.33419913106965e-05
6.08864822938737e-05
9.86923310417664e-05
7.86712887799042e-05
6.39001440847353e-05
7.39182628804211e-05
5.52430122503026e-05
6.14737655239065e-05
7.98489649005374e-05
7.21908719185195e-05
4.93180915228281e-05
0.000109721218296657
9.2522900376694e-05
3.85145240571672e-05
8.64184566813737e-05
1.45435584575986e-05
7.4766932825584e-05
0.000174287622066888
6.77836701050699e-05
6.35415297284957e-05
3.29922225677934e-05
1.90178427184188e-05
5.5453307188126e-05
0.000141747998183919
7.06187140231839e-05
5.40578020440064e-05
5.83969486667574e-05
9.92558606957967e-05
3.12377960486475e-05
0.000102765930253632
5.04873563880371e-05
7.9297928690123e-05
6.79948474621942e-05
9.03354411565281e-05
6.7155738714713e-05
0.000108335250864494
1.92280735969022e-05
6.11149203958547e-05
6.36373509142825e-05
8.49738230834016e-05
4.48964590066066e-05
0.000102145374735948
6.29401659770684e-05
7.80158402093718e-05
6.24108722310658e-05
7.6913972398438e-05
9.34992236818144e-05
5.7361902841351e-05
9.44355039018317e-05
7.75513993564718e-05
4.6863075708465e-05
9.2180835448664e-05
6.69739607362913e-05
7.55964509954148e-05
7.76768453885895e-05
0.000141226952650602
6.95087601960336e-05
7.29450036565081e-05
0.000103415642285548
7.15228855396471e-05
3.05525865264662e-05
9.98857677182931e-05
8.37177478494899e-05
-3.67042396762431e-05
8.811276760721e-05
3.91278610236637e-05
7.11338755506916e-05
6.57268526379109e-05
7.95030126255712e-05
3.31271269451819e-05
-4.25877636580748e-06
8.23835749518512e-05
9.07419904287078e-05
4.09702203292461e-05
8.14049147526389e-05
7.037043679943e-05
2.44575975449648e-05
9.23082965186584e-05
8.47405877336675e-05
5.02072915840225e-05
0.000142436775628346
6.55046645245067e-05
0.000150114429768085
9.74848381487589e-05
5.69963686821472e-05
0.00010704839896842
7.14987748126526e-05
6.52294440548759e-05
4.06892389805681e-05
0.000108894804421478
8.34022581857397e-05
3.07159544243724e-05
0.000119683424361807
2.40616599407939e-05
8.92700146283053e-05
7.4621196265063e-05
0.000143268293596957
0.000106546772948051
3.49197818722703e-05
0.000106865580819099
6.5538830111409e-05
5.65005985953151e-05
5.71487287589608e-05
0.000127045493673895
5.92015773896935e-05
6.60513137857233e-05
2.54291107391734e-05
2.64413139730068e-06
8.13528128269761e-05
0.000114053494591784
8.92494842622598e-05
2.16420663222142e-05
4.09992264378515e-05
1.30651428478435e-05
7.23158598328819e-05
0.000111696546031996
5.00017855197822e-05
9.89791863271287e-05
8.52945794054975e-05
0.000111983560600578
5.22240561772644e-05
5.69895228759824e-05
4.72291226509621e-05
5.6822201079798e-05
3.08915277814994e-05
0.000121302506455184
7.37195077777781e-05
9.80223941815196e-05
9.62463338801279e-05
2.79039051391381e-05
7.48562762361065e-05
7.00076168781227e-05
8.26542888781892e-05
6.20823573468753e-05
6.69191894839318e-05
7.74046792294321e-05
5.8894319934552e-05
5.58802442460526e-05
9.01017410434755e-05
5.33853515573176e-05
0.000109547140826476
7.77458714103282e-05
0.00011715772992511
0.000111098643237872
6.07911251675935e-05
5.649912132879e-05
5.29277738691264e-05
0.000101308816272899
3.02659949414972e-06
4.33505935550887e-05
5.46680914571708e-05
7.71031454554783e-05
0.000103960116896136
2.14238297891388e-05
0.000107277599840603
4.17558772269475e-05
0.000121020660567771
1.11125792540609e-05
3.71865888691881e-05
9.74497684685642e-05
0.000112629108873123
0.000102072560998662
8.61751239469907e-05
9.73650733842083e-05
0.000105953082446021
8.9361167424693e-05
0.000105469081681816
0.000103568537739918
4.1812509707914e-05
5.47082823343085e-05
3.96584531427898e-05
1.70788289486648e-05
0.00011045116297458
6.79669272275517e-05
4.56099691649524e-05
8.11296721306604e-05
5.80617159167725e-05
2.055559778303e-05
8.8171022783066e-05
-2.99400111370785e-05
4.22454688658839e-05
8.09662131185044e-05
2.11478312298936e-05
2.2930784277001e-05
0.000103736101636305
5.23960731967963e-05
6.75013576256375e-05
9.54722718694976e-05
0.00017583407640954
7.64106848255184e-05
6.14736931936239e-05
0.000136638125501672
3.07588650252827e-05
8.34793628596525e-05
6.61039529004435e-05
8.05470090809999e-05
5.6898311275202e-05
7.32380103320874e-05
5.40430092533903e-05
0.000124759063757541
0.00013417590290476
6.85026517654214e-05
3.42485834158678e-05
4.22038743670874e-05
7.82060434176081e-05
-1.81833481364312e-05
6.80809547944467e-05
6.50446901630014e-05
0.000137205800807784
3.30715596122173e-05
8.64719403955275e-05
6.07715437076724e-05
7.52275146756743e-05
9.72599478768946e-05
7.92766722409022e-05
6.06710013070387e-05
0.000118725480769222
0.000142627525320457
0.000106081338862091
0.000122597479303575
4.42302432226768e-05
5.54520736300636e-05
0.000101839467615476
6.71720641331506e-05
0.00011346248760717
0.000143189462605237
5.59320075789776e-05
7.61683712022188e-05
0.000133990659276112
7.95116963765942e-05
0.000121608430865847
-2.73865214716964e-06
7.36009832073733e-05
8.20534790222491e-05
0.000112645141054932
1.89799749504341e-05
5.43091959206334e-05
9.59431322080068e-05
6.58856316178152e-05
-3.51298841552167e-05
6.4669358844112e-05
-1.12586556446191e-05
5.07661346302202e-05
0.000132734181311447
2.71182288621531e-05
4.83780794015014e-05
7.84126537929703e-05
7.83204783976059e-05
8.12564355248308e-05
8.26474410502839e-05
-9.99145004765047e-06
2.45560964651786e-05
4.99859927403696e-05
9.54520166174441e-05
4.44072282377189e-05
0.000117081788959872
-1.70449584901591e-05
0.000110616571561981
3.12019959442753e-05
5.51026303927466e-05
7.45436365553871e-05
6.09632142314001e-05
-6.86095760730586e-06
0.000107649468254586
8.91591832291652e-05
0.000125723884703177
5.58541226969244e-05
6.54447594743114e-05
8.48294046546625e-05
4.7632838140856e-05
3.77117823870959e-05
6.97952266047032e-05
7.93639090300468e-05
4.00686005732458e-05
6.33148677029731e-05
-1.05872171393159e-06
1.98683723262795e-05
5.84091767643321e-05
2.53316945813195e-05
9.08880466996104e-05
3.26551104390004e-05
5.2200664954176e-05
3.6472838882056e-05
2.11063325685026e-05
0.000166210108179962
4.75273013244539e-05
0.000121146532719759
9.67848428582389e-05
5.44610451687313e-05
5.26160307355348e-05
0.000157745207758799
7.25817475008553e-05
4.86039946149266e-05
4.83283152868572e-05
0.00016170013615684
6.30827712599567e-05
3.59251907312611e-05
6.83718685360313e-05
4.40148777798526e-05
6.93498212517372e-06
0.000132909453911774
9.40744406524583e-05
0.000129803671988794
0.000107905660596799
0.000143402864200658
4.28925747239345e-05
8.00883119288773e-05
5.6365518865843e-05
7.15438342673977e-05
3.03795416976752e-05
0.000176147295639765
0.000149340208779344
4.81427865417424e-05
3.11629662994301e-05
0.000114035196855279
3.74251131005325e-05
4.38342512430574e-05
0.000142680718394344
0.0001332426325529
8.65140205127484e-05
6.11726677254101e-05
4.20047084328353e-05
3.27417278027734e-05
3.93894555629572e-05
8.51613687894237e-05
0.000125246357311524
0.000142701865295734
8.55428469314776e-05
3.72233380830888e-05
6.18695891493181e-05
5.44251747076898e-05
0.000124252624888761
6.17704287793367e-05
2.42968621361055e-05
8.17070466551948e-05
2.32265393758532e-05
8.58695763097577e-05
7.39508567281912e-05
0.000201133790491885
4.23437277177463e-05
0.000131546430239365
4.68763395308608e-05
5.68742167153916e-06
8.06201372690859e-05
0.000102873675626353
0.000122998169500242
9.83643016525168e-05
5.62178347762098e-05
0.000153043347019652
5.81690402326202e-05
0.00014967240081128
0.000117226636138238
0.000130093359614787
6.26313985410323e-05
6.34434567196932e-05
9.41592548016296e-05
5.2182323539209e-05
0.00011524319762997
2.01354773287665e-05
8.93922628526944e-05
0.000117655260373274
0.000125102885197836
0.000101805384651827
1.55519959472566e-05
9.4422380892295e-05
9.28873644204915e-05
0.00011322773560774
7.74955513716306e-05
8.62110682218349e-05
3.67085318237693e-05
2.17941947852133e-05
6.23950509814858e-05
0.000105706030045521
8.25483582591284e-05
0.000136283387259764
9.19822910581361e-05
5.06954958913077e-05
6.58477203500074e-05
4.61996420255102e-05
7.08272375801822e-05
7.60210203652835e-05
3.88596133600212e-05
6.2013296283709e-05
2.01850940583845e-06
4.57272311395217e-05
8.85848640511799e-05
1.48769839146222e-05
0.000122403559193493
1.2837757694804e-05
8.37736805924534e-05
5.35180260839746e-05
0.00010985529621718
0.000107583039998597
4.63644982042782e-05
0.000126143561088596
5.38576276451605e-05
7.83535427946238e-05
7.5747286817113e-05
0.000126627165816819
6.99721582405091e-05
9.2773586488113e-05
9.27492563509905e-06
0.00012141483823876
6.15331229099754e-06
8.13341833521348e-05
0.000120520026451166
9.88249824436616e-05
9.11930892968803e-05
8.42161326012568e-05
6.22808657145042e-05
4.52267971120159e-05
0.000117490350115079
9.75915181216038e-05
4.9588441316528e-05
0.000104404511135831
8.98848809749108e-05
0.000133232388241526
0.000115510413904922
0.00011845738614708
0.000106194325943268
5.25338738192969e-05
6.9204793623361e-05
5.87450048873565e-05
7.91805276189306e-05
2.68500208905887e-05
4.05709023419473e-05
5.50295012789946e-05
7.95372512493064e-05
5.26613030058441e-05
7.96999505898316e-05
7.58769881882302e-05
3.88244997664998e-05
5.54062171895867e-05
0.000114766990805745
0.000109986158721115
8.02440585425622e-05
8.35197575097129e-05
9.84032196821687e-05
8.46477586938999e-05
8.26877952072905e-05
4.64945511113261e-05
3.1847635624098e-05
3.13432976917116e-05
7.86141208963013e-05
2.99255451823888e-05
5.38738647147876e-05
-1.82286339293532e-05
0.000103869497417588
0.000115333389030324
8.5191948734203e-06
0.0001192187496093
0.00011090142812005
5.16211669811918e-05
4.56479560643931e-05
0.00010970440247413
7.52432755717185e-05
8.22327840511112e-05
6.59423688824293e-05
0.000111232767080649
3.97892781908084e-05
2.84472805147885e-05
0.000103674252926212
5.841510397429e-05
0.000113114585860412
-3.23739164958834e-05
6.57072442628484e-05
2.61529961579984e-05
0.000119455923305226
4.32192529412658e-05
4.38620329947018e-05
-9.05241208372266e-06
-5.28717225591833e-06
5.79891808400271e-05
4.47542938900204e-05
8.77770793302554e-05
9.3088187245267e-05
0.00013874127264968
0.00015375420139105
6.85834965140783e-05
-1.28121126736412e-05
0.00011598964760923
1.610041980958e-06
7.2917883071887e-05
0.000105584469723271
4.60086761324067e-05
0.000153133591074207
7.20792681956177e-05
8.79966223012063e-05
6.68349673947021e-05
6.86097653960813e-05
9.56750803999951e-05
0.000124210250871601
7.41808375489619e-05
6.19564376761951e-05
6.32402835292373e-05
9.24465841043357e-05
0.000131588006524128
7.71703031841394e-06
4.44765490068235e-05
7.55383782086719e-05
6.99529485673484e-05
5.28353096810405e-05
5.43729381505923e-05
7.14838219353007e-05
0.000109561441052087
3.00971070299179e-05
7.24436202279646e-05
7.2641446680214e-05
5.54656074714779e-05
8.42200219128421e-05
4.18861552049369e-05
0.000100486979274913
8.57980335794413e-05
8.14254793599106e-05
0.000115513610023455
0.00012756552328417
9.49729707264504e-05
7.08766128508676e-05
8.45361515277884e-05
2.94523604535473e-05
0.000135462503723284
0.00011090158413017
5.32235940667956e-05
0.000101762353369867
3.89208125115933e-05
5.52501443351024e-05
9.47065191298387e-05
0.000105107410104181
2.40190827244658e-05
6.69702424404889e-05
9.41845791326795e-05
0.000107736956153116
4.09280374808011e-05
6.87692706509863e-05
5.19553029008723e-05
7.69551064605286e-05
0.000101201200425739
3.0865951651971e-05
9.90763187081215e-05
8.21565607712957e-05
8.50297068643425e-05
0.000123323765379335
0.000123059589905135
7.37179409760513e-06
3.69166124553902e-05
6.85818295326821e-05
4.04796066095276e-05
2.52010918833068e-05
7.39426133557531e-05
5.70838061810624e-05
6.99568002225474e-05
8.60590887482908e-05
7.54685471224191e-05
0.000130764945354606
0.000155151475078961
5.62917033054861e-05
5.60141270131783e-05
9.69749258473353e-05
0.000110819149971438
5.46584304861399e-06
7.08579288050311e-05
2.56945661984072e-05
4.18658180973529e-05
1.05614329235646e-05
1.68634129148782e-05
8.70478585574162e-05
0.000117670250271339
3.2162735151063e-05
0.000143864748328111
4.66553922436712e-05
9.1290668684867e-05
7.22038566647652e-05
4.61898118830829e-05
2.74712471932815e-05
3.98805329783751e-05
0.000158393036779295
6.69726560579863e-05
0.000108495067995862
0.000156743234659109
7.1518890651222e-05
5.784507323514e-05
9.99111547425227e-05
8.85858138664344e-05
7.50187659877721e-05
8.71884962864461e-05
8.38302422191757e-05
6.64789824435261e-05
7.14888697254219e-05
8.04591205514562e-05
6.71643477077845e-05
3.31884445924738e-05
6.61491336116383e-05
0.000114525656371619
5.6743316916861e-05
8.61882208550022e-05
9.71269893567291e-05
1.23054684197329e-05
0.000108490271116975
0.000112761967392822
3.41886700935777e-05
4.04368441423823e-05
9.85502621264459e-05
9.46356264339664e-05
0.000118976296298604
6.465636028149e-05
3.21848112490718e-05
2.93243246212519e-05
-8.04557072152335e-06
7.86946624653991e-05
3.75448274618065e-05
5.6220679212913e-05
0.000119441865971653
6.65951801582488e-05
0.000111714091238091
7.35108303349748e-05
7.15482621238885e-05
7.03614846542439e-05
9.12224096100815e-05
2.62947686132417e-05
4.99827959431518e-05
0.000119605412289096
6.18673831781748e-05
5.86618456442053e-05
7.24090785094259e-05
4.2412728614906e-05
6.97434458826542e-05
9.45897432850558e-05
0.000116140841702471
-3.25800796700368e-05
4.20851538693747e-05
6.20689183794712e-05
6.84490683045623e-05
5.91545531834861e-05
0.000119589858068337
5.646147564406e-05
6.23715603665932e-05
0.000117466017882484
1.25691414010526e-05
2.80636811439274e-05
0.00018129251817899
3.34513047143316e-05
7.09092041016399e-05
0.000106109934923088
3.37513741805604e-05
0.000128894984963349
5.70204439566328e-05
8.55814773036605e-05
5.99484066344235e-05
5.38919408692403e-05
8.05129128620812e-05
0.000113491126377118
0.000100522107992974
5.33771867231602e-05
5.60669230781298e-05
9.22512224107699e-05
0.000112992182894488
0.000108873643093839
7.33083241962977e-05
5.16299317942365e-05
2.85152691141255e-05
0.000121069039417279
2.99183639040057e-05
5.48478578183279e-05
9.05970012016743e-05
0.000130347734364893
2.29355461179579e-05
9.56081037523732e-05
7.13379062362587e-05
0.000113752436422678
5.08433233518475e-05
0.000110832657504133
0.000128284361732857
1.0522388038263e-06
0.000113027546215881
0.000120157685534941
8.90025643800165e-05
2.05856559257056e-05
7.51521295959493e-05
8.28289558148265e-05
3.97058760986667e-05
-6.91425306380835e-06
9.27445573701018e-05
0.000102620853315911
0.000115966962642694
4.99900686534016e-05
3.09790908133259e-05
9.63511042584369e-05
3.49606191387727e-05
5.80310971772994e-05
0.000117034174860117
0.000119155341514917
0.000121516910374468
9.84625303855253e-05
4.18956377300449e-05
7.69915424223433e-05
0.000187698547564676
-6.71994580047211e-06
8.08805292010791e-05
8.03763412344712e-05
7.15765391415285e-05
7.97862125044183e-05
0.000126704577933414
6.2845516320607e-05
8.09584782150383e-05
4.32858591001351e-05
8.2882902810257e-05
0.000101217442784363
0.000103759615849988
9.47576465357816e-05
0.000128952087480208
2.03699599430465e-05
0.000142820153874185
0.000122787738847737
5.78762696191532e-05
4.9822574281667e-05
5.4876202029494e-05
0.000140782575975759
0.000120850100462674
9.8660496697034e-05
6.1966326162556e-05
7.08845593168366e-05
7.21056684791578e-05
4.6719871718923e-05
0.000152191156860595
0.000108246089436694
4.37626545588099e-05
4.10551337859557e-05
0.000107572703430431
7.92467626612723e-05
6.02541444765386e-05
0.000115367045861497
9.60456958896017e-05
0.000127022877308491
1.48503717546055e-05
2.8814286595697e-05
0.000111966906597986
6.03065491918588e-05
2.91845514037778e-05
0.000136717898263999
4.98945833455958e-05
0.000135532564804312
0.000141660060168051
0.00013454144198463
9.42719306037359e-05
0.000101103651534316
3.41679955526753e-05
6.75755390745713e-05
5.63390203516446e-05
6.45422725130792e-05
5.61016673305639e-05
2.36546619759345e-05
6.3763812499641e-05
0.000143541115091376
6.84733339396213e-05
9.03490091425279e-05
4.01623669235945e-05
8.10619620022779e-05
4.02416124546329e-05
0.000120416145259079
6.10582826935946e-05
2.41565108414151e-05
2.9671059553049e-05
5.73679139405958e-05
7.30162656476359e-05
4.89333701509798e-05
5.37245429627557e-05
8.6223452981584e-05
5.91254060558049e-05
6.53469672056395e-05
7.54534195253045e-05
6.41071595703766e-05
0.000138477533198445
3.97987305180494e-05
0.000162105062762392
9.75331314885891e-05
1.74222140156572e-05
0.000113274763904507
4.44381196960938e-05
5.61444238776861e-05
7.70241951601791e-05
5.85596627080037e-05
9.03541830020217e-05
6.65725419520292e-05
3.10692096889965e-05
5.1949477477133e-05
0.000104776176887368
7.19527374834013e-05
1.32222683877426e-05
0.000101111594302658
3.79018367780886e-05
3.47791157865805e-05
5.65857453249714e-05
9.02409892486042e-05
6.97584330313048e-05
3.07679562570473e-05
7.38415790448228e-05
0.000122445639386042
5.89217871805474e-05
3.35443376386627e-05
6.9021080429051e-05
5.63217969579018e-05
-2.01825896767752e-05
0.000117726741879332
7.83103836090702e-05
8.49396415442733e-05
8.77906751650307e-05
2.53836491704731e-05
0.000119144903189033
8.58151408253361e-05
4.54119803281034e-05
7.36379794630522e-05
0.000100668122987411
5.29780388490781e-05
6.91386880092835e-05
0.000108474839742171
0.000128488116752957
7.0517594244086e-05
0.000143541411695776
9.92555952345284e-05
0.000133181899219376
0.000122773645853149
0.000130526076568344
0.000106507926154888
0.000101298413972918
0.000163539352409082
7.8771914065931e-05
0.000101916016586321
0.00012517186536003
6.57716688223995e-05
5.88404982089558e-05
9.18403712986055e-05
0.000112851267963212
8.25951089007162e-05
2.40897349215995e-05
5.30019024529656e-05
8.7951805545496e-05
8.94737934826137e-05
4.9302286134505e-05
9.50345455326773e-05
0.000106147923878759
0.000137573327377154
6.38242791422646e-05
3.10723709436231e-05
1.82221607430684e-05
9.39084561619437e-05
2.06378613016956e-05
9.37763743674574e-05
8.50344290282249e-05
7.99131717081095e-05
0.000115176026839322
3.96887685970486e-05
0.000115381869201846
4.28280512875931e-05
4.49816356905872e-05
0.000139430032047785
7.02958541891135e-05
1.01901440104678e-05
2.12996059898442e-05
3.2288164810552e-05
6.04176771092557e-05
9.50296494208607e-05
-9.32724739863844e-06
0.000120411978397298
3.52812070454485e-05
8.17225326432744e-05
7.45144439819036e-05
0.000103875760699928
4.40548282088161e-05
-4.73122692521825e-05
0.00013679756472271
3.95729500602302e-05
3.38914932227247e-05
9.51657059049103e-05
3.60835871969655e-05
8.66003773103556e-05
6.5160304921694e-05
-1.50149132814465e-05
4.24972165105621e-05
4.1813906845748e-05
0.00014108733598664
2.88299979754773e-05
0.000120997712725301
6.81050727528596e-05
2.80954539751933e-05
0.000110954858499116
0.000111128186405437
5.07450827960611e-05
1.80735521093315e-05
2.44937885082192e-05
-1.65549307584945e-06
7.79403258310556e-05
8.56273962428587e-05
7.60360803004825e-05
2.24055194575981e-05
3.3663080497536e-05
3.85048068798934e-05
7.79150921922649e-05
5.27413756810746e-05
3.55004114787911e-05
6.02815095778345e-05
0.000116392269060618
7.87578793439671e-05
5.20861530534583e-05
6.77748247393172e-06
3.49069520287162e-05
3.71667694498051e-05
7.06204690143134e-05
7.87244460711872e-05
5.82788190282925e-05
8.37861958410402e-05
5.80693594089119e-05
4.55276656456907e-05
0.000122502010998594
7.2855043685079e-05
0.000117210378057516
9.60325007806087e-05
1.9144629179428e-05
0.000105117290612278
9.47294311173522e-05
8.2257454694775e-05
-3.54895350450113e-05
2.7075868030326e-05
7.42270190737239e-05
6.35337231103026e-05
9.72096871061996e-05
0.000128354927745798
5.41154814496816e-05
0.000130944571124043
5.41111284121112e-05
9.73187918965094e-05
6.81174114749525e-05
6.76436840814707e-05
2.2105505294234e-05
0.000106258435304902
5.02397250315191e-05
0.000115761554601391
3.95924260590352e-05
9.5671016889161e-05
8.26305242870464e-05
0.000114694299605901
4.60098761358528e-05
6.16184107478626e-05
5.66698020175316e-05
0.000107990195860437
2.69890765007316e-05
7.82301881368751e-05
3.69867161198009e-05
6.50395609717011e-05
7.83625769939344e-05
6.90235090255364e-05
9.82615150727172e-05
5.865022793965e-05
5.07174027741523e-05
2.94812787803831e-05
9.80897531301871e-06
5.21126521439801e-05
6.60404079843042e-05
-1.99129339607413e-07
1.09807232895488e-05
0.00010793335479783
7.41919647813622e-05
5.7222357474398e-05
3.8573790411413e-05
6.60042033414161e-05
4.79135403888869e-05
8.68460385663429e-05
8.18341413441454e-05
4.84774707984064e-05
-1.91941134131235e-06
9.75096990452629e-05
0.000112277880661219
2.08051255055623e-05
9.21741652239116e-05
1.52911308498781e-05
9.25754981020231e-05
0.000107394346353805
0.000158680490929222
6.82429799779336e-05
3.98980288642894e-06
0.000103539207532391
0.00010799722830923
3.95133926168818e-05
-3.41446272467397e-05
0.000122654679323514
5.62500230808235e-05
3.94528124224398e-05
5.71578166082852e-05
8.98323036270761e-05
9.71457304931569e-05
6.23749340798421e-05
3.25795334759489e-05
3.12099517156167e-05
-2.12951931079808e-06
6.62231866221437e-05
0.000137397284649788
0.000125339271213201
2.54259558862967e-06
9.48244353484391e-05
7.99669508334546e-05
1.4045514423483e-05
6.33250929793225e-05
0.000130506946943366
-3.84907023359974e-05
1.53518098857226e-05
3.85486852934306e-05
2.67497771392895e-06
5.01882325101988e-05
4.33778010938575e-05
3.56804747796977e-05
7.92474129189994e-05
3.85687754819979e-05
6.73009196457332e-05
8.57055506890084e-05
5.78430653875789e-05
1.26243913144113e-05
5.38906249071124e-05
1.5138938129604e-06
6.62491344494297e-05
5.11989060445353e-05
1.1236089855921e-05
4.13732145433635e-05
6.09471783318877e-05
1.13673896770873e-05
6.53341776546664e-05
9.50163416312442e-05
-5.98484215288063e-05
4.40116351480248e-05
0.000106380241825762
-1.44860432835724e-05
7.32789985927721e-05
2.02995824790321e-05
6.12898503282508e-05
5.65489578440493e-05
4.79184161731685e-05
9.35582340442534e-05
6.93830599224954e-05
0.00012848473316281
6.16674481250118e-06
0.000126101496446768
0.000137356297483037
2.8684466541474e-05
6.43223036232851e-05
2.59303602136926e-05
6.41040324283845e-05
4.34423565253102e-05
0.00011055118313186
8.98810168627025e-05
4.09605436647922e-05
9.42547677618868e-05
5.71110761055281e-05
5.86028504713564e-05
2.13449835644697e-05
6.48042355694244e-05
6.04552954714827e-05
3.8831882184504e-05
4.309565224881e-05
1.87196799981825e-05
4.88304581573682e-05
1.63779522223138e-05
0.000114367352399897
6.05539247832192e-05
2.07905519772113e-05
1.84813326602065e-05
3.31661127423166e-05
7.63885308798635e-05
4.48801627114133e-05
0.000115704266461902
9.95478221752887e-05
3.57365072884844e-05
8.15852487522836e-05
0.000114189813226052
0.000127006966147635
5.60463756900381e-05
1.92934085370111e-05
5.19556472261497e-05
7.46732631596575e-06
0.000116571910609188
4.65024873913623e-05
7.03588768544248e-05
7.16287215312512e-05
9.44650305633684e-05
7.64780613541642e-05
7.57959396380496e-05
-1.23925391748199e-05
2.14125992813888e-05
6.32121632132534e-05
7.83118187959444e-05
0.000112204964453878
5.77000199450841e-05
7.26568693051827e-05
6.80337892120225e-05
2.57743973216015e-05
7.1929513518135e-05
9.08641877752721e-05
7.75796546099275e-05
-1.93223156092732e-05
0.000106427363093478
9.93994919085655e-05
0.000103707187154282
5.39996170141752e-05
6.09172928461016e-05
1.26240506715498e-05
5.61693466751346e-05
4.10842315485034e-05
0.000112339453132335
4.05741310728699e-05
6.58694372749713e-05
0.000110539942902996
6.19051300170149e-05
6.80864215375251e-05
4.80728004425809e-05
1.47410438642771e-05
3.18123397660511e-05
0.000100228606280621
7.84660252545549e-05
8.93391339521026e-05
9.03404327424768e-05
4.48555304225577e-05
9.5908926287738e-05
0.000149319639329395
0.000100889060272422
3.65223491893726e-05
5.55669742300228e-05
6.08774432552209e-05
2.29710468275543e-05
8.92321723756725e-05
-1.28912395159583e-06
2.69819714858005e-06
8.29358693610745e-05
0.000164675103467059
8.86427528551956e-05
0.000130728817018699
0.000121642229530278
4.72133937295678e-05
0.00014819256350456
4.9383836034217e-05
7.28520385431966e-05
3.33278373179469e-05
7.60978674530182e-05
7.41322006563537e-05
0.000122764497094589
4.68430972990448e-05
0.000101533267605867
-1.44148881576632e-06
7.6357181566099e-05
7.51416930941821e-05
2.73433977061012e-05
0.000103217947519604
0.000108810773954997
6.12918424098199e-05
1.41088723812484e-05
6.8693039529201e-05
5.31670612069925e-05
5.09864381228647e-05
4.48063687588895e-05
2.14095104022913e-05
8.25361716429054e-05
2.96534762731922e-05
5.90017174272214e-05
7.92239117673806e-05
8.40457044018602e-05
9.84916033167667e-05
9.93631919797041e-05
5.72700697165027e-05
6.57979882996723e-05
0.000103443941237148
8.38899825203125e-05
9.43398503378659e-05
2.35373618234072e-05
7.10741576440088e-05
0.000131127814548688
8.74336157501954e-05
7.67965869082595e-05
4.76572581818113e-05
4.46657588655747e-05
1.93466972577563e-05
6.99059128495358e-06
6.65779904173877e-05
7.61470173059834e-05
0.000102148573769058
1.21028016004406e-05
7.31718978278008e-05
3.16057415301045e-05
-5.51415128337556e-06
5.91534632956504e-05
0.00010798442077515
9.187827875687e-05
0.000145227633211825
8.85343725894407e-05
8.46117456447671e-05
7.34130064179034e-05
4.75589042150904e-05
3.13191812886311e-05
0.000118098565977218
0.000101700077473813
0.000142833524758977
5.17143616258882e-05
0.000102514735914767
-2.54209940182482e-05
0.000104434434997565
8.16897732372277e-05
9.7210975401499e-05
4.79497948162413e-05
8.99439103486233e-05
0.000111878540741771
0.000112021966715592
7.43330081771917e-05
0.000123249864128949
5.27814337247093e-05
-1.75044705277673e-05
3.60642869998033e-06
5.7208033260551e-05
3.30084325903309e-05
0.000124366954695662
7.15430478053947e-05
4.01568536847279e-05
3.08585209318592e-05
6.2323213872799e-05
5.66307747810184e-05
6.11987360734846e-05
4.12156163777151e-05
3.90056261369521e-05
3.69081732459641e-05
0.000128988194396946
9.72052395050224e-05
0.000101906076416106
-1.82513191273142e-05
5.74338786146429e-06
7.02924146782369e-05
0.000125060291914092
0.000111701147612297
8.7946145827604e-05
5.83397197849278e-06
9.63807439233278e-05
7.31878804749428e-05
5.91897039449382e-05
5.83886774065185e-05
5.9983827833503e-05
5.58440478700434e-05
0.000135616278837579
4.05395132371231e-05
9.74364738598508e-05
2.51137863535253e-05
4.1414071220365e-06
0.000125402271855039
5.90672429245806e-05
-1.94308681392601e-05
9.84436565747517e-05
4.32153885376509e-05
6.9160230971072e-05
9.17910340914745e-05
3.57419912301627e-05
3.4594209851064e-05
8.93159637396804e-05
9.8094139146463e-05
3.49017277174036e-05
0.000105451306504276
1.68574903162047e-05
9.85328113208564e-05
8.41976710582015e-05
7.06928067816486e-05
6.68096615016469e-05
0.000119659789593048
6.76288627972783e-05
8.9437514119439e-05
0.000152296755891663
6.64654901238513e-05
0.000104891095976105
2.48559260943332e-05
0.000106798597104283
9.06505685023623e-05
0.000147456292803938
9.04826225072042e-05
1.82650847646319e-05
1.39705184155235e-05
4.8157654907845e-05
4.37089358323883e-05
6.33390497240434e-05
7.21856015326464e-05
7.88878940667717e-05
2.12165111008164e-05
8.69032725525537e-06
0.000171145276374484
6.399650511102e-05
6.22893921436699e-05
5.97312749570398e-05
5.95452694342475e-05
5.75662587316633e-05
0.000101003426089181
4.66043213524772e-05
0.000106713597920725
7.74425552255645e-05
6.88988305509435e-05
5.08590769265213e-05
0.000100675251864057
1.21402646994316e-05
2.84271201788009e-05
3.01241459114284e-05
5.79289651562836e-05
8.90441756055597e-05
9.14865201144734e-05
8.4345109006818e-05
5.25961201319579e-05
3.34970086686575e-05
4.44544097298439e-05
7.56857270501025e-05
0.000116873734462026
8.57649566257212e-05
7.66400053308225e-05
2.56022631936214e-05
4.45283461204521e-05
8.3528385514183e-05
3.31507711866691e-06
7.92115682795756e-05
0.000111824495230808
4.20966755186631e-05
2.30579604846988e-05
5.78453534577871e-05
0.000115955930619868
-4.65864931819781e-05
0.000105084220020381
7.19637465422107e-05
9.43828943250348e-05
6.162826604953e-05
8.46956112362949e-05
6.42891845532746e-05
6.64018299214286e-05
8.51469385824632e-05
5.62247990800856e-05
0.000122665532702373
6.32914626520648e-05
8.51684085512909e-05
5.28129214200862e-06
6.69973976331273e-05
0.000107691594343764
-8.12855338004579e-06
6.75056356770059e-05
4.8689768308267e-05
9.70419624595427e-05
2.61774916473171e-05
0.000104955712074613
0.000118806240724206
3.80444903408996e-05
0.000100629358152046
1.54734576638422e-05
9.82545520040495e-05
3.42668690495822e-05
0.000100712369395295
5.33083153703496e-05
-8.58352155709948e-06
7.56008098317313e-05
8.6583958206872e-06
0.000134576036852774
0.000126449782611838
0.000101036131131726
2.60556848963284e-05
0.000108551634032981
4.40778867337369e-05
2.9195374502224e-05
3.78453233873405e-05
0.000103891708383803
-2.7868724376348e-06
2.36987283339731e-05
0.000128662465228574
0.000128092595970495
2.82704213757289e-05
5.32257832540704e-06
-3.92484602507553e-05
9.05119247292562e-05
8.66977882440926e-05
3.34389308073729e-05
9.30441379148975e-05
-2.20499081242841e-05
9.31556581685094e-05
4.40369050749404e-05
8.56101571284919e-05
0.000124826030810722
3.26477208624696e-05
0.000138777437053292
5.34379142356901e-05
4.41616780449636e-05
7.92152167549626e-05
0.000109948640939049
4.09242519306664e-05
7.10794756325197e-05
7.33891132377252e-05
5.74846197464624e-05
7.26268845419588e-05
0.000112150127412093
7.82757740087145e-05
9.52067673848218e-05
5.27420909560092e-05
1.22626523929295e-05
0.000119967492846688
4.53544148826011e-05
0.00010290649005491
9.01329498160153e-05
5.35011020955516e-05
6.84906944235816e-05
0.000129894629051418
6.39639657939814e-05
0.00010012792140006
8.16868665627154e-05
9.5478599235884e-05
5.32036387538315e-05
0.000129496883870614
4.16123827442706e-05
9.63012719629952e-05
0.000143519150577803
5.3448715475496e-05
5.55879027251892e-06
4.92956072842747e-05
5.64277054908356e-06
2.14708791534125e-05
5.60806284248304e-05
8.71139527099849e-05
4.33734933724328e-05
2.48536327409383e-05
2.31616645631989e-05
3.64929258405973e-05
0.000114178839769354
8.19658650943658e-05
5.7486764278379e-05
4.08154392494177e-05
7.06318638903152e-05
1.48086925142181e-05
0.000123328481384882
7.18085130542314e-05
2.62170770187612e-05
9.61029759193046e-05
0.000140804139757145
7.03157169870186e-05
0.000101462058661667
6.46521408178219e-05
7.73674880024331e-05
4.78159210832407e-05
5.74468018374312e-05
7.34280832086145e-05
0.000108593429680233
2.16970391433842e-05
1.46933046377567e-05
5.10306849055009e-05
8.72774280711127e-05
8.68776020208584e-05
9.52224031448286e-05
0.000126771463392636
1.03142296699021e-05
6.34709221794985e-05
8.58390056834982e-05
-1.28808198997352e-05
0.000111346981171003
0.000130434588248329
0.000136002044586651
8.22948416375752e-05
9.46446659682529e-05
7.0655219070501e-06
4.31236511967158e-05
3.12067971489058e-05
5.19566947973382e-05
2.44957442728049e-05
0.00010870953336062
5.3640037698253e-05
1.61088429097728e-05
7.37404875299802e-05
0.000102288465028411
5.88264388371614e-05
0.000112246218706588
3.44804569969873e-05
6.00863424393001e-05
4.83987877437529e-05
8.66700458708893e-05
6.51708936030271e-05
6.45333742769254e-05
4.62127143242927e-05
7.71624587679231e-05
3.90336872452378e-05
6.41517150506676e-05
4.71787514669813e-05
5.47583979764331e-05
0.000104506019848413
6.95299261244845e-05
0.00012203728195453
6.74700062133573e-05
5.22354688606229e-05
2.71686194931121e-05
8.47642092951521e-06
5.97684578285019e-05
7.48594682005283e-05
9.38748683378863e-05
8.16572405106875e-05
0.000107410215256898
0.000115810387361151
0.00012236022823503
6.22150461717459e-05
0.00011994963102281
6.66695467913528e-05
2.08577355260003e-05
0.00012295568656322
0.000101276474575931
5.07792621767413e-05
6.20443580987691e-05
8.13172182545174e-05
3.76066712379872e-05
3.98247913846497e-05
5.41810195514943e-05
3.44519648012817e-05
0.000123302335641012
7.86649378910497e-05
5.63425004230693e-05
8.18186815218021e-05
8.90371263625642e-05
7.33036346468052e-05
4.87481231662185e-05
5.19956632947245e-05
7.82716949654712e-05
9.40653055062103e-05
4.45669907866838e-05
8.6084956850163e-05
8.10307457756691e-05
8.50502455274639e-05
0.000113363836313453
3.98758892154546e-05
4.4673563379111e-05
7.24046128105375e-05
5.95100098859283e-05
5.5144711510197e-05
2.1545145574048e-05
9.97186143321913e-05
4.56864616327654e-05
2.86172004310328e-05
-2.72147348627155e-05
2.52697156223001e-05
8.3171615740551e-05
4.16012954102187e-05
6.79270500175135e-05
7.22407161484629e-05
5.14622305103142e-06
2.74316690842509e-05
0.000148409327850863
5.74112090399436e-05
9.76133827798858e-06
3.5773706590312e-06
0.000117622387341588
5.51822667113942e-05
9.36255584785504e-05
4.8583585249927e-05
6.14181167763642e-05
6.02478222387674e-05
8.79469774942842e-05
0.000100732369383506
4.6625274604922e-05
6.58818837519647e-05
0.000109970365671582
3.23335207461129e-05
7.89039443232699e-05
3.15436092313964e-05
6.14267371979453e-05
2.89186957654678e-06
8.20471176392648e-05
6.74715739309946e-05
7.03215551838896e-05
4.11610746476203e-05
6.71890049537013e-05
3.04189740633316e-05
0.000107473195427812
3.11784652296939e-05
1.52470438320078e-05
8.88098283002948e-05
9.30146998914565e-05
8.21715897812449e-05
7.50061029235398e-05
9.08914847132682e-05
0.000125052664581997
7.15294517288947e-05
7.94255949053307e-05
4.74238430028544e-05
9.08427379039312e-05
3.51779721216092e-05
8.65036287288232e-05
0.000111156782268336
1.99217645802244e-05
0.000158023774982289
0.000132533251374277
7.21919719147042e-05
3.37915180048093e-05
6.66202975515773e-05
2.46304262390775e-05
0.000130127574986985
3.99096488227843e-05
0.000110526381450107
0.000136342219994259
0.000136529413618859
2.97451364463853e-05
7.07746672277287e-05
7.40663703551447e-05
4.82069987983984e-05
0.00013189584267879
3.50181926282273e-05
9.8570184594656e-06
2.54732937395236e-05
6.0589215523646e-05
6.10042074365149e-05
6.67729119330123e-05
7.61062599614084e-05
4.98146215836039e-05
0.000143132688357129
5.94547262712895e-06
7.16442087397675e-05
9.04825628862828e-05
6.73033198808724e-05
5.04724895782087e-05
0.000115280441072502
7.62502042958459e-05
4.74778350809599e-05
7.04269520834436e-05
0.000137598624581388
5.34604253387491e-05
0.00016735841786816
-3.27213499616859e-05
0.000104728904062002
0.000109893668377372
8.98459041017173e-05
1.91341271357666e-05
0.000108365297534493
9.56633599515225e-05
5.66153301922411e-05
-2.53095927664312e-05
3.48405113150279e-05
5.0319024018017e-05
8.13721286817324e-05
7.31208048901843e-05
7.29179273118032e-05
1.49616609549795e-05
8.41067128889314e-05
2.1562445658089e-06
-1.16183219645301e-05
4.68138341373545e-05
8.45082499963083e-05
7.26253442620371e-05
3.54870043604224e-05
1.11623420579316e-05
8.70326422070575e-06
4.31426183089463e-05
8.37874464455024e-05
0.000111375764738699
5.44882767886799e-05
0.000110624082505344
1.89211720078381e-05
7.14052397200043e-05
9.66845539187489e-05
0.000111125756599489
3.69372445134683e-05
9.54485119449295e-05
3.20453832882475e-05
-4.28438169078514e-06
0.000100775322113283
-2.11886237215337e-06
4.49051634272396e-05
8.91708775193917e-05
7.0064025622232e-05
8.47852133953318e-05
3.50479477587709e-05
9.96431407201306e-05
1.17403355902529e-05
0.000101042191338395
3.84509018433936e-05
6.34502607396324e-05
7.56043105391309e-05
8.73424579148923e-05
7.98500270340709e-05
0.000116712338401386
6.02739319577826e-05
5.19396154414229e-05
3.91682071461071e-05
7.85026472307633e-05
5.30589004812756e-05
8.08558693837364e-05
5.56382140237272e-05
6.94982779191835e-05
8.72644556249463e-05
9.25536278260961e-05
4.84162601886731e-05
5.29449527813342e-05
0.00012401876013344
5.56687922230584e-05
3.25647703366659e-05
0.000109101781874587
1.80684855558084e-05
9.89278261898733e-05
1.57626636052036e-05
6.87657476476581e-05
0.000127824415210737
4.48344030776275e-05
5.64351978582231e-05
8.49294586316154e-05
6.05843468716441e-05
6.37646619176997e-05
5.62207325809093e-05
4.43759328647365e-05
1.47593621741819e-05
5.17065240478405e-05
6.93462828777081e-05
7.45012447264521e-05
5.49255084347573e-05
3.28118621033093e-05
7.0996311022183e-05
0.000105170816890209
9.93655190135709e-06
7.42358735185684e-05
5.48761248304755e-05
2.30565694333624e-05
2.45583986232518e-05
0.000119655066846811
9.6907148565268e-05
9.84340443693827e-05
8.18361351496725e-05
7.69401145245128e-05
0.000108706460032456
8.09778585821663e-05
4.19400932247785e-05
-4.02101697828477e-06
0.000110385700649648
7.42419534244814e-05
4.27344923725915e-05
6.61312780992383e-05
1.00245120278609e-05
2.07632364016878e-05
5.17275494788464e-05
0.000129528671390617
3.86552450613095e-05
-3.06813653339899e-06
0.00011145111747572
-3.86521073865801e-06
9.55089683713714e-05
5.2378197164714e-05
8.23706296606057e-05
2.76126866562264e-05
8.06441701812295e-05
4.86122524791244e-05
0.000124925238863563
0.000156474945710594
5.15076745808859e-05
6.89053110095825e-05
5.39720827358717e-05
6.51929979111565e-05
0.000100885463386436
0.000121438150585872
9.39563240789784e-05
0.00010612700437268
6.49445236008988e-05
3.21639083018419e-05
0.000129255243048193
0.000118073786202645
0.000138910653050654
0.000110111197895967
5.27946218876842e-05
0.000131648474641685
2.80242759587562e-05
3.93047080376984e-05
1.40713599731104e-05
0.000159545520274737
8.7380666333252e-05
4.77115544601219e-07
0.000108701899708792
1.31946763512624e-05
2.32932148858894e-05
6.26046752032892e-05
5.0148698193662e-05
7.05324596589127e-05
6.96333349074125e-05
4.33947520073856e-05
5.75483054506539e-05
4.22932707316416e-05
8.91896195339988e-05
4.7155117374809e-05
0.000117190998371403
0.000120186016976887
8.0655315258295e-05
8.00591126052392e-05
1.61164219426172e-05
9.13686880472368e-05
6.62716164357827e-05
6.07784496082402e-06
4.51727150909987e-05
0.000125911899120364
9.76253964685643e-05
0.000118848372475808
7.41886704032615e-05
6.12794729000616e-05
0.000109494375210094
8.13806347523809e-05
6.51761515652097e-05
-5.44447862220815e-06
2.47105899969844e-05
3.97268103031016e-05
6.4351461044179e-05
5.60176606137551e-05
8.10556266977265e-05
4.12626750568956e-05
9.04896723892393e-05
9.42999774842147e-05
7.19996483147576e-05
4.43251461359161e-05
0.000156607023190306
0.000156754798214195
5.17073878724192e-05
7.31346412307977e-05
7.19150363629183e-05
1.80148781099497e-05
4.29014292579902e-05
2.87222689902488e-05
0.000112098686135161
2.01284505755449e-05
1.84238552057952e-05
0.000118330792273683
6.98763810185648e-05
-5.45475013309727e-06
3.33512199310662e-06
9.99135607412425e-05
2.45866417089671e-05
4.52333784039878e-05
7.2124233946393e-05
0.000186860927195688
6.14608524914687e-05
0.000125208117753736
7.89564619707998e-05
6.39771639191249e-05
4.03137725758969e-05
9.42307234468694e-05
9.62175877902085e-05
6.4282872206935e-05
2.77891452790863e-05
3.08323454262687e-05
0.000103875573834043
6.38755032625714e-05
0.000108398214989872
8.06463203099615e-06
8.88939031553018e-05
4.95881161643647e-05
0.000111775219319762
3.34519502977443e-05
9.50410970981279e-05
3.46639999886069e-05
4.57183621195512e-05
0.000118265112600531
6.33736934534361e-05
0.000103465162641224
1.7703165856086e-05
1.55130644827577e-05
0.000101946454949
0.000103849719233688
5.95282755287331e-05
1.4463193576889e-05
8.93683297455816e-05
4.44973398612332e-05
1.41454915251116e-05
0.000118733468760312
9.35532368151261e-05
3.78325841586771e-05
7.63772593603783e-05
1.6814867322814e-05
4.50423436249632e-05
6.32797886350925e-05
7.75873602405125e-05
7.58046777457696e-06
0.000126352375867666
0.00015870291161204
8.79607977842577e-05
7.15707062514058e-05
3.93581377176662e-05
2.41214359417837e-05
0.000110718684501171
5.68713770879514e-05
0.000134361118709398
3.37277766933961e-05
7.18792102157151e-05
7.73969356288344e-05
3.19660844227553e-05
0.000105569852273808
3.71639639673236e-05
3.91844065167902e-05
7.81161242793173e-05
4.71112818049603e-05
0.000110412253278097
6.27832886940985e-05
3.03949688228574e-05
0.000140403833266121
9.4790244939935e-06
5.35949124345632e-05
5.5859644990165e-05
7.02679096405239e-05
0.000111534219551251
4.67787512551771e-05
3.86234095645799e-05
0.000100594133205468
5.64642480451218e-05
3.97270734930799e-05
0.000111530016416375
0.000101689570085716
6.59384473139843e-05
0.000107428999411925
6.03328335561847e-05
3.51026283376992e-05
3.28343136822499e-05
9.01118040058762e-05
5.30935211576535e-05
0.000136031067326346
9.19615222954871e-05
8.88540005226479e-05
0.000136474437898214
4.9163134769679e-05
0.000113148688876302
4.98261520174631e-05
7.13574717374703e-05
6.1719787812754e-05
7.55983006251645e-05
6.8045683670488e-05
7.26630242426392e-06
7.24314829653027e-05
2.42027548950079e-05
0.000102614129752649
8.07068752652521e-05
3.06833395130218e-05
5.62329182747164e-05
4.90780300178654e-05
5.09383570314651e-05
2.61052023521946e-05
3.84991681484351e-05
8.46830056941231e-05
4.91054514003261e-05
8.91459447439648e-05
6.9626680433308e-05
4.22021868493653e-05
5.57053199863489e-05
7.77510596299774e-05
7.05863625221806e-05
0.000106620983189721
8.27870036973863e-05
5.95706537454071e-05
5.93185156368022e-05
7.28412192930668e-05
6.05590528407625e-05
4.67694303013835e-06
7.83781066290862e-05
9.87128133407566e-05
-1.42484610022685e-05
0.000101934692808586
6.62303385468212e-05
0.00010338445658557
-1.6703298638784e-05
3.887663869011e-05
3.46212461534365e-05
6.28406147842412e-05
4.04085445413588e-05
9.39698424668274e-05
9.69023531049021e-05
3.27445563825635e-05
0.00012264490614541
4.7927773000457e-05
0.000100646423799175
6.32540221755761e-05
0.000114589763540461
-1.2500505346866e-06
0.000125354929838458
0.000116178195114472
0.000201229286328154
5.26996898171069e-05
6.27690866450992e-05
0.000103317543536368
2.92820589570959e-05
3.14486902305153e-05
0.000121956799291669
8.20218109688549e-05
4.02446351538705e-05
-1.12226954547231e-05
8.60554630680318e-05
0.000122572489787135
1.81843826676909e-05
2.7568776434705e-05
6.16179774030799e-05
6.29127016614458e-05
5.00968475205259e-05
1.85058302594195e-05
5.97996498791035e-05
6.4412148595581e-05
8.1612416452315e-05
6.32761687925342e-05
7.55674474438212e-05
2.56522869290947e-05
6.12792602194133e-05
6.89405115143197e-05
0.000123441922737955
8.23843107645687e-05
6.87389720748854e-05
0.000141060466925831
8.79771150084392e-05
5.8288696815391e-05
5.87465520355159e-05
6.36595250485335e-05
2.76339002353925e-05
3.51915715130391e-05
0.000118824108995728
0.000129053716608608
0.00011757879900844
2.81712878555042e-05
1.62549537653201e-05
3.55698440697318e-05
9.93418397448367e-05
6.06332989782252e-05
7.34812478287712e-05
8.16353781762368e-05
0.000107821070978556
7.93239051279921e-05
1.72085613598549e-05
7.52718783437968e-05
1.54349343191523e-05
4.18586954778412e-05
6.70619537114749e-05
0.000118108968448335
6.35478635182185e-05
0.000108784831388084
4.00766392928985e-05
6.87114540763644e-05
-3.58761187365661e-05
0.000151961271383128
0.000116511780785119
6.22332891981721e-05
9.70657000077579e-05
7.11132656702448e-05
7.8080210769381e-05
8.02349629583219e-05
8.99615011296032e-05
9.15512794281578e-05
6.84166826644278e-05
0.000123964297087641
0.000107756421346788
8.03943697579558e-05
5.7674782042128e-05
7.28729522855156e-05
4.08021511020384e-05
7.65901172265165e-05
9.27236045030012e-05
-9.07321659230145e-07
7.11478402028919e-05
3.95918782453982e-05
5.74185498320127e-05
2.17091686206872e-05
0.000124641432899537
7.07616517399443e-05
7.80889218905057e-05
0.000145233487988711
4.84216813166678e-05
6.70343441881439e-05
-5.03074208251645e-06
0.000120357627897542
3.89798017751971e-05
5.99164886790736e-05
7.24495601790438e-05
0.000154105683258586
9.76727872045326e-05
0.000107327248827857
0.000104325734875774
9.5410141135875e-05
1.83588884275677e-05
8.6187500127495e-05
8.56851978201219e-05
0.000105678685626773
3.74435885452188e-05
8.84775554957493e-05
9.73256963288217e-05
0.000113247787620689
4.1192722343565e-05
6.56335889808917e-05
8.89352761843356e-05
6.53709721547391e-05
1.85772682978429e-05
0.000118369611599101
0.000118867843091795
7.23929063005265e-05
5.89257592234964e-05
5.1649450060851e-05
0.00010840242742976
4.20023959545413e-06
0.0001549685344476
6.41905601430968e-05
0.00011139833022295
3.31871574324923e-05
8.81380014379846e-05
3.616609071923e-05
5.65412147327052e-05
9.6290639882954e-05
8.33866426216168e-05
5.44943659770811e-05
8.84842795905429e-05
0.000145022144600229
1.12110580350714e-05
1.47734242163729e-05
5.1828165785082e-05
1.77174550459964e-05
5.39175723536731e-05
0.000122509686754315
6.0333223613252e-05
0.000110260734743858
5.73814113972051e-05
0.000127140037997005
7.51209762211993e-05
-1.77867004603731e-06
0.000117074710765448
9.79183050988205e-05
7.28372933777974e-05
9.56049474072647e-05
7.55129153106444e-05
5.30567742822454e-05
5.35971928459966e-05
6.42542309208025e-05
7.35890554926936e-05
9.10686902968081e-05
4.66596970086357e-05
4.88780643684821e-05
-2.57480524920948e-05
5.64951964675281e-05
0.000165539950954098
1.22898030234515e-05
-4.70526872651007e-06
3.33606141307725e-05
0.000164575522934892
5.01465308619397e-05
1.52533821383438e-05
0.000121896699773017
6.38266978694612e-05
9.34447180251189e-05
4.33495956773478e-05
9.2116121657462e-05
7.9584993250619e-05
7.20519227461132e-05
8.33070587740547e-05
7.60054365948583e-06
0.000140122793420499
7.11471987285737e-05
0.000158828709111791
7.65268779433248e-05
0.000138434828573067
-3.06797957648304e-05
5.43138342578049e-05
8.87566533119806e-05
8.3588036871004e-05
9.59170821093083e-05
0.000114390064581268
9.64684566456975e-05
0.000109834367998382
4.40560966200453e-05
8.36219348959333e-05
6.64616761124523e-05
0.000103792553495241
4.23834520869464e-05
8.76570360567971e-05
1.90472037184827e-05
2.35966756491083e-05
0.000113675595881949
7.47416384177919e-05
-4.0925245248289e-05
6.60779923814868e-05
3.5610453951545e-05
0.000102371685786025
4.27921513121373e-05
-1.15279328045932e-05
7.62087138770519e-05
0.000171482785274084
8.21986873674385e-05
0.000149151445165803
6.5587501363e-05
5.59365451628998e-05
7.13867166419745e-05
5.25585564328367e-05
7.29841813225769e-05
8.40010602951755e-05
5.78567689426019e-05
1.87449056661533e-05
1.46695588535824e-05
9.5070183355899e-05
7.40712465078683e-05
4.45421002567639e-05
9.3693246614098e-05
3.2884043601627e-05
0.000119767441690178
9.0089140678409e-05
0.000116759262898064
3.77056517449633e-05
0.000160585315584521
8.55506260627166e-05
4.3379151322911e-05
5.73353033306597e-05
0.00013000595392166
8.85065458730156e-05
8.02806701291435e-05
0.000118505536684065
7.42446875576631e-05
7.97903862805153e-05
8.11662264604338e-05
2.76016115309433e-05
6.72461769601691e-05
3.97887383754598e-05
4.0650888582956e-05
-1.76344882942526e-06
6.48663282526852e-05
6.85490831220059e-05
8.77057606419345e-05
1.59448418017889e-05
7.78432193834884e-05
2.17815180193665e-05
5.08932006050762e-06
9.51458888730048e-05
0.000129337160077333
5.53351417479747e-05
0.000113930563046141
9.88046696334478e-05
9.67784410783394e-05
7.15484257748772e-05
4.85941675685591e-05
6.7738647328469e-05
7.01179042094941e-05
0.000107086821074631
4.45149604584956e-05
7.85476334162689e-05
6.56763250180738e-05
2.28862683095182e-05
8.3458612608715e-05
0.000100256059798393
5.70653275055085e-05
4.00859061971289e-05
8.43203963689807e-05
1.04788387708856e-06
0.000104767567388225
6.76903044139801e-05
9.55066332053411e-05
-2.11294661288393e-06
9.55748975226044e-05
8.82228114812734e-05
8.24784868207005e-05
4.82144786983519e-06
7.51891540831398e-05
0.000138600041841756
1.98411564383264e-05
3.91559837704998e-05
4.51648899383419e-05
-2.06974794743029e-05
0.000125175331584008
-3.48578254397196e-06
4.15532908355519e-05
9.10358819144643e-05
8.40639819633486e-05
4.6528749211684e-06
4.43830437254732e-05
5.92254086829196e-05
4.44482849929246e-05
2.15648447440456e-05
3.64500924653532e-05
0.000107110659873635
1.62722060094542e-05
5.63813652233877e-05
1.94368055333615e-05
3.7355524728311e-05
5.66294997873669e-05
9.96004272765099e-05
9.48467204228108e-05
5.08752888487072e-05
0.000175270679698691
7.20330384465227e-05
6.8988347947313e-05
0.000113084458021785
3.94430165267014e-05
9.69641602845641e-05
8.97869892888567e-05
6.35777674879363e-05
6.44646519976728e-05
0.000123890289854329
7.93933793421798e-05
6.64734999884322e-05
2.49386546298297e-05
9.81171915036832e-05
7.96597013040744e-05
5.58543210725932e-05
4.26707839355962e-05
0.000113212496941899
0.000109686892471255
0.000129183486402342
0.000156268842057569
9.10801162563959e-05
4.37328853913107e-05
4.20412776428987e-05
2.93671196797999e-05
5.30273281607058e-05
4.69314950350886e-05
2.90583076617188e-06
6.29764404881061e-05
1.67686814477733e-05
5.74223261992965e-05
0.00011950386852571
3.49548073078676e-05
0.000116653702275406
0.0001340824694448
0.000114278007644481
0.000119696878952075
7.72951008941037e-05
6.8812747761969e-05
6.92374437475724e-05
2.63102138869102e-05
0.000112766772514124
4.78240059258618e-05
6.13558425513176e-05
6.74663930542613e-05
2.62485468427059e-05
9.33345418484426e-05
6.20583139563833e-05
0.000133081014381309
0.000110513347828623
9.08284789701962e-05
9.96608248154696e-05
1.59238798000708e-05
9.72355094412415e-05
3.96144343584944e-05
6.8699503843466e-05
9.47176121951643e-05
8.29967944333858e-05
3.49410424603684e-05
7.08375721219121e-05
5.14129916203822e-05
3.87499213891036e-05
8.66117277578742e-05
7.73034626325069e-05
8.94944109877909e-05
4.1055650692092e-05
0.000115138416419738
6.01601813493205e-05
6.84505007541239e-05
0.000135598060708639
9.62225450957743e-05
4.96809131767989e-05
3.51904583587243e-05
7.36285937765141e-05
0.000123086337035737
5.70041774299615e-05
8.05663596324233e-06
2.20037349641761e-05
0.000135767965530649
9.88220213999346e-05
-6.10918980645416e-07
3.96575831938482e-05
1.47104016158407e-05
0.000106402120706519
0.000104349321889624
9.27476820467892e-05
0.000101784737704739
0.000128410924960749
5.99500144803223e-05
5.96701336238715e-05
8.01385530043293e-05
1.64956337564217e-05
1.22755545964229e-05
1.20195992202212e-05
0.000106191519118564
9.98266182218364e-05
6.32114538286798e-05
-1.8667707332779e-05
0.00012279200651117
7.23561177310991e-05
8.99889043934758e-05
6.45836397588687e-05
6.3267762271138e-05
-2.51329336920609e-05
0.000136129622168254
0.000107439497529339
0.000116023807579656
5.31767210321791e-05
0.000109646828357956
6.36964917333556e-05
6.28836714436911e-05
-1.34540648832995e-05
7.15123826757337e-05
0.000123479367866034
0.000111656550771089
5.48849119804614e-05
9.20631009659134e-05
0.000108292586158648
4.82915208428687e-05
6.04442462313601e-05
1.45870153025913e-05
0.000102364356844464
1.94228603546475e-06
9.72078493014923e-05
6.6490169888322e-05
-2.02460575275212e-06
6.2838356915647e-05
3.29156294460262e-05
4.56111039958935e-05
0.000107669016696852
1.40973844920532e-06
6.78927282126828e-05
8.23217858549341e-05
9.70502312719533e-05
1.51310346428719e-05
0.000101591099680941
4.83787154807209e-05
9.51537262799248e-05
-2.00887511673944e-05
9.09851959424943e-05
4.57826379862699e-05
9.2192262008044e-06
0.000110142038809151
9.60346303814564e-05
7.53865286520956e-05
5.17510078813597e-05
5.89271294535627e-05
0.000100601146127236
4.14225978554402e-05
3.83127464819783e-05
0.000108559292115025
9.04835039832285e-05
1.85704168980053e-05
1.59590380667142e-05
2.86115489954126e-05
7.49290724566163e-05
9.10579329774627e-05
6.31356422350784e-05
1.30264202565864e-05
4.35497601716504e-05
6.56281766516412e-05
8.93847102293114e-05
5.69646867359544e-05
5.85770066998382e-05
1.55725668760376e-05
1.8334034716333e-05
4.91657233817765e-05
0.000100506970336363
0.000108256159958747
0.000126737335038785
0.000109029284901801
0.000100552100998467
5.54111872679649e-05
0.000125554492647416
0.000101136631685021
0.000108029314586492
0.000131034154819848
1.89716590491822e-05
0.000133844416274222
6.47989354977774e-05
6.39353117682805e-05
5.27792793924607e-05
5.96276096270242e-05
1.53614350655425e-05
6.25473148445632e-05
0.000123296338378596
0.0001108793789352
4.14125676194726e-05
5.40673674357171e-05
5.50081101189559e-05
4.14441335204309e-05
9.66340823395482e-05
4.48167579434929e-05
2.7843103757766e-05
4.70885391060367e-05
2.6757858319637e-05
8.0796572915358e-05
2.70466427670084e-05
3.69956527242023e-05
7.96073102003914e-05
9.02488036047111e-05
4.93328657548824e-05
1.93165240373305e-05
4.86495804424892e-05
4.41943050072414e-06
0.000123055117209749
7.68285960763968e-05
5.54122210261065e-05
8.00163600934579e-05
8.55880827574591e-05
0.000123665062319563
4.62408853043812e-05
0.000104526164468722
-4.3293271081617e-05
3.69648786433849e-05
4.64106303480208e-05
0.00011358485019837
4.42646356742803e-05
4.08123493510238e-05
-7.10665385494802e-06
2.56690507976181e-05
-9.08962420948264e-06
0.000111070575354954
3.13839397419209e-05
6.18933206852306e-05
8.23345358305095e-05
0.000112253176440496
6.65860501396907e-05
-3.5803537884798e-06
3.83525651675992e-05
7.35631266162018e-05
7.5715383300545e-05
0.000122542444508503
0.00014060676900741
0.000100142204627255
6.07785772198717e-05
0.000132806297601515
4.83470698997273e-05
4.30575066538865e-05
0.000102479251070031
9.47031586495411e-05
3.05160598768168e-05
1.09025044366083e-05
9.80694542315526e-05
4.98544852364892e-05
4.50183179508222e-05
1.04451422530303e-05
9.84706056488668e-05
7.52280059692411e-05
6.63407942204494e-05
7.81113425193356e-05
7.3698874903501e-05
6.5858936162044e-05
0.000131969488395208
4.96068083547791e-05
3.78924536041414e-05
9.48191640037867e-05
0.000120546059396599
1.8631067721292e-07
8.22283370481173e-05
0.000130379957947183
7.56718842978674e-05
0.00012951094989864
0.000110505249165664
0.000194684563002198
0.000133549037825645
1.98932322978395e-05
0.000189385948485215
-1.68392341903585e-05
3.26415538537092e-05
7.11895480287409e-05
1.08878603204837e-05
9.99131275604028e-05
0.000110524109294583
-1.97242080422876e-05
8.25976814056015e-05
1.29517486125242e-05
0.000116086673305402
6.14929110567617e-05
1.71158655760839e-05
4.91321397483896e-05
-1.83370269879636e-05
2.46698427271426e-05
9.83941801743767e-05
8.96821450318667e-05
9.69694610419896e-05
0.000133348579234868
0.00012010725092584
7.88661804829677e-05
7.22671508931059e-05
0.000101867303819588
4.7020942420223e-05
6.60142572795074e-05
5.46534569691392e-05
8.78996574683201e-05
4.64551094249372e-05
-9.96287213390605e-06
2.68163899353742e-05
9.89014161013165e-05
9.01614439252618e-05
4.24777039601369e-05
0.000128840990825329
5.36559480478552e-05
0.000150119089722089
0.000117040618683195
6.01824045051058e-05
4.28050270268944e-05
0.000104430103987217
3.91800202905679e-05
3.1703683565206e-05
3.15625563017485e-05
7.93658990268983e-05
0.000128256306289651
2.58079290686505e-05
0.000122958253707381
3.94210084710468e-05
7.21526673820109e-05
6.08360072644701e-05
6.00845789211519e-05
2.38042896366152e-05
4.0473026395505e-06
0.000105322065022086
4.17087615719732e-05
6.65870660206635e-05
4.22680230102888e-05
9.21686596430503e-05
1.52063114834971e-05
8.63475530219355e-05
8.10649676074489e-05
0.000102928540462478
7.20085208639212e-05
0.000125762362350382
9.24572882002588e-05
0.000112152728679837
8.22252870450386e-05
7.71951070702076e-05
7.69447549299924e-05
0.000105819341536879
6.79083977937987e-05
3.65861856528455e-05
5.32761731273017e-05
2.30704151919906e-05
0.000152224033863633
4.27234947618936e-05
7.37206936668206e-05
2.87154999882431e-05
0.000108708427978823
1.8534350515955e-05
-2.92087290193095e-05
0.000105167332472636
4.74016756224305e-05
9.0251812719974e-05
0.000125538368802956
-1.02013545836157e-05
7.50252101908552e-05
0.000128832121708755
9.33121621753762e-05
4.9363254241877e-05
6.89803740938227e-05
7.68922476891211e-05
0.00018429567742919
0.000126733444406367
3.83881052964015e-05
4.40539136171706e-05
4.46609630377967e-05
8.65568961421496e-05
7.49822030807693e-05
0.000108777932359179
8.67581822482386e-05
0.000171691937250163
8.11181251708729e-05
9.49741742497023e-05
5.12312630964121e-05
7.58983330335706e-06
5.08688352504603e-05
5.42514111496118e-05
2.58399418591758e-05
0.000120740849513702
8.40833845612839e-05
5.46115215372849e-05
0.000143612412596323
-2.80901087553274e-06
7.59377521595128e-05
7.18353919083526e-05
2.4751898106715e-05
9.1658557290568e-05
6.81097871528402e-05
9.15294692229908e-05
5.72090964293795e-05
3.61714937066733e-05
7.50556242359109e-05
9.9904269804287e-05
2.96996236667783e-05
5.99243672735193e-05
0.000124989290819309
9.83916500758755e-05
9.87729114604907e-05
3.81855902936143e-05
9.23959590399648e-05
4.47718936169536e-05
3.56097854367015e-05
1.77611907712142e-05
4.5516576202658e-05
4.68535903491993e-05
9.95306611430105e-05
-3.71578565330797e-06
6.45966589317231e-07
0.00017467752650517
8.8481596831238e-05
2.59280782599165e-05
3.39697849866966e-05
9.69786106709103e-05
4.63424507960086e-05
9.64386250497816e-05
0.000105012083953242
3.35439822501769e-05
8.94938398497646e-05
4.63996274112221e-05
7.26672501974307e-05
0.000104280016597327
3.61039380851355e-05
7.20406408346409e-06
0.000154013707890129
8.68291174590061e-05
9.19378730352267e-05
8.87916566823929e-05
7.14634119899721e-05
1.23724759464132e-05
0.000102478902998134
9.51466653145134e-05
3.29795025859998e-05
3.97194640119579e-05
0.000145611219828817
0.000169870184351661
0.000120771816020079
0.00010377332359981
4.18966427843353e-05
4.03181588827158e-05
0.00010997797101733
3.27309856728395e-05
7.44423553800403e-05
5.25724609905766e-05
0.000106700484059596
6.48907655726175e-05
6.54381400179411e-05
5.26194413631925e-05
1.83162847257458e-05
0.000137536327116871
8.7423984618621e-05
7.16593063220472e-05
6.29386720623348e-05
-2.22983546046644e-05
2.30301190198151e-05
6.808483396759e-05
7.88126366388794e-05
4.34939940802644e-05
7.05084592703067e-05
2.35618442462065e-05
-9.35258390395229e-06
8.97200267421299e-05
0.000127251831401237
0.000133129911342091
8.68366447826259e-05
5.49239630606726e-05
9.96025395938032e-05
0.000103763252944053
5.06491562375141e-05
8.58778711752603e-05
0.000150426243286736
0.000103251921793685
8.36478240969196e-05
0.000109437839139915
8.9908567819319e-05
0.000104110025027081
2.9674553452857e-05
-1.09640743856332e-05
0.00010108703410937
1.7216347636518e-05
0.000114672522358296
8.27101863457605e-05
-7.13832383614608e-05
0.000143594424242723
5.32189234196874e-05
7.77517947994957e-05
6.11298630951756e-05
5.85884224443277e-05
0.000115221752377066
7.3456163182206e-05
4.49091217987189e-05
2.77523992117546e-05
7.8291645672642e-05
1.07108549947927e-05
8.39340933005348e-05
4.03460062713452e-05
8.46745438057281e-05
2.3912954146521e-05
5.08533710054737e-05
0.000109200873503543
8.1773819177148e-05
9.45375868935706e-05
5.62754358568312e-05
9.37594911886766e-06
0.000112916619686385
-6.19314381953821e-07
3.60705315556941e-05
2.85770692384652e-05
7.3140750111858e-05
0.000106286846107536
7.6561120505187e-05
0.000100420834948358
0.000105672340095799
6.44308172063072e-05
6.17901578752419e-05
5.13921508693738e-05
-9.13348062570695e-06
4.0124637992073e-05
6.94927250763798e-05
3.19141335563333e-05
0.00010588916172859
8.92893669568368e-05
9.50217877976706e-05
2.83679873806806e-05
8.3231528663795e-05
4.70697778294018e-05
8.5375616940308e-05
4.14182408346865e-06
0.000115731933477966
1.58349366386133e-05
7.39152079857081e-05
5.27004971207091e-05
4.27622559283536e-05
6.40494021801925e-05
0.000104830200536769
7.31198637036443e-05
9.54844992621523e-05
2.95435106686054e-05
4.45031895337268e-05
9.52894938914376e-05
0.00012423923382305
6.2867864885685e-05
5.95019899346208e-05
5.79544841881473e-05
7.33458816151222e-06
0.000101979118799156
5.56809806447806e-05
-2.12770915085469e-05
3.46025778910254e-05
6.69129612190369e-05
0.000116458097110824
0.000100124995233669
8.24367449338724e-05
0.000102714069742346
6.89118074108848e-05
0.000123033099600514
0.000105952227976496
0.000129788892093321
7.5557736707687e-05
8.39138331508722e-05
0.000124451149430204
-7.79804160485774e-08
7.84531589564888e-05
0.000113862251553452
8.22937534415672e-05
5.60673825721971e-05
7.94123592345609e-05
5.08056415392895e-05
6.58044247825871e-05
2.5497588920116e-05
8.34403020926683e-05
6.6662018696335e-05
7.71245762217058e-05
8.65450168803761e-05
8.19406215638986e-05
0.000127202277378972
5.31371746060755e-05
5.65390439771914e-05
9.05098536544941e-05
6.23466116990873e-05
6.5084395115511e-05
8.99839623322946e-05
3.03810107269197e-05
6.52341802511042e-05
7.07300056740342e-05
0.000116901834054667
2.40739831676113e-05
6.39154755861703e-05
9.98271507860589e-05
9.71230238569822e-05
6.43025038036387e-05
4.4210833369028e-05
1.42515721595608e-05
7.75082554489039e-05
5.70279487437701e-05
0.00011262413348535
-1.56903072820146e-06
4.85684049462039e-05
6.96595690037905e-05
3.41892632881259e-05
6.73480445564767e-05
4.76808230400172e-05
0.000146376043503469
8.37002053857132e-05
1.76509350172876e-05
5.1926487047706e-05
9.40459990845592e-05
6.64672770720529e-05
0.000102799416684979
2.61417609062919e-05
0.000134942603485508
-7.32351634466242e-05
1.55825770041211e-05
8.32374042711376e-05
5.40732417791534e-06
6.59453162206669e-05
7.51469670179287e-05
0.000164418562504834
8.15973584652752e-06
-5.00971398992411e-07
9.81612173471646e-05
0.000137453289666291
6.65524212550094e-05
6.56228155122596e-05
6.58604914002308e-05
7.03774674295988e-05
5.96791848355439e-05
0.000101748905476787
9.42496945152447e-05
0.000100013609178787
4.30716389875594e-05
-1.69520431076044e-05
2.19001494662841e-05
4.62473741726593e-05
1.92190061328344e-05
9.42614724949874e-05
8.23640042253519e-06
4.77958525782371e-05
5.217707092529e-05
7.24279272008612e-05
4.31627759689366e-05
0.000106811038347847
9.25278387065618e-05
8.38808490720763e-05
6.75471324734437e-05
3.9507478994708e-05
7.24991122023013e-05
7.52480466467055e-05
0.000113162596717634
7.75010902411168e-05
5.28580617226178e-05
0.00011876502056228
7.00107578870819e-05
9.4692986144034e-05
2.62538840627324e-05
0.00018439232022362
2.45524225314836e-05
6.24729988716563e-05
9.0932748104268e-05
1.54555443666636e-05
4.42017797587054e-05
1.4970893110156e-06
0.000145106787494228
0.000105390054581633
-4.39260697099883e-06
2.51723928590135e-05
8.4947771270453e-05
2.87487308374164e-05
8.0450454307605e-05
0.000117665343423323
4.35153958189712e-05
0.000109072708652311
0.000109885904472207
8.15772387487352e-05
-2.04620497409056e-05
9.27409004045898e-05
6.5064558454384e-05
1.2763794450682e-05
0.000101880852952288
5.98972497315164e-05
5.96440221078913e-05
8.67056192092141e-05
8.70082829542311e-05
5.48646287823701e-05
7.04123546241915e-05
5.81008905154736e-05
2.9616554940201e-05
3.97644356577937e-05
6.25096468165168e-05
9.11633366669146e-05
6.93178797458042e-05
5.27028968002553e-05
3.95726990836442e-05
6.76643314288346e-05
2.1593232431463e-05
9.04134187805231e-05
7.50155301312579e-05
8.04436909683738e-05
1.34037130367507e-05
5.58289720701224e-05
1.85158130102879e-05
0.000100493279155684
5.82544366350366e-05
7.13898104076517e-05
1.09349032704369e-05
4.91515771807635e-05
6.20039563798545e-05
8.20625914268147e-05
2.66249414976489e-06
4.65219388961859e-05
8.66957723357229e-05
4.07253209659015e-05
9.55006853376128e-05
8.99096087123163e-05
0.000104948296609129
0.000167712119990026
7.45305525196074e-05
0.000145574603283246
0.000108322099248397
-2.41515035137653e-05
8.06805095686345e-05
0.000103845521306736
9.92158843379461e-05
-4.15838499100061e-06
5.74476516803463e-05
7.9519131978321e-05
7.13528823769513e-05
4.39467647579957e-05
0.000129726827997961
3.33610452488288e-05
6.16586281992441e-05
6.40708732184153e-05
0.000126649746871954
2.57985581704456e-05
6.1613851827223e-05
8.22428633767452e-05
7.8893251300891e-05
6.91433257994066e-05
0.000135318576663265
-2.9053355756976e-05
1.98363380290673e-05
4.24264983204575e-05
3.34160207895327e-05
5.25947573604988e-06
9.8369832458469e-05
0.000162225983548824
8.78990564994037e-05
-1.72725141206354e-05
7.15501385183097e-05
0.000112140393139841
4.70050511322648e-05
-1.57043035802034e-05
3.03712698626228e-05
9.22329247418529e-05
2.95563741540823e-05
8.03768581447482e-05
6.23472763439784e-05
7.84719732215799e-05
6.85388448789227e-05
6.23765785649046e-05
0.000147522279658648
5.91087529655997e-05
0.000142007468013625
3.93023499768706e-05
0.000155750031677274
1.92522345092865e-05
0.00011374003101959
7.05614229964958e-05
0.000100487104833318
2.85939304382906e-05
8.44904894451133e-05
0.000108940571067967
7.22657212845472e-05
4.25331315428619e-05
1.62213972120492e-05
6.11286724324548e-05
7.51667474551883e-05
4.09115634727131e-06
0.000102411301166678
8.06458233851818e-05
0.00010151855969881
3.31922864606165e-05
7.0778966011015e-05
4.35003234040901e-05
6.19631718518247e-05
6.08170204695749e-05
0.000123668934548409
2.41615932574261e-05
0.000143879765216829
7.82054851075782e-05
9.48000153068417e-05
0.000109902736845781
0.000144775492611718
0.000126073987946688
0.000117354977015688
0.000128119427162168
4.51533456581682e-05
8.81407347461157e-05
6.10061426786967e-05
-1.06368546354761e-05
5.28124235112134e-05
7.31258530293218e-05
4.35982143669864e-05
0.000136815861888686
0.000133295056472598
7.42246420362995e-05
3.52837928033746e-05
3.18483820431074e-05
7.66171421848591e-05
6.20550063643929e-05
4.92501366076238e-05
8.35124877974202e-05
2.53252227326749e-05
8.03933740613392e-05
0.000118493761603664
4.93338463419238e-05
3.73800906258847e-05
7.86604256526537e-05
4.88118211224374e-05
2.10592191764356e-05
7.87957260275447e-05
0.000115617728790866
7.13275178452053e-05
0.000141364965602987
0.000101931290146545
9.76215910078862e-05
-3.50400516821346e-06
0.000106045964804478
4.62076461324681e-05
7.00069747907949e-05
4.4070340177769e-06
8.43334825416901e-05
2.18349510503474e-05
-2.23581512625196e-05
9.85058198305593e-05
0.00011835153287245
0.000104898080506041
0.000102034865365156
1.18836901784721e-05
8.73498635930646e-05
7.31770710696562e-05
1.10053006449178e-05
7.26583317246523e-05
4.24782473763358e-05
2.4295589292043e-05
3.29383413512004e-05
0.000157055673124687
5.57009464463259e-05
7.61962242511482e-05
0.000119739173442637
6.26467080765735e-05
9.82322397731062e-05
0.000109019004107663
8.73191885951558e-05
2.88370472802862e-05
6.9728408451556e-05
0.000133808550164995
-1.84859441573811e-05
3.69239421411537e-05
0.000104828488132111
0.000117741214592453
1.65097942754425e-05
7.01342055403448e-05
3.18677471341539e-05
6.34668058596933e-05
7.74209579955595e-05
2.92411852347013e-05
3.33210144912059e-05
8.8837444817427e-05
4.58418403291833e-05
6.67352190675275e-05
8.10162844563572e-05
5.55408134788409e-05
0.000137900392229732
3.42097770835989e-06
8.38249225855386e-05
2.17034491376478e-05
0.000129487386822473
7.20868835668938e-05
6.88032282366207e-05
0.000122190828285439
5.91892868253676e-05
7.81640171284291e-05
3.22698183274431e-05
6.92022796203603e-05
-2.8780833736212e-05
0.000123533823079986
7.75908366073694e-05
0.000176919509921673
1.8792680063016e-05
5.29907614211165e-05
6.66932610879643e-05
6.30899124084073e-05
3.2659866731865e-05
8.06184636475851e-05
-4.45962347823504e-06
4.23424096026889e-05
5.87760243863046e-05
2.89602499976336e-05
3.4528744171135e-05
0.000100981480620224
0.000102782627167258
8.86989438102592e-05
1.63158303550325e-05
6.48776216430174e-05
0.000143901270157372
5.16977795674928e-05
3.51337577372757e-05
6.13123046620919e-05
8.01875318185872e-05
0.000102278286211428
0.00010194357029379
2.64002161257117e-05
4.29629097735894e-05
7.87025194369743e-05
0.000104936402467513
6.22640316218167e-05
5.34056970087181e-06
8.42157005578622e-05
8.19821675470131e-05
0.000103818329438718
0.000132255380829654
3.9156837976091e-05
4.15756508188521e-05
9.37838081767807e-05
-1.93923451260481e-05
5.78875457560285e-05
5.31576392319179e-05
1.28070351023156e-05
9.83089224250914e-05
6.71825281062909e-05
0.000137897335545729
9.96569882987899e-05
9.83753107797571e-05
6.97303980161063e-05
2.20938080671828e-05
9.14122406450124e-05
3.69069466109604e-05
0.000113504618879969
6.78582651010611e-06
8.81388790041207e-05
5.46033119578877e-05
0.000115101097453567
0.000110903231565378
6.98606179813874e-05
4.03184890779106e-05
0.000127579529765295
7.86108469053098e-05
8.53027040043511e-05
9.94846204874718e-05
8.15364476062891e-05
8.26893434300354e-05
-1.14613180408059e-05
0.000141115091202879
8.84265277472171e-05
0.000118935516804936
7.34911504033306e-05
1.93132262808243e-05
7.07995083353777e-05
4.54696012861727e-05
4.83229350029489e-05
8.99162353409049e-05
0.000129569474200221
0.000114290693729431
1.51508236894921e-05
5.45902239690722e-05
0.000136491489127019
0.000100827690660618
5.44925553962979e-05
7.47282493990998e-05
-4.48299816224546e-05
0.000119776727689713
7.83275475100916e-05
3.85392900751502e-05
0.000125111043026024
5.0975880896585e-05
0.000105513458045064
7.97726711217964e-05
7.17983984645743e-05
6.37282940331864e-05
0.00012593860665588
9.67896411136114e-05
2.85036653459817e-05
0.000111536869023959
0.000101077812219076
1.09886153483003e-05
-2.7865670317133e-06
3.58230415553143e-05
0.000104929966270837
-1.72357662445656e-05
7.53924707287068e-05
6.40904230917161e-05
2.20085002469409e-05
2.16308538130401e-05
0.000108081337408995
9.39889614274601e-05
0.000135671791892092
2.50687748395348e-05
5.51087118735503e-05
0.000123525351419726
4.13129592318507e-05
6.27244995414872e-05
7.88591707629666e-05
5.51722958841023e-05
5.79323599866907e-05
8.36747579516069e-05
0.000133037545218951
-5.62229164396396e-06
7.43805592146519e-05
9.56404726006931e-05
5.72853767954417e-06
3.43750553565648e-05
3.76161344565649e-05
3.64219508177488e-05
5.52066434618884e-05
6.06428197778838e-05
3.69868779267416e-05
8.0630468839993e-05
0.000138696429698208
5.97523576361291e-06
8.78348885117924e-05
-2.6401228471257e-05
7.29528600485192e-05
5.7014798395459e-05
7.05164519621917e-05
8.04831020198819e-05
4.9832686364929e-05
6.80545378301621e-05
0.000106530724166542
8.5993271510215e-05
7.59900685367236e-05
9.62124424481392e-05
7.65488642683165e-05
0.000133918126158434
-3.55485852094941e-05
0.000110512410339268
2.33372455663777e-05
0.000107661601622249
9.78481742378328e-05
7.34897117086193e-06
0.000150668739112406
9.45533559705841e-05
6.30374371330338e-05
5.81592292892439e-05
4.88552148056203e-05
8.80596365545402e-05
6.5721627748759e-05
9.68366622778476e-05
7.58012167027804e-05
4.56936418771113e-05
9.52439041648586e-05
1.64551948742969e-05
6.63506095289119e-05
5.2973733913556e-05
0.000135163148935651
6.26561751313147e-05
0.000128348454544161
5.20362600639939e-05
-1.35831290307776e-05
8.60435375477447e-05
3.48268975381758e-05
8.2859442527739e-05
4.85209536934278e-05
7.83097624091383e-05
8.7154933675843e-05
7.48263176549601e-05
1.34839497324247e-05
9.67357198792183e-05
6.16927206431803e-05
7.00841661561084e-05
0.000107625815587623
4.39660278199648e-05
8.8670059063201e-06
5.04296964439722e-05
5.04359455893255e-05
8.24927180867556e-05
0.000101435377165601
8.14355734810754e-05
3.15725548776187e-05
0.000156019895208721
7.64284018948079e-05
0.000109020663972877
4.6922287916362e-05
8.92135496396264e-05
3.4329648435393e-05
9.24262778448117e-05
2.83663230213768e-05
3.0141144343429e-05
0.000103840328583571
4.27149412715454e-06
-5.9575873448944e-06
0.000123908809551232
6.5493987799435e-05
6.27580369168668e-05
2.69366562176503e-05
6.13531799957955e-05
5.99897261458723e-05
3.82085137122691e-05
5.04205782691268e-05
3.21697950273995e-05
2.57125805226291e-05
0.000145807936144904
0.000100032952967828
0.000122211387109102
2.82403867781823e-05
9.57288484147803e-05
6.29407732866462e-05
3.77235881861454e-05
8.34927927211237e-05
0.000152149453624633
9.97670365475673e-05
7.76680429866487e-05
7.55999339602213e-05
6.79895800262747e-05
9.37812756129922e-05
3.04998095852844e-05
-1.57028107019329e-05
9.04157621076775e-05
3.48479980481341e-05
5.84494685039335e-05
8.22718702032817e-06
6.95005299200882e-05
9.83768610495463e-05
6.57374073238791e-05
8.61746124383831e-05
8.74459559905693e-05
4.0420004149731e-05
5.6741836965256e-05
3.5038893156706e-05
2.76168957847754e-05
-1.44739123583559e-05
2.7967177338185e-05
4.23483626419859e-05
6.55364376439996e-05
0.000108854453744617
0.000182244338045921
0.00014867931606126
0.000102872868917301
7.87415639493212e-05
9.09311799621663e-05
0.000110893087029655
5.61593691286077e-05
6.05078514517624e-05
8.69014222453406e-05
2.71053242327571e-05
2.60926571798215e-05
1.10946427435335e-05
6.98060434556971e-05
5.83001437472617e-05
8.399574976879e-05
4.8936040917649e-07
-3.41380472256487e-05
7.56662807052909e-05
0.000123763715155137
6.69261122201207e-05
4.9870542755476e-05
6.62519928381173e-05
1.72551357782149e-05
3.68236646205368e-05
0.000100194768576194
2.59061001019944e-05
0.000116197568461217
3.21969665226939e-05
9.84054007352288e-05
4.69468494136086e-05
6.84341088489191e-05
7.59851486265572e-05
4.46607850859521e-05
-1.64708182706993e-05
8.5326264562723e-05
5.76204445261758e-05
4.31384990346127e-05
0.000143993554905984
0.000124842857820799
6.68592860493696e-05
0.000136453114534905
3.21497646225683e-05
5.45283797910119e-05
0.000109873246285421
7.9443505771672e-05
6.81716145914046e-05
7.43609697216283e-05
0.000103561897370139
4.78042777947629e-05
3.39470764935647e-05
8.14423365648404e-05
8.21941286212676e-05
0.000128223862851068
7.86276986314574e-05
5.85179734985269e-05
6.12433151896086e-05
0.000115401176277999
0.000143275230719684
5.74912519596992e-05
4.63314021274406e-05
7.38363166864553e-05
8.9977856890932e-05
8.64782336367384e-05
0.000123253496898131
5.9265913966183e-06
9.05859337545448e-05
0.000107486247227489
5.05733060386253e-05
5.83212510704281e-05
2.55259785848167e-05
2.58546474729926e-05
5.03361365748119e-05
6.752123670757e-05
4.06218111512915e-05
4.7156248807476e-05
0.000139526145452664
0.000112944075609031
9.70106656944948e-05
0.000114042282992011
4.55396847934022e-05
7.46853559242971e-05
0.00012758083291242
6.91175220989156e-05
6.10280581794232e-05
6.23001351175527e-05
3.31657204883647e-05
8.95150706354075e-05
7.68757322702285e-05
7.67313705334921e-05
6.35914786458433e-05
9.92373881795225e-05
8.09207165533907e-05
5.97493096244887e-05
7.99972513712606e-05
8.35144638767943e-05
6.16682150664021e-05
1.34730930965799e-05
4.17401225164718e-05
5.9575503855743e-05
4.74863047373766e-05
0.000112767672141678
0.000104504029473728
7.63688133164994e-05
6.53723879883359e-05
0.00013256119037178
9.44996501474483e-05
7.22508474055392e-05
-1.79736197038225e-05
9.98649500693e-05
9.91594305487215e-05
4.39673471594707e-05
4.03503777759613e-05
1.70106162360621e-05
7.0038362198288e-05
9.4692857562974e-05
6.14544013444104e-05
8.07257115404226e-05
9.66217933227305e-05
0.000136449760921539
1.14873297984104e-05
7.40569819343231e-05
3.33697558223191e-08
4.37076232121187e-05
4.89490999653955e-05
7.11852743536429e-05
-2.44220785012631e-05
7.66906813899492e-05
0.000105013385516932
0.000102654744139059
5.25971732958403e-05
0.000115051691441355
4.80279639755026e-05
0.000153624471581231
9.61646954696337e-05
4.41130423783513e-05
7.73313095633373e-05
4.48396842669208e-05
-1.22049930830696e-05
5.59755051443368e-05
7.34913515802827e-05
3.66902636914972e-05
9.13827384042118e-05
9.11930051489584e-05
7.29800382437764e-05
9.38089804782717e-05
0.000136836045190488
8.37664640050596e-05
4.86284958282417e-05
9.78132441506907e-05
0.000107382254489644
0.000168832436893643
2.12332322855234e-05
7.335478644841e-05
7.8211710370777e-05
6.20420223987815e-05
9.18031433918772e-05
8.9934789779013e-05
2.84805507129814e-05
0.0001108655346959
0.000151453264749127
1.51357668018926e-05
0.000104720460395868
3.29229483866673e-05
6.37188355286919e-05
3.78930405225119e-05
8.34476673871775e-05
4.90136259811426e-05
0.000107762631766025
3.34938251855169e-05
0.000102131018354279
0.000142945427711371
5.35149728023148e-05
7.71249154100408e-05
7.80042335763314e-05
0.000117217578093702
5.89621784977442e-05
7.63381554469161e-05
7.38197864357546e-06
6.40303008276404e-05
0.000107916614075477
6.13105364859336e-05
9.61475020693028e-05
5.06527027495047e-05
0.000152469185279375
5.25398962770034e-05
7.12684631732756e-05
6.25920935284987e-05
1.98482077181197e-05
2.2591185285063e-05
4.02579911162033e-07
9.18554559833735e-05
0.000146505802809355
5.40530371914772e-05
1.60252768172257e-05
3.49627677920197e-05
0.000109159443076691
0.000130431463597105
6.62171081665459e-05
7.46700127208496e-05
9.97493537514848e-05
8.5059495493659e-05
5.27416639854333e-05
8.72785906070336e-05
-1.06181532883453e-05
0.000108855971580634
8.07405337634005e-05
4.15379659877557e-05
5.19668724340212e-05
0.000124613701988217
0.000128731972593005
4.99932580857814e-05
-8.86493851093704e-07
0.000105609528267606
2.38500332358261e-05
5.86026278353412e-05
6.4243237457383e-05
2.21865688373283e-05
2.96145949191874e-05
6.43525543996833e-05
4.04086669959206e-05
8.45006434280198e-05
9.551363619936e-05
4.40526126581483e-05
5.79601325730419e-05
9.11836117201225e-05
6.18821358643746e-05
0.000122720518986447
7.75474213293682e-05
8.49044818979048e-05
5.41241666712509e-05
4.94873341934801e-05
0.000107542791529399
3.30259866795965e-05
9.60168920844903e-05
7.07356058685377e-05
6.73356873303139e-05
8.35597469821848e-05
0.000113134314358899
0.000104988268881558
0.000110770801383139
5.9067176734472e-05
-1.49694044812988e-05
8.58850679791302e-05
8.16912014843005e-05
5.81114502644668e-05
6.92745029767037e-05
1.73982792528507e-06
0.000135748333873993
0.000102778726654166
0.000171393407652311
0.000114248218714861
8.16098966419318e-05
5.70367598183824e-05
2.16827970151431e-05
0.000100579499997033
0.000147110605279026
-1.65441836646459e-05
7.18948642121289e-05
9.80750569362648e-05
0.000141804867211808
0.000101363994003795
8.77025903927799e-05
6.68120217682643e-05
0.00011673079216288
0.00010014574521731
5.32026198610315e-05
8.25082738510204e-05
6.43345254458488e-05
8.96783561187033e-05
7.92605917680782e-05
9.99110801347886e-05
4.20057786400113e-05
6.04537883430636e-05
6.46330776222291e-05
8.1683221222095e-05
3.6685265459017e-05
7.25762818992507e-05
7.59591430905444e-05
4.37868389413793e-05
0.000116053906571137
6.19125238681729e-05
0.000109345827451027
9.23788334886328e-05
7.41495115874989e-05
8.65072836142238e-05
8.05686922142914e-05
6.46206832462473e-05
4.60867155061272e-05
4.44644395944688e-05
4.73874296207862e-05
-3.8158988403904e-05
7.36591027684584e-06
0.000124711268036584
9.7311494949548e-05
0.00010611956154506
9.7852906186785e-05
6.73763957303572e-05
8.89350594632625e-05
5.80955973220009e-05
3.25820624813988e-05
7.31489777562486e-05
2.28150170629639e-05
5.00444880056985e-05
-2.99794368567039e-05
7.39202351651001e-05
0.000116838299758703
5.18620099652483e-05
6.13852720097861e-05
5.79344486994529e-05
3.06523350608384e-05
2.68108821352224e-05
5.53869625104359e-05
0.000131750112689331
0.00012987623089727
8.88998347809794e-05
0.000122328098316752
3.40667589311414e-06
5.98729414523411e-05
0.000107841564211274
3.37067484854963e-05
-2.19934063883627e-06
1.15677117176031e-05
0.00012668531114938
9.14880603907262e-05
6.23049033411204e-05
3.77334599201193e-05
6.61308720258716e-05
7.9754837417608e-05
0.000147660398819871
5.21476119213983e-05
3.40911354539202e-05
-2.52301842504489e-06
7.26474350286203e-05
6.30748290985063e-05
8.66506511412184e-05
4.93306314935095e-05
8.32349022820567e-05
2.60430734563535e-05
5.33819193544684e-05
8.21603587196885e-05
7.68281922970157e-05
8.5464398189048e-05
7.910943350537e-05
8.58456773876515e-05
0.000164638439766879
6.01117304169907e-05
6.14615332235033e-05
8.06850526565149e-05
5.0483080276449e-05
4.7430371598136e-05
5.0927865035306e-05
8.29995858641918e-05
7.13673527851683e-05
4.14808333403349e-05
-9.35163329480669e-06
3.98720859649867e-05
2.44306675692481e-05
5.6675242269711e-05
