# Supplementary material for: Research on computational propagation and identification of mine microseismic signals based on deep learning
Source: PLoS One. 2025 Oct 22;20(10):e0334641. doi: 10.1371/journal.pone.0334641 (PMC12543183; doi:10.1371/journal.pone.0334641)
Supplement: S4 Data — (ZIP) [file pone.0334641.s004.zip › 000100600002994.xlsx_0.txt_24.txt.txt]

2.29495799520235e-05
0.000112846968222371
5.04863377122851e-05
8.01970925648221e-05
-1.28161129000124e-05
4.46936155681679e-05
3.96380459569345e-05
0.000139842500492235
9.22279030398076e-05
0.000108540371547122
1.52483110164636e-05
5.23110703430512e-05
9.69679563894526e-05
0.000152699308509941
6.87581872963386e-05
6.48706067228573e-05
9.430480602351e-05
0.000121588420224862
2.52756342491443e-05
8.37385847839778e-05
3.84150159612844e-05
7.12532236338682e-06
6.89445363112138e-05
8.28122242382103e-05
6.21144578758568e-05
-4.98449965960506e-06
0.000149820494143458
0.000132921480943784
5.74437452940724e-05
9.32576945265262e-05
3.67535935046217e-05
9.73589708090835e-05
0.000100743826034988
3.33600123671013e-05
7.48107674703146e-05
4.72700091372464e-05
9.27598421531472e-05
0.000109215969319387
1.58524660877307e-05
3.94338415130291e-05
2.42582432552827e-05
6.06936483472911e-05
8.4675899767824e-05
0.000117843081618951
0.00012104606527677
0.000147157866028566
7.10969771357784e-05
4.32819501825419e-05
9.84623767728402e-05
0.000106880107636277
8.80139749428784e-05
0.000108621117118956
3.24703394220298e-05
7.31415673408917e-05
4.34004297598814e-05
4.24759167617236e-05
8.97455449404523e-05
7.88852301809322e-05
9.07545040987219e-05
7.0368013848977e-05
8.63501424912823e-05
3.1180268144492e-05
3.61602903690933e-05
0.00010183270105886
-5.23320516987497e-06
7.93889709007015e-05
9.20944615272454e-05
3.96704942894136e-05
8.56388931668612e-05
5.99408246909732e-05
5.91114319250356e-05
4.06189952541868e-05
0.000138270098892672
8.90448917519423e-05
0.000132407541595322
1.39344873155337e-05
6.12548481019284e-05
4.72759198623582e-05
9.77674577189904e-05
0.000113271236378417
0.00010051057776705
8.00593375282193e-05
3.52765890176077e-05
8.19753752266576e-05
2.72497055035464e-05
0.000117775027430399
0.000127927218668324
0.000185694788163241
2.86383408799361e-05
8.34244020038605e-05
6.7186235544728e-05
1.93421204121683e-05
8.60618677980307e-05
5.61954241316396e-05
7.19934414104648e-05
8.99799897783202e-05
3.95356611269208e-05
6.17589767829634e-05
0.000105618727230399
7.0609682754476e-05
6.17699699317695e-05
6.94468525541162e-05
4.45769323033759e-05
5.18441589392029e-05
-5.2007615079326e-07
9.65632305588512e-05
0.00015326247103801
7.24508734060212e-05
8.85993773837596e-05
3.38646996313512e-05
0.000113690440757929
8.8669795287819e-05
1.15515660895042e-05
6.53398060305919e-05
4.45742571385409e-05
0.000116436428527994
5.42976833194242e-05
4.87665273610529e-05
0.000121078715428288
1.26731993350126e-05
3.74806576656343e-05
3.64020967566493e-05
8.92220520957523e-05
9.69974329819743e-05
7.19760897247409e-05
6.49903365654259e-05
1.3806470490756e-05
2.11316214216967e-05
2.02202650253159e-05
1.98176851008537e-05
1.3790280583079e-05
0.00012526570479365
3.0672115933996e-05
4.10997515354511e-05
6.68717137196222e-05
9.22676125471684e-05
0.00012562184927192
5.11129059238513e-05
9.50602359520777e-05
0.000109598940587824
6.65471002450197e-05
7.4112916421918e-05
1.17337646395506e-05
0.000155253081359625
6.974567357829e-05
6.00065244504521e-05
7.6692433711119e-05
9.29071474414843e-05
8.07657198154038e-05
6.82508798454138e-05
0.000107457202169787
2.84756790342443e-05
0.000114351916885411
8.196914114194e-05
6.19831608032377e-05
8.47765295009303e-05
2.9282096620682e-05
0.00010663938832898
0.000102588346898779
0.000128443802694138
5.26067502635445e-05
7.79525580300635e-05
5.18529273317677e-05
6.8292888897118e-05
6.72298715255061e-05
5.45598140813806e-05
1.71887267992184e-05
8.934354907651e-05
0.000108672129897777
0.000113374163078287
0.00010154927581737
0.000146721483199217
9.02050495304219e-05
2.53690005357262e-05
4.08085242917907e-06
6.79921407839706e-05
7.13810875574992e-05
3.47176350897162e-05
0.000113259871256597
4.06617811922709e-05
5.22059020785232e-05
1.4563957906591e-05
3.71378176183226e-05
0.000106176525746378
6.29854635986807e-05
6.69524335390457e-05
9.6240323548875e-05
1.92973770020687e-05
6.65048275203783e-05
2.2330064025711e-05
7.94099402987411e-05
2.47639790669653e-05
4.48134188666532e-05
4.60799097085718e-05
1.37622803640165e-05
0.000117624810747684
8.87457762358085e-05
8.50275530312751e-05
9.95920220575513e-05
9.74733171636177e-05
7.15026111781742e-05
6.04065196248416e-05
4.37623186096554e-05
-1.24311111291812e-05
0.000148913433370388
7.72615102054882e-05
0.00010136574392467
8.19356238131648e-05
-1.41703508656913e-05
6.26043117317421e-05
4.94296575400404e-05
8.43492914564904e-05
9.94065138144247e-05
0.000116914327911519
6.4528648507392e-05
0.000125262825050477
4.37312724775552e-05
7.47425127768971e-05
3.38314526734302e-05
0.000107728288668717
6.5230253708459e-05
0.000149320890171021
0.000123663866920747
9.64290208954736e-05
0.00011269635141106
-2.1727910597834e-06
0.000103207609032647
0.000139455786469759
9.65150159108801e-05
0.000119939668914884
4.854317233423e-05
6.53265649853211e-05
1.89186500472751e-05
9.659666685954e-05
0.000139370657039808
2.4475323142574e-05
5.67121320408562e-05
1.75532870312405e-05
5.48276386050612e-05
-5.84888404699976e-06
-2.68833805793984e-05
-9.75551323312915e-06
1.71248737150536e-05
6.52588096630697e-05
0.000114237749490329
5.38774543588439e-05
8.37660792290755e-05
5.7411548814656e-05
-4.26820905627791e-06
6.05429513988693e-05
4.12316374165079e-05
1.28661717932951e-05
7.13977815605855e-05
4.01324141381347e-05
6.53682031870086e-05
0.000138654219601665
6.49065305287231e-05
4.95394440115754e-05
2.03136138019333e-05
0.000143385926444502
7.20819966325365e-05
5.14286793171989e-05
0.00011867224723374
2.32756142486814e-05
2.12430296606737e-05
6.34878132709644e-05
0.000103449564162521
7.96351247667929e-05
3.43825058832584e-05
1.14616941013738e-05
8.44157376011998e-05
9.23256338105015e-06
9.82214645991894e-05
0.000106760657779301
9.6202419776389e-05
9.97082429539856e-05
8.47204308592132e-05
0.000110513847205568
0.000136337732498075
4.22172830540482e-05
0.000126443282684531
8.79318359513079e-05
4.65194874338855e-05
5.55747442682567e-05
6.87550266251024e-05
0.000112301165245629
9.10972841571572e-05
8.73640686197062e-05
5.16207708665649e-05
9.87311205615396e-05
8.83490328299805e-05
6.57779876503153e-05
6.39118737874847e-05
0.000143104425626339
7.98113644771846e-05
8.16182190792273e-05
9.87602737076214e-05
8.42847082030859e-05
0.00011659954795438
4.27585915319274e-05
2.79482419263955e-05
2.459871599437e-05
7.72192783404771e-07
-1.42289770126918e-05
3.69265265871323e-05
0.000133462355425321
8.60631798036302e-05
0.000151362111658486
8.97162629894414e-05
2.5034166296956e-05
7.79960260436485e-05
3.14643394194339e-05
6.83956260933615e-05
9.15510327924994e-05
9.29616126222843e-05
5.54770431389811e-05
0.00011107979393536
9.57095981643507e-05
2.13985434416124e-05
5.46558331031348e-05
6.41640408255938e-05
3.6630650521503e-05
6.7698370904304e-05
8.1166961276824e-05
1.36304882131141e-05
0.000123040540512409
7.89518279733247e-05
0.000130704944435758
9.54987256253844e-05
8.25629744687815e-05
7.02796379448899e-05
3.00633346329735e-05
4.27213774394815e-05
0.000103402911388166
2.85459152890566e-05
1.83443448640177e-05
0.000106821388057044
5.49100370499339e-05
6.95511353966428e-05
8.61526758041819e-05
4.20591270236176e-05
9.74948742836255e-05
4.80534805632077e-05
8.03843239638163e-05
-3.66793628897749e-05
1.71608702663601e-05
7.27195253679259e-05
0.000141413301073974
6.53919234601501e-05
-2.83657422463507e-05
0.000121768706409221
3.67415044329858e-05
8.64720649594785e-05
6.18523959309791e-05
2.05519013492204e-05
7.85626134924986e-05
7.67118332840826e-05
9.37002913111643e-05
2.20235324906806e-05
3.79565506719726e-05
7.41262622790059e-06
6.06284496746192e-05
6.70142232994115e-05
8.88680182759218e-05
0.000112258502475735
1.51603276871881e-05
0.000108586151103303
7.70484228713997e-05
0.00011388638299202
0.000113865462887794
7.70177674219228e-05
8.01924755375332e-05
0.000155970586855796
4.17089569010847e-05
0.000102796825643966
5.940351833103e-05
0.000107227574447099
4.29378672943887e-05
9.26400983534773e-05
1.44821645962994e-05
7.4627846713499e-05
4.35035938287846e-05
8.71345817418939e-05
5.7257410262886e-05
5.7503274116023e-05
8.90172433308569e-05
2.94298031783525e-05
9.67765377013223e-05
0.000133153619276729
7.57113778789743e-05
9.26726022385744e-05
0.000102609634205964
8.67897755288684e-05
3.9173726756906e-05
8.83952713243212e-05
5.53577590034968e-05
0.000145075690099918
9.32852860401471e-05
0.000147995811047564
7.31315213467114e-05
9.34066516086489e-05
9.03719910747974e-05
3.30931578314477e-05
0.00010927850616092
0.000129307705056234
0.00011551907384978
8.33835950462175e-05
7.63043808855749e-05
8.82515446715932e-05
8.78628249769026e-05
7.81461870142416e-05
0.000112812820844257
3.93070056480604e-05
0.000150755253577862
0.000109858139746754
7.53686605439496e-05
7.11937821779543e-05
8.36597957612918e-05
9.88277079016128e-05
0.000105968225577588
9.06377957492297e-05
7.30419068728214e-05
2.0834509311212e-05
1.76993383863134e-05
4.30548633350809e-05
0.000101666408329623
7.24176377857036e-05
7.57259475900421e-05
4.59153184537991e-05
0.000106149603078945
1.31390459641066e-05
6.98103480133974e-05
7.20923024353746e-05
0.000123281002955669
6.93294426166304e-06
1.18634469860397e-05
4.36738756764145e-05
4.77485209684591e-05
5.96565810525501e-05
4.16406613752425e-05
6.13457706929906e-05
0.00014747527997952
9.77322405763429e-05
9.74212580184142e-05
5.40723326279359e-05
6.20394823079251e-05
0.000140150360926991
3.10867497236356e-05
0.000121490860156583
9.49514484907498e-05
4.97859288582205e-05
4.31118487051953e-05
1.93345960180708e-05
5.38650012541794e-05
0.000129978840823177
8.79924501310546e-05
8.32889000932033e-05
1.42055353257499e-05
0.000107743056609301
9.42287774750759e-05
4.53810029342165e-05
6.07507591490206e-06
4.42493391436813e-05
6.34185492418633e-05
3.45257248219964e-05
8.8971650945511e-05
9.04331888641953e-05
5.02443378202033e-05
4.22048376236539e-05
0.00013243718745918
9.60235972088202e-05
0.000140942489570634
0.000101457541514125
0.000121121858895478
8.08678796579731e-05
7.94760621861621e-05
8.6974928150954e-05
9.97253910322585e-05
5.68712902458856e-05
3.04170432044991e-05
3.91018634024883e-05
0.000105195376392486
5.48125290671009e-05
7.73348661552333e-05
0.000105042074780443
0.00010956523095532
6.43996256969722e-05
6.52287595642397e-05
0.000163346401366458
7.80710614330847e-05
6.90826988899201e-05
6.96133645218254e-05
7.76897511061247e-05
6.55541357614157e-05
-2.08407153716058e-05
4.50306739840801e-05
8.23280054273326e-05
6.1771106967885e-05
8.58562230863904e-05
5.08655087778451e-05
8.1336762950943e-05
0.000104895711166497
1.01867678600407e-05
3.13909823712972e-05
0.000120689400659809
6.89318218069504e-05
7.11898560223714e-05
1.03410179853809e-05
-3.08744168847806e-05
6.92299472572653e-05
8.52591631952205e-05
0.000118257538501759
6.88361961400405e-05
6.89464637648928e-05
3.59306947319653e-05
5.35823183527483e-05
8.30313339474533e-05
8.15182879456696e-05
2.34416036722405e-06
5.42694551352708e-05
6.61557865418328e-05
0.000117242227183398
7.33732565265895e-05
3.78103277745477e-05
8.49228544750326e-05
8.28122313430931e-05
0.000129986132677756
4.57286718011856e-05
5.19564256774145e-05
6.2492229225886e-05
7.9229462559144e-06
5.86183699627583e-05
4.0307679363453e-05
-1.73664483110555e-05
4.68725966194801e-05
1.65734549364657e-05
2.70370076787456e-05
7.86648759594426e-05
3.73956502724845e-05
0.000166252622036289
5.324194591758e-05
5.23359261632035e-05
3.75068730891153e-05
8.41142021186766e-05
7.43006770895676e-05
6.24817831976663e-05
2.42803443345487e-05
9.49582444430406e-05
8.76999566459592e-05
-2.52250444984702e-05
6.5229088491722e-05
0.00010991920480675
9.39603820924719e-05
5.89365108821495e-05
4.15271302949635e-05
7.34294470718224e-05
9.30598705753856e-05
0.000133380051927319
3.98029742249503e-05
5.94195577388638e-05
0.000129925366038571
4.02393281382965e-05
9.19939576216274e-05
8.89225009848112e-05
8.6839355007336e-05
0.000139038790957049
5.83955193409418e-05
0.000107909130230293
3.90175791358229e-05
7.98623748317482e-05
5.15977303475448e-05
8.26553104442278e-05
8.01799578073397e-05
9.77595685373553e-05
9.28993508462594e-05
6.19306118647529e-05
6.49970134039343e-05
7.41724463085487e-05
7.63452124354453e-05
0.000136166119271332
5.40378894302544e-05
3.81039365273094e-05
3.5232413868491e-05
4.14831738882288e-05
0.000118957199888345
0.000120289725137059
9.64779692639086e-06
6.37608228176383e-05
3.73835896271793e-05
0.000131782224799724
7.54082511696779e-06
7.01691607720547e-05
0.000106063771442867
0.000140037597106455
6.1413430237636e-05
1.41479254281355e-05
2.71051161624851e-05
0.000126660416997447
0.000151199773928396
9.58538948234474e-05
-7.1948036947532e-06
3.84298395340356e-05
4.71100469393365e-05
0.000122672399414146
3.73912515282427e-05
7.22874171253859e-05
9.06231275995436e-06
9.07159810929356e-05
1.95603988665529e-05
4.75710228912596e-05
0.000112669342082241
7.21286675286855e-05
4.46669847529637e-05
0.000115232350635971
0.000108544558152419
8.70163933687428e-05
-3.0729180254859e-05
0.000101718356017722
8.34243388004081e-05
7.77368163943517e-05
8.67731509843284e-05
3.96793846150765e-05
7.62927894029245e-05
9.15641951252335e-05
3.931976868594e-05
0.000137959240790248
9.82397189323931e-05
9.34572343559689e-05
0.000115976012013623
9.64499730882708e-05
4.42448036163413e-05
2.20660937714899e-05
8.91561905967339e-05
0.000103126164853801
7.59098799791241e-05
3.67710265780667e-05
8.34505684544458e-05
3.87547924924948e-05
1.63484723843488e-05
1.40458163277131e-05
7.24696952550829e-05
7.35010063011506e-05
1.87475256877135e-05
9.30750122913613e-05
8.31134382817503e-05
6.05498225781512e-05
8.65958695283715e-05
1.01306862910352e-05
6.29772543068593e-05
8.87646991825442e-05
7.7109692952499e-05
0.000102984866038694
9.32028292182391e-05
0.000111507576593422
5.38673225027086e-05
5.21204502029548e-05
4.39469665493426e-05
1.33385090186191e-05
8.86741148934599e-05
0.000124147988729276
8.01937308429924e-05
9.99224409830153e-05
4.79850160183364e-05
6.1437992096501e-05
0.000115438370618132
6.19805736846718e-05
8.84506173617481e-05
5.08341267763175e-05
6.41204016448811e-05
8.69973378886349e-05
7.919704164151e-05
9.78655120784081e-05
0.000103842052127019
6.0803926928355e-05
4.99520346873986e-05
9.75783326269763e-05
0.000107730138192555
0.000144262163281566
0.00011406109332432
7.91816801190881e-05
1.58407644754513e-06
0.000142574665501067
6.14143513774281e-05
4.65960288129314e-05
0.00010250710958501
5.98600056274229e-05
7.47613585630883e-05
5.03153468920341e-05
6.80323682009526e-05
3.78344214383107e-05
5.13663559621056e-05
7.63485862644275e-05
0.000106063605184431
-8.78148024842464e-06
8.73342139025604e-05
0.000110117773084198
0.000115466967498061
7.04273156636042e-05
6.91597285247253e-05
2.84760408428991e-05
-3.2149441917381e-05
0.00011526626817241
6.46346568163984e-05
3.61195016874402e-05
4.60635297559681e-05
9.62844428827656e-05
0.000104537651735825
3.23715330727563e-05
1.66094056631253e-05
6.17125604940132e-05
8.55785054286512e-05
0.000100733932701657
5.90271055593315e-05
7.20178347225808e-05
1.99946541145193e-05
0.000112557653771154
8.34533389196415e-05
5.99581040522438e-05
7.07211350288179e-05
4.4540470059749e-05
0.000129855499826865
8.8846861786105e-05
0.000117848410246761
8.67355957965475e-05
9.38923171807146e-05
4.86843681320775e-05
1.75839269453472e-05
1.15328257642509e-05
9.48433172452143e-05
-1.26896409624293e-05
2.33610904795388e-05
0.00013789800114193
0.000107915015585552
6.7834726509055e-05
1.00585592055465e-05
8.75756021749565e-05
3.9623352341323e-05
4.54306083961512e-05
4.20844210801329e-05
1.73235797032296e-06
9.265400495038e-05
0.000117459146263629
7.07972546227515e-06
6.67904451874013e-05
0.000171129273771793
3.43965887493269e-05
-1.87736420834048e-05
8.58306606246551e-05
0.000110160291046265
7.38159846282082e-05
1.07955980256217e-05
2.44697766334834e-05
4.72113556736072e-05
0.000116136789794799
6.4278676634606e-05
6.60795230600547e-05
9.84108456738785e-05
3.49170776739514e-05
6.45235214101962e-05
5.21685050673898e-06
4.98611719416653e-05
6.86223192007977e-05
7.00506539115175e-05
0.000101222770585011
9.79660212555892e-05
8.5770239510961e-05
0.000113105803642436
9.00902264613923e-05
7.81705161123153e-05
1.68649489208623e-05
0.000131452862633811
7.79295576963243e-05
4.19508817766514e-06
0.00010586734105986
5.62120802656212e-05
7.78145503710141e-05
4.94099552109938e-05
7.36903662962477e-05
4.07133277781059e-05
0.000119642863423876
5.37275727187929e-05
4.40006178663164e-05
2.44487842643606e-05
-1.9504784498648e-06
3.1060932559887e-05
-8.66422944065426e-06
8.3954133383972e-05
0.000106672873128451
6.88256869999397e-05
8.83183556101304e-05
9.30240427946372e-05
8.2735993780478e-05
0.000101121742151902
3.6939824936201e-05
4.87385916447968e-05
9.18445235202609e-05
8.45095775458648e-05
3.17843605076085e-05
6.59542760208831e-05
5.56300078259065e-06
7.46913880810075e-05
7.91198666906818e-05
-3.22650732732852e-05
7.90954427038642e-05
6.39581654956954e-05
8.61323032005449e-05
0.000122439951840976
2.60726565589784e-05
3.56921992343865e-05
3.84779254457514e-05
9.49105929501225e-05
-1.11753008974605e-07
3.88479338927711e-05
5.89821929226173e-05
0.000119634858861822
7.50194481115121e-05
6.32347587013959e-05
2.0710709171639e-05
6.69605619848604e-05
0.000103202714669654
8.10073908183272e-05
4.6573659695597e-06
4.65242898158147e-05
6.92661615889261e-05
7.06160998019665e-05
1.82050402111194e-05
6.51617681936985e-05
0.000131787611036872
0.000101124892690264
7.8689426089405e-05
9.66309585726191e-05
7.61350789314814e-05
2.10299815739036e-05
-1.16699581478837e-05
8.0314880259181e-05
5.88528389144337e-05
7.14707634694528e-06
1.17324036443696e-05
3.99025296133827e-05
0.000101307400393732
0.000136216154696057
0.000117438776847628
0.00016561887551281
0.000111314681398594
0.000123030738217777
0.000125760288888853
1.08257389775406e-05
0.000109471773880748
7.05968943234245e-06
5.71747166406382e-05
5.10179101451517e-05
3.37404304554618e-05
9.07264682583736e-05
3.85936261145173e-05
5.55012305235908e-05
9.65413751449417e-05
0.000113948553480781
9.78857435015288e-05
0.000146324600618789
5.85332935305001e-05
2.32317766900189e-06
2.46570832365646e-05
2.16153085834171e-05
7.92277062125778e-05
0.000112932911986713
0.000104397829644404
6.38448710324996e-05
8.76242110295434e-05
0.000101130168562723
7.06226412917849e-05
0.000108026331855032
5.50522306982671e-05
3.10307012533278e-05
7.31545334879885e-05
3.9728649656974e-05
1.90947033952943e-06
0.000103890010574884
8.47571162949608e-05
1.21845457029623e-05
0.000130354652609216
9.42353446753104e-05
2.30648345655483e-05
0.000118768312464725
6.58777430801995e-05
3.79298318545877e-05
9.25338590150973e-05
5.39352809011774e-05
4.63189831669632e-06
3.9143706188444e-05
6.92582631728114e-05
6.79008959181085e-05
7.42174900970025e-05
3.62946699334164e-05
5.0133309883754e-05
0.000106581220221192
2.57526909101521e-05
5.19573223012799e-05
4.01151876435864e-05
8.17543207209017e-05
6.36837662622835e-05
0.000140672372656476
5.24016371499085e-05
4.48239239362259e-05
7.76706137220586e-05
4.50617883280301e-05
6.52514760497206e-05
4.44491406431978e-05
-1.56544557350612e-05
7.73464643113554e-05
0.000100246630770533
6.38222387757496e-05
7.62621893794139e-05
9.19070029977436e-05
6.56204869927702e-05
2.47884464686532e-05
9.30228479222376e-05
0.000149568697141827
-2.93497392680583e-06
0.000161050083676614
0.00010379950338824
9.86745065475779e-05
-2.03534264053582e-05
0.000124842395909469
8.93473612379206e-05
2.48435963050083e-05
7.64212659120663e-05
9.7386552240876e-05
3.41786981659947e-05
6.15917760372349e-05
4.36821979920248e-05
9.8766980653923e-05
1.53913173801087e-05
6.5341058623274e-06
5.95735873980615e-05
-2.23208201494374e-05
6.13514764198492e-05
8.6598670948729e-05
5.74486905348788e-05
6.79894959612037e-05
0.000121952944203913
9.7202694762665e-05
5.61752052873715e-05
6.37392665129477e-05
7.654892052066e-05
9.3343031063136e-05
7.16996696511103e-05
8.39054248767909e-07
4.17163701866297e-05
8.85287734315496e-05
8.99665546103381e-05
9.10957285458064e-05
0.000107632057329406
5.25528898661551e-05
6.31265570000692e-05
0.000126932350618949
0.000102917328693269
5.41135761836791e-05
5.39963905256672e-05
0.000136743414047186
4.23955384433197e-05
0.000127018154846139
5.99120623050842e-05
0.000119947810374717
4.35082092078365e-05
9.66075050612636e-05
8.37557499688532e-05
5.16761721865902e-05
7.4950739661594e-05
3.97730095871757e-05
6.84168249614629e-05
0.000112951568172442
2.40327988381836e-05
5.19862631972863e-05
3.25065482995751e-05
6.9532388192161e-05
0.00014352322386555
9.06607834704589e-05
8.67253355649427e-05
1.86837436840532e-05
8.73116653003227e-06
8.11659959500606e-05
2.59148700011196e-05
6.76782084076438e-05
9.16374757315906e-05
0.000103680626547887
2.7368309361789e-05
7.30991046621755e-05
6.1211743969668e-05
0.000160061991380207
0.000102647847785659
8.08276195239742e-05
5.45025787783844e-07
5.5719068718519e-05
0.000129171748946044
-1.78820957887124e-05
1.70419809727336e-05
0.000135405313772854
0.000114825361220053
2.94512487604878e-05
1.60162950017063e-05
0.000100045651905342
0.000130241143503048
2.91224906913523e-05
7.5957525793024e-05
7.72159621555612e-05
7.60559777646289e-05
9.56472904935796e-05
7.67347206134714e-05
4.37121655341914e-05
2.52145004185066e-05
7.67761372929994e-05
3.95563402298076e-06
7.05005998624281e-05
7.58646155369914e-08
1.81399534268064e-05
3.19849661529003e-05
8.58190294327903e-05
8.39618964119143e-05
8.73648551877998e-05
0.000112976214191795
2.95511216078229e-06
2.87222913768833e-05
4.7119382931312e-05
-6.28687463374534e-06
8.6799942375247e-05
4.38870637676962e-05
6.92154424375875e-05
6.31584910311186e-05
3.27359356762093e-05
5.26140728157964e-05
0.000142176161068486
9.98471786843409e-05
6.0197055576786e-05
0.000125050805362102
0.000102031029935237
6.73463811292045e-05
6.37902269238124e-05
8.04061678166299e-05
0.000107956107735701
6.3666862392518e-05
7.39085832768895e-05
0.000173198652898583
0.000122988901228407
8.02019365126686e-05
5.08736458879844e-05
7.30152490468393e-05
7.24710259664949e-05
1.76463242190725e-05
6.33811588646401e-05
7.20126670616246e-05
0.000146601386312196
0.00010228513975053
6.47385670863823e-05
0.000120558540082285
6.64130834207122e-07
0.000116355260616569
3.28428597808455e-05
4.85640165153696e-05
0.000102796669001453
3.90883503795493e-05
1.94669083495524e-05
8.27703134494218e-05
9.55366493634442e-05
9.8802874509335e-05
5.59350316037858e-05
-1.73459127461752e-05
7.93136520611051e-05
6.90179870741684e-05
0.000103806362620066
4.34830464158331e-05
0.000106294423087767
0.000115421424303521
5.79566431675822e-05
7.87511486567699e-05
2.12258142493615e-05
6.98102217595938e-05
0.000171342773173881
0.000104826683214842
9.64099476089474e-05
8.93572092450471e-05
6.82530931113572e-05
9.91089071552323e-05
7.92134225479552e-05
0.000118996854256154
2.61763429905425e-05
0.000117937420437392
9.3494701943374e-05
0.000120404643401831
0.000113825752237928
8.02918694865708e-05
1.85256375601925e-05
9.92301840944767e-05
8.40184642194555e-05
8.10479877949887e-05
5.59441337944965e-05
1.96358255522913e-05
0.000107873953706021
0.00013134057782661
9.16396255875106e-05
4.42915039483139e-05
4.02840493620516e-05
9.25200187879644e-05
9.58278292195137e-05
4.47330320258062e-05
7.37040999019038e-05
8.54584742892437e-05
6.40233738155974e-05
6.15930839446308e-05
5.77534461206587e-05
2.30798386759462e-05
0.00010544686138945
5.20950384249422e-05
7.34533917957298e-05
8.02382079167321e-05
9.16262205486739e-05
5.79616913184434e-05
7.1560872905328e-05
0.000118826932860116
4.88620191464065e-05
6.80110861185336e-05
0.000116985621110182
7.59331549019998e-05
6.97418272942095e-05
5.73741230988476e-05
4.15642137427189e-05
4.8357824264751e-05
9.79568630607666e-05
-3.53630783142984e-06
0.000108360485093457
8.70398468947352e-05
5.54221630635672e-05
3.57471455369322e-05
5.94340172147664e-05
5.91942386145555e-05
0.000124055858759606
0.000110782846564865
2.45679962106542e-05
0.000109168358144477
6.7410433915324e-05
5.47589024474303e-05
2.7145191393524e-05
6.78732352934285e-05
9.78854074815771e-05
0.000109261120449898
7.99299895169782e-05
7.68390785270618e-05
0.000117720976404466
3.05706131090629e-05
0.00010052095080572
0.000112874819246669
4.45831537549601e-05
1.07907947151901e-05
0.000115242332914384
7.26256895135303e-05
7.8897856045424e-05
0.000128588194152567
0.000161228123024261
9.79966185620952e-05
6.68133632474138e-05
6.23947263240212e-05
0.000111164213698786
7.9707800374817e-05
0.000106182546572686
6.37868818124273e-05
6.49020671450778e-05
3.9362911647528e-05
9.94763915577959e-05
2.8232571545158e-05
7.34788184062593e-05
8.05613307822326e-05
0.000164379390010124
4.78474753339388e-05
6.82237831223665e-06
2.89894775848998e-05
5.48215405437778e-05
0.000189483818393029
9.01368391108221e-05
8.46314106612542e-05
6.40943470366994e-05
8.53382222873416e-05
0.000157192744316506
7.8666559143079e-05
5.31759474133971e-05
4.01909151519249e-05
0.000113414881578904
3.23967743396645e-05
8.364242984763e-05
0.000100926153960147
9.93064810299045e-05
0.000101499531804479
7.25120512502149e-05
3.68665910928535e-05
8.69343863433192e-05
8.51622441631502e-05
8.0129381696084e-05
9.0776455245949e-05
4.42472278696495e-05
0.000130528088130787
7.54179307927085e-05
7.90305060538749e-05
2.9804920456958e-06
5.59791105954908e-05
2.34188574422995e-05
6.43744496921671e-05
0.000135284212844419
2.52334607557624e-05
4.32570415815295e-05
-4.57762115957736e-05
0.00010594540973085
8.22950014016447e-05
8.86201058967857e-06
8.5061640869788e-05
0.000112339518874763
7.13957929027214e-05
5.80447919948156e-05
2.75980561318265e-05
0.000115478120561086
0.000103178496901827
5.52014023169958e-05
1.09173813854406e-05
8.30902864668565e-05
3.87885349470671e-05
6.98949256111327e-05
5.10018903406121e-05
1.07835570412129e-05
7.3844386335486e-05
6.22722195667122e-05
5.32444371316514e-05
0.000165623898564814
-6.60039631026394e-06
4.09801009117649e-05
0.000143638073187107
9.61288779158465e-05
3.32966277948501e-05
7.54067524556533e-05
7.64112857380544e-05
0.000103402068538238
0.000109543371639442
0.000116556093693672
8.25359948680616e-05
0.000102135324149868
5.40339479983947e-05
9.87012182271727e-05
0.000111282952236699
5.88089841426316e-05
9.86146601352432e-05
4.3314115301453e-05
3.81190604563965e-05
6.15420122704062e-05
0.000111276989691484
7.95665864796053e-05
1.71899511639728e-05
6.41614377895558e-05
7.73209362615974e-05
6.66748952752149e-05
9.13364072755563e-05
8.87628898471787e-05
0.000138910962165671
6.34668361186101e-05
0.000126045767340018
8.22571567443851e-05
-1.44575698891205e-05
5.13680404202578e-05
6.59056286145984e-05
5.55555903277367e-05
7.87220293956314e-06
6.6387161409992e-05
5.70150870009517e-05
3.69480382237344e-05
9.17895651437658e-05
8.72213526395055e-05
2.7329633385763e-05
0.000122997103960415
3.15493244285416e-05
0.000126644909876102
0.00012206707073649
0.000124842902481879
7.32836026580836e-05
3.34598767107463e-05
4.81767922976357e-05
5.97857803300903e-05
5.59719132122498e-06
3.54145142116647e-05
0.000106267553879837
0.000148571221925164
3.88601045180093e-05
6.52576340826821e-05
7.83447479633749e-05
7.37980122182071e-05
7.72985764311303e-05
4.85292793235382e-05
0.0001132055186722
0.000152621389054953
0.000128110425996784
0.00010243351166926
4.71412704578814e-05
3.90676049212347e-05
9.25244895505235e-05
0.000104665929637351
3.70691370340269e-05
0.000107014668510728
0.000118653115903488
6.66015301451888e-05
0.000119655966599447
8.32419222706828e-05
-3.77329771515787e-05
2.30237117046556e-05
4.27492020241415e-05
0.000126834963100839
1.45693807962198e-05
2.84031943029624e-05
3.19962947893443e-05
0.000138287572449473
3.64068158098193e-05
8.17880441884102e-05
0.000109053007906348
3.39505916944406e-05
0.000108364029152287
1.96360941648588e-05
8.79324281170797e-05
0.000103348472867838
2.89805166442774e-05
7.95179925596031e-05
9.16821638264911e-05
0.000101926692345725
1.64840062080127e-05
0.000117823243158416
2.30891234477576e-05
0.000156981587611108
9.82563145390096e-06
6.37285538431145e-05
8.94960632512536e-05
6.22778112961187e-05
-1.21326431030007e-05
5.51676816540029e-05
1.41157103653734e-05
0.000125873416942501
9.90952960600248e-05
3.83057263095774e-06
8.13267700908409e-05
7.25866142389449e-05
1.9773360847775e-05
0.000133058395242844
6.92081850549322e-05
9.49778876809794e-06
4.28782903661771e-05
7.0833821815543e-05
3.32030446576602e-05
0.000123089885810272
-4.17646813492454e-05
0.000101822915114334
5.47593178405417e-05
8.31047362483465e-05
5.42930128522449e-05
6.14173418182772e-05
5.76083417610812e-06
9.26935942684135e-05
5.85348458777576e-05
2.7249942605338e-05
7.2985175218258e-05
0.000115639477990424
3.12298167221091e-05
7.64343044823857e-05
4.72215420786037e-05
4.94388721210117e-05
0.000102332679016301
5.87011630208985e-05
4.78331260945872e-06
0.000117559022541373
0.000100736653200002
3.15630407506147e-05
5.03340774713369e-05
6.91900678039907e-05
0.000114470616389677
-2.53611445762714e-06
0.000100001297568547
3.78121031714409e-05
4.89014627294287e-05
2.77777890860357e-05
9.39053181443317e-05
9.1301644366057e-05
5.92358831071501e-05
4.58131654614077e-05
4.25056563426016e-05
4.62392710966743e-05
8.43540570354788e-05
8.41755815737329e-05
4.11208914271587e-05
5.18511025865609e-05
6.62658716491928e-05
8.82343197113935e-05
1.13573517476569e-05
9.1523890705896e-05
0.000101693487291425
8.38023521755845e-05
6.410238887004e-06
4.66256247942279e-05
0.000106634646837764
8.54931952213955e-05
8.8591406411356e-05
4.51437291515242e-05
7.35135056334142e-05
4.45254963294185e-05
4.94076827609185e-05
8.15288572309805e-05
9.82925062394581e-05
4.46588055261816e-05
5.54843908416239e-06
9.71104169612814e-05
3.9007294780544e-05
4.46507639207807e-05
9.98850407665033e-05
5.36671581966732e-05
4.0351301987719e-05
6.86643844258929e-05
7.28165459030191e-05
9.42928080117013e-05
3.39989111042828e-05
7.60391728897758e-05
0.000151086923365574
6.75423326819119e-05
5.75814207252817e-05
4.74287345962563e-05
8.25354878940457e-05
-3.06241525014281e-05
0.000106289875414021
1.19655966052388e-05
-2.2902932343904e-06
5.07718166419325e-05
5.32105622359881e-06
4.72965752713233e-05
6.11439466582565e-05
7.22388791633636e-05
3.30468279114252e-05
9.93183865431079e-05
5.83947513934987e-05
0.000118076565369461
2.81079290475978e-05
8.77634595146293e-05
5.82124053385779e-05
3.48599445258979e-05
3.78638093140433e-05
4.66794243871628e-05
7.6065811354539e-05
3.6744212785884e-05
5.49118847382397e-05
1.30632100767735e-05
4.6975966890984e-05
7.35227917048501e-05
4.21597906587029e-05
6.64407513607032e-05
2.03787008073528e-05
4.57925293853523e-05
8.25574049983822e-05
3.32838690988203e-05
5.07706179984505e-05
5.88528503735176e-05
0.00010568125395475
9.14167001637771e-06
5.05274002274955e-05
4.00468505015326e-05
5.7794737260663e-05
6.28824149082502e-05
6.41126868905811e-05
0.000121156543613553
6.30921452333145e-05
9.92315888524255e-05
5.14059639029546e-05
1.86840918658173e-05
9.067665912714e-05
7.58183458808217e-05
6.58340541086908e-05
6.22761420140652e-05
9.16126462758134e-05
2.5379934381187e-05
6.61839148839366e-06
0.000101188835645077
6.56924552294261e-05
8.37690736174869e-05
9.05337613224287e-05
0.00011247957628458
8.32313823492239e-05
5.42895074477749e-05
8.85181700163989e-05
-2.75228017839129e-06
8.80534389795373e-05
7.1452497015037e-05
5.14668372986192e-05
0.000127169066401109
4.64272303259601e-05
3.89591985642657e-05
7.90703557284301e-05
5.61572346850499e-05
9.23062924530099e-05
0.000147549131833459
9.15618799683919e-05
1.771193594244e-05
0.000128703636960571
6.13696390037934e-05
0.000100180948114992
6.93636459860024e-05
2.94984193910364e-05
7.70172466557027e-05
4.54752987999448e-05
5.71205816161209e-05
8.16659943373597e-05
0.000108696590928216
4.34124925139753e-05
9.25624989775546e-05
0.000119223582175464
6.15735705474242e-05
4.63263513437623e-05
7.11747258748058e-05
0.000156875879253924
8.89990858460247e-05
0.000100136420973353
0.000104582085686186
6.95853545727157e-05
8.97510282032473e-05
0.000112791762684419
2.22865781809977e-05
8.09779349209116e-05
6.65146253602245e-05
-1.33518273711628e-05
0.000104425834945331
0.000101569884018768
3.69410497559505e-05
6.3097044027854e-05
6.15914171131009e-05
8.63203226718565e-05
3.32042103703517e-05
-5.65668769441256e-05
4.00361535848852e-05
4.18083505104825e-05
0.000121267116234127
7.32047904820612e-05
9.95265912571239e-05
0.000104433636807099
5.18773533995283e-05
1.87435686031678e-05
5.35020515067904e-05
-2.12286649679919e-05
0.000103377846226756
5.12606942527919e-05
0.000106584189622652
0.000130965369306797
8.70861932705058e-05
6.67366770809022e-05
7.48283775858821e-05
0.000139842676571405
8.38436835980587e-05
0.000103413405058921
7.69327113392919e-05
1.89049375368082e-05
0.00012853565292429
2.42189862096926e-05
8.47178830027156e-05
7.42046614066391e-05
1.74170163590459e-05
2.26137472790107e-05
5.86567567900874e-05
6.68021417408357e-05
-1.98964689477863e-05
9.33654315708156e-05
9.73700978098181e-05
2.67309573029631e-05
-5.31346211546533e-06
3.18179892031888e-05
0.000103245177586031
2.16741487809539e-05
0.000112106618039207
7.51544079026888e-05
6.30009332510818e-05
5.46084844358282e-05
9.85720778465032e-05
0.000121309712776433
8.45931517008547e-05
4.44724777936366e-05
1.6786672960855e-05
0.000128185734739829
6.9604484846079e-05
8.92467182976647e-05
0.000114881262532033
6.62589303564769e-05
0.000106322326194858
1.35509971254953e-05
4.09011913514346e-05
9.59058634216513e-05
4.15620860217658e-05
7.32620688430132e-05
1.42051187834384e-05
4.33131385389953e-05
8.00094232440813e-05
3.94023862648487e-05
9.5661594324049e-05
6.84712255538303e-05
4.64830182449194e-07
9.98954109685782e-07
5.91312024930821e-05
7.37461108435595e-05
4.52439041839851e-05
2.09954031372592e-05
4.6401134514657e-05
0.000121361311157473
4.4796785379448e-05
-4.36493801028762e-05
9.10862909406946e-06
9.26482438694455e-05
6.059160786372e-05
6.50600290659542e-05
4.52220596387167e-05
7.11498294492604e-05
8.98534355283792e-05
3.80393059561832e-05
8.31032348757091e-05
5.00575015277332e-05
6.4464524112279e-05
5.74512787458423e-05
5.27751249354362e-05
8.74546526231053e-05
3.12617696333247e-05
0.000119291750028804
0.000119616552514245
6.29964681441869e-05
-2.18638583903812e-05
0.00011864229359998
1.26377036787262e-06
0.000139202624331076
0.000138966348572398
6.78397418894402e-05
9.32853088333008e-05
2.85608978376402e-05
3.76166055217824e-05
4.70190511620736e-05
0.000110717501479848
9.60983311101651e-05
2.95950247805647e-05
1.59438232470563e-05
0.000119615158336075
0.00010290385669102
0.000121422902135833
1.04620197029745e-05
0.000111727099759969
2.73763790405593e-05
0.000118419711725131
4.44931401826769e-05
6.59897815214944e-05
7.94294707888495e-05
5.90794790082967e-05
0.000109231353453304
9.64562624377338e-05
5.61784901345227e-05
4.473525960911e-05
-5.7220153440644e-07
5.09894351028197e-05
8.82829679310034e-05
5.94998107654099e-05
8.85215827442785e-05
4.46809098091325e-05
0.000127652426177286
4.04949097024755e-05
6.3299828432259e-05
3.33524631334096e-05
4.48626592031719e-05
0.000103747722107449
9.23003293244016e-05
7.01617941839395e-05
5.67342451889295e-05
2.62495545771824e-05
0.000124783723674291
-1.84143545486375e-06
2.15762815969265e-05
4.27496095228834e-05
4.23673109078702e-05
5.98181588038369e-05
0.000100352740605164
0.000109818893156569
5.24502846071051e-05
4.05446692678584e-05
4.03642963452468e-05
-2.54643787809114e-06
0.000141373764174634
9.94725745013533e-05
0.000104901876560228
8.74868210071271e-05
-7.37176479709742e-06
8.2377221551227e-05
0.000130904442013077
0.00014570086605092
2.58385393993699e-05
2.9317238885747e-05
6.58003992397308e-05
4.18333703661493e-05
0.000104022227704683
1.26697906481562e-05
5.6908376489729e-05
0.000109069773918122
0.000135363082549798
4.49189885062976e-05
0.000110575038428716
4.05920905574671e-05
6.74862501460321e-05
5.47458427274018e-05
6.11750841921186e-05
5.85663565193527e-05
7.41610691886179e-05
9.78401444173241e-05
0.000111615272337375
0.000115857878044262
7.24468487188313e-05
3.85554880532302e-05
4.57621834152374e-05
3.73442230843278e-05
6.45442051452724e-05
9.21286165454722e-05
2.80520508424788e-05
6.13142608867006e-05
2.74872719069652e-05
8.45893583191773e-05
9.31992858947753e-05
-1.20421991324404e-05
0.00013243180338306
6.2007487131629e-05
6.92861858312516e-05
4.19456729945737e-05
0.000122497447605192
7.80527490918867e-05
9.85178537390035e-05
4.10023708080004e-05
3.3500021243245e-05
0.000103471780977468
5.47195080183422e-05
9.15771449773284e-05
9.10038254227602e-05
8.39437185277863e-05
7.21770265808069e-05
5.24778532123578e-05
4.55958584134767e-05
6.61493108508348e-05
0.000142572618271588
7.23974951721361e-06
6.47307672580733e-05
-1.81846866063187e-05
0.000117861456336867
8.78798067928234e-05
9.82269611124538e-05
4.03447098946131e-05
0.000106518556008392
8.89142238952682e-05
5.59858473390334e-05
0.000127414098425607
6.29888041760735e-05
7.08030794558639e-05
8.24097425478201e-05
7.84735199866385e-05
5.59209514674874e-05
7.1107160056253e-05
0.000174199802697476
1.95341371810293e-05
3.27623002307048e-05
5.96126706276907e-05
9.26552647294276e-05
2.34608413664431e-05
4.31593654612184e-05
0.000110978545179809
4.86368772166462e-05
0.000100694958276044
7.07553941540834e-05
6.02759171066243e-05
8.15068149870183e-05
7.5112600284759e-05
0.00010232162888481
9.02736703918982e-05
5.16908064915513e-05
0.000110034008627568
0.000105911605312438
4.57652368538579e-05
1.48696483798512e-05
0.000168815991435448
4.01679560270872e-05
8.48049301485856e-05
7.94658119957584e-05
4.82252475558888e-05
9.95472854645058e-05
6.7024715465154e-05
5.53230977194877e-05
7.18720131698381e-05
-1.58165621515417e-05
2.53653318161189e-06
1.25932800621516e-05
4.41696850655836e-05
7.91454273755751e-05
9.44984693348961e-05
4.53640069860715e-05
4.31173209252165e-05
4.77117616417497e-05
5.51903817489392e-06
-1.55652616704115e-05
4.18018008731017e-05
5.14898397603059e-05
2.38258038804754e-05
3.13449062078768e-05
6.0834147674298e-05
6.02325009277955e-05
2.29048949857367e-05
4.02821404222156e-05
0.000109176850739202
7.67804321342575e-05
7.78709103083731e-05
0.000128431503573958
0.000132306511051279
0.000107935192782844
8.65839449831746e-05
9.86759402470386e-05
1.3872514260102e-05
-8.33885600440322e-06
0.000114609218468596
5.01268196583511e-05
7.91892872209786e-05
0.000114038350849642
-3.1491756633297e-05
0.000116568234020902
4.27881255267037e-05
-1.22957429803367e-05
0.000117668867487837
7.12133753525804e-05
6.55060249045696e-06
0.000122300189784934
7.44566638006404e-05
-3.80608310688247e-05
9.35305307789644e-05
3.7934389852675e-05
0.000113697925826376
8.60001459518864e-05
8.22586755565747e-05
5.80561077473064e-05
2.62871857372822e-05
5.51176922645682e-05
0.000123571037347404
0.000104061607260758
7.79638326064478e-05
6.13975657171426e-05
5.26653023218346e-05
4.39109631337365e-05
0.000131089958982712
8.35912022227494e-05
3.45383855507082e-05
8.34212919134195e-05
6.36023764868231e-05
7.96086519412436e-05
5.09785867445318e-05
0.000131862966520881
8.77718545610634e-05
4.93586087132641e-05
6.67135244914557e-05
0.000106380712898032
3.17465477965521e-05
5.61050637053745e-05
0.000107750519580957
8.64603615260243e-05
3.2940190282474e-05
4.58800073210523e-05
7.21722284438149e-05
0.00011147362669978
4.94415042456511e-05
5.32675894520996e-05
0.000106258454788189
9.48211652223026e-05
8.09512167407336e-05
8.60791890563204e-05
4.79673438427632e-05
4.72129170138071e-05
0.000123989484781861
0.000115493949062004
8.68393563285046e-05
6.87919146893581e-05
5.00286330898339e-05
6.41362584770359e-05
0.000107607822693341
8.00239661283022e-05
1.9419570500945e-06
9.67048124632084e-05
5.41873205499328e-05
-1.02295946997492e-05
0.000160486084699683
0.000126892872006591
6.20124306050073e-05
0.000133481376536861
0.000135427110781055
-8.10190404824007e-06
0.000109772985330658
9.31792818266509e-05
0.000106965354483869
1.70539090806245e-05
3.17853421976664e-05
9.7261330935812e-05
3.39662374959305e-05
7.86091605567869e-05
9.05703165522851e-05
7.19029830145595e-05
4.43282513753301e-05
-7.29839898106199e-05
6.60076081368854e-05
5.24469005653836e-05
9.38579546140088e-05
0.000163050397677598
3.49645979037992e-06
1.62882756959808e-05
5.91616718940705e-05
2.99522015579279e-05
7.85528285578678e-05
4.39522752508232e-05
0.00013570619400891
-2.51215064009021e-05
2.00921194842068e-05
3.67234335777788e-05
7.59379583276775e-05
6.12445976733335e-05
2.08212062317005e-05
1.51409806864799e-05
6.30142277537239e-05
0.00012133367493666
0.000129010508309779
1.75944250371996e-05
0.000115992077283353
0.000108995186121232
0.000132206981210598
9.70406564474881e-05
0.000103152684905112
9.38688762910608e-05
6.53783218188315e-05
0.000136181758328061
8.47123009315074e-05
8.7291611778623e-05
0.000102326064540845
0.000100154268383757
4.35459776924376e-05
7.49288367394195e-06
4.24122890153579e-05
9.54595710252184e-05
0.000117990430759352
5.56746757393055e-05
6.1815112550935e-05
7.8346561803894e-05
3.19294319864714e-05
0.000113054915442782
3.66637874343438e-05
8.54767481152907e-05
0.000102380879986153
2.54210695856285e-05
0.000183689098802792
0.000110948705351873
-1.45886173972533e-06
0.000102586315876401
0.000104541315221194
4.95109157780603e-05
-1.243084584223e-05
7.65501716815689e-05
2.36368915005299e-05
3.88009917330368e-05
8.17545859915654e-05
5.40032744652267e-05
4.48572523312145e-05
0.000104331324134035
6.23232615657213e-05
9.18097443166783e-05
5.75852801211496e-05
7.92579397644796e-05
8.03687360540706e-05
2.61691168454153e-05
1.60471750844449e-05
3.92795713088558e-05
5.44939946025227e-05
-1.74107124830422e-06
6.29268527477703e-05
6.4105979759133e-05
6.27015830699178e-05
3.4672714833085e-05
2.76489354966011e-05
5.12014408006332e-05
2.37381092429819e-05
7.46065418248913e-05
1.27110796399677e-05
9.62161925505129e-05
8.98093994645738e-05
4.65792472117385e-05
0.000143749516844989
3.38013002448446e-05
1.47512566833612e-05
5.97665137933511e-05
1.99337363279698e-05
7.28366901657864e-05
5.91483860081115e-05
-4.53888624005706e-05
0.000105054012467189
2.56777224183522e-05
5.83345523687521e-05
5.15561416322719e-05
4.55657675841015e-05
6.94416818987067e-05
5.2748382376781e-05
5.20487681093352e-06
0.000109156057567908
6.76930755973951e-05
0.000110009951168657
3.87867054962203e-05
6.71649037850336e-05
3.68989008086525e-05
0.000136987269348646
0.000114071169836018
0.000116602503331852
8.65333816002392e-05
1.20856091352715e-05
9.36132035800378e-05
9.03305437330763e-05
-1.32979665939611e-06
8.47031114024705e-05
6.14798332945759e-05
0.000110876460342498
0.000106432947126009
8.4468984580562e-05
0.000114999668220754
0.000155424385398734
5.29482627199729e-05
1.26045383722865e-05
3.45416993908305e-05
2.86943595453581e-05
0.00016617115239182
6.19958461176689e-05
0.000145411140581546
7.45080145738898e-05
4.77594401010957e-05
0.00011436367086039
0.000111352568825231
9.86697620019874e-05
0.000144334018620236
6.90927495670846e-05
7.85572595093699e-05
3.3791289123347e-05
0.000102486571099205
0.000142874761628808
7.5038714086397e-05
5.99251530888233e-05
3.20804124863837e-05
3.01254137715049e-05
3.85471591819708e-05
0.000128671816499984
7.12550746434208e-05
0.000124958428704235
8.21892735211303e-05
9.59989196495359e-05
2.8228301446127e-05
4.60584584059758e-05
2.58568183079963e-05
3.04052195499467e-06
9.58254578795854e-05
9.21189047079687e-06
6.65049162135307e-05
1.47834023347258e-05
9.26197672057004e-05
0.000139475677591341
7.19124861860201e-05
5.72111318162728e-05
3.99164852401278e-05
5.48006446280252e-05
6.12858831021732e-05
0.00014742521816346
6.88221169459308e-05
7.39586436215415e-05
9.56470680081966e-05
7.30959056389715e-05
0.000113713895868881
8.23344328627745e-05
0.000110283860507289
0.000144129945079685
5.74117819795591e-05
7.66038083209882e-05
7.10035814511055e-05
-3.83587239163203e-05
2.92073169747075e-05
7.82255568857288e-05
1.20612089355935e-05
2.81879935263103e-05
4.4368342166773e-05
8.31747267495041e-05
-2.13293588705199e-05
0.00010890148523757
0.000114421349319761
6.0353819971103e-05
5.76696172919087e-05
5.97367090539486e-05
0.000111487737941823
5.85102777682884e-05
-1.63495580075429e-05
0.000101210583808313
2.95824922275433e-05
3.64775310279165e-05
0.000103806531806361
0.00011286360532353
9.3900451292062e-05
0.000126411851644588
6.91766614420341e-05
8.27350262057891e-05
5.82875480832466e-05
8.16847714279189e-05
0.00014425602577807
1.96435101503264e-05
0.000104690209749597
6.26068756419149e-05
0.000121186408740871
6.08713961369308e-05
-7.72748889379185e-05
4.84450764132026e-05
6.29764677437521e-05
8.21166548374681e-05
4.5431646454e-05
4.69186422888021e-05
6.21704703236361e-05
1.45575776664086e-05
4.56585888855867e-06
1.84123098418538e-05
0.000111676252604927
6.20253652876608e-05
0.000101875970132159
4.29568343412063e-05
9.37463074222921e-05
6.38136948041939e-05
2.478357321176e-05
6.4059538099951e-05
6.9098482273129e-05
7.83134489725775e-05
7.81889312843979e-05
4.98529298292467e-05
7.60944552810676e-05
1.72917023284399e-05
8.4923389127901e-05
0.000133538350948066
5.90228983487818e-05
6.04623038901617e-05
5.92303090339143e-05
8.63996137129079e-05
5.09962634355999e-05
5.8884331704026e-05
7.85995350578732e-05
4.58500401293305e-05
4.09594954031907e-05
-1.16456934351941e-05
0.000164906878704812
0.000110163137361642
7.29352641428891e-05
-2.57034393831329e-05
2.29912700220155e-05
7.92971188881084e-05
8.03116358373242e-05
7.30835910976446e-05
6.14405421446556e-05
0.000111101000912094
2.87990621801938e-05
0.000118310583611352
0.000147776557025073
5.52854098719085e-05
0.00011432197622375
0.000119227998424801
0.000102829913396351
1.2459137963916e-05
6.50330296520676e-05
6.3758742005271e-05
4.26177951186579e-05
9.84654718089011e-05
4.18786635064432e-05
9.15021576044543e-05
7.9565923673573e-05
-1.42268760808541e-05
7.22174673137971e-05
7.28070220424171e-05
0.000108469751844327
0.000101091623583611
0.000104582088930209
-1.51131769645766e-06
6.48374515369493e-05
7.44238458106829e-05
5.78093102796872e-05
7.80761766203769e-05
0.000120705706713261
4.14819435909635e-05
0.000108143113410912
9.78774687022095e-05
0.000130525556465706
2.2446929206319e-05
0.00011176788380779
0.000126763705399907
-5.00861768481038e-06
7.20113724574651e-05
7.78116221138689e-05
0.00010164968058261
5.09311057959385e-05
6.2163962311054e-05
-1.27351376897474e-05
0.00012510421555165
6.25442305106401e-05
6.46084213084658e-05
0.000108687723051417
4.82086764279796e-05
8.51915654957234e-05
5.54972669443174e-05
8.27666610032171e-05
5.91680386835473e-05
1.87182248602053e-05
0.000124377074576366
5.04598922721958e-05
-6.65074908307538e-06
5.08167513564424e-05
9.35238641968071e-05
-4.24752664578188e-06
0.000105166966443858
5.76480527345719e-05
9.3858836084894e-05
4.06190438151637e-05
8.71670485859918e-05
0.000107976510237906
-3.57033451848837e-05
2.63484873681962e-05
0.000124261129488574
0.000165269432071679
3.69282549405286e-05
8.8081027322103e-05
4.31821031502012e-05
2.45072112185608e-05
0.000116574524462322
-3.83834004712269e-06
5.49095704992988e-06
4.38842340514668e-05
1.98075124366858e-05
0.000137669151743862
6.08734310428964e-05
5.5139905882966e-05
5.27379746333931e-05
9.72119354427257e-05
2.10528616039378e-05
7.95273103098637e-05
8.65748450569723e-05
6.89555172170903e-05
0.00012364151659272
0.000101924708471725
1.4768066297488e-05
0.000101150370457069
-2.16212305809387e-05
7.96155499071542e-05
8.28007521452669e-06
5.53308236294687e-05
5.57718580545513e-05
2.90340649200942e-05
0.000155674910489811
1.20996949829139e-06
0.000130078531924246
0.000105863495952711
-8.84657729047505e-05
4.31150642574833e-05
6.52652678153933e-05
9.86738059987374e-05
5.28398324309426e-05
6.68790533083889e-05
1.96415632981108e-05
3.91384777903331e-05
5.20062975369678e-05
-8.45487290079605e-06
3.85360480511326e-05
6.44310774983735e-05
3.84447986031456e-05
0.000100353293320821
4.04730819475741e-05
9.46262344212994e-05
8.21910766441436e-05
2.42133864566683e-06
2.81721197193161e-05
8.26459192519017e-05
1.4524688925153e-05
8.29624066857816e-05
8.33335480550615e-05
2.01292014766419e-05
8.43935578767905e-06
-1.1646060194286e-05
7.22314293744298e-05
0.00010195245877039
4.89257853872719e-05
3.70760797001109e-05
5.69793986924004e-05
7.73598152590156e-05
0.000159471758733864
4.82250362329503e-05
6.57114855448965e-05
7.60111012610347e-05
0.000101230975601771
2.10571802768192e-05
-1.41708425270978e-05
3.69155948372427e-05
0.000153161545556577
2.76914292263733e-05
-7.76418659084406e-06
6.99266364694723e-06
5.52654159306104e-05
1.91524612600123e-05
7.53006073101502e-05
8.22065205579019e-05
5.31923081288754e-05
8.42052557858019e-05
0.000147323759668115
0.000105735549949424
3.98395445344961e-05
4.77858225789356e-05
6.87795203797575e-05
0.000140040645665089
8.55415484726122e-05
5.37560789576479e-05
8.50226871376087e-05
8.04139893930524e-05
9.71127000442619e-05
9.86181226891651e-05
0.000132862892017992
3.90581784876414e-05
5.89861489242721e-05
8.08849246323923e-05
0.000117471854269372
6.53629801038494e-05
9.71303168351717e-05
1.90687576528781e-05
0.000101082241686038
8.81034823367222e-05
6.35778475908386e-05
8.03248250211377e-05
7.64153391926893e-05
0.000131874251939489
0.000120470934943245
0.000114619221708176
8.90375817191142e-05
3.29603422010022e-05
8.75053514541212e-05
2.1583501544267e-05
5.29349302849018e-05
3.67204609150941e-05
6.27116356812299e-05
0.000159085133686669
6.96197052170839e-05
6.63744787442414e-05
2.72918550271789e-05
6.2653718643264e-05
0.000123047198112884
2.07406085110653e-05
8.07537130652037e-05
7.02835152696568e-05
2.60731225824535e-05
9.04993710209722e-05
0.000139406990921095
2.11565617322183e-05
5.29464689583872e-05
4.30478071871875e-05
5.64548627517689e-05
5.25601684880533e-05
9.33772350886496e-05
0.000114516788200231
7.03667934548688e-05
9.44018256165086e-05
7.59086289399559e-05
5.53813257355447e-05
4.31224093174168e-05
0.000105726327328959
6.61194868370999e-06
0.000106510263816549
0.000118273890470967
9.68338283692156e-05
4.8693016571781e-05
3.67361148007683e-05
8.03953923014633e-05
7.02669436467108e-05
7.16776538751752e-05
-2.58613031483616e-05
8.63983493197568e-05
6.71144692503662e-05
0.000116229471043243
9.363123480255e-05
7.14511011335272e-05
3.04261440461647e-05
8.02313922513732e-05
6.85746962414497e-05
8.38588461411327e-06
0.000106717962773755
0.000102616567451728
9.17531994257123e-05
5.335232864132e-05
0.000130632606193193
1.17326206030814e-05
5.58003755650315e-05
-2.06629208138911e-07
4.1739438415304e-05
7.19362343775731e-05
6.68647926393137e-05
6.47996206131136e-05
8.09160538356358e-05
7.47916644932297e-05
1.95526446453869e-05
1.54694847892621e-06
9.30937411450082e-05
0.000104755931092728
0.000107895429855218
-2.5526544477046e-06
9.19631897618671e-05
3.45897232072753e-05
7.74124152887587e-05
2.2973378132101e-05
7.06417122159959e-05
8.74257154211823e-05
4.64210709543061e-05
3.14875876965292e-05
7.36557059871709e-05
3.40779134747916e-05
4.97288090653847e-05
0.0001116796470563
0.000100400397970442
0.000117010990219395
8.90180219990265e-06
0.000118557520532029
6.83367409529739e-05
6.46075326299409e-05
6.21094355100701e-05
6.49155876826123e-05
0.000102180725123655
4.55208936217041e-05
9.50587501059869e-05
2.79305248466592e-05
5.76920832716839e-05
0.000125438300989523
4.069242153043e-05
4.244893855192e-05
7.89462282534099e-05
-2.07751810704097e-05
4.95381908124857e-05
9.63059715623226e-05
0.00012364677829163
6.81611580734516e-05
8.02321950058327e-05
0.000112717692080512
8.63667553835468e-05
8.72288094469331e-05
0.00011238162877201
6.47668366903594e-05
7.8368825054127e-05
8.40621680262584e-05
1.11522048378601e-05
4.33009369293378e-05
3.29699824304448e-05
7.12313658629394e-05
2.34331440778461e-05
7.67864989426676e-05
5.68812112923249e-05
1.8576618435159e-05
7.37223422302507e-06
3.24286505874119e-05
5.6048320354315e-06
4.51959466212979e-05
5.1529799960004e-05
0.000154999839787989
0.000132797604407367
3.77832626369163e-05
4.53610547194839e-05
0.00010919768721077
0.000106887083475547
9.17499817254105e-05
5.03265921465903e-05
9.16415169721614e-05
-3.50013896088275e-05
7.96480581168045e-05
3.82353455163628e-05
3.95097882660271e-05
-3.96795788537175e-05
7.46398084806359e-05
0.000148970110186135
5.46600881333447e-05
0.000107298829639806
5.1814626893741e-05
0.000124515328012689
7.53516993572225e-05
9.15795894685489e-05
4.11865801180693e-05
6.50855902072361e-05
7.63361410186811e-05
9.94232381797801e-05
7.04719961369009e-05
3.62159777646237e-05
0.000116152810060893
2.26185875123982e-05
4.92540537774978e-05
5.68555389716228e-05
7.96136157947046e-05
5.11241381206782e-05
9.02641519908012e-05
6.49482997174852e-05
8.67592485674825e-05
6.18331075402303e-05
0.000111576039648816
9.8062835862573e-05
9.73335807642147e-05
7.7724682955058e-05
3.73218638745365e-05
0.000101135764140305
0.000100279304199124
7.32405203170529e-05
0.00016451337572642
3.79697791604673e-05
9.12209977976835e-05
3.10531125525615e-07
5.28882452939235e-05
0.000113814396600723
7.89437585330737e-05
4.02485840839198e-05
6.35023562800474e-05
7.7078050295613e-06
3.02466515268022e-05
7.44671380842761e-05
5.21667691137221e-05
4.82463188233039e-05
5.92223420554617e-05
0.000109664725305312
0.000142253196647846
1.16970919972214e-05
7.62744262332763e-05
2.4116546673323e-05
7.78796713239901e-05
7.12234350951286e-05
7.32365981176112e-05
2.10260360605576e-05
-2.36457922789787e-05
7.27098157558172e-06
3.81747810692975e-05
0.000125593677650591
7.21724283905165e-05
5.48362715897705e-05
0.000130434084501813
7.1465529761541e-05
4.11929624960556e-05
5.07928114826776e-05
8.59904753199089e-05
4.05644948829263e-05
-4.62669084146332e-06
8.06233272060753e-05
8.5685119215464e-05
6.00406291975213e-05
9.87510423669059e-05
8.55234084488813e-05
3.01761413079513e-05
-3.80079900735015e-07
0.000101940889305688
2.68169413209766e-05
0.000134192221346069
5.33184864142575e-05
0.000100983593291402
0.000131624779740156
5.55979385153953e-05
8.00178242751253e-05
0.000116705070397239
7.28399956936055e-05
0.00010521948976335
3.84132166769405e-05
0.000170856934446639
3.30488270429459e-05
4.88208144187162e-05
2.00358292164089e-05
3.12621818433838e-05
8.76153333100533e-05
0.000103284971412315
0.000100207166438424
8.68543573230384e-05
7.66578781411633e-05
0.00015149096499692
6.90633797236416e-05
6.2335919234173e-05
0.000135575381597584
7.09140250979943e-05
2.94371475402749e-05
0.00013579201727012
3.02168376935764e-05
0.00012086678119069
6.46160700995158e-05
8.29218516611282e-05
2.31939323877025e-05
7.07412906402469e-05
0.000106383506492091
7.36469089269148e-05
2.96105983257877e-05
4.79428601764531e-06
6.48073005463789e-05
8.4658249401518e-05
7.74026266642566e-05
8.33816151905621e-05
4.80265496870154e-05
1.15482405421798e-05
6.30925998131636e-05
3.42702436279686e-05
8.76694985674073e-06
0.000114377398551382
3.73688084141971e-05
8.03031531636269e-05
6.67636114650257e-05
9.83178298765505e-05
9.58257331712422e-05
8.21235182880159e-05
2.51417912866126e-05
0.000114508377845732
7.41982555159008e-05
0.000143229292835487
7.95794922338723e-05
8.99884587058397e-05
4.51521290741944e-06
4.82645010635416e-05
0.000133922024000517
7.2211611646499e-05
0.000112742395305473
9.39324523524268e-05
4.75214568049833e-05
6.4294837172862e-05
5.47062992359791e-05
0.000103456975928404
-6.52278493645046e-06
2.01936258026637e-05
0.000101479247073724
0.000139639153214316
8.85784618988086e-05
0.000143641916763793
0.00011466208790805
4.39308315549709e-05
6.49294069237588e-05
2.55450535885022e-05
0.000135886129835908
3.65602258416571e-05
2.8967804769305e-05
5.94076633782334e-05
8.18927644908837e-05
0.000139674879428093
9.66356756289779e-05
1.74979824179751e-05
1.80904422457681e-05
1.27064200031702e-05
2.55990348969466e-05
0.000106546310180917
0.000115084947119703
4.54651538537509e-05
8.78147297529247e-05
7.42099413592337e-05
6.75430589793744e-05
4.4072283006227e-05
0.000101828981428647
5.55649030628115e-05
2.74336014908735e-05
0.000101892100810449
5.45978729824048e-05
3.54392339491659e-05
5.20182772404236e-05
0.000121114030125246
5.73660638450804e-05
2.25690233836655e-05
3.98216394098467e-05
5.03986224837645e-05
9.57303172491288e-06
-6.22933275193661e-06
-2.33830696190426e-05
8.80087392805759e-05
4.1077885385392e-05
8.29319073289056e-05
5.47229293917528e-05
7.66118089483933e-06
8.6932267905869e-05
2.75358000557101e-05
7.15190626306003e-05
8.97991968139881e-05
6.39712162129698e-05
8.59598041537427e-05
5.04922119557219e-05
-1.11331111871968e-05
3.58491626327971e-05
6.68038104742124e-05
6.99780044005708e-05
0.000144034887066622
8.28582161650009e-07
4.8335248795043e-05
8.86330921203334e-05
1.31677972877077e-05
7.4887547305519e-05
5.27966893189588e-05
8.90037522185614e-05
9.15789330939808e-05
0.000106002810303956
8.99593305504496e-05
5.07672139999431e-05
0.000110756148347482
8.25922082743732e-05
3.35524852164926e-05
8.96249105071607e-05
3.77802821924743e-05
1.34454581368198e-05
0.000124862951251064
9.58031776217507e-05
0.000141980425613708
8.79408961165327e-05
4.87538691283533e-05
6.7666664993707e-05
0.000122295063392251
2.88606337814313e-05
9.04839566236332e-05
1.89497368740969e-05
7.4404037622885e-05
8.34002881063382e-05
5.8294937544422e-05
-3.90431831026112e-05
4.03265176743733e-05
6.35370423627217e-05
-2.88064222391377e-06
7.36512720902896e-06
7.68706720765198e-05
0.000111061773657879
8.32578397957108e-05
5.60498019740296e-05
-9.00852451884418e-06
0.000116757692831187
8.90592613089848e-05
5.99210193822182e-05
0.00011319181103688
8.85153850182844e-05
2.99584066003463e-05
6.48727967415882e-05
5.3744428325768e-05
9.0821717373276e-05
-1.03844814070596e-05
3.47595393856348e-05
0.000102595176903203
2.15168177788708e-05
0.000150305516756822
5.37344430307253e-05
9.05453035795921e-05
5.79137424512924e-05
0.000105523609464483
8.54220238736107e-05
6.32070012077492e-05
0.000121490333523854
5.04154367672953e-05
-1.09635344251148e-05
8.40173013578161e-05
0.000108283570910018
5.46512455009524e-05
3.77939735272388e-05
-1.11528407420719e-05
3.92563363383287e-05
0.000129802838392797
0.000180685720540149
3.16020643712816e-05
5.23001587059453e-05
4.57883988475868e-05
7.59874011850134e-05
2.34789700961583e-05
8.18345361551885e-05
-1.3803721400186e-05
0.00012169609390036
4.60322477034907e-05
7.9742285668907e-05
3.35369399735923e-05
4.53243938896749e-05
2.23952492228308e-05
3.079594877088e-05
7.91894570025934e-05
4.3558358437952e-05
0.000125297562821098
8.00291279761942e-05
6.00428245506944e-05
8.30218885877028e-05
7.31142136033617e-05
5.44042938362029e-05
5.02880764121979e-05
8.00385078727824e-05
8.33093885065515e-05
4.43717726467048e-05
5.66051437120735e-05
9.37898765785663e-05
0.000101209346788402
0.000113334023905961
5.77665683393313e-05
9.27327695202974e-05
3.86700652650805e-05
0.000133631269768027
9.10947994160598e-05
0.000118285552087715
-2.06501528493871e-05
5.86957981597327e-05
0.000114884594034435
4.99985142989575e-05
0.000100914340898485
4.07086731298218e-05
7.12412974439868e-05
1.76844421404267e-05
8.42534740781739e-05
8.08514924305478e-05
0.000100987109434789
0.000137005890873435
0.000124811806028452
4.67688600975616e-05
2.67591024870898e-05
5.12229943909433e-05
5.99240554245363e-05
7.8530011958342e-05
6.82820932892309e-05
8.60809833388548e-05
7.54769888419787e-05
6.7550568852486e-05
3.02113455564265e-05
0.000112221689474304
0.000132982015948819
8.28199022922307e-05
3.94269017302254e-05
8.44209409714837e-05
4.95851421290315e-06
0.000127890559009642
0.000136177024771622
5.38277041682009e-05
5.64725184863628e-05
3.84009830781557e-05
0.000119165075899484
7.05926090752712e-05
6.48887846880603e-05
0.000136505229237669
0.000171267823439711
3.84739058725308e-05
8.09799974793684e-05
0.000124352229060609
1.66797129898704e-05
8.15170176355754e-05
0.000110802557887214
3.54692085781497e-05
8.73928827321313e-05
1.9760566403618e-05
0.000103499588039489
6.66194300119272e-05
5.30862899970443e-05
7.42245726442489e-05
0.000102620766965519
2.94691680015028e-05
6.36913557884641e-05
0.000103576034531104
5.63946040699392e-05
6.56036560552096e-06
0.000135993428297007
1.85344504183e-05
2.01590207529516e-05
5.48040628844825e-05
6.43656674881263e-05
6.06413266780915e-05
7.23983717936964e-05
7.14186395840372e-05
0.00011638941036154
8.38805404560108e-05
0.000105936292332683
8.56579337024727e-05
6.5517314225529e-05
1.18800116206699e-05
8.46042191293051e-05
0.000157636594522859
0.000116626483229464
5.55552900113915e-05
8.09607943708635e-05
5.04575871468143e-06
6.24141763962959e-05
8.43293599107989e-05
2.93037216408894e-05
2.97096775718993e-05
9.32326288877015e-05
3.76194839642722e-05
8.35897618747808e-05
0.000105396568627168
5.29832008207375e-05
6.52555799916874e-05
7.30564033829814e-05
0.000102131477930036
7.70902439293266e-05
7.16550704425693e-05
8.95164271448175e-05
6.81192734358466e-05
8.5210890589582e-05
6.9994614929286e-05
6.83829836562171e-05
0.000114671590151958
2.18453806364807e-05
7.93595664237671e-05
5.33146203889565e-05
1.23455394222549e-05
6.8192539715736e-05
4.64674968053437e-05
5.73983555981127e-05
5.4940147291313e-05
4.15702607964518e-05
0.000104667891291339
0.000155118207318203
0.000136979693227943
6.29128130850845e-05
6.30023267075797e-05
9.72136551542928e-05
0.000120525457622717
7.96487423830591e-05
5.06231333513213e-05
7.3058586724119e-05
2.33444043272015e-05
8.40408939805327e-05
3.18761571545038e-05
0.000103715636517935
-1.07151945765147e-05
0.000127996945662443
7.6982004537963e-05
7.09867257646663e-05
5.79582253949924e-05
0.00011022764444398
0.000100749682687574
9.50830282744607e-05
4.6796568422163e-05
6.77581454574854e-05
5.85323259255463e-05
5.47746907906694e-05
9.39548978541156e-05
6.02974553127999e-05
5.21564939220101e-05
0.000115089346270181
8.29951382905852e-05
0.000107931543036165
7.6770110473829e-05
0.00011073074958012
0.000106511348383357
0.000131198267221346
5.87897358211357e-05
-9.30863618445683e-06
1.44502621817524e-05
0.000124610814919811
6.69189367567285e-05
0.000104171355869526
9.25640574052953e-05
0.000101406967380735
0.000139484505771148
0.000112123692948413
6.37263855635524e-05
1.03382750934567e-05
3.10157649747754e-05
9.20875269431522e-05
0.000102890334740549
9.96487460874928e-05
3.34602145661823e-05
5.09496923489146e-05
0.000107512881998528
5.10052439343096e-06
0.000126690673551628
5.54265130817482e-05
9.19673616044605e-05
8.3704846025739e-05
8.47891793824357e-05
4.28751419623702e-05
7.3575755307529e-05
8.26493113504865e-05
-1.61870040301813e-05
0.000119540048958386
8.21913102633617e-05
4.44810031759986e-05
-2.88821642664264e-05
6.61146739097915e-05
9.89972196598815e-05
3.80610720902871e-05
5.68656755663411e-05
3.26653854192413e-05
4.38007751111783e-05
6.4764637442097e-05
3.17762636505202e-05
5.97444763400454e-05
7.48938160257309e-06
2.21642417397116e-05
3.78742415538827e-05
0.000115682805872233
1.24125494368751e-05
7.23953068098498e-05
7.863580017296e-05
4.12302069475126e-05
5.07682153814197e-05
2.86839410290736e-05
4.03114838199421e-05
6.07627639662699e-05
0.00010941169472525
0.000137420818683643
3.94073735555664e-05
4.9706923861515e-05
0.000120611149987467
1.6331058350016e-05
4.62523486259491e-05
5.52272932432055e-05
4.64950947501476e-05
9.67060749941152e-05
6.88850109393488e-05
0.000109125696155274
4.82823735069569e-05
2.13449130707063e-05
7.60374063041646e-05
0.00012819512951739
7.61255354215116e-05
6.37823379981937e-05
4.28857569734165e-05
7.82114107628495e-05
-7.70205311926614e-06
0.000116821772062244
7.58295336637576e-05
0.00010133066559042
4.23049022135278e-05
-1.78822236124012e-06
5.08598077967429e-05
5.5557500199795e-05
7.0594205143461e-05
8.58848457034756e-05
0.000102428314808161
5.48437986225802e-05
7.77303942333081e-05
0.000137657812933162
2.49128004652823e-05
9.47542895017682e-05
-1.32170199912767e-05
7.87840060443006e-05
0.000135967344598278
7.39464628186831e-05
6.29293734704943e-05
0.000102952530315569
0.000124957245775459
0.000126257948950503
5.68628245212349e-05
0.000105279282952177
6.16021156863259e-05
6.8462305695472e-05
7.67117237344319e-05
0.000131564560989496
7.81260583744607e-05
-1.92495629933676e-06
3.17761807433593e-05
9.49134050811013e-05
3.7330810442225e-05
3.16637774736773e-05
4.09549672937052e-05
8.50756613922379e-05
8.41629164087886e-05
0.000115139865273389
9.63224529001827e-05
4.80660654558055e-05
0.000165274965825726
4.08230079634612e-05
3.64611880075776e-05
6.35010471691668e-05
9.66493134291448e-05
0.000130115220782023
5.79229994263165e-05
9.97727128537741e-06
4.46432406982689e-05
5.84362516077934e-05
8.92779797465758e-05
3.83905210901922e-05
0.000104335484907147
4.09988767272134e-05
5.61574749807562e-06
2.31617659384411e-05
3.34406886600842e-05
0.000119370606721884
0.000145052686354649
6.56637288751649e-05
8.9276643173159e-05
4.43604992167324e-05
4.56984977130954e-05
5.3093726688041e-05
0.000112919287658291
6.29167820156421e-05
0.000124939156878149
6.69475871315428e-05
0.000139133093757133
0.000118697031952569
5.25100727312674e-05
2.91230726528955e-05
2.99521473511117e-05
4.67328410902147e-05
9.03469087682648e-05
9.82619978562789e-05
6.41058315777273e-05
9.09503901265197e-05
8.163131604418e-05
6.93887720200254e-05
7.07429844888376e-05
2.63381194282667e-05
5.56669012841463e-05
9.31941347112316e-05
0.000122860476429275
0.00011018594249288
6.63477687066567e-05
6.75150760246143e-05
0.000130913208231687
-1.05181575527378e-05
2.21271498196629e-05
6.34296834246465e-05
4.95781465315638e-05
7.16989221376536e-05
8.89385574628366e-05
8.82566976010361e-06
-1.89847243376476e-05
3.57297193940959e-05
6.34223464081751e-05
1.27150877021051e-05
0.000127034768615894
5.73242554167789e-05
0.00010271414035537
9.24016924627054e-05
7.09100576486185e-05
5.89990006339014e-05
0.000105746018246632
8.48913368619886e-05
3.76382429312109e-05
0.000138683524048651
3.54105168630877e-05
7.68484898005999e-05
1.90961630372222e-05
6.24606162836122e-05
9.77884247151313e-05
7.85853541168222e-05
7.80730437880027e-05
9.04767515941028e-05
0.000117531727176977
9.45042178400642e-05
3.8396018766488e-05
9.35411921002818e-05
7.90653172508864e-05
0.000163827889885738
0.000105167374836406
7.60126130445592e-05
7.53640624253301e-05
0.00010075280367608
0.000113280630938832
1.95398721646412e-05
0.000113372428541696
5.8099612983641e-05
0.000115176983657433
1.30023605908491e-05
1.24684254975408e-05
9.90761046207295e-05
9.2439428203775e-05
0.000106286497980444
8.29595898794528e-05
9.42644452262448e-07
2.78085922283344e-05
-7.64520718554221e-07
2.09778073848991e-05
3.91254425308122e-05
1.73463409045947e-05
7.6495703949429e-05
7.89965185711224e-05
1.05774798981963e-05
8.25805056122924e-05
3.75800772987187e-05
3.59038461065393e-05
0.000133691438218221
0.000117968546537363
4.27078238375124e-05
7.94554608019388e-05
8.94931985323574e-05
4.79824315077316e-05
2.07848854298604e-05
0.000111329160897914
5.82266455544489e-05
0.000101716173348033
0.000133404655381323
3.36273604633635e-05
7.08646715872074e-05
6.77136401656955e-05
2.43838642773312e-05
6.32986227755114e-05
0.000155209935324547
9.60883807619978e-05
8.0357790881933e-05
7.71698291198017e-06
6.39970547099632e-05
6.95506829331281e-05
4.26837011262264e-05
0.000132392761839628
7.56424707594642e-05
4.21186987452834e-05
9.76760825335002e-05
4.24038363771782e-05
4.14322098230429e-05
4.92071865022764e-05
0.000103444175195614
5.40396337288649e-05
0.000113106443404135
0.000117286076362373
4.96316988061773e-05
9.10674549117137e-05
0.000112620283794419
1.18069771010592e-06
-6.83297410333092e-06
2.59268552751694e-05
9.18406417664041e-05
0.000128445837900857
9.48158852204592e-05
7.85791688063368e-05
2.22510896574961e-05
4.88984039245598e-05
0.000107536638799865
0.000125034437905148
1.03315936147069e-05
6.82796652905999e-05
3.81377752298221e-05
0.000146626395938456
8.15456777773556e-05
4.73816098705883e-05
3.26772427882317e-05
6.43438900456197e-05
4.91608050205721e-05
0.000140627409392245
1.91407743363066e-05
2.37385381753557e-05
8.70843301576833e-05
5.75931542047846e-05
6.64031390221591e-05
1.8852033401323e-05
0.000125166785572925
1.68539797167057e-05
0.000122301903592399
2.97569405927295e-05
5.59726327300134e-05
3.83070671712134e-05
6.28506980115542e-05
8.93789335524688e-05
-2.22562705485715e-06
9.66072091001462e-05
0.000100186673038135
2.11947647466653e-05
4.68442324530852e-05
7.66279080122666e-05
7.5128284770075e-05
6.8666764548298e-05
2.62455102144609e-05
8.09210926252883e-05
9.20779187906456e-05
6.52403884530449e-05
5.34455204069279e-05
0.000165471610921019
6.09922956259295e-05
7.72654107635491e-05
4.94356340074332e-05
6.36393698579982e-05
9.34030492995149e-05
3.91600759866846e-05
8.70847535712289e-05
0.000167260172817537
8.26956429281324e-05
7.39159396580147e-05
3.91861370434603e-05
7.9911573334802e-05
8.95793297159821e-05
4.99120514340703e-05
1.37336839050034e-05
7.79065897310492e-05
4.42912194274061e-05
0.000169900759018293
4.75484084900563e-05
-6.64596776846616e-06
8.50835000423947e-05
0.00010168098641231
8.17660915492593e-05
4.18972506994554e-05
9.6435153720489e-05
2.55788525194495e-05
0.00015516728626068
8.64606822407553e-05
1.42148553757658e-05
6.28676808751711e-05
-1.11729928073126e-05
9.96001559263767e-05
7.05765027690901e-05
7.12627674056365e-05
0.000104638480046742
7.63872286501674e-05
8.76729963899589e-05
6.70464890436122e-05
9.55701941091481e-05
9.22551209068586e-05
-2.77648421380664e-05
5.34789563072898e-05
7.87334550228543e-05
7.86734690318784e-05
5.56760470449547e-05
6.88845837817408e-05
4.23571917382326e-05
4.04461421090459e-05
7.3767242262329e-05
7.70916777240238e-05
0.000118695158286785
8.67736285670174e-05
4.51714486388274e-05
3.58323743261087e-05
4.65293423631192e-05
0.000102672019018239
0.000107104044955386
5.71677062312728e-05
9.8985253129495e-05
0.000107358263910101
8.99909157444001e-05
6.4962709927996e-05
8.23030885289533e-05
-4.68314630148354e-06
5.73515414168805e-05
1.00857340908068e-05
4.45242808188601e-05
0.000110132806787363
1.76524341252271e-05
0.000106763425137824
8.13166194228842e-05
0.000156239916825833
7.58168466138153e-05
5.005638389873e-05
3.38374373857248e-05
5.93818624301418e-05
-1.36706285777091e-05
9.34381709349509e-05
1.00513358958348e-05
2.17934663768861e-05
0.000134081029069705
7.23657146890501e-05
6.10543840210428e-05
1.60229785800801e-05
0.000119743839573905
0.000101670437258481
8.13660519980357e-05
9.64114734379356e-05
0.000158794993709787
7.84859549494984e-05
0.000117710918760529
2.34791154878039e-05
8.04637277424266e-05
7.12711717479314e-05
8.6333333085857e-05
9.55431238198611e-05
6.83808873722483e-05
7.63181858710069e-05
6.00030458058009e-05
4.46439968170145e-05
8.24054763633065e-05
5.96454589527818e-05
8.2561339681676e-05
6.81967568180799e-05
6.76624609703573e-05
6.38730985726928e-06
3.59179597450527e-05
5.76766070845446e-05
5.68116547038839e-05
8.40629506842688e-05
0.0001281163154294
9.8837547066196e-05
9.78042864124672e-05
0.000105015697510687
7.38572635350628e-05
9.13840480877422e-05
9.55457351067596e-05
6.05970648675736e-05
0.000113129065633857
6.49701445819431e-06
7.05694830510755e-05
6.59539838895382e-05
0.000101026989812077
5.76376424684096e-05
9.60945613699697e-05
6.86170272964759e-05
8.90838496505933e-05
1.0464662354905e-05
4.1099370107298e-05
0.000108183623575765
0.00013050820244552
6.76959651758875e-05
8.39875836096671e-05
5.54235993994618e-05
4.41859227402292e-05
0.000130616094356644
5.18043277023779e-05
6.40839780015327e-05
6.47361453560752e-05
-1.94072330106806e-05
0.000105279242667282
0.00010529699191373
-1.82578953200473e-06
6.65436258015091e-05
1.27153461548549e-05
8.30767806268855e-05
3.58073595866452e-05
6.8790326794767e-05
7.24470453384134e-05
7.12390295814413e-05
5.71585218868016e-05
8.94135586984407e-05
0.000136219395377073
0.000127900880839346
0.000112401026650586
0.000103705416338549
7.48654537332541e-05
8.98099159990167e-06
4.77990024482972e-06
8.6254728298292e-05
2.22192592593087e-05
9.96711334085214e-05
0.000131722468876985
0.00012856353627354
2.20333147821044e-05
8.01224786870256e-05
0.00013028915259405
6.09292493548444e-05
9.00655688308289e-05
8.19192048003046e-05
0.000140272470920749
1.12404216691944e-05
0.000153891441115046
3.29042084622955e-05
9.58404068332545e-05
3.98416090143628e-05
4.81947211450284e-05
-4.98145285654096e-05
4.78736738118054e-05
7.48591400085754e-05
5.30826724823723e-05
2.40974281380628e-05
9.7487054713164e-05
7.86191008718487e-05
2.74062285775501e-05
3.89982398362452e-05
3.11710999230837e-05
9.45422641960296e-05
4.48827915849491e-07
5.98879454140891e-05
0.000106756207546685
4.28332211246314e-05
5.13396309597266e-05
8.01947756967674e-05
3.93043094168296e-05
7.68496901733405e-05
0.000127233343247133
3.4565814252397e-05
-2.08295799277177e-06
9.73327923886699e-05
6.05101119755891e-05
7.20691557774359e-05
8.06083184646952e-05
1.72878732140137e-05
8.36100363647297e-05
6.8702120747551e-05
8.58279170962349e-05
6.61665058493465e-05
0.000126515994307105
3.69628196817819e-05
6.08979814545488e-05
0.000138792844234713
1.58486931135487e-05
0.000139479400558881
5.5705035425796e-05
0.000101395625767857
0.000136144779806671
3.15074086104218e-05
0.000118582691470007
8.40319017786828e-05
0.000143783110496078
9.73692390710196e-05
0.000109878857960177
0.000139068192682227
5.47400341593511e-05
0.000114095443213705
3.55180754257394e-05
9.01496969281427e-05
0.00013510298030443
4.33088106145514e-05
9.11662481706601e-05
4.98705055999375e-05
0.00011221208577611
0.000132327813119488
6.79960533271078e-05
8.37333542878901e-05
0.000117834287313147
0.000105060484761482
0.000101009784364106
8.56963103013186e-05
0.000125607776752241
3.95917321450704e-05
5.41732771458563e-05
8.03932270645886e-05
9.57154055452043e-05
2.68701124495079e-05
4.44768389293818e-05
3.93169451298596e-05
7.24866926387488e-05
3.65809183484875e-05
7.04262885991898e-05
6.17028613905134e-05
8.40895040165667e-05
4.72073250036024e-05
0.000114483107778832
0.000141723743000229
4.45663279761476e-05
3.09664480587742e-05
0.000157787931336842
8.4309245185406e-05
9.54159924109776e-06
3.65197916943543e-05
5.42448762568816e-05
9.01091707760238e-05
4.17279567336376e-05
7.66502072379966e-05
0.000155406235759614
-3.88633483605888e-05
5.66785879434917e-05
0.000118805283744039
5.69774536661573e-05
0.000110412541187222
2.32892676887453e-05
0.00012782095950567
3.55762174452365e-05
7.66721422659257e-05
2.79062581127173e-05
4.24616917506589e-05
3.40625741032553e-05
0.000111717107564828
3.09773424898097e-05
8.25710794147273e-05
8.35881310233299e-05
4.62018089535017e-05
8.8495167970689e-05
0.000106083614121387
5.98619998152333e-05
5.97995853967979e-05
4.85908558256105e-05
9.86756335132613e-05
7.18467058256868e-05
8.76316471974237e-05
5.62143294336618e-05
1.09819672521619e-05
4.40046586200785e-05
0.000104869236900001
4.23134413966814e-05
0.000100890703516821
8.33150261998217e-05
0.000101211079409691
0.000111071327013532
4.95614495776449e-05
0.00010720605684303
-3.05733177520378e-05
6.62198159535819e-06
6.71440758308523e-05
5.13903258007255e-05
0.000110473089995265
3.99033321145472e-05
0.000139913654303152
4.58568059079572e-05
0.000115278720542675
0.00011663671722875
9.7696152633261e-05
7.37266113383589e-05
6.5695611210077e-05
7.78266204071043e-05
8.0235636516883e-05
1.32554832442562e-05
4.52014199829371e-05
0.000148841207323399
0.000106828057521006
-3.75794410759208e-05
8.26407064861236e-05
6.46947578079611e-05
2.00288610307202e-06
2.86866376167882e-05
3.58562201363279e-05
6.30486330389241e-05
6.4957409219851e-05
8.27249524034591e-05
5.66892382669536e-05
7.25732440485541e-05
6.08869214011981e-05
0.000107585665041792
7.73958883960182e-05
8.83088852511489e-05
8.02629903219471e-05
5.80567553429621e-05
5.65904712566694e-05
6.8934471866585e-05
8.7972579812179e-05
0.000107871234266079
0.000114054040318345
0.000157458117474542
8.40204624775363e-05
8.1998463643824e-05
0.000110674618144416
5.01705960448413e-05
3.53618243949385e-05
5.48597544890635e-05
7.60644107759825e-05
2.47084832975147e-05
7.74790939143423e-05
8.6172398756868e-05
3.05315041356996e-06
5.513450567328e-05
0.000117657625375981
0.000105150807047434
5.92242134674332e-05
-3.33745020381182e-05
6.67042789111679e-05
0.00014793066462629
0.000101259790430927
4.83910906610314e-05
9.70526472501075e-05
2.57492909697694e-05
3.90966208452345e-05
0.000113589402060361
2.81366683305785e-06
0.000113444760248093
1.85391207824841e-06
2.62667254699625e-05
0.00011804190918763
8.32275709050991e-05
8.16578566940185e-05
6.07596128904999e-05
7.95896006802295e-05
7.08882318615144e-05
8.57091242560161e-06
9.32643421183148e-05
-3.60678242803761e-06
6.310881357705e-05
0.000115300573346832
0.000104648328549263
3.72497777348415e-05
4.75637303324757e-05
2.93524078919088e-05
6.00959648902555e-05
9.05976099377612e-05
8.88029220554415e-06
0.000109048680177955
3.52402121365781e-05
4.85254413470837e-05
0.000155156163073014
0.000102804027795531
5.90671187470188e-05
9.79619208870056e-05
9.42668558690022e-05
6.78274392308552e-05
0.000114897313386422
4.19732263560074e-05
9.23979825783519e-05
0.00012070733310898
7.55528829094976e-05
8.81146664909235e-05
7.33688918788304e-05
8.76469747168406e-05
2.36291567291236e-05
8.8476510715397e-05
-3.5989672665152e-06
6.19686574070344e-05
6.56337867565006e-05
7.51631270113658e-05
6.4541376704318e-05
1.2340382854073e-06
4.69071073292839e-05
0.000102879637635902
0.000145548411600123
5.39221952816055e-05
0.000116108420792864
5.32343512861268e-05
5.49178208778621e-05
7.6007293563833e-05
9.87883862867944e-05
0.000120834995553506
4.47404201899516e-05
4.12408463312288e-05
1.12928406622298e-05
9.06092797286503e-05
9.72979769795185e-05
8.80365357710697e-05
5.59082713251314e-05
5.12061023615579e-05
0.00013984342900459
0.000113012588619383
0.000111699992497583
0.000128556824309485
1.63036286666465e-05
7.45649705487254e-05
3.7860540072903e-05
1.53948696414059e-05
4.56802376363229e-05
6.04724753675396e-05
4.85514893420639e-05
9.48628662583624e-05
1.83587562262641e-05
4.9655606360082e-05
-3.18450886670777e-05
0.00014115999241298
0.000110579865257216
0.000183050545842795
9.28723659799999e-05
6.26211723574345e-05
0.000115499625793506
5.0505296101109e-05
4.38173054201851e-05
7.50026908320109e-05
9.86432405107123e-05
0.000144309442014079
0.000104803659542694
7.33560102998281e-05
5.56430692682248e-05
6.16623461933981e-05
7.66800298945293e-05
4.42759869938685e-06
7.30759663839589e-05
0.000142738494222646
2.86074337582395e-05
7.53349192021213e-05
5.64784737998836e-05
7.84694844396749e-05
-3.68543881512219e-06
8.24781041555562e-05
0.000136073360686416
1.81681681902253e-05
0.000120193880406718
6.9501964580451e-05
6.84173625133967e-05
0.000124184530038456
-2.56207110151315e-06
5.13880389029371e-05
1.26109814095621e-05
7.6656021751326e-05
5.43840275591779e-05
0.000100809148375965
6.71639781984011e-06
1.7316998710139e-05
7.26935180340019e-05
9.75757461211767e-05
1.66073423012208e-05
-1.11582588362864e-05
9.03611812466411e-05
2.4729966287405e-05
6.04827535162278e-05
1.55849409760173e-05
3.09809834055143e-05
-5.14283972109802e-06
1.94609426102358e-05
6.4423063213514e-05
0.000111360047404391
2.27329263722646e-05
9.62443693956888e-05
8.28145762391126e-05
3.39303064807137e-05
6.5491839301905e-05
9.02423964227112e-05
6.52424494745913e-05
0.000113443554661641
0.000185245245175574
7.43427305973737e-05
0.000172954267130931
9.92558014675057e-05
8.44865241374219e-05
0.000105472774226952
6.33720323902897e-05
-4.74512353297946e-06
3.70710890866132e-05
1.77342644797655e-06
0.000117139909456577
6.64886567556299e-05
6.02919474824226e-05
4.34511786856711e-05
9.07418002878325e-05
6.69545883444833e-05
-3.81081721785108e-05
0.000100552451668851
1.29288610015631e-05
8.61630874397153e-05
3.49718532250331e-05
0.000109480544068418
3.96933264727953e-05
2.72707406146943e-05
5.45887860350233e-05
8.05020677558972e-05
2.28708652640571e-05
7.43288507946742e-05
9.84859174950373e-05
2.24131970923906e-05
0.000112867773946586
0.000149077467030838
2.97663743138097e-05
8.64692485366486e-05
-3.42851032429271e-06
7.19121928308914e-05
4.79467579260015e-05
6.50971207465033e-05
0.000119729122728381
9.62061441070563e-05
0.000105241943660405
7.51621525583406e-05
8.76657358341362e-05
9.84631110499267e-05
3.71751045814588e-05
7.19411562319529e-05
1.17385251720545e-05
3.29835510195738e-05
3.77178717533773e-05
6.94101606454212e-05
5.07253650637544e-05
8.6731838931472e-05
8.7946471501049e-05
5.13470707630029e-05
7.5299712216971e-05
8.80227341062822e-05
4.5348485241612e-05
4.31161431188781e-05
3.29990548931591e-05
0.00010603536088426
5.69898949152413e-05
9.01449122627913e-05
3.75095295120806e-05
0.000122431444964801
7.95723461598562e-05
8.15870060581632e-05
6.93770618414444e-05
8.25616475372289e-05
4.28519609836761e-05
0.000107975379224915
3.53183468856791e-05
0.000117182567181629
5.08296114567298e-05
7.5696149653467e-05
0.00015442482725113
7.84464545254314e-05
3.0442230144166e-05
0.000134618985883567
0.000124763853761648
0.000169893469942375
0.000103285331902388
2.46636782110954e-05
5.54522222852189e-05
3.28418001428569e-05
6.55613473015574e-05
6.61826317445968e-05
7.27536356250479e-05
3.46790415930931e-05
6.55021950455212e-05
9.89311398889017e-05
8.21187079133235e-05
8.3941475218152e-05
0.000191452135738497
4.77458514461127e-05
9.45709023737693e-05
0.000125341356079218
0.000131058774233709
5.86871312575474e-05
0.000111697751135552
6.93219231129131e-05
-4.89687240678609e-05
3.28478653469134e-05
5.46113544025691e-05
8.4356544760434e-05
2.69414666481783e-05
0.000101700712141135
5.06585406225734e-05
3.04194950284241e-05
7.83184553346694e-05
9.69792673744823e-05
0.000125187323547538
-9.73311292961222e-07
7.3737737300273e-05
8.56921407047634e-05
0.000110492885560384
0.000139448936120412
4.90935036525715e-05
-4.76866788127929e-05
6.42181614695804e-05
6.64356960511736e-05
3.38123868227741e-05
7.3431542450176e-05
-1.00295153310747e-05
4.16818092835026e-05
0.000102407447575997
7.64540359853481e-05
3.67983163256651e-05
9.5681617862211e-05
6.66482421074582e-05
-4.93285656134801e-06
8.71697059392258e-05
2.03713027865132e-05
6.85887402674133e-05
4.09446474747161e-05
0.000101232527374049
7.82687161119754e-05
3.57580916953246e-05
0.000115548415371408
9.20106090278689e-05
4.5615524998491e-05
7.50634381082249e-05
0.000102677468615466
6.14692393131358e-05
7.08977078495798e-05
7.1955261481946e-05
6.63114615737404e-05
9.38951683189573e-05
-2.20676150313977e-05
5.70662114698461e-05
0.000122144306466531
9.04446708519475e-05
2.51528861473176e-05
7.07351435945749e-05
0.000109830958872395
7.10475487909031e-05
8.26607143763037e-06
3.46989246956345e-05
8.67596090475782e-05
2.15483325529908e-05
3.17335755331621e-05
7.54374681641763e-05
2.3748048327115e-05
0.000143502283054567
2.73328019749415e-05
-4.43310248411528e-05
9.73591094474367e-05
7.70143218626314e-05
0.000102921582965006
3.09271807721581e-05
0.000110030692302494
4.25166474436583e-05
0.000132877186684569
2.14209777779965e-05
4.60139202169889e-05
6.37056590991775e-05
4.45657766530558e-05
7.43441148694806e-05
8.32370419933851e-05
7.53388097897458e-06
4.93080140309659e-05
4.44387415671637e-05
6.23486186779179e-05
8.79932328397885e-05
3.43200710302422e-05
5.82592805003139e-05
5.02743342133449e-05
4.48910020493728e-05
3.95257859595533e-05
8.06598409700616e-05
-8.44829480448379e-06
0.000129370664924701
8.99055784379549e-05
0.000167149305858888
0.000107647710879093
0.000108150899031331
8.33518018226632e-05
4.72133799609605e-06
0.00010600010193289
7.91423376637214e-05
0.000102339989197855
6.50202322023581e-05
-9.57297076614693e-06
3.33762547283616e-05
2.80461360191092e-05
0.000130213143928798
6.13324527880128e-05
0.000109815237066808
2.1285120110722e-05
0.000121162025388472
0.00012877345836113
0.00011588906078986
0.000170847322555501
8.16171971386349e-05
9.97080785342219e-05
0.000108871937475511
6.2232835994045e-05
6.62458111512501e-05
0.000146779279922153
6.37243580972752e-05
6.7985262247292e-05
9.70658446428701e-05
6.51319897918077e-05
5.01371893459354e-05
0.000112407540834273
8.33665704000037e-05
4.56560550399894e-05
3.09495998586551e-05
0.000141416937283117
7.69161158813274e-05
5.71289956637422e-05
2.31823855327388e-05
5.95958951703643e-05
0.000119449117894737
8.35260560325714e-05
5.43551774082878e-05
1.71609252706747e-05
0.000100585223800579
0.000116566198913365
5.56830427897607e-05
8.45039785681376e-05
0.000119952751396351
7.79553310387278e-05
7.61350287217867e-05
8.58471037792289e-05
0.000107544232997491
8.80963639628443e-05
6.32243511390899e-05
9.47046011253228e-05
0.000109884265344193
4.12612463667564e-05
3.85966486616897e-07
0.000133585028355902
4.23738639865021e-05
5.53236838502229e-05
7.90933259003318e-05
4.43717605361974e-05
8.98848687820183e-05
7.73884085323604e-05
-2.38018814734204e-05
0.000148759085264232
9.34917305147199e-05
6.19249331874547e-05
9.53982984735982e-05
7.96794072029615e-05
4.41570106830755e-05
9.64945199808881e-05
-4.70197806749385e-05
7.4683874140312e-05
2.73157999004194e-05
6.49270090900993e-05
6.99446256860364e-05
2.85450653604081e-05
7.4970742960953e-05
0.000102706478757468
0.000108503297994658
8.24422781713153e-06
8.37472443389345e-05
5.11791110262093e-05
8.26183120268106e-05
0.000101790007591498
4.7397968330127e-05
6.29340711356262e-05
1.99504709672406e-05
6.37640409374151e-05
-1.72353179781008e-05
0.000107797192388832
9.36111611224189e-05
2.62528193124214e-05
4.1770725259003e-05
0.000115625568270304
0.000109901251775932
4.3018831847219e-05
6.35036555250818e-05
0.00010219098746731
8.80196735000213e-05
8.76043225692655e-05
0.000137515587966403
5.20534286208819e-05
7.10252391110074e-05
-2.12270287039919e-05
3.98655436934839e-05
7.82606245655154e-05
6.74812761396096e-05
9.07660525088381e-05
4.54717051755779e-05
1.38672004456862e-05
0.000106542232036996
-8.1376618671902e-06
6.22102806544002e-05
5.73254860270759e-05
8.40673143713182e-05
0.00012656621154987
9.86355166719601e-05
4.72210631312731e-05
9.51361479307016e-05
1.90015538276153e-05
8.57223430948116e-05
6.04579534305959e-05
7.922624735823e-05
7.72938006057677e-05
7.20432379870795e-05
1.52809021053952e-05
5.59188594084608e-05
4.88134897998635e-05
8.09206353995604e-05
9.78449575210813e-05
6.55100677659895e-05
2.04103611612069e-05
4.59658455094686e-05
6.62544592449834e-05
0.000100995040388833
3.55840276149375e-05
2.36069428146754e-05
4.44301896705809e-05
2.93526244114903e-05
8.35174451654553e-05
0.000114076488652267
9.97229331764173e-05
4.58513260691045e-05
7.30202079511365e-05
3.79468443771824e-05
6.94032569179085e-05
8.56312275301498e-05
0.000113657606599724
8.04317485564902e-05
6.60300819296802e-05
7.56281579969872e-05
7.44401012628213e-05
2.21577714251721e-06
-3.8690147343047e-05
6.39829585386124e-05
3.76524631632327e-05
6.72322447097557e-05
0.000112266270224832
4.21991460340829e-05
5.32820110502533e-05
1.89834511351229e-05
9.60644383707542e-05
5.76001620183479e-05
8.06617503252316e-05
0.000122664382758933
9.4601339754199e-05
6.80799282951186e-05
0.000149379327966203
8.95608870918086e-05
0.000110487539381823
5.23665244898883e-05
0.000106065692807164
8.48756824841354e-05
9.73311834229333e-06
0.000117111519908496
0.000118994559697
7.14558953236848e-05
-1.83699859993639e-05
-4.76687894240992e-06
7.3155843654129e-05
6.9987334783771e-05
8.32561564193274e-05
3.95366690587517e-05
6.37623660209626e-05
3.32269672653443e-05
9.60650067090647e-05
3.35612513716314e-05
0.000107152840380591
0.000101514169862641
-5.43772687321989e-06
0.000112723135169348
5.09308754502575e-05
0.00013469451567459
9.78326359148534e-05
9.73502446396469e-05
1.15163124001381e-05
3.65297623110066e-05
6.93709871655943e-05
5.92704252853071e-05
1.54395777147354e-06
0.000124714460197521
4.68697589955276e-05
0.000114108661874292
9.67783432979109e-05
7.73047392470927e-05
0.000107704738941842
4.00575320967514e-05
0.000120454847780846
1.55829148392388e-05
8.33750451146862e-05
8.49678125423182e-05
2.58062565831763e-05
-8.79649865604109e-06
3.93821254677828e-05
4.11258455827929e-05
0.000112723859544643
4.4839669195051e-05
6.83438069549169e-05
6.31060304794377e-05
2.5151549099441e-05
7.94501354944262e-06
4.41268656160541e-05
3.78995881809455e-05
6.68265356295919e-05
7.65148917952982e-05
7.80791237471225e-05
7.46934872321975e-05
5.69999864008173e-05
9.84994847770087e-05
0.000113069595720937
8.50049529162896e-05
0.000147907765536212
7.85292840887574e-05
3.35034790800696e-05
3.56375417554614e-05
9.46625937806622e-05
0.000100097059994037
3.48210742389591e-05
6.72422929228287e-05
8.18967299444362e-05
6.71197608318277e-05
0.000102244089623049
8.19607096682555e-05
6.0702648547967e-05
5.79557685104699e-05
8.76375153761122e-05
2.98066139945004e-05
0.000143232493551433
8.54803604562195e-05
7.16373133624741e-05
0.000104665691205017
2.00668753173856e-05
0.000107588487343253
9.21533876962865e-05
2.59404794401128e-05
0.000121109087831746
2.64165322563063e-05
9.62620287231859e-05
4.06904440569085e-05
7.04792842676043e-05
0.000164439781900711
-1.71675000459602e-07
0.000187635352309423
4.45191455480881e-05
4.53110465790625e-05
7.21450067248272e-05
4.99985773167641e-05
7.94615919263749e-05
9.92564966551117e-05
8.51385154981649e-05
0.000121284703387263
6.67552853401547e-05
6.31132812900813e-05
5.3758603000073e-05
0.000100149476520385
8.77470754341769e-05
1.92383310276702e-05
0.000130443888104355
9.15123831515274e-05
4.90107619204219e-05
0.000103923027482083
4.9186587211796e-05
4.73283546161928e-05
6.90761883394037e-05
0.000103911588698928
0.000154567224614907
9.2875801248587e-05
7.44454068073612e-06
2.49519794703016e-05
8.02753596624413e-05
7.97705782735504e-05
-4.32616595849112e-07
2.5152903648795e-05
8.16505230637891e-05
2.12791217295222e-05
7.90757755718948e-05
8.13207152449247e-05
0.000104184023345113
5.83403326884261e-05
3.16666943836692e-05
0.000120422366850179
9.06125317027637e-07
6.41570895435548e-05
6.750249054616e-05
3.49816029209978e-05
-1.3690023641128e-05
7.34846653160412e-05
7.80687874335379e-05
8.42523381288787e-05
9.13786026987235e-05
5.17784761890564e-05
6.20617278971094e-05
5.73418015628102e-05
5.93478322265676e-05
7.34925146361958e-05
9.69292783052925e-05
5.26477945490184e-05
6.63242759541868e-05
5.92011260130509e-05
0.000100296526466462
0.00016559153277954
0.000114607398534802
7.75902393161664e-05
7.71855050384162e-05
6.52229879700757e-05
5.64296036944572e-05
7.27891312315435e-05
0.000172212967509141
0.000112678285431834
5.10298281819622e-05
7.70152997186405e-05
5.52510101380824e-05
7.60705037562014e-05
6.00968400759966e-05
2.81648830418909e-05
5.35288980821127e-05
6.54880103095177e-05
5.1275843580577e-05
5.1175793918657e-05
0.000101616785204949
6.15684532897361e-05
8.41248627643971e-05
2.4389554728619e-05
0.000102048052975418
4.66467101802878e-05
1.90838915799085e-05
0.000134640470026472
4.1588591375615e-05
5.23773285185435e-05
4.02578328373349e-05
7.73468412806497e-05
7.25976331263151e-05
7.64061601029497e-05
3.94734323232573e-05
5.90313621434069e-05
3.87771650878505e-05
7.81301741770836e-05
9.63197376210691e-05
0.000123246402553932
3.7076573396462e-05
8.09719616724894e-05
0.000134347767922937
-4.58394272184382e-06
4.96977105773465e-05
8.92804306037899e-05
0.000123500739781652
7.96373946903546e-05
-4.49422115229453e-06
5.82035981697056e-05
7.29014479834335e-05
3.6067764513602e-05
5.30866941521427e-06
6.42654474022408e-05
7.88516852445387e-05
0.000118301593255523
1.81510271374038e-05
0.000108843238745518
2.10696101012402e-05
9.74946390231479e-06
4.51824374328177e-05
0.000105961500199081
0.000157991780372405
4.6008774190529e-05
0.000117971372195158
5.6664090978991e-05
9.18060987880708e-05
1.72528528280104e-05
5.92752821975565e-06
0.000118247941447469
0.000117487401283072
0.000107242882766966
2.3027239930574e-05
0.000149485061016391
9.663278927748e-05
0.000170887884419144
7.22036684924888e-05
7.44970346197073e-05
2.11138342441974e-05
4.28829599112684e-05
9.03237213067397e-05
2.49222776620676e-05
0.000136404564933145
0.000144465764036812
3.94938519016482e-05
8.52461800721528e-05
7.07681135806351e-05
4.18045657017636e-05
-2.45985317101752e-06
6.65079757577086e-05
0.000102948176189438
7.83340946777335e-05
6.09438329612414e-05
4.92325196474789e-05
3.63138217241489e-05
7.94211458006695e-05
9.58428869252332e-05
6.942019198881e-05
3.06311817144135e-05
0.000140901431704878
2.53809760852176e-05
8.41532332717445e-05
6.17279409494726e-05
0.000142067249707497
0.000123691858151221
0.000108927838051493
8.14480786751828e-05
4.50401954760577e-05
8.48448257654309e-05
2.64562123161647e-05
6.12466006929065e-06
1.54450006424414e-05
6.17880923535281e-05
7.52813030338757e-05
9.01322174964503e-05
0.000107655065312547
4.59291340065245e-05
7.89281744153088e-05
3.8689899180309e-05
7.20529281757917e-05
7.83606454377967e-05
5.56215895753692e-05
8.17732406455499e-05
7.07976365300881e-05
4.35771493815711e-05
4.84879478063762e-05
2.9732568127649e-05
6.34717012028085e-05
3.95829150257293e-05
5.19088584311488e-05
8.54462592540042e-05
6.79254061833504e-06
9.70077487282829e-05
6.54478469189586e-05
0.000124550448059961
4.73119175730884e-05
-2.04399986649206e-06
7.66612681588824e-05
0.000136902340689722
3.93613922078504e-05
0.000102170535751061
6.82818600063001e-05
6.00517867864568e-05
6.91294459312262e-05
5.28427908493634e-05
0.00011617022044457
0.00010630117436293
0.000115064457049353
9.36626938258281e-05
0.000144818013075413
5.15203900218929e-05
9.38880344311829e-05
9.18483401727e-05
6.18053780388443e-05
6.49255319937086e-05
0.000139542412859398
0.00013627370034954
2.93891293968695e-05
9.09029152207892e-05
-6.01453738540557e-06
0.000108906152899956
9.93107375601566e-05
9.34134967611184e-05
0.000117418884460963
1.12006422568916e-06
0.000123672934769203
8.06687666576222e-05
8.66440936049948e-05
4.51845504221341e-05
4.51685172754975e-05
0.000133818313506044
2.89243691615868e-05
8.63378696185671e-05
3.5869331053733e-05
4.42476888872119e-05
9.96249960070814e-05
-9.43119605699828e-06
9.3105229469885e-05
4.32171586387063e-05
8.84083500845338e-05
5.02486573511574e-05
2.95712320502854e-05
8.980610016032e-05
4.99152232558404e-05
3.82864236775186e-05
0.000137228103168966
0.000134486396806986
5.31632542797287e-05
9.86782065632172e-05
2.7212825478093e-05
0.00012263559812592
5.43184144571384e-05
9.89459469621932e-05
5.38963034859112e-05
1.07481105646154e-05
0.00011178709629496
0.000162249605055766
6.58165610093124e-05
7.97222035826563e-05
5.74612463495072e-05
3.72492070180905e-05
0.000133957181966872
9.72854788572342e-05
0.000114861261465291
0.000161202737417472
2.62322401506981e-05
6.03196966354133e-05
0.000143724730061351
0.000133690039051559
4.32587216567771e-05
3.9628003639666e-05
1.98028101491904e-05
0.000134773933065668
8.69101352991159e-05
6.1066380944489e-05
5.23994426199913e-05
0.000100335919531675
2.3860085041513e-05
5.41331607301589e-05
0.000153732924444045
3.04663548101451e-05
0.000127617580273306
9.4225583620439e-05
5.13679825121879e-05
5.41768744026796e-05
6.21364175748715e-06
5.44029378581257e-05
3.35523501754718e-05
2.12008436173924e-05
0.000110428800666779
9.05284683219336e-05
2.23799327219121e-05
9.21273309259342e-05
-3.46163986192787e-05
8.97202465556874e-05
0.000105250391498704
8.35980030052955e-05
9.08349234668635e-05
3.48151304860876e-05
9.41526962339168e-05
1.03657066428026e-05
0.000119380310573265
4.40447850514766e-05
0.000108391373052501
8.2205585786385e-05
0.000104433693939795
3.0522855364046e-05
0.000143957834247716
0.00011492235057459
7.1896334808402e-05
2.56243776238697e-05
0.000106776344975363
1.69863170761372e-05
3.50241898387624e-05
0.000113955644099812
8.90666509274144e-05
9.14322146952016e-05
1.71128204310819e-05
7.58404936021437e-05
9.79426402953454e-05
0.000101374135354283
1.21274864154598e-05
1.558771485631e-05
0.000109276970618
0.000137944360156429
6.65865622609699e-05
8.50986761822264e-05
3.75053751816689e-05
4.16351470246039e-05
0.000125173379083569
1.92518765186124e-05
0.000102866217736167
9.12764794896684e-05
6.27391644623248e-05
8.16095105227852e-05
-3.0806716282717e-05
9.28231172127236e-05
9.26422535416994e-05
0.000167203765474461
0.000125405934091585
4.97580973225151e-05
5.72215462790762e-05
-4.2394231618891e-06
1.8865839837496e-05
0.00013232045876415
9.48451661765902e-05
7.89112354846375e-05
9.38959150814904e-05
0.000118597101067602
0.000148219754665611
4.24216319678611e-05
5.10853486078725e-05
8.67248796737526e-05
7.08865941427304e-05
6.0769188724428e-05
6.08932894725607e-05
7.78349307957087e-05
9.22210111271775e-05
3.50109488773697e-05
3.23414891041976e-05
0.000101874687013193
6.76525487511583e-05
7.95541341430454e-05
6.24792568746937e-05
3.68930031889565e-05
1.18566910867343e-05
2.80817345734e-05
4.24753645712526e-05
0.000100915065140781
7.04474948062051e-05
6.77776175335919e-05
4.77566635335019e-05
6.01746390907502e-05
5.36075790653516e-05
8.94223863101186e-05
6.93438212947416e-05
6.00272407262539e-05
6.58110859813079e-05
3.46688520011513e-05
-4.48430991274117e-06
0.000102947559362769
0.000103936587510376
0.000102431287179037
8.37518755721674e-05
7.62916008587781e-05
8.74144445824435e-05
7.43185390657054e-05
-8.52065754087493e-06
6.92349380089299e-05
1.07513412968997e-05
9.95154623205612e-05
5.21907873595899e-05
5.11825904792246e-05
6.99015912860424e-05
0.000148956879581038
5.32885483140875e-05
0.000104970515209178
5.0836707029996e-05
1.95064614199538e-05
0.000120569217036072
0.000134309176262107
6.45535787619276e-05
4.93905581164154e-05
3.61112241474223e-05
4.64072735275247e-05
7.09946377528009e-05
8.70092428776559e-05
1.0249033440591e-05
0.000117431131468096
9.75259188404438e-05
9.20354935949212e-05
8.14306269125112e-05
8.09745573422505e-05
0.00010850807169136
3.93431721953501e-05
9.41167880011238e-05
6.84903800480884e-05
5.72660637270793e-05
0.000114071307397841
3.41677691124108e-05
8.43337955492247e-05
6.99822753840261e-05
7.05158846771144e-05
0.000154217937507561
9.04882296718292e-05
7.98703907462912e-05
2.82868248502041e-05
0.000188312075063394
8.77026109666459e-05
7.39528371838653e-05
3.44758062783086e-05
1.51014297371563e-05
7.87152226071191e-05
6.667936309071e-06
0.000110377294747746
0.000132702752119217
7.32300191611613e-05
0.000100852581963479
6.77253602850422e-05
0.00012610104210461
-2.71810205381505e-06
2.51227660269897e-05
3.67592075018277e-05
5.63257887430511e-05
7.99496498580674e-05
0.00012723275061322
3.96955745195045e-05
0.000100148179508491
0.000119831433439289
9.59358094677696e-05
8.23062450716449e-05
3.25754313943105e-05
6.45123623384889e-05
7.82721127720895e-05
0.000106462251822764
0.000111547077958002
6.80623231140084e-05
0.000118513507695215
6.07486099864543e-05
6.37463230190366e-05
8.62179807543026e-05
4.03232117618919e-05
1.89727960187474e-05
5.49822399764682e-05
8.08933433634954e-05
0.000123818623422493
1.94136656432428e-05
5.94387498107872e-05
6.58926332532298e-05
1.59333837172963e-05
4.02455793795898e-05
2.78576203828321e-05
0.000130314794297649
3.99790171682005e-05
3.57892957619582e-05
-2.99560335321883e-05
8.27226207198296e-05
8.33439904049531e-05
4.15915030460189e-05
9.99637012040644e-05
0.000132358558216337
4.63439751174678e-05
8.74514484832391e-05
-4.02556049755736e-06
7.37667301352152e-05
5.08974326820263e-05
0.000100662033411481
5.47201903718201e-05
0.000102829875021023
4.03680630895809e-05
0.000105545773043914
7.84330398706102e-05
0.00010999047158035
6.06199791863408e-05
6.13465629726385e-05
4.44269906160745e-05
6.78219421168833e-06
7.9053752825995e-05
0.000155816852830438
9.13086760124383e-05
9.78831712874617e-05
4.29668243791057e-05
4.6631054885151e-05
2.80440292141284e-05
5.16172632962705e-05
0.000103569763295881
4.25604436342069e-05
6.65778222116144e-05
2.36627898779257e-05
0.000109218910152649
8.05615698200228e-05
9.95647666268926e-05
0.000112724384010579
3.33468304255466e-05
9.71900354946171e-05
9.63890716519913e-05
9.70151699316854e-05
1.58389677536671e-05
1.09244714255118e-05
0.000145458319556182
3.5409950166063e-05
7.23176197296286e-05
5.2937580265518e-05
5.95269536452636e-05
4.4319954475084e-05
3.91191063111586e-05
0.000136081476722097
8.29738166357487e-05
7.73753330873298e-05
5.19758225274859e-05
9.6944397718379e-05
7.66196315448186e-05
9.15687689401207e-05
0.000115038001651347
1.38674808579289e-06
0.000146707422471969
2.17975414686596e-05
9.42802622165406e-05
9.48327547600371e-05
0.000104445422747185
9.23292507884108e-05
4.391608917416e-05
0.000100992641263813
6.36669409886356e-05
6.67225005225881e-05
5.25122225648042e-05
9.58296074805261e-05
0.000108746638601879
1.04019750418669e-05
8.83204977684817e-05
-5.38197448810196e-06
6.64788128632685e-05
7.40400104770936e-05
2.20001608416277e-05
9.3246259652026e-05
7.76804665786848e-05
3.92104828932494e-05
0.000118193309147651
2.21236168362343e-05
1.95357992536909e-05
7.84323693845748e-05
0.000105458109459539
0.000107436734437973
0.000117797265401798
5.42620456919284e-06
4.48883550555748e-05
1.83949122527649e-05
7.35927224374387e-05
0.000102568144775377
1.78515071195524e-05
4.86023188275756e-05
9.52857252748528e-05
0.000107121296720344
3.78254518516528e-05
6.24634570008981e-05
8.53908534512915e-05
8.69856092733189e-05
3.69459222225207e-05
5.56299130412298e-05
0.000102100403338426
7.69822971118779e-05
9.99729740466514e-05
0.000146072463864832
0.000103538539092169
8.53329755428235e-05
4.64229983160601e-05
8.42762780998056e-05
0.000109939035386873
0.000136468031221417
4.68452192800996e-05
9.80933645684993e-05
0.000102386823451705
1.1074898530094e-05
4.56612372042138e-05
5.67888283015268e-05
1.74650230787106e-06
0.000127264491046172
9.36495568311725e-05
9.64807551206452e-05
0.000102355131593186
0.000128708404032657
6.2059110198114e-06
9.77596495939599e-05
7.92074202571677e-05
7.85820262477529e-05
5.03601294536745e-05
1.06102434574296e-05
4.45850460365033e-05
0.000132956839138371
0.00011881628497651
6.22484315169681e-05
7.93639327053415e-05
0.000107582308137068
5.11624698603679e-05
0.000109281587466945
9.79273217869423e-05
0.000101442862632177
3.08099051305316e-05
7.43143008318546e-05
5.14549289100209e-05
8.52692733950147e-05
3.75210717035623e-05
8.03661797965887e-05
0.000108745991291328
1.01835605512981e-05
8.74427193289574e-05
5.47592605242338e-05
4.26324112771453e-05
7.39089306226765e-05
5.59645383649141e-05
4.1629528819936e-05
3.41675826440788e-06
5.43640296218451e-05
0.000118286257085111
8.08561302587093e-05
4.84289714755587e-05
3.86792052120189e-05
9.79358651068621e-05
3.71740693887272e-05
2.29849686806758e-05
6.93971431060535e-05
9.98202176391432e-05
0.000100426287985988
6.70349621163172e-05
4.20843175980001e-05
6.01563289990583e-05
5.43029157204599e-05
8.47116465260551e-05
6.68836406909943e-05
2.77431770255887e-05
7.27813207420244e-05
8.12541558578363e-05
0.000103950085581505
4.65937431787693e-05
9.41152839007781e-05
0.000114685110222561
6.59322646077015e-05
0.000116562057272124
9.98589139878959e-05
3.5159921950894e-06
-1.10175881798662e-05
0.000113592193972195
4.34257603562476e-05
8.07201924954516e-05
3.35200192366362e-05
6.28872749546181e-05
8.24288348775156e-05
8.45698603220034e-05
7.27781281155501e-05
9.21024263637146e-05
8.2699844226461e-05
8.43531992401619e-05
1.52988864297529e-06
1.88416479873409e-05
7.85667414201915e-05
3.84392951662684e-05
6.3583485137727e-05
0.000117463779834572
1.25319798706215e-05
2.57042353844776e-05
-1.50043532439126e-05
7.95839463011125e-05
9.39857902502762e-05
4.05152663536489e-05
1.27960042502084e-05
-3.84236749755231e-05
0.000133494314629728
5.30113848094643e-05
9.33049207943865e-05
9.74031177574031e-05
1.59980370563217e-05
6.55341839265323e-05
5.83942866024193e-05
9.43994741603377e-05
6.06945109606846e-05
3.10102504851377e-05
5.17072983594937e-05
4.49594024778853e-06
9.09912804858209e-05
5.42404766338102e-05
9.08462837809117e-05
0.000134789124528093
6.02316709788645e-05
3.42357124569078e-05
0.00011968573927084
5.41609902774618e-05
3.21938313019607e-05
1.32049845704446e-05
0.000125763469506313
9.92417767856101e-05
9.96550834221718e-05
5.66001801278301e-05
7.5141685869163e-05
0.000152253030682808
0.000119799085009096
0.000133672547556238
0.000202286993732327
0.000112454512016636
0.000110092696202081
0.000136075501066103
-4.8462981320077e-06
2.57176160676427e-05
8.66478381431213e-05
9.51496337377569e-05
5.01386049461868e-05
0.000100679630781842
0.000111981426143183
0.000109558019220508
5.6625154114228e-05
2.75320051638266e-06
9.99265045163899e-05
9.2665874891004e-05
0.000115682351481288
5.71102045261854e-05
3.55864602960958e-05
7.28558776087508e-05
7.49600160616237e-05
6.71539534142091e-05
0.000110528971262777
4.11439562938987e-05
3.26352694074587e-05
8.73786148754926e-05
6.1547626644573e-05
4.15685253521564e-05
5.14848293797518e-05
0.000112958261101549
0.000151417416943521
4.62894591753702e-05
7.3863113013754e-05
6.50878625290059e-05
3.49675539015186e-06
7.77901678482826e-06
3.56989469400453e-05
8.05096713715955e-05
8.2576651470719e-05
4.59569134437067e-05
0.000147443147378262
6.35211459564728e-05
6.91899992855746e-05
9.41055258921353e-05
1.12214342186801e-05
2.75416269361857e-06
3.86592046896202e-05
5.15601782538794e-05
0.00011390380591083
5.37030369407605e-05
5.6450115005477e-05
5.40441287926569e-05
9.8473594755717e-05
6.57345146272056e-05
2.39784499033977e-05
4.51419979779859e-05
5.72541797973894e-05
9.17100061906993e-05
9.49632056227875e-05
0.000103445631500429
3.10450286446551e-05
0.000116555564439895
4.02948499183162e-05
9.07992261701508e-05
6.74505257731272e-05
9.15662831613997e-05
2.22341420648697e-05
-4.32760783519656e-06
6.19505557737019e-05
9.92293436594425e-05
8.3614533951722e-05
8.59282393013226e-05
0.000119131726255107
0.000118924720974859
8.81570650018825e-05
8.20781267081605e-05
