# Supplementary material for: Research on computational propagation and identification of mine microseismic signals based on deep learning
Source: PLoS One. 2025 Oct 22;20(10):e0334641. doi: 10.1371/journal.pone.0334641 (PMC12543183; doi:10.1371/journal.pone.0334641)
Supplement: S4 Data — (ZIP) [file pone.0334641.s004.zip › 000100600002996.xlsx_0.txt_24.txt.txt]

8.38809061403938e-05
5.34887518304012e-05
4.66482230158023e-05
4.13966736139583e-05
8.0229377672195e-05
4.18290571057969e-05
7.03614292364866e-05
2.92095090450842e-05
0.00010767351988514
4.78493766709386e-05
4.52720484868465e-06
5.00433763026733e-05
6.7850613349863e-05
2.77986069948551e-05
9.95726478024298e-05
6.79125528763214e-05
0.000101117423780965
-9.57365579771003e-07
2.69778554863898e-05
4.44940955697962e-05
3.85548888886326e-05
4.57315001592692e-05
0.000110433221694161
6.06550121985481e-05
3.71144749893616e-05
9.71575391780082e-05
6.53205220140126e-06
0.00012582090625553
0.000145429058422
9.41066392944198e-05
0.000112903840455152
4.97371234665952e-05
9.40599296888448e-05
6.96657680241137e-05
7.86560613348127e-05
9.77247809080087e-05
0.000130291783082218
9.68158936471583e-05
8.0885557545758e-05
2.18420649741585e-05
-1.73357056378536e-06
7.02613928300895e-05
1.9928566812161e-05
6.82462635954401e-05
7.85219904482403e-05
6.2942825323377e-05
8.34531025475186e-05
0.00016702856713607
0.000105536728126883
2.23481952410465e-05
5.08083621402513e-05
5.74060451584803e-05
0.000101748821383711
7.18469354344605e-05
6.83505971058924e-05
7.40682912300087e-05
5.69552976522615e-05
8.45932284607809e-05
3.9751517999716e-05
9.57261414428416e-05
4.82369472788693e-05
4.15875525659429e-05
8.5738259765677e-06
0.000114125544975604
0.000118878458164254
6.81286086872744e-05
0.000134182975635406
4.69658477559511e-05
9.69594368628963e-05
7.96720044991181e-05
9.82087799886028e-05
0.000114996104282202
4.11762587807581e-05
9.8420639063749e-05
4.28485799470058e-05
6.17933585816213e-05
6.59820067202296e-05
1.77594332349385e-05
3.84192722876715e-06
0.00012064955576844
6.84259742561931e-05
0.000115131739836534
4.00515674083157e-05
6.90747419040477e-05
8.03418571163299e-05
0.000110209681437381
7.51283697435485e-05
0.000136047779070594
8.83254612851117e-05
8.18935845802945e-05
9.04282536063437e-05
-2.05280321019914e-05
0.000100653917244368
5.73091686124073e-05
8.39857925013634e-05
0.000154478234249539
0.000124032049658617
1.41350374528839e-05
6.84772525870649e-05
0.000114040861941647
3.98115205821393e-05
2.60666744450052e-05
5.37300411907106e-05
8.93188661145222e-05
6.84129464917998e-05
8.07172837874897e-05
5.64579840986846e-05
9.7024939691866e-05
0.000139902984946898
2.58416353975052e-05
1.93645041943327e-05
0.00014554460554555
4.63364815559891e-05
7.14147567421346e-05
4.87461226545713e-05
8.15846323811222e-05
9.52686198549111e-05
7.08136307263359e-05
6.15224529448068e-05
3.87145429172224e-05
7.18952454640675e-05
6.44235166257216e-05
5.63670407744169e-05
6.2729840367779e-05
9.74798665419442e-05
5.37528440920151e-05
0.00012362505284361
7.47843414241399e-05
3.90905379874536e-05
0.000103440680725748
2.49120481175295e-05
9.23641519547429e-05
0.000113142543538393
3.17781532675382e-05
7.80121178303119e-05
5.61465210205394e-05
-2.00691220696443e-05
4.86478193058903e-05
5.54180598333787e-05
5.06368350905331e-05
9.06131261021809e-05
-2.47059425552533e-05
0.000116756982211752
5.43466019078696e-05
0.000109464429830173
0.00010425849056996
5.42295044941452e-05
9.84076896768596e-05
8.40720269206629e-05
0.000152039857384819
4.45657754639184e-05
8.43922564840093e-05
0.000129554613442203
1.59841162534141e-05
1.97248825612904e-05
5.62647966713739e-05
4.53343107912576e-05
0.000142568929212252
6.10448049954235e-05
5.6784911357988e-05
0.000125585120761915
4.83049630318825e-05
6.66551917201141e-05
3.80540976084748e-05
0.000152571648735191
6.1959107552919e-05
6.02563849534403e-05
3.77983876274234e-05
9.21388689431693e-05
6.74156100518855e-05
4.46212870157675e-05
8.7591016774911e-05
9.60733789016201e-05
0.000118076807018478
3.35605305002241e-05
9.92401555290437e-05
9.57928745926471e-05
-7.41945133385591e-06
0.000102441608246374
3.33010104836801e-05
6.10611154063352e-05
7.631286133372e-05
2.58715000382554e-05
7.23263358797424e-05
3.56397648926107e-05
0.00010794791018966
0.000108163653887157
9.91891951552006e-05
0.000146114080855272
9.24486629847106e-05
8.96932739527111e-05
4.18860611634014e-05
8.06262677194122e-05
6.77280966700791e-05
7.21428609201169e-05
6.9267999652717e-05
0.00012820626428462
0.000160448798843248
8.02009494992581e-05
8.48518948532954e-05
2.54396190353379e-05
0.000108753180292702
3.19681968269476e-05
6.51737096811833e-05
0.000132751523889354
7.39179351832261e-05
9.76353572471164e-05
3.85828083493112e-05
7.66721445603237e-05
4.43855956686537e-05
7.52025257372704e-05
6.22731049878329e-05
2.47705210231261e-05
8.90721992474255e-05
2.2463983347819e-05
2.33459725209515e-05
0.000103093484284386
4.30573965928459e-05
5.63960811380343e-05
0.000102200762470026
6.36839915468156e-05
9.28499320777807e-05
6.18518829794631e-05
5.4238699450928e-05
8.07304560165797e-05
6.71869045983049e-05
0.000124372324384889
4.76946112561781e-05
8.12946622273583e-05
5.10883490936878e-05
0.000116650841508851
6.47697687417613e-05
9.49710626741864e-05
7.94039341443233e-05
0.000104496921369559
8.06041521493606e-05
7.88391062264606e-05
6.64993135610907e-05
3.95936479025847e-05
3.55807620540834e-05
5.6305220505419e-05
7.92899227263034e-05
0.000125554563228593
-1.17813570048693e-05
4.77665242457214e-05
5.20983217014438e-05
0.000106250464514329
0.000182098944256344
3.27311501679633e-05
7.34344247583021e-05
9.73875095668192e-05
7.91654155256913e-05
0.000110866737784601
3.61793359348252e-05
0.00010592509282839
0.000139866011390801
9.4463757633495e-05
7.17983235398112e-05
7.6647638996891e-05
4.54518566578313e-05
6.66047952081881e-05
0.00014267796023035
1.21888378930655e-05
1.96527161120398e-05
3.41676547461749e-05
5.90209174462694e-05
6.55485862098522e-05
6.28248207053215e-05
4.71245890019766e-05
8.74866891436489e-05
-3.43476826366943e-05
6.01862627813265e-05
0.000130249012749761
6.6894369959237e-05
0.000116276031317409
7.93246450134172e-05
0.00010530104677634
4.08604179590711e-05
3.71807074207231e-05
5.96349851120961e-05
1.18539569525458e-05
8.47406819903891e-05
6.30486066088133e-05
8.5398344912923e-05
4.86097602617475e-05
0.000134164829030882
0.000128315703553547
7.68372708109298e-05
7.23368960025167e-05
0.00017792470658357
5.08022332096034e-05
7.39991532322266e-05
9.18964555507973e-05
0.000104009966212315
7.35155649475223e-05
6.0196792682531e-05
6.13940459496707e-05
0.00013588621923342
1.21930535146085e-05
7.40953304474255e-05
5.20102950026176e-05
1.07363894740198e-05
5.85378763178073e-05
0.000108458949369371
0.000112989393310368
7.54881551249937e-05
9.29240257966841e-05
5.03646057518579e-05
1.90071764735945e-05
8.64216060788073e-05
3.56538224037677e-05
-5.24136082014857e-06
3.4392615569165e-05
5.31728072746768e-05
1.49838990156824e-05
7.94681993445776e-05
5.7749095098675e-05
8.43876228922296e-05
7.51602836053055e-05
0.000141152656841654
3.6108117940912e-05
0.000139927266200428
1.16807681015856e-05
2.64961403379133e-05
5.06206572219839e-05
7.46641900705598e-05
3.42622513359307e-05
9.40873064203464e-05
4.13272960799239e-05
0.00013671771681077
5.06575436285019e-06
5.07596475479478e-05
9.57106964858127e-05
9.63331074409709e-06
9.8593894154588e-05
3.67273689981435e-05
8.60384492032781e-05
8.62795447800976e-05
4.72176097335352e-05
8.81348925715087e-05
2.42478050119456e-05
9.92708942250345e-05
8.95504989458083e-05
9.7305938097674e-05
0.000128399155549508
2.34739841953696e-06
0.000113372050020226
9.58882338706507e-05
4.72187814818836e-05
9.27594267595745e-05
-5.49725247754515e-05
7.06073853554394e-05
0.000100354714677188
9.6569582582261e-05
9.01985546196209e-05
-1.91440366376363e-05
3.8187020167238e-05
0.00010023492531654
0.000104172979345908
3.72242296953783e-05
8.78400458401923e-06
8.62877514499461e-05
8.78718771162533e-05
0.000126150704145314
5.9137103249282e-05
7.34798697313018e-05
5.57238717033952e-05
8.58721478536999e-05
5.06165121993483e-05
5.56078283132312e-05
7.89391827482323e-05
8.99206898351168e-05
7.60133226097723e-05
-2.51933584261771e-05
1.493071662236e-05
5.8883204290434e-05
0.000187509505791461
8.84690008861276e-05
0.000150987340979001
0.000128722502811884
2.62736749751374e-05
1.85661746827012e-05
0.000119457074686758
7.45579630933763e-05
5.80625512792527e-05
5.21582221017134e-05
1.07334347927807e-07
4.89656329988773e-05
4.46357303747724e-05
9.81132539225103e-05
8.64878498158362e-05
3.93038135479638e-05
-2.4782714781709e-05
0.000133963579148842
3.82341597731535e-05
0.000107649693006467
9.3123044385275e-05
0.000110074413961517
0.000166266308086344
3.42386329867339e-05
6.26835711541411e-05
6.11322053572264e-05
7.5025008353016e-05
5.99692192655486e-06
8.45079446862094e-05
0.000135003494895329
4.85703327985746e-05
5.7412385690584e-05
7.30111221896513e-05
7.76700241567616e-05
8.14729961133056e-05
9.78729249130138e-05
6.36774609664033e-05
2.57454240293214e-05
5.91091728603741e-05
5.45076249613293e-05
4.58056274056437e-05
8.26824218620594e-05
6.01909125394297e-05
4.10669519298261e-06
7.15146662133693e-05
7.90649403852165e-05
1.86296115113839e-05
1.28935981911551e-05
6.68253577015794e-05
2.82583101528908e-05
8.89524548532839e-05
3.40857352032426e-05
0.000105880410828265
6.83204745042132e-05
7.18880213330904e-05
7.39775240151365e-05
0.000134802969258305
5.34037673477539e-05
8.26074861485867e-05
6.62728933706036e-05
2.72194522517941e-05
5.80185641860747e-05
6.95934051464534e-05
9.8474369815508e-05
6.80729215308312e-05
7.37892185306696e-05
8.87298895770049e-05
2.64088076333367e-05
0.000122487017786413
1.82360701542472e-05
9.69800230455441e-05
6.81491718612811e-05
9.16262241333606e-05
0.000106871356869866
0.00011356899719886
1.08338107852846e-05
6.75761143675216e-05
9.06870521664146e-05
7.48804201916858e-05
8.52628954778838e-05
0.000128882549405618
4.81086911515155e-05
7.9902472160081e-05
6.82411046082314e-05
7.79890273989926e-05
4.00086667199768e-05
7.96149867474759e-05
6.90211329078945e-05
-5.12128359735043e-07
5.28509936538491e-05
4.84071214949281e-05
6.10492985464082e-05
8.16409940848862e-05
7.00463543591903e-05
3.84148988864855e-05
9.34781170835502e-05
9.28306817743461e-05
7.79080502909766e-05
6.69082160008306e-05
3.69352422708308e-05
5.84451074046705e-05
6.73886012020924e-05
1.02797866333196e-05
8.4090079506416e-05
9.46611460841239e-05
4.69554268285561e-05
5.44714170895039e-05
3.80141671936654e-05
9.85962419375488e-05
3.96940279638461e-05
0.00011348368417504
1.59052386923812e-05
0.000103971327319125
9.10266531668415e-05
6.07973454266119e-05
-3.86033125380063e-06
-3.241000384934e-05
7.15127257006335e-05
9.19441342715781e-05
6.26891939920863e-05
2.55639692112036e-05
0.000111010487756661
6.67436663912615e-05
3.07378902979929e-05
9.80552671077912e-05
2.8699771442802e-05
8.77586330595069e-05
6.53352402059455e-05
9.58889197017694e-06
7.26236734285474e-05
8.41255215683641e-05
2.39394615037969e-05
7.86927716668597e-05
0.000127495304187412
5.58072356352304e-05
7.54705259593653e-05
5.6702482752115e-05
0.000128310099313083
6.58981165497622e-05
4.35764326924257e-05
4.03707069891882e-05
0.000110951531494102
9.05671314818719e-05
0.000114179130514419
9.63898161753928e-05
6.56372310392087e-05
9.72719236866742e-05
9.64187362045607e-05
4.40220891486352e-05
7.22283887298766e-05
0.000103303413700385
7.52794645571662e-05
5.28414384412314e-05
0.000109778329016552
8.40359407620309e-05
4.17134694712285e-05
9.30604387052894e-05
9.59846293296456e-05
5.90379714731972e-05
7.1835065881625e-05
0.000105181616961729
0.00010121923651737
8.0961876647433e-05
3.36773574413893e-05
4.6311860193475e-05
9.62291179356482e-05
5.70859316377738e-06
0.000112262349612101
9.56328403484347e-05
0.000152937748559665
0.000103430797339531
0.000125012622290226
7.14263699580535e-05
0.000109410805655143
5.39478136578429e-05
0.000107001187912095
3.00955939188084e-05
6.12569196000354e-05
-3.08469766131378e-05
1.43578381721175e-05
3.87455378077174e-05
0.000100173353016219
4.18077949168049e-05
0.000110811570463245
3.11780722795863e-05
8.5971946425532e-05
8.64602541851117e-05
7.29509827086738e-05
6.93733660567562e-05
7.76965298282239e-05
2.27116935693408e-05
0.000186658305161438
0.000152693923784773
5.3133361804847e-05
-2.34710978562497e-05
1.07138811941055e-05
7.49765162304474e-05
0.000125153545174678
8.36547310283531e-05
5.39156504126791e-05
8.46750628994227e-06
2.66607133393111e-05
4.01197433983542e-05
0.000101572892657021
7.45013106301389e-06
2.94481057138738e-05
7.58656819976112e-05
9.08408571992261e-05
0.000101811145987226
0.000127548872406447
8.73816317750886e-05
7.08185694974577e-05
0.000108254847625723
6.84085113971093e-05
8.41786843722723e-05
7.34188506232075e-05
5.64589932414661e-05
6.48501614589504e-05
4.48380001689022e-05
1.39734399370148e-05
4.95937231598527e-05
3.28849557228471e-05
9.49804061859654e-05
-2.70495137347378e-08
3.98906267104608e-05
8.39694826552809e-05
4.65229803421628e-05
7.47389379303558e-05
0.00011081548729788
7.98822785843037e-06
4.52957613519469e-05
3.59957933558062e-05
-1.93962329840699e-05
8.49008437427988e-06
6.49952225724635e-05
6.40760100131392e-05
-1.09885583792499e-05
3.33792588599141e-05
5.37986117784566e-05
2.86025729481414e-05
7.21116774513094e-05
7.71863833573479e-05
0.000105815122274991
5.64774317339152e-05
7.58814298678627e-05
7.8986835738652e-05
-3.01054892504077e-05
2.97468249699096e-05
9.23218689846908e-05
7.82836954197675e-05
0.000147323752746501
6.92322621994916e-05
7.73193029775961e-07
4.51091121892489e-05
8.22367053439342e-05
7.43960183836366e-05
4.85148344321548e-05
8.72825838873665e-05
5.71305771746125e-05
6.22810835394017e-05
0.000131792547945615
9.05467039109565e-05
8.97472526508709e-05
0.000101774087381778
0.000120869838368035
0.000117640146096349
8.27531851522009e-05
5.73077074868617e-05
0.000134272371401527
3.56202667341733e-05
5.28861277947413e-05
7.83361989944043e-05
0.000122928057474666
1.81940348980639e-05
8.57863373596023e-05
3.62301736809246e-05
6.58723240676381e-05
5.52914979343469e-05
2.12541419417922e-06
6.90015840791237e-05
5.88095135724369e-05
2.55150646720925e-05
5.95318481401171e-05
0.000128111243571918
8.74526021173165e-05
0.000107319474533257
6.72077868062531e-06
0.000110534189571093
7.69434689741055e-05
8.02729813924054e-05
7.57229945855235e-05
1.91641915312549e-05
5.78748715139143e-05
6.37397502351637e-05
4.85772277278783e-05
1.56673835250444e-05
4.42936560329252e-05
0.000131180281724337
3.03802313504269e-05
5.48712810696903e-05
5.16053893040083e-05
0.000146277731187515
5.85741178733015e-06
9.74409629425707e-05
0.000101868441143665
0.000150550685065838
0.000127867256245535
8.02236948599217e-05
0.000107637719257152
4.27224331983043e-05
0.000100011177295215
6.36619978633626e-05
7.72508014689649e-05
1.07582439625451e-05
3.4181710246697e-05
0.000121009040966314
5.25511134337085e-05
0.000108042707784629
2.50396080776895e-05
0.000140383114277203
6.23072734669999e-05
5.25256148626411e-05
8.07604773145791e-05
7.95390799946725e-05
5.02954033281655e-05
2.7534510549627e-05
3.05080905222716e-05
8.52950207194805e-05
8.29311004060591e-05
3.75689669343772e-05
7.81607445573425e-05
6.67005590940038e-05
0.000100643234854851
2.47560673886014e-05
1.69131880509439e-05
8.45014695092996e-05
2.98893176891984e-05
7.90199707882845e-05
0.000108222642897474
8.50369632442829e-05
6.55406616872893e-05
-3.18080755706094e-05
4.95516794134769e-05
6.12502598010716e-05
7.61533274204611e-05
8.33936793914037e-05
1.75237237029262e-06
5.606986708372e-06
7.63995730041305e-05
2.63459994457072e-05
3.8447374781802e-05
2.34145080329617e-05
7.99453177646744e-05
6.24782898276867e-05
0.000114310319408673
3.87801374435991e-05
4.23556124573332e-05
7.65665298857896e-05
-2.07046582249102e-05
9.73777185796917e-05
3.38975091992056e-05
3.72894575210753e-05
5.52892600728649e-05
4.2215510510473e-05
0.000126301145224947
0.000140575657075135
5.57809885949278e-05
2.40259838817036e-05
7.41891547669568e-05
8.98548564507814e-05
5.25923191286284e-05
6.35563754282647e-05
6.54123031759981e-05
0.000106240205786025
0.000108325232620215
0.000111674138679572
8.81606649661153e-05
9.08801029328356e-05
0.000105116108853302
0.000136011439146847
0.000157006874821854
0.000121724037008462
0.000122425893241545
7.25217632838652e-05
0.000136984214422944
4.49308379882648e-05
5.42149090301484e-05
2.11485809619456e-05
6.67549618947159e-05
4.23351039146055e-05
2.85516423796605e-05
3.41130044677697e-05
0.00013266367929779
8.21856009232712e-05
8.49566591056614e-05
3.45451768827926e-05
4.98936141493682e-05
7.36664428450339e-05
9.51777009565333e-05
-3.2496967317642e-06
5.25666153196122e-05
6.64017950379755e-05
8.35505075191119e-05
5.98186297099716e-05
6.05102843415697e-05
6.78294501870879e-05
4.18587906457501e-05
0.000118330224413798
0.000117612939376945
-9.57147248653906e-06
0.000116269183015133
6.25516928105031e-05
8.63991927830828e-05
0.000110708370334025
8.9532110476972e-05
4.49294363192494e-05
0.000109642814353379
8.55785628788197e-05
0.000132969893277695
9.53952809902629e-05
6.16514667236036e-05
3.12058869350825e-05
2.08081015858255e-05
0.000134936222915068
0.000117708594346218
-6.18063481056152e-05
6.14082740457355e-05
8.45810056561104e-05
9.74284585516108e-05
4.8305684265785e-05
0.000103838643546346
6.47042133657882e-05
5.00256470661714e-05
3.441622245644e-06
-1.09624180708813e-05
0.000104681051323308
4.21209220074946e-05
0.000129488372440061
7.47181310718608e-05
1.39550407581507e-05
9.33854079807709e-05
5.29998185857431e-05
6.62585875548297e-06
7.76031464312719e-05
8.30741750310411e-05
3.03212430546109e-05
7.68606218828456e-05
6.5187463318945e-05
3.66876332135963e-05
0.000142344002632672
0.000103064702422081
7.74854914799105e-05
4.40961229359447e-05
-6.75138306149616e-06
7.70036363474475e-05
9.03118491312971e-05
0.000106893023738092
0.000118748425398239
7.35805467446495e-05
-3.13827284284288e-05
6.85255164001663e-05
7.6984200356664e-05
0.00010401836049089
6.86175898731506e-05
-7.2798096321115e-06
7.53077554157721e-05
2.16938555999294e-05
3.36639569437067e-05
6.5809184298088e-05
1.85866912048096e-05
5.98349628826272e-05
3.90779001228216e-05
0.000119052241156177
0.000118552608432556
0.000118273313526391
3.84442470102059e-05
7.73618726345242e-05
0.000112985572500618
7.96842516235296e-05
5.94513472894802e-05
5.65904927878293e-05
7.03132202117151e-05
6.99481633851245e-05
3.9106688208781e-05
4.12545532294937e-06
8.70327993078189e-05
8.21551658273761e-05
3.05336760347267e-05
0.000109411096681526
0.000105005154219915
0.000123357059417136
7.70427983229309e-05
4.45672764694143e-05
0.000114291296196233
0.000113832499970778
8.13389311922792e-05
-1.54750590866474e-06
4.95881251870582e-05
2.51849191927442e-05
3.35192824938058e-05
7.95801518090944e-05
7.24355825589257e-05
3.54243618865456e-05
6.51805157010519e-05
0.000134926715040563
3.42442163672552e-05
4.48517066707418e-05
0.000187469583870484
4.99990169469252e-05
7.47627064510577e-05
9.41010945790527e-05
1.40936444360337e-05
2.87959864389076e-05
7.50423838743461e-05
0.000103747044617076
4.50962349791681e-05
7.4278246824204e-05
-4.51630850830089e-06
0.000130191810695727
5.81800051534507e-05
7.00631954254483e-05
8.28184769050549e-05
5.80282563288463e-05
0.000117245357528786
1.8228152354263e-06
9.93217185287515e-05
7.97568117923143e-05
5.90030016299952e-05
0.000106528996122666
7.00439996474067e-05
0.000155685776478278
1.54585389947664e-05
7.54834976494961e-05
-2.45282299130842e-05
7.69354654712972e-05
4.56219451478679e-05
0.000105462933968724
7.0820008604868e-05
9.93317764289278e-05
4.65843360228369e-05
9.1813788031702e-05
5.40779566599088e-06
0.000111937973617562
6.69894264733756e-05
5.52458482432668e-05
7.89629745945147e-05
9.15066721395953e-05
0.000129000016665137
0.000116011881393175
4.59843100610396e-05
6.00326277858675e-05
0.000135387964976775
8.47448259822892e-05
6.2091700922266e-05
5.15187527398193e-05
5.68723235244977e-05
5.98123805457875e-05
0.000116070594964245
7.65862561958079e-05
5.87033722811213e-05
2.71645159803725e-05
5.40703614486539e-05
3.83966075760527e-05
7.96035853578863e-05
2.81679680776195e-06
0.000117088181499349
9.27020898875568e-05
1.67118105581592e-05
5.91595622508075e-06
3.83517316569877e-05
0.00010442002000567
9.65047222600118e-05
5.3372974377133e-05
-6.08469400243262e-07
5.91043981635185e-05
0.000109296167922892
0.000103365256247652
0.000104586075168496
2.51960840734137e-05
0.000119487275221255
6.88432714199938e-06
8.15728312487191e-05
0.0001396280569013
5.06457919019605e-06
-9.16307777727296e-06
-3.25066621995284e-05
8.35086983467359e-05
7.09415292253363e-05
6.6066680988354e-05
8.32396621647716e-05
6.70531339623266e-05
4.05436862061471e-05
9.53728503316387e-05
0.000119398879083461
5.11132869934138e-05
0.000127114205770036
6.85225300353685e-05
6.99601464605452e-05
8.05265310864811e-05
7.546940589932e-05
8.6223368987691e-05
3.50666066367706e-05
0.000104498347873411
4.43623309534053e-05
1.64204665609213e-05
5.53086518886532e-05
3.82245457168125e-06
4.05002995707335e-05
4.1864865942181e-05
7.70346028587005e-06
-4.32501872625092e-05
3.40705755158431e-05
8.27550436252212e-05
0.000115017152339841
6.27260662844631e-05
6.94998365189611e-05
5.57072753923767e-05
3.87571923672206e-06
0.000109382073258372
4.86771594371481e-05
6.9397991655945e-05
2.86829885149329e-05
9.28757788562659e-05
-1.62014170244363e-05
5.9275669468898e-05
7.05990728346545e-05
6.30080610311562e-05
2.88866466008585e-05
9.959333018449e-05
0.000158198003158775
9.97930048355047e-05
8.91808062359332e-05
9.01446007552931e-05
-1.36408923936816e-05
7.1085615608788e-06
5.99434281129989e-05
1.76818137264705e-05
7.17970800902454e-05
8.13116733428065e-05
5.40049995283047e-05
7.76647269298149e-05
0.000143942675865743
4.02336199325016e-05
8.0136038857809e-05
5.27935143488344e-05
-2.00172898438498e-06
8.86455916204261e-05
9.79706209271224e-05
4.29945548007485e-05
0.000116137184862781
0.000166944138694647
5.49695559611755e-05
7.10033792212247e-05
7.43611542324608e-05
4.91503027862232e-05
6.21675470120943e-05
8.89318791885412e-05
7.42004898647313e-05
8.49590591210222e-05
6.54199595653319e-05
0.000112459370938726
4.74269671295476e-08
7.1564912068292e-05
8.21290893640203e-05
4.690321657227e-05
5.44553345374052e-05
5.38435266051148e-05
1.32825816941821e-05
8.1677309132775e-05
0.000109223105642215
4.01205445447386e-05
0.000120888010129052
4.9907942856101e-05
0.000106564504090654
-4.07828248869078e-06
6.66562322663013e-05
2.67656259470394e-05
-8.00768309828254e-06
7.41824077431361e-05
1.3699741530474e-05
8.21950581715155e-05
9.13779059794723e-05
2.52629768418796e-05
2.45511119258298e-05
7.05856150978634e-05
4.75942158493892e-05
6.24045669436198e-05
0.000133103235584972
2.95446144796468e-05
-3.87344093044959e-07
8.91340873674483e-05
2.57248190685479e-05
0.000107173306561663
4.47043145812229e-05
8.63028351592885e-05
6.90335950195035e-05
2.49454333118797e-05
6.27000659976506e-05
6.85431377274185e-05
3.11726462036047e-05
9.27854904971815e-05
0.00011938743415085
8.2011715665382e-05
7.8972819326433e-05
0.000147871139879021
7.60454337949863e-05
0.000100114151886678
4.44290504895485e-05
5.66196046696751e-05
6.16210050949342e-05
3.53596484354543e-05
6.74749855019012e-06
7.62671481085971e-05
0.000164633469020902
-1.44509726188704e-05
7.92798423342667e-05
8.29556346571189e-05
7.80515240855193e-05
7.56158403617663e-05
7.47728920208379e-06
5.69112037730113e-05
-4.45468372579546e-05
4.49683083877692e-05
0.000165399323581968
0.000106370593821925
0.000100809880051156
5.62550284519744e-05
-1.69977871802714e-05
4.67602710415687e-05
6.2224745968205e-05
0.000103603525173647
7.69513847212954e-05
6.74278173546197e-05
8.52717467807308e-05
0.00016495711489472
0.000133589746853254
4.2564257056604e-05
9.63086698243529e-05
5.30606781058567e-05
4.0235589734146e-05
6.01841310383744e-05
1.94418560771945e-05
-2.78514893460923e-05
0.000137551982588912
4.13865306287958e-05
8.86294741809348e-05
0.000115450750559728
2.73544701209194e-05
7.06709751354006e-05
1.54492440105035e-05
0.000109420555206791
0.0001082603801094
0.00015627547266537
0.000103454200857592
6.86917796812582e-05
0.000217867810231772
9.90426762783588e-05
7.0816889090067e-05
8.50690125070242e-05
7.71194434334956e-05
7.57120934721546e-05
-1.2885969682787e-05
4.37755561988232e-05
4.61956730776275e-05
0.000109084195396079
2.31513301924208e-05
6.78313668205974e-05
3.6854489566968e-05
0.000105259018941235
2.4022689144516e-05
0.00010989996614152
5.71837078715606e-05
5.95782040660959e-05
1.99177457737881e-05
3.970131804957e-05
0.000117740796725363
6.28596839373843e-05
0.000101357773520632
6.71064982733495e-05
7.41100556423542e-05
7.31527903455106e-05
-9.2656826318167e-06
-7.52476242527988e-06
0.000130796314567073
4.4429836411102e-05
8.5504334407443e-05
5.61262145527689e-05
8.13924053760795e-05
9.67137465819598e-06
5.96027462052396e-05
8.91899341129915e-05
2.9957663156343e-05
4.67800215843047e-05
4.16844616572705e-05
6.76164720584994e-05
7.61626765255207e-05
5.30461713487919e-05
9.54854751019615e-05
5.84944822373438e-05
1.84200718559043e-05
1.61195782943354e-05
0.000134794185046903
9.94461313273408e-05
2.63683612371312e-05
9.55987960884467e-05
5.76527856560468e-05
8.39171531323524e-05
4.77717001687375e-05
0.000138334423213275
0.000114038021414864
6.18489396957976e-05
9.38668084159047e-05
5.0432868091268e-05
4.80099502075865e-06
4.86209085273506e-05
0.000122538501645109
8.16466774778082e-05
2.54153283827154e-05
9.37535453896934e-05
1.05987837589958e-05
6.11788131177576e-05
9.31795634171139e-05
4.56139105312372e-05
0.000101468276430973
0.000118945861202757
-2.52717167295013e-05
0.000102313293930367
0.000108612619192579
3.15216959060973e-05
0.000111915548183473
4.99199066146291e-05
4.51272999931948e-05
5.81215907587235e-05
-5.53299099852346e-06
2.44524177778824e-05
2.99485898664873e-05
6.53148122632673e-05
6.90806142733675e-05
4.21979784826565e-05
4.87945349059247e-05
-7.21074020322759e-06
3.46094651595238e-05
2.62920838711671e-05
5.6454674229006e-05
2.51495183276702e-05
4.78299852234925e-05
6.85171076667363e-05
0.000156878867191197
2.80912835904001e-05
9.24625256045324e-05
0.000134498248448325
2.22079580216289e-05
0.00017139823281008
5.46445331087488e-05
8.66894502583675e-05
1.97571819838401e-05
-2.08092331053351e-05
3.94266813645702e-05
9.78693650647056e-05
5.84152737025607e-05
9.45639884250993e-05
4.03701792417322e-05
9.20372972670827e-05
4.03721040615433e-05
7.23084425996403e-05
3.49126721779034e-05
9.22687744393691e-05
0.000159918358957486
2.39783175789223e-05
0.000136016772160194
0.000104592504667848
7.42937035720951e-05
0.000133166964358611
4.49295205974052e-05
0.000146012813383107
7.07197140949748e-05
7.69705929045933e-05
5.98701924732716e-05
7.92995353183312e-05
5.99494702623901e-05
5.47726280378138e-05
1.4571396881086e-05
6.12401192544071e-05
4.92218003692243e-05
5.95538535281379e-05
0.000114656051559476
6.98735450203512e-05
4.42121936816497e-05
6.84284866451138e-05
8.73915311033578e-05
-4.11310409032207e-06
3.78808720499333e-05
6.67383951839741e-05
9.49147393983962e-05
3.67011859848156e-05
2.03019201138585e-05
4.89603135741911e-05
0.000145426549759944
1.12623443292813e-05
6.50546000143554e-05
4.36748466945523e-05
9.53720464453853e-05
3.18991734803843e-05
3.73629378295674e-05
4.25571749594391e-05
0.000113146639472694
0.000231253942675095
0.000107942595693668
6.28433438295733e-05
8.5048777380995e-05
7.92798545642134e-05
2.49877157643456e-05
4.68075047070869e-05
-1.53110647178048e-07
0.000144294531328103
0.000108626893186748
4.98291192151009e-05
5.09930010840789e-05
6.62614301261887e-05
5.81298273787854e-05
0.00011787804886574
1.51847740514657e-05
1.25564323854148e-05
0.00011201904754021
5.43003613007635e-05
3.10547225487379e-05
0.000111774769964353
1.33061260569616e-05
3.84820314151352e-05
7.32536670473597e-05
0.000154248958216005
0.000104145866248395
4.93721343044181e-05
0.00010653477675594
5.6848663953199e-05
6.62909021854022e-05
0.00012492949547757
0.000124157018877933
8.93921182382906e-05
1.89617610463512e-07
2.31197316566437e-05
8.75138439897359e-05
0.000116400910490172
5.07181808365926e-05
1.4317375605673e-05
5.20665256867724e-05
1.78769801455416e-05
0.000148444211014168
0.000146240592281488
0.000104912219102718
3.53080627583835e-05
8.18863968194392e-05
5.35824056039484e-05
0.000121121692792208
2.23887095074994e-05
9.58495105938226e-05
0.000156139914339347
0.000109116442272702
7.1093658721027e-05
5.03312765036176e-05
9.81425367157888e-05
3.55342561370761e-05
5.31788905855735e-05
2.23645864252044e-05
7.97408949278211e-05
7.68376772844019e-05
2.23233635872039e-05
-3.67304998167336e-05
9.4011426937242e-05
-2.35892154431621e-06
3.78799285552552e-05
-1.86100324235213e-05
0.000110260552445899
0.000103100661232582
8.55682178182637e-05
8.04795285551734e-05
1.21883832811122e-05
9.85969527958714e-05
-4.36870671264989e-06
5.91255548231865e-05
0.000109603978172309
2.87725074228088e-05
7.05632423512445e-05
0.000101964938961824
5.68799877560556e-05
3.31547441691065e-05
0.000117632465688847
0.000114388153363111
0.000115430946289528
0.000102205797497175
3.66758658920891e-05
5.77251088542679e-05
0.000123737166718418
5.67767204127527e-05
4.13204480655006e-05
6.13576470459688e-05
6.92304993791497e-05
2.98190502935517e-05
-1.58460430409807e-05
5.83827417405972e-05
3.13490308106669e-05
9.26441509191657e-05
0.000154270898095661
0.000165307443036913
4.74531686094751e-05
9.19922036800042e-05
1.61275208309138e-05
6.73643546380826e-05
0.000111579855556297
7.48398374912247e-05
3.65836038579816e-05
7.7712322752256e-05
0.000113231027073279
6.76495367304302e-05
5.05598034230486e-05
2.80253218768148e-05
5.01209811520093e-05
7.66043332809415e-05
9.18127183067625e-05
9.63717440474002e-05
1.78899644044675e-05
7.48917908043712e-05
4.61331189499449e-05
0.000107201151180711
0.000132543087624696
5.71414307506336e-05
7.53012365570524e-06
0.000110366672971501
5.77982733486464e-05
0.000104397427637734
4.4911900984503e-05
4.80690781675249e-05
7.77071583299284e-05
9.49945001513504e-05
7.12722233589064e-06
6.44747106548895e-05
0.000132770139391808
8.46794507566491e-05
8.78763301046114e-05
2.97316790650565e-05
0.000136295064685143
-1.37140157738671e-05
5.1092431234801e-05
6.7444154790667e-05
7.25978881300744e-05
5.15212163881524e-05
4.93506346158933e-05
8.00942543196131e-05
5.89940188559172e-05
4.89991786755763e-05
8.24324934708126e-05
0.000107683626455844
6.58791023235686e-05
6.02823334377402e-05
5.80342880451258e-05
0.000130058253954522
0.000117165503353268
6.79668194780805e-05
5.45660006366778e-05
6.53496712053525e-05
8.41133258421301e-05
1.96613180371484e-05
-4.34934116599193e-05
-3.19644162717861e-05
9.57852293825298e-05
3.58930531721464e-05
0.000126371209077046
0.000115214098617168
0.000160131763250721
2.61451750680048e-05
9.87304237398809e-05
0.000106859562459509
6.35900811375237e-05
7.33481014318944e-05
9.85123436576825e-05
2.69739274522462e-05
0.000112484345665779
5.64688991868313e-05
2.12617579584305e-05
4.61719389947991e-05
9.09880696707685e-05
6.25955539923184e-05
6.55981876067446e-05
0.000141938017983089
5.99685088586887e-05
0.00010937463127715
0.000106591190187451
6.2437626606585e-06
0.000116917608491648
4.93751759857051e-05
1.31185706195944e-05
0.000142929542280115
9.9931076592238e-05
-4.52619247085238e-05
6.66001254805677e-05
-3.68573052809073e-06
6.13143752025194e-05
0.000116913776837761
8.43194672994777e-05
4.18574517205158e-05
0.000114595501629632
0.00015137308421953
8.0626963020702e-05
0.000114725157845765
5.06381128908667e-05
6.36803400479704e-05
0.000129291113949568
0.000125767405697248
7.48648570503844e-05
7.37747255988321e-05
7.16763286517781e-05
3.44226278919049e-05
0.000103740877096883
6.74172520650375e-05
9.85627723163939e-06
3.08440976830354e-05
8.50489536540125e-05
3.00572809458725e-05
8.3890662399219e-05
3.76539038574847e-05
0.000116572276507436
0.000138573380083764
6.85983414302982e-05
9.13884023789066e-05
0.000171509357740435
2.01891568451854e-05
3.13184000671416e-05
0.000114580369038518
2.00186376602458e-05
7.97167807148704e-06
2.28834368235464e-05
6.73036873067535e-05
6.09788285131491e-05
3.40388837509874e-05
8.9028385548536e-05
0.000110491074219153
1.8973407439067e-05
6.10028053354222e-05
2.34651531039786e-05
8.55281124233968e-06
8.49565276783464e-05
1.15810960429652e-05
0.00016723769405278
7.84204664850166e-05
-5.26384848624691e-06
9.14504480708626e-05
0.00012172882005374
0.000123484461652362
2.60684046580746e-05
8.76805992881569e-05
3.37267217203438e-05
4.12176434739502e-05
8.53726499962301e-05
2.59512974820802e-05
3.43728578212683e-05
0.000147406714875597
8.14176391665291e-05
8.97388037002175e-05
7.31619269770446e-05
5.32761118555413e-05
6.27956274880215e-05
0.000115974298444092
5.33569246415392e-05
3.92495619170348e-05
0.000124485545702103
8.13065354237316e-05
9.34285811065153e-06
6.16391434657823e-05
5.32738792840078e-05
4.62527602025514e-05
0.00010908718796098
8.07541121023036e-05
7.85224542606396e-05
9.62248969371687e-05
0.000102368445128477
0.000106121395990475
7.06957417509646e-05
0.000110389526008607
4.43590683751691e-05
3.18688540414052e-05
8.23476859983839e-05
4.71760552194784e-05
0.000108244262833465
5.02628399829913e-05
6.61196529560726e-05
9.55222969794504e-05
9.7469443108449e-05
0.000100801177784428
-1.81211911551679e-05
8.68263997804434e-05
9.9640769736695e-05
5.74742038713907e-05
8.47237961148407e-05
3.65641236407391e-05
7.39856894987009e-06
2.11418293447337e-05
4.51721568616198e-05
8.10334543876145e-05
-3.06901086919155e-06
8.16329775095381e-05
0.000128666346455585
3.17941102424226e-05
3.11465767124304e-05
0.000126685482613848
4.90800151691526e-05
2.22726992898877e-05
6.55291273892836e-05
5.35271584989484e-05
6.72359637000144e-05
0.000132179016665422
1.21980527237051e-05
9.62469789093326e-05
4.83110974130713e-05
7.27516657005634e-05
3.08125193851564e-05
9.28754181965975e-05
3.00643877500912e-05
6.51191060595917e-05
7.20912859138349e-05
4.39282765218235e-05
8.42973968927878e-05
5.34089369035566e-05
0.000118699287682211
8.70694172217544e-05
0.000119977452180966
4.98359676045446e-05
7.45201573509665e-05
0.000149320489352306
1.79804748663317e-05
0.000107215934856043
5.51877101232835e-05
6.85353397969714e-05
6.15571932211506e-05
0.000102183650990967
6.61369308475249e-05
0.000107350511786254
9.25599961784039e-05
6.81164100906778e-05
6.68579964895277e-05
6.33949586384526e-05
1.6294116793286e-05
8.73105696995943e-05
8.95818787815636e-05
0.000112494301760543
7.52750955647276e-05
3.67502172755372e-05
7.95261047216145e-05
5.53546679505169e-05
3.20610583552768e-05
3.90423423653057e-05
6.3428108744276e-05
8.83687422520996e-05
0.000111514702631314
0.000138058539481574
9.71605061371371e-05
5.92965540940976e-05
8.62637952780404e-05
7.65588579692773e-05
5.94418420481526e-05
0.000135465460007167
0.000130409930730535
3.83857476832036e-05
-2.01011305688531e-05
3.38987204620531e-05
3.89931793444211e-05
7.94780616172486e-05
8.02936870856806e-05
0.000112672124995192
0.000137235452818497
0.000107797897626471
7.71822408128722e-05
0.000105705102438727
7.94596916228572e-05
0.000147340753201906
7.769846386996e-05
0.000124133067708119
4.52155175339939e-06
0.000106584422446932
4.92357602291178e-05
5.77820359289388e-05
8.4252851167219e-05
9.78191006918648e-05
0.000137065831647907
6.68823562507998e-05
9.30099313499859e-05
9.28363868356112e-05
5.06021277540971e-05
0.000148429700740752
6.88186159888555e-05
8.91963212125701e-05
9.67673220414853e-05
9.79909535400799e-05
2.80585048769213e-05
3.04846274025567e-05
3.85026723956679e-05
1.29742105437771e-05
8.38530207137708e-05
5.16849600247674e-05
3.53954131461731e-05
6.38125294541025e-05
6.90144163956597e-05
6.18487400163391e-05
7.01323220819261e-05
2.79935394275143e-05
7.95879878934346e-05
6.03386127252947e-05
3.5621059384192e-05
1.65256397270463e-05
0.000120373352130366
9.59089368891656e-05
0.000150505987333309
5.38046148867831e-05
9.00973706979563e-05
8.38699006949807e-05
0.000112312907194944
0.000115849554808471
2.81012971595371e-05
9.45829555372915e-05
0.000147644656721383
-6.25650894815683e-06
4.88838800404006e-05
0.0001104890538394
0.000101831365282872
7.22933391773979e-05
9.72341135094347e-05
9.157491498724e-05
9.93106761954581e-05
4.95321133811905e-05
7.28691473347366e-05
9.99014393051413e-05
6.30454556938024e-05
9.89818077338551e-05
9.40592745810721e-05
0.000146141646614304
0.000119212374280969
0.000103588364903297
2.56382849698147e-05
5.67805156115242e-05
5.36772881298164e-05
8.82444652262508e-06
7.80929670943417e-05
7.44668246934469e-06
9.17192612474931e-05
0.000157192283550461
5.95984935662411e-05
6.52323928176226e-05
8.55977951480279e-05
4.32644286099112e-05
6.71139507073005e-05
0.000108173259640841
5.28733281457693e-05
0.000110355306823886
3.28274104105258e-05
4.6743020445637e-05
4.96970372776767e-05
7.9090671713646e-05
9.14748528422446e-05
0.000115892773502483
3.0418378797815e-05
0.000105900865530104
5.23890104618277e-06
0.000132566305146787
8.35401672954144e-05
6.50192387686525e-05
-5.97904623087314e-06
0.000139065681053254
7.65277213398472e-05
0.000105778742719832
7.14452517398258e-05
5.60136807110128e-05
2.03696871349091e-05
0.000129742651071671
2.60676251378487e-05
6.83776554420008e-05
4.98973633473483e-05
7.09313660978028e-05
0.000112932978822143
0.000100518235689976
9.06316619425793e-05
4.94444173728765e-05
8.23809651845788e-05
5.64813511528861e-05
9.112066064859e-05
0.000119636887203117
1.57274977284518e-05
6.78407570650724e-05
-1.60049495762778e-05
7.38957551073672e-05
6.56190787935915e-05
4.84008218898072e-05
0.000106918777006567
0.000104345197241876
3.40092257961965e-05
9.43388042940579e-05
3.5807472837347e-05
4.7772055354929e-05
3.83484660459983e-05
0.000102761109399807
0.00012328575807042
7.87580985225258e-05
7.68842243899418e-05
8.81590766544562e-05
0.000117629250058441
4.38398748345901e-05
7.47213543634124e-05
9.95581024044995e-05
9.05282032355311e-05
5.52526196120348e-05
-5.30277670609961e-05
0.000127456390444413
9.0428779257178e-06
0.000158786330231616
1.73262386613906e-05
7.91249819965406e-05
7.77493111451477e-05
8.58291916779086e-05
7.16105599103245e-05
7.8603366312359e-05
2.92678093956105e-05
6.04404073914752e-05
9.57144083194618e-05
9.0344233730424e-05
2.47007323045016e-05
6.09218545173604e-05
2.60994336457695e-05
3.62131066474704e-05
4.59976438049004e-05
-2.59567128923689e-05
0.00011367829731451
7.21141271536815e-05
0.00013370026493208
9.25016827558879e-05
0.000158006087358661
0.000113046514018116
0.000118707451795376
8.75461600943981e-05
6.93603794985011e-05
9.17071769761987e-05
0.000102717883544645
8.4779178165165e-05
4.80667631485399e-05
0.000113216046109541
8.9852212538754e-05
0.000108737070362981
0.000101529289677162
9.4039451498757e-05
9.89478966483856e-05
8.72542592695271e-05
6.75983646355818e-05
0.000104702972249465
8.8725068107205e-05
0.000104011546810419
8.51822805684346e-05
8.35626591604303e-05
0.000116672571144178
7.18358676783008e-05
3.90587779134424e-05
0.000100244607854575
0.000101293638235753
0.000130445855008533
5.85126524285299e-05
8.09529410065115e-05
7.59988650181633e-05
1.67704780719764e-05
8.92581772122557e-05
0.00012160980170837
9.24412093087359e-05
2.10733920555846e-05
0.000118570663849037
1.02998669292276e-05
5.79411144705919e-05
2.58933025378709e-05
3.35609947630732e-05
6.31327747541283e-05
5.5136994258948e-05
0.000100561332418467
7.32608096068601e-05
3.29926669946827e-05
0.000119978560602661
0.000134492849896313
4.56222865893086e-05
6.17070871581433e-05
0.000134121735018402
7.69257696674694e-05
7.76886539129076e-05
0.000101033244215974
5.82367471712808e-05
7.56776634855957e-05
0.000104952075064318
4.84514512218122e-05
8.82536316603393e-05
3.23893339482635e-05
6.7752249014796e-05
9.92071891584222e-05
6.01103727170237e-05
2.21647289782395e-05
4.83999215682391e-05
6.89320193358806e-05
8.77493282980654e-05
4.71907836194117e-05
0.000105100790271857
4.36224183603867e-05
4.26935455653123e-05
6.84196302378681e-05
4.35156380431114e-05
8.78230182686773e-05
5.46471787216582e-05
5.10116302027009e-05
6.85449201223638e-05
8.93274975924733e-05
6.60096128618707e-05
9.87916411108969e-05
8.66579557159878e-05
5.4631622639319e-05
0.000103098791991635
1.66320699924142e-05
8.98768683580819e-06
2.26538415459463e-05
9.31737879654112e-05
6.06206442069468e-05
4.5848392258389e-05
0.000109246828812244
6.54966521176806e-05
9.55019659192339e-05
8.22016526021454e-05
4.90989809105478e-05
6.62580654349197e-05
1.60137064700932e-05
0.000128509354452433
4.35192530818063e-05
8.07126617097134e-05
6.30372391634129e-05
0.000116377839934538
0.000102783396561501
0.000101115741050979
7.98317847049369e-05
0.000141188978123715
-1.33221422439581e-05
3.64315273695727e-05
9.25448491524497e-05
3.82932912674488e-05
4.82305304915236e-05
0.000104419448313534
6.32667364104331e-05
9.76233310252356e-05
0.000108074175230814
0.000120515386864777
4.78917528622549e-05
8.20790210699021e-05
9.97267957331244e-05
3.87714214549635e-05
9.17486000306273e-05
0.000109089114044705
5.08933116521585e-05
5.29200085065856e-05
0.000143344395455057
6.03046462357582e-05
9.97097803237899e-05
9.78994748424965e-05
5.37038708649886e-05
8.58450710714895e-05
6.59833552154933e-05
8.57310861797363e-05
0.000121325319322977
0.000123310605915492
4.91067024204987e-06
9.01632418318091e-05
0.000105455744218381
5.42486779028384e-05
7.53442924586151e-05
8.47933177849048e-05
9.03679438609378e-05
0.000103345517122049
4.12587312127164e-05
0.00010604521186811
5.27960448329826e-05
5.74865799396228e-05
7.05707409717118e-05
3.63206358077741e-05
5.55851171140247e-05
7.67335419999455e-05
3.13848097480193e-05
3.60059335421127e-05
8.92994092981237e-05
5.38650804840132e-05
7.9499468900802e-05
1.14920324863799e-05
6.66769167105294e-05
4.87668162758533e-05
0.000116408474761738
6.06135685245646e-05
2.63897435265742e-06
0.000114023770105801
6.70827504215529e-05
2.89815745871683e-05
9.53496883590069e-05
6.72638671236332e-06
9.81644397647053e-05
0.000102819145368994
5.12797214778751e-05
9.91297434158163e-05
8.85275629037092e-05
8.51146357872745e-05
4.52846067152887e-05
0.000112642861922382
0.000112085525790949
6.76474562392546e-05
9.82792021509196e-05
7.99344764048727e-05
5.06353048610982e-05
7.5772337936176e-05
5.66259181973195e-05
0.000116174963157327
0.000128887227935348
0.000122359097254085
0.00010056497719486
7.18572290729875e-05
3.82773876369703e-05
8.93833374514081e-05
1.99342865369136e-05
-3.60835426578604e-05
9.7200340253493e-05
9.32606048059199e-05
0.000122803737603574
0.000147271617018206
-8.01204075863048e-06
6.78243138812312e-05
2.73809677496348e-05
-1.44246452338172e-05
5.41385551423991e-05
9.92241928375942e-05
0.000134399276279918
4.33038425211532e-05
3.57096670340611e-05
0.00010585585482432
6.30044505307119e-05
-2.80680140098073e-06
7.69447130345393e-06
6.66842080974759e-05
0.000105066266686696
3.42994445174083e-05
1.60559221546384e-05
-1.39944485984582e-05
0.000173230696956848
0.000123403394476188
5.98267568349652e-05
9.37209145092223e-05
2.62774025837866e-05
5.14878907914004e-05
7.95494237182638e-05
0.000128722612766185
4.8022319462466e-05
4.07909328761678e-05
8.66031145712897e-05
7.16723554752368e-05
2.68477300113108e-05
0.000111406770352167
6.90532631244273e-05
4.97089543207688e-05
6.15386584938188e-05
3.52907840006973e-05
0.000113109518034088
8.83568275002927e-05
5.82027900445792e-05
6.58983609267812e-05
0.000106199370125458
9.71829254242797e-05
9.63709235349139e-05
8.57815615889183e-05
7.17755373802631e-05
6.68901510484609e-05
0.000158135163457839
4.23593127308129e-05
7.91867878787178e-05
0.000129233511679742
7.50323767413361e-05
2.76911962638735e-05
9.9693682793533e-05
0.000104751921287966
6.19084242317928e-05
0.000116371592608142
8.53396717331296e-06
0.000135734401930999
2.4000491091152e-05
8.25022423912784e-06
-1.81535146401079e-05
8.46689350957997e-05
7.29990302417372e-05
7.89804999779473e-05
2.25185731736273e-06
3.97598346232802e-05
8.24705605179628e-05
0.000127026603437021
2.50477010791128e-05
4.44771198996676e-05
9.30983054242009e-06
1.0522822913369e-05
5.9111086648154e-05
0.000108501728510604
8.96477971837241e-05
0.000122192792248577
7.60566557551335e-05
0.000109826941275029
0.000108023058595603
5.61454698273363e-05
0.000108528165089507
0.000146813930382975
6.32983551441667e-05
7.0299281645134e-05
4.67920664030964e-05
7.62059207617319e-05
0.000148371764961384
5.47311327545135e-05
4.11049968865192e-05
4.00921927107336e-05
7.06459339105371e-05
6.83290526531587e-05
8.58733617075705e-05
0.000153141632512924
7.49266159253134e-05
2.05208089478361e-05
7.94035608842244e-05
2.45930596933177e-05
1.99820105818942e-05
8.74478301374199e-05
6.69758944317352e-05
5.03012175895318e-05
7.0511365411812e-05
8.43970276907949e-05
0.000184592746259285
9.25547473671383e-05
0.000115139710091328
0.000121065148359006
7.77233267205542e-05
0.000130536963453158
5.38450304259064e-05
-9.79967842959952e-06
4.23216510939792e-05
2.33391762908267e-05
9.76626608450636e-05
8.65063666572395e-05
6.06377723831484e-05
-1.10092268676528e-06
4.28985119541184e-05
0.000115402617351422
8.37491283852414e-05
0.000126844348858844
3.78468465566563e-05
7.17580757474764e-05
4.03791172386181e-05
0.000128267050052276
3.88645780739644e-05
0.000110444816975088
0.000116527255667357
0.000126462140884553
9.23496535460937e-05
0.000178238538836289
8.04834285994863e-05
9.77284882563779e-05
8.00838720251291e-05
1.72826204060475e-05
9.86297324061473e-05
1.13072699855723e-05
7.72731932694455e-06
0.000109182775087797
6.64290153972849e-05
8.02074811874582e-06
6.40838102393793e-05
8.87883106651922e-05
7.28284029205534e-05
7.69753241814538e-05
0.000101515549458116
0.000105685302735476
0.000103909830244857
9.70045344514591e-05
8.10007506687777e-05
4.14267986657865e-05
-1.21503933289628e-05
7.93965875577718e-05
4.42907246522258e-05
7.82324268139513e-05
3.65573676790457e-05
7.76517519773253e-05
7.31163901081002e-05
4.60034919883405e-05
5.06762087086666e-05
5.96111345668452e-05
-2.04059202630003e-05
5.47520159964769e-05
8.70217365497862e-05
7.14317415337824e-05
3.30719207585773e-05
0.000115046082089432
2.78574121666898e-05
5.86220305096556e-05
9.51422857395505e-05
3.78965807559338e-05
4.93958220067627e-05
7.11414468773484e-05
0.000133711399276458
9.16314263679949e-05
2.28439696597409e-05
7.0297936565075e-05
4.0502423685478e-05
3.54497680710861e-05
7.3346026972643e-05
6.87229017662266e-05
6.43091558717568e-05
1.97004296011812e-05
3.06339717408197e-05
4.85072898713063e-05
0.000136392949631339
-1.82758960790736e-05
4.21151959878795e-05
-1.97534519547201e-05
8.41327065103814e-06
9.05951123745205e-06
7.8966021111441e-05
5.0404209281444e-05
1.47265698462248e-05
7.21469420576363e-05
9.85713209415645e-05
7.12148770184379e-05
8.06332232170509e-05
6.06568455396621e-05
-2.03623231712709e-07
4.41413336130057e-05
6.21715383563246e-05
5.90786930958136e-05
8.18762566790443e-05
9.75834987339659e-05
8.41516417630565e-05
8.87315448364234e-05
3.92598638938964e-05
1.69580567130055e-05
-1.915430996266e-05
4.90198218632403e-05
9.79398756487043e-05
9.84950190403901e-05
6.39770335982014e-05
0.000110695115594441
3.71411746062071e-05
6.05103316475071e-05
4.85451525687868e-05
-5.59255563017423e-07
0.000113915615573772
0.000103362960353357
2.81255200640392e-05
5.08282997262875e-05
0.000104379781720306
0.000121620137154279
5.51136655423599e-05
9.69013137868135e-05
9.0590098932212e-05
0.000108895923764363
4.6226092192061e-05
3.92168750870657e-05
0.000134759941512465
-3.19587391179732e-06
7.14065920572366e-05
8.54986803551377e-05
1.99378724901267e-05
1.51896889573651e-05
5.22682979478332e-05
6.94592751468373e-05
9.23982381993401e-05
1.43382705380812e-05
0.000150543567866463
5.12543082734738e-05
9.73910123909487e-05
7.03369293797608e-05
3.89113282400685e-05
8.2214745026792e-05
8.65281998313637e-05
8.61204041138804e-05
0.000120015929441694
3.11061847820272e-05
8.51252110610681e-05
9.33976943508905e-05
9.55845721981035e-05
0.000131523533405909
5.70528864782501e-05
2.26190097636201e-05
5.50724627037185e-05
7.01789235485412e-06
9.09137724381113e-05
5.31875265365326e-05
0.000106487682010133
6.69561334410015e-07
9.42365577991404e-05
8.54804951840801e-05
4.40197456662197e-05
4.01920622479572e-05
7.88149700870076e-05
0.000120682239917504
0.000141019782701983
1.38280763302105e-05
8.53042132603987e-05
6.03790772142433e-05
0.00013497289084078
8.62127994998612e-05
1.95895685362174e-05
4.18719608485133e-05
0.000144977138623667
7.14848483118446e-05
0.000116349813631599
9.45462591774035e-05
-4.38080867600848e-05
1.02534541856314e-05
6.11428819824558e-05
4.61021813093447e-05
6.22175479876415e-05
0.000118380634631225
9.35190693900414e-05
7.81446195619949e-05
-3.6936282288161e-06
7.83882644358474e-05
4.35190381352356e-05
0.000118921276639605
3.07471120559457e-05
-7.70629289096778e-07
5.94448559543032e-05
5.96738820118691e-05
7.21078164302295e-05
6.44969288457495e-05
0.000153209590119859
2.58664182912185e-05
3.09415901855849e-05
6.80656360294947e-05
8.29711269740222e-05
3.83050825720608e-05
9.15294187925794e-05
7.26189271353407e-05
0.00013522447180438
3.23208528086083e-05
9.18323798372975e-05
6.89190275630356e-05
6.44344873645951e-05
0.000139682090797044
9.15240072433448e-05
9.60985725115224e-05
2.18469286214408e-05
0.000120496993850813
3.16621273380063e-05
4.73293827511231e-05
5.30762772055446e-05
0.000144451297199676
6.90633042495554e-05
7.51289320166261e-05
9.66090844859974e-05
4.58119897633181e-05
0.000125255962759703
8.15244481229354e-05
6.82405475099504e-05
7.43121193303209e-05
9.84523486976113e-05
4.7133063176231e-05
0.000107465173767457
9.33472593375144e-05
-9.45853519849143e-06
3.56371144137345e-05
4.13926378652663e-05
5.24737925840896e-05
8.89683592257607e-05
0.000106833964317966
8.36290885594868e-05
6.96302163998746e-05
5.61055873567198e-05
2.97734016890419e-05
5.50504977290045e-05
6.43096737202648e-05
9.31696337776672e-05
8.4087377683864e-06
5.36583769634478e-05
8.24568585930441e-05
7.17962659250201e-05
0.000143072824001257
7.63456527759087e-05
8.62036911182511e-05
4.2515738898386e-05
9.29624583839932e-05
5.94868365457586e-05
5.26832907378679e-05
0.000134070153141896
8.13225052494969e-05
0.000100275893878317
5.00029019612147e-05
9.62042922960289e-05
4.12185626897592e-05
9.09745564292434e-05
4.55179654778502e-05
6.88573872379012e-05
0.00012103546439445
7.36537537683761e-05
0.000104787473559751
0.000118670878968148
0.000106770372325684
0.000134124139437892
6.55609413379345e-05
1.00693056036596e-05
0.000113635917880069
9.302524357681e-05
3.60589081091042e-05
8.92125598146083e-05
-1.46346865546937e-05
1.11387862713082e-05
3.72880669503277e-05
7.04100997359537e-05
6.70540941955686e-05
3.06477426711764e-05
6.13423015930732e-05
0.000117761658382889
4.12410293615885e-05
-2.91080570792101e-05
9.30864674903515e-05
1.73015008543464e-05
0.000118455636206603
1.19171206248556e-05
5.73986136286022e-05
7.33730535756015e-05
3.86017594457646e-05
0.000132853582719869
8.59484760385925e-05
1.251588648028e-05
4.56662611925713e-05
0.000122283777442816
2.32964228876344e-05
7.43657371709955e-05
6.28496524799705e-05
0.000135131227736194
5.06979786386382e-05
-5.2720335470766e-06
3.91081320148951e-05
-7.43163241763264e-06
6.52423875106703e-05
-1.65152423889573e-07
0.000114618141474798
0.000123612347886146
4.61589751952711e-05
0.000104847533390554
0.000101411198770888
2.02949270396279e-05
7.50963028474297e-05
3.54486935155371e-05
8.65972657207638e-05
8.0387961374874e-05
5.85392529149317e-05
8.18966983423334e-05
0.000125479446485487
0.000114958349713185
4.34458511566159e-05
4.27247336002064e-05
3.17262360689908e-05
1.65533642919923e-05
9.7740719136639e-05
2.68533881855326e-05
0.000117850690197443
0.0001178131404038
8.82919502458962e-05
3.90666722126866e-06
0.000103198105256885
1.3986486335607e-05
6.30883034489762e-05
0.000112533901364667
0.000109953095136911
3.84985278841239e-05
1.31812615973102e-06
8.8065536944881e-05
9.0388072396172e-05
8.31917164979388e-05
6.71828376928255e-05
0.000111782040426504
8.33921547671891e-05
6.2600509612821e-05
2.81218588318063e-05
6.88145054364393e-05
8.12981199138416e-05
0.000103879316290592
0.000143335456469605
3.32492994457678e-05
-9.89411440063375e-07
7.18285763457483e-05
6.60095296755496e-05
-3.61313653978126e-05
8.09280315689381e-05
4.13656874240534e-05
4.15205896618891e-05
8.2694100340979e-05
7.04735408234506e-05
3.29013337415801e-05
0.000157558308877509
5.16476937434339e-05
9.0902646531131e-05
2.54834871367131e-05
0.000102435431745475
5.39071934579124e-05
4.10532697284048e-05
7.55270840471994e-05
1.82375602033026e-05
7.97643860648942e-05
0.000148914724272048
7.02492934166318e-05
6.2645168431925e-05
6.65508666790325e-05
0.00010280334453762
-1.40326111276585e-05
5.72341906802094e-05
0.000120912768899985
6.44136551505165e-05
0.000103310974173607
0.000134295719940168
0.000124083759959656
0.000107720055757776
5.55349631930008e-05
8.83411127731366e-05
9.82535191980679e-05
6.19459452197421e-05
0.00012418241907204
6.91331079645304e-05
5.84316556960567e-05
8.49398483018931e-05
0.000131538013924759
2.64857571880395e-05
6.24514038180634e-05
8.80114463825573e-06
7.60158844512279e-05
2.67124779768078e-05
8.95613726669647e-05
6.26383890617769e-05
2.97644500834373e-05
6.66217891610719e-05
5.11113010359823e-05
0.000162342402658566
4.89020975010403e-05
3.24142587944429e-05
0.000172868320415762
0.000107314408687759
5.95998671720261e-05
5.78837961352306e-05
5.85630167605189e-05
1.68550390741699e-05
7.95475921607659e-05
0.000112992573255808
-3.30338880001178e-05
6.54476477894795e-05
5.82531626319648e-05
9.78421874107409e-05
9.84957452087422e-05
2.39117155980658e-05
0.000142894036137531
3.54457572404475e-06
0.000112632446279511
3.7499434957855e-05
1.35201249191934e-05
0.000114137640647675
3.29249628976141e-05
0.000127386872384806
5.02829590511294e-05
5.54916679919613e-05
0.000108777198433372
2.41412730791912e-05
6.73251549209941e-05
3.65710205913247e-05
5.0503022181391e-05
4.93270522762485e-05
6.27995309708318e-05
4.2808588224821e-05
0.000155731073592315
5.01205614475197e-05
6.01080040900713e-05
3.0278993606231e-05
4.18557779022486e-05
7.79423471850149e-05
5.22950838293669e-05
3.98429351300916e-05
0.000113924638977743
9.27170786350606e-05
6.28246917207381e-05
7.37010099644694e-05
6.82765848730272e-05
4.42487567185777e-05
6.37961958279045e-05
5.60038267057845e-05
-1.00125920536041e-05
7.39620726705038e-05
6.31663803766922e-05
9.69411803099006e-05
8.20091831954186e-05
6.36376296297416e-05
9.63903011704005e-05
0.000104381871762258
0.000146576297174951
8.82148502203499e-05
3.09162879093375e-05
6.56073922975603e-05
8.02583576852063e-05
-4.66592409332649e-05
-1.9610486226196e-05
3.7604361440338e-05
0.000127188304088843
8.87099601261254e-05
9.05203636425382e-05
8.27022313007872e-05
7.41006360837641e-05
8.70605128959045e-05
7.83898632253417e-05
3.52837157500333e-05
-5.67559892806018e-06
0.000106943829423537
8.71577524588931e-05
0.000101186995418349
0.000111627820024331
0.000125284275202851
6.63073996471706e-05
8.15873780038489e-05
1.18817378965616e-05
6.14987664094416e-05
0.000117361928297568
7.69569630337597e-05
0.000132802679502354
4.28577954413016e-05
0.000115888861364248
8.62903841037268e-05
2.98107270216697e-05
7.54908860793702e-05
1.42836152555649e-05
8.96610415500601e-05
6.23163743803656e-05
6.93042347930666e-05
8.47152213352088e-05
2.71888543042589e-05
7.72827630229888e-05
3.12651577974275e-05
0.000136364019074976
0.000104740102668456
4.70682812669733e-05
6.62030323283894e-05
9.32392757342578e-05
5.55281925226929e-05
3.48935971702087e-05
0.000157720586552166
3.6211861882647e-05
2.85564290729571e-05
2.79763037067909e-05
1.40225177142363e-05
7.1276026427386e-06
1.95937927573588e-05
7.49684459614931e-05
0.000102546515888233
4.72040010089473e-05
7.77973413053299e-05
2.67755322963157e-05
8.72126573577412e-05
0.000115071680618499
0.000162832432445258
7.50743932530892e-05
8.30544531634608e-05
5.03491314229716e-07
5.90482158837532e-05
7.27676393195837e-05
6.27607004068876e-05
0.000125146235078946
0.000205385249696674
1.91949643129755e-05
5.93690501477107e-05
8.9000487718853e-05
9.28383163572144e-05
4.04965809076147e-05
1.71369721278486e-05
2.38192649777712e-05
0.000122561281353178
-1.74677600563067e-05
4.66378939145465e-05
6.65964545968103e-05
3.70896399144618e-05
1.7975874796264e-06
7.5884445700935e-05
4.79763168555683e-05
3.464815210063e-05
4.68325088039529e-05
4.87672408830502e-05
0.000119288185841897
6.8176627379784e-05
9.2576354324462e-05
4.77537774373626e-05
4.37667663437137e-05
-2.36985790361703e-05
3.61653468006303e-05
6.95642452795997e-05
5.2343310816551e-05
5.84705797624121e-05
7.73185690492193e-05
5.27929904685401e-05
0.000211036830551807
6.45214841132105e-05
0.000114739190965578
6.74699985420552e-05
5.70626780093332e-05
4.38034625488369e-05
4.44495040499176e-05
3.8383729903093e-05
-2.04211633133796e-05
4.78409213416952e-05
8.98250618730147e-05
9.4904207416166e-05
3.63591985167377e-05
9.06521806462283e-05
0.000112037591035965
0.000102747962935222
3.05314902111931e-05
2.29060246985885e-05
1.54905957829197e-05
0.000161875410057469
0.000127675423152245
0.000130272086164262
6.85988053893846e-05
6.87197606155025e-05
8.45195591108114e-05
9.04170912788577e-05
3.3983971445021e-05
9.91122843582971e-06
6.52261616424312e-05
8.79263388953646e-05
9.51039152873109e-05
0.000143923854958238
7.74623843844081e-05
7.20711674688474e-05
-1.08955950281552e-05
6.39604827725423e-05
1.96336915232691e-05
8.16839350221425e-05
4.3197553051254e-05
8.00644331908374e-05
4.04918273365252e-05
0.000121656575889336
9.36381064250379e-05
5.67204962430206e-05
0.000121283387273047
4.88163701824534e-05
5.54422517387627e-05
2.73018212285218e-05
5.84472997588143e-05
9.03585631845798e-05
7.15640208429957e-05
4.86322002449474e-05
6.77911074980685e-05
0.000112578854508234
7.84958405589298e-05
0.000118490807356287
1.63907037117503e-05
8.95482574462357e-05
4.4851577483621e-05
1.68523058355298e-05
8.77167168166583e-05
7.32370040936873e-05
4.16924958186305e-05
4.89139171192088e-05
4.40804600926136e-05
8.46961059700116e-05
7.78019001684651e-05
0.000107422761764088
6.46872393395682e-05
1.16180104571789e-05
4.08157447226954e-05
7.48206636996444e-05
5.51607528873991e-05
5.36257729394795e-05
3.83576507021194e-05
2.23046765302758e-05
0.000124455457271288
5.78614086793948e-05
-7.26453675491378e-06
4.68376605487827e-05
-1.41876554858529e-05
-1.53348292508269e-05
8.1594638675292e-05
6.65268463999776e-05
0.000111467795215684
7.6694995049486e-05
3.98027963164419e-05
7.99765808955952e-05
0.000108597652160549
3.98923860053636e-05
8.98017142346074e-05
1.33297568568657e-05
8.58662030077274e-05
3.65093364980863e-05
0.000119251536014142
6.96328342165187e-05
0.000115205236448343
7.59952106049707e-06
8.71809009945138e-05
8.91127268952649e-05
2.21632519787511e-05
4.92781344990434e-05
8.90398844104707e-05
3.46831225220351e-05
-3.60686653858346e-05
9.65854937416258e-05
9.0393693217754e-05
9.85341543298731e-05
9.40454745205501e-05
2.65282719947531e-05
6.49221650660497e-05
3.9092142689747e-05
1.78112291866935e-05
1.9425091228389e-05
7.53015746059959e-05
9.79156080652862e-05
6.7683328065972e-05
1.63826204549296e-05
0.000134521829702898
7.57081752129923e-05
4.49973765677782e-06
3.53810454938529e-05
0.000104874645824741
3.45621864912845e-05
9.262067014069e-05
9.02991123293218e-05
0.000121614733160385
7.42371019525897e-05
0.000108760799778371
9.24986365808506e-05
0.000115304198199026
0.000158804727449905
0.000117030923218373
3.46015743500315e-05
0.00012157785046293
2.17838155976118e-05
0.000101944701717107
8.20822511737637e-05
7.6453316927814e-05
8.36201564922591e-05
5.11356287282907e-05
2.81375207917083e-05
6.24481392789071e-05
5.77358516866669e-05
5.22041110069839e-05
8.49120919619344e-05
5.25548325042884e-05
6.74810685033798e-05
2.57809158601667e-05
5.92460125397037e-05
0.000114806956085913
3.76833180016617e-05
7.0671466968029e-05
0.000116806125928434
8.00088156034235e-05
3.41793356959239e-05
8.69735936859935e-05
5.98209832241868e-05
3.29855456315131e-05
0.000110490235525164
8.08904155823551e-05
0.000143524128058522
3.40715188930895e-05
5.303154492397e-05
2.73100401061494e-05
4.05892154263115e-05
8.58827658546259e-05
0.000164775783081582
4.7739629775886e-05
3.32936716509351e-05
6.12025238582481e-05
0.000117517670485877
4.12715834603799e-05
0.000126579250524896
1.93867726701685e-05
0.00011635298152387
3.16860761772651e-05
4.45704771331638e-05
9.5138506910334e-05
0.000135879837848935
3.39145632470551e-05
3.38239403235718e-05
8.45225040297324e-05
6.88478569673992e-05
6.71913300742028e-05
0.000128453998156267
0.000184173305286457
3.84520679146351e-05
7.11966223182733e-05
6.79272889927807e-05
2.44287125576277e-05
8.95547085707297e-05
-2.59083153884381e-05
6.12257762886599e-05
8.39185229650801e-05
9.75490080936469e-05
3.79792394867656e-05
4.14764485275673e-05
0.00011225634678822
3.79027554431016e-05
7.26777795896627e-05
8.61711388889673e-05
8.35332803861914e-05
8.08146823577715e-05
0.000103855465457389
9.58793297994452e-05
1.87387527432729e-05
7.77317061436566e-05
5.94474489083541e-05
0.000170007588312158
8.27730474153504e-05
9.92412830323693e-05
7.1874341564121e-05
3.31187017164927e-05
4.2626083465898e-05
0.000106674123154706
5.70664409940999e-05
0.000119398488141938
6.28896100418991e-05
2.8054176995654e-05
0.000124484625790499
4.04381680813084e-05
7.88921478385377e-05
3.18257183108312e-05
7.46177191821527e-05
6.59067564010572e-05
5.07787789274977e-05
7.82008993884203e-05
3.57066928031541e-05
4.60769552043249e-05
2.97108737359074e-05
8.51909553623561e-05
7.03422616526518e-05
0.00012821198610117
6.1430200813102e-05
8.46258665922615e-05
0.000106975198539762
8.8997211739632e-05
0.000131227307057438
9.00839960251648e-05
7.51489560407974e-05
0.000193761574556116
0.000118136681373464
1.36101280537653e-05
0.00011847129305784
6.241538134945e-05
6.91598553200597e-05
5.51127884337911e-05
-2.62109887170832e-05
1.54715495049313e-05
7.17639263510079e-05
0.000107737494362076
2.81510690807311e-05
0.000114615735919859
2.57137190437696e-05
9.72803662404085e-05
9.54355739859622e-05
2.91772440427544e-05
6.38930506072919e-05
0.000176529035490708
5.72029265765592e-05
0.000114167394907656
9.59752358716018e-05
6.72606538779421e-05
-2.41678601611269e-05
9.77517156103514e-05
9.2740875000299e-05
1.930745461071e-05
9.03663155623007e-05
9.3925548023816e-05
0.000131001530149479
0.000112258732619999
0.000148694173454126
4.8476249862372e-05
7.5406870689706e-05
8.33749559559644e-05
3.02033227381707e-05
6.4441634627151e-05
7.38606290650593e-05
3.70496220528467e-05
5.81059594432125e-05
8.70093164977058e-05
5.47381808270594e-05
7.6651155161643e-05
6.44490985159997e-05
7.58375011213177e-05
8.25740522713009e-05
7.52845192419495e-05
8.31119256497814e-05
1.44708627949683e-05
0.000112291943486609
0.000114597966675114
0.000105816325356683
4.1558167429152e-05
0.000114748062346843
8.826117199684e-05
5.67892441408537e-05
7.27906340195313e-05
3.79510998381128e-05
3.55600304590644e-05
5.64851229767312e-05
1.11922472627468e-05
7.91875826839779e-05
4.17708833338804e-05
7.53259489681018e-05
0.00014656712907169
6.27059841145223e-05
5.69620785060963e-05
6.65884514947146e-05
5.4316319049256e-05
9.83256116010735e-05
7.55837153075963e-05
7.72546526178444e-05
7.20502048773992e-05
1.67918880872096e-05
3.27029107282212e-05
6.1526061130774e-05
7.16418823570875e-05
6.5566678622924e-05
3.99119653464509e-05
1.53945708515126e-05
5.97714006241326e-05
5.25006933502651e-05
7.30397221646973e-05
2.33030664975827e-05
4.59772505558217e-05
7.89120869071561e-05
7.42704312523794e-05
3.85177178372637e-05
3.62144902897006e-05
9.45616659052746e-05
6.26187919446479e-05
0.000101050424530562
6.39311740662398e-05
-8.31928763935327e-07
0.000122980167904195
6.4710862872612e-05
1.93440120551131e-05
5.16902169078824e-05
0.000169499506352472
5.43124464079937e-05
0.000118660502516021
-3.37168388145245e-05
0.00016129112233537
5.21841032691032e-05
8.04449354519763e-05
9.14536469550918e-05
5.60701231301237e-05
2.12308215115586e-05
5.98078740369187e-05
2.02549139447426e-05
6.74566574695245e-05
8.73424132698458e-05
0.000105281889840751
8.12665997401471e-05
8.38099498042552e-05
9.29124762215694e-05
0.000144124734686306
7.75244869333874e-05
0.000131659760087446
2.99556491167837e-05
0.000107192954335253
0.000138197168534032
9.54542651821914e-05
0.000137958939428742
7.98692841864116e-05
6.71406532540975e-05
0.000151032730453157
0.000106744663345457
8.22806207031298e-05
0.000127098148678639
5.43141962103128e-05
2.35749741425265e-05
6.07685148327141e-05
0.000122492484048476
6.20792933986819e-05
8.8271671453544e-05
0.000123968248087446
0.000109951687035888
0.000122353290252869
6.26068349253923e-05
1.73803081780066e-06
3.07765679252749e-05
8.45411852713404e-05
0.000125793304509124
-4.56366456260138e-06
8.52167699506411e-05
2.82132322524749e-05
9.30171381241659e-05
0.000120988033068095
1.0664485112932e-05
7.22468466367408e-05
4.26629607760771e-05
8.85923832008009e-05
8.97779079090903e-05
6.66177800447379e-05
8.46655217023572e-05
3.88952816375594e-06
4.06148422146606e-05
0.000115159567254915
0.000106421987616508
6.18291024063739e-05
1.13078891165573e-05
7.34155974639092e-05
0.00010543164665495
0.000106959832502297
7.27383531536344e-05
7.01504474580429e-05
4.43749364794114e-05
4.58932653251607e-05
5.78216222907886e-05
7.87066644499355e-05
0.000117941647958771
0.000107549600628445
0.000101827829160562
6.37826151335787e-05
5.97205788011862e-05
8.02260852180136e-05
7.53044583053201e-05
3.10940359753431e-05
0.00014196800985103
7.50477351016548e-06
9.54076853069784e-05
8.47615489901646e-05
8.97170843668159e-05
9.97599484461589e-05
5.81365788290361e-05
6.17477848969346e-05
8.98486198261183e-05
0.000116833998986132
9.04333117534928e-06
8.71057462252577e-05
6.16316952840227e-05
0.000127811187582465
6.80676384511812e-05
5.30276033831412e-05
4.89533123889167e-05
4.54949538108174e-05
4.55292906264798e-05
0.000159117651690604
5.99551994519474e-05
9.8338708456828e-05
0.00013469956701398
7.25640105593222e-05
0.000101012131815009
9.03407842143409e-05
0.000106776547571704
0.000114612269211292
4.39356025550808e-05
6.30752343258223e-05
5.14321304323798e-05
4.08478602793937e-05
7.17168756591131e-05
6.44936740642834e-05
0.000102141762331336
-4.02575545040391e-05
3.31067911252217e-06
0.000171687313240646
6.55943232192172e-05
4.98316142892027e-05
-2.76716126072431e-06
3.556363323512e-05
7.24470495161996e-05
1.16617690081994e-05
7.46826612373847e-05
5.7766787777026e-05
7.89450419637577e-05
2.12302837741992e-05
5.07139304479455e-05
4.96654440652345e-05
0.000114502035183403
8.58789240646649e-05
0.000127269596693671
8.15482860734635e-05
-4.30360712428481e-08
0.000149428116474863
0.000100800276410445
4.81570003985248e-05
0.000146683555287136
6.26407759454544e-05
8.26717701077132e-05
4.81086410630846e-05
3.28167792795438e-05
8.49012284515065e-05
0.000108741585185994
0.000130121102905017
8.09352193366613e-05
9.98494925278016e-05
2.28425132399583e-05
9.87222869039596e-05
0.000176714725386913
2.09910994191247e-05
4.24168335710932e-05
0.000119537611830189
-9.72220746031179e-06
8.14118620483359e-07
2.78572454507935e-05
7.89576600426317e-05
1.90457055497229e-05
0.000116831254175606
4.73216043612939e-05
7.51630947664629e-05
1.75062601231317e-05
6.67496472092462e-05
1.70833144807715e-05
2.78615296898683e-05
3.3957040086381e-05
6.85755010967284e-05
3.46847328904713e-05
5.35576678264428e-06
0.000134915818436892
5.39177071094375e-05
5.58173478270537e-05
8.51400963919281e-05
9.06837383297293e-05
3.79006574471262e-05
7.93196619884873e-05
7.85674362817288e-05
6.63867153002671e-05
0.000118636648124496
6.50690804027885e-05
7.24799293783895e-05
0.000111538396794769
0.000143716952216156
3.57788306371852e-05
7.77152398034844e-05
8.25666788874545e-05
0.000100116387381422
6.49034676840416e-05
7.35230601921982e-05
9.45344888170989e-05
8.38277198670077e-05
0.000108738025438207
7.94365717532219e-05
0.00010361831449015
3.59681697490853e-05
1.43943993788055e-05
8.6694917197578e-05
3.88419169839299e-05
3.97317120107918e-05
4.14354904563143e-05
5.64607473076547e-05
5.35519032765014e-05
1.59145689960214e-05
5.16242394037772e-05
4.39514489162596e-05
0.000110738182548819
6.07828212117075e-05
4.84923248218573e-05
6.54768209160262e-05
0.000151414951977974
-4.90184014974545e-05
1.51341558003352e-05
1.30457906042337e-05
3.17561651167622e-06
6.98425363430099e-05
3.69594982736217e-05
3.89042052167046e-05
9.9316779057377e-05
4.42547235294752e-05
4.16959828867428e-05
8.36618870983787e-05
1.68962478035878e-05
0.000133233319336133
0.000120792377997839
5.78496447040987e-05
9.64696552985241e-05
1.32705777654926e-05
0.000153368260905947
9.92051995676364e-05
3.3232384897807e-05
-2.40293393847978e-07
8.51658515179781e-05
6.12439896410716e-05
3.05435034569078e-05
5.68732252879337e-05
4.22773116188897e-05
4.58451160520062e-05
8.71559729110301e-06
5.37859791738272e-05
0.000103534320452186
3.60926693375095e-05
5.5115859177773e-05
6.73160787754198e-05
7.02880853381343e-05
2.45868092013064e-05
5.93532775198149e-05
0.000123808650726749
-1.26180277217739e-06
-5.1058532228577e-06
6.6288593735827e-05
0.000141073286424902
4.5371528383967e-05
4.22322758550711e-05
-1.16629176054401e-06
0.000129435402135787
0.000105909389521695
5.17262124569489e-06
0.000120272959054251
5.78855127209654e-05
7.87811042875412e-05
9.89841302731246e-05
9.2926946313526e-05
4.00698362262298e-05
0.000109594890335572
6.46293386424777e-05
0.000124518848173393
7.20447165291213e-05
6.43233531050973e-05
7.46943067925797e-05
9.19029341278504e-05
5.14560064439328e-05
0.000146811573646685
8.90952766831036e-05
0.000125007105071706
6.71474543159618e-05
4.54426287337915e-05
5.66852642325604e-05
0.000110086950374046
4.1590782855513e-05
4.86201843106228e-05
5.95882372738362e-05
0.000136675441070698
6.06380533271753e-06
4.10912818168649e-05
3.39193253009799e-06
-6.64761784417921e-06
9.19927854009812e-06
5.93170974272967e-05
7.68828185655266e-05
8.63712397134248e-05
9.56739715884403e-05
6.05089935542299e-05
6.2694183137223e-05
4.04070780014306e-05
0.00011511169781388
7.68687049317258e-05
8.75654658058158e-05
7.28089877440067e-05
2.47992114736423e-05
9.80981021927092e-05
5.63984514751393e-05
5.27743984506744e-05
7.05523494723549e-05
3.33736884979561e-05
8.09803079588004e-05
3.57220998476889e-05
0.000105365051549855
0.000126968291339668
8.24272444835201e-05
2.07014519460285e-05
0.000100395106352977
4.44484680566751e-06
8.02226230396266e-05
0.000138772978067931
8.02876300403766e-05
0.000105168224433472
6.34184902556768e-05
0.000121243192258976
0.000124921092994781
6.70699102062569e-05
1.54602139518829e-05
8.15578916054986e-05
8.4816855863224e-05
0.000131381946748357
2.18616703993784e-05
7.64555302916443e-05
0.000124000020159002
6.61552836129588e-05
3.10568191706732e-05
7.73238313550047e-05
-9.69407918368273e-06
5.07102972964978e-05
1.34626818179536e-05
9.21651625550485e-05
8.25719577032167e-05
9.44524433146011e-05
4.16996302171272e-05
9.99435094257181e-05
1.03702392530097e-05
0.000151702520658838
0.000160717375759845
7.55941683467209e-05
8.16422514268064e-05
5.02215921110961e-05
8.90679842469864e-05
6.88475562635314e-05
2.28326029257754e-05
3.17441342314272e-05
9.27099245260848e-05
3.58616272681042e-05
5.73948466613093e-05
7.97654173753676e-05
3.16865096513654e-05
0.000123086105436521
0.00011996884233966
5.73625536425144e-05
6.33373627146181e-05
3.86803280272476e-05
4.92758123126707e-05
3.61488548804166e-05
0.000123246435806742
-3.62079308420814e-05
6.34630608931183e-05
8.36252226973209e-05
8.3884222999959e-05
5.48958590140621e-05
0.000126541833477204
4.23483631315126e-05
-1.60990366661322e-05
9.2999951909015e-05
1.91440405532785e-05
5.38596287611911e-05
-2.38265276564407e-05
7.38984614611221e-05
9.38704732322665e-05
6.16433437699283e-05
0.000148139982492735
1.14894894373982e-05
9.54608678943239e-05
3.99130820003691e-05
7.77872314435467e-05
0.000118169514357031
9.28365701106513e-05
3.29877355418954e-05
3.68627793453467e-05
4.71173035709261e-05
0.000113878167973062
4.85464192046864e-05
0.00012628587904509
6.09750342236291e-05
9.25648810197957e-05
4.41256975724574e-05
0.00010516791795241
-4.9515393680651e-06
0.000116076784967532
2.18528268711565e-05
4.12428843332979e-05
4.07349418975857e-05
5.05135702114856e-05
8.68836129688309e-05
7.32461267375399e-05
4.91691151199506e-05
2.7863126684114e-05
5.9725763711776e-05
6.56584959599195e-05
9.94940405857271e-05
9.77779555560831e-05
6.88664212844333e-05
-4.11912287647486e-05
0.000134866487205864
8.34876599312748e-05
8.43963378212951e-05
3.0154580107387e-05
8.77865691513346e-05
1.55574667344531e-05
4.71729795398442e-05
6.1203938591402e-05
6.17435071868848e-05
3.27243078249179e-05
3.14733467500957e-06
2.52435008203623e-05
4.18653067375208e-05
4.9383235935479e-05
1.30042622251322e-05
0.000135960548301457
7.17867540515186e-05
6.82286250476055e-05
1.25271374212813e-05
1.46436151290844e-05
0.000121713645617477
4.90474106341877e-06
8.32984408699467e-05
3.89397724911094e-05
8.55596997584375e-05
0.000126429347588875
0.000100766529809524
9.16333308467473e-05
0.000118939207267699
1.31319222926468e-05
5.51395705456501e-05
7.31482051953452e-05
2.98034313065078e-05
1.42520203608101e-05
0.000114180897828743
5.20986240858178e-05
9.22777640346078e-05
8.14861708596707e-05
4.67155763111388e-05
0.000121668366159723
-1.44247304655688e-05
6.25714115299969e-05
0.000154948413257677
7.73200501782461e-05
6.29432745130011e-05
7.02167392818419e-05
9.91108594652316e-05
9.09571237921247e-05
3.52265179512503e-05
3.11959521966154e-05
0.000108303525142972
6.60857005373571e-05
4.58648527933829e-05
3.47344514238767e-06
7.19294008125957e-05
0.000130121986922078
7.02206300815663e-05
3.90721313222322e-05
4.73322471048102e-05
7.82139657486483e-05
7.55857654214175e-05
5.2036416439323e-05
0.000160641828462653
0.000125711060711937
6.73747502566303e-05
7.36889146404477e-05
6.56436394170365e-05
0.000116772585161709
3.47604264770317e-05
9.7723786378586e-06
2.92415949244722e-05
0.000112047737630417
8.64828663623175e-05
8.46682656974812e-05
7.55461467321343e-05
9.98836057594713e-05
0.000102513696605139
7.57070582568798e-05
3.29126459583353e-05
5.9755772630905e-05
6.59818238387445e-05
9.15135234784662e-05
2.79281637462334e-05
3.31026280248152e-05
9.67723894852664e-05
7.11883859177412e-05
1.05157502009103e-05
7.13182293274201e-05
6.09289932306327e-05
6.41848806975392e-05
9.74822285756912e-05
0.000101089446631036
4.5748914264849e-05
4.90522733946037e-05
8.96849063273935e-05
4.60297595096673e-05
5.89038523506216e-05
4.72739620765548e-05
0.000128350603010086
-7.43187898923176e-07
0.000107566294168931
6.54518126290003e-05
4.29547068869135e-06
7.52394314083634e-05
7.52966874669208e-05
9.06583628060382e-05
1.64096015682157e-05
0.000113756531810748
0.000127105854134069
5.16985505176342e-05
8.50077315078203e-05
3.39123784638564e-05
5.29385584506857e-05
0.000116330297660237
6.81815567791454e-05
3.88288854780761e-05
2.56377489270045e-05
7.04602050438341e-05
0.00010664238674916
0.000100926476393972
8.60625319217137e-05
6.97853348512197e-05
0.000100683842350353
5.457541978707e-05
5.73222057874524e-06
4.86849147540729e-05
4.85708183051778e-05
5.73296494124482e-05
0.000134871442331919
8.53869679263603e-05
8.20043796620904e-05
9.39424088336602e-05
1.08620929103658e-05
0.00013344143667487
6.36131010852307e-05
5.92896265669521e-05
3.91275910145676e-05
8.97374749992031e-05
6.26760678288501e-05
9.34627317057156e-05
0.000161038518500307
7.54164905972994e-05
0.000104777778076384
0.000102409729795334
0.000201320293572802
2.0533109436928e-05
4.39505018122055e-05
8.59584074671046e-05
1.73416523696748e-05
4.21610337308072e-05
5.9492176684237e-05
0.000100303655442238
9.5288520586182e-05
4.0975861738015e-05
5.020476264444e-05
0.000101818132181656
7.73577366307993e-05
2.04829517114041e-05
4.36607051357243e-05
0.000119956358557943
1.82921432148672e-05
4.75509439634314e-05
3.58430067809702e-05
0.000104039595397984
8.30042565862027e-06
0.000149273371347164
0.000123259285163103
2.08067950907389e-05
1.88157997986078e-05
-9.20918413882185e-06
9.65137456126766e-05
4.35998525410919e-05
7.9590565477566e-05
0.000110105263252951
5.06955073596786e-05
5.38059676061298e-05
0.000105975661959327
9.52940508837161e-05
0.00010509658809672
1.01568301534996e-05
9.5613098708853e-05
7.11239440605571e-05
0.000111381693923141
7.83525304121547e-05
6.79761360971553e-05
8.46394347237283e-05
9.86280682287962e-05
7.54381679875104e-05
4.12456275026307e-05
6.12485267874047e-05
3.22037501069485e-05
5.04941569551431e-05
5.01173659530434e-05
0.000108927344163948
5.93212135036232e-05
0.000116241877100218
4.86293277691644e-05
6.65094496094337e-05
3.51074883899644e-05
5.5973054417825e-06
3.65138292766276e-05
4.17137804299438e-05
3.52756709064112e-05
9.9432108840066e-05
7.95402547850921e-05
3.84378864388484e-05
9.03383469411797e-05
0.000109435876715901
5.26853334214691e-05
2.47236671945706e-05
7.95904037474077e-05
4.86944683606509e-05
9.67601881030164e-05
0.000116101612039987
4.61942579868106e-05
5.1336569984792e-05
1.84791773396612e-05
5.40821470746381e-05
0.000132245570512324
6.59087546316443e-05
1.49061755858953e-05
2.36564494689738e-05
6.85222634055628e-05
7.82936000570632e-05
4.72524758174618e-05
4.65833843407383e-05
9.33439103300048e-05
0.000116707664287473
4.0265100760091e-05
1.10548014040963e-05
0.000128495512928366
0.000108007106793428
8.32368132812909e-05
7.92758491230094e-05
5.9760773727589e-06
7.81594805219104e-05
3.99467551859101e-05
-8.05198814555785e-06
0.000107690716333895
5.15713088055182e-05
0.000110638479262405
0.000149943478586363
4.94579065578293e-05
7.67333080876966e-05
9.78346700129984e-05
6.22639441050503e-05
8.02533911540782e-05
7.35851258816194e-05
8.88373891648088e-05
7.12527615862765e-05
8.9718767192187e-05
5.99141943219479e-05
8.9631067600718e-05
3.3575683969393e-05
0.000127706847084442
6.66369292044733e-05
4.86031121086429e-05
5.6909073383338e-05
3.54546023415877e-05
5.40399683191573e-05
5.40575145149617e-05
-1.84805500880362e-06
4.37332616620257e-05
7.82096261423646e-05
3.18236704914978e-05
9.24125855688348e-05
4.666705586166e-05
4.89069328606268e-05
0.000127618644301629
2.89068274295859e-05
8.18191682515492e-05
3.59347427592164e-05
8.51683855280483e-05
0.000100282675214567
5.10205567660627e-05
5.90684361113976e-05
1.05749320441465e-05
6.02339352140231e-05
0.000113697171127355
9.56553779299516e-05
5.13312840966204e-05
7.99793446815403e-05
2.66864278700594e-05
0.00011145876988432
7.03689060710748e-05
8.30523349197128e-05
7.52172802208174e-05
0.000106873279250614
3.61972861001511e-05
9.81329107208625e-05
9.91317125221149e-05
5.28981927889783e-05
5.45286631884667e-05
3.15807045334487e-05
0.000105360826846678
0.000131052258498536
0.000105898740950274
5.27255675922794e-05
0.000143376212216734
7.66059161751876e-05
-1.34024399007451e-06
6.21986399092489e-05
9.13786953379458e-05
0.000124091348012705
-1.30669049803359e-07
9.43253040789492e-05
0.000107666527094691
3.72605959710802e-05
-2.56647384660714e-05
9.39989241123924e-05
7.12444332056144e-05
8.6815488637585e-05
1.962211856492e-05
6.20619369690217e-05
4.77100306269429e-05
9.98838253460959e-05
1.47841252937313e-05
2.73904363243372e-05
7.02361557359828e-05
0.000130320390716107
9.86796204430009e-05
6.19153166995891e-05
4.54953363738698e-05
3.92774187750416e-05
6.77128443824197e-05
-4.71579863996939e-06
8.7613211266685e-05
3.07732385425412e-05
9.72261188257318e-05
9.04940071517201e-05
7.08424899517999e-05
5.31641144531151e-05
5.549925658437e-05
5.59247399663143e-05
7.0735799470595e-05
0.000128480815084218
3.90358750475839e-05
4.17903048749827e-05
7.95082237359623e-05
0.000137813319453784
3.52138808936578e-05
8.27111167181923e-05
0.000114784646316403
0.000126759474389145
7.46769228858455e-05
6.84964743119834e-05
5.85732474780071e-05
7.89197068965069e-05
5.93695169060747e-05
4.15814301459528e-05
6.25047429577956e-05
1.86222327194719e-05
0.000116231925740404
0.000145055189420207
0.000102539287376086
6.24515433610478e-05
9.19576338979769e-05
4.9985567812837e-05
4.2601885695025e-05
8.17370063711497e-05
0.000133258613671644
0.000134083803116102
3.7348833073987e-05
5.32708199769428e-05
9.93458925463251e-05
0.000100443502944706
5.25894592522383e-05
0.000132934877926178
0.000100355295087498
1.09917336952148e-05
0.000121081053861623
8.32002637127822e-05
4.99670127819576e-05
4.95540534304992e-05
0.000118617973254342
0.00011282983115922
0.000148080386102122
9.72284703513711e-05
3.28191774683012e-05
1.51484608637078e-05
8.82176156937165e-05
0.000103899194295717
7.64666049517278e-05
0.000138708909158845
0.000126333533434853
0.000176088020231232
0.000116806129062879
2.72294554399529e-05
2.84272931390048e-05
6.09171758455277e-05
0.000109548868718345
2.89215006027123e-05
6.83648973628742e-05
6.11097621183742e-05
7.71034504625237e-05
8.75824448976315e-05
9.31601701913106e-05
5.67592959907679e-05
6.28185303913836e-05
6.22510899479408e-05
0.000126814480911286
0.000108548764831072
4.16093075413282e-05
7.27476480096774e-05
0.000112110328330346
6.26522226603422e-05
5.87759866688264e-05
0.000161462967340004
1.16345826552069e-05
4.95389412533535e-05
0.000125527505071251
0.000126155626425659
8.24041835715207e-05
0.000108568916930814
8.1382965533053e-05
0.00011828848963506
7.52307704108009e-05
4.08310130621709e-05
6.09185613512274e-05
6.742166758486e-05
9.52596949335481e-05
4.82670756571395e-05
1.82099355419998e-05
1.28864260289842e-06
0.000131534993626581
6.26303312165429e-05
-9.22535090400648e-06
0.000150976578166127
6.36129493041005e-05
0.000138222418422039
7.27759924751217e-05
2.07317608530991e-05
8.29259196112832e-05
0.000112720633581154
0.000103146990829832
8.30109442143045e-05
5.61339643203823e-05
0.000141717951671431
0.000129284353353328
6.58688143002195e-05
4.40861891382908e-05
5.20102957009921e-05
8.93385194233396e-05
0.000110596142695157
6.86938956254412e-05
7.44331721564068e-05
0.000107767910948543
8.42089825293894e-05
5.1808881296336e-05
-3.39248900923796e-05
1.96972196653375e-05
8.90132717095891e-05
3.35795155564875e-05
4.04402258148402e-05
4.1366283127507e-05
4.42323502186454e-05
-1.33161665344264e-05
8.68998642484574e-05
3.69128861887141e-06
8.20924974677345e-05
4.79950838725633e-05
9.22392932961483e-05
8.94608187604208e-05
7.38518964368288e-05
0.000133875660024165
9.34657824193639e-05
7.42606844943732e-05
4.55385570259067e-05
0.000128812970142063
2.22539827065245e-05
9.40050001755799e-05
6.45552543321627e-05
4.09847940345254e-05
5.80017285222613e-05
3.50879992689714e-05
0.000113560756312108
7.03277854437972e-05
9.08498654870997e-05
1.91878508052094e-05
5.00083547951206e-05
6.39541660732321e-05
0.000111750701601228
3.3808126468448e-05
9.02467668151369e-05
4.30671800957051e-05
3.61326658266918e-05
0.000118892228399651
0.000104522807830228
0.00012634436978248
6.40878742672234e-05
0.000102852914136376
4.64891727110426e-05
9.54901324395276e-05
7.28066439135654e-05
4.92032103683769e-05
4.75765072973619e-05
0.00010625853752085
6.64957147468408e-05
5.80150312084095e-05
3.81350870046225e-05
9.83412341636201e-05
7.12510090593858e-05
1.64547957166271e-06
6.39165843116259e-05
9.14081797575939e-05
9.08552571144339e-05
0.000125386090745817
5.79836852238292e-05
6.06111910726396e-05
-1.22517399563995e-06
6.38953376517031e-05
0.000164489090443762
9.75293182674594e-05
7.43923247028092e-05
0.000129758238602005
2.95084159719495e-05
0.000105979403208408
9.49064575829734e-05
0.000105406896913826
6.45592887874253e-05
-2.2553912928687e-06
6.22127795584677e-05
0.000143752807811169
6.0576509063299e-05
9.43769326367144e-05
2.96010448649533e-05
8.77318533059257e-05
0.000116773732961751
7.05551890976485e-05
4.89410964096688e-05
2.93841850320214e-05
0.000135761726548351
2.43636358269171e-05
0.000102256930328511
5.22569066866344e-05
1.63457023744507e-05
-1.85095749724987e-05
0.000102248925684692
1.70353887196439e-05
7.716272404928e-05
3.11193295286736e-05
6.93615320733313e-05
4.77761233193994e-05
0.000100068218639665
5.73502580157627e-05
6.91887401851934e-05
0.000119186930860162
4.11398153518085e-05
1.89159578616475e-05
6.6064509648361e-05
-2.53425285040621e-05
5.12175392560823e-05
4.06431914134687e-05
3.86285856277555e-05
0.000113853524718553
7.03416510395376e-05
5.43086047391439e-05
0.000111256566261654
5.80781213199105e-05
4.72462391059362e-05
0.000129887339706563
4.19355174948047e-05
5.90703950980624e-05
5.30098782335471e-05
0.000116236763434484
0.000127998099374974
5.10054449255149e-05
5.35258793962202e-05
0.000116823835512913
7.48124025999803e-05
5.49167196601008e-05
1.08659346243018e-05
6.41914203495984e-05
6.20573278780928e-05
5.61101749605451e-05
5.86062088391991e-05
5.40952648424715e-05
3.84969000317558e-05
9.28796625039695e-05
0.000145685616305198
8.68554031372885e-05
0.000127519304311659
8.71795418961992e-05
7.24620810502996e-05
0.00010882817710062
0.000134463991591011
8.97590065939899e-05
5.01562545512147e-05
0.00013828902425807
8.37755005908253e-05
5.32729284562891e-05
0.000104402188382503
7.89137604308662e-05
4.85576687334647e-05
0.00011878724071531
6.52406653283373e-05
2.92984910558862e-05
8.2746257759644e-05
4.95920381900078e-05
4.9037293759834e-05
3.11863623886418e-05
0.000132905323030137
-2.24200100520969e-05
3.17167027494014e-05
7.87476640556749e-05
0.00018447841579988
4.53394790177035e-05
2.82014263467709e-05
6.27934572399299e-05
0.000124739884737851
9.06783728926566e-05
-1.46043541685096e-05
0.000103736622042834
9.45624339232495e-05
0.000122745418850616
6.69695606287429e-05
8.99089264085637e-05
9.78780513394155e-05
9.10603589207286e-05
3.25703540682496e-05
0.000111695920308809
8.8470068767169e-05
6.40745632624278e-06
8.51688245188062e-05
1.54134670948232e-05
-1.3483310595788e-06
5.86864090429366e-05
9.85637021982439e-05
3.34259907950445e-05
4.24073460726531e-05
5.89563781521819e-05
5.93777903912419e-05
6.14828804163603e-05
5.69073608705687e-05
4.93586135140106e-05
8.18733214821054e-05
8.66927869536193e-05
0.00010561795422616
-1.05744907962769e-05
9.37046474722097e-05
4.5359346892292e-05
8.96804867800685e-05
4.64607506700794e-05
1.79930362125276e-06
9.79625436104201e-05
3.80258843456153e-05
-8.79119876006525e-06
0.000117562350043844
0.000108909496988434
8.95450194151778e-05
0.000133526857885247
0.000102108334568091
6.18088814103649e-05
1.14052737417334e-05
0.000118120009649113
9.49397611106124e-05
0.000130508480364121
5.02233331006545e-05
9.60618370920041e-05
5.90890559139844e-05
2.46995636052696e-05
7.42210360800024e-05
9.78296965120573e-05
6.70068907951689e-05
9.3451936264143e-05
5.5530502758106e-05
-1.44036226554608e-06
6.67215991178362e-05
5.39214657279001e-05
6.79687357151818e-05
2.76093886121262e-05
-2.28055224712406e-05
9.96492477908214e-05
4.61190777886604e-05
6.13558736305155e-05
7.21005109461153e-05
1.81817586531157e-05
2.99994030880239e-05
3.68442561789281e-05
9.42945953807166e-05
0.000116748868104423
5.75651496282516e-05
7.58657085117401e-05
6.98500563748731e-05
8.6952378322362e-06
5.91059082849371e-05
7.34519071098664e-05
4.15702069191398e-05
7.42652587527361e-05
5.90201180829404e-05
-7.27895534042611e-06
4.10260350468561e-05
0.000115520481114294
4.14273227556167e-05
-2.75162381834958e-05
4.93356694727115e-05
5.86089368388096e-05
5.79310509031183e-05
5.02500184025566e-05
9.94901568290259e-05
6.73331982904775e-05
0.000137229342798943
9.53466158617341e-05
0.000116912089864081
0.000101196051673034
0.000111761378545742
4.02997304327869e-05
9.44816567852262e-05
0.000120802027473618
6.66214854166707e-06
8.86194057242735e-05
5.8892339446425e-05
3.90740857361127e-05
3.33098836451388e-05
0.000127152292219968
8.9756921927529e-05
1.97831099165187e-05
4.24314206733878e-05
5.71728972882979e-05
6.83069718413656e-05
8.8089630413884e-05
2.36448218801591e-05
3.13801059170504e-05
-3.69530646287023e-05
9.18355277775197e-05
0.000101043834485392
9.24612342281222e-05
4.15973788951603e-05
7.33018784162641e-05
1.50735230075611e-05
4.45864581445562e-05
4.94099672382611e-05
4.37449594458096e-05
5.57371130085069e-05
2.90874549241415e-05
9.91845997915049e-05
9.54073871116907e-05
2.99207561847586e-05
0.000101452554449354
9.44031502348684e-05
3.23191604091762e-05
8.15493396788487e-05
7.60107816514166e-05
4.56043838513824e-05
0.000108386720089288
9.74881048613027e-05
7.38333192973724e-05
3.7853235938263e-05
0.000135892875894651
3.335003897266e-05
1.42674424216361e-06
7.22010496980199e-05
0.000117315704831957
7.83604519992932e-05
0.000132653415658565
7.86007132905673e-05
0.000125774914864042
2.97684323942164e-05
9.22778084062214e-05
6.51082749210778e-05
9.91582753258941e-05
3.88330513215055e-05
4.02746660586519e-05
0.000105185786642673
6.88509677045494e-05
7.60847396411312e-05
6.04388034261642e-05
6.96509963548005e-05
4.00315830984362e-05
8.74101233082013e-05
4.70903227415062e-05
0.000121091188661638
4.85820201383369e-05
9.29446470825218e-05
2.60903670100238e-05
1.91757651996384e-05
4.21944898508961e-05
0.000131589611720089
7.93307042788739e-05
4.83825035999018e-05
6.25624024271462e-05
7.9842771911391e-05
6.40886256638633e-06
8.01634970666557e-05
9.92915306856544e-05
5.86615215801819e-05
9.26430775321701e-05
6.4223435737886e-05
4.07127321557004e-05
5.04379681468141e-05
3.71402888069837e-05
7.15297865101292e-05
9.54489953031313e-05
5.84960376011413e-05
1.98558534630062e-05
6.19094337594412e-05
6.37391942856994e-05
6.58620878538782e-05
6.38189383469502e-05
4.37161068161488e-05
2.0393523468584e-05
7.74037252906954e-05
9.90607639219637e-05
7.29196143234484e-05
1.85628187305282e-05
3.73561859637772e-05
7.90912235065832e-05
7.82248596978803e-05
2.25798478700962e-05
4.31809946769879e-05
9.95452259290065e-05
0.000127927729723041
7.06157257757926e-05
0.000121308214311735
6.86494446715765e-05
5.25058805705713e-05
8.35259411531805e-05
6.43952798435742e-05
4.56839589277594e-05
0.000120223426819218
6.63065565190562e-05
4.94350277259437e-05
7.34765868179063e-05
1.30907659403389e-05
0.000127503688475715
6.52375049095923e-05
7.49438784830807e-05
7.42092959651131e-05
4.90256781029156e-05
-4.22365768595908e-05
8.8074782483761e-05
6.51085399666719e-05
0.000130341095410297
6.9262962941941e-05
7.3467711382767e-05
3.91955194549105e-05
0.000154148985770894
6.80906911947141e-05
4.40336029824193e-05
6.62209027788001e-05
7.88788538886883e-05
2.86564975452124e-05
7.4724331920459e-05
7.76883643219193e-05
5.55143131690851e-05
1.36773466903452e-05
8.49007497529424e-05
4.26343229562918e-05
5.00224946122878e-05
7.9482210495626e-05
9.88911871791759e-05
0.000117905441132458
2.73550837309191e-05
9.20970892873718e-05
3.41875024970305e-05
0.000120695195399263
-4.13278175419076e-05
7.65525995127112e-05
0.000109821370303654
0.000124619771898376
7.02359471304191e-05
4.75409395355089e-05
-6.68248416374654e-06
0.000107231933325594
3.95845226527975e-05
5.68421081542638e-05
0.000117456096750211
6.54257139227947e-05
0.000126028373677564
8.35827199650557e-05
0.000122500256789352
4.82358929501311e-05
2.99667123850756e-05
6.31678226076756e-05
7.22154356882376e-05
0.000118194797217164
0.000141688541649814
9.50815573539218e-05
5.69389233382914e-05
0.000135719617305309
2.94186177799917e-05
5.77119127576408e-05
2.14422859877387e-05
0.000117742501852326
0.000114203428115098
0.000113749499100219
0.000156857842416022
7.28840886120764e-05
5.66512931140052e-05
6.07713785759965e-05
8.98759867502953e-05
5.64985726539307e-05
5.40018900273037e-06
4.55115592081534e-05
0.000125783053962971
0.000130295753260849
3.4730342615727e-05
8.98140669858293e-05
3.34929530945429e-05
2.59830947394963e-05
4.95280671486416e-05
3.39038960693461e-05
2.53160812330573e-06
0.000107104495738741
0.000103807510066087
6.81624899654852e-05
8.00951102085553e-05
9.93153738904911e-05
7.37062008732998e-05
0.000146007101124919
7.85756382986456e-05
6.80977187854311e-05
0.000129644622273995
7.4938085425161e-05
0.00011598897737321
-1.26641521942181e-05
0.00010145276716179
0.000147995390067838
0.000140284978331775
5.23882655839154e-05
1.94482026397896e-05
3.73324985306234e-05
6.16665534796432e-05
5.05069318046094e-05
6.11326149613727e-05
0.000108425426479099
0.00010322746156113
0.000123567634628862
-1.50158937036156e-05
7.77301882585023e-05
6.59383648198451e-05
4.5218702165243e-05
8.83528701649435e-05
4.59153388849707e-05
9.69934151696487e-05
8.31296266665047e-05
0.000114137094195435
3.6320912416386e-05
7.33358194325182e-05
0.000107505531854141
8.84718177182196e-05
3.94649851451928e-05
5.80942621264734e-05
8.87100000068255e-05
3.82057859836798e-05
0.000111915015132394
8.01081971423416e-05
-1.36163177044568e-05
3.98479087319898e-05
6.45431702526847e-05
8.17940746810662e-05
8.30414322068504e-05
8.85733209801735e-05
3.81372722213034e-05
0.000142620917531412
0.000103337361642496
0.000109026005764418
6.90758648683227e-05
9.86785875074686e-05
7.47910398382463e-05
5.42191128871109e-05
6.79201483028948e-05
2.77051448509955e-05
7.71334739183982e-05
5.49618531227382e-05
0.000119710190770873
1.26044321042822e-05
7.62486324048336e-05
7.64573907549477e-06
-2.20584403650633e-05
6.94754530608812e-05
4.12834185137796e-06
0.000110595375253439
2.68886359282595e-05
9.70954564310444e-05
0.000112724997092977
8.41299934255294e-05
2.04789245527921e-05
6.697602707928e-05
3.45456166244493e-05
-1.99817265782619e-06
7.63828307246417e-05
6.61364396617142e-05
0.00011125593691119
1.49666407063815e-05
5.49475289560438e-05
2.28033338569608e-05
9.96573205983774e-05
0.000105294571790759
0.000105694757861369
2.8683143242657e-05
8.23307122100643e-05
1.24288443705797e-05
5.50893508914339e-05
5.40990870109404e-05
8.74677818324544e-05
0.000166969609165949
2.41372655739944e-05
4.55650446683201e-05
3.9835365460874e-05
7.05593856660069e-05
0.000106667102699302
4.84175768796333e-05
0.000101652847918448
3.09702286897617e-05
0.000113014021486133
6.20515640110801e-05
6.10617094376832e-06
3.16553078599375e-05
8.23181915043148e-06
0.000153586347433644
5.01113523139654e-05
0.000110981548531835
8.23565503176182e-05
1.54532692093946e-05
0.000119228195458302
6.2983493189037e-05
0.000103280068946209
0.000106227215506225
7.86879431402849e-05
0.000111645951472448
6.62503978610208e-05
1.26418267860902e-05
6.64847742211914e-05
3.03334202897883e-05
5.5695601311717e-05
0.000132234496603208
0.000168553800724036
0.000104403220565342
5.27487534243488e-05
0.000137997524149158
4.92887128448013e-05
8.55894917118848e-05
0.000122262908399392
9.88759531107869e-05
8.87549709458029e-05
1.00210171584957e-05
0.000167275978337315
9.76376468794538e-05
0.000103578769493589
4.75272872939093e-05
0.000103739749339004
0.000121931179598303
5.76972279087475e-05
-4.22235242108756e-05
2.54889875104353e-05
6.82936137339054e-05
5.46983301133106e-05
8.62735526909148e-05
4.29581319196324e-05
0.000106545080321364
0.00010750661454097
9.43068680353861e-05
3.83280857773169e-05
2.57708663390385e-05
-1.31028728174488e-05
5.93338262794972e-05
2.56078438876838e-05
5.60875960596225e-05
0.000158382874767787
6.34311484043783e-05
9.72816141656285e-05
6.25511452868188e-05
6.80191606264665e-05
9.02958026353768e-05
0.000102796455762404
0.000113128857377727
8.29925924022484e-05
5.82413568950305e-05
0.000104767956158307
4.78959144067178e-05
3.78032943272413e-05
7.82956108482811e-05
0.000130874102449925
4.89094619307236e-05
8.43029057892788e-05
6.5588115627346e-05
7.65400457612078e-05
3.06251376509528e-05
0.000109232916544592
0.000119786063376158
8.63987550142856e-05
0.000100478583203896
0.000105104559646978
0.000115117543986432
7.94489160885498e-05
5.82315024633762e-05
2.96922084854115e-05
9.338030783407e-05
0.000142680088491315
1.92234995413874e-05
9.21974741233529e-05
8.1112272582875e-05
-4.1229852930915e-06
9.88110452045555e-05
6.89129340400186e-05
8.20044968121323e-05
4.80384775747879e-05
0.000160954247423808
1.21441703653626e-05
9.42648320196498e-05
0.000121669885224425
7.2251329930881e-06
3.49754928006692e-05
8.91548977486521e-05
4.78840334299299e-05
8.77225778754496e-05
6.21607697303771e-05
0.000122151311333151
7.34278630493832e-05
0.00012956340561976
3.42970443476562e-05
4.12546121268654e-05
8.28848968501705e-05
4.63090418401705e-05
1.22924565460129e-05
6.16680431732079e-05
6.55189767017294e-05
0.00010768277291317
7.14366095459471e-05
8.00939746996267e-05
2.0700455611241e-05
0.000124830800988395
0.000127053955799886
5.51305822358287e-05
6.22467946813961e-05
5.70782602326188e-05
8.69450680895633e-05
5.24494326478359e-06
6.66288797396126e-05
0.000111430563582642
3.65488389416125e-05
6.55686091937627e-05
6.52436739018345e-05
5.88093478883128e-05
0.000105102952121782
2.64121979156029e-05
0.000102223016929839
5.19192516902568e-05
1.47451468368734e-05
1.8245024703223e-05
6.262074151445e-05
4.74955376935652e-05
3.47832602174555e-05
6.47580282462689e-05
8.6065051668197e-05
5.37172693543655e-05
5.40317776262005e-05
0.000144470772855215
6.90234741413821e-05
7.95494427813983e-05
6.89471174831627e-05
5.48284065290739e-05
1.48291686619171e-05
8.15909484763019e-05
7.46912025929751e-05
3.2543560227488e-05
8.09018841079588e-05
9.23626908056878e-05
4.31528745249716e-05
9.74108424074977e-05
9.75436598054105e-05
7.47561725763208e-05
3.57549358346699e-05
4.89240090041522e-05
4.54774976314246e-05
3.53193877101789e-05
9.32430164689426e-05
9.01774585418163e-05
4.46912961922045e-05
8.76304802691956e-05
2.38883128981214e-05
3.19054679668764e-05
6.28727068907602e-05
9.0538817102457e-05
7.45152235282428e-05
0.000101251904152115
-3.31756941535327e-06
3.88380118403854e-05
2.83435976529267e-05
9.61982605344078e-05
0.000108802147861876
2.30218135296369e-05
7.93613781869049e-05
7.08017951009978e-05
-3.31041734622367e-05
6.1973915998076e-05
4.58521475801365e-05
3.06726141896053e-05
5.49851902518181e-05
1.17693711236996e-05
1.41072779964816e-05
8.79926757012926e-05
6.97424751494353e-05
1.46399319764985e-05
0.000112223006198937
3.76283679355205e-05
6.93322665573309e-05
7.07235070514298e-05
0.000101249800149763
4.76244460188094e-05
6.54900829517173e-05
-1.10938013381383e-05
8.29114279961958e-05
2.82078936452721e-05
2.83120639262903e-05
0.000108847115324966
3.58826924155217e-05
9.34035063381337e-05
2.32476944407802e-05
5.25399049721462e-05
5.2904954393392e-05
4.9187809769478e-05
0.000111428092995836
5.57518512547089e-05
0.000135712553287196
5.81856848841927e-05
0.000142404777068036
4.5896695460378e-05
9.09815755811693e-05
1.4344276579263e-05
9.07977915801848e-05
9.76018670989509e-05
0.000117539606971184
0.000109065119736988
8.87506944991749e-05
4.46022293624315e-05
-9.87657311981099e-06
7.13367962318613e-05
0.000101826788752816
0.00012465025106098
0.000130396905696431
9.67436259081177e-05
8.35139395730018e-05
5.27097316230015e-05
8.78301302225588e-05
6.46080638415621e-05
0.000119430381336442
2.24080249703901e-05
9.67494714522878e-05
8.78923244859274e-05
5.77436288084291e-05
9.56301570202865e-05
7.43322681747926e-05
9.83460791491985e-05
4.3393889911925e-05
4.42523190467289e-05
6.46522616371922e-05
2.73526703442193e-05
9.20353782831642e-05
2.97977216360087e-05
6.25809255887078e-06
0.000132277080248204
9.43966647805823e-05
7.18047898822491e-05
5.09952214094755e-05
5.98150043340296e-06
4.09041530955299e-05
3.63752092554788e-05
6.45764614291763e-05
0.000117523095831185
3.5631052120796e-05
0.000107837056164515
8.54201540032611e-05
9.62691071984571e-05
0.000103101833424847
7.05691843342988e-05
0.000157860861824268
5.84631157500154e-05
3.67742105625164e-05
4.3444338131576e-05
0.000139252100811062
0.000105468196663058
1.65540239405444e-05
6.45318410698397e-05
3.87675014947136e-05
8.58609391381775e-05
0.000127019114747083
8.82837134528695e-05
0.000100046091614212
2.52232552028033e-05
0.000115025421426059
3.09078853597376e-05
3.51598334422916e-05
8.86206648130353e-05
5.38929104867018e-05
-8.95755774114625e-06
-5.71344896422381e-07
4.34894468585738e-05
7.41654953657088e-05
3.63525663620683e-05
4.60129017897801e-05
0.00011074862419368
7.64728919632596e-05
0.000109518575045598
4.98061418375538e-05
7.73279432637725e-05
8.62162800234578e-05
6.81356035861256e-05
0.000102229800886269
0.000109197859457573
0.000103179554386516
-8.48858977278554e-06
0.000135660158703057
5.44666673476316e-05
0.000108221863445051
5.93836552624307e-05
2.49753919162716e-05
3.34997585744332e-05
7.98840522788627e-05
9.80793613601351e-05
9.50646204233959e-05
9.33485044755308e-05
-6.72647157825399e-06
9.85276465597209e-05
6.71509706472797e-05
0.000169818060654855
8.39117399929853e-05
0.000107833224726515
5.95462068485768e-05
9.7943765559094e-05
5.84283553981586e-05
8.75359459015916e-05
4.76001942213623e-05
5.8187526880501e-05
6.5543106265324e-05
9.11816676043638e-05
6.43727270868542e-06
5.70199546553265e-05
6.67850513269298e-05
0.000111011354727268
4.12407504284617e-05
1.58489370197767e-05
6.0371734218384e-05
0.000130685962475057
0.000132960757785009
3.61570198816589e-06
0.000122590155159378
7.61021335800855e-05
2.7906225734813e-05
5.26896947287058e-05
6.49866623178147e-05
3.40706995342087e-05
0.000130478892075392
2.40322294458183e-05
4.00540513722163e-05
1.42373478622602e-05
8.81384786001964e-05
1.08226592072564e-06
0.000131661629862467
5.32824622383424e-05
5.59345187484332e-05
9.94964072999557e-05
0.000112232262863282
0.000135235201725531
9.19810265521948e-05
0.000113090798759518
4.70466873395341e-05
5.90686364747773e-05
9.06227976951002e-05
7.43019757046281e-05
8.71520882866244e-05
8.16508905708722e-05
5.57536911458606e-05
5.52054665601493e-05
9.37095143114354e-05
6.72614057327773e-05
0.000128227806170943
3.23897481875216e-05
5.52801759997612e-05
0.000117341750373246
8.26551285256633e-05
0.000147911018860914
9.05939672679038e-05
7.70829232463212e-05
0.000115497886083322
0.000139933627881831
-3.49091018773333e-05
0.000136657185065895
0.00010213557101719
0.000101658840523218
3.42951728943387e-05
3.2268273374856e-05
6.55837729118917e-05
5.58314460601438e-05
2.53800986795331e-05
0.000132249136397442
7.06147214552822e-05
6.58157804369031e-05
0.000137868119608814
5.19543989818607e-05
7.98612585275772e-05
4.28751017205304e-05
4.74635469101417e-05
0.000124968480657022
6.21549598599036e-05
0.00013465702653822
8.95536032254185e-05
5.72139648499737e-05
2.31104161715376e-06
8.51106327002117e-05
7.88737793498812e-05
6.67890415078887e-06
5.79308282294019e-05
3.45741833443428e-06
7.54349149159863e-05
9.89039818187348e-05
0.000107367286966074
-2.29876733654345e-07
7.04006972969568e-05
9.13077968726971e-05
0.00011752672975652
-1.35616719247257e-05
0.000131007832929519
-1.1631794657311e-06
3.56669699725906e-05
0.00010148704591184
3.15853749364207e-05
4.23729784703379e-05
9.5675319611866e-05
0.000155816191086432
0.000155840696724878
1.47312029565171e-05
0.000105277521276005
9.03372368732686e-05
6.74722943017541e-05
3.10489445175722e-05
9.36616495070156e-05
0.000111568975485318
7.57227250689308e-05
5.975451465911e-05
5.53262867604385e-05
8.36666887969825e-05
6.75936416634414e-05
2.64419453742589e-05
0.000148536948162089
6.8727104052464e-05
3.96347880342945e-05
3.25236684940232e-05
0.000107226852818117
7.12612360375753e-05
3.4937503544371e-05
0.000106483953008713
7.25739362831233e-05
0.000118211296948466
0.000112322363490861
0.000116928289359463
5.52449675390514e-05
8.32766630593088e-05
8.25424545271628e-05
8.63382618349963e-05
8.99979418061811e-05
0.00016815357543251
3.9925281769581e-05
1.22787636596417e-07
9.31086117603037e-05
5.49776458259126e-05
1.62369725169823e-05
6.67151664515928e-05
2.52542813391894e-05
7.50787273547095e-05
3.12876811064581e-05
5.41574710152145e-05
7.84007296704592e-05
6.77937370195829e-05
1.55441216329061e-05
0.000110114664950105
4.18373334846276e-05
7.26187892416161e-06
-2.37778305162106e-05
3.27274251038332e-05
5.69403791866437e-06
0.000108137862599484
2.94798465652933e-05
5.68556674073589e-05
0.000123000562274096
7.86299074554798e-06
6.59935862395793e-05
0.000124232792007687
7.1246341106848e-05
5.84021314820823e-05
0.000141699977217932
7.40626732580618e-05
0.000160984215731638
-5.93162637454774e-06
1.8659430989262e-05
4.98704550461163e-05
0.000101690234153555
7.46799283961467e-05
6.20334535883746e-05
9.35001237462695e-05
9.76440613884537e-05
3.94190969587431e-05
6.66526260367298e-05
0.0001579364246976
0.00013030465185462
7.17690120895956e-05
8.13434297951634e-05
3.00910328170748e-06
2.66245633390579e-05
8.8144691750316e-05
3.41738364599674e-05
1.41386659295556e-05
3.7444090702738e-05
6.54588163633462e-05
0.000173592145045462
2.82161408380462e-05
6.79770314391151e-05
8.8666538818064e-05
8.50893190151731e-05
2.85936468817988e-05
8.91938676333594e-05
-7.50601612825759e-05
1.60543274619379e-05
2.1030540451694e-05
3.61132336662011e-05
9.63067882259937e-05
9.6869427100322e-05
7.76084576640294e-05
8.22313252401933e-05
9.54053356840103e-05
0.00011077714406591
0.000118140198790822
2.34628256939401e-05
7.1362900498508e-05
6.61767217182781e-05
8.64452918729963e-05
5.25239279795845e-05
0.000126626002565614
0.000183201375857706
1.83349996358932e-05
3.33002081211688e-05
0.000117616292807633
6.88109672168004e-05
0.000161982675966942
3.22803003663738e-05
4.37153688766099e-05
6.61118350907852e-05
4.66197644633546e-05
7.37977546534492e-05
7.44365923958144e-05
0.000132289908706786
2.13564271458297e-05
7.11866587885666e-05
7.22402641690779e-05
3.72558041773571e-05
3.25405108326933e-05
0.00010162235398556
6.4041583450694e-05
0.000129587694151731
0.000160444375195841
-2.0079164593535e-05
9.60290406775107e-05
3.33595761983653e-05
8.4511774549798e-05
3.30136051474059e-05
0.000128226122199244
7.95648622342246e-05
2.24119435912098e-05
8.0500249054585e-05
1.41686483520899e-05
0.000127133919774435
2.69579876092781e-05
7.70408589125963e-05
8.03635935877887e-05
4.96915337571496e-05
7.70685613750716e-05
6.0061935613814e-05
3.89541199514281e-05
8.95788252454693e-05
8.20677034735388e-05
9.61779189849411e-05
9.55643273916335e-06
9.47376553585418e-05
9.5164710683471e-05
2.76671338415499e-05
0.000115902287363806
1.79761868515189e-05
1.73616674770092e-05
6.14631915663329e-05
7.16388782541997e-05
