# Supplementary material for: Research on computational propagation and identification of mine microseismic signals based on deep learning
Source: PLoS One. 2025 Oct 22;20(10):e0334641. doi: 10.1371/journal.pone.0334641 (PMC12543183; doi:10.1371/journal.pone.0334641)
Supplement: S4 Data — (ZIP) [file pone.0334641.s004.zip › 000100600002998.xlsx_0.txt_24.txt.txt]

4.928199996913e-05
-1.30862146680529e-05
4.69660958646446e-05
0.000115794467806155
2.57384475916678e-05
5.96993565974945e-05
5.18249406645385e-05
9.87461995573815e-05
0.000103428094117923
9.78732607883865e-05
6.84490177969551e-05
0.000121941015824008
4.07157005726305e-05
3.67659645248384e-05
3.02377907395513e-06
9.26201001781771e-05
3.30757021066042e-05
0.000130946073945768
6.90284853294416e-05
4.42280382537613e-05
0.000129029722433402
5.9883317913386e-05
5.46100681188844e-05
0.000112367771177523
3.20101174327309e-05
0.000108969944245096
6.84158712169385e-05
3.60650409594847e-05
6.50651246867883e-05
5.83125839809571e-05
0.000105444791461923
0.000124990665956067
0.000142181079564712
2.42118409310724e-05
9.54110591845519e-05
2.91547149140028e-05
0.000136572308394678
4.61833469250395e-05
6.37108968952397e-05
0.00011599494367733
5.01029174084757e-05
4.2909095036785e-05
9.41249591520758e-05
3.64378370808957e-05
0.00010177039502929
-4.84291567903666e-05
6.99217368048101e-05
6.24416099227116e-05
0.00011350845701917
0.000110113629562309
6.74854556025557e-05
4.99710329025884e-05
0.000102244613580293
0.000103729614806076
8.14023825246622e-05
6.1621983829747e-05
8.80841960932929e-05
8.24910831716519e-05
0.000120094191475221
4.16740232808744e-05
6.47200585149072e-05
6.03853462560146e-05
6.92674264944406e-05
4.51344754102869e-05
6.36310890307729e-05
5.49314732428148e-05
6.76276695066986e-05
6.01120080334369e-05
7.49041017070975e-05
7.55255275528108e-05
0.000152302311335208
-1.93111365251483e-06
-1.46685015925333e-05
3.29519003154807e-05
-1.7883298800808e-05
0.000103925809057249
9.07049330127689e-05
1.35240461340786e-05
5.06789748554848e-05
3.92113846794891e-05
0.000111746716162841
0.000106512411632284
0.000120929536419443
4.09384072021634e-05
8.76541600139875e-05
0.000109173090178028
4.73143221054059e-05
1.29523051458666e-05
3.53579561505942e-05
-6.36211322812064e-06
0.000109607799622065
3.52407572059752e-05
9.134412546141e-05
4.86203357167607e-05
1.35667560369773e-05
3.23202144280515e-05
0.000150349634311978
1.92332194199178e-05
0.000123812882688447
0.000136213795929483
9.43229302754779e-05
8.92393712469932e-06
0.000116768191397116
0.000176287868232049
4.33881716197339e-05
-2.14252341318118e-05
0.000117085463683321
3.78896324520884e-05
4.79601867824817e-05
5.35395354088023e-05
4.9079678209807e-05
8.78843475045195e-05
0.000141737994840931
8.75339490101436e-05
4.63100199050485e-05
3.84701765700212e-05
6.49590539733762e-05
8.46230693702071e-05
7.00527251395972e-05
-4.59461894068148e-06
8.59377153802291e-05
0.000128282492058214
3.02383573745299e-05
9.65264688026092e-05
7.87390623487512e-05
5.97761285930733e-05
0.000124010214506237
0.000121791874429104
9.33754574539938e-05
7.83380599753025e-05
3.3854340309877e-05
0.00011568408687732
0.000100103458376645
8.27990107749008e-05
0.000105103259846466
4.24768967738269e-05
0.000116140514595564
0.00012184440310144
6.84423330775638e-05
0.00010304405251298
3.17064825198263e-05
9.34077980699229e-05
3.27582008770292e-05
9.41398570594015e-05
3.14655323014858e-05
0.000100128421464878
7.04914034483845e-05
5.07813159396931e-05
4.09738187703542e-05
9.53284889464195e-05
6.91708522846784e-05
9.23492651245939e-05
2.13209991557597e-05
6.14861967762277e-05
4.37217104062664e-05
6.05778564869365e-05
4.64472310969332e-05
0.000113047428530911
7.15439735313194e-07
3.54695681471956e-05
9.15385389008189e-05
7.23502438002483e-05
7.13552455025227e-05
0.000109742836158771
9.57550193561792e-05
0.000116743266317553
1.34734453760681e-05
2.35606430814899e-05
7.26424848328823e-05
3.4461261529011e-05
7.48033548925856e-05
7.43409676801937e-05
0.000125709677981522
0.00011491508173211
8.17558679502905e-05
3.1047236812554e-05
9.30561853628339e-05
7.28947481532343e-05
0.000154156571862926
8.13332032683116e-05
7.82462156956076e-05
6.28938404567498e-05
7.54992639932076e-05
5.41196334641094e-05
0.000112622226191553
3.85263579774416e-05
6.9040896986094e-05
6.95569019954155e-05
7.86861484071887e-05
6.64178541651294e-05
2.34085197725927e-05
0.000105688376097143
7.13804690000231e-05
4.00240724014282e-05
7.38298193998789e-05
1.21281400006223e-05
7.31364369275824e-05
4.90814439524371e-05
5.75158865340916e-05
9.77837267633396e-05
1.86644692020371e-05
8.78092120189566e-05
1.46807046189067e-05
9.72952172629697e-05
6.39347698866402e-05
6.05476276100481e-06
0.00011015125342874
7.98916942489327e-05
7.43727682048991e-06
4.112086799737e-05
9.63063502545177e-05
4.62482631120976e-05
9.16514650371305e-05
6.04009119307062e-05
9.67822577742042e-05
3.72930420966769e-05
8.97349096373144e-05
2.77266397991861e-05
0.000172295137071737
7.09872963168857e-05
2.0791901889289e-05
0.000106235940650636
0.000109063819103181
0.000136869250930145
0.000101864834021376
0.000105189597111022
0.000113510650781817
0.000118632609248112
6.60442216567235e-05
0.000108014503360501
2.59507981358358e-05
0.000127691034868408
7.44718803494944e-05
0.0001308235483095
1.79358573197081e-05
0.000132086569227339
0.000152265209040854
6.31181854074322e-05
2.51662279643271e-05
8.00264622204451e-05
3.92462629576334e-05
6.21620023343214e-05
0.000119227460396049
1.09160291264529e-05
4.19008730946722e-05
-3.26079008427532e-05
0.000106151383929295
7.57705583469366e-05
8.20321161727892e-05
4.79980828726519e-05
0.000103540464507509
1.41491355167406e-06
0.000147941518608232
3.55988324043097e-05
0.000111581744228305
6.86147204990558e-05
6.81838040723448e-05
5.94479504677829e-05
0.0001719810729415
5.75426059053963e-05
6.41163767989424e-05
0.000101160372278539
1.01180290823855e-05
7.28657392576748e-05
2.78793225025598e-06
3.81129262180389e-05
6.22364121639014e-06
-1.99040321917381e-05
6.75051504628367e-05
7.45204551874606e-05
0.000125575599772661
7.43291009041379e-05
3.06312188891155e-05
3.59884850714744e-05
7.46130780014872e-05
0.000102863525783089
6.73703891202555e-05
0.000104124750226863
3.28575790905846e-05
-1.52501793273796e-05
5.42399788194884e-05
6.3985170096672e-05
9.58808014075035e-05
9.23173130860476e-05
9.4503774074085e-05
3.73831461043072e-05
3.2704879932088e-05
9.18528599955751e-05
3.69841443748093e-05
4.11553845199297e-05
7.81852241995248e-05
8.53009272693831e-05
4.69759353653021e-05
4.92699594895654e-05
5.64171174171172e-05
3.60399803587623e-05
5.07632241017606e-05
6.48155012383598e-05
7.00790553381736e-05
9.75896345418121e-05
4.83478051838572e-05
9.0040173374625e-05
5.48485174402471e-05
2.96761513032917e-05
4.46715076845207e-05
4.85683083260899e-05
0.000123031591496449
7.8043168345496e-05
5.24870855612695e-05
7.19773429004518e-06
9.09163521332368e-05
9.96170090582015e-05
7.74973913886159e-05
6.20057149301811e-05
2.93980512590242e-05
0.000185150858086366
6.63862881888756e-05
-1.61059373634943e-05
-4.74332584634273e-05
2.04576291516271e-05
0.000101742427733113
0.000141351961402753
0.000110734356300434
8.50100176901657e-05
2.78553435740385e-05
0.000128501734178512
6.02432420751061e-05
4.53041722809655e-05
3.63599430946687e-05
7.96621988764041e-05
9.89204367999579e-05
4.94270057494882e-05
7.99177984868709e-05
3.08241845903089e-05
8.86401003392894e-05
4.80158886207752e-05
1.91548131738468e-05
-2.88495531032617e-05
0.0001025548201216
2.84157861887183e-05
3.65683981407929e-05
2.49561253440825e-05
8.66945034068551e-05
3.69818641190423e-05
6.61256014438598e-05
9.91852121767098e-05
2.17315098887882e-05
0.000138962197644863
0.000128383199323638
9.73504333095681e-05
8.74496400392196e-05
6.84326356476564e-05
0.00010723655554365
6.07770339251417e-05
0.00016536928929537
3.80932879282115e-05
1.44168325938698e-05
7.13339051446456e-07
7.87953870947059e-05
9.72818272368805e-05
3.39430684894849e-05
5.7746001735786e-05
-1.36184788205262e-05
3.10702241189291e-05
1.56769646721663e-05
4.6358865805251e-05
0.000110810081443702
4.34696554716655e-05
0.00012625351100632
9.98521583539385e-05
1.06587961563691e-05
4.4083806474111e-05
4.7858658434547e-05
0.000140438335836845
8.51898094767091e-05
5.29202714872161e-05
6.88897626042857e-05
3.71312309282509e-05
0.00012141059587006
2.48146324884363e-05
6.22803335065037e-05
8.13945440437519e-05
0.000196851085386744
0.000135783458769023
8.01918239521776e-05
0.000150619038979428
9.22031853992943e-05
7.81516321810552e-05
8.03043716770355e-05
4.55733287009236e-05
3.22915482057563e-05
0.000102609582433367
3.72886810962516e-05
1.44382571057084e-05
4.82375785385394e-05
1.72057808907389e-05
0.000110960231410731
4.93259475300823e-05
4.86247999689462e-05
0.000116995479858674
8.48039532750735e-05
9.19202885151925e-05
6.31457081965773e-05
5.90584288323441e-05
7.80521947322035e-05
-1.14398946158679e-05
7.08243803786303e-05
-1.5678758057565e-05
3.66805358029064e-05
7.74414324941356e-05
5.68042387701989e-05
0.000109123400732937
7.1946489512855e-05
5.31993396813364e-05
8.93994792619029e-05
3.37961455445787e-05
6.97278786014466e-05
0.00012756196164288
9.92731364833188e-05
1.67522378714678e-05
8.71213076311457e-05
4.19867206705272e-05
6.88861539640633e-05
8.10044973065084e-05
6.12437186889817e-05
-2.55754096563998e-06
0.00011624008554911
0.000120272973535418
3.56576992505248e-05
8.31110665500168e-05
5.6886880441613e-05
3.07140456272961e-05
0.000137218215330564
2.81767271674614e-06
3.94934741759432e-05
8.28318934821734e-05
0.000111052018496392
0.000116496592970757
2.15929875698925e-05
3.35368394174489e-05
2.94695934605946e-05
7.93820705858107e-05
1.7706499402334e-05
4.28564162848825e-05
0.000148959718574267
9.50610390550271e-05
7.04957609432904e-05
9.02939752079015e-05
4.4391505271573e-05
2.82013215559224e-05
4.03137976851211e-05
6.30033990578984e-05
0.000135390403675985
8.03437219450703e-05
4.35231482483595e-05
7.1942750647494e-05
5.08992806125968e-05
4.88757056481569e-05
4.33329473637198e-05
5.51929709510431e-05
7.54049892297462e-05
5.861993023272e-05
8.62227343164085e-05
8.02907360129255e-05
3.70061503204345e-05
-1.26164619771459e-05
2.74466436928491e-05
5.85118057765151e-05
0.000114900052076485
5.06523166045586e-05
0.000170340387865969
2.24644689753593e-05
0.000111356651803827
0.000154088994277063
0.000103347138905143
2.25456713770872e-05
5.22800035118745e-05
3.48595661891622e-05
0.000168551068693867
7.27231515010317e-05
3.77018710081463e-05
6.73637918826329e-05
0.00013536125880243
9.99976313104407e-05
4.63107457458531e-05
7.32193473198849e-05
8.03497378328103e-05
0.000110606978907622
0.000137963961599832
4.78738618761732e-05
5.54410237668111e-05
0.000111216153281958
9.34322364566292e-05
4.92297620174069e-05
0.000100864552812209
2.94536169155503e-05
8.91255537902212e-05
6.22710619276347e-05
1.4328535650262e-05
3.87256403685889e-07
1.51727258136196e-05
7.43778787520631e-05
0.000121286967401589
6.67709680855472e-05
7.26487345172955e-05
8.5356341571571e-05
4.30845924467392e-05
4.4825155307955e-05
7.06439898291431e-05
0.000117192435495042
8.84069184786051e-05
9.60869823567599e-05
0.000146023522421542
4.22557813587752e-05
1.57769378031512e-05
2.59134915808504e-05
5.96626724138419e-05
4.25364325176968e-05
4.25405669273118e-05
5.92822695394787e-05
8.90922889397317e-05
0.000109694802835072
0.000107317321045812
3.6778351596681e-05
0.00011322605911779
5.41045177298783e-05
0.000128072554469797
5.59886406769094e-05
7.51827452982491e-05
5.61627716848548e-05
8.88676517813986e-05
0.000108700140882105
8.01749631363393e-05
0.000136095862038512
5.96283170140821e-05
9.03261560739055e-05
8.15649493880778e-05
8.85491193518982e-05
0.000135955556010913
0.000109556924173577
3.31905921212436e-05
0.000115594055984461
2.84176330845155e-05
6.96451783338243e-05
7.97350213207378e-07
6.23159253266782e-05
9.4009486818127e-05
4.81489438795321e-05
4.18008926263096e-05
4.34211231126251e-05
5.53152584079338e-05
7.44266153024633e-05
8.15349603937631e-05
3.0821289801593e-05
0.000145135292589373
4.34181629047677e-05
9.64163360011045e-05
5.28328606335173e-05
0.000113039516784764
5.63045883120823e-05
6.11899178428431e-05
0.000168603256237352
8.09366834967755e-05
-1.07992331913354e-05
0.000110656669792447
3.96339805722533e-05
9.89717571740263e-05
0.000134626065307033
4.42823796430157e-05
9.98099220558942e-05
-1.62149266428296e-06
4.61786905150348e-05
5.6713337482934e-05
5.26499033797248e-05
5.95431559606712e-05
0.000103409752444353
6.29761095169852e-05
6.9552840443879e-05
4.37012922030402e-05
7.62477983344755e-05
8.2083472794876e-05
6.2814469441805e-05
8.16556154130899e-05
7.83278372797807e-06
3.34613041357687e-06
8.39399130566038e-05
7.53341713323956e-05
0.000113593401607896
8.42382205904067e-05
0.000112247881438792
6.20909694108521e-05
7.36748540729464e-05
1.09883391752749e-05
5.56407864059221e-05
-1.11703377771627e-06
-1.28002729797337e-05
7.52525128941136e-05
8.60426504424215e-05
0.000128401564969914
9.11911034841122e-05
5.90531376748484e-05
6.24952321302665e-05
8.36382414676149e-05
9.95335976530527e-05
6.36343670154955e-05
0.000123290486378849
4.72195485408128e-05
5.35262003986258e-05
6.02040863703574e-05
7.40107221098511e-05
6.17020330049641e-05
3.39372846201299e-05
6.23968475450583e-05
4.95020310158641e-05
8.2540972535475e-05
8.98640789055739e-05
6.03398475151249e-05
0.000166996668937418
7.43785621820856e-05
7.29948085589082e-05
5.5527528674668e-05
1.47160003699491e-05
7.19916396058491e-05
8.78667252406156e-05
6.5972706100083e-05
9.75709412047952e-05
4.88458641239156e-05
0.000114964154649824
6.29556314591608e-05
3.82298779973163e-05
1.55506687637498e-05
-1.95464148991771e-05
7.06499193576476e-05
7.29318518664658e-05
8.23954840511809e-05
6.50466711165975e-05
-2.27222535345596e-05
7.57484097189549e-05
7.7877405974774e-05
2.94490585765976e-05
1.77093966122031e-05
0.000123765456773034
8.09786443054955e-05
-5.51564929189018e-06
1.64400417141148e-05
6.44999645923632e-05
5.20434161670753e-05
5.95976684245435e-05
5.61881855988041e-05
9.89104565920233e-05
8.8948365484212e-05
4.18447026403737e-05
6.65520016702656e-05
8.69447493727269e-05
6.08447883844594e-05
8.75855583713663e-05
7.21186960026653e-06
1.25092840054621e-05
9.23447405550529e-05
0.000110015170665217
0.000121674533040592
4.1029476591475e-05
5.04744425415999e-05
8.19137460278988e-05
1.41958656466104e-05
6.16494456829181e-05
4.14207236534913e-05
0.000125107710100136
9.74592636518901e-05
4.18680597289534e-05
6.07571854906002e-05
9.40809119492174e-05
0.000104536430395265
4.76208000414854e-05
4.72575759682648e-05
3.23155441116634e-05
9.99774815766804e-05
4.96146828970703e-05
6.04560184552156e-05
1.17770855829539e-07
7.33084238888747e-05
9.76798873892883e-05
7.54735766364591e-05
0.000111500708393956
1.14727001618693e-05
8.12428278615175e-05
2.35125435077624e-05
3.3498928595542e-05
-7.46187523655427e-07
6.51299931107702e-05
-2.01863204447871e-05
9.92103099494914e-05
2.16598516151227e-05
0.00021359866463291
0.000132691164237104
3.84112273212915e-05
7.99332095446794e-05
7.8425965979669e-05
4.37997912212749e-05
0.000117920765388704
0.000106467046583884
-4.5484350018586e-06
5.59064266363077e-05
3.12255416416301e-05
9.57691214542384e-05
8.80216767789851e-05
0.00011908282427011
0.000130597305583147
8.83522313221351e-05
0.000109723433467746
0.000101394568374188
7.3059645094015e-05
6.73302292664108e-05
6.49499347422152e-05
-4.37247300680964e-06
2.04018178821958e-05
6.69468455434126e-05
5.5690773620221e-05
2.98538583347301e-05
5.5284410795361e-05
1.55544921884415e-05
4.65955587521069e-05
4.94984068203339e-05
5.61553134187516e-05
0.00016535022741526
2.79177191738004e-05
0.000111900777097924
9.69892244204417e-05
0.000141808589747235
9.1249363401315e-05
5.07105166225254e-05
6.18552662881879e-05
8.21114986907349e-06
0.000108059945825474
2.51229346703501e-05
9.44056609142354e-05
6.12481322345118e-05
8.91969815404093e-05
1.48930560507284e-05
4.70289050234356e-05
8.13002404710694e-05
2.45919161321333e-05
0.000103874805965405
0.000115229230893313
3.21177049123942e-05
2.85146445048596e-05
8.80142297491235e-05
7.60904959261523e-05
5.19975127944243e-05
8.01339333037408e-05
8.65083057826839e-05
3.47357277154361e-06
7.86777997253363e-05
-3.95485415030809e-05
0.000132696673084719
3.43922616073491e-05
0.000101707051054044
3.73495641585306e-05
7.10268220205823e-05
9.81045295321004e-05
9.91106861818079e-05
3.66219214942904e-05
8.04951193835622e-05
8.31846162933851e-05
3.42623849273226e-05
0.000101176814989354
8.10471109357834e-05
8.79014210045648e-05
6.97364636138894e-05
3.88416751013441e-05
4.11337333833665e-05
0.000118702032343515
6.92210548887228e-05
-5.30246450150772e-06
3.7938825340804e-05
9.26919868044395e-05
0.000187874837082153
0.000115296479979687
0.000105820076764748
4.36626727948764e-05
-1.97807349513095e-06
7.54875770037845e-05
7.75828262325304e-05
8.39810604521477e-08
4.11441071416052e-05
9.12555795965026e-05
6.99901479046494e-05
1.36510975982431e-06
5.76178631247535e-05
7.30231251166398e-05
9.38905392684535e-05
3.67011926329408e-05
8.57900956916579e-05
3.99587023879836e-05
3.29608387343757e-05
0.000106980579445829
8.73143386597998e-05
0.000143020748626678
6.81964792850274e-05
3.35991797158776e-05
8.72242310225402e-05
4.31786072473714e-05
7.86524575456993e-05
4.06678040158374e-05
4.73155494741389e-05
0.000147925237080761
0.000110519911024975
0.000133793542763546
7.49816402389696e-05
8.12357116786923e-05
0.00010531968297009
8.38566188154068e-05
3.30336898368993e-05
5.90552928066471e-05
-2.98860162666464e-06
0.00010044491467151
8.45000267524762e-05
3.80405733975826e-05
0.000144438839040441
6.43237782134142e-05
7.27140257754107e-06
2.55667985439668e-05
0.000112819696351096
0.000137526910513829
7.08810390856987e-05
-1.06451529527665e-05
9.72917258400032e-05
0.000119734129555533
7.86440262195611e-05
8.75627070002755e-05
9.40196123884357e-05
9.2888280053326e-05
-4.79884097565702e-05
-1.51095491449026e-05
7.43221702074734e-05
7.03239057289999e-05
8.29017043874646e-05
9.13647443945482e-05
5.97976406989656e-05
6.26833556914629e-05
0.00011638876947311
0.000141074987392396
0.0001194787237777
8.73633266167287e-05
4.0672825218093e-05
7.6956435222305e-05
6.01627996200131e-05
5.98844548500918e-05
2.43057403658263e-05
8.47740892302623e-05
0.000102045110836912
0.000127542775226777
0.000133986805931361
6.5950393150562e-05
3.36842563401692e-05
7.82688259659268e-05
8.22068106279469e-05
9.17319602845389e-05
9.29972556964317e-05
5.2212364387086e-05
5.41854502357759e-05
5.03514360978962e-05
1.46760310846896e-07
8.0982187360999e-05
2.96054781282637e-05
7.93526739762812e-05
1.25972271554346e-05
0.000100733292777613
8.88213090063284e-05
7.75731770626234e-05
9.78862546020648e-05
0.000130873289789406
2.78051059402015e-05
0.000122953424966536
1.76637459359693e-05
5.47779092386356e-05
7.98031235403967e-05
3.23829599572647e-05
0.000147842478552773
0.000113576418518936
8.79162281376041e-05
0.000102990780094648
8.97575836879623e-05
8.09581603556145e-05
6.643821089439e-05
0.000126589438875347
6.91581743079856e-05
2.81211731207782e-05
2.13166790024936e-05
4.90923310345752e-05
2.89272690786787e-05
4.77364665936452e-05
8.87215196714993e-05
9.26251406970624e-05
0.000116702444054486
8.30441212873714e-05
3.03082536796701e-05
0.000138771005648523
4.6404297315776e-05
5.129614839311e-05
0.000100087860681312
4.69214521887022e-05
8.90561787767672e-05
0.000129315921266044
3.07661226386522e-05
5.52281334154661e-05
0.000148313387248124
0.000101648498627529
5.60413457617371e-05
4.82918876672531e-05
7.42944705614447e-05
4.53980788309155e-05
-1.257143180503e-05
1.50282730607039e-05
7.85782957408053e-05
4.50722818153339e-05
3.3665666902685e-05
6.90750371029317e-05
6.36411108763497e-05
7.5439907295849e-05
0.000112033797638805
3.97349818434699e-05
6.34640051774771e-05
2.98136867259546e-05
4.1828141041958e-05
5.96622572740844e-05
2.97848638316737e-05
-4.307917241163e-05
0.000114968726063106
6.69699740028503e-05
7.35184152966324e-05
2.27996394152907e-05
4.14474550603865e-05
8.09700846352615e-05
2.26453358787412e-05
5.82103868356511e-05
6.65648087411814e-05
0.000110916477933833
7.57736623629357e-05
5.99790282873264e-05
4.92947061545796e-05
2.35319818849021e-05
0.000118210069620505
7.47247877095229e-05
8.03059761411812e-05
6.48845518511115e-05
7.71027592012145e-05
7.64777079938669e-05
1.44916747543324e-05
0.000145254374619688
3.64860461937562e-05
8.06253359887803e-05
2.48650369068403e-05
0.000100082394349768
4.51911732824143e-05
0.000109286855408289
-7.41050890669921e-06
7.64053451465085e-05
-3.2523176391697e-05
1.8020093998746e-05
0.000149207086726338
2.0990359678104e-05
1.63877555887537e-05
3.25848160779558e-06
4.78225474720507e-05
0.000111721462175254
6.12028313119449e-05
9.65155650341355e-05
0.000129619472582525
0.000104737257572135
7.46663547593815e-05
8.27778057578067e-05
0.000121789809053136
8.24332750145899e-05
0.00013199473480628
8.82664423137253e-05
0.000163569602012044
7.43624359587704e-05
6.44351038608318e-05
7.47924766449225e-05
6.96118944531264e-06
0.000160098068557788
6.6147176458732e-05
8.95336921242971e-05
2.27591284020088e-06
8.66953429892674e-05
7.34198043801904e-05
9.2968795381414e-05
4.54274387809707e-05
7.37111549856414e-05
6.20942771253344e-05
0.000112497818390237
4.70475447262292e-05
0.000106748740727764
0.000103072319129273
3.64331359470444e-05
7.09938215589896e-05
5.01649591867598e-05
8.82814741942514e-05
9.10455553352948e-05
5.39184070854154e-05
7.54987336920038e-05
0.000150076898359329
7.42546227767162e-05
0.000108069300762775
8.82379074074485e-05
7.13929546011458e-05
0.000167366438650851
0.000114936066465867
0.000109488779318276
3.72900896654315e-05
0.000110408695914798
5.88822796673116e-05
0.000123931369943584
7.30827732237988e-05
2.79504246111398e-05
4.4098613521394e-05
9.60494917796054e-05
9.3861326309188e-05
0.000103446839689419
0.000123512339647445
0.00012710049102776
7.99565725278294e-05
1.30712759343964e-05
4.25864186262787e-05
0.000102133599054326
8.00716643183695e-05
6.78094000186683e-05
2.71857763009853e-05
4.64651160382106e-06
5.64344951430859e-05
8.29569106572802e-05
7.69369706959272e-05
0.000130532519527634
9.77672558011592e-05
0.000109822914642617
8.34309838308245e-05
9.40760201453748e-05
8.94280509837316e-05
0.00014581527450899
0.000123176502566464
7.93431967328707e-05
7.05267136065305e-05
9.04256517751869e-05
-2.17991613438883e-05
0.000101677219392199
2.88946428805848e-05
8.65073491901505e-05
5.8980330681431e-05
8.8895279471707e-05
6.29454167095566e-05
3.66509999090381e-05
1.53720012423318e-05
0.000141178418634645
6.23156408835108e-05
-2.24352148077684e-05
3.72356109631635e-05
8.19488844655245e-05
0.000101236882858898
0.00012774693534025
0.00010921242503019
6.5405334333171e-05
0.000128813094424949
8.3740562851423e-05
5.13179004328003e-05
2.89508406363615e-05
5.23788344527873e-05
6.51931243572435e-05
0.00011390661437846
5.20318161921608e-05
8.98000726740317e-05
7.87324054509205e-05
7.19895705773438e-05
7.10402512124955e-05
7.07192465547047e-05
4.6356475699544e-05
7.16364593995335e-05
2.66453254799795e-05
5.75224898229976e-05
8.05435625335812e-05
6.0587455913871e-05
5.25605736707227e-05
0.00013540630623269
7.60988043967561e-05
9.52001235509698e-05
9.50033722159957e-05
4.99906807280932e-05
6.06477082532938e-05
2.8486988113951e-05
6.04004761571466e-05
3.033002295031e-05
7.30514565454207e-05
0.000127896971890853
6.56278230533272e-05
0.000102121561997364
7.43306544797431e-05
6.49907207455068e-05
8.66669236052397e-05
0.000138562452262649
7.33450612932388e-05
6.92390938627298e-05
3.9407771870569e-05
7.32839848037271e-05
4.88110319794581e-05
8.52993855468644e-05
6.68127618456402e-05
0.000104938476769271
9.82858606727851e-05
8.45485273632676e-05
-9.24824896995732e-06
8.94365120120022e-05
3.61072784459437e-05
8.19543215264555e-06
0.000104150159860828
9.13205675211298e-05
9.47595409053627e-05
5.45172828017659e-05
-4.06298853273221e-05
0.000174830850369167
9.10459634599029e-05
7.84851242239435e-05
5.33871185544316e-05
3.16964815450963e-05
2.89572327550002e-05
9.37065927994797e-05
3.62108264988433e-05
-2.44887645438157e-07
8.91584336127599e-05
6.67048545183152e-05
6.44868093976857e-05
8.11607446317905e-05
0.00010074332850646
8.47918227641324e-05
1.11178021378664e-05
8.55301340948316e-05
8.06171358845404e-05
7.04435814370403e-05
0.000106208636276445
8.95406205472549e-05
0.000132543294404927
0.000126613394361054
9.02815972860783e-05
3.27644145681364e-05
5.01373446153959e-05
0.000123594565649715
5.10259264848866e-05
0.000107592331141831
1.77584489022995e-05
0.000119480354457688
5.76408190105719e-05
-1.29077930069884e-05
0.000117340461057454
-2.23710350226015e-06
0.000127231314112034
3.6132557675109e-05
7.2223865060337e-05
9.61599455542512e-05
6.71247477791993e-05
6.45582958090018e-05
2.88136964867788e-06
8.73594766082774e-05
0.000116558647257232
0.000137990782453118
9.8498442292258e-05
1.83592797699609e-06
4.89295460601151e-05
2.32008911855658e-05
8.77890092230999e-05
8.76712820363588e-05
6.63084297264239e-05
0.00015425951546307
0.000117889925165947
2.47502813309011e-05
6.60626813362782e-05
9.18772731327997e-05
5.62381881000769e-05
3.02903091063445e-05
8.54593693661577e-05
5.35664516462087e-05
5.75415857030334e-05
-2.23117556202911e-05
-8.54055649167797e-06
0.000132469210628066
7.00035738405852e-05
0.000125095275775962
6.35100380515608e-05
8.4805880242655e-05
0.000105756413390625
7.82945164692548e-05
2.55111107532376e-05
3.58193381542992e-05
9.77910636514644e-05
3.3381852790979e-05
6.1243275538457e-05
2.53260880755975e-05
3.06078067874319e-05
9.29357815155154e-05
7.36849802564085e-05
5.18579682143578e-05
0.000115918909031245
6.27642372919403e-05
3.578280716845e-05
0.000143569082728082
1.39823745434474e-05
6.83850187225118e-05
4.49285240557671e-05
0.000129592939907082
-5.97670844596854e-06
2.74115055230274e-05
2.73645454398522e-05
5.86778807511439e-05
7.0428329614912e-05
9.12520522307883e-05
8.0686488835321e-05
-1.67271028240233e-05
7.29913464899348e-05
4.85964233258191e-05
8.67109231801708e-05
3.28643985291818e-05
6.14822404353457e-05
6.54047131748312e-05
1.10011191300676e-05
0.000113927988892491
0.000115941548183463
2.02374138508372e-05
8.31144432948468e-05
0.000102297783521683
9.59322876911902e-05
0.000145527417111792
4.24478429834933e-05
2.03847140268331e-05
0.00010105252742005
5.48761564467331e-05
9.18078644111364e-05
2.33866932878316e-06
0.000162923548764824
0.000128705215557918
5.74442046341138e-06
0.000105371943259783
0.000110351101300788
2.31308233103582e-06
5.52242929740284e-05
-9.48534442749528e-06
1.29593821682638e-05
-1.61621992133901e-05
2.62763204764023e-05
6.18869598424492e-05
5.8866667926618e-05
3.74747244873667e-05
8.40778251230221e-05
9.14844719463679e-05
7.19631555485928e-05
6.90364494753781e-05
4.81427525343949e-05
0.000103857003258664
0.000128083814043337
6.38143866750574e-05
6.26193075266673e-05
0.000116186652561406
6.79527384228982e-05
5.54240520361207e-05
7.37387396783518e-06
4.96592182957766e-05
7.33768669729449e-05
4.16057863457481e-05
0.000136061791814118
0.000108212697902218
0.000130506064083228
5.60673945636929e-05
5.61704185726057e-05
4.69572782933314e-05
1.82674539362109e-05
7.69138555063618e-05
9.49181877942171e-07
4.870751059407e-05
6.6253519580051e-05
-8.92306887193369e-07
7.00736525420313e-05
7.53112117472973e-05
-5.93355294239555e-06
4.91905099642285e-05
8.11899939319588e-05
9.88919174177612e-05
1.60861475410201e-05
9.92597897761525e-05
9.51067359900444e-05
3.73253121842224e-05
-1.11169945730098e-06
-1.08061060817851e-05
4.16830661239058e-05
5.29059134269363e-05
6.1356777073192e-05
6.56673657876467e-05
8.70836029099459e-05
2.90167069669055e-05
0.000128755244199018
1.23727393652189e-05
7.08744882700112e-05
6.06381792800065e-05
7.38878689637054e-05
8.04057357384951e-05
0.000114535671521572
6.76338290628782e-05
-9.09203828511054e-06
8.23202493658102e-05
1.79352444830407e-05
0.000111080792972164
8.47883062643053e-05
5.32323285176032e-05
2.30622221364811e-05
7.83977671197879e-05
-4.06591276323024e-06
7.26286957794392e-05
3.54260374671488e-05
0.000136015729670524
6.99242417854693e-05
4.89967906223559e-05
6.07373290166783e-05
0.000120822493220285
5.4628467525504e-05
5.37660394687655e-05
0.000113427040450354
8.61696206611588e-05
1.78292819573677e-05
0.000130868421290178
6.16278514785815e-05
5.71863681315507e-05
0.000117847770520762
0.000101080410897736
0.00014640805206262
7.08921924887995e-05
8.71154966336247e-05
2.45133475823356e-05
0.000111633297959117
7.10366965027708e-05
0.000133019085066668
3.89831339492933e-05
7.14461437616322e-05
0.000135562791230438
5.01091592783128e-05
6.97403582330628e-05
6.82544894623972e-05
0.000117175282090704
1.93743651410906e-05
8.91779195005354e-05
5.37312864466337e-05
4.9447426683298e-05
3.01712773672926e-05
4.5520149365743e-05
6.47421331249855e-05
6.49384732640495e-05
7.66323867227331e-05
9.69129748084817e-05
8.20586444798907e-05
4.626728757791e-05
4.75600425798306e-05
8.41337829846093e-05
0.000100547703383301
5.1615315795357e-05
1.01600242782424e-05
8.80515968516577e-05
2.00111405863745e-05
6.63838959500314e-05
9.24133595576127e-05
-1.90786903694216e-05
7.4013313504222e-05
0.000139255838364915
5.74242924009603e-05
7.70230433396923e-05
4.73282593792444e-05
1.51644691325356e-05
8.5318175356795e-05
0.000101133814437891
7.65263961875791e-05
3.38678223764043e-05
3.07443376944031e-05
7.53385076603023e-05
8.7925951355298e-05
0.000140982455584589
5.14997876063577e-05
7.84641193445933e-05
8.52205456780002e-06
1.35862990199371e-05
0.000114948299346524
3.32217086339628e-05
-1.19920404348061e-05
8.30783734432787e-05
7.67223828783818e-05
0.000112677938135307
0.000109813693662122
5.22326850031406e-05
9.38842179240082e-05
3.45698719463149e-05
-1.58189804494059e-05
0.000110421225497471
-1.23595775110699e-06
0.000109486453154744
0.000134121624099209
1.57636442664533e-05
8.27922480863172e-05
4.94873413000377e-05
0.000187269994872158
9.02369302788111e-05
0.000117984718437128
6.00058663904408e-05
0.000108516514048756
4.41550535378458e-05
9.79381247533336e-05
5.74123036482802e-05
5.85648292465108e-05
5.236310099469e-05
7.66152225175705e-05
0.000130252881697715
8.26015717371387e-05
7.96453234009255e-05
0.00011560759761057
0.000130858954837976
8.56231586508932e-05
0.000105426444098906
0.000127879683652412
6.70608065413219e-05
8.55891062052743e-05
0.000137013670685043
0.000115074491951134
3.62461968146325e-05
2.49239571013194e-05
3.86115343695883e-05
3.15651698495308e-05
4.96622317773338e-05
0.00012102369048937
2.92250137074202e-05
9.45319182272857e-05
9.32945734417971e-05
6.81812556795862e-05
0.00011392386005361
5.45694579023098e-05
9.49522555901158e-05
9.58149172050369e-05
0.000118247678173816
9.50556376253246e-05
4.36706883552006e-05
4.4593552253854e-05
8.75072301626925e-05
0.000126870538561942
5.94602454183461e-05
5.18534627073496e-05
4.76153713781997e-05
7.14230575550748e-05
0.000132382471332138
6.85657701244063e-05
0.000119205816985302
5.57231140405587e-05
3.45107202210659e-05
7.5565723513923e-05
7.34276565726937e-05
9.66015928579697e-05
8.82880273134955e-05
7.62686545827915e-05
7.68358322930699e-05
-1.21143332746829e-05
9.28843571580713e-05
3.47082725010727e-05
6.67434995737474e-05
5.30754381841093e-05
7.32954012474932e-05
9.95827239605946e-05
2.30519512314676e-05
4.92503034966594e-05
3.15418616403183e-05
0.000115989882740768
3.02219943470465e-05
2.67302847948104e-05
0.000108380191778235
9.80395707037313e-05
5.35819141891124e-05
0.000123606277021184
1.167493379542e-06
5.97989163815444e-05
0.000178324200738801
6.85476701522731e-05
7.72538056222883e-05
6.00952407186536e-05
4.28025651215807e-05
7.84323532440468e-05
9.18813327937181e-05
9.43379050582656e-05
7.15503276233597e-05
8.8759477620273e-05
1.41281360843089e-05
2.83424823283827e-05
4.0495231819982e-05
7.99795472961798e-05
4.47667771066215e-05
0.000153329791069895
6.12278625671798e-05
0.000111537087673576
0.000116491405044733
4.39500555128329e-05
0.000126939888633689
8.85221388821052e-05
6.49739695938012e-05
5.64899135277215e-05
2.30362696735583e-05
2.38374123739836e-05
2.24104150212452e-05
1.44728710010957e-05
4.65272496168179e-05
9.52342408356946e-05
0.000124740394094483
0.000106941717500213
7.33487426200282e-05
2.94611553551952e-05
-2.0556299870802e-05
3.97875977046211e-05
9.18571629076619e-05
2.98847960371355e-05
5.42137641320875e-05
1.69384429498167e-05
2.98515235323201e-05
8.39614180865693e-05
3.05255883531236e-05
4.9529927907714e-05
7.08444787383211e-05
3.50978725593458e-05
7.56941111489118e-05
3.82126091315069e-05
6.14899190303908e-05
3.42036514959773e-05
-2.66967795321617e-06
6.28490753200495e-05
9.32881072350477e-05
0.000137682874638897
7.9746082561529e-05
6.31851479986234e-05
6.06006098816252e-05
3.11493573203362e-05
7.13859420182024e-05
9.37860574481356e-05
0.000121472153241581
0.000132875846907625
9.74955902461006e-05
0.000105260449747757
4.37060223500937e-05
4.48901458471521e-05
-1.97874284872746e-05
7.33743162511561e-05
1.91168214257981e-05
8.05794956537401e-05
3.80014274753984e-05
6.55658761175136e-05
6.52542576760529e-05
6.32257458026515e-05
3.58615960257968e-05
-4.78665155506478e-06
7.60808403306945e-05
9.10475593953082e-05
0.000146295565385756
7.98068404272355e-05
3.637739557152e-05
3.02342612162777e-06
2.8777958571557e-05
8.1262731924614e-05
3.12287783896382e-05
0.000107550992015593
3.78013717208995e-05
8.01794777203193e-05
2.38283404387625e-05
0.000126172451259811
5.54850086583206e-05
7.40328447586009e-05
5.18408285234813e-05
5.77057290638691e-05
-5.35347863394994e-05
1.05178123360982e-05
5.40489454313481e-05
2.44508087082126e-05
0.000155168217808441
7.98383640099523e-05
4.18269541690419e-05
8.57908879323202e-05
3.61501959913001e-05
4.02411915519992e-05
4.45160075856541e-05
8.24721356987719e-05
8.62054072463239e-05
6.12918207826601e-05
0.000112570550369424
7.69156523716548e-05
8.19985261651944e-05
5.63454059144993e-05
0.000113374409789367
7.92126622812164e-05
4.41333994804454e-05
6.7741388110018e-05
9.49170520254474e-05
2.64189443956864e-05
7.91664600802408e-05
8.13929891887888e-05
-4.64826612884798e-06
-3.08505753108113e-05
0.000102869709611419
5.06079632804791e-05
8.66269427849482e-05
7.05100552756319e-05
5.97265515405117e-05
8.68626099455289e-05
8.09876468304572e-05
2.92302465577441e-05
-2.49416401120373e-05
3.22861612661321e-05
0.000123774670330644
3.09617739891542e-05
0.000133807502779362
9.11369543956382e-05
9.29988709166054e-05
7.89133633876369e-05
0.000112414886872145
5.14072619092344e-05
8.83100704415074e-05
-3.63323749399753e-06
5.35962739759645e-05
8.2934762713583e-05
0.000102989440718178
6.89440012783741e-05
5.88812385868325e-05
0.000133972617538969
7.60638090154523e-05
0.000132436795067048
0.000112796443895574
7.72996145928353e-05
6.80414383477794e-05
8.2640850005538e-05
-1.00553120183361e-05
7.68582715494643e-05
9.2372314008278e-05
0.000106359734581142
8.77415230499742e-05
5.46185446556339e-05
6.24499201749406e-05
9.56613841824084e-05
0.000118663664722512
9.66147272003072e-05
6.57714716521326e-05
5.65848287269228e-05
2.09372971283775e-05
6.18270301746829e-05
2.97607649133381e-05
8.46017060440924e-05
5.39951309954126e-05
5.16614898504119e-05
7.20115654705912e-05
9.84909922560136e-05
1.54111226316498e-06
8.87976284198141e-05
0.000110613390601508
2.74945200147317e-05
3.50232770571768e-05
4.64488160935677e-05
2.42771295856243e-05
0.000110337492870984
4.05286043865051e-05
4.95359819644071e-05
9.97173078801685e-05
0.000121695230615753
0.000127598005516062
6.05886882545512e-05
0.000115263811605488
9.69302636858977e-05
8.87750293450315e-05
6.19092047609274e-05
0.000108381707452464
5.94595335038511e-05
6.8605569863512e-05
5.49747861075774e-05
4.48623671603438e-05
7.51050844145859e-05
-1.26192906180606e-05
3.23661831800335e-05
6.22645766616246e-05
7.60333624445018e-05
9.86323117073678e-05
0.000120947392872985
7.93343934353143e-05
6.38038831669005e-05
0.000101615671982241
1.47472627298266e-05
3.26120974242596e-05
0.000107960530508838
4.58707971559588e-05
4.21077431805473e-05
0.000141159007523293
6.67847297200531e-05
-3.4487812914993e-05
1.1607188669393e-05
6.58565704414197e-05
5.64677390250975e-05
6.86826194342365e-05
9.95118192673706e-05
4.06375700842755e-05
4.53808734791143e-05
0.000114018763053853
2.77885157423913e-05
3.68363401448531e-05
1.67476907370456e-05
3.49947268302872e-05
3.47759897952855e-05
4.1026599530844e-05
2.58688446109911e-05
3.12827309450071e-05
3.63997404500056e-05
3.5238738170029e-05
3.1011059634861e-05
0.000132639832848348
6.06184056429203e-05
0.000123149597551024
0.000110595044170637
-6.00092954637184e-06
2.78544830002545e-05
7.1453478532491e-05
0.000112958382623034
1.59862832808716e-05
2.26787902259765e-05
8.07107469140091e-05
0.000154328782963059
5.79555040625617e-05
0.000101130336958773
0.000102690954592442
-2.48220586969924e-05
3.79843947905746e-05
9.47816882894242e-05
0.0001441438826886
9.92779567605691e-05
3.61340496879763e-05
5.69061413383378e-05
9.02768101300817e-05
2.21817746042393e-05
5.74576426657667e-05
5.62771252072852e-05
-4.79522922945895e-06
0.000144187032658083
2.46499295297659e-05
8.72816490326705e-05
-1.19003605488379e-06
0.000148730768543371
9.82960796510265e-05
3.04604825237339e-05
5.44532967664642e-05
0.000110785984892164
1.4855935852423e-05
7.64375739201598e-05
3.0356648851992e-05
6.97873356601297e-05
8.8501844602438e-05
0.000123616837186486
6.30077729368285e-05
0.000135530834214685
9.7601075437852e-05
7.44523167611019e-05
2.40383914790234e-05
6.93801982350763e-05
5.81142232649664e-05
9.88046797637836e-05
5.08108771489675e-05
8.12099621087472e-05
9.43563844292827e-05
0.000127040893085444
7.09287084588711e-05
0.000105225856930796
0.000103001544558724
6.23795327349624e-05
6.43564312993651e-05
4.61659251799544e-06
2.41945233483388e-05
6.17209352016915e-05
-2.85788936293696e-05
5.65870310054486e-05
9.27030501369766e-05
3.32085902361519e-05
0.000142600072203655
0.000126342103753102
4.38651748485662e-05
3.85691529976204e-05
0.000102048052824307
1.60511131826665e-05
0.000102406543009546
4.75948033843597e-05
6.37660022416784e-05
-1.68647596704351e-05
3.39621838152155e-05
5.9900800720253e-05
0.000103642091414991
9.2029189640484e-05
1.34104493786327e-05
5.49342877944708e-05
4.3471494997512e-05
3.61392780138396e-05
5.89454485436697e-05
0.000134249570332171
7.37036257186881e-05
9.52817610167852e-05
7.35381876278241e-05
9.96255737418206e-05
6.30174612680344e-05
4.31390905998349e-05
0.000136941191592092
6.81746821083095e-05
3.39477093261982e-05
3.71635003402594e-05
9.78102910738521e-06
0.000116109212247903
6.87514477623222e-05
-3.01335110503177e-06
0.000138652942863611
0.000110135198286492
8.43736618697241e-05
0.000112189770100599
0.00010075081573566
9.26093263677116e-05
9.85502811625132e-05
6.58536406743411e-05
2.08395910449743e-05
7.34772263751054e-05
6.52753708243583e-05
4.06891092240206e-05
7.26885861567696e-05
4.62565531099882e-05
3.8774224172037e-05
6.57767455673544e-05
0.000101602842463719
8.84611944254172e-05
2.50111381892634e-07
4.96238979156035e-05
0.000134006925798167
5.37902886802112e-05
6.12412699209131e-05
8.87950644070282e-05
2.47805219611927e-05
3.98840646436652e-05
6.57651542659658e-05
1.24543028772048e-05
2.55103514760254e-05
4.6251932260138e-05
9.06715171577654e-05
8.66997689592707e-05
8.67702728733908e-05
0.000148599503625092
8.04357195659501e-05
0.000114352257704751
6.94646027312529e-05
0.000170118018698977
0.000142685944707005
6.79708734597198e-05
2.2510233243492e-05
6.35577009231992e-05
6.85329419106317e-05
8.25518129976479e-06
6.41894173460694e-05
2.42248188761776e-05
6.75670791386287e-05
3.64033924446324e-06
5.31696822121076e-05
4.05084375478442e-05
0.00012437113808779
4.57394675925526e-05
8.78667449712357e-05
3.9064884399194e-05
5.5837524140001e-05
7.81318857565542e-05
6.98283111650771e-05
0.00010747794501899
2.70710898337552e-05
9.52567285083821e-05
0.00011937944894023
3.56226520941374e-05
9.20175137191329e-05
-2.14357497893194e-06
6.34140407907209e-05
-9.20015423993627e-06
6.9296763264881e-05
0.000154725571898327
6.8908109759498e-05
9.92810346325214e-05
7.45167126937737e-05
2.68805651446579e-05
0.000117239306898163
6.05860894361753e-05
0.00011273579840675
0.000116201353423347
0.000111629389490611
4.51623941604303e-05
-2.54015462789749e-05
7.76833179234929e-05
6.17390636833277e-05
0.000113341687606001
3.69211682830337e-05
8.51455268532382e-05
2.52637706351546e-05
6.44470558472973e-05
6.67594943187027e-05
8.46340371459482e-05
6.46401000413432e-05
0.000122291068623441
8.16791791895278e-05
3.55925582848429e-05
6.33885093107408e-05
0.000127009809578845
9.78059367579126e-06
0.000104967989121584
-5.05931337225133e-06
0.00011113124384852
7.48221189247985e-05
1.88921475456338e-06
1.41708403872084e-05
0.000130113390669344
4.59647954898269e-05
7.06970121221083e-05
0.000109154956696728
1.76404238249192e-05
8.30004979343236e-06
6.21980239812796e-05
9.30666643911828e-05
5.69079770145978e-05
7.25667720411264e-05
0.000102678048686949
8.49893469616953e-05
5.23328776388987e-05
5.50989311392039e-05
8.76016593792573e-05
0.000119069421782052
0.000124637678267547
0.000125760616630932
7.51975270152308e-05
0.000105356782757753
0.000112159288776659
2.34692258890828e-05
0.000103374357281938
5.82570621059342e-05
4.98079200013724e-05
0.0001460894099378
6.61909017883018e-05
3.5547177637673e-05
6.71256515695824e-05
1.13607726016174e-05
7.37716163089382e-05
5.10779670396533e-05
6.32808848338759e-05
0.000146362406672821
7.22143362469477e-05
4.621751580762e-05
2.19265366591661e-05
4.87454785929368e-05
0.000112984869622776
0.000102497765453014
6.06828892551631e-05
2.27115743449088e-05
8.45844505141849e-05
6.83657535491313e-05
9.93273835781059e-05
9.80425671552215e-05
3.80742137167838e-05
1.41483302847937e-05
9.94028491172252e-05
0.000133287144101986
0.000109836515675574
6.90323297981855e-05
5.31951795289838e-05
-5.25312209038355e-06
0.000102785036282164
4.34089214080299e-05
0.000129893642799242
4.77068326758554e-05
2.7378693160291e-05
6.90812486665612e-05
6.64382773801254e-05
1.38507697030973e-05
2.21560848665344e-05
0.000103412358105211
0.000122273243681061
5.95012871410785e-05
9.01439402398109e-05
5.23876634526321e-05
0.000147778891955473
0.000121258753141172
1.51571776616298e-05
4.19777743842089e-05
8.43575509570552e-05
0.000106018021603779
1.52031742151502e-05
0.000128031220034937
0.000198334423336229
9.8649845881656e-05
3.89412171998038e-05
0.000145314588348121
7.42764887921869e-05
0.000135803659542072
2.51664459961131e-05
1.6012225976102e-05
9.65933127155641e-05
7.51962492783599e-05
8.26973517930352e-05
8.32357822285599e-05
9.23739362119443e-05
5.9635011861461e-05
3.08692927035957e-06
7.91810258906966e-05
-3.55990955126834e-05
9.50076062648243e-05
4.42696755683748e-05
1.62239778191272e-05
7.85428624234494e-05
7.13711828528809e-05
6.00293605228927e-05
8.76003649311091e-05
0.000126659288968774
7.22884773128502e-05
1.24384046797081e-05
0.00011396636421711
0.000113252008581653
0.000167814840600192
7.76274777211056e-05
4.50743837612493e-06
7.72826492470162e-05
5.91875984857424e-05
5.98002767840747e-05
3.85604060721907e-05
2.81481742071001e-05
5.22871092994853e-05
1.65144181919298e-05
9.18879489041281e-05
5.16230001562081e-05
1.87084662606173e-05
0.00011123513668892
6.68568605478632e-05
4.75218586640364e-05
0.000100333332609641
5.90652021669975e-05
3.53008440560047e-05
3.87931660217299e-06
9.91427478206082e-05
4.78341566336071e-05
5.06258820673467e-05
8.1434372591857e-05
-4.15394884443221e-05
9.28056291954973e-05
7.30514599308103e-05
0.000114395603496426
6.76302205603759e-05
9.84599612279127e-05
0.000117885731794603
6.01632872141896e-05
0.00011120890971652
5.42974247918146e-05
0.000134570906096102
3.0014185943837e-05
3.9523286223076e-05
1.42243992447428e-05
1.80258339876002e-05
4.65116165938973e-05
0.000123122755196776
6.94939319673045e-05
2.7923304275279e-05
6.25397115840992e-05
0.000102870055862583
3.89535728471957e-05
8.85930481480184e-05
6.76046289847699e-05
6.19197831486797e-05
5.10559906480925e-05
2.7591151806175e-05
6.99674091461642e-05
0.000123425606831691
1.61638315021975e-05
0.000147295190720555
6.07828574752227e-05
7.25015607604891e-05
0.000170332924228983
0.000101247812212279
6.2019494096093e-05
5.93985723572006e-05
0.000143250047459166
0.000114437511920005
9.7482459802928e-05
4.00632580405471e-05
9.79412768250181e-05
9.42154495298333e-05
9.61703962489503e-05
5.22270568870663e-05
3.16579869648784e-05
8.07516993138502e-05
-3.51795115516316e-05
3.44250967002378e-05
9.86570734775422e-05
7.68728457232088e-05
5.07053326686378e-05
6.47980354759923e-05
-1.59881806541143e-06
9.61272848847124e-05
-1.92699229121314e-05
0.000145508062132926
-5.46069689668341e-06
3.86536802592453e-06
8.53394146312664e-05
9.09297562069179e-05
3.09938467581655e-05
6.23574148401491e-05
5.75146956911835e-05
1.21073030607334e-06
7.90207780833567e-05
7.61946841592586e-05
8.55867026256313e-05
7.7067130499619e-05
-2.14652262044392e-05
4.04285538974884e-05
0.000113697475569517
2.9523429571949e-05
8.33210587585473e-05
3.16715815871645e-05
6.47274896263722e-05
5.04175241604136e-05
0.000219291980454977
-1.46888422047946e-05
7.34416203107989e-05
8.78037312256655e-05
0.000121156986660466
7.54077926610938e-05
8.28105238747579e-05
6.38494747804473e-05
0.000104202682287749
0.000126776157312795
0.00010951730077387
8.69799649641037e-05
3.36247489468721e-05
9.49721881907273e-05
3.43314688551343e-05
9.90341310413406e-05
6.61765129035545e-05
6.92229494345408e-05
9.63387352005251e-05
0.000105123433340788
6.51687373784691e-05
3.72244018289291e-05
6.88529295029551e-05
1.12676985062087e-05
3.95431726977767e-05
5.67549996215507e-05
7.48014323212096e-05
6.81030539672936e-05
1.99957022214738e-05
5.2106564077279e-05
4.39139310055022e-05
9.7156086429921e-05
0.000110967994473621
5.11001087079427e-05
5.78261849487244e-05
4.28003119031095e-05
5.78514088650164e-05
7.63882536557632e-05
0.000103751950949519
3.31674371088724e-05
4.16352039236762e-05
7.52014449859299e-05
0.00010543018274909
0.000106241468869294
5.45264941491839e-05
0.00013853161589827
0.000106159446077022
9.89745097414656e-05
3.10088459503251e-05
8.43405156267984e-05
7.95395827965995e-05
8.41120340611779e-05
0.000106912398600842
3.17690455949815e-05
6.07050969192001e-05
0.000121065191556886
3.34432344514224e-05
5.04557282903052e-05
0.000149108261651047
0.000118669684131574
0.000139697605051288
6.60030588419291e-05
7.4304901507753e-05
4.91340806369105e-05
6.05466506477884e-05
0.000137360947322779
7.81187330908636e-05
0.000105875390639935
0.000126563533369484
3.2702711538869e-05
3.37194055678616e-05
7.98841561025003e-05
2.79755858554831e-05
7.86081282494522e-05
4.92241968759408e-05
5.31272383936825e-05
4.2579058954505e-05
0.000129742739672378
8.35244960342848e-05
3.87058134262197e-05
7.31561550753126e-05
0.000168463843582973
8.37616709398001e-05
3.66933718527943e-05
5.23949989494925e-05
0.000130255483220211
0.000143004083272917
6.7601478320876e-05
8.83187937486637e-05
9.47539512717427e-05
8.09892851263388e-05
7.916341296409e-05
5.65171496887154e-05
8.77529633287626e-05
6.07456373154413e-05
0.00015939536378913
6.15748882072817e-05
2.37476235189279e-05
3.74619316079077e-05
9.42102936807391e-05
5.11382094413126e-05
7.47067516084103e-05
2.51645522525076e-05
5.78590014646584e-05
9.70205374158618e-05
0.000100478825811417
0.000105573765090833
6.9580228606228e-05
6.42831015290684e-05
0.000146275933803605
0.000136896633962681
0.000121108417968743
8.44222919280744e-05
5.62429262745025e-05
8.77509334596496e-05
3.41579969999187e-05
-3.59506138726593e-05
7.19470783398659e-05
8.80768495269822e-05
3.73138669266337e-05
0.000116874185532817
6.79912389191239e-05
5.12439228967716e-05
5.41975273156439e-05
0.000110214393150526
0.0001161861266902
4.55410714543511e-05
0.000109996187089846
4.89152421693739e-05
8.73490979142313e-05
5.88886600827018e-05
5.66405527303072e-05
0.000113461569303872
8.45833092613966e-05
4.7717974756192e-05
6.19915248390151e-05
8.58662541355744e-05
0.000157277208191492
0.000119991600809976
5.78887644844055e-05
0.000160266328149307
0.000104427046502698
3.82921232613523e-05
6.18336250622825e-05
1.24135639987909e-05
2.97209842410383e-05
7.19842609197592e-05
2.40940706914971e-05
8.8943417604692e-05
0.000111552800126815
0.000158324963628212
0.000102976964860116
3.37293659929957e-05
6.25970131900282e-05
0.000101192857808889
4.28887321854836e-05
4.62927966132791e-06
0.000108839542499258
1.05686599210876e-05
0.000126950488831501
2.46879615913901e-05
6.80932194887575e-05
6.61104671473464e-05
2.13278182720562e-05
5.68975202714186e-05
4.0354731242009e-05
3.63666424635747e-05
6.50397686393421e-05
4.845066567416e-05
8.72503921653242e-05
2.70949494485558e-05
0.000168410525396182
0.000150441409596942
0.000102708944456043
0.000101049360299943
7.10955667156539e-05
5.77511499757176e-05
0.000143484462353819
9.35185104640822e-05
8.83149636297893e-05
7.41975990068541e-05
5.91183601588493e-05
7.62706585454408e-05
0.000115072157059474
8.39245857200728e-05
7.61487144088759e-05
7.2508430824144e-05
6.01514806552407e-05
4.08550145105756e-05
8.04464139343402e-05
0.000100736951049118
0.000110189294418492
6.01886656107855e-05
3.50768510580603e-05
6.0636993346788e-05
4.72797123720844e-05
0.000119173269697021
0.000155658717152224
4.81847919693939e-05
5.2267022470258e-05
6.98707588322728e-05
0.000109473195762136
6.80851676680864e-05
0.000104292165581349
6.60445703123036e-05
0.000109417081766919
3.40926223008477e-05
0.00016519591931117
7.64108334684015e-05
-1.06310980784132e-05
1.40854762866164e-05
0.000114983966909282
1.72933939221616e-05
7.1184628109969e-05
7.66232259009234e-05
0.000133086316376339
0.000134856760201585
7.79754014289793e-05
8.74635237776524e-05
5.74467681916005e-05
5.34247434837659e-05
5.13544703978389e-05
0.000159139820702819
9.32637337819711e-05
4.73998054491781e-05
0.000155650999503611
6.09478336682207e-05
7.30265002610818e-05
7.55567977198907e-05
0.00012856795006567
3.10069198043862e-05
5.41700009401756e-05
5.58581110439605e-05
3.71145445856715e-05
0.000144519293367607
4.34100796096529e-05
4.53876544170648e-05
0.000125391933226465
7.66959586879229e-05
2.23632439299155e-05
8.74156327040792e-06
7.09173677548875e-05
0.000165387850010137
6.27520269114469e-05
0.0001639694820003
2.46109052029505e-05
5.47316730902512e-05
8.86211832459493e-05
0.000100740757302863
5.37503962858387e-05
4.4375833605259e-05
8.80036659511265e-05
0.000121841942511675
9.08584119938141e-05
4.46837119509187e-05
4.43901114931505e-05
6.49028604739895e-05
7.95983601575072e-05
5.95686109662264e-05
2.2436027646246e-05
0.000156701993570877
0.000107045971539013
9.44021698181529e-05
5.86909146465117e-05
8.50740574190894e-05
9.77444315116106e-06
7.74855496575177e-05
6.85608976295235e-05
0.000106756050090035
8.50058076881736e-05
0.000120727112257566
9.13791087352774e-05
6.4121990462249e-05
8.0384616611179e-05
5.24503050789735e-05
1.81109992118282e-05
3.05533782703401e-05
9.66421123805924e-05
3.75621650149775e-05
4.02729607274942e-05
9.98411247152578e-05
5.31046480430088e-05
0.000127516942898057
8.31420100925811e-05
3.64564338238599e-05
2.22525886416988e-05
1.8412943326407e-05
2.7996303315248e-05
4.36904404018999e-05
6.90520396673404e-05
0.000152141628614501
8.09669063429788e-05
6.20997841875807e-05
2.46245623413768e-05
3.75560738559804e-05
0.000119697946553538
5.41666697657629e-05
3.60127251645237e-05
6.64254177837018e-05
8.90447093361706e-05
-8.20819343965365e-07
9.63871230126317e-05
7.20834135681701e-05
0.000135455863479492
5.96207042467822e-05
8.57851864724745e-05
0.000130794295274671
3.77784725197861e-05
9.6622973246731e-05
9.33016551460088e-05
6.6665960568679e-05
0.000152405356467854
8.76222548924136e-05
3.98179412235422e-05
2.73302488191534e-05
-1.70959602353058e-05
-2.89953605059481e-05
7.13699404316321e-05
8.45032829584818e-05
0.000116785739906323
6.38209004550603e-05
9.68190536581184e-05
6.12048791847095e-05
3.52180563516869e-05
7.34239761138425e-05
7.25340538513788e-05
7.05212951367768e-05
4.26716931308733e-05
3.56594412739722e-05
6.64228972701894e-05
5.79682791717503e-05
5.73306318339666e-06
3.61054766220603e-07
7.91493555168099e-05
0.000176567990099778
6.63613254542411e-05
0.00010888559846621
4.69327696243968e-06
0.000117171159627917
1.37033197624073e-05
6.84426151648848e-05
9.22571663352651e-05
3.13415686306156e-05
9.4154423682295e-05
-9.08531284048241e-06
0.000123310428883327
0.000115867543692761
6.41251580942265e-05
0.000102884088810247
9.26771541432985e-05
2.95963309992146e-05
2.16671116041544e-05
0.000100400400574517
0.000142135506984725
7.08771970326433e-05
5.21020731251024e-05
7.14324294300513e-05
3.09428634220494e-05
0.000100487696750327
7.66246893447796e-05
5.17940323075692e-05
0.000125327068178752
4.24956247609996e-05
3.11453675472279e-05
5.94174866137719e-05
8.61966625230631e-05
6.30308968334539e-05
0.000100128679869184
1.31755427568669e-05
7.23552469917765e-05
1.1482162658364e-05
4.47265857164122e-05
0.000122615720144113
7.20253754231915e-05
9.87959534207674e-05
4.48113087758894e-05
9.72140971793612e-05
8.50058281845853e-05
0.000140450975858563
5.27617192798801e-05
0.000110322700927715
2.58432671084751e-05
8.18042526547207e-05
4.9476822854452e-05
-5.05919840519702e-06
7.72516206071998e-05
5.7642996197334e-05
-3.54783087714589e-05
6.49757734850754e-05
1.41928528093749e-05
0.000136954803727673
1.1939236821138e-05
2.71716864823154e-05
4.66382808815321e-05
9.3551241632389e-05
5.50376453932049e-05
6.54457139631955e-06
0.000108517195189595
5.1315402544256e-05
6.456402703166e-05
6.07211250601899e-05
6.26598357117142e-05
0.000113348604587476
2.22362543172997e-05
5.64086022327144e-05
0.000100330413714661
6.00282519135907e-05
3.16695362342635e-05
3.92561741325267e-05
3.36634270080796e-05
6.57664906414613e-05
4.70865925264487e-05
8.37609610100177e-05
7.42586425446197e-05
3.08231650088896e-05
8.91147679610428e-05
0.000114115587019807
0.000142359893804284
2.13018297140712e-05
0.000101019890926257
5.51788202117784e-05
0.000105017903190033
9.33058118067299e-05
7.72890796477625e-05
-2.29392458624668e-06
8.06215737391936e-05
6.89330601574271e-05
8.56941800679661e-05
0.00015433308274442
7.62330635052939e-05
7.98532831900724e-05
2.59809894323573e-05
9.35205977975629e-05
7.58195989173481e-05
2.93366480802719e-05
5.39179211660832e-05
0.000131307725774469
0.000108111676419718
0.000100161568664156
2.87715121692349e-05
0.000109938207152082
0.00015601128321832
-2.8004735569094e-06
4.46895944491453e-05
9.04182490159623e-05
4.82058074635984e-05
4.26676573002886e-05
0.000107354119756204
7.43796955819289e-05
8.91280629048628e-05
3.80543607879225e-05
3.42214708652451e-05
0.000131347863456228
1.92063823139731e-06
0.000105275001194756
0.000156495037488385
0.000101962872087992
9.52670603651607e-05
0.000121837771064459
9.17260919155877e-05
3.46858392946182e-05
8.2703328570608e-05
5.00829840220452e-05
7.67211661894093e-05
2.2641271439925e-05
5.28414392924937e-05
6.64162475377677e-05
9.7812495876695e-05
-3.85919141253283e-05
8.35737206923008e-05
2.89673080174255e-05
-2.83175991104879e-05
5.39792692472856e-05
0.000114873396163937
0.000132260909835976
8.13850890291992e-05
9.36489645829333e-05
6.63692254166872e-05
0.000132393125157646
7.62138868575017e-05
5.868028445232e-05
1.15787001028271e-05
0.000122670967974153
6.87624324434875e-05
7.03720485041637e-05
0.000104729149103973
0.000121575660969655
5.03481566438127e-05
0.000153807158949855
0.000143661132394274
0.00014232866716163
0.000108674678984483
5.43725861659181e-05
1.82348439419766e-05
0.0001461174750979
2.06797165329931e-05
7.63156893930964e-05
1.84917900963458e-05
8.27038803401962e-05
0.000106204990888872
6.23729595136593e-05
9.40131825520395e-05
5.76333415404398e-05
7.40532766950343e-05
8.66337482276559e-06
8.06736812032417e-05
0.000140569839551793
4.03189973562377e-05
-1.56832521696172e-05
8.28846078258457e-05
0.000136032758554223
7.20818320071317e-05
0.000118955835774027
7.53857369412642e-05
1.00980020718398e-05
5.88924647972902e-05
4.00772192311342e-05
4.17063229069053e-05
0.000146888333996353
6.75865659635139e-05
1.44326650667198e-05
-7.07790148630958e-06
0.000119765369923295
0.000108804131180927
7.64347344328435e-05
8.59555810489288e-05
7.78765515370813e-05
7.88535689591948e-05
8.17297094001664e-05
0.000121467954876641
0.000165165866645399
5.33691312963506e-06
6.75227053768843e-05
9.56035891534119e-05
8.80740776701388e-05
7.41364668110342e-05
9.72435357893007e-05
0.000166220635700462
9.21783394062328e-05
0.000102386872727314
1.35185539289028e-05
4.06697393190952e-05
5.73693537736811e-05
6.25820604466848e-05
4.58104778103856e-05
0.00011440544124787
4.39418690190025e-05
-3.93172716481217e-06
0.000114581460729239
0.00013884232617269
2.38550966573106e-05
0.000120222329217742
1.15976556379569e-05
3.16998545161262e-05
5.77442220439967e-05
0.000149120697218309
1.60947186532626e-05
0.00010442768367615
8.25004698861984e-05
0.000107718271003259
0.000129190753388815
6.61749429204255e-05
-7.82304808659494e-06
0.000106570443541949
6.98579379073508e-05
6.59258677110296e-05
5.86290007688602e-05
7.83522415068095e-05
-9.11399100304596e-06
6.61554922251767e-05
8.70234414803484e-05
0.000107971793209078
6.37426190037583e-05
8.88400331669808e-05
4.48656508067761e-05
0.000140008416016012
4.97106658519739e-05
7.30131742068813e-05
6.96698949972569e-05
0.000157941743555327
8.04531491670786e-05
0.000114575809168766
0.000139729273659672
5.63405628535174e-05
2.60723182054791e-05
8.65093591157569e-05
2.12529315999629e-05
9.12630686742358e-05
4.3763718014545e-05
9.13240101824469e-05
6.63793105746245e-05
0.000110008274967528
7.10479303538228e-05
3.3117970595713e-05
3.10806984834683e-05
3.24117126793547e-05
9.69107618367799e-05
9.19875905083024e-05
3.57770035756216e-05
-4.21981390176651e-05
6.29499067460626e-05
5.92094049069273e-05
0.000122499936078484
0.000117340794535775
5.91525234960571e-05
1.28886385933692e-05
8.10803803295753e-05
1.34798121286146e-05
4.76494522964904e-05
7.06920644133723e-05
4.66590835968851e-05
6.49585735772373e-05
4.5362587381128e-05
8.19306013830593e-05
0.000119319251775965
7.28512352831287e-05
4.47641723004577e-05
0.000120422773530544
0.000138317231833801
7.41544777903749e-05
7.88126959208496e-05
3.60243408826314e-05
6.1265063037375e-05
2.12692892161065e-05
6.9705698331914e-05
0.00010927727751163
-2.20809889885503e-05
5.99522731867547e-05
0.000130369511170594
8.66703795253446e-05
2.6893859645039e-07
0.000112308427105131
0.000112771647604947
2.51566706409134e-05
5.46814478737285e-05
4.67148008739996e-05
0.000118378888054879
0.000128655275293531
0.000115240381660966
4.78850155152454e-05
5.45809021023047e-05
9.2129054258089e-05
8.63758797952288e-05
0.000120143090758103
4.76393630206185e-05
0.000107265062909651
6.49396371464721e-05
4.0459890929034e-05
4.62448774613452e-05
0.000117626492181228
4.32912154132139e-05
7.48354218838269e-05
5.96769841814365e-05
4.39015485762667e-05
0.000124349587308423
8.63344411977871e-05
9.69329075247908e-05
1.40521536348211e-05
8.81292403966117e-05
9.95254489031176e-05
6.42513661520206e-05
4.330390976682e-05
0.000142164074991914
0.00016138386906756
9.36299094226202e-05
1.38529579513232e-05
9.48349632286612e-05
0.000108040188819475
6.43978838829801e-05
6.96390844778899e-06
1.37040165864989e-05
6.07839936010283e-05
4.67291327974801e-05
9.00694138305102e-05
5.09296430568845e-05
1.32437134322651e-05
0.000102054692618877
9.63114037869079e-05
9.70225448316875e-05
4.25723497290971e-05
9.28613471333049e-05
3.44486985195908e-05
0.000123217594234449
8.94741467083986e-05
5.59574367763346e-05
2.04851848613283e-05
7.46032668905664e-05
5.77107515624081e-05
9.93421290731423e-05
0.000112480546064834
3.59605111380457e-06
4.70770165210878e-05
1.50859437741692e-06
6.42708000517734e-05
5.9584184053288e-05
4.10340027750112e-05
-2.0045457941977e-05
4.02592812725217e-05
7.85507562022869e-05
8.799514027138e-05
6.13288995917063e-05
6.27403865097596e-05
1.69178584752653e-05
5.72401966161183e-05
7.82257623263055e-06
4.28383100128747e-05
0.000123342854009464
0.000166018790524791
9.05815624117873e-05
9.19323876736976e-05
8.78825284815564e-05
-4.26274873004752e-06
6.70266638793974e-05
1.20100860796036e-05
6.15089787525824e-05
0.000111262192581039
6.19210491087e-05
4.18199609793345e-05
5.21128791126949e-05
7.81015989618177e-05
8.66304519542053e-05
8.31414618014267e-05
0.000124184940629617
7.81947316501268e-05
3.0753715444668e-05
4.45777077202707e-05
5.48840898959689e-05
2.71826893262948e-05
7.45005594642544e-05
-1.72657873647361e-06
4.96789531973267e-05
7.13845670145505e-05
8.54084942631514e-05
-1.01860521724726e-05
-2.75856574609914e-05
8.35182388045038e-05
0.000109063377302591
0.000172865623046496
0.000118536178665911
0.000101542080429335
8.69985721810798e-05
0.000146713281849892
6.74587406771257e-05
8.03589055205e-05
-4.49531243823017e-05
5.9987839800647e-05
6.21133107024604e-05
2.04157720647963e-05
0.000112479078492175
3.61625320073258e-05
8.82148739987687e-05
1.86456720263322e-05
0.000132268881072391
0.000109176600420058
0.00010891233904269
9.6351964582252e-05
9.67512198975064e-05
6.46635771955624e-05
0.000106366485634774
4.62652170596494e-05
8.4349553732001e-05
3.27863229097037e-05
9.46004210881549e-05
4.43857412351485e-05
5.78219953007953e-05
0.000167595720124165
9.79856966758762e-05
0.000133999367441673
0.000127861011538168
0.000120533602865797
4.25614441826195e-05
9.71781590255618e-05
6.78483283478384e-05
7.01158916293164e-05
0.000142793661439523
3.14146742306013e-05
8.84698615332197e-05
9.97733652281724e-05
9.5633059152717e-05
1.5746544736917e-05
5.20063377613407e-05
9.1694610044463e-05
1.81730210995282e-05
5.65318306356747e-05
-3.39148630622035e-06
5.2489911058626e-05
4.96109395068658e-05
0.000134799557072764
4.67539581058103e-06
4.70587132041094e-05
3.88173251900467e-05
5.77207039696976e-05
8.99462623306662e-05
2.83641723178663e-05
6.40693635943797e-05
6.0141126839325e-05
6.21562885262447e-06
0.000104914161131102
8.99474379617222e-05
6.58298192655762e-05
0.000115227405902066
4.30743632864527e-05
7.21872624800505e-05
0.000141257230212559
6.91324928292562e-05
0.000107621118112574
5.70021844091588e-05
7.47465153197785e-05
0.00014503514748359
8.39582342436271e-05
7.67718467390948e-05
0.000106521661437147
-1.21446683008984e-05
9.35166731211266e-05
8.23656072493924e-05
4.97468204286403e-05
9.58773902291062e-05
6.66671813025862e-05
8.75426159772643e-05
7.0257210525157e-05
1.69654542068058e-05
-2.4458477029465e-06
3.8198094618528e-05
0.000117909444124703
2.95374527442681e-05
9.93347415427819e-05
4.70055882924607e-05
0.00010504090079198
0.000118669599574909
0.000169430651057931
0.000109679559331122
8.051415594495e-05
5.51748275156366e-05
6.20973896351929e-05
3.6969352834038e-05
0.000134375288332711
8.20098803613308e-05
4.84389570294104e-05
3.56262844497953e-05
3.14702878253709e-05
6.29038906470601e-05
0.000125014364355557
2.84888478046887e-05
7.23380933855105e-05
7.99102950958366e-05
4.64368160791394e-05
3.79982340524494e-05
6.22738040275831e-05
6.06096540301752e-05
0.000106129540785095
1.53377234709649e-05
0.000118650968029564
0.000127466357117629
7.69077837159667e-05
9.12335769387677e-05
7.29952319909786e-05
7.0133646895791e-05
8.25210500080584e-05
7.41142791167491e-06
8.2734899378623e-05
0.000108035873593275
0.000113816339310506
8.15538582108435e-05
4.99631442986875e-05
6.75974655056767e-05
3.14704674324437e-05
7.95777975439221e-05
4.54341562006793e-05
6.68744384344423e-05
6.55617638440467e-05
6.77619456743982e-05
4.54428017194495e-05
0.000109005863534693
-1.34055073195461e-05
5.15349125028187e-05
7.02127843239944e-05
0.000155674128417183
8.34315762820854e-05
0.000128656049122125
4.52686547003737e-05
8.07050849945242e-05
8.24291285512858e-05
0.00010165655051141
3.44591861133739e-05
5.14517524894231e-05
0.000133549768605083
8.92372285875344e-05
1.38020122935788e-05
4.76904564836889e-05
4.95227446311155e-05
6.95791031062641e-05
4.44802802616331e-05
0.000107809877079564
0.00013614684034472
8.74195503166184e-05
6.28635816666513e-05
5.91180722849773e-05
2.31643555346451e-05
8.68527037504998e-05
9.42477221161659e-05
9.25719917254935e-05
8.16165821174795e-05
2.18056196329963e-05
1.8839839202603e-05
9.94920688264853e-05
5.43552133193929e-05
8.43619724811063e-05
-3.2654800948972e-06
1.23429221835881e-05
4.762499201312e-05
0.000114905417310753
7.50678813008549e-05
6.45599182061361e-05
8.53810812203885e-05
7.74707081256934e-05
-3.62706617221109e-06
4.08513675485282e-05
0.000112356937280296
8.30156505397102e-05
8.79702861501435e-05
9.34905897521879e-05
5.94995974658275e-05
4.52163665517575e-05
9.97437115252853e-05
7.13112629759769e-05
1.4178542938965e-05
8.23134318943061e-05
0.000110537731081148
9.94727097829642e-05
0.000151018188989464
5.30366924672783e-05
2.35833947294248e-05
5.98833051375154e-05
5.86545750577429e-05
5.75076596523917e-05
0.000103872645571858
5.1334261129949e-05
3.07493041835831e-05
3.90981475850477e-05
4.34323779685338e-05
7.70871836467903e-05
2.9548446016633e-05
0.000108141855769324
6.33960112648936e-05
6.53723244465349e-05
0.0001116631258188
4.26452925573459e-05
8.95452857543976e-05
5.70506166450548e-06
1.74121994182445e-05
3.31623986724358e-05
4.52640195536478e-05
3.15583434767637e-05
0.00011533359942856
7.61594028691293e-05
5.45669517182593e-05
4.61501135441958e-05
0.000105480796395967
3.61605887051401e-05
8.25134273773869e-05
5.99150314028891e-05
7.16777220770798e-05
4.81550223937239e-05
0.000121072895063232
0.000100749535512417
3.58095449166433e-05
6.19264677923215e-05
8.06171706765159e-05
6.57147323068552e-05
7.44070703637185e-05
0.000150672069966193
7.51032139129956e-05
0.000101315894334675
9.2501285358244e-05
-6.54677422849185e-06
6.52671116075705e-05
7.32928809518036e-05
0.000105367229025503
4.43708164452228e-05
7.53356309177912e-05
0.000128637066910436
6.43995199766048e-05
2.70133271446724e-05
6.46943216409689e-06
9.52274718628095e-05
4.24800457538068e-05
9.13310208479212e-05
9.4696748803769e-05
2.47339171321409e-05
0.000101860001851413
9.28339601282784e-05
0.000133800474597861
2.04667027193739e-05
5.49758903003234e-05
4.73620259488591e-06
6.39387470518126e-05
0.00012488167443167
8.30027863227687e-05
4.6996865502861e-05
9.94259434782754e-05
0.000103886061284807
7.82946057613249e-05
9.3441347147437e-05
8.98329649140903e-05
2.34815295513053e-05
5.44814979811602e-05
5.09359569709343e-05
7.2125098416882e-05
4.98925265054537e-05
5.97588876193761e-05
9.12649305011099e-05
5.22151543258803e-05
8.21697625426513e-05
3.70443043969458e-05
9.46199063579008e-05
0.000130446978283308
0.000118116772345775
9.4767370037234e-05
5.72927329773278e-05
7.49438148136277e-05
5.15573851410805e-05
5.40654159567018e-05
8.91919311707237e-05
0.000134080183846396
5.90499856915711e-05
0.000145378062133246
4.17623517072364e-05
7.85518466257337e-05
8.21624550494428e-05
0.000112736131082981
0.000126717082384267
8.43767808844369e-05
6.12982145003356e-05
3.02688030538899e-05
-6.71458840001185e-06
4.60377679657321e-05
6.74013320248735e-05
7.37760552571545e-05
0.000115654123771149
6.54530336936777e-05
5.07166423371097e-05
8.22710709211319e-05
9.72271629650709e-05
7.1109165680956e-05
8.1081467666688e-05
0.000100466043087187
5.71080668705627e-05
6.28747925997144e-05
4.97813906964826e-05
1.36179288346807e-05
8.59131526308294e-05
7.56468602597422e-05
5.60558886991021e-05
1.01478845793896e-05
3.9045589620675e-05
3.12760485791769e-05
0.00015833260424345
-1.34445198966377e-06
4.95467143640764e-05
4.41396208951924e-05
2.6507304463376e-05
0.000110456682809715
5.80385600818366e-05
8.58195480447314e-05
8.57563567077974e-05
7.39887970363662e-05
-1.18240883177157e-05
0.000100329481992023
0.00011066425771934
3.33911191580371e-07
3.55112920645832e-05
8.278714181117e-05
8.79983109645768e-05
5.33933652353488e-05
0.000120329534316353
6.53522098895223e-05
5.88749244482035e-05
5.77476619072457e-05
0.000102599477394025
7.02373689790045e-05
-7.76660270832785e-06
9.00594879560377e-05
6.73333095451055e-05
7.00148683526021e-05
0.00010813240473655
6.39814160322795e-05
6.7791820684481e-05
0.00010709050596999
5.13540967628257e-05
4.13274991899849e-05
1.91577122681984e-06
6.06802472001999e-05
7.23745024690563e-05
9.0413539296498e-05
0.000128166651021835
6.09956107354265e-05
6.34615800344334e-05
6.85872163123119e-06
6.9383662460517e-05
7.93110766840905e-06
0.000112949229638604
4.4903933129242e-05
0.00010744293084691
6.77307582096726e-05
3.26985787791258e-05
7.46550098366645e-05
1.13221375527362e-05
7.45884042869535e-06
9.94138427195734e-05
8.88418626286373e-05
2.04124313553337e-05
9.81021641150323e-05
1.23012529002854e-05
-1.90629215516714e-05
2.56905863576144e-05
5.8393202630998e-05
8.53223141541724e-05
4.2709548859079e-05
6.72808149241843e-05
4.9159606365076e-05
5.6823288678017e-06
9.70986396514915e-05
9.19280499422644e-05
8.03391597329562e-05
4.77221957373718e-05
0.00011447079450631
8.97519531359678e-05
8.50525595736335e-05
5.23934987162887e-05
0.000119930247997399
0.00010534658923646
7.62182773461992e-05
0.000125006646634992
7.03302454634999e-05
6.45799437381781e-05
8.91534905000082e-05
0.000105469209149685
3.25353037858e-05
8.8726952518373e-05
0.000146337063011729
8.17105970725738e-05
8.97429860516472e-06
0.000107815613873852
6.00034049277758e-05
7.20187980532091e-05
0.00015840148780899
5.5131425758019e-05
7.55304256846166e-05
4.62920034237053e-05
9.31920363100998e-05
3.75253024729575e-05
0.000161929288190266
5.59924360390932e-05
8.27234421426122e-05
-9.69224870394848e-06
8.00418340814626e-05
0.000106167675401393
9.45775254033047e-05
3.38938986972833e-05
9.95684468529481e-05
8.41250457935454e-05
3.12828784563266e-05
4.72635075891017e-05
4.73852303900906e-05
7.69826808079051e-05
6.50930556830272e-05
3.71571453203351e-05
6.68702687590869e-05
2.4899348118208e-05
1.10482288162035e-05
4.40389115463554e-05
5.8273853426967e-05
6.70725821607951e-05
9.10579664310502e-05
7.49623980877416e-05
7.08875461295214e-05
8.28938250475418e-05
5.37750683757342e-05
0.000141329485811717
0.00011697553940207
7.44658404736735e-05
0.000113525964654054
0.00010394100782583
3.66391230413668e-05
6.45137020348945e-05
3.73589308127992e-05
8.64851582289479e-05
4.2353935779587e-05
3.83032307994418e-05
9.86051278856128e-05
7.20357771181721e-05
3.07944321131634e-05
-2.46617821040277e-06
3.39067285161406e-05
3.67734384094378e-05
3.06479210608953e-05
2.9026089676339e-05
4.99557523488677e-05
-8.89895072698579e-06
8.38567708947175e-05
0.000123229423606785
8.11173101368742e-05
8.30020607398181e-05
9.99338309373437e-05
4.69296857399668e-05
7.29611606129961e-05
5.11664023406447e-05
5.74015344883493e-05
3.30946122038274e-05
6.47579753803181e-05
8.2306691092045e-05
0.00010104361466972
3.49268532300812e-05
4.89816515132446e-05
6.22611366293777e-05
6.71832019298714e-05
9.45465552933647e-05
7.26744041180405e-05
0.000103815510287342
7.48978391654395e-05
0.000111268561791758
9.18189966765281e-05
0.000109388733348833
9.57928925364884e-05
1.95383160478005e-05
7.28971814026051e-05
0.000108682032504914
2.89790421778905e-05
9.79137149673413e-05
-1.37143633166888e-05
3.50106808625927e-05
-7.89453262323537e-05
7.55807458732787e-05
8.80901775212546e-05
3.38100712001763e-05
0.000101608554826895
4.84383626081663e-05
8.43464164925337e-05
5.87145128798412e-05
4.56427639954874e-05
6.53124828550368e-05
5.47824258724201e-05
-3.09993192776814e-07
6.06719454890651e-05
-6.39071411986956e-06
0.000125198201412296
4.37107966548453e-05
6.69246968199307e-05
6.81227463388709e-05
1.38476468284863e-05
1.85892348706144e-06
4.11291559361451e-05
6.46872419210506e-05
0.000118583989327979
8.68152074030102e-05
5.22679262068296e-05
6.45901698481932e-05
7.08214041801918e-05
1.75391755312714e-05
0.000136172093323555
6.14993234248713e-05
5.26305041378932e-05
7.05279550061329e-05
6.92866518307225e-05
1.12668254110977e-05
0.0001021905997143
0.000102098610795233
2.07837041820781e-05
-4.15963214333286e-06
8.43014189720962e-05
6.2140297777098e-05
4.83195357777649e-05
-1.39206711612978e-06
0.000126073693201461
-8.61863143077478e-06
0.000132427533670964
-4.18433916353066e-05
3.33771817424581e-05
7.30742561672041e-05
8.99481785257826e-05
4.40768794005358e-05
4.24961239697196e-05
4.32312023725441e-05
6.40432018535384e-05
-5.58953933484263e-06
1.89606727500679e-05
2.91604154139645e-05
0.000132698473715536
0.000113772718060399
0.000101191260845446
4.86911683830617e-05
0.000127100411560357
2.26116943854213e-05
6.48022186545665e-05
0.000102853526307391
0.000126793711743505
8.0711448734874e-05
7.96946777347322e-05
6.96362521497167e-05
0.000102204845484882
0.000101935520713561
8.49548624777453e-05
0.000123112413289084
0.000166347604461757
8.57647403574388e-05
0.000148621599052802
0.000109050199913214
9.51143061025491e-05
7.73276584403561e-05
8.34055003994445e-05
0.000137780138273741
-5.30128793975755e-06
8.2497624152721e-05
4.89499031524732e-05
2.35024961343206e-05
4.08130399554505e-05
3.20124812568111e-05
1.42571094520762e-05
7.50463599287799e-05
9.88909014162332e-05
4.20938661681655e-05
5.54497788535452e-05
0.000140776031137217
9.12368676771657e-05
0.000101896045956281
4.79167406884515e-05
0.000118863332985661
4.33145177145913e-05
0.000112353747768563
0.000124794261998608
0.00013629358817833
6.44091587576936e-05
7.68226086483589e-05
9.45656187242245e-05
4.46006338604344e-05
3.33439213594954e-05
3.52842775550924e-05
9.39217566817608e-05
2.515435528797e-05
3.01417705939869e-05
0.000174662819645398
4.70880034690209e-05
6.66224711930239e-05
7.45799699223446e-05
6.07480783532758e-05
8.62854685608231e-05
8.79404438069091e-05
8.88496706546494e-05
8.2575612459607e-05
9.77862508021944e-05
5.86047176056352e-05
0.00010055349950714
7.4642042053126e-05
0.000121862891926449
6.96905305778467e-05
6.6291870773248e-05
5.91089623229597e-05
4.73798905337599e-05
6.6416002892269e-05
6.49337199291767e-05
9.589029158202e-05
9.36961218395079e-05
0.000120140900019371
0.000100478699792526
9.50387366674196e-05
0.000115542616405859
1.34364261728338e-05
-1.33552544901496e-05
1.67555200430484e-07
0.000110272599510278
1.16040021228359e-05
7.30681798127091e-05
1.74657388574253e-05
5.14040697088125e-05
0.000114400407549201
3.76581725211889e-05
6.62233254773592e-05
1.84776303457751e-05
9.73405365325019e-05
8.4550478067018e-05
3.26678264401609e-05
0.000134157382532037
7.37677837920194e-05
0.000159021180706023
6.72113065116206e-05
1.07542365774051e-05
9.41721561203266e-05
7.33546033280707e-05
0.000132688295241952
0.000131704255941328
4.6178414742934e-05
9.89474240392211e-05
2.80442268720182e-05
3.88536522869118e-05
5.56188100055258e-05
7.98399252343921e-05
9.13450464811637e-05
-1.51442668382942e-05
0.000130587430042538
2.52060824386806e-05
0.000102534238352371
5.75807251221024e-05
-1.85763957444548e-05
8.34668062849815e-05
5.0418707438298e-05
8.36431590008977e-05
7.31160862772171e-05
8.74246587652549e-05
9.34772472925862e-05
9.49269325784911e-05
3.34458207757058e-06
0.000103017256870046
2.86541066518585e-05
5.63700976777052e-05
6.7447965019864e-05
0.000111362348086235
1.0615283012532e-05
0.000132013983842436
5.40706925878616e-05
0.000100901664578192
9.9334621456837e-05
5.53088980832193e-05
0.000112668485187109
2.41863090945657e-05
6.12772066036849e-05
0.000118170654365109
0.000107234516818048
7.91331399094669e-05
0.000136116230949761
2.2002468530235e-05
3.04162824082832e-05
0.00011621735594796
6.96899619151164e-05
5.82088534950283e-05
4.59093876127904e-05
0.000128208938763803
1.77140837884253e-05
7.4137031821952e-05
7.70215549714889e-05
-8.0126233690582e-06
0.000102560990081556
0.000111062048329559
2.24304656173478e-05
8.57054391415564e-05
0.000111298349632808
2.71899844747016e-05
7.0697438303115e-05
6.72573632964222e-05
7.63726464914159e-05
8.86124288514286e-05
4.02900186165455e-05
2.54391878991555e-05
5.76771771124928e-05
8.67291604590594e-05
0.000109742772781338
5.68411229507039e-05
9.06124917190679e-05
8.15576782584189e-05
0.000112691209977142
9.01092386595468e-05
9.89479464523216e-05
4.32470445148731e-05
9.03756627398751e-05
0.000127184213804307
9.71492967198842e-05
8.45087026707132e-05
8.785337332177e-05
0.000123026876318725
6.049182321878e-05
0.000121620190601817
1.40842400136144e-05
7.80159518940563e-05
0.000113945255732849
9.72395855259539e-05
0.000123377194351444
2.89211871524216e-05
0.000110758169402596
3.28639616208986e-05
6.9035645525776e-05
0.000134396231692272
2.97968406101025e-05
0.000105740375184761
7.57657797884303e-05
8.56708178280287e-05
6.34917482507796e-05
5.2484107469866e-05
5.61684291847423e-05
2.44462431577695e-05
9.04354493639505e-05
0.000182736412475569
7.06741384606801e-05
8.04977266438299e-05
8.6271385051553e-05
8.98801007929052e-05
-8.06208499522328e-06
1.69418743577968e-06
6.71803656996664e-05
3.21743636455375e-05
3.91016308166703e-05
7.43994546203254e-05
2.48836782999129e-05
0.000112452812025217
4.24880272437321e-05
9.65716000290983e-05
2.73111846725855e-05
9.13963575188683e-05
0.000104291638496467
0.00011614365265019
5.83151038755842e-05
0.000104656468847272
4.06668992929475e-05
0.000130451289958701
3.94866097338539e-05
0.000119409130612844
9.14977169626392e-05
0.000149233356930534
5.18688784667322e-05
4.97785904369039e-05
0.000100819387232924
-3.6339935110059e-05
5.19992819100713e-05
8.31028269187271e-05
8.31630604712829e-05
3.45236848159315e-05
5.08412989477903e-05
6.50475833396666e-05
0.00012275343792129
8.85388817556522e-05
7.32316093766369e-05
0.000149810838644552
7.27826856551766e-05
4.71424380305271e-05
0.0001335812413146
8.14491480400146e-05
8.72511940958025e-05
4.53717442423351e-05
5.48698320579582e-05
8.31702860655969e-05
7.46660832296586e-05
0.000125303404270938
4.77089125418003e-05
0.000115809130848068
3.06026793903127e-05
3.35247799287769e-05
7.76230298003056e-05
-2.23121200440236e-05
-1.38463541826352e-05
3.11781017075105e-05
7.26191671793734e-05
7.80466918460587e-05
0.000129808888644496
4.84331540816437e-05
8.59065810297743e-05
5.30047023142597e-05
7.34367596277148e-05
6.98744346644713e-05
4.79269959180996e-05
6.67826021632373e-05
4.37110186375925e-05
3.48401615210117e-05
6.48019013318928e-05
7.96862982020584e-05
6.27882405976819e-05
6.78837554987114e-05
6.1153296602866e-05
0.000129470102647127
5.78288099696382e-07
4.39287957562503e-05
7.68748908095262e-05
3.8662967502977e-05
8.07393027135424e-05
6.4884365151585e-05
5.43524330586223e-05
-3.73387024438433e-05
5.25027705653592e-05
7.80090788668607e-05
7.96619995139091e-05
8.50504499029847e-05
8.84989301873351e-05
0.000138195016195379
9.09443425673024e-05
4.32403763354051e-05
1.51556378144291e-05
4.37445562665717e-05
8.65010877495807e-05
5.82052049080451e-05
4.63778915576992e-05
3.2432351366699e-05
5.28020399304968e-05
3.60347274763669e-05
5.1633051556498e-05
5.49014561406036e-05
3.8494468798883e-05
1.25010998173434e-05
6.75521760486949e-05
0.000114825311049981
2.3599235206715e-05
3.16371893021657e-05
0.000111175523125765
8.90872519756698e-05
0.000128950854592077
0.000106089499106299
0.000122447359798777
9.60103007773077e-05
3.94398897267594e-05
9.94111439215949e-05
5.28320784536517e-05
0.000151775780118211
8.81661207252219e-05
5.80767673791167e-05
7.37208748876446e-05
0.000112176034459235
3.87278932497996e-05
7.67082652777008e-05
0.00014527212730249
0.000125211180164324
0.000114642641898164
3.39308886895702e-05
0.000103294676336512
4.01758319233689e-05
1.30748218236388e-05
9.66620805109917e-06
0.000161433954348417
9.95478346949134e-05
5.19629214414894e-05
8.66857886948454e-05
5.25373965422205e-06
3.24739750551593e-05
0.000122963660176144
4.37710518466316e-05
8.54716615351676e-05
4.33164245266274e-05
4.5285839607668e-05
8.06596288041509e-05
4.24032183691293e-05
6.75435302159401e-05
0.000131202890366955
0.000112677009016687
0.000128835763913176
3.7984607654319e-05
8.55450407004605e-05
2.75929070025279e-05
4.80084426180658e-06
2.84992561710129e-05
0.000107391406997862
5.78886738351367e-05
8.42860574394096e-05
7.41658381061814e-05
1.18619041451615e-05
0.000103493365010603
0.000137100558441726
7.37214277874259e-06
3.28092924508377e-05
9.27160492525742e-05
8.98010741331115e-05
6.38646689152531e-05
7.32998510472855e-05
9.64924236142997e-05
6.61065750797935e-06
8.3586649166975e-05
5.47305860646798e-05
0.000105985795741802
4.72498454830534e-05
5.90451529624404e-05
3.0806553816781e-05
6.69927005569629e-05
4.39222262134979e-05
9.83870463913271e-05
2.33874366701985e-05
5.03893676712983e-05
9.7456944841091e-05
9.05832057484346e-05
7.2135637096113e-05
0.000119043209316636
8.66449343766618e-05
4.92148764076512e-05
0.000118661191889311
0.000114609728125678
4.84955701231964e-05
1.07745288119504e-05
7.32662527495796e-05
3.6100624275542e-05
1.5187058767454e-05
3.50765372156982e-05
7.97890879339383e-05
5.66866469793411e-05
9.94795307999029e-05
4.84073368187037e-05
7.30622404764997e-05
4.22326381871186e-05
0.0001018597183562
2.76773265851819e-05
5.83636891292072e-05
0.000107238314889365
0.000132012933370963
6.04509679536012e-05
6.65427196223432e-05
7.99987538954877e-05
0.00012146024297555
6.2953984197902e-05
0.000107331163115843
8.38594388491957e-05
7.10633115655935e-05
0.000116416753082488
0.000101696167543356
7.89385254563906e-05
3.68726848889228e-05
0.000118409095142372
2.21561814743511e-06
6.84272047645784e-05
0.00011783165900974
8.22566194162301e-05
7.69386797250517e-05
8.06064046457105e-05
0.000107386468779294
2.51444848176677e-05
0.000135923986955885
0.000109111158151768
7.54418760791879e-05
0.000101324816068693
7.50840167857662e-05
5.66082437516077e-05
0.000102274012404575
6.32622741505443e-05
3.86485010464405e-05
2.78276681212866e-05
2.8308153200062e-05
4.77223152884238e-05
9.27774592491584e-05
0.000140734550779957
7.29646117930873e-05
1.17276698694894e-05
7.41468363371469e-05
9.66706117556484e-05
6.8581700101868e-05
5.03808877063275e-05
4.11015609147099e-05
5.68124745596643e-05
-2.25405243242499e-06
5.4931038516341e-05
2.16084960098389e-05
7.49069026106234e-05
9.16321673919346e-05
7.44400320906911e-05
7.43629258643912e-05
8.44188330077284e-05
-5.66246887423584e-06
4.14182944856625e-05
0.00015743107148102
2.83037961275529e-05
3.93047361087932e-05
0.000138277163193004
4.75573876252327e-05
0.000139711794482774
0.000112596579937928
1.01347080494513e-05
9.4287833183691e-05
5.70081679713297e-05
3.80001909173981e-05
0.000106552673410814
0.000116703531579745
-2.91045921830883e-05
0.000115683155308521
2.10098200801458e-05
0.000102261444420602
0.000110764102679589
0.000119104432283098
2.29876031678976e-05
0.000107141179567925
6.12572061517243e-05
9.0774091685109e-05
2.12265423151062e-05
7.44485253224421e-05
7.64981304716798e-05
0.000103479271353808
0.000123642199196294
6.72948580265884e-05
2.9843496652463e-05
8.57185278031832e-05
7.42074190166265e-05
4.21191621628572e-05
5.63824621075636e-05
8.15274965351168e-05
7.19171496204349e-05
0.000105264962662305
0.000138341884954475
6.25204844249201e-05
7.43224594539223e-05
7.4427123667009e-05
7.27681512985947e-05
7.11330801680746e-05
0.000106724652492284
0.00012318792785622
4.24087788608314e-05
0.00015017622979938
4.8907090977385e-05
1.89312678001671e-05
4.75649918628617e-05
0.000130348665457244
7.09532820443735e-05
2.93647113546863e-05
7.95643956015879e-05
5.49899886339217e-05
7.1007362233501e-05
8.1430491131857e-05
7.11730662680242e-05
6.32023744224948e-05
7.25299495669126e-06
5.68273333397423e-05
5.6331513312805e-05
0.00013661929602003
7.0469577566053e-05
3.06754870238109e-05
4.94913062470414e-05
7.44210758687321e-05
0.000108980079233987
0.000111730332493715
1.24679792122056e-05
0.000143577210358828
-2.6719480922568e-05
6.96288168847352e-05
2.25247858416498e-05
0.000111014092061696
0.000139711543404008
0.000186515655697002
0.000112888859997476
7.10995025835657e-05
8.07527990972499e-05
5.83756739739008e-05
9.17822525099385e-05
0.000101163588378258
4.67248472445711e-05
4.81884319522135e-05
0.000100447632336851
0.000130551594890573
0.00010906164176008
4.16256028402941e-05
6.83963299892414e-05
8.19006779054313e-05
-8.26751266356687e-06
8.1729990884127e-06
7.55300013481072e-05
8.04220935886019e-05
0.000149037185709166
5.95019831283351e-05
-2.02589626706024e-05
0.000115730236145189
0.000101221981213261
8.04642116688283e-05
6.20878853392051e-05
0.000130580502214939
0.000127892359645874
0.000102105300812743
-6.2331416390055e-06
2.60969328937601e-05
0.0001064468126059
-2.99265533175588e-05
7.38550110607005e-05
0.000108592737978063
9.44360113295825e-05
0.000156506814014943
7.17651830736593e-05
0.000110226529724068
7.20536567784531e-05
6.0003126919913e-05
4.62005225897028e-05
2.97172592966652e-05
9.11238436847608e-05
9.53234727289195e-06
6.49763879465502e-05
7.98565834678067e-05
8.42264680347798e-05
2.55476728552882e-05
0.000108560455269268
7.89795612764034e-05
7.16768192036914e-05
6.0392552205168e-05
3.22377979298783e-05
0.000104751730508562
3.50155603583486e-05
0.000113631558970419
0.000102368189853183
2.66143345832948e-05
4.38724737571778e-05
8.5031154541541e-05
3.40494862882273e-05
8.26345181400421e-05
5.44000780068371e-05
0.000127825567545267
8.95309692330988e-05
7.52786041893832e-05
-5.95076149918066e-06
7.00596492924244e-05
4.27939941158983e-05
7.46207386266166e-05
0.000103084445338665
8.113296657504e-05
0.000114128890729038
4.88895673599231e-05
4.46475925596006e-05
1.55435750187165e-05
0.000105083875349393
7.46119410436785e-05
8.57369030926629e-05
1.96077291038893e-05
7.95605260744598e-06
0.000138719597097342
4.62601314669308e-05
1.41588206746634e-05
0.000159609165245534
7.55839103046312e-05
4.9993535954742e-05
4.44413776051045e-05
6.43189515086369e-05
6.34864338729455e-05
6.22571029181221e-05
2.94228965057487e-05
7.1526912447884e-05
5.554661075268e-05
9.57305061971847e-05
8.52268676797972e-05
6.95015660871263e-05
0.000100135098992949
0.000114477286976826
5.52069622837621e-05
7.10518799309382e-05
5.94291867787662e-05
0.00010302886319982
9.08834259396549e-05
4.14236022615767e-05
9.26270519421267e-05
0.000112067915592542
5.17270655920574e-05
0.000116755510223183
5.67715102926535e-05
9.21512271958382e-05
6.70202271382655e-05
5.89383240016465e-05
4.37011056814124e-05
7.32668470310773e-05
0.000111332746238366
0.000121026106347918
3.45322478448309e-05
8.32518592012234e-05
2.28755606630379e-05
8.15977864900342e-06
0.000101621200105575
0.000101944867133541
5.09924786098712e-05
0.000102582316452257
0.000134969300046904
0.000116962124119453
6.51983264650855e-05
9.21904174852189e-05
0.000113726584102191
7.72382250022568e-05
0.000102192497599561
7.38455770624041e-05
0.0001258436218383
5.05023822068768e-05
4.20007308259361e-05
9.35230667080883e-05
4.46034129825012e-05
7.34223000048446e-05
0.000117029328130284
4.10075002830444e-05
1.87896346469154e-05
0.000115423137782715
0.000138696922042133
0.000142709999102915
5.87817351280378e-05
7.46384922012383e-05
6.22387074870126e-05
3.42804578528757e-05
1.20933660433246e-05
3.30837492264446e-05
1.51353837790624e-05
1.40360174518834e-05
0.000102793972740403
0.000137124861094301
2.60819956880045e-05
6.59575062612933e-05
4.13439063263549e-05
6.5247090614808e-05
7.95381553641021e-05
0.000112341468759575
-2.53729438961689e-05
9.09908032100596e-05
4.46529770980782e-05
6.76906200356899e-05
5.81617724857401e-05
0.000114209654079779
0.000135148633554332
3.05091712555351e-05
6.47443870948768e-05
5.71507760963554e-05
0.000112641093006226
3.28381181257886e-05
1.24353123130328e-05
7.25460968124786e-05
0.000119336997751249
7.9048560035319e-05
0.000111046445922815
6.62359965181545e-05
0.000139166505189651
-1.63953164369378e-06
5.01740016416463e-05
6.91867043170687e-05
4.55058180935207e-05
7.28570147478228e-05
0.0001039449892737
4.92395665884798e-05
6.08051752161008e-05
6.65159766799111e-05
6.90270080320162e-05
4.97705034310464e-05
0.000105905706975183
9.57129098451064e-05
0.000127584167572275
0.000146502571158742
0.000183505460643309
9.54453249321388e-05
6.89596906908505e-05
7.44278302086673e-05
3.53540052620321e-05
0.000119554474292744
6.8204125254698e-05
6.86369100712721e-05
6.40023404798687e-05
4.11251236602687e-05
2.39980270556729e-05
4.34728312915908e-05
5.76523903150022e-05
0.00011211699747042
9.52811424893413e-05
5.76551717018934e-05
4.21125946527411e-05
0.000117262398243277
4.85195054903081e-05
4.82101378090003e-05
0.000104803820867118
-4.46789103703978e-05
2.22646251365312e-05
0.000140327720616818
8.28191100796682e-05
5.35469778810712e-05
5.02255204431999e-05
1.11524541644791e-05
0.000133583059380898
3.50686095117767e-05
9.30880231630891e-05
8.46648461991866e-05
5.99561701498127e-05
8.19962211851331e-05
0.000111019224429732
7.08688380671248e-05
3.22583230881135e-05
0.000133598355135182
0.000155827866987163
2.29846461315618e-05
9.35855748183716e-05
7.71610860027758e-05
6.39068856462847e-05
1.47230581065906e-05
9.22847096102574e-05
6.89218583269348e-05
9.19471843541199e-05
2.06600982704461e-05
6.74762259031234e-05
8.26928083343051e-05
6.41361913956554e-05
-2.13668308813576e-05
4.93838760696041e-05
0.000110001699274811
7.39141657503416e-06
2.76802462173934e-05
0.000117233442997522
2.33826098651439e-05
8.6250606798033e-05
3.48141687176451e-05
7.75219356118106e-05
3.53443918532782e-06
0.000138791410764442
-2.35302587309489e-05
0.000130590177982228
1.40718675261365e-05
8.961977798407e-05
0.000118825287294037
5.86076248744203e-05
4.05264575192469e-05
7.78756846729377e-05
0.000122264802947199
6.5385071202431e-05
9.48895840480707e-05
-1.35741055689208e-05
0.000109242008845142
0.000122857066014775
7.30115579731519e-05
-7.77600813487626e-06
0.000115627682589078
3.70028385379966e-05
8.73892730013213e-05
9.49199218835661e-05
2.48363136713024e-05
8.1701813647493e-05
1.40221956896614e-05
1.86031995189548e-05
9.25634283183052e-05
5.80629780325767e-05
0.000139743891017126
7.31948842771801e-05
1.71372178897305e-05
8.74768033083991e-05
0.000118561573052451
7.94857663870697e-05
4.99924752732543e-05
0.000115067383428727
9.66757247470791e-05
5.41873044293181e-05
4.11683146181043e-05
0.000133433002870859
0.000125931694074492
0.00013090800993288
9.81995273171113e-05
3.21768040154687e-05
5.25478897989356e-05
6.69048159945706e-05
3.65278077160144e-06
8.33319615950256e-05
7.82480740922574e-05
2.16753729907566e-05
0.000115605566375042
3.27272930671443e-05
2.40201798494819e-05
0.000110666569495785
9.087618244612e-05
3.79126432691652e-05
0.000108461164118594
8.02580862888564e-05
8.25975707563483e-05
3.4581493192692e-05
0.000112200734045477
0.000143544270211699
4.30159078975638e-05
4.65304549462552e-05
3.09504553672465e-05
8.1273873950702e-05
6.61780863165806e-05
7.99524790476086e-05
0.000101805230210012
9.40226853399799e-05
8.81078115157331e-05
3.80337992397285e-05
-9.93799952295371e-06
0.000126389289200051
5.20495180311918e-05
0.00014487066997008
0.000127726377854633
0.000187708431083866
-2.26853404550022e-05
3.17337939441488e-05
7.76831575730426e-05
7.22626866075142e-05
6.35294330693294e-05
3.27600783630493e-05
-2.69918248275347e-05
1.23895450617169e-05
6.9662829545232e-05
6.85927390075456e-05
3.66753401833166e-05
0.000160159224914463
8.13905904516915e-05
0.000119641307157986
9.00274303058141e-05
3.20869183901029e-05
2.95409230887764e-05
3.54682253430812e-05
0.000101177938934977
8.182073433605e-05
7.32177861449396e-05
5.39040313142689e-05
-5.920726277159e-05
0.000104494506668247
8.21135044081049e-05
7.84146512793909e-05
9.27969874376327e-05
4.68080598796481e-05
8.61914745824174e-05
6.98103615851153e-05
6.72122956993797e-05
5.22047497437653e-05
0.000150350571480057
0.000109796534161177
4.91742163443087e-05
0.000108922476960438
2.63362408513427e-05
4.08050815130752e-05
3.16456218584309e-05
-8.97222503802575e-07
5.21935639147497e-05
9.30441834033819e-05
7.21314659177412e-05
6.84049156700353e-05
0.000101321376240356
1.03857417210441e-05
7.4408116192788e-05
0.000106330798524835
3.74954741358609e-05
3.49608222227143e-05
2.85401070342748e-05
8.12348982956875e-05
0.000121076110417644
0.000105714784424902
9.16247936367186e-05
-1.89679245168763e-05
6.83575857597607e-05
0.00010276680344021
4.17137569512644e-05
0.00013442370190112
7.46812098235855e-05
9.56845449428944e-05
0.000125426295311591
8.69316374826507e-05
0.000101362169487347
0.000100052491050397
4.70107261594569e-05
2.63790543903919e-05
4.89203920504027e-05
7.5222078711824e-05
-2.39032368270933e-05
5.82864248938632e-05
0.000108812153981105
3.30033761994774e-05
0.000120060848163292
9.97061004994081e-05
5.86937195712928e-05
0.000120473886740016
8.03664492451009e-05
0.000128664215826817
0.000176092544573103
5.08805675151638e-05
3.29861068821183e-06
8.55207222264973e-05
8.68860098472735e-05
7.01497033773209e-05
7.88382552306837e-05
0.000144654045912744
5.87198660602655e-05
4.93425196193558e-05
0.000138543117569289
9.12343640304606e-05
9.02319756615305e-05
0.00011797848167234
6.93332458881881e-05
6.60896614149548e-05
6.95695208591012e-05
8.4093467951524e-05
2.97453296626193e-05
0.000102622421552048
5.72065518016298e-05
9.81986098817854e-05
8.02357068761426e-05
-5.686077609717e-05
3.14833754989065e-05
6.95029737083e-05
0.000118323670808278
3.06256342288226e-05
3.77596348117306e-05
8.81124182029897e-05
5.57140117925383e-05
7.40432417023373e-05
7.69251336324305e-05
4.07592019208343e-05
4.08451571582646e-05
0.000175982440598199
8.96571245963486e-05
4.88621800056722e-05
9.36205890776487e-05
8.02814627033247e-05
7.1325716370568e-05
0.000124769651231901
6.38393267199909e-05
0.000123116081215646
0.000132452615842477
0.000141510602824294
7.83049306913673e-05
6.36551570011139e-05
0.000168970387676518
4.79710202812746e-05
7.07088558148204e-05
1.00145386736809e-06
4.62904157965748e-05
4.62577652575495e-05
2.43303539137419e-05
-1.04138178334968e-05
7.91056545895226e-05
0.000133920195320763
8.27420237546818e-05
5.84882418357779e-05
8.35993458462309e-05
5.74208482119268e-05
4.42331904870917e-05
0.000108447949208107
6.23025323045646e-05
9.63889070437041e-05
8.14618280006427e-05
4.10835795380884e-05
5.39377788566621e-05
4.4311818060884e-05
0.000119651497207304
-3.63534182371261e-05
3.6915349286157e-05
4.29753460549254e-05
8.26354313195271e-05
0.00010242690615567
6.08768578041384e-05
9.76929597608301e-05
9.66523734347568e-05
9.81909571019979e-05
0.000111410499873169
2.39021323918701e-05
9.68315648149451e-05
1.05826585856364e-05
9.08279465012507e-05
8.25239487740177e-05
6.54618008465329e-05
7.75754211873213e-05
4.14746503128741e-05
7.47719448771206e-05
6.28918210950773e-05
6.833560796736e-05
0.000125448204649236
7.59652163007984e-05
0.000118431083433372
6.5146169933411e-05
3.40059238994276e-05
3.41353103194881e-05
4.72709787749354e-05
2.77121861749354e-05
4.94938431826857e-06
-1.85291687674624e-05
5.87866316304916e-05
8.52986868569463e-05
4.77178975662091e-05
9.6442259337531e-05
8.08349674643732e-05
5.85811724122865e-05
9.12606837266571e-05
0.000127164141345966
-1.43460062277783e-05
4.02926543672063e-05
7.50910919939928e-05
1.21979519663481e-05
5.82542334903472e-05
8.01572059501565e-05
4.75819888488684e-05
3.08585124051625e-05
9.64375932778128e-06
2.49044565211338e-05
9.68073193459688e-05
6.23085982580027e-05
-2.97440924999653e-05
6.18890843811849e-05
8.30532490515119e-05
4.9412157217553e-05
4.10046673413348e-05
9.47992004599849e-05
0.000110501270983067
1.00125914518073e-05
0.000156221453456519
7.23580905221034e-05
0.00014761386554646
9.82478871679617e-05
0.000163427526780576
4.36069415055998e-05
5.87791414945184e-05
8.37658925106106e-05
4.76673307133928e-05
9.81074470285853e-05
7.2539147418341e-05
7.88905315955334e-06
8.34384656133724e-05
8.44437687366393e-05
6.59945391004625e-05
7.10106917376617e-05
9.74910569702071e-05
0.000104729799029891
0.000164920752014449
8.65624635072635e-05
6.54932135136371e-05
3.25518933713633e-05
4.68516121313202e-05
0.000135076341560426
0.000140009289891418
5.55216811379841e-05
2.01948199583109e-06
8.3233307519668e-05
4.27052216584489e-05
1.88406406486695e-05
9.34886457786769e-05
6.31592871588965e-05
7.67829639332585e-05
8.18455667747228e-05
8.27914017211778e-05
3.6746821650131e-05
7.83215629322194e-05
0.000119121643997048
5.81283436209283e-05
4.5239408120764e-05
7.17882277811979e-05
9.61863771177173e-05
6.40457745110418e-05
8.64822155882734e-05
7.99437271332962e-05
6.40309098189922e-05
1.00306756736906e-05
3.31666774796415e-05
7.90090616702754e-05
8.90731536068298e-05
9.44094015843505e-05
9.77318415596681e-05
7.03674657714773e-05
0.000109342453845629
5.3534129071678e-05
8.64953217124613e-05
3.19097128423787e-05
3.33481766305126e-05
3.75642350209045e-05
6.88364664392038e-05
8.89930218741488e-05
0.000100542898055214
7.89147683146412e-05
6.77479659078035e-05
0.000139471804546931
9.75557783234502e-05
2.36720872048826e-05
7.7278725230332e-05
7.72395496378611e-05
0.000102207935162547
2.97877185614843e-05
0.000127316583377962
3.36116508985824e-06
8.18136072624018e-05
5.0667746051713e-05
6.68893018768376e-05
0.00010904318510985
-1.33599476825106e-06
3.81074667126701e-05
7.09179057632211e-05
6.49573853684059e-05
1.60748623519211e-05
7.88825839938605e-05
0.000115095518643668
-3.14759846293725e-05
5.61614939010434e-05
5.5343764395651e-05
0.000161519928879414
1.17513091125997e-05
1.30184508150646e-05
0.000120725930274668
4.05068211233043e-05
5.61345167720247e-05
2.52287839623062e-05
5.30991655456046e-05
9.69327966276293e-05
7.28021042390224e-05
5.56382455865189e-05
-2.05967009901121e-05
3.51199514110155e-05
3.9020353369288e-05
-1.09631133669271e-05
-2.32701361646633e-06
0.000109733079916633
6.71586365674352e-05
9.09155117296096e-05
2.68245812482999e-05
7.32990253017186e-05
0.000103564094115455
2.12686227010708e-05
0.000108254305744619
0.000114975265903267
4.35009752499512e-05
5.02340645610169e-05
9.70238620132993e-05
9.1777698637634e-05
8.24300292729524e-05
5.39005910416631e-05
6.28078432122859e-05
2.06604992192997e-05
5.53499203349611e-05
8.47581870455302e-05
5.90571244530485e-05
8.37656082522093e-05
5.01894693689775e-05
4.68071036631974e-05
0.000112515273764737
-2.13126513740049e-05
8.36343477618165e-05
8.26768389037238e-05
9.39954520267802e-05
1.61081904390178e-05
3.53150649255029e-05
0.000122709461728131
6.62443060638407e-05
3.61363234347815e-05
-2.95846723753053e-06
5.19352142797131e-05
4.92749347083582e-05
5.1922322852022e-05
5.10438216910924e-05
2.67979198328154e-05
5.42149679565748e-05
6.52203071276655e-05
8.60379411562765e-05
6.93112259239607e-05
0.000103986093410656
1.62850430487441e-05
6.04825878237961e-05
3.73195765227911e-05
0.000108223201717949
0.000112929058328005
7.25395852076473e-05
2.81868616443326e-05
8.22070703057514e-05
6.3968810025571e-05
0.000114527840382414
3.70666603893641e-05
7.50207473594084e-05
4.00669920347765e-05
2.16572776452805e-05
9.38486364062798e-05
7.11909128129249e-05
0.000114201073019913
8.70012431306506e-05
5.16264812626486e-05
0.000102854294930838
6.30146142757491e-05
9.50369360390082e-05
7.42866034827865e-05
9.67808768746707e-05
9.55136885775026e-05
2.72299730656811e-05
1.71081340301974e-05
9.34701960294631e-05
7.78004079658264e-05
5.26154269565908e-05
1.6646395975391e-05
0.000122428944284847
5.4409908712025e-05
1.73922177430438e-05
2.72329286708644e-05
0.000123026431665472
0.000128409282630818
9.25795166688823e-07
3.74898651755321e-05
7.76806290785903e-06
1.28486383726667e-05
0.000104883024954332
7.78500666231604e-05
3.22618576524704e-05
7.82632909747828e-06
3.3495185385627e-05
-1.47837678389403e-05
9.65108027409122e-05
9.67468779307554e-05
9.41683984483762e-05
0.00010130192361998
9.53095301730556e-05
0.000192263695847456
7.28199451042708e-05
7.43678955296184e-05
0.000115992325358361
9.12882526727519e-05
9.44001298638617e-05
0.000104234096540412
0.000118398761166284
8.59499878269428e-05
9.8786890117236e-05
7.55997976318391e-05
6.30730221100438e-05
5.3508172610801e-05
0.000105120839725285
0.000135336566712015
6.26041598205123e-07
9.98959573307062e-05
7.74614306720826e-05
7.52499169710533e-05
4.6511975740373e-05
0.000123381121815039
5.7310640867479e-05
1.87662033112132e-05
-5.65673746933232e-06
0.000134134088634957
9.50769412311103e-05
4.78738691927504e-06
5.32712634451486e-05
6.35143776853758e-05
4.21117406296166e-05
8.63037261444877e-05
6.69121945918315e-06
0.000133578121452652
5.98818164803531e-05
7.79915613086607e-05
0.000121455249690286
9.46847714382014e-05
2.33878896792711e-05
0.000125123179868676
3.92032648019174e-05
9.18195839009772e-05
6.83569507440484e-05
0.000116544481489426
7.71881293393817e-05
7.63333393232909e-05
0.000101370863026243
6.54317304859631e-05
8.40312794446736e-05
5.47875233596606e-05
0.000124631747434457
6.8245251733475e-05
6.63812467538121e-05
6.00434443610035e-06
5.34436230567188e-05
7.26169820241863e-05
4.03774327932167e-05
2.75604120822434e-05
6.34897929732949e-05
8.65180103742791e-05
8.70599477381015e-05
0.000135748591372084
2.72761796001423e-05
0.000105371175016074
3.46729205305514e-05
-6.48948021242466e-11
0.000117782625987831
0.000125326935188138
0.00011910928530098
1.83459009688729e-05
6.79273556966754e-05
0.000185293216993068
7.97869128561067e-05
4.58605482442249e-05
6.55291780966393e-05
0.000114397349578312
0.000105007669570778
2.35908854546983e-05
0.000119573151276518
8.12483968701536e-05
6.18092627152387e-05
2.18633486319419e-05
-2.30400206647214e-05
8.54687518117708e-05
0.000117405194342216
0.000115128857722465
5.69285201312508e-05
6.44294137616321e-05
-3.15906661429436e-06
6.40958991951525e-05
2.85295206993343e-05
6.08199676234644e-05
0.000127696283100589
1.86526388562656e-05
7.08668492070292e-05
0.000122243516357454
9.48771367825321e-05
6.18955588439696e-05
-4.32564661987818e-06
6.52214273688389e-05
3.02058091541727e-05
0.000128261027924667
3.51042612507323e-05
3.83703921926105e-05
6.08325766997217e-05
6.93756787667306e-05
6.32672684410139e-05
0.000122618965344551
2.56174130930851e-06
9.66930499776934e-05
-1.08367793758401e-05
8.4922243474436e-05
7.21661348704755e-05
8.50035046717153e-05
9.15631191200616e-05
6.88587156937418e-05
0.000122449984478548
0.000138127701926934
4.29690600724066e-05
1.39616055633467e-05
6.01749033964122e-05
0.000118827672148622
0.000118741318132899
0.000100583594777567
4.23505831514827e-05
0.000152985877459303
7.19831548142662e-05
7.64168640911379e-05
6.76824105864276e-05
8.63326271222915e-05
2.85465311718012e-05
6.07261539196331e-05
8.27668314068726e-05
5.72473613476237e-05
3.37031657016077e-05
6.30030862345102e-05
9.32848083407082e-05
6.6014440546922e-06
9.41578796140273e-05
6.133366095296e-05
0.000131851220473357
-4.12404254355011e-05
9.63047900531277e-05
8.00681545774522e-05
-6.85674585110694e-06
5.36170289128514e-05
0.000102558990399118
9.57434185509329e-05
9.98502699648326e-05
1.39625743007435e-05
6.58938308087914e-06
7.44794186569968e-05
0.000128674991394341
0.000163054377274633
0.000114134400881866
5.0982449074978e-06
0.000138817685564497
4.40303233976622e-05
3.4927948404889e-05
0.000127823045381394
0.000114884939042757
2.48891676733953e-05
6.53479488500125e-05
0.000160525008580893
5.32681880430348e-05
5.41818241568175e-05
7.24451053472176e-06
3.0318249421123e-05
2.23858196191113e-05
7.62028234869286e-05
5.87896451449142e-05
6.4536013160561e-05
2.93985838205565e-05
0.000126185605914349
0.000117068305944555
5.09898543981555e-05
2.56095748076841e-05
0.000107367832148752
0.00010678063661638
2.54365009922604e-06
3.22993663596294e-05
-3.10639386408523e-06
7.67669151608453e-05
8.13687510488672e-05
7.48094461050719e-06
4.15774701840662e-05
6.96390050186171e-05
7.4323784657417e-05
9.11445000821483e-05
7.61792797477934e-05
6.47048525128671e-05
0.000135384703043762
8.29178509847787e-05
5.80067283485118e-05
9.36108215005137e-05
0.000122680408219885
9.42354078106192e-05
0.000119602739975782
0.000135111094255657
4.93984491204884e-05
8.90729991139941e-05
0.000134024234720991
8.25768874872884e-05
3.00721018182202e-05
1.96825741456421e-05
0.00013047412034383
-1.03982135596307e-05
3.17927780605426e-05
1.43125937646094e-05
0.000152271854187299
7.898552965162e-05
0.000150390362296071
6.04981858018577e-05
3.908013620014e-05
9.77348722510055e-05
4.11621081346075e-05
4.61529901415311e-05
8.86830004169939e-05
0.000108607569872294
7.67722936019732e-05
4.35116363933594e-05
4.49528075118371e-05
9.27315356716174e-05
5.39314528087428e-05
3.06422627162098e-06
7.73699650606783e-05
6.95797495031516e-05
7.42129968418322e-05
3.70660575808499e-05
9.05904097901924e-05
8.5418483237429e-05
7.45027811398684e-05
6.27792875187882e-05
3.84990340157224e-05
1.14308355330845e-05
3.69917606220291e-05
9.72965373039136e-05
0.00011683013515596
8.629425086109e-05
0.000106631348287896
6.01231470241345e-05
5.37605675018985e-05
5.72034095730273e-05
0.000132084170972776
3.61748623610263e-06
5.77160199166408e-05
9.86447299189386e-05
8.40655135863184e-05
9.36266618996561e-05
0.000127182119342296
3.03914791253818e-05
-2.62062577599661e-05
4.69925936214089e-05
0.000159795122312257
0.000105931402957728
9.7645711379069e-05
5.41658271442242e-05
0.000100152809861629
5.15287019724729e-05
7.52883724913795e-05
5.905426703868e-05
0.000108744591218961
1.70705972824315e-05
6.97929793994865e-05
5.06078404028049e-05
4.9144576712166e-05
6.798423990778e-05
0.00012742529951232
9.86773552320418e-07
5.751555981799e-05
4.833992647364e-05
6.53259619671205e-05
0.000101782469050804
0.000106995191187675
0.000109536554457341
0.000100455057715512
0.000122779581742331
9.80972740350148e-05
5.92744656763049e-05
6.94106179251376e-05
8.34705955053086e-05
0.000168766456911696
9.25352586822005e-05
6.5479479504886e-05
0.000149491795801011
4.5746798819916e-05
0.000113991691571578
0.000161139620550602
8.92365142116411e-05
8.73126140505394e-05
3.26121282752269e-05
0.000108054574008786
7.77979690894184e-05
8.68519359029391e-05
0.000102253447619393
9.57701308751456e-05
0.000133065986772712
2.13163554135895e-05
3.42758040168283e-05
2.54765957098751e-05
8.45579573640696e-05
0.000104336502782739
3.19693180651781e-05
0.000135974859600196
5.66633453401963e-05
6.37983727096233e-05
9.86506492167626e-05
9.27732869932966e-05
3.19430248047821e-05
9.00025240465705e-05
9.87195938835685e-05
4.10028421180301e-06
4.58035682128324e-05
0.00015454978971578
