# Supplementary material for: Research on computational propagation and identification of mine microseismic signals based on deep learning
Source: PLoS One. 2025 Oct 22;20(10):e0334641. doi: 10.1371/journal.pone.0334641 (PMC12543183; doi:10.1371/journal.pone.0334641)
Supplement: S4 Data — (ZIP) [file pone.0334641.s004.zip › 000100700000019.xlsx_0.txt_24.txt.txt]

8.96110022146678e-06
5.2168919233371e-05
6.52785677941541e-05
2.95230693279924e-05
-1.21474087985451e-05
3.41731222122062e-05
5.74657864812918e-05
4.84366368263554e-05
3.41549042084221e-05
3.91889151723153e-05
4.70654358982936e-05
3.17927062470991e-05
8.32929424736981e-06
1.50880638025843e-05
3.92485390135922e-06
3.07274295595165e-05
1.91640779314616e-05
3.93668822432349e-05
5.22527238084997e-05
2.25167483673812e-05
1.68522471947122e-05
5.45448497879917e-05
2.83422682275495e-05
2.6688188520791e-05
2.12117389928332e-05
3.76266379880985e-05
5.35118402542883e-05
5.34207150496806e-05
2.82477797016952e-05
2.7569502327821e-05
4.30918011657661e-05
4.7518046873059e-05
8.24503536959366e-05
4.18299016226498e-05
1.90174363271612e-05
4.22858172701633e-05
5.62408581139588e-05
5.61324618996603e-05
2.55276234511838e-05
2.07849696785775e-05
2.40751874140197e-05
3.33838865237606e-05
3.07052239269789e-05
2.52264669819771e-05
-5.39286822480759e-06
3.96223737947012e-05
2.11770524438102e-05
4.11218546316046e-05
1.05475497019646e-05
4.5999698195473e-05
2.80619673121543e-05
3.79247394793619e-05
2.54071536797704e-05
1.0673341031409e-05
1.84471001292528e-05
2.43639585818336e-05
4.90238238388266e-05
2.45838272161635e-05
3.38603330759992e-05
6.74924783828922e-05
2.52109206805549e-05
1.41532106004103e-05
6.24211032910335e-05
-3.41452008402099e-06
1.36074309007262e-05
9.32755438341199e-06
1.26516363277779e-05
1.53310135490596e-05
2.09776033300122e-05
3.94251320239328e-05
1.81395923192149e-05
1.85769560928683e-05
4.14056600420848e-06
4.5090993566138e-05
4.43684525155358e-05
-1.61989832746648e-05
2.06866855973278e-05
3.02552126106185e-05
3.56312380417673e-05
3.82810925510853e-05
9.01301923224099e-05
3.44565819908611e-05
6.96459341746205e-05
4.3080230493412e-05
6.96398694010013e-05
3.35497318499986e-05
6.19377835819711e-05
8.65806630355826e-05
2.92177330828063e-05
2.90481406805128e-05
1.02636326487884e-05
3.78583438627458e-05
3.78614262435858e-05
3.28810629752187e-05
4.72077286977934e-05
3.79064923966964e-05
5.62703477927392e-05
5.7767617810074e-05
4.43776854672832e-05
5.29729780221141e-05
3.21964476422924e-05
1.85827354322545e-05
4.3094379117514e-05
1.22206883707251e-05
4.30153745152428e-06
4.03196465137049e-05
3.1143192163582e-05
6.07450418394242e-05
1.65072014540978e-05
3.39369268496361e-05
3.99400353496902e-05
5.37952548851653e-05
4.08412785176363e-05
4.19502557348049e-05
3.98959647582459e-05
5.12084188215234e-05
2.33465978444179e-05
2.85072858824706e-06
2.33657523472051e-05
-8.40291735077278e-06
3.22182749668788e-05
1.69536725160597e-05
4.4084237511954e-05
1.16675493647172e-06
7.51351015978621e-06
9.44035941100787e-06
4.76508086048682e-05
2.03314829758884e-05
4.91245935803091e-05
3.29961073061668e-05
4.98665551404095e-05
3.94226189813196e-05
2.97245371875991e-05
3.09848378814443e-05
3.14118203185269e-05
6.54861629429932e-05
6.5752592070694e-05
5.09529913783546e-05
4.64183891462003e-06
5.57085356839164e-05
5.96547644072866e-05
5.8456604040318e-05
7.0088063812261e-05
4.63710027197006e-05
4.44144505283891e-05
3.08479675248713e-05
3.26823135854697e-05
2.94851470864077e-05
6.64192177918119e-05
2.62334210720364e-05
5.76734455091364e-05
2.84208013438835e-05
5.75517180970211e-05
2.78787627315671e-05
-7.96563064864296e-07
-3.45051817515851e-06
6.89540561053358e-05
8.92988412319828e-06
4.18758627654905e-05
3.65728041828184e-05
1.53663325801972e-05
2.25807171027715e-05
3.95855265755019e-05
-7.47236540284472e-06
-1.75218806745776e-05
2.53813953332044e-05
2.44653698836941e-05
3.80896906393185e-05
3.28501058252038e-05
3.33470306825567e-05
2.68191072000892e-05
1.93878923367201e-05
2.60102927350038e-05
6.1643699612056e-05
3.16604792814705e-05
1.94951753266921e-05
4.10786474918488e-05
5.28627298097595e-05
5.53648019508406e-05
3.38321257718898e-05
8.19214936252632e-05
3.13140176003077e-05
5.21349702820121e-05
6.50383220515725e-05
4.53371329655515e-05
5.11418678978983e-05
2.32760726917926e-05
1.87583904179459e-05
4.67441044835431e-05
6.33322150962051e-05
4.45612499795312e-05
4.20419743753301e-05
4.51596479322132e-05
6.38632619955956e-05
5.87114013302412e-05
1.73277940336306e-05
5.38883449332901e-05
3.11182707069429e-05
4.51058971661498e-05
-2.48679003500411e-05
1.39424097675812e-05
3.66356931250727e-05
5.92096940684012e-05
2.31277827219242e-05
1.08268491700856e-05
6.38543905514054e-05
2.59162969803482e-05
2.08585417581309e-05
-3.59789726250386e-06
-1.47623106363182e-05
2.37087400476063e-05
1.21854562283494e-05
1.01517542662189e-05
3.72331808584931e-05
-9.47624392590291e-07
2.55053328211316e-06
1.32858409257525e-05
5.80188632268768e-05
4.98268566113132e-05
1.07453864997386e-05
3.77725012926968e-05
1.85296299677524e-05
2.48250221505398e-05
2.90915822179864e-05
3.41670044357969e-05
4.57698467300997e-05
4.92833020695247e-05
2.19676720416128e-05
3.10846651603311e-05
6.4234928471392e-05
4.55375932407043e-05
4.36449252873205e-05
5.63333882043127e-05
5.34183824257122e-05
4.42437784320208e-05
6.91157509949928e-05
4.2785670217952e-05
5.68796467251131e-05
6.0839074072572e-05
3.55210360610465e-05
2.50354287626315e-05
2.30575020994309e-05
5.03734796897247e-05
2.36281832277012e-05
2.59817045694468e-05
3.2694464996714e-05
1.72180401682674e-06
2.66210573439657e-05
2.19679288527116e-05
2.44926148204697e-05
2.4101054972636e-05
3.31678284537528e-05
1.95965370321812e-05
-1.66703343656674e-05
6.41304453037311e-05
3.19393517257488e-05
4.39544504185098e-05
4.90154860622093e-05
2.38684601630722e-05
9.4205747137259e-07
1.0282943914927e-06
4.67003677435476e-05
2.59198279874276e-05
7.22511924670981e-06
5.804516654489e-05
4.39489273568906e-05
4.14940086601696e-05
7.93812000559624e-05
2.92638490317448e-05
7.07802512244762e-05
4.50439326896737e-05
3.24241017738901e-05
5.17620343734224e-05
2.21424050517793e-05
1.02842694117078e-05
6.53721301531947e-05
4.64503193350268e-05
4.58269686299859e-05
1.79917142596867e-05
3.83020453085719e-05
4.01429448876533e-05
3.1771258095315e-05
3.89882106337196e-05
1.75173070962662e-05
1.36577810100595e-05
4.92548125772652e-05
4.1915041066374e-05
7.26334474630467e-05
2.93803729256918e-05
4.93072179347259e-05
3.4116877723812e-05
4.35461203049901e-05
-2.33538157484157e-05
1.94362282145778e-05
6.2675670084002e-06
-3.32824451363151e-05
5.66413552324007e-05
3.86767995809687e-05
4.44505946635403e-05
3.3287670870897e-05
3.81989601323102e-05
4.20722278033172e-05
4.2590808759749e-05
4.36919537867589e-05
3.14531396304255e-05
4.54212045193845e-05
3.00938294359622e-05
4.53005261455809e-05
4.79900334000216e-05
3.82726783017862e-05
1.10990777276138e-05
3.16352457463287e-05
4.79934580276317e-05
1.01221730292169e-05
-1.72681619067874e-06
-2.1715325176419e-06
4.34839232795075e-05
3.96131775111431e-05
4.47985269825801e-05
1.33515355014085e-05
3.23793739609025e-05
7.86046714228691e-06
1.80912319869443e-05
6.65952714853244e-05
2.09154036157798e-05
1.7803688909153e-05
4.00310852767331e-05
1.1281190509285e-05
6.44524028470983e-05
3.0030414464075e-05
7.00842994091561e-05
3.89752157171002e-05
6.21085844913769e-05
2.6029372782156e-05
2.91407879633749e-05
2.60438782549977e-05
4.70404173601112e-05
1.4297991507534e-05
4.16599782228292e-05
2.34211509473791e-05
3.22737795069612e-05
4.68273555741283e-05
-2.50852219894175e-07
2.0066314539353e-05
1.62074443444095e-05
4.96721610759016e-06
1.44831580285337e-06
2.34821587637984e-05
1.78952049585308e-05
2.72624778658319e-05
1.39084660170547e-05
6.09996449187768e-05
2.84177851004592e-05
3.61628799093966e-05
6.09047040697171e-05
3.83328777710722e-05
1.11508773518421e-05
3.30383898482166e-05
6.71504673310673e-05
4.42493152860561e-05
2.17351560027962e-05
-8.09631740940998e-07
1.35461627464875e-05
4.05696191663092e-05
3.36079752543464e-05
2.5227774722417e-05
1.82384312957291e-05
3.13980419235202e-05
3.37833798260667e-05
3.58710271341437e-05
7.67084945474703e-05
2.11104492050149e-05
3.53468581654892e-05
5.39125995685228e-05
5.05882659978206e-05
3.39658534813982e-05
2.91194041018513e-05
5.28510070638777e-06
2.38405240497255e-05
1.9471023128391e-05
5.79391068762733e-05
8.02712726551435e-05
6.89734690600596e-05
3.28230752272872e-05
3.07897726969108e-05
5.47346889240234e-05
3.22266890466541e-05
3.40847218505554e-05
3.18840247727912e-05
3.63055875490436e-07
4.62073955796152e-05
4.16767455589069e-05
7.3161644814049e-05
2.97697437882059e-05
5.57824692942908e-05
1.80489911297617e-05
4.96768759343935e-05
3.31552264899706e-05
7.62491015516399e-06
7.67080289111211e-06
4.71118216839523e-05
1.91616235882548e-05
6.0856404069205e-06
5.46827679873491e-05
6.11284022343673e-05
2.16436411772472e-05
3.28461887943304e-05
2.93001958169828e-05
7.70359443351603e-06
2.79911264046911e-06
5.03138326284421e-05
2.52415048971131e-05
5.11689214641055e-05
5.10236285344138e-05
5.08664083547742e-05
2.85572399214639e-05
4.17014046619145e-05
7.58573102735649e-05
7.02861955643196e-06
6.95367709381044e-06
3.71146909829146e-05
4.12470569664941e-05
6.00057277119265e-05
5.8467088259964e-06
4.46157602449511e-05
5.19953196114577e-05
5.48694127203229e-05
6.56185515174606e-05
1.59092810922294e-05
-9.19241028200798e-07
6.68558595842796e-05
7.08812947850136e-05
3.77410899562504e-05
5.14690837210194e-05
4.00194737397107e-05
1.19071036951796e-05
-8.01629504073876e-07
5.10901298575707e-05
2.50473984880577e-05
3.58010610886079e-05
3.122255309829e-05
4.03410293397721e-05
4.79385593736185e-05
5.57424854467283e-05
4.2086181699213e-05
3.46571184247316e-05
3.08433395702021e-05
4.7489624494124e-05
2.3947251836834e-05
3.02695883466654e-05
3.23072350892095e-05
4.0892960138175e-05
2.90390184091802e-05
3.31343406452508e-06
2.45935230359761e-05
3.51506413420301e-05
9.65419206590149e-06
-3.29164925998615e-05
4.23906796964716e-05
6.59359121064496e-05
3.44816590986232e-05
-1.42954746497296e-06
1.8173338089727e-05
2.99263581137058e-05
4.48725580491246e-05
4.60479890905558e-05
2.52885684439053e-05
1.89577914723732e-05
3.24867087633928e-05
3.49579778007734e-05
-1.40707839587063e-05
6.03837145988032e-05
4.33970542524251e-05
7.74648351420299e-06
2.85633340750437e-05
2.78672571171594e-05
5.30095160615741e-05
-1.30581030834732e-06
3.03071960011134e-05
2.84504882109387e-05
3.34628351550746e-05
5.569312383202e-05
1.12171986125175e-05
4.91770584293671e-05
3.86897157964853e-05
4.45001741365987e-05
1.31986112705029e-05
3.98004941284246e-05
3.98051392289467e-05
2.83986752674012e-05
6.01193800124247e-05
1.39184653480989e-05
1.94590064912779e-05
4.3110084934594e-05
4.37060201183414e-05
2.72728944077363e-05
2.57903525303083e-05
3.43504785693088e-05
6.32326249774203e-05
3.14119771293925e-05
2.60593825887655e-05
-1.15608767219797e-06
3.14866093855319e-05
3.44205907467029e-05
2.91577924240256e-05
5.12353431119703e-05
1.33401418624018e-05
2.96455746407794e-05
3.36108658990067e-05
3.74247171723423e-05
3.21089066674494e-05
1.49801125196657e-05
3.10112711445489e-05
6.47844398088144e-05
3.4227175121101e-05
7.43536371200864e-05
3.39437281428938e-05
3.58396213648851e-05
1.89572749234651e-05
4.20848178660638e-05
4.15445174153564e-05
3.61812351624585e-05
2.51690964030565e-05
4.09318506449784e-05
6.08639476614195e-05
3.0137924087375e-05
4.47006916251673e-05
5.76568229099549e-05
2.09797954240487e-05
2.76583812379666e-05
4.8062523402562e-05
3.90382108304214e-05
1.42301022404198e-05
-9.58423963704672e-06
3.15378692263865e-05
3.80476661218239e-05
5.15863236061225e-06
2.33656918953915e-05
3.17653389578721e-05
3.62174599729625e-05
3.75130704367303e-05
9.91152900845128e-06
3.62135282990443e-05
2.07940623241914e-05
-6.3752306370518e-07
2.43341378555417e-05
4.26763729310053e-05
7.43679125438755e-05
5.61925751544582e-05
5.27053927965607e-05
-1.50673371013151e-06
6.33102980634007e-05
4.3724362643316e-05
4.60746851635704e-05
2.27888190283471e-05
8.40501823620523e-05
6.75789644531451e-05
3.54789758288798e-05
-1.69517554361107e-06
2.30199760240856e-05
3.54323558210284e-05
-2.3954139314924e-07
6.6822636978533e-05
3.87327739351635e-05
4.18858307577125e-05
2.42188047510833e-05
3.71204249005058e-05
2.06737046729137e-05
2.05630839869251e-05
1.41077229600907e-05
4.13253934506222e-05
3.85796924811926e-05
3.3991314029626e-05
1.20966779400087e-05
2.51168747915253e-05
3.81295049921858e-05
5.4034349980046e-05
6.22695544184021e-05
3.70423573549125e-05
5.38128327039502e-05
3.31218219934266e-05
8.75099061349748e-06
4.5149181567549e-05
3.67344066447813e-05
3.83111807458151e-05
7.8719839924923e-05
3.04487214519901e-05
5.2274585621787e-05
4.16405727695186e-05
6.01538418804372e-05
3.89636870484517e-05
5.48896554033657e-05
1.51388593855022e-05
5.2067239165937e-05
3.80547672502544e-05
4.12385009615912e-05
5.0386431919957e-05
2.19050436867765e-05
1.66766313001784e-06
4.6365751918933e-05
1.16755367828412e-05
-2.28185180682968e-05
1.81902931195574e-05
2.41925170012161e-05
6.98680737433459e-05
1.33121849060591e-05
1.08204202359401e-05
1.11585273550863e-05
1.28389939628994e-05
1.73928689127198e-05
8.72978355953947e-07
6.9270290420805e-05
-1.46222388270658e-05
2.04333680281974e-05
5.44513469134768e-05
7.53599257698862e-05
1.19579573817316e-05
3.1189549220467e-05
4.69590965724538e-05
2.63246745842951e-05
2.56335479730609e-05
4.6509474798807e-05
5.85082718103382e-05
2.60395029857334e-05
5.52933962449501e-05
3.45046084596811e-05
4.47121188668014e-05
6.51630190782938e-05
3.74069406784418e-05
5.10559546625332e-05
5.36477272595294e-05
4.88534639049682e-05
2.11760084534288e-05
4.46883215038479e-05
7.36328126363225e-05
4.44575618882135e-05
4.16697621052072e-05
4.74761016645942e-05
6.4621923256997e-05
5.66725610131545e-05
1.14302018882083e-05
4.47313262231444e-05
9.49890502312219e-05
1.21951961362044e-05
6.39374702966152e-06
3.33596623421401e-05
1.2040484369074e-05
4.49706515026548e-05
3.56257793320196e-05
5.89929359613941e-05
3.82335752465937e-05
4.01015233612526e-05
1.90842913165512e-05
3.59637611360866e-05
2.52513861818724e-06
3.71769694759423e-05
2.95588001231919e-05
3.97778031811147e-05
3.54480435000112e-05
3.60522256173527e-05
8.78652791030316e-06
3.77284874668503e-05
6.63028681993959e-05
4.06340092207257e-05
1.12911035310177e-05
4.96885558023625e-05
5.33878735533341e-05
7.78992922568274e-05
4.09522818486169e-05
1.69135926039749e-05
3.43239049866519e-05
2.84324346961245e-05
5.77609928592636e-05
9.17541303071092e-06
1.0609587554363e-05
3.41653108514406e-05
4.65010166310952e-05
2.70306450045458e-05
4.22380369310456e-05
2.26531625802766e-05
2.76519519815424e-05
6.87057600667852e-05
5.35828951526658e-05
3.77192121111178e-05
2.51589733516776e-05
3.15336308616526e-05
3.38404703516408e-05
4.65968214119554e-05
1.42757064057519e-05
7.66846927922993e-05
3.97243659675314e-05
3.82092577871765e-05
6.58285236487695e-05
4.21876391945344e-05
2.20469119558445e-05
3.4187715127357e-05
6.04265750274224e-05
3.51532770210228e-05
5.9456014065088e-05
4.60019294876172e-05
1.83392714670598e-06
9.76726289976794e-07
7.09176903540346e-05
2.30163395100875e-05
1.59048390600833e-05
5.30428443153434e-05
-1.6933522798607e-06
4.25890223258932e-05
2.3834884991576e-05
4.96728748629906e-05
7.41231304514476e-06
3.90110443963764e-05
5.30284438984064e-05
-3.55080623814959e-07
3.94886661916673e-05
4.33436238052809e-05
1.91660899522493e-05
4.06175381956405e-05
7.98108863144544e-05
5.91462158399688e-05
2.80006183199253e-05
2.12408833232605e-05
6.03028460225319e-05
2.79443355315251e-05
2.92628792601023e-05
7.94266363532154e-06
2.51456596612597e-05
3.62787770297602e-05
1.99489251802933e-05
4.85730850616561e-05
7.76183177862724e-05
7.36894975932342e-05
5.09126256943976e-05
4.20116771468529e-05
5.13231615036944e-05
2.32883179593485e-05
5.48442239580604e-05
5.94493364909264e-05
5.20489486573172e-05
-1.75673132526827e-05
2.8784395602543e-05
4.190265514174e-05
3.62901985023857e-05
2.00468575642144e-05
1.1213658954363e-05
2.89077119690133e-05
5.67905105961509e-05
-1.74750603357668e-05
-5.57796014503217e-06
3.03258499511905e-05
3.61348264786945e-05
5.3906660989788e-05
4.03036289644768e-05
2.22118826491871e-07
6.18544126639555e-07
3.27876435801528e-05
1.02132081321995e-05
6.01927232158807e-05
2.41333217259532e-05
3.17642937746599e-05
1.703912435984e-05
1.84022032955702e-05
4.49789710526087e-05
3.81781377492423e-05
-2.50677562665493e-05
3.31573647081966e-05
4.08056110060231e-05
5.25038769267944e-05
8.24761061757618e-05
1.80605125207637e-05
8.04533208918221e-05
4.92239684622501e-05
2.0164556602553e-05
5.06721328618211e-05
3.33228244744528e-05
4.15458890619337e-05
3.49809388567523e-05
2.15474735447324e-05
1.90902060424314e-05
3.83558176289248e-05
4.85880048429391e-05
1.05670618673881e-05
1.49227407633085e-05
4.0334572263048e-05
4.31090963692026e-06
2.42344041072584e-05
6.13036956716709e-05
7.35072244474114e-08
7.34798474712747e-05
3.38710431447228e-05
2.79954238852865e-05
1.65665593984032e-05
-8.06955556186364e-06
5.10191193445364e-05
1.93757170075283e-05
2.50988123513536e-05
5.17815799699433e-05
-5.37889894103128e-06
3.30124873540142e-05
2.04579806758176e-05
4.62723043343148e-05
3.04932559909222e-05
3.52858818431896e-05
3.63804989630168e-05
1.90423303407279e-05
2.91504287306193e-05
3.60531408156532e-05
4.33998758484936e-06
3.92545869353729e-05
5.14245961334466e-06
4.82517521341441e-05
2.2505328494728e-05
3.43635859659085e-05
5.84384250686479e-05
5.00451593581978e-05
6.82317433962457e-05
7.31131783264319e-05
5.23089938224108e-05
3.76944646022458e-05
4.52502281196635e-05
7.37746574561998e-05
2.68565385028583e-05
4.99844684425758e-05
6.2850114145184e-06
3.92423133126149e-05
5.27166842485071e-05
4.65098201811655e-05
2.22299326247683e-05
1.45172724593914e-05
3.66985504877669e-05
3.26541082723279e-05
4.10351722899545e-06
3.58607869539481e-05
4.3638303571911e-05
1.27709699055598e-05
8.62131650389312e-06
2.83274128901195e-05
4.5836825312603e-05
1.95150155657447e-05
1.69326015897609e-05
2.18416009707495e-05
4.85081002825962e-05
2.59332512124979e-05
4.69516158587851e-05
1.65953218919091e-05
-4.00297576465788e-06
2.08144329226156e-05
5.26732358093343e-05
2.52078061538843e-05
-1.43413743489872e-05
1.60201488486178e-05
3.7570947173434e-05
5.19353027781552e-05
4.23808484528121e-06
4.26691728138967e-05
1.48867830951489e-05
6.54722275533344e-05
3.38119250200814e-05
4.1265386384171e-05
4.15607755184355e-05
3.92924604832012e-05
4.00857076646303e-05
2.77325955377302e-05
4.8677509702982e-05
2.05624146860787e-05
3.42897733217697e-05
5.72614994540613e-05
5.99087767844996e-05
5.83106054041499e-05
5.09447872927894e-05
5.70262411108617e-05
2.22552097355786e-05
2.26629031360796e-05
4.63731812670564e-05
9.46662077142535e-06
4.42363184413685e-06
6.06576117691474e-05
9.47859153261094e-06
5.29733061649416e-05
5.29894401413958e-05
4.09814224733128e-05
6.72461557850342e-05
1.91829495352507e-05
2.37245432552056e-05
3.69741921516793e-05
4.11055276142471e-05
2.33659392441461e-05
5.13158568978156e-05
3.45024796379257e-05
7.13111561237018e-05
1.17508924272902e-05
1.46870299461767e-05
3.97766450659689e-05
6.03865293442434e-05
3.96953721707797e-05
-5.19962029871233e-06
2.23364410025609e-06
4.64548033486577e-05
5.00254929701022e-05
3.13850224899364e-05
5.63414936537648e-05
1.67835331520245e-05
5.33824986445022e-05
8.90105451791444e-06
3.06138618261213e-05
1.34685356914242e-05
5.4000127795554e-05
-1.90505624383232e-05
5.01089484044842e-05
3.82626902670622e-05
4.36389070659038e-05
5.22324377282401e-05
2.12441882811169e-05
6.44177359420626e-05
3.23695136596573e-05
4.14774130853051e-05
3.89711377219636e-05
6.51148241054409e-05
6.97299062059014e-06
3.61064817053694e-05
3.35932181134254e-05
4.92780462648139e-05
4.00038610473302e-05
2.52987451000282e-05
1.0326945656103e-05
4.47822999068865e-05
7.6307876951405e-05
1.96593621946649e-05
5.68162000338703e-06
3.67451385892272e-05
3.2924076777158e-05
4.47745452637272e-05
2.11261057753054e-05
5.48073341434688e-05
1.24538300314122e-05
5.47834057246002e-05
1.43520806483222e-05
2.37159532584745e-05
-4.06795665820993e-05
5.63222021525198e-05
7.72174246951173e-06
5.92499207800635e-05
1.63473128660952e-05
2.9556628871954e-05
3.5052347129315e-05
1.88501600793688e-05
3.13423763005896e-05
5.57743437165933e-05
3.38469120376919e-05
2.79687194526953e-05
4.8958767189989e-05
2.90100591317183e-05
2.51329439834165e-05
9.63808972795726e-06
5.02284866592136e-05
2.4409426467968e-05
3.94629386200636e-05
2.58934397512026e-05
4.43630191580929e-05
1.83791075965962e-05
6.34911093223328e-05
6.68708390227758e-05
5.44484480472536e-05
6.3988216589646e-05
6.30162757490844e-05
5.33267233440866e-05
4.39745904249362e-05
4.66726263446045e-05
3.67443362289817e-05
5.7941254343895e-05
7.56343404457476e-05
3.74966997086609e-05
1.74206791309777e-05
2.26534813296518e-05
3.25238979977461e-05
2.85406111837273e-05
4.14253237757931e-05
4.88331711614063e-05
5.63025073943082e-05
2.10418004994478e-06
3.30815205829637e-05
2.26076118109597e-05
5.05751458620482e-06
2.63504560249224e-05
1.03964401958677e-05
4.22562308074086e-05
1.74484233691251e-05
2.43730012378489e-05
2.44171027126445e-05
6.7702762156479e-06
5.52765397792438e-05
3.92804695609725e-05
5.26077722879638e-05
3.69155153003842e-05
1.56507751084625e-05
3.08214367649012e-05
5.72661817344815e-06
3.82861215619152e-05
3.59123195924753e-05
3.13288549309436e-05
1.71452184639053e-05
2.20622819313581e-05
2.20460922868576e-05
3.8342311304913e-05
3.43170389272362e-05
4.47653949426993e-05
5.51052888553629e-05
5.35047275700688e-05
1.06259315085785e-05
5.80345525847104e-05
4.67944892502428e-05
2.90821409676978e-05
4.38281454670346e-05
5.74941359289331e-05
1.24670269918194e-05
5.37059106503519e-05
4.27846295971527e-05
2.38927237653961e-05
3.98634076298547e-05
2.020358151276e-05
3.10735334202202e-05
-1.43400063750783e-05
4.96658714099325e-05
3.32166671337942e-05
-6.42664776808545e-06
5.30924134846483e-05
3.47244369021137e-05
3.83602032315169e-05
1.16617749562653e-05
7.24451301386008e-06
2.84384321622801e-05
2.96450730230021e-05
2.89268122340304e-05
1.05348461327658e-05
6.32852874622926e-05
7.22372010266308e-06
1.64526250490272e-05
3.09968156730519e-05
3.12716620000276e-05
1.37111063017892e-05
6.15721182249716e-05
4.06002575751546e-05
3.49838193247623e-05
2.66329483360109e-05
1.20774234915389e-05
5.07117789547378e-05
3.06988109562121e-05
2.51418622438834e-05
3.6043839095646e-05
5.07150728890056e-05
3.21229023071721e-05
1.18923740733581e-05
1.64835916991973e-05
3.74635875693078e-05
4.98903426148287e-05
4.81871114511363e-05
1.98885927824071e-05
2.27725198553891e-05
5.43944627591814e-05
3.48466126630552e-06
3.40103678084349e-05
5.66954923499052e-05
2.53216418954214e-05
2.71754371002102e-05
4.12600015117426e-05
3.6017117566777e-05
1.20151971179753e-05
6.15971012123404e-05
4.4492604531515e-05
3.32456649452262e-05
2.93967178159537e-05
-6.61957459414242e-08
2.04785420124635e-05
5.75904092719814e-05
3.45365420452023e-05
5.71253830832678e-05
5.42352885219811e-05
5.38965919279924e-05
2.63086801324689e-05
4.54268697034115e-05
1.42400593349608e-05
2.71585304855358e-05
2.4412137418801e-05
4.75876933936979e-05
2.3020397424818e-05
7.41468965262723e-06
5.45142472739836e-05
1.37588674199467e-06
4.58668405952356e-05
1.83070873304661e-05
1.13865492934458e-05
1.86963732893779e-05
3.68960419386546e-05
2.86580873678389e-05
5.37930937099714e-05
1.8376919954672e-05
3.82408204568117e-05
5.69538826244855e-05
4.48434287587739e-05
-2.75213429485635e-06
4.00716061620899e-05
1.33962143939723e-05
4.68054882414353e-05
5.52127312863342e-05
3.2384614101868e-05
1.62097456597132e-05
1.22964599916067e-05
5.57438796967062e-05
3.4837385842367e-05
4.8725579171636e-05
5.13222670420809e-05
1.13647892226447e-05
1.62572457972508e-05
3.14523930564149e-05
4.35278530734868e-05
3.9252336643575e-06
8.00643579764065e-05
4.00362517260175e-05
-8.14580165997568e-06
4.63711515677966e-05
-1.33815811186611e-07
5.63877147698646e-05
4.12684147603526e-05
4.08769020295617e-05
4.03601889792864e-05
1.09615666606209e-05
3.39504923688956e-05
-4.08122836854921e-06
6.44029503289454e-05
-1.05910455148092e-05
5.77401758537654e-05
5.43363503496444e-05
3.28982808165716e-05
3.71850337177266e-05
6.47657169151436e-05
4.15269141499457e-05
4.33644039854735e-05
8.79404844621764e-05
1.87103014350879e-05
7.51039255494093e-05
7.04559410327312e-05
5.6188626847673e-05
1.15777343554069e-05
6.10770100631419e-05
3.53183202032206e-05
3.47395453826714e-05
6.59720877618928e-05
5.77494223516623e-05
4.35249881393623e-05
8.4949431507449e-05
2.77219605587283e-05
1.4352761407665e-05
1.59944130046507e-05
4.0977921497673e-05
6.44634221959252e-05
3.07011098822996e-05
1.85844425843108e-05
4.65756204969347e-05
5.23671311216459e-05
1.8893764642181e-05
-6.00059479747603e-06
2.38395292365424e-05
-4.7156905756542e-06
2.5691266121047e-05
-5.53437144254023e-06
1.10153503237777e-06
2.84222498606298e-05
5.07617626108398e-05
7.5385569834889e-05
8.4772416340394e-06
3.97485769814615e-05
1.07433740881839e-05
-2.87440083361769e-06
4.85766884957706e-05
2.35358203526911e-05
1.01412166462378e-05
2.17071344023216e-05
7.48026981303836e-05
5.70281013641069e-05
5.92667244688949e-05
3.3561405931486e-05
3.93969940089405e-05
2.60917443790363e-05
1.93631363479915e-05
2.44157781275686e-05
2.5819467419453e-05
3.80843784999404e-05
2.85897019732884e-05
1.36000696625113e-05
6.77605552146008e-05
1.21746338932668e-05
3.10800693680811e-05
3.09281582479036e-05
3.85641656867272e-05
3.72056511677045e-05
8.50465058546309e-05
4.54595631394445e-05
5.60752623913956e-05
2.77492016256231e-05
4.6449315092724e-05
4.53433866378731e-05
4.52703390631742e-05
5.53016639025638e-05
4.68770353437029e-05
2.04508156732891e-05
4.31537882900114e-05
4.73536864541299e-05
4.32450506362211e-05
1.3665607600315e-05
4.86293285453191e-05
-1.94806400416101e-06
2.10201454407709e-05
1.26251216303751e-05
1.56295713400883e-05
3.02959768640049e-05
1.84380919852749e-05
3.4413480578494e-05
5.04300681057142e-05
5.7167618018499e-05
7.41670035447244e-05
1.24051782341324e-05
4.41960436335594e-05
1.70416465179293e-05
3.43918787759118e-05
5.85690613328554e-05
-2.40417135832416e-06
1.03826950468517e-05
5.0176038316997e-05
3.71845938369028e-05
4.1972295193925e-05
1.54908540025114e-05
3.25386255969543e-05
6.68052722857299e-05
1.62885402462124e-05
7.24678488405329e-05
5.60625144219661e-05
7.58641545067861e-05
1.58006330594041e-05
2.04957324671914e-05
2.13994862285247e-05
8.05930143004584e-05
7.30460628653852e-05
2.49073511274274e-05
5.11011070221566e-05
4.82846998128474e-05
1.22129601622969e-05
7.69673389533522e-05
2.79584317997196e-05
3.90845134854007e-05
2.40101940338205e-05
3.76094117030558e-05
-2.80754113383777e-06
6.04127124050193e-06
5.95578961649799e-05
7.07385377719601e-05
3.58930533408654e-05
2.54454643762264e-05
3.87528300259007e-05
3.45142937545606e-05
4.0517134909222e-05
8.91160846652389e-05
3.40030432569146e-05
5.37451457934648e-05
9.00587567974341e-06
2.80993906366431e-05
2.86519770599717e-05
1.31019099192178e-05
9.58629975273346e-06
6.80067604106933e-05
5.41203607859752e-05
4.19647693296188e-05
3.15109732713226e-05
4.78690669418328e-05
3.39299983916898e-05
3.21762236527186e-05
2.32872542631344e-05
4.56181972777701e-05
1.58832102238957e-05
1.26806849866005e-05
-3.41183588086865e-05
8.93042380306953e-06
7.10082168829034e-05
3.32702727269405e-05
7.12687669681873e-05
5.23004073069381e-05
5.8561027157173e-05
4.53359895643687e-05
3.17200490840923e-05
3.91109801895774e-05
2.88415332133983e-05
1.72262956449543e-06
4.07647408095494e-05
7.28664756603631e-05
5.72932013585228e-05
5.93885412299335e-05
5.51389525695673e-05
2.24254873963201e-05
2.45524756779724e-05
3.31818085870511e-05
3.40374462290476e-05
4.17373839953703e-05
4.29162051924146e-05
1.21350807692444e-05
4.84336966778775e-05
2.52867638267081e-05
9.72193862498717e-06
4.92363638715691e-05
3.18374743158756e-05
4.63090919837833e-05
5.95758989656318e-06
-2.17688762095626e-06
1.80191318041512e-05
6.68415354965597e-05
1.30371719413385e-05
4.08416474909515e-06
4.83214088979961e-05
4.62508067397279e-05
5.42105586186694e-05
3.88057470270524e-05
4.60433940855124e-05
4.08679559917323e-05
4.2262860985778e-05
3.8666587185545e-05
4.58383395215314e-05
5.22646865569183e-05
5.1501653364166e-05
6.93029823320554e-06
2.85569853181983e-05
1.48127609181154e-05
3.93658575151277e-05
4.43613223417245e-05
7.10074283601889e-06
3.28253731711592e-05
4.35212561107902e-05
6.26717772040905e-05
3.59831372851679e-05
4.9523454118333e-05
4.60933833792083e-05
1.2116321777651e-05
7.51744568463324e-05
3.13684831934936e-05
3.61209653093688e-05
1.25919141480793e-05
5.8051183720163e-05
3.66653342744435e-05
4.94043528689918e-05
4.95320648193018e-05
1.77303101310622e-05
3.31892527103529e-05
5.15762854827133e-05
3.05213132733133e-05
2.13690321100491e-06
1.60499942357541e-05
3.76635239137374e-05
2.29965267463753e-05
1.54100942036067e-05
2.16026184148524e-05
4.76215720381003e-05
1.27705871678314e-05
6.71146621967582e-05
5.34576731591665e-05
4.7322368834288e-05
2.82894817946373e-05
1.8816488112873e-05
5.22131035412861e-05
4.74228745964518e-05
3.80951844404406e-05
3.55878259342044e-05
4.98776148095299e-05
1.2328150564464e-05
3.7793877475424e-05
4.35772937037137e-05
2.76392291153069e-05
3.14063701583697e-05
3.03016353625001e-05
3.94212936521079e-05
5.87432471781014e-05
3.42404115547097e-05
4.04427444778044e-05
3.79097295545733e-05
3.69766182669924e-05
-2.96421428237823e-06
5.02885845969279e-05
2.2062358823095e-05
3.19116628839631e-05
3.71344229698124e-05
6.01945327200524e-05
6.4543470902496e-05
3.68565727355476e-05
4.20556619049301e-05
2.03605251064855e-05
4.04300935687151e-05
5.30940938651683e-05
3.81887163332162e-05
3.09447406566415e-05
4.32177315194074e-05
3.76608517177142e-05
3.87391353837991e-05
4.92297244726666e-05
4.84171237445183e-05
1.47023809587709e-05
2.71757555574166e-05
2.36127168178424e-05
7.91517465749081e-05
1.03026132064558e-05
2.4225122725829e-05
3.9621348771127e-05
3.60468540478143e-05
4.36966652000922e-05
3.7469498499265e-05
6.96188039111104e-05
3.42714125971904e-05
2.00547011850087e-05
-5.6315130953246e-06
4.68752053982083e-05
4.52561151752185e-05
2.71754649113303e-05
3.35311581378048e-05
4.95600741980418e-05
3.40953813467664e-05
3.11829267639696e-05
5.25035546526773e-05
2.16368621736583e-05
8.0877609636146e-06
3.02402549418954e-05
5.39257969443518e-05
2.6533249274014e-05
2.30827446256543e-05
1.86832400261549e-06
5.41070710826386e-05
1.09535977513092e-05
2.25475783776051e-05
2.13476474497669e-05
4.0932793503712e-05
4.47815800284549e-05
3.43898662678467e-05
4.09851012726983e-05
6.54115059495478e-05
1.88460694710527e-05
3.80941733974047e-05
5.20683534517096e-05
-6.1380054389391e-06
5.4420070414051e-05
2.01807750286252e-05
5.56459201178802e-05
6.51516569435583e-05
1.54051173939185e-05
3.51853837353404e-05
6.96579079020406e-05
3.22264478858728e-05
5.59512906518651e-05
1.40970329475586e-05
1.21033626423879e-05
3.35756509621668e-05
4.14485604290127e-05
7.35846087235146e-05
2.52724495908267e-05
-6.82225389924153e-06
1.74905996004049e-05
4.58029154411921e-05
6.94870232049901e-05
7.65324206406927e-06
2.15502232018118e-05
2.5593140993428e-05
3.18188015622638e-05
1.10403035712073e-05
1.66505538052314e-05
4.77423120474389e-05
7.25698718460595e-05
-1.08014548279202e-05
3.56779632308638e-05
6.03694214908387e-05
-4.61525861727861e-06
-7.88740149486115e-06
2.13768640536436e-05
3.5483196391177e-05
4.84443300705829e-05
2.50549449842409e-05
6.03035034088689e-06
4.54802989548987e-05
4.81799327212201e-05
6.18828434247938e-05
3.0980780272571e-05
2.76969233624946e-05
6.84410556370259e-05
4.93106995150006e-05
3.47410506215476e-05
2.88979018385321e-05
1.75739203120346e-05
6.68951017077064e-05
6.22956994059064e-05
4.1161718163132e-05
3.50107986760733e-05
5.47897351631568e-05
2.08476367280011e-05
4.58755218104285e-05
1.48781705605664e-05
2.37540101572797e-05
1.86723745560012e-05
1.44475838885085e-05
4.77291505877899e-05
2.89244028639815e-05
2.91558310485161e-05
2.48389914091424e-05
3.30823626674488e-06
4.52627984993396e-05
5.36663924464576e-05
2.75934356237969e-05
3.30249961694519e-05
2.8197530859989e-05
1.59606228350978e-05
5.46119827831508e-05
3.31838830050663e-05
7.49193674378536e-06
3.78408050070336e-05
4.9184424647464e-05
4.33092524296812e-05
1.57773029055605e-05
4.13671955781727e-05
2.65683321298758e-05
5.17073246283528e-05
2.3106765123338e-05
4.50529704088272e-05
2.66086249429562e-05
5.4702467190096e-05
5.18561175430657e-05
4.32582074253265e-05
3.81097010487158e-05
4.42273823112072e-05
4.09064502505822e-05
5.04358364650289e-05
3.13924668316875e-05
3.14337791851223e-05
4.87127742796666e-05
5.24492648297729e-05
5.12973481318839e-05
3.76149324089871e-05
6.10564696871397e-05
2.71229648869271e-05
5.49658901435743e-05
3.38887746422438e-05
2.46647027558553e-05
4.04498194608298e-05
4.95941832629572e-05
2.71741486791258e-05
2.12837821265701e-05
2.97862605699767e-05
4.84927737457067e-05
1.99424602356954e-05
3.74961130095494e-05
1.96164421802768e-05
2.34282036368871e-05
2.89048330632054e-05
5.52702135482985e-05
1.69347020222779e-05
4.03970190997049e-06
3.67112920408485e-05
4.48044444413245e-05
-1.16132190869991e-05
2.90466096442611e-05
3.99606517629362e-05
2.16101323495616e-05
2.67257373674774e-05
6.22489622377241e-05
4.8979869762426e-05
4.80095635564284e-05
5.08307723149528e-05
5.42901474157122e-05
5.4934563230423e-05
3.97715371619421e-05
2.12003563186074e-05
3.55398752804222e-05
3.83832847734497e-05
2.00646113992167e-05
7.02900192062819e-05
3.10581827770804e-05
6.24050795095995e-05
7.25627357879191e-05
6.24615767121067e-05
6.84996690339424e-05
4.06200469050457e-05
-1.60537703016249e-06
3.03590898197835e-05
8.87569102775987e-05
6.62401064360523e-05
6.53805992020483e-05
7.6758837593939e-06
1.47004092779889e-05
1.87410208625834e-05
1.60747523316771e-05
4.90086522679046e-05
3.46415426432139e-05
2.11136153469259e-05
8.87420422634441e-06
2.80365122266603e-05
5.58736639492019e-05
-1.61142691786143e-05
1.45744450690899e-05
5.5911236675425e-05
2.34650505897818e-05
3.39352368292012e-05
-2.17076921551918e-05
6.29376426706335e-05
4.17704006281648e-05
2.81198967391772e-05
5.08875222267439e-05
3.69393890470971e-05
1.17105659707761e-05
5.35705332065608e-05
3.52571036887734e-05
2.95063338894497e-05
4.6362976668952e-05
8.36023716765667e-05
5.05900955964691e-05
2.96659099392251e-05
4.07854025551834e-05
8.00087813833013e-05
6.45647509477486e-05
2.04618385911268e-05
6.57276235817951e-06
2.03588070311113e-05
4.50276188857314e-05
1.94182582721329e-05
3.85422763027237e-05
2.72176972063776e-05
4.68210608663257e-05
1.76045280263891e-05
3.80471411182226e-05
1.07373611246433e-05
1.0743862392735e-05
2.27817146409594e-06
1.89716952241943e-05
1.73687377061166e-05
1.93412634343214e-05
-9.27819278337401e-06
1.86469916697316e-05
4.69641581320104e-05
2.97901981120872e-05
6.41181965935119e-05
5.0609808383806e-05
5.92409245715478e-05
3.86216849307191e-05
3.22773273790906e-05
1.06414254853583e-05
4.57603876640721e-05
4.17562751845673e-05
3.41795690807129e-05
4.40061846365779e-05
3.98861185014137e-05
7.20001462081921e-05
6.70859240184403e-05
2.39431729599547e-05
2.0018666765834e-05
1.93503858248305e-05
3.50466364500251e-05
4.26413009461648e-05
2.70905009272266e-05
5.9387527058516e-05
4.71051614808771e-05
4.66761873098226e-05
2.53690133911528e-05
5.07714712892693e-05
2.69044188779206e-05
5.16117723070885e-05
4.3720401548187e-06
5.01829399765916e-05
1.47191757941426e-05
3.01405870306024e-05
4.73331645372858e-05
7.54330418030284e-05
7.77995594651622e-06
2.65163556553294e-05
2.36635985982311e-05
5.099737667622e-05
6.28372168027944e-06
9.3246227512738e-06
3.71538118922049e-05
1.7741334466664e-06
6.36635048044053e-05
4.17680850104321e-05
3.16145407255829e-05
4.57274617923418e-05
2.78915778217637e-05
2.63665942601826e-05
5.60825116098598e-05
3.00486231006632e-05
7.85097458782958e-05
4.31191270347066e-05
5.39227902021843e-05
5.65614878242567e-05
6.25077198172157e-05
4.39687460773887e-05
3.23564389488469e-05
1.2681472758858e-05
5.8394853986525e-05
2.53485377284714e-05
1.5672272348397e-05
8.66766761499109e-06
3.93519015557233e-05
3.83340890532439e-05
2.88201225232363e-05
4.64159507718634e-05
5.99461642789157e-05
1.27605201816431e-05
3.2241325027504e-05
3.01268913585903e-05
1.76129212284085e-05
7.45562229090852e-06
4.90782337302687e-05
1.76987394455104e-05
3.61847534292043e-05
8.84777707922089e-07
4.25356165218418e-05
5.63194446128371e-05
3.85971739549601e-05
3.2782479289318e-05
3.07332741017005e-05
1.64501546303829e-05
-1.25172025860039e-05
1.52966200023961e-06
-1.13150390873069e-05
2.17843087317351e-05
1.68916416340616e-05
1.44870836342041e-05
1.27701309561418e-05
2.98139641686257e-05
2.43906793743978e-05
3.42446320436306e-06
1.98320715865752e-05
3.25648598185096e-05
3.21459349970947e-05
2.58405791208183e-05
2.49737253810212e-05
7.54917726093337e-05
-7.16223430275768e-06
6.15936752979264e-05
2.6618875476379e-05
4.86391768523576e-05
7.77925341624735e-06
5.40998195364159e-05
2.73503267297225e-05
2.77718961820353e-05
2.67640873046221e-05
7.66097115426159e-05
2.72036461509577e-05
3.47036971462312e-05
3.52754240547278e-05
3.38519181310913e-05
3.41275031648973e-05
1.95175973651363e-05
2.31794337418178e-05
3.08689392473966e-05
2.71781858137533e-05
4.71805184221982e-05
4.66028878588478e-05
1.83844789588864e-05
4.73499000490673e-05
3.21694269861396e-05
1.16758947359562e-05
4.27390204868919e-05
6.02934234035261e-05
6.36842659453728e-05
5.47430192425055e-05
1.49086406093273e-05
2.16004159929076e-05
4.33037373831118e-05
4.61430097792212e-05
3.33626543233925e-05
2.27488224925661e-05
3.91457771785337e-05
6.28425574791737e-05
3.24310718494166e-05
1.85762071694012e-05
6.06367497061859e-05
4.16206457640372e-05
6.31984605228139e-05
4.41600438075562e-05
3.65586798064219e-05
6.45044493033814e-05
6.7084261034863e-06
2.50902457808273e-05
3.73043408572803e-05
4.00766393042341e-05
3.21538463014355e-05
4.87028851243676e-05
4.93723098498522e-07
1.23204017625808e-05
2.21122398792718e-05
1.59413476597517e-06
4.30603478766736e-05
5.45936757929205e-05
-1.13183009784771e-05
2.29150211245742e-05
1.05614610732481e-05
1.97864211383458e-05
3.20157038251986e-05
2.44758743833596e-06
2.90290414764919e-05
1.23273004073295e-05
3.05312118701684e-05
1.11139639743039e-05
-8.05478163175032e-06
3.95082744193477e-05
8.74398896012907e-05
2.06534699502355e-05
6.07762737419131e-05
1.63459929892214e-06
4.54601015431571e-05
3.38773514990552e-05
5.28455249750318e-05
-6.60700237789398e-06
1.19099261861205e-05
3.36014852696517e-06
5.03406199176102e-05
4.7378385170845e-05
9.96236295131601e-06
3.05071263254862e-05
3.55921444410577e-05
5.7597531224902e-05
3.55662848600935e-05
-6.56015551185501e-06
4.82331634909113e-05
4.72340016632929e-05
2.19156582317166e-05
-5.50230927886089e-06
6.11259615300506e-05
5.89004862668844e-05
2.97059072759947e-05
6.76260664681788e-05
3.83823376222065e-05
1.67868601552974e-05
2.90784509523658e-05
-4.81338035594435e-06
4.90289150680039e-05
6.07932338739981e-05
5.49353881654529e-05
3.72206431013683e-05
3.23575524043483e-05
4.42541375158681e-05
3.84778140698222e-05
5.48130387025806e-05
3.40322555618594e-05
1.9334546954458e-05
6.82524059225051e-05
6.85657291718122e-05
3.67862185257281e-05
3.48878179187765e-05
2.60385967865785e-05
2.45804700963801e-05
1.93253045996989e-05
-1.30391668522825e-06
4.18636923633557e-05
5.66799159835757e-06
3.24094458834196e-05
2.79812214495377e-05
-8.06615931835471e-06
-1.50679810867668e-05
6.93243014663954e-06
2.1055431283606e-05
5.29226617285306e-05
4.67456653963307e-05
5.67865628842861e-05
-1.9229747827158e-05
6.48546292230454e-05
5.39023722025423e-05
5.84720249826972e-05
2.74037438321891e-05
2.74566007391607e-05
4.69501714386314e-05
2.05774437492444e-05
1.68493015677024e-05
2.70735628066604e-05
4.02706198523702e-05
3.09528958548814e-05
2.05455789889442e-05
3.85682190793092e-05
3.16057484213272e-05
5.73391956713144e-06
2.74473032898802e-05
5.48993543415843e-05
2.1276204897322e-05
5.22633205995517e-05
5.14613735949551e-05
3.24263822679154e-05
5.40160253939593e-05
4.92674330083678e-05
6.87913693731523e-05
8.01822571890003e-05
4.36360876443165e-05
4.26189584166208e-05
4.62019275149022e-05
6.68074247899979e-05
4.47653155944095e-05
1.28386778983208e-05
3.69052225141665e-05
3.40994791398779e-05
2.29032131259541e-06
2.83192199549722e-05
1.12560157565525e-05
5.47879392096305e-05
2.63548817206705e-05
3.79292438174089e-05
2.9039883306048e-05
4.29726573936332e-05
3.15342427929447e-05
-1.64998361243202e-05
2.60129863311044e-05
3.3178497466938e-05
1.65579457092282e-05
2.37565325248562e-05
5.47378870082127e-05
3.75033337759532e-05
4.76227023757354e-05
1.04449051500624e-05
2.83140809555807e-05
2.01507345211315e-05
3.88651388376587e-05
1.74172436406531e-05
4.84972669167716e-05
3.58989009451421e-05
4.52014959123182e-05
4.01189632412795e-05
4.79840846320453e-05
4.34066635335189e-05
6.84051179313041e-05
6.41361117215127e-05
5.96608879319318e-05
1.68523493188646e-05
8.85909804005997e-05
4.90695127274899e-05
5.42797202825326e-05
4.05979078991435e-05
3.13882334274758e-05
3.53818292916458e-05
9.80827126020074e-05
4.62859581876176e-05
2.80522364562931e-05
7.42742457315445e-06
6.99666548368424e-05
3.18632076512556e-05
4.73616527533489e-05
-3.74902504178426e-07
3.12450583943892e-05
1.21356141737706e-06
3.04721645969313e-06
1.41909077405297e-05
2.46710740654789e-05
3.65927696706605e-05
2.97259684879834e-05
2.24399144374709e-05
4.22560585693686e-05
3.03699415756975e-05
5.13396219815717e-05
2.92481834414806e-05
4.64572318334855e-07
8.83674673623949e-06
4.02773733631316e-05
5.26930629835043e-05
-6.67970785990471e-06
4.51137176964967e-05
5.45330077399811e-06
3.21942379795758e-05
6.30345785744331e-06
3.84100845944414e-05
1.75959435129915e-05
3.98318073829396e-06
4.37816490388011e-05
1.67094295494392e-05
3.04525854418008e-05
5.94484865101766e-05
3.81602683765338e-05
4.0964965498053e-05
5.75210226908561e-05
4.82288179748846e-05
1.35788877844645e-05
5.23819802913703e-05
1.47898915011377e-05
2.12475248680289e-05
6.07101402097093e-05
3.9319039893963e-05
5.34370138881353e-05
5.76621030480267e-05
2.48079846488561e-05
2.91068928744914e-05
5.86666683751533e-05
-3.4913877966714e-06
5.61735636770748e-05
2.53104217873684e-05
2.22498359428885e-05
2.55330362163079e-05
1.35871357839729e-05
-3.6223896050763e-06
-5.9754524903163e-06
3.13344882108103e-06
5.17244780326337e-05
6.61400538923071e-05
-7.35858187341757e-06
4.19184411832713e-05
2.80169326320496e-05
3.3290645334432e-05
4.0074323205305e-05
3.15227414446599e-05
2.84654157418735e-05
1.99957985667537e-05
5.54142318855585e-05
3.74693469394409e-05
2.39488991789727e-05
-4.25161298090653e-06
6.45944637506963e-06
2.15725141210103e-05
4.61684257707515e-05
2.27098081380032e-05
5.59680286381156e-05
3.10134464065259e-05
4.87363665061449e-05
3.68718371884013e-05
3.00347854640092e-05
6.21609326684318e-05
6.38036922362768e-05
3.88854795286436e-05
7.04188027155142e-05
6.43816853051577e-05
1.96616522065825e-05
5.547683080649e-05
5.35077672210491e-06
5.93883835524168e-05
9.03082952705135e-05
3.23568938489906e-05
2.67458998707956e-05
3.69137065096556e-05
6.53314314915143e-05
5.77756644217406e-05
4.4061318593789e-05
2.39817393505299e-05
5.43362300982834e-05
1.14678301875297e-05
2.71772764989422e-05
5.28288273837287e-05
1.52217073821174e-05
6.22678725007377e-06
-4.85698305063961e-06
1.36690246139398e-05
2.76587509725129e-06
2.57291622603606e-05
1.39470616945257e-05
3.33152443853469e-05
3.82937286463015e-05
3.55004928840171e-05
3.12359440123338e-05
6.99435112722328e-05
3.19481660321218e-05
-1.97559063890265e-05
3.53261478149588e-06
-1.01402093232529e-05
2.70145963063372e-05
4.92361888877346e-05
2.9175409861147e-05
3.48771469233203e-05
4.40573897960648e-05
4.62245712329532e-05
6.52083150797557e-05
4.15301481020367e-05
4.48425513725193e-05
5.7519391380393e-05
4.84637787444349e-05
5.3668362470465e-05
4.16590462374485e-05
1.21945000136475e-05
4.28066951443999e-05
3.94656779043843e-05
1.39031416018291e-05
6.71597810483028e-05
3.71131960032134e-05
5.52925462765796e-05
1.82541709123218e-05
5.04294885995596e-05
6.84518185028431e-05
6.6984007000095e-05
5.98725198266782e-05
2.75045016535443e-05
3.64027527411096e-05
-5.37364671742834e-07
1.0679576338864e-05
8.42041501008403e-06
2.88743568190439e-05
2.7559889901586e-05
4.22046539642507e-05
4.45085486494699e-05
7.47813597539112e-05
3.79075740089773e-05
-1.18150792767823e-06
2.87654532939761e-05
2.49373541197493e-05
-3.81642596438457e-06
3.74462944233231e-05
2.63435927085771e-05
4.19144874772654e-05
3.92159555672611e-05
1.80000751187947e-05
6.72331490280507e-05
8.47332206536897e-07
-1.4537856239721e-06
3.11584908300869e-05
3.72662646422883e-06
1.90078178407829e-05
2.10682562184889e-05
6.3387981969148e-05
6.84336248433704e-05
1.00159784065764e-05
1.47544928388152e-05
4.81415349637106e-05
1.91955499892996e-05
3.45438388082269e-05
4.8065204099972e-05
3.33759376962529e-05
4.64853377275361e-05
3.25261756789011e-05
4.5803175970497e-05
3.05269215284051e-05
3.97905729654023e-05
1.89227431186481e-06
3.58270450769384e-05
6.6607154111136e-05
1.28829733996238e-05
5.88327702537156e-05
3.73819077866704e-05
3.91626322397741e-05
1.70499120103151e-05
6.01120135375476e-05
2.67782878978102e-05
5.23207626531011e-05
5.14759808202177e-05
5.6505433630802e-05
7.29807679766081e-06
4.31126202872328e-05
3.23992094900995e-05
6.12443105724162e-05
3.82191904065237e-05
3.88117988959305e-05
7.47676970668178e-06
4.75522928140671e-05
1.0111078907039e-05
5.27705939103248e-05
3.71276766385173e-05
3.35334662091875e-05
3.27939130554952e-05
7.07223508015318e-05
3.12087942801799e-05
4.0212028880913e-05
4.20983266164702e-05
4.22032450237184e-05
2.93914584882369e-05
4.37964105502864e-05
-2.42003554610757e-06
6.85666679713776e-05
4.56230553032003e-05
4.63395027979427e-05
5.37757243338974e-05
6.7747507834945e-05
2.99248017932774e-05
2.09257960743334e-05
4.52915946865212e-05
3.7813134414718e-05
5.13666480587346e-05
2.93638531518065e-05
2.60211718625582e-05
2.4996167750209e-05
1.92059825853905e-05
5.61293611313825e-05
3.04075536143284e-05
3.78334966357593e-05
5.55768946600146e-05
3.97482132751e-05
5.33901659331018e-05
6.96251764747422e-05
2.88738753835879e-05
3.39187421031655e-05
2.31308323581532e-05
1.69818124575996e-05
1.95784410407784e-05
3.62882981916779e-05
7.60460679249931e-05
-2.62142652622256e-06
1.49963629988564e-05
9.97536820087397e-06
3.7292040467584e-05
3.25050968449992e-05
1.43555596331854e-05
1.44256184808687e-05
2.33193951445145e-05
3.23870703539908e-05
3.85042928897677e-05
-3.22196582674581e-05
5.58717536376603e-05
6.54050582127831e-05
3.6552017517253e-05
5.04976766649713e-05
2.66264864751666e-05
4.39053226207669e-05
5.28203609815333e-05
4.13825479067857e-05
3.18612006685471e-05
2.29601999596704e-05
3.08301028050383e-05
7.97493243935354e-05
8.76117716403664e-05
1.83267640965926e-05
3.44587972595681e-05
2.24538199368253e-05
2.89192421900999e-05
3.27362818609065e-05
4.08257780982921e-05
3.35491209504203e-05
5.96525613510028e-05
3.51796877060496e-05
3.39357854664734e-05
1.68663295640578e-05
7.70388996559136e-06
2.07606107459728e-05
5.80258053701748e-05
1.28738641817554e-05
4.5367126098338e-07
3.07943363390665e-05
2.19759490431639e-06
1.7415401016752e-05
5.64563243055869e-05
8.2235712231714e-06
1.53804438767061e-05
1.25269135698406e-05
3.89349861825801e-05
-1.33414906872504e-05
3.09656810506923e-05
3.70101147968397e-05
1.8502145795384e-05
7.48817173691235e-06
3.34786822231357e-05
1.48788017247873e-05
8.43109806172589e-06
3.94957767454555e-05
1.87453448572634e-05
1.06064984103177e-05
5.68461316967435e-05
4.74420108273389e-05
2.89361881589485e-05
6.24884192879654e-05
5.08356719492529e-05
4.28072386087716e-05
3.82814398493681e-05
4.47705111054593e-05
4.46543095812209e-05
5.62913690675495e-05
7.29720744735546e-05
3.41706716739855e-05
2.39816935554687e-05
3.6038561633213e-05
3.16566615790571e-05
7.59140242616966e-05
4.75933122384563e-05
3.41987330474447e-05
1.07223633724333e-05
3.72043475837174e-05
6.33680268700135e-05
3.36325951348114e-05
4.0670463585477e-05
1.97862811710942e-05
1.54253213174238e-05
3.00996848090274e-05
2.79152567473566e-05
4.61621882902048e-05
6.01722184635772e-05
1.83887591521994e-05
3.30792752255138e-05
5.31724453368851e-05
4.33951601983448e-05
5.91103890673365e-06
2.87089135088851e-05
2.43984974534349e-05
2.31701469805669e-05
6.42465717356905e-05
2.78476071247871e-05
5.73869884344908e-05
5.34789686992799e-05
2.29872211212193e-05
5.18426229179894e-05
2.00150146915546e-05
1.52150696083743e-05
4.39986750614834e-05
4.03192084015776e-06
2.23298692400761e-05
3.14082174019315e-05
3.1617248603659e-05
6.47718289698589e-05
3.16129999004588e-05
3.26011417301123e-06
4.41810014295442e-05
5.3930496878604e-05
2.75829023914444e-05
4.1593938327411e-05
4.93104023087728e-05
4.1734554142891e-05
2.42565932967589e-05
2.9025743384953e-05
4.04808822315254e-05
8.3879259317563e-05
3.31038138609796e-05
5.44173083236212e-05
-1.38514075574646e-06
3.84191279674345e-05
2.91458080581403e-05
3.69407232048226e-05
4.93554361538756e-05
-1.50210184474014e-05
5.1429456898586e-05
-7.85645811146518e-06
1.17625198921661e-05
3.72662329930679e-05
-1.49719395489123e-05
5.15444534855071e-08
1.48870740195271e-05
3.35170652607723e-05
2.74662313693226e-05
1.02042034158365e-05
3.68485434705246e-05
3.672894367896e-05
2.57917238283844e-05
3.48020556596454e-05
2.28105295131417e-05
4.19012294458523e-05
7.46824056774979e-05
4.68183174601603e-05
2.89877712612976e-05
1.87775103185845e-05
3.48145552382208e-05
3.34877236414089e-05
2.18394753875205e-05
2.87546728627809e-05
3.95150228949786e-05
3.95369212872059e-05
1.89248724346285e-05
6.50504846174101e-05
6.12524368271038e-05
5.45892797700431e-05
2.09010922490813e-05
3.39178140770661e-05
1.1458959458136e-05
6.15426503380154e-05
1.60079719403923e-05
1.9493379529989e-05
4.99570312836963e-05
2.8124852061304e-05
1.22384121032131e-05
5.51804327057332e-05
4.30511420220986e-06
1.68975952313387e-05
3.56452917598857e-05
3.66347418818268e-05
3.02427685043708e-05
2.59151819693021e-05
2.35285281396431e-05
4.06168417426731e-05
6.13476416102785e-06
2.83064318646716e-05
3.9623291895221e-05
4.89702148906215e-05
6.52994238929356e-05
4.03104073171012e-05
-1.04662542288465e-05
5.32810346706227e-05
2.16639182896537e-05
5.07889204314565e-05
1.22194339041345e-05
5.14482454836029e-05
6.60739781467318e-05
7.42646036605078e-05
7.54180758432421e-05
6.22589509572575e-05
7.36168802846021e-05
2.96751854383316e-05
7.82752607234125e-05
5.56140941263582e-05
3.50094011937606e-05
6.74801846666218e-05
6.38982126922796e-05
3.15372127849404e-05
1.80554119901153e-05
6.59516072511435e-05
6.42914288604153e-05
3.22817521239547e-05
3.94928493199186e-05
3.36920527329601e-05
4.52185464178458e-05
2.50915237601808e-05
4.47252767170258e-05
1.2483621329083e-05
2.78440474295476e-05
1.20284237258042e-06
2.90295805416143e-05
1.0540903814576e-05
7.99581173864412e-07
9.09035559709655e-06
1.98273814243287e-05
2.2308212449376e-05
2.67335374734366e-05
3.09631266235098e-05
2.04037052751683e-05
2.60632252944897e-05
3.80236292125705e-05
4.60102700767454e-05
2.32579674812653e-05
5.68505662309853e-05
4.82944439070824e-05
2.21479371483057e-05
5.40284152669018e-05
-2.45549688357359e-06
1.79160287965362e-05
5.00317513863528e-05
3.79636390185581e-06
3.52465815436678e-05
2.3226861572507e-05
3.29735043547494e-05
8.52457193009943e-07
2.21728971726562e-05
2.10482222473883e-05
2.49892637767525e-05
5.45244393421571e-05
5.87752279729134e-05
1.42059265818539e-05
7.95120121359202e-05
3.36942927441187e-05
1.99412305031682e-05
3.85295932389477e-05
6.39013797987482e-05
2.14902637919733e-05
5.49556970607863e-05
5.4413875309527e-05
1.52600468214579e-05
6.47300091961262e-05
2.6517236113009e-05
4.37046010384257e-05
6.93684711234196e-05
5.07921055148214e-05
2.67541839554881e-05
3.14500791527539e-05
2.22862074475e-05
5.52577507411322e-05
1.29448504464271e-05
3.25900233462119e-05
3.25060806617142e-05
1.98714115126085e-05
1.21678028526115e-05
4.03638217715989e-05
1.69140189837271e-05
6.3882072521432e-05
1.93274075027547e-05
2.51910476802752e-05
1.34675105371949e-05
5.08362863470602e-05
3.04089138526452e-05
7.32006335294566e-06
3.47633056533122e-05
1.92596546290233e-05
3.04231936963735e-05
3.39802056537945e-05
3.77979394027897e-05
4.22372080479878e-05
-1.75657764587886e-06
1.78702306167619e-05
3.72554808937682e-05
4.69071575960093e-05
5.06347349831484e-05
2.70934822235879e-05
6.2036552473416e-05
3.91021769146292e-05
4.9544432143202e-05
4.76947685668336e-05
2.12609502225955e-05
6.30699607873856e-05
2.63387786226654e-05
3.72506385063307e-05
2.52531710104532e-05
5.06249238924794e-05
5.26237104723148e-05
4.22474067918687e-05
5.63900760325226e-05
3.80664639988083e-05
2.16612238772657e-05
8.79977065607681e-05
3.81131388918256e-05
7.24251920590224e-06
1.42977549860964e-05
5.80616540486328e-05
3.79586687922545e-05
4.31899734695354e-05
3.29773456020961e-05
3.30447237211703e-05
1.82894093472321e-06
5.52202184678801e-05
3.80476022896461e-05
9.83978678252594e-06
3.42488045250611e-05
1.25984803963686e-05
4.71059817679617e-05
3.03349554434723e-05
1.45582304588297e-05
3.60182646105256e-05
2.79843556506727e-05
4.61849398300268e-05
2.54265059201586e-05
2.95254087776014e-05
-9.67338398937868e-06
9.37641419047102e-06
6.23264110935824e-05
1.21195752587424e-05
6.32030894686732e-05
2.67960865362334e-05
9.33617172101201e-06
4.60901388551426e-05
3.6486977164182e-05
4.11492983787777e-05
5.96317542617259e-05
5.58533535039629e-05
4.95761530295805e-05
9.36973351044491e-08
7.95079734989633e-05
5.30521541150995e-05
1.41590655153973e-05
5.56726323976035e-06
3.47794376495852e-05
3.50960990160539e-05
4.12023704900851e-05
2.94888995502102e-05
2.54514074622153e-05
3.64838660122633e-05
9.70514354796869e-06
6.001477085921e-05
5.56451919850091e-05
3.32406875467859e-05
8.38288832994337e-05
2.51656392894385e-05
1.90689194470865e-05
1.59842290522132e-05
5.12297944369894e-05
3.39144803670051e-05
6.05644955419891e-05
2.06558975470495e-05
1.24753032090526e-05
-3.7456107413941e-05
2.71294211017962e-05
2.18269167177681e-05
2.57239869072406e-05
-2.86153040189667e-06
4.74673179743058e-05
5.88892928174584e-05
2.50711224695083e-05
3.55759632267888e-05
4.25415528099764e-05
2.5864088737355e-05
3.69986483510906e-05
5.32891793402747e-05
-7.11960812957199e-06
3.72032612143262e-05
4.25914577373991e-05
1.73514626697487e-05
3.00628812556169e-05
5.79583670076165e-05
9.01022215029957e-05
7.19172278624257e-06
5.26621937412662e-05
5.14165722869864e-05
3.56479632520239e-05
2.62999953496332e-05
3.21883508695274e-05
1.69825001709119e-05
4.35913053084938e-05
8.79062994807737e-06
-1.42725571288533e-06
1.56338823373548e-05
4.17155692918824e-05
1.1535940210926e-05
4.31140502266283e-05
3.03357297040942e-05
5.26717649203268e-05
4.51338807298927e-05
3.86331824058526e-05
5.18996370843346e-05
3.86310117054076e-05
3.20160669422781e-05
3.85513429373412e-05
-5.73464235983819e-06
2.16134571314873e-05
4.31832349297399e-05
2.42517553055313e-05
4.18635975561469e-05
2.72475951795194e-05
3.38873197329217e-05
2.17053788342276e-05
4.5238789567084e-05
5.22210561391286e-05
4.37912226769111e-05
1.82938698642564e-05
3.46081155738432e-05
3.87140036814057e-05
3.57000128122729e-05
3.71264889144603e-05
4.55273628187365e-05
3.77872507253216e-05
2.02404640696616e-05
6.30393685151928e-05
2.87388429418834e-05
3.75157525985118e-05
5.57952772050734e-05
3.75689391953285e-05
4.19643212608648e-05
2.5172493667424e-05
5.63831528049465e-05
2.53333972448193e-05
-1.73613106868856e-05
4.63293727626344e-05
5.79358813394336e-05
4.39911203213702e-05
1.86191492073438e-05
4.82188789562393e-06
3.64999094471646e-05
5.88983574491067e-05
4.45284573693362e-05
8.21746401327439e-06
7.15067109379318e-05
3.93036863228356e-05
3.56546596499104e-05
1.61533901223238e-05
5.28305970052764e-05
2.9485325638742e-05
1.66312069620116e-05
1.60604752886056e-05
4.48618056072771e-05
2.80744595807112e-05
1.52732839796118e-05
-1.07679309024021e-05
7.76439235238068e-05
5.25076828490908e-05
1.03239902654632e-05
4.20669988192058e-05
4.61441750008692e-05
2.88014405218167e-05
4.58971203458959e-05
4.45434093772903e-05
6.36011583385618e-05
3.65262669634525e-05
2.98804199714772e-05
2.05047355586133e-05
1.99140462573559e-05
3.89303011603409e-05
1.83340213012617e-05
3.03639451852737e-05
5.59977813635151e-05
6.32581071070378e-05
1.36598152726255e-05
2.72713001583918e-05
3.02648443058643e-05
4.32297580978836e-05
3.30760853263389e-05
1.26614687060153e-05
6.49436160509504e-05
5.89859436908348e-05
1.98690333172876e-05
4.71482619180615e-05
2.06212778174067e-05
3.38568637507998e-05
4.78839101126233e-05
5.03032377429181e-05
3.12787283796742e-05
4.15158079012425e-05
1.67010923684108e-05
1.44229654921228e-05
2.09439536273497e-05
2.29321581312211e-05
4.44298311112592e-05
1.64123695199529e-05
5.14635456816228e-05
2.80136114750295e-05
4.97766917381922e-05
4.84864634191304e-05
6.73656409782427e-05
7.63932377525088e-05
1.1014024712622e-05
6.58899077180428e-05
3.00721125450239e-05
2.49485091818695e-05
1.47132116646723e-06
-4.82267396240719e-06
2.73588802723386e-05
6.30372561163277e-05
5.06649121295453e-05
4.82159711752047e-05
4.33842752931303e-05
7.14618915692606e-05
5.14090516111101e-05
4.3013255159143e-05
1.83246053302936e-05
2.10935872602963e-05
3.74547790514271e-05
2.50636181644061e-05
1.35999022047475e-05
1.37156022342593e-05
2.48104068786049e-05
5.67120834070384e-05
3.65255576831128e-05
5.02136741735079e-05
2.04804922917134e-05
3.13272813838662e-05
4.06176781719585e-05
7.07470733202223e-05
3.77402284226381e-05
2.13516689770859e-05
4.61177423029455e-05
1.23445426674721e-05
4.09714304402897e-05
3.19428877334431e-05
2.58445943125174e-05
1.68444037144626e-05
3.70393059001275e-05
2.39922102956884e-05
2.34178360121812e-05
1.9261479592093e-05
3.89788599246606e-05
2.68945159797563e-05
4.91699358322763e-05
4.51304074267226e-05
1.33516859374338e-05
5.96015616592312e-05
3.81510512598146e-05
7.44294187135331e-06
2.17491886417855e-05
2.95725361048008e-05
7.40875085837367e-07
5.0531974708158e-05
2.97815238532567e-05
2.73651405806448e-05
1.7246724730208e-05
1.87577699282784e-05
2.42015607575916e-05
1.47481233902005e-05
8.97195838052689e-06
3.07483760368805e-05
2.78018441429086e-05
1.08460624140939e-05
4.41362367707267e-05
5.87039544481837e-05
5.20483040909008e-05
-1.25523127258866e-05
4.08065243569947e-05
5.05808551282568e-05
6.11331691229854e-05
5.98181714445778e-05
1.42074892491046e-05
1.97782983698121e-05
3.05513871705175e-05
2.50061380178232e-05
3.88427368595032e-05
4.22438454531131e-05
1.85862410621055e-05
2.41373657988422e-05
4.72574151651932e-05
7.23947579630158e-05
3.8029497915934e-05
6.12634422011906e-05
2.93707816253208e-05
1.81115352576696e-05
5.29765935773625e-05
5.55635636118657e-05
-6.75303254060212e-07
3.49966415845925e-05
3.45018609002247e-05
3.49127660912544e-05
3.61661241262842e-05
7.11315083976488e-05
7.42445487368943e-06
1.97362910131377e-05
5.55977796984407e-05
4.21920911321566e-05
-3.0914812264192e-06
3.49393612473851e-05
3.89952384249237e-05
3.61045825067718e-05
3.54626774824515e-05
5.85268985777742e-07
1.48469283472232e-05
7.79414230842098e-05
3.3571331163764e-05
5.72143555993517e-05
1.87470431660685e-05
9.24261659400448e-06
6.07833884861511e-05
7.22734847499406e-05
4.14909539951456e-05
6.45558382129011e-05
4.26468488703938e-05
2.38451094936676e-05
5.44802661210973e-05
4.86656486858275e-05
7.02254433164486e-06
1.76366234217268e-05
3.13717810095531e-05
4.05985403096781e-06
1.30405491460155e-06
3.57924437367349e-05
1.76948423523826e-06
2.76614985278577e-05
5.20597755320024e-05
-3.57673881515602e-06
7.68793423727653e-06
-3.95272905929682e-05
6.24158839971887e-06
2.97534548097843e-05
4.30871487126322e-05
7.56065608447862e-06
4.89379380335896e-05
4.86038251978132e-05
9.57349250011426e-06
6.16252108918092e-05
9.1363638500104e-06
2.31968894250733e-05
1.84902117255542e-05
4.52947844234385e-05
6.34557069876436e-05
-9.10713964264944e-06
6.18952868592078e-05
2.72695295422913e-05
-4.30426901214213e-06
5.15363446119613e-05
1.48430797028788e-05
3.89242669417475e-05
3.0448226322505e-05
6.26246065519795e-05
6.08652169587384e-05
6.28940795115568e-05
3.91590915390657e-05
6.61028588621537e-05
1.76585303137252e-05
4.58379173836599e-05
4.59469449180104e-05
7.07621338179567e-05
1.38798464004539e-05
2.18629458431549e-06
3.79603089595547e-07
1.17434177799776e-05
2.20255274695277e-05
4.92172264117018e-05
6.82379148738625e-06
-5.5739434834602e-06
3.75546732501372e-05
6.80184451272145e-05
2.75457585920492e-05
5.50100994631996e-05
2.53740134897608e-05
3.54634471849039e-05
-1.18510971472381e-05
3.79263670330159e-05
5.7366847413872e-05
3.43206621683829e-05
2.06864878302518e-05
3.10523466188045e-05
2.38654880406119e-05
6.10175122352332e-05
4.33279202559446e-05
2.09824854026389e-05
7.43396342088979e-05
7.13457009068024e-05
4.21740200994522e-05
8.95952324704486e-06
1.54464825022288e-05
3.54252538512667e-05
7.69019461672596e-05
3.32804845904021e-05
3.81453462441346e-05
5.73964510441195e-05
2.88839249632489e-05
3.14195369040127e-05
1.95090577037905e-05
1.78863880936443e-05
6.73206380111031e-06
3.64692957993327e-05
6.20663013642587e-05
1.90873063521736e-05
5.89231063790184e-05
3.42831047442285e-05
3.30552190323664e-05
2.02229193799462e-05
3.32204307419704e-05
4.63708797250749e-05
5.43221898835804e-05
3.1511909328612e-05
1.3148945112323e-05
4.83874813135979e-05
5.31746413044364e-05
4.56815381454624e-05
4.60497782117673e-05
7.33624755180264e-05
3.00745743412256e-05
5.53844426200074e-05
8.03384026007611e-05
4.46521939218432e-05
1.22230886667546e-05
5.71972012485011e-05
2.50801559476673e-05
1.81233419287329e-05
4.76760104213071e-05
5.18850160328998e-05
2.68234867980507e-05
1.34886220699717e-05
2.94016429049289e-05
3.13518655870248e-05
-1.08470229560575e-05
5.37782732534176e-05
4.51356343588193e-05
6.56179805553727e-06
1.44203975840796e-05
2.17247455235909e-05
4.39157462906557e-05
3.38641481803765e-05
1.98590931648095e-05
4.32184079603772e-05
3.86550455117859e-05
5.28215007564645e-05
2.01729363355522e-05
1.52005255079085e-05
4.64399228590417e-05
4.88485486937224e-05
3.96702195118842e-05
3.45758682354719e-05
1.95799756388066e-05
2.01014164432756e-05
1.79706370794455e-05
5.80045969855855e-05
3.788638731253e-05
6.42582568670649e-05
3.48395686996367e-05
2.27033781774736e-05
3.22304097989951e-05
3.58347566250925e-05
3.61411313450744e-05
4.85160030998781e-06
1.93011858841802e-05
1.66268729513204e-05
4.83167523730997e-05
6.95318172681772e-05
4.24888665322184e-05
2.74616638564196e-05
2.76049921997178e-05
2.37714560409796e-07
5.62598095620381e-05
4.79673572264395e-05
3.94766549339949e-05
1.06463083025929e-05
2.42414019661158e-05
3.38174916788755e-05
7.15914440682614e-06
5.09043996508402e-05
3.86842565167233e-05
-2.45506297433422e-05
1.09074929638484e-05
2.85939993795935e-05
1.86061472104883e-05
6.9088731996804e-05
-1.98833875639487e-06
7.3711988933357e-06
3.43869878208083e-05
4.72419569916653e-05
2.63662930222636e-05
2.32616070757368e-05
4.53132411807847e-05
4.99955529165268e-05
2.77060408144758e-05
2.57832653012939e-05
4.43718265526074e-05
2.20068726450473e-06
3.13932121865242e-06
4.57245207237678e-05
1.57252851311526e-05
4.70303379736681e-05
1.83220777512484e-05
2.9778950664409e-05
3.65236038349494e-05
6.93100116937039e-05
4.58953338633902e-05
4.43532847634717e-05
3.66131955099897e-05
3.3253936033704e-05
6.90753922928962e-05
7.27196899243545e-05
7.78384535991463e-05
5.43598657847872e-05
1.4542138993334e-05
6.7140977628874e-05
5.73335579531901e-05
3.96085051249067e-05
4.43261111083707e-05
7.85120821457727e-06
4.23589180793533e-05
3.12119642588158e-05
5.90265306328241e-05
6.33755207236109e-05
4.02713235451817e-05
1.46508814504106e-05
7.85828841067804e-06
2.20837770120825e-05
4.76591853656854e-05
-1.07637551032924e-05
1.69471524873284e-05
4.39758607974165e-05
2.547038497237e-05
4.86940294505253e-05
2.82449144134512e-05
2.33223869244167e-05
2.15002118189881e-05
3.93025656264348e-06
6.83926793435451e-06
1.21995013248049e-05
2.78707442868918e-05
4.29269454139938e-05
3.17089406506503e-05
5.90948492672963e-05
5.96013616062523e-05
8.89386821896398e-05
5.88683674761808e-05
6.73015612097012e-06
3.20161506468958e-05
-8.88651341683882e-06
4.64888693188315e-05
3.91265652349123e-05
1.52157809327592e-05
2.99391925024743e-05
4.33613383955843e-05
7.81513151382251e-05
3.21480720988782e-05
4.17734111938679e-05
2.11740287077085e-05
3.40778806488728e-05
3.73804113549407e-05
6.26643671497877e-05
1.89443447516965e-05
2.94960270852604e-05
2.5688313143914e-05
-7.60148641662295e-06
3.12252822271451e-05
2.0879787689241e-05
1.79599103975359e-05
1.12641564178589e-06
1.75843393369318e-05
4.10410776776972e-05
3.46134997870421e-05
4.18897242972604e-06
6.60071822465291e-05
2.41167467583096e-05
5.76367759730711e-05
5.87935792105964e-05
4.25328673876037e-05
3.51862893044649e-05
2.82123668780559e-05
3.70739415826521e-05
3.18320301414584e-05
7.43122712731795e-05
9.54353786108575e-06
1.01804861152987e-05
2.0558646772204e-05
2.50827079599453e-05
5.33692636881029e-05
1.75128072788239e-05
5.09194124011978e-05
2.6197274280611e-05
4.31762709806407e-05
2.30264294917841e-05
4.9747883617345e-05
3.56111355966995e-05
5.39251154676028e-05
-1.27181596893561e-05
5.95562923141307e-05
3.3296225320267e-05
6.07523842737095e-05
3.45786110204845e-05
4.88141216701041e-05
4.75708619849681e-05
1.73959841674797e-05
7.34383975742546e-05
4.97660392514488e-05
1.72742572042507e-05
2.88724715163582e-05
3.31873619166532e-05
2.46311736104395e-05
2.92712398625597e-05
4.1337210655629e-05
5.25942428884029e-05
6.28554102034912e-05
3.02232772602959e-05
8.67420067020959e-06
5.97729646434536e-05
4.66472743233039e-05
5.74447647326622e-05
-8.87026792481717e-06
-4.06019758325564e-06
2.2899371254262e-05
2.87373285336361e-05
4.31324311137281e-05
4.47618208848514e-05
3.61506580979528e-05
6.19434292313974e-05
3.59135222517316e-05
9.16497352534027e-06
2.64144118740414e-05
1.79848307904498e-05
4.53108492051992e-05
1.95770522866002e-05
6.51501430552563e-05
6.88552212695742e-05
5.34155696706474e-06
9.92207649521245e-06
6.45689812691443e-05
4.90189983022545e-05
3.08287046291636e-05
8.2525141389189e-05
3.82499638237923e-05
5.71189122158377e-05
4.52177138029905e-05
6.59975700669176e-05
-1.3634663084169e-06
4.82893967234456e-05
8.12210515505477e-05
3.96907339645256e-05
5.22415444748001e-06
3.79515579096386e-05
2.1974166215862e-05
7.32829598015335e-05
2.53690098076108e-05
3.51350156005971e-05
2.05883935193746e-05
4.65845730140178e-05
1.46785608599803e-06
3.62400491770027e-05
3.75772886624211e-05
4.95014388242366e-05
4.10816353942735e-05
7.75821803292913e-05
3.64430167974761e-05
3.21633542869031e-05
5.03558432896515e-05
1.23637843694611e-05
3.60166987945402e-05
4.55243441686475e-05
1.70141757890192e-05
3.20435913655721e-05
2.99009829472045e-05
9.4466868690275e-06
2.31438525614778e-05
2.39968180914529e-05
6.10383618157717e-05
7.65674894465242e-05
6.26047558394692e-05
7.73357504097842e-05
7.84831002275224e-05
2.60805854345823e-05
3.93564709474264e-05
3.04485415400288e-05
2.96280851591721e-05
3.90505011190771e-05
6.36492921900745e-05
3.82341912410824e-05
3.75209529380396e-05
4.44868704902598e-05
3.32631093010154e-05
2.25607377906867e-05
4.88870806877506e-05
3.30273813054065e-05
2.82827044925257e-05
1.47186764138847e-05
4.76014754371335e-05
2.09035512305125e-05
1.12716089627121e-05
1.95213946809239e-05
2.46295262334686e-05
2.09642302081495e-05
4.42293891346457e-05
2.29580363890812e-05
7.24030048044692e-05
3.07968623667265e-05
-1.01119970342193e-05
7.08993031182547e-05
2.3661666132602e-05
2.73588416049793e-05
2.93991048728175e-05
3.67793866717406e-05
1.08047270559698e-05
5.3881732239267e-05
1.4123647793296e-05
2.83014835024231e-05
5.13754904015236e-05
5.50057947286078e-05
8.8567464321517e-05
6.64495092074408e-06
3.81826072277412e-05
9.92771888066133e-06
2.62062694544449e-05
6.49784855725534e-05
7.31582252261157e-05
7.57437387777047e-05
6.5476302407615e-05
4.49773520687263e-05
3.93872156809496e-05
4.57724044766424e-05
5.05037395280961e-05
2.49517114078203e-05
3.57825589179033e-05
3.15524905457797e-05
6.04856790071422e-05
-2.31062292860713e-05
2.24367903874503e-05
1.13462961705397e-05
1.59368891617175e-05
4.80432752296816e-05
3.99515105986324e-05
5.42740045406716e-05
5.0916507540431e-06
3.78978549884756e-05
7.01377234975405e-05
1.02686003029938e-05
1.35602921108485e-05
2.19685114600033e-05
-2.09789199558723e-05
4.17222284060559e-05
3.00272759599888e-05
1.92304283845611e-05
5.15836224053623e-06
1.6360138596186e-05
2.79084361498167e-06
1.87298818997261e-05
5.41481128304291e-07
6.44666922977983e-05
-6.1805108634707e-06
1.71568941837259e-05
3.88254719768977e-05
3.34882249136577e-05
2.52775355972926e-05
5.27882031107776e-05
8.27613590891369e-06
4.82998922426362e-05
1.35319370506409e-05
3.58474225126711e-05
6.05841560904111e-05
2.05997470044602e-05
5.48617189012454e-05
4.97715668756741e-05
5.29102685259351e-05
4.41842043146561e-06
2.31313871438914e-05
2.14448737407183e-05
5.41451328945127e-05
4.40058146778863e-05
5.08961897274558e-05
3.11841743286185e-05
-1.7424794235776e-05
4.13825179731177e-05
1.14792931327664e-05
2.91035158486393e-05
4.45747014808682e-05
2.71585979009245e-05
5.27103092668876e-05
1.51650136171786e-05
5.16833680261884e-05
2.81329437228825e-05
2.74431075220481e-05
2.43256341068177e-05
3.24950591215282e-05
2.10732636699911e-05
1.46554839336907e-05
4.58164430316219e-05
2.06713805972368e-05
-9.06751442599764e-06
1.05715974378282e-05
4.71328408240288e-05
1.29274645297456e-05
4.60684076363029e-05
4.44228012351788e-06
5.32055092134446e-05
6.89272940293057e-06
4.21403980353518e-05
2.19452953227423e-05
5.94024162837789e-05
8.35249288369668e-06
2.13349671001718e-05
2.68537568439817e-05
3.64670507280296e-05
5.43650358853153e-05
4.43240366544323e-05
3.02163241350428e-05
5.28830024489193e-05
5.55626066300744e-05
2.86447756219323e-05
3.45237034850746e-05
-8.14552397033519e-06
3.38718564833506e-05
7.4898692839926e-05
2.99086602735214e-05
4.02247994101343e-05
-6.08983853904175e-06
1.99458793606535e-05
2.23242499893781e-05
4.21994235903836e-05
4.02648494061765e-05
4.57144028936901e-06
5.01671304891889e-05
4.06345645884324e-05
4.94649264632377e-05
1.74505190911834e-06
4.87852902692168e-05
-2.87725232475359e-05
3.86713518646244e-05
1.52380370289358e-05
3.86603160509547e-05
3.20115263902547e-05
1.8787120937722e-05
1.17861934206523e-05
1.90021415852503e-05
2.73004043525105e-05
2.37348455123315e-05
5.13942265557764e-05
3.92013080199603e-05
4.02075994661639e-05
4.04265186385956e-05
4.22396274357137e-05
1.2353521734303e-05
4.95039475933788e-05
1.50608427995505e-05
1.05000266320583e-06
1.79742747974905e-05
2.75847575748442e-05
5.91465214806956e-05
3.26380999713779e-05
1.72154654866034e-05
2.75281659399845e-05
4.74029986387091e-05
3.25858773472839e-06
4.56577582532873e-05
2.73134589248468e-05
1.9744869130249e-05
4.93803223982429e-05
1.27368322361222e-05
4.31594124181658e-05
4.65650023283032e-05
5.89252746384134e-05
3.99026969708108e-05
3.22485173124619e-05
3.82953732209475e-05
5.39818635712929e-05
-3.41610997326934e-06
3.02194109212688e-05
2.28162453142203e-05
5.6295939413775e-05
3.07614028838028e-05
5.29747754242516e-05
2.33340094259354e-05
8.01350046873729e-06
2.26837952329225e-06
3.12267940967121e-05
1.18042967129259e-05
6.42998261058384e-05
3.73567573500232e-05
6.31765428390511e-05
3.5343053288272e-05
5.58824697192039e-05
2.55054961505618e-06
-1.08015715475515e-05
5.1562172983329e-05
5.52443354438842e-05
4.13995600069081e-05
3.41176190450496e-05
-1.85560794622242e-05
2.0728526707642e-05
6.28540877679241e-05
-1.01201994536697e-06
1.57806627042255e-05
6.29026032305591e-05
2.42454960307806e-05
3.86046528370677e-05
3.93304569088526e-05
3.83119303539152e-05
3.5011118416237e-05
5.03913523387876e-05
-3.60838504462511e-06
5.70571278906978e-05
8.20105552302849e-07
4.36688671177341e-05
3.90090145399233e-05
7.41948426717635e-05
3.28740430541765e-05
4.01294690678347e-05
6.47049734736143e-05
4.19419760210658e-05
3.0289177819894e-05
9.92369615457748e-06
2.693459489359e-05
3.75600721567752e-05
5.07066933380116e-05
1.93514239446566e-05
7.41264376668449e-06
1.82531445469489e-05
4.92289217261795e-05
5.4102252711695e-05
2.79328521273268e-05
1.88000729121756e-05
2.05974139225086e-05
1.5712864678074e-05
5.7230776678308e-06
3.37526503876432e-05
3.91563473780004e-05
4.37208589697817e-05
2.58935031480996e-05
-2.69701625208581e-05
-1.64815239785694e-05
3.08155778023712e-06
-4.2947395292928e-06
1.82342814491033e-05
4.39701569841496e-05
2.88911636365331e-05
6.678435198036e-05
9.3901350836162e-06
2.25902584412015e-05
4.2578553400711e-05
1.83470529820804e-05
4.09949344793987e-05
4.98158641130239e-05
2.36686570085958e-05
2.54007024709727e-05
1.38379197935341e-05
5.60833603611823e-05
3.68071488941389e-05
4.4739952775075e-05
5.9540758075783e-05
3.67659339427969e-05
4.57014325686236e-05
4.00755327647798e-05
5.25359862199893e-06
3.20049082502551e-05
5.55923063873991e-06
4.38832961304782e-05
3.39118098295786e-05
2.98845867939548e-05
3.27268614202595e-05
-8.99625194631423e-07
1.16331365086681e-05
3.65325516504566e-05
-5.44180434362337e-06
2.1167273870865e-06
4.4343777216344e-05
1.3595133192044e-05
3.07793556358011e-08
-1.2890558411032e-06
2.60908827150143e-05
1.04896927788243e-05
5.32093022296671e-05
3.85306293001766e-05
5.93911621300357e-05
4.8729698961039e-05
2.68855171993682e-05
5.09375283071052e-05
5.37261598931692e-05
4.13919871535502e-05
7.41983580479502e-06
5.48543442359318e-06
3.34745628704898e-05
7.08039184893041e-05
4.43932845815428e-05
4.58265059163277e-05
5.21671571438413e-05
4.75641125840465e-05
5.69735997962004e-05
4.58390958636645e-05
1.01486226278027e-05
4.03311126171063e-05
3.43832719812626e-05
5.48741728578328e-05
2.62454096033057e-05
3.43029149800782e-05
2.93551148850127e-05
3.18636343312479e-05
4.48816509311173e-05
2.27432775321027e-05
3.25318160744496e-05
3.12989092942005e-05
3.28561561552671e-05
-1.01199465736773e-06
9.28342917721654e-06
3.48748481417565e-05
2.13997867992643e-05
4.71085160426143e-06
2.0351139574636e-05
-6.31709578017847e-06
1.44237140854506e-05
3.51383200254513e-05
2.24243453119738e-05
6.50616345206345e-06
4.40678724453372e-05
7.33919599012902e-05
1.76639527575254e-05
2.69401629700736e-05
6.20132471300476e-05
3.98315559669364e-05
5.56228622678132e-05
3.73094436010172e-05
6.11734291668639e-05
9.24298258704608e-06
3.91569504037879e-05
6.67368714196414e-05
5.41328688680351e-05
5.90817200731544e-05
4.25911082166611e-05
5.38796757567735e-05
4.38236980037495e-05
3.63657003005311e-05
3.70608838765884e-05
3.11814914274352e-05
6.21395598311785e-05
6.06556091356623e-05
8.29474774419294e-06
1.22776979815802e-05
8.70865656124499e-05
3.42487320044155e-05
2.94409155011048e-05
4.8885846977239e-05
6.57876506940127e-05
1.47423041936442e-06
6.2587624547175e-05
3.45257749510116e-05
2.78976867509735e-05
1.51275315078927e-05
3.11420860155548e-05
2.24202667266618e-05
2.29841425425863e-05
4.02493993264861e-05
4.50047293195339e-05
1.8897672631371e-05
4.60678868579824e-05
1.38321467393558e-05
2.54783661429451e-05
7.54454982706581e-05
3.05841119251089e-05
1.58924908940104e-05
1.02004494043356e-05
-5.26350622710514e-06
7.01552288575276e-05
3.00977807900147e-05
-1.4775184782705e-06
4.41408105399212e-05
4.93807157141921e-05
5.75485280385489e-06
4.07220156314754e-05
3.79618976834433e-05
1.94414956865252e-05
4.44992863033394e-05
4.22631923636645e-05
4.43285452686197e-05
1.88523737371671e-05
3.21210500853989e-05
4.77409692921217e-05
2.49082405874951e-05
3.02929474226025e-05
5.6047931289715e-06
5.17136206929431e-06
4.50089176283619e-05
-1.20154384298933e-05
1.1314893917789e-05
4.65717876901508e-05
4.2454386008312e-05
1.6458723435602e-05
3.3538537324993e-05
2.30038313719237e-05
-4.41210415905023e-06
3.88991815393683e-05
1.67097273721389e-05
2.93810833566609e-05
1.45566950216827e-05
2.01815652316896e-05
-9.13398365208123e-06
6.1769133963631e-05
6.43719195888458e-05
2.94564365302665e-05
1.09100355065814e-06
3.01632328587269e-05
2.31464122547251e-05
3.81246251506285e-06
5.10513993433336e-05
3.20048512522091e-05
5.04577721343629e-05
3.1124892385854e-05
4.33050503418817e-05
4.54165158540772e-05
4.51780286135939e-05
2.24214246039497e-05
2.4852973445597e-05
3.32580360007255e-05
6.40607420828823e-05
2.60016349864915e-05
3.79841128127148e-05
1.36695353272322e-05
3.19895175784705e-05
5.25747285693534e-05
5.06778850110907e-05
6.40891224861236e-05
2.46895541203049e-05
3.86591892483483e-05
4.2275512709444e-05
8.52970219991274e-05
2.8815500577714e-05
5.86880616865883e-05
6.06364122118032e-05
4.65924216992324e-05
9.30443652389349e-06
4.83472432380628e-05
5.6955186716361e-05
5.26893269890263e-05
2.24209605736407e-05
1.93057765698509e-05
2.47689824772165e-05
4.03904448112661e-05
2.60211990728401e-05
1.62022063593929e-05
3.25227593790917e-05
1.18056073733972e-05
-3.47898540705808e-06
7.36410802158145e-05
3.90798743777936e-05
3.19525751443793e-05
3.19379823696341e-05
2.83275700016642e-05
-2.90992993776354e-06
1.06831040516363e-05
1.24583829523648e-05
4.1734422200001e-05
4.97489005534709e-05
3.47994852748292e-05
3.0450763824351e-05
2.49879320026883e-05
2.98941306356106e-05
3.62987114021646e-05
2.92799818537428e-05
5.99420742303125e-05
5.30906208490665e-05
3.46398525459917e-05
5.69992712308802e-05
5.22726137199526e-06
3.17798772431514e-05
4.51657733104418e-05
3.59698926881669e-05
1.91867523969873e-05
4.61992820950253e-05
2.66700010199422e-05
2.79865178526856e-05
2.22211887170564e-05
4.33426521360517e-05
2.7425727350907e-05
2.4624502662449e-05
2.12406780946029e-05
5.36864924885498e-05
3.07774111715788e-05
5.55163107916933e-05
2.31020066650455e-05
1.7516626453261e-05
3.80101227438236e-05
2.97373815417951e-05
3.07158184162594e-05
9.14788791589149e-05
2.53319652554879e-05
-8.00405524295341e-06
2.49536816084991e-05
3.23664306746626e-05
6.99211391664491e-05
5.23807034772041e-05
3.27186691265339e-05
2.55234350256987e-05
5.01588438585467e-05
4.48112768568511e-05
1.36223502445231e-05
2.5012051443325e-05
4.30901798330027e-05
4.41852530514376e-06
3.81990421607962e-05
4.8365384156842e-05
6.59051146032769e-05
3.39885695598571e-05
3.22842631606357e-05
1.18899403600463e-05
1.92848217129662e-05
2.15380918075691e-05
1.71368849503609e-05
2.77163479761171e-05
4.78485268361257e-05
4.82403948495342e-05
7.71942039827798e-05
3.90241701856797e-05
3.7056240126997e-05
4.10628415007952e-05
4.61588203821112e-05
4.54808048390379e-07
4.27667001602827e-05
2.10132274401418e-05
8.12096881176809e-07
5.5568806888273e-05
4.4942068303307e-05
6.78543487131153e-05
1.63406094814748e-05
5.66195361732864e-05
4.99032608178083e-05
2.1019627991034e-05
-1.24603217784619e-05
5.6625618795921e-06
4.08681070889169e-05
1.63206077179644e-05
2.58002281228395e-05
-6.49742017291246e-06
2.89542248236427e-05
1.48510170381636e-05
4.57927847833084e-05
1.84375779478285e-05
3.80425612874917e-06
7.00990551401414e-06
5.47644652069121e-05
1.98737295575074e-05
5.30789776385934e-05
4.90414170726292e-05
1.45998849293297e-05
2.44924665601951e-05
-9.75320909164825e-07
1.71509276090756e-05
7.58242580034109e-05
4.65836796739225e-05
8.98316667530685e-06
4.51698854750755e-05
1.54813569352814e-05
1.53035624620424e-05
9.75126376890303e-06
5.89058167228835e-05
1.80754281994699e-05
-1.18320760696929e-05
3.41695210861405e-05
4.88724879913546e-05
6.32584536996383e-05
1.82552649742978e-05
3.30273778469944e-05
3.60497798868941e-05
3.63378396374046e-05
4.16420898777874e-05
5.67571922853763e-05
5.34057792325961e-05
2.392486073696e-05
3.54481631622229e-05
-1.13445351810555e-07
3.76830358733962e-06
2.65563929732689e-05
1.84835544791427e-05
2.64245206589124e-05
5.81265738203144e-05
3.02021837991767e-05
5.61494356731841e-05
4.36298967696706e-05
2.6364947431788e-05
8.9374795515442e-06
6.96871011935777e-05
2.76870217286194e-05
2.11681313951696e-05
6.87044496875212e-05
1.29737277313527e-05
4.62118324163147e-05
3.84415250349219e-05
5.08600817636736e-05
2.10045957370849e-05
3.04243787324555e-05
5.28647878907145e-06
5.46411223613488e-05
1.33479551563262e-05
2.74487884587928e-05
2.84385896924414e-05
1.48169451244419e-05
2.54257452449927e-05
1.60281848423291e-05
2.39943877829514e-05
1.94489400992147e-05
3.79250886534157e-05
-2.23229378874518e-06
1.42942753724565e-05
6.17223024331675e-05
5.5871445716252e-05
5.9182195499882e-05
3.86726458486167e-05
2.04220548032224e-05
3.72325710133604e-05
6.21955190453499e-05
4.94030382975698e-05
3.5520619900796e-05
4.69603816385346e-05
2.60581087721555e-05
3.38473512915556e-05
3.67472107159588e-05
4.0379202354963e-05
2.45013028960384e-05
2.98197866744403e-05
2.02110068012839e-05
3.43516729583539e-05
-1.09770811280011e-05
1.73349015526228e-05
4.59262528554936e-05
-6.28431441961812e-06
3.24834058839649e-05
2.98153319737183e-05
3.64106015635119e-05
2.9019963004382e-05
3.66631933025349e-05
4.0273625421987e-05
2.73372087176201e-05
1.5901098561358e-05
1.92561161970538e-05
3.81880626098312e-05
1.80870502271545e-05
4.2571529654504e-05
6.69714290986117e-05
5.14161700513537e-05
3.49520267833598e-05
3.1395051686971e-05
7.46013650873193e-05
2.24198541881365e-05
-2.20495990308798e-06
3.46758245601328e-05
-8.03079176739772e-06
6.39936669204379e-05
5.70426548602212e-05
2.70231777760815e-05
6.1644537091785e-05
4.52333152032893e-05
2.03274115758835e-05
9.46668638825184e-06
8.54424895049977e-06
1.09685574255928e-05
8.06325248701568e-06
4.77313339378311e-05
1.05390807125604e-05
3.15895399212938e-05
3.13850466966846e-05
3.47100487236948e-05
5.54200276112285e-05
4.88139845923373e-05
3.15306512422893e-05
8.35172897555765e-06
1.10414711778967e-05
5.1411094541325e-05
5.49252977353647e-05
2.19786805331521e-05
4.75434025854755e-05
7.27725365884402e-05
5.72851157310243e-05
2.4267198315672e-05
2.33949341873917e-05
3.12206574389994e-05
5.68732605025964e-05
5.5511866608773e-05
2.16066878415894e-05
3.38737095642115e-05
3.04918266810934e-05
4.98988229551421e-05
6.43603590445936e-05
5.50103586103895e-05
4.86748777555467e-05
5.17911011947072e-05
5.19154142446963e-05
6.38924599712159e-06
4.91632049444213e-05
1.78238595644069e-05
8.99756119402886e-06
7.17181337119162e-05
3.90846318525449e-05
2.51703163415797e-05
3.23308200843035e-05
5.14041762091243e-05
4.38487682374496e-05
3.63217535557012e-05
3.54974133184235e-05
4.20327728360777e-05
1.37523025158255e-05
5.87758036454266e-05
4.44654101580511e-05
4.66186678389612e-05
3.07702432586826e-05
1.61785359119805e-05
2.65205923036193e-05
4.05698704936128e-05
5.0191580661197e-05
8.85442957671282e-06
1.62067392761842e-05
8.91550478958466e-06
5.91671067548018e-05
4.51981456789076e-05
1.22235771827903e-05
4.39706291144035e-05
3.40057690393315e-05
5.33261821996836e-06
-3.09830268880026e-05
2.69037035911918e-05
2.98594437564417e-05
6.43684424467791e-05
5.28742234436015e-05
-2.73847292235573e-06
5.47147139875463e-05
3.38180698389383e-05
2.89076024160645e-05
3.23012070170062e-05
1.41805119733008e-05
5.61324964385339e-05
4.47534891050778e-05
2.4098012719784e-05
3.79051509965672e-05
2.34226413617859e-05
3.14178902067175e-05
2.4978753749971e-05
3.5404764665634e-05
6.23906230157413e-06
4.40259994133513e-05
5.57784450909427e-05
1.83166265572763e-05
5.21726260555394e-05
3.95093294893363e-05
5.72635394450993e-05
2.60930823715442e-05
4.17754455529741e-05
4.09023520175936e-05
2.25207608134137e-05
4.96887903360848e-05
1.094206396075e-05
3.83797743508784e-05
2.5437450983522e-05
4.61625399351765e-05
5.14183003289672e-05
5.61342056644476e-05
1.20818430086714e-05
3.62840742873623e-05
2.40327610292389e-05
2.51654993672133e-06
4.79070136343931e-05
5.72415311856986e-05
4.03872089064277e-05
2.48196209375145e-05
4.05276503943474e-05
4.9097890349361e-05
5.69068665424288e-05
-2.89209173393391e-06
1.64918601708271e-05
2.37479945555633e-05
6.45970881827245e-06
3.01575990719134e-05
7.68787263153738e-05
1.10106415074079e-05
2.80633295605843e-05
4.99632193103251e-05
5.46144209675316e-05
1.50653576573635e-05
-3.34409987689433e-05
-4.72541613611168e-06
4.76897635145723e-05
3.3654424882515e-05
3.64903707227036e-05
5.20821457685108e-06
2.96653129464604e-05
2.82795085272371e-05
2.76547027093725e-05
8.00015577896638e-05
4.49988011447827e-05
4.50012595588317e-05
5.11592044828877e-05
4.61862914969992e-05
6.08059075084121e-05
1.19308112398516e-05
5.50859433533365e-05
5.43809488407634e-05
2.84746424518802e-05
3.03193453841043e-05
6.09750477884233e-05
4.12233445835486e-05
4.95751603829964e-05
6.79828448253899e-05
2.33478047595624e-05
4.4313925724665e-05
2.67816516775551e-05
2.68605891044205e-05
3.24213328897202e-05
3.27707262440885e-05
5.54596979779004e-05
8.56685228783951e-06
3.02515211552352e-05
5.09213442228228e-05
3.43243462484585e-05
5.95355434532321e-05
8.78697174234055e-06
1.99129471982468e-05
1.09499401751973e-05
3.04541030448318e-05
1.51601123621894e-05
1.02756090035014e-05
2.3664038850302e-05
5.83631086161994e-05
3.53329448000634e-05
3.02254423455133e-05
1.91223042591159e-05
2.58599167346938e-05
-1.68397495455425e-05
3.66937553381835e-05
2.88969433530621e-05
3.73030666335352e-05
2.99707004479517e-05
4.48884313895719e-05
2.68570736174387e-05
2.69395231631217e-05
3.80315970101841e-05
3.38127261769133e-05
3.82027142483303e-05
3.54127202933436e-05
1.18238935727635e-05
1.49574396813275e-05
1.70621339152452e-05
2.76572153480343e-05
1.84391158003623e-05
1.95444477407431e-05
2.52973643104167e-05
6.22379867938214e-05
4.42334474034825e-05
3.74213017885978e-05
3.95844848547609e-05
3.34977103206228e-05
2.15182726724638e-05
6.46093402453437e-05
6.47166792874567e-05
4.95927050800737e-05
7.93126946947095e-05
5.63525829221664e-05
2.94829276146223e-06
8.81602539482584e-06
3.65695141566233e-05
2.89972989549236e-05
1.14547017607685e-05
5.45502507959762e-05
6.16334578565452e-05
4.2218202644489e-05
4.8223833591246e-05
6.54393729902569e-06
8.53861278127347e-06
4.85296712300272e-05
2.23976672023042e-05
2.43884469381839e-05
2.65407364560057e-05
9.88547597911741e-06
4.62365918268736e-05
2.93719421515831e-05
3.62634173270737e-05
3.85481017595932e-06
-7.57633120953811e-06
3.70002961969282e-05
4.49213798409724e-05
4.2726771639926e-05
-1.67090181179817e-05
1.70488820574605e-05
2.07647696868183e-05
1.55454629912397e-05
2.27724246694212e-05
4.02907869311095e-05
3.27626311093727e-05
3.48779406698752e-05
2.21941632494465e-06
3.84848435548023e-05
7.77207336588956e-05
4.40909128679394e-05
1.03035332530655e-05
2.0357636043178e-05
3.19578220511282e-05
5.70065352600979e-05
4.72944021158799e-05
3.98182392296765e-05
3.80030187141712e-05
4.55345304941804e-05
5.34906012373114e-05
4.77910728100658e-05
-1.16729686440194e-05
5.09667975584813e-05
2.91459059123121e-05
2.18581498418483e-05
4.6258644332427e-05
3.48515152617872e-05
2.27436906210433e-05
-4.85760907685539e-06
2.37692586644052e-05
2.88043452145418e-05
5.84452382523227e-06
2.8185394437001e-05
3.34608713444e-05
4.44313714150334e-05
3.08918586954384e-05
5.45391640991454e-05
5.04174193837773e-05
2.15725836422996e-05
1.44805307756059e-05
3.92037800073978e-05
5.80782295355449e-05
3.00564720370465e-05
2.48328003492243e-05
-1.36008141411462e-05
2.47926397331e-05
3.38841704490535e-05
3.86015472633083e-05
2.76855049465816e-05
3.34864924090162e-05
2.33293318463099e-05
6.07538724947577e-05
5.97033457819872e-05
5.75323128194208e-05
5.0986352674249e-05
4.4968141321408e-05
1.34972467163848e-06
6.21278574983458e-05
4.74298752148048e-05
1.82160771202358e-05
6.28821688273255e-05
3.75009087873957e-05
2.52065671892214e-05
4.08046966230051e-05
4.0566620150322e-05
4.03040867757923e-05
5.11174846203575e-05
3.19146548006149e-05
1.04764377833809e-05
5.16239536942992e-05
3.40445340127805e-05
3.74249044509087e-05
2.48824127615475e-05
2.26705284354203e-05
6.10372845508449e-05
3.60216624709931e-05
2.93906387815727e-05
2.65152450444446e-05
4.15093201343729e-05
5.36470024982491e-05
2.66168075983413e-05
4.99166915116202e-05
2.00040046978939e-05
4.25497812680055e-05
5.9464318939737e-05
2.83804018954581e-05
3.74418092053876e-05
7.71686049030464e-05
2.45148878899136e-05
2.10347262883579e-05
5.80442728593132e-05
6.27145456685646e-05
3.6708694525045e-06
9.09234238506889e-06
7.7224769605794e-05
2.37644685616813e-05
-3.66929154155528e-06
4.92660028643978e-05
2.27542004952366e-05
6.18349022585758e-05
4.50931219623719e-05
2.73627062350744e-05
-2.26393083975139e-05
1.70940809190288e-05
-7.72556031787852e-06
2.28994272984212e-05
4.73241765314106e-05
6.61049420760741e-06
1.35371632025864e-05
6.31215707705297e-05
5.70916146833322e-05
4.32452374119433e-05
-4.51172158446346e-07
3.60973538936681e-05
3.23697011507989e-05
5.56627400781789e-05
1.73700851566269e-05
9.76497887393015e-06
2.07765356164377e-05
1.3544524397975e-05
5.89751051811293e-05
4.157169975291e-05
6.12788937171565e-05
3.67351320983153e-05
2.377938409466e-05
1.32492113814669e-05
2.61802880922914e-05
5.45871416991659e-05
6.54405510687001e-05
3.39925204056048e-05
4.36737316484226e-05
5.11457474305108e-05
4.20127287932139e-05
3.05495714023743e-05
6.82166207006359e-05
4.91179314671514e-05
2.38996648056399e-06
4.99987697478847e-06
4.31878025925122e-05
2.20707438442495e-05
3.31261373501146e-05
4.39160565326183e-05
9.10710262093257e-06
1.30579974433024e-05
5.30200915210836e-05
5.28318941388062e-06
2.41811781214238e-05
2.62884046478802e-05
3.50199225803588e-05
2.07605351578808e-05
3.39637860324585e-05
5.7781899881307e-05
2.39979823073748e-05
5.37384128662948e-05
4.00713116484403e-05
2.07645642494856e-05
-3.88208993343543e-05
2.15786500184975e-05
2.83373259848217e-05
1.16899808292758e-05
1.81975208931381e-05
4.14696001109612e-05
5.6546516597252e-05
3.62150430708833e-05
3.74659291405972e-05
4.10995048086944e-05
5.68627015390514e-05
4.17603206855537e-05
6.35791161115621e-05
2.74592664027526e-07
3.8341393105421e-05
6.67252557387081e-05
7.83695763698297e-05
5.22162148742582e-05
5.80664335938047e-05
3.09757191805364e-05
4.59912255502532e-05
6.21732637331703e-05
1.55534914317474e-05
3.01717672467139e-05
3.42374287884604e-05
5.62626069521331e-05
1.50429123091749e-05
3.20628035751478e-05
6.60357506526877e-05
-3.76781197356345e-06
4.36818677277061e-06
6.53122485364176e-05
2.99575229721423e-05
4.25499844873789e-05
5.74060453119024e-05
-4.09735107855792e-06
1.36914346808003e-05
3.63393567593365e-05
6.90804876289264e-05
6.26181689320833e-05
4.75891255500111e-05
1.62487120468334e-05
2.91671446009433e-05
1.89440202888132e-05
2.78930779227271e-05
7.52245177232884e-06
1.65895357965146e-05
3.90582494988159e-05
2.51629280192915e-05
-5.12275724824218e-06
2.41263885687623e-05
5.99474214000066e-05
3.8644175153238e-05
1.88250282391667e-05
4.84702450493312e-05
2.2644606923339e-05
2.928224201692e-05
1.34754060662594e-05
1.52687819283261e-05
4.41396239216528e-05
1.93181895194774e-05
5.4829212740154e-05
5.55707814615123e-05
3.02046276244245e-05
2.61040519878388e-06
2.11780755564079e-05
3.90592078981242e-05
5.01959634456704e-05
7.97013873407963e-06
8.57999903999195e-06
3.04065761746676e-05
3.04528947140604e-05
2.26849481615354e-05
1.1175001827498e-05
3.72502822330847e-05
2.29798201452103e-05
2.67875424971921e-05
6.66086886747291e-05
2.94641410312274e-05
3.75012639155834e-05
2.31258883921127e-05
2.11571168750411e-05
1.12523403838065e-05
1.50090193074617e-05
3.19512567358619e-05
4.3263145567921e-05
7.4359088328595e-06
3.4194560012819e-05
4.19968983261859e-05
8.15203327250135e-06
1.53352675557299e-05
6.73673100329974e-05
3.73627690236412e-05
6.99682456802217e-05
4.76423846825063e-05
4.58240394328548e-05
5.94942997861271e-05
3.52152061149425e-05
4.23649605304872e-05
2.32749667601884e-05
2.04180177881944e-05
1.58993548966152e-05
4.11920540972049e-07
3.02727022409545e-05
4.2351922206131e-05
3.51939176126216e-05
2.33613021363785e-05
2.95710632286341e-05
3.55377799782653e-06
6.72635633030804e-05
3.30249937974232e-05
1.83192605519808e-05
2.70891370724772e-05
3.60231621181375e-05
2.74348774060776e-05
6.11624638563341e-05
5.76465460787396e-05
2.39024494014442e-05
3.51822708098138e-05
5.11456906653317e-05
5.96113500643254e-05
4.60323625523097e-05
4.8769289571421e-05
3.14131858616379e-05
7.27135234917927e-05
5.26007091838734e-05
5.07878988614244e-05
5.28938811555453e-06
3.70771305225276e-05
6.35054000701312e-05
4.89065100696058e-05
2.69833794026838e-05
4.49868663673807e-05
6.53251170589547e-05
2.40727662031742e-05
1.87505205803036e-05
3.22335378822966e-05
4.34872886232001e-05
4.23034441963372e-05
2.19881959826033e-05
3.69897040686651e-05
4.95466290468028e-05
2.59728582855114e-05
6.84451192147237e-05
2.01959709412075e-05
3.46514616052948e-05
4.06618428996219e-05
7.59908889949915e-05
4.9858259406102e-05
1.3747739812134e-05
1.66573448173105e-05
2.99491331958183e-05
4.01091297863856e-05
3.95274477190834e-05
5.82425560046065e-05
1.28298641112906e-05
5.14142813676984e-06
5.21265547203175e-05
2.11422282990424e-05
4.07478182824117e-05
2.03739153709273e-05
3.35959037709371e-05
5.90429627550651e-05
4.27883917226566e-05
7.02986456173248e-05
7.19178133190229e-05
4.37971029703303e-05
4.22525077175695e-05
5.0974913264741e-05
5.25293350271073e-05
2.28257871559234e-05
6.38810251371131e-05
1.24193509171768e-05
1.3794848555993e-05
2.85399176513521e-05
5.08916250562414e-05
9.39277072417484e-06
1.68772748981418e-05
2.65232493848122e-05
4.65324603590963e-05
3.46002196047875e-05
1.9940111235079e-05
4.41309414359639e-05
6.35668179694362e-05
2.52413749594386e-05
1.67508479672716e-05
4.03433760105975e-05
2.22715783774408e-05
-3.85469046298303e-06
1.99398222521186e-05
3.59277974983795e-05
6.80453810675977e-05
4.30995646606516e-05
2.97302827424247e-05
3.06748777338995e-05
3.19317660572255e-05
5.28248818412458e-05
2.8579105073234e-05
2.09818993330682e-05
1.04637610713448e-05
5.7148507144333e-05
1.57147150528881e-05
3.82448526994961e-05
5.18246796378361e-05
1.52205282689256e-06
2.44132760932185e-05
5.42576782958175e-05
2.22071937793517e-05
5.98962626342972e-05
4.51100680921063e-05
6.26607954269811e-05
3.38024421139052e-05
1.30660618946245e-05
4.38548693424791e-05
2.71180791253334e-05
-1.98456427450057e-05
-6.90769717587109e-06
2.79580802876043e-05
1.93046641534761e-05
2.82725807390335e-05
5.60828105245963e-05
9.97607174704973e-06
3.53277544535075e-05
2.76410385245967e-05
1.36882933587765e-05
3.72733640854063e-05
7.38696302086222e-05
1.07971951409707e-05
3.14158467099065e-05
2.76285460713855e-05
4.48151930600094e-05
5.12568891234656e-05
4.10274410089706e-05
3.90235449346347e-05
1.38163413748929e-05
6.07601055981621e-05
4.73370616725362e-05
4.65505946256408e-05
2.30768269037233e-05
4.2498761262827e-05
3.75162503183209e-05
6.59969689094474e-05
3.68157000214195e-05
5.66882988080551e-05
2.1586060627626e-05
6.82429780006565e-05
2.26262298073479e-05
4.64183513695369e-05
8.90891746299533e-06
3.33745722708931e-05
4.06302330122315e-05
3.79236503510557e-05
2.48450455289613e-05
5.29868531473796e-06
4.60457594848434e-06
2.51689510367437e-05
-3.69921988004441e-06
1.41376497667613e-05
5.5277917752253e-05
1.94611748321271e-05
3.8511908580369e-05
2.38529844388758e-05
1.56466701017108e-05
1.89842017703119e-05
3.38479613463895e-05
4.44329389303504e-05
4.81413412068999e-05
8.45762673203659e-06
4.87521765908193e-05
3.51606185884359e-05
1.64158221056337e-05
2.17566552657042e-05
4.35555480784324e-05
2.31579399921612e-05
5.86528607758052e-05
6.68220083877321e-05
2.07151954875025e-05
1.38797529246733e-05
5.07977899078397e-05
2.29275510688075e-05
3.38810351984933e-05
4.28542617909109e-05
6.18914078742147e-05
6.96501263278263e-05
5.99274139188271e-05
4.61893716091374e-05
3.11036310027174e-05
2.77863584061643e-05
4.11885562170036e-05
4.54059750396381e-05
2.52729488178487e-05
5.80531445173547e-05
2.13050434749677e-05
2.39263728362674e-05
4.24318291885913e-05
2.65488252552305e-05
6.13320649196899e-05
7.38117812263607e-05
2.03788360453659e-05
3.77573306195416e-05
-8.39749492702401e-06
2.37500717820013e-05
2.7220853790029e-05
1.43226505673916e-05
1.39182937306933e-05
4.22143536839533e-05
3.46111944567431e-05
2.96096376522271e-05
3.6221830508075e-05
2.07164137365851e-05
4.42179595913304e-05
2.47218348062713e-05
5.45792713705697e-05
4.3031703952893e-05
1.3094518719256e-05
7.46026405425901e-05
7.87684775430094e-06
4.43024240745377e-05
3.65792455205655e-05
2.59479211178162e-05
3.58591585645831e-05
2.00557213294487e-05
5.73779232346453e-05
4.1728670080483e-05
4.80975536089315e-05
3.42028757741753e-05
1.94992758601994e-05
5.73403211798117e-05
2.46873502874661e-05
3.19337902994084e-05
1.91636205448716e-05
4.37923416616633e-05
3.64767396681095e-05
4.44681372135849e-05
3.44098139336898e-05
2.90253591575919e-05
4.33490723125692e-05
4.78629170756627e-05
-9.7754981057075e-06
1.97838980217028e-05
1.12940489816289e-06
2.34612586432965e-05
4.34126722662929e-05
5.59164482694799e-05
5.48735975554085e-05
4.13688133441171e-05
2.69030890349632e-05
1.99661074982986e-05
7.5866304917227e-05
1.66876596304043e-05
5.04192583612484e-05
1.99214655312646e-05
2.28414851843978e-05
-3.09035115891698e-06
5.07644485446132e-05
5.63884035839284e-05
2.810426598363e-05
6.17614379938505e-05
-1.02858722810926e-05
2.98329951617565e-05
3.59290868756928e-05
1.06584491879817e-05
5.01832957454843e-05
3.73937588589347e-05
5.2934060630743e-05
2.5006345805312e-05
3.65794813947505e-05
2.56718754613204e-05
2.74986032968821e-05
1.43461499946776e-05
1.41440329130722e-05
5.72291956822589e-05
-3.21524737783088e-05
-1.23357694934353e-05
2.13326169884978e-05
4.13811826502153e-05
3.61352366304718e-05
2.020409911781e-05
8.24481677894439e-05
-6.50048446836949e-06
3.56709006480445e-05
3.88934317271502e-05
3.40472123280495e-05
1.3158197203789e-05
1.58503384462983e-05
4.98571306652023e-06
3.08095301395592e-05
1.61388490713222e-05
2.18898094806433e-06
6.89382907854417e-05
5.85761514901501e-05
2.35467651601112e-05
2.29680690257152e-05
3.0865551542208e-05
1.52469034568589e-05
1.58221378144583e-05
3.10803517130609e-05
4.42627772628664e-05
5.12940255568435e-05
3.19338911517372e-05
2.48121608287089e-05
1.3066117977164e-05
6.16442939540542e-05
3.67740481649001e-05
6.48757833842774e-05
2.18250851881344e-05
5.31259967780372e-05
2.94560597583941e-06
2.97087594963949e-05
1.27014018195584e-05
6.56187609405668e-05
3.08136426379084e-06
1.50250396064733e-05
3.19770045102731e-05
2.50522407550492e-05
3.36383594436291e-05
4.63606439376908e-07
4.21917546224885e-05
2.67577459902134e-05
3.86987043628042e-05
3.93921869116473e-05
1.39615012645425e-05
1.40686093720418e-05
2.23321651677196e-05
1.85672198637165e-05
7.74926282652597e-06
-5.40222735375668e-06
-1.31313731995315e-05
4.60619223414596e-05
5.19703235535491e-05
2.31769560115807e-05
2.78524832418717e-05
3.04952008994222e-05
1.17151485321539e-05
2.81577949463724e-05
5.07196645434858e-05
4.86887272122639e-05
1.66862766657124e-05
2.44076103518219e-05
2.991296721396e-05
3.68535934116359e-05
4.93523778599856e-05
4.23300952722155e-05
2.86345885096872e-05
9.9802344494222e-06
5.51778735340339e-05
6.77248511530557e-05
2.35581357163513e-05
4.44567938050349e-05
2.08106200173787e-05
4.42017394927991e-05
2.08147418188109e-05
4.49952630562668e-06
3.90456219054152e-05
4.97791438237061e-05
1.97901300394997e-05
4.65110065927333e-05
3.62003733308692e-05
3.09257697732451e-05
4.09711153020894e-05
5.09743522197975e-05
3.65826355002066e-07
4.55466169541102e-05
2.50862460530478e-05
3.23515144315405e-05
4.33553014514589e-05
3.73802916682909e-05
5.53308142842041e-05
1.25722809230914e-06
1.87275724888781e-05
5.20509325942144e-05
4.39468923332195e-05
5.05708347344172e-05
3.04483717622205e-05
3.65113134314185e-05
2.06918165798636e-05
-7.79446862599868e-07
2.7925209248778e-06
5.00494566579269e-05
1.11380474906901e-05
2.13522972758188e-05
6.03132947066673e-05
1.26156869086199e-05
4.69509874046156e-05
3.04239229045933e-05
1.65074600470885e-05
1.246081974791e-05
3.32504034554361e-05
-1.03462558365829e-05
1.36317905217931e-05
4.82673866251661e-05
2.23208924541991e-05
2.45168358458236e-05
3.75742473623627e-05
4.07412957094689e-05
8.16735362767974e-06
1.42474716135881e-05
6.05580062285272e-05
3.62202344148229e-05
4.83365831416245e-05
4.40815786628126e-05
8.4421170464872e-06
3.36459963157653e-05
2.82978479217486e-05
4.01478367057824e-05
4.10043042739225e-05
5.49678132059331e-05
2.10812358763815e-05
4.17475533528113e-05
5.52950995925232e-05
5.78842564694985e-05
3.29876938664795e-05
2.33629561363412e-05
2.264952595841e-05
1.82552704211893e-05
7.54913682472954e-05
6.84620551452037e-05
4.13201268709916e-05
1.34480343375457e-05
8.17688182890781e-05
2.92778684723331e-05
4.82699803686977e-05
8.35213533519354e-06
5.83015212211339e-05
2.72608650600546e-05
8.53073398102479e-05
5.09762128537355e-05
1.19548737104524e-05
3.7400356420461e-05
4.4071138839073e-05
4.96686736221955e-05
2.84346253386828e-05
3.57774975140724e-05
3.37498079678098e-07
3.66037677794112e-05
3.04200184933794e-05
6.22016749725396e-05
5.35002714959455e-05
1.99890071797053e-05
4.57346553314257e-06
1.74189197165631e-05
7.9365249310207e-06
1.49067501171228e-05
2.47858257035926e-05
6.50948614861712e-05
1.88625358232407e-05
3.53895589834478e-05
2.02676348296599e-05
8.54488210256618e-06
3.9586053846127e-05
8.37484412321586e-06
6.87917052672304e-05
1.19004954573038e-05
-6.52732220070783e-06
1.2613619359085e-05
2.69885490761107e-05
2.28771378789786e-05
4.94202830695632e-05
4.85889793320699e-05
1.80937990455891e-05
5.91373710306552e-05
3.52850749295757e-05
1.92483040827454e-05
3.8668320054785e-05
-6.02090313865358e-06
2.77032209157853e-05
1.15144209880219e-05
-4.32154080344084e-07
1.20048835267416e-05
2.96528509349617e-05
3.03153805441151e-05
4.14845690109258e-05
-1.52370506298783e-05
1.71760688940979e-05
2.81523638809107e-05
5.57281895562036e-05
4.86903106188178e-05
1.11367052099121e-05
3.7702395050849e-05
5.67372989700854e-05
3.41757874677437e-05
-1.25050547724194e-06
1.52133884949505e-05
9.0626303036078e-06
1.48943789046942e-05
3.27196631649771e-05
4.37772797372333e-05
5.98996782244306e-05
4.15757169317238e-05
5.50075828048882e-05
6.90213913995148e-05
4.27422796326167e-05
1.11363928366009e-05
4.90139096737338e-05
4.01938031193711e-05
5.10217289147952e-05
3.1874584332303e-06
5.86829188392964e-05
2.33068620599784e-05
3.34069434942888e-05
6.26997911909801e-05
2.75990250133612e-05
3.7631219874567e-05
6.03811771000814e-05
3.53930052889712e-05
1.44787416467367e-05
1.76513726488334e-05
3.93941440343184e-05
2.29019881622743e-05
3.54926596657812e-05
2.54551903902109e-05
2.98263245808297e-05
5.5137465537484e-05
1.74072818073199e-05
-1.75547038247299e-05
3.49774541047917e-05
3.65033339646985e-05
8.04558635466557e-06
5.80284931066842e-05
3.77568180157003e-05
3.29808440727275e-05
4.66931549135985e-06
7.31492150413198e-06
5.20623270948174e-05
2.98037360200969e-05
4.37986682565239e-05
2.32981898153256e-05
2.30468308164498e-05
3.74590638687489e-05
4.27491979590248e-05
3.70205852742569e-05
5.05489775427354e-05
2.87824462311153e-05
3.00112649291223e-05
3.78737062593748e-05
2.05529185073388e-05
1.57646282648622e-05
2.77184034636494e-05
4.85573108105284e-05
8.09936850301014e-05
4.12225322961021e-05
1.60509610173652e-05
1.69033639749703e-05
6.07417901640683e-05
6.25188525344671e-05
1.1627366036404e-05
4.34744719969733e-05
2.0969856421121e-05
1.79164277410512e-05
3.82618329857047e-05
6.77104401402441e-05
6.12847264906641e-05
1.10411510287535e-05
3.46775453187293e-05
2.54764207239268e-05
4.51158829552971e-05
3.60438185936552e-05
2.9808305157783e-05
1.37857721650613e-05
4.19569611982794e-05
3.08340932241925e-05
2.28579531576667e-05
5.61318192157125e-05
3.58129106419349e-05
6.22116743501208e-05
8.17622173479246e-06
2.51447146378357e-05
8.68432612326826e-05
2.13596233529351e-05
3.35473559913602e-05
4.0613229762097e-05
1.82873625113495e-05
3.66859202273779e-05
1.16082481318624e-05
2.13526272363831e-05
4.55666961322373e-05
3.36622981979538e-05
5.6078608299432e-05
1.495372161496e-06
5.4114457699853e-05
1.57273628687471e-05
5.99143850381181e-05
2.65057510199299e-05
2.46339020316795e-05
7.74702704617705e-05
2.40282529104059e-05
2.99560921978526e-05
2.39225708194951e-05
3.73167998574159e-05
1.93678225495431e-05
6.94643780008741e-05
1.54509952753793e-05
3.18329920052273e-05
4.36260480642311e-05
1.52798129743555e-05
3.55867329355414e-05
2.07684500494316e-05
-5.21692298377411e-06
1.50043388565254e-05
2.56347178841644e-05
4.85286189570166e-05
5.43620578892906e-05
1.3345777530068e-05
4.2483329125837e-05
3.09225943535059e-05
4.53847668210935e-05
1.46344902558595e-05
3.10921961854648e-05
4.80061664882352e-05
4.64041215102919e-05
3.72222108476546e-05
5.24642987155412e-05
2.9398143523982e-05
1.40752242021559e-05
3.25319658514539e-05
6.32092213957542e-05
4.25130393631846e-05
4.79572579974647e-05
5.93150543761703e-05
5.48443011728723e-05
-2.68000298635755e-05
4.1883013112663e-05
4.0227869907255e-05
6.02511279608063e-05
3.11434507602617e-05
4.62784747172948e-05
1.92912557446315e-05
2.42529568582084e-05
4.15686032736204e-05
2.25139682872146e-05
1.50977302800435e-05
1.86589107310558e-05
3.88940415967679e-05
3.53168514846536e-05
1.87420781082772e-05
3.45969000658647e-05
2.31517360519038e-06
2.33322857393303e-05
2.46197226315472e-05
1.55087081471404e-05
3.23814849790251e-05
1.56628417330054e-05
4.88103900586416e-05
3.90976119197794e-05
5.29893541115589e-05
1.06789273978601e-05
3.94889179919087e-05
3.3526907002374e-05
2.35152232411117e-05
5.52786648892684e-05
5.34120703693395e-05
1.81729044655008e-05
4.76517380572645e-05
5.18220600407412e-05
3.89112508659563e-05
3.2259000913936e-05
5.62543244196645e-05
2.77708048157172e-05
3.38956869908793e-05
4.71225577976969e-05
8.01117728608384e-05
6.15903140412682e-05
3.17449232954865e-05
2.46247209565205e-05
4.61908527244569e-05
4.42825411457562e-05
6.69701586271898e-05
4.47195685243731e-05
3.05184805549651e-05
5.18818835282285e-05
7.41225952202178e-05
5.67741204067642e-05
2.895514027925e-05
4.57260213652988e-05
2.60098151000715e-05
6.25624854188277e-05
2.68846412871922e-05
8.14585509824938e-06
2.83942166764257e-05
4.97882323868498e-05
4.76760991277684e-05
