# Supplementary material for: Research on computational propagation and identification of mine microseismic signals based on deep learning
Source: PLoS One. 2025 Oct 22;20(10):e0334641. doi: 10.1371/journal.pone.0334641 (PMC12543183; doi:10.1371/journal.pone.0334641)
Supplement: S4 Data — (ZIP) [file pone.0334641.s004.zip › 000100700000020.xlsx_0.txt_24.txt.txt]

4.18530563125446e-05
6.07902892222273e-05
4.96025921731008e-05
2.05645422959803e-05
3.28706040515829e-05
5.40959450915583e-05
4.30961106850209e-05
5.30415794151119e-05
4.19161949311395e-05
2.59280176668356e-05
2.69783489208207e-05
3.4635351916802e-05
-3.9253497727939e-06
1.69246003602481e-05
1.20281272723286e-05
3.20814618266461e-06
2.05862850141919e-05
5.57507532753784e-05
-3.42868160122579e-05
3.61310876174212e-05
4.89042309480628e-05
2.12691936633801e-05
1.91188913499512e-05
6.23678968149952e-06
2.24816955296046e-05
2.88699845494786e-05
7.53469227165318e-05
4.50560301837926e-05
3.35752600553301e-05
6.64566431005774e-05
6.93960248367035e-05
3.70276676983876e-05
3.09135036817944e-05
3.84293986897396e-05
1.10830858750972e-05
4.40042524269721e-05
4.73849959138054e-05
5.57177744681031e-05
2.53293704628827e-05
2.18449871465597e-05
2.10493910283882e-05
3.4498598095095e-05
3.7077624818825e-05
5.25615635405764e-05
2.40813715969732e-06
7.39018472713981e-05
4.84060130982647e-05
3.78048868240497e-05
6.54351522202496e-05
5.66842058229388e-05
1.62048236738289e-05
-9.67166505042393e-06
2.82079699792585e-05
3.97754481130014e-05
2.75818082662978e-05
-2.14898930206719e-05
5.90646850614205e-05
4.32705374878116e-05
1.46030181502808e-05
4.50300726819511e-05
3.23205743991507e-05
2.29329198126931e-05
2.55398068940293e-05
3.02404486570181e-05
4.14682262197705e-05
1.68927881581984e-05
1.56303999396032e-05
9.85001033108617e-06
2.16656485824645e-05
-2.66302140875591e-05
2.54232401524572e-05
2.89244082202958e-05
3.31318956889775e-05
1.74945150974098e-05
3.66012448092495e-05
6.97647798901342e-05
2.1583846613944e-05
3.66578927188513e-05
2.45813048957149e-05
1.86447977786737e-05
3.1934098581807e-05
1.12970555610954e-05
3.98304523843153e-05
2.57529145676863e-05
5.35802145336185e-05
1.6337622732288e-05
2.82418533423515e-05
5.51319498599366e-05
1.41815612522324e-05
6.8449337749698e-05
3.56462720167105e-05
4.27267364569433e-05
4.59295313694998e-05
3.56829104879808e-05
5.44690086318744e-05
2.88845184274069e-05
3.23864265396634e-05
7.44741712599046e-05
2.23004757580818e-05
4.99304705522091e-05
2.05494445423102e-05
2.29469665745011e-05
1.72271759264527e-05
5.92264120308461e-05
3.76941139989983e-05
3.42329371184933e-05
5.79964964208376e-05
6.39835893399545e-05
1.24799183676476e-05
1.52696927860586e-05
1.54003092406685e-05
5.3053472859049e-05
4.71300638259796e-05
4.23474663845994e-05
2.47240197078042e-05
2.92944768790388e-05
7.43124003081262e-05
5.78742040032054e-05
5.04409041196494e-05
5.61992338781804e-05
2.27643896052851e-05
-3.77829178919577e-07
1.94362159123265e-05
3.20781458612728e-05
-3.80914701062237e-06
2.21431257760727e-05
-6.79753511999187e-06
3.11803784098373e-05
5.12033164875377e-05
2.06684484759483e-05
1.9985938421085e-05
4.23751612175983e-05
-5.41734533514234e-06
3.76199962548222e-05
2.30755273920164e-05
4.68404238432455e-06
9.23353543658388e-05
4.50320926241375e-05
6.72711856826555e-06
4.0909300156532e-06
3.84396111193903e-05
2.66662866030133e-05
3.31480836489695e-05
3.03141696274866e-05
1.05055118389573e-05
2.87207559411035e-05
3.65287914354804e-05
3.55449588981712e-05
2.65969259947599e-05
6.60643254395803e-05
6.73619347050871e-05
2.41227839023232e-05
4.82531286514112e-05
5.7432337324934e-05
3.24133685904957e-05
3.72421117594295e-05
3.89825939438194e-05
9.97156953641148e-06
3.09922962803252e-05
3.81426865096256e-06
2.40884756529539e-05
4.52488772246676e-05
2.13944468855921e-05
2.46368890206477e-05
7.16013758949359e-05
3.89390241059059e-05
5.75693086606827e-05
4.34668344223882e-05
6.37325875637811e-05
4.07582867533965e-05
2.16162127381914e-05
3.46578708525975e-05
1.08089789000831e-05
1.76969715290071e-05
6.00464658815987e-05
3.34318695602069e-05
3.03458475114721e-05
3.67392934255326e-05
3.60596598030214e-05
4.94458867378913e-05
2.40355748316616e-05
1.52826135938497e-05
2.57491654566924e-05
1.80203497785239e-05
2.96485718970179e-05
1.45008938253107e-05
4.70687122227947e-05
1.97692662955149e-05
3.59733224529439e-05
1.32544584449912e-05
-2.00620309571585e-06
3.06008056655865e-05
-1.81955375083294e-05
4.10925182349717e-05
4.30952291833488e-05
1.42862872267631e-05
5.67400179811895e-05
3.30243500059281e-05
1.3459218344706e-05
2.77704562235912e-05
4.08032297034932e-05
1.91606161749158e-05
5.4426423526976e-05
3.98532595072436e-05
3.93200781121404e-05
9.99620702459164e-06
3.01477383958253e-05
6.5573635254015e-05
5.47827086594343e-05
3.98606873668836e-05
8.36992222315768e-05
7.38733892188147e-05
1.35654614097719e-05
3.47742978531908e-05
3.0741064425624e-05
5.95652479817673e-05
3.72218057657174e-05
2.17573358450686e-05
2.32948482460346e-05
2.4649852397624e-05
4.84986928079033e-05
4.58656442926886e-05
2.27337280801021e-05
3.23941381672099e-05
3.07588731940243e-05
2.82499460807768e-05
7.62810116333021e-06
2.0768723629071e-05
1.54325971453314e-05
2.11224172383018e-05
3.93749823556266e-05
1.34182830043928e-05
3.1050269188088e-05
2.59356095774623e-05
4.78579117863971e-06
6.32371862366692e-05
6.9912359747935e-05
2.09859328948677e-05
-6.36012435632146e-07
7.58353089085297e-05
4.19754966752261e-05
7.13113215756883e-05
5.66214154784676e-05
1.74691338429694e-05
2.94530004911702e-05
6.97238820814873e-05
2.95153908708978e-05
-3.71136622988722e-06
1.29825483423117e-05
7.23562341174281e-05
7.12279582523961e-05
4.91301805079186e-05
4.25367639903011e-05
3.0003589957338e-05
4.73711303233465e-05
2.66478143126355e-05
7.87607793613471e-05
4.5857030392669e-05
5.58208567263012e-05
8.37106256087441e-05
4.64231204693759e-05
3.30312008323721e-05
1.53653229462475e-06
5.90577301671321e-05
1.47255313758549e-05
1.40761643733547e-05
1.27361535089551e-05
2.23343682742515e-05
2.48462244980332e-05
4.91647117729068e-05
4.2931218514947e-05
1.60384343780856e-05
2.07926922669429e-05
4.73290314159014e-06
1.07636940542543e-05
4.87259952373931e-05
5.24556494488641e-05
4.53310514841128e-05
2.12186455596419e-05
3.11686189862972e-05
5.96518500111153e-06
4.11231671380872e-05
2.86728072623764e-05
3.32314796375674e-05
2.11350353746016e-05
4.45853550848532e-05
4.82982765502711e-05
3.17271060945258e-05
1.74617647269024e-05
4.68428809896052e-05
1.73310310545928e-06
5.66754614719256e-05
6.21243499144813e-05
5.00554541820594e-05
2.34223998132713e-05
-1.90024664356517e-05
3.44568876806706e-05
2.86993683708441e-05
1.65567862731892e-05
4.52556828359225e-05
6.51883983774629e-05
2.76358000021321e-05
4.64531996102381e-05
2.41028808293582e-05
5.41828985317948e-05
3.29598823123648e-05
3.00192479684872e-05
6.0384001125933e-06
8.04765659439913e-05
3.48049341438743e-05
4.21133106864989e-05
5.42180935142678e-05
6.0080537425724e-05
5.18238862724236e-05
4.4521219918575e-05
1.54054014060882e-05
5.3917117866497e-05
2.06058311443137e-05
4.81181686243236e-05
2.59486109936747e-05
6.14055092358699e-05
2.19305474189068e-05
3.78834474366583e-05
4.47214989224224e-05
3.41508088081936e-05
-9.85079177927495e-06
9.18813664640153e-06
1.34726315198224e-05
1.48734206468078e-05
3.4708252129852e-05
5.06284502374335e-05
3.79301253942773e-05
6.24749093233743e-05
1.33082214355425e-05
3.61887973628459e-05
5.55943999113382e-05
3.31667283424844e-05
4.46128233202997e-05
8.64121460962838e-05
8.57860122496822e-06
5.09296559234105e-05
1.12490231171296e-05
-1.63356519717543e-05
1.97439199002303e-05
6.34761318357916e-05
5.31333940443139e-06
-6.47438157548765e-06
2.25723423637164e-05
2.37013001533671e-05
4.04399778307796e-05
4.31432030522652e-05
9.18393561278791e-06
3.56648646842504e-05
3.92670147262312e-05
-7.62649874978354e-06
1.33000189376058e-05
3.55341735962321e-05
3.98551577298068e-05
1.76652158150974e-05
1.20544517131098e-05
3.40466818577328e-05
5.76872649663823e-06
4.6469393692493e-05
-1.08993792209343e-06
5.62792548628887e-05
3.43025419466915e-05
3.9803888835139e-05
1.92879027271383e-05
2.52088014695313e-05
6.40888880371596e-05
3.01673863005872e-05
1.9533043531003e-05
3.22353895731384e-05
3.33581266914927e-05
2.51639608997517e-05
3.91829200120149e-05
1.50125918042907e-05
2.26850662084761e-05
3.1280232675736e-05
5.34730380955458e-05
2.66439710445584e-06
5.05818829674557e-05
9.34070668711627e-07
2.18680092185757e-05
5.61410151992514e-05
3.06263703865968e-05
5.46657146741696e-05
6.37461341874928e-05
3.68177027048915e-05
5.8815441795776e-06
3.78093336141388e-05
3.17729835284281e-05
1.68414780958642e-05
1.0007147054912e-05
3.46603369319998e-05
2.87957676349509e-05
6.76298143354991e-05
1.346876443719e-05
2.1950832264377e-05
1.03925186045633e-05
3.72593282389456e-05
2.83257378144539e-05
4.16501824590429e-06
2.52184116963705e-05
9.91307666486845e-06
4.58165355060863e-05
5.67458769766641e-05
3.7905887341496e-06
4.05047044784967e-05
3.99618985028775e-05
2.99567942267676e-05
3.20009414825734e-05
4.92295425993798e-05
3.36304138860505e-05
1.89768549638168e-05
4.14957558686612e-06
7.20512354148379e-05
5.66770674192244e-05
5.27356326973342e-05
7.86981987693936e-05
7.56032871858116e-05
2.98173724448936e-05
5.35215646521532e-05
3.35197886836604e-05
4.75181978582411e-05
1.74886901878654e-05
3.04108362018025e-05
5.41732536288876e-05
3.6901797634729e-05
4.29122720500162e-05
3.54619848239547e-05
2.35158778055882e-05
4.11775367858084e-05
7.69873082064365e-05
2.20482469712565e-05
6.50113274053865e-05
1.57857662008958e-05
4.79095270847239e-05
3.32340368005781e-05
1.98889090371287e-05
5.30089954273618e-05
2.46254378065639e-05
2.286980862869e-05
5.17185487153771e-05
3.69202887198305e-05
7.29031980578291e-05
4.90577200064627e-05
-2.15650711607219e-05
1.3295404810508e-05
7.05753206519538e-05
4.06113046364223e-05
4.77658896482537e-05
3.82207767930674e-05
7.03646554661788e-05
4.89199603554845e-05
3.09244711204281e-05
6.2912220163305e-05
3.04854037717135e-05
4.58688255949771e-05
2.2361000752456e-05
6.21220584135161e-05
2.61785411845036e-05
-1.99352057945121e-06
-6.66451018264523e-06
2.8323006760931e-05
3.09974783526985e-05
3.62538097607673e-05
5.90234007229152e-06
1.72723017901726e-05
5.72407016334015e-05
1.00458314351874e-05
4.13567831976125e-05
3.30365775103118e-05
5.80638755752872e-05
1.75632746814262e-05
5.86633562978235e-05
2.10168080931571e-05
6.5309399996675e-05
6.50881029560002e-05
5.75068577048992e-05
8.74720107069961e-06
4.92501949008509e-05
5.93253807400133e-05
6.26016347822933e-06
4.50096789654009e-05
3.02732065943733e-05
4.27541080963242e-05
6.44783250956079e-05
4.69313137291627e-05
8.41096357919283e-05
5.90478862269735e-05
4.68687660338075e-05
3.1947623382849e-05
5.46799011533103e-05
6.43286219645724e-05
6.40629591790071e-05
5.74719830920285e-05
5.71648838516441e-05
4.76270085588666e-05
4.49299642129633e-05
4.03752409971831e-05
1.04029797798809e-05
4.56369565959395e-07
4.06947578894898e-05
4.81204736360276e-05
1.64133612277396e-05
1.76616179762162e-05
1.69331868426375e-05
7.64863471186535e-06
2.73640352620977e-05
6.33216841960966e-05
4.03350891089012e-05
3.09426437689545e-05
-5.86701086183838e-06
5.59935007582792e-05
3.34346320266515e-05
1.7766184188815e-05
2.35167759625377e-05
5.95008696802373e-05
1.7119885782132e-05
2.53075189946992e-06
4.89150812310172e-05
5.43037308209016e-05
2.57338184028294e-05
5.0335589488563e-05
5.47104138943877e-05
2.48774762121508e-05
7.0765852056365e-05
5.65743738439935e-05
5.2103551408209e-05
1.77397412495999e-05
1.49125236061683e-05
2.51091029510988e-05
6.04222221295917e-05
4.14841953324106e-05
5.9228397168308e-05
2.42556166074619e-05
4.46558139243307e-05
5.60328807427788e-05
4.53715818846782e-05
4.40341105620216e-05
3.51719121926053e-05
-1.20927243965591e-06
1.11560892658902e-05
4.83817123931295e-05
1.56094496671253e-05
1.71849347538853e-05
3.91145363357815e-05
3.42796018064755e-05
2.63118290931181e-05
3.45743758682124e-05
2.52795621391128e-05
1.00886640660907e-05
2.03839449685604e-05
3.73450608070281e-05
5.184097886603e-05
1.64833150368691e-05
4.73395378777106e-05
4.20123509263332e-05
5.20000693043322e-05
2.44072982832337e-05
3.51133993334774e-05
4.79980362739197e-05
4.18746809427718e-05
1.75991870056122e-05
7.32514622504991e-05
1.52994814663352e-05
1.25926208024713e-05
5.08892891387052e-06
2.08030688918272e-05
4.54939317383002e-05
1.60464430302243e-05
3.10947311455826e-05
5.60397274182005e-05
2.67742378930484e-05
1.66187788814388e-05
2.46056264206435e-05
-7.36964260132017e-06
1.2710304402105e-05
3.07604895392204e-05
1.41015401834972e-05
9.43324752144887e-06
2.1546028393443e-06
6.11895457499271e-05
5.27636961211296e-05
3.96429364033329e-05
3.44380284411758e-05
1.93481117554992e-05
3.8811744831107e-05
-6.43418029052113e-06
5.60296215155352e-06
1.47024556599585e-05
2.04907008429588e-05
1.75492262622923e-05
2.13191782485677e-05
6.1279584989579e-05
1.57831187671749e-05
4.47056953232929e-05
4.38105061193555e-05
1.4855961444058e-05
2.37150660192996e-05
6.17447463932772e-05
-7.43551073438115e-06
1.86678838579326e-05
6.70805591923788e-05
4.68911144343434e-05
2.51486313696271e-05
6.40640193226697e-05
2.96236893668608e-05
3.90029189698181e-05
2.80779795539871e-05
2.14138517021691e-05
1.92319779742137e-05
2.23608848742714e-05
7.89155572520175e-05
2.2726295003284e-06
3.01676273979566e-05
1.30908270548795e-05
6.26026194654967e-05
2.06425696546681e-05
4.48986267294315e-05
2.06104073420871e-05
3.81397460647215e-05
3.43517486592921e-05
2.23195267541988e-05
5.30704136367713e-05
2.1461304944928e-05
6.44207238602515e-05
4.80077002471188e-05
4.57830733417145e-05
5.50925730408106e-05
4.60696259686988e-06
2.60692438598616e-05
2.73656165888455e-05
1.97413517633119e-05
5.96794305980872e-05
2.17958061603406e-05
3.44316174509169e-05
4.5753602697848e-05
3.76018817958752e-05
5.92172635559877e-05
4.1434627830482e-05
3.61379550733284e-05
4.32415494414778e-05
4.2171553458515e-05
2.39615234664301e-05
2.6758291115015e-05
8.71426997638168e-05
2.11002975068672e-05
4.66061191507616e-05
1.47870020218017e-05
1.85338784751594e-05
3.97852669257796e-05
3.93183147688782e-05
9.64639737567146e-06
6.49983376475963e-06
4.6445823629188e-06
1.60349472118142e-06
9.14883805635516e-06
4.07623852991742e-05
2.71887927837144e-05
3.77311652538341e-05
3.82160956894575e-05
5.26958971907807e-05
5.50135928551203e-05
9.9225145139533e-06
4.66008183067488e-05
3.57136862693538e-05
4.44851184615291e-05
6.02074831723241e-05
2.52587781567221e-05
-3.31934588894498e-06
3.75191537786923e-05
3.69018149582762e-05
7.55104146733518e-06
4.51443430158946e-05
6.08255083995847e-05
1.38231839366876e-05
-1.23653095251433e-05
3.74839196911748e-05
6.35202672898977e-05
2.58450694190291e-05
3.30920625329508e-05
5.52861474175869e-05
2.85618458736974e-05
5.15653789574049e-05
3.03373223875889e-05
1.34349673094141e-05
4.14429972676731e-05
7.68793144433834e-06
-9.74751711767181e-06
3.63445892485667e-05
5.16977675440085e-05
-1.78031659484193e-05
2.52628424725213e-05
2.86678854616981e-05
3.45077770097447e-05
4.96087240929998e-05
2.6712179650782e-05
5.77073241562322e-07
2.25534571482056e-05
4.20242726857695e-05
5.86746212433896e-05
1.31831172270214e-05
1.93332342813714e-05
2.34815531638395e-05
4.70355014091231e-05
2.9554791127911e-05
1.81450180709623e-05
6.8613546249515e-05
2.44767298637356e-05
4.3980593556324e-05
8.48229063212793e-05
5.2623097568918e-06
1.55520399026158e-05
-7.14243865558974e-06
2.66273910966888e-05
5.68003744226856e-05
7.00877265496925e-05
8.86298959339517e-05
5.40038510624147e-05
3.8775515831422e-05
5.06200250322691e-05
3.80792637244433e-05
2.04759793451338e-05
1.29370685671076e-05
4.31282525306821e-05
6.40464785888049e-06
2.32015399004798e-05
4.34560164208847e-05
1.13974087316663e-05
2.45005750658889e-05
6.14862237371297e-05
3.19547991669439e-05
5.8804285385048e-06
1.90288034072805e-05
1.24291994813988e-05
2.3593809095105e-05
2.79614861414755e-05
3.44307932781688e-05
6.49439704061812e-05
5.3144385085086e-05
1.24918708441099e-05
3.44866063412846e-05
7.93759553104143e-06
5.24628267982369e-05
2.20696143237296e-05
9.97916273448307e-06
6.1603870614187e-05
1.23230196424661e-05
5.18219859211625e-05
6.48583452957643e-05
3.31403354880435e-05
4.26519256722625e-05
1.95777932380261e-05
2.34865908476426e-05
3.3964659967543e-05
1.15529048436796e-05
5.94863966720724e-05
3.82180109405117e-05
4.803561145374e-05
3.9639551745361e-05
7.39238926985942e-05
4.40328977618856e-05
6.0665307795502e-05
4.23695867426113e-05
1.20955121654516e-05
3.59873214346804e-05
5.04928939587556e-05
9.65717598490932e-07
4.79565710657259e-05
-6.16327435201577e-06
2.99498173472445e-05
2.01590383322623e-05
5.34477997249313e-05
3.38806488083974e-05
5.04524517276228e-05
1.84649464873635e-05
2.79517517914196e-05
3.98760986901272e-05
3.67808303595504e-05
4.71342783322784e-05
2.06451029238943e-05
1.98918270361726e-05
3.99529047404692e-05
3.05648109001538e-05
9.54735993909444e-06
8.44440698187756e-06
3.7558484133753e-05
4.3101164902233e-05
-4.89065493203222e-07
5.01874800699303e-05
5.19048271282492e-05
3.58324658229187e-05
-8.52939783631385e-06
4.84969128638797e-05
3.01671249480466e-05
5.99792528766824e-05
2.62018996377424e-05
1.94703679996925e-05
5.04239931625459e-05
4.87118506374727e-05
3.69883072166853e-05
7.06381557943594e-05
7.13766748848503e-05
8.19377162754456e-05
3.59223984841735e-06
2.59853858218193e-05
4.95816073875031e-05
2.03152441378518e-05
4.52083494465787e-05
6.54981176886289e-05
2.3619384250882e-05
6.09936489038893e-05
5.50179644528518e-05
3.70299984130703e-05
5.70550364730077e-06
4.94462619120225e-05
1.48192347215586e-05
4.60330355421988e-05
1.59287799295076e-05
3.0118245029521e-05
3.25199855364486e-05
8.4193496704167e-06
1.27577798601982e-06
3.18937010650986e-05
4.71625488394123e-05
1.34514239257881e-05
6.8488295446729e-05
6.29497275168138e-05
2.51882997561071e-05
3.87092817439279e-05
1.41887680743383e-05
4.31185666913637e-05
2.27729086440152e-05
2.98065950650819e-06
6.04953712991376e-05
7.56477624754804e-05
5.24869548434751e-05
3.55599235049874e-05
1.53375700374743e-05
4.4414480467501e-05
4.25327535676522e-05
4.13000362502341e-05
5.67260697150363e-05
5.25092665888879e-05
4.84444052031644e-05
3.07422335146966e-05
4.12881749270138e-05
2.71678539555951e-05
4.72413425902069e-06
6.50547985166786e-05
3.19652821972836e-05
3.13149157347628e-05
2.82488046865206e-05
3.79321756389285e-05
2.7719163744692e-05
5.25831072485996e-05
5.04312071625048e-05
2.80441652190166e-05
2.18667941155666e-05
4.27584281823307e-05
5.28194345730149e-05
-9.97394113507002e-06
3.87733611329158e-05
6.66344820871331e-05
4.74041203838157e-05
4.25467267124652e-05
2.23610752446649e-05
3.34646811467344e-05
5.13460987473324e-05
2.02567327467237e-05
3.23667534883901e-05
3.43445766066653e-05
4.99576148890169e-05
3.85314331307723e-05
5.53985747156472e-05
-1.54073949565623e-05
2.17237644044219e-05
3.5921173394456e-08
2.95404183510607e-05
1.46499359976946e-05
3.07104347908566e-05
3.23418808268445e-05
6.29563195674024e-05
4.74237534959411e-05
4.04244333884416e-05
5.79795397215914e-05
4.56650800166291e-05
3.23821457074115e-05
4.83009083798958e-05
5.48608772096597e-05
4.94640929792192e-05
2.4098187733223e-05
3.79422975869394e-05
1.94719461959142e-05
5.47856345134267e-05
1.36022311900366e-05
5.63542343007971e-05
3.14062330338877e-05
4.11990492609311e-05
4.72964230909599e-05
4.86774804134933e-05
3.1056352657845e-05
6.05722588556586e-05
4.80302815643328e-05
4.39985991973783e-05
2.82686458643947e-06
2.9609084024956e-05
3.70546768256115e-05
2.49760075593831e-05
5.00081836543e-05
1.46474480134438e-05
2.73578435434364e-05
4.19483443714389e-05
-6.42295320206524e-06
1.73497903163167e-05
4.07816654946335e-05
1.32839261437101e-05
1.9557237509434e-05
4.92756011812197e-05
1.9997394536237e-06
5.47517639284821e-05
5.39867500862907e-05
2.29029454820839e-05
2.13108299587782e-05
2.85795940156536e-05
3.21560350793304e-05
5.19404469863507e-05
1.99259351414087e-05
4.78541020925263e-05
1.46412025396946e-05
4.0554478158582e-05
3.58199508562355e-05
1.0839712539549e-05
2.6429338075878e-05
6.48327970771213e-05
2.62351804651388e-05
6.30862371532816e-05
9.40922879164054e-06
2.50978259619504e-05
1.98962188437177e-06
2.61261898290957e-06
3.76066682324168e-05
5.0738292236e-05
3.55534450382382e-05
4.05634208453732e-05
7.56052530096828e-05
5.52873547213987e-05
2.89816450554232e-05
4.13232120193366e-05
-7.73257415619665e-06
5.47245437431681e-05
2.62377984650255e-05
3.30938041421569e-05
3.8558857258094e-05
3.06493495991694e-05
7.02205842612853e-06
4.19643740355953e-05
3.269203198721e-05
3.77512398345913e-05
3.02985724560362e-05
4.69234647394134e-05
3.38076855388834e-05
3.68776028875068e-06
3.91403205302763e-05
6.82126386113192e-05
-1.76311501636372e-05
1.80536997843583e-05
1.39476976106749e-05
5.2056975399312e-05
-2.60440846857193e-05
4.60098325733079e-05
2.36563072934162e-05
6.37759309636989e-05
3.04289080838063e-05
2.25641031297119e-05
3.18735999348884e-05
-8.51536524893968e-06
7.95083864967322e-06
1.14913727284644e-05
2.22379533556912e-05
1.83092521916987e-05
5.73926136557939e-05
5.89300293558388e-05
2.79057754647348e-05
4.64240521001499e-05
2.59817560086316e-05
5.32423473849388e-05
2.60942417785282e-05
2.92267628411548e-05
4.82614220893421e-05
8.81769485451992e-06
3.50976755418763e-05
3.15428493336196e-05
1.96297956807403e-05
4.42184944455119e-05
4.07082752016403e-05
3.84119417965287e-05
4.65023523768817e-05
6.57436234220133e-05
2.39283044409275e-05
1.10573784829958e-05
5.55229105450289e-05
3.80431288116469e-05
3.48515242762619e-05
5.71697975687456e-05
5.30999260934348e-05
3.25644167870624e-05
2.08684426032883e-05
-2.37066313681102e-06
2.04417632241571e-05
4.78264379674702e-05
5.9284544636144e-05
3.85551880251696e-05
3.98514730822548e-05
3.00456504407986e-05
1.72486721605425e-05
2.48926560224172e-05
-1.07148854464765e-06
1.37216083878195e-05
4.94987274612871e-05
4.25673017417542e-05
5.86040950870069e-05
4.51667360211586e-05
4.62618096943824e-05
2.31367744070711e-05
2.1466460003948e-05
3.45048369169654e-05
4.77984064517537e-05
6.74138237174974e-05
4.01097765882219e-05
7.37399103588209e-05
3.00955320562208e-05
-2.04755746644363e-06
4.62967186077508e-05
1.06404680248563e-05
6.65767873830201e-05
1.48345731099821e-05
3.9156825562033e-05
1.46353597706435e-05
5.21591918128691e-05
-6.68003919904981e-06
2.87790304350138e-05
1.54251695864113e-05
2.62166390920326e-05
5.04704480491436e-05
4.78330788918645e-05
6.6109931233265e-05
8.29906077763899e-05
2.32011057779769e-05
3.03757651038412e-05
4.3023275665308e-05
4.11511845034903e-05
4.38106199904354e-05
6.45614116219975e-05
2.55652730753989e-05
3.08452512931984e-05
4.93538351001088e-05
6.90626366961918e-05
1.24076144132677e-05
4.3324685477931e-06
4.37719742553242e-05
5.87150671813236e-06
5.07236957039232e-06
3.21338582248612e-05
1.70921288874614e-06
6.09577053656213e-05
3.72295679942541e-05
1.86053309552264e-06
2.43222152891804e-05
2.53459222258265e-05
8.46429476310972e-07
3.29187165526303e-05
-8.11281699990791e-06
2.22184075627351e-05
2.61834921605607e-05
2.09579734794475e-05
3.68767577772541e-05
3.74577063656992e-05
4.62297209539084e-05
2.00250723990975e-05
4.04794371414134e-05
2.6447395117506e-05
1.18860473414292e-05
4.77387449063128e-06
4.27908891042311e-05
6.42972456045966e-05
5.96374523819629e-05
4.70483067689394e-05
6.28272215987613e-06
8.42943331918119e-05
5.3627502885947e-05
4.95537640037397e-05
4.30178275368787e-05
1.87337489384483e-05
8.28131939200188e-05
2.31071905475707e-05
5.39420426399158e-05
4.39285782999281e-05
6.17330928894584e-05
6.08641466989026e-05
3.58714843815531e-05
3.7773980389809e-05
2.12695693199769e-05
2.73641034425191e-05
4.76927027119133e-05
2.69515922256136e-05
1.38709114834552e-05
1.6337666128302e-05
4.15318106502604e-05
3.9988581699169e-05
3.51920449012832e-05
3.85230826452807e-05
3.97309012002874e-05
5.76601589625864e-05
2.52053096047815e-05
-5.31133903741063e-06
-3.27418094190932e-06
4.07031930452487e-05
2.90120094249734e-05
-2.78103008677947e-05
1.96357678683292e-05
1.05553983428942e-05
1.38893990076085e-05
2.87347870898622e-05
3.23321522024916e-05
2.40921522317416e-05
3.02824504382398e-05
2.68247620667898e-05
1.76031274599203e-05
2.31203945040902e-06
4.02452069176283e-05
6.34382334347416e-05
5.13905706196794e-05
4.75253479176312e-05
1.20072952810043e-06
3.89282556310605e-05
2.56517236627344e-05
3.25216379566815e-05
5.18828153108744e-05
4.16190805543565e-05
6.73481021536622e-05
2.56561773923151e-05
5.99737336572846e-05
1.96153820057058e-05
4.84106539509866e-05
4.80646148460668e-05
6.12517229115935e-05
6.42441737391477e-05
3.34503830726096e-05
1.26080522088469e-05
5.01594541233664e-05
3.63121158841595e-05
2.50967953430948e-05
1.54681829091849e-05
3.58386446466888e-05
2.02101112197647e-05
2.41342792631823e-05
4.64102905184172e-05
2.03079181740515e-05
3.5066022822843e-05
3.05790750293058e-05
-2.81559292061392e-05
4.07054427115028e-05
2.71029430763216e-05
2.6057069953536e-05
2.4952482829044e-05
2.24103058710691e-05
1.55537223924385e-06
2.08271968236143e-05
4.81402004018575e-06
3.89177382884561e-06
4.44159027088765e-05
9.87176820960177e-06
4.52931233104024e-05
7.12692631285798e-06
1.78250265599472e-05
5.12035532581679e-06
4.53542257469161e-05
5.55266989127974e-05
3.99493571355603e-05
5.36056790020202e-05
5.88416597939669e-05
4.95291094131208e-05
5.67254360188697e-05
-1.03301365643409e-06
2.67027421786289e-05
7.06022869800448e-05
2.69080221730837e-05
4.344756888266e-05
2.29368239162727e-05
3.41077897757177e-05
3.40192389695396e-05
4.32906965406543e-05
4.51648856565647e-05
4.70080729918032e-06
5.88947646345194e-05
5.35119134766348e-05
8.81161145028319e-05
4.30974397640349e-05
4.17078946883961e-05
4.18871966194259e-05
2.86263000734427e-05
8.03316806927978e-05
4.70459856069579e-05
5.49495033732207e-05
3.23211725689312e-05
3.64248782081784e-05
3.36482038194467e-05
5.95129876435333e-05
4.08440321046399e-05
3.37921172990755e-05
3.18523071723073e-05
6.95306052209491e-05
3.52112395755567e-05
1.56066942028823e-05
2.37416330164906e-05
1.17622746883492e-05
2.41564704246445e-05
3.09103675325532e-05
2.71851221955958e-05
4.04707366323488e-05
3.23332139952384e-05
3.56489447609507e-05
2.87716031726537e-05
-1.16010475747521e-05
3.81479487713454e-05
5.10870926809947e-05
8.0505040478785e-07
3.87655440190374e-05
2.53133345600571e-05
1.18362830990386e-05
1.60286452978696e-05
5.17689643307749e-05
5.01716701770385e-05
2.69630990630304e-05
2.80862648480411e-05
3.08851937736057e-05
7.38544569484934e-05
7.06297086913139e-05
6.879609480506e-06
4.72462112674159e-05
4.54542730329986e-05
3.25480469813118e-05
5.3310974869129e-05
5.22549986473734e-05
2.91939595687421e-05
6.18228842637517e-05
2.06098756072007e-05
4.59824052441742e-05
5.89426715320619e-05
4.17291680379037e-05
3.62440259618365e-05
-3.59423628369443e-06
2.3655968849298e-05
7.29759408809549e-05
2.55067053383032e-05
1.74252973520054e-05
7.30208982649764e-05
2.34355368894303e-05
2.93438765802757e-05
5.80362410367475e-05
4.78908409915487e-05
2.77538853187724e-05
1.86533034706286e-05
4.80531239051918e-06
3.91715712812407e-05
3.32144542167562e-05
2.07284300289085e-05
2.65007694295259e-05
2.04934412949728e-05
3.39059849237789e-05
3.00477004305727e-05
4.33627506587069e-05
1.73563307033358e-05
2.7193728794585e-05
2.64298463879837e-06
2.7503061644077e-05
6.82735957405323e-05
5.6887958831278e-06
5.43121143145329e-05
2.28798577485292e-05
2.57234438835886e-05
3.88591034035959e-05
5.07268785329332e-05
-3.76215025172515e-06
6.20998472863358e-05
7.95170553834845e-06
2.29732088759069e-05
5.35102537808154e-05
4.30573151459601e-05
4.74834565220601e-05
2.08799170882151e-05
6.21466158477067e-05
7.84184951938102e-05
3.1964733816401e-05
2.9995603101184e-05
6.15013606215557e-05
6.57690694077177e-05
2.05233433864792e-05
3.33198998719856e-05
2.93676805486126e-05
3.87109705588606e-05
3.26975674745605e-05
2.6423965401649e-05
3.67621111206307e-05
2.83366367454331e-05
4.11684595509812e-05
2.40783376684955e-05
5.71840815348258e-05
4.87498198780506e-05
5.04298780067107e-05
-5.72165940737012e-06
3.40836629077815e-05
8.28537186265448e-06
3.88067926003709e-05
4.17054738664323e-05
3.54504151755551e-05
3.10179439671166e-05
5.3694325385361e-06
2.84012465085345e-05
4.9404567318651e-05
5.05552390545375e-05
4.26038100070792e-05
2.1519253547144e-05
4.6051197192625e-05
2.55583632690835e-05
5.26917242886529e-05
7.43497746275412e-05
3.40984094189851e-05
2.53057750971521e-05
2.75452418584542e-05
5.08613426388288e-05
4.35387057882265e-05
-9.51664432581901e-06
7.89495317548962e-06
3.17327289960769e-05
1.69258904246973e-05
2.5605390875197e-05
3.06877641375316e-05
2.78942553419308e-05
6.4374923227072e-05
4.14967335045653e-06
4.16624618953279e-05
7.39738206494284e-05
3.57046285223209e-05
6.98663174561617e-05
5.65622297985981e-05
2.49174064924468e-05
3.20945047490842e-05
5.27801342276656e-05
6.31363263990256e-05
2.42101778959303e-05
1.75143776255427e-05
4.58145427215705e-05
1.73825039831504e-05
4.9839464058091e-05
7.19066893583258e-05
6.19909754012807e-05
2.63565900098878e-05
2.83104756251592e-05
8.50060732703173e-06
5.99698785859993e-05
5.80491946108881e-07
1.45749245811152e-05
5.0729586556296e-05
4.48755349707661e-05
4.36234302166213e-05
4.9275474473253e-05
3.00405334821116e-05
7.41814487734804e-06
4.89627728112688e-05
3.14501345125075e-05
1.39865590535612e-05
1.3547402919473e-05
5.08580528063522e-05
5.15396375928028e-05
2.46434419242059e-05
4.31515300023537e-05
2.76217187017043e-05
2.19448221740515e-05
6.49160324217742e-05
-1.35905892140459e-05
1.53326460088912e-05
3.74743883202627e-05
6.60015781034929e-05
2.68923287301856e-05
3.57862028273e-05
3.02597538303115e-05
3.66104914915465e-05
4.53819623051534e-05
5.38596170208744e-05
3.53632872446397e-05
7.80415841045078e-05
3.75312125654274e-05
7.50106729740927e-05
1.33776093874701e-05
1.45295385419538e-06
2.97275146214532e-05
1.41004763729394e-05
2.90918409624502e-05
3.05531438256605e-05
3.09127775656902e-05
1.3043867344168e-05
1.62192016795791e-05
1.56148299010749e-05
2.0097484514266e-05
3.7208251845466e-05
2.64543193359272e-05
1.44881337102306e-06
4.04231030625067e-05
1.05849756304957e-05
3.08622897109947e-05
7.56854132381092e-06
3.55289586445405e-05
1.00663542132439e-05
1.26221853197894e-05
3.40566813273002e-05
1.6171387538532e-05
3.21371761461069e-05
3.38219627265633e-05
5.30029557610578e-05
9.15658489901815e-06
5.74350832005406e-05
3.608614043892e-05
4.06484625073581e-05
4.90338450388424e-05
3.39220043541787e-05
1.23067217129735e-05
2.27120853286361e-05
3.69521721254756e-05
5.71939185688325e-05
2.86541045697901e-05
7.76392070365027e-05
2.69356377993366e-05
1.90112595979893e-05
3.5081324410439e-05
7.40377209375637e-06
3.30644775253787e-05
5.51703506531614e-05
3.5153250908774e-05
1.38900845960252e-05
4.64963792793628e-05
5.07272215235753e-05
2.03985592064394e-05
2.08297397955586e-05
2.91657665850071e-05
5.22990578819821e-05
1.57134166154489e-05
1.96085164259437e-05
2.68055525766709e-05
3.60834807104476e-05
5.22231765610197e-06
2.23455979751677e-05
3.1273007721442e-05
-1.11939119462546e-05
5.44762890022698e-05
4.01314967709369e-05
1.17369214797675e-05
1.93716795577966e-05
4.85365651613938e-05
3.28204920948816e-06
1.02578080274544e-05
4.08160936102811e-06
4.67156448159461e-05
3.12756834284074e-05
2.77000859821158e-05
3.17529988517947e-05
2.46538612530061e-05
9.73199147740419e-06
3.53322949140074e-05
2.97593243414008e-05
1.89401254401703e-05
5.17309447254973e-05
6.02597370168003e-05
4.32968036626422e-05
3.84610854768393e-05
6.36605883673105e-05
6.87953011019624e-05
1.7464401837048e-05
5.14363042838775e-05
5.27674291339394e-05
5.99347562617958e-05
1.10650612452075e-05
5.22708475886986e-05
4.65276993779207e-05
3.34252350652111e-05
1.8503325616885e-05
3.35881151668058e-05
1.39699069820801e-05
-2.36256498719342e-06
1.07957314359774e-05
2.31117715790358e-05
2.2140736819556e-05
4.83964284102132e-06
2.37794638370495e-05
2.74065533719071e-05
3.55635534540953e-06
5.41148030244653e-05
2.93613462628244e-05
2.99475188666181e-05
3.27647188991686e-05
5.4019393777459e-05
4.00577928515677e-05
2.64166309020531e-05
1.92333457506844e-05
3.01190855864699e-05
7.27854034265725e-05
4.93903506594685e-05
5.42340926168028e-05
4.64865395234172e-05
5.41253356279472e-05
3.50919531536901e-05
4.47458902624504e-05
5.01161119510883e-05
-1.50730385551144e-06
3.33479809286923e-05
6.35789107887168e-05
3.78902707381599e-05
8.74436234232933e-06
8.16791823395679e-05
1.98277848046719e-05
3.06326746787914e-05
4.39054746219352e-05
4.44543744361762e-05
5.15502338238507e-05
3.85961408959644e-05
6.45601404247238e-05
3.60132019659971e-05
3.09874746085772e-05
1.11476413649579e-05
2.0186467905924e-05
4.6021980542408e-05
1.07114660848119e-05
4.83371743105477e-05
3.54952146121714e-06
4.13714032213009e-05
3.81155232542537e-05
4.05057189255558e-05
3.10507548833105e-05
2.35463365742837e-06
5.11165853897221e-05
2.635013243842e-05
1.80768083404846e-05
2.26390013732696e-05
4.3002837313031e-05
5.91321059834858e-05
3.88228615999656e-05
3.73175678796815e-05
6.0765869626445e-05
5.02792397934435e-05
-8.57985282960558e-06
5.29887150102669e-05
4.18877960045772e-05
2.58875707682491e-05
3.73969960750457e-05
1.33831520893069e-05
5.16413322421749e-05
6.89699581398612e-05
4.62407519879948e-05
2.90159487716627e-05
4.67492278276921e-05
1.91387364569031e-05
-1.35671628785407e-05
4.49756679902158e-05
4.94512566740627e-05
3.68496652046534e-05
5.61954863171898e-05
1.36613358620324e-05
5.82929458709233e-05
4.05034222320979e-05
4.83194070620434e-05
7.99921450841437e-05
4.20060639594295e-05
4.78783243938819e-05
3.4395031588264e-05
3.2579249576582e-05
5.73628347640304e-05
4.00349583170869e-05
6.05232416276708e-05
1.1412524901824e-05
3.17756266385898e-05
1.24208976862509e-05
5.59153687963438e-05
1.09846612778493e-05
3.02536637473911e-05
3.06570792852119e-05
3.80783776062043e-05
1.53878496517299e-05
1.71475545165965e-05
3.28291443066873e-05
1.35097272233955e-05
2.80167832075427e-05
1.60589227359674e-05
3.10003730357191e-05
2.40506734640613e-05
4.85956999988537e-05
2.86243647146703e-05
4.39526310948132e-05
3.68749165120756e-05
3.36310258787507e-05
3.64968640659037e-05
5.26583476254853e-05
2.17453618677573e-05
3.98596012488772e-05
1.41955136801537e-05
5.69775016904806e-05
5.96607672413068e-05
6.16133464607027e-05
4.27198982895787e-05
6.10930023158362e-05
3.42748231763364e-05
1.98032756716711e-05
2.19079609626161e-05
6.9348321798967e-05
3.56195355590062e-05
2.92533749512061e-05
4.75670999065362e-05
3.09050161456665e-05
1.50756826393983e-05
8.75488774807458e-05
6.80981567435048e-05
6.21949474679676e-05
3.93022252834154e-05
4.8983597132186e-05
8.11137428754389e-05
9.24217922878182e-06
3.4233584438638e-05
3.13647723663792e-05
4.13142994081984e-05
3.0235804020186e-05
4.1068863378787e-05
3.48545844653716e-05
3.37082980833336e-05
1.19408225840758e-05
4.71688330759842e-05
2.27896606408902e-05
2.23059177290983e-05
2.34771007155821e-05
1.75676079286725e-05
3.55407101132612e-05
5.71647454912748e-05
4.99421880048216e-05
2.59905903002683e-05
2.3909664590893e-05
3.76956741355199e-05
4.50368409427872e-05
2.17177236056786e-05
2.90078634306316e-05
-2.22056611581587e-05
2.33435487712666e-05
5.58842706473282e-05
4.59581179996144e-05
4.45534175694972e-05
3.49530607569494e-05
4.79898417479071e-06
3.14639967337376e-05
1.92102300010987e-05
2.56844237255602e-05
2.00561137989467e-05
5.53242826376455e-05
3.7275007134409e-05
3.15286569014987e-05
1.51691799116863e-05
4.97354856780305e-05
4.82578381658317e-05
4.69258951704834e-05
2.40113784306132e-05
4.24073035266427e-05
4.3451704878901e-05
6.84482778491399e-05
4.96117590043264e-05
3.69369580576737e-05
3.47852581339093e-05
3.26625070661262e-05
7.90238994820529e-06
6.25875842873655e-05
3.942487508301e-05
2.90018907822642e-05
1.10491040875068e-05
7.12130735516035e-06
3.74813576151268e-05
3.54640300320612e-05
1.4977381963019e-05
2.46395785928851e-05
2.56674872815111e-05
6.82888567990415e-05
3.53280126560482e-05
3.36024920714608e-05
2.98391123112347e-05
3.6221867088768e-05
-3.72476798078232e-05
-1.07668806703884e-05
1.27207023097238e-05
4.92634120394759e-05
1.89423224587067e-05
4.51688107801191e-05
2.85969246160009e-05
-2.98215200682679e-06
2.14545324805335e-05
5.10133714008703e-05
2.02624369401569e-05
2.35363727115715e-05
2.38480061570616e-05
5.08040269811069e-05
6.17592045280988e-05
2.98149631526819e-05
3.88148256642346e-05
5.89185511330026e-05
5.215917001427e-05
3.45240745268119e-05
1.16877188539058e-05
3.57469429167676e-05
6.87595503674491e-05
4.03398365041947e-05
2.34487257526481e-05
4.7590338986493e-05
6.02433903400347e-05
7.45311064808393e-05
5.51500665909519e-05
4.36190155790503e-05
2.75562802590221e-05
2.82174540550295e-05
3.84624023162515e-05
4.34254116020239e-05
3.98355103945282e-05
3.02354790052987e-05
2.58789719963031e-05
3.92921743405097e-05
5.17065886548716e-05
6.33741664740122e-05
1.93158266347156e-05
-2.10359034292452e-05
2.3671996147964e-05
1.8137029327263e-05
4.90594436380777e-05
2.78959066736133e-05
1.21133243209563e-05
2.21632848562065e-05
-5.19990564408662e-07
3.22014862208252e-05
2.5641470601268e-05
1.64207450021478e-05
2.29732550005353e-05
5.84247690912744e-05
-6.33805013178099e-07
4.93414814509848e-05
2.89005972202397e-05
2.92426087894094e-05
3.57813635723771e-05
2.57657158049411e-05
3.63694573220773e-05
6.13457738112665e-05
4.02252117181531e-05
2.81789451778963e-05
5.70490853835914e-05
3.63008781900263e-05
3.65695669678873e-05
7.15934473315337e-06
1.07819324541324e-05
-3.41715938723831e-06
2.13894078855591e-05
1.93731562584125e-05
5.60481993758169e-05
3.19468073522993e-05
5.81628567832475e-05
4.55168895024729e-05
3.21978505921616e-05
1.49262904629305e-05
1.1959117955424e-05
8.17278794859469e-05
3.08598743510732e-05
5.72678227267924e-05
3.13776836645701e-05
1.98691513772643e-05
5.17324409388216e-05
4.23851982122211e-05
4.55611692640177e-05
5.94964086932242e-05
3.37933863687126e-05
3.91453442564584e-06
3.60520686697224e-05
1.17305118947304e-05
4.76960316342119e-05
1.47666319340128e-05
-9.37812929456197e-06
9.64826927271768e-06
2.31695487472037e-05
1.91307328097112e-05
3.21506334576121e-05
1.03013983819706e-05
5.47202513829082e-05
-1.26874380975861e-05
4.38740404453005e-05
-4.8743237223506e-06
6.60653475412235e-05
2.79202666006467e-05
2.48923438511138e-06
3.26960448937446e-06
1.88409735875704e-05
6.97343847220027e-05
1.76125324125599e-05
1.4471348936955e-05
5.05762452380212e-05
2.63921554491915e-05
5.7630965261398e-05
6.13390274878862e-05
3.74384273382095e-05
2.62632316498555e-05
4.58361638945452e-05
3.10847041412695e-05
4.7608066067512e-05
4.77555727934855e-05
5.66538680493366e-05
5.60666450754655e-05
4.05497385351088e-05
4.0547385839534e-05
3.9755874335837e-05
2.86111512219567e-05
3.53481238626468e-05
8.66803094635698e-06
5.48848584366994e-05
2.67660151533257e-05
1.70691322621466e-05
4.15028547732523e-05
2.30511997369647e-05
9.81172304618548e-06
3.54419304011614e-05
3.5333055189867e-05
3.27842693738078e-05
1.34596091200816e-05
2.02138741894168e-05
4.99797936763101e-05
1.00826346325373e-05
5.73419285217036e-05
6.18954262179235e-05
7.87742061208106e-07
2.07977597114082e-05
6.38020424982878e-05
2.12812584318116e-05
-4.14608811580806e-07
1.10253819617309e-05
2.61943639734402e-05
3.36953639922029e-05
-2.54776531065694e-06
3.76153754280162e-05
3.51649796838698e-05
3.10345869870797e-05
3.28358315293237e-05
2.02263869492022e-05
5.24914091489773e-05
4.49239446178116e-05
3.85826830218183e-05
5.22669775546196e-06
3.09101307533983e-05
4.44181794160445e-05
4.16630351598788e-05
8.64310957380017e-05
6.17798195964772e-05
1.51096379699092e-05
2.29814327599758e-05
1.52221977648388e-05
2.38740273079412e-05
4.31584246832779e-05
4.43658297016093e-05
4.0284971320286e-05
4.51420038710051e-05
5.45256836224187e-05
3.99126130613362e-05
3.09900360066028e-05
2.45512875660843e-05
2.83235272051556e-05
5.59696172964635e-05
1.79354375234165e-05
6.09616992998048e-05
9.04336770945771e-06
2.80594472026037e-05
3.64856386514924e-05
4.09519569565903e-05
1.80118582415027e-05
3.46690874204806e-05
2.80538253560998e-05
5.88103646586182e-05
5.41797040054566e-05
2.84859771220165e-05
4.47056574178386e-05
6.93536696996998e-05
1.65584264602144e-05
6.21438018115733e-05
-4.08104686351999e-06
3.67472786603181e-05
6.9301707273808e-05
5.48597204273796e-05
3.48264814486596e-05
3.14931448828177e-05
4.10513660006206e-05
1.69388782815095e-05
6.1547546213953e-05
9.82178451532527e-07
2.31835709747093e-05
5.30672700407795e-05
3.88139001771025e-05
4.71864577585466e-05
5.34570684500264e-05
3.24959077598132e-05
-1.17703400302034e-05
7.30878675499902e-05
-7.72980982247554e-06
5.76480267630796e-05
4.98995104481555e-05
3.49042391974952e-05
1.23481915613575e-05
2.64831059320229e-06
6.98299435702084e-06
1.53500309269405e-05
8.68225418206895e-05
4.79839035299493e-05
3.52225710714397e-05
3.24355239374369e-05
2.65865700286755e-05
4.04742079502556e-05
4.15206723340125e-05
5.73278215743062e-05
6.27404669088178e-05
5.78379855528242e-05
1.17233233589367e-05
4.34617893701081e-05
4.12104962537522e-05
2.67491116321057e-05
2.84023818870832e-05
7.94007607991042e-05
1.52578321955821e-05
5.56275236550304e-06
3.86081341499537e-05
3.16721032649338e-05
1.81881090751429e-05
2.90982468449327e-05
4.95119627104871e-05
2.2673608289993e-05
4.16171679885155e-05
2.94475380646608e-05
2.74450260790683e-05
-1.56029406264894e-05
2.4680976625627e-05
3.46275081072394e-05
1.73112686353568e-05
1.8617192452887e-05
2.79132758231957e-05
-3.62459438430802e-06
6.31126872854259e-05
5.90435523472429e-05
5.01447063973447e-05
5.2400306616466e-05
3.98602915985948e-05
4.18378745978167e-05
1.80296869788967e-05
2.17202199129846e-05
4.61676808668532e-05
1.8840483180656e-05
2.67375590806656e-05
6.34714203979178e-05
1.55787765600976e-05
5.66440431118936e-05
6.61358216377453e-05
4.42652567523003e-05
6.4978807879918e-05
3.07735592831607e-05
2.72219198100041e-06
3.51928842672878e-05
1.41144341381176e-05
5.70504609998395e-05
5.05401120966246e-05
-5.85816249794444e-06
3.99977795151924e-05
3.29778617456275e-05
1.96799158250402e-05
7.43614025409507e-05
-4.28340600573127e-06
3.59804488217366e-05
3.45737931929587e-05
6.18420655762012e-05
2.90481719624143e-05
3.20034134882768e-05
1.90934144815939e-05
-1.61273786305234e-05
5.02793170519767e-05
6.33430561086659e-05
2.91330818253255e-05
7.03236998513883e-05
2.28861794802137e-05
4.26850294058252e-05
3.7678763691322e-05
1.07733248642374e-05
2.21917537065406e-05
4.28213528581625e-05
6.57854576568958e-06
2.86057909957949e-05
2.37145808251393e-05
-1.53458846401537e-06
4.37426907452457e-05
6.59664786023226e-05
2.16429770143658e-05
4.08688089000157e-05
3.7628097732267e-05
1.17675873474336e-05
5.48280265811851e-05
5.8873653447964e-05
2.48913038403463e-05
3.10924457609383e-05
1.32473535446442e-05
2.3271456971526e-05
1.33468318007416e-05
5.19841511299931e-05
3.77974417004556e-05
6.54396116901555e-05
3.64007923204147e-05
2.96497640678256e-05
5.09564593250942e-05
2.1654193869626e-05
4.68952879476295e-05
-2.28257721754724e-05
4.3267796885572e-05
-1.92593663730638e-06
1.09651122517415e-05
1.0485085281515e-05
2.14067693155167e-05
2.14803001375553e-05
2.08318957956596e-05
6.04518299642639e-05
1.71056745888494e-06
2.47977139487042e-05
4.2874237461452e-05
8.57049131290183e-06
4.1882820514781e-05
-1.62250412778024e-06
2.8033773913958e-05
5.98009461958848e-05
2.56588377071055e-05
6.28266495140391e-05
3.81417617197637e-05
4.91621488414348e-05
6.25805928332265e-05
3.07770767136936e-05
5.64524088291998e-05
3.61477695058818e-05
3.05563782525341e-05
2.06070177236011e-05
9.73603976634462e-06
6.59313823617586e-05
3.81754978258319e-05
3.2968188313229e-05
4.86660582058347e-05
6.13381424820761e-05
2.85043345845669e-05
5.22635498958109e-05
6.53959778444382e-05
2.8810898548235e-05
4.64353388146082e-05
4.0648482474075e-05
5.34683762513978e-05
3.33415989621266e-05
3.79470734438579e-06
2.3025907445421e-05
3.36493128935874e-07
2.84536259108683e-06
7.15772266793138e-05
8.0896784052961e-05
2.47441408558016e-05
1.99046375117854e-05
5.17044036088478e-05
3.43814545173551e-05
3.50699327169149e-05
2.71008601498644e-05
5.72999477036751e-05
4.09146719320506e-05
5.12867085454054e-05
5.26094982778378e-05
2.84331089300688e-05
3.26632790157183e-05
6.18315747311238e-05
-6.51310789545477e-07
4.523559076473e-05
6.9669175472902e-05
4.59567706405261e-05
4.55221440909854e-05
2.89946508919521e-05
1.16978967985396e-05
3.60782083758759e-05
5.08604007440781e-05
3.67590961166846e-05
3.53256414190614e-05
4.07100014048114e-05
3.97602367038583e-05
4.15877673862835e-05
4.67321880318617e-05
3.95519690711562e-05
2.98559740031986e-05
3.64130432358617e-05
6.27824231697909e-05
4.40210872806035e-05
5.80330412878516e-05
4.36507215762967e-05
4.91384645546253e-05
5.36591222216552e-05
4.28964932541535e-05
2.96973181487115e-05
3.37062951318317e-05
5.47039080374904e-05
6.71121892195207e-05
9.33904592732407e-06
1.8618610811577e-05
1.08740570691304e-05
2.18848590616067e-05
1.12518574655113e-05
1.88051840959548e-05
2.87203863575202e-05
-3.1844195890388e-06
3.74953326792977e-05
2.50570310900252e-05
5.92501022416144e-06
4.65985572140452e-05
4.84783254370239e-05
-2.72611658815862e-07
3.28066505038923e-05
1.69811832482181e-05
4.17646269629499e-05
1.7274545874047e-05
1.01761121143553e-05
5.21972821824852e-05
1.19413878225104e-05
3.56853613373249e-05
3.65635887543852e-05
1.32345152068227e-05
4.53019684264033e-05
4.17701608770383e-05
2.15504848513281e-06
2.83822563605427e-05
2.39517925761518e-05
4.07046226415778e-05
2.18570228716602e-05
1.14482829851792e-05
1.53206513804265e-05
-5.18100220424859e-06
7.9944887925253e-05
6.19552422211295e-05
1.87271628227896e-05
6.19761720676961e-05
6.70391547308123e-05
1.27295724560226e-05
2.34469220102453e-05
2.11615133176909e-05
7.65499023214876e-06
1.66466428166277e-05
3.16266891935643e-05
2.31802676495186e-05
3.69387696661396e-05
7.94318418540788e-07
2.61572882550454e-05
2.58805402000659e-05
1.53803196378859e-05
1.38085542182105e-05
-1.58869249064226e-05
5.74067840129368e-05
1.48769352660375e-05
3.93345060256492e-06
2.18490069232895e-05
6.75527135016274e-05
-1.0605220130081e-05
6.17870929388085e-07
7.07527889361893e-05
3.28289068166913e-05
3.98398484298252e-05
8.27901827467928e-05
3.87069172687426e-05
9.40794614691922e-06
7.81587918614922e-05
3.03951840796711e-05
4.27877590176824e-05
3.66821897029258e-06
1.47438143435835e-05
6.96965382299387e-05
3.66929455524205e-05
5.88804299071657e-05
2.07855275801881e-05
-1.71168073837805e-05
4.8965226990979e-05
4.06364928804453e-05
3.29896227351643e-05
5.97144204708109e-05
2.38006724475862e-05
3.11629087937027e-05
2.67143564926593e-05
3.42160893730347e-05
3.10146941781994e-05
2.2830904339054e-05
1.59181613437232e-05
-5.12600204875278e-06
5.2952370133579e-05
3.49121277088904e-05
2.20262016663848e-05
1.82803747539941e-05
2.56027359058722e-05
5.98307151495157e-05
-5.2604682798869e-06
4.66456150366191e-05
6.05592119856713e-05
2.30489235633583e-05
7.85519069157966e-05
3.50038367814014e-05
3.5102384981811e-05
3.00097804957041e-05
5.40679970058255e-05
4.04798183736555e-05
1.13964366500347e-05
4.02436770605983e-05
6.06355085489275e-05
4.44490089949947e-05
5.62155418991624e-05
3.22448323613426e-05
4.13439240559857e-05
7.86375712026421e-05
6.7229662687465e-05
2.37012808899828e-05
6.73363890310139e-05
1.43019132774911e-05
3.1473421848178e-05
9.70457178386117e-06
7.59342143910716e-05
4.52117162300931e-05
1.76117777817971e-05
1.37648025811246e-05
4.35592042407895e-05
4.04046560105827e-05
4.89817807418897e-05
4.25196700702726e-05
2.7181502824252e-05
7.16301954725803e-05
4.17496138514282e-05
3.41899002083702e-05
4.06958164915734e-05
2.63491424420539e-05
3.21696654800211e-05
5.71143127920008e-06
2.05860416681759e-05
8.9317733183841e-06
2.53527884201974e-05
5.88773869380532e-06
2.37239141363407e-05
2.31832749588806e-05
2.8081560045078e-05
1.31174689781715e-05
7.38230454631292e-05
2.85731433197131e-05
8.36783224357803e-05
1.54471553825069e-05
1.93524141792052e-05
3.235695734748e-05
7.79119012420283e-06
3.10182140238141e-05
3.75053458971331e-05
4.49210120255454e-05
4.83662948616612e-05
8.95428280208548e-06
1.12570757354045e-05
4.0855670457832e-05
5.31655990980875e-05
3.01620536877218e-05
3.10364301726645e-05
5.6040005033635e-05
1.37464451983291e-05
2.41373496008357e-05
3.72149482768284e-05
6.41878081473763e-05
3.88739854869688e-05
3.71662258501413e-05
3.76286283698997e-05
-3.21180088084012e-06
2.49913136545031e-05
1.91157101224225e-05
2.97777279744271e-05
4.19096396527163e-05
3.34350404473504e-05
4.68344308608379e-05
3.9181738300122e-05
4.33163782207759e-05
1.72499022260663e-05
5.10040654871426e-05
6.86602749277665e-06
5.75227617053078e-05
6.34479426376478e-05
1.62534813625827e-05
3.81013258495824e-05
1.30837407772747e-05
8.32123102950893e-07
3.81383167541712e-05
2.94786783873478e-05
2.83450337662924e-05
6.56850706889813e-05
3.80082923504208e-05
4.35892751559049e-05
2.34066467623693e-05
1.20054854735727e-05
3.4939958649104e-06
5.53130693739695e-05
1.29381798491783e-05
3.18547297964619e-05
2.04074323796536e-05
-3.20817302659389e-05
2.0294701735328e-05
5.02771331295805e-05
1.59524179542591e-05
3.70831037195568e-05
6.71061032141377e-05
4.90459716246283e-05
3.55939510688921e-05
2.10040268027897e-05
5.66869606306354e-05
7.13245383818272e-05
2.45668471850137e-05
3.02112943159907e-05
3.32779787722849e-05
3.24382971201104e-05
3.51570764394e-05
4.47255273407885e-05
3.26367319715131e-05
4.55557360354828e-05
4.84235568563944e-05
6.04710571845234e-05
7.06067606240104e-05
3.92182961269206e-05
1.62261109297972e-05
1.80648866121602e-05
2.58763395627401e-05
5.8657282691845e-05
5.28928344141241e-05
2.56578366050746e-05
6.27388703694383e-05
3.95285442424295e-05
1.06130589650861e-05
1.29846069024722e-05
2.86474000587407e-05
6.82177603975303e-05
1.23507778477637e-07
5.11515920385255e-05
5.43317948105989e-05
2.46133316460858e-05
3.1479658768706e-05
7.15749650319623e-06
8.25111079060728e-06
-1.16436949129823e-05
1.28356693717372e-05
4.31341841522594e-05
5.69780172273586e-05
-1.69404149903671e-05
3.67644486874631e-05
-1.01052887950631e-05
1.10454639220956e-06
4.63711958941776e-05
-8.82176350043951e-06
5.18016428981413e-06
-2.34016353081609e-06
6.34327106992673e-05
8.64838545459697e-06
5.1038925552197e-05
5.50796909716472e-05
4.63589921199278e-06
1.72671045056464e-05
2.68921250703349e-05
2.03617702416135e-05
3.71215835415505e-05
7.28559229245208e-05
5.90161725116074e-05
1.89302788482728e-05
4.65215253700534e-05
4.57702849806476e-05
5.5779325413883e-05
-2.55346720675841e-06
5.69539080501139e-05
5.49096174200724e-05
5.87486200551258e-05
3.57592939510219e-05
2.23660654430105e-05
2.50339945658591e-05
2.94963131763843e-05
2.62391126775525e-05
1.37655947648997e-05
3.04306120811402e-05
2.0524524094911e-05
2.15525390142721e-05
3.86632854848981e-05
8.29330372549223e-06
2.20651975038472e-05
3.92074682088876e-05
3.09476764845875e-05
4.01158577308176e-05
2.59726033431387e-05
5.32641484046095e-06
9.23940490728439e-07
1.87372285814953e-05
2.80528814062314e-05
1.65516160879688e-05
7.43007580126791e-05
6.25792784452517e-05
6.82219659254689e-05
5.23130061728431e-05
4.70384906379011e-05
5.18959854928203e-05
1.56909876034043e-05
2.57210222959798e-05
2.30709369548982e-05
6.59288715377978e-05
2.25587748603808e-05
5.12870884940492e-05
5.05274740822188e-05
4.41647809168122e-05
4.11757672983906e-05
4.81963489999104e-05
6.55600058570209e-05
5.9819977771979e-05
5.56572537176339e-05
-7.19435362260497e-06
5.20599964139876e-05
-9.0048393984233e-06
4.02611795230357e-05
2.82148709567402e-05
5.25870307849122e-05
1.66856032501238e-05
1.21079525577237e-05
2.00167249746888e-05
4.045891286491e-05
1.01785989303094e-05
5.19569781729589e-05
4.1279151496304e-05
3.48289472822175e-05
5.39479525464623e-05
1.67222994224874e-05
2.9501507314128e-05
1.18355077217491e-05
1.09364718331891e-05
-6.00730780268505e-06
5.07429696026531e-05
1.29430538196182e-05
3.22580384745395e-05
-4.20806860203398e-06
1.52293596567479e-05
-3.22409235070489e-06
4.26842858819386e-05
1.56142620193441e-05
3.411818188658e-05
1.0762151861693e-05
2.71358448709434e-05
4.08816622297955e-06
3.0464668134267e-05
5.42539802992855e-05
8.69361746607608e-06
1.93530321072939e-05
4.68780866644239e-05
5.96413003280357e-05
2.00200548610574e-05
-2.3991244990384e-06
3.92759011678316e-05
6.0477517917099e-05
2.61735949394813e-05
5.59401215732809e-05
3.26698923242017e-05
-6.8540115904701e-06
3.85050970441244e-05
4.08852557297863e-05
4.70206957434228e-05
3.03032527736448e-05
4.84287095478442e-05
7.47311915247561e-05
3.8353754389646e-05
9.24789041443044e-07
1.41270220839287e-05
4.65347703559165e-05
5.26136478345517e-05
-4.52114953406259e-06
1.98637969346955e-05
2.40000499968346e-05
3.35833713043058e-05
3.27250994748649e-05
6.04260443179062e-05
6.16676448686556e-05
5.15546160655751e-05
1.29893115824299e-05
2.93131216643272e-05
3.77688058513225e-05
4.63317731547578e-05
4.09660533538926e-05
5.07155810684318e-05
3.49282984703665e-05
2.72988683959329e-05
3.06695278486633e-05
-1.30338330282223e-05
3.55038714362159e-05
4.67586389364402e-05
-3.71653295940113e-06
4.2466140822091e-05
2.52088146039408e-05
2.52159601383992e-05
3.78158741684596e-05
4.76923598481352e-05
8.08627547454442e-05
6.30733803515032e-05
6.38698106599647e-05
4.59868371012432e-05
4.72105103177349e-05
4.63856939629018e-05
6.71036039418304e-06
3.4016420191232e-05
2.00905735971445e-05
2.48657363721333e-05
4.89156551558565e-05
5.61932125311449e-05
2.2651812769146e-05
1.64524498216823e-05
3.23872654974835e-05
4.02563986128604e-05
4.25734049876069e-05
2.39636822976012e-05
3.52652103624782e-05
4.85531970560071e-05
1.37816278834546e-05
6.42072099101986e-05
1.60602653111505e-05
3.19881266991244e-05
3.02370718116811e-05
2.47703010758662e-05
1.74943565767774e-05
9.16540815321493e-06
5.96154382147226e-05
2.04409680424825e-05
6.22058249414225e-05
5.30578902331254e-05
6.49606184865945e-05
2.95706394246453e-05
2.79085594238049e-05
2.23979964214548e-05
5.83845019685697e-05
2.2246140871286e-05
3.70747056476615e-05
3.07538772493533e-05
5.4967367998616e-05
-4.30600360244036e-07
2.77962042900228e-05
6.25963971765847e-05
5.44700464718903e-05
5.53674041697478e-05
1.55872901371225e-05
3.02191362483186e-05
5.23204881495303e-05
5.31555662572489e-05
1.68153169279781e-05
5.42919830159988e-05
3.73092148984207e-05
3.32921214760642e-05
2.60555040082071e-05
5.97619339764394e-05
2.907151235178e-06
2.00452547633312e-05
1.17343248305216e-06
1.60086119230952e-05
3.42192566430961e-05
4.5930626913557e-05
4.65541108182552e-05
3.84362973006698e-05
4.40260167412706e-05
5.7259701216801e-05
3.11342089333679e-05
3.62867572199228e-05
9.70234923502257e-06
2.00051095370336e-06
1.42375976885958e-05
3.18886420174294e-05
3.78753923374329e-05
4.10425613301825e-05
5.05890607668159e-05
2.08821453824798e-05
1.83696722712607e-05
4.55597982180217e-05
4.48482141622799e-05
1.78001247592317e-05
3.25266880806142e-06
6.08941922094642e-06
3.8364841592021e-05
7.49831772293953e-06
1.55884550586845e-05
3.00668973728533e-05
2.03999429729962e-05
5.6289844327103e-05
2.28716808257812e-05
4.77220059097573e-05
4.83287624867341e-05
2.73687635129171e-05
5.37458276916113e-05
3.88704994274308e-05
-3.31550581313637e-05
1.45566809906462e-05
1.82518584790087e-05
3.78433034512665e-05
5.31185160770236e-05
1.0578975267468e-05
4.93216717046502e-05
5.14865406513486e-05
3.81672188486482e-05
3.92173266140257e-05
2.23996917872773e-05
2.34388340405338e-05
5.80620540609253e-05
1.56732143450317e-05
6.84935136763132e-05
3.36933803384106e-05
2.78674262232873e-05
3.15612150389097e-05
3.40332588963046e-05
3.48459639410036e-05
2.61473940092375e-05
4.10793577173771e-05
8.07690979088279e-05
5.28004575059595e-05
1.68400348129483e-05
2.71575006221263e-05
4.01195215943605e-05
5.53676604111405e-05
2.57594169435083e-05
-1.79020816169758e-06
3.38183302811941e-05
4.21852608645716e-05
-1.18543540715874e-05
4.94094595929119e-05
2.1162629813415e-05
1.08498599646376e-05
2.27818968513113e-05
1.93532937567147e-05
1.6435090191567e-05
2.98537147847415e-05
6.07740239643303e-05
1.71204607254685e-05
3.775478099689e-05
1.1794640165953e-05
4.83315893475153e-05
4.51805196249641e-05
8.03709939415519e-06
1.8264908536302e-05
-1.50516437394263e-06
2.32674534301284e-05
7.04880319450202e-05
5.37501519171259e-05
1.48209256989263e-05
6.51477198111413e-05
3.05951249056862e-05
3.42523512270925e-05
5.34357652433309e-05
4.62939874746309e-05
3.34632659979933e-05
4.5250927025068e-05
3.62216647734532e-05
4.12931486615048e-05
4.88475944374082e-05
4.86484052023858e-05
1.84186237089445e-05
6.81192800238129e-05
4.9861081437196e-05
4.79281324819497e-05
3.50951386200779e-05
2.84665760453536e-05
6.66343518621515e-05
4.79780342797016e-05
-1.7264228932438e-06
2.61696741399252e-06
1.58376827196095e-05
1.20799046753208e-05
1.31560765259312e-05
1.48863159644547e-05
1.17834886122894e-05
2.9872708423837e-05
-4.22088463507329e-06
2.48430806357449e-05
6.0735777421649e-05
3.28072413370639e-05
4.71770504719561e-05
2.3119198965971e-05
2.51485925785035e-05
5.22183728786425e-05
1.41825286402574e-05
4.63575978804986e-05
1.30867630491841e-05
5.43406208674483e-05
8.30803855540592e-05
5.26238109074837e-05
7.28753213255505e-05
1.81997280890368e-05
3.37151570797519e-05
3.59622393368112e-05
4.8799204050377e-05
5.85521267977203e-05
7.01846857545403e-05
3.86992363186629e-05
4.74642810173594e-05
2.76696263239531e-05
6.71943200644847e-05
2.34326595998038e-05
2.13048429342294e-05
4.65410568807282e-05
3.39122071981013e-05
2.68290681232234e-05
3.0156106202994e-06
3.66422565391759e-05
3.03475783806916e-05
5.48466174988573e-05
3.175658850286e-05
3.39273763946985e-05
6.01986679064703e-05
3.36799419932367e-05
3.6806258198516e-05
3.51479836303926e-05
6.86672703374965e-05
-1.22490618030284e-05
1.68238463257045e-05
4.58916783205756e-07
2.7151896795983e-05
3.63023596667625e-05
5.33760095291488e-06
5.00999233575745e-05
3.79831159966274e-05
1.43031903219685e-05
2.45437306794764e-05
5.60306604985619e-05
3.64356952049101e-05
8.31084366473246e-05
3.23597657760986e-05
2.2677663964205e-05
3.77744779296456e-05
4.22957896259469e-05
5.31642319165797e-05
2.49817808902158e-05
5.25110340710902e-05
4.98220924811155e-05
4.19626754494392e-05
3.80295798976794e-05
1.51786140414657e-05
3.73652682738198e-05
5.64945444707585e-05
3.43869390039335e-05
6.2678319487874e-05
2.40860166678258e-05
7.83053510387262e-05
2.05215615155303e-06
2.99233156788346e-05
5.49203399989959e-05
4.48486296060606e-05
4.09988276246239e-05
4.08804519949776e-05
1.14753183947183e-05
5.99964888760235e-05
4.31993924426013e-05
2.41114387428631e-05
2.70644949413393e-05
2.38553647336651e-05
-2.25400044000611e-05
9.6272319127278e-06
4.56743184349343e-05
2.83396337520772e-05
4.18168034714959e-05
3.00476470503135e-05
5.20608262710852e-05
4.48585373382962e-05
4.56538706432647e-05
1.66563959545338e-05
2.75214341187341e-05
2.84650239808287e-05
2.19258117884326e-05
9.7565209670682e-06
5.76202051084114e-05
1.5735284422787e-05
6.20765162978257e-05
5.20876898466041e-05
1.31744664793693e-06
6.40443078167855e-05
2.54993466016894e-05
9.4915648722088e-06
1.99503837394246e-05
2.65096087642065e-05
3.07242509155549e-06
6.26730044821016e-05
4.29932475455375e-05
6.24876555755635e-05
4.32529366402665e-05
2.1722925586799e-05
2.93021783577296e-05
4.25863853081238e-05
3.03921915199503e-05
-2.21521292416848e-05
3.51049635897845e-05
7.01503935674274e-05
2.52472037937588e-05
3.8763807642007e-05
3.96568365863276e-05
4.98570486535962e-05
6.46485473795272e-07
4.37116719280133e-05
6.03042613259498e-05
5.72052709396925e-05
7.05017505703838e-05
4.03586251991781e-05
6.25765878632057e-05
2.53116042060381e-05
1.93089491174126e-05
1.25309144974943e-05
5.32462578586326e-05
4.65284044540001e-05
3.45816918414667e-05
4.76541300292568e-05
5.08340550495291e-05
2.50017976757038e-05
3.95979392604966e-05
4.25842311030746e-05
5.87365142200691e-05
2.45132180314513e-05
2.70222302960893e-05
4.19893749598013e-05
3.84221086471852e-05
3.2500056928161e-05
4.1896723829418e-05
2.03033042492323e-05
1.16929653207064e-06
4.27086070971478e-05
2.53326304298035e-05
2.76272776052169e-05
3.50692018253711e-05
3.39414525250704e-05
3.14853764639436e-05
4.43176322653241e-05
5.7113084545638e-05
3.14414978069844e-05
2.9458103760963e-05
1.03067594290662e-05
4.14801633294645e-05
6.45697824919407e-06
3.9185067340964e-05
2.30494345634996e-05
5.98529714892026e-05
3.06641046342841e-05
1.37577613908605e-05
2.75310916519071e-05
5.44395157526911e-05
4.78154338192431e-05
3.5593975780687e-07
7.63066238566414e-06
3.77933573938379e-05
4.39220028363096e-05
2.99663339048401e-05
1.59984274528738e-05
2.86972819845285e-05
7.0445411024018e-05
4.59660328697664e-05
2.12521147144633e-05
4.15381444695279e-05
1.60299132491822e-05
3.6380794338163e-05
6.1082087557233e-05
3.12821846242823e-05
1.16496223292417e-05
5.31393920554256e-05
5.08071081679347e-05
3.74705562998242e-05
3.36501150723126e-05
3.97431953891651e-05
8.44610490750253e-06
3.21708950523856e-05
4.30943523566862e-05
5.03672125201526e-05
2.69225822467573e-05
1.15157157538291e-05
2.19408476549604e-06
1.26896994512553e-05
5.0826995116315e-05
4.4159113669031e-05
1.49472118190099e-05
1.78036151548657e-05
1.84467320892247e-05
3.46674717900168e-05
3.83593022576892e-05
6.99897109483058e-05
4.36098461877993e-05
3.71554256802174e-05
5.56312630365061e-05
7.00011060585396e-05
2.13553295044202e-05
2.811539437672e-05
6.53712640644915e-05
3.60611123030944e-05
3.84746665334979e-05
5.69779398140284e-06
4.40569138756053e-05
1.90792418971863e-05
9.80006405584664e-05
3.69849437170773e-05
7.24358571956891e-06
5.4104813170772e-05
1.53832381511759e-05
4.0859979170024e-05
4.2950793404111e-05
3.0858975852511e-05
1.51231875968933e-05
2.3225445894887e-05
1.87093407909913e-05
1.67641006140036e-05
2.23723510157972e-05
2.07443986603224e-06
1.39978876772749e-05
4.44196071447433e-05
5.57781576200694e-05
2.88932552389542e-06
2.52106274924617e-05
1.30671373795199e-05
3.91637502669649e-05
4.02223867820611e-05
3.71018051367816e-05
7.93673504346277e-05
3.7185897432818e-05
1.6711601543177e-05
2.40676690204879e-05
-1.71453078222568e-05
3.23195802159461e-05
3.71353990982319e-05
1.67506654206449e-05
1.12069194661624e-05
2.50053561522239e-05
2.60322879535955e-05
1.7881964616267e-05
6.30573204281921e-06
8.93913702027017e-06
5.57528145762834e-05
5.18574030210657e-05
4.14324914681119e-05
5.58205455912899e-05
6.00356981187541e-05
8.19154302635519e-05
2.06962583914226e-05
4.89875032905289e-05
6.16687766826745e-05
3.96370533447788e-05
5.3965621532058e-05
4.81471790086026e-05
8.18043998079366e-05
5.19749476425248e-05
1.24814791784488e-05
2.46655499840143e-05
2.47509630328808e-05
4.76047060119233e-05
5.04578447053218e-06
5.67159921651504e-05
-1.19091613871206e-05
3.77737852571534e-05
4.23544687045393e-05
4.20589976006617e-05
4.40500146831865e-05
-9.97376209904699e-06
5.99524162464579e-05
4.90555003546138e-05
3.94999339266753e-05
4.41030912054637e-05
1.39992112229705e-05
9.84485541428223e-05
3.1076766934288e-05
1.31147132656254e-05
3.95775536952557e-05
5.32353261774499e-05
6.7740101144408e-05
4.21561922720163e-05
4.72142329113521e-05
1.18716436286236e-05
7.60640776991148e-05
5.16995396665877e-05
2.31442014815514e-05
4.58614289415341e-05
4.79394397227485e-06
3.50886522063198e-05
-2.22745546866309e-05
1.71287937204637e-05
4.55097707271874e-05
4.67709705816549e-05
4.04655821710833e-05
3.03991973790647e-05
4.71045450191687e-05
3.63143571233852e-05
2.15980723481402e-05
2.75931710191371e-05
7.75039445692271e-05
2.49618058307599e-05
9.01616373411464e-06
7.25303919814671e-05
1.92663223884742e-05
3.76681616318198e-06
7.56249190036782e-06
9.31755692118368e-05
1.42310196069444e-05
2.98514714011754e-05
6.2290689404732e-05
4.91595423910401e-05
3.57198839490734e-05
3.40582661112573e-05
5.8799215837393e-05
4.27397633384879e-05
5.98221793884376e-05
-1.1869692770855e-05
5.95441513483188e-05
3.41047630569221e-05
6.06186375313453e-05
5.05348698830255e-05
3.18068863999024e-05
2.04403873242203e-05
3.63358580560769e-05
5.06351274538693e-05
2.94461145684147e-05
3.79893824837027e-05
5.71273355177066e-05
4.91077547765039e-05
1.01026926807988e-05
3.30040591899541e-05
3.03704832876859e-05
1.62381412727359e-05
2.20278667207992e-05
2.718023985927e-05
4.80024910478156e-05
3.92529305872246e-05
-2.36530626053586e-05
7.59638814639992e-05
3.64509331889748e-05
1.7446029762057e-05
1.8032717250089e-05
3.70639582494279e-05
-2.3473638047308e-06
3.78312648581404e-05
5.75456245704951e-05
2.14777798207635e-05
2.1776785780301e-05
1.7547651734487e-05
5.5946226841371e-06
6.46447141449057e-05
4.01346448424598e-05
4.30898079768696e-06
1.00992233080969e-05
2.03437153512904e-05
3.44543585240171e-05
5.6090649062598e-05
3.21072256950152e-05
2.06306664517542e-05
2.04852739365674e-05
3.2293028803032e-05
4.80977202813267e-05
4.01045897366843e-05
2.46591252297469e-05
5.54233033691449e-05
3.74374983608427e-05
5.4219949255083e-05
5.59581570442001e-05
3.92400096535345e-05
3.25429935367904e-05
2.20125272815251e-05
1.49682588974647e-05
6.17111218940589e-05
1.39201233588291e-05
4.98416969704979e-05
2.36006551816769e-05
5.90872845962127e-05
4.61143582032677e-05
4.79339645668097e-05
2.75686582974929e-05
3.94434536579734e-05
4.00214884421628e-05
4.46835460612625e-05
1.86139141477213e-05
1.4754328769415e-05
2.49960660528476e-05
4.56736609128652e-05
1.03465463321998e-05
2.60289080057057e-05
5.23395871239784e-05
7.26205001102178e-06
2.69811669344337e-05
3.41948389044984e-05
3.91709237976154e-05
3.41395464345458e-05
4.68658662753412e-06
1.13992601466372e-05
4.33093017684126e-05
2.66785571346649e-05
2.19501905402861e-05
1.85853895568376e-05
5.34127133766744e-05
6.38333964015539e-05
6.61549066928017e-05
5.83988363974615e-05
3.71647493443829e-05
3.97495687078674e-05
4.28840002693267e-05
3.41170081030758e-05
8.14386831525154e-05
5.18269343779872e-05
2.98944752312747e-05
1.3013205913209e-05
4.29585471094097e-05
3.40607971287209e-05
5.62638700812362e-05
5.11376073131931e-05
2.33913015970398e-05
3.32786384641937e-05
7.38440141960621e-05
2.03557285451659e-05
2.71225665457582e-05
5.41058841717108e-05
4.83215098046265e-05
6.19185197607681e-05
6.90849714728672e-07
1.87776617682081e-05
2.21922288567231e-05
1.34219265146452e-05
2.18947210368822e-05
1.1856755517696e-05
3.71273827659967e-05
5.92228613554684e-05
4.39806832481782e-05
6.14584237731551e-05
5.06129071283195e-05
1.95513849791199e-05
2.27701681701386e-05
3.856077695431e-05
2.36465389727319e-05
4.33615551272209e-05
4.23812063485454e-05
3.76912070545646e-05
7.85054459334934e-06
2.02767655573915e-05
4.03577637278583e-05
2.40073049558078e-05
4.24341023720634e-05
3.8024848539676e-05
2.84105656686304e-05
7.94242940345738e-05
6.32933898328329e-05
6.01035873874535e-05
3.94626992215011e-05
2.72330056007099e-05
2.73591595784266e-05
3.99968056031368e-05
5.76450220097357e-05
6.09646736401983e-05
8.19213965587662e-05
8.51187054886201e-05
4.59578503937017e-05
6.40096868069049e-05
6.03353999028468e-05
3.85347071199489e-05
4.32410647753482e-05
3.71397968510935e-05
2.99998317440082e-05
3.42475096209471e-05
2.69557923146263e-05
4.19244021767666e-05
3.69647423831652e-05
2.15282706741323e-05
7.05176951238964e-06
2.85393209829606e-05
-3.35583857016079e-06
3.42146677673354e-05
3.73376429253166e-05
-8.7553623916166e-06
3.87797727898937e-07
4.34626135844969e-05
6.33829499144113e-05
3.59811729762109e-05
5.11584095910948e-05
4.42273635505232e-05
1.60255056869457e-05
2.25889410322077e-05
5.92833151495505e-05
3.09864437081567e-05
4.08333095686988e-05
3.2372244825722e-05
3.35047053556145e-05
1.51087208118866e-05
4.17661681515176e-05
1.3017752923342e-05
3.76191065281145e-05
6.66574757117539e-05
3.03430811657704e-05
7.76039230572676e-05
3.08112438480769e-05
4.64410105826714e-05
5.76919136155929e-05
7.20075810566349e-05
7.74402582585955e-05
5.46065022378416e-05
3.87286702073632e-05
9.22042322723257e-06
5.79297418650589e-05
2.93447826824689e-05
2.83782404498455e-05
3.01643836466046e-05
2.88539958730475e-05
3.32438600848527e-05
3.45453260860108e-05
3.00568953500768e-05
2.1863736993914e-05
2.53198214030669e-05
5.06584920893033e-05
2.82817367692014e-06
5.45479645448758e-07
1.57674406310125e-05
-9.3836568571586e-07
-1.31696803996311e-05
4.34625493076471e-05
2.75473952250747e-05
3.68406087689547e-05
3.92417673382954e-05
1.5063787000693e-05
-1.01676829327998e-05
5.9089020132243e-05
4.81320247703084e-05
7.12779540705583e-05
1.66892807750504e-05
2.93950144498853e-05
2.37089749580646e-05
2.87014334954208e-05
3.95490369136276e-05
5.95352584357233e-05
3.59336961769827e-05
3.28958575350855e-05
4.76881270727252e-05
2.73705088126965e-05
6.08435992288054e-05
1.19019683917021e-05
2.07675591830112e-05
3.29492351310377e-05
6.01879195530499e-05
3.35659569472557e-05
2.02660468763893e-05
3.84784014991251e-05
6.18758741459321e-05
3.78179651343951e-05
3.47057097607989e-05
2.89866080000065e-05
9.26552527104186e-06
5.09376617586001e-05
6.39643163737318e-06
1.30395439033807e-05
2.19425531383583e-05
4.10866783899597e-05
1.52566159013175e-05
1.35795824153574e-05
1.66698251698236e-05
-5.71362203425886e-06
-1.22057689201999e-05
5.08211398392602e-05
7.06341896035834e-05
9.60456385354768e-07
9.41333648187812e-06
4.77388704172307e-05
2.75310802905259e-05
3.44935447480631e-06
2.67643398330338e-05
4.20027668599439e-05
3.22196746571463e-05
7.0050649925186e-05
3.52623812498579e-05
2.53820573723929e-05
2.68188206351074e-05
4.05542620946278e-05
1.18157016288126e-05
1.78271007234693e-05
8.89540382167573e-06
6.29041021792089e-05
2.92742363924443e-05
3.50593566883075e-05
4.1366251606087e-05
9.66446706557396e-05
3.51205697128253e-05
1.28200249118476e-05
1.9478603364238e-05
7.79550065362703e-05
7.3605108858191e-05
5.1291396927416e-05
2.06208027253044e-05
2.43289211894442e-05
2.80586084158658e-05
4.41755805440786e-05
3.17939436850184e-06
1.81461426411026e-05
4.6224780819876e-05
3.3641745338183e-05
3.62814496898788e-05
2.58174598168929e-05
2.30029380163315e-05
3.43232709602335e-05
1.73348729616952e-05
3.57274994119128e-05
4.9556613005075e-05
3.48856584532595e-05
2.59610707640611e-05
4.11969637672276e-05
2.13581249672913e-05
2.34898547627564e-05
2.07024718756426e-05
2.83566452310881e-05
4.02545800726062e-05
3.95399358153123e-05
4.29855538907904e-05
3.54630109510657e-05
2.3081407644534e-05
2.72003815185228e-05
5.04499552276505e-05
1.39794372965113e-05
3.32951909407845e-05
2.30588828341812e-05
2.37277886387462e-05
-2.30871992902982e-06
4.52735022070106e-05
5.86010454783585e-05
5.47842888028879e-05
4.25183773948548e-05
5.55324689602809e-05
4.15205251932847e-05
2.94615477283211e-05
6.93360975781438e-05
1.02543981442845e-05
2.20549315856165e-05
3.47979223460334e-05
2.7613923366594e-05
3.91426182733748e-05
4.23616319704908e-05
1.807852297347e-05
3.88944441198637e-05
7.86332469831061e-05
2.19015552696099e-05
6.52682675997155e-05
2.23599616163733e-05
5.79545629421411e-05
4.97955069004988e-05
4.71967909997423e-05
2.97585560419188e-05
7.70007123645138e-06
-8.39759991231975e-06
3.57306363121736e-05
1.95652815169473e-05
1.13029249211141e-05
-1.57981743474609e-06
3.04172417835397e-05
-1.69879100242149e-05
3.75513687430703e-05
1.90220760297173e-05
6.05480395596291e-05
2.08685005947626e-05
1.08462324176631e-05
3.35351339127296e-05
4.70939922926846e-05
5.4946977519931e-05
7.20127897450717e-05
2.30145054956142e-05
2.06362943800646e-05
1.83484137751953e-05
3.35628747403308e-05
2.30129669139395e-05
3.44899580476106e-05
4.75461097509786e-05
5.78143637669543e-05
1.97515515751131e-05
4.71291429306047e-05
6.29072411607084e-06
2.99712681156615e-05
4.11362169523602e-05
4.30568011293157e-05
4.2268138073342e-05
3.82282376789683e-05
4.62799037938054e-05
4.53038184973361e-05
6.06881493601817e-05
2.51952738006489e-05
2.23341738155912e-05
4.03145802699769e-05
2.91357487451171e-05
3.44948216079281e-05
2.89940129571924e-05
6.47079130492751e-05
3.78863636529095e-05
2.24123633323036e-05
-1.67960105311996e-05
2.30175864444653e-07
7.43732115602862e-05
4.67803627921024e-05
2.30807086804989e-05
3.71043098391201e-05
1.34762613566246e-05
5.37375705914861e-05
4.63996354281174e-05
2.26581187575902e-05
2.65108368457144e-05
2.62199859340382e-05
1.21316526312415e-05
2.05772616006704e-05
2.30280747161078e-05
-2.64805252097319e-05
3.82881880310623e-05
-3.53474002932072e-06
1.38174044718498e-05
1.95280018990812e-05
2.34872779317511e-05
1.39511813439875e-05
2.20160275660763e-05
2.55769978438047e-05
4.07599660458119e-05
2.7404298564117e-05
3.57409358858102e-05
6.21468603085835e-05
2.81236478037959e-05
7.05565998308845e-05
6.54197865980264e-05
4.05845269640795e-05
1.66704601398657e-05
4.67215836591905e-05
-1.38078035165184e-05
1.21046291340326e-05
2.22469925837071e-05
4.98288776142664e-05
6.54409546214125e-05
5.62461450222078e-05
5.33291985139012e-05
4.5748940400605e-05
2.84658500363594e-05
5.70951780296986e-05
2.40217468737811e-05
1.40846564639077e-05
2.69594609873752e-05
3.76023581205524e-05
2.99770620982563e-05
3.75180515760147e-05
3.9109334055979e-05
1.3874334584586e-05
1.0656569251127e-05
4.84993949161951e-05
3.93488610661455e-05
2.7343555676485e-05
3.15368698177746e-05
3.46703420205472e-05
-7.67766628416601e-06
2.30317342975882e-07
2.93632936701515e-05
3.00801071253234e-05
1.74234206102201e-05
5.17637234660474e-06
9.01361548752102e-06
1.07975985808043e-05
4.86164689986948e-05
3.10910702772107e-05
7.07380781455144e-05
4.84043805646578e-05
2.73133370097839e-06
2.87009159216828e-05
2.06558675434327e-05
2.12666935082806e-05
1.42782457553301e-05
6.92304824184328e-05
1.92151506198566e-05
7.05172713901669e-05
3.89289509900994e-05
7.73381537222457e-05
-2.29449731593935e-05
3.9411388965503e-05
7.05455092924447e-05
3.20338578997752e-05
2.06667075843666e-05
3.2880290759509e-05
1.82298631869419e-05
7.98482467950741e-05
6.79441225945475e-05
5.48500688351529e-05
-1.93450888227407e-05
4.44230849835957e-05
2.89759895154061e-05
4.27609934179444e-05
2.43891175932913e-05
5.35350340694765e-05
5.89035171534029e-05
-1.24733479320053e-05
3.78310217146495e-05
5.48750164366115e-05
3.8660686356141e-05
3.29279469501608e-05
4.18544225542314e-05
3.33914582778928e-05
-5.45823452376398e-06
4.56008391030355e-05
5.61221425763708e-05
3.88590486335965e-05
2.73940473382081e-05
6.91081824489527e-05
1.84504425286308e-05
2.14142279366951e-05
4.69748889123335e-05
2.86286721696555e-05
5.08672005689963e-05
3.71262000274958e-05
1.7901845980657e-05
3.48799432992245e-05
2.48044400850856e-05
4.76919747509296e-05
4.51776285712395e-05
3.29039699883913e-05
5.60449925693936e-05
4.1601862642183e-05
6.16536416423087e-05
3.41723819031612e-05
5.43676293489892e-05
3.95316854197976e-05
4.47858611177934e-05
3.30079165791019e-05
2.89624281849743e-05
3.57391426303869e-05
2.5364505460431e-05
4.78368419553219e-05
5.33417749553472e-05
6.91569350269218e-05
4.13534215198003e-05
4.25961884421637e-05
3.07607275769899e-05
3.70088807625258e-05
1.03596028302791e-05
2.73090485189284e-05
2.44466049247914e-05
4.04582207201516e-05
2.63295996616603e-05
3.1606409305375e-05
1.0895607218771e-05
3.4933243191813e-05
7.58504190186406e-06
3.51331906845233e-05
3.29813206980725e-05
3.83602990213273e-05
5.9660927692639e-05
1.93804904836982e-05
3.63626014223971e-05
-2.97168994431249e-06
5.07305370406893e-05
4.38359584844635e-05
3.73563244727225e-05
3.22402920196275e-05
1.83751668099682e-05
3.33958515081647e-05
5.72747426122904e-05
2.66732055467216e-05
4.07909725273131e-05
4.95253689950305e-05
3.56333861749217e-05
1.44503577347343e-05
3.38189829818862e-05
2.98477707428913e-05
6.12101226472035e-05
4.7169739271563e-05
2.56329729420595e-05
4.70229606269257e-05
3.83451925115969e-05
5.92800690915922e-05
7.65629924804017e-06
5.57998677790631e-05
6.84675704924688e-05
5.04565126071376e-05
3.8167658404506e-05
2.11630878818466e-05
3.90881915142635e-05
1.86369793556639e-05
3.83237441716748e-05
4.50964115152077e-05
3.70601762531231e-05
3.28581483120887e-05
3.06206623317106e-05
3.29939024667238e-05
7.57702556834169e-05
2.79634296496979e-05
4.34421215175696e-05
1.37220561260048e-05
4.87778428498084e-05
6.17523638682583e-05
1.98151024920024e-05
1.07851110727352e-05
1.20578796205701e-05
1.06586131763386e-05
4.96018637068402e-05
1.61531245213677e-05
4.78663375084476e-05
3.94749604294176e-05
2.88285517991177e-05
1.95972814949687e-05
-8.62256140777042e-06
3.25338923925695e-05
2.06834213995617e-05
3.36013543887048e-05
5.38905125525897e-05
4.10209444229566e-05
4.37130031959531e-05
4.02584261961439e-05
-5.12763128330642e-06
4.19257277937015e-05
4.00263303408323e-05
3.80318002972543e-05
7.54195509307488e-06
7.8741084602929e-05
3.76092106559361e-05
5.77947543099524e-05
6.88712450859111e-05
3.66030567953027e-05
5.01755786731264e-05
3.26197282575268e-05
5.10856225291042e-05
3.6700469944391e-05
3.79145646262914e-05
3.54639940623257e-05
2.59540710772786e-05
3.73272221890274e-05
8.8587315599755e-06
4.90080909931862e-05
3.33940600060342e-05
1.30571437427686e-05
3.1439390877897e-05
3.53737362775787e-05
5.20047554406477e-05
8.18244991805749e-06
1.39921698252346e-05
4.09999189994739e-05
3.67982019640463e-05
3.28922914450398e-06
3.81071206629117e-05
8.51136651426767e-06
1.8134429256142e-05
5.19612468805502e-05
2.75274341120584e-05
2.63930888962453e-05
2.26565623872649e-05
1.70860813669997e-05
5.84706177706627e-06
7.40412609698549e-05
2.16165830553052e-05
3.98870779477596e-05
3.30675733362512e-05
5.66184452342255e-05
6.53187912852615e-05
3.01203575831734e-05
4.7459889078215e-05
-5.06973954359936e-06
6.17529672205634e-05
3.39386068890625e-05
6.44288655108579e-05
4.62580513739873e-05
1.95294106312155e-05
3.30193183878946e-05
5.84457818025621e-05
3.917571773247e-05
8.42770882538031e-05
1.50460315422933e-05
1.10700942111442e-05
5.04566097771429e-05
4.70880540721025e-05
3.75027030470834e-05
2.04160019090969e-05
9.86407341596524e-06
2.65539049186144e-05
8.00808144432398e-06
1.05784491937389e-05
1.69208679775276e-05
2.30202270635083e-05
1.47582924600932e-05
5.98704368080154e-05
3.77023864520633e-05
4.56031274805877e-05
8.94193673581508e-07
5.22816622256956e-05
4.52291396463622e-05
3.55187041466364e-05
2.49168688237245e-05
4.15417787424128e-05
1.73711915939567e-05
7.97177576655764e-05
-7.43532814192873e-06
3.43218971493385e-05
1.69047908629422e-05
5.07585094525884e-05
1.47623167491642e-05
4.72814472265005e-05
5.3468381395124e-05
2.55375752989167e-05
3.61592638999886e-05
2.7531542392318e-05
4.60251171122128e-05
2.20273666394259e-05
1.76271254213315e-05
1.74096043885206e-05
1.43814701338646e-05
5.75989154256331e-05
4.37437121944208e-05
4.03995872059785e-05
2.94795358794042e-05
3.4889974412916e-05
5.07885668788253e-05
5.00074698400911e-05
3.66776668491799e-05
3.47732249511133e-05
3.22967832570001e-05
2.3910301394247e-05
-1.01645018637369e-05
4.22084054680131e-05
2.26595167784548e-05
-1.01227202916129e-05
4.14079922157872e-05
5.07576379567903e-05
3.49334242700926e-05
3.62418471507985e-05
3.96578326015991e-05
3.40629441515376e-05
5.21569827505486e-05
1.14350123592553e-05
7.92261464541904e-07
4.31823833718727e-05
8.28312783026055e-07
1.34103363383291e-05
3.95524190586508e-05
3.08101135018579e-05
2.55160413015608e-05
2.48300139268281e-05
8.84353682540135e-06
6.30984819497691e-05
1.90580410543621e-05
6.64958828959373e-05
7.31082988509476e-06
3.9739275968948e-05
9.19768489793343e-07
5.49000591749906e-05
8.80786465739564e-06
1.46275848240409e-05
4.18441845366823e-05
4.77900567046598e-05
6.48688573378857e-05
2.87775802064992e-05
4.7420830765065e-05
6.62683183927949e-05
5.13313997758119e-05
3.04059338112509e-05
6.86870205659538e-06
3.6581963623371e-05
3.57246413813659e-05
4.06253147362545e-05
5.26694246997736e-05
2.55224697389105e-05
5.29911825493228e-05
5.17979031994305e-06
2.85621083849387e-05
4.2847614646892e-05
2.01819383851331e-05
5.85360365042379e-05
7.38781990612095e-06
5.58933668548611e-05
8.36229326321027e-06
3.99296128677759e-06
1.39793115610001e-05
5.44354015426956e-05
3.73376547760874e-05
2.62292424017937e-05
3.49283326585899e-05
1.97817769218588e-05
3.22984475655366e-05
6.51548305590205e-05
2.12356993028199e-05
5.12851387561139e-05
3.00753146481966e-05
4.27154232804324e-05
4.1114219207529e-05
6.1255008670341e-06
-2.24891644364476e-05
2.83686933140516e-05
7.79101330425734e-06
2.70818326870172e-05
5.18940718945379e-05
5.07968447368738e-05
4.25614851323323e-05
9.29719241259152e-06
2.10209088766322e-06
-3.63117322831539e-06
3.80915697531897e-05
2.24561945838129e-05
5.16891270393578e-05
1.10479520626097e-05
7.30022556257478e-05
7.02809013078406e-05
3.88773472947518e-05
7.36124845123476e-05
4.81524341094454e-05
4.45334508051531e-05
3.37748149669883e-05
6.23450208432986e-05
5.28740132778304e-05
2.13356904389841e-05
7.63538604114604e-06
-6.24233973727626e-07
2.34640466227303e-05
2.46160862067166e-05
6.54616708601823e-05
4.10623858646866e-05
6.70109994001801e-05
5.9124053884893e-05
2.98138417988555e-05
6.0184221121558e-05
2.82775415387121e-05
5.845337495247e-06
1.73540736210662e-05
3.11308086882852e-05
6.60357783210268e-05
3.90233307176063e-05
2.27017934071358e-05
2.14552705499611e-05
2.53746128988524e-05
2.95020636548184e-05
2.67685199313805e-05
4.17865695360748e-05
7.73720737352456e-05
2.83941316659424e-05
3.03496470785748e-05
2.68918933759491e-05
5.12199951053289e-05
2.19477647367432e-05
4.65382894863999e-05
4.80407700887503e-05
6.17552817031866e-05
3.16867420569974e-05
5.94347453877851e-05
5.05463404116203e-05
-4.27974615692207e-06
3.35629917465958e-05
5.26101770018765e-05
3.6269103091718e-05
2.43833482130128e-05
6.27256687230651e-05
1.04575100901939e-05
5.14302677861395e-05
4.49465281865809e-05
1.1545722635197e-05
3.62244513560866e-05
2.74243668924089e-05
2.28526125022319e-05
7.22679802691162e-05
4.01599429812184e-05
6.01893842880402e-05
3.33017643525245e-05
3.97163171892043e-05
-1.22304018100464e-05
5.62138068779538e-05
3.90049065119285e-05
7.25597072559212e-05
-2.64214490041789e-05
1.08237838095477e-05
5.84842275724603e-05
3.26828038812178e-05
1.31107603431734e-05
-1.08981439067281e-06
2.16898900195094e-05
2.41732021232543e-05
7.37029610355487e-05
4.41982660316235e-05
3.25363889958701e-05
3.29332769651324e-05
1.86235790362025e-05
4.39194507972842e-05
2.32633163376472e-05
2.81790261079073e-05
3.18833793585487e-05
-7.33638942034454e-06
4.80698555737147e-06
5.87366579228367e-05
2.54124058663652e-05
3.3985879660186e-06
2.56229332384248e-05
5.12854012944556e-05
2.01781883185318e-05
4.66467648094303e-05
4.06650186538263e-05
4.44589283863736e-05
3.69888635851548e-05
3.5178459742841e-05
4.87938527685374e-05
6.23639884636522e-05
5.17825692271202e-05
3.78277469495397e-05
4.19270101018759e-05
4.50140774657007e-05
7.47803762838843e-05
3.51777163387853e-05
5.7830848738691e-05
1.72548575292981e-05
4.14172251283765e-05
3.74137246756503e-05
5.49198938060972e-05
5.08261872772922e-06
3.66032781227114e-06
4.98067965014545e-05
3.56416426984576e-05
2.98679200357349e-05
4.52062211406312e-05
4.26043581912559e-05
3.74860606760756e-05
3.97247458564519e-05
3.87385142373411e-05
3.12674634222284e-05
5.46400898902031e-05
3.87611024565474e-05
4.46245909972068e-05
3.31931373371124e-06
2.29810518481923e-06
3.51724486399043e-05
4.45250514933223e-05
2.65704324146512e-05
3.77779802667806e-05
4.34160235214717e-05
1.75197034999923e-05
2.38666027079301e-05
4.87680846069781e-05
1.35922833032682e-05
4.74785911388705e-05
2.08889288084383e-05
5.77202575029471e-05
2.47138732747004e-05
1.18511800412407e-06
6.24432089694479e-05
3.97394176683588e-05
6.30473464593456e-05
2.21453460420341e-05
4.93508540131933e-05
1.96168246115689e-05
5.43974862718657e-05
5.16156312558579e-06
3.53426674009152e-05
3.76512471779956e-05
5.03410675574572e-05
5.07244978294566e-05
4.41508255084063e-05
3.19535832849574e-05
5.42795860725281e-05
4.9152719376873e-05
3.37924424060123e-05
3.94285162564968e-05
2.5791945097437e-05
4.30803447772217e-05
4.84521200760858e-05
4.38342191177702e-05
3.42706753460583e-05
-1.59556835302908e-06
2.82332357043404e-05
3.74738051847955e-05
4.74767722145754e-05
3.55449462099153e-05
1.70354983470569e-05
3.20486143516394e-05
6.22341634229111e-06
5.53005392446853e-05
6.63072599118955e-05
2.95761054433866e-05
3.98730403050082e-05
4.92763645772884e-05
-1.0226838661787e-05
3.78249766952151e-05
2.73087409615332e-05
3.72676288879628e-05
8.91373442970165e-06
-1.83528649254727e-05
3.47817699301433e-05
3.95006561452092e-05
4.00590908317619e-05
9.57287206696263e-06
1.29491846096946e-05
1.43390096462222e-05
2.41953814695636e-05
5.64047622539935e-05
5.16591599958907e-06
3.15491288806864e-05
4.44157900782601e-05
3.53600861221323e-05
3.48805423535591e-05
2.04591458071253e-05
5.19999107610793e-05
3.50572941713031e-05
4.31316364186833e-05
6.84847379302978e-05
8.70109402269235e-05
1.1523510130113e-05
1.28480165517923e-05
5.63606406145298e-05
6.44437535250275e-05
2.90277428166613e-05
5.35333399202577e-05
9.91505193133953e-06
7.23534807504196e-05
4.42585351818547e-05
5.2754114618968e-05
2.50327207083277e-05
1.19443726152289e-05
4.42503858912889e-05
5.11409018782968e-05
5.73121354633528e-05
4.71721231770132e-05
3.43862135292196e-05
4.71285378859057e-05
4.23209539839805e-05
4.61522938457171e-05
5.786118572588e-05
2.55933335032655e-05
3.23449992290368e-05
6.41553472848703e-05
6.52106933804922e-05
2.6909733269092e-05
1.74181115176499e-05
2.55999298681568e-05
3.21369083485773e-06
1.31495789703651e-05
1.72610010083529e-05
1.01754305942747e-05
2.04446528953504e-05
-1.21026393399746e-05
1.3501742849754e-05
3.62706338443982e-05
1.86119871506792e-05
4.25770227504242e-05
4.99383702916118e-05
9.97334800445657e-06
4.2285668199987e-05
-7.2510335560103e-06
1.63053208790077e-05
3.1469422004515e-05
8.11845225130977e-05
5.56764800742108e-05
2.85220635595685e-05
2.65698882258329e-05
2.86915287756058e-05
3.47890851811063e-05
1.91029321558111e-05
1.8961165456659e-05
5.60031087395558e-05
2.88050378727549e-05
4.90933207716353e-05
2.40040910843744e-05
7.51197565152654e-06
4.68651807381043e-05
1.88131206877648e-05
2.26123374433974e-05
4.09157930875702e-05
8.41269931765228e-06
3.11781581589125e-05
3.0797086089782e-05
3.78211164667678e-05
1.92947909364335e-05
2.1634190957711e-05
5.89420457253035e-05
1.82683256596147e-05
9.64761397428604e-06
2.02066695832229e-05
1.62923798353282e-05
2.7118408489176e-05
9.24052999808094e-06
3.97298120416138e-05
4.72941420896034e-05
4.42205469913483e-06
6.66705103805593e-05
1.15268854493579e-05
3.14750133805403e-05
3.58268389028172e-05
4.97578968319594e-05
1.79069062453048e-05
1.5107582983924e-05
4.34590867613696e-05
5.66674528096115e-05
4.62258587260757e-05
4.25977834783523e-06
3.3916753950766e-05
6.17245697916948e-05
3.36841614057322e-05
4.19358440188938e-05
4.43661662287606e-05
6.14912372212506e-05
5.16250605765002e-05
3.47013789235201e-05
5.95030808248525e-05
4.04728755172251e-05
2.58380182236093e-05
2.51443579945411e-05
3.90732952222786e-05
3.92729355028748e-05
5.80802008894676e-05
5.19897833314565e-05
2.43128508318742e-05
5.28462438425188e-05
6.57990492563618e-05
4.94734961368937e-05
6.23900554649633e-05
3.78750888612147e-05
1.56272029632894e-05
7.44274011156592e-06
2.23937061870104e-05
4.0136321281964e-05
1.78144495649782e-05
3.29878396023035e-05
1.34675510844608e-05
1.6446888266908e-05
2.90881977427937e-05
1.1890273041742e-05
3.20296389059292e-05
3.13832291069999e-05
7.22202541743012e-05
2.25329196356048e-06
4.48184981617374e-05
5.9641869260112e-05
3.27361788643635e-05
4.02158999671466e-05
7.16206820685407e-05
3.68881654620209e-05
-1.68693173419073e-06
1.59996690905674e-05
5.42354896720578e-05
4.55479793991172e-05
4.89052354345803e-05
2.65681255896292e-05
5.18934232143007e-05
4.5761055847465e-06
8.39356612726678e-05
4.66651724499669e-05
2.34344409545268e-05
2.91603847912461e-05
1.58792627576238e-05
4.11802383069851e-05
6.94671724139124e-05
5.35849618788707e-05
2.48830866675664e-05
5.13451852387994e-05
4.07905639746998e-05
9.56960542049888e-05
5.61773793003695e-05
4.06823494003307e-07
2.64230200866303e-05
2.79328046324885e-05
2.85723155350555e-05
-1.24208423359912e-05
2.96585269829893e-05
4.8175272362765e-05
5.23543010684752e-05
2.61910689998631e-05
1.72002453089059e-05
4.15156814975618e-05
2.91223696132228e-05
7.04709845011685e-05
3.86038299910187e-05
4.12095585665302e-05
4.68015481486375e-05
5.3102044868168e-05
4.5319244653068e-05
4.09406901220078e-05
4.40289088307111e-05
-1.09385701276299e-05
3.73244247020355e-05
3.43197368853784e-05
1.71254898940757e-06
4.80549749669645e-05
1.62583989003584e-05
2.17069382575098e-05
2.13326393207246e-05
1.79693759342809e-05
3.89475527552041e-05
3.58929947793795e-05
7.32535327497773e-06
4.49617255234063e-05
4.44087912412306e-05
2.72704734967221e-05
2.59118135380766e-05
2.05935484719552e-05
6.0158944472333e-05
3.74068038275397e-05
1.01386207089511e-05
2.85788982585919e-05
4.43455210882464e-05
3.26493540472432e-05
2.61565532927777e-05
6.42567296903223e-05
4.48707105828335e-05
-1.48692772541754e-05
2.79294749426081e-05
2.08071485449063e-05
1.34145380800874e-05
2.42834464920923e-06
2.51114701402201e-05
7.88786360542767e-05
3.42375629974599e-05
4.81298163995774e-05
3.50709900003973e-05
2.87296722511382e-05
7.50765960641181e-06
2.10519949263238e-05
2.95455127580663e-05
1.28012411518424e-05
9.91871247512836e-07
6.8605715205641e-06
3.14989464818793e-05
2.22799052897806e-05
4.57088301633593e-05
3.11054649332101e-05
4.33670703100952e-06
-1.59653185712089e-05
2.22946826797788e-05
3.64815001907279e-05
5.05342201762731e-05
3.3486857003406e-05
2.55305195901934e-05
2.71299834540052e-05
5.52619784779373e-05
4.76992821064733e-05
5.96010339344641e-05
3.92317748136919e-06
2.26566705592525e-05
8.26366237493317e-06
1.68852358097378e-05
3.7519861687191e-05
3.18173372908613e-05
5.3924756441437e-05
5.01239196580979e-05
2.24070293317957e-05
5.18063947935879e-05
3.54056845398303e-05
4.72055940087106e-05
1.58489953148028e-05
4.03585149062271e-05
1.89288088417245e-05
1.20886061312283e-05
4.22432139309055e-05
1.19963223129335e-05
2.28236962191388e-05
4.21504124374553e-05
4.03372935016833e-05
3.25620750016764e-05
3.08450870886828e-05
3.63714959998375e-06
1.75748790563786e-05
5.03604605094883e-05
1.60516850503014e-05
3.98087133415596e-05
1.96077935487859e-05
3.45705961025834e-05
3.00226313405801e-05
3.73803997419857e-05
1.49854979392819e-05
3.3799443067953e-05
5.95995382293348e-05
4.67485202066368e-05
1.67393201029036e-05
1.78957237743049e-05
3.73365920577476e-05
9.93437734219697e-06
4.26826760539136e-05
6.93026692686856e-05
7.9092244132779e-05
4.94832544999255e-05
3.32213939951377e-05
3.28098529550553e-05
3.64812882755689e-05
3.35608250359451e-05
5.29498131311648e-05
1.63364256981124e-05
6.28270886561665e-05
5.93426692981649e-05
1.86953318127718e-05
3.29438700683851e-05
2.47626106340393e-05
2.03433882157566e-05
1.8923596320516e-06
1.673477527263e-05
4.29310936235079e-05
1.74608420411128e-05
2.14157457222715e-05
4.09349604885681e-05
3.29101221126183e-05
1.92485055528912e-05
1.52316858781669e-05
8.16491455529879e-06
-2.20310319500356e-05
-6.08290203426427e-06
5.10394309813263e-05
4.47716460336007e-05
1.13555270934674e-05
4.08294111227318e-05
3.43558518121517e-05
2.26910594571969e-05
1.72989207685777e-05
2.71372822360618e-05
4.67377341916988e-05
5.1340211453516e-05
8.76690163518912e-06
3.85912452939887e-05
5.43778890881936e-06
1.36277958841706e-05
8.16090983727521e-05
5.22228109036922e-05
3.92366728540324e-05
1.92875380807834e-05
4.75477434921302e-05
6.82714914785316e-05
5.23519029935681e-05
3.21463090456695e-05
4.04503707075282e-05
1.54855433284573e-05
3.48783617780994e-05
5.42508106085961e-05
7.06777460133813e-05
1.99400012104505e-05
4.68134515114276e-05
4.66329854677782e-05
1.98150637360865e-05
4.20520775778475e-05
3.67276144890944e-05
2.93376995456316e-05
3.78174243307483e-05
4.97470203413842e-05
2.40533530419853e-05
5.50049786610205e-05
5.15001140032853e-05
6.41922423348304e-06
4.15118347455522e-05
2.03849706306477e-05
2.3104553911826e-05
2.10741467363255e-05
6.80142350005352e-05
3.20248964497069e-05
1.88418864805591e-05
-1.51717625471557e-05
6.61814918456687e-05
3.0323296727832e-05
3.46544582795838e-05
5.62839018149677e-05
1.94154717315525e-05
6.02093882882252e-05
1.53677520641243e-05
5.74784348813919e-05
-8.41081746589767e-06
4.16137302747352e-05
1.67444710306481e-05
2.40647222765733e-05
1.22613621533045e-05
4.878219609883e-05
4.06646273201928e-05
5.98053185511639e-05
5.16437578264371e-05
2.81199949071745e-05
5.75013396799925e-05
1.3827514351998e-05
4.85318818408286e-05
5.20239796294962e-05
4.66577434203998e-05
6.98161255219677e-05
5.70650848624686e-05
2.35791389976562e-05
2.12318800085005e-05
3.90002408881717e-05
4.48376243384112e-05
4.0840600088322e-05
2.45488607221696e-05
5.86946068149216e-05
1.84482229367966e-05
2.4705178125953e-05
1.45087960503277e-05
1.63955977134837e-06
5.1004638515018e-05
1.62214413302446e-05
3.32924872645798e-05
2.46423550665914e-05
1.56001182137572e-05
5.11916739449007e-05
1.2675767088124e-05
4.50921278438332e-05
8.18525018546634e-07
2.67317489859461e-05
6.24317004099968e-05
5.63059261881283e-05
5.20443468456522e-05
1.85002214120383e-05
4.96199572222203e-05
5.7259401276298e-05
1.30161421652159e-05
4.09818635078327e-05
4.83996052318617e-05
4.49318906309719e-05
5.468096705383e-05
1.90691544092955e-05
6.24075496300103e-05
3.39288769818263e-05
3.37130422568339e-05
1.91217990660457e-05
3.50463920545895e-05
1.81800414213052e-05
3.09075730077009e-05
3.06769545237765e-05
3.08918779169951e-05
-2.25923089786201e-05
9.10822295407248e-06
5.32582319120425e-05
-2.2261491331614e-06
3.8191724562241e-05
4.71765126767924e-05
1.69162201739346e-05
3.69075495266316e-05
4.9023063253755e-05
1.30075733983738e-05
4.65776039273145e-05
4.29211260939019e-05
6.36588184069352e-05
2.43363504142558e-05
3.86766560064156e-05
3.48144002943959e-05
9.34933183411127e-06
3.24582226546869e-06
5.34763034543861e-05
2.84491893470455e-05
2.91501710088414e-05
3.30682639124062e-05
1.9567199198079e-05
4.9228870781611e-05
3.54329581426929e-05
3.8195076984941e-05
1.03336093088501e-05
3.05892680382965e-05
2.2850761725061e-05
2.85075625540251e-05
5.08219505346801e-05
4.18321299686337e-05
1.80443131791014e-05
1.75334353264822e-05
1.64117751679285e-05
3.72612592592545e-05
3.65926358810015e-06
3.15877323425011e-05
3.15549024548197e-05
3.08586716187156e-05
5.51863770911046e-05
6.26923373095475e-05
2.73993206840486e-05
4.90137381143751e-05
6.33926188274503e-06
5.49798863507538e-05
3.77274945349279e-05
5.17483495462294e-05
3.53326108758103e-05
1.10285560773503e-05
4.43956444439286e-05
2.98234601901612e-05
6.57739994610554e-05
1.24673136430816e-05
2.99352299876153e-05
4.67504477131582e-05
5.38618285437359e-05
4.05423247425431e-05
4.05288526878151e-07
7.56000184348431e-05
5.9390882498184e-05
4.88403539773703e-05
3.52202796945272e-05
3.29641328746843e-05
6.46579678997489e-05
4.01484990320601e-05
5.92748707054928e-05
3.24104310461391e-05
8.08124599522599e-05
3.8934417739509e-05
2.23384796362287e-05
2.99698449738992e-05
5.43735395924915e-05
7.05064319614055e-05
5.98844309046758e-05
1.48536059951727e-05
3.36481790322476e-05
6.41324832592087e-05
4.51358731098196e-05
2.61315078793815e-05
3.91945336260857e-05
4.90390189385941e-05
6.72584056922284e-05
4.77208374312822e-05
4.66163523643956e-05
2.72462103656842e-05
6.70864071181698e-05
5.56379634979385e-05
3.33030561733138e-05
3.64490172120416e-05
2.33545888970292e-05
5.8661906633791e-05
6.51970522574806e-05
3.58517582370395e-05
5.17648629360225e-05
3.8074183296498e-05
5.07589734286638e-05
-2.99548476879155e-06
5.1452864024961e-05
6.39770936968401e-05
3.6593873430823e-05
1.78151828414628e-05
6.72069536651974e-05
-6.42495593569854e-06
4.08398870663641e-05
4.60184188521027e-05
2.90266263228712e-05
4.99074086346934e-05
1.56247665305987e-05
5.26146514340833e-05
3.49409994340629e-05
5.66428408379921e-06
-1.86461181794727e-06
2.75897131861137e-05
3.18675561628693e-05
1.2259082991644e-05
-1.04827235270879e-07
4.74626419863175e-05
4.95017564596407e-05
5.47396693567556e-05
5.95718340655391e-05
5.5986335669075e-05
3.54019092920913e-05
2.51387490846935e-05
3.29949179827799e-05
4.54907490453691e-05
5.45893604974702e-05
4.50986544978885e-05
3.66736705136752e-05
6.47964394529771e-06
3.71639665974004e-05
5.06854760846374e-05
5.41173653044978e-05
2.20550869275338e-05
8.83766215514482e-05
8.691296916323e-05
1.06236502641435e-06
-6.35534278363293e-06
1.2857007087715e-05
-4.64801914264493e-06
2.15984997119291e-05
2.09481951063592e-05
6.41525702020972e-05
-3.86298820239966e-05
2.41713507046547e-05
2.41535340353771e-05
9.04639748812235e-06
4.33132072435745e-05
6.29554086902476e-05
1.65098398513652e-05
6.33058628799325e-05
2.26906806370221e-05
3.67182005639141e-05
1.02251771666841e-05
8.28482912885533e-06
2.61922207068506e-05
3.65776421569981e-05
2.71831257163777e-05
5.95122886313108e-05
4.64621388374883e-05
4.16861149743296e-05
3.10587720046827e-05
2.10771945586089e-05
4.28886687211355e-05
3.91023297521502e-05
5.96105313908991e-05
3.76437295685988e-05
4.47059847048458e-05
6.03328675776007e-05
5.03502085633349e-05
2.82514968697054e-05
3.99049178211387e-05
4.67245014570735e-06
2.68587908972867e-05
2.35598458925255e-05
3.7069138225507e-05
2.45343356228698e-05
2.45534587128797e-05
9.71821958676248e-06
-3.08200230780379e-06
1.21508680403749e-05
4.31464681929095e-05
2.21133570598335e-05
9.82205236931635e-06
1.68658632706072e-05
4.4750604066641e-05
1.85881542100618e-05
5.68367658287227e-05
4.07711929110862e-05
1.75015555553999e-05
4.36462403206428e-05
4.77423206813639e-05
2.64909786989654e-05
4.4266226191853e-05
2.66385155713868e-05
5.24192724083952e-05
3.49833012117701e-05
1.81062987565336e-05
1.92501560366367e-05
6.77189601146125e-05
5.08719485863714e-05
3.12755490119759e-05
2.40730366866951e-05
4.61517623199117e-05
5.89529494000337e-05
7.59848785563897e-05
1.57213330898288e-05
1.52119690373614e-05
9.20943627170139e-05
1.70990665147823e-05
1.38040445040989e-05
2.23730987598226e-05
4.7328364899256e-05
5.43523959265252e-05
2.10883014713943e-05
5.8549454103413e-05
4.20122202625648e-05
4.08980286366338e-05
2.70105748250652e-05
6.41697701330503e-05
2.88455597528731e-05
2.06856079223035e-05
5.88328004483801e-05
5.31306738303153e-05
1.17093222016719e-05
-5.3327253014801e-06
2.46926381491626e-05
3.28759283916723e-05
5.14739244496342e-05
3.6607916361155e-05
3.90559908832317e-05
4.3703715019259e-05
7.12689510200827e-05
4.42507726868042e-05
4.97485665179552e-05
4.15647765893252e-05
2.82258145770004e-05
9.42746547732264e-05
4.40920425870496e-05
3.80403407039164e-05
2.38952111609939e-05
5.67196493555066e-05
3.65135240304731e-05
5.87334364660051e-05
2.24847204826399e-05
4.83353996318153e-05
6.31298503939143e-05
8.18269452377826e-05
6.0084736266544e-05
8.81667519770011e-06
2.63129807172578e-05
4.53795171853892e-05
3.61452808241136e-05
2.28495573475416e-05
3.56008049586935e-05
2.67621687669704e-05
1.02612185990099e-06
2.11117408566993e-05
2.41688009601436e-05
3.79122855685852e-05
4.22823497425447e-05
7.28234494394516e-05
2.88078405643673e-05
2.45202106253811e-05
-1.17578693356009e-06
7.44820301515548e-05
1.86608426137762e-05
-1.09643509681671e-05
1.04575886737627e-05
1.58150627955817e-05
3.52468929091237e-05
3.98894288247202e-05
9.74052159790225e-06
7.61837875172418e-05
3.71768551933126e-05
3.50253820215288e-05
3.86073597537829e-05
4.21952692831626e-05
1.88488492160363e-05
2.68235834540903e-05
-9.07964437346198e-08
5.79998935935916e-05
-4.5334802285216e-06
1.74980049603458e-05
3.53533281735997e-05
4.22196384655524e-05
6.25936138116515e-05
2.16682492569338e-05
3.96926867960639e-05
5.53921702887018e-05
5.73683379113439e-05
1.80040250975979e-05
2.4494631578382e-05
7.19072039912372e-05
3.74520692245928e-05
4.58039142870614e-05
2.42456973092032e-05
4.44342858282675e-06
3.28751715900552e-05
6.36241675144879e-05
7.36132259018575e-06
1.96441649491726e-05
3.49240476216825e-05
5.67696586864322e-05
4.41076805553077e-05
3.68802357735533e-05
3.04790388919834e-05
1.72134234148583e-05
4.84625513793364e-05
2.55593546897675e-05
3.24986509468471e-05
5.33953376737066e-05
2.45239944917599e-05
7.29337432427791e-05
1.9502816841079e-05
3.4590502644068e-05
2.47198274437212e-05
4.90210643990848e-05
1.56918163766434e-05
3.44488167723668e-06
2.50722567594188e-05
2.70199181405474e-06
9.38355688598823e-06
2.1311730909893e-05
7.18651121644762e-05
4.64788050309218e-05
5.23538474695234e-06
2.88870563732958e-05
2.07291930941447e-05
1.36259111542589e-05
2.58491656372626e-06
2.79238762696943e-06
2.67177830053379e-05
1.90855979025437e-05
7.38538393262141e-05
5.75919677532036e-05
4.60748533844486e-05
2.77756015983756e-05
7.44345124631885e-05
5.53440355667853e-05
6.7138394580507e-05
4.16425676318525e-05
2.20869840529138e-05
2.68241218478867e-05
8.00277671244944e-05
2.2840784344987e-05
4.9592073662529e-05
4.63518527954619e-05
2.33971609060876e-05
4.56467040057278e-05
5.01269026139725e-05
3.48196420669223e-05
6.47748670848158e-05
4.84961912817562e-05
6.17467809063164e-05
1.26009097846241e-05
3.53295482804361e-05
3.27891544282711e-05
-1.29300328948264e-05
4.43970785734603e-05
1.77243878413643e-05
1.13002652949646e-05
2.47127413325622e-05
-7.97010734182551e-07
7.53441274976729e-06
9.97992254356975e-07
5.64360139708878e-05
2.12633308337129e-06
-2.35565050158698e-06
1.654342203538e-05
1.14556415447974e-05
1.67802264197395e-05
5.3947454683666e-05
1.40517238834533e-05
5.04241987661635e-05
7.58807776190285e-06
4.0256344503185e-05
3.20212477560241e-05
4.97874636276495e-05
2.58551535772163e-05
9.33553806039847e-05
4.04170565052208e-05
3.0941150835243e-05
6.55474844064184e-05
4.0967942292306e-06
4.31384621545783e-05
1.89656451944629e-05
5.63154998937163e-05
3.0189520219077e-05
6.00459331967747e-05
3.31253343660171e-05
3.51023524651341e-05
6.37660175708408e-05
3.07541154023711e-05
2.817028975638e-05
6.35587702656577e-05
2.73556175276817e-05
1.36455018283704e-05
7.12788059247714e-05
3.72888796864695e-05
3.9425099206005e-05
5.17889623533034e-05
1.38884597339949e-06
-9.38934907034337e-06
3.99282616229442e-05
6.00762097213958e-05
2.5954161173066e-05
5.03899795631199e-05
6.39262013529978e-05
4.88264289984567e-05
4.01079137643762e-05
5.19296262841164e-05
1.79567523193081e-05
2.29458908224822e-05
-8.5362770596363e-06
5.17088410874032e-05
3.77477155409051e-05
2.87461316125288e-05
-3.09132976308928e-05
5.31902683685705e-05
3.63231702384886e-05
3.58660830166342e-05
4.13566858185388e-05
6.32219983428639e-05
2.07933762666154e-05
1.79919835047999e-05
8.88017428924118e-05
3.78442783399615e-05
4.77652287154588e-05
4.30479992628008e-05
6.03351171458946e-05
6.44711776917072e-05
2.97381536460738e-05
2.24950474304603e-05
1.43541671046889e-05
1.27222594145902e-05
3.12024748619344e-05
3.09900035651531e-05
3.53708240920193e-05
1.98672580492561e-05
4.55490770195199e-05
6.47678675742517e-05
2.80710994075655e-05
2.90764738481766e-05
4.08956914795785e-05
4.67748037628918e-05
3.20332176369792e-05
7.12728469802046e-06
2.48900623488421e-05
2.69864628564349e-05
1.12984002533533e-05
4.73143200708639e-05
1.36082683581481e-05
1.09470322485705e-05
4.13671644714261e-05
1.33125944778869e-05
3.5381152658693e-05
2.23570744804874e-05
1.06702372877814e-06
4.52419370999395e-05
1.12839710358874e-05
3.32973668383281e-05
1.80280540287843e-05
2.58863652291249e-05
1.42790374583024e-05
4.36510733848901e-05
1.45485728082546e-05
4.11714152247504e-05
3.12702617076917e-05
3.8113856413478e-05
2.3971256858073e-05
3.97715767072885e-05
2.79277477141858e-05
4.3153127981486e-05
3.85785054987944e-05
5.42414622721457e-05
4.12028006674584e-05
1.81901118119987e-05
7.10357775343729e-05
2.31620473132394e-05
1.87718396218061e-05
4.62546183299317e-05
4.98667593626169e-05
4.44763269140233e-05
1.91364537802608e-05
2.44463230825326e-05
2.83033010305788e-05
5.69226389349231e-05
4.01573701184707e-05
6.37070545720406e-05
3.27296749973478e-05
3.21684369767669e-05
4.03467269637956e-05
7.36790141587721e-06
3.00466251854059e-05
5.01382614992726e-06
1.20869162756047e-05
2.77268682827186e-05
3.25223433403529e-05
1.66386475277243e-05
5.81686229257447e-05
8.94151674759358e-06
2.25811701571938e-05
1.29542373305475e-05
3.75448288847243e-05
4.04847240988091e-05
-4.86606496043073e-06
5.29162447496275e-05
2.45020254170987e-05
7.9782325118502e-06
3.58575485347758e-05
4.13018525098902e-05
1.88629276668154e-06
-1.34788340544692e-05
-1.3375209414407e-05
2.64388356041785e-05
1.58914841520389e-05
1.10767598950494e-05
1.03434248675393e-05
5.04640930078021e-05
2.28931393939763e-05
5.12480799806995e-05
4.73646315130075e-05
3.86975767832269e-05
2.23378499571478e-05
6.76396641821158e-05
-3.45459468089406e-06
4.61298251257897e-05
3.92902595734644e-05
2.94891837715944e-05
7.00431625939581e-05
4.94492608768163e-05
7.28370315393152e-05
4.8563686100864e-05
3.87835357665729e-05
4.60734719683959e-05
3.84703119670114e-05
5.61142516141723e-05
5.92066609390443e-05
4.73076304467137e-05
2.06244102669826e-05
4.69470768128607e-05
2.3880404781587e-05
2.18372432448967e-05
6.33232260967171e-05
4.89301336442761e-05
1.62114243173664e-05
4.15064962190814e-05
5.83552581296103e-05
-6.64933733736006e-06
2.36323883782416e-06
7.9520540483025e-06
4.49873177033195e-05
-1.73079406325567e-05
3.98337257040063e-05
3.24233692490228e-05
5.97960878472555e-05
4.11294683136538e-05
3.07516548108432e-05
4.95531514003013e-05
8.97676419599126e-06
1.73526286960728e-05
2.59568643368247e-05
2.82094971996483e-05
3.29089182701606e-05
4.86458609098038e-05
3.61837627722083e-05
4.97153454141114e-05
3.21107932029932e-05
8.05505787991308e-05
4.05390391898139e-05
2.15687020447591e-05
4.166562228934e-05
2.46931786957669e-05
5.22493965253665e-05
1.69306641015784e-05
2.10003765673673e-05
2.56096789743326e-05
1.4363304223395e-05
2.58114149879954e-05
3.91343953178021e-05
5.69074606708733e-05
2.0458810087656e-05
5.55726341602792e-05
8.69388209576622e-06
1.99425206012338e-05
4.51778528177287e-05
9.52769529136462e-06
5.93592027699166e-06
2.21279700667181e-05
2.19299859261618e-05
1.91303080391346e-05
4.85243007089678e-05
6.13686337881821e-06
3.79834731191455e-05
1.00222472490846e-05
