# Supplementary material for: Research on computational propagation and identification of mine microseismic signals based on deep learning
Source: PLoS One. 2025 Oct 22;20(10):e0334641. doi: 10.1371/journal.pone.0334641 (PMC12543183; doi:10.1371/journal.pone.0334641)
Supplement: S4 Data — (ZIP) [file pone.0334641.s004.zip › 000100700000023.xlsx_0.txt_24.txt.txt]

2.63964913038076e-05
1.43151860000978e-05
9.79993935409523e-06
2.26361246106361e-06
8.91975905087726e-06
2.06506878656258e-05
1.4457601176526e-05
1.22208818460583e-05
6.4904378904337e-05
1.63610623653105e-05
1.24833241829637e-05
1.66030082821398e-05
3.22431607536083e-05
-1.78084302798458e-05
3.51671344554817e-05
2.90999460445377e-05
5.66566884785506e-05
6.69454424610926e-06
3.98748539477881e-05
4.15326640473771e-05
-5.87183906203047e-06
2.07869095658799e-05
2.70105033341137e-05
1.2601885766493e-05
3.65972683288653e-05
1.32816456187839e-05
2.03275659294512e-05
1.81307734128876e-05
4.19389973963612e-05
2.48823706573175e-05
1.59335210232866e-05
1.29933849224383e-05
3.86037557751378e-06
4.55083078694225e-05
3.36058373360613e-05
3.43687519834969e-05
1.21331113533132e-06
1.34414031371253e-05
2.16834622053341e-05
3.47709646000898e-05
6.30919315616922e-06
2.79200335012469e-05
2.5982230265966e-05
-7.12331289701446e-06
4.50936461232242e-05
2.26056914247535e-05
5.46118634088715e-05
5.69658936271302e-05
3.2669543060624e-05
-3.93450839286101e-07
1.19019666390904e-05
3.78980502254164e-05
4.03067492662413e-05
4.20601455609449e-05
3.16106106966758e-05
2.7412831174558e-05
5.33211471984524e-05
4.21379585954248e-05
3.34892288161429e-05
1.80818652579189e-05
1.28571795337868e-05
3.11976154220735e-05
6.35290170519621e-05
5.40996305569255e-05
4.25483434075385e-05
1.5499815889477e-05
-8.03110639444924e-06
4.77590140828216e-08
8.47363616837708e-06
-9.85069496355066e-07
-8.11482718034452e-07
9.27980885024741e-05
1.94825550522973e-05
6.50069509812114e-05
3.26176356449774e-05
2.59552378744914e-05
7.14992523433928e-05
4.42298310237992e-05
1.6770421532069e-05
8.59180533223638e-06
5.29640422673332e-05
4.2535717291864e-05
8.81910111756919e-06
4.49297459780152e-05
2.1112487191513e-05
2.5134609689373e-05
6.23457801839374e-05
2.58019653936067e-05
4.11448137647378e-05
1.97114831034777e-05
1.49374870150684e-05
-1.7238023774965e-06
1.01037884602989e-06
3.12485249123708e-05
1.6385780433321e-05
4.87887112975435e-05
3.76964664726991e-05
1.37466480982444e-05
-7.63311820963657e-06
1.15208563036045e-05
3.36213874396361e-05
6.02164493808056e-06
9.49328195787677e-07
-8.51304176501253e-06
3.70987324250488e-05
7.45523657808318e-06
3.30422070507454e-05
2.71558207915323e-05
1.10420865631838e-05
2.31628946040397e-05
1.91483700383592e-05
4.56810092156707e-05
3.04800462892526e-05
4.70843451213823e-05
1.19369392944167e-05
9.64886311095764e-06
2.50401432960632e-05
3.1102041561043e-05
-2.8980050911243e-06
4.57885817543065e-05
-2.50004299877335e-05
4.56758036753881e-05
2.92213051843723e-05
1.61371532313207e-05
4.83362027927439e-05
2.1566615144782e-05
3.17080691529242e-05
4.28235068322229e-05
2.07187965773717e-05
1.5532062383786e-05
4.78043922192394e-05
4.58565113963996e-05
-1.18487938175284e-05
3.26875623500573e-05
1.5466982735229e-05
6.43553003243752e-05
3.10628057989584e-05
1.08753820097707e-05
3.45706030640296e-05
1.11303505687195e-05
1.64285655064283e-05
2.60943694242043e-05
4.27770816988452e-05
2.96701524235168e-05
4.48733275176409e-06
1.24160896516763e-05
-1.13121625543073e-05
2.57100405201952e-05
1.11714033051162e-05
8.60552712333752e-06
1.45596341223638e-05
4.72963525272384e-05
1.72168793060251e-05
3.0118614358639e-05
1.25963805229964e-05
3.05818191527268e-05
6.68436957714477e-06
7.03046092102786e-05
4.45669993263519e-05
2.97502750859764e-05
1.47838366427888e-05
3.50158991914264e-05
3.26330590306561e-05
3.32352020996149e-05
4.63046325313925e-05
4.78142257475984e-06
5.43297388943022e-05
1.42406486041479e-05
4.24644116036276e-05
2.43137721406821e-05
5.76381200540054e-05
3.03493939181756e-05
2.43998419517547e-05
2.41097510362626e-05
3.39780751696303e-05
3.7584377131519e-05
1.3776913978305e-05
-7.05024800881014e-06
6.55480632151272e-05
1.60496255533238e-05
4.36263849146152e-06
3.23541854955566e-05
-3.65154473342605e-06
-2.20084366301194e-06
1.41060460521335e-05
1.73422171569003e-06
2.29788596122894e-05
3.25030079973556e-05
1.68642264433005e-05
-2.51783141599154e-06
1.03128323228192e-05
2.75808385462567e-05
3.65117352204026e-06
1.2109809809824e-05
4.93988995123926e-05
2.57010500910687e-05
1.96611407570097e-05
1.59437772758075e-05
6.36210845837068e-05
3.16817033568597e-05
1.060681788751e-05
3.08761780520552e-05
3.85203612215258e-05
5.98025519357771e-05
3.13122402134497e-05
1.65820063930619e-05
1.09878879625138e-05
5.50550375820201e-05
1.64904179460378e-05
3.54466896095878e-05
4.28193222551052e-05
5.2764057217552e-05
6.02494073492766e-05
4.75571325032022e-05
2.43531295165179e-05
2.66953098476303e-05
3.02428631206487e-05
1.60220544919684e-05
2.1342080995741e-05
2.10343204714485e-05
9.17615544983812e-06
2.57634218552375e-05
-1.20885353556744e-05
2.77226481453633e-05
5.16072123594513e-05
2.82480156413408e-05
1.75933150603007e-05
9.08313530492752e-06
1.74718697295634e-05
-1.15362025752223e-05
2.43820849870636e-05
7.17116702508512e-06
1.58570397957074e-05
1.14424886204253e-05
-8.94187904789183e-06
4.31256635442224e-05
4.8097385019768e-05
2.62263182287714e-05
3.23202993772992e-05
2.56376956757057e-05
3.03179993316127e-05
2.19347342489583e-05
3.05280250807024e-05
-8.86941992667704e-06
-9.53347658341149e-06
4.83921096474366e-05
4.72518811811303e-05
1.05901288579223e-05
1.29313596707702e-05
-2.81004616840844e-06
3.50098384787508e-05
3.79190028874481e-05
8.0660528706764e-06
1.87879131632949e-05
5.75347748226397e-05
-6.1828456812871e-06
2.98558764835827e-05
4.78592002134785e-05
2.92087981297421e-05
2.904131537698e-05
1.73840521339441e-05
4.07995558552881e-05
2.89533818973662e-05
3.78672495722201e-05
4.25815642351512e-05
1.07507264873264e-05
2.58407193114398e-05
2.38319954451166e-05
1.83174428394149e-05
4.80909088791862e-05
1.31246103270111e-05
2.45284526722193e-05
4.14761696947694e-05
1.99525867628155e-05
4.21553611089026e-06
-8.19752878241385e-06
9.2870953355732e-06
-1.99103080535021e-06
4.96745935727287e-05
4.46342220209699e-05
7.76970329926578e-06
2.11725209874491e-05
1.75723320084682e-05
-6.7281275653284e-06
4.49731021680228e-05
7.58638555039974e-06
1.77231274377194e-05
1.74173868884524e-05
-6.19487316612599e-06
4.17960906059413e-05
2.78304233839142e-05
5.04262845091118e-05
5.08502391719397e-05
1.827462726199e-05
4.61405498433059e-05
4.22985659329729e-05
4.31634450528925e-05
5.23946365211412e-05
3.75709042104962e-05
2.44847382867713e-05
-1.84235292268302e-05
2.14285881790928e-05
3.99877248742339e-05
2.87341269749152e-05
2.55819321333353e-05
3.54370338127397e-05
-2.22367043156924e-06
2.76260791383832e-05
2.26478683610428e-06
3.1578416518719e-05
2.3442926687104e-05
4.280347550171e-05
6.7926751263798e-05
8.17994362862595e-06
2.12403078149579e-05
5.88896952831963e-05
3.32674407580785e-05
3.13579164403877e-05
4.96672796896687e-05
2.15239386228419e-05
2.91321868177784e-05
-1.23476863100252e-05
3.99897942994234e-05
-2.66656155124674e-05
1.844681402971e-06
2.34764834953605e-05
2.9929301917088e-07
1.34652559601599e-06
4.77354010807489e-05
2.94466879805736e-05
9.86240616186479e-06
1.89008373730975e-05
1.06686089599484e-05
4.20235505466855e-05
2.1315847109045e-05
3.47773725818216e-05
2.31023296246161e-05
-3.82389022293372e-06
1.42783768794267e-05
5.2575846287674e-05
4.1927873074133e-05
1.52881656206487e-05
1.18141182304637e-05
1.52795412417799e-05
2.04246392908553e-05
1.10367630173904e-05
2.90427496499122e-05
5.99291340453482e-05
5.31166349795898e-05
-1.25399937558286e-05
3.13370863063196e-05
1.72460681774469e-05
1.79564007750083e-05
7.58708260422656e-05
5.33738026560237e-05
7.24556351039745e-05
3.66908357629681e-05
1.52455575896384e-05
7.78036991883649e-05
6.63288996451392e-05
5.09393443251056e-05
5.83308641002989e-05
4.51956491559442e-05
-9.07268409234946e-06
2.45707928722387e-05
4.74177197142672e-05
5.90731075034496e-05
3.14773491194981e-05
1.68449604661797e-05
1.85386612286838e-05
1.72275988680814e-05
4.39088569880059e-06
2.35900094977088e-05
2.0343592909684e-05
1.40105603013664e-05
2.65017524112215e-05
1.54388532973622e-05
1.04192668617891e-05
-5.90273106916799e-06
1.95086789633439e-07
2.47001272849493e-05
5.07587928982694e-06
8.08151321306948e-06
-1.56972451321861e-06
1.10196099666625e-05
4.3247714439598e-06
2.50355563621143e-05
1.5695352437743e-05
2.28244333672048e-05
-1.2286764767719e-05
2.53261599938188e-05
2.0532021100582e-05
3.83928600224183e-05
3.17418365473513e-05
1.31208527025329e-05
3.78379106868871e-05
3.97277287215531e-05
4.05316888821863e-05
2.18616581583422e-05
8.12138399744711e-05
4.2532586278452e-05
4.79375038800496e-05
7.03674556661e-05
7.12159522282023e-05
6.99030276923012e-05
6.35240268936169e-05
3.65072539682513e-06
-1.31911624811271e-05
1.96597256893751e-05
5.00323093681557e-05
1.58418617219666e-05
1.56419265181158e-05
6.54662549207275e-05
-1.42706802914707e-06
-2.00833375534926e-05
1.21500603295453e-05
1.54624359345437e-05
4.93981068670146e-05
1.73836982028073e-06
-1.45254823375641e-06
1.10632154344236e-05
2.42451043526663e-05
1.47181107138253e-05
3.61139801351548e-05
-4.90134097132871e-06
1.8968641773484e-05
3.47793803647242e-05
3.49940051473895e-05
6.57584950508016e-05
4.08614669428585e-05
2.34902227496056e-05
1.41841100153716e-05
4.47263295409916e-05
2.04432716091091e-05
4.56620987249992e-05
6.83686564448043e-05
3.12480420799075e-05
2.33560477450101e-05
3.24689514727923e-06
2.59032991788191e-05
-1.58548104190872e-06
2.6781469067888e-05
4.01126596834983e-05
4.17209432511024e-05
-1.23987932848089e-05
1.51336431676903e-05
3.58026992094315e-05
1.50176761683861e-05
2.56556566385317e-07
3.11615620721421e-05
8.91610483406993e-06
1.98208204776025e-05
2.39802782096616e-05
1.93613248712634e-05
1.11046497416558e-05
1.26595589847049e-05
2.43716914412859e-05
5.13052247519612e-05
2.56708578781275e-05
5.43319881717992e-05
1.83388584208779e-06
1.47268450012925e-05
1.08561183134741e-05
3.28402975234856e-05
6.67743751530401e-05
1.94583932081008e-05
1.17795323596331e-05
3.21926456288452e-05
5.80789089061931e-05
4.73837161704602e-05
1.75521577943997e-05
5.19901891829918e-05
6.9236353202941e-06
1.39330203880512e-05
2.73176176892563e-05
3.3018433850381e-05
-2.29822844985138e-05
1.93398148146731e-05
1.59229036708124e-05
1.96086370029882e-05
3.98467352536225e-05
3.73183957811628e-05
2.86592246169043e-05
2.43569550771859e-06
2.03172554720936e-05
5.51147470624162e-06
5.77579597244141e-05
-7.82034016038413e-06
1.74275658053682e-05
7.46155059459158e-06
3.22645025165266e-05
-9.54591705081517e-06
2.74171065966353e-05
5.99013824013299e-06
2.83146161613472e-06
1.90044078894407e-05
1.25119015309095e-05
2.43515521156623e-05
2.21188448265633e-05
2.02914110262467e-05
-4.3292119701045e-06
1.68655909821645e-05
4.61263979325533e-05
2.98210109918538e-05
4.96611122469334e-05
-9.35946962795441e-06
3.47517825816675e-05
5.12158604475534e-05
3.44707012011455e-05
-4.39368996483119e-06
3.04413818002593e-05
2.74059900327481e-05
4.2314681536536e-06
2.01250275427324e-05
3.2696968050722e-05
4.47157331370915e-05
4.38954356504436e-05
3.36360614667605e-05
3.2065010403654e-05
4.63970530776036e-05
-1.32688357374761e-05
2.16107945282492e-05
9.3586841297768e-06
5.06452329483727e-05
2.1610634535144e-05
3.43187046067933e-05
1.63155130863768e-05
2.37986051636531e-05
2.02922607004636e-06
2.76235454518177e-06
2.94946644827918e-05
1.85329212553162e-05
7.84996366787826e-05
2.23752976786244e-05
4.41871937670831e-05
3.48613488789391e-05
4.31650881325987e-05
4.08154462706387e-05
-5.70192042684674e-06
1.52993263140804e-05
2.10506177789837e-05
2.88194989370833e-05
1.78683873370878e-05
1.69492841698821e-05
2.76805549473381e-05
4.94753646396987e-05
-1.14286030749154e-05
2.39891948529861e-05
1.14376690354804e-05
3.77815335197798e-05
4.39844616839715e-05
4.13136610298814e-05
2.56757506736182e-05
5.60703845251436e-05
1.17960717348153e-05
2.32142124614913e-05
-2.21263699166427e-05
1.89520427874616e-05
2.2870807080812e-05
1.46517358686432e-05
2.5367995056835e-05
1.55690396992136e-05
-1.43214569628967e-05
1.80801888809831e-05
2.56627944291633e-05
1.83552001065353e-05
3.21353995943063e-05
2.421536792181e-05
6.12046386696044e-05
8.59376937979742e-06
2.57005569075111e-05
1.45032630563123e-05
6.77188760609645e-06
8.86089147067736e-06
2.46247897884339e-05
6.16669841019197e-05
2.62525377214964e-05
5.16461609116858e-06
3.68470473209539e-05
1.79704160457278e-05
-2.35651688674268e-05
5.45462716528935e-05
2.74694016751154e-05
1.22668364996297e-05
3.34365077526348e-05
1.52076375296519e-05
-1.61426309670956e-06
2.59000526989952e-05
1.80020074534846e-05
1.19069125471012e-05
1.78604272781462e-05
5.08829550481005e-06
3.03817915659812e-05
1.56058747098288e-05
2.8990271136729e-05
-4.05604724968074e-05
2.57242473822341e-05
1.96905939332176e-05
-1.0476432514247e-05
-2.75208077032946e-06
-1.2563111401504e-06
4.90031434758286e-05
6.83803168016267e-06
2.58984847369247e-05
1.63862211514587e-05
-1.21101991643674e-06
-1.05143553334604e-06
2.41565319621678e-06
2.51574436102059e-05
1.28046732247465e-05
1.07352255587778e-05
1.66739222387342e-05
5.36751986042736e-05
5.25890857881036e-06
3.08702738853479e-05
2.88902606941678e-05
5.17918591575526e-05
-1.28781709076309e-05
-1.89162179760629e-05
5.41673487844627e-05
4.05893865988086e-05
2.56502395154312e-05
1.96379657729948e-05
2.82514607866547e-05
9.26343325223044e-06
3.05496639701247e-05
2.89490672471001e-05
3.37498901534286e-05
2.70248657253528e-05
5.17802493310947e-05
3.73695935429122e-05
4.48167670590256e-05
1.61780995411584e-05
3.05782660422989e-05
2.63598811706052e-05
2.11430966842683e-06
3.12414521411294e-05
1.85218715802902e-05
1.96995946811651e-05
5.21519987926822e-05
3.67945859420734e-05
3.01893716127637e-05
2.42139421703628e-05
2.80997845966968e-05
-2.76832264043218e-05
2.03682117586306e-05
-1.2311773144871e-05
2.01964484067159e-05
1.72850842003817e-05
1.88231430631216e-05
2.17395406113552e-05
3.83964211238036e-05
-1.52448035713971e-06
-1.16945585874937e-06
2.45746800601182e-05
2.39100009017035e-05
2.84060764158006e-05
2.99248239221112e-05
3.70442088018709e-05
1.69346132016301e-05
6.99567264333794e-06
2.3810180242317e-05
3.29457070193816e-05
2.54186749759121e-05
3.97790035308131e-05
8.15889543493126e-06
4.61906344205937e-05
3.70822611646034e-05
-1.83996087541575e-05
5.36892693203196e-06
5.3255057997605e-06
1.93868874948464e-05
2.30759871936663e-05
5.19948191224671e-05
1.12713659431501e-05
4.05361821079723e-05
2.84630770299058e-05
2.86110766384217e-05
5.073163615045e-05
3.09742649079361e-05
1.88236365745613e-05
4.63383077651196e-05
1.88373120796284e-05
5.1379164197132e-05
7.5326202075793e-05
2.47416321840017e-05
5.64632836596684e-06
2.21829304640671e-05
2.99063808795436e-05
2.07923573921833e-05
-2.29732110029851e-05
-1.52723672681016e-05
2.43479617144324e-05
3.16781982418848e-05
4.51095949081675e-06
7.13277942802679e-06
2.24033787951059e-05
3.60752977994303e-05
3.41249941714366e-05
4.18380564757057e-05
5.70106683557878e-05
1.65108288208436e-05
3.17015249387366e-05
-1.78998149548636e-05
1.68936705558611e-05
5.34366565998009e-06
1.79859781175292e-05
2.65493373924083e-05
-1.23648507351086e-05
1.8347646210834e-05
4.93830724759869e-05
2.77119926090063e-05
2.48653036361737e-05
2.40941261979607e-05
5.93846368512812e-05
-4.72744176575985e-06
2.43921733240272e-05
-1.21672628968494e-05
2.33944031566814e-05
7.053049990812e-06
2.4623112472886e-05
4.61580962204235e-05
1.86083750111614e-05
3.39364107589108e-05
3.24339138181727e-05
2.2602164984901e-05
4.61591025889855e-05
4.50453856096649e-05
1.8810481948806e-05
2.01026032899208e-05
3.44564191068438e-05
-1.55060724725968e-05
5.23114349563468e-05
6.3824079183083e-06
4.67183084267984e-05
9.38609313328178e-06
-3.46763676614539e-06
-1.10398611817427e-05
4.98511337572766e-05
3.11720321013464e-05
2.12995054868988e-05
5.51441187712037e-05
2.17563383360616e-05
3.16982610975797e-05
2.88500529822887e-05
6.63903250752412e-06
2.31289040184219e-05
5.07092357946044e-05
-2.17321329363135e-06
8.78508313568833e-06
4.47263343614217e-05
-9.06841120113873e-06
-4.32415894455565e-06
1.94908917425619e-05
-3.98799712048947e-06
3.36237095732533e-05
2.4013109467083e-05
1.70987838659124e-05
3.60158929252654e-05
1.59391436791946e-05
1.32309229739988e-05
-1.61171386427742e-05
-5.75400415190499e-06
1.08225115975699e-05
2.85668099912713e-05
4.39497747587621e-05
2.3488468856453e-05
3.94605807310947e-05
1.8615925642121e-05
3.33744946833452e-06
1.43424311609415e-05
8.62044495632635e-06
3.87931522390585e-05
1.93798789058427e-05
3.14954599818339e-05
4.10911476230266e-05
3.10431663989414e-05
2.94083359340346e-05
1.71572163176548e-05
1.54657429453622e-05
1.60553093361034e-05
-6.11207381760657e-06
4.65722977839932e-05
3.60213711258778e-05
5.42352397537938e-05
4.3426480419737e-05
1.78214513166442e-05
1.39701366628897e-05
2.93050782502482e-05
3.46142813280672e-05
1.53857820203891e-05
2.36110120614224e-05
3.4505358309757e-05
3.57305183024777e-05
5.84452579127922e-05
3.62657088379324e-05
3.70200979385574e-05
1.71372677914873e-05
7.1061522741232e-06
3.20916533682135e-05
3.09642736661271e-05
2.88903388256873e-05
6.29423162438751e-07
1.364303220093e-05
1.06154752628048e-05
1.88651571738726e-05
1.35443844552925e-05
1.44538461648553e-05
6.21447926089711e-06
3.18383460701629e-05
-4.50654998136048e-06
-1.01131822339841e-05
1.39423198578145e-05
1.18959071186175e-05
-1.80121930159446e-06
1.43890488940231e-05
5.62358798149299e-05
2.88716590852226e-05
3.11182149531796e-05
7.95598819051877e-06
2.40060967997566e-06
3.09307944436466e-05
4.7033197879986e-05
3.41511556656818e-05
2.02631030769279e-05
3.35637280629426e-05
2.63941212784384e-05
-7.0614154779707e-07
5.15845045698726e-05
3.97827033013494e-05
4.4412139805868e-05
2.13411959231767e-05
2.59461458833143e-06
3.00168355729895e-05
4.05259868185907e-06
1.53026115231153e-05
1.65027981772932e-05
2.10683807922287e-05
3.67267091190928e-05
2.47481048767406e-05
3.29063789219954e-05
-1.80796125075009e-05
2.92614069112823e-05
-1.84825403391322e-05
1.63617135778664e-05
2.57826482905759e-05
3.74232074232047e-05
2.14438185219516e-05
2.62201422358839e-05
1.65801262148941e-05
1.37335823779305e-06
2.55213839367419e-05
3.06373442054707e-05
-2.7080416970945e-05
5.53454559976343e-05
-1.22124080121005e-05
-2.86309050259681e-06
3.39912701037638e-05
3.00464581900059e-05
3.05309919066482e-05
4.20820254901765e-05
2.5867414686709e-06
3.59723054513894e-05
-8.23592980525266e-06
6.34589435863979e-06
3.55880024854278e-05
2.0528966520561e-05
9.38815079236045e-06
2.9721568013864e-05
8.89249263488916e-07
4.50693110645836e-05
3.30830074853556e-05
3.08980159449783e-05
3.78524831678169e-05
4.45250101513512e-06
3.12630699492432e-05
1.70330386274967e-05
2.14263277674701e-05
-1.43450553434124e-05
4.06270961288261e-06
2.94731118425188e-05
1.24934453523311e-05
6.88871631070982e-05
5.00015031542245e-05
3.32216156145225e-05
-5.48424901317948e-06
5.29268203869804e-05
4.41115407845982e-05
3.4935609982872e-05
2.72807254947033e-05
-1.60598048747408e-05
2.35695034833053e-05
3.11747990464554e-05
6.10315501507505e-06
1.73892543910598e-05
4.51867375843347e-05
2.12584623349687e-05
1.61005481097371e-05
3.03212459767664e-05
2.87133030093158e-05
-3.77368263624575e-06
4.39115793642632e-05
3.98245176385667e-05
4.99576502978395e-05
2.28401707615687e-05
7.50702804643589e-06
1.8589922881082e-05
3.49563690769686e-05
4.01107793493245e-06
8.48633034926739e-06
4.17055598261685e-05
4.32114818564212e-06
1.56390043390144e-05
2.59596386451244e-05
2.09303287272584e-06
3.65786238187331e-05
3.16284897945571e-05
2.23774465421555e-05
2.90723162748099e-05
8.2888260728989e-06
2.53583017650125e-05
-6.72673770245165e-06
2.3224639893304e-05
3.0941890636351e-05
3.79927165934098e-05
3.14164402198717e-05
3.09065133418966e-05
3.55234308543963e-05
-7.21310286580325e-06
4.84582084562586e-05
5.17298090791802e-06
5.15432381075274e-05
2.14456072707441e-05
2.41836507043313e-05
3.04452437769539e-05
2.32569839368695e-05
3.570519986781e-05
-2.27343719251707e-06
1.52036881127029e-05
3.70789038353384e-05
2.28298459233617e-05
1.6139025878471e-05
1.83431441050279e-05
2.68603761701125e-05
1.98168428581306e-05
3.88124766488801e-06
3.33251263502703e-05
-3.52524914237001e-05
2.66072185764546e-06
-5.5487941057738e-06
3.59093393481812e-06
1.02481006086437e-05
3.2870547217374e-05
2.12570396512082e-05
-6.68677541605999e-06
4.22929097874144e-05
1.16435144960885e-05
4.75434502251956e-05
-7.54353446794786e-06
2.15169535687653e-05
9.42373295012282e-06
-3.02129624424234e-06
-2.16797921315393e-05
-6.13614454845111e-07
4.22853082095334e-05
4.07131544260539e-05
3.80568929291855e-05
2.93664879373987e-05
2.78878577630738e-05
2.86608839190851e-05
1.80253759911308e-05
8.04625876782345e-06
4.28427308299896e-06
4.34923779503526e-05
5.29042286459127e-06
1.52902108126207e-05
3.11688578486304e-05
5.58775421485565e-05
3.95858546180597e-05
2.04924532764436e-05
2.11411736395955e-05
1.49739460888152e-05
2.53535751216942e-05
5.35724634161822e-05
3.37619838077518e-05
4.69735740043176e-05
2.24782404444472e-05
3.19086030219024e-05
3.24531688381933e-05
3.45518380013378e-05
-5.83409332554814e-06
1.42485129963737e-05
3.46586304282822e-05
2.43763339723809e-05
5.18263321118453e-06
5.53749379032542e-06
5.58809560854192e-06
2.32796301346751e-05
2.89062673839119e-05
1.17160320941001e-05
9.56956451734606e-06
3.6790956166082e-05
1.7406900046864e-05
7.55240187051692e-06
2.45012288059983e-05
2.14595499878258e-07
1.5640305004181e-05
2.29542650188037e-05
1.32866481151286e-05
1.72616342807212e-05
7.03831430600592e-06
1.09532058197053e-05
5.46889390190369e-05
4.464522664306e-05
1.8694696196212e-05
3.99133345148614e-05
2.85579955744158e-05
1.92944937815597e-05
2.20517897360563e-05
2.41049640510389e-05
3.73650316891018e-05
8.76587929913666e-07
1.09030589787734e-05
1.53495754159757e-05
5.02140731436374e-05
3.55836964262807e-05
3.48984209988568e-05
4.38170513521089e-05
6.50069995472298e-06
7.09528481191705e-06
3.58788624297634e-05
2.07367019708611e-05
7.04317409573362e-07
2.24415240532141e-05
4.03712382704865e-05
2.98573538785816e-05
1.36669437076251e-05
1.57430303610193e-05
4.94484431670877e-05
1.15869936386883e-05
1.41755475059344e-05
1.85028833608504e-05
1.44343493274823e-05
7.30434217824458e-07
1.94032993438486e-05
8.12975348601769e-06
4.69724139789735e-06
2.82757585208467e-05
-5.89468433957781e-06
3.85351838128194e-05
1.43865549421614e-05
3.12251918352368e-05
2.57638429843223e-05
4.78394509815134e-05
4.05407226611429e-05
4.29559234947749e-05
6.63437551458031e-06
2.54317472441757e-05
2.67267996823663e-05
3.7885230993069e-07
2.74997848812978e-05
-2.52009435576913e-06
2.77868890906764e-05
3.07860962112559e-05
3.18013375290417e-05
6.0615954266945e-05
6.67676952054079e-05
4.81726363050545e-05
7.29478165198014e-05
1.03077500466889e-05
4.60887442656504e-05
1.67258089727655e-05
5.32165924885335e-05
5.13803563868753e-05
3.96814333000699e-05
3.16520780552241e-05
4.33060113085374e-05
-1.81113461598967e-05
2.64920268848352e-05
1.71812394026826e-05
-8.85012813235976e-06
1.53010324056271e-05
2.31203328273809e-05
3.5558812646384e-05
2.22572544257073e-05
1.58685070095914e-05
4.77769466153983e-06
2.22009529765216e-05
1.25232906046423e-05
2.25211691805301e-05
5.39305799047952e-06
5.1523442224246e-05
4.43659344286342e-05
2.25870160665099e-05
1.18411748942324e-05
2.36501091783657e-06
1.48196352861081e-05
2.88581481843001e-05
5.72757431320539e-05
4.63599262796286e-05
3.09583879575481e-05
3.53847745248273e-05
3.60449857320356e-05
3.59929104342884e-05
4.51396911500572e-05
2.89677555872183e-05
7.46089948087558e-06
1.64547375110625e-05
2.06283736668646e-05
-4.49494261596992e-06
3.57956606591801e-05
3.32848375734533e-05
2.7368210515746e-05
4.03861494278662e-05
1.17054346769185e-05
-7.90501006049043e-07
1.87051486363159e-05
4.24304419349379e-05
2.35202413416425e-05
5.20925536767255e-05
1.3153185471438e-05
1.5084595689074e-05
4.23536113565482e-05
3.16701676792915e-05
4.14476372997268e-05
2.84075691416873e-05
5.76036738019728e-05
3.52614211192042e-05
3.01571480563942e-05
2.46666333025646e-05
-1.84025676454704e-05
2.81902900411208e-05
5.32945821340054e-05
2.78135283528311e-05
3.62576381040211e-06
-1.40532175054271e-05
2.38447604447163e-05
3.118373081478e-05
3.82879278089556e-05
-3.02078468306949e-06
2.35028389135435e-05
2.03843548084107e-05
2.38447580358633e-05
1.78940990771016e-05
5.48140447790957e-05
-4.11396312043751e-06
3.06166803910436e-05
1.90576776518958e-05
1.70360153417705e-05
3.53729602169904e-05
3.23851265445321e-05
6.62928916213836e-06
3.19247093941172e-05
1.11574474365249e-05
4.04795662665077e-05
2.99961592135674e-05
1.92943322494678e-05
3.09309252375957e-05
6.01886460155038e-05
1.93295213475351e-05
1.68860709006755e-06
3.11592440994552e-05
4.04010600260103e-05
-6.01395116897321e-06
4.64396328951771e-05
1.85782905415436e-05
3.78855348569e-05
4.00555695806615e-05
2.78345869498169e-05
2.58666757100519e-05
2.04228776200818e-05
4.46201962386567e-05
3.47107650205379e-05
3.54578811719859e-05
1.37598513171749e-05
4.78469357910078e-06
2.11970451594968e-05
1.30824535870768e-05
1.08824742299636e-05
-4.08879420336347e-07
2.25268828521864e-05
2.27069661904345e-05
4.26963638867644e-05
1.73603915044709e-05
-1.52089316105861e-05
1.09816631993236e-05
-9.45613414064544e-06
1.90235056312521e-05
7.11655516984305e-06
3.19488413051736e-05
2.76339401416763e-05
5.4885869549868e-05
2.74473965471377e-05
-4.37135723157818e-06
3.26891669633822e-05
5.38189280531195e-05
2.23882525987467e-05
3.39885862324765e-05
2.04742277711443e-05
1.12573241176059e-05
6.02867765566688e-05
-1.09605294548271e-06
2.76835823592025e-05
5.69272630262839e-05
5.03950327425517e-05
2.79825556925696e-06
5.94041721986314e-06
2.18293149756154e-05
2.12049378969799e-05
2.27261439384351e-05
3.07168414120669e-05
3.61111345669319e-05
3.71732969958485e-06
4.19671531110204e-05
4.79768298195125e-05
3.84173184517813e-05
1.53830585904273e-05
-2.19870079386627e-06
6.06064631351329e-06
-2.14960419235327e-06
1.77197326278626e-06
5.29710547579379e-05
1.53336714420129e-05
2.7408583443089e-05
-7.56559158345447e-06
2.24853797693003e-05
1.87191072703351e-05
2.65208652679639e-05
1.08681472107223e-05
1.81870723730603e-06
1.83951623480494e-05
4.45287638711795e-05
1.29747980848289e-05
6.34406892249446e-05
3.10714032131728e-05
1.70896571552063e-05
1.38645641810456e-05
6.26764387539149e-08
7.97303920111719e-06
2.62485339976743e-05
2.9860900352484e-05
3.79599542484936e-05
6.14441110078823e-06
5.06914490561474e-05
5.89431755038227e-05
9.99816917772807e-06
5.57176763066227e-05
3.03360065002198e-05
2.94556040521135e-05
1.86366942349422e-05
1.70832289820377e-05
3.8333651627766e-05
3.07281110170949e-05
2.4035878318752e-05
2.46737090244106e-05
3.17389024150906e-05
3.31365980685106e-05
6.0178278914228e-05
4.67916198143267e-05
1.67021744470468e-05
7.08485151847176e-05
3.84857927861008e-05
3.83794295572713e-05
9.2223276997655e-06
6.82859208579793e-05
3.89454518820302e-05
2.4739715861655e-05
1.1585677089447e-05
1.93233865749827e-05
5.62621952151295e-05
2.31263675148597e-05
5.15026034056284e-05
1.75775366597198e-05
5.58008498466533e-05
5.66914428876065e-05
5.90041983804378e-05
1.14470026296512e-05
4.91974095960763e-05
2.58182385507151e-05
1.04622714408786e-05
4.81777853888542e-05
2.57280679599746e-05
4.46062024217057e-05
5.42728749846123e-05
5.50867568104851e-05
2.16859011575458e-05
8.55512109369022e-06
4.82727210609791e-05
3.45139819489235e-05
-7.2284493221769e-06
1.22323144340069e-05
2.4455418200454e-05
1.97650845766825e-05
7.11667223771666e-05
4.28058223647415e-05
4.12260509541715e-05
3.32988503834046e-05
2.60087299246629e-05
2.11228099855515e-05
6.48167555470324e-05
2.47388786444518e-05
2.78955839223361e-05
2.40194670761643e-05
7.56162991995647e-05
3.51871380216305e-05
3.59263318189882e-05
1.98718396477804e-05
1.57005490721815e-05
4.07601208974184e-05
2.35080679002304e-06
6.30127608425245e-05
3.78037414311024e-05
1.80816749445036e-05
6.51042795582714e-05
3.9993990093734e-05
3.26491739740282e-05
4.22352828692887e-05
3.82652594130879e-05
-2.22951674357157e-06
1.85507848283182e-05
2.65798536062299e-05
2.32095170194312e-05
3.25875876011636e-05
3.75760313867771e-05
4.02117701567907e-05
2.54427251938432e-05
2.96712769542401e-05
5.94079787855771e-05
1.64955284564482e-05
1.57949553193712e-05
3.577034864105e-05
1.68498377621306e-05
1.77486357581668e-05
-7.81312467106092e-06
1.53103186980341e-05
3.16252318666597e-05
4.35989433744127e-05
4.23762922347426e-05
2.17694354833576e-05
1.56049673033369e-05
1.89112571455171e-05
3.17629247299153e-05
3.56960401556903e-05
5.5098214062596e-05
3.23413642863076e-05
2.21456468298721e-05
5.12326837503949e-05
5.05164558879287e-05
2.57678165503801e-05
-2.33636918957319e-06
4.33234387112457e-05
7.24909786536921e-05
1.62913180766932e-05
2.58486716003048e-05
4.81456211572159e-05
5.99239599417115e-06
4.4256230387249e-05
5.27191784653145e-05
4.48509728150335e-05
6.24313773489756e-05
4.33279458978518e-05
2.47243601181573e-05
2.84632703236228e-05
1.74592064223046e-05
2.18915940520051e-05
3.5881498513399e-05
3.50757901873031e-05
1.38034345809645e-05
4.28433234550558e-05
-4.79754305093173e-07
4.14054854613568e-05
6.89306050026674e-05
5.18770650623837e-06
3.09258577265633e-05
7.41881900301051e-05
3.69089845490041e-05
4.51275460316102e-05
6.66118333814681e-07
2.62260992693574e-05
3.03632062748685e-05
3.36223345195754e-05
3.95548573179981e-05
4.41015855528275e-05
1.26879234694141e-05
3.53205976996909e-05
1.66588201965143e-06
3.81794876969569e-05
-6.78939150693511e-06
2.16389743022631e-05
3.31984389277875e-05
4.29996018688384e-05
5.57678483042216e-05
3.09331507008765e-05
4.87130664607115e-05
5.27311350204245e-05
3.59496538754646e-05
9.60386107388338e-06
4.53926043022262e-05
5.75338867490164e-05
3.90799844100196e-05
1.22681521672664e-05
3.54215287564403e-05
4.94393204302636e-05
4.51125088845332e-05
6.73475122371575e-05
5.31063006995856e-05
3.14275469665565e-05
5.24781468064406e-05
1.62546834821861e-05
3.77443505557612e-05
4.1116455242093e-05
3.43976504571559e-05
1.88226456936377e-05
2.99074717399244e-05
3.51063989387553e-05
1.8895745426742e-05
-1.99034646047729e-05
4.68830405863545e-05
4.02234398818693e-05
1.04414313555802e-05
1.44477847220043e-05
4.47759777085919e-05
3.41965671805771e-05
1.47631399311275e-05
9.90750268487745e-06
3.60435481107372e-05
2.8334947533435e-05
-3.0516310335919e-05
9.88263080967949e-06
3.90049497802081e-05
1.92071970823809e-06
5.83927943069653e-06
5.73032502626645e-05
2.83608849922989e-05
4.63860669160708e-05
4.67098097872061e-05
3.70691823217415e-05
4.92820549871365e-05
2.34094047198246e-05
2.28335157826851e-05
4.7555256789283e-05
6.97055543772199e-05
3.66747627356833e-05
4.91354061731112e-05
2.04290433200143e-05
7.55881637667111e-05
5.62309418488251e-05
-6.22830200846848e-06
2.49211841703957e-05
2.603512425864e-05
3.99343069583282e-05
5.2952666353791e-05
4.14377359747144e-05
5.10915535184052e-05
2.69243368417062e-05
4.72012704394455e-05
2.47782263507433e-05
1.81483928163866e-05
4.44426350263503e-05
1.37209018785082e-05
3.13990120223493e-05
2.03736879175035e-05
2.48793322147177e-05
5.6105887915124e-05
4.23458821204781e-05
3.84290333374641e-05
3.31378244677018e-05
6.95389159658866e-05
7.26543875959566e-05
3.41307234579254e-05
2.93153746814922e-05
2.61195666208986e-05
3.87363769864539e-05
3.25052588236959e-06
5.42143155558664e-05
2.78227678665613e-06
3.51961072429392e-05
3.18259863952876e-05
1.81275699605766e-05
2.41924623604468e-05
3.85429818123506e-05
3.84826138316894e-05
-5.89890843580017e-06
3.99813915519532e-05
2.489090395593e-05
3.75429297000872e-05
5.24590279122763e-05
4.22138218430601e-05
2.99040535120415e-05
7.91623937254942e-05
3.57095857475782e-05
2.41632591749173e-05
6.6497937743399e-05
3.54544435253099e-05
4.38542665910355e-05
5.30104418121546e-05
2.92353421037755e-05
8.66717119747784e-05
4.58402291893654e-05
5.58052799667941e-05
6.39330736461926e-05
6.62758530166442e-05
5.32908712564411e-05
6.16256887414878e-05
6.57340617174762e-05
4.97651114655634e-05
4.49851279808664e-05
4.51835846974638e-05
1.98683155582661e-06
2.1744901399397e-05
4.35407366488534e-05
4.41200200662355e-05
5.63203989200273e-05
6.5976986674715e-05
5.85389828431947e-05
6.18539319435157e-05
2.68997770818547e-05
3.03718527754865e-05
5.69960367326291e-05
2.26287822145759e-05
5.39762736976312e-05
1.27369796116099e-05
4.19196808936261e-05
7.36375132038984e-05
1.24899059940105e-05
5.07347938675859e-06
2.71409125285308e-05
3.3071240279186e-05
-4.27282378938666e-06
6.14031823879951e-05
1.16006394950626e-05
2.21461571931204e-05
1.72290462479432e-05
-3.21112195414884e-06
3.25339325911656e-05
3.69192672342752e-05
3.76403519158778e-05
4.66060229690331e-05
4.1003194995658e-05
2.79878020040146e-05
4.70826869742043e-05
1.86440262444303e-05
3.48749789773278e-05
3.33358593530037e-05
6.91200046331588e-05
3.74856128459969e-05
6.52552104997051e-05
1.93625954746947e-05
3.51582909415775e-05
5.10443222470638e-05
3.9642669783988e-05
5.31586146876801e-05
4.20045956362875e-05
1.67442763658656e-05
3.57098015026209e-05
4.59449591708573e-05
1.5835067703217e-05
1.72143684367511e-05
4.30102727932109e-05
3.34841358532139e-05
6.34376411153682e-06
3.65154714637808e-05
3.87243905124201e-05
5.8367859146755e-05
2.44255786926479e-05
2.72178576904046e-05
1.43579201661944e-05
5.53929968054206e-05
4.58344691209224e-05
2.27689733914482e-05
5.56602652056436e-05
3.4664771475008e-05
3.30198534445966e-05
4.28298991051802e-05
-4.74699541711927e-06
3.09452763512103e-05
3.0702860412766e-05
4.96602398721086e-05
6.21962297598234e-07
4.6473473585682e-05
2.00873549002421e-05
4.14556891842343e-05
3.47771360511064e-05
5.95896266217452e-05
3.21910748461721e-05
1.24130977706855e-05
5.33426666615194e-05
6.05698931332127e-05
4.10653166979094e-05
7.63415095504529e-06
4.16004774335845e-05
7.89945763237613e-06
5.17555727139796e-05
3.05415383656215e-05
2.80611258319686e-06
1.09278317562635e-05
3.5600719011478e-05
2.19001835906588e-06
-7.31052149394737e-08
4.30812839907902e-05
6.80883782591228e-05
1.68875151163209e-05
1.96632437637143e-05
1.97998855997662e-05
4.71874304712789e-05
1.92066549479137e-06
1.92849014556945e-05
2.28249992892622e-05
4.32898863028527e-05
-1.47246646825544e-05
3.10031601330535e-05
1.29891531212412e-05
9.74075984037771e-06
8.46956860247949e-06
4.27714090809148e-06
3.18872236003656e-05
1.32430186781365e-05
8.00853004401819e-06
9.66270646280207e-06
2.47286972277044e-05
3.62533241825243e-05
1.56276339192339e-05
7.37988709414147e-06
2.24385308772657e-05
1.32235635642482e-05
6.0142809083189e-05
3.19537592996998e-05
7.40756961856345e-07
2.10690705094254e-05
1.732642299533e-05
2.37340847645982e-06
2.77286094718367e-05
6.20908158860995e-05
5.61187778993932e-05
3.71821008524811e-05
5.37844129006116e-05
6.34618774577823e-05
4.46819916988986e-05
4.50074157484729e-05
2.84239422999475e-05
8.18835739870872e-05
6.11579159304901e-05
3.48592046421657e-05
5.4369405169332e-05
4.32108569860487e-05
3.07520386906118e-05
2.54705510913025e-05
2.20725581003576e-05
7.05086134357982e-05
3.31889730154631e-05
3.81828831268892e-05
7.49912561151246e-05
-8.20234637074312e-07
9.75001439078536e-06
3.29474204868028e-05
8.08403203858474e-05
3.33444855441531e-06
-4.831276146644e-06
4.05841901710237e-06
2.49769115375769e-05
9.13851078880839e-06
3.69407168623048e-05
3.89792435640499e-05
3.9339972986348e-05
5.24047008839157e-05
2.3645742508319e-05
1.88550449036112e-05
4.30204825420658e-06
4.53406399145334e-05
7.22167845465293e-06
1.9600565485125e-05
1.91237672196221e-05
2.6474167539669e-05
2.92773474716479e-05
4.21676761515901e-05
6.58799973540577e-06
3.63787377476531e-05
4.09433264991824e-05
4.45412156629885e-05
5.2765722879829e-05
4.74309936329735e-05
7.07879193363469e-05
3.36796523756201e-05
4.31336165866384e-05
4.9856291825454e-05
4.59126240578091e-05
4.56500622902054e-05
2.65499551379366e-05
1.36031579866359e-05
3.18699650116129e-05
5.48652465111374e-05
3.55475764571587e-05
1.78624365704945e-05
5.22132287144221e-05
2.13964656671285e-05
2.3485025305864e-06
1.26757852110105e-05
2.89269407409681e-05
4.21291744418536e-05
4.82720000214301e-05
4.65088723993051e-06
2.74426665197282e-05
4.8132138837308e-05
1.83106555240315e-05
3.5065149711484e-05
9.06825555308256e-07
1.59503999916996e-05
1.14711837454726e-05
3.72380674137541e-05
1.02969579147224e-05
8.53109365363259e-05
4.02887686547003e-05
2.572868864926e-05
6.29624194732615e-05
1.6629803544857e-05
4.22609536621385e-05
1.97529452318714e-05
3.31403846672471e-05
4.50695575636518e-05
6.8666715041139e-05
4.78317951742893e-05
3.88255875043891e-05
5.9628133101213e-05
5.94630546166314e-05
3.69057687437942e-05
5.2747890984371e-05
9.16838877807668e-06
6.85812388838065e-05
5.86124690929424e-05
2.06131445348661e-05
3.62245144142501e-05
2.13142963012465e-05
3.72420123159973e-05
3.52466954720059e-05
2.37280481570134e-05
6.87582297822451e-05
2.89538096039475e-05
1.61228740261755e-05
2.60143779190583e-05
2.76700221866618e-05
2.13564437148888e-05
3.52076598569312e-05
9.47812374506241e-06
2.69324122821329e-05
2.37777716656752e-05
1.32295095871273e-05
2.35854263633957e-05
-1.47203981651981e-05
1.69940127942077e-05
-6.11098832222632e-06
1.35308141101837e-05
1.752769135627e-05
3.28494263789325e-05
5.51386944714273e-05
7.00264419184837e-05
7.10108402693987e-06
3.74328775201075e-05
4.47766815539079e-05
2.87236860873463e-05
5.13370647011794e-05
5.01002130534911e-05
3.02639809944678e-05
3.76719506565887e-05
2.53617297438641e-05
3.41330957595055e-05
1.86819895059438e-05
4.14206995723692e-05
2.84856810038666e-05
3.32386758934296e-05
4.52443041265378e-05
5.43489077655854e-05
3.92377721828663e-05
6.22498094049734e-05
0.000100403430755178
1.9746796442785e-05
-7.99515824371148e-06
5.55459834092064e-05
2.37755727796412e-05
2.55573381273775e-05
3.5715861703344e-05
2.01116291897715e-05
2.89231358510212e-05
5.74006127692671e-06
4.88433427666939e-05
5.44462072927343e-05
3.87577555131064e-05
5.10681457088571e-06
5.21329136872449e-05
4.20708522357229e-06
2.74855970802169e-05
3.44868304700972e-05
5.02099801111823e-05
3.48904969508455e-05
1.19222867476312e-05
4.61120176619856e-05
3.3654349143054e-05
3.99486449802689e-05
4.04868417934327e-05
-1.96436407449383e-05
3.02344786133449e-05
1.24241233564476e-05
4.0278635736353e-05
5.68400433908905e-05
4.03567590539629e-05
5.33834613718499e-05
4.12343479740761e-05
2.73918144505082e-05
4.00617185629377e-05
2.78152542474784e-05
3.38077141255363e-05
5.83266312145738e-05
3.28610860681108e-05
2.08226624674918e-05
7.08115061422462e-05
2.29257330195032e-05
4.90756806337021e-05
5.18564068787743e-05
2.25145458046823e-05
3.66567916784663e-05
3.59713607719582e-05
3.2919012874159e-05
3.10803229755576e-05
3.23257835871763e-05
4.54425725755774e-05
2.90905761545068e-05
1.48852760587303e-05
6.40775763770715e-05
3.00392219422208e-05
5.96616015104603e-05
1.52618630785508e-05
3.35768450126814e-05
4.29420379932402e-05
3.55959795493426e-05
3.56116011139539e-05
4.72441938393595e-05
2.43111107702567e-05
6.60045602430463e-06
4.16234415224608e-05
3.04192271773811e-05
4.42046426663935e-05
1.47215113440168e-05
4.01709523221994e-05
2.37060410581546e-05
9.8006334514094e-06
2.95542147238941e-05
5.6141039588872e-05
2.6956146872527e-05
8.10859239072014e-05
5.30884151261918e-05
1.25723358138493e-05
5.79502238533615e-05
1.75227240601362e-05
3.82251184630025e-05
3.83047607418765e-05
4.51351086544579e-05
1.22791028402576e-06
2.70538085109769e-05
2.64287423093111e-05
6.6800806393751e-05
6.59613257918327e-05
6.10100507782043e-05
2.81120446337787e-05
2.92336145219373e-05
3.52023905218199e-05
2.01324897959044e-05
4.07920160877275e-05
4.84402966568318e-05
1.94922646426672e-05
8.75628782295352e-06
3.38518620874088e-05
4.83374266942299e-05
-9.2035800026373e-06
7.81457499553682e-06
2.5283221811453e-05
2.74521433564156e-05
4.2566451630469e-05
6.65819126841825e-05
5.31185345920308e-05
4.13422202093822e-05
1.77314118354814e-05
4.25667175749445e-05
6.75247085706852e-05
8.14598955036651e-05
4.40674610595381e-05
3.50371653897531e-05
2.66759255772579e-05
1.56454523768237e-05
1.53509093907587e-05
7.84514624305454e-06
5.22789927475006e-05
4.86912597492131e-05
5.25370066503489e-05
1.32936729903998e-05
1.14967118981063e-05
-8.36671945626974e-06
3.55949525990678e-05
3.52698512110674e-05
2.29698381406691e-05
2.92271471404724e-05
3.26601278323242e-05
1.7815158864437e-05
1.57822211031522e-05
6.17269525716729e-05
2.70562703492615e-05
4.60632558340541e-05
1.20387523553889e-05
2.75770110885405e-05
2.93293574601831e-05
3.22132282773253e-05
5.79257290338622e-05
4.57114696444832e-05
4.21448994424055e-05
3.00971348970772e-05
8.26887220146905e-06
6.18932669987827e-05
3.34471416208771e-05
4.86481207460464e-05
3.50126356226237e-05
4.55466820733832e-05
3.79429151272248e-05
3.51519431386394e-05
1.74419832206823e-05
5.2592573064816e-05
5.49608731264732e-05
6.50434915818748e-05
1.49031142174438e-05
2.93023348109368e-05
2.1980152473563e-05
3.98032863958213e-05
3.90577631775174e-05
2.49332953731005e-05
4.12990839007736e-05
4.69116700075824e-05
4.15089385013975e-05
4.95573336767654e-05
9.28513767307371e-06
1.24584274421373e-05
1.24126798487653e-05
9.85940676085319e-06
1.4716679764871e-05
4.4645284990334e-05
9.44627898512356e-06
5.72528090655018e-05
1.83417615580132e-05
2.9922222115689e-05
5.4906255004025e-05
3.28800452031101e-05
5.72236683270373e-05
3.32582608945909e-05
5.04075422227093e-05
3.59804039753338e-05
2.02380303610024e-05
3.17470460242994e-05
4.51322944421797e-05
3.23061352355643e-05
4.30339645759174e-05
6.03969738601334e-05
2.81388110453908e-05
4.81321975846021e-05
3.62850109448811e-05
4.21300502305292e-05
6.11901593757088e-05
4.85074728540051e-05
4.84067888493236e-05
2.14695696096783e-05
3.68008173432739e-05
2.35886389227308e-05
2.17724254712248e-05
4.18979849108864e-05
1.54443327948863e-05
4.48187466946339e-05
3.49371948846341e-05
2.56126405186662e-05
2.95173395426258e-05
3.19133713798196e-05
7.58140632390361e-06
2.76788554109243e-05
4.63270468090515e-05
1.69913180130635e-05
1.80899507643714e-05
2.05302226641912e-05
-1.36808412842854e-05
3.67966316508342e-07
5.69565514023618e-06
2.80352531625153e-05
4.4640121355776e-05
4.58224178564718e-05
9.75410148171818e-06
5.27054488466884e-05
4.6410323952112e-05
1.82136465142479e-05
-1.04396577124263e-05
3.43754123132811e-05
3.74912527959164e-05
6.18530331314005e-05
7.72436723608792e-05
7.80927020304121e-05
7.69106097690327e-05
2.70089365215677e-05
1.89187959225166e-05
6.08104395871054e-05
5.13925423908015e-05
8.38427454804202e-05
2.26335166200079e-05
3.68598137633001e-05
2.53513689384025e-05
3.73635979785676e-05
2.28024753790298e-05
6.28418596303119e-05
2.36708423388225e-05
4.41601863012159e-05
5.21113974776962e-05
5.89920759452825e-05
3.39700354933657e-05
3.51267200681395e-05
5.18301149948251e-05
6.09301878166838e-05
2.38608054122915e-05
-9.60771144514778e-06
4.26854251236205e-05
3.90587048402499e-05
1.74246971606157e-05
2.77639028359396e-05
1.94665929856156e-05
5.75245109999743e-05
2.91769847868545e-05
3.68095741722805e-05
5.49860089825033e-05
-4.82353509028065e-06
3.43904699583041e-05
4.58339656729951e-05
3.38024763433142e-05
5.45545558749113e-06
2.20565685698674e-05
2.65188909443984e-05
6.30624741989304e-06
2.91292592750299e-05
3.90826294910839e-06
1.7901817324435e-05
4.60638154750931e-05
6.70897754209444e-05
6.50892884056781e-05
7.87977392121899e-06
4.43601375966303e-05
4.62346570758799e-05
3.52657700152269e-05
3.0072059589245e-05
5.74448643494736e-05
2.61874656702964e-05
3.78895280622564e-05
3.10236878681585e-05
2.19770162232204e-05
2.41519517571731e-05
5.6488010319731e-05
5.19776503510731e-05
4.02522226680243e-06
5.60358305798257e-05
4.26940427138286e-05
2.50142619413512e-05
3.38076001853159e-05
4.36031668158721e-05
2.61635478411096e-05
4.85374162470346e-05
2.17016364384534e-05
5.1793905238056e-05
5.21361898593102e-05
4.26017383744179e-05
2.59386988643943e-05
3.13605517730566e-05
5.40470349639472e-05
3.14279631951045e-05
3.55445237085335e-05
1.78929686494027e-05
4.23001624487935e-05
1.32907625889869e-05
3.40742018465352e-06
3.82304049090174e-05
-5.39600961646607e-06
8.89743273424956e-06
5.04984610542755e-05
5.77816073759641e-05
2.65965573704381e-05
2.75287962999675e-06
7.57857645206711e-06
2.19014448328961e-05
3.75653138523164e-05
2.97207810873614e-05
6.28070691749362e-05
1.01365252907597e-05
3.20260962112119e-05
7.65435686526318e-06
3.38687827192984e-05
3.94445146736116e-05
1.3754091006765e-05
3.69016874957298e-05
1.75200396929017e-05
5.21288183775143e-05
5.58859910368816e-05
3.58069485148806e-05
2.53775181357181e-05
4.49194134719276e-05
4.47350666405392e-05
5.18654865019622e-05
5.51723967359867e-05
3.29750686575298e-05
-3.56181670004421e-06
4.99243902304099e-06
2.40043280411797e-05
4.47626910325199e-05
5.02919663534876e-05
1.20804170162664e-05
6.27954311228135e-05
3.44318815968552e-05
-1.32557618674802e-05
7.86017157649952e-06
6.50634845427505e-06
6.21506793429486e-05
3.73334051036399e-05
5.18337146867281e-05
3.52516721509845e-05
2.44267204798303e-05
3.73032432845853e-05
4.70712495079381e-05
-5.21046294969833e-06
2.44146772752309e-05
3.8739684137147e-05
2.99927649775617e-05
2.42755705686047e-05
3.99608420892712e-05
6.93339375374279e-05
3.88271688341086e-05
5.95638803772854e-05
-1.05837957327193e-05
5.05536534872754e-05
3.66702666773186e-05
3.59717656856756e-05
2.51599873109674e-05
3.90939065662641e-05
4.55364556751002e-05
4.05422549314383e-05
1.85606403730525e-05
6.21585335761247e-05
-5.19709678826596e-06
3.69049413616336e-05
3.14175916877814e-05
5.66836928084748e-05
3.60951332638492e-05
3.26396921081731e-05
5.96043608987478e-05
3.25742146154281e-05
5.79700264913165e-05
3.13365227318351e-05
3.80202541269308e-05
4.86669044710044e-05
6.0473446963337e-06
1.58673965727219e-05
2.82308280126613e-05
2.41366257218216e-05
2.35782827133479e-05
1.00689056434317e-05
4.67837394105701e-05
3.80037881465694e-05
4.82948196286963e-05
2.19264759107137e-05
2.32888250170689e-05
5.883503407213e-06
4.26846547774463e-05
2.95322083611603e-05
1.17759211143839e-05
3.18328549405231e-05
2.97945308150314e-05
4.91156317663402e-06
3.31327177366492e-05
2.43885288689008e-05
3.73790215916422e-05
4.76153177063258e-05
6.06763294413938e-05
4.98022570418794e-05
1.2119815878775e-05
2.336905952232e-05
4.16811331875947e-05
2.6268393214693e-05
1.83619805185529e-05
3.82147917170494e-05
2.20089058420131e-05
4.65062335791182e-05
6.19128402325795e-06
2.62911806311227e-06
5.72696296861403e-05
1.18643022702067e-05
1.43028042649771e-05
1.58471610972355e-05
3.11541462465673e-05
6.70710359627651e-05
3.91669811456915e-05
2.5206715740492e-05
4.03719539510473e-05
8.78301957339e-05
8.11419528671496e-05
3.74413407777224e-05
5.72141714702223e-05
2.26817407340756e-05
2.62584645244083e-05
5.84695973029039e-05
4.00069000067071e-05
3.29322421413804e-05
7.40964571632363e-05
4.53443257606798e-05
1.75178921889394e-05
7.04097587818924e-05
2.60345544261144e-05
3.47533012851409e-05
2.99923312591742e-05
3.65443984694778e-05
5.23935843659015e-05
4.65794995635025e-05
2.56766491813421e-05
5.73157685273188e-05
5.5621416336297e-05
7.78601489161407e-06
3.92176804929161e-05
6.13545657808167e-05
3.50703584629033e-05
5.21779305699142e-05
6.47320245522448e-05
5.24955637431332e-05
2.85617265312727e-05
3.21342316286527e-05
3.08136997584494e-05
3.99134885477116e-05
2.50255731113151e-05
1.12373818114798e-05
4.03793605743329e-05
7.23522337092704e-06
3.09670672622289e-05
2.58118725056345e-05
2.83889628080103e-05
2.4947183281826e-05
5.70077087332318e-05
3.94385381111115e-05
3.00406919398884e-05
2.42390086629716e-05
4.27323699354916e-05
5.04547401910914e-05
4.54109112202341e-05
4.54774832258516e-05
2.20367732655938e-05
2.87824988854172e-05
-3.76321177996693e-06
2.73866586166205e-05
3.64549670846512e-05
4.27484948086174e-05
4.64055589173636e-05
-1.05077865181163e-05
1.61828383342463e-05
1.52036832798713e-06
1.26949068615264e-06
1.38708182263444e-05
5.16454790962707e-05
2.67744592465393e-05
4.82387115762133e-05
1.70250252589599e-05
2.6574938770689e-05
1.45728867796013e-05
2.75215621808908e-06
1.20127238846596e-05
3.41504236053509e-05
3.67046624613725e-05
-1.40635454381908e-05
3.35685888558881e-05
4.97063682709814e-05
7.17839737022893e-05
4.56343268193023e-05
7.41037200726745e-05
4.9913510539151e-05
4.53125100642776e-05
3.95824311762774e-05
3.66170057828735e-05
6.43781333647601e-05
3.81394824053257e-05
2.47345464316863e-05
3.73196979129069e-05
1.21960308298052e-05
4.20397947898471e-05
1.56988247247251e-05
3.13537830068272e-05
6.31703538422303e-05
4.93898569879984e-05
5.45113264430893e-05
2.79221284731881e-05
6.2291855804796e-05
3.287392373283e-05
2.8790690988058e-05
2.78399526617019e-05
7.20355204969853e-06
3.10978645823331e-05
3.63462685975787e-05
2.61480837267253e-05
4.84984044391798e-05
3.6303148054813e-05
2.76076199725098e-05
5.32301684495513e-05
2.42342095668212e-05
2.68587522088266e-05
1.27637862149092e-05
5.8183267900193e-05
5.61297237507977e-06
-5.72285124390624e-06
1.62548609076852e-05
3.4425894949847e-05
2.72634843429641e-05
5.62115367100254e-05
5.75603625292766e-05
3.88601513150494e-05
3.87001270308425e-05
4.68513613738596e-05
6.42628633915352e-05
4.89975853633197e-05
2.04971053536416e-05
3.99808097490559e-05
4.66860877819904e-05
2.62413155290848e-05
4.44315333565276e-05
3.1198687663147e-05
5.56503236898336e-05
7.01192572923472e-05
2.84726085531948e-05
5.14504836106102e-05
6.40039811360846e-05
1.11268913142201e-05
5.07135936221862e-05
4.28213635027959e-05
7.08625357149459e-05
4.10679457265953e-05
8.29682200308363e-06
7.23341480211885e-05
2.76932748949419e-05
5.61270598581476e-05
2.8938583810826e-05
8.35970555612296e-05
3.0752836416738e-05
4.11128354294592e-05
4.40229310913839e-05
4.48435511671183e-05
3.70188635336049e-05
4.11664825546065e-05
3.08948777204217e-05
3.22262026984948e-06
3.07964488809088e-05
4.72760305560646e-05
1.52825964812972e-05
4.0114993935166e-05
1.45938723343432e-06
3.57884289913994e-05
2.36672642636924e-05
3.31513588611992e-05
3.74153693374416e-05
4.70199029359324e-05
2.02834733869479e-06
1.57483038633803e-05
5.34652488217814e-05
3.17176833489906e-05
3.55511997758578e-05
3.22344156014775e-05
1.06055590254269e-05
1.8938930718162e-05
1.16405341809103e-05
-5.21454442505543e-06
4.10478366491193e-05
3.21114164652557e-05
5.11647534300557e-05
3.52098850804302e-05
2.11031419348373e-05
-2.51843884057294e-05
5.25572601206642e-05
2.88097627499939e-05
7.28051771125603e-05
4.56391990381264e-05
7.69625830422182e-05
2.42708467953248e-05
3.2355031203368e-05
1.35943872282528e-05
5.35671450463525e-05
9.2201803269356e-05
2.43455621111594e-05
2.95818233373217e-05
3.86095515874085e-05
3.62833406986366e-05
1.72424485748549e-05
-4.93831345173383e-06
2.94408268239252e-05
5.88964199499208e-05
2.56139880955586e-05
6.42070313753644e-05
2.7555750285307e-05
2.9034091933598e-05
2.28579979407881e-05
2.31033179311461e-05
2.38382445971859e-05
6.36940945889313e-05
2.8781325729741e-05
9.92855899723562e-06
4.1928003385322e-05
3.63347993777202e-05
3.36873586233534e-05
5.65835584310854e-06
5.51074803545877e-05
2.27211026626947e-05
4.59467224336615e-05
4.0394938460968e-05
3.62115072489521e-05
1.39756466739476e-05
7.9044416655888e-06
2.54775619064621e-05
6.12449093611143e-05
3.50592489843745e-05
6.77874329484904e-05
8.92112379534591e-05
6.42863837417805e-05
3.34830890748055e-05
3.28082652173487e-05
4.61011424516839e-05
6.41967389315724e-05
1.6463847911226e-05
3.8968652817359e-05
6.56116787811749e-05
2.10724640463478e-05
6.463905513067e-05
1.7111824578436e-06
3.26567955267771e-05
3.52806447114889e-05
3.72584268071671e-05
4.84240913733875e-05
3.63456355142039e-05
4.30545996860618e-05
1.60438812358097e-05
3.55923567306914e-05
5.78330599291494e-05
3.9717863738143e-05
5.20323690746845e-05
4.51421034030786e-05
3.86449134035524e-05
3.32065753707235e-06
4.25871317785717e-05
3.76643698298664e-05
2.54445454310197e-05
1.50434902005134e-05
2.69091011403844e-05
2.74977303117731e-05
3.03685419116951e-05
2.08750608549317e-05
2.84663708464756e-05
2.9689934771102e-05
1.08539852873264e-05
3.42987708289275e-05
3.2734424645509e-05
4.91131072984528e-05
4.51811599984006e-05
9.28506010478123e-06
8.96868579172365e-06
3.0617949680105e-05
-1.48178751842677e-05
3.75354180577484e-05
4.09760270924047e-05
4.68404988050683e-05
2.00115922070653e-05
5.0732257908121e-05
2.97925099970173e-05
5.10390421823968e-05
2.54539514953748e-05
9.46524791172124e-06
2.49589914036822e-05
6.01749532587804e-05
4.44940524709224e-05
2.12945492656339e-05
4.50597915251435e-05
4.050028381421e-05
4.54301044317737e-05
2.22254451055409e-05
5.8653368053931e-05
5.17388745723064e-05
4.27238575113482e-05
3.18998535470311e-05
2.08170461384862e-05
2.48556073061666e-05
3.31258934116659e-05
1.84899715631113e-05
2.65042004096237e-05
4.4402690820543e-05
3.33282611627583e-05
2.26971999862443e-05
4.05445727767061e-05
6.09885816626018e-05
2.68535594002258e-05
5.15738754999216e-05
3.58286841955019e-05
1.30484517150846e-05
3.90533662407815e-05
2.13223844588818e-05
8.40305611733414e-06
5.45887805261983e-05
2.60276888707457e-05
-7.44293638560087e-06
3.16720838144769e-05
3.65713330779871e-05
1.62322345436189e-06
2.06555552371817e-05
3.63678276330553e-05
-1.70633030479527e-05
4.44044708540092e-05
3.786185452262e-05
6.83151414623559e-06
-6.94926196210404e-06
5.30773223333829e-05
4.69322425849966e-05
2.45627976290169e-05
1.07345883688249e-05
1.40506902595792e-05
4.17714458851524e-05
4.81868728154349e-05
4.28757446874475e-05
1.60756980513291e-06
3.819022646517e-05
4.63792909038474e-05
4.32958340676969e-05
5.5511694353016e-05
4.13333622083679e-05
3.9650965471862e-05
3.46212134988485e-05
4.65597404829277e-05
3.81174035578965e-05
5.48195784752243e-05
2.88928042246886e-05
6.39800593992448e-05
4.87507344275117e-05
3.82058584945834e-05
4.3249870228811e-05
5.53553125422258e-05
5.24329955674978e-05
2.49889339119365e-05
3.30474173474664e-05
6.00687414301122e-05
3.59805603842408e-05
2.69156563574845e-05
7.9954925515477e-06
2.13860200488372e-05
4.98661716603676e-05
8.76684683058139e-05
1.50667312728491e-05
-2.73983847829226e-05
2.85253521282261e-05
5.5016357084197e-05
7.64012163267123e-06
1.90085935987022e-05
1.00936389675107e-05
3.69721771779223e-05
2.89047933915438e-05
4.76597220254364e-06
2.77058694026885e-05
3.30849793623994e-05
4.39790389577909e-05
4.23575835188352e-05
3.01916404036338e-05
7.56694669108005e-05
2.8616817724668e-05
4.41695164956306e-05
6.35655176096109e-05
3.94520539970786e-05
4.13330696222234e-05
6.09272149326662e-05
6.46071580143101e-05
4.24510648166948e-05
6.7555132086994e-05
5.62419471488228e-05
5.28338866726249e-05
3.19872625081719e-05
3.48797348655419e-05
4.46597182412906e-06
2.0677702237345e-05
4.91898990625383e-05
3.77806837704276e-05
1.37596109366849e-05
1.14057371084233e-05
-1.06847178402555e-05
3.23272952356762e-05
3.01833589354493e-05
8.7811468964402e-06
4.89031173752487e-05
3.06666013099081e-05
5.55505513402503e-05
5.71688911059126e-05
2.8527742858348e-05
5.63402480178916e-05
3.72604730540893e-05
2.34232275508783e-05
2.48624023613323e-05
4.20245646047417e-05
5.10716013571916e-05
3.91105346231178e-05
4.18686161939445e-05
2.21660546017689e-05
4.16137445183545e-05
-1.18490710570892e-05
5.12961874341942e-05
4.8994911761479e-05
4.34849824583196e-05
5.63474129309543e-05
6.84377979237419e-05
3.08360643348704e-05
6.19424040153459e-05
7.40598352602071e-05
3.87750055200381e-05
7.22763762207784e-05
3.5528858446877e-05
3.79436099533888e-05
2.62004594617094e-05
2.99282664112797e-05
3.32617613291576e-05
6.04856950032511e-05
4.39129468710992e-05
2.69535797982353e-05
1.79201700356177e-05
7.4912247418826e-06
9.56624007400847e-06
2.56732988175324e-05
-2.36386268304157e-06
1.37743080555443e-05
2.19725561348198e-05
-4.62256956649254e-06
1.50350029323852e-05
1.6301757257553e-05
2.11967170740533e-05
1.40398309191051e-06
3.92576643841398e-06
1.93515612508073e-05
3.04789567149105e-05
5.48943995993478e-05
3.14604038016998e-05
4.89722817313211e-05
4.64238155787762e-05
-2.07051432844377e-06
3.14130513295501e-05
5.27406901959335e-05
2.84193775705563e-05
5.89972364431345e-05
5.59901933402153e-05
2.27883334395775e-05
7.74782354338721e-05
6.07047073547717e-05
3.60387367081519e-05
2.09434830180903e-05
4.95691166338478e-05
1.24128023823285e-05
2.77047603676085e-05
6.02407189204187e-05
5.68233504978631e-05
3.95217843686769e-05
4.29030242533916e-05
5.61211191872371e-05
3.02811045813555e-05
6.00050341865405e-06
5.21336869008362e-05
3.74164478074992e-05
3.17716132106969e-05
4.3363329597598e-05
1.1772815747262e-05
2.75712178094901e-05
2.37569358432325e-05
3.13944626754411e-05
1.58905983317909e-05
1.94213115267064e-06
1.81786892386188e-05
2.24987937406171e-05
2.0183853545324e-05
2.24701458336327e-06
2.85713365922573e-05
1.10782237875992e-05
1.32542322713808e-05
2.63379546259987e-05
3.92194696673185e-05
2.98417607847183e-05
4.97412662912159e-05
3.60372327919524e-05
3.52585430118793e-05
2.68479885178889e-05
1.98274368883314e-05
4.53369837151555e-05
2.13523963175477e-05
3.10637420839844e-05
2.9391164774573e-05
3.69028295556844e-05
2.876989883446e-05
5.22102154845899e-05
4.50878277491684e-05
6.35147111589184e-05
5.91619675099771e-05
5.2515396869286e-05
5.14812194940133e-05
1.07932373488884e-05
4.21035459474293e-05
5.19270104057005e-05
-1.96736346655444e-06
4.76071890690085e-05
4.9158667936198e-05
1.38005367401935e-05
5.05804394087261e-06
4.06882586709432e-05
6.08096640417387e-05
3.98390874596146e-06
3.3896008476429e-05
5.23298550358164e-05
4.96261788673606e-05
8.44752465464232e-06
1.31936600748722e-05
-4.07987565022433e-07
1.63846308413626e-05
-1.49440283073576e-05
2.45241444946903e-05
2.66243612491146e-05
3.96334869142504e-05
2.26712602143542e-05
-1.43590327470978e-05
1.00544282694727e-05
-1.24204832793573e-07
4.36453578101826e-05
5.55915341105533e-05
3.74287455151569e-05
1.26661558195348e-05
-2.9470147450163e-06
1.4453538873847e-05
4.65390742805532e-05
1.98669742777358e-05
2.61182403064881e-05
3.9633709095321e-05
9.67830566600466e-05
2.01362110315886e-05
5.06172819331092e-05
1.72494347561146e-05
6.58018134769395e-07
3.41491003347829e-05
5.79637557821013e-05
7.29196054760938e-05
4.60633487192687e-05
2.22059736061399e-05
4.63298433324463e-05
2.96238758665706e-05
2.66929698641037e-07
3.54975420650962e-05
5.01914916618057e-05
1.8051333512727e-05
1.82379809717771e-05
3.78906322879472e-05
1.27481551874241e-05
2.42059521343402e-05
4.40848607819481e-05
2.05362057901131e-05
2.58982439778931e-05
6.08358218274484e-05
3.05035575511362e-05
3.48992087873854e-05
2.76933577337032e-05
4.46658404870604e-05
2.91234031068418e-05
7.07860263984623e-06
3.39967206859941e-05
3.37058065064088e-05
4.9539877476024e-05
3.59466300695289e-05
3.66576667495318e-05
1.64308567711392e-05
5.40270752458882e-05
3.37310042540688e-05
2.96691770606801e-05
3.82021147908959e-05
4.75831935612152e-05
1.84677322116244e-05
3.92791337044458e-05
4.10528031431034e-05
2.40107449352852e-05
2.32592009658303e-05
2.96870694281833e-05
4.27018531830684e-05
1.86936383429927e-05
3.61328960618234e-05
1.30756761937119e-05
6.42311426883605e-05
4.89041101014998e-05
2.09419556995453e-05
4.50032785299364e-05
4.81493504500069e-06
1.35108046982522e-05
2.11651485967096e-05
2.37321534875505e-05
5.19378082127512e-05
7.14236787884134e-05
6.61835459431751e-05
4.03406095152975e-05
3.14404366290718e-05
2.27598180767477e-06
5.28838652166498e-05
4.01562165528776e-05
4.46717290690081e-05
2.60889690496369e-05
4.48425019105594e-05
2.32827726493966e-05
3.88811526892059e-05
5.75253344588183e-05
4.22609539172235e-05
1.24755790028816e-05
5.96036143873973e-05
1.75964316978414e-05
3.48838272873685e-05
4.06763431861762e-05
6.42644278505141e-05
5.73012588483857e-05
4.80607225252079e-05
2.36564674160513e-05
2.81864864671065e-05
3.101066959937e-05
2.00293581830868e-05
-5.17978168565147e-06
1.66647797609369e-05
4.20496764401593e-05
2.82520841383131e-05
8.73102459041602e-06
5.61589672127896e-05
1.88704026073323e-05
1.65120856353371e-05
3.69195338203283e-05
4.23651802633746e-05
3.18855947441169e-05
6.1766985462225e-05
-3.42759072565702e-06
7.1196977926025e-06
4.63513253558357e-05
5.9330226152235e-05
2.2204198730299e-05
2.73529244928826e-05
2.4787113716428e-05
2.48314533810402e-06
4.86814967447094e-05
4.58854515832094e-05
8.01217810702713e-05
6.15955909431386e-05
2.04023485742489e-05
7.96642008631835e-06
1.94796983573668e-05
4.2890494013167e-05
1.90874454714561e-05
3.68001025464348e-05
3.15733667077511e-05
5.33368580435739e-05
4.51346215757564e-05
4.57721070661266e-05
6.78201271510216e-05
3.64221961460811e-05
4.73207104088623e-05
2.36562757024073e-05
5.91914159378026e-05
3.34769045314598e-05
3.17893060078709e-05
2.39020702706926e-05
3.59660602152181e-05
3.24217914713564e-05
1.65063139775659e-05
4.62753025382245e-05
3.94520674022204e-05
2.45236724729722e-05
3.43751095707471e-05
3.72798344765062e-05
3.90347286362101e-05
2.57141797051787e-05
6.91428650561371e-05
3.58294489357948e-05
5.71231174920943e-05
1.92435310733478e-05
3.29720455621758e-05
5.78688719357212e-05
3.95847101910038e-05
1.11705669261858e-05
1.94321497212763e-05
4.81105728633154e-05
3.95462868083435e-05
3.34863154952231e-05
5.41404725035883e-05
3.73004286565839e-05
4.75055433895153e-06
1.74489557352719e-05
1.96740344923435e-05
3.57131028549363e-05
4.07042704698833e-05
1.55931986548049e-05
2.70443961331909e-05
3.78950321996568e-05
2.98774754542981e-05
3.06548497620739e-05
2.49243209071749e-05
1.66573060596647e-05
4.26686646138793e-05
6.48056549686234e-05
4.99106101924666e-05
5.4822584212446e-06
4.77987724649021e-05
6.84200086584789e-06
3.8514815603394e-05
3.65106608774952e-05
2.5630906398678e-05
1.26804663260777e-05
2.79100334349181e-05
4.24063770137383e-05
4.92727214507964e-05
4.8183268825549e-05
3.64988832578402e-05
4.20130598822766e-05
8.83873179901624e-06
1.27269896408602e-05
4.31312027377272e-05
2.02458239227493e-05
5.05233958272158e-05
3.71894819043322e-05
2.74495161061013e-05
4.35840293227375e-05
5.43474574326526e-05
2.41530376048256e-05
4.4447340273625e-05
4.06437264427735e-05
3.29641071718982e-05
4.8585060107242e-05
2.87195092601459e-05
2.57087708177671e-05
2.68880890207527e-05
5.18915509753008e-05
2.45742060132176e-05
-5.11352698746654e-06
3.20767110369301e-05
5.25651698168439e-05
5.404883236532e-05
2.49918903518314e-05
3.91604441314781e-05
5.19072051239095e-05
2.11540884182145e-05
2.90454992601837e-05
5.925370898786e-05
3.52100633792457e-05
5.64720635192257e-05
4.28456312189329e-05
5.03902954724526e-05
3.37908638518572e-05
3.99557251533619e-05
2.92463677736909e-05
3.51701568851884e-05
-2.37235817705983e-06
3.00022258863381e-05
-3.53749671161902e-06
4.86767762585982e-06
2.5762901784453e-05
6.56741497685385e-05
2.81824991651467e-05
3.59876186139941e-05
5.07760913783918e-05
1.74083667773502e-05
2.61245112555773e-05
6.81403336488553e-05
-1.66392354687773e-06
6.09458304689031e-05
5.79360023837338e-05
5.61011927590357e-06
4.05558366477512e-05
1.44163097922376e-05
3.50133626827806e-05
3.83221098396461e-05
4.54198582542931e-05
4.83995316175925e-05
2.34186949412467e-05
7.55949000353352e-05
6.44889962965693e-06
7.53279438547674e-05
5.07793884975431e-05
2.45578418607769e-05
4.54506814468859e-05
3.02447267200262e-05
5.35866207831937e-05
4.64371944933596e-05
6.04398577587729e-05
5.9396464460355e-05
5.49445390780541e-05
6.22337503442263e-05
4.102158072887e-05
2.46089440448371e-05
3.64663896371362e-05
1.17967125770759e-05
6.40553058280448e-05
-1.08748243504219e-05
3.62782310605361e-05
2.06128815633056e-05
3.90022947318955e-05
4.17615645517067e-05
3.65046281799102e-05
3.53357968689253e-05
6.13569097065572e-06
2.17518506176248e-05
9.76750272885258e-06
2.80497068127291e-05
-6.65114672196541e-06
5.36187934960359e-07
-5.72303338570232e-06
1.86468385213493e-05
3.12848324905057e-05
2.66352765468645e-05
-7.9686841836002e-07
9.68776766950634e-06
1.2624978394482e-05
3.18693699705861e-05
3.16738649458814e-05
4.34471085739145e-05
2.873917922428e-05
2.22943880072077e-05
6.35278631605543e-05
1.04521164097025e-05
2.14279950041178e-05
1.7908088764222e-05
1.48287387263397e-05
4.71542295106917e-05
9.03739272785502e-05
2.95390559746381e-05
2.93804194959258e-05
5.28926057362592e-05
2.93894253121569e-05
3.59503218957615e-05
2.41385443903645e-05
7.63057196008643e-05
4.71409549497446e-05
1.53400629945602e-05
5.96175681751434e-05
2.40331752033628e-05
4.59246173466663e-05
3.68626443453734e-05
4.49975203858015e-05
3.24103107088925e-05
3.6089709550871e-05
2.05454521449516e-05
2.5485568758092e-05
6.07428601121985e-05
4.00796106637041e-05
4.22985954146282e-05
5.89685528160475e-05
3.84724872988115e-05
4.57405784995469e-05
5.49732520896259e-05
1.39305993017972e-05
7.31059168963459e-06
3.76496934987965e-05
1.5337199768778e-05
7.14637682486362e-06
2.30419164557991e-05
2.27457434921749e-05
1.84196970136423e-05
2.89883829372062e-05
1.20567516183961e-05
5.61413492686816e-05
2.31897360599449e-05
4.51392029530246e-05
2.80918388136536e-05
2.44723660791893e-05
-9.10585914092288e-06
1.29044855868725e-05
3.89654957343325e-05
3.2768929339305e-05
3.8600841991798e-05
5.05925256996421e-05
3.08659587822082e-05
5.16052683887091e-05
3.43388851666193e-05
3.12478732844315e-05
6.9478071992244e-05
4.12394186670825e-05
3.88639051263718e-05
4.97560729791626e-05
4.79379978124351e-05
3.20901505905483e-05
4.65378093725686e-05
2.38512082460337e-05
1.39764041608768e-05
6.57345898768031e-05
4.34961496209779e-05
4.98934481906834e-05
4.54663413468979e-05
3.74382636117987e-05
3.02487397025397e-05
1.70248561725175e-05
-4.73869671904539e-06
4.04311181222952e-05
5.06688728293803e-05
2.62102239019252e-05
1.88050563560754e-05
3.26801323880604e-05
2.47248004579021e-05
1.69338617351004e-06
-1.17343309565103e-05
4.02003100202888e-06
7.60121826178955e-05
1.92428113631867e-05
1.66610423721586e-05
2.25258750684649e-05
3.4829243478126e-05
3.39661170685888e-05
3.83221811898378e-05
3.63877773463892e-05
3.60488512693151e-05
5.05250119130355e-05
8.05476226470345e-05
2.12441894133907e-05
3.30769840853965e-05
7.90839104087246e-05
8.87164652639006e-05
4.20020846258952e-05
2.32595575375656e-05
3.51970064581846e-05
4.6732525399267e-05
4.27138655361964e-05
4.3638845968528e-05
3.29122335754619e-05
3.15310929985915e-05
3.02044348586368e-05
1.63020739711041e-05
3.93063338452502e-05
3.45943896456833e-05
7.46747536358557e-05
5.93367559741759e-05
1.0532615863241e-05
4.32942009738649e-05
5.12338037946956e-05
5.8665885099238e-05
5.34332485367848e-05
4.99149412957245e-05
3.66494655836096e-05
1.66161112723793e-05
7.19076297403072e-06
2.68007779973852e-05
1.20637490280283e-05
2.14105656099387e-05
1.24387424380953e-05
5.16640971670527e-05
1.09823511435119e-05
2.29035651680959e-05
4.325474683777e-05
1.12953690118059e-05
2.38317106170046e-05
2.02454410028278e-05
1.42617661059882e-05
3.92081599004327e-05
5.79740371124871e-05
4.3334908285913e-05
5.17706011158567e-05
1.52128275431763e-05
1.58878389768397e-05
3.52261677367284e-05
4.66824465125803e-05
5.45319308456595e-05
4.07402813772151e-05
5.77436035086019e-05
9.99371142751388e-06
3.64523368638397e-05
1.34322381465984e-05
4.93663449892709e-05
6.15417688221318e-05
2.23760461075638e-05
1.43406392601187e-05
4.14507347206494e-05
3.72473427668731e-05
3.9800376731101e-05
2.68418642988442e-05
2.65604886612546e-05
4.46868389659833e-05
1.85633998939235e-05
2.74974964103244e-05
2.70415702822331e-05
5.27998565154353e-05
4.7331032247529e-06
4.98281690893075e-05
2.1584813489911e-05
4.29591212227051e-05
6.1302799607369e-05
2.60516820558561e-05
9.32830747158109e-06
4.34713321361405e-05
7.45988607619347e-06
2.67652711737628e-05
3.8279766501744e-06
4.44581583962508e-05
5.8956595703014e-05
-3.42034238810097e-06
3.97062178160144e-05
1.75225411673902e-05
4.99654930368925e-05
5.5298186792753e-05
2.45713801574812e-05
5.53354921307825e-05
5.61584217325266e-05
1.3392804716261e-05
2.39473418214963e-05
4.63360099532401e-05
6.17832751935777e-05
2.7052434549402e-05
1.22883027247799e-05
4.14015746148236e-05
1.56214818601191e-05
3.59178358689664e-05
7.05314043934665e-05
5.69983931654317e-05
1.91702378193618e-05
2.23442118765355e-05
4.71740454267343e-05
4.16046828726639e-05
8.44829721306214e-06
2.29854302393388e-05
4.61206080696838e-05
4.19874046887245e-05
7.98519273125902e-05
3.57088206085605e-05
5.18237242837632e-05
3.05513916401741e-05
6.21976054430602e-05
4.47913170676239e-05
5.97333807128875e-05
5.40406171083118e-05
4.76232183152057e-05
5.33078793954225e-05
3.34097817288985e-05
6.66756333005697e-05
4.84742590350218e-05
3.1698048161521e-05
5.51211053735296e-05
4.57523996760225e-05
2.32220687919079e-05
2.47180954004154e-05
4.96558195224449e-06
2.04275404536597e-05
1.984676483369e-05
3.32328847383104e-05
3.92413094730042e-05
1.87881394845167e-05
4.95407544175741e-05
4.25521143935555e-05
4.43338118629993e-05
1.14395150934592e-05
-2.06346465635195e-06
4.72360858476395e-05
3.57090804637026e-05
1.03628498817818e-05
2.9368773398225e-05
5.2162316615838e-05
3.57549680990038e-05
4.72252173572604e-05
4.75711258019828e-05
7.35550272071484e-05
2.86355534052368e-05
5.68315705045229e-05
5.555946075555e-05
1.18876655593829e-05
4.31768448221186e-05
3.4895273476501e-05
4.2030492278132e-05
2.21568274239591e-05
4.94698389700634e-05
7.47004817943197e-05
4.7589441290456e-05
2.87063541338824e-05
2.2548201016054e-05
4.91861904186924e-05
5.67060257243365e-05
4.07373004808272e-05
5.23287150031348e-05
4.39244088485761e-05
2.34009354348311e-05
3.0952336183249e-05
2.73743111650634e-05
6.00274853769875e-06
7.26333096332451e-05
2.32781070946597e-05
4.93464905887964e-05
5.22926543503367e-05
3.70599214370378e-05
3.15266126584532e-05
3.19060318387713e-05
4.56543890733366e-05
4.80070614230139e-05
5.12057633593176e-05
-8.16982198346825e-06
2.41045374259702e-05
5.95175581550158e-05
1.01884465718806e-05
3.20404778144284e-05
4.16933805051789e-05
3.31193120425816e-05
5.78004399731941e-05
3.08420345710437e-05
1.07486954071464e-05
3.00659597680599e-05
5.1928485394601e-05
1.28922164193164e-05
3.82030546435293e-05
3.94898194240474e-05
9.58060868906588e-06
2.74459437515177e-05
2.94684277623162e-05
2.70142792863166e-05
2.41890242128514e-05
3.87655832510266e-05
4.24556930113124e-05
-1.99923321444735e-06
4.97337521920972e-05
4.08649103531081e-05
4.42033806054536e-05
2.81322912410193e-05
5.33967254214717e-05
5.81798938089261e-05
3.8821531537766e-05
3.16070248472388e-05
2.74162492777012e-05
2.1568411422992e-05
1.8034033413105e-05
3.94315987401821e-05
1.63590633014112e-05
4.33310019025593e-05
5.45949073408826e-05
5.42434568623673e-05
7.44556553165768e-06
4.67640040301832e-05
2.91595847630503e-05
4.08569404562572e-05
5.22857047811242e-05
2.47880052555573e-05
1.2343997535812e-05
2.85682147773935e-05
2.96537952080425e-05
1.39279891242692e-05
-1.6366107348101e-05
-2.03015344876209e-06
4.90667556967052e-05
1.6900222306878e-05
2.297584259647e-05
4.59396296468712e-05
3.71621075487147e-05
2.5599211284323e-05
4.97556632881498e-05
1.99120046655595e-05
3.54889223811546e-05
5.41004415853744e-05
6.53777942276116e-05
8.27012072611974e-06
1.3523205621118e-05
4.14071297911852e-05
2.34037484753606e-05
4.58711011634448e-05
4.90856208380959e-05
3.50317096156928e-05
5.81152433712784e-05
2.02174869853739e-05
3.57569878540951e-05
8.13684606823643e-05
3.34069853913405e-05
6.76091281686246e-05
3.76619665977695e-05
6.03794353366078e-05
4.25079349762838e-05
3.74071446674258e-05
1.98238084923124e-05
2.19216962838066e-06
6.23089244756547e-05
2.10507059947456e-05
-7.23739553335935e-06
8.76936846352758e-06
3.14970125936363e-05
2.33668089053252e-05
5.48568138419997e-05
6.37085837186554e-05
7.86186730812763e-05
4.66314896968434e-05
6.48562766965745e-06
4.68123213735327e-06
2.86943816254089e-05
5.67915888789735e-06
2.97596929200594e-05
4.8541682098107e-05
6.03653124752072e-05
3.78632015040028e-05
2.0041548876076e-05
6.74731859940372e-05
3.58981258418912e-05
4.08068487882623e-05
4.21329813200471e-05
2.73389689611642e-05
2.06324466748237e-05
6.14907903739751e-05
5.50797697258624e-05
5.84146064722235e-05
6.85709531261669e-05
3.27501595847713e-05
3.74189877133102e-05
3.52274384540436e-05
4.64919958672555e-05
-3.20864530608931e-06
2.23380193253381e-05
1.42544916348749e-05
2.06262462625724e-05
2.93882585637853e-05
3.03024837960197e-05
6.08615310480042e-05
2.84180346214452e-05
1.0201454672712e-06
6.51318636666427e-05
4.72443597885383e-05
3.38559589047013e-05
4.80441597921286e-05
1.73836255976727e-05
1.32834690768803e-06
3.16044898983353e-05
1.59352765550591e-05
1.75956161103676e-05
5.43266025057269e-06
5.4354356457363e-05
4.67161297514606e-05
6.11960708754992e-05
5.6918098808608e-05
5.90094686333771e-05
6.55649980411071e-06
4.27030712151962e-05
9.78561517700065e-06
2.14311859748459e-05
4.56669879228761e-05
6.68563054379765e-05
1.92615501989619e-05
5.27704023359326e-06
1.41244962499584e-05
2.29982889143267e-05
3.25739527728559e-05
5.41967670126613e-05
2.97594352942911e-05
2.77949650553015e-05
4.94782052490925e-05
1.09635291925414e-05
2.19333602521304e-05
4.68728183570008e-06
6.34504611124565e-05
5.08276434798729e-05
6.08716127798993e-05
4.84117896150176e-05
8.89143248210145e-06
4.65443526685212e-05
2.8479601810953e-05
4.30595319214874e-05
3.45035881595753e-05
4.45311377384975e-05
1.25276680527672e-05
8.79820021032716e-06
5.59319396593875e-05
5.40720553170906e-05
3.70924644158847e-05
4.05580701208577e-05
3.17102420971293e-05
1.8761305537947e-05
3.97391769164952e-05
4.51027241338697e-05
3.49102388255678e-05
1.7029752153342e-05
2.31848459442463e-05
7.6374329303034e-05
2.10109962222814e-05
4.84545428452816e-05
4.93189553196816e-05
2.52653355814303e-05
3.1207452261127e-05
2.02239133474626e-05
1.98982469176127e-05
2.75984334359494e-05
3.35271670255026e-05
2.34085010290687e-05
3.19612989352812e-05
5.31789535933508e-05
5.05768730332197e-05
4.58825207762959e-05
5.1797000353787e-05
2.17540824824822e-05
3.34639256029599e-05
2.74672167453797e-05
2.40571540876263e-05
4.23075788555756e-05
4.14138238372123e-05
4.37241328827669e-05
1.47734350763431e-05
5.91185084220521e-05
6.08158362588327e-05
4.72341989101868e-05
4.63609296314513e-05
3.43438453449435e-05
3.5654547204943e-05
2.63233073946714e-05
4.42061133865233e-05
1.18301239505781e-05
2.50787006603967e-05
5.95224532317272e-05
3.97308190130808e-05
1.57484728891591e-05
3.56022394108167e-05
5.79486553414254e-05
2.69473377430583e-05
2.70082495526308e-05
5.7978383944029e-05
5.0485042783643e-06
4.41749150286313e-05
6.19143177839867e-05
4.65646945534161e-05
2.3893602202383e-05
3.13770545585242e-05
6.9979497771957e-05
4.2668745073215e-05
3.48911360421191e-05
1.02308978993882e-05
3.66208665035156e-05
3.53262192556037e-05
4.65541727319341e-05
5.25500962221301e-05
1.96980567373494e-05
1.3490795990204e-06
2.57821393491395e-06
2.89128592374368e-05
4.54329053317046e-05
4.5956162437317e-05
3.2207999043235e-05
4.44449683137225e-06
4.77281001989708e-05
4.39822968680458e-05
1.40675510491181e-05
1.06348421993056e-05
3.26800060679363e-05
2.19854070123418e-05
4.8325344161188e-05
3.66415997173624e-05
7.07416624097989e-05
1.23189421169943e-05
3.72291283499718e-05
5.42080105317718e-05
5.10098867323457e-05
1.1773109481213e-05
5.69984628517494e-05
4.52095531586373e-05
4.40418125137631e-05
3.39166582102364e-05
4.33645884760513e-05
4.25391582314791e-05
5.37784785090553e-05
2.68811248911401e-05
5.2699602079696e-05
7.31634857439079e-05
9.39686351861961e-05
3.68979771899769e-05
5.5887063326462e-05
2.12265318337665e-05
6.11563198060614e-06
2.56806560928064e-05
9.32200537395153e-06
4.99011585862633e-05
3.83943502352276e-05
5.03090684107057e-05
3.29852852182882e-05
1.5150592704922e-05
3.32626762911249e-05
5.90522317931289e-05
4.34607924157672e-05
3.91320021262533e-05
-1.39529963564982e-06
3.53822533988401e-06
1.64852205828491e-05
3.13868799673385e-05
4.60878241290543e-05
4.14949928462149e-05
2.02257165848752e-05
4.32215152147791e-05
2.93495599205664e-05
4.68056159265996e-05
6.75164163027069e-06
5.04941823508278e-05
1.27012835326801e-05
2.12338993340324e-05
2.96923228013348e-05
7.21899631798976e-05
1.06118087882432e-05
2.16851857532224e-05
4.2658087474306e-05
4.98927533244429e-05
1.31131918637871e-05
2.98028665010895e-05
2.95665237039649e-05
1.35592334746697e-05
3.27486293628745e-05
1.91127342229574e-05
3.84073322866818e-05
5.88365535337041e-05
3.37902199512701e-05
4.21367670709502e-05
4.58173277397684e-05
5.6182036010166e-05
6.1195296251736e-05
4.13975662213438e-05
4.31272058876097e-05
3.43667560000785e-05
4.12764258129387e-05
2.94517390451788e-05
2.72225338567914e-05
4.68442751309549e-05
2.15171569428331e-05
2.42440814008792e-05
5.65507153326693e-05
4.0871373278851e-05
5.45369773814003e-05
3.19921166618956e-05
-1.57841079308409e-05
5.98224988504013e-05
3.13813253974112e-05
5.31705834578546e-05
5.53632574358875e-06
-7.55119861654149e-06
-4.0808404089897e-06
2.60550781788787e-05
1.95558056924958e-05
3.37772908718412e-06
1.75690390948356e-05
5.37574142875751e-06
3.00543295699594e-05
5.89120857471127e-05
4.09588532450695e-05
1.6149417310325e-05
4.31089788340495e-05
8.51137199835179e-06
4.48792021641162e-05
1.30022647322338e-05
2.34887925081399e-05
4.22006732647722e-05
4.08916166477495e-05
3.1362868596754e-05
1.72747063466526e-06
8.45696241177441e-06
1.82312034167876e-05
5.65616765084244e-05
9.21129192839322e-05
3.9686713000033e-05
1.96706088636903e-05
4.8668787748514e-05
2.16301309589583e-05
4.52583205138953e-05
5.44551584196638e-05
4.84747570320747e-05
3.6995743125437e-05
2.48317423974634e-05
6.90006375810575e-05
1.83649790871084e-06
2.1659288715468e-05
2.30614848575635e-05
1.21636082009088e-05
4.26929381903003e-05
2.36945703613479e-05
4.1524627308025e-05
6.11365499029831e-05
4.3462504220237e-05
5.0503177930157e-05
3.05878013853634e-05
7.11508860478564e-05
5.49751304721129e-05
5.89244034353937e-05
1.69691567605675e-05
5.23692802019948e-06
2.71422765630647e-05
2.89521666557999e-05
5.48193480110286e-05
3.0765392499468e-05
3.82001434807387e-05
4.70129007629551e-06
4.34986996068752e-05
9.96702015264404e-06
1.73370431921185e-05
2.66085200203205e-05
5.33000518238452e-05
9.79548385927539e-06
4.48207865097879e-05
1.59237361045112e-05
4.49480933679867e-05
5.63399032394548e-05
3.52486946438777e-05
3.49418525471302e-05
4.24787375473761e-05
2.80909102494983e-05
4.12174002190097e-05
2.60388384891309e-05
1.24125229747013e-05
5.88392769421658e-05
3.32265504381267e-05
1.08267174649263e-05
5.43257560328271e-05
3.26057176838429e-05
7.29322817833176e-05
5.57503772256495e-05
3.44815301045787e-05
4.3756433581789e-05
7.32872680143805e-05
4.50639436213271e-06
3.25466099341651e-05
3.44644570977524e-05
1.3457411949615e-05
1.70446568437158e-05
3.47713320651094e-05
3.49090982209907e-05
4.29616579196412e-05
1.58109977920242e-05
3.54073369835849e-05
4.38220910092311e-05
3.38811609246904e-05
-5.60746602217971e-07
3.72415100595544e-05
1.59639953004741e-05
3.3797133063758e-05
-1.69724526705966e-06
4.14832556470114e-05
3.67367986825565e-05
2.44625154252743e-05
3.08993529652261e-05
2.88837156074574e-05
2.17412965134001e-05
2.31795551601457e-05
2.94495979458362e-05
2.65300895167137e-05
6.91818336703042e-05
4.40216061476424e-05
3.00871872516403e-05
-7.5738285865471e-06
3.11983708186175e-05
4.0521073473559e-05
3.32852632114096e-05
2.82777533686093e-05
4.56646117990548e-05
3.52679671103067e-05
3.24011207296802e-05
4.19228472900854e-05
9.33583531487066e-06
4.75295823041361e-05
3.59189790918178e-05
8.2541023587488e-05
3.98210659408571e-05
3.48896201973572e-05
3.25473727176943e-05
8.48560645956033e-06
2.58013207363983e-05
5.01558563008962e-05
1.43055315720931e-05
2.81170234400756e-05
2.66261539446128e-05
6.75425984375937e-05
1.15882826559253e-05
2.74137664662875e-05
6.47752447766751e-05
4.40588770573949e-05
5.32445282515056e-05
3.62253040769259e-05
3.07803207988091e-05
4.27419329088269e-05
3.50872164759099e-05
2.70731483550151e-05
1.56629554279679e-05
4.623917797175e-05
3.01470915671946e-05
1.84476444089307e-05
3.28210967416997e-05
3.10606392345042e-05
1.04122128185811e-05
3.36121069515961e-05
6.31590938165952e-05
3.67045147242781e-05
4.64889657855933e-05
1.09121177451452e-05
1.98856873971843e-05
3.61870049658697e-05
-5.76285314845642e-06
2.31250426471724e-05
4.56223043585865e-05
2.23296191204833e-05
4.43682181532328e-05
-7.14590502355609e-06
5.64282140203727e-05
5.72195881888863e-05
6.1224204706597e-05
6.84895076242581e-05
1.20530584916269e-05
2.58765185554074e-05
5.10290921999803e-05
3.43122074819624e-05
1.52889225251282e-05
2.03060205096476e-05
6.17063443402422e-05
2.8702964380691e-05
6.2718311522761e-05
9.14951021410349e-06
3.49353698798635e-05
4.68409837467977e-05
6.95557405810414e-05
3.62267276890086e-05
6.56196598176364e-05
2.66624197099962e-05
2.88192115585904e-05
4.22433545860531e-05
3.16333382321693e-05
3.62108599037018e-05
6.05297799635632e-06
5.78827898369988e-05
4.8626170428064e-05
6.17278066387014e-05
8.22246755552443e-06
3.72715625036106e-05
3.44657474115289e-05
1.47334888094972e-05
3.20023220845512e-05
2.64604739710126e-05
2.50274376801293e-05
6.58859619932668e-05
1.19309341161471e-05
3.91511163932717e-05
4.42576061751652e-05
1.90073169663243e-05
3.0267491024382e-05
4.56013377384062e-05
3.50661913154174e-05
4.37127411229043e-06
4.16936751073285e-05
6.55421418851672e-05
3.73364260950175e-05
5.05571722081582e-05
3.76303203164217e-05
2.70861730293863e-05
1.93916537681706e-05
3.73008704019824e-05
2.1321649223772e-05
1.87852348419933e-05
5.80773651238393e-05
4.59760318944146e-05
2.13286297839949e-05
2.7745820365243e-05
1.04851025214433e-05
3.0539718519457e-05
4.92995366530326e-05
2.09515932022709e-05
4.57357166846559e-05
7.6745929938221e-06
3.36696741243797e-05
-4.76116426162899e-06
6.5845019324887e-05
2.8995717808505e-06
4.10183939151791e-05
4.2465134478502e-05
3.82214059217932e-05
3.56722487730364e-05
2.74757700270479e-05
2.42925821494706e-05
4.68804215007842e-05
3.70342201881669e-05
3.72133220893968e-05
2.26176539576731e-05
-1.03389798351554e-06
5.76321648632433e-05
3.05880619587889e-05
2.49440805519122e-05
2.6012231383036e-05
-2.8445220591237e-07
1.20484729674209e-05
1.38051451037121e-05
3.92205117776476e-05
4.12690233244507e-05
3.02488161805814e-05
1.93027285042138e-05
2.12399666374376e-05
5.14576365704798e-05
4.12028367100344e-05
7.68961446572627e-05
4.74359712771611e-05
3.72838810848081e-05
7.73726146322376e-05
8.05784517576005e-05
2.5628768304943e-05
3.74002579099553e-05
5.42905099367542e-05
2.94694849864015e-05
4.25986977655194e-05
2.00983253995298e-05
3.96803355601338e-05
-7.53778686852084e-06
9.75717317341918e-06
-2.4932768501497e-05
5.7388623437518e-05
3.94825971659968e-05
3.4183373751138e-05
3.87889340566751e-06
3.63700271700998e-05
6.34134504394519e-05
3.97311967708633e-05
4.31976819652271e-05
5.23415845385835e-05
3.12562769542835e-05
1.31413522486456e-05
1.12279655766014e-05
1.56905882266997e-05
6.04284060769148e-05
4.435026357779e-05
4.43454334083073e-05
7.15690566883897e-06
5.12288042597245e-05
4.21600844989996e-05
6.83972801146904e-05
2.48873487155227e-05
1.33681162523176e-05
7.56212812770381e-06
2.70817666084118e-05
2.468006938404e-05
1.89646614905389e-06
4.27850964208248e-06
1.46357512778732e-05
4.34980664589499e-05
6.75033942338352e-05
6.80501297533863e-05
4.73230622202151e-05
3.95785618183095e-05
3.54578758494761e-05
4.82141381873687e-05
3.41200387152329e-05
4.78273299019559e-05
6.18007393751969e-05
1.48624648163715e-05
1.3099844234471e-05
3.90488628641605e-05
4.35937219697658e-05
4.00084651644474e-05
4.26964924348982e-05
1.69570034149154e-05
5.93236219756255e-05
2.53794124119212e-05
3.36255364049485e-05
6.26550354017675e-05
1.1861647919181e-05
1.66498577774391e-05
9.27685547425178e-05
5.75816744705803e-06
4.92404494396057e-05
5.69985490580294e-06
4.67145157471741e-05
5.25102612844511e-05
4.16591198768945e-05
7.13207596649061e-05
2.70181632945708e-05
1.53849695254448e-05
2.86679330510574e-05
4.91482306666199e-05
1.79719391305034e-05
6.02365284845783e-05
4.17357609247745e-05
4.54161443917301e-05
2.20272613908855e-05
4.1393849528498e-05
5.41995820023059e-05
5.66544698844428e-05
3.28713890726422e-05
-2.44688798031408e-05
2.20488793789937e-05
4.78889621793025e-05
4.83447345750344e-05
4.38136299172511e-05
3.05015900974634e-05
1.53571556091594e-05
2.29244116059482e-05
1.75151320332058e-05
3.79040609503571e-05
4.31771943553969e-05
7.4305744451345e-05
1.69686923195395e-05
3.77221135721565e-05
5.52888339565549e-05
5.23792532439777e-05
1.98107497565447e-05
5.22051745514971e-05
7.17551494001723e-05
2.28072277064378e-05
2.28751687085008e-05
1.91382887717096e-05
3.38818461966477e-05
3.69533592659499e-05
8.51947071228141e-06
7.4820282019067e-06
3.58946928824786e-06
8.61409840713511e-05
3.46403536159256e-05
4.70465166751828e-05
5.62032999090044e-05
6.24112078854354e-05
6.2926005196976e-05
8.42551313388251e-06
2.0860372748596e-05
2.8990684916708e-05
5.12878830736457e-05
1.57599218255019e-05
1.07589429754404e-05
2.05126297776357e-05
-3.55425060451283e-07
1.61901897718239e-05
3.04085694225809e-05
3.24887014228176e-05
1.07690786975215e-05
2.03721891436645e-05
5.63263741755877e-05
1.92072965221632e-05
9.65503530555296e-06
6.60456381002704e-05
1.41287370825036e-05
1.68465289496308e-05
4.98130701640171e-05
4.41861523366524e-06
5.68304040877392e-05
3.18554829770362e-05
2.13868373471681e-05
3.02859446231129e-05
4.0574167446845e-05
1.15743698763231e-05
4.49075507111758e-05
4.29219914827832e-05
2.23575221792764e-06
5.14693639283767e-05
4.72058526922777e-05
4.98419938627044e-05
5.22027294786483e-05
2.44794470597513e-05
5.90921361479018e-05
1.88577000509804e-05
5.26131944690268e-05
1.75857964393665e-05
3.70999283477207e-05
8.67316391172059e-05
2.79350824906128e-05
6.57546213237228e-05
2.39980683483293e-05
5.75251741503001e-05
4.71251961430006e-05
2.66751153358908e-05
3.49174167791903e-05
2.46695439243676e-05
-1.38413367397221e-08
2.91497562200482e-05
2.31687203445784e-05
6.56104714113429e-05
7.48936980603749e-06
3.37501416671257e-05
1.77085597850548e-05
3.55613609092754e-05
2.4462839942653e-05
1.14702851081974e-05
-6.53491386170727e-06
1.93001843625213e-05
3.6501558621047e-05
8.6270416318433e-06
1.35047890232395e-05
3.33694136256457e-05
4.19148405608514e-06
2.33832493079386e-05
3.52448247734473e-05
1.37593312053913e-05
3.21462164934706e-05
4.94350063891265e-05
7.13752219929244e-05
1.05403645664177e-05
3.91532340299488e-05
4.44300418567455e-05
4.39110911189237e-05
1.36311783338186e-05
5.58694036380103e-05
6.11219939096757e-05
4.31106076962579e-05
3.45482582792959e-05
3.04058065745278e-05
1.43604795919426e-05
2.93119151988793e-05
6.53270454810234e-05
1.89447241448921e-05
5.80283278225586e-05
1.17306247770738e-05
3.06686478823549e-05
8.13406834241296e-05
1.39447144997054e-05
1.23277360469765e-05
3.83988472681109e-05
7.75257396700781e-05
3.41940018739065e-05
3.85917959214071e-05
2.82804864977363e-05
3.2919346159066e-05
2.55069688321288e-05
1.92663658011329e-05
4.86725974022274e-05
3.31185670160889e-05
1.69850479144529e-05
3.12800114276139e-05
2.34512197944507e-05
4.54727294284457e-05
5.77464654234772e-05
6.01915821913463e-05
9.24307686379677e-05
4.12420137562958e-05
2.46190543305761e-05
9.99224606477505e-06
4.79863982743065e-05
5.10037581993215e-05
2.09061887991817e-05
3.78882881745192e-05
7.30697969074576e-05
3.55609214769031e-05
1.04761310971458e-05
1.93412357992076e-05
9.43137309337604e-06
5.61559272686214e-05
2.90599691642053e-05
6.39817880541191e-05
2.92427824683609e-05
2.8031580497157e-05
8.66812164056555e-06
4.20617743582472e-05
-1.63866292018261e-06
3.28358793099422e-05
3.96705058507481e-05
2.38097253311094e-05
1.13014403312529e-05
3.05935148892907e-05
-9.77138888438723e-06
2.75653877429291e-05
2.23814854480782e-05
4.7997001636082e-05
3.66455807486847e-05
2.46650919652331e-05
4.11533242277415e-05
5.13766681460703e-05
4.20616762703036e-05
4.59960085451765e-05
5.09283137734603e-05
3.24022289596981e-05
5.19170446909228e-05
3.88044819297614e-05
7.13616358263249e-05
3.90599869845228e-05
3.47177673026144e-05
4.62463615413978e-05
4.50567633613112e-05
4.78676642000499e-05
2.55906913818901e-05
6.38479944647125e-05
3.71394450518069e-05
6.56032335119369e-05
4.68074790656169e-05
4.5483843472473e-05
6.24280330883642e-05
7.18480675486726e-05
2.02703968419304e-05
3.79914024220848e-05
2.92331994946006e-05
3.20857855923895e-05
-1.89420400411147e-05
2.05592233684391e-05
1.61293724576632e-05
4.08140190365939e-05
2.07038079349329e-05
1.0041838324587e-05
2.67669940971331e-05
4.20201513058402e-05
7.05340280039921e-05
2.78945953817907e-05
-4.49195152789002e-06
5.23461065672323e-05
1.76341923630285e-05
1.39995018608049e-05
1.46867561633947e-05
7.95899323035688e-06
3.66520671190201e-05
5.56248358217964e-05
3.64713171203922e-05
1.48365957961056e-05
1.84593367683796e-05
2.04642408278167e-05
1.93435718682178e-05
7.02595425646095e-06
4.69120240797323e-05
2.04471170979662e-05
7.53058053402177e-05
3.07322320328742e-05
3.04080967969433e-05
7.0978689642265e-05
5.65757444187511e-05
2.30857765478483e-05
5.73183782164209e-05
2.43038898805411e-05
6.68754735246946e-05
6.81713938477439e-05
6.00271083779068e-05
1.75659975751824e-05
7.0519127198448e-05
1.86712243928692e-05
1.13441891212347e-05
5.56361722143238e-05
5.00490326442073e-06
5.16443931599922e-05
4.00371401017891e-05
3.28497549601384e-05
3.34250001295051e-05
4.08013287256686e-05
4.48374050149768e-05
4.04014660227677e-05
5.13684032379456e-05
3.69273471820684e-05
1.34719747694154e-05
-9.09212276025594e-06
1.86794778818475e-05
2.67385306187143e-05
4.51196916216073e-05
2.91606920940472e-05
-5.3049973256534e-06
1.66502669275135e-05
2.2668877729165e-05
5.06945660422936e-05
5.77899197504661e-05
3.35217343753169e-05
2.83943734540288e-05
3.10692855135386e-06
5.07025971416534e-05
4.45848551769467e-05
2.30945581774384e-05
4.7579593370739e-05
3.37330830815596e-05
3.57046753642527e-05
4.5517010846494e-05
1.02440066147167e-05
5.16111053453278e-05
3.76349835454287e-05
4.57416690917082e-05
5.56901169076871e-05
7.63914984987945e-05
4.69357299438895e-05
4.4273208540582e-05
6.41441938393251e-05
3.38085411588335e-05
5.7465478219547e-05
3.70848091797673e-05
2.70928594890701e-05
4.69260335679782e-05
6.89565591134335e-05
-1.44409736543295e-05
8.34153471197413e-06
2.1668266775812e-05
5.90127649211437e-05
7.37918828228039e-05
3.23376843515647e-05
5.8670712201468e-05
1.97018401452336e-05
4.07625239258753e-05
3.99950133696186e-05
2.29127062868574e-05
1.17885206652221e-05
1.88080190645156e-05
2.84318836460236e-05
-2.29672808885419e-05
2.46543312687093e-05
1.49323588033524e-05
-9.89308436211928e-07
5.76638247258967e-05
5.28354224436909e-05
4.04607842346052e-05
1.18720367964682e-05
3.67765266994694e-05
4.85831191002371e-05
3.4103887028876e-05
6.00856131532295e-05
4.43190366769917e-05
4.50327377627193e-05
5.28197507865376e-05
4.72535503524638e-05
9.75351339740955e-06
4.75007852243087e-05
-6.35360845330636e-06
2.43808327832787e-05
3.82778425828155e-05
4.40036558050859e-05
5.14600229026802e-05
2.0443014937511e-05
2.30265816975839e-05
3.82561811641698e-05
3.5287789487517e-05
3.51747250946209e-05
5.05528408067928e-07
4.1496683459118e-05
5.21796730281111e-05
2.98068031390754e-05
5.58335803718077e-05
3.03064808309888e-05
2.99176176779055e-05
3.60382567729514e-05
4.23123187063441e-05
3.65010536969802e-05
1.71986991236361e-05
3.43395475409466e-05
3.56876575391616e-05
6.10733985313878e-05
4.29294667303136e-05
1.67792384708038e-05
4.36475376187902e-05
4.69887165611134e-05
2.778149242986e-05
4.00586916916626e-05
1.65882203760113e-05
3.02019919656716e-05
6.41056622344326e-05
4.70753761405982e-06
6.22115151011951e-05
8.09114865898954e-06
1.34666682397057e-05
2.276685578391e-05
3.41454354332775e-05
5.76236723081118e-05
2.39963224561868e-05
5.21914739515209e-05
2.07929133352656e-05
3.53938654279019e-05
5.72880109095872e-05
3.82680078932406e-05
1.75343483596148e-05
3.41678229042687e-05
3.04582530135835e-05
2.05697749748863e-05
1.22346266787148e-05
3.15437700198388e-05
2.26447560210251e-05
4.25892454278952e-05
2.44902422204089e-05
2.42010696491287e-05
2.01778929683369e-05
1.87206807523697e-05
2.0491346258228e-05
2.96865728685661e-05
3.50376328325364e-05
5.21788852767164e-05
3.31379514664339e-05
4.97369715869216e-05
6.84334993826596e-06
2.81553009305023e-05
6.63356486757619e-05
4.68112328737941e-06
2.18191888656045e-05
2.47020423152472e-05
2.99976745699471e-05
5.4706822101395e-05
4.76532912610496e-05
6.38240409276208e-06
2.58214016948973e-05
4.36940061496946e-05
-1.36264309797368e-06
-3.24452537274803e-06
5.30541129829007e-05
1.94664181485005e-05
4.66896992320812e-05
4.10486740844221e-05
1.93227244495321e-05
1.68942498398777e-05
1.66084122117988e-05
6.94138289069287e-05
3.41545917692389e-05
3.64435519445147e-06
3.01239076884699e-05
3.04128689385099e-05
3.76569935193171e-05
-1.15434738998549e-05
6.44548420143713e-05
3.16213168145409e-05
2.82539569278612e-05
4.26259430284933e-05
8.13662222644915e-05
6.52865550642311e-05
3.54837972035127e-05
5.10794488057646e-05
2.49654808429149e-05
1.35837840239379e-05
2.97005289200982e-05
2.51089017274814e-05
5.85993767093538e-05
1.71152436606557e-05
3.90227403856496e-05
2.49710197776479e-05
4.61572883554206e-05
5.05940027097876e-05
2.29627119315237e-05
6.40938420697049e-05
3.45018747413257e-05
3.64332539217001e-05
4.06767116820367e-05
2.32718337202841e-05
4.20665751638544e-05
2.90139608860995e-05
2.18292400087163e-05
3.78166602841703e-05
4.74675044581344e-05
4.07105440079479e-05
3.31382101270015e-05
4.081848201472e-05
4.24692793983992e-05
2.47000628516378e-05
3.92070892645084e-05
5.66562404957783e-05
1.43337348926268e-05
3.22165675240425e-05
4.60788949553487e-05
6.78035015399871e-05
1.19672719443845e-05
1.80245418833387e-05
4.49022934049693e-05
1.46074297396209e-05
-1.09050791170468e-05
4.87481124137779e-05
1.4870971764044e-05
3.41392137455903e-05
2.82813431378398e-05
4.42973859537823e-05
3.42833349673463e-05
5.61802121298828e-05
4.60523879000166e-05
3.77088870722647e-05
5.58302027194528e-05
2.50292981113089e-05
-2.64333814926987e-06
3.36918704980726e-05
1.97466529941056e-05
2.30014601145969e-05
3.07745630069455e-05
4.01800184687708e-05
3.82720039052224e-05
4.69735125636713e-05
3.41483206012472e-05
1.34208338913671e-05
1.28225561925251e-05
2.99241788093984e-05
4.82747387986557e-05
2.4752141724541e-05
2.935999280889e-05
5.28233728515012e-05
3.62163922446175e-05
2.25325859021488e-05
4.62593420724518e-05
4.04867554355208e-05
8.97684444756688e-06
2.81255717487187e-05
4.12509534479928e-05
4.6640639937808e-05
4.78717611697596e-05
1.06393505908922e-05
2.53242314582307e-06
5.38991880100129e-05
4.59918701135303e-05
2.54158204625969e-05
3.70486378138903e-05
1.60726188675599e-05
2.33013634185518e-05
2.74865394831786e-05
2.88589204342021e-05
8.63094413090389e-06
4.31720184159033e-05
9.86642966811179e-06
2.71579067970228e-05
4.38238291163111e-05
3.15339202550576e-05
4.67813190180148e-05
1.39034278570093e-05
1.22532810290145e-05
8.0227993031398e-05
2.59278617312257e-05
1.43539684597288e-05
2.79897383279922e-05
1.14803931915104e-07
7.7665585868649e-06
2.96853416529015e-05
2.53118725414485e-05
5.91236339647798e-05
1.37912496526808e-05
1.24156445118305e-05
2.38970292752072e-05
3.81974431746392e-05
3.61340698200403e-05
2.09008006584776e-05
4.10210980749025e-05
5.38860050589326e-05
-7.48164425842984e-06
3.35431464011653e-05
1.44396756655623e-05
5.22918362091675e-05
1.65171282324803e-05
2.96207135023962e-05
9.13684398721368e-06
2.8136066186889e-05
1.75474704791222e-05
5.65084774366284e-05
5.01751363814357e-05
3.67026279392587e-05
2.91081806216351e-05
2.30802109761594e-05
2.54735607075138e-05
2.17522270991541e-05
2.50736555178897e-05
4.55141123985861e-05
6.43754656578648e-05
2.98060536091749e-05
3.98117405758656e-05
8.53438873893011e-07
3.04510109773549e-05
3.88001312427944e-05
3.58888400093464e-05
1.53253495984512e-05
5.31287787484191e-05
3.53965403988286e-05
4.3219103659521e-05
7.61901298283585e-05
3.0048944335326e-05
1.06768328286133e-05
1.54905549409913e-05
5.13778760852736e-05
6.40000266825618e-05
1.05991281016599e-05
2.85831117497801e-05
-3.17140831024244e-06
1.93428074454207e-05
-8.28056216064937e-06
2.78309497375363e-05
-3.00428544910992e-06
2.79554674532815e-05
3.09140758889169e-05
-2.74696060100509e-06
4.00739156665894e-05
3.26995211345861e-05
1.88261964127329e-05
4.9284393086102e-05
1.99729181568276e-05
1.19615317636725e-05
1.73259707356818e-05
3.33271848138019e-05
2.77514277387365e-05
2.30791124044459e-05
4.7279757851237e-05
2.44647880939019e-05
4.17236608701516e-05
4.5731288827816e-05
1.55582966153906e-05
4.26889643960163e-05
2.41359864868351e-05
3.7801856947725e-05
6.25740867548817e-05
4.54244097247782e-05
1.15379868207097e-05
1.59762508065798e-05
5.91053056700431e-05
5.25574544457552e-05
3.28658669403808e-05
2.63349784150578e-05
2.92212840326189e-05
1.49219069306012e-05
5.36724159497981e-05
6.4336055511488e-05
2.3242042502529e-05
2.40751126196372e-05
2.72596283384859e-05
2.49599050189617e-05
3.77331647898041e-05
2.47694711472414e-05
-3.09564346905209e-06
1.67463919476149e-05
4.18759219355428e-05
4.42597685415863e-05
2.89912879649645e-05
1.30971991286539e-05
4.8995798427599e-05
1.78544922310318e-05
3.16321417293428e-05
3.97536237413691e-05
2.72039319175774e-05
-5.63868128422186e-06
1.90040624781542e-05
4.70754044366515e-05
4.51505225426719e-05
2.60613097742949e-05
3.67955485203653e-06
4.44546230262729e-06
6.72945628606676e-05
2.19304266444124e-05
1.9586498959162e-05
-1.08428408513116e-05
4.15555715794593e-05
4.81468815150979e-05
2.45321001956517e-05
4.30602588151418e-05
3.20242130679636e-05
2.48833442558825e-05
5.27794072493492e-05
6.88905493413849e-05
9.90997143065116e-06
1.35134330715791e-05
2.18438615207898e-05
1.81967745670068e-05
-1.64112936611777e-05
1.0578847709395e-05
4.85123824681782e-05
4.8195352958837e-05
6.86718894809387e-05
4.47655632864393e-05
6.54678299827795e-05
3.07538615883809e-05
5.44479322772401e-05
4.65499763918097e-05
6.00450611642519e-05
7.125137486281e-05
6.07424748509774e-05
4.10643349236186e-05
4.18275003013294e-05
5.217251168236e-05
-1.06053729715536e-06
2.25800547514111e-05
4.47807742435473e-05
5.67828651751138e-05
1.69869401043886e-05
7.67661059353748e-05
1.02576601718025e-05
3.10360818077353e-05
4.04081416337431e-05
2.71105779813702e-05
1.35071958633927e-05
4.40978359185521e-05
7.4587192754422e-05
2.40535525669781e-05
1.74414326098751e-05
3.31507084892347e-05
5.80790448814262e-05
4.43437289012199e-05
5.86527462100021e-06
3.15445979293213e-05
2.68123254582006e-05
3.11998205123614e-05
2.82114984661954e-05
1.10219529916482e-05
3.7922493957315e-05
2.0065879659034e-05
1.12484601906269e-05
2.80843662770433e-05
2.59666735305461e-05
3.9848242441469e-05
2.64545702846827e-05
2.71535696412701e-05
3.85292973864294e-05
4.38630092446519e-05
4.15432297071824e-05
3.33854365634068e-05
3.17960855831875e-05
3.91581053722195e-05
2.39555256437978e-05
4.62000722729613e-06
8.36271742250601e-06
1.72092302499641e-05
5.24176473292201e-05
5.11591735607606e-05
3.46192252904953e-05
3.41286078202768e-05
4.91089945549477e-05
3.18399734020568e-05
4.59578048407139e-05
7.1448033634636e-05
2.0098904442855e-05
2.60316447748009e-05
5.35576873065683e-05
4.91033279591979e-05
2.7705234184427e-05
3.28029528868302e-05
9.89337593226143e-06
3.13216056930108e-05
6.63008396072266e-05
-1.8629880051192e-06
3.63546190604773e-05
2.96561907037029e-05
2.03132520792903e-05
4.39577963881455e-05
2.42943822977725e-05
3.22107777234552e-05
3.64659738685931e-05
5.67505180059961e-06
3.50941366959283e-05
2.53345139995803e-05
4.01102917358179e-05
4.26439161092179e-05
3.7796088783902e-05
3.68164527939648e-05
4.02377283894104e-05
2.19353750076283e-05
2.14295233485714e-05
6.78511020031409e-05
5.35040096114305e-05
2.74077805239008e-05
5.72067694230687e-05
4.12873074022233e-05
1.18481105356415e-05
3.07261790683077e-05
-6.14134893169556e-08
7.0414949016042e-05
5.76260838572654e-05
3.98328870417592e-05
2.27098242530015e-05
3.61580602089344e-05
2.84892102075942e-05
5.46407299875424e-05
5.21822732260624e-05
3.57331772139234e-05
2.06730566648803e-05
3.77607774325937e-05
-9.59897068275494e-06
2.03543214694327e-05
1.34679435184898e-05
5.5064401063053e-05
3.40083076504778e-05
2.06613257969095e-05
2.86457912958099e-05
8.80372724192346e-06
1.48324671040682e-05
2.73322579943452e-05
5.17240993963308e-05
4.25305874004503e-05
1.79603172391987e-05
4.86913881561966e-05
2.6900501549132e-05
4.7704008973696e-05
1.08635320439269e-05
2.92256928833806e-05
3.34956547792271e-05
2.34880161715117e-05
4.42928826029227e-05
1.67621851283561e-05
2.02541626648689e-05
1.86403500982479e-05
3.1906392201621e-05
3.85436030591435e-05
4.57422646245419e-05
4.7862344984822e-05
4.81049627226969e-05
2.20933764917172e-05
3.60642930194538e-05
9.62701562178822e-06
2.76661737649676e-05
6.40316430391119e-05
2.19707568116319e-05
5.72123584788356e-05
2.32831288193142e-05
3.54115980016831e-05
3.53937169978257e-05
1.65966299185582e-05
3.89302492006045e-05
5.78783737373743e-05
3.61497292050116e-05
3.55336012128015e-05
5.80478076890611e-05
4.02473810255222e-05
1.04364567014381e-05
3.06476460137042e-05
1.68902430750989e-05
4.77286076378536e-05
3.85398305232821e-05
1.35420116660724e-05
3.15296703764303e-05
2.04574399448182e-05
4.8259983697785e-05
3.83492792451422e-05
4.06472593232036e-06
3.85104052374063e-05
3.97848107356334e-05
5.33694555629583e-05
5.07847960275298e-05
1.14747244159956e-05
1.44761014151614e-05
3.58699825046557e-05
4.31460229685865e-05
3.10021173317023e-05
3.61124161017227e-05
2.56877246532694e-05
4.88506528591858e-05
4.9772836493074e-05
1.7548512731084e-05
1.62722622300323e-05
4.42785245464312e-05
3.67798976565676e-05
2.12959056775074e-05
1.18996040674235e-05
1.44913987048775e-05
4.08660802323565e-05
1.39455980109336e-05
1.94787335306535e-05
8.05857789951563e-05
4.82550101942769e-06
8.94966523234057e-05
4.90738720974119e-05
1.65418310411086e-05
1.89725301898263e-05
4.81673510682095e-05
7.25373653254026e-07
2.01203140843125e-05
2.91848681009384e-05
6.9171424778769e-05
6.26992708146558e-05
3.15624479438258e-05
3.91316798405715e-05
1.51497912743525e-05
2.4822128203416e-05
3.15374412945385e-05
2.86201607523838e-05
6.98873435409184e-05
2.45986094520052e-05
2.51788875503432e-05
4.97329620401513e-05
3.7308512004364e-05
6.53825319519377e-05
1.69726202818229e-05
3.78833306722694e-05
5.56092789094028e-05
4.33308382894235e-05
3.13651792682182e-05
2.40951947564165e-05
4.37143781601767e-05
1.09332925566527e-05
1.82410465429127e-05
5.0241954032524e-05
1.06894366090121e-05
1.95829427804353e-05
7.44589830762976e-05
1.11020573996908e-05
2.2712135368512e-05
3.80377515406014e-05
2.83329339161341e-05
3.53933561307366e-06
2.93942588295632e-05
6.04991107521227e-05
-1.0753603876935e-05
2.49198644662015e-05
1.49204217280153e-05
3.73295132880414e-05
1.52514443379707e-05
4.43069148996718e-05
5.30937243171553e-05
2.98660838238617e-05
4.66047110722662e-05
2.10196689390538e-05
8.78534577964888e-06
-2.63528960399972e-06
3.54708350591581e-05
5.56658939924407e-05
2.85602723398986e-05
3.0926330733739e-05
6.90139474513359e-05
5.59664895652934e-05
4.57197330935355e-05
3.50017466591425e-05
2.46111115920058e-05
3.05200838260327e-05
2.71609389745962e-05
1.96002776655485e-05
5.19074096318656e-05
4.31419662086657e-05
6.09251508813074e-05
4.69469702158751e-05
5.71226706835921e-06
5.84703279648016e-05
7.21760849230638e-05
1.83884565609918e-05
4.19266429589318e-05
3.89624907646246e-05
4.47850518283804e-05
3.22321669270107e-05
-2.32692360010219e-06
4.20926480264609e-06
4.61585719353493e-05
1.22047870766847e-06
1.2123460512804e-05
4.63902404712286e-05
4.34532828239971e-05
4.10574129528824e-05
3.67146352640141e-05
-1.3673837014181e-06
2.25813616653431e-05
2.50375445292324e-05
6.61601933491066e-05
5.49362913776152e-05
6.42314854034492e-05
3.82401638308929e-05
4.69647157593548e-05
5.35357007479875e-05
6.43018925748854e-05
7.88871176320238e-05
2.79890649251847e-05
4.54491466528553e-05
2.53515592651797e-05
2.49231386145228e-05
2.56453379278019e-05
3.11367353521326e-05
1.44210599604329e-05
2.41679970887525e-05
4.17652575420956e-05
2.99180411077919e-05
3.69955658869716e-06
-1.901215591919e-06
3.68725573803544e-05
2.959212108836e-05
4.54707590485916e-05
3.41516739807096e-05
3.309152049846e-05
3.52291261086153e-05
6.56784439615774e-05
3.95037506934126e-05
4.68616080258885e-05
6.93057814798629e-06
4.05329759657205e-05
-7.20004458886012e-10
6.37967351245697e-05
3.75008211731495e-05
2.24315207801909e-05
3.90028123026605e-05
6.3205527631974e-06
1.24934168981317e-05
1.50036731880679e-05
4.43846407559465e-05
2.67569240607981e-05
3.35395387854111e-05
3.56085760446178e-05
3.07305119519375e-05
3.94895574161936e-05
3.45542376476474e-05
-1.97862097883445e-06
6.62950001106223e-05
4.06309432886103e-05
3.56144675162567e-05
5.66975317668687e-05
5.71709212470632e-05
3.87067920667143e-05
5.49248598446502e-05
1.7351631750941e-05
4.47789357431453e-05
5.89942066913013e-05
2.07764354948705e-05
3.63152011397888e-05
3.29670130010227e-05
3.8074570444384e-05
2.28927302129178e-05
4.82574215058532e-05
4.25765705369919e-05
2.64176538288505e-05
2.80684225674132e-05
3.38652971658586e-05
2.9587718303206e-05
4.39553142991968e-05
5.02288111163718e-05
6.12423781407743e-05
2.98290833547371e-05
4.84515231429255e-05
2.80131994371092e-05
2.39389005637029e-05
2.66971636248533e-06
2.31707496621637e-05
4.64181889279787e-05
3.19321447902011e-05
4.59684568249123e-05
7.49381762504423e-06
1.2291476020123e-05
2.5608098072524e-05
2.34735499627355e-05
3.68188739449743e-05
7.31090706328941e-05
3.84526943956352e-05
3.7519128067484e-05
4.10567661758687e-05
4.26523877289044e-05
3.46894916360535e-05
2.19639739438671e-05
4.21156917749682e-05
2.19407441543066e-05
4.11922804559638e-05
-2.79445871488092e-06
3.1880349800576e-05
5.86393235840846e-05
2.36016322702234e-05
2.96461512027618e-05
5.3587884405305e-05
3.90827801958381e-05
7.13855382694232e-06
2.07302704113675e-05
5.34109732900934e-05
6.49965587499712e-05
