# Supplementary material for: Research on computational propagation and identification of mine microseismic signals based on deep learning
Source: PLoS One. 2025 Oct 22;20(10):e0334641. doi: 10.1371/journal.pone.0334641 (PMC12543183; doi:10.1371/journal.pone.0334641)
Supplement: S4 Data — (ZIP) [file pone.0334641.s004.zip › 000100700000024.xlsx_0.txt_24.txt.txt]

-1.10913992626282e-05
3.49771240588015e-05
1.23546595655165e-05
6.0091316453344e-05
3.41004957358278e-05
2.80956534539601e-05
2.88764113796322e-05
4.68051999287452e-05
4.71314413948603e-06
4.37914489691524e-05
1.22855016122311e-05
1.38957242389457e-05
1.22911474735757e-05
4.54840151239762e-05
5.29355529224029e-05
4.51445755839737e-05
2.88316729088105e-05
2.72359102690603e-05
1.64988202001617e-05
1.87081726280957e-05
4.74127594219241e-05
3.05090071993268e-05
1.89681187409329e-05
1.85466209378182e-05
2.50243485760321e-05
-1.10363339841802e-05
7.52077973281689e-05
3.27798150327595e-05
5.02611680459288e-05
1.54077523600463e-05
3.48740661935685e-05
1.04940296298419e-05
4.36716068923002e-05
8.66213339354908e-06
3.43987817946909e-06
3.39454891947965e-05
3.45243793678817e-05
2.34995691016965e-05
7.88205528971119e-05
1.79331823173444e-05
9.21724870660661e-06
2.24812320682783e-05
1.93806731333339e-05
4.06703768062539e-05
3.75506284956144e-05
1.97362644516213e-05
2.1277020112408e-05
2.08969985562667e-05
6.05285518766263e-05
5.16054849625095e-05
3.2482012524219e-05
4.80298207362036e-05
8.49074735953607e-06
5.02409976566829e-05
1.88160679508139e-05
1.73010457535024e-05
2.51356450159761e-05
5.4393395932998e-05
3.75739309554922e-05
5.10722578676935e-05
1.43585120759445e-05
3.47496043961294e-05
2.54526206666011e-06
1.89621732049814e-05
1.36708831912219e-05
4.47803978114366e-05
2.76460434511906e-05
2.52847308130382e-05
4.6038105149038e-05
7.12753964653956e-05
1.63947921291163e-05
-1.00647300336877e-05
3.38795720338527e-05
6.77267554717486e-05
5.65635724354372e-05
5.25346894213495e-05
4.08027038224586e-05
9.83868756642616e-06
5.80153661000194e-05
4.94509127495167e-05
3.39449465495987e-05
1.21899610412246e-05
3.40655276906976e-05
1.92147128114014e-05
2.67044758373104e-05
4.78131212559366e-05
7.61997837522161e-05
3.13295564680228e-05
2.93602732880263e-05
5.29053907291931e-05
3.60197260779341e-05
2.78001087412756e-05
3.09197236967302e-05
3.61414309104226e-05
3.37173295153544e-05
2.1560829799147e-05
2.94376820408467e-05
3.2043829030424e-05
5.85439873656643e-05
1.31120585343619e-05
2.8214062295381e-05
1.85480039976531e-06
4.72037435744479e-05
5.53286594247038e-05
1.35689870064014e-06
5.6944057233449e-05
4.41709551530119e-05
4.14816605362299e-05
3.80107365592906e-05
3.84297005977465e-05
3.44868068155238e-05
3.48814150701872e-05
4.11399767063027e-05
4.36468293566699e-05
1.32733351793492e-05
2.19472068341364e-05
6.50622185027999e-05
2.88328177465796e-05
3.1787135139316e-05
2.49260249278792e-05
2.33635206696179e-05
4.41109969512436e-06
2.21212053993034e-05
2.00842125817971e-05
4.37695438401108e-05
5.1427193572922e-05
3.5940031882611e-05
2.46036510154677e-05
4.45741984261403e-05
4.49583820591942e-05
8.22560248617833e-06
1.82596893093624e-05
3.7910426979388e-05
2.8516877924099e-05
3.44444330570591e-05
-8.6888572221904e-06
3.67333490735923e-05
3.5337583185077e-05
6.02188434808655e-05
4.25343897520087e-05
7.26986056888701e-06
1.20098813182269e-05
4.90340915562808e-05
6.05213020765608e-05
3.12761148445503e-06
4.79853869674128e-05
3.19656580495284e-05
7.92350509341995e-06
1.97276725098337e-05
1.5924801736145e-05
5.8178318055891e-05
4.50621870974522e-05
6.00243649107735e-05
2.47614750414549e-05
4.2027321108108e-05
5.10592377005855e-05
2.80793021065475e-05
5.12381660926046e-05
4.62867591045557e-05
4.99735254354847e-05
3.44641334668552e-05
2.76591863729781e-05
-7.7366933354114e-06
4.54098632679821e-05
4.52369040702426e-05
4.07114431117794e-05
3.04430401876482e-05
3.29873708914013e-05
3.97293858293166e-05
5.51087581421327e-05
3.50634834572106e-05
3.34261213061377e-05
2.30124228159763e-05
6.68260870356339e-05
3.40169618723938e-05
3.04506252597707e-05
4.67624113443272e-05
1.70962933917847e-05
1.1293543137624e-05
-7.13709385765965e-06
2.16041993063094e-05
1.46031390688088e-05
2.06781433171497e-05
-5.03639449205833e-06
2.15885157633731e-05
3.63120900974356e-05
3.85993112973197e-05
3.79860823382596e-05
3.11439589648153e-05
2.44801490135822e-05
5.44573826019039e-05
1.7615389026894e-05
4.33403185567817e-05
3.77430384045225e-05
1.53173518112268e-05
3.65874641326057e-05
2.70337550874101e-05
1.88395337856485e-05
3.81980904572217e-05
3.93947125826677e-05
2.23728960352279e-05
5.28727877313599e-05
4.23490727185988e-05
4.16110810211267e-05
5.92135175246929e-05
3.77689515553337e-05
5.16809576531099e-05
2.99817845296241e-05
7.36221228150913e-05
6.65754383502059e-05
2.17488659312973e-05
5.01657253270434e-05
2.3689173950343e-05
5.4453572394782e-06
2.55789509068226e-05
3.51521328215967e-05
5.38349427218129e-05
4.15597898008359e-06
5.96701328691825e-05
2.34074500920793e-05
1.16361491399795e-05
5.45676724049716e-06
3.88023363888483e-05
-1.544607769313e-05
3.62802322180491e-05
1.53499915815988e-05
3.88075004318454e-06
1.02942617770525e-05
5.85207475634036e-05
1.68485920229577e-05
1.54073739784908e-05
2.66382023848202e-05
1.91128371688273e-05
2.09425530784671e-05
1.84406676423536e-05
3.88951754323884e-05
4.38240217172154e-05
4.51062358230855e-05
3.44952080047378e-05
4.28530497320268e-05
3.38512175077932e-05
2.80895667976354e-05
5.60106651314485e-05
6.06412100981825e-05
4.76601235212695e-05
4.29599716315648e-05
6.02064949234935e-05
6.14429567756388e-05
2.73045595282663e-05
1.90055373654374e-05
8.28894070085758e-05
2.87318615374669e-05
2.47691487107914e-05
4.03894795816719e-05
6.73024164094862e-05
2.24248643827963e-05
5.76083849003337e-05
3.61620700082649e-05
4.54810813560363e-05
2.00007252609095e-05
2.13740948231084e-05
4.95939988646363e-07
3.30462464055415e-05
-1.32428797500237e-06
2.23043978637688e-05
4.86184161243663e-05
2.37358459050141e-05
4.20597049380895e-05
5.21197811800137e-05
-1.69650325789127e-06
4.19875402534697e-05
6.36876721508637e-05
3.75524774620143e-05
2.95203957961303e-05
4.51525264403865e-06
-3.57098934935319e-06
5.20070776644666e-05
2.68532126003795e-05
2.28292788602402e-05
1.54686696237479e-05
2.23588181116236e-05
4.93095203604596e-05
6.26794166099758e-05
3.39998504608944e-05
5.20418391790602e-05
2.60463305364592e-05
6.51462726951987e-05
3.76119582672971e-05
4.5979320799568e-05
4.16591575815589e-05
1.65285301397148e-05
9.41675230580112e-06
1.6984439299963e-05
8.77083403963223e-05
5.95848601013325e-05
4.65985811227569e-05
6.61873380299027e-05
7.6922001379785e-06
2.10329790442168e-05
6.85437175196237e-05
2.31720773437286e-05
3.3835315760768e-05
1.91588687029021e-05
4.7838740753365e-05
2.10699191914505e-05
2.83560477694344e-05
5.27553325182546e-05
5.29604575262448e-05
1.23738008180362e-05
3.59791453503961e-05
4.29923362188672e-05
4.48439934862777e-05
3.41937349433854e-05
3.77082858669318e-05
3.51827908563565e-05
4.30856205411882e-05
4.04545443604757e-05
4.38361887922422e-05
2.21342737264786e-05
5.19137352709419e-05
4.99373453952215e-05
1.34672329322403e-06
5.79118829776165e-05
5.32653979555313e-05
6.5843666170424e-05
2.25455094178666e-05
2.27984509313836e-06
1.78716647572951e-05
3.71282088385176e-05
5.13216473483887e-06
4.26780395577161e-05
3.07961857642544e-05
6.02025573186813e-05
5.47670470904867e-05
1.1861033428743e-05
3.60842073239195e-05
5.62399351098839e-05
2.19757700739044e-05
8.39083735611713e-05
5.96460576834716e-05
5.39005531748531e-05
3.12684549339354e-05
-3.28251963660047e-07
2.80769515109532e-05
5.09827940867227e-05
1.40799598822946e-05
3.37008694673566e-05
6.20583473928445e-05
2.94661733348243e-05
3.4367273041595e-05
3.12798557507821e-05
1.26899960146919e-05
2.62793061016059e-05
4.21335796091651e-05
4.23767902625135e-05
5.26149725759316e-05
2.45672635312259e-05
3.5449933125788e-05
1.88433006356197e-05
4.67266511215929e-05
1.68917167347153e-05
5.31902910403894e-05
4.93607928329855e-05
2.78405280813974e-05
2.90585082525669e-05
1.52949039750378e-05
1.99122025383224e-05
2.65221427600245e-05
2.12425442189936e-05
3.98195963263446e-05
4.81545407393868e-05
4.11929864974227e-05
2.72271300669602e-05
2.15784949766917e-05
-3.47890949440227e-06
2.05988740679726e-05
5.05238264079281e-05
3.96583569419174e-05
-7.67026418767803e-06
1.80500434106496e-05
4.21814177427057e-05
4.12806780816679e-05
1.66894349420637e-05
2.84701477363394e-05
4.02961600294359e-05
4.68955189073811e-05
3.52886768771402e-05
2.12517761361811e-05
1.9522676872305e-05
3.37217655559453e-05
4.29082811285889e-06
3.11265216199968e-05
1.16759350161009e-05
5.4072420554569e-05
5.29019706884285e-06
6.6814616051335e-05
2.380680843336e-05
6.88878128067147e-05
3.19328423063584e-05
2.22603948743415e-05
7.12781907650148e-05
4.59347222540336e-05
3.3577674088962e-05
2.22542645741378e-05
-2.10102746112759e-06
4.05243734833272e-05
2.54964844498492e-05
2.96098614967746e-05
2.36662677706076e-06
-1.96351086357681e-05
4.17997186333966e-06
4.56147485720698e-05
4.97630071863749e-05
1.08388482120495e-05
1.32690021658432e-05
2.09143723158505e-05
2.16063308027756e-05
1.28748253785498e-05
3.48394347156121e-05
8.61381232351689e-06
2.88481359665078e-05
5.47403917329417e-06
3.14433277910377e-05
1.44251745523985e-06
2.2772525823902e-05
6.9978343942268e-06
2.70364570895981e-05
2.21719827595183e-05
4.4793616983423e-05
4.25074152313983e-05
2.73158327378375e-05
5.70669043623536e-05
4.56760010545968e-05
1.6896573756457e-05
8.23984746056445e-05
3.33263605364051e-05
6.48715423968834e-05
4.36932897592527e-05
5.22133945060501e-05
4.3181564486136e-05
3.14968631162551e-05
1.14373528739338e-05
1.92359873560571e-05
-1.24355317250753e-05
4.37996121808687e-05
4.20023060075987e-05
2.95440933214996e-05
5.69053687252801e-05
1.17221594958691e-06
1.55331630546373e-05
5.18733490030155e-05
2.26849385294855e-05
2.68432162492945e-05
3.68866159030174e-05
2.78739064565524e-05
2.52072257294654e-05
2.22156623942099e-05
3.79201703670291e-06
4.47430612962341e-05
1.64727784838347e-06
2.44804851939419e-06
1.62705121395945e-05
1.37133683282524e-05
1.26403774070552e-05
2.70315574455431e-05
2.07013855162663e-05
1.51431617137964e-05
3.00890062393943e-05
2.54332097932291e-05
2.48661744883895e-05
6.55536548185719e-06
5.75266617038504e-05
4.1543758499813e-05
6.67678562971937e-05
9.68352319887259e-05
3.40489424857798e-05
6.11815760983707e-05
3.78343528955561e-05
3.4571239287061e-05
1.27526794249908e-05
3.39718305469127e-05
4.82988736792576e-05
3.18878250898195e-05
5.32012258810653e-05
6.51039163063972e-05
2.46862924202924e-05
6.28798795455516e-05
6.22492098474109e-05
4.70861494064784e-05
5.31075033854319e-05
4.89657660474628e-05
2.99440572576661e-05
5.74938506350116e-05
5.17496214243751e-05
1.62461972736917e-05
9.16595341001647e-06
1.11816859295775e-05
1.49523368747895e-05
5.4712081941169e-05
4.18157900724879e-05
4.05317476740128e-05
3.06023269568524e-05
3.23716226161613e-05
3.02039103427498e-06
3.49802921345e-05
4.41818313424265e-05
4.24415852979817e-05
1.93238179646263e-05
-1.01058053579239e-05
5.31890406656587e-05
2.73695724809125e-05
3.42011036279272e-05
5.62272743051607e-05
2.247184149791e-05
5.24369014659436e-05
6.00765128071557e-05
8.46466846124505e-06
1.39501920983057e-05
1.02621980576809e-05
3.55678368789379e-05
5.51576512695988e-05
4.47108006004507e-05
3.33980464567142e-05
5.64873557970677e-05
2.17111235140133e-05
3.9447629497126e-05
3.42444320902637e-05
1.71985461724756e-05
3.2203521750103e-05
6.0137926788595e-05
4.39341258379032e-05
3.22680046278837e-05
4.90886337050885e-05
2.07579685786918e-05
5.11628634901454e-05
5.8072729349439e-05
5.03968082454037e-05
5.27874183843669e-05
4.18886782269002e-05
3.02212942176707e-05
5.58097796842384e-05
1.45350479497089e-06
7.31127612535949e-05
3.94017042044215e-05
5.56662521375641e-05
5.05629932945085e-05
3.21732777042161e-05
5.51398674540101e-05
1.07943383948811e-05
3.35618645439921e-05
3.22576860291294e-05
2.34854462879522e-05
2.2975171851819e-05
1.14787668659148e-05
1.92112989895749e-05
4.36439827281869e-05
1.09353919209582e-05
3.00232081198923e-05
5.83035924841709e-05
3.29131358789738e-05
2.57695021288576e-05
2.57037253611803e-05
3.54393758461992e-05
1.41122693901167e-05
4.90005270381969e-05
4.74938265446251e-05
-5.85729781304602e-06
4.18283082564687e-05
5.03353688173689e-05
3.50084008039147e-05
5.38768701893958e-05
3.50071816571754e-05
7.75141797265171e-06
5.7312130002412e-05
4.50977685292904e-05
3.23420852803045e-05
4.01834170405026e-05
5.64372721332901e-05
3.01198055812389e-05
5.75568003701847e-05
5.54972016417653e-05
3.21926181183921e-05
2.99538907336089e-05
4.18391804995844e-05
5.87587642116372e-05
5.87295216571693e-05
5.43509625648875e-05
-1.06806893214795e-05
4.68556517899271e-05
2.58822790051292e-05
5.39646403087975e-05
5.92556208734571e-05
2.85603367720275e-05
5.23714187323708e-05
3.8059885567381e-05
3.6310220001265e-05
6.63102886915447e-05
1.66188698889345e-05
5.36024454543251e-05
3.33930992539978e-05
3.23961445912012e-05
3.8367177606349e-05
4.4360901467945e-05
1.66588132016e-07
3.79393347453073e-05
-5.67830253818495e-06
2.90482423693496e-05
3.17961980805915e-05
2.14784390751193e-05
1.64465282188916e-05
5.22341167137574e-05
5.37940889231792e-05
2.23756565311451e-05
2.02131960556842e-05
5.50186952998402e-05
6.54341810193415e-06
1.87738559855005e-05
-3.98205008636547e-06
5.84692338955381e-05
3.02074159141517e-05
4.65472789732442e-05
4.28630535973954e-05
1.90447723743161e-05
2.39352695748345e-05
2.47015165513431e-05
5.56626129103666e-05
2.35358393633798e-05
2.473272898396e-05
4.29328403675497e-05
4.20677968696105e-05
6.02845142363561e-05
3.40214370660825e-05
3.64283807060239e-05
6.07800047503349e-05
4.93428072132994e-05
1.63668179996271e-05
2.56011703235648e-05
3.46120525771209e-05
3.46603360673291e-05
1.43524693489951e-05
2.98706807520793e-05
4.78124395341507e-05
3.11240951565626e-05
3.68543317111751e-05
8.77544983504483e-05
3.92236834730169e-05
3.01735470241872e-05
3.09082405093059e-05
2.78849148159463e-05
2.25797162887748e-05
1.48089375188828e-05
1.26669802934869e-05
-6.13207783249332e-07
1.55501383344719e-05
5.00091557153924e-05
-3.52005471028739e-06
2.5705156379334e-06
6.4610670571586e-06
2.54984857363711e-05
4.27626966889686e-06
2.26530207294933e-05
1.54949705414036e-05
2.86133778217123e-05
1.96953240475605e-05
3.20564632806226e-05
3.12913012068201e-05
5.21100984807144e-05
4.02648169730731e-05
5.76122778788364e-05
6.42376795472371e-06
5.40145185093258e-05
4.61516980261402e-05
2.9891490199735e-05
3.5758153948468e-05
7.21642100134238e-06
5.71117387399689e-05
4.14622078465738e-05
5.19501139267638e-05
-5.70110355943167e-06
6.12724014718438e-05
3.51222795036718e-05
2.51195255305503e-05
4.39412352876189e-05
4.31355840885252e-05
5.6311947457833e-05
1.31812052261574e-05
1.72299237092451e-05
2.86928089184574e-05
5.87506926474866e-05
4.32368815139789e-05
2.41820678061193e-05
6.65863297933134e-05
7.11275638990535e-05
3.14839617342777e-05
2.41316665081236e-05
4.15110618510182e-05
4.54880801331091e-05
1.66522859204815e-05
-3.80516667562961e-06
3.76358177229984e-05
3.76666029036613e-05
4.6220493941651e-05
3.79627376400498e-05
3.78969549584997e-05
4.14552948923435e-05
7.11726210795457e-06
6.13831297030126e-05
3.99153088105527e-05
2.94715643420305e-05
4.20693909230359e-05
1.36439925422007e-05
5.63210232071573e-05
2.13348528748558e-05
1.71293564037291e-05
4.1177689851288e-05
4.96158692938201e-05
3.87218023960044e-05
5.19215130476433e-05
1.44173361044502e-05
3.12258519812343e-05
3.15180912743589e-05
2.97873293982181e-05
3.83381485409815e-05
6.76619701026768e-05
2.52998003322596e-05
2.22028442169919e-05
4.07064961678454e-05
4.05208964777528e-05
3.49510150385372e-05
4.07655683622038e-05
3.24992765326263e-06
3.26180391394408e-05
3.93447140426106e-05
3.65346109179168e-05
4.3760139988842e-05
3.38930792166263e-05
2.83042745450274e-05
4.68832621891473e-05
3.52737420724135e-05
3.54708045743562e-05
6.04593573956483e-05
5.13692921171291e-05
3.17231235617794e-05
3.66569099932986e-05
2.83058465079029e-05
3.77679433810609e-05
4.61407364244795e-05
4.57685885306255e-05
3.01301492137574e-05
3.47842346266121e-06
1.28747051833418e-05
4.35256321747567e-05
3.57521374668221e-05
-7.12777829402939e-06
2.51889033524725e-05
1.83486753883283e-05
4.24159335430843e-05
4.42831927234454e-05
3.7606268556811e-05
4.29449362429841e-05
1.27753373317828e-05
2.641773616256e-05
1.9270898977608e-05
2.77336264670296e-05
5.14888860842156e-05
1.97245933962376e-05
3.75156000907848e-05
-3.39386790055421e-05
-1.21238827653431e-05
7.24863474881147e-05
5.2678421505275e-05
2.07321972320805e-05
2.0180137985212e-05
3.66349410584421e-05
4.05029220054397e-05
2.85073204840282e-05
4.55226274253572e-05
2.92814913334756e-05
3.43317468568841e-06
4.50330176375266e-05
3.29865681877101e-05
3.64728980144673e-05
3.16187221179849e-05
4.94462400636586e-05
2.46878100531993e-05
3.62516628757517e-05
1.06039630321108e-05
5.07614929831209e-05
2.99901293201883e-05
3.53455886949766e-05
1.68796141961938e-06
4.2212043364764e-05
2.53685889323999e-05
2.88558407766374e-05
4.29377632162537e-05
5.74501239574838e-05
3.46766904704743e-05
4.75487761655721e-05
7.25132686150492e-05
6.07934994823544e-05
2.06678510131532e-05
2.76973821623073e-05
3.99441344004463e-05
1.42811804939169e-05
2.53797507820481e-05
4.08516165897399e-05
4.83861082507163e-05
1.55719656722137e-05
3.48858364770308e-05
3.28504258740829e-05
3.46785700322644e-05
-9.29358388961075e-06
5.88866648076168e-05
2.40302420453312e-05
3.74642161327398e-05
3.01359442298903e-05
9.77753368483328e-06
4.1193984651665e-05
2.06729349063938e-05
1.97470391818472e-05
-2.5093097263192e-06
8.073447167619e-05
3.44914681433125e-05
2.08563345761729e-05
4.03765741714227e-05
1.73807485751478e-05
3.31874584794845e-05
3.2958252836239e-05
3.79966285079015e-05
1.4862132418796e-05
5.98801007682919e-05
2.61753635484245e-05
2.67917094575417e-05
2.10268748434378e-05
5.96663915525067e-05
-4.46648052203513e-06
3.72982420311867e-05
5.60381529490251e-05
2.89119206269477e-05
-4.44952273283796e-06
5.28833384459599e-06
7.53512111887828e-05
2.27164744745419e-05
3.18298903320099e-05
3.75045122567393e-05
4.59601932988339e-05
2.61248231055662e-05
4.25714201041578e-05
4.37261270948421e-05
4.50335390908529e-05
3.25018361126328e-05
5.86821499551787e-06
2.57751095357042e-05
5.7761103195739e-05
3.33192478395734e-05
1.74697822823912e-05
2.63184665927745e-05
4.20014024204872e-05
-2.58213954594718e-05
6.99889335769797e-05
2.35362215104062e-05
4.9458838683745e-05
4.82547283173862e-05
9.2129913774591e-06
2.29810079086725e-05
4.77146735441706e-05
1.73668200588976e-05
2.51292858202421e-05
5.18002568763547e-05
3.27552725146359e-05
4.80837993234302e-05
6.65504936646293e-05
2.86964037228979e-05
4.75172298468686e-05
-4.63365447515983e-06
5.99383028267108e-05
4.32151981298023e-05
1.443392887592e-05
2.07310005290517e-05
1.56559787582551e-05
2.11779971601265e-05
5.30813258177881e-05
2.12543376557071e-05
4.11529626462138e-05
5.43319540223619e-05
4.0141483154978e-05
6.84629510695537e-06
2.72031932397075e-05
2.25037651801088e-05
5.38266282897962e-05
3.67902191216602e-05
1.52871489588422e-05
4.64339231680047e-05
6.20811412901633e-05
-2.8080084289128e-07
1.8629463183163e-05
-9.12039243242074e-06
6.18207072510179e-05
6.10394926980538e-05
3.81425529324764e-05
2.82743448847249e-05
-8.16700693270214e-06
3.60899802649525e-05
1.26369704483997e-05
4.65085086176236e-05
2.35885626428131e-05
5.45722969842382e-05
2.8339333035065e-05
2.75720278658725e-05
4.95470737993816e-05
2.62788997719379e-05
1.99395085526507e-05
3.14089853329809e-05
4.32026055901174e-05
3.57140858584832e-05
5.30327616564621e-05
1.75162569544397e-05
-3.20015509846437e-06
3.69272267074814e-05
2.34490885590293e-05
4.09680314790152e-05
4.86969627621633e-05
3.09632321554855e-05
5.26555106027209e-05
-3.62934936960243e-06
4.1689772057764e-05
-1.8142402890654e-05
1.06367388986304e-05
5.09725091738386e-05
3.56690957991316e-05
3.50496006165547e-05
4.27128649346238e-05
6.087160378428e-05
3.92221049560472e-05
-1.42372675477194e-06
2.70730327454701e-05
1.90888195996944e-05
1.36621963070239e-05
4.40887840147287e-05
2.95540128581389e-05
5.75521492534756e-05
3.76722168798402e-05
3.08406336928411e-05
5.1567315797898e-05
3.54759245415722e-05
5.09870821658856e-05
4.64777548370353e-05
6.96417362338131e-05
4.72742328990675e-05
5.62050958512522e-05
7.85217517297931e-06
6.3984754358077e-05
2.86836027193436e-06
7.61187097644071e-05
2.02518333049664e-05
5.02369117017726e-05
5.76348791401439e-05
3.09718019211598e-05
4.5372637945803e-05
2.62695631508379e-05
1.31243551204864e-05
-1.97139475934618e-07
3.11711186978371e-05
3.59418541680685e-05
2.01650079270957e-05
3.10629872803783e-05
8.7603392789786e-06
3.11155492154299e-05
2.42868038083845e-05
7.04024764344071e-05
5.85603924410275e-05
3.45544695714844e-05
2.66353831819899e-05
3.17818588489843e-05
5.00954934097636e-05
3.31410380720459e-05
3.69186906869076e-05
1.89058919124274e-05
2.17796756329631e-05
3.49830550227973e-05
6.56186951425991e-05
3.24658099833915e-05
3.04797026251897e-05
4.45905235290638e-05
1.14794064457601e-05
4.02624023132322e-05
2.6898907124959e-05
1.08164492460775e-05
3.27985242633824e-05
5.38881131807795e-05
5.90319584749415e-05
2.09100672705613e-05
6.4290625704599e-05
2.13915832928135e-05
5.45754662025699e-05
3.43048496890428e-05
3.02610834772461e-05
3.19222230846467e-05
2.74492735441847e-05
4.83397916539622e-05
3.61106442429092e-05
3.11802427196024e-05
4.00987175606908e-05
3.08205546914302e-05
3.69573791705005e-05
2.18889077305024e-05
4.33893508886953e-05
2.90507715189311e-05
1.79346593124055e-05
5.84232207370038e-05
4.4317039318909e-05
1.82615008438187e-05
4.94434347778136e-05
4.61374126082736e-05
5.48922698566914e-05
3.76569762136736e-05
3.51289809669253e-05
1.96965278959356e-05
2.92340072455056e-05
2.98674400730536e-05
1.93139383909738e-05
3.94558552696747e-05
5.33372442573958e-05
1.80449393604577e-05
3.8008805707844e-05
3.62891688142952e-05
3.74121891270991e-05
2.51058421642585e-05
1.90080635758846e-05
2.33919129845241e-05
5.86399828393005e-05
3.27826242588628e-05
3.61173369203071e-05
2.90575487321067e-05
3.94385701489571e-05
8.187689110724e-06
3.03429261330375e-05
5.81596849429801e-05
4.60150568271523e-05
3.63626813437649e-05
1.66613819545072e-05
4.33536931280736e-05
3.55429525132506e-05
5.40172063798786e-05
4.62890263944244e-05
5.28690430256704e-05
2.58951383861171e-05
1.4838566717177e-05
5.07564305322788e-05
5.77044902933013e-05
4.37320466821702e-05
1.73654730506252e-05
6.00741199743441e-05
3.95187508884401e-05
1.82396724440316e-05
5.69261167810281e-05
5.65604633776186e-05
7.24571413358959e-06
3.16138531206129e-05
8.95222522884549e-07
3.88202954628554e-05
6.00218163272806e-05
2.18392074184034e-05
4.21264551167271e-05
4.43523385712705e-05
4.90484287698209e-05
5.9877411015048e-05
4.8942220909579e-05
3.91131705592251e-05
1.57353266744878e-05
4.39538592406081e-05
2.14429179112727e-05
7.96827620881989e-05
4.63929877501173e-05
5.24003002757839e-05
6.71611390179591e-05
1.81429042737146e-05
1.66523894264328e-05
2.52949640995545e-05
1.75929220440975e-05
2.57693688571869e-05
1.46226345861642e-05
1.7920149452673e-05
3.80664059962641e-05
4.6912333164725e-05
3.21413160981536e-05
3.94751943626354e-05
9.41982590739101e-06
2.22819462096417e-05
5.89534981221305e-05
2.7683314399044e-05
6.26487110066946e-05
5.97564884592522e-05
6.98293317820925e-06
4.13207073032203e-05
5.35846506406561e-05
3.07693025458984e-05
4.51433306876261e-05
3.61937362654149e-05
2.56331725622308e-05
5.26292312310259e-05
3.646988530253e-05
2.00420725715554e-05
3.64496979049826e-05
2.74389261724128e-05
5.0154096570604e-05
2.81862759549417e-06
2.86013592684379e-05
7.27146912660881e-05
4.69388489725207e-05
3.4878008954096e-06
6.228884988793e-05
3.56171496191006e-06
5.38329814460338e-05
4.68250472128699e-06
4.52168268194699e-05
2.51251726471479e-05
1.78694081135433e-05
4.11174505628437e-05
2.05623305590124e-05
1.98398393174819e-05
5.40422486656341e-05
8.03352098053808e-06
2.98013701030158e-05
3.0677810767177e-05
1.23932702144325e-05
6.81171618208796e-05
4.29113191382116e-05
6.47361525924118e-06
6.53789799638244e-05
-8.35119566588077e-08
2.59713939641697e-05
3.50439345139925e-05
4.80775275617852e-05
5.40981249979408e-05
3.53990478195583e-05
4.13027236692579e-05
-2.7868664425521e-05
3.34925850953529e-05
3.17957697150716e-05
4.24282795516222e-05
2.23429726808123e-05
-1.10207109589201e-05
2.8802629724678e-05
5.46918650038158e-06
4.52630344331876e-05
-2.50237490306788e-05
3.9492961338006e-05
3.84698966231845e-05
9.32928066757374e-06
3.36146301731295e-05
4.10413650009608e-05
5.80977706901478e-05
2.42164070136971e-05
1.66205160948903e-05
1.88185744102584e-05
5.34906806382423e-05
3.7884590305944e-05
5.1121249003109e-05
3.28542423195923e-05
2.75701225912993e-06
-1.41874149093114e-05
2.96990112147485e-05
2.40966173274875e-05
4.58974750841668e-05
4.08309563992148e-05
1.93829992153219e-05
3.50487024490044e-05
-2.53295753306408e-06
2.85343362605159e-05
5.9090201086726e-05
5.28872076779804e-05
4.5900992216024e-05
2.32225766631693e-05
2.73659039445443e-05
3.21976937197798e-05
1.44597679729597e-05
4.24344042346249e-05
3.38545962025915e-05
7.22539081735425e-05
2.81502211525599e-05
7.54395647393751e-05
3.07711393541425e-05
5.83319363608793e-05
8.67538095511761e-06
3.40902754694696e-05
3.26565160829721e-05
3.9636754058344e-05
3.90489263762757e-05
2.05964692243071e-05
2.67150180988171e-05
5.06130584307184e-05
5.50950314107441e-05
3.09384540165949e-05
4.84159059169305e-05
9.64440851432106e-06
2.56132574728512e-05
-8.61983211965661e-06
3.96272672150407e-05
3.05501854900693e-05
5.32225321233442e-05
-4.35178259671677e-06
3.45174409272818e-05
2.10927523335482e-05
-4.12152018217768e-06
2.19703864107941e-05
6.94063387710731e-05
5.93584897409695e-05
1.07702832055219e-05
2.49213869828349e-05
1.46380621929175e-05
3.5423965741387e-05
6.95635203331338e-05
7.16410026674455e-05
4.22525675839398e-05
5.0850042193463e-05
2.25100098859314e-05
1.93536428430453e-05
2.78520393723945e-05
2.10651521807313e-05
3.14758737132983e-05
6.1941734200065e-05
5.91269131366217e-05
2.46898084833519e-05
5.39717314641411e-05
1.9218029013599e-05
1.12373930603072e-05
2.26368698181269e-05
7.44177822058257e-05
3.72271854739292e-05
3.60366234900419e-05
1.605860623689e-05
3.42465180784115e-05
1.85499181192116e-05
2.38373203845001e-05
3.0238060167567e-05
4.38197429779295e-06
3.81043972483333e-05
5.79168826917497e-05
6.51381705361081e-06
4.94216602774012e-05
4.82658490145347e-05
5.78382192742269e-05
1.60649314824021e-05
3.45282538121588e-05
2.62579687925945e-05
1.18872245874099e-05
4.64390641950671e-05
1.51119580743905e-05
4.05234491005692e-05
5.78900804569496e-05
1.05603519293132e-05
2.91579627385182e-05
-3.68442483434175e-06
2.35113598083001e-05
3.10124789702125e-05
3.37153745696213e-05
5.64662763633045e-05
1.61673373145813e-05
3.74253702079847e-05
2.5969443943988e-05
2.25927040832848e-06
5.94697386811522e-05
4.69461678316647e-05
6.03338755523098e-05
4.2838920933129e-05
5.38282574617002e-05
2.12498207846443e-05
1.10767238886658e-06
5.08846825300371e-05
3.10447908661586e-05
2.39684047216459e-05
5.03911098804825e-05
4.54340583896782e-05
1.59961308413139e-05
3.67095464726051e-05
4.47081356033387e-05
4.03241689219874e-05
8.72580913207592e-06
-1.4053597016174e-05
4.12754448611388e-05
2.90873575088777e-05
1.73165586540686e-05
4.48533229093053e-05
7.05063777651594e-05
6.19976221345782e-05
7.27217350837285e-05
1.77324578628132e-05
5.24095813527749e-05
3.14846980898757e-05
4.16637587870784e-05
5.0534130511113e-05
2.65399586158092e-05
-1.51736426996334e-05
5.08926721498235e-05
2.74151926528367e-05
3.08314142592216e-05
1.8129258496034e-05
1.55743925335499e-05
1.1637417903917e-05
3.12304987808841e-05
1.81492639379486e-05
9.62419908640909e-06
-1.32867189279904e-05
-2.57423482030863e-05
9.55151585446094e-06
2.0216750702064e-05
6.8304135494626e-05
2.46100452366952e-05
5.29195222814714e-05
2.3091664385063e-05
2.60857969568366e-05
2.70947269592273e-05
3.80531086764469e-05
2.29707751906525e-05
4.51043114688474e-05
3.12880376914141e-05
3.58807156383616e-05
7.41409715098198e-06
5.27748457266507e-05
2.76546287523914e-05
4.55796210469653e-05
5.44423286110826e-05
1.95432614132982e-05
2.9686624936675e-05
3.6868177775738e-05
5.48241754247253e-05
1.40918106221776e-05
2.44809276491086e-05
1.98464770333759e-05
3.06946281193288e-05
2.48241049899709e-05
8.03736355270291e-05
2.30008239491387e-05
2.88611096136629e-05
2.92804357211174e-05
0.000123486264363986
3.96246310790415e-05
3.10995456301834e-06
1.36375316261289e-05
2.20007765431202e-05
5.27747834677583e-05
3.02816827873759e-05
1.37699062808665e-05
5.04032725717354e-05
5.07196218046667e-05
3.11252174056914e-05
2.87280710777595e-05
1.59355816490153e-05
4.8999898437532e-05
3.3321319492926e-05
-1.68142034101653e-05
2.69058316690109e-05
3.3944138928495e-05
-2.26995109503069e-05
2.9021025914139e-05
-3.62890596762395e-06
1.88780004008064e-05
3.63522799789163e-05
3.51030659742658e-05
1.74653630887877e-05
5.81686002459741e-05
5.30291347467754e-05
4.77582368964751e-05
3.68521321555254e-05
5.64815358636402e-05
3.91259916964202e-05
3.7097391473413e-05
4.10305654940193e-05
5.85236562899395e-05
5.08969862191293e-05
6.18628065742117e-05
2.81184963674338e-05
1.10841339658757e-05
6.0293587621726e-05
2.92367662359498e-05
5.67936912412164e-05
2.05995732510469e-05
2.10935810049991e-05
3.23582723121218e-05
-1.0472657946472e-06
2.11052022659335e-05
4.10543463541776e-05
3.03813336148225e-05
3.23670292993242e-05
1.74732926841412e-05
1.34009570885522e-06
-1.47612257546073e-05
2.89338370735704e-05
2.52428094146343e-05
2.24643665152492e-05
5.18144359946419e-05
1.05773508013685e-05
4.66087557259921e-06
3.07370359420331e-05
3.99702743637948e-05
4.28399216049359e-05
2.84589474743031e-05
4.06514514782421e-05
2.09598520913853e-05
4.20721714969209e-05
4.60199777467535e-05
2.08447848117481e-05
7.14555684499769e-05
4.0060045083039e-05
6.73662872436762e-05
3.56030777818945e-05
4.29109888363852e-06
1.45772018933501e-05
3.88411007715918e-05
3.51842884046835e-05
7.51388395806927e-05
4.9375186806846e-05
1.68669330569807e-05
2.85874615936542e-05
8.50484182436176e-06
4.04468430100905e-05
4.7399740768964e-05
2.05742687731899e-05
1.51020218990595e-05
2.76793969988649e-05
1.78788261548873e-05
7.26640367650342e-05
3.76009366265029e-05
2.00852636901361e-05
1.19745752323775e-05
1.90977789884794e-05
-1.33514641875458e-06
5.10505964894051e-05
5.81425717727412e-06
2.282250768465e-05
-1.70298193056293e-05
3.31057773036307e-05
2.56784444269624e-05
5.97424302775231e-05
2.73040611830403e-05
5.49002640990249e-05
5.81143092123003e-05
3.85774481034891e-05
1.53824587248947e-05
-1.03047795394103e-05
3.03945471101973e-05
4.94379462288358e-05
6.91473940706031e-06
4.98612238199023e-05
2.08121608712484e-05
1.16532190657012e-05
1.20095075811219e-05
2.13552881957742e-05
9.43432993385869e-06
3.47730000503925e-05
3.76121254351717e-05
2.3325370500362e-05
5.45867903240391e-06
5.25940969128203e-06
3.15123431591422e-05
2.05384847239186e-06
4.05158034523552e-05
1.08281963752953e-05
6.92843761819214e-05
-1.21996409904121e-05
2.37947646059501e-05
5.8241621834644e-05
2.00135654207919e-05
5.89022904687015e-05
6.89052762967477e-05
3.23566918182657e-05
5.10588177091095e-05
2.6575931252566e-05
5.68643446626016e-05
2.10518592490496e-05
4.38097293014733e-05
1.50756672602728e-05
3.83279371363985e-05
1.29358184271405e-05
3.93532845254815e-05
4.10573704843098e-05
5.946753838227e-05
2.16085288650388e-05
-1.17923303389036e-06
5.20441227605732e-05
-3.28891929802885e-06
3.69572972005171e-05
5.48243898838413e-05
4.44641905796724e-05
4.14143096412072e-05
1.86034279068611e-05
1.86328051421235e-05
3.00167335855284e-05
4.24696829870858e-05
3.90617035733936e-06
3.96895200464937e-05
2.04958613598062e-05
3.90826052072045e-05
4.95452653254159e-05
5.78919047684456e-05
4.04606312243208e-05
1.01137037389389e-05
5.32040644350989e-05
-6.37708058970295e-06
3.81183582773404e-05
2.28418814377289e-05
4.81660951848509e-05
3.00716468024947e-05
1.39355714764645e-05
4.21733661128795e-05
2.70432005059536e-05
4.39806036349194e-05
3.15182155960191e-05
1.51281363144195e-05
3.27829725932282e-05
3.18984895267239e-05
4.39225753155221e-05
7.61163022881437e-05
4.94747102219339e-05
6.4476980703526e-05
4.78682714870855e-05
3.10321081401286e-05
3.32684005919756e-05
2.29194929097275e-05
3.56377552703997e-05
4.87110027755041e-05
4.94832739054863e-05
2.56055996061524e-05
4.79322779099254e-05
5.5439577328929e-05
4.2016263980623e-06
2.37145671984331e-05
3.96452978303816e-05
3.42614414885564e-05
3.04425339266603e-05
2.93975083407447e-05
4.08967659823274e-05
3.39364323618862e-05
5.6615647062017e-05
3.22272102257893e-05
2.48794267926761e-05
4.32663007571212e-05
4.13411692816937e-05
3.03430636857873e-05
2.89016447323948e-05
2.70388175272501e-05
4.50613774486993e-05
3.36306073572806e-05
5.39292639021731e-05
1.62981704658633e-06
1.48285786469213e-05
2.55014848519533e-05
3.07053830882105e-05
5.48620276087854e-05
6.21748076968011e-05
3.28736959122721e-05
5.04295203875939e-05
2.46463687471493e-05
2.20099207155557e-05
5.34796298399229e-05
2.72373372484684e-05
4.85460916312226e-05
4.8506465154239e-05
3.84359255795318e-05
2.76875677059624e-05
4.24380586594755e-05
5.08276900594913e-05
6.24638793777981e-05
6.67554229900809e-06
2.65078885061482e-05
3.06036597049013e-05
4.08639546574339e-05
9.53900148463732e-06
2.85899390961293e-05
1.97315001811762e-05
4.34603345708897e-05
5.70294436188583e-05
4.63966091665421e-05
-6.8848538422685e-06
5.70532784782246e-05
2.26355347195351e-05
4.11930466039084e-05
3.43922180216037e-05
2.70295395654173e-05
4.27961004534697e-05
2.71895478668943e-05
3.82714519710984e-05
1.09394350015924e-05
1.12725919984641e-05
4.10224314940872e-05
3.12631198403926e-05
3.08212176985162e-05
4.66815294721092e-06
4.76483351959587e-05
5.77565958864271e-05
3.47640817133921e-05
1.94874453360435e-05
3.32608563824402e-05
-2.38165665836839e-06
6.81922440324096e-05
6.45202136614752e-05
1.43352573639946e-05
2.06993618670373e-05
3.81076502911553e-05
1.47405942859502e-05
2.77750502003201e-05
7.29441817494429e-05
3.71417907021979e-05
6.5395066254767e-05
6.4837730819092e-05
3.17340826900672e-05
2.08764036503026e-05
1.64035996822293e-05
5.42204776241617e-05
2.23400056483087e-05
1.44174406329066e-05
5.77885301031829e-05
-1.74055491808476e-06
1.14520852850021e-05
4.3862573617714e-05
2.26541052952854e-05
3.20112193445307e-05
3.05248523049378e-05
1.48432310743004e-05
1.83363552905581e-05
4.42919910119737e-05
1.57736883844372e-05
-9.07091365666588e-06
2.61104769108779e-05
1.37989823689884e-05
3.59657903351689e-05
1.17700509504042e-05
6.00713495288708e-05
4.81584619042378e-05
6.17163114378603e-05
3.56912504774735e-05
5.69345027658516e-05
8.40637612875639e-06
4.95367080922007e-05
2.66603443081532e-05
4.06947711257009e-05
3.82032885088615e-05
4.98979862928981e-05
4.49183211545099e-05
6.2951838442785e-06
2.90890218460606e-05
3.34662096221268e-05
5.22701963189428e-05
5.12089448959896e-05
3.04821513881599e-05
2.52900786601434e-05
0.000104508793707551
2.64579220311805e-05
4.53426258244533e-05
2.77097168953198e-05
1.55321533052247e-05
-2.96112941100335e-06
1.84004343319028e-05
2.3538205051289e-05
1.77333058143552e-05
1.09951215225182e-05
4.1797360046336e-05
4.57541516335442e-05
3.03436163761217e-05
-3.76150558707062e-06
3.9028132291954e-05
2.15488254153966e-05
5.24571675177341e-05
-1.42930301906507e-06
2.33462890599018e-05
2.26031743522721e-05
5.24682199505559e-05
3.6932386341942e-05
2.93917413665155e-06
5.94854046270313e-05
2.88193600284784e-05
7.71949590988178e-05
-2.85577682924026e-06
2.60042843947152e-05
1.46126787877897e-05
5.670204660659e-06
2.02690087691162e-05
5.05258157033439e-05
4.58883935687246e-05
4.25106532607626e-05
4.1803355645623e-05
2.7697957534846e-05
-4.09496896887025e-06
2.44315580056362e-05
1.88915849267529e-05
3.53560759302404e-05
3.281843024164e-05
3.34922800689824e-05
6.08759362844708e-05
6.48786722102521e-05
7.01181942126441e-05
1.95846756816522e-05
6.16964026480257e-05
6.13042969434509e-05
5.51441486106329e-05
1.31363721157093e-05
2.34165829930446e-05
2.2267338684375e-05
6.8343063034473e-05
3.70103368308466e-05
3.52967769745269e-05
1.91870101796718e-05
6.3534485712367e-05
5.50772034433123e-05
3.19448519768688e-05
3.51232306583279e-05
2.04021027980992e-05
1.9323024485734e-05
7.14577833518492e-06
2.43630948893481e-05
3.8640936633511e-05
2.17238486767392e-05
3.47284477162219e-05
4.94789694192692e-05
1.80712782762591e-05
6.937855939677e-06
2.08275102472289e-05
5.1513337025048e-05
3.39350528550947e-05
3.61651228586478e-05
1.88508117457313e-05
2.80379630072831e-05
1.01288242549443e-05
6.92096776926546e-05
7.13966698662691e-06
4.02896301207982e-05
3.61886816964482e-05
2.87747013632757e-05
8.10708281653409e-05
3.88765977644132e-05
2.48481518788475e-05
2.93190056422649e-05
4.84448230686517e-05
2.49202760278425e-05
4.09295087572534e-06
4.02512686159007e-05
2.38709347940811e-05
2.35855237782298e-05
-1.61257799571656e-05
4.65675078346879e-05
4.23060999282059e-05
4.11489905460173e-07
3.09632240534297e-05
1.74494361296337e-05
4.07283196451325e-05
2.71526490367641e-05
7.13268249203847e-05
-2.35887058627539e-05
1.40892016237166e-05
2.85933166008591e-05
6.19399320991966e-05
4.10203775846792e-05
4.43406901139594e-05
5.06429101185712e-05
4.77102824935977e-05
1.9167761406619e-05
4.852211520117e-05
4.34270428294892e-05
5.37296268090303e-05
4.40435217157748e-05
2.56640215333505e-05
3.74765693155496e-05
5.68646031360036e-05
-3.17939357991761e-06
6.00686016894933e-05
6.21053338173447e-06
5.28612429928328e-05
1.16759020080629e-05
1.89515817824568e-05
6.47132446888722e-05
3.21998617270513e-05
4.43978960063188e-05
3.85294691291763e-05
-5.92413883599077e-06
5.36789843190172e-05
1.57449443721323e-05
5.10374081491166e-05
2.67837982075829e-05
1.10779136775284e-05
1.29950913204134e-05
4.43577791953829e-05
2.41456808934421e-05
3.98054432241132e-05
7.70635330765991e-05
6.21909883914315e-05
5.70074450061928e-05
2.75190795394509e-05
1.93651299160009e-05
3.4715117630459e-05
1.54007020092489e-05
4.6140274443861e-05
3.00632572625481e-05
1.91155415685502e-05
3.97040002491396e-05
3.45609300610708e-05
3.78537196064367e-05
3.52909652276068e-05
1.90311882844243e-05
2.23835820921429e-05
6.12405461343397e-06
1.27543576228116e-05
6.25677664499811e-05
3.35430512748807e-05
3.19309783628732e-05
1.99159685981884e-05
-1.41443177999291e-05
2.3710309695848e-05
4.14486145009112e-05
3.22057907912584e-05
4.89130620327125e-05
5.67675657797182e-05
-5.88925748811927e-07
5.31544328481564e-05
5.31484932790429e-05
4.24764802033943e-05
7.8747068735517e-05
-4.84895393633862e-07
7.13965838740389e-05
4.72035372883028e-05
6.77583086083732e-05
4.91638094696896e-05
5.13735437309508e-05
5.70713570960323e-05
5.22066455753489e-05
3.82951390060503e-05
-2.60643576683316e-06
5.57258950721871e-05
3.84479377911907e-05
1.29304323128478e-05
1.00440370207319e-05
6.07428111080843e-05
5.75528969621811e-05
5.07569226352942e-05
3.42715882907566e-05
3.69989714413816e-05
3.53130870374192e-05
4.10492604081479e-05
6.81541403705526e-05
2.43133072296339e-05
4.8407206307963e-05
5.80869429936285e-05
4.33107167825966e-05
3.8636785504316e-05
7.43343036127195e-05
7.21980747411135e-05
2.61886661793869e-05
4.97867544853404e-05
4.29160973985976e-06
2.73746696837617e-05
3.49193799469672e-05
1.29605828954875e-05
3.51008143333883e-05
1.53170839536691e-05
3.66893819015216e-05
3.29103741886327e-05
2.91303622838738e-05
3.31950143015264e-05
4.12267261858314e-05
-1.71613887115518e-06
1.03250687134922e-05
3.79328217992761e-05
1.93792343085012e-05
3.36584632325467e-05
3.978177863946e-05
3.76030951473453e-05
1.58132880000586e-05
3.45261255807766e-05
3.89257326922658e-05
2.79524756655514e-05
2.91875989163661e-05
4.71027394919092e-05
1.92037050110829e-05
4.91986531386358e-05
6.62803062111243e-05
5.15980843333749e-05
3.97932426652096e-05
4.73755965612862e-05
6.27882245792938e-05
1.28749217894491e-05
2.10871122714545e-05
5.6249089733468e-05
6.58943404557694e-05
1.72880752071451e-05
4.31020855279838e-05
7.12672263321765e-05
4.65798347081905e-05
3.11858697063962e-05
1.30977474884099e-05
6.45196247760443e-05
-1.07980375255462e-07
4.79083849102403e-05
3.41056629473612e-05
3.85239848554701e-05
5.28967228680341e-05
3.47038292690367e-05
5.55713844255312e-05
2.79447936162584e-05
4.88033535528548e-05
5.50656403644326e-05
3.45901531296188e-05
-7.48089695775654e-06
5.55264402519799e-05
6.98772911978387e-06
3.31095067050823e-05
-5.5106181040759e-06
4.06276799612987e-05
3.06338389827963e-05
4.86905752113273e-05
3.56165341043831e-05
-1.04159490023779e-06
1.97318934241401e-05
3.77366752890121e-05
4.83319031001528e-05
3.65466287489956e-05
1.52452056610406e-05
6.5911926695573e-05
4.56897042826017e-05
3.94242144138307e-05
5.49615552617582e-05
4.20408608918714e-05
5.80560503038277e-05
4.30997506348051e-05
1.27360289820905e-05
2.98071189736099e-05
3.30616018717224e-05
4.47980152480079e-05
8.5903303235162e-06
4.54470664064288e-05
3.62343985660821e-05
8.15435493998525e-06
5.72417462840098e-05
5.72308892870415e-05
-1.0473512789515e-05
4.4617848136194e-06
6.00472401854298e-05
1.58918668860114e-05
3.54422004395598e-05
5.99855992121378e-05
1.42097083809619e-05
-2.89925477623909e-07
4.06891364081296e-05
4.80124912334106e-05
-6.18439646835464e-06
2.27819794331085e-05
3.33638193118411e-05
2.69887723973169e-05
2.72113814595715e-05
2.39470909711954e-05
6.52559490121108e-05
1.70262267787158e-05
1.6575683109704e-06
7.07753042047389e-05
6.35152279034074e-05
2.14711874011062e-05
3.87772199610078e-05
1.89988410296722e-05
2.805321731141e-05
2.48756973294645e-05
2.82082168222347e-05
5.17135236983186e-05
1.58723570110564e-05
6.34248116104238e-05
3.22136584659899e-05
3.22117391063569e-05
3.05864645161253e-05
3.63416029917587e-05
3.62276758481252e-05
4.31534338900499e-05
3.75547894809941e-05
5.49554967470234e-05
2.8856428088635e-05
6.34888919094535e-06
3.55195947203358e-05
4.14275643403516e-05
6.91922438913385e-05
4.09575227237196e-05
2.17310775461673e-05
2.58710445455308e-05
2.66082487034375e-05
5.20407314311639e-05
3.22747883247057e-05
4.45492747949099e-05
2.17518546186082e-05
4.00828120830534e-05
3.60526690899135e-05
4.21497464610241e-05
3.65727259195999e-05
4.09789080907135e-06
1.84376882540538e-05
3.10651898005089e-05
4.1437512840083e-05
4.12638142916036e-05
6.25196944851383e-05
3.79528197893108e-05
6.38787101766914e-05
3.49392883526129e-05
4.69189626322737e-05
4.89034779585079e-05
2.72953606714752e-05
-1.33244346655309e-07
3.99864572609611e-05
2.02644150737138e-05
2.27297120962526e-05
2.05594251058882e-05
1.79834501261625e-05
1.49948945770069e-05
3.34608948588467e-05
2.44128604237311e-05
1.57926771002987e-05
-6.74976126970785e-07
3.43750678578061e-05
3.53885919482723e-05
3.18654360148738e-05
1.73867857998606e-05
4.16248933043112e-05
3.84835562763232e-05
9.10110962185411e-06
7.02938962336645e-05
3.42885170013489e-05
5.60626995483252e-05
4.08319952249236e-05
-1.54834827493179e-05
9.61093971965976e-06
5.49282220941861e-05
2.34668156571004e-05
4.4838187648131e-05
3.66596220224673e-05
4.13569414410182e-05
2.29575462803076e-05
1.33883019994332e-06
6.35896726178862e-05
4.46070277838602e-05
2.59855540312303e-05
3.96783498953338e-05
5.43474418767059e-05
1.55666734749812e-05
4.30346076764942e-05
1.94090890723674e-05
5.28750674152151e-05
4.21724961650765e-05
3.05249764608466e-05
4.57353518527035e-06
3.59084906421135e-05
4.43796090571998e-05
3.98906198945578e-05
6.45237591636276e-05
1.69894346485307e-05
2.25617298960302e-05
2.97505080180775e-05
2.43132673741191e-05
1.07262128693287e-05
5.41955055478886e-05
4.04786161893137e-05
3.35879626407529e-05
-4.82987311130501e-06
3.88768616540921e-05
3.16548029634032e-05
-5.70472914295214e-06
1.38087756841872e-05
4.94546258860017e-08
3.82189570274187e-05
3.52206942039298e-05
4.76186569537411e-05
4.43181823931374e-05
4.47219455286134e-05
9.8089462571883e-06
2.89854242559031e-05
3.00151538522401e-05
2.76147858259809e-05
4.19361446974477e-05
6.00471940338664e-05
4.60823621058222e-05
2.41498499337883e-05
3.64554330747883e-05
2.55756819736675e-05
1.50689721005234e-05
2.68360467832901e-05
3.30200535640089e-05
4.0519523970611e-05
2.15008539024524e-05
5.24375085440199e-06
5.55187939697952e-05
8.45800476063427e-06
3.1020164501809e-05
2.87059192517015e-05
8.819104547396e-06
3.04150148529977e-05
3.63681647699185e-05
9.88706531246949e-06
4.57773122375669e-05
3.27735475797904e-05
3.62154326719712e-05
4.27721429335917e-05
-9.3927282668377e-06
4.83003727922158e-05
3.85815276162136e-05
-1.23051751130504e-06
2.82479898653013e-05
5.22295950776575e-05
2.40875551677942e-05
3.6895862726567e-05
1.30348302712918e-05
3.85612851740643e-05
6.55649852235835e-05
3.53206313333969e-06
3.11897095189683e-05
2.33143922252022e-05
4.00213837307494e-05
5.83768988121711e-05
3.16694454768093e-05
3.28969677200684e-05
4.70281114188105e-05
3.14023788090826e-05
1.75564429569601e-05
5.60886248795153e-05
2.42362488866949e-05
2.38325778528275e-05
3.32361122820704e-05
4.13682596738742e-05
4.4685670896501e-05
5.85935743827686e-05
1.71305601397509e-05
2.89543865048369e-05
4.80418067185233e-05
1.56791126550982e-05
2.02185129677238e-05
4.41459135137779e-05
2.63394571108113e-05
2.4730826599035e-05
2.47368782487483e-05
2.14964262531684e-05
3.41843203180686e-05
2.75529166341065e-05
1.72431058740388e-05
4.54778552185171e-05
2.8614555485029e-05
2.69175398283357e-05
2.32972428583705e-06
2.09506181523253e-06
4.56707763039054e-05
5.20522561027108e-05
3.53609328337722e-05
2.07729291080885e-05
9.33453323937498e-06
4.2620903509758e-05
3.71642783894548e-05
4.43792929592434e-05
1.27532437323071e-05
2.94436234790824e-05
2.2124598199204e-05
5.96341089441608e-05
5.3146936933895e-05
5.41874548923885e-05
1.45559947230334e-05
5.15178101804953e-06
3.69597817346585e-05
6.67493933064069e-05
5.81965417992872e-05
6.41684382181527e-05
2.62562980228739e-05
4.42842622921687e-06
2.49823948504798e-05
3.56914252914991e-06
3.7253476981915e-05
1.67839196998862e-05
7.91095748454348e-05
1.60984276618945e-05
7.9808573706102e-05
-1.53087338724366e-06
2.28103911051715e-05
5.57649930837226e-05
2.21139507326293e-05
1.42327418324613e-05
5.73815913754017e-05
4.14787880543022e-05
2.89845574066245e-05
5.37404283061517e-05
5.85681414675248e-05
2.36536396483194e-05
5.18838984763837e-05
3.74573289027847e-05
6.24374069942204e-06
2.6949686438247e-05
1.6345540691258e-05
2.37871266811531e-05
5.60146657067172e-05
8.36638923830638e-06
1.81740159072658e-05
4.73413505561975e-06
-7.72792048389351e-07
3.54724639994152e-05
6.29178033579588e-05
1.78217440558018e-05
2.16030917091472e-05
2.16738532668527e-05
6.10323806553175e-05
-2.06958263649882e-06
3.71252515424806e-05
3.94944328146633e-05
4.3735666975467e-05
5.21930801402681e-05
4.84711267841808e-05
4.53024435864391e-05
3.18647188311724e-05
2.14580559000349e-05
1.29833610179728e-05
2.49247853165734e-05
7.10601845661323e-05
4.28222356688045e-05
3.63480304391662e-05
6.88911277510451e-05
4.82388384279775e-05
5.28440294887095e-05
4.38184348637438e-05
5.35682862124399e-05
5.92562194389862e-05
4.96332669041877e-05
5.38660437302896e-05
2.06519596853194e-05
7.95831039808802e-05
3.48580544787822e-05
1.52609834866095e-05
4.23949182111846e-05
4.07127082390213e-05
5.32308652466276e-05
4.1151377063906e-05
5.00702132543987e-05
2.0593484566994e-05
3.79535061764262e-05
1.97200097154876e-05
1.80673738816627e-05
4.16223424004401e-05
5.42501308702897e-06
3.09081617735944e-05
3.60157559144536e-05
7.09709796858458e-05
5.98499238778674e-05
2.97083196019999e-05
4.51451144361011e-05
1.33621962924006e-05
4.95520528274578e-05
2.45223449715506e-05
5.37220617230418e-05
2.07306710491123e-05
1.8877519465845e-05
3.81769880300968e-05
2.47151037716872e-07
1.63370924601488e-05
2.46800608739745e-06
2.68450582212432e-05
4.0406817170816e-06
4.83291748811524e-05
4.35025501863606e-05
2.14725226908889e-05
3.92287996379142e-05
-1.33349933095957e-06
5.5888460625546e-05
3.66255920365748e-05
3.57028842243915e-05
1.06120832877159e-06
1.3555553516779e-05
4.26442626696237e-05
3.51239991920404e-05
4.35288847223915e-05
2.30645383826837e-05
3.94451223807201e-05
5.65973014489659e-05
3.63842565712933e-05
4.08313659580169e-05
3.94140537330294e-05
4.75104914511817e-05
7.16189250451149e-05
6.3794222129204e-05
5.64287608839518e-05
3.18655965603246e-05
4.98644303394495e-05
2.28719602697723e-05
4.0618256529443e-05
6.27033831054252e-05
1.90121965633648e-05
6.07430248919349e-05
3.50851949305777e-05
5.32734606570441e-05
6.62576695313551e-05
5.05285327499025e-05
5.51953313609155e-05
3.15130862035032e-05
3.634077051932e-05
3.87172908092178e-05
3.5685629753412e-05
4.26369833606888e-06
5.19228310067061e-05
2.33337467051762e-05
2.15075373678421e-05
5.21997920762294e-05
7.71752590731218e-06
7.54306100000645e-05
2.35959507612219e-07
4.22994268571444e-05
3.00461887220143e-05
2.29996174317845e-05
3.03565766286463e-05
5.48449214048913e-05
3.78277824392456e-05
4.58640527664001e-05
5.99167143932614e-06
2.74619550403623e-05
7.00190258817001e-05
2.68619715150039e-05
2.9563102605171e-05
4.17585824990508e-05
9.16425335619999e-06
5.49158200227113e-05
6.45421742187662e-05
4.16932417877809e-05
3.80391768618341e-05
7.12280920217714e-05
4.32613888601874e-05
4.37256423291627e-05
1.57110696637277e-05
4.80574591756875e-05
9.670897712236e-06
3.21962101722361e-05
4.89442108271348e-05
1.98698661169185e-05
5.25404184875773e-05
5.53725943742671e-05
4.07274488660492e-05
4.71402598000707e-05
4.34138940745218e-05
2.47394053713878e-05
4.49515881318142e-05
4.01543372610577e-05
3.27980355817166e-06
1.11083456364644e-05
3.43784459575213e-05
4.55039797659021e-05
2.37952812822234e-05
5.7717866224584e-06
4.3148269261901e-05
3.95392512154912e-05
1.79329749139867e-05
5.00494288950936e-06
4.24290933350908e-05
1.92877037542656e-05
7.73464713728111e-06
2.81818360675333e-05
1.88324686069029e-05
3.97826831793268e-05
4.38265808668792e-05
-1.41074185517926e-05
-2.41395215079243e-06
1.89971391528807e-05
5.75750103111499e-05
1.49263661999606e-05
3.17664452476538e-05
2.74491803861184e-05
3.77724285780267e-05
6.82449806272698e-05
6.41182603052028e-05
5.58844935464026e-05
2.58977930374534e-06
2.58979420362919e-05
8.36987338225677e-05
1.39257288363704e-05
4.84577178954844e-05
5.9608347883043e-05
4.29557096700674e-05
4.00340421207228e-05
2.10015202905901e-05
3.71365598200566e-05
2.21880360130979e-05
4.65062931503548e-05
2.58919965609064e-05
3.8314330892903e-05
2.5775552303157e-05
1.40812938842156e-05
4.84035518312674e-05
2.56797848169366e-05
1.09914686087024e-05
1.75225432752833e-05
3.49270713082149e-05
4.09569894473044e-05
5.18861856481134e-05
3.90136309515381e-05
2.57947796370648e-05
1.70132076147151e-05
1.77433685329077e-05
1.85731467080842e-05
3.73101435849235e-06
5.27286974851559e-05
5.02852440309738e-06
5.29524504512907e-05
2.57949944710397e-05
3.52718535862976e-05
3.15113062110097e-05
-7.19924723693431e-06
8.33659699386078e-07
4.52385872853606e-06
4.1310155850818e-05
3.38294310698558e-05
2.31059732928702e-05
2.61615854529209e-05
2.85731392523961e-05
8.54211273790553e-05
2.25288530353824e-05
4.85679537554509e-05
5.09702836633156e-06
3.93268335269613e-05
4.63654324925364e-05
2.29406000186265e-05
2.20984228105771e-05
3.58464658977529e-05
3.26782668265766e-05
3.0382576190063e-05
1.25128410456833e-05
2.52841946949749e-05
3.34566210903741e-05
2.61283201867366e-05
2.65882723418897e-05
3.63179801935398e-05
3.21942035455103e-05
5.30529277987914e-05
3.03237924242201e-05
4.96489660414596e-05
3.80815815134777e-05
2.97914392950391e-05
3.23968252036601e-05
2.27702621963047e-05
3.80900616531688e-05
2.15688096529764e-07
3.60664270872119e-05
2.83058877397992e-05
1.44609652054651e-05
3.21275738230075e-05
2.4633567416957e-05
3.69974148428112e-05
3.54497077403125e-05
2.4438437650927e-05
2.46951571265026e-05
1.80310627212611e-05
6.49972411691794e-05
3.37420854636642e-05
5.19245960979997e-07
1.67113092545352e-05
6.66979599569151e-05
4.53471163412671e-05
1.94952408730742e-05
2.84297983142576e-05
7.30955774033441e-05
7.41539617127033e-05
3.33660667916925e-05
9.52858515685522e-06
3.49560376277104e-05
6.40393063532029e-06
-4.97974281327345e-06
2.18374101831806e-05
4.81902643740221e-05
1.29814739881345e-05
2.22711425689721e-05
6.3601575795438e-05
3.22988403045365e-05
1.43567988024081e-05
3.07354036844707e-05
6.31123801011592e-06
4.30359132832524e-05
4.75440203061159e-05
6.99681025286915e-05
2.66373568255983e-05
4.58657503550309e-05
6.16486259107645e-05
-2.0489245824273e-05
6.30928421887216e-05
2.7577763772899e-05
2.9756523887725e-05
2.32007844811434e-05
1.99548546740582e-05
4.07968690277949e-05
3.82339439185996e-05
6.41980704038303e-05
4.49810492705614e-05
5.33197690408958e-05
3.48044106398165e-05
5.2355825727064e-05
3.65749583655965e-05
2.21367335673824e-05
3.58942009439398e-05
3.69958744639702e-05
3.27209393935859e-05
4.50923495627529e-05
2.34910709237322e-05
2.14713854670684e-05
-1.29780017871133e-06
5.16301974886896e-05
3.13438004398004e-05
3.47908765259887e-06
2.44384895372194e-05
2.78444163523012e-05
1.34807214863669e-05
5.25955326551112e-05
1.94325176348726e-05
-2.1151351491864e-06
1.58209131403244e-05
5.31861117042043e-05
1.5802034672694e-05
2.58565433830046e-05
4.05115346004754e-06
5.88244157212923e-05
6.67463263163192e-05
1.56763554789183e-05
1.21388195115432e-05
2.35176588288839e-05
6.33480330770752e-05
3.14138694416153e-05
1.60258910319864e-05
6.34780111762816e-05
5.71523290908302e-05
4.34576491821162e-05
7.42153530167468e-06
2.46090601490048e-05
2.84738781559755e-05
5.57202301981589e-05
1.38690602132455e-05
-9.88284456085492e-06
4.36716354935229e-05
-7.52277643096063e-06
2.9695240165456e-05
-1.06168956309177e-05
4.82863189273234e-05
8.34311227642711e-06
1.37367691167032e-05
3.65565674230136e-05
4.77187781583208e-05
2.27617109561027e-05
3.66403407405959e-05
3.86605501580713e-05
1.69758027131069e-05
1.98634766212619e-06
4.1308507552213e-05
4.97023959678361e-05
1.98353100041075e-05
1.12651304775059e-05
6.13903823207886e-05
6.48108901935922e-07
4.28572120919662e-05
1.73558029675934e-05
3.90506134835822e-05
3.45012926248538e-05
4.56053576126312e-05
3.98591104304126e-05
5.60877497435189e-05
4.09749476625762e-05
4.06967928876295e-05
5.38208743093856e-05
1.18729397866707e-05
5.76634270941344e-05
-4.26487451895206e-06
7.95551927865578e-05
4.05006842911639e-05
1.11298663498933e-05
2.37267028871561e-05
2.94338609545437e-05
3.81322215703782e-05
5.23003151990274e-05
2.51454777191272e-05
6.93242340158497e-05
9.01502421354279e-06
1.1101761287154e-05
3.79551825565851e-05
4.61143090920142e-05
9.17959176900182e-06
3.69531911178278e-05
3.08005564043301e-05
3.13533264794457e-05
4.01092083308307e-05
3.18442206359035e-05
1.1609565558211e-05
1.14000583026297e-05
2.15371273169648e-05
-2.41648623815961e-06
4.45917407466671e-05
5.06110312327891e-05
4.03657947921259e-05
4.39665394262995e-05
3.55682153659892e-05
1.71701563734877e-05
-1.05280144963361e-05
5.16554695971371e-05
1.2395375998077e-05
3.3911087265092e-05
5.81982442955069e-05
3.74724889484541e-05
3.61735488704995e-05
2.4444742748911e-05
6.5909749836698e-05
4.4549088479693e-05
6.57330163686143e-05
4.89386524433249e-05
5.08688707074653e-06
5.82583990150064e-05
2.5592844701442e-05
2.48356577536803e-05
6.46425499043485e-05
4.93877826673506e-05
1.12099840357698e-05
4.88099254687467e-05
3.79890117152107e-05
3.31740760406621e-05
7.23768359035605e-06
1.36266307481955e-05
3.12377972435353e-05
2.05481077174172e-05
8.48526979349019e-05
4.87288751690554e-05
3.50968616771407e-05
2.41549957534062e-05
3.64948822733806e-05
9.88798002771746e-06
9.48394726782246e-06
3.24746953710173e-05
4.45287105842066e-05
2.67404812241747e-05
4.36721408882549e-05
3.89989227288791e-05
2.69931655844204e-05
2.61865621152399e-06
3.26305978969556e-05
4.1200788138396e-05
1.52533918503304e-05
5.19376624433057e-05
4.46807861672274e-05
3.97476586085702e-05
2.9655229288007e-05
2.31850011271165e-05
2.77736435627781e-05
6.43265308599568e-05
3.54682155371519e-05
5.78680315887293e-05
3.7634243446285e-05
4.93083188629402e-05
5.39304454351465e-05
3.54706368122626e-05
4.08462225812195e-05
5.39626965065083e-05
5.42982571385677e-05
6.80483202429026e-05
3.55695328282101e-05
-4.18965904810747e-07
1.07435043722553e-05
3.86202708722644e-05
6.28369131893126e-05
6.14579274460136e-05
4.03822208241576e-05
1.38220611976011e-05
6.95189897074336e-06
5.90044668443842e-05
1.58005932343071e-05
2.378327625688e-05
5.09193651048432e-05
5.0340308406341e-05
4.46748595613737e-05
3.59249191795445e-05
2.13399938746772e-06
3.36590942879789e-05
4.23380443728681e-05
1.35323666059739e-05
2.26717129422547e-05
6.30936439256451e-05
4.13495347683315e-05
2.2252458734008e-05
-2.35064496264709e-05
5.55396547731383e-05
3.68888702561852e-05
2.04200842930165e-05
2.06715252881595e-05
7.43006121555094e-06
3.13476282270486e-05
2.58929546480642e-05
4.84062863411889e-05
4.56263958882554e-05
5.24093658375803e-05
4.037360231755e-05
6.63731262263074e-05
1.3827903618912e-05
2.01695531094992e-05
4.9490458865399e-05
3.43974837237559e-05
5.55899928678022e-05
2.11682258778419e-05
1.90415398321982e-05
5.7690480715337e-05
4.15071770011996e-05
4.41787409347629e-05
5.69535134850767e-05
6.09576670639316e-05
-8.90975089299987e-07
3.89408191508337e-05
3.25154724715433e-05
4.32178103838525e-05
8.92702805443344e-06
2.74036316073382e-05
4.97715509651312e-05
2.99427022477197e-05
2.19621079561651e-05
6.33702792473212e-05
1.60275456630034e-05
3.57447565900292e-05
7.53089701320149e-05
2.68375491883852e-05
6.34069443458073e-05
2.21618239761796e-05
2.97698992783389e-05
4.56114963359623e-05
4.55704756526621e-05
2.23655471536018e-05
5.11482066729019e-05
4.41696414195266e-05
5.55212485214529e-05
3.04425681201241e-05
2.99199552182443e-05
1.65233083593472e-05
3.76063250150328e-05
2.31480885449812e-05
5.14490148363368e-05
3.09280691048714e-05
3.55190718765033e-05
3.21002468049958e-05
2.95627825760407e-05
3.03857281745112e-05
1.96929976542424e-05
2.92329196276405e-05
-2.47842707792473e-06
3.75532197961067e-05
1.61621827276339e-05
3.85641861310601e-05
3.32271080949429e-05
3.53435577933156e-05
1.23552822538433e-05
2.60762905948208e-05
1.89136624433806e-05
8.06512978287632e-05
1.98082820386272e-05
3.87285694145449e-05
4.39697535014551e-05
3.60797077974397e-05
2.03074063490977e-05
3.45132963757654e-05
1.44261049746802e-05
5.63482153452331e-05
2.42661796432619e-05
2.38914632634465e-05
3.78406273937145e-05
1.9347709659983e-05
3.60463181311683e-05
4.7587427230075e-05
2.49425380464484e-05
3.88996344464366e-05
5.26305571468575e-05
4.07816092934806e-05
2.6178748473795e-05
4.79740809680975e-05
4.41989789027418e-05
-2.1309251855185e-06
4.20724571118475e-05
2.93471688227994e-05
3.09221847011345e-05
4.19489804916302e-05
1.24148729697196e-05
2.29069020604343e-05
2.85511949204529e-05
6.06298738412886e-05
1.62786309498265e-05
6.58497875549334e-05
4.8674716257144e-05
3.40876772905897e-05
4.06501183324785e-05
2.17312392110424e-05
2.87926636470754e-05
3.1317098407657e-05
5.64020846751597e-05
4.42514725088158e-05
2.70925249568874e-05
4.07139116772816e-05
5.51472368416144e-05
2.289273276238e-05
4.58861978415488e-06
3.81514987861062e-05
2.7290929518416e-05
4.19985826180734e-05
1.94715799478793e-05
8.16257520145778e-05
3.71320760215239e-05
3.28632120954885e-05
4.27999045802502e-05
5.16112811314244e-05
3.51970384441213e-05
5.42044669193639e-05
1.55550868666739e-05
2.95598277661753e-05
4.7006748151463e-05
2.3359194143556e-05
8.3233003320823e-06
5.32300267822538e-05
3.1236903610715e-05
2.45842680719947e-05
1.09274465089002e-05
2.09486832794882e-05
5.25117942000107e-05
9.19279881323353e-06
-1.35365049654858e-05
2.37603623670866e-05
6.40608033882543e-06
4.07959405383052e-05
4.16268319828785e-05
5.2224603827877e-05
3.99480666789607e-06
3.5420316117646e-05
2.81590631844153e-05
7.92123343366132e-06
3.33396818472279e-05
3.41663100112032e-05
5.71458753673457e-05
3.56341470377215e-05
3.33445038483891e-05
1.52646602594621e-06
3.84771703594001e-05
2.53325229599427e-05
6.14350624441045e-05
4.71432774588357e-05
2.01203407156453e-05
5.2967748537194e-05
4.67566592918212e-05
4.77938605473126e-05
4.76062580641161e-05
2.0229435481235e-05
4.51564321775871e-05
7.48575430416445e-05
1.88617160308488e-05
3.45420817541965e-05
1.8871223152992e-05
5.1700868966716e-05
3.51472445003451e-05
5.07867026984225e-05
3.79475135098991e-05
4.66906732148156e-05
2.27612586305209e-05
2.84269334537206e-05
1.26935513031364e-05
3.92772669483953e-05
2.32799848813827e-05
2.91831169785637e-05
5.88182950241544e-05
5.58394737536083e-05
1.77086231451525e-05
-1.40924990158425e-05
2.65675678960195e-05
2.70512420965076e-05
2.20459120285331e-05
-3.0800929515961e-05
6.12089105227792e-05
4.68915573064637e-05
1.65566082004548e-05
6.77406889728322e-05
2.92902020375849e-05
3.49867173547692e-05
5.1014721568158e-05
2.30690371455242e-05
3.09851303614451e-05
3.45277935225314e-05
6.36642539085934e-05
2.70281059057132e-05
6.44355498968396e-05
7.02804622170638e-05
4.87915754923432e-05
2.45335673940615e-05
5.6331108166157e-05
1.80619374213425e-05
5.89857379463152e-05
3.60847233064145e-05
5.77730214021844e-05
6.84785826205641e-05
5.8622129558133e-05
0.000100444381068954
7.16849281152639e-05
8.03709239008872e-05
2.23859347984338e-05
3.63557117976537e-05
6.00558065353177e-05
1.91919428733898e-05
6.24244296425644e-05
4.46710102037978e-05
7.26571834206492e-05
3.73200199742905e-05
3.69833298302829e-05
5.67997759467832e-06
4.93787545990449e-05
1.86795379446248e-05
3.58790315557671e-05
4.17721712180672e-05
1.59318464126165e-05
1.07707070164344e-05
5.59204410954099e-05
5.39120599989442e-05
-4.99640428758728e-06
1.25358393332723e-05
1.87813513329345e-05
2.04500957916295e-05
-1.94472580763773e-06
2.67178317576426e-05
2.93164455703031e-05
3.36833630837526e-05
3.37252147938041e-05
9.05042996939517e-06
9.71579629459641e-06
3.85280819707994e-05
3.02242789096673e-05
2.71288726049624e-05
9.1102564983699e-05
6.12695482748334e-05
2.59780487768113e-05
4.87215615719126e-05
3.78563593965861e-05
4.57634469440177e-05
2.98162819337058e-05
5.0748290715935e-05
5.45665391577661e-05
5.95038597170755e-05
2.03968017182458e-05
2.1251405836285e-05
4.51442121148132e-05
2.1042112947097e-05
1.53473920469142e-05
3.67575969746816e-05
5.38612146781159e-05
2.27339130827396e-05
3.75082785152569e-06
4.61128409701875e-05
6.19255763755022e-05
4.55624819040439e-05
2.93119852125267e-05
5.85131818205782e-05
3.76748293376879e-05
2.18392323739755e-05
1.27300654182135e-05
1.38111779295268e-05
4.40402282794526e-06
5.59270069823053e-06
2.83725855398476e-05
3.06797646600393e-05
1.22487979090379e-05
1.64219225367176e-05
2.3059471514256e-05
2.4487631507825e-06
2.04494327638202e-05
5.07391210603956e-05
1.04415541866907e-05
3.57758811477201e-05
-2.00910890023131e-05
2.73409647947133e-05
3.03981083473722e-05
2.65071170266739e-05
2.14098928866346e-05
-4.54382124631797e-06
3.84099801719417e-05
3.95596601722247e-05
2.14429099458527e-05
2.66836039247004e-05
2.58545700635951e-05
1.850307201626e-05
1.59923118599229e-05
5.27594830993088e-05
7.12699813801613e-05
3.2414127116693e-05
3.71020974985731e-05
2.64323302165917e-05
5.70302772596769e-05
3.41104350565346e-05
4.47741970487376e-05
1.95101839561887e-05
2.2748568198873e-05
4.92059973153982e-05
1.35029331351082e-05
4.65025805699709e-05
7.7428428107203e-06
8.6859130770184e-05
7.28707223983515e-05
1.77943034223742e-05
6.23459551957887e-05
1.7136260699411e-05
9.67898344051695e-06
8.52981422950486e-06
1.22467509154344e-05
1.97372862237258e-05
2.51444398517484e-05
3.98719253239476e-05
1.05197740346654e-05
-1.0141280905736e-06
2.48334922208225e-05
4.3104198638617e-06
2.09606884002223e-05
1.9480374324272e-06
2.08803361734617e-05
4.37525638869631e-05
2.91110063386648e-05
2.18192478960688e-05
2.72687100092526e-05
6.62124493264446e-05
7.57747565072696e-05
7.27044098083639e-05
3.60149103999938e-05
4.69192016269697e-05
4.25560606117607e-05
8.91776825037148e-06
2.1178320263033e-05
5.27124720996132e-05
2.30354777368978e-05
4.7232131245376e-05
1.39201619034804e-05
3.6911683555615e-05
7.24543377467017e-06
3.1320897872584e-05
5.94427281776566e-05
2.94400909175975e-05
5.85360624353566e-05
4.6394457955755e-05
4.05174372767266e-05
6.03480597537755e-05
3.97442736419883e-05
6.91706675698131e-05
7.4045324662734e-05
4.82105696601487e-05
2.30387914215213e-05
3.4613273637576e-05
5.38679830150154e-05
2.26364674762077e-05
-7.05641716635065e-07
2.18767630632165e-05
3.46601567957606e-05
7.10342723601037e-06
2.79426000743904e-05
6.8294515796145e-05
2.64827489651094e-05
-1.33381787364532e-05
4.66151796715771e-05
1.95851345218941e-05
4.32831917468641e-05
1.69869577006599e-05
4.06857347935715e-05
4.65716302379057e-05
2.12675573269672e-05
7.05409044204205e-06
3.40759292565952e-05
2.87155583644211e-05
2.22190281975038e-05
2.44580209957599e-05
7.3356533298895e-05
5.15538286226563e-05
1.80185976381536e-05
2.76401164912111e-05
4.97537371778026e-05
5.56529576134924e-05
3.86898023715636e-05
5.39355594106019e-05
4.95687817806104e-05
3.50405827362743e-05
6.32499445325011e-05
4.58344593906889e-05
3.76500766149202e-05
2.29119781212198e-05
5.34333560206263e-05
5.98715220012764e-05
5.06217891205824e-05
3.23233622180728e-05
6.03950171961765e-05
4.48709524287083e-05
3.61213983847191e-05
5.74345595314139e-05
4.39563280412386e-05
4.10274685662593e-05
3.56058827729305e-05
5.98157496553686e-05
6.7405116788881e-05
1.74221650900189e-05
2.37080816280724e-05
5.01331068612815e-05
4.85746396450344e-05
1.69737528815832e-05
2.8754954213929e-05
2.5732143361594e-05
1.83430777574283e-05
5.77294743434137e-05
1.18963763887629e-05
2.62750307279291e-05
-1.47151422482357e-05
2.88562273331281e-05
5.56769889655218e-05
2.07366699255016e-05
2.77747039047144e-05
2.19877243908579e-05
4.39177299802221e-06
2.50417112304715e-05
1.29800869987131e-05
5.83411743907077e-06
3.19850316368902e-05
3.166490252976e-05
1.05235772158566e-05
3.65171492496378e-05
6.01140077584648e-05
3.89428282548344e-05
3.86530626585404e-05
-6.10304188545037e-06
3.99561746040709e-05
4.78569122451663e-05
4.83539382553566e-05
4.53051440329397e-05
7.62950991731169e-05
3.94305707995886e-05
1.83784824143753e-05
4.01645756393687e-05
4.04659835825066e-05
1.86566764102557e-05
4.37475741540603e-05
3.50814573011706e-05
2.88760192310268e-05
2.78376659244752e-05
3.71850641025355e-05
3.05857227296914e-05
4.68628256950533e-05
-3.50994549661592e-06
1.73440934596363e-05
6.54492607139616e-06
-2.57045667906065e-06
4.87526088224938e-05
1.4183607052977e-05
-5.91050948320411e-06
3.68902355140926e-05
-2.32491274970746e-06
7.00798256084431e-05
3.35205289541527e-05
3.47404821549305e-05
3.78610384732421e-05
3.97266032052231e-05
3.64872519255493e-06
2.26933491770106e-05
2.32612162129072e-05
5.19970291063953e-05
7.90769485528797e-06
3.00028145017279e-05
4.1008382207196e-05
5.14333070171561e-05
4.61154054086204e-06
5.03425221004209e-05
2.46824065804323e-05
3.41105554854581e-05
4.40978646438293e-05
4.19438226889438e-05
2.37967586178385e-05
1.73377305855892e-05
2.00156586506461e-05
9.18387884343018e-06
6.37441130923711e-05
4.24511226933852e-05
3.40624852881287e-05
1.7804327432223e-05
9.02967723193392e-06
4.07091201386093e-05
6.46117884881728e-05
2.04433194615843e-05
5.43262266057478e-05
4.58148479019223e-05
1.56141939299786e-05
5.97436354713165e-05
1.02097006211684e-05
3.59949350531958e-05
4.63470128808218e-05
4.11606518369265e-05
3.69737799672584e-05
5.56343883146617e-05
5.30184509751952e-05
1.97677369328006e-05
4.37895385664796e-05
4.07623250191176e-05
3.69447075287637e-05
-3.44903122591549e-06
3.70360917308151e-05
4.00762596655385e-05
1.20433925325868e-05
2.66181752084359e-05
3.67798090456029e-05
3.48032519350494e-05
2.79124603105946e-05
2.86049705918495e-05
3.57325777071748e-05
3.06674924367407e-05
5.90130943177678e-05
2.40258605550267e-05
1.33405621169841e-05
3.02686819453856e-05
2.61478970639432e-05
5.38307189247832e-05
6.34813462306725e-05
8.85314366411933e-05
3.12771882714572e-05
2.30522793628782e-05
4.05445467959177e-05
2.42455801045493e-05
2.53691792749722e-05
1.29788246795038e-05
5.33004490708612e-05
4.42316378765124e-05
3.2833001500369e-05
5.13203207272232e-05
4.43284005563852e-05
2.96905182488789e-05
4.66837977282104e-05
5.81141179043801e-05
2.55835916037554e-05
2.50911216294624e-05
4.83224580438776e-05
1.2024438949185e-05
3.61218844139351e-05
1.72698911161756e-05
4.81544182382448e-05
3.54385942832106e-05
7.24022851569097e-05
4.6729443482701e-05
5.01578092715221e-05
1.98375838912243e-05
2.78015499312541e-05
1.5963423316859e-05
4.56151010771348e-05
5.02369857452537e-05
-1.58726911758514e-05
2.02177184750056e-05
5.05214226583392e-05
3.52002801714502e-05
1.63216127931624e-05
7.71280776466497e-06
4.79283525427524e-05
4.86602956793923e-05
3.66861907076145e-05
4.8624353737874e-05
4.49160875646118e-05
-1.59662331778992e-05
7.24810399277333e-05
2.85340092292282e-05
3.18716921378979e-05
3.36828849795536e-05
2.47491730539854e-05
1.83465881401797e-06
6.04566563476713e-05
5.92017971484549e-05
2.30946094609155e-05
1.07170004148142e-05
3.43756235650869e-05
7.08463622889519e-05
3.12502068963938e-05
2.14315322999563e-05
-1.57705742991709e-05
3.93402987709673e-05
1.16926356402614e-05
3.3687850191832e-05
3.78824730292872e-05
5.32249595429481e-05
2.47122452220853e-05
2.55091712549228e-05
3.14233816630637e-05
2.44049928075282e-05
9.69171699017559e-06
5.0441449987127e-05
3.66021791448423e-05
3.9930707430883e-05
4.34938933884309e-06
2.20020661921765e-05
-5.37256083821864e-07
7.20491223967541e-05
3.68827479514343e-05
4.69826525267617e-06
8.9722047809852e-06
3.44328321936446e-05
2.90795600169491e-06
1.41524719057967e-05
3.01734005876624e-05
2.29882126459184e-05
5.60945075600056e-05
1.67162718418882e-05
3.3546190549548e-05
4.78777526075664e-05
5.16606433584766e-05
5.69089862712516e-05
4.64352431812836e-05
4.03751948300073e-05
7.30267599053119e-05
3.68907800735679e-05
5.16844387589673e-05
2.88963972596635e-05
2.42166457279228e-05
5.97876659306507e-05
4.75390550516629e-05
6.92114322318516e-05
8.08952965517591e-05
6.24402185018111e-05
4.71182322940752e-05
2.58581097499366e-05
1.87630714807192e-05
6.44669698937997e-05
1.69234142050194e-05
4.70586596356793e-05
3.83254375837527e-05
1.87183599828769e-05
5.07437158573786e-06
5.9600905331257e-05
3.85751500521353e-05
2.82994559896363e-05
2.42959197284065e-05
4.23762522965877e-05
5.10805361442457e-05
1.38168440137672e-05
-5.34060939764964e-06
4.25732846232376e-05
2.0377994430567e-05
3.05341149068398e-05
4.2578385779552e-05
3.32086529750895e-05
7.4427420112458e-05
4.60374087562172e-05
1.93301322863252e-05
2.10073512244018e-05
3.89423718879993e-05
5.39244774343052e-05
1.92422563922815e-06
1.16953231785558e-05
1.71416328168868e-06
4.84720553625066e-05
4.57976256842712e-05
5.28937375775699e-05
2.09898963894621e-05
4.97399865751064e-05
2.6811012102692e-05
5.4002488843817e-05
4.22192536423606e-05
4.1985252693625e-05
2.08939014296114e-05
5.44670609087559e-05
-9.66883238873592e-06
2.65676640469585e-05
5.74829551817531e-05
7.87748742814634e-06
1.65945064480054e-05
4.63404855953551e-05
3.83941174705396e-05
4.67563943786553e-05
3.44474675143577e-05
5.09080415903247e-05
5.49948891670899e-05
3.34283120680396e-05
3.90293318577346e-05
4.41258441668335e-05
4.38926827556699e-05
4.91742554492882e-05
3.90373513113961e-05
2.28893390951521e-05
1.65746341495009e-05
2.01880142079619e-06
1.91142198678861e-05
2.71533359083593e-05
8.32862736021933e-06
4.11233243782765e-05
1.42757288364077e-05
1.94656118599854e-05
1.45824108371458e-05
1.74347103775966e-05
2.02587051000773e-05
2.4075785015668e-05
1.17550296377061e-06
3.86286308691125e-05
3.8567421705102e-05
2.73181569436983e-05
2.72298748452803e-05
5.85897285901719e-05
4.42264815156828e-05
4.02745797421468e-06
1.26905238920944e-05
4.65479509852079e-05
1.90624084867567e-05
-1.03574511994626e-05
3.00205493631711e-05
4.46534632349044e-05
5.59101608796088e-05
1.87943191223752e-05
3.73152274747571e-05
3.73888109146216e-05
3.83986234568629e-05
4.79594435791646e-05
3.94822057611758e-05
2.98751556650597e-05
7.4781192441853e-06
3.70190090809047e-05
1.34219595927666e-05
1.00528655891614e-05
-1.75382864260762e-06
6.940282633219e-05
2.90359024690985e-05
-4.86996179237777e-06
3.71790225169948e-05
4.93572992942618e-05
2.05554356982988e-05
4.52748645213371e-05
3.94169762641447e-05
3.93529745980487e-05
4.47068504412712e-05
3.35261851954215e-05
3.08633454559085e-05
1.35377577139338e-05
5.81408259438272e-05
4.55269128062739e-05
3.69915728197786e-05
7.45385198818412e-05
1.5893779544336e-05
4.02920177344957e-05
3.24653270742025e-05
1.79818660389365e-05
4.11528973748068e-05
3.23244933696505e-05
2.71348552523172e-05
7.47252656662749e-06
5.32178520030812e-05
4.3883296389483e-05
2.92224945872487e-05
4.22038218648703e-05
3.93673088678023e-05
2.71950915781379e-05
6.6036804777828e-05
2.23422461482945e-05
2.6959160067512e-05
-6.59818303332947e-06
3.90614167951691e-05
2.66422727744038e-05
4.55418751646473e-05
2.91991068828563e-05
5.53047679274533e-05
4.93680170982036e-05
3.96313699457532e-05
1.98161636227133e-05
2.48368655406972e-05
5.36950026682174e-05
7.82598807664899e-05
4.02046468847595e-05
6.6547721106573e-05
2.32146511693242e-05
5.44211688647291e-07
3.38782519243516e-05
4.08703561304268e-05
3.50990947628295e-05
1.46630852942341e-05
2.92660015388753e-05
3.16138513856434e-05
2.08707305292733e-05
4.65209185576325e-05
1.11810959667291e-05
2.30638766846405e-05
4.32186163943936e-05
8.39880488780191e-06
2.19664420289066e-05
2.59305748761973e-05
-1.3216101360346e-05
1.86524821992119e-05
2.83615981047885e-05
3.66801909868274e-06
5.29289469436374e-05
5.15879038952329e-05
2.83541869742116e-05
3.36350790507886e-05
-2.25007205926174e-06
5.36230164046426e-05
7.45252817848462e-05
3.29031208541594e-05
6.09056723507667e-05
6.28629665625666e-05
1.49534952676965e-05
2.33046803361127e-05
5.63537981889705e-05
6.34774734473376e-05
5.45720012186474e-05
6.96454932352809e-06
5.94849873576815e-06
1.32088799733149e-05
2.87848563584896e-05
3.22225533318993e-05
1.93065041431437e-05
1.31976400906339e-05
3.277843922457e-05
1.43767444399006e-05
3.82837429848182e-05
1.66050849601399e-05
2.25682213844364e-06
8.16391432781679e-05
5.76858042824316e-05
-1.60718120113888e-05
3.0144220709321e-05
1.15000692362674e-05
1.2161292523769e-05
2.49422355861266e-05
-9.28576075173232e-06
3.44733938075492e-05
1.59643623430414e-05
2.91445153073156e-05
-2.03216163391744e-05
3.28432417157397e-06
2.1432808029616e-05
-1.52981142510715e-05
2.49183612422906e-05
2.93269028846492e-05
3.55456190809763e-05
4.06183002931189e-05
5.83268767179919e-05
2.7699241388325e-05
6.75429471230694e-05
5.98332126640448e-05
6.24999223116676e-05
3.49947535470982e-05
5.49182167854409e-05
3.55567370584659e-05
4.09044815921222e-05
5.57759226287283e-05
1.05333451763507e-05
2.78760369416266e-05
3.78493183846282e-05
6.33807468468916e-05
3.31781317799734e-05
2.80310871309924e-05
-2.36700611949392e-06
2.41484611400677e-05
3.7569883553395e-05
2.13630742721468e-05
5.12164359138816e-05
3.69722139723667e-06
4.04082142456476e-05
2.72543068094437e-05
3.28371559139883e-05
4.22392727446429e-05
2.49257332585679e-05
3.04206487352824e-05
-2.21626373353313e-06
3.69837224451274e-05
7.86662443138742e-05
3.48050532240435e-05
1.77360115520689e-06
2.81467525690918e-05
3.29120469199462e-05
5.16763697824992e-06
4.93473989833195e-05
2.70430332273889e-05
-7.28004310897794e-06
2.30764205824233e-05
4.62570113284805e-05
-3.13360303055649e-05
4.7817925040753e-05
1.45418525857607e-05
5.28778973619662e-05
2.19392475818324e-05
3.8257457240133e-05
4.32230091481443e-05
3.96043739379e-05
3.24662317457734e-05
2.47905669778951e-05
1.28906316360065e-05
2.60598959897327e-05
8.30139676622901e-06
5.63369655724529e-05
6.23426517585717e-05
2.26894683605227e-05
6.0165252139241e-05
2.98785505797e-05
3.7084508355777e-05
1.06447124577138e-05
4.64826135119527e-05
-5.64414963282195e-06
1.8128686378953e-05
1.6706458822717e-05
5.30613391442035e-05
5.11104992756164e-06
5.20655796251952e-05
4.99080294572116e-05
2.82563300250726e-05
2.62657522008069e-05
4.47259006807996e-06
2.13618469931028e-05
2.30219141450733e-06
1.83303251106458e-05
6.88858404240973e-06
3.96904390928992e-05
1.22125496837781e-05
3.05962467946211e-05
2.15813492209053e-05
1.53130271892443e-05
3.64889238290113e-05
1.71378625113487e-05
2.8625538181896e-05
3.13138157897256e-05
3.66116820293089e-05
2.79571567485003e-05
1.6451282829399e-05
3.00240715312715e-05
4.96843019004171e-05
3.29262931475572e-05
2.0854686162902e-05
2.10384696199416e-05
5.81548993382401e-05
7.54560429106007e-05
2.16609953356841e-05
4.59258574168699e-05
5.46325621896566e-05
2.04167804929804e-05
6.22010968428302e-05
2.57509571233209e-05
4.25738616092527e-05
3.76573956999739e-05
4.35716583094741e-05
6.14027781031085e-05
4.31399692991592e-05
4.71146307892101e-05
3.05470893983603e-05
1.60982294409084e-05
3.68863656051372e-05
3.16036195279869e-05
4.4112156404564e-05
3.1264168545615e-05
1.98707564807668e-05
1.04377428512692e-05
4.48057368193156e-05
-1.44139709460805e-06
1.62164982481909e-05
2.2874697351345e-05
2.07659463751642e-05
2.09129325295935e-05
2.22064356535225e-05
5.17196081282261e-05
4.17704529407952e-05
2.97386842520889e-05
3.33719713369839e-05
2.53721545488629e-05
5.19540758389168e-05
3.99149177681097e-05
6.08529820489384e-05
3.83287578484989e-05
3.07409008357886e-05
9.57819054141213e-05
1.27356811038004e-05
8.58291604240996e-06
1.1237929956781e-05
5.46703901065263e-05
2.51013897715862e-05
3.11135372676627e-05
3.80388674527659e-05
3.56994794641658e-05
1.24305269766575e-05
3.47334774252829e-05
1.96121446866424e-05
4.55403849598771e-05
3.57389914120508e-05
1.50679649745333e-05
8.13402428276119e-06
1.57698423287353e-05
4.75333114150706e-05
1.13371971669593e-05
8.70161713744481e-06
1.11997848484095e-05
4.26223294008738e-05
2.13671392092881e-05
2.26375787652214e-05
-1.82001283363397e-05
3.72750691528891e-05
3.06583076799749e-05
3.5287299231522e-05
5.54434872211843e-06
4.78960934975641e-05
5.3994807961351e-05
3.08494963820591e-05
1.29763232434014e-05
4.78913241592125e-05
4.24168971463978e-05
2.32210789928108e-05
1.20141220555972e-06
2.29207492702987e-05
1.77469287690578e-05
3.90833208130582e-05
5.72623708271469e-05
5.73130638824535e-05
5.04743967226119e-05
1.50637562847e-05
2.90154238966812e-05
-1.53825609006395e-05
4.44811697688757e-05
2.31904054196641e-05
2.10944015989283e-05
2.7204497507143e-05
1.15612179747261e-05
3.76746809639132e-05
4.00289789699484e-05
5.36288107516946e-05
3.055258777524e-05
2.53182714348798e-05
2.44631281359493e-05
3.20966085446403e-05
2.31263884232231e-05
1.28238193454895e-05
6.11993819275834e-05
5.17455194982407e-05
3.03547129871658e-05
3.70082115776709e-05
2.24519710864737e-05
7.72515519252949e-06
1.62082505515725e-05
2.36645642428759e-05
3.70633162042953e-05
2.3849398997168e-05
4.92817292202714e-05
4.9724348240666e-05
4.41611943898603e-05
3.2584995935827e-05
1.75802669303664e-05
3.82450811083243e-05
2.56264537983242e-05
2.57546662051153e-05
6.66420085851965e-07
3.84668015368747e-05
4.6695055865035e-05
3.99336099473066e-05
7.10808978109618e-06
5.6442975789997e-06
3.9281432214965e-05
4.0233018710427e-05
2.97590011147311e-05
6.88104649548221e-05
4.76811398936246e-05
9.03425444025464e-06
6.57927975239772e-06
4.73985760530236e-05
4.57318759828522e-05
2.26999981508484e-05
6.76724198688445e-05
3.83798898261298e-05
1.08998549266216e-05
7.82123782511122e-05
2.75930826578752e-05
1.77231020699839e-05
2.61607999688467e-05
4.20861012950488e-05
3.28948726326476e-05
3.72436254960349e-05
3.39004553639863e-06
3.68713412131396e-05
4.15843590997063e-05
4.49572962693445e-05
3.05740237373294e-05
7.42224127802296e-05
3.26291824675697e-05
2.61781414630406e-05
4.75634717684549e-05
2.72431194739244e-05
4.27573754688091e-05
2.81621883960582e-05
4.56931963743728e-05
4.85681687646279e-05
3.92191372790207e-06
2.09827600230566e-05
2.26531096095157e-05
4.39645969914034e-05
4.11968278756656e-05
4.78438883548976e-05
3.62375218702754e-05
-8.34546058077862e-06
6.40038089809597e-05
2.26314117098502e-05
1.9540665473621e-05
-1.03797604809055e-05
1.9768210068018e-05
9.72261481953724e-06
-6.02911880146421e-06
5.03550760586108e-05
3.56270837531411e-05
5.55544017043462e-05
2.79237139393068e-05
3.41722834516979e-05
1.05191637519599e-05
2.63986419719157e-05
2.81937863172215e-05
4.35387742669324e-05
2.15938774588042e-05
5.99708069185855e-05
8.36890231187976e-05
4.98012099867028e-05
7.60860647984142e-06
2.57578515918488e-05
3.77880800793327e-05
4.86745323130471e-05
4.09912210515203e-05
2.05072932657153e-05
8.01813182215261e-06
1.11137871468841e-05
7.84125761773605e-05
6.85224362771851e-05
8.71304358910476e-06
2.85231039743946e-05
2.96888502536751e-05
1.95793271321288e-05
6.67300377672611e-06
1.9131031121577e-05
4.10557889431117e-05
-2.25920667502127e-07
1.36512971923949e-05
9.88427922536028e-06
3.68108688757904e-05
-1.41635467155905e-05
1.21762698535817e-05
2.7752972417619e-05
5.33054317020101e-05
2.80727169660005e-05
3.30498537588952e-05
2.85099996924472e-05
3.96163101914365e-05
4.86793686589158e-05
4.18160530165746e-05
4.71577332527683e-06
3.83862896344955e-05
2.2744048265745e-05
2.39058236461731e-05
3.82385574195592e-06
6.55907348799655e-06
2.40661088154576e-05
1.77341402274581e-05
3.4388053981e-05
4.91940961194922e-05
6.01616164232512e-05
1.95781998307281e-05
3.63907651813723e-05
5.42801778913779e-06
4.55525211768851e-05
4.46126120632725e-05
5.50489426612294e-05
2.42822543160703e-05
5.80349693726536e-05
4.71375360354305e-05
1.98662149940539e-05
4.49017438683667e-05
5.17589177321281e-05
4.25964496143936e-05
-5.58580618276599e-06
2.52188141694975e-05
4.00566775602122e-05
7.03305776962558e-05
2.14878978873303e-05
3.2873812949508e-05
4.72098159520668e-05
3.53301334040273e-05
5.79627971357779e-06
2.57496870588325e-05
4.99483323230003e-05
7.31366164603039e-06
2.80051097768971e-05
-1.22376794448586e-05
5.80367520225916e-06
3.28707434358544e-05
7.90905017848288e-06
4.1150769497246e-05
4.87494585178512e-06
1.24131277345464e-05
3.75261467114212e-05
2.42061276268481e-05
2.49450110819325e-05
3.37684891503554e-05
1.77682880047522e-05
2.80906853401861e-05
1.31496642521093e-05
2.77641665453429e-05
-4.41167389777152e-06
2.95297652163553e-05
1.01106743720963e-05
3.7644166355441e-05
6.62302407460917e-05
2.8380898029565e-05
2.06189073490892e-05
1.97693706108099e-05
2.48037916032101e-05
1.67407550036828e-05
8.43156766809688e-06
2.90176841864369e-05
2.78845426550569e-06
2.90648281849833e-05
8.27968790978069e-05
2.96915386068734e-05
4.59188712553183e-05
2.83299209477433e-05
2.26753832301619e-05
3.71104684067294e-06
3.97882554609117e-05
5.26031342950727e-05
6.88250933972362e-05
1.58722877046548e-05
1.47977303814431e-05
2.10582037923918e-05
2.68027468998495e-05
3.96953715471512e-05
6.01573418377352e-05
3.11448273069603e-05
4.36800737485562e-05
3.01863836040583e-05
3.73461977716299e-05
1.02776634554735e-05
3.15876340926229e-05
2.83334054095093e-05
4.67918094056736e-05
2.61368453769632e-05
9.48461102390674e-06
1.73435514063891e-05
1.76066941853093e-05
3.57190584867686e-05
5.02435147550039e-06
9.12854575308924e-06
6.45112282340293e-05
5.97608579243319e-05
2.57525148453946e-05
2.72980299900798e-05
3.78829588343292e-05
2.16504096000521e-05
-9.18534950377547e-06
6.08001837164012e-05
3.00252907959372e-05
-3.58810750970813e-07
5.12389425544193e-05
1.86071688675759e-05
-2.36923380459186e-06
2.37618682850874e-05
1.33553869305772e-05
1.52384035528824e-05
6.17574088381264e-05
5.06215211663005e-06
1.49361459485193e-05
5.05449973156895e-05
2.17424957672371e-05
-2.11669653090484e-06
5.96796266503598e-05
9.67489149789165e-06
1.04454743962602e-05
2.0432072366434e-05
2.96527365845256e-05
7.69440189617219e-05
9.03909778266302e-05
5.60223628870783e-05
5.24286579757134e-05
4.44455724750321e-05
3.61229651606143e-05
3.48228239323482e-05
3.18507486176862e-05
7.89952360177778e-06
3.97830231808489e-05
6.47897632281253e-05
2.06709189788175e-05
2.67170941084434e-05
3.35045824364922e-05
3.17120123055905e-05
-3.82828675022689e-06
4.21502963219212e-05
3.66569064074552e-05
5.14569648585016e-05
4.30072098465127e-05
2.32795104713974e-05
2.12208348778684e-05
2.54265395604804e-05
2.94694815162016e-05
4.14179093857581e-06
5.21586589937427e-05
5.35097134712486e-05
9.1590920186221e-06
3.37765391449039e-05
4.5354196671295e-05
2.74665354008294e-05
2.4857830281167e-05
4.28190268151268e-05
2.0352896530147e-05
3.98090865642316e-05
2.06260401366617e-05
5.37115337376446e-05
2.83187253375454e-05
5.0671981275953e-06
2.08863122092029e-05
-3.47267123077051e-07
5.2042502233784e-05
7.91171595790408e-05
2.24532551387812e-05
5.51718002887959e-05
4.35093601957737e-05
1.8503687467434e-05
3.03590272346481e-05
5.37704203853415e-05
4.06519693958009e-05
1.40202868798607e-05
1.44448383842174e-05
5.81775727480001e-06
2.97781799271113e-05
2.14114511505924e-05
3.46176241708467e-05
6.30397898017608e-05
1.50046555481679e-06
7.64713635819317e-05
2.18400332941595e-05
2.65153985248838e-05
4.39121759396634e-05
1.74479398419378e-05
2.95418476394957e-05
2.96816498680242e-05
4.61952715294074e-05
1.86433463731917e-05
-1.12007323850251e-06
3.18097766294759e-05
4.55896285432695e-05
1.97333442348359e-05
4.54349555512606e-05
6.11981626270656e-05
7.13315114076817e-05
3.02944747505042e-05
1.96293070101109e-05
1.37985147115515e-05
5.88617130238462e-05
4.76854236739353e-05
1.9406264936791e-05
6.26166432215537e-05
4.1017647266035e-05
5.13777261054242e-05
3.06396298574548e-05
3.72347309078386e-05
1.41268673866639e-05
3.80918329314181e-05
7.4897911535271e-06
8.12518903620215e-05
3.2475953740932e-05
1.2665868360088e-05
2.06994576765443e-05
1.32269716875698e-05
3.75479611210504e-05
-5.78415327624251e-06
3.14377913496875e-05
3.68292811843552e-05
1.17487750461403e-05
4.19520456500625e-05
2.19649100737583e-05
2.51889781230263e-05
4.66789705523764e-05
3.06655650126254e-05
3.94421082960339e-06
4.31050580957001e-05
4.56897372359592e-05
2.91395782539458e-05
1.99424127948953e-05
1.18744941905209e-05
2.99318939905748e-05
3.24592714715539e-05
2.88439173096243e-05
4.76841907837813e-05
3.13006843999228e-05
4.37461504916086e-05
4.20702541339135e-05
2.02839722395268e-05
3.44886543075488e-06
9.95655409241675e-05
7.04079741928105e-05
4.24981039912715e-05
3.05346042970045e-05
2.24317954515608e-05
2.95685220138097e-05
2.62244646587308e-05
3.10626004284908e-05
5.30238301675857e-05
3.03100074279283e-05
3.2246279911684e-05
2.2073183879619e-05
1.08519043103416e-05
3.65672089026985e-05
5.43495735799194e-05
5.37134214863849e-05
2.38633401296458e-06
-1.86212441414764e-06
2.42735459836634e-05
2.52240016759631e-05
2.01521087663391e-05
4.04248688941225e-06
3.6231826378001e-05
1.51264476425002e-05
1.72256662276861e-06
3.1705088765162e-05
4.08254112802164e-05
2.21444230329827e-05
1.63592249746945e-05
2.49232475915498e-05
1.12073836966034e-05
1.35558158217346e-05
3.33203166895082e-05
2.58159511179569e-06
4.58855884141723e-05
1.87128891359279e-05
3.09504199298337e-05
3.82078004439313e-05
3.48762704142949e-05
4.00368529636546e-05
2.145834084624e-05
2.26314170579879e-05
2.02851147638932e-05
-1.23750308786103e-06
3.64204515423665e-05
2.60966853137458e-05
1.17847695715474e-05
4.6221897444487e-05
3.68079150548099e-05
4.71131145081788e-05
3.56816214924168e-05
2.57638874165165e-05
1.94705890362738e-05
6.15650134023862e-06
6.80548538234028e-05
3.56576584518702e-05
2.57951469534315e-05
4.66280370624735e-05
3.62362206457427e-05
1.92130318226668e-05
2.04051564518141e-05
1.04337424811598e-05
3.09334463497303e-05
2.6343075131863e-05
2.6768073413576e-05
3.29624364018861e-05
1.49509161190947e-05
3.22408725361102e-05
3.09504027610774e-05
2.95482668624578e-05
3.62584590320372e-05
2.27395461557624e-05
3.62794053931638e-05
2.30375448318777e-05
4.70781528837529e-05
9.34568308377181e-06
2.55651056642789e-05
2.44760627968627e-05
1.64207662828767e-05
3.78537585618985e-05
1.93972118908043e-05
4.85552507450943e-05
2.303706981966e-05
1.86819695701677e-07
3.7705452599061e-05
1.1843058054589e-05
2.89725659533251e-05
1.77305996795311e-05
5.23413725602692e-05
-6.17283845761142e-06
3.19911890786543e-05
1.07856164310392e-05
5.12161626463759e-05
5.45320130475401e-05
4.74328044102779e-05
4.54684727196335e-05
-2.98036507290663e-05
4.31225807026095e-05
2.43283724006634e-05
2.14839656882438e-05
2.67968450550118e-05
6.04573566188583e-05
2.31870327172723e-05
4.03482882060345e-05
4.9673881549328e-05
4.39384829018058e-05
2.48040030029512e-05
5.77895582879866e-05
2.10412633872267e-05
1.09861200579595e-05
4.42310126209921e-06
1.70399030721357e-05
4.04802690647429e-05
1.77122553433073e-06
3.07102491296678e-05
4.83962683031501e-05
1.28865881378273e-05
2.33424810181179e-05
1.57340530539261e-05
1.90256773039693e-05
4.83574954322929e-05
1.84802679576433e-05
2.98772343544467e-05
1.57912542660584e-05
1.59650947027296e-06
2.48446445482098e-05
2.29636196563344e-06
1.52582960851855e-05
4.65720895569816e-05
1.6481945464047e-05
1.69840015620903e-05
2.27897245619712e-05
1.96828468387415e-05
4.66775626774708e-05
4.70821522342285e-05
4.54351541252968e-05
3.49896133241197e-05
2.56264199942722e-05
2.31866504026817e-05
1.62788645254053e-05
1.26316533134151e-05
1.9032177014764e-05
4.69958345499256e-05
4.22698250631194e-05
1.19450963130753e-05
1.25018316971407e-05
2.09908882996152e-05
1.09861572087978e-05
4.09321425395319e-05
2.42690042716456e-05
2.54495170106083e-05
1.91167360745581e-05
1.97429042003423e-05
2.5814392956088e-05
5.45203101891453e-05
2.74323369560379e-05
9.51457001425204e-06
3.54461647866979e-05
5.49571789566472e-06
2.03282071530155e-05
6.53326727080734e-06
1.88659386716065e-05
4.07410375681064e-05
4.32581670882038e-05
1.32087404674447e-05
7.11691295582809e-05
7.53376216161873e-06
3.78435169245736e-05
3.5648749237974e-05
-1.24348160215018e-05
2.86550676122644e-05
4.10652782991426e-05
4.22814082869656e-05
9.55942278741775e-07
6.22146441413365e-05
4.30575810139221e-05
4.12851191517545e-05
3.27718059113692e-05
2.85719591478568e-05
-2.86637367123031e-06
1.49733964884598e-05
1.83454687085231e-05
2.91413235217514e-05
5.99067104576018e-05
3.58211346442775e-06
3.60595648999506e-05
6.53954785049106e-05
4.30012668290661e-05
1.49373027463395e-05
2.50477262619038e-05
1.31835690588998e-05
2.96189411299691e-05
5.65945423695816e-05
2.42432727933824e-05
4.73669348270796e-05
1.07901001897366e-05
-3.32253931013239e-06
1.87494497961027e-05
3.52589735345082e-05
7.05238331239896e-06
1.86467073781576e-05
2.65471504891935e-05
2.20203644304806e-05
2.25895644340775e-05
5.51772017954128e-05
4.44552328448974e-05
-1.60808327086198e-05
4.4066429279434e-06
1.34788750701294e-05
1.51198712766545e-05
2.59837280872225e-05
6.06658181751654e-05
7.45942319967361e-06
3.05792880583541e-05
5.7949014748023e-06
4.51212952541513e-05
3.43360331248814e-05
1.30599190244846e-05
4.52826548417177e-05
4.95329720018992e-05
1.42886677073631e-05
4.31241522105151e-05
3.31626490407822e-05
4.76156013387574e-05
2.54669359788335e-05
4.40298088141146e-05
1.54763988429863e-05
1.2552286773698e-05
1.34262314655064e-05
3.79454193115616e-06
2.89852193678835e-05
3.00651857064516e-05
1.85790421394088e-05
4.39333738215097e-05
4.90176620890991e-05
3.02474660226218e-05
2.82157220791498e-05
3.78203887693527e-05
3.55770620285663e-05
-1.44311069426107e-06
3.66258499749552e-05
1.79787025066986e-05
2.27463323518454e-06
5.56862212831253e-05
9.75625061425853e-06
6.31966183704937e-05
1.71494339459366e-05
9.5930508752622e-06
3.25497912500027e-05
5.74261734345424e-05
5.23022822105128e-05
5.28839669949429e-05
9.37407964421958e-06
2.4216708813772e-06
4.62273472411241e-05
1.89445720687196e-05
3.26542400777508e-05
4.63549577704263e-05
2.9377320744909e-05
4.83401197688028e-05
3.07583298639918e-05
8.82081475026869e-05
9.91066417573689e-07
5.6871841606194e-05
1.83805853456628e-05
7.18186550316692e-06
2.75112936703648e-05
4.57956093104646e-05
6.07441716303113e-05
2.53310283097237e-05
5.22564042559417e-05
1.20032769163562e-05
4.13127899191046e-05
6.2408709757705e-05
2.48283692057918e-05
3.68188460647379e-05
2.96851418654669e-05
6.57487145742595e-05
2.81359329513708e-05
3.10977013857429e-05
-5.16314838075414e-06
-6.23572579795002e-06
1.66722849783174e-05
-2.78648127888535e-06
3.02020442551263e-05
1.18344711538375e-05
1.73385642756542e-05
-2.46571959050548e-06
3.09313154501721e-05
2.84147769841644e-05
7.20607527154395e-05
3.61823601360616e-05
2.54869120750874e-05
8.54816402066852e-06
-6.68634427712514e-07
4.13025817494988e-05
4.18075469003625e-05
3.00233333561071e-05
5.34482648530566e-05
4.00388449067863e-05
3.07389953754309e-05
1.0679438717231e-05
1.3133850205242e-05
3.86896019814615e-05
4.29429391182939e-06
6.13450893148138e-05
-3.47926286175781e-06
4.3230595921293e-05
3.98318591353314e-05
-1.48252213211164e-05
3.51273065980713e-07
4.96567370149974e-05
3.26651039498619e-05
5.64113128480172e-06
4.16564681463085e-05
3.4906803004681e-05
5.10648032454306e-05
3.1130028319159e-05
4.52966258323668e-05
6.95368852596246e-05
1.22058267381144e-05
4.16524102575675e-05
9.42080432001643e-06
1.33103547431973e-05
3.89116395803199e-05
3.5506723854043e-05
3.44132334928159e-05
3.93395088654416e-05
1.81024775890265e-05
5.65098859260024e-05
3.34556194762224e-05
4.9981157542985e-05
6.81028987505585e-05
1.65596291474792e-06
5.35246384897876e-05
4.01576316117634e-05
1.17670406618885e-05
1.71717889250289e-05
4.23232888403205e-05
3.62225257187144e-05
2.50760231735757e-05
-4.81713626620868e-06
2.1470415063607e-05
4.51112411900943e-05
4.36967739913029e-05
1.84287727505687e-05
1.31434606373266e-05
3.94316594997765e-05
5.47405895424394e-05
2.98699144289546e-05
-1.93624873897771e-05
5.46822901570145e-06
-1.37369522272585e-06
2.02331642071258e-05
2.5181491746724e-05
4.61145433500262e-05
3.24569485136616e-05
2.24459352939933e-05
2.03334764012221e-05
1.89209575180066e-05
5.17634799109385e-05
1.26623002704463e-05
2.11612937335694e-05
-5.0180328517247e-07
1.46172204820124e-05
1.93361692676989e-05
4.12169693963385e-05
1.87350373921693e-05
3.89629599720014e-05
5.25262401499843e-06
2.50346601634056e-05
4.22846159560121e-05
5.25355759648579e-05
2.6177714962881e-05
1.95025013634873e-05
7.82531941850595e-06
4.77101306910952e-05
3.2030000522575e-05
1.96936573109204e-05
2.58470955036625e-05
6.07626991717535e-05
4.25159527368444e-05
1.95005057114079e-05
3.29799669199348e-05
3.48482075956775e-05
5.71100323048505e-05
4.94838187823189e-05
2.11901772788711e-05
2.15254316428212e-05
8.52868731179033e-06
5.73749528242805e-05
2.47323421878097e-05
-2.87102448670291e-07
2.78367338513581e-05
2.36139002376397e-05
3.07116219781791e-05
2.72833103439655e-05
5.137636369007e-05
3.93822056506501e-05
3.98646525910749e-05
4.52751995958729e-05
2.57159792758581e-05
3.039578661777e-05
2.49743792553372e-05
4.62769308714513e-05
4.15644558811156e-05
4.03617263867977e-06
3.37139940436715e-05
5.80402903969673e-05
8.85164214050561e-06
1.42633751572184e-05
5.67429078916104e-05
4.87084772098618e-05
-1.93580588378411e-05
-1.91829532489055e-06
5.49622781773152e-05
3.82943099762958e-05
5.04937288592781e-05
8.4719414515891e-06
4.02660412980266e-05
3.23365040727369e-05
1.84550855874926e-05
2.62554259606602e-05
3.50595212482173e-05
-4.37567073460084e-06
5.05605564668947e-05
2.5075610900545e-05
1.43958751989018e-05
2.89038492734643e-05
1.55667729598899e-05
3.60788842721668e-05
9.47412822468796e-06
3.89190479787883e-05
-2.35744455229762e-05
6.34038284443906e-05
1.73173619266921e-05
-6.9099748579499e-07
3.77511229703676e-05
5.42731842666264e-05
3.96586935501702e-05
2.87881768095171e-05
2.96016597025373e-05
5.39318670098746e-05
1.00754679702353e-05
4.83573968490715e-05
2.47941410175954e-05
2.50950678848557e-05
3.37972200813173e-05
3.60559805759405e-05
4.69902354471625e-05
1.43385591679745e-05
3.46779393051678e-05
1.86607787428902e-05
1.91426734817458e-05
1.50789633547969e-05
-1.19742682945774e-06
1.37697506976001e-05
5.26467429182641e-05
3.01093202780879e-05
4.24975281179338e-05
2.98100432073025e-05
1.59559572004385e-05
3.67335862978197e-05
2.12111581435648e-05
5.15571004988967e-05
4.18658334522991e-05
3.14396961024346e-05
5.65751583646767e-05
2.56473346050029e-05
7.97244872786611e-06
3.66202638029312e-05
3.67151669382307e-05
4.71393313674661e-05
1.49317072014227e-06
1.87610743184146e-05
2.82715491604956e-05
3.71509472299848e-05
3.84743960755418e-05
5.06941331877339e-05
2.84439492063158e-05
3.87805882747833e-05
3.58165351832779e-05
1.57422219954877e-05
1.03710420059182e-05
5.67536486488983e-05
2.38570921367074e-05
3.72212648826384e-05
1.29623524735022e-05
4.84451956293729e-05
3.1276194131591e-05
1.69063507666703e-05
2.36162239114801e-05
6.66760846743263e-05
2.88312557172482e-05
3.82606883499772e-05
4.28785488350379e-05
3.16220130046598e-05
1.51148074437732e-05
8.85633300638177e-06
4.50232997051282e-05
1.74722496925533e-05
5.17544360757862e-06
2.29349921309928e-05
2.73720191809976e-05
4.01045580592263e-05
-2.59768386235729e-06
4.59529336901763e-05
3.01494768752848e-05
3.26329770031692e-05
3.66458058949707e-05
1.79361467168662e-05
1.69309494192722e-05
3.57578694746861e-05
1.18046535041623e-05
3.17595127434342e-05
4.3932031140613e-05
7.23433427058131e-06
8.73935655543936e-06
-4.41716141531708e-07
5.17713474903824e-07
5.75974669092165e-05
-7.61164345694274e-06
3.11387729541049e-05
4.96752954358165e-06
2.54818847553434e-05
2.01645978978532e-05
5.09985669270723e-05
4.8739772025521e-05
3.93202655545405e-05
3.39360987432159e-05
1.46097485790404e-05
5.43951900979734e-05
6.49247508279027e-05
3.90893637026763e-05
1.64181152064404e-05
3.86313815416329e-05
3.2849528813849e-05
3.48710473863245e-05
6.50372934928293e-05
4.79775924469494e-05
3.24790723948793e-05
3.52742926009905e-05
1.62283947183452e-05
-8.29206101805673e-06
2.66701829682271e-05
-9.60223472274432e-06
3.39207242384261e-05
1.14522202134072e-05
1.64707779238648e-05
1.55391748638741e-05
5.37320836249268e-05
4.69271551475432e-05
3.23563746758285e-05
1.70019516122686e-05
-9.50229268306503e-06
1.87453344047665e-05
-9.83372298147869e-06
3.25208174515664e-05
3.87808437646246e-05
3.08960554387932e-05
1.44490365977646e-05
2.78261556740051e-05
1.24390801795224e-05
3.82871011799064e-05
4.76741981381081e-05
1.98615643650118e-05
4.48521227255494e-06
4.52695658852753e-05
3.1745487652596e-05
8.4153652067382e-06
5.2483885492199e-05
1.35438080802808e-05
2.21382078738199e-06
1.35738240701848e-05
3.56980544286343e-05
7.12805663706337e-06
1.83286495121642e-05
-6.9549576604214e-06
2.58014558631263e-05
3.4611506469124e-06
3.13501392110242e-05
2.04213258450049e-05
3.67503862735686e-06
3.00993391806848e-05
5.61852865880173e-06
4.51135842350623e-05
1.16747090279834e-05
4.75662427074151e-05
4.47318194464283e-05
4.89344643382341e-05
4.19904541776327e-05
2.32124925998974e-05
4.50128741702919e-05
5.46964574427101e-05
2.62233685408925e-05
4.31169045415284e-05
2.46026257507133e-05
3.02566045072616e-05
8.56040347473074e-07
1.91548829160639e-05
-1.35245577487491e-05
2.57927692614561e-05
2.67747604363131e-05
3.31446566201929e-07
8.75883316177023e-07
7.69171172133834e-06
2.05231314156857e-05
3.96771605842537e-05
1.38825737373033e-05
-7.38736324266576e-07
3.09668383121228e-05
3.63440464220549e-05
5.29361997201599e-05
1.62083352225755e-05
1.14548644720529e-05
2.9836296549785e-05
2.60261324043195e-05
7.74782868752804e-05
2.54888322759615e-05
3.29933391596126e-05
4.74232361786176e-05
3.7333154479359e-05
2.76189417088315e-05
4.30072183416857e-05
2.32297811908124e-05
2.85149165831948e-05
3.01159975495715e-05
2.49811247725642e-05
4.10506087778537e-05
5.20617172656995e-05
4.10794297304822e-05
2.06240824945174e-05
6.16587281342431e-06
5.98960997997014e-05
2.03273886293078e-05
1.98709406609014e-05
1.67903400676823e-06
4.54700270721764e-05
-1.05656198440867e-05
1.37241847463515e-05
1.42228538413961e-05
1.68235026699308e-05
3.84277047977274e-05
8.14742960930338e-06
4.85442020169656e-05
3.90627159718418e-05
5.30214085072396e-05
2.76005709346346e-05
2.50537825544111e-05
3.35865731789054e-05
4.7249040382498e-05
4.54422058198101e-05
3.49974473590204e-05
5.68372884270348e-05
4.784428151361e-05
3.77815829897253e-05
2.7845921985761e-05
5.06572465691774e-05
4.13097051133046e-05
2.48826835096499e-05
3.4960926702903e-05
2.62739814368903e-05
2.12406597112473e-05
3.97777899127913e-05
7.22226373665277e-05
1.17533035671342e-05
5.66786548915914e-05
4.12314335627563e-05
1.09805877274324e-05
3.60869653618808e-05
6.46852788785074e-06
5.2789432837657e-06
3.03673980874269e-05
1.77673223993191e-05
3.27492844076879e-05
4.05241189998905e-05
4.17940280410971e-05
7.89508213690281e-06
5.73274609691429e-05
5.65894407490451e-05
5.0665783688935e-05
-1.2403006283907e-05
3.99744055835201e-05
6.1549160362882e-05
4.69440090911398e-05
3.22427418172909e-05
3.26496272262674e-05
1.01687903386492e-05
4.15178792264019e-05
3.20203942489475e-06
-3.54424452744342e-07
1.44051403979582e-05
4.5552666686985e-05
3.49650005334354e-05
4.411982272806e-05
3.01343519386143e-06
4.52548679916926e-05
3.19983085899131e-05
4.04944294446805e-05
2.32015235158091e-05
2.13062535054324e-05
3.83376398474113e-05
3.20295149835952e-05
2.39552895879059e-05
2.86737621435858e-05
1.99084212963187e-05
-1.67985193577006e-05
2.49868132123206e-05
2.45517431200019e-05
2.02521479128951e-05
4.53007531507392e-05
3.33492046453367e-05
4.88096278598918e-05
2.08833927169075e-05
1.20915307596236e-05
6.82478181736309e-05
4.8173519144253e-05
4.51291794675352e-06
1.11936032072113e-05
1.91145379042246e-05
4.41200325536899e-05
4.93763014337568e-05
2.91872881215444e-05
3.15599533242815e-05
2.17700927409739e-05
1.8384123140958e-05
3.02759237647063e-05
2.80998608941711e-05
2.19810330026056e-05
4.5183673383092e-05
3.90982931871861e-05
2.53938673727781e-05
1.04685621587202e-05
5.49982064481329e-05
1.28402616882534e-05
1.66250039791375e-05
3.31531020195546e-06
2.24984324793277e-05
2.97087900027261e-05
1.13474618801915e-05
4.41512490896316e-05
2.88058431519266e-05
2.93950995537757e-05
5.35488181036768e-05
3.23622229071069e-05
3.10485301797413e-05
2.74177683566664e-05
1.63055853948599e-05
5.75812786651623e-05
5.31343417854838e-05
4.15118954660788e-05
9.39073244545406e-06
1.76466046095109e-05
3.13630636035582e-05
2.15208078588672e-05
1.58002873713262e-05
8.63789267747425e-06
7.05285787257096e-05
1.77691122162696e-05
5.70196055521352e-05
2.91926330640364e-05
4.9365210214838e-05
3.07935871715191e-05
3.69937940994807e-05
6.99195656282305e-05
1.26826207461694e-06
4.17477404601119e-05
3.02198327649078e-05
6.54235957575173e-05
1.41233316609963e-05
4.19671319281676e-06
2.90210687373332e-05
-3.84895152743159e-06
5.8930210815369e-05
3.3040023295013e-05
3.46856499378007e-05
1.37202909431984e-05
3.9780606221707e-06
5.67136511637013e-06
4.47981321835941e-05
6.58788883302551e-05
3.07048354535112e-05
3.39806470812956e-05
3.29503657163918e-05
1.25456333140374e-05
-6.07833492635353e-06
7.8500714169364e-06
6.66323039860511e-05
1.40409977025749e-05
1.04256942391272e-05
5.79388468001373e-05
4.22995946786095e-05
5.40473788357176e-05
6.70414201180402e-05
3.9351206177618e-05
3.68985896729933e-05
3.69667918022803e-05
6.65426075687752e-05
5.24500205054444e-05
4.24032216862889e-05
2.43623720881397e-05
4.69289085792754e-05
2.32083246149e-05
4.01714949034114e-05
3.12199130610883e-05
-1.50414288523609e-07
3.79859206864553e-05
2.28515505380354e-06
1.39915579876656e-05
5.00778771758384e-05
1.91911253058809e-05
1.01651977205163e-05
5.3669944615961e-05
2.23835074865069e-05
3.03489647173042e-05
4.18116477840874e-06
3.41283512192364e-05
9.94741466259183e-06
7.00055536288162e-05
1.87570446866343e-05
4.0185374744097e-05
2.82770705966457e-05
1.00264914603798e-06
1.52340099664413e-05
3.05164381752564e-05
2.39277459182711e-05
2.85840670786575e-05
4.25309424506607e-05
2.82441131362645e-05
4.89834012885456e-05
2.60511905114348e-05
2.219293569221e-06
3.75334357854472e-05
1.93909713826511e-05
4.25598672438171e-05
2.87145962732872e-05
8.1078348434356e-06
2.91113172278251e-05
4.6112815769349e-05
2.51761228031354e-05
3.39090488345152e-05
1.80715987716274e-05
3.87018862288418e-05
3.62981846067792e-05
5.18471060401261e-05
5.46517346056547e-05
4.53625279273062e-05
5.5582321090151e-05
5.44188774208471e-05
5.16153873563068e-05
9.34194998463921e-06
8.29527663956043e-06
5.18008059326279e-05
-6.4184809018883e-06
1.69322291628228e-05
3.8777448469519e-05
4.58592225704113e-05
1.13463973119899e-05
3.91135456382019e-05
2.86195385391396e-05
-2.29344130236648e-06
5.82175523525252e-05
1.94432061170809e-05
5.28241375652096e-05
2.01358835974991e-05
1.96252067301849e-05
1.35902445124454e-05
1.04697236314757e-05
2.20620714092592e-05
3.96678993896208e-05
1.3333951379133e-05
3.61188158949351e-05
3.00727136343134e-05
4.90199277027774e-05
3.24449971350361e-06
2.02545346715458e-05
5.96747614166372e-06
2.31594267078634e-05
2.75213248614483e-05
3.18114235290376e-05
-2.0568260398461e-05
4.12880548177603e-05
2.54262432250476e-05
2.35157748840579e-05
1.25143443101351e-05
2.85315005480599e-05
2.60077018833725e-05
2.98899564737021e-05
3.74446565477903e-06
6.98511265527326e-05
2.93873193552776e-05
1.51649146234459e-05
3.66453886608562e-05
3.90205740769394e-05
2.54460977163036e-05
3.20581011260029e-07
6.52229730323855e-05
-7.22665981257887e-06
2.66564960199299e-05
2.32544011208122e-05
2.60417501504669e-05
1.66300022102531e-05
3.91956887582107e-05
4.47269613634051e-05
3.58187054705948e-05
3.26966408899517e-05
5.90825260912728e-05
1.90500448255223e-05
2.00219404722009e-05
4.2525406211641e-05
3.34919558973932e-05
1.33631449282703e-05
3.11848718426787e-05
5.45177634752326e-06
1.21037674884085e-05
2.74737830778075e-05
3.80711266635942e-06
3.06400137020117e-05
2.82023941767594e-05
1.73004659115594e-05
1.96308007253437e-05
2.25200915457687e-06
3.86010022990214e-05
6.39704700435268e-06
2.34401429468274e-05
1.61674929226909e-05
5.02047474046255e-05
1.51872334863508e-05
3.53810746824056e-05
1.33513314438015e-05
2.6216796137746e-05
4.00082418308091e-05
5.28517806686299e-05
3.02375287016557e-05
