# Supplementary material for: Research on computational propagation and identification of mine microseismic signals based on deep learning
Source: PLoS One. 2025 Oct 22;20(10):e0334641. doi: 10.1371/journal.pone.0334641 (PMC12543183; doi:10.1371/journal.pone.0334641)
Supplement: S4 Data — (ZIP) [file pone.0334641.s004.zip › 000100700000025.xlsx_0.txt_24.txt.txt]

4.75877062691491e-05
7.08667117011402e-05
2.85372307349623e-05
2.12628783244298e-05
3.61513931419839e-05
5.24545328224134e-05
2.62544271363154e-05
4.7167757241163e-05
-7.74603834216769e-06
3.58409926846637e-05
3.28281884520307e-05
2.94495701161491e-05
1.5511715139024e-05
6.22870305934428e-05
2.99536995234891e-05
2.48152859445778e-05
3.08982987973928e-05
1.55252545802063e-05
3.79104999614019e-05
1.78571076677678e-05
3.2224577141217e-05
3.80585904775464e-05
1.46622131065869e-05
1.93743275259808e-05
4.58833982009434e-05
4.33112306225454e-05
1.61687805164984e-05
2.4737170858572e-05
4.25436586705897e-05
-7.07490655445133e-06
8.111135541163e-06
2.51540949831632e-05
2.0816998518195e-05
3.24006884135802e-05
-1.98470343767897e-06
2.76319370532748e-05
1.55281093479016e-05
3.55870521331657e-05
2.01954233002126e-05
4.19201659960323e-05
5.27831465860891e-05
1.28174498147145e-05
3.41878432596691e-05
3.19615075997416e-05
2.06513236071734e-05
3.50343167028674e-05
4.40836053950103e-05
2.52293179206991e-05
4.67698992255019e-05
2.46718775540321e-05
3.40093366786278e-05
2.34425558191817e-05
3.59867589240444e-05
2.41283113968982e-05
6.40874258460219e-06
5.89297733123637e-05
1.66326861766098e-05
2.25719437592603e-05
5.48454980946979e-05
4.34561649712985e-05
7.82602027823418e-06
3.46342387566528e-05
5.03485634210803e-05
3.04181567731185e-05
1.14104283677163e-05
2.78239188979662e-05
7.05323233114113e-06
2.77970020784813e-05
2.72899112993683e-05
2.22587653844638e-05
3.85541865028355e-05
5.81381276770621e-05
3.90374496501054e-05
1.67352220448885e-05
2.6727345406398e-05
2.2313277365651e-05
2.45683005834569e-05
3.85508383521085e-05
3.00398280648035e-05
-4.53150033370526e-06
3.61059154451827e-05
2.26334329058555e-05
3.77059528404578e-05
2.71524494347831e-05
1.70071351322114e-05
2.5843824252859e-05
4.85046315251164e-05
2.91543128027159e-05
5.08744634084457e-05
2.2439466458968e-05
5.43226410477653e-05
3.92265075641946e-05
3.56264997924989e-05
1.97384355958502e-05
1.82453003533753e-06
4.21208585670409e-05
2.81755328474546e-05
3.34465476136162e-05
9.4691956058739e-06
2.21453855848582e-05
3.67599109991607e-05
3.43597304518614e-05
3.66490076878823e-05
4.42750942052322e-05
2.56690100748828e-05
6.85100538047675e-06
4.15055385517492e-06
4.32988178088012e-05
3.68298920305307e-05
3.12066910647128e-05
9.31655026657422e-06
1.32476707939597e-05
3.0921618942686e-05
-7.88191612523314e-06
-7.77395996126399e-07
5.19982372532946e-06
1.78917863653102e-05
4.39417526956236e-05
3.53780614285432e-05
2.02219186651051e-05
2.49705574158453e-05
3.02047513293925e-05
5.2747223188967e-05
4.31388280450604e-05
5.40071500377088e-05
3.27639537465053e-05
2.69535673873776e-05
3.56903803717415e-05
3.3577916231508e-05
5.27943170027645e-05
2.35562257164587e-05
4.70737780573809e-05
1.11202776345413e-05
3.90451632701667e-05
2.86237304930205e-05
6.24810277158875e-05
6.59208659545716e-05
3.5848983996058e-05
5.09525706448585e-05
4.62312888130145e-05
3.21230039330081e-05
2.35216860435892e-05
1.91772129890511e-05
3.6089814355082e-05
2.18012275815103e-05
4.36536636091446e-05
2.18352824021198e-05
4.14635213479655e-05
4.1072860422522e-05
4.92210905362052e-05
3.77012785451376e-05
2.2191313492782e-05
1.86568494634368e-05
3.24496179984161e-05
2.99589687693314e-05
8.07586924477115e-06
2.06463120804568e-06
2.42950715637662e-05
4.51881249572319e-05
1.95417214688354e-05
5.87765720267078e-05
6.9163996158131e-06
2.05866245449558e-05
3.77102510988994e-05
3.57074962562326e-05
1.87702907687258e-05
2.9788406111373e-05
3.98633052222099e-05
2.31833960502451e-05
-1.35441709250987e-05
1.92136330740253e-05
1.41649993491643e-05
2.03720463633399e-05
2.68807279820455e-05
3.84163130653672e-06
2.68610713715581e-05
1.86545937280758e-05
3.93228291682374e-05
6.36459022327011e-06
2.1946391218596e-05
3.7117476805049e-05
2.30631009684293e-05
5.58648727899183e-05
2.73437886755143e-05
6.72236986294148e-05
6.38049738955119e-06
3.95374082778794e-05
2.36739373375252e-05
4.26149791699369e-05
1.17324996201226e-05
2.17263331185663e-05
2.42287486408306e-05
5.1788749539231e-05
2.21071397942363e-05
4.86878220354763e-05
4.33201086668526e-05
1.8706930813703e-05
3.96978003269602e-05
2.26023885255779e-05
3.89219529002764e-05
3.21998355032725e-05
2.00953721781642e-05
3.99729528827822e-05
2.06333600004475e-05
2.56697082993542e-05
6.53523315781703e-05
2.28899467517465e-05
4.10289531848297e-05
3.8935802840145e-05
1.84746928660976e-05
2.44182760456768e-05
1.28487868244538e-06
5.27302339704965e-05
3.20291133545329e-05
2.27803235964729e-05
2.11235508397148e-05
2.55840273850548e-06
3.98858850866212e-05
6.01375061413601e-05
2.67604433788361e-05
1.44984550743565e-05
3.04813001078498e-05
2.342963265395e-05
3.86392534325837e-05
4.1916377678352e-05
3.4105843295762e-05
2.26704631945185e-05
4.39822121331083e-05
2.04684879646468e-05
4.20769601076132e-05
5.34254488101097e-05
2.15584243392653e-05
3.60486783073155e-05
5.82815958670617e-05
6.28126663907198e-05
5.01202598018262e-05
3.32060395570437e-05
-3.4170765960645e-07
4.63399526524652e-05
6.72885135447745e-05
5.54319777293616e-05
1.35416118199367e-05
5.22230707299505e-05
2.58010033866794e-05
4.79429837756038e-05
5.13558384170801e-05
4.06459206284659e-05
1.48696208832136e-05
8.15970660473553e-06
1.0312900282828e-05
-4.59962503642802e-06
-4.45287166240938e-06
2.25099015450176e-06
4.41889900017281e-05
2.13880473530231e-06
2.11643628043734e-05
2.5480956434896e-06
5.14242134171509e-05
3.45229937545447e-05
-3.29087411502771e-06
4.06575461610739e-05
3.5200601449897e-06
3.69903873628723e-05
3.60173991045956e-05
1.62727040585593e-05
2.26373073764304e-05
3.48524172310397e-05
9.88444848159494e-06
3.47010224474332e-05
3.64524415892501e-05
3.99650129431086e-05
7.06660853274772e-06
2.41541387043267e-05
-9.06591747312732e-07
1.06772839823416e-05
3.97669056662352e-05
2.66787522590043e-05
2.44100537886095e-05
2.51420374078891e-05
3.82648996744476e-05
5.13840327476086e-05
3.30229436622509e-05
3.26946048007197e-05
4.98696004282099e-05
2.96115973411362e-05
7.48379184257922e-05
4.57716866742998e-05
4.5129570503523e-05
3.04066781730301e-05
1.03530859260459e-05
3.38452535005245e-05
1.14942009319446e-05
3.23247453389805e-05
3.53769386017383e-05
1.90310301891581e-05
4.77432712393535e-05
5.58038340508588e-05
2.90912302475393e-05
3.72222474545999e-05
3.875579779793e-05
7.59537407728937e-05
3.67931034533874e-05
2.91038803471269e-05
4.46285303308571e-05
3.71413138248992e-05
4.0174491794112e-05
1.44037189949966e-05
4.80537093250787e-06
1.54817424860249e-05
1.6199133714715e-05
2.28014756700508e-05
-1.60451672095667e-05
3.05368662728922e-05
3.33002661199394e-05
2.79547484782285e-05
3.869479243653e-05
4.21409336375737e-06
2.28146284207066e-05
1.2258011346639e-05
2.2265325456847e-05
2.62440246547441e-05
3.66377987364319e-05
3.3133058816435e-05
5.75773965663798e-05
1.56097414477614e-05
3.24294944962316e-05
4.63293682617796e-05
4.5080201102084e-05
5.68149197885008e-05
5.77151584164485e-05
4.52507497342783e-05
2.89969805748234e-05
4.10038441438795e-05
4.03259321449341e-05
9.53426333492381e-06
5.53588265297817e-05
-1.31487725248175e-05
2.13901563890126e-05
5.27546268107027e-05
2.83309928501137e-05
1.10982565938203e-05
2.07320713110801e-05
5.39977468206108e-05
1.89227100542628e-05
2.3464848140675e-05
6.0719940426641e-05
5.62229642857679e-06
3.71434257461376e-05
5.06344705171068e-05
1.77383097116952e-05
1.04194678701627e-06
1.36026978289869e-05
7.25974439304074e-06
-1.25796573546271e-05
3.1665272792709e-05
5.01893183239882e-05
1.33000443435302e-05
3.08628381656711e-05
8.7046494910898e-06
1.59475125079216e-05
4.40470183490466e-05
2.54220262103426e-05
2.99200029537425e-05
-1.20446642385438e-05
4.14653232990294e-05
-9.483128051622e-06
4.15752315738332e-05
1.66379341586279e-05
1.85952090261118e-06
3.53574469189168e-05
1.79133021032307e-05
3.98805601989709e-05
4.81464611121511e-05
4.00401394928531e-05
3.88102420120977e-05
1.47393472174429e-05
3.52458286019597e-05
1.9385961158269e-05
3.356969560008e-05
1.8992993249751e-05
4.68276249447685e-05
2.92082749927906e-05
2.35394426519354e-05
4.47106373280329e-05
4.39586889354307e-05
1.85378625425737e-05
4.23486764058647e-05
-3.30464583743254e-06
1.66540635422592e-05
2.54351066340333e-05
6.52355042262181e-06
3.12917929045645e-05
5.41796643860498e-05
4.29924081751188e-05
3.8349505602967e-06
4.13797958520161e-05
4.39212190613507e-05
5.92296934132968e-05
2.23265562992e-06
1.05021020777015e-05
-2.69445766511187e-07
-2.526606355065e-06
2.78999585665255e-05
1.51849098265523e-05
7.35520574704232e-06
2.60511354000325e-05
1.27379521487864e-05
4.09089101255219e-05
4.38441936655581e-05
5.47804649720143e-05
-2.26386419257519e-05
4.21465655467696e-05
-1.25891620011103e-06
4.02068696364154e-05
2.4804888496302e-05
-6.96359695563637e-06
3.1532935013356e-05
6.00699120653509e-05
6.15797053558207e-05
2.84290162324026e-05
3.73327788545743e-05
4.44828056601617e-05
2.79095212378692e-05
4.37670138737236e-05
4.08196620319624e-05
9.02122609214049e-06
4.70804784414282e-05
2.86156909106659e-05
3.51143358334514e-05
2.33506646690815e-05
7.64287073474883e-06
2.51902218023118e-05
4.11313571226463e-05
2.79451847556348e-05
1.54873574128405e-06
6.58439863604126e-05
3.84360190485813e-05
1.91530491652498e-06
8.06676113081096e-06
-1.63493055118955e-05
8.44031230093947e-06
4.05771012125218e-06
3.2412718801622e-05
-8.03587823085639e-06
3.17031316218018e-05
5.85586907185575e-05
7.60364846608303e-06
1.55104629238615e-05
2.87992216529542e-05
3.13297346520976e-05
2.68504653566195e-05
4.14122204226889e-05
1.424731496364e-05
4.20240463623047e-05
1.00414130812488e-05
3.14730317240688e-05
3.72460760223093e-05
3.06936372833233e-05
1.70999642279602e-05
5.79477079239647e-05
5.06376771045732e-05
3.16558219379822e-05
3.10661068836594e-06
1.81810303606667e-05
2.27815684769944e-05
2.04002120029955e-05
4.38235194502286e-05
2.87558536696851e-05
6.15243405899177e-05
3.07199222180466e-05
2.34397638436136e-05
5.21749693900921e-05
4.03768242603382e-05
4.24419481862068e-05
1.84305872334163e-05
1.76884324764408e-05
3.76584385943658e-05
3.13582697807039e-05
2.88849414602031e-05
5.54143847405175e-05
2.88405096357314e-05
2.2239874440715e-05
2.48485649452056e-05
4.56305472319973e-05
2.9009555607139e-05
2.80253314143517e-05
1.19589328198929e-05
6.73616579029117e-05
2.64326080314425e-05
2.53198906940389e-05
2.4668310592736e-05
2.87375496511638e-05
2.85884283852036e-05
3.46349290743756e-05
2.23864921049064e-05
1.92653656274021e-05
4.60423459871418e-05
4.49559486036433e-05
2.07473801598001e-05
4.67407624989717e-05
4.38029552319928e-05
3.33763538670226e-05
3.43064354823318e-05
2.2886321853731e-05
1.01911264341335e-05
3.71881197788321e-05
3.55546236082963e-05
3.66282733130639e-06
1.89305259020986e-05
-6.5702850900576e-06
1.79754834419508e-05
1.29694647338682e-05
3.38221494492372e-05
3.23993015634506e-05
4.12932915216991e-05
4.37545350315338e-05
5.90745326604483e-05
4.33716832575801e-05
4.43193771563148e-05
2.36641510952246e-05
5.52271898846529e-05
1.99909354309078e-05
5.8360307933972e-05
3.06387746947937e-05
3.4655044985917e-05
3.97315020016217e-05
4.11449236204325e-05
5.96506279445039e-05
2.62091512446065e-05
4.46666380867796e-05
2.98576355070566e-05
2.33364990247903e-05
2.58020874313097e-05
9.30536844305525e-06
5.11592075487429e-05
2.05657859585775e-05
1.4416671451716e-05
6.78506787987153e-06
5.00563989396718e-05
1.79211093102048e-05
3.22362668888965e-05
1.01383402053862e-05
1.5145000930189e-05
3.59960753415783e-05
5.1027874857083e-05
8.50476647209509e-06
3.53928122969923e-05
3.87797571060025e-05
6.04945822509137e-05
8.88614292086061e-06
1.1725858411697e-05
1.24947172125348e-05
6.47631867021946e-05
5.74123637099493e-05
4.71814350934158e-05
4.70312097643344e-05
4.69700971026072e-05
3.91767650853412e-05
2.92805315977699e-05
4.04663136270163e-05
-4.13352576204383e-06
2.74296975304054e-05
4.0988560019855e-05
4.34155547407738e-05
4.9276161020826e-05
3.44890744910309e-05
5.02908128091315e-05
1.52202936637825e-05
3.49249615128611e-05
3.6073492308345e-05
7.92368551471595e-05
3.59265373974442e-05
3.22610608882346e-05
4.07050067020419e-05
1.79709387022117e-05
1.80222184447955e-05
4.02791511644443e-05
2.67792980961553e-05
7.84347300085106e-06
2.40780995699737e-05
1.5326523442378e-05
4.87662820372162e-05
2.58728512200424e-05
1.25548513456828e-05
3.74422416555702e-05
-4.96782016194469e-06
2.2086115347534e-05
4.27828640386541e-05
4.22702543620138e-05
3.41190698029929e-05
1.96532559015952e-05
-1.16458387294573e-05
3.72862549223846e-05
2.20386418379075e-05
1.61484935862112e-05
-3.51821832155689e-06
-1.50205335683724e-06
3.16750853949643e-05
2.10335177778719e-05
5.89686008192238e-05
3.92456853040492e-05
2.30606229246907e-05
6.52098580963867e-05
2.52725488345298e-05
3.34310453986352e-05
3.3155942610033e-05
1.01399619516101e-05
5.93924337175189e-05
1.93909442253505e-05
6.52312568871072e-05
1.61019418305935e-05
1.9471187907568e-05
3.38632942952134e-05
6.07734397469652e-06
2.91295231803653e-05
4.60041845587217e-05
2.8613705237331e-05
4.7177884087738e-05
3.4274651388059e-05
4.47314411122794e-05
4.95062038961864e-05
1.41381656370718e-05
6.89258962429635e-05
4.95867885740988e-06
3.75100474124827e-05
2.34304562177264e-05
7.1302457898205e-06
2.39721299038526e-05
3.64716244885767e-05
3.86059721451563e-05
2.0411408837572e-05
2.6301027781415e-05
4.06923432546309e-05
1.04069654165941e-06
3.61828239386111e-05
6.78851337351616e-05
3.2728763953228e-05
3.91202699559539e-05
4.63590578696982e-06
-1.79375436531722e-05
-7.05448500508167e-07
1.72931004823711e-05
7.33441391741544e-05
3.04901822872738e-05
2.21004405978045e-05
2.01967064463443e-05
2.76542449522907e-05
1.79579782617065e-05
3.0069439423014e-05
5.79806873669984e-06
6.4170410923099e-06
2.78237137528392e-05
5.42140054246321e-05
3.97946979664992e-05
2.68935577918606e-05
5.6032232074161e-05
1.64991464309587e-05
4.16535425024861e-05
2.71211046321738e-05
2.65338182500282e-05
1.0933669697552e-05
3.73419780408856e-05
3.22873938159981e-05
5.67206100942166e-05
1.15848675688404e-05
-1.32671121430035e-05
2.61426470265412e-05
3.26474349677741e-05
5.51193806003592e-05
3.86845042689171e-05
1.68743483272918e-05
8.01439913896971e-06
2.50166761356002e-05
3.68027081271841e-05
2.11536705045322e-05
5.63004969176939e-05
4.14100263378435e-05
1.40111509768059e-05
1.87180134941054e-05
2.86069932443888e-05
5.69688241297013e-05
8.29466212050851e-06
2.03107627423517e-05
2.18061934342052e-05
2.26315006938102e-05
-1.08014010462312e-05
5.31686362281132e-05
4.2532865029753e-05
1.79480744848517e-05
2.42418514666333e-05
1.79366307548671e-05
3.23884834378424e-05
2.63094562325355e-05
2.84838649429824e-05
4.89167628761857e-05
5.35190870812885e-05
3.69117812988908e-05
7.21637954464627e-05
1.92569449266488e-05
1.09621648859001e-05
4.14343523151541e-05
5.59773653342742e-05
2.6060873895153e-05
2.58412577556903e-05
3.11922539828448e-05
3.53846586904359e-05
2.85400557080773e-05
2.00400384271373e-05
2.52824200970408e-05
4.91763316648484e-05
1.08367755096578e-05
9.17254387373881e-06
3.92935635144891e-05
1.28871063957016e-05
5.60712430585003e-05
2.98798772092865e-05
1.45900486098016e-05
3.88864565457057e-05
6.49329857477503e-05
5.70628436267241e-05
4.88389838144203e-05
5.0780243578299e-05
3.32459310964561e-05
4.79827201803465e-05
5.659559641117e-05
5.32713056260154e-05
2.47721150152829e-05
7.05399987159132e-05
2.31425222140808e-05
5.06165303180738e-05
5.14101466396215e-05
6.22742840416548e-05
3.1411127096331e-05
2.23270983733448e-06
8.37844113367337e-06
3.57440063101342e-05
3.88181306743853e-05
1.52352953382192e-05
2.69088231602683e-05
5.17891567157827e-05
2.56701338213428e-05
2.24025541989089e-05
2.72293901651537e-05
3.53475693208934e-05
4.02650917910077e-05
1.17457263759628e-05
3.32243769632202e-05
-9.19330726176659e-06
4.30265592467527e-05
3.19162292205964e-05
9.558511973729e-06
2.21096995162573e-05
1.87302475849613e-05
2.13800789119532e-05
3.55901787230937e-05
1.2930220717134e-05
3.58840865851529e-05
2.3213568272095e-05
3.5596333946797e-05
5.58488963666003e-05
4.7252058836458e-05
3.36619017845215e-05
3.74734474957662e-05
5.31789446397649e-05
6.30093350638755e-05
2.63736170329595e-05
3.83976096624271e-05
1.68946061840566e-05
4.52239304263994e-05
2.30815687562736e-05
2.91036677398416e-05
2.73108927570624e-05
3.62502965787669e-05
5.57670823518771e-05
2.93798882289269e-05
3.1644046125875e-05
2.0961470906911e-05
-3.4339566248454e-05
1.47488484556788e-05
9.57199598992236e-06
2.26524158932331e-05
1.86868196555704e-05
3.91985335130048e-05
4.66041970615698e-05
2.61883049819698e-05
3.73992900806117e-05
6.32846363317673e-06
2.05811049803023e-05
3.50822400807443e-05
1.15238841053488e-05
-7.71134341985891e-06
2.80564389656323e-05
2.75209843344261e-05
1.29698420458186e-05
2.86263015913189e-05
4.8203005555414e-05
3.54121045843357e-05
3.67935323832365e-05
3.99025264975015e-05
2.99335147709748e-05
3.80563098444868e-05
6.06041225793543e-05
4.67054863409979e-05
5.87786162679275e-05
2.86012610875907e-05
4.00276848946187e-06
2.70033793427829e-05
7.7143546055843e-07
6.73696325034445e-05
3.20883790872764e-05
3.35857809490583e-05
9.78150566910628e-06
2.13497956735773e-05
4.22615311811191e-05
1.72880212687655e-05
1.84110632347531e-05
5.54339259440833e-05
1.31672842056345e-05
1.6801922457318e-05
3.29135823807628e-05
3.69695944282983e-05
5.37503683329648e-05
4.79626251999244e-05
2.63809115739285e-05
4.93998109426234e-05
6.24234962342274e-06
3.72225402114285e-05
5.73797043956244e-05
5.89710344685304e-05
4.09983269753625e-05
-6.15532791163689e-06
9.63999921378167e-06
4.31523848063853e-05
1.52317211125661e-09
3.50309086768636e-05
2.53803082759581e-05
-3.75627195723745e-06
1.32244913682886e-05
2.85384594734469e-05
4.55878317349554e-05
1.91157558348776e-05
4.42397147280837e-05
2.0042214833499e-05
4.61368195024501e-05
6.66685565993668e-05
4.88947851347265e-06
1.93775516011252e-05
3.89044355705371e-05
3.809005391853e-05
2.16444220007166e-05
2.31115881401115e-05
4.31241142606922e-05
3.57158027756956e-05
1.63138110923805e-06
-3.6483940046764e-06
3.69090458806897e-05
3.54493408094813e-05
2.34627054013441e-05
4.2534394570836e-05
3.759061570916e-05
1.75584054879228e-05
2.71850158351363e-05
3.83722123612419e-05
2.78786435663397e-05
1.96104929528123e-05
2.51397193536034e-05
1.67624177043139e-05
7.50057633640104e-06
1.72434646558958e-06
8.93763047473583e-06
4.28852020571676e-05
4.01825805282875e-05
-5.23497386830472e-06
2.19573824391724e-05
6.93446562172511e-05
4.92393303737985e-05
1.82744302683401e-05
2.30797326233275e-05
5.47444247090061e-05
4.59187468292167e-05
3.70259732263231e-05
3.46308655423362e-05
4.9440602927697e-05
3.92929219531298e-05
3.67462951743275e-05
4.55108374876594e-05
2.02386444748919e-05
1.39097600467787e-05
3.44900801004957e-05
3.58306438291575e-05
4.35167490338639e-05
2.01730998621181e-05
2.60085288259783e-05
5.0816596843347e-05
4.86174340320563e-05
-6.70172321816874e-06
2.29380341484358e-05
2.37604073563394e-05
1.4987934272872e-05
2.18813454091769e-05
3.5883441186492e-05
4.30716706930672e-06
-5.47059723205198e-06
2.10815644828985e-05
1.49830825352677e-05
3.26704690170141e-05
3.48396425861744e-05
3.78094781127698e-05
2.90758362084452e-05
2.90947843191583e-05
3.31256611628709e-05
3.68632709613774e-05
2.98547470699042e-05
5.25965428940944e-05
2.9702119558703e-05
5.40510805720199e-05
3.47166629072834e-05
3.2014127866552e-05
4.93133084977391e-05
5.33766503633712e-05
3.65075320112678e-05
4.55789906323674e-05
4.32563728656669e-05
1.58500664593753e-05
1.95045704364154e-05
5.47649946564072e-05
1.81936184168429e-05
2.77089169017924e-05
6.77357491168657e-05
6.12994271818768e-05
6.26870195560248e-05
1.6736330878077e-05
3.1206178329836e-05
5.31625038844215e-05
2.34975658441758e-05
2.10161020871809e-05
2.17985377945072e-05
4.57594880834075e-06
-3.81937824897302e-06
4.6627481311018e-05
1.67941723451201e-05
3.94849987289444e-05
4.9918988628756e-05
3.777527643848e-06
-2.16272494010041e-06
3.2152655924324e-05
-1.15431938293163e-05
6.1024976180628e-06
3.05089851626385e-05
6.74155406844613e-05
4.06968899235746e-05
1.15830869385965e-06
1.32083613245696e-05
2.57343290894993e-05
2.78853530890205e-05
2.24354162316109e-05
5.34277433988313e-05
3.07526648326074e-05
7.33385104943179e-05
4.76502902575322e-05
4.35032896003286e-05
4.20807515609374e-05
6.29748108856071e-06
3.23091207713008e-05
5.02313582603017e-05
3.3969289246428e-05
5.845268441023e-05
1.24048037509508e-05
4.7274657677802e-05
1.17354416547635e-05
1.62923331820408e-05
6.20276414183897e-05
3.97869308498714e-05
2.82960683579999e-05
1.38280380063294e-05
2.80391235258793e-05
3.19383625135624e-05
5.13133524329846e-05
-2.35297983402035e-05
4.07332371666088e-05
3.84201194465033e-05
4.78388591334272e-05
4.42272576302954e-05
2.88849531136449e-05
7.76076406216498e-05
1.95427151233846e-05
3.29132657243782e-05
1.67911326193077e-05
5.17603789055162e-05
1.2150880248716e-05
4.09806615393866e-05
3.12032103044991e-05
5.84395832988274e-06
4.89166096669755e-05
-2.76440305037692e-06
9.07375631211886e-06
2.73953397596359e-05
2.67777830255076e-05
-9.65541782408907e-06
1.95896214949756e-05
2.68459557143977e-05
3.77708457826995e-05
1.08933758299397e-05
7.23664191080092e-09
1.57086121908532e-05
3.22904067169579e-05
2.14648164090559e-05
3.33006810857802e-05
5.90284686803337e-05
2.90500304673788e-05
4.43814466872649e-05
1.92141733227794e-05
2.87187574763779e-05
3.35466521934199e-05
2.68968349964906e-05
4.39046384481508e-05
2.74585713894695e-05
1.02967832739815e-05
4.29272602843624e-05
5.45666884862282e-05
3.86743445235152e-05
4.74337870005121e-05
3.27295660536445e-05
1.68324672167021e-06
6.93793732038712e-05
4.81052570750812e-05
5.29793954449903e-06
2.67328085488213e-05
2.9647226031704e-05
3.99245548103773e-05
5.46972579798075e-05
3.49319732812857e-05
4.56218751050101e-05
4.94408397941986e-05
3.69582181345888e-06
1.62252013281374e-06
1.9020916283456e-05
1.78707762715467e-05
6.4797570198233e-05
2.6956548927254e-05
2.9232218701561e-05
1.55431049925923e-05
3.72752239778324e-05
-2.22095659458875e-06
5.64659174685248e-05
1.83299477567e-05
4.29591754964935e-05
5.07554899567746e-05
3.42077325871299e-05
7.25565341702324e-06
1.23532671608533e-05
4.3623664517269e-05
1.50877641955216e-05
2.93366139935244e-05
-8.05991418861625e-07
3.30687319022208e-05
2.47407304584147e-05
5.04642693879252e-05
3.39607485381523e-05
3.14194282649507e-05
2.9338827269155e-05
3.51001498317945e-05
5.56029624211544e-05
4.24407128017458e-05
5.72138928263486e-05
4.50069626309772e-05
2.10048307735615e-05
-5.17267892433828e-06
3.28072605255098e-05
1.25181756225596e-06
4.83267597089874e-05
2.42792564491732e-05
3.96475569966505e-05
4.55925934996615e-05
4.539062987202e-05
4.2362731292464e-05
1.90450362500958e-05
1.07289014541102e-05
1.45139376675399e-05
3.5799208368543e-05
4.06875072998434e-05
5.00997890093352e-05
2.58635146956895e-05
2.85934839621032e-05
3.97523730604745e-05
7.20908260212891e-05
4.58230046098912e-05
-1.36038160198985e-05
-1.89081868652759e-06
1.1668763601306e-05
3.73074727714277e-05
4.48063603829662e-05
2.70044699536888e-05
3.69789267700962e-05
5.14171589231205e-05
5.50309937369873e-06
3.67055811258074e-05
4.93617141341031e-05
2.38385058217391e-05
3.13696832393884e-05
6.79823089145953e-06
4.47301090661789e-05
2.26098704052381e-05
-1.01317882029275e-05
5.32771834377101e-05
6.3221818618801e-06
1.93920569627711e-05
5.20276624561042e-05
6.14161522765459e-05
2.228559543714e-05
2.23145113499261e-05
2.54102037704647e-05
1.33123390603679e-05
2.5408893618571e-05
3.3028558205183e-05
2.51926804951175e-05
2.42238642869092e-05
4.31782090385864e-05
1.8527113258299e-05
3.04020873223978e-05
2.54219719554904e-05
2.05692762736244e-05
-9.67653012355503e-06
3.68375401675692e-05
1.56534540172493e-05
1.9439951204693e-05
6.53799896796059e-06
1.99232877518484e-05
4.52190852983804e-05
1.17256773178428e-05
3.16204908914782e-05
2.59410182838572e-05
3.54592077851278e-05
2.87395646096166e-05
3.28428372482623e-05
2.47680129380067e-05
2.49513866807601e-05
3.97968530573244e-05
3.67346740039362e-05
2.31141777065356e-05
1.68738763146286e-05
8.81454362456456e-06
2.96439567757292e-05
5.53822653233295e-05
2.58370253034441e-05
4.79682509321538e-05
1.437321924916e-05
1.24723892546508e-05
6.4054659756033e-05
3.5840405330372e-05
1.89333533412016e-05
2.68273468063524e-05
4.90892255025947e-06
3.06935165927103e-05
2.04117261219245e-05
6.44261883152166e-05
1.43881379488392e-05
5.01249215485722e-05
4.10270225923451e-05
3.06092621451869e-05
2.99037351042233e-06
1.31729914082407e-05
3.20945690864613e-05
5.18227805838542e-05
2.19941538128844e-05
-4.51591704171839e-06
4.00262198673447e-05
5.01418093305888e-05
4.58780743540139e-05
2.6826381562423e-05
4.78343338744969e-05
3.05552079862999e-05
3.13202155624206e-05
1.37177481093011e-05
1.06665595321693e-05
2.45105824214879e-05
2.79936764260311e-05
1.62877380904326e-05
2.40921248181269e-05
3.17716533404982e-05
5.09669421494814e-05
5.5650003039454e-06
1.80807009425742e-05
9.76425929556195e-06
2.00606590602492e-05
4.92320310075801e-05
2.65729128511156e-05
8.85017844504914e-06
3.3080969359242e-05
1.91578665559783e-05
3.98708355792963e-05
1.5316821731541e-05
2.963054853624e-05
3.86787730340845e-05
-2.2872990760499e-06
5.0486432509867e-05
1.03286481612564e-05
5.60438304479354e-05
4.3630120032622e-05
4.54720635186681e-05
3.52156564801029e-05
3.38864141800196e-05
-4.05440063858414e-06
-3.56433862877149e-06
2.95274958991516e-05
3.93493608203625e-05
4.12879470188761e-05
4.67502139460725e-05
6.24245054492476e-05
4.1393853303804e-05
3.15909081791473e-05
2.74465876508996e-05
2.65260342844655e-05
1.58840713598722e-05
2.88532922925583e-05
4.44758784350417e-05
6.47336386321856e-05
2.47673755320705e-05
3.73841371583754e-05
2.80943117569319e-05
-6.58760090675354e-06
2.82435343670617e-05
4.37819586196501e-05
7.91421751313447e-06
9.48102336484017e-06
4.06734986133982e-05
1.34465423001323e-05
3.28685743298655e-05
5.89421309901067e-06
1.53482109823802e-05
6.18879239816626e-05
2.01925091671147e-05
3.62466476026339e-05
3.91720459049548e-05
5.97764656376408e-05
5.97651520824873e-05
-4.93014926216051e-06
1.22633796872298e-05
1.89184971688706e-05
5.72456785002576e-05
3.63772101362264e-05
3.59794748992624e-05
6.05672614780003e-05
2.26734367580396e-05
2.26246266570603e-05
3.85597910078e-05
3.23493883619318e-05
3.88609630230453e-05
4.88363966469742e-05
-1.0526555368738e-05
2.26003350028418e-05
1.16797654180125e-05
-4.83676333418397e-07
1.30014706843651e-05
6.57421730805525e-06
1.92328695750175e-05
4.52393546864702e-05
2.97932425985418e-05
-1.92501151500959e-05
2.53848880819997e-05
2.15321042675847e-05
4.86583259079515e-05
9.08675221674077e-07
1.00547505673516e-05
8.11803895979789e-07
1.78532972721716e-05
2.79464575584362e-05
2.20809884918466e-06
2.16754493205935e-05
4.21517792113303e-06
-1.39927208724581e-05
3.55664857482936e-05
2.30363170276943e-05
2.04542174321644e-05
5.29728285682518e-05
1.60225308509332e-05
3.54666431584191e-05
1.57356403091991e-05
3.65875217802134e-05
3.47841765921455e-05
-5.86555061556244e-06
3.93869092900361e-05
6.13906760186151e-05
1.72248879317051e-05
9.16617290316868e-06
3.91531423970466e-05
2.93179303981293e-05
4.27688358108755e-05
2.47704671847486e-05
1.85578980670071e-05
7.31164389459064e-05
2.7138885757614e-05
2.33151593515567e-05
7.40263220654926e-06
2.94019971310711e-05
5.51335566056793e-05
1.71184060374566e-05
1.45515520911595e-05
5.30336301254165e-05
1.54854590820649e-05
1.40451795806333e-05
4.55442176913233e-05
1.61296254194221e-05
2.90787024326571e-05
3.57589490300922e-05
1.33228864959744e-06
3.7891369129781e-05
4.99851590537627e-05
9.99443813167143e-06
2.56585479678237e-05
2.2773641087218e-05
1.2341761732157e-05
4.87792682654853e-05
-9.06948303644613e-06
-1.55110277069634e-05
3.9609939687519e-05
2.08777195581023e-05
4.03607170372415e-05
-6.9791349091777e-06
5.32863467757878e-05
3.488963838583e-05
2.29368335592789e-05
1.3904170943122e-05
2.83808726796048e-05
4.47623305610321e-05
9.85888349638785e-06
3.7030650923232e-05
3.87135750782062e-05
3.74050875782699e-05
3.45513308579667e-05
2.69326288460969e-05
4.61526457047851e-05
5.63874279413988e-05
3.89837310719198e-05
5.54692281595739e-05
9.1754017276141e-06
1.38026247492742e-05
4.81793355261038e-05
3.44562940427401e-05
4.60760420952463e-05
2.3869089862333e-06
1.77838332162878e-05
2.48234518652362e-05
2.49910476846816e-05
3.11072482364198e-05
3.31290282538237e-05
4.8979100967568e-05
1.02577057648789e-05
3.41217575623996e-05
4.53412719643401e-05
3.704484220252e-05
7.73496396006562e-05
1.13147911423095e-05
8.38381785970969e-06
3.56390176596517e-06
-1.22769836771895e-05
5.1050511921594e-05
8.44573602194117e-06
1.67346502549403e-05
1.81392281421575e-05
4.35704180460683e-05
1.72261605026317e-05
2.25886158801055e-05
5.83498959413797e-05
4.29042601673969e-05
9.96220070747715e-06
6.65475079771293e-06
3.22756700749418e-05
1.41512597390433e-05
2.04039210247079e-05
4.59752381333187e-05
3.63851625288403e-05
2.46966950397271e-05
1.97483074963794e-05
5.32060636958932e-05
8.13837409110881e-06
5.45905337310044e-05
3.87002916194598e-05
4.24165513057583e-05
2.43567974060228e-05
3.23126506889735e-05
3.61600172213729e-05
5.14710126151724e-05
4.00063739549277e-05
4.02230390664219e-05
5.84742911946873e-05
4.52980062020075e-05
5.45294740127682e-05
4.33913053589829e-05
4.37176962122852e-05
4.63415904645826e-05
5.83207551077591e-06
3.85415319976889e-05
3.36647923453292e-05
5.15369388485595e-05
1.72268277106977e-05
3.80743010386904e-05
2.2149896621833e-05
2.97217902820069e-05
2.05003691760039e-05
3.84251539771246e-05
1.81376389869551e-05
3.85216634648812e-05
1.15644862239669e-05
3.23687923319026e-05
7.17581247134283e-06
4.1318194167363e-05
-8.9917762734266e-06
7.46777952584935e-06
2.71146305888326e-05
2.04580510165944e-05
2.37681259728599e-05
2.99238223832543e-05
4.3986548014254e-05
3.5031349693908e-05
3.03482405862871e-05
3.01132294614691e-05
2.03991576847681e-05
1.97211319234626e-05
2.38002468904742e-05
3.08554351053106e-05
4.7985144078987e-05
4.88063216303278e-05
4.48561287909546e-05
5.01808690414998e-05
2.61273580312384e-05
4.81581630696292e-05
3.44628322060435e-05
1.93085535976308e-05
2.13192682153946e-05
2.3749025677817e-05
2.10766373542596e-05
4.20269644142695e-05
1.40707991662271e-05
2.42036157207994e-05
2.11345424039937e-05
4.36538464488245e-05
7.98902350848078e-05
4.99416825591486e-05
9.48486558958559e-06
2.28682774537482e-05
2.42264285831477e-05
4.30913512333682e-05
1.64467240949572e-05
4.79354556386372e-05
2.93833284499222e-05
1.62899984004985e-05
1.18511765780933e-05
2.01230004147632e-05
7.1581011478402e-06
2.69946486114291e-05
7.24955250021461e-05
2.68131789805564e-05
1.51541235799018e-05
1.19534938095548e-05
2.94346596865626e-05
2.968847285661e-05
1.34509654682378e-05
2.91040761967108e-06
2.29440396615908e-05
2.91335310625337e-05
1.15735230759407e-05
3.86394566408604e-05
2.5489923460497e-05
5.68888767324378e-05
5.61976227938167e-05
1.37310991993259e-05
2.01549095966865e-05
4.07849725976853e-05
1.14702944041571e-05
3.64503859303836e-05
3.71923569300643e-06
1.5716499748339e-05
2.70469180944987e-05
2.33424382128991e-05
4.44001242670261e-05
3.33667382405738e-05
3.44061321991561e-05
7.51159908846457e-06
1.69949819429086e-07
6.4559682553085e-05
2.10230824268014e-05
3.79671474903471e-05
2.56016230217139e-05
3.60154233299391e-06
3.56528455495918e-05
9.75636254259419e-07
6.19688388465592e-05
8.24608290833015e-05
1.61853510942558e-05
5.05866890646329e-05
1.85380993493641e-05
3.48598022730507e-05
2.15917561051005e-05
4.18352035532763e-05
6.20277810596553e-05
1.10825716997547e-05
3.55409584959746e-05
2.89913334249699e-05
2.10442539328862e-05
6.69620497969274e-05
2.69797615573348e-05
4.19644435650991e-05
1.10247615654405e-05
6.06603103275469e-05
3.78217081763091e-05
1.38048592579617e-05
4.57912879494135e-05
2.75511160982263e-05
4.32674894421232e-05
2.13390423790604e-05
3.45302162176598e-05
1.38081030547593e-05
4.92253711486193e-05
2.80138881370017e-05
3.0820302190144e-05
3.59047854092614e-05
3.92744751075685e-05
2.36656428234004e-05
1.73519128754471e-05
2.11753118068623e-05
3.21844924166131e-05
2.90110070239545e-05
2.69572218885322e-05
5.43805898997076e-05
3.67768875719802e-05
5.95987135039591e-05
5.68861992324936e-05
2.89130347977119e-05
2.72387846686584e-05
4.42784611955834e-05
6.22907332960568e-05
2.98095301494381e-05
3.86287387624739e-05
-8.69266447234203e-06
3.39438113509828e-05
2.22130440890202e-05
6.84010620685303e-05
7.18935147464081e-05
3.37186250305927e-05
6.53216542980169e-05
3.01298504350719e-05
1.5720275499279e-05
4.93848047983781e-05
5.02221317114816e-05
-1.54323206673628e-05
1.23108135898117e-06
-1.99414352274072e-08
5.39167387339628e-06
3.16668185873367e-05
-7.6414462567995e-07
1.77141648704228e-05
1.45808884836818e-05
1.56200681362574e-05
-1.59368789954125e-06
-7.60903847659827e-06
9.5189901629362e-06
3.04602725284554e-06
2.54382990675687e-05
4.92526767981744e-05
5.60371021312044e-05
3.88749869776117e-05
4.96254735317067e-05
3.09077379646964e-05
1.91637124429612e-05
5.42129559463991e-05
3.55265451871354e-05
5.1217648222201e-05
4.8614422824637e-05
6.76127461379311e-05
3.92181788198271e-05
-4.12631365403643e-06
6.44270864139276e-05
3.88394587105603e-05
5.94446660379987e-05
6.17359950067136e-06
4.1475117088112e-05
2.38729215394515e-05
1.53558950851279e-06
4.05622407464864e-05
3.49971298733851e-06
5.21938442303651e-05
5.8848268431415e-05
9.93657468372429e-06
3.43774560723276e-05
3.83861095141094e-05
5.98081300340645e-06
4.08615937804993e-05
2.89179265510776e-05
1.34028425610723e-05
7.32310560963552e-07
3.68588808626947e-06
4.1951488100638e-05
1.43726242547583e-05
3.06421949920646e-05
1.5309897487836e-05
2.77419879814459e-05
1.77650907783355e-05
4.12204096403715e-05
1.34355776975963e-05
-6.39019300272931e-06
6.00219871993655e-05
4.54531012530888e-05
-6.76037742725136e-06
5.32732016883987e-05
2.39509886856623e-05
3.4458040603446e-05
4.19600791334822e-05
4.1162381516079e-05
4.68656927998923e-05
3.33416622362002e-05
6.11240175816134e-05
3.28606091284069e-05
5.51684736965639e-05
2.92438480589695e-05
6.68031517886238e-05
-8.3248452398836e-06
3.31275537372944e-05
3.74455644897189e-05
4.18392995451281e-05
2.05276071689347e-06
4.5569270011274e-05
4.786924647276e-05
3.64943249240049e-05
1.06528485223667e-05
5.16030238363226e-05
3.28447261309349e-05
1.8996192139051e-05
1.7447219755761e-05
9.85089130909873e-06
1.95085762102653e-05
1.17368140109754e-05
1.63057065191148e-05
-3.86642264563971e-06
3.57874651760915e-05
2.11617478313331e-05
5.20422647303224e-05
2.3686380189824e-05
1.93805171548975e-05
3.84731720654556e-05
2.51119477678794e-05
1.17675330515645e-05
2.99693142956451e-05
3.98947604294599e-05
1.94077714292029e-05
4.52268222286868e-05
5.7593629175899e-05
1.71661479332261e-05
2.12616656128221e-05
5.09988252869443e-05
4.20873140748037e-05
4.79954881641264e-05
5.42491948880094e-05
4.00132833479496e-05
3.71716049897445e-05
-6.75084051022907e-06
6.20676006650688e-05
4.70642207563518e-05
4.97846173705733e-05
1.94092502497574e-05
2.69598299966482e-05
5.29596724871977e-05
4.7415826584271e-05
2.8873448242814e-05
3.67993115950038e-05
3.99243590007894e-05
4.65879278375454e-05
4.41448208440818e-05
1.71002326073908e-05
2.3752576797423e-05
2.38432166177553e-05
2.73355234552813e-05
3.27124253173465e-05
4.90406904814271e-05
5.18896904606923e-05
1.63219481912148e-05
3.88870815699655e-05
2.25164045912459e-05
1.81386428006963e-05
3.1801855667881e-05
3.20173744154196e-05
-1.46540361678335e-05
4.23281499035839e-05
1.32314436491084e-05
-4.11618149386296e-06
2.89674573452049e-05
2.64527455170203e-05
2.10336367796981e-05
3.0744540624768e-05
9.8692560157163e-06
3.81018915388911e-05
2.1048045864309e-05
2.19627219356336e-05
2.16443479938426e-05
2.59014905727174e-05
5.98939642127681e-05
1.51444788860645e-06
4.79011302961343e-05
3.42131261519938e-05
5.64540150891808e-05
1.34221462284118e-05
2.13414689909528e-05
2.41360109798552e-05
3.56484483982837e-05
6.06875944988954e-05
5.74821632090574e-05
4.31865852076301e-05
1.82076728415951e-05
2.11131401813369e-05
5.2611919100715e-05
6.97283949236276e-06
3.48051252468623e-05
5.64981644647611e-05
3.12335207116253e-05
4.07025743642539e-05
5.68163174457363e-05
2.84286591731837e-05
3.91648357970116e-05
3.21319110077464e-05
4.78342823125175e-06
1.79411899339864e-05
1.96560165328493e-05
-5.85870163422611e-06
5.72648306118202e-05
3.49644514792389e-05
2.16421753876632e-05
3.09535187801308e-06
1.23930980116951e-05
1.75695084171332e-05
3.53716997961875e-05
2.64650471840327e-05
5.65677401149354e-05
1.18530103018805e-05
1.06766295729161e-05
1.30541950911278e-05
-9.46621168078513e-06
2.2241758886224e-05
3.60076400606766e-05
2.95717149390826e-05
4.20340927263929e-05
2.88661341092596e-05
4.06387128697311e-05
4.02553894548462e-05
6.98624330164595e-05
2.23671498735435e-05
5.36162427172713e-05
1.74004851049267e-05
3.43190992185979e-05
2.29303927436858e-05
1.50926193475575e-05
4.31907378811655e-05
4.53548642016799e-05
4.02838195266741e-05
4.82174287036055e-05
2.78558410750147e-05
4.2322388959642e-05
4.28620780910377e-05
9.49242242022113e-06
4.51455493925206e-05
3.72365099295622e-05
7.75144881539327e-05
3.48387573676015e-05
1.23541011984184e-05
2.81165044132305e-05
1.47058810225356e-05
5.2892198679492e-05
2.1706427938624e-05
-5.55611430945602e-07
1.674332973231e-05
5.19493369405767e-06
1.89327779631479e-05
5.55288313172139e-05
3.49007007835373e-05
6.67993584227935e-05
-4.22543753069359e-06
1.36119516774025e-05
2.29635880568179e-05
1.64531182788155e-05
3.17629672957767e-05
4.31638976737384e-05
3.49206733317402e-05
4.31287671069224e-05
1.60010148555594e-06
3.76610474180796e-05
5.92386092056815e-05
2.04698370463766e-05
3.77626212387784e-05
2.62689011308724e-05
6.10799752394718e-05
2.40204067419381e-05
2.11669976773844e-05
4.24027309489011e-05
5.91036804407135e-05
4.50606842414202e-05
4.33058177215589e-05
3.05362628004516e-05
1.74953841705318e-05
4.1245150809974e-05
2.38020895525108e-05
3.68597123348573e-05
3.25342071590595e-05
3.8348166427231e-05
4.04442000106523e-05
4.72109839371501e-05
6.62818601819761e-08
3.58820181602938e-05
6.34489463786382e-05
3.50401497589525e-06
1.67283637341161e-05
3.24870221494443e-05
3.02655259838782e-05
3.96716685516615e-05
1.6723457755682e-05
2.87347812772916e-05
2.4083548014078e-05
1.45494921343107e-05
3.81945250529357e-05
9.46709828308726e-06
1.56140936301654e-05
1.53715938044913e-05
3.09992179938968e-05
2.15026964339828e-05
1.29629724594955e-05
5.45971821220897e-05
2.32822074656265e-05
2.68423155787326e-05
4.69873974884515e-05
3.38417268846273e-05
9.55847164212172e-06
3.45603932103326e-05
2.20210068383515e-06
1.77825200809297e-05
2.43645649963467e-05
7.53254442718977e-06
1.29470949211145e-05
4.90094138615875e-05
3.46444337059014e-05
8.49713835767516e-05
3.96667012073923e-05
3.45821611407056e-05
8.77347717995399e-06
6.59073373044749e-06
4.23305624494123e-05
4.02894536138082e-05
2.39617267929602e-05
4.33143246186195e-05
3.95216956108447e-05
3.54272634385753e-05
2.78640034202974e-05
2.94182050016405e-05
2.04075986628075e-05
3.7126106526554e-05
2.72350494661734e-05
4.55412037653112e-05
4.30602201038383e-05
3.14695029864732e-05
4.35658066155318e-05
4.95386218626354e-05
5.15662283182389e-05
2.42653953999134e-05
4.6225365379801e-05
4.31064832265732e-05
5.28351583260955e-05
2.56919397702872e-05
7.00303761190267e-06
1.52238590003126e-05
-3.69433001367437e-07
2.43165391529681e-05
3.62394602376369e-05
8.41713837021325e-06
1.32939141770189e-05
5.55132171748053e-05
4.22141875163456e-05
4.47903981720796e-05
3.0132437163447e-05
-8.14657243776906e-06
5.93336488826315e-05
4.265756354344e-05
3.86623054509722e-05
1.2482905984822e-05
4.57577119415353e-05
4.32794898346207e-05
1.63901213921034e-05
3.50164257414472e-05
1.98580660573046e-05
5.05802499014971e-05
6.08615796881334e-05
1.29527051923357e-05
2.69936799311633e-05
5.32955244547252e-05
3.71731890695555e-05
3.20126355648533e-05
1.54343263507372e-06
6.58644318141401e-06
2.29557514801446e-05
3.1543541315027e-05
2.2264509438703e-05
1.43434426004446e-05
1.88457301820519e-05
2.82054340276437e-05
4.29290360734165e-05
4.71220121306481e-05
2.13994418355151e-05
2.05989721855018e-05
3.64965848828057e-05
3.52876044938622e-05
-3.13221832803193e-06
6.73310381548144e-05
-4.99868131940713e-06
1.74403152416911e-05
2.81327417083874e-05
3.60567303299382e-05
2.39716027499327e-05
7.10689563426097e-05
-4.62951866286388e-06
4.90905054526373e-05
1.52613717372763e-06
4.39484588354666e-06
5.55402134506616e-06
6.09289385191969e-05
4.07232296685725e-05
1.37431773980671e-05
3.57194159101661e-05
4.11366861809086e-05
3.59526298263591e-05
2.26577550118408e-05
4.55263480286769e-05
4.94026676991879e-06
5.35444860025227e-05
2.60589373268142e-05
5.96643317172616e-05
2.73921824927838e-05
5.89163445239792e-05
2.8650487003806e-05
3.69280762797105e-05
5.71481968577167e-05
5.98210583004136e-05
3.14603180823676e-05
2.37677299722857e-05
4.87683039386661e-05
6.6952221107823e-05
2.72095255204305e-05
1.37875968447371e-05
5.837709763568e-05
5.16869816535881e-05
1.85823836356515e-05
5.4465927625332e-05
5.11462454570683e-05
1.88776587667558e-05
2.06979459700635e-05
4.58690415175565e-05
8.3934736854504e-06
5.44328330449231e-05
1.53157137533041e-05
2.1988849393864e-05
5.0124885975688e-05
3.5995381900467e-05
1.5114157853688e-05
2.71003759805271e-05
2.68475817967222e-05
2.48531644254724e-05
6.70091902350454e-06
3.90645479789051e-05
3.68364194635332e-05
3.25045251984185e-07
2.0591431356586e-05
3.98426543845165e-05
3.46988392224927e-06
3.71288509026177e-05
1.4455615678194e-05
4.136094289205e-05
1.74113855737439e-05
1.63692593710188e-05
-9.50718785057302e-06
2.61832295192179e-05
2.23034695393882e-05
3.21859691053778e-05
2.30401939994552e-05
2.18401967131424e-05
2.16773312846509e-05
5.49597461061694e-05
4.15560640806343e-05
3.18907001867592e-05
5.88298196465068e-05
4.93775043275591e-05
4.04752033626154e-05
4.73425204701731e-05
3.03864192436908e-05
2.41467638520827e-05
-7.73970481738058e-06
3.3352411499577e-05
-1.35295997644855e-06
3.77190798357215e-05
2.66360274809851e-05
2.62892718088089e-05
2.28045619524323e-05
5.89997500972993e-05
1.34422458496929e-05
5.71385530506085e-06
4.22470376055065e-05
2.28353317983825e-05
1.84098025107134e-05
4.30499769042628e-07
-3.25739775137162e-06
3.99359339779854e-05
1.22943286314634e-05
5.37737338947261e-05
2.12192391918087e-05
5.43203282044787e-06
3.34200084288425e-05
3.37505653602964e-05
1.5115106819132e-05
2.86873609599197e-05
2.49445271407118e-05
1.30950445844313e-05
2.97706247173179e-05
2.34990635698963e-05
4.89039340526891e-05
2.00994836749729e-05
1.14188872257438e-05
2.22024069868196e-05
4.97807180775161e-05
1.12603726027123e-05
1.91226260725491e-05
-1.05121102673894e-05
2.5342838553869e-05
5.98644267758218e-05
1.67885192996101e-05
3.70250941731446e-05
2.17775709557811e-05
4.55465982272102e-05
1.35827052013299e-05
2.82493795483823e-05
3.29873435762402e-05
8.04932949921278e-07
1.59561126080148e-05
1.83625484783306e-05
5.61667753005588e-05
1.81647792717401e-05
1.37900971899217e-05
1.12665395536288e-05
4.26124726142332e-05
5.58681400597516e-06
3.88822691276875e-05
2.74370799895343e-05
3.31439572457119e-05
4.17224702307302e-05
4.18448340163269e-05
5.07138944723846e-05
1.75922820096127e-05
2.51317327117358e-05
5.56193561255122e-05
4.66436550560075e-05
3.5831776115656e-05
6.43622016833227e-06
2.61568428238655e-05
6.22994180126849e-05
4.15060704121807e-05
4.14290287706318e-05
3.65713521431386e-05
3.28135440575076e-05
4.83716850947611e-05
1.98618417136845e-05
7.42675646066978e-06
4.94005368034082e-05
1.22707667081318e-05
2.49614843850645e-05
2.99732822380641e-05
3.9794042243299e-05
2.79574643170672e-05
2.77944755669302e-05
3.99700199215096e-05
3.19223271388762e-05
3.30133475082287e-05
-5.19195139442324e-07
4.5623563482413e-05
2.10419069831453e-05
3.6891929383832e-05
4.66977319306529e-05
4.50608134464734e-05
2.74829955291523e-05
3.62647535784255e-05
1.42871396634503e-05
1.23707026426725e-05
4.66707684636034e-06
2.38231634153253e-05
5.91140102644324e-05
5.69218631988578e-05
3.605229295812e-05
6.0854878372123e-05
2.28052112296495e-05
3.05611424191119e-05
4.18160103470491e-05
2.29883385181152e-05
1.45496489987984e-05
6.08194926664534e-05
2.07263222855244e-05
3.3596927033704e-05
1.1072481598072e-05
1.20515067611182e-05
5.86189219596804e-06
5.86415352917985e-05
8.96596547352186e-06
5.58604194117035e-05
2.26657027507721e-05
1.31138424060549e-05
2.49571116228756e-05
1.70178154413134e-05
1.60607626637202e-05
2.06568436350691e-05
3.98122208646349e-05
1.53801986387483e-05
2.31957364915361e-05
6.08031736140607e-05
2.17502832224807e-05
1.1504303034969e-05
6.4972045177874e-05
9.70999294277279e-06
3.59767019318541e-06
2.01646497620496e-06
3.78703624341954e-05
3.31736725499389e-05
2.77087533612229e-05
4.82959851392909e-05
3.36795924693137e-05
2.70712113896494e-05
5.84427079952803e-05
3.41591521984046e-05
1.16102451084568e-05
-5.52617775114604e-07
6.17189417013781e-05
3.86625971611848e-05
1.07427123552805e-05
-4.15628203369548e-06
2.44526491261438e-06
1.98137290185925e-05
1.98876705021937e-05
3.46518989605078e-05
3.34389803771186e-05
6.52986056718471e-05
4.06603764820061e-06
3.76851119745502e-05
4.02827110136374e-05
3.41786784789962e-05
3.59746922217363e-05
3.68695839934116e-05
4.52965594125977e-05
1.9562803252384e-05
9.06096770045907e-06
3.22004852901006e-05
3.02376190335804e-05
3.13805016622671e-05
2.878241586848e-05
1.2674974401517e-05
4.47088104584016e-05
3.73110294333274e-05
3.0902102709901e-05
4.92849138076718e-05
1.16711721996461e-05
1.0924424546655e-05
1.73057607864524e-05
3.71081316336325e-05
1.30102998961883e-05
-6.28620028841149e-06
4.87061098662352e-05
3.23698676476581e-06
-2.98427422450233e-07
1.46641465058484e-05
-1.70435661076218e-05
2.28170814981635e-05
5.24624882961279e-05
3.3600055494306e-05
2.38370477690155e-05
2.16542480363323e-05
2.05261685524187e-05
2.56869860966585e-05
1.66490035315517e-05
1.22980217957251e-05
2.4136577418776e-05
1.05409269482721e-05
3.77065874849581e-05
2.78090113506408e-05
5.05157779558128e-05
1.61597406679234e-05
1.10966954014526e-05
3.43532167106178e-05
2.23271764762241e-05
1.03279155836332e-05
4.47595391557608e-05
2.51451434048345e-05
5.4028838089663e-05
1.85556362811901e-05
4.41872874088106e-05
8.13221569168349e-05
4.67699944959898e-05
2.95462361388312e-05
8.98731341754803e-06
1.5330070427428e-05
6.22480614825863e-05
1.72288825080963e-05
5.4445259167206e-05
3.25494095980464e-05
7.07148720749659e-05
4.52080720546986e-05
3.89925237044271e-05
1.64932020236897e-05
4.24737802606863e-05
5.41136775589509e-05
3.33675495893721e-05
1.39927995863647e-05
2.38386000257621e-05
3.21483506966368e-05
2.8148583295422e-05
4.10151820854837e-05
2.98053375776715e-05
3.5505349155001e-05
-5.70752028527511e-06
5.36796214279394e-05
6.32080185455166e-05
2.17271622241409e-05
2.16623671322703e-05
4.87722533260062e-05
1.62691335728278e-05
3.05539764687486e-05
3.03510641118408e-05
3.30569135457587e-05
3.13261442221178e-05
1.91174142122963e-05
1.12575609888522e-05
2.76412539671117e-05
3.03547826972281e-05
-1.04048081309969e-05
1.23502130803758e-05
3.15286303497263e-05
3.87728179622453e-05
3.26748330578098e-05
2.30072943889071e-05
1.95283309594572e-05
3.10275228812348e-05
1.37507959763e-06
3.13596816344346e-05
4.82243307693985e-05
2.56298870506427e-05
1.31991574451811e-05
2.26697336053451e-05
4.34196898170592e-05
4.36921635967747e-05
3.83509375030495e-05
9.6596250988724e-06
3.86504452135182e-05
5.79200009283692e-05
2.07265262953235e-05
7.94290845684853e-06
1.90016130716652e-05
2.14198994988102e-05
4.06700394356131e-05
2.95005299713618e-05
2.00150552069366e-05
4.31706552664663e-05
2.44493503127678e-05
3.16765623057156e-05
4.23587165743198e-06
5.34160129947311e-05
4.64553998682015e-05
4.09212562579732e-05
2.8224544620171e-05
2.5520894710908e-05
1.74700445475763e-05
3.26830061413385e-05
2.5106603929619e-05
1.48469190397202e-05
3.41396438111902e-05
3.39284684944806e-05
5.03872333926207e-05
3.70252847873638e-05
3.34065064157357e-05
3.06279749786688e-05
2.7844372780976e-05
1.34938035729454e-05
5.33557460393852e-05
2.59702359190565e-05
1.50695141749157e-05
3.54493694883439e-05
1.86777823169015e-05
3.6789357432042e-05
3.16968314237937e-05
6.41805305292313e-05
2.87084174662906e-05
3.20725360030244e-05
3.05707141417684e-05
2.94041649065441e-05
-1.0790308166812e-05
3.54301162656431e-05
2.69033660854288e-05
4.4957028392195e-05
2.91304350084548e-05
1.12003155588366e-05
4.0917660342904e-05
3.98969680770035e-05
1.16384310022721e-05
-4.08408268905733e-06
5.06815941477846e-05
4.23029813522103e-05
4.36107742706432e-05
4.28533581794948e-05
4.27181305906811e-05
2.91721160084439e-05
2.57596305086348e-05
2.48966437148212e-05
5.51258302069737e-05
4.28388999850185e-05
6.82277907889737e-06
1.79932052859505e-05
2.64553407098928e-05
2.20352806155559e-05
2.78778534608093e-06
2.96015941077548e-05
2.8847232872493e-05
8.47794190430234e-06
3.33005444236872e-05
5.04734657619132e-05
-5.45043763066074e-06
3.17895940171922e-05
-3.44538496234439e-06
5.589432380304e-07
1.36717146515172e-05
1.44003659213988e-05
3.91225205388938e-05
4.0270039155091e-05
2.6915016319257e-05
2.47793467954635e-05
3.65139958475152e-05
2.15609481370435e-05
2.47056482884873e-05
2.34016096540798e-05
3.57996686066742e-05
3.14136200051219e-05
6.05746897947898e-05
4.08252630289723e-05
1.90402144259635e-05
3.14791861363208e-05
4.21761304907131e-05
3.51567879184914e-05
9.78633674550942e-06
3.01715507954314e-05
7.55943949728801e-05
3.65366318868237e-05
5.2389327222588e-05
3.89536711760948e-05
3.02313117509365e-05
6.59300473738276e-05
3.9498874892332e-05
8.22484646636142e-05
3.42086167015662e-05
5.0480310929836e-05
3.5487161692246e-05
-3.92285104475226e-06
5.55943296808444e-05
5.30054423942828e-05
4.92896594214015e-05
3.56598792092844e-05
7.85228851586826e-06
2.34929203814166e-05
1.81283608825782e-05
5.23712366802097e-05
3.58121945224758e-06
1.23353947809266e-05
2.38683849541652e-05
4.4343500697461e-05
7.40220009941453e-06
3.62533652801177e-05
7.12006840859824e-06
4.83188875452991e-06
-6.08256052224031e-06
2.91917735078754e-05
1.39964536919536e-05
3.0510285546505e-05
1.57499279441314e-05
-7.6483409941038e-06
1.63434027507404e-05
4.27703150256079e-06
2.48643243969144e-05
1.78187860249768e-05
1.7878800269479e-05
2.57300155806984e-05
4.72688969914131e-05
1.83875392123256e-05
4.67058756304316e-05
2.36073792022052e-05
2.56032179198132e-05
7.14250513715316e-05
5.71106843668517e-05
4.94954684614281e-05
3.9015897956286e-05
4.66811067636225e-05
2.10227131763379e-05
2.00758589629843e-05
5.08017564558721e-05
2.62521054470697e-05
3.61271091403303e-05
5.61702861436341e-05
3.92508029855371e-05
3.7283531086722e-05
3.44623744130269e-05
3.31861515347358e-05
3.95503666147349e-05
1.19304880895528e-05
3.38575626248605e-05
9.20440126001973e-06
3.64509132032184e-05
3.08708419508156e-05
1.32515201765245e-05
3.08058279387383e-05
2.3240897788963e-05
2.86087700277049e-05
2.32110067161918e-05
3.96288583550671e-05
1.32564743621257e-05
9.68102051255244e-06
2.26435048361502e-05
3.93136658871749e-05
3.13326421881804e-05
5.44013585292693e-05
-1.26990298497456e-07
3.16427484882596e-05
4.38694028548195e-06
3.2112268546355e-05
1.46410876927364e-05
2.09486300418127e-05
2.9021116431435e-05
2.13198480358864e-05
4.91213571777311e-05
2.30945332292577e-05
2.11212602820978e-05
3.71817506489394e-05
1.58818931042938e-05
5.07887052253762e-05
3.16277222553505e-05
4.46712219942376e-05
3.51882388961323e-05
1.67525863485898e-05
4.843559454836e-05
1.0531484580463e-05
4.84964994962746e-05
3.21550418096579e-05
4.08500841927621e-05
-2.55660008428182e-06
2.00981290816028e-05
2.86437659395025e-05
5.77344847536988e-05
3.37447147100694e-05
3.98561655182416e-06
1.28874803218385e-05
2.8526955918085e-05
5.59209232503355e-06
9.83747805689883e-06
3.78792274185679e-05
1.83840082086442e-05
4.84580098565283e-05
5.61766643010906e-05
4.26060055151192e-05
5.534777292536e-05
1.73581052553956e-05
2.06929646883595e-05
3.45497180706769e-05
8.34487225985645e-06
3.93634193242122e-05
4.16026382680987e-05
3.04733009294606e-05
3.121307321415e-05
1.68069751010804e-05
1.95856832172675e-05
4.58850414492819e-05
5.35703272421023e-05
4.14595660302947e-05
4.59526547007256e-05
5.27080977710823e-05
4.1339942174611e-05
4.42257861065441e-05
1.61381198310973e-05
3.64419715433111e-05
4.48832347368141e-05
7.13997971506979e-05
4.32979192840023e-05
2.87623789169029e-05
2.81088420990625e-05
4.91923081087871e-05
-8.96349431038737e-06
1.73902106482643e-05
1.04547797234631e-05
1.84874936534903e-05
3.28017395225302e-05
3.13152190259551e-05
3.01608372003773e-05
3.64553898898508e-06
1.95143042481645e-05
2.52248680109212e-05
1.65482356509657e-05
2.4643766915458e-05
6.57870659161424e-05
1.52593429636833e-05
2.18477121874829e-05
1.67032888869389e-05
-7.08043414102443e-06
4.63442663741938e-05
4.19257433339393e-05
5.06312610042305e-07
-2.54201246131607e-07
4.91966539294858e-05
6.6408430423383e-06
2.7949798112378e-05
3.93989649209852e-05
4.05297171746811e-05
7.74453898001574e-05
5.63262368369543e-05
5.92894737968921e-05
5.59514762077624e-05
4.20065389687162e-05
1.76834299456129e-05
5.28440528823846e-06
3.01190351538999e-05
-4.28172537918797e-06
4.33369192857318e-05
4.71806388016885e-05
2.99215561798202e-05
4.10616122537397e-05
-3.77801447364298e-09
4.86384737397334e-05
4.61853119518557e-05
2.52540490528506e-05
2.73876509683595e-05
1.2196992438499e-05
1.3912428229304e-05
2.1744798095389e-05
3.80409461749045e-05
3.66362491372576e-05
1.93291457558811e-05
3.25068774267512e-05
1.27219012268154e-05
3.67220069446438e-05
3.43720756308129e-05
3.20894222262451e-05
6.25630668804268e-05
1.72469929890855e-05
2.24583193791527e-05
-1.15674508327534e-05
1.33433439777065e-05
-1.14818835048255e-06
1.1268805372524e-05
3.2754348113795e-05
4.62630643167139e-05
5.72820728515646e-05
8.0464186454313e-05
2.055909156559e-05
3.91569869374092e-05
2.89769992022546e-05
4.43669367144309e-05
4.93069303536761e-05
-2.16069926099009e-08
7.07378836101068e-05
2.81452414463905e-05
4.17371273636479e-05
4.83651479697732e-07
6.43399585825465e-05
2.98116045513497e-05
4.46395353592937e-05
8.91617820707495e-06
3.27265619663741e-05
3.70526589576945e-05
1.39705912091391e-05
5.06500966460606e-05
3.25928807884274e-05
2.33546759472623e-05
2.72753014095081e-05
3.85691527199206e-06
2.93710528988752e-05
1.55371408118817e-06
4.94258360264765e-05
1.44540994822082e-05
9.00057475834136e-06
3.47638385387999e-05
4.13027539468167e-05
3.95767059841072e-05
4.36277675738701e-05
4.59734048997686e-05
-9.5616258765012e-06
1.61465792006253e-06
4.11414173144525e-05
2.80891325697426e-05
3.15509812500904e-06
3.07353400421457e-05
-6.82197283274289e-07
2.85675174796943e-05
1.16138840675385e-05
2.93736567626686e-05
6.1341768263131e-06
5.15458343384745e-05
3.0793172289325e-05
2.01272165638125e-05
3.40755867464199e-05
4.47702313763436e-05
5.55664293076258e-05
2.43559938245572e-05
2.70246403161634e-05
3.03072540123949e-05
4.043626632623e-05
1.07822925839821e-05
1.10212648657331e-05
1.74286500766142e-05
4.36002164661764e-05
4.24555222974963e-05
4.71740966457678e-05
4.14022086218959e-05
3.80556530453788e-05
7.71732063861898e-06
1.8455390714509e-05
4.72890728420887e-05
5.51898232122942e-05
2.41957792281281e-05
4.21684533578945e-05
1.90593407487174e-05
3.77076782648372e-05
3.58410309818411e-05
2.30367101280205e-05
3.1866569541635e-05
3.66819329469656e-05
5.94623146669235e-05
5.07711147187854e-05
2.50465300949044e-05
5.72154592697267e-05
3.5385358434773e-05
5.73066262915211e-06
4.34372859043974e-05
4.13697276983007e-05
1.39388712060204e-05
4.14033133790456e-05
2.17431972402671e-05
2.38500136111518e-06
3.656890450677e-05
2.99639306495639e-05
2.02182925750315e-06
3.85737328466582e-05
6.41986529686297e-06
4.22935305370903e-05
5.7546619417289e-05
3.14791840021018e-05
1.23960964805831e-05
3.56295926307477e-05
3.60959117417843e-05
6.01163068707836e-05
7.0099370254335e-06
4.57674019033447e-05
5.15031495868333e-06
2.0633346281371e-05
1.70584563384901e-05
2.56597435166053e-05
3.90722244933063e-05
4.34662256985731e-05
5.71872488673967e-06
2.77566289758493e-06
2.53135115141638e-05
4.58208626518195e-05
2.82707121947608e-05
4.44877904558605e-05
2.62040193696225e-05
4.97301708775081e-05
5.06366831856346e-05
4.14177216137639e-05
3.37010613380122e-05
3.5148779050233e-05
4.36488713695188e-05
2.00278336749141e-05
7.05706831654892e-05
3.2074722973613e-05
2.49296424912567e-05
3.42166330399429e-05
3.2370279712205e-05
1.56195451737145e-05
5.11748869156162e-05
3.24996311324502e-05
8.64826697619673e-06
4.93372134554067e-05
3.62831028996093e-05
2.3195946694334e-05
-1.50159406169853e-05
5.3647800533867e-07
2.15038827951653e-05
5.80543530314112e-05
1.05320208249963e-05
3.24416624335563e-05
9.63787509942315e-06
-2.16270023434479e-05
2.21078782701872e-05
1.58445632469519e-05
3.21459504589548e-05
2.77061652903003e-05
2.64183447235567e-05
2.32607492713907e-05
4.14604691923937e-05
7.70151406532178e-06
2.82107595102999e-05
1.97595173801519e-05
1.68601345223467e-05
2.58912573458525e-05
-1.45509918160841e-06
1.84232277900577e-05
3.13305263736251e-05
3.06964931767501e-05
4.06055541081622e-05
1.59004820146111e-05
3.56457944260586e-05
2.40260425330013e-05
3.94453338039235e-05
4.67273897459735e-05
2.97118917842032e-05
4.47465660868969e-05
2.6544933125527e-05
4.05574473567587e-05
6.14052367740958e-05
4.35729978671489e-05
4.06057588669443e-05
8.66337889921664e-06
4.74414583045001e-05
1.92067829221641e-05
5.32504499459707e-05
2.12320189905524e-05
4.4346969221553e-05
3.67853959834427e-05
4.24043545845815e-05
3.6201897227798e-05
4.29559886042724e-05
3.16793931332213e-05
3.22435603388016e-05
4.36686104389093e-05
1.71919780684132e-05
2.77443581910281e-05
3.57884043663034e-05
2.40807427237745e-05
1.90503662298682e-05
4.52493676365221e-05
3.04029439269926e-05
3.35961622687796e-05
-9.2699786490161e-06
6.13134764119623e-05
1.39446565721964e-05
2.40263017021988e-05
7.30347761664104e-05
2.21644863653282e-05
6.59151270496505e-05
-3.64925230675162e-06
1.57707745387839e-05
3.7376186656864e-05
2.84363950860181e-06
-6.37532855999658e-06
4.2408347646923e-05
1.29061250747168e-05
5.71304124048116e-05
-2.66188525055647e-06
1.035298925368e-05
-5.49482995055465e-06
2.24512461725792e-05
4.21449060385894e-05
4.71261516080181e-05
3.85304829093581e-05
2.08097899969993e-05
-1.8386816162873e-06
3.77954310809995e-05
5.01970042480035e-06
1.20914107980812e-05
5.22015228635067e-05
3.51846520086715e-05
1.79631143048812e-05
3.77946000341661e-05
5.36035060975964e-05
4.03948045832503e-05
4.6341517001324e-05
3.62157640564251e-05
2.10727959291097e-05
3.48031290299047e-05
5.40063419685636e-05
2.91421219737283e-05
8.68531102223574e-06
4.55305018405713e-05
1.52050126978794e-05
1.8698136561649e-05
1.3966494852715e-05
4.49950806108639e-05
4.18781853850349e-05
2.41388895254097e-05
1.62356701225906e-05
5.54384373184827e-06
2.33149979123978e-05
6.18727580679512e-05
3.75833066797994e-05
2.15047812560017e-05
3.60844282325799e-05
1.776548292103e-05
2.38105577242758e-05
2.34703387991549e-06
9.3920322050181e-06
3.80251983855733e-05
2.85948392676722e-05
4.38741079940249e-05
-2.04581951186722e-05
1.63208404240284e-05
1.5744787346216e-05
2.00589571669549e-05
4.27533739650865e-05
3.5590884536522e-05
1.99389016145375e-06
2.71183317397251e-05
4.50738450442917e-05
1.88123691270718e-05
4.1243781928574e-05
2.11513912443339e-05
4.30673426220068e-05
4.36206681992934e-05
1.6955393989438e-05
1.42715252416369e-05
3.5363822655658e-05
5.603831793218e-05
3.29848493816865e-05
2.55952638761216e-05
4.11092000649066e-05
3.40476359778123e-05
2.01049965881177e-05
3.35828850864264e-05
4.80285322155521e-05
2.0702382585658e-05
5.92734748590501e-05
1.73979738577073e-05
1.33772229573667e-05
3.26836600533286e-05
4.74139282849109e-05
1.86020963282694e-05
2.22124451068429e-05
1.35514628773004e-05
3.95078810986846e-05
1.23062647174811e-05
1.07112864673629e-05
2.18499640454614e-05
3.81005154791726e-05
2.0720214054834e-05
1.37047119454376e-05
2.27370892946491e-05
4.16424252507958e-05
3.31858278344502e-05
6.36531021108471e-06
7.46315569819294e-06
5.0057837818251e-05
4.93014370618128e-05
2.6553080177754e-05
3.94677462118497e-05
4.07799652462917e-05
-5.27362135265743e-06
5.63888925121013e-05
1.82612275546393e-05
3.04806664852945e-05
1.462578507848e-05
-7.8124747904608e-06
4.03509354335748e-05
3.46364600603713e-05
1.42585368160472e-05
2.64295035197424e-05
2.95635636375834e-05
5.33854008435926e-05
1.7276938126528e-05
3.06586648760388e-05
8.21956487471631e-06
-1.44624756288569e-05
-2.4666754478433e-06
1.18860711421366e-05
6.07633279821775e-05
2.97371838780999e-05
3.71650083511817e-05
2.14505346365369e-05
3.61670302347724e-05
4.78150650868176e-05
4.4341832589368e-05
-2.162698955657e-05
-2.17538245045131e-06
3.9403880187455e-05
2.91168181868094e-05
1.99247248186582e-05
2.57960158443673e-05
2.5793016869075e-05
2.10137226333021e-06
4.62197219133565e-05
6.80428933557145e-05
5.49589761135995e-05
1.82752308701243e-05
5.7349635564783e-05
4.48534001209323e-05
3.04045536262752e-05
5.80212868292739e-05
1.37468511880312e-05
2.67191826512264e-05
7.94892376251152e-05
3.398040398852e-05
6.24132829620825e-06
-4.60135884192136e-06
2.61139365761132e-07
1.61390891066307e-05
2.28157124428126e-05
3.12220872748151e-05
2.06531053876513e-05
1.46102553061665e-05
3.13308309434576e-05
6.48883958566992e-06
6.40867680163092e-05
3.97338280065028e-06
1.42258397069492e-05
2.08244107770427e-05
6.29103125755278e-05
2.82188669774624e-06
1.80460404712901e-05
2.65103548487124e-05
1.51200273498445e-05
2.55695580672787e-05
1.23570392765639e-05
2.9205264985524e-05
-1.67192916608489e-06
5.49739560590792e-05
5.82321291032338e-05
2.33894956605739e-05
2.82083785413353e-05
3.62491958966119e-05
3.06881531416643e-05
1.29463708471044e-05
3.24124421292119e-05
1.49575227371432e-05
3.4969237602078e-05
3.36114115474749e-05
5.29788897532138e-05
2.42188065271622e-05
7.0247085421586e-05
6.16140933152679e-06
4.19227027708056e-05
4.02848059927739e-05
2.3354607326854e-05
2.36459616463172e-05
6.28606662736787e-05
1.1737533685537e-05
4.69433943915431e-05
5.60275216381273e-05
4.45273686091863e-05
-2.58310323421428e-05
3.93792189961838e-05
3.20853748345528e-05
1.85285905144468e-05
4.613275670713e-05
2.2755915628745e-05
-3.37118578112554e-05
5.10972008381584e-06
4.24157251058113e-05
6.73876706206209e-05
3.48137455389953e-05
3.25035004996061e-05
3.02985110639466e-05
4.74826841815208e-05
3.31642564646076e-05
4.66755243456343e-05
4.51608018070246e-05
2.43337404530058e-05
3.61512409308052e-05
2.78766108955027e-05
5.44347426674557e-05
3.1017242488029e-05
5.06915358116268e-05
-2.6448045065752e-06
2.88256354739672e-05
2.59791166701154e-05
2.01149494544297e-05
7.2263813097456e-06
5.99534067316075e-05
5.40185893832583e-05
1.02297969285955e-05
8.65709369631907e-06
4.73813516479579e-05
6.59009653047711e-06
3.87241490891694e-05
-1.23897752534745e-06
4.81101332847249e-06
4.15174499977365e-05
3.31732563376453e-05
2.68695658554112e-05
3.24601290908176e-05
4.74974268823897e-05
3.62923708541569e-05
2.99632601539121e-05
6.05785279299318e-07
1.47753319181372e-05
-1.98783674080495e-05
3.87834829298807e-05
4.27188063369581e-05
2.29769891860215e-05
3.93661475754579e-05
5.93370271072778e-06
3.21336540477363e-05
4.0278090893568e-05
2.61064954381365e-05
1.00477083065916e-05
1.88810126480255e-05
4.83168943122912e-05
3.37911335422788e-05
1.11394697134811e-05
3.06296901604477e-05
3.63419181831308e-05
6.78158204930185e-05
5.90405307480967e-05
1.78577865927626e-05
1.60168920576387e-05
4.60397603312228e-05
5.80739529536638e-05
4.24594038888251e-05
-6.78787272638655e-06
4.79260239408691e-05
2.60349030534738e-05
2.2834173651781e-05
6.6030326852697e-05
3.45643277766747e-05
7.93300827532657e-06
4.45789497402947e-06
2.38031308362842e-05
2.73722392045023e-05
2.58489498538451e-05
2.21978860909948e-05
8.05931259476576e-06
-4.41917445634892e-06
3.17910870692777e-05
1.7348174200108e-05
3.70806319532172e-05
3.31531729832792e-05
2.07284622858839e-05
1.41559966674426e-05
3.98695727081487e-05
5.21886333370916e-05
2.80824133079499e-05
-1.99178695464028e-05
5.88586918825177e-05
2.0405367107569e-05
4.64263992022963e-05
4.36092806830766e-05
3.37852059181603e-05
2.68539561774769e-05
3.79618674980528e-05
4.05538977649565e-05
5.19242539836396e-05
3.37993360987958e-05
6.16755335639171e-05
3.05404099340971e-05
6.81063707640518e-05
2.43544975253781e-05
4.22941767967148e-05
4.17659035393117e-05
2.55151886924757e-05
8.61949725632569e-05
6.7060814237969e-06
5.35795313943418e-05
8.28464112165545e-06
8.84364970828048e-06
4.21426662605467e-05
6.2830351011049e-05
4.00159295416819e-05
4.62689267892373e-05
4.15515546175885e-05
1.61663241152446e-05
2.06020572699993e-05
3.41408401230025e-05
2.56255547837624e-06
3.35990475432317e-05
1.3582039157866e-05
-1.75264524816004e-06
2.69256937124454e-05
2.10162020621245e-05
2.02103719302713e-05
2.2105719283461e-05
1.63578741604098e-05
1.06626681592236e-05
2.38660332329787e-05
5.3678126313212e-05
5.1818124875962e-05
3.90289614961364e-05
2.39864962791027e-05
2.7264816570095e-05
1.75593302155581e-05
3.03574416650953e-05
2.89029990180162e-05
4.61138956173314e-05
2.15185216161847e-05
2.48204985825555e-05
3.51240125968128e-05
6.52790910233422e-05
6.59223003688478e-05
3.02035311050159e-05
2.96240972250533e-05
6.4483400605275e-05
2.89915725439435e-05
3.94436279942707e-05
4.58848400668919e-05
3.56066633958402e-05
2.33534308760543e-05
1.26230153916285e-05
2.13772346611286e-05
6.01763037330414e-05
1.73804269376969e-05
2.83948773441665e-05
3.19274640861681e-05
3.35794593186074e-05
5.13028065527e-05
4.78834053271396e-05
3.87592052071134e-05
2.98863106861854e-05
5.67135704149416e-05
5.64698799985821e-05
2.5571844567737e-05
5.66989516220321e-05
2.68153205066999e-05
-2.52817610925018e-06
8.42004358462554e-06
1.14222808677251e-05
4.75507165171799e-05
2.22993656584439e-05
3.82415539815184e-05
3.40395379314635e-05
5.02360817214416e-05
5.72416895834297e-05
3.75596691452391e-05
2.15029432190061e-05
3.9399994526067e-05
3.36156243226937e-05
-2.08670440487553e-06
5.0234604415717e-06
7.10115944338354e-05
3.23392193324548e-05
2.90645980118266e-05
4.2848569869258e-05
5.0775909608098e-05
8.3196578882639e-06
6.26681631850378e-05
1.85496678003331e-05
3.69077922244004e-05
6.93681413768233e-05
6.46718281134291e-05
3.72582092291771e-05
3.0085311115463e-05
2.87247577362353e-05
1.24282398797721e-05
3.83553363830435e-06
3.1355885092369e-05
4.893405784903e-05
2.66583949242508e-05
2.04566989587717e-05
2.40584276515736e-05
3.16046376912612e-05
4.03542659011514e-05
2.62742696950634e-05
2.45336821610288e-05
1.86738856723821e-05
2.22466141563656e-05
6.14032419654774e-06
3.56236398123033e-05
2.21112597221456e-05
3.57656214134139e-05
3.61356953781838e-05
2.8618416443453e-05
2.8625970772005e-05
2.61029446660076e-05
1.25016662077651e-05
4.33805067317595e-05
1.69521242575927e-05
3.03454340533569e-05
6.4422758069222e-06
-2.49359383834785e-06
4.06770769499108e-06
4.79525363677958e-05
2.10611291452709e-05
4.40032273909575e-05
1.91226149532239e-05
4.16553235160177e-05
3.13858993629645e-05
3.17837056432053e-05
4.05784591674251e-05
1.26710116686164e-05
1.94462478664316e-05
2.012358351862e-05
-4.91145262942272e-07
1.61311379340034e-05
1.82718535838526e-05
3.47031935589137e-05
3.16567343067731e-06
3.98116581911704e-05
3.67047879639434e-05
-7.2669166516629e-06
2.45747598431501e-05
1.36938032196471e-05
3.08202903990709e-05
3.82335999599704e-05
5.14291220900446e-06
3.3998701776863e-05
1.82731873184585e-05
1.88998579817385e-05
5.94739729498486e-05
2.49427185178449e-05
3.25750778084578e-05
3.53034345227679e-05
3.50940138130054e-05
3.05581739377189e-06
3.62151444120348e-05
2.37189668074598e-05
9.84474239497832e-06
2.71866651050695e-05
4.89796886179527e-05
3.12583642028559e-05
4.52556140551838e-06
4.57106113028679e-05
3.8692620639029e-05
5.04258134427711e-07
5.55779670290121e-05
3.77296745001967e-05
-1.45302980068841e-06
5.71295058028019e-06
3.72606569647513e-05
1.96965762503312e-05
4.18498985964059e-05
2.34200846450956e-05
1.73548489750724e-05
1.37159952188841e-05
2.80655236585386e-05
2.48547961056891e-05
1.61727206708701e-05
3.20332147797444e-05
2.09363752151836e-05
-9.12717406146503e-07
4.61169713923147e-05
2.69112482444628e-06
1.23566503849581e-05
3.13111862321914e-05
1.73401277392205e-05
5.09246597314348e-05
4.55163342199133e-05
3.87244134022234e-05
3.67620892422721e-05
3.08946399824404e-05
2.49344094707372e-05
4.45908717685952e-05
5.69008224870214e-05
3.92115978473398e-05
3.08721957624768e-05
4.60132945363851e-05
4.42297842411586e-05
2.45566607126029e-05
8.12709946274837e-05
1.9664966750587e-05
3.1523675988628e-05
1.90038757575487e-05
3.78815988184229e-05
4.41846096565222e-05
3.73196270531714e-05
3.85365327077313e-05
2.96875999150798e-05
4.075082168109e-05
5.47455009140305e-05
5.92387797787433e-05
3.48701333825753e-05
-3.46295774619336e-06
6.17127045904639e-05
3.41953992294128e-05
-1.06007017913058e-05
3.45959856983073e-05
3.76308208264986e-05
4.79488532198586e-05
3.39337097438528e-05
2.23770038698853e-05
3.16531498010153e-05
2.20646249375331e-05
2.2240026960645e-05
6.65758761039495e-05
4.04627702026196e-05
1.25081384641393e-05
1.94025177645948e-05
1.29417247000552e-05
6.75655368994977e-05
1.07727175296152e-05
5.65007944043389e-06
4.47164045286475e-05
3.21483271421082e-05
1.51352268741976e-05
1.04239047291126e-05
5.47040395372548e-05
1.22566110817431e-05
2.80138185686842e-05
2.18022158309516e-05
7.94382725526311e-06
2.79106144332297e-05
3.52593514726121e-05
3.89882487154802e-05
2.35809630586781e-05
3.68485593180569e-05
4.08805809573911e-05
3.76790314219228e-05
1.56526629163083e-05
2.09044480868286e-05
2.99164692990761e-05
-1.17003053482597e-06
2.65882573079419e-05
5.95433928267498e-05
7.14273627313634e-05
1.67879038127653e-05
4.14175072317513e-05
5.05643069186258e-05
6.49291581306276e-06
1.22027666373476e-05
1.05616154119643e-05
4.33989756686848e-05
4.97067978916569e-05
4.18228558629265e-05
2.26013153005623e-05
1.19484323167275e-05
8.37925895135616e-06
4.98198375796183e-05
5.47710069635702e-06
5.23789211269439e-05
1.91424790039642e-05
4.67357174910622e-05
2.47631263500213e-05
1.853429205209e-05
-3.65044799024382e-06
1.0064944298676e-05
2.83386054784105e-05
7.93606027529942e-06
2.63899574882949e-05
3.25737673016769e-05
1.70958481887236e-05
3.43564218259537e-05
3.99003096829774e-05
4.04136598833527e-05
5.00787818178508e-05
-2.12172865823666e-06
3.7765865222869e-05
2.72069063597518e-05
1.39762992885323e-05
1.51937372865401e-05
1.71498072587872e-05
1.87846172224503e-05
4.04115332447181e-05
2.20459576034678e-05
9.99587235426709e-06
1.94255609700591e-05
4.74004836977968e-05
9.77335639626054e-06
2.27657262686266e-05
2.4298616734399e-05
3.93758178243379e-05
5.87081560066279e-05
5.29674590822058e-05
1.93033989535991e-05
1.18088879822784e-05
3.43656191033866e-05
1.57707934298295e-05
5.17199019549852e-05
2.96857613678187e-05
5.47136092057894e-05
-5.96740294171792e-06
2.21919669260183e-06
3.12933608615671e-05
2.71714115886511e-05
4.06654269584962e-05
3.56386861154363e-05
3.98562491187536e-05
-3.72248006618567e-08
3.78549655093302e-05
3.81675544441005e-05
1.18737129001046e-05
1.35393796962507e-05
4.38581075721279e-05
2.3402470225189e-05
3.51053080862923e-05
1.11411823070205e-05
2.00848164905266e-05
3.62619881151593e-05
5.18044731892798e-05
9.56045282518672e-06
3.41775895027161e-05
1.56201333085618e-05
3.1917175183786e-05
3.42857840898878e-05
3.96515586205177e-05
1.49691988584703e-05
4.14704978327124e-05
1.56803126456685e-05
2.00170434104534e-05
2.56879718357516e-05
3.76851164904561e-05
4.74096403568904e-05
5.95530841599884e-05
6.17364356354768e-05
5.15954661803434e-05
4.14693964476046e-05
5.03757625739189e-05
6.95116419232896e-05
4.22293384273807e-05
2.06457617692681e-05
4.32257025779448e-05
4.11345428445003e-05
5.01842836353039e-05
5.04222668340854e-05
2.99639141039759e-05
3.13073117556337e-05
5.00578534603048e-05
2.89392275629815e-05
8.02422982948624e-06
3.68594721583396e-05
4.53736644538189e-05
2.38501664785397e-05
5.265239209957e-05
2.37208520304994e-05
4.39069711846064e-05
4.36473645695292e-05
1.34145269885795e-05
-2.79930950852123e-06
4.34241831500605e-05
1.23324893575957e-05
1.74732426730434e-05
2.20820300975848e-05
6.48948358254348e-07
3.20921445916821e-05
1.70316966728663e-05
2.94334227493535e-05
-3.07561900357836e-06
5.9953504460826e-05
1.18621166524231e-05
3.11571747624597e-05
2.21596340744145e-05
3.89969130428663e-06
4.47680895908872e-05
-3.7028347667185e-06
1.46438927104636e-05
-3.07040680357771e-06
5.14311395795032e-05
2.5235430124888e-05
1.38461606034971e-05
2.7642936145059e-05
2.09372313514282e-05
1.97083797527463e-05
1.80250577644909e-05
2.54538969808138e-05
6.07231178250039e-05
1.444225059269e-05
3.2379020297462e-05
3.51960873580814e-05
3.47029165321317e-05
2.32232166109478e-05
2.64230529548828e-05
3.73029075242384e-05
4.50611179413002e-05
5.40639047700645e-05
8.92769778359264e-06
3.59743062913188e-05
4.98860620970171e-05
2.35557003871542e-05
2.55590236965813e-05
2.759148273971e-05
3.41836562033663e-05
2.71954724387043e-07
1.78222812511555e-05
4.9167792729777e-05
3.45698771919802e-05
3.98823653766522e-05
5.03865588873042e-05
2.60914270527707e-05
1.3533036190363e-05
5.8505182533033e-05
2.25009243384481e-05
1.56434885034706e-05
2.18734392704117e-05
1.80968386004002e-05
4.82808987924612e-05
2.71811583453005e-05
4.17416328672328e-05
-2.70759984933395e-05
3.69648341432309e-05
2.33368861626744e-05
7.81053341764591e-06
3.95185439244556e-05
3.35805946792507e-05
8.03605958691668e-06
1.792986126432e-06
3.07984309349041e-05
1.50617511276123e-05
5.21652856419006e-06
1.4741419614335e-05
2.78582123944382e-05
4.43925673643571e-05
-3.27908869134981e-06
2.60717517407536e-05
3.65989434522428e-05
3.59532715469374e-05
3.05015928523842e-05
7.69849125424645e-06
6.58727529924608e-05
-1.06489936789093e-05
-8.7029770147193e-07
5.88447160160023e-05
3.51282097846772e-05
4.54749870035694e-05
2.87329404716452e-05
6.53940653507349e-05
6.23246365717081e-05
4.02146197410173e-05
3.80268341822715e-05
4.10508863270289e-05
3.66758536962071e-05
5.90945555997666e-05
4.21701434174753e-05
4.60803156237778e-05
4.83900976499562e-05
5.67393604114831e-05
3.63321111240148e-05
4.3898071106261e-05
4.18910388959572e-05
3.21091357921799e-05
9.13524590631441e-06
3.39370453915665e-05
2.76491934352659e-05
2.60504569496529e-05
3.55700787568764e-05
2.90251116103013e-05
3.49055137628913e-05
4.85021994746136e-05
1.97881053743138e-05
5.97195533976459e-06
5.36280834958496e-06
8.01225715237907e-07
1.51020702310609e-06
1.68226692468761e-05
1.20494196850967e-05
2.81520551178601e-05
3.7988151413242e-05
-7.51593115598102e-06
6.22229496256008e-06
1.36082770587571e-05
1.94015465022603e-05
1.43636593066004e-05
2.24116415807351e-05
3.01520885825819e-05
3.94218199957518e-05
2.61824983656985e-05
5.03360830306845e-06
4.47070192138397e-05
6.05428015454918e-05
6.48389475069493e-05
4.70124506066375e-05
2.52718766755505e-05
-3.32466231755834e-06
3.42279749645694e-05
6.15170443788796e-05
4.02844101060126e-05
2.48559361276861e-05
1.13634804264103e-05
2.66212354370677e-05
2.09035612508892e-05
2.32890472213503e-05
9.3306109116613e-06
1.06420928457862e-05
-9.13559437804875e-06
5.6006854914189e-05
2.38325641436427e-05
2.5752071294419e-05
2.39431917356877e-05
4.97462337129228e-05
3.66870430821005e-05
5.61154129013885e-05
3.25961912374886e-05
2.84970498160677e-05
2.33721744631178e-05
2.71651870357043e-05
4.24003147135219e-05
6.55221583034912e-05
4.93615533871827e-06
2.02043027849677e-05
2.52707023648019e-05
1.12169436597236e-05
1.44588337789407e-05
3.4304530392421e-05
3.18583552924737e-05
2.6515766789465e-05
6.0609271840429e-05
2.48282695363496e-05
1.64059130891681e-05
-2.1263715704779e-06
3.84335576345823e-05
5.62754595031951e-05
6.25660735154473e-05
1.71176289571847e-05
4.28305209611395e-05
1.64265729307671e-05
6.20357842229682e-06
3.01838864154531e-05
1.80100895841002e-05
4.0768274619459e-05
5.60120271863023e-05
4.55901251693403e-06
4.02455574926053e-05
5.87863554842128e-05
3.09206126428318e-05
8.693703884449e-05
5.26785540496437e-05
3.32937013343601e-05
4.55686251676008e-05
6.19435355986553e-06
2.7325590212095e-05
4.97917941665944e-05
3.47691378622774e-05
5.4892974824381e-08
2.22335142879549e-05
3.65175217452624e-05
3.11840093202945e-05
3.10968943669157e-05
1.17934263393595e-05
4.11020536260009e-05
2.56291088832323e-05
5.21409425925888e-05
3.43058883867769e-05
-4.48299360591017e-06
6.01346050191684e-05
1.05009069268718e-05
3.28318801341951e-06
4.37240531380059e-05
2.70429175682524e-05
2.69170031019934e-05
1.05547459415314e-05
5.66224232688062e-05
6.46494190125583e-05
3.27287769263602e-05
2.55333260991588e-06
1.40127365355634e-05
2.12368571509985e-05
4.29934083430364e-05
1.00455330508389e-05
5.01794887967089e-05
4.33928559165219e-05
4.9953105262536e-05
1.34523256622615e-05
4.44017567154429e-05
3.55005817234938e-05
2.53900133405693e-05
3.12402003338195e-05
3.4016657965862e-05
1.95058232184242e-05
4.87601840675753e-05
2.72604000453742e-05
6.02279016170846e-05
2.85480753695188e-05
2.14434799327671e-05
4.34264268001689e-05
8.26027517305654e-06
2.2931880104064e-05
-1.8749693819678e-06
2.87694157962322e-05
2.03669845734144e-05
3.36334745079019e-05
1.91209441236875e-05
6.33651045538361e-05
4.02941283156467e-05
5.0233191174801e-05
1.60893327553143e-05
5.28413701775329e-05
-2.63982189308249e-05
4.05105655803683e-05
5.00969363180637e-05
3.17249200433904e-05
1.10227920121872e-05
3.08706775731323e-05
4.89669816067221e-05
1.71777209627884e-05
4.84713079050356e-05
1.59167059439729e-05
2.97516423408072e-05
5.33173639899763e-05
7.71064978994938e-05
1.93860806240238e-05
5.03826409635381e-05
3.51410271676446e-05
1.32809065029911e-05
4.87234229377942e-05
2.60557973981923e-05
5.49303232066094e-05
3.28297004557053e-06
3.38561727588742e-05
4.0341759715167e-05
3.84143868485308e-05
2.68489480662517e-05
5.13480389693059e-05
4.28491823366332e-05
1.41074534919728e-05
6.12934175502912e-05
7.75709444443876e-05
4.35442220875299e-05
2.91604629539896e-05
5.55001436897505e-05
5.09186525241183e-05
3.67781056075618e-05
4.86754065135812e-05
3.92468621342695e-05
1.2203648764335e-05
3.3054324841204e-05
3.28772374597108e-05
4.33740583128775e-05
2.54628395719472e-05
1.87798413997574e-05
4.20539357734108e-05
-1.33089178453775e-05
2.14156678415327e-07
3.03528918295211e-06
-8.00343931451434e-06
-1.20579374979654e-05
7.20162105980786e-05
4.87062255864685e-05
1.01879731473137e-05
8.46207571143186e-06
9.61701159523558e-06
1.43494138182623e-05
2.51570516263368e-05
2.52058705025081e-05
3.62675902897845e-05
4.2429276840279e-05
-8.65525896038627e-06
4.33848599935194e-05
2.13683230424128e-05
7.90315475027883e-06
6.13064907620535e-06
5.20627972110603e-06
3.45970482905431e-05
3.45073931118775e-05
2.70232305820179e-05
2.49505838523714e-05
3.37341052377485e-05
5.11546192115034e-05
1.17549607992658e-05
2.09878115544002e-05
4.44925384178596e-05
4.36517878733311e-05
4.45186994699664e-05
3.36081060371206e-05
2.21039124261617e-05
6.73823214204562e-05
3.57939786549198e-05
3.17645808267735e-05
1.41495142938268e-05
5.13360681845692e-05
2.50454773273022e-05
3.466994583195e-05
3.97107754785435e-05
2.96421990699473e-05
2.88082942664727e-05
2.24061016876085e-05
2.0725896702918e-05
3.4800369180843e-05
1.86191039459204e-05
1.14547731058645e-05
5.8921303954906e-05
2.12727050325039e-05
2.1978680941824e-05
-2.40246620211874e-06
-1.48202663711637e-05
5.86241068201819e-05
3.74064877109619e-05
3.63045172185917e-05
-1.54667554421885e-06
3.88181692774966e-05
4.51135756955448e-05
3.88912525572244e-05
1.20529676100966e-05
6.2547130680791e-05
3.6986591370048e-05
2.43468265270965e-05
1.86643163409344e-05
1.69901997550554e-05
3.00563925265772e-05
3.77984248465001e-05
3.69247691107806e-05
4.15218245188999e-05
2.37211535224114e-05
3.80958445990878e-05
2.4545630762547e-05
8.69258540211474e-06
2.30499711817316e-05
2.38818496128831e-05
2.09906789719989e-05
3.39194111712196e-05
3.18033393034128e-05
5.44126488779824e-06
3.0331512334893e-05
2.33236834092397e-05
2.34426394794917e-05
3.22070664178023e-05
4.64841663464151e-05
5.68909000114871e-05
2.82568211856303e-05
5.15204319626155e-05
-6.37081020667603e-07
2.13950673513443e-05
3.01792987139954e-05
1.19965601585654e-05
1.87262670920172e-05
4.33506068364976e-05
-1.69712407967192e-06
-9.32481150305264e-06
3.77113156703269e-05
2.27613356988702e-05
-1.23385621733924e-05
2.30639598539127e-05
7.51967112901749e-07
2.43706582337708e-05
3.78597386333457e-05
8.5044922414758e-06
3.6176413616108e-05
5.04446744798608e-05
2.08811163418262e-05
3.41306524482667e-05
1.41040906658887e-05
2.23783967221169e-05
2.3200697797008e-05
4.54917973253835e-05
1.57399302291925e-05
1.9699842813728e-05
2.53590303185211e-05
3.91164486646177e-05
2.46737007806151e-05
3.89454863524619e-05
2.42395122952302e-05
1.9877170415587e-05
6.55938492289571e-05
5.95227719943016e-06
5.03408540265592e-05
5.17255697212864e-05
2.42994027100324e-05
4.07889293387673e-05
3.18396797251248e-05
3.31889792150959e-05
2.60808569631539e-05
3.18378366625742e-05
3.16856369197345e-05
4.1989247554666e-05
3.27685420091459e-05
7.49558276217329e-05
2.40033033047841e-05
3.11774732061516e-05
3.37548338459805e-05
3.13147506569624e-05
3.23398928418031e-05
1.25233107637459e-05
3.69981094876567e-05
1.35546085929326e-05
3.02616248148131e-05
3.66531872751936e-06
6.73616615044328e-06
1.43188779006322e-05
1.50684639997653e-05
3.24858583429166e-05
1.98927464190622e-05
2.39223481984032e-06
5.4745978804517e-05
-2.75757266862253e-05
8.65077332675823e-06
1.7386950080167e-05
8.90824014032526e-06
3.79780078087052e-05
3.5118047977716e-05
4.14311609136175e-05
7.28795938002122e-06
5.37903521585201e-05
2.69423433172838e-05
2.95626355953069e-05
5.44990534938646e-05
4.04582041326853e-06
4.43349542371238e-05
5.06499429276536e-05
1.79729307082598e-05
7.03441614694771e-06
5.55936299469533e-05
3.18892015512455e-05
5.2323735390713e-05
5.27547552203665e-06
6.62771541727676e-05
2.35875607632487e-05
5.08209113076673e-05
5.90552880602588e-05
1.71559804845556e-05
-6.69777813673465e-06
4.72153713137456e-05
6.40560825865893e-05
4.17818320422041e-05
3.19005439856889e-05
1.81493229999396e-05
2.37476092829777e-05
4.13001079936684e-05
4.60886535976587e-05
5.13516261225427e-05
7.07096607795243e-05
3.60822110015613e-05
5.74786144381569e-05
3.76821378330991e-05
2.8707452598482e-05
1.79268607662086e-05
2.42717275015541e-05
4.45266097701429e-05
1.70724169251849e-05
2.69105788779406e-05
2.80665838180136e-05
8.28300694786835e-06
1.02858828151832e-05
3.81132931085076e-05
-2.19260030637061e-06
3.0766064559429e-05
1.87059458065643e-05
2.23443015069627e-05
5.33554232871311e-07
1.69531603459167e-05
-3.88599300325996e-07
1.70364892866717e-05
4.76590779559831e-05
3.08386234179544e-05
1.71803912542308e-05
-7.34914175031681e-07
1.84197722464254e-05
2.66297551627431e-05
3.48420390726931e-05
4.33357226083717e-05
2.60115726304726e-05
1.64422976449757e-05
4.2667525947674e-05
2.90188043740412e-05
4.44269198393918e-05
5.47770645915791e-05
3.53819981380716e-05
5.01082239829242e-05
4.91316007046544e-05
5.05669198582579e-05
3.6280257944724e-05
3.82055738058668e-05
3.73458290110463e-05
3.51993802923456e-05
1.89840986653611e-05
4.76220375173634e-05
5.12016667357124e-05
4.08875833869488e-05
4.11055781952338e-05
5.62380960832449e-05
3.03402302931769e-05
5.44498242672208e-06
2.52675600095032e-05
4.50513454498208e-05
1.1281094681255e-05
1.98223617006081e-05
2.76399560441105e-05
2.35138919035933e-05
2.21260406805318e-06
7.28103128966873e-06
-2.4914637086245e-06
7.31846667372038e-06
4.60129935591652e-05
-1.74473671402836e-05
1.00866576702223e-05
2.28472680846174e-05
-9.52386329663895e-07
3.65368296392747e-05
4.37489039456757e-05
3.42484394283745e-05
4.23265518600268e-05
2.59682873701921e-05
-5.29184981590444e-06
3.1907448591668e-05
1.84348612577233e-05
3.59161207991709e-05
4.7888287140754e-05
2.22750459767503e-05
5.26738072637749e-05
2.20458210491129e-05
2.39018965127229e-05
2.39949504637503e-05
4.72657505364135e-05
5.24866914570944e-05
3.88843412222262e-05
2.34201897975111e-05
4.58032340658612e-05
4.14580217909993e-05
1.89830871920819e-05
2.67263210577028e-05
3.41895239064988e-05
6.88774356210352e-05
3.29690654200703e-05
7.55891953913411e-05
6.26262904456105e-05
4.06850551465157e-05
4.73351853567443e-05
2.95642758439551e-05
6.01256218764428e-05
3.76577653752595e-05
8.14001835929604e-06
3.01647516763346e-05
4.03162862443114e-06
1.54723096759284e-05
2.46086778641844e-05
2.93706908480657e-06
2.2612760060897e-06
4.53326871136004e-05
1.64798429436881e-05
3.23680876865575e-05
2.95773891300096e-05
5.26468520869179e-05
2.2244930907133e-05
3.07290017295322e-05
3.70017720378475e-05
2.741121622238e-05
2.94310507026233e-05
-5.34118079645551e-07
7.07141757280024e-05
1.50295288517201e-05
3.55232405111437e-05
4.20277430477833e-05
3.09594573153938e-05
2.30044300175182e-05
5.3923629277232e-06
2.22686013156334e-05
4.86373050981677e-05
2.29221274428517e-06
1.58218660902168e-05
5.96754352802541e-05
5.74129062031936e-06
2.84643577558707e-05
2.80736983518368e-05
4.10132704079439e-05
1.12057767994116e-05
4.70925962331867e-05
6.65692987411336e-06
-1.00779299205463e-05
2.81126206179292e-05
1.09186138546822e-05
5.78362414460907e-05
2.0916751214443e-05
3.26718246955133e-05
1.76710962405192e-05
4.00203078722527e-05
5.21456434287288e-05
1.52185145686871e-05
4.68574138479421e-05
3.74394394451395e-05
1.80465984848106e-05
3.03776086937103e-05
4.96563909593177e-05
2.05612966803282e-05
3.86083594869637e-05
1.90533997358254e-05
5.94481238555108e-05
4.61151156228919e-05
3.33144724946659e-07
3.67092095188947e-05
2.5861458756368e-05
1.92678004253068e-05
2.98607434738281e-05
1.24542963136969e-05
5.21124119775511e-05
4.0183198838353e-05
1.38885983804363e-05
7.36477444399334e-05
5.70983850499303e-05
3.86382103596296e-05
4.26716930381814e-05
5.84339540434601e-05
2.30397021985647e-06
1.23784533960733e-05
4.4579328994185e-05
9.1014509493822e-06
4.61857475101731e-05
3.56556276866848e-05
5.46771622072241e-05
5.05409212993531e-05
4.04323585368163e-05
3.50723293182155e-05
3.02000132032301e-05
4.5400965403121e-05
1.64088814636184e-05
5.21016230503939e-05
2.59891346855009e-05
-1.5323193862243e-06
-8.34611745408037e-06
2.84201270671146e-05
3.47928401102277e-05
-3.9565489857836e-06
3.00156358034007e-05
4.86207730616574e-05
2.61166986282499e-05
2.45560237208958e-05
2.70010843681867e-05
5.13014770844489e-05
2.35252327575708e-05
1.09163544089445e-05
-1.10191244398888e-05
2.98423676130539e-05
2.48867490036841e-05
1.805919379725e-05
-4.02679721520094e-06
4.74555350896111e-05
3.39409876973523e-05
5.56349117658949e-05
2.88838122678819e-05
1.61769852312081e-05
5.22100257222987e-05
2.72084843497834e-05
2.21341309316094e-05
3.46672341082684e-05
2.54432534492432e-05
4.97417408185594e-05
2.77060166036631e-05
2.6769691171712e-05
5.15503547124644e-05
4.19782402333859e-05
4.51718745962889e-05
2.36964785587944e-05
3.90622895987361e-05
3.83243015456927e-05
2.66694634530989e-05
3.25474092932877e-05
2.71397477438894e-05
1.25753902624794e-05
3.01059952799909e-05
1.60172245314015e-05
3.70405366283858e-05
4.16867171798407e-05
5.41606061535286e-05
3.3491803811916e-06
2.07547414316829e-05
3.24924405120611e-05
2.14492450578011e-05
-1.37341570809429e-06
2.16809230587301e-05
3.41872630199533e-05
2.34654981946595e-05
1.78337719166335e-05
3.55177428878868e-05
1.41972121361024e-05
4.1847073105566e-05
2.97983588680431e-05
4.68483832288779e-05
1.98546130586545e-05
-1.82472752758691e-06
2.50322537261721e-05
2.00143240320882e-05
3.25606508267311e-05
3.36793390309374e-05
3.41095579615754e-05
4.21576672510421e-05
3.74202624088449e-05
4.33703474383379e-05
3.52219189528083e-05
2.38903846644913e-05
3.40092705636959e-05
1.09578518046677e-05
-1.00756102532883e-05
4.05060453825283e-05
5.27980035176268e-05
6.36394087533278e-05
2.09768750786872e-05
3.53242190146204e-05
2.61116971620915e-05
1.4436239125012e-05
4.09145438645669e-05
1.44134088088377e-05
4.29903551271814e-05
4.08435644862409e-05
4.36569308694787e-05
3.846460608033e-05
4.60519809801362e-05
4.63597969361697e-05
3.20417068113878e-05
2.72052784266036e-05
2.73527546317051e-05
2.25289520736444e-05
2.33263538174183e-05
1.0097086451613e-05
2.87573187924487e-05
3.74626300461677e-05
2.43301679326077e-05
2.00889498840045e-05
3.74349697262348e-05
4.09673858701855e-05
2.73559502715522e-05
1.12980891876105e-05
5.35713533364489e-05
4.26283564535611e-05
1.15113202060996e-05
2.9776754845109e-05
1.84687405002146e-05
2.08265749293496e-05
1.50356333046601e-05
2.7879205427401e-05
3.48598271909235e-06
4.75056993224868e-05
2.69479342440502e-05
7.8690652155328e-06
6.43477378663772e-05
2.07423608266904e-05
5.11745406606194e-05
4.66290104057995e-05
2.89983196952202e-05
4.28101001958073e-05
2.64031264014438e-05
3.78493699858331e-05
6.15926622676202e-05
5.43063699053192e-05
3.9504026213231e-05
8.56172205818623e-06
2.22310756516748e-05
1.48352255697926e-05
4.19265250668151e-05
1.96126669741103e-05
5.61286225433117e-05
3.30762386350231e-05
5.08166387834294e-05
3.38889482091921e-05
3.55700719007125e-05
4.16958729095494e-06
3.2862149282738e-05
2.34436130255103e-05
3.81342118071896e-05
8.24649169652557e-06
3.43495503802523e-05
4.47902405925998e-05
5.1969049873489e-06
-3.55792418530098e-06
2.54743376081964e-05
3.00271182958785e-05
2.78388594528468e-05
3.60407955833366e-05
7.6074807498766e-05
3.52541367139918e-05
2.14462483763993e-05
6.07600529103648e-05
5.75732553228387e-05
4.59895161351091e-05
8.79006305189047e-06
4.05886406589157e-05
-4.66971656914246e-06
2.85944850329626e-05
4.04449960514294e-05
2.37975524268982e-06
2.15800711017024e-05
3.4086068524255e-06
4.11560691370254e-05
5.06872473872052e-05
2.76406653868755e-05
3.79921432775493e-05
1.93243807484862e-05
2.44609431163114e-05
2.70095183948616e-05
6.80038225532939e-05
6.78808733859089e-05
5.8400538422673e-05
1.55628043779076e-05
4.78225783688043e-05
4.07924794660494e-05
5.84927875675017e-05
2.48496303843816e-05
4.54683460207927e-05
2.43112218468571e-05
3.56488840643935e-05
1.23163636260035e-05
3.31504333721964e-05
3.54875393080142e-05
3.46050493888049e-06
4.43583227245451e-05
2.81773155636552e-05
4.26218105427239e-05
2.71339744379274e-05
1.16845624258039e-05
4.16090158254075e-05
-6.36766899351305e-06
1.44849569373253e-05
1.4243176500233e-05
2.33530966812552e-05
5.50584973548253e-05
2.83967296105631e-05
-1.35527761147504e-05
1.24665154815705e-05
4.35084716056976e-05
2.33898109129478e-05
1.54950185006545e-05
1.29165472828955e-05
2.96998550560373e-05
3.65108856568166e-05
3.6466029514519e-05
3.96815516158281e-05
3.11129476212585e-05
2.71910694804439e-05
3.69221662842773e-05
2.28740490539153e-05
2.97933082909376e-05
1.84127360758191e-05
4.91406700654202e-05
5.65173759679562e-05
6.04716027700818e-05
1.77716803935495e-05
4.77240811813026e-05
5.76254001629905e-05
2.63714549283517e-05
3.8991620346988e-05
5.65026684187149e-05
1.3471459391205e-05
2.90567254700222e-05
3.17883291003705e-05
3.72144441638293e-05
3.870365764525e-05
2.61189005509585e-05
4.20861854892781e-05
3.3604581649993e-05
2.72333839706285e-05
4.08511976385922e-05
3.65256699801129e-05
3.83974565885446e-05
2.53510902494484e-05
4.07596628722026e-05
2.90686284237586e-05
1.43146969909819e-05
2.16647748031752e-05
1.01405205142614e-06
3.40337636124215e-05
-2.88272638700043e-07
8.96899246472504e-06
3.27787528511306e-05
2.92020739939205e-05
6.14550322964331e-05
4.88174107485646e-05
1.25520281322232e-05
2.46972985511816e-05
-5.96907195459736e-06
4.06414757673797e-06
3.10334343923187e-05
2.6805494484698e-05
1.51781369618346e-05
3.23916598970002e-05
3.00052688002256e-05
3.01716601304942e-05
4.57968745155436e-05
6.49062221375971e-06
3.56772610041083e-05
4.71563149586961e-05
4.71067086078887e-05
1.77175493689019e-05
3.79423335633554e-05
2.3659473686185e-05
4.11958703361881e-05
4.99746393307637e-05
2.47888918863818e-05
4.89309354219797e-05
5.1185144372576e-05
1.60582986290513e-05
4.40682012287912e-05
3.93510579559962e-05
1.60848062021104e-05
3.73525242682401e-05
2.39471569685986e-05
2.52502521677953e-05
2.64178136366646e-05
4.56164536905266e-05
4.31645507027046e-05
2.38486955656048e-05
1.72777791352664e-06
5.7696340310305e-05
2.51314612955678e-05
1.87439982342592e-05
2.32009043996296e-06
-1.33523127800812e-05
4.29052057973256e-05
4.10505264582457e-05
-3.84259013659182e-06
2.67908501076566e-05
5.37867462719234e-06
1.175677514533e-05
3.17848939979294e-05
2.21574147623412e-05
2.50214092950026e-05
4.05488446435713e-05
3.7658558807287e-05
1.42680585068572e-05
2.69361229633275e-05
1.95741360212705e-05
2.9316243103101e-06
5.45975848200683e-06
4.57827045011837e-05
1.84793595368487e-05
2.17016863239532e-05
4.49449562361222e-05
1.32350458336517e-05
1.72847658665552e-05
7.33579358585338e-05
4.88644523124072e-05
1.84426389310515e-05
4.04611700383457e-05
6.14713484248277e-08
4.155283091205e-05
2.02220559449077e-05
7.08054650859715e-05
1.67828526994366e-05
5.62636527811584e-06
3.89952526648871e-05
2.59681000540599e-05
6.96937715500923e-06
2.63310744855765e-05
7.73229356861295e-06
3.38021321110395e-05
2.99663217536164e-05
2.71499560615546e-05
1.77470181229948e-05
2.00866138300382e-05
9.93832725698483e-06
6.32081961926377e-06
-1.90166288284939e-06
8.64750164820627e-06
2.79699084782051e-05
2.719941783187e-05
1.21767911606648e-05
2.25814763564265e-05
3.12047834220871e-05
1.88290466896581e-05
3.31348824999327e-05
3.27229019489785e-05
-7.76105496886067e-06
4.62665591517084e-05
3.82883755146984e-05
3.18354117881761e-05
2.12906957169388e-05
1.46930272451588e-05
1.8452618868888e-05
4.70004337644385e-05
4.55343883204727e-05
3.52572072023774e-05
2.7650477646027e-05
3.64987879402492e-05
3.48052438686673e-05
4.44147173897893e-05
4.87363600416394e-05
7.7174484158618e-05
6.1424583955741e-05
9.31787444358695e-06
4.41266976368081e-05
2.10089837442372e-05
5.46958060947834e-05
4.68120687046958e-05
-6.2058074758443e-06
4.6683019279539e-05
5.03874075856487e-05
3.25670138904342e-05
-7.87029923439236e-07
6.18030802865049e-05
2.08866353691561e-05
1.61453139769613e-05
1.69914608705961e-05
1.68029052514374e-05
-1.91773939592107e-07
1.26930833685867e-05
1.83339630054441e-05
3.02292297385115e-05
1.72631241471777e-05
5.1689839650852e-05
5.79337130097575e-05
3.44351727760071e-05
9.35291164063576e-06
4.22492787788105e-05
4.08281678421484e-05
1.31693912008522e-05
3.47687248186336e-05
4.81389646643496e-05
4.64814927584629e-05
4.26322168063833e-05
2.4462873418176e-05
5.95980294249093e-05
4.17388212815668e-05
8.44031407635432e-05
4.71245769952228e-05
2.25599309265251e-05
3.88112828455176e-05
5.15400414215383e-05
5.38476041369764e-05
4.07389703841293e-05
3.08692273760453e-05
-1.40647104064077e-06
9.53268135428826e-06
5.10853594747532e-05
1.42754373247067e-05
1.17590252616295e-05
3.51378607080613e-05
-6.99040178975473e-06
2.36999291851392e-05
3.97264579582847e-05
2.96881970569053e-05
1.79235958038032e-05
6.5819891483972e-06
1.13103608530285e-05
2.55210127370297e-05
2.84879854059822e-06
4.64310823678214e-05
3.00466111724533e-05
5.83587251457759e-05
2.98465137094616e-05
1.31375760118794e-05
3.84949298465615e-05
9.13569941075661e-06
3.24682153489991e-05
3.0310343747099e-05
1.96041015796303e-05
4.58363784624232e-05
6.2217606324562e-06
7.45953580309091e-05
2.37507620043711e-05
1.56582094344893e-05
5.75522450286961e-05
4.89468676615475e-05
3.28556902039864e-05
4.54283383384272e-05
3.62354755403438e-05
8.72775362147509e-06
3.99967451462692e-05
3.30872239931602e-05
5.08938415621264e-05
2.37781116238999e-05
2.25099625245728e-05
1.20800412511709e-05
2.29347860008978e-05
3.1050854325481e-05
3.53850669548157e-05
4.06953239148925e-05
7.12397202195717e-06
5.53921409448834e-05
4.07693648335224e-05
3.06691281390505e-05
2.59507115157171e-05
1.38713778103795e-05
2.04878050366778e-06
2.25142900541879e-05
5.56198797250062e-05
3.41606460842524e-05
2.34141070769628e-05
2.61180117206485e-05
4.33357107524218e-05
6.16814885532251e-05
4.36075065959471e-05
6.47914842501479e-05
-5.18950383120979e-06
6.12876106949036e-05
6.10236895833364e-06
4.60109633186572e-05
2.85504292008383e-05
3.47222256241086e-05
2.85892289543063e-05
4.37789570690736e-05
-2.06654992469721e-05
3.52665770357576e-05
4.89424561078905e-05
1.79012054538532e-05
2.05857774351607e-05
2.13371400520831e-05
5.80388008487817e-05
3.6061667971332e-05
4.65229746033884e-05
3.72636962506777e-05
3.21156269588759e-05
4.24341611571491e-05
2.10148016978017e-05
3.52635526249474e-05
1.36832800781744e-05
3.82021105725973e-05
2.77724534507799e-05
3.6422139384451e-05
2.38894645368137e-05
2.51889497794061e-05
2.54272548370783e-05
2.01405042050891e-05
1.65039419618113e-05
2.39078149791736e-05
2.15139268002549e-05
1.24876250268327e-05
2.80667485619213e-05
8.23441362045424e-06
8.1442060329867e-06
4.28455673769937e-05
2.53442634101552e-05
2.63930506184502e-05
6.68302929099427e-06
5.39965892508214e-06
1.01861178262198e-05
1.97112652385759e-05
2.24491500039886e-05
3.63842763921871e-05
4.51539971914949e-05
5.76352459240864e-05
2.24545206799663e-05
1.15660935690259e-06
2.62098505939904e-05
2.89752654438487e-05
2.6007436729679e-05
1.51383230253776e-05
2.90205871049077e-05
2.97286383697788e-05
3.02500661960132e-05
2.81721527596235e-05
4.47903961369366e-05
1.59811209171284e-05
-2.89499778760879e-06
9.01993119431938e-06
3.97769806273343e-05
-1.57384123448326e-06
5.92590695765115e-05
3.86100008566253e-05
6.52868831688989e-06
5.15108985447439e-05
3.94263756175896e-05
2.25176843092918e-05
3.81524302028873e-05
4.79701977958297e-05
2.98462300257236e-05
1.01761826704268e-05
3.91024430144573e-05
3.18490250503452e-05
6.80875799376278e-06
5.13695058927686e-05
6.42337450418628e-05
4.19357949610723e-05
9.61592796898125e-06
2.55825290487249e-05
3.76971978635329e-05
1.55461967620511e-05
2.61216129875043e-05
2.81997971395461e-05
3.75761390366313e-05
4.51234921747865e-05
2.44964669433892e-05
2.75542208381769e-05
3.21313133046277e-05
3.18857462336907e-06
3.03086139373267e-05
5.67711577027683e-06
1.61980559668837e-05
2.43272137751446e-05
8.66310792214663e-06
-5.95513487493203e-06
2.65043884650745e-05
2.86363806891446e-05
5.03045230560856e-05
2.94214202334325e-05
3.06390361101507e-05
3.69722746695209e-05
4.42195763708504e-05
8.08344712992706e-06
4.56053404296338e-05
1.07252662583767e-05
3.17529985199201e-05
4.53926008943989e-05
3.102265219345e-05
5.3550804380763e-05
1.46120456972016e-05
5.81964895515798e-05
1.59834851902175e-05
4.72652714176022e-05
5.28283577036859e-05
3.60634097096987e-05
1.41149474141279e-05
2.1738808858725e-05
6.12788633346339e-05
4.56588774206197e-05
3.5193975856488e-05
1.75008955327267e-05
2.91742794494211e-05
-8.80753375891402e-06
3.2619156884512e-05
-5.3173532873599e-06
2.2985014262633e-05
2.89056913612893e-05
-3.37060013551936e-06
2.81288407295448e-05
1.19519813085583e-05
4.11206232316459e-05
2.018713932575e-06
-4.80679112329999e-08
4.17490253409851e-05
3.88975609380275e-05
-1.08122540457408e-06
5.57355351754627e-05
2.24801829961928e-05
5.56408927994636e-06
2.76055621342863e-05
6.16634800981973e-05
3.67941095081669e-05
3.7082938463197e-05
5.82057890719403e-05
1.54900090654206e-05
2.02171190590677e-05
4.51465955307827e-05
4.25585774810559e-05
3.32489131994451e-05
2.6027462342023e-05
1.17671940044421e-05
1.56246249626754e-06
3.79770416269257e-05
5.12339111560324e-06
3.74713887144308e-05
1.35480036096342e-05
-5.80277560238744e-06
3.32662604536714e-05
1.54579971627074e-05
3.08350510822888e-05
4.30531473664368e-05
3.0130703331595e-05
4.69566930930391e-05
3.4021218737358e-05
2.20842596912911e-05
6.33398451225337e-05
3.89034172019194e-05
3.39247839023129e-05
2.46147861171779e-05
1.59922295201034e-05
1.49790654633933e-05
3.34729275591343e-05
2.6991248066082e-05
1.16505281019145e-05
3.52583124638713e-05
1.7353670212215e-05
1.52264390827348e-05
4.92488241797714e-05
2.42769818757001e-05
4.03776189163574e-05
8.44033438878915e-05
-6.74585785619672e-06
7.52432271220368e-06
1.69156331858405e-05
3.4581297743827e-05
2.7262742322034e-06
2.16166969466909e-05
5.59601367784669e-05
2.25003258881428e-05
4.09407514825612e-05
7.34691651027835e-05
3.58020265663746e-05
5.77022406646413e-05
3.93729812132689e-05
1.46984410078e-05
3.00748982245367e-05
3.60789098784548e-05
4.47909895536863e-05
4.82025352798693e-05
2.0237323127606e-05
2.06111617459805e-06
2.79197024742181e-05
2.25842173382683e-05
-6.55925192000753e-06
1.58784749238612e-05
5.14348010710448e-05
5.37228873054329e-06
4.89473734537797e-05
1.9513565455536e-05
3.30827559549382e-05
4.2420011608879e-05
1.93747568545163e-05
5.98694608959928e-05
1.4997188838353e-05
2.68879266574532e-05
2.06310098153816e-05
2.44395275962434e-05
2.28364591601506e-07
4.27839879836015e-06
3.06661210256789e-05
1.00871012152176e-05
1.86933646847803e-05
2.24586082345948e-05
4.53888027527472e-05
4.8672682167511e-05
1.31827869634596e-05
3.1802890638381e-05
3.99206753954915e-05
2.14910906491858e-05
2.66711004575578e-05
-8.71806957694734e-06
4.33380685794225e-05
1.38661965466391e-05
1.711734978676e-05
5.42903665739161e-05
3.88150072674228e-05
1.64394590446919e-05
4.95272294572414e-05
6.04656792788461e-05
3.52525046770656e-05
3.68049517964649e-05
2.17715336309933e-05
5.43655355578917e-05
2.0802045931537e-05
2.56676346664036e-05
6.12064207880133e-05
7.78337255001593e-05
4.39647509460501e-05
5.71126646465158e-05
5.281429873128e-05
1.6880376903796e-05
1.91345561099296e-05
4.36407679408159e-05
5.81247751169131e-05
2.26583150575546e-06
-6.91643861780264e-06
4.27844698754851e-05
1.19588782996936e-05
7.17763965661969e-06
2.5564071737419e-05
6.75090496405789e-06
2.96079558877451e-05
2.30502985763517e-05
2.40241265775887e-05
1.86179829522145e-05
3.42109008061028e-05
3.09106548504516e-05
2.41421653071966e-05
9.17592050555445e-06
2.07848443818893e-05
1.22471144188661e-05
2.66378562880895e-05
2.15641360463732e-06
4.15600451227683e-06
3.61321244847117e-05
2.55561119501474e-05
4.4173665418361e-05
2.30282318539794e-05
5.11762331723503e-06
4.64669528808154e-05
1.92191954374055e-05
1.38042244101785e-05
-9.06980057039715e-06
3.9628195397762e-05
4.97367539231652e-05
4.35111819933749e-05
4.42960634690637e-05
1.24254101767381e-05
4.75638911223537e-05
1.57083261358122e-05
3.16931628115275e-05
3.7335394318958e-06
3.13770547488339e-05
3.60210722892996e-05
4.46931779789134e-05
1.07733668909266e-05
3.36243040743541e-05
2.88682742620382e-05
4.41514976536605e-05
2.31386300692945e-05
3.84503944126199e-05
3.17626808193062e-05
1.76343326676587e-05
5.72570261882867e-05
5.54431881714915e-05
-8.19188164305004e-06
1.50559501926095e-05
2.90913249155593e-05
5.49621898719339e-05
5.78756723726956e-05
5.35868779803308e-05
4.15883148347005e-05
4.61932166002705e-05
2.55961698671977e-05
2.42733665966389e-05
2.85475500215342e-05
-4.72261783158446e-06
2.72327614003409e-05
2.67735895395228e-05
1.93572704375291e-05
2.02635522849749e-05
3.34716848146772e-05
1.90378056521854e-05
-1.44947127153001e-05
2.1905832233251e-05
-1.13769983322936e-05
9.99347441014548e-06
7.54194226547788e-06
9.00443654132085e-06
2.42065721152092e-05
3.75345689683299e-05
5.60883029053105e-05
6.61643684215216e-05
4.1896365648842e-05
9.20570881629087e-06
2.68999763935047e-05
4.98561823809915e-05
5.34750450698537e-05
4.74653427992513e-05
3.1145926995909e-05
2.11340122197471e-05
2.834535651782e-05
4.1703783181894e-05
5.72113068313193e-05
2.81568261709597e-05
3.84352233568111e-05
2.22142979395193e-05
4.08486185533008e-05
2.80897870949164e-05
-2.00849195802339e-07
5.60008176695432e-05
2.17907478872865e-05
3.0831362984384e-05
4.09890890333828e-05
4.11475649075168e-05
2.47436547927874e-05
5.7879874084986e-05
1.01589443790356e-05
3.88717086721416e-05
2.88557029313552e-05
1.6873163812114e-05
4.91819174116794e-05
1.36751671486263e-05
4.29085576890956e-05
3.24509918381529e-05
4.26836911145623e-05
5.55081044239485e-05
1.93191807506842e-05
4.70359873124386e-05
2.314255333445e-05
3.91665581495418e-05
2.89540503432285e-05
2.91107376954301e-05
7.91920977411664e-05
3.42720865979547e-05
3.12431174558511e-05
2.6263927519315e-05
4.95995428232507e-05
-4.30399055346558e-06
1.49131451571111e-05
3.74592590929479e-05
-3.55231434197528e-06
-5.08025340507649e-07
-2.06784664935696e-05
4.98722287762091e-05
4.25314996539692e-05
4.68391167772107e-05
4.21905856871474e-05
4.76276341851481e-05
4.22547009882184e-05
2.8666425785135e-05
4.73586688157703e-05
2.16727232533877e-05
4.9085282448237e-05
3.26231888573678e-06
4.2233221722781e-05
4.22931513768177e-05
1.95671714067172e-05
2.50323718779424e-05
2.93000226037502e-05
6.47004056986362e-05
2.69647362387194e-05
1.18944351221191e-05
4.65903871906018e-05
1.92083271414388e-05
3.61277671992013e-05
4.56082183930477e-05
5.6524457924584e-05
3.74704538834792e-05
4.05745129653183e-05
2.7397254348686e-05
5.95769924436734e-05
6.10502440212396e-05
4.52793078030307e-05
4.72767125780036e-05
3.52503640953557e-05
7.40001413884403e-05
4.98508299290733e-05
2.58808595717497e-05
3.31249461273387e-06
3.39223696502103e-05
2.12424688005294e-05
4.36645029282695e-05
3.97887949077882e-05
2.56813429274554e-05
2.75018234108797e-05
-6.86190443222604e-06
3.19090120387619e-05
1.2884924167887e-05
3.54523326714694e-05
1.7611392751808e-05
4.96981100716759e-05
1.83286688950598e-05
1.02489862687225e-05
1.10882777316741e-05
2.97484639741288e-05
8.37097706166663e-06
1.87920633076219e-05
8.80997258073854e-06
3.62140873112002e-06
2.89817516972124e-05
3.07073107716042e-05
2.97282978681236e-05
2.53073701731986e-05
3.13956689790269e-05
2.09313310840974e-05
2.51066652793664e-05
2.76950407062401e-05
