# Supplementary material for: Research on computational propagation and identification of mine microseismic signals based on deep learning
Source: PLoS One. 2025 Oct 22;20(10):e0334641. doi: 10.1371/journal.pone.0334641 (PMC12543183; doi:10.1371/journal.pone.0334641)
Supplement: S4 Data — (ZIP) [file pone.0334641.s004.zip › 000100700000027.xlsx_0.txt_24.txt.txt]

4.0284744091208e-05
4.88804207136511e-05
4.84595018945212e-05
1.82213345172806e-05
7.1741099108029e-05
5.46662733784765e-05
2.64039202829807e-05
5.44482324597509e-05
5.36057217606316e-05
5.68473616172081e-05
4.33718438778091e-05
4.75442062694734e-06
-3.95096676756708e-06
3.08558031224094e-05
5.92943503988962e-05
-1.68731443944704e-05
1.15554008208877e-05
2.07514468345612e-05
4.19503126613702e-05
-2.7835562111511e-05
5.14583170096837e-06
4.85431465173179e-05
9.40648047185378e-06
2.15531951094666e-05
3.86969650446732e-05
1.33970550537795e-05
4.14849998332692e-05
3.21209477161482e-05
5.14076704889275e-06
3.24198448620484e-05
5.37059973851144e-05
2.22644530183605e-05
2.63955554797816e-05
3.57543454364606e-05
-5.00265768375824e-06
3.83155382551504e-05
3.48871409513676e-05
3.30435988374403e-05
3.95350423589322e-05
8.61584547116053e-05
3.37803494766572e-05
6.4889287146123e-05
5.54533370255372e-05
2.49791590644328e-05
3.62192337752819e-05
3.94104056541008e-05
5.12067394870639e-05
2.56599955879413e-05
3.61457268362147e-05
5.21485875694613e-05
1.98721057496667e-05
4.30626341019638e-05
4.29363930668216e-05
9.8092451142667e-06
3.23164991197632e-05
5.60787065421247e-05
5.06954124774956e-05
1.21702920886965e-06
3.89386861455606e-05
2.05999283801884e-05
7.28631239114139e-05
-1.54329884338378e-05
4.10436826077677e-05
4.37792729502384e-05
4.68941590265626e-05
2.87014448771012e-05
-5.18277380876932e-06
-1.04072207849396e-05
3.60206668008221e-05
4.95728563286146e-05
1.702078261858e-05
5.90602297791862e-05
2.33485444455091e-05
9.3612654822486e-06
6.44163019379479e-05
4.23290048059041e-05
5.36782839691496e-05
3.39462327758682e-05
5.49052816633486e-05
2.55994654975466e-05
1.72768275656453e-05
3.4096952202441e-05
4.82487751092739e-05
4.32263968711425e-05
3.47888817511366e-05
4.21265200835055e-05
6.70459017873316e-05
4.81474026858869e-05
1.84742137615893e-05
3.53704850557563e-05
-6.3453682770907e-06
4.8623649069794e-07
5.87242487780298e-05
3.04823678392145e-05
8.16040153238834e-06
2.2618125341014e-05
1.45256786715913e-05
6.26555083866614e-05
-2.82981471295121e-06
3.14936652257963e-05
-4.24349649849885e-06
2.97406338492982e-05
4.92332214200863e-05
2.8998996776037e-05
3.30215509319264e-05
7.74059619923559e-05
5.67488540546515e-05
4.31024480457934e-05
1.97147985308965e-05
3.06623135719564e-05
2.78500746870125e-05
4.52748131936939e-05
2.92593005864151e-05
1.47235943024977e-06
4.02810183213266e-05
1.14342695113742e-05
3.33898521738512e-05
5.37012539028764e-05
3.97983274059528e-05
4.05521062063268e-05
6.42537823901351e-05
2.71480388484598e-05
7.37243611543125e-05
1.68865787073889e-05
2.06803785571854e-05
5.10755484841785e-05
6.23902572846038e-05
-7.28919237442604e-07
1.26343043626175e-05
1.43281636406745e-05
4.42611312255804e-05
3.36540315163521e-05
5.92273295110006e-05
4.126838534217e-05
7.29458286282566e-05
5.8787571711013e-05
2.7331768358284e-05
4.28739908765707e-05
4.54191415804963e-05
2.52950035261162e-05
3.95193441578553e-05
4.049593710145e-05
3.58410725092983e-05
4.84163818702902e-05
9.75711175097208e-06
0.000107591706807428
2.45986362665973e-05
2.669413627235e-05
3.75333248318197e-05
2.34026893239174e-05
-1.48227792475357e-05
4.23363790495012e-05
3.11150756824833e-05
2.16310938840327e-05
2.45014401935785e-05
3.05480632327995e-05
3.51857323251134e-05
4.52600812931975e-05
3.59524449353017e-05
2.60303999851647e-05
4.30220406193334e-05
2.480083394395e-05
3.86144997874163e-05
0.000105046555346945
6.81489815206753e-05
5.10664837325115e-05
1.09151912670827e-05
1.08989011245461e-05
4.92594437226193e-05
1.76260422437233e-05
2.49702549608177e-05
1.4176689156241e-05
3.46615207426355e-05
2.21978215583261e-05
5.68529099166637e-05
1.27887956635497e-05
2.78546519416394e-05
4.42354882704447e-05
2.82485091849711e-05
-7.52014683027744e-06
6.46690833515688e-06
9.92973346975999e-06
5.90289655577749e-05
3.91780813982361e-05
3.03633191481003e-05
3.11467495429026e-06
6.44594136554184e-05
3.34096725401474e-05
1.36973924101913e-05
4.67840094398702e-05
1.01520252799206e-05
6.63051693307893e-05
4.48932803965934e-05
3.51434143656228e-05
4.9791477741595e-05
5.37453116380973e-05
2.98725492149541e-05
2.73750509476574e-05
2.36703709859789e-06
1.2123341647497e-05
2.75611433277944e-05
2.6317149851766e-05
1.95824021398259e-05
6.5270551915829e-05
1.40032508328225e-05
1.05432143000316e-05
3.34993528142357e-06
1.95629359616116e-05
6.47571718273142e-05
7.60192058491053e-06
4.16139462066562e-05
1.35096595723198e-05
2.45725987509823e-05
1.82765772180103e-05
6.65166680045675e-06
-4.32707002952782e-06
1.78039251508482e-05
3.0551926603326e-05
6.63423775386913e-05
3.79157506155761e-05
5.35050345100778e-06
1.33748477426009e-05
5.14924386219931e-05
5.9755077950706e-05
7.75011626301958e-06
-2.8356129180644e-06
7.9696698605127e-05
4.55470635785553e-05
5.29281487706198e-05
1.55478404946998e-05
3.32711338768512e-05
5.08842287406053e-05
1.8452071135182e-05
2.61361785279131e-05
4.4674170937897e-05
5.30818994285618e-05
1.39776948568144e-05
2.66979701758846e-05
6.85362446859617e-05
2.37723113468068e-05
4.45523221936235e-05
3.72029592175625e-05
1.6760411661905e-05
4.4746074535755e-05
1.18932822081541e-05
2.46514214298335e-05
6.30378601549725e-05
4.36002679018569e-05
3.90182500944861e-05
1.84433310835197e-05
2.75795493046571e-05
3.50804085651079e-05
2.6788817562352e-05
-8.34101348944593e-06
4.16335015048276e-05
2.07854153891516e-05
1.65106770208564e-05
3.35495766429257e-05
4.25659200312168e-05
3.98635916679808e-05
3.73114334094953e-05
3.94360384371612e-05
6.28542979385809e-06
2.16459318232336e-05
4.2674133101268e-05
3.23423552048933e-05
4.41269654009919e-05
2.64696115267082e-05
3.51373814016381e-05
5.00489487443536e-05
6.0387649548233e-05
2.32239613653043e-05
3.87887993458185e-05
3.1366546155003e-05
6.04179490539464e-05
2.85215774481812e-05
4.70166545400848e-05
3.08979952054038e-05
1.71523121480072e-05
2.79459801406827e-05
1.10631390937061e-05
-1.34400205902665e-05
1.63502385536064e-05
2.255525540841e-05
1.00338339030152e-05
7.55049792330452e-06
5.0361870730051e-05
1.65106750543673e-05
4.19584727908718e-05
3.64838384331466e-05
1.25684457800538e-05
4.63242010552978e-05
6.42035044427325e-05
1.42367471644737e-05
5.96702432001763e-07
-1.5843717783496e-05
2.25809145175553e-05
2.16670925366461e-05
4.65483145160538e-05
1.45445328833843e-05
3.10678680686011e-05
1.57600740661383e-05
-2.00484168393113e-06
3.16109564013295e-05
6.84624113792015e-05
1.46097945234624e-05
4.54327806771944e-05
6.84393468496352e-05
7.17344786706743e-05
2.31459268545498e-05
1.58068582311416e-05
3.61383349792973e-06
4.31417259014374e-05
2.17505015811001e-05
5.51493821968306e-05
1.09937922983974e-05
4.22882623979795e-05
6.30627512507376e-05
5.80557681642992e-05
4.08759386931568e-05
5.33996094718401e-05
4.94304448592935e-05
6.25034455685571e-05
2.92509004004103e-05
4.279760980666e-05
2.5468169970837e-05
-2.32717809371539e-05
2.73366586511698e-05
3.32935612434976e-05
2.29291182392753e-05
3.45512459318032e-05
-1.14478795177402e-06
5.19663167601238e-05
2.63845216699041e-05
4.90462390512931e-06
8.20263494093882e-06
3.51636590633781e-06
1.66840051994117e-05
-2.38702787000117e-06
3.2758769289539e-05
3.22952367118084e-05
1.43003539800011e-05
3.64626198391007e-05
1.58094792782891e-05
7.28980247010633e-06
3.92896300699122e-05
6.29408419539933e-05
3.67368765506844e-05
1.49633903069907e-05
3.06547644178473e-05
2.94695900584021e-05
5.37740360095045e-05
3.2652376312079e-05
2.76916364665089e-05
7.34092852641378e-05
5.65077503672067e-05
1.74203104481076e-05
5.19195654467341e-05
7.54603351314491e-05
7.01874961977763e-05
5.75110627297926e-05
6.84408891204686e-06
3.71377255109731e-05
3.97617893171525e-05
5.16687688801675e-05
1.45396370180417e-05
4.91185107156399e-05
6.16035599398803e-05
3.52788403822556e-05
8.65701499193091e-06
9.65312961966256e-05
8.04819436382459e-05
6.18000997650416e-05
1.43105958262085e-05
1.70447106231297e-05
3.71698635581211e-05
4.33548629210804e-05
7.58549504800276e-06
1.41966539762969e-05
3.28554512450313e-05
3.33636554621223e-05
2.41955289653559e-05
4.4455918096147e-05
4.92876308870827e-05
2.83733641095968e-06
4.5812167966047e-05
2.68783604900092e-05
-5.78456410160553e-06
-6.31511851866255e-06
1.58533730911126e-05
2.86769859908485e-05
2.40964492751226e-05
2.68284253351817e-05
2.49387627285528e-05
9.41684625834914e-06
-6.33996426043748e-06
1.87938455152532e-05
1.13924929247507e-05
3.34327592631494e-05
2.32760017328238e-05
1.38904560211627e-05
5.12501304371163e-05
3.97463082058763e-05
4.64321148094511e-05
3.44942879875833e-05
4.04124537309981e-05
4.19967212401751e-05
-1.01506888703891e-06
6.58882714513886e-05
6.66722292566636e-06
5.91000859535878e-05
5.10854317819553e-05
1.60414904839178e-05
7.71679214225239e-05
1.84594293124491e-05
5.04141206780799e-05
5.43543395689841e-05
3.17465667297074e-05
3.29263626142498e-05
5.6245333103721e-05
3.2646283819661e-05
5.05576966425723e-05
6.0275389813173e-05
5.43862394541582e-05
4.68345738224797e-05
3.81016358448602e-05
2.05788588862321e-05
1.13311681697143e-05
4.4986116786742e-05
4.8750516637372e-05
2.71092361190849e-05
2.52911139837791e-05
9.09943678203839e-06
-4.16742566496053e-06
3.94032691146218e-05
1.8408885690814e-05
3.90886401052361e-05
4.5206391430588e-05
1.67754508999275e-05
4.66854707669895e-05
-1.30544348342276e-05
3.61399942054568e-05
2.42762120743372e-05
2.66478248782811e-05
7.2704511283405e-05
3.47715233268764e-05
4.39896568027894e-05
3.55085328042352e-05
3.95398567362423e-05
2.24962706911641e-05
2.9534092267759e-05
4.36993432723325e-05
3.0623657392264e-05
3.05183905799056e-05
2.90892375955136e-05
4.89148931592889e-05
3.78805809424176e-05
2.25113268182888e-05
6.23540637358962e-05
-3.71104086364533e-06
1.91463447657253e-05
4.19923332801372e-05
4.42246815647181e-05
2.34621981257198e-05
3.96313804869773e-05
-2.58973325882367e-06
6.03733251810675e-05
5.25655999554717e-05
1.44859226824721e-05
1.25845959093403e-05
2.02422525010415e-05
1.43820638836989e-05
3.84205333725843e-05
2.24388117935526e-05
2.63120992078932e-05
3.44851606853609e-05
-1.36289575192089e-07
4.45768210840111e-05
-8.18050223514205e-06
2.41032059642848e-05
2.71680013956858e-05
2.7799744467554e-05
4.29056638549757e-05
-6.17616195800718e-06
3.15226354433381e-05
5.06007220421975e-05
1.48546865719868e-05
1.54683036576398e-05
8.98080085574966e-05
3.11456518304369e-05
1.55217080480563e-05
-9.64025769202752e-06
1.53243715257413e-05
1.91124246677949e-05
5.04212501399987e-05
5.58387362679451e-05
9.5627554141255e-06
2.41319949471085e-05
4.5429862387274e-05
4.37072546310566e-05
1.48638022832778e-05
1.64301149768054e-05
4.43113138490705e-05
5.00695623518345e-05
4.31366685821397e-05
4.51872887202419e-05
3.1982410070283e-05
3.41119160513077e-05
2.75507495946349e-05
2.78366928170078e-05
2.26439920945633e-05
2.69145804992798e-05
5.68295654717722e-05
6.12736817845678e-06
-1.45044344957671e-05
5.98154108025316e-05
1.94369519257901e-05
4.4317571760645e-06
2.99551064840415e-05
1.6158084140514e-05
3.44940014423064e-05
2.57824768269951e-05
4.73443681939385e-05
2.93126480089303e-05
1.82867312743652e-05
1.00064019342571e-05
2.92960441679662e-05
2.57245183009619e-05
2.84601909220099e-05
5.27388570022263e-05
3.84034611435206e-05
5.06264306376769e-05
2.1456176279622e-05
1.75169407095146e-05
2.42822456729414e-05
-3.80626528476264e-06
-1.63460844365393e-05
2.2705751026237e-05
1.85511398402373e-05
2.53814477167204e-05
1.93805277062319e-05
2.95903086000844e-05
4.0958554630882e-05
4.85640397896577e-05
6.14868635274334e-05
3.31756414415694e-05
4.20682806920245e-05
6.04839191420415e-05
3.59787985486823e-05
3.19157234682492e-05
2.67635191615817e-05
2.99615460010943e-05
5.95359548727885e-05
4.9517772638139e-05
1.20461677783363e-05
3.1543402359771e-05
5.24397996527059e-05
4.53217574614149e-05
7.17126033777021e-05
1.55079234644436e-05
3.19729001935084e-05
1.32071591154701e-05
5.6424366979754e-05
5.07556311502525e-06
-4.47985076111427e-06
1.81305757282252e-05
2.81271718033566e-05
5.46868014468554e-05
4.14598678121364e-05
3.5411961622265e-05
5.499378575625e-05
7.16671056929767e-06
4.28645057826811e-05
5.09315805768901e-05
2.69520495973556e-05
1.93959513889602e-05
4.95427209007509e-05
2.93449367258878e-05
4.18238155932073e-05
7.82542728057632e-06
3.15644391971303e-05
4.92910573125741e-06
2.63044816092525e-05
4.95399989776188e-05
2.84883919745926e-05
1.48971435114435e-05
4.38917885214705e-05
7.07685097830835e-05
3.16853651224013e-05
6.15992767050104e-05
1.53714466902646e-05
5.35280241293753e-05
3.7939220774561e-05
5.46767833725859e-05
4.22661115235838e-05
1.52712031857517e-05
3.12161139625415e-05
5.60557795780931e-05
3.25205130603357e-05
3.19896663792345e-05
5.39685009031564e-05
2.62319706254586e-05
2.8694879031373e-05
2.97879888767716e-05
4.5106210399359e-05
1.16048384978761e-05
3.81637782574818e-06
3.39893231993906e-05
5.32303956572561e-05
4.18813332242798e-05
2.76425010637775e-05
4.35787274880697e-05
2.00094929627468e-05
5.78125643086531e-05
1.2433180616713e-05
6.01006161469091e-05
4.72114375133399e-05
5.40059498797325e-05
5.73736857585103e-06
3.35864556613193e-05
5.92251140887132e-05
1.97167451446337e-05
5.25989044200246e-05
2.18653135563015e-05
7.23753073325256e-05
4.60027772743184e-05
2.54881339053517e-05
3.39606262324955e-05
3.56655548545305e-05
6.97001324185822e-06
4.08942882265929e-05
2.0929744852331e-05
2.83508447184395e-05
1.63409225148566e-05
4.84855769888071e-05
1.61874177584237e-05
6.61102662854312e-05
2.39143920352633e-05
5.90339079784856e-05
4.42169380738147e-05
9.49281807474641e-06
4.83492216519679e-05
2.54182768736307e-05
2.7551768473248e-05
3.03568090671881e-05
2.14359051465426e-05
-6.17115617569237e-06
5.42111354415107e-05
3.23271007218762e-05
4.5084367677762e-05
3.44857654983551e-05
3.82677999242236e-05
7.50904251230263e-05
5.1755345486772e-05
5.8272615341893e-05
2.7543469176083e-05
4.60126195458488e-05
3.26056280206199e-05
1.81229230158179e-05
4.66332918305769e-05
1.15895724834044e-05
5.48334610000316e-05
1.5598329092228e-05
-9.34464215398773e-06
3.24274333596694e-05
4.94662272609576e-05
5.87696020164342e-05
3.7975574524654e-05
4.94969793742177e-05
3.13047375966901e-05
5.64093708161762e-05
4.55538465821402e-05
1.12509527111741e-05
3.04739225498403e-05
4.39761066006099e-05
3.70361346642742e-05
4.48648600713062e-05
1.20422200912559e-05
5.4030040504146e-05
5.08935295965485e-05
7.02165396201034e-05
8.84052218377283e-05
6.817307031457e-05
3.0231113463955e-05
5.96299799472069e-05
8.609793562925e-06
3.72904451947214e-05
4.74666812022189e-05
2.49128478257823e-05
2.81890586276305e-05
3.4567460721582e-05
2.87297928495083e-05
5.89690734705113e-06
4.12982818747564e-05
4.40734722349744e-05
4.70739723030543e-05
1.21645042494815e-05
4.16468418034156e-06
2.00887105372766e-05
3.06888539343663e-05
4.34232354206475e-05
7.70603708186081e-05
2.74712491866846e-05
6.60810078139976e-06
4.44968473846802e-05
1.52335300685007e-05
1.01000887532842e-05
7.04536964410229e-06
-7.50417460341371e-06
-2.13711073875674e-05
9.54274647332987e-06
1.88838251501611e-05
2.28930640504808e-05
1.97043626345488e-05
4.84189703123406e-05
2.7729795790164e-05
3.79385068057218e-05
3.15327653441979e-05
2.94205811703155e-05
4.02701614506388e-05
2.69114136676349e-05
6.206245337826e-05
3.46288980171494e-05
5.09625136418605e-05
5.28092887946633e-05
4.01026642679573e-05
1.77280444235005e-05
1.87719144994255e-05
3.10834855013999e-05
4.13331755641496e-05
3.21789691034463e-05
4.28130057431669e-05
3.75217265546536e-05
4.96352206963117e-05
5.80405948493063e-06
3.49369359153203e-05
4.9615238497493e-05
4.28585816073191e-05
1.99184725788809e-05
2.62852609743456e-05
4.53509407454003e-05
3.64398098808775e-05
1.6231777792681e-05
3.09598433067017e-05
3.80102858434693e-05
5.12877533520889e-05
6.73289182274985e-05
1.80462928464429e-05
2.99485655619466e-05
2.5682037724227e-05
9.00431503997639e-06
3.71509503716222e-05
1.08256341096447e-05
9.30790162646393e-06
5.64897737084734e-05
3.22850121389015e-05
3.2816633411778e-05
4.6115200358724e-05
-1.91659544707577e-05
3.13207721768274e-05
2.63654756158582e-05
3.81763158592815e-05
3.31036129362455e-05
3.03289878112885e-05
5.09631977333252e-05
4.46401648423139e-05
2.4048470583573e-05
1.90436305262974e-05
4.23879970226332e-05
6.11127751382428e-05
1.9745456782173e-06
3.68441166134674e-05
1.69861269961941e-05
2.54983876064531e-05
2.19109434442818e-05
3.85556816476181e-05
2.13508070441718e-05
1.81475864887797e-06
3.86286025282434e-05
-3.18925039862023e-05
4.57539275353529e-06
3.00842421838209e-05
5.61531985696119e-05
2.19547783049752e-05
3.37179443943261e-05
3.59812806276536e-05
5.14437314004366e-05
1.69885958222994e-05
1.25612414071649e-05
1.86916003433166e-05
2.14098312531357e-05
3.4138173451158e-05
5.41027103229527e-05
2.92905819428292e-05
6.50972435337431e-05
4.3892967987716e-05
2.19823928919609e-05
4.95473163564033e-05
3.68272029217019e-05
3.52934934772025e-05
6.11241156998495e-05
2.8120735895674e-05
4.60668260757739e-05
2.94914483721149e-05
4.79615699424109e-05
2.65486673764394e-05
3.80008809279636e-05
3.91184191195082e-05
3.27442481582856e-05
3.56773897309004e-05
4.57517447548474e-05
3.84678107261296e-05
3.31128061250771e-05
4.72398199318597e-05
4.76380010277388e-05
4.63914660174173e-05
3.87259806364882e-05
6.63532684335792e-05
2.18598896725044e-05
3.70381725580572e-05
3.26120901215176e-05
5.70996858760824e-06
2.53958189919122e-05
5.790350494212e-05
4.50870562190327e-05
3.59489854896002e-05
1.62845772942312e-05
3.59388867283943e-05
3.28070134967021e-05
3.89722493898761e-05
3.83951435537642e-05
1.2827751511783e-05
1.49809217934666e-05
2.53365414053274e-05
2.9471480967387e-05
6.05332643520161e-05
4.36430430649084e-05
4.11827992372635e-05
4.75827246972594e-05
3.54088914020997e-05
1.81869941411882e-05
1.09085073842572e-05
1.41728517500275e-05
5.36172541664187e-05
4.48732103749286e-05
3.90082758182225e-05
2.15453382546562e-05
3.32004648364496e-05
3.82335925130638e-05
2.76760614293939e-05
1.21881212478292e-05
2.81628640361581e-06
4.36326812886362e-05
-1.29773258229147e-07
5.96974084805606e-05
3.42610312453201e-05
1.74247939335757e-05
2.4777689009313e-05
1.69938934660503e-05
2.61348848888625e-05
5.77594686904348e-05
4.59125678688939e-05
5.41995566060314e-05
2.36652226701238e-06
5.33129846152495e-05
2.0757516240815e-05
2.70902751154015e-05
1.91074861566995e-05
6.94089029392551e-05
1.74904160330173e-05
5.10005544546242e-05
5.36807040831977e-05
6.60858070913993e-05
3.59818383732589e-05
2.87637352910306e-05
1.8992588865362e-05
2.12845030048429e-05
8.10547925873551e-06
3.1685310669347e-05
5.68485438133678e-05
7.55798057162306e-05
2.45729621592989e-05
7.73682453471484e-05
3.17181605968552e-05
6.19501983199245e-05
5.0284247501882e-05
5.46249506989965e-05
4.47340048283686e-05
3.97736858772735e-05
3.72347330747968e-05
3.47292253564796e-05
2.85882474328334e-05
5.44383390462422e-05
4.82522166093238e-05
4.62626649593216e-05
2.49675865913591e-05
4.03583257630545e-05
3.10165039886978e-05
1.44368162406426e-05
-2.76489196909234e-06
1.96068699229736e-05
6.96530151185573e-05
2.2696168920048e-05
3.89432744315858e-05
3.72531505318455e-05
6.41848167685184e-05
2.94803202590986e-05
5.25516920433804e-05
4.21408994306755e-05
5.88984040964565e-05
2.99154381036266e-05
2.26402830691777e-05
1.92055099790358e-05
2.62212865751174e-05
6.45014850884189e-05
4.7527261902019e-05
5.21425863507151e-05
3.44309929967461e-05
5.03563785715288e-05
7.54222900836426e-05
2.39727554178613e-05
1.78008835334625e-05
5.25810165062658e-05
4.69102475325952e-05
1.28199039323704e-05
1.10930716099782e-05
2.82053027357835e-05
7.31902163874148e-06
3.92695083691658e-05
4.01376256308053e-05
1.92743111690869e-05
4.37765794951348e-05
1.91726355826714e-05
4.13888891819259e-05
4.48078323588428e-05
3.05002675780753e-05
4.65440933539308e-05
7.53803938970929e-06
8.57796639492505e-06
4.06543883195899e-05
5.22016650556005e-05
2.22191395318681e-05
8.30658737637249e-06
3.69005968103909e-05
4.98620296927581e-05
3.91846028231939e-05
3.94308512854326e-05
4.4127230741196e-05
4.68041690229272e-05
1.95643670113362e-05
2.41204646600701e-05
-9.14287388420762e-06
1.71999871839504e-06
6.69452446511984e-05
1.61908591818082e-05
4.38527260070113e-06
6.01922019517858e-05
4.24096084785145e-05
4.52221925167567e-05
2.44774131664377e-05
-1.52752801384583e-05
5.73136330272393e-05
5.3492913769578e-05
-6.11230328955777e-06
2.81756695751615e-05
4.11750730308499e-05
4.61729261050964e-05
4.56670492337561e-05
3.86267727046013e-05
5.99706599007526e-05
6.7717171866094e-05
1.11524547440978e-05
5.55812020888974e-05
3.17367244729319e-05
6.91114434780768e-05
2.39039729761285e-05
2.44351776320723e-05
2.35227605364583e-05
2.77204743573553e-05
2.15664309891214e-05
3.49261507516362e-05
1.58307884443517e-06
2.86019178270027e-05
3.61868355724006e-05
3.46107356029279e-05
5.26382146059743e-05
1.49723686453461e-05
4.67061488427112e-05
7.2340485168922e-05
2.90551038070221e-05
6.25257926478676e-06
2.53612806998958e-05
-7.89281214584704e-06
1.92217765474471e-05
3.81852451295033e-05
5.07600473478619e-05
3.48164684537248e-05
2.91989801259444e-05
3.04558312134771e-05
3.2416258562582e-05
3.20825663228479e-05
3.36024073409637e-05
4.3242182036353e-05
3.1203792791416e-06
2.65742761595712e-05
7.72136750945788e-06
2.10175364803504e-06
4.16808885251605e-05
2.43984373937081e-05
1.7772053478066e-05
3.19565649616276e-05
2.51716608186731e-05
4.98391447655429e-05
3.27870774728385e-05
4.07444397079973e-05
4.03579410324752e-05
5.27001557277525e-05
2.34772511924185e-05
3.51223873640984e-05
5.21134081352292e-05
3.91000736574494e-05
2.33781875517284e-05
3.11871508371393e-05
7.23841551323015e-05
4.20148491098986e-05
4.38588204556737e-05
5.64827355806286e-05
-1.08978185240193e-06
2.97787608147534e-05
7.17636570995455e-05
5.03158131203677e-05
2.83741973418255e-05
4.68994749472238e-05
4.34032070168371e-05
3.52847715020433e-05
3.37274329026085e-05
7.10073192019787e-05
4.638530314174e-05
3.39905259851321e-05
3.18351958138233e-05
4.36425249744011e-05
-1.57414711818202e-06
3.27764423313213e-05
4.2561680137502e-05
2.66637837310081e-05
1.32604031048633e-05
5.15768587328579e-05
3.0730735581241e-05
2.43316753782634e-05
1.56207701698345e-05
5.29772367169407e-05
7.9588278872894e-06
2.47630676913324e-06
5.05977586174897e-05
4.7071761405876e-05
1.29351184842687e-05
3.57746978820939e-05
2.42565335290286e-05
5.46804153811394e-05
2.93486124840747e-05
6.00522247302276e-05
1.96051663948528e-05
3.13041745056276e-05
1.14126259472492e-05
2.1962343008041e-05
6.76221844073302e-05
3.76654810124196e-05
5.63447058032672e-05
4.3152730446781e-05
9.32753637954652e-05
6.6423674894108e-05
2.63154673232366e-05
6.30918698971085e-05
5.98256249789863e-05
2.16734033888871e-05
4.11760672125968e-05
5.25616409981644e-05
2.70330803602065e-05
3.50230984412472e-05
6.65389173251324e-05
1.9412449786292e-05
3.10347718943604e-05
4.34375203207134e-05
2.91435379218807e-05
5.55981795891914e-05
1.38994382491805e-05
1.55337891664849e-05
2.13373254876512e-05
2.79487285710146e-05
4.47842253553858e-05
3.53922200645734e-05
3.39449205805109e-05
3.12275515468822e-06
3.47992257769745e-05
8.97359768002127e-06
1.665765488773e-05
7.34330928393604e-06
7.41089279066305e-06
5.9174049727048e-05
-8.83811798559708e-07
2.57170174366431e-05
2.19404073444685e-05
3.63944369619969e-05
1.39134675796166e-05
2.97268871988139e-05
1.42598819781867e-05
3.1301909440675e-05
3.64896025423828e-05
4.85556292640952e-05
7.08389277799389e-05
9.25634939976196e-06
5.55897192932787e-05
4.62393033958295e-05
5.4502161286639e-05
2.34529055573817e-05
7.33325386242403e-05
6.62285029385246e-05
2.66661692186517e-05
4.90519013358063e-05
1.56649223553204e-06
6.41859879251357e-05
4.20003003355327e-05
1.02117940307289e-05
2.94938079783277e-05
2.26463175648988e-05
3.44097316115631e-05
6.82315719063386e-05
2.18488871778317e-05
3.48350936584053e-05
7.31877373420357e-06
2.56205142639957e-05
4.36247613657524e-05
6.39408176609349e-05
4.71023145379442e-05
2.8072652319583e-05
6.81070929459206e-05
4.30437407865541e-05
2.83643341841618e-05
6.24888368037937e-05
2.57922744882484e-05
4.02222942053825e-05
2.73133329598466e-05
3.35317991081545e-05
3.42848303380331e-05
1.94275735213385e-05
2.00847644877222e-05
6.36215667476052e-05
2.77031513575067e-05
2.40368924567543e-06
4.76503745518244e-05
1.67572113880584e-05
2.45932545046424e-05
3.85367606254091e-05
7.94117184035613e-05
5.86428616336957e-05
8.46995185890427e-07
2.08226102903885e-05
6.12749987644412e-05
8.11121223901871e-06
5.95033759131887e-05
2.93478232374065e-05
4.86941043854856e-05
5.85228438938175e-05
5.4776004758528e-05
4.70298807965412e-05
3.07808738919206e-05
1.42289557050452e-05
5.33920326198916e-05
3.42077293418082e-05
5.96567571585249e-05
4.24855188519468e-05
2.79279053169549e-05
5.90829188228851e-05
3.00760721234447e-05
5.45233210112286e-05
4.06546085278288e-05
5.38990499721673e-05
1.6975572778246e-05
1.72113906990413e-05
-1.01328441212556e-07
1.8550000966977e-05
5.05714865073477e-05
2.17002072341468e-05
6.97847280081238e-05
5.23567911934931e-05
5.11652232942419e-05
9.98446472612765e-06
3.26318503859081e-06
2.43580808321865e-05
2.8045695905321e-05
5.77688064929323e-05
2.39129604815025e-06
1.50515206422713e-05
2.62942617267058e-05
3.9337800268765e-05
4.7507943860899e-05
3.91657586054167e-05
4.38843127127372e-05
6.76459771237678e-06
5.16404976774699e-05
3.28236370983574e-05
9.58615033331927e-06
3.77631705134452e-05
9.19605562141322e-05
7.60678861506081e-05
5.43669815306865e-05
1.56488112244104e-05
5.39963230752044e-05
3.98900590800818e-05
3.36985665303828e-05
3.3245058026245e-05
4.9982424627465e-05
2.29531310420861e-05
1.73072315778239e-06
4.44817670694658e-05
5.38194774376487e-05
2.66976660841242e-05
5.47541959781273e-05
4.72663298873812e-05
6.92579818365186e-05
2.04476918236796e-05
3.0850622701788e-05
1.7058444744301e-05
6.65735523350216e-05
4.45776565606466e-05
7.9340869097445e-05
2.09026705610384e-05
2.2913119517059e-05
2.37675166512852e-05
5.68266692228228e-05
1.38033687133769e-05
1.65687044257349e-05
5.34827026582754e-05
4.58215811625724e-05
-9.07670932208008e-06
6.15828275338529e-05
2.50109195698488e-05
3.81943257715127e-05
2.97540210782695e-05
2.67127226144348e-05
2.74820349472025e-05
5.16595909528671e-05
4.40545429847376e-05
4.60280193456743e-05
5.71792930279202e-05
4.90672571923007e-05
3.68498108114062e-05
2.19402275360445e-05
9.49355881600777e-05
4.44417754961782e-05
4.83560184052467e-06
7.25744268733431e-05
-2.37742182548365e-06
2.28363523999283e-05
2.63421128062491e-05
7.68792914882558e-05
4.47137822862048e-05
3.50512249289826e-05
3.45998468971141e-05
4.91653897585941e-05
4.51351749800469e-05
6.24288364179925e-05
3.68441517519709e-05
4.5669254867254e-05
4.44324921770646e-05
1.16245813545339e-05
4.29550159128247e-05
4.1028797196225e-05
2.47531388904514e-05
3.7146429690068e-05
3.96676921007182e-05
2.05050820354187e-05
2.95167524335679e-05
3.12425657667565e-05
5.72158811126471e-05
2.26516597396577e-05
-3.2518846049181e-06
2.56481072796604e-05
2.38077612334495e-05
2.1221709196807e-05
-1.09097426280816e-05
4.82842748608232e-05
-5.02583313458632e-06
1.1461067223178e-05
1.55635572475091e-05
3.29106333951566e-05
4.04290328752958e-06
2.72694668725418e-05
2.19609560164958e-05
9.21764943388024e-07
7.26120031404794e-06
3.06021237129556e-05
3.72581488813815e-05
3.27716154432117e-05
1.87892891548871e-05
3.48949748288821e-05
4.99835896442745e-05
1.95981400739486e-05
-2.62760327727271e-06
5.19935009605337e-05
5.47057702483313e-05
6.87829363790363e-05
5.66578251405091e-05
4.94123429776946e-05
4.64894256900175e-05
-1.97535953650667e-05
3.1817526993699e-05
5.21744598124711e-05
5.51563065345594e-05
2.53341577180806e-05
1.8762824431521e-05
1.56277937678586e-05
2.48598031707113e-05
2.62228915650066e-05
3.68073478770804e-05
3.54549613990703e-05
4.06233569705679e-06
-4.00631002866896e-06
2.172055148413e-05
1.46618570587061e-05
2.61453846938567e-05
3.45491159494639e-05
5.00611333649188e-07
2.50393065069833e-05
5.76282077142187e-06
3.53598555096913e-05
2.36653632280507e-05
7.93024879097468e-06
-9.90184168119538e-06
2.53883938150505e-05
4.52356987902686e-05
4.30802176884936e-05
4.35989003735302e-05
6.4612955943001e-05
5.6254006191886e-06
5.46397002629937e-05
3.20070667640319e-05
2.60790429751608e-05
6.71973069816437e-05
3.278698751555e-05
2.92247622765263e-05
4.29855744725655e-05
4.41942323765323e-05
3.96478633656934e-05
4.17644300715378e-05
5.22918115350094e-05
4.50369429493656e-05
4.46458535670226e-05
2.1808464594093e-05
3.25360123589224e-05
2.46573944866301e-05
4.18342492148743e-05
3.84662606795472e-05
5.87977668031377e-05
2.64759871760942e-05
1.8113766368178e-05
4.59129831621279e-05
2.64539519398931e-05
1.61492245654905e-05
1.25477500186095e-06
1.08963042847427e-05
2.9050172889736e-05
6.23475461913279e-05
5.98418332808279e-05
4.82571911244822e-05
1.14622556025774e-06
3.26508523704938e-05
5.52435680804975e-05
1.87990687254813e-05
3.71287090799963e-05
6.06692891175496e-05
4.55883126937957e-05
4.81008818015756e-05
6.53847008770647e-05
1.91463130328015e-05
2.86514897416431e-06
5.06201269755305e-06
2.17098294134537e-05
3.97402033833517e-05
1.29683537202733e-05
2.71380896757336e-05
7.31965717224725e-05
-6.15177007368263e-06
3.92776606219572e-05
3.21460837935054e-05
4.37268282135059e-05
3.07925397067428e-05
5.08989244754111e-05
3.49481030285172e-06
6.64119500381413e-05
3.06277247099974e-05
7.72702872123377e-05
5.68585747287669e-05
5.61559587581693e-05
4.53381018817387e-05
4.31786449858625e-05
5.64637239361592e-05
1.94282431282724e-05
4.43806260832623e-05
3.91029786862856e-05
5.13092899585133e-05
1.31140795070757e-05
1.04090812733481e-05
6.0872107105055e-05
1.42878773636742e-05
1.66565909690347e-05
3.0733751186263e-05
1.01179737258445e-05
3.1089675020903e-05
3.09133293468851e-05
5.2118727918909e-05
2.61319355306605e-05
1.41095944605343e-05
3.47856939413461e-05
2.1786558650199e-05
2.06652227184479e-05
4.4620702796954e-05
2.83359006492981e-05
2.29530589567813e-05
2.13619576347393e-05
6.20848865640551e-05
2.64177553101437e-05
5.20946942546999e-05
3.83151044370031e-05
3.92570019809557e-05
6.2782000526388e-06
2.70834475034996e-05
2.71865163799019e-05
4.84937099662195e-05
-8.20934214987235e-06
3.55780260798027e-05
2.03341221985764e-05
2.15711135889476e-05
4.25103881756788e-05
3.04510914094363e-05
5.17550418148547e-05
3.4072277764953e-05
4.08144722403507e-05
4.7427201310157e-05
-1.06358000929693e-05
3.73171914768886e-05
5.85910650853482e-05
3.54462588368831e-05
6.97794632798223e-05
7.80137089706003e-05
5.91347319647443e-05
5.13319586073057e-05
3.22165821576712e-05
3.11911386851129e-05
-1.80555031944262e-05
2.80123814742883e-05
2.1687768439049e-05
3.30347162216721e-05
3.31766589445991e-05
4.06594007380173e-05
5.67061289560532e-05
4.60981855663694e-05
2.47801608308286e-05
1.64291730721449e-05
6.64385243036486e-05
4.46809177006843e-05
2.65336448089471e-05
8.34065966717227e-06
5.45904601319294e-05
2.2597918141399e-05
4.08310607446972e-05
1.85394090894425e-05
4.63428211039383e-05
9.0979036068207e-05
2.34882940710296e-05
3.05665019673216e-05
3.81405758533701e-05
2.31380813074208e-05
1.44004161383038e-05
3.156557150326e-05
2.93366758845629e-05
6.27016776313313e-05
3.8589854343224e-05
4.96875126657747e-05
7.47596669984033e-05
2.51899393267367e-05
6.12977577715723e-05
4.16651189584465e-05
3.69594815429755e-05
4.98371783975953e-05
3.21557724835441e-05
3.37842821033981e-05
5.94339868869232e-05
4.95484518468302e-05
6.96064452870521e-05
4.48262090558503e-05
5.19502884114345e-05
6.11234026450482e-05
3.07384162969628e-05
2.83870589342226e-05
4.07946099876576e-05
2.18304852021935e-05
2.61309546883481e-05
2.4840895322478e-05
4.47882315099918e-05
3.66625788829836e-05
4.24384414412832e-05
4.54207672181445e-06
3.43388409931598e-05
3.99415843686365e-05
1.40298367123257e-05
-2.72476734566398e-06
4.97782538584637e-05
2.80284404878733e-05
1.5191952616518e-05
3.05143650799173e-05
5.60230114400826e-05
2.48941482610191e-05
1.39181404653159e-05
6.90578134196684e-05
4.09320241801097e-05
8.57392027686481e-06
4.46460310794517e-05
-2.1392573555403e-05
2.11779432485891e-05
9.28708261502122e-06
4.37322771938947e-06
4.28122419442746e-05
4.17999134552134e-05
4.50668157147607e-05
4.45038051980659e-05
1.60197091588083e-05
3.90384253564592e-05
4.07446067878692e-05
4.91999638829006e-05
6.88099936155292e-05
5.33984530584256e-05
1.9912473950518e-05
3.4895295106208e-05
1.87901376729873e-05
5.88136654505291e-05
1.38399223709973e-05
4.97891336022785e-05
4.03898008405515e-05
2.86883174967423e-05
2.9146133718433e-05
2.91504340377816e-05
3.22005250514142e-05
4.17767101568207e-05
-2.21526977230544e-05
3.91619039102606e-05
2.42690017199643e-05
6.32260075242556e-05
3.21345321511659e-05
2.2788800570995e-05
2.63242779975638e-05
5.98591196126838e-06
1.24105994006987e-05
9.63194320170315e-06
3.30498194404783e-06
4.42714178106461e-05
3.14826545782561e-05
4.02092797313205e-05
9.43097897662387e-06
3.31523867481536e-05
2.20465204778294e-05
4.68284128158312e-05
3.93519542808404e-05
1.09686218566432e-05
3.59450732526375e-05
1.81506273352603e-05
1.03632638230618e-05
3.61695438728336e-05
3.4711373737862e-05
3.24983568192907e-05
2.66107474533836e-05
4.05751761778555e-05
4.39723781540954e-05
4.46105818456948e-05
4.25785512641888e-05
2.45030917139141e-05
3.29767625489664e-05
4.89493317177697e-05
3.26348640073148e-05
4.82976203044686e-05
4.52774380808071e-06
7.18363732244492e-05
5.8014581854411e-05
2.55480480840574e-05
6.22378841025936e-05
4.54900645378271e-05
4.57692047161747e-05
2.89488521366518e-05
3.52470164470147e-05
2.52443582772501e-05
6.05882236340121e-05
3.48463734453644e-05
4.27160468308487e-05
5.40728972207464e-05
-1.04425033974698e-05
8.08337609557376e-05
1.25493140277716e-05
5.29507727850729e-05
1.61214165212945e-05
2.89313882554107e-05
4.02862008673159e-05
3.78428502558933e-05
2.35257862864401e-05
1.03980370350612e-05
4.72801122374191e-05
5.70745759048178e-06
1.94118306678941e-05
3.07825248791466e-05
3.98212054632939e-05
3.89069283427933e-05
3.30790296949622e-05
3.16511882288211e-05
6.31110000576645e-05
9.03916428399994e-05
1.88632900345709e-05
3.23967648986658e-05
9.79992966846379e-06
6.57815775358923e-05
3.89471931516449e-05
2.85298671099324e-05
8.42235378302131e-05
7.52592466662358e-05
4.00285487131616e-05
3.65115276690512e-05
1.15483929424762e-05
6.10873154826787e-05
4.72355604924199e-05
5.70598248135272e-05
4.72300840920001e-05
2.79014764380604e-05
5.31984292783405e-05
7.60392192171344e-05
3.541003860056e-05
2.22682987977997e-05
4.51769390286598e-05
2.89505487860042e-05
7.77454864515165e-05
4.60493063815039e-05
7.37339861827489e-06
6.39226535945413e-05
1.19737334333477e-05
6.29976832935649e-05
3.6822094731763e-05
1.70690340589556e-05
-2.07805720007511e-06
1.64202700307649e-05
4.4263733300576e-05
1.96711196327156e-05
2.65654116950886e-05
8.86300293833487e-06
5.95722073963254e-05
2.98009871365152e-05
9.03635551926027e-05
2.71860975743417e-05
2.24464103407341e-05
1.3880233893622e-05
2.15063721265659e-06
1.30629616240983e-05
6.03355387423233e-05
3.08186994348152e-07
2.72820246224258e-05
4.51237380350021e-05
4.64397164846502e-05
3.15304966278266e-05
2.79012792552293e-05
1.07756022716715e-05
6.91607766098113e-05
4.52726727203857e-05
4.17991912730159e-05
3.83910200918542e-05
2.32084208068836e-05
3.19835960026863e-05
4.583588906795e-05
2.93194383285435e-05
5.48488926990904e-05
2.96192758275941e-05
5.24680753027902e-05
4.69923278122662e-05
3.92094148541633e-05
6.89716868722761e-05
5.18750858165277e-05
4.3306731896561e-05
6.00361085210312e-05
6.51929892316651e-05
5.89583560766466e-05
1.17484218801608e-05
5.26345695197106e-05
2.12107962159828e-05
2.9747423882939e-05
4.91033347958279e-05
3.96899264866797e-05
3.38383630429874e-05
5.20565964070543e-05
2.40846086370894e-05
2.49964656720614e-05
-2.43717513254901e-06
4.16657460250827e-05
2.78371785192555e-05
1.07940241774849e-05
3.4996821386151e-05
2.71581228069383e-05
3.48354291850157e-05
-5.47208788185942e-06
4.11010137417632e-05
1.68027770673675e-05
1.35478285200465e-05
3.62521626383652e-05
9.26984831010783e-06
4.73605243707269e-05
6.59633520047138e-05
1.14212911019708e-05
9.04763849063525e-05
3.64060746703985e-05
5.28860758281647e-05
6.48048081229874e-05
3.89273293620557e-05
5.73088458726536e-05
3.56024202972334e-05
4.85589855684842e-05
2.86253302105693e-05
6.74788625320487e-05
3.14640263481217e-05
4.70061880420493e-05
4.77928514943605e-05
6.90363058812701e-05
7.09777901528254e-05
2.58058612991856e-05
5.08767243949435e-05
1.83643202656828e-05
1.2903906255099e-05
3.56080685565675e-05
3.85831052403734e-05
5.16304279397635e-05
3.48014184341503e-05
2.84402395546093e-05
2.48348287227384e-05
3.31808862579092e-05
-1.74220085030153e-05
2.87463839207344e-05
3.78545862005307e-05
1.130257738349e-05
2.29163283471531e-05
1.29143510691065e-05
3.21357499190892e-05
1.84891729480085e-05
1.66924142015697e-05
3.7270451277296e-05
5.28322618127811e-05
6.3674512922551e-06
3.60947145682652e-05
1.60448842762307e-05
3.73893097423425e-06
5.88784431877891e-06
2.09341394784753e-05
5.30276166529505e-05
3.7762130840741e-05
6.94057642783054e-05
2.9234974896131e-05
4.217825365814e-05
1.68570776907237e-05
6.34272135991917e-05
3.31893585052887e-05
2.10059628835759e-05
5.19591320966385e-05
6.49958749646718e-05
2.22031319670034e-05
4.91143723349491e-05
1.1391522070621e-05
2.60871565085466e-05
1.90598982590958e-05
9.89497619384495e-06
6.5747656204297e-06
3.1472965549185e-05
3.41429510529042e-05
6.33452075613336e-05
8.28303550890035e-05
2.34162209023491e-07
2.43825277193566e-05
4.58476294667149e-05
4.95055433609825e-05
4.11097630570286e-05
3.30922363187278e-05
3.83886532100442e-05
3.7267498418048e-05
1.25065556792151e-05
1.61089284994816e-05
8.92649246752546e-06
2.80879130260116e-05
1.89141795130947e-05
1.68922594391526e-05
1.95065099351586e-05
1.14719224627021e-05
5.78435867488209e-05
3.71517281392312e-05
3.857978892773e-05
3.65615114865077e-05
1.37242420295787e-05
2.22944431728463e-05
4.99455318575986e-05
6.30147771628837e-05
6.64754089936268e-05
6.86688557733163e-05
8.08958371252162e-05
4.81542447379584e-05
3.68602239177501e-05
6.36819417075287e-05
2.18943715520236e-05
4.52246440112739e-05
1.85585387177027e-05
4.3097408702772e-05
5.4976262597806e-05
3.2543337914391e-05
6.45500820807757e-05
3.20386853994458e-05
5.79447114932105e-05
2.84656438848184e-05
1.86890340395161e-05
2.02303556050443e-05
6.86832521243177e-05
2.15565377974927e-05
5.08747482711029e-05
7.94083105197477e-07
2.84591066177646e-05
1.92306412730724e-05
7.67674057737763e-06
1.33902993654134e-05
2.68388433727459e-05
4.27165118005506e-05
-1.44403089631761e-05
4.99253931344239e-06
1.08081019998684e-05
1.7915156559969e-05
2.43363487909253e-05
5.43169829208891e-05
2.42612561444968e-05
3.27728902293582e-05
3.41625471551215e-05
-5.64079360764754e-06
1.3749967906019e-06
6.46726837226105e-05
2.45776169065215e-05
7.20126249469557e-05
1.73877312875384e-05
1.36639738765676e-05
4.88660398652646e-05
5.17950241860154e-05
3.90489864811774e-05
1.53569029718692e-05
3.36537030705864e-05
6.00194404132312e-05
2.20727250638135e-05
3.42007287723744e-05
3.62014143623917e-05
4.63825021853774e-05
5.5838586859044e-05
5.47808312668389e-05
4.49872937805012e-05
6.94696046338784e-05
2.54707614784152e-05
5.69886462399305e-05
4.39692163746667e-05
3.50940488054531e-05
3.37147766991609e-05
4.39898813567728e-05
3.78402891863855e-05
2.90195575446754e-05
5.57557428248714e-05
4.33836658382771e-05
5.19971177071006e-05
2.52014123290138e-05
6.31222985515414e-05
3.82151424962476e-05
5.93143575517759e-05
6.4115144259322e-05
6.29534349987205e-05
3.97197314182199e-05
1.55048005560428e-05
7.91331765781292e-05
1.62828239573298e-05
1.45810161992551e-05
3.81257462615808e-05
3.33984166309567e-05
4.99917700605356e-05
4.44746289444033e-05
3.87634685045861e-05
5.07436868175654e-05
1.7533454567388e-05
5.46940093324977e-05
5.84844794381743e-05
-6.44741446432049e-06
2.67309468953468e-05
6.89311832500971e-05
1.16458328202668e-05
1.71337945032584e-05
-5.04330760779262e-06
2.03256114237404e-05
4.39629895614402e-05
3.35460444093506e-05
2.33028649420629e-05
3.95546100941186e-05
9.06829120656637e-06
3.485948441242e-05
1.04965621963289e-05
2.31320224078838e-05
5.40165090906286e-05
3.48701495401936e-06
3.18906792184351e-05
1.52803155198734e-05
4.84596623245741e-05
3.74764577774761e-05
7.21960162020298e-05
3.73514378381172e-05
2.78360575223152e-05
2.33199103660059e-05
1.94635555585727e-05
3.18404841662972e-05
3.8348277369574e-05
5.67550200232897e-05
4.67984214749096e-05
2.71685626009332e-05
-8.99883556859383e-06
1.95233806441257e-05
3.67811286333332e-05
2.99279802685739e-07
1.98684758720546e-06
-1.78688154160026e-05
4.65390823539421e-05
7.56260479699282e-05
3.07259603808212e-05
1.95979791449988e-05
2.51485172750664e-05
1.11381852669356e-05
3.91154182092264e-05
4.45680896073151e-05
7.46264157126123e-05
3.81480349857404e-06
4.6893647003861e-05
3.78837964764222e-05
6.72579356142028e-05
2.34290820960905e-05
3.55544971684002e-06
4.29402242965266e-05
3.22613185154007e-05
1.3531766237225e-05
6.50688743535796e-05
3.52425089015479e-05
-3.102503605206e-06
5.72506361144693e-05
5.33053350656681e-05
5.24385736161653e-05
2.63776748882172e-05
1.21539983783919e-05
2.67180152632194e-05
4.35487423478841e-05
2.82893974519559e-05
3.44878815522919e-05
5.25347233037943e-05
4.78810229410088e-05
2.88930989601763e-05
1.73292529178258e-05
5.56771306981222e-05
2.6840170122317e-05
3.1532628020158e-05
4.60473887834954e-06
7.70411517010569e-05
4.73572133047882e-06
3.66307165334202e-05
2.85441641819306e-05
2.52856064223405e-05
3.594983005954e-05
1.07806281916982e-05
2.11633073252618e-05
1.56042806267424e-05
3.21912832235472e-05
4.99906942165479e-05
2.88895691160062e-05
2.25846561954873e-05
3.50090255287077e-05
5.78001026778116e-05
3.56555734024904e-05
4.3688178795815e-05
1.90085063161881e-05
-1.47934898505166e-05
9.44170988853237e-06
5.09979366634114e-05
2.55605084855799e-05
5.34329385937697e-05
3.54858791093851e-05
6.57737888939526e-05
3.89418292478199e-05
4.44795803797772e-05
3.2834123229767e-05
4.44875673825277e-05
2.59496300311457e-05
2.42158400489423e-05
3.47198231894702e-05
4.17059654580745e-05
4.2682147160908e-05
5.29059054603598e-05
7.02046522429042e-06
5.29664804364821e-05
2.17291068899589e-05
1.5097834560311e-05
7.0690265486938e-05
1.90113376292509e-05
6.07444329675984e-05
2.38746885497128e-05
2.43224570971132e-05
2.91119511541368e-05
4.39745205407712e-05
6.06874397474184e-05
2.43157511402934e-05
3.85881003799356e-05
3.58264530544389e-05
4.54092593798811e-05
4.19357088411396e-05
1.66987059517664e-05
2.47062007377599e-05
4.34963667540784e-05
3.23148429094074e-05
4.65807111157282e-05
2.64434700848337e-05
1.82285538189061e-05
1.43573206605249e-05
5.30866775920726e-05
6.24429595881611e-05
3.86950952307335e-05
6.38939776696245e-05
2.49231341079589e-05
3.83363390304767e-05
4.50710962110347e-05
4.43523528137904e-05
5.30306477156037e-05
2.0891246280883e-05
6.55434977374223e-05
2.73590622918661e-05
-3.76312179649181e-06
6.06618312426503e-05
8.26057086885272e-05
2.70430616866445e-05
2.32025604173541e-05
3.65645104375225e-05
1.53414071271163e-05
4.94475095387076e-05
4.12335289496191e-05
1.51451294743394e-05
1.5224925283053e-05
5.44451323150516e-05
1.37230339998086e-05
6.9039598162016e-05
2.21196054674485e-05
4.62408847358856e-05
2.31280623341101e-05
3.56766334642487e-05
2.85318430912044e-05
3.03291914397911e-05
2.95424129619142e-05
-4.39277482223097e-06
3.3981571255833e-05
3.43150399602706e-05
2.11223929392428e-05
5.45610811569532e-05
-9.93839244804837e-06
1.25789010826311e-05
1.44589714728006e-05
2.26846561957999e-05
5.60809392091528e-05
-3.23338346702779e-06
4.29472754173675e-05
1.90833341281085e-05
1.41366206204549e-05
3.72824063258396e-05
3.35565722136162e-05
8.76011513244827e-05
3.56969292009629e-05
6.52452585473933e-06
3.60459997229628e-05
6.47764251801583e-05
7.49439377919929e-05
1.9186781777754e-05
2.64210135068406e-05
3.09242433904544e-05
3.96457116311397e-05
1.22799209881832e-05
5.08450957217618e-05
2.9845431358099e-05
2.56869655260408e-05
2.13710307080294e-05
-1.86227575551848e-05
3.89320440481087e-05
2.75922980468978e-05
2.55015312082416e-05
3.82350983153206e-05
2.8888940435902e-05
6.19917587801786e-05
5.16793052620854e-05
3.1562158073711e-05
2.1958127097531e-05
-8.5479646763675e-06
8.81192258169004e-06
4.13527900697009e-05
1.89515763503598e-05
1.43086288498815e-05
-1.59487369481104e-05
3.76206859504231e-05
3.74977933000577e-05
2.57565607092803e-05
4.96190528827078e-05
4.38406801950744e-05
-8.49105248707385e-06
2.52165921557685e-05
1.60024597402783e-05
3.6074508149046e-05
6.18226153693494e-05
2.68590924351313e-05
1.8388500870886e-05
2.37596707567864e-05
6.2185489015682e-05
6.84996015417552e-05
5.66937786407505e-05
5.36166621805581e-05
5.98025988591799e-05
3.41059551648809e-05
-5.90534167155892e-06
4.4188470791664e-05
6.41830511732143e-05
4.51585848575128e-05
7.24939336325043e-05
4.98603356424111e-05
5.50100897456424e-05
6.64006142300504e-05
4.21708873254691e-05
5.394675984003e-05
3.82907712333316e-05
2.76393787251466e-06
1.90207010086433e-05
4.1875724660585e-05
2.90678934643423e-05
1.30095661221529e-05
3.26697651292307e-05
3.25694247566883e-05
5.78213735329176e-05
1.35891538614322e-05
3.17663506407684e-06
4.92366069083616e-05
2.75965959301081e-05
1.47775888265317e-05
1.77732906125382e-05
9.21859913777624e-05
1.79332187074189e-05
2.07675463823446e-05
3.7572523000149e-05
1.87277777955757e-05
4.15445616528352e-05
5.69385647130769e-05
-4.99702586488257e-06
4.80546290498892e-05
8.06728631194853e-05
4.43408307565003e-05
1.71274632165184e-05
3.04433389453056e-05
2.74037343040942e-05
3.90891612573544e-05
3.68937254651531e-05
3.19113933982384e-05
1.15207998806826e-05
5.93941943058786e-05
6.75214829430675e-05
5.63812270616565e-05
4.31815055637281e-05
1.81826372963872e-05
2.21369461116364e-05
6.46199268952156e-05
3.05614044522099e-05
9.72431802013518e-06
4.145089338234e-05
2.04926511134776e-05
8.14026311871126e-05
5.27426284069625e-05
3.78834751881774e-05
1.85896672990564e-05
4.09468339975247e-05
2.20474237977383e-05
3.46841162190999e-05
1.26704735265471e-05
4.62941219587162e-05
4.77871386159294e-05
7.10012705139484e-05
4.30912875174406e-05
4.52771936497612e-05
1.52053190792427e-05
6.47583187005367e-05
1.84730857624584e-05
4.59501749652055e-05
3.42078707411728e-05
2.1569976067595e-05
4.14520623820076e-05
4.19615688390717e-05
3.54630688172932e-05
1.34976611972069e-05
4.24131314420947e-05
2.38201517866693e-05
5.27659700938876e-05
4.94418636860713e-05
4.20184971323491e-05
3.22609319321678e-05
1.30294643514203e-05
4.55898489034545e-05
3.21692901178058e-05
1.56370964357794e-05
2.23299225860169e-05
3.62045942557081e-05
3.10097592491175e-05
8.62674573528971e-06
2.45260258747115e-05
4.35388941517537e-05
1.476545226145e-05
5.76261736009766e-05
1.22415742070608e-05
9.30408813592889e-06
-4.27656549917519e-06
3.23173388207652e-05
5.6091211912887e-05
1.85562119942541e-05
2.28393846036067e-05
1.56962987215322e-05
2.52497799715447e-05
2.48443318720689e-05
6.19151889220378e-05
5.15207520997182e-05
3.91569726214518e-05
3.83784197230885e-05
3.84532468738411e-05
3.37451156716806e-05
8.04084966141552e-05
4.11425020445148e-05
5.42695270633139e-05
2.14134407905238e-06
6.2144418224308e-05
2.44840129390854e-05
7.87115037998542e-05
2.85556741155668e-05
2.15404774411305e-05
6.95321764926992e-07
9.64953290885662e-06
1.95656102617807e-05
4.67720162101616e-05
1.87320350078632e-05
4.22501873861892e-05
3.42858941964153e-05
7.08906162404853e-05
4.15421559257827e-05
1.22512003899817e-05
3.2957223022072e-05
2.16057765630238e-05
2.4816873787762e-06
-4.54310297738553e-07
4.61027544656803e-05
5.35594181925515e-05
5.80944861205807e-05
3.3721477167811e-05
3.51230608049119e-05
3.40091166417047e-05
4.8744728434979e-05
6.27086347243016e-05
1.6537352633897e-05
1.2637692412144e-05
7.0947637022982e-05
4.96723659169326e-05
4.11067453272601e-05
3.23136587331602e-05
4.96547538372643e-05
7.15486332476134e-06
-7.39232436260324e-07
4.57301550634421e-05
6.10628982157451e-05
6.13798148167902e-06
4.41034344441176e-05
3.4802558430334e-05
1.60082944308334e-05
2.24887211179778e-05
4.69441113990779e-05
5.79919638503279e-05
-2.39055949906589e-06
1.6559871467007e-05
2.40913684699086e-05
2.83041660562529e-05
4.93097698822687e-05
5.02214174594311e-05
-1.46239029455949e-06
3.98991388056705e-05
3.0464687462933e-05
1.832785728513e-05
8.72366538309646e-06
-8.08509136579744e-06
1.69298259055379e-05
1.61636976489349e-05
4.01724584696049e-05
5.01786946336551e-05
1.83055511763277e-05
4.27240143533625e-05
3.23430012057286e-05
4.77816929083653e-05
-1.16049908517292e-05
4.39260192179555e-05
3.3441712314067e-05
4.06459209935572e-05
5.88008026391017e-05
5.25562731357012e-05
2.69167823245897e-05
5.19479132720319e-05
2.74035632143921e-05
4.96006306863647e-05
4.88100379752921e-05
3.46060010431781e-05
7.83687136895854e-05
-1.33849507848542e-06
1.57312139894068e-05
5.35234524722646e-06
5.16944867770834e-05
5.02795513175998e-05
2.23646539181634e-05
2.70578731662038e-05
8.1259834194635e-05
4.44719313281892e-05
4.5349713934786e-05
2.56259084183322e-05
3.57566091408956e-05
5.41896013505983e-05
1.70455421222409e-05
7.38267839957452e-05
2.71720523233984e-07
1.0652200293777e-05
2.01308177673826e-05
1.24582697440226e-05
5.07162223457156e-05
3.84180427817522e-05
5.09006555936736e-05
2.91810290389452e-05
1.48593507420785e-05
4.56189430445658e-05
4.02889113207816e-05
4.31689576330329e-05
1.92739680503039e-06
6.5674435832149e-06
6.11115704474322e-05
1.61654620311992e-05
4.40370240886282e-05
8.33143538568498e-06
3.69434205132913e-05
3.1368015599204e-05
1.58085731029397e-05
1.25186558456704e-05
1.41649150980277e-05
4.21991981170625e-05
4.98281053587671e-05
6.43730963623228e-05
3.64273330040031e-05
4.77543193976425e-05
3.76283387077528e-05
4.17075682421314e-05
1.3445191986868e-05
1.19923096767902e-05
7.63415603916058e-05
5.26452754628578e-05
2.78198436399204e-05
6.17986173249399e-05
3.70720710566827e-05
3.23775789952631e-06
1.76161584504754e-05
6.00415784869714e-05
-3.8377493088469e-06
2.08477252574734e-05
7.62867866974746e-05
5.49774493182041e-06
1.93694391684724e-05
1.91225601282851e-05
6.09174350450316e-06
3.45614625511917e-05
2.83693903658909e-05
5.47453281052942e-05
4.3358732812649e-05
3.05357345955704e-05
-6.51293411494664e-06
2.48013333343758e-05
1.92290253645968e-05
2.82371568668434e-05
5.78030441091195e-05
2.96470161612579e-05
2.91776889424055e-05
2.00666275728383e-05
4.46907652457665e-05
4.70977326414746e-05
3.11530351580616e-05
3.68032505455372e-05
-4.94848847329792e-06
3.36052096414769e-05
9.71746907411214e-06
2.09851038856128e-05
4.69237975808128e-05
1.79534611238586e-05
5.5849915022996e-05
5.16869881627759e-05
2.33523162457472e-05
2.27686407356891e-05
6.94719615898703e-05
3.60614925334697e-05
2.98805530089315e-05
3.4355718264644e-05
3.51280153561339e-05
2.07727486250836e-05
1.99165062353033e-05
6.11624299245263e-05
2.75121565748517e-05
5.50499057514312e-06
4.32309428036405e-05
4.65089300802218e-05
1.79663579063334e-05
3.38530641686936e-05
8.63702591380231e-06
2.64178522471146e-05
3.71300611047097e-05
5.92180513964355e-05
1.44622337495202e-05
4.60375288079772e-05
6.53232679784263e-06
4.31555242253526e-05
4.88478936325488e-05
-1.9893706134004e-05
3.813705472389e-05
3.91661103018007e-05
3.30785095236359e-05
3.76608509339917e-05
1.83203283458732e-05
5.74649996879412e-05
2.65261482988939e-05
2.08899908609109e-05
4.68337819663435e-05
3.31582060147572e-05
4.7717222788337e-05
2.46519612747713e-05
-6.75291052164536e-07
3.89361457723829e-05
3.73700560364578e-05
1.17476207633565e-05
6.59449404365569e-05
3.37092718846929e-05
3.35279205611983e-05
3.51535186594582e-05
3.36082378023712e-05
1.58932435406545e-05
3.27851088773549e-05
3.58927200546922e-05
-1.13540117532083e-05
2.85372327740601e-05
1.91555217982691e-05
3.34738968065652e-05
1.8016162102643e-05
5.7695403035556e-05
6.13180448234209e-05
2.47488987250805e-05
3.07456250482673e-05
1.70356582828133e-05
3.45226650010242e-05
4.50399396252857e-05
4.43569546342801e-05
2.33081521459782e-05
1.79344054616922e-05
4.13867238094536e-05
4.82096302729534e-05
4.32273040992921e-06
1.5888399951964e-05
2.07496133342212e-05
1.5061085978574e-05
5.79534017433891e-05
2.53862600540222e-05
5.29694047299615e-05
3.94286559258793e-05
2.77553638578245e-05
4.42721820218086e-05
-2.28494192974863e-06
2.93478123317726e-05
2.75290283951967e-05
5.44905159739901e-06
2.21640259912115e-07
7.83090791558526e-05
4.60940286492925e-05
3.70658626137438e-05
6.19642431354821e-05
3.24603641148597e-05
5.83343017099028e-06
4.87397166410849e-05
4.73564302687518e-05
6.96851128753044e-06
1.06140682975064e-05
3.62617717426654e-05
3.38427833426146e-05
1.49529068125528e-05
5.25682937199113e-05
1.39630104802381e-05
3.99173412656802e-05
2.38617730582601e-05
6.10591102591968e-05
3.06737685008168e-05
2.77556955372095e-05
9.64093552288832e-06
3.84268923465682e-05
4.13740654264375e-05
4.32960692126731e-05
5.30247843456724e-05
1.23128532673528e-06
2.16207668787027e-05
2.36764452299065e-05
4.73984449042001e-05
3.26696723546406e-05
1.92557359839732e-05
2.6814183990492e-05
5.96737778872384e-05
4.35024873194074e-05
3.2278696832135e-05
1.69435831807403e-05
4.68271890055263e-05
4.367532534375e-05
-2.22887036974095e-06
4.59957610315654e-06
4.58814891086998e-05
8.72068331870368e-06
2.60128054180149e-05
1.07283126109099e-05
3.15552305780755e-05
3.43487162037465e-05
2.45607921387854e-05
3.70733615224009e-05
6.26005992385448e-05
1.3034167037067e-05
3.21107608356493e-05
1.87542097091434e-05
5.17927041092276e-05
6.38069526091322e-05
2.86861601412057e-05
7.56209575025999e-06
4.09631602603542e-05
4.11716493881344e-05
4.059143665475e-05
2.81566090445773e-05
4.31033929007871e-06
4.54724131794675e-05
4.90247084023643e-05
-2.3664515597674e-07
1.62530290652902e-05
5.59875242455205e-05
4.86431995609567e-05
4.5811138466595e-05
4.2755192474556e-05
3.36304506587826e-05
3.12013865100267e-05
5.31549903973321e-05
4.46956152722789e-05
3.73933885117875e-05
5.51662469431164e-05
3.6435228825468e-05
4.49681640119079e-05
7.91750034855737e-06
3.75311302176626e-05
4.85895796739944e-05
2.18080381346577e-05
5.93594066994349e-05
2.02275647135686e-05
5.78548214932064e-05
5.20897068137605e-05
-1.04719421281927e-06
5.78180984018992e-05
7.46091452192087e-05
2.57515652333212e-05
4.00829520182618e-05
2.12240749496541e-05
8.21424936903982e-06
4.29163919475112e-05
5.92023352540743e-05
3.75795138537841e-05
5.49547028047529e-05
6.70179377524615e-05
3.14345781818672e-05
4.12567715271251e-05
3.28124902726593e-05
1.08399335860459e-05
4.11999883602085e-05
5.08947502726364e-05
1.90744495357722e-05
1.26423535134839e-05
4.92840941378073e-06
1.06129461660523e-05
7.21010684032388e-05
5.71549669866502e-06
3.02712669235283e-05
6.02990015380332e-05
1.5291977165969e-05
4.05160996646895e-05
2.9348618689799e-05
2.22783768717191e-05
1.18395264674039e-05
1.20265558176495e-05
3.35072449885255e-05
2.33743370083775e-05
1.47787456793266e-05
4.50438764564203e-05
4.63811084220484e-05
4.28709543263573e-05
7.82823479376231e-06
5.37946656115554e-05
3.53101919335817e-05
4.35118491909561e-05
6.18580666983269e-05
7.11044676821848e-06
5.37354680079432e-05
6.11707084225088e-05
3.14497946952467e-05
9.39285582193325e-05
1.95689710758537e-05
5.51333894810892e-05
4.42055113073149e-05
2.61844354392087e-05
3.05553793961681e-05
1.84404078720803e-05
4.8913411359815e-05
5.73219564448542e-05
4.06946923743963e-05
4.93503554626746e-05
6.0872924982959e-05
3.51333290257673e-05
1.09876746481807e-05
3.558486562051e-05
5.59814668093852e-05
3.46731650996227e-05
1.12968314785221e-05
1.13795707844665e-06
3.81491036175612e-05
4.16097820989275e-06
4.28883215635654e-05
4.99103620667799e-05
4.21820706546149e-05
3.96363219370105e-05
-2.86691494983114e-07
8.00251887473703e-06
5.047600457432e-05
5.76836870821083e-05
3.32937995801252e-05
4.48594183129577e-05
4.27716639353938e-05
4.88125536502019e-05
6.68316255085391e-05
3.04879769949601e-05
1.94000486929583e-05
2.52939844496549e-05
2.67078226088338e-05
5.34219589744802e-05
2.73176443606228e-05
9.73569992517432e-06
6.40908988173751e-05
2.50252852602088e-05
3.76890898109972e-05
-1.59062070944703e-05
1.35426468287676e-05
2.82611138739925e-05
7.58111256563808e-05
4.48906414811391e-05
4.14913311105922e-05
5.21653245907658e-05
1.01004277281725e-05
8.14477102762456e-05
5.27263520386924e-05
1.68421489338408e-05
2.34070261119513e-05
1.76341868001384e-05
3.38584627293599e-05
3.08240616096317e-05
5.97818612029063e-05
3.06376786831962e-05
2.0722227133765e-05
3.17831539984505e-05
1.98497768292828e-05
-1.60754113200283e-05
1.83217737255353e-05
6.2975779820679e-05
3.53330210597265e-05
5.43928898137638e-05
1.83618895301336e-05
2.89933162942932e-05
2.55309319381829e-05
4.08185342453611e-05
4.01489280567927e-05
3.99787456121387e-05
5.45674824570083e-05
4.24014545463722e-05
1.61996054583059e-06
2.04279966098712e-05
4.41105556697869e-05
3.33921545376112e-05
-5.77988221368258e-06
2.48794036562864e-05
1.59866387205458e-05
-1.13150989883218e-05
1.51588110896604e-05
-1.58285971530164e-05
4.01222067442517e-05
1.73337644454641e-05
3.12159534679471e-05
5.11484779780969e-05
2.94461089955022e-05
1.47461593037019e-05
1.2744081266963e-05
2.2004685921732e-05
2.75210507358289e-05
5.44564143563787e-05
6.48007394699648e-05
3.75905404749223e-05
4.38015747382419e-05
1.38102145838851e-05
4.11602690924341e-05
5.67447870226007e-05
4.97979210894433e-05
1.71764932703014e-05
3.15745704029707e-05
3.00571917316847e-05
2.41619436486502e-05
4.31041783790006e-05
5.28963769198556e-05
2.8289246786115e-05
1.43757846624268e-05
1.75140420667737e-05
2.59584474586138e-05
2.69385848243991e-05
3.4972194827827e-05
2.83603639630956e-05
4.13324330138237e-05
4.56123683285171e-05
3.41701290382217e-05
4.32841659457965e-05
1.46632730076092e-05
6.97674142557501e-06
2.45696983067314e-05
3.89376908505759e-05
2.99739398753682e-05
1.77168680220241e-05
3.1527203282034e-05
3.75186925477652e-05
4.1383149894945e-05
2.02661526747852e-05
5.54906058517288e-05
3.29443621875835e-05
3.8003085763779e-05
6.76930868053717e-06
1.42986345752129e-05
5.21305475310759e-05
1.79678028410251e-05
2.36103225667439e-05
4.00540102869383e-05
3.47299807125271e-05
2.28786324351577e-05
3.80797694800732e-05
4.64025382982468e-05
4.04382868922673e-05
5.60150891406697e-05
4.25512121758094e-05
2.43920874010359e-05
3.7351986133825e-05
1.83654156635886e-05
4.85251043085788e-05
3.7870365107118e-05
1.27568353509225e-05
3.86739742637133e-05
3.96845377468622e-05
5.97314100360347e-05
5.04032791117871e-07
1.44540000577902e-05
4.31532786877492e-05
3.75411326945421e-05
4.28678873454641e-05
3.23460317628834e-05
3.93351698883338e-05
4.56841884543033e-05
1.29076865220961e-05
5.02437536341019e-05
3.77710025618859e-05
5.56094642656587e-05
7.73004620932904e-06
5.27835996801035e-05
2.29147766838513e-05
2.99653358763166e-05
5.26251886483401e-05
4.93465520096732e-05
4.6948230601008e-05
5.0986169569804e-05
1.75898039753777e-05
6.22042446365559e-05
5.0132277796736e-05
4.20475590532009e-05
2.58775733982093e-05
2.34513606771245e-05
7.33782838649986e-05
4.78891905740613e-05
-1.26606871045857e-05
6.5478949205772e-05
4.00032068310233e-05
5.30204648179005e-05
3.33916179810741e-05
4.12275268933286e-05
2.58706675144928e-05
3.16967432277957e-05
1.98274755854765e-05
2.83807066244791e-05
1.34970947399321e-05
2.85178637257345e-05
3.99387045511135e-05
5.12021811121455e-05
1.68171992378301e-05
3.11651271298919e-05
1.4323402295582e-05
-1.36589844271168e-05
4.38362363709681e-05
2.22376134304972e-05
3.29698469338636e-05
-8.16079745014632e-06
4.64129011439519e-05
2.40387784347318e-05
3.84881830023213e-05
6.73527809394428e-06
5.97060892994661e-05
3.35773740987436e-05
4.94098527116187e-05
2.95285261365017e-05
-1.71118618646138e-05
5.986242303565e-05
5.28022977874229e-05
2.73077004088175e-05
4.83226593873902e-05
5.21210121908122e-05
8.10052255833236e-06
1.43206606522891e-05
3.52813632487799e-05
3.53248349294678e-05
2.22818093412864e-05
4.73170066212459e-05
5.22320671533256e-05
3.95522194614486e-05
5.3270276138197e-05
3.80227438972739e-05
1.45311453615424e-05
5.56385863560945e-05
3.43362794500304e-05
5.29124880816891e-05
4.23913057921959e-05
4.49152035022884e-05
1.36566012738234e-05
4.25988160180285e-05
1.89688081439117e-05
3.27856700592961e-05
1.32476745960955e-05
2.641327788272e-05
3.29403821073195e-05
3.35488820933833e-05
1.91868072445185e-05
4.83454965816538e-05
2.53230591581982e-05
5.65764927119905e-05
3.79850890658498e-05
6.55237037417009e-06
2.60545110026578e-05
6.06014525960016e-05
2.39205040146406e-05
8.31441732687118e-05
3.89252657343082e-05
6.73307099717725e-05
3.53985063210232e-05
3.50866739659486e-05
1.67192586124962e-05
1.78377937858625e-05
2.02055260162312e-05
3.22845697288103e-06
4.04168846082976e-05
2.90478269166439e-05
4.68914793880298e-05
1.00193022551856e-05
1.71646218426379e-05
5.53187332496443e-05
3.17949946597572e-05
3.36277318125476e-05
4.26009764139217e-05
3.07461278501453e-05
-1.50245975823127e-05
2.42919550573981e-05
1.64100447623545e-05
1.45840395999656e-05
3.2185307745267e-05
5.30483693222512e-05
2.51508036982097e-05
5.3309979511984e-05
4.44456662290302e-06
5.03332389678564e-05
1.97817765454362e-05
2.7560540946828e-05
1.47868860638593e-05
6.03646107846827e-06
6.0335798454303e-05
3.13663848016031e-05
2.95566493126107e-05
4.00351228218956e-05
1.73390563667254e-05
3.55145893843494e-05
2.86388929735403e-05
3.31764136922995e-05
6.45721857974834e-05
1.34799469284105e-05
9.80452299241463e-06
4.75930566611002e-05
2.28899356460141e-05
3.65685641817881e-05
4.16848220185422e-05
5.56418864880624e-05
3.83400784146455e-05
1.92370671337486e-05
1.35455422495706e-05
2.85295386495e-05
5.0378415391863e-05
1.74700232103024e-05
3.0290450157548e-05
3.05089312521511e-05
2.69238626594273e-05
4.10038146259561e-05
2.48471710946209e-05
6.0462933133424e-05
7.52619690716074e-05
4.98147069877933e-05
3.4532314172171e-05
2.51191861645729e-05
3.80616563369249e-05
4.71391221833015e-08
-2.47523666770027e-05
6.45440033583371e-05
7.96868245691324e-05
1.99105217784066e-05
5.16845315660488e-05
7.6455218069479e-06
2.23852479474569e-05
6.60855925765038e-05
3.91576113937927e-05
1.47962824315623e-05
2.80195027247226e-05
2.80758815656018e-05
2.84156342143075e-05
6.14593761339606e-05
3.03215095437515e-05
3.4327416307422e-05
4.22830630718824e-05
7.15499521591651e-05
3.57096482098583e-05
4.81944382938625e-05
3.10223962467317e-05
2.78248448582415e-05
1.84294678738414e-05
4.05869406116174e-05
2.75844689449689e-05
5.14915248352721e-05
2.9891462988877e-05
3.34212295536478e-05
2.69688037106191e-05
2.00635197603352e-05
2.37130224767144e-05
3.00699798280266e-05
2.24380025000385e-05
2.37188601470117e-05
3.74612849076111e-05
3.91501520847459e-05
2.85557004288205e-05
4.6530817305389e-05
3.86894276687562e-05
2.42031421054621e-06
2.49548523664573e-05
2.0036532926387e-05
2.39349834784485e-05
2.60982853417095e-05
6.5745977790765e-06
5.16476608844072e-05
6.57679433596979e-05
-4.1956036667039e-06
3.55244615149011e-05
1.72468228851325e-05
3.92928716408105e-05
4.72146411623486e-05
2.76182538503015e-05
2.30328036376157e-05
-1.44496605746459e-05
2.45091578792964e-05
4.23547844799914e-05
1.08494823504395e-05
2.19748858489556e-05
5.48638408452619e-05
1.60046364363834e-05
6.58768216000313e-05
2.63196225982532e-05
3.28833310002269e-05
4.84391309117982e-05
3.03032327682603e-05
1.11835910352731e-05
3.0743113743636e-05
6.48445006032563e-05
4.30754282343292e-05
7.15223247329766e-05
1.64247641825573e-05
2.52943261168908e-05
4.04426166869855e-05
4.33289487033844e-05
1.88223504107834e-05
2.72745667491369e-05
5.69529992710212e-05
5.92170924955801e-05
7.61541902758033e-05
7.04464779151365e-05
1.52242940364727e-05
6.51953779084663e-05
6.51209181781806e-05
3.23608641723104e-05
4.12649031651322e-05
5.90597681302966e-05
2.87037392349673e-05
8.75775902109583e-05
5.18767349422234e-05
8.68141460280783e-05
3.59469222399228e-05
1.81948210883077e-05
4.03117619776593e-05
4.8350523318677e-05
8.09992796677009e-06
3.15488361325516e-05
3.97928583572478e-05
3.74031849845654e-05
4.52854269271525e-05
3.26630089260782e-05
2.2034857432261e-05
2.91932146791622e-05
1.60230310578888e-05
5.19516415152682e-05
4.56950962734609e-05
3.23273536447643e-05
4.11351235264845e-05
3.07793526592518e-05
6.13067908508542e-05
3.57394746299985e-05
1.2085926035668e-05
5.38030070190039e-05
2.5389674362484e-05
4.46155070806226e-05
1.0055481288519e-05
-2.22452958090734e-05
5.14947622085724e-05
1.77759032693197e-05
4.52754501371771e-05
4.22566633836489e-05
5.2389287344055e-05
2.78429560184197e-05
2.61278433185018e-05
5.16819359905714e-05
2.22884473223032e-05
4.77627534113241e-05
2.35566017214151e-05
5.45830987481919e-05
3.78070362767992e-05
3.94870581693236e-05
2.55859597197349e-05
3.07178345367462e-05
6.58134505654553e-05
1.62383641116308e-05
2.43377289578356e-05
3.67765049087084e-05
4.46466039449063e-05
4.71977154371647e-05
1.14572238480299e-05
4.69414281843192e-05
6.57345679882233e-05
4.52896188006226e-05
4.98056436543467e-05
2.63020192795988e-05
6.62217658870631e-05
-1.8110180482837e-06
3.69789471629379e-05
7.98525226729814e-05
4.95250488343671e-05
5.59113332744474e-05
4.92490042586928e-05
3.77718684223349e-05
5.40230556501416e-05
4.12518489980885e-05
6.7199791860262e-05
-1.24378634720046e-06
2.98443043660697e-05
4.22138003608172e-05
5.77601389071311e-05
6.01858706267667e-05
2.84620009714909e-05
3.92778121768983e-05
3.58374443627294e-05
-4.1078797162687e-07
4.45275178750976e-05
4.95015708975298e-05
6.34852378159749e-05
1.60010380660458e-05
3.19832341208802e-05
3.54660534054719e-05
3.16902992451814e-05
2.792019888284e-06
3.65439345539047e-05
5.18320673727114e-05
4.32918020829954e-05
2.64371177777175e-05
3.07975448776281e-05
3.83064484756844e-05
5.92050584355014e-05
7.67645963062098e-05
3.33461367013398e-05
5.75898523125987e-05
3.64318630289763e-05
6.72912043023134e-05
3.65407880520711e-05
4.93572172860574e-05
5.42486826870711e-05
4.3150124683676e-05
3.2034198361125e-05
2.94657476488684e-05
4.5947024671492e-05
4.36739962778319e-05
3.85350956647682e-05
2.13781221914509e-05
1.15966948695626e-05
4.81183246774397e-05
2.40067736704892e-05
3.27629675698277e-05
2.52561225647649e-05
3.08393539445259e-05
1.60498892486634e-05
8.70992758317298e-06
5.05381928457374e-05
1.92629875328485e-05
1.57352743640729e-05
2.18906991198828e-05
1.13448681790291e-05
2.34332758427441e-05
-1.34780558219476e-05
-5.7174341540489e-06
1.10250049004197e-05
1.95872400407604e-05
4.67718472754148e-05
4.35260436971754e-05
2.60493179940258e-05
5.03430994169568e-05
4.82706541661311e-05
3.49990406175092e-05
9.3316863413893e-07
3.90306793001791e-06
4.90474293845754e-05
1.98791410520465e-05
1.49917635843155e-05
4.69328127463915e-05
3.35499365664317e-05
4.07009178400137e-05
2.379121217653e-05
5.70881049519657e-05
3.42439583473781e-05
4.21635275361542e-05
6.89334667213222e-05
3.63522449461257e-05
5.08678710920137e-06
-6.18407444159204e-06
5.63868072129748e-05
4.31499074849958e-05
4.77725395348147e-05
4.35024315814057e-05
3.49928230683978e-05
5.20023480642411e-05
4.82589805934659e-05
2.65772923662934e-05
3.02886638986303e-05
6.01971474918002e-05
5.39535436542106e-05
1.52612634468732e-05
2.00956910310634e-05
5.63110675837314e-05
1.88633630309662e-05
2.52167961802218e-05
5.98537374545111e-05
2.47687190994521e-05
3.12072765522733e-05
3.01238476348976e-05
5.11564353651503e-05
3.44856027336739e-05
1.14797654591359e-05
-1.56949942306758e-06
5.97844344416358e-06
5.10768320375628e-05
4.95451648954523e-05
2.28781671723324e-05
7.06144459399873e-07
-2.86318021515222e-06
3.19497557613026e-05
4.4256035214794e-05
2.39267301598843e-05
5.57900716523983e-06
3.38831268048972e-05
2.56261117686426e-05
5.57884799416383e-05
3.12998117194612e-05
5.06989680000479e-05
3.17945551723843e-05
3.04309345264443e-05
4.6892403548076e-05
2.8226467434768e-05
5.08716310181469e-05
7.97702392881597e-05
5.63101977220231e-05
2.13745718049816e-05
6.22717333843218e-05
5.19413234411692e-06
5.43654103869016e-05
3.17588904090503e-05
4.06386224093266e-05
3.71218602132571e-05
3.89686770840778e-05
4.50172573647787e-05
4.50382153419216e-05
1.73017493972289e-05
2.45283855650222e-05
4.09044917960634e-05
3.46441882797528e-05
6.42331129271687e-05
2.9100206193793e-05
4.58275275808183e-05
3.73913843607242e-05
2.26461061443306e-05
1.80455329224154e-05
3.40364977481046e-05
7.30628798851644e-06
2.53552355320164e-05
2.56134677763691e-05
4.61285377491952e-05
3.73746492869619e-05
3.22164843594091e-05
3.19915100468838e-05
5.11942499080776e-05
4.07944344428066e-06
5.20407335632976e-05
3.95832597606898e-05
-2.14636815277437e-06
5.29190210950892e-05
3.62365821824822e-05
2.85500124837982e-05
2.31597922089595e-05
2.93961072729747e-05
1.79328797473184e-05
2.41570752402899e-05
2.33649897811585e-05
5.62699395806742e-05
3.41046247587686e-05
6.07812872960367e-05
2.76083513347642e-05
4.28335285649418e-05
3.99258565321729e-05
3.3323300024508e-05
8.17417467159692e-06
5.59088230540425e-05
6.90145885159858e-05
3.42305744377425e-05
5.01744157211547e-05
4.4537582797214e-05
3.51367903002237e-05
5.66603799264892e-05
3.48334357361534e-05
6.43710245304316e-05
4.10433476870973e-05
4.95553485471168e-05
-8.15284452369539e-06
6.42749362422261e-05
5.69523898675059e-05
6.32416257808591e-05
4.47921269036338e-05
4.3785678177947e-05
2.17904797669839e-05
1.91478127834828e-05
2.77032637074494e-05
2.74976838193546e-05
5.69356208867187e-05
-2.80314879799722e-08
2.14262460670331e-05
3.80500423750268e-05
2.89037475667351e-05
7.7585793375344e-05
3.12030621701125e-05
2.70029339756943e-05
2.92843453366896e-05
3.09622245362779e-05
-9.59369352936332e-06
1.12215282228183e-05
1.68847296239263e-05
3.75727292748648e-05
2.24801111490217e-05
8.0016019834592e-06
8.77722044271215e-06
4.39310462324281e-05
5.09719502573391e-06
4.89198703109536e-05
1.94429386739019e-05
5.01240231618242e-06
6.4238033835667e-05
1.9586328775802e-05
3.39938736109673e-05
8.50198191200194e-05
3.93667518586411e-05
2.47830035275776e-05
5.70816483927338e-05
6.47951500561649e-05
4.65933919328779e-05
3.74903285418543e-05
6.23660574439585e-05
3.51751833899952e-05
3.39096551975902e-05
3.35511178092641e-05
2.76127774623782e-05
6.70293975081284e-05
3.28991421824408e-05
2.1279029607804e-05
5.06614888279226e-05
4.79652651557843e-05
2.18576071893372e-05
6.71190894260598e-05
4.15772878191853e-05
2.08654885455118e-05
2.32875746403345e-05
2.33185273717609e-05
4.9149527578062e-05
7.8817939310589e-06
2.17028192497108e-05
3.23599127820985e-05
1.00359696606249e-05
2.2947922258292e-05
4.44549894277092e-05
1.36174091035297e-05
5.36525854562428e-06
2.27536078559872e-05
4.14058982395678e-06
3.06603870967705e-05
4.4609129907839e-05
-1.06768469945725e-05
4.2662074405562e-05
4.33079921880263e-05
5.05515264746295e-06
2.40169905064973e-05
4.15134239181127e-05
2.11347581869016e-05
6.95691817084897e-05
2.24085771038253e-05
2.88391216902975e-05
6.10762998521396e-05
8.70083409998008e-05
7.04044721636464e-05
4.05330810350023e-05
2.36255835349746e-05
3.08966173712237e-05
4.70463188287392e-05
5.22227280098714e-05
2.33324782103804e-05
3.93082279605805e-05
4.89844319774704e-05
2.22338381891499e-05
2.51478019749727e-05
1.065078533216e-05
3.00337130404373e-05
2.15200946031084e-05
3.01577288845337e-05
1.20250208704695e-05
1.82260902078762e-05
2.58715837139558e-05
3.32319503556869e-05
1.78020136237346e-05
3.45574331937724e-05
4.97425176257924e-05
4.19119817361723e-05
1.80780076011139e-05
2.36915949746242e-05
1.30604000575903e-05
-7.91386350822692e-07
5.75764447889098e-05
7.87461600763458e-06
2.95511682199487e-05
3.65627095746307e-05
4.97881741494359e-05
4.41035423826947e-05
1.11057430588296e-05
2.61385615292409e-05
2.041450768742e-05
2.29835557550232e-05
-4.47646417212507e-06
2.21566088736512e-05
3.88840530438073e-05
5.38215312944873e-05
2.71319000789909e-05
5.75555722226585e-05
7.05946827349999e-05
7.90259463253377e-05
6.60801713244129e-05
2.38133994908138e-05
-2.01822477621978e-06
2.56795895378667e-05
1.77903720805453e-05
6.57249327542731e-06
1.53028789208073e-05
3.86127813686313e-05
7.1634521590132e-05
1.20735995500971e-05
3.46158097236021e-05
4.00004110247233e-05
3.3431221974834e-05
2.74501057924561e-05
5.76286966309114e-05
5.13295191540088e-05
6.0761691476777e-05
3.45483386133166e-05
3.49075955688646e-05
7.49834977176379e-06
5.89337207884287e-05
3.98044033937068e-05
7.80447012999955e-06
6.16947480003705e-05
5.34061441766759e-05
5.99423139118956e-05
4.95391822018447e-05
5.47399144072536e-05
2.26264197581897e-06
2.43289915981641e-06
3.90138214268543e-05
5.14444408744878e-05
2.23517107233267e-05
2.74383358103029e-05
5.64704576138159e-05
5.04579713420023e-05
4.30405748922697e-05
3.83753663668106e-05
4.96280311878182e-05
2.93070804754359e-05
4.45067114630577e-05
3.69929435136399e-05
7.7825133576405e-05
3.86944642890658e-05
-3.48884199541062e-06
5.30434162603449e-05
3.60125997610039e-05
8.66674985472881e-06
6.14505470195906e-07
1.90911361018631e-06
4.52205559904193e-06
3.99917108747301e-06
4.92888466649905e-05
4.90294002689537e-05
4.29753814462213e-05
7.44613163789658e-06
5.28854644226189e-05
-8.6388040913405e-06
6.61398427659437e-05
1.30863364267798e-05
8.01004694212806e-05
3.84955365133234e-05
2.94285027931932e-05
2.42306014699035e-05
2.53642548143687e-05
1.86990935777343e-05
3.28594514339388e-05
4.87225846542379e-05
4.47732612649119e-05
5.69008744518012e-05
1.14841336753714e-05
5.77367628582114e-05
-5.02535285355604e-06
2.92168481715905e-05
4.02522341779688e-05
7.14370978236078e-05
3.07789134410473e-05
6.44423702766083e-05
2.69689442401594e-05
5.39412286451714e-05
4.83130949879676e-05
3.02914713368696e-05
6.10185983901772e-05
-1.60356249565403e-05
1.92678184416146e-05
3.47240603474285e-05
3.55392830850021e-05
-1.73720104751516e-05
3.37278109797357e-05
6.90139360733175e-05
3.37427936915404e-05
2.15461463387384e-05
8.84508315198273e-06
6.08351131846659e-05
1.06099214961947e-05
1.85021551362261e-05
7.11431485381505e-05
3.63336761393471e-05
1.24022601402941e-05
2.87864484518136e-07
5.0362341506925e-05
2.74334623526207e-05
2.53458997222389e-05
2.02264058957534e-06
1.47956636254601e-05
1.3338717502611e-05
2.95097809039455e-05
1.95978464862047e-05
5.84577060908984e-05
5.16319501105052e-05
6.058251933618e-05
4.67583990135892e-05
3.69865478476313e-05
2.31829597875229e-05
1.70409554116194e-05
3.52363201224935e-05
3.16211685767296e-05
3.80641102404349e-05
5.62973030042653e-05
4.49646397537236e-05
4.4341661039681e-05
5.25156897804492e-05
4.55265500207898e-05
5.45889478854163e-05
3.21791549496878e-05
4.97615547102468e-05
5.67311725504557e-05
5.82765862184189e-05
4.24112730808644e-05
1.36512734065686e-05
2.60340720199182e-05
-9.15267250376321e-06
4.6472946344415e-05
6.30072533848974e-05
6.56804901680839e-05
2.6344150801943e-05
7.39560797928819e-06
3.7640942641586e-05
3.15377949177958e-05
-1.23421823920078e-06
2.26777701562767e-05
6.44572516105956e-06
1.32590242087761e-05
2.81375709214822e-05
8.75082036683126e-06
3.16949605879622e-05
3.25115219030058e-05
3.49423898631323e-05
4.31274435245906e-05
6.67158021380249e-05
4.72260219321856e-05
4.13209823830865e-05
4.89771908690299e-06
1.40560858963174e-05
3.86471858772172e-05
6.47904905979372e-06
1.13910975393828e-05
6.648381101696e-05
4.9303777284109e-05
5.90382212892119e-05
3.5514917190961e-05
-1.4997896794229e-05
4.06358554117414e-05
3.00782963524368e-05
4.19397625290055e-05
5.0242439587202e-05
6.45906223246153e-05
4.67655286940919e-05
2.7653280236094e-05
4.99492369587356e-05
7.72924137432906e-05
3.21472364731802e-05
3.72093390709118e-05
2.63306556235109e-05
6.92469914836336e-05
2.60981973105783e-05
5.23209122083283e-05
4.60578995952096e-05
6.58093926035811e-05
4.60218605516569e-05
4.83576552916236e-05
3.69451071538334e-05
1.6916388087354e-05
4.68383101630937e-05
9.1144153440693e-05
6.22868394413868e-05
3.27316556957378e-05
2.14698966047015e-05
2.21766003546202e-05
3.76760508750552e-05
4.74778695582109e-05
2.67157429284034e-05
8.13609356326112e-05
2.0090043133212e-05
3.72080995944722e-05
5.68065433517906e-05
4.81927574075339e-05
5.31184269081531e-05
1.82593917439022e-06
3.31643180136775e-05
2.33822769497862e-05
6.08843745330367e-06
9.62920528720636e-06
3.06280248452639e-05
-1.5139803988414e-05
1.87440237606218e-05
2.11709267432455e-05
3.01089302749006e-05
3.12350863812065e-05
2.63557496975207e-05
6.03276854231219e-05
1.05060558254563e-05
1.39777473234382e-05
2.47448462681835e-05
7.28043789717371e-05
1.43261499831368e-05
4.27816207000022e-05
4.73283803306348e-05
5.84503271455411e-05
1.66338260683511e-05
3.68944724510096e-05
3.08431920809888e-05
3.3630623761055e-05
4.82513503334601e-05
1.27372198312217e-05
4.75936100241852e-05
6.51075823162752e-06
5.21776054322101e-05
1.73428350152942e-05
2.39719428106318e-05
5.03799711433101e-05
3.16628986658567e-05
1.89057739979653e-05
2.1159645259204e-05
1.32188694839778e-05
-1.72084084687632e-06
4.6252454312332e-05
2.45493485678144e-05
2.6827328269545e-05
1.40613998359698e-05
4.32119056123525e-05
4.1291796395202e-05
3.13081979601162e-05
3.91833856481048e-05
3.90420074360354e-05
5.40711887582732e-05
3.94123629992496e-05
2.6403122787416e-05
2.71659415671398e-05
4.17347455881391e-05
9.52277266452798e-06
4.48174353735488e-05
8.87346176161307e-05
3.28850843947681e-05
1.61520007072209e-05
2.49637951747447e-05
5.27223994801349e-05
2.79023162269757e-05
3.65040283025711e-05
2.60173973458029e-05
5.09404774190627e-05
2.99564362015607e-05
3.17997386441313e-05
5.99360734478638e-06
3.51973174155476e-05
4.74167380926683e-05
2.47221093621689e-05
4.58387874081398e-05
2.70887213699054e-05
2.03626835626239e-05
4.21051902220161e-05
6.81534007437237e-05
7.00930325840308e-05
2.45362430716136e-05
5.81472681559609e-05
1.74271459020799e-05
5.95941290665383e-05
2.62896365846791e-05
4.65917524154722e-05
5.02441680824735e-05
3.03340928823901e-05
5.2859757530078e-05
1.7775542290471e-05
1.41892339785016e-05
4.53757430514228e-05
2.48312773972901e-05
1.01803581787044e-05
7.04939110527002e-05
2.78908308038103e-05
2.8184139876653e-05
5.0834918088846e-05
2.03169453196425e-05
6.33991048227981e-06
3.38378002770608e-05
9.2808684152079e-05
3.50194679623031e-05
5.09549542582106e-05
5.22535467257153e-05
-5.07194783990106e-06
3.17309678782585e-05
2.73841124558703e-05
5.04664933708138e-05
4.72987351947217e-05
4.24254412552423e-05
9.33834787102581e-06
4.24159238560735e-05
-1.04732499580947e-05
1.27419924672199e-05
4.41329612097029e-05
3.9915000057489e-05
-5.66554749769644e-06
4.39865544354539e-05
3.47175899777407e-05
5.02407129693912e-05
6.34787919215891e-06
-1.06011300361677e-05
5.79741704503765e-05
2.5377435421575e-05
6.20783993069491e-05
5.58691134768687e-05
3.87018306332518e-05
9.35329130113762e-05
3.8179818446245e-05
4.45192053442715e-05
1.49991862826468e-05
1.43337726115892e-05
2.61778372552984e-05
-9.72846505863926e-06
5.58328594080195e-05
4.47560741979129e-05
3.83068414684523e-05
4.6325155764605e-05
1.41717971303319e-05
3.32327038849998e-06
5.85404965955162e-05
6.82650585031415e-05
1.68493967967331e-05
1.23050399369129e-05
8.3669285748748e-05
9.65311110443427e-06
2.30092530874825e-05
1.96182113404834e-05
7.58999597141352e-05
5.52670610206842e-05
3.4973492309869e-05
4.73980182038414e-05
4.31913220663284e-05
1.86025820876865e-05
-1.04127897768047e-05
1.50939324334837e-05
6.53959298234408e-05
4.26218836159676e-05
3.68521319721159e-05
7.95447555065847e-05
4.82112864487926e-05
-2.65521143095546e-06
5.19674605845465e-05
4.15191783592545e-05
-3.95041948192135e-06
1.34862124745095e-05
5.80943634721423e-05
6.97124492879457e-06
2.43079205517503e-05
6.42511231175499e-05
3.61983865342879e-05
-1.10920360281549e-05
2.08395015808688e-05
6.13709096466507e-05
5.56690830600874e-05
-3.91968900891894e-07
6.02609876424703e-05
2.67303215256683e-05
5.04781936602609e-05
3.38808784032204e-05
4.36429910489902e-05
2.99192077491432e-05
5.75381007913317e-05
4.23910667306912e-05
5.59026643196045e-05
2.17909137152117e-05
-1.16694997156736e-06
3.06933271336667e-05
3.07043302536487e-05
3.28661865220343e-05
9.74662343900634e-06
3.91892567301247e-05
1.95320226508896e-05
2.82355006700292e-05
9.63078286768944e-06
5.35083088538276e-05
2.81285356584115e-05
3.26799244535959e-06
3.34083823440893e-05
1.35121226626539e-05
8.05956144312861e-05
7.8022023381528e-06
3.82111755532309e-05
3.98148064218581e-05
4.07479822659511e-05
6.68035896597335e-06
3.89063587237023e-05
5.12395483239334e-05
4.29470360738728e-05
4.2897824617717e-05
3.35297139265622e-05
4.21630914967689e-05
2.45753543936557e-05
6.08697668368251e-05
7.35701495561307e-05
1.64461203855464e-05
3.82648712225309e-05
1.38808730791955e-05
3.90972057732175e-05
-1.33908141772941e-05
6.03230377674097e-05
2.2554782627063e-05
1.60054839438767e-05
-2.91956661217729e-05
1.15092994745154e-05
2.71706956199478e-05
3.54514807734026e-05
3.27727960485328e-06
4.74141538683269e-05
1.36750435778018e-05
2.26340779974887e-05
5.27275514928308e-05
4.43495214004903e-05
2.790141311105e-05
1.5603828678146e-05
1.848667729655e-05
2.25495377956408e-05
6.35508406637051e-05
3.72861464659314e-05
5.09041955674686e-05
4.13681835164089e-05
4.62508698178177e-05
5.40291513782279e-05
4.28362919807144e-05
3.89301350644677e-05
1.53983713800995e-05
2.63015552149157e-05
5.42380343481536e-06
4.04068731893292e-06
4.35829450669728e-05
4.56397716162374e-05
4.33020455296053e-05
1.61221624558278e-05
2.35776820372765e-05
4.76590087891144e-05
4.84259395361175e-05
2.96261393827324e-05
4.05486831758592e-06
4.88482095121101e-06
4.11366069913475e-05
6.57166367281636e-05
4.35560043366223e-05
4.32756156182302e-05
3.24828189385732e-05
4.6329608705542e-05
6.59206033795505e-05
1.72480768437542e-05
6.26963093261748e-05
4.62828893955553e-05
4.04176304879845e-05
4.61638094420177e-05
2.5415760567308e-05
5.65374625734559e-05
1.63356082825297e-05
7.74608391845961e-06
7.39103013732468e-05
1.84289725558525e-05
-8.13393596904838e-06
1.2246328295653e-05
2.98682299170658e-05
4.96320340874698e-05
3.04097404904716e-05
4.1370612971213e-05
1.5888515543631e-05
1.98655309961354e-05
1.69780471936843e-05
3.74674624939275e-05
4.9140162987492e-05
2.25982112620407e-05
2.59772884698225e-06
4.56785212678201e-06
0.000109671977425655
6.50494030584954e-05
1.9335093409656e-05
5.35167204943656e-05
7.86047673988697e-06
5.24466453803541e-05
3.33590637995393e-05
5.1531683833164e-05
3.50790879613339e-05
6.89911112698918e-05
4.83992646786561e-05
1.14862199925847e-05
4.73808715007703e-05
3.78340256960231e-05
3.30119309593327e-05
6.04785892674141e-05
4.17975358952671e-05
6.28049271225141e-05
5.57123241989452e-05
1.0968615884516e-05
3.56931999221522e-05
7.3204489486364e-05
4.40254233429809e-06
2.74108469013533e-05
4.17621690424453e-05
1.41137441852849e-05
5.17284195088217e-06
1.63630554855106e-05
4.43416433713335e-05
2.9969668717159e-05
3.07133630185604e-05
6.02703659234903e-05
4.36812944822706e-05
1.23869645360294e-05
3.47295062447348e-05
3.64106549409041e-05
2.19553542307316e-05
5.83633222415663e-06
3.50442590608386e-05
4.5409635085296e-05
1.25512675951726e-05
1.32924593589275e-05
7.91891595567718e-05
3.67103311883612e-05
-2.9991150949759e-06
3.03450656136449e-05
5.62696570345366e-05
1.80399411520184e-05
3.43415526795985e-05
2.130645609963e-05
3.00380969095053e-05
3.84965092871809e-05
4.66538406779702e-05
5.59990211377492e-05
1.82693946028159e-05
2.67126418287777e-05
6.44040518672861e-05
2.65035559802506e-05
2.74925865176089e-05
2.71057816165905e-05
2.75655670124677e-05
9.14551740508988e-05
5.40216971996308e-05
4.19850524664928e-05
4.05131679938938e-05
4.66041893808043e-05
6.21862201321382e-05
4.58669611844491e-05
4.14089433502505e-05
-1.31100236261026e-05
3.35105394966808e-05
4.00535962894999e-05
4.59033360863431e-05
5.69716540841327e-05
3.92056217840085e-05
5.15678361005521e-05
2.00008784441283e-05
4.70320142303116e-05
2.34040061911668e-05
1.60559742536777e-05
9.74439572916881e-06
-8.60148183301632e-06
3.82854244368785e-05
2.36982436414298e-05
5.48407533498004e-05
2.62120513309301e-05
4.72708352921912e-05
1.36087873760446e-06
3.23793208821463e-05
9.17070128307429e-06
1.4315462428317e-05
4.21305534389529e-05
5.74360771431918e-05
1.72247445099898e-05
1.56492117352683e-05
4.21333059865659e-05
2.24941689970654e-05
4.34000779895938e-05
3.43472922473665e-05
-1.23302525592153e-06
2.79979388134849e-05
1.084860271768e-05
4.60933969668174e-05
6.20652965890614e-05
3.88617971250026e-05
3.22394334533513e-05
4.37348603034219e-05
4.41838018474989e-05
2.05853666157561e-06
2.61668975669646e-05
3.09178391744428e-05
5.82758495597101e-05
3.43548547901665e-06
4.40587525221509e-05
2.26650417202044e-05
5.02150149356321e-05
4.88254248162729e-05
1.36666177704113e-05
4.17378166320637e-05
1.99168441289e-05
6.55659886728955e-05
2.40381113514609e-05
6.43908751691224e-05
8.32690064369926e-05
1.85255150951216e-05
2.23574104060099e-05
1.64088233286274e-05
2.16611455824092e-05
1.05554527754133e-05
-5.66777994129963e-07
1.57430976275093e-07
3.12608370898406e-05
5.24496823173936e-05
2.80129907237871e-05
2.78093890720501e-05
3.0760562399885e-05
3.20448327335585e-05
1.31442606996889e-06
9.71775208458667e-06
3.99700426029584e-05
-5.59657033629497e-06
5.99521973968301e-05
2.3004896713429e-05
2.74473978090452e-05
3.70118599436898e-05
3.50037720218092e-05
4.13785125186729e-05
-1.14110344921694e-05
5.83654484345859e-05
5.50736704119294e-05
2.11642693101576e-05
2.42685786277633e-05
2.34554636022906e-05
8.68498498310168e-05
1.91259645441717e-05
1.51402814480655e-05
3.95862290966013e-05
-2.58065863023511e-05
1.3468344672041e-05
4.96906653749202e-05
3.05472771239746e-05
3.84213001895836e-05
4.4140298539593e-05
1.48761121493339e-05
5.56313666255804e-05
4.72066249282853e-05
1.14468155585896e-05
4.33775435409137e-05
3.01737470438209e-05
5.81395954340931e-05
1.0486807162854e-06
2.69787783768839e-05
3.38601508166833e-05
4.56721618447947e-05
2.39475298799542e-05
3.17960139623018e-05
4.77910233544428e-05
1.29320919029813e-05
5.69057171033651e-05
3.99487765569728e-05
3.19847467682859e-05
4.14240407153245e-05
5.59717780067737e-05
3.09708630594571e-05
3.12425418453614e-05
5.81147105237614e-05
4.52835661976068e-05
1.46544059917154e-05
6.03738021227988e-05
2.31286022084799e-05
3.49836486541694e-05
-1.77896873628912e-05
3.15026489494283e-05
3.02268422375965e-05
1.72273221683893e-05
3.76904266361996e-05
2.38582870234087e-05
2.57252176640255e-05
1.93563971243899e-05
3.68906352340282e-05
7.91294524815825e-06
2.98069645132199e-06
1.0522153077271e-05
3.89902611429249e-05
3.99178082398581e-05
1.44376387351328e-05
1.69868198071264e-05
8.77933132599775e-06
3.76102080453486e-05
2.12026772252372e-05
2.56792732249632e-05
3.77961591629403e-05
4.90835190795233e-05
4.77269576582832e-05
1.46938700516309e-06
3.174312924024e-05
2.80933442565694e-05
9.68244681989638e-06
2.43852447861422e-05
4.3531161185127e-07
4.05981977455208e-05
4.07925335486101e-05
4.88458341992807e-05
2.31869831126521e-05
2.41371051522147e-05
5.92523393025383e-05
4.74998566078001e-05
3.16439057546149e-05
2.9355815217246e-05
5.17940344660512e-05
6.04088697657095e-05
5.47855716231045e-05
5.41207809468686e-05
1.10795422374754e-05
5.43101966867123e-05
5.50631381795449e-05
3.08049699546059e-05
4.33359153898899e-05
1.25661933007655e-05
2.33801948001383e-05
2.49163043093183e-05
4.95434097795847e-05
2.61581975876396e-05
2.18769834874174e-05
6.11979732175769e-05
1.96029779328927e-05
2.35273696628197e-05
2.03091628162933e-05
5.86940889004412e-05
4.38542257971237e-05
4.74988929932277e-06
3.15903423192699e-05
1.43374993488733e-06
1.98795680980269e-05
1.05274726138065e-05
3.89110258852627e-05
3.27524640026193e-05
4.94663123966669e-05
3.07465880871466e-05
2.03120900072444e-05
4.01841642215827e-05
3.36648625262485e-05
4.31061293871498e-07
-7.56022983188532e-06
-1.68814472810005e-05
1.46051246810748e-05
2.52068825081294e-05
1.40236527457456e-05
6.19223170113457e-05
-6.04576034100562e-07
4.46169772635143e-05
3.78752674630855e-05
6.29341617770131e-05
4.51270571251404e-05
5.4325406029882e-05
5.09406743296755e-05
3.09610990380118e-05
4.75668278008035e-05
1.66913694605005e-05
4.03115335608969e-05
7.47199219403522e-05
5.89021638798108e-05
3.59394433750525e-05
2.82304190817612e-05
4.92862529556275e-05
3.31453989118e-05
3.09798819003644e-05
1.74990845776586e-05
3.51525638544795e-05
4.96615997113762e-05
2.29016399173631e-05
6.05866556775337e-05
3.94731758185288e-05
4.85723075443668e-05
2.24892853044845e-05
2.0937299442276e-05
-5.95867313633827e-06
4.06934026158954e-05
3.19660019421895e-05
4.16188427592478e-05
2.39745146907709e-05
-4.69827552922935e-06
1.7232273319118e-05
-5.37652084548873e-06
1.600495292453e-05
3.02853648759485e-05
-2.73947508514088e-06
1.3931998266419e-05
4.43473456679754e-05
4.19280071351231e-05
4.45390251932523e-05
4.82714410992999e-05
5.01253035930536e-05
5.15442132418163e-05
7.63348567183543e-05
3.25882422641728e-05
4.09272075884735e-05
6.79965782384792e-05
2.67856888814419e-05
2.91568761736422e-05
4.58246861081795e-05
6.14178724024674e-05
5.51907990819919e-05
4.36658575852558e-05
1.55487130327383e-05
1.53391303378905e-05
5.2377701322603e-05
1.73102339277103e-05
4.41457492198918e-05
7.85092990349382e-05
5.65948968637729e-05
2.52158187365875e-05
4.201398326726e-05
1.39980445622184e-05
4.49408120206939e-05
6.9130442327671e-05
5.31890051171033e-05
2.34758261972583e-05
1.22301641855199e-05
4.72061056625454e-05
4.80171113523115e-05
2.94721501117232e-05
4.85924760675514e-05
6.74594945196108e-05
3.59265148062346e-05
6.10960059649439e-05
5.53536369708984e-05
4.4532966147986e-05
6.31879855430039e-05
2.83590843124813e-05
2.88390077264055e-05
4.87161933097877e-05
5.67575820502422e-05
1.08528228889936e-05
7.40000636068037e-06
8.36771284711427e-05
3.492363563872e-05
8.84629377754468e-06
6.65185358873288e-06
1.08625653323774e-05
5.38634964332087e-05
2.48002107083649e-05
6.18491039694829e-05
3.07677922499092e-05
3.05477047796988e-05
4.65880559003828e-05
-1.3488068666522e-05
3.61744148120984e-05
6.64249331835181e-05
4.67288597197405e-05
2.68577704464674e-05
4.63663380267772e-05
1.48385698069494e-05
6.87041828106606e-05
3.89012082353856e-05
3.9166112653137e-05
1.57882191134906e-05
3.63883476573748e-05
5.43935429544215e-06
4.82860114048965e-05
1.95652805441639e-05
5.30031666608631e-05
5.64851572919847e-05
3.87233764302067e-05
1.94149664123145e-05
6.57188844293856e-05
7.38573356303496e-05
4.64798628822023e-05
4.54154520975567e-05
8.46925764428288e-05
6.21330917153336e-05
1.12847207512955e-05
2.38332528078448e-05
1.76831957650692e-05
4.53725271873544e-05
3.50193435907395e-05
2.41617717314479e-05
4.81378221442767e-05
5.42387618405794e-05
3.1952536200782e-05
2.26831352626392e-05
3.27823603921631e-05
1.84792519869223e-05
4.27632576871945e-05
4.74707219136662e-05
4.02533719337224e-05
3.49846128324642e-05
5.79765728545506e-05
2.37814038117976e-05
1.92175754965523e-06
1.17020079298618e-05
1.1517433638495e-05
6.27139541820342e-05
-2.85885081512313e-06
9.28404666981592e-06
4.08891818146417e-05
2.16602187216635e-05
5.66792790170883e-05
2.21992226055387e-05
6.51693531899484e-05
1.75218127070646e-05
3.99039753613869e-05
1.82525485166475e-05
2.07047323431325e-05
6.02507440140408e-05
3.30487829584874e-05
7.97522488890609e-06
2.97330298747687e-05
1.5996566030492e-05
2.74311800871393e-05
2.0122800913159e-06
5.57218399343558e-05
5.4668345107277e-05
3.25216022103125e-05
3.54220630279379e-05
4.03148416772993e-05
2.80177028807361e-05
3.98468779965604e-05
4.50882494401474e-05
-1.28939832491104e-06
4.9277572110793e-05
1.18291918320425e-05
2.14039797541974e-05
3.23968726994355e-05
5.01862652764625e-05
9.05539577406721e-06
2.6398253819772e-05
3.61779143725306e-05
3.41651428469322e-05
1.5665931595278e-05
6.86696707912259e-05
1.47729162669521e-05
5.62403600761142e-05
1.21747898134827e-05
2.86463351644029e-05
6.17794486954654e-05
1.14259752469717e-05
2.54307963088731e-05
6.44010500652987e-05
-3.41795750457676e-06
2.17985418358146e-05
3.49798502202443e-05
2.62732396022846e-05
4.86177506970551e-05
1.36071220318821e-05
1.43735454329088e-05
3.69489194570929e-05
2.20889088222218e-05
3.03176019646647e-05
4.27569234788014e-05
4.48636254572364e-05
7.90552381228759e-05
1.40453300078832e-05
6.52457545659391e-05
5.72189629592791e-05
7.87444399597069e-05
4.65202612639664e-05
3.7575361415221e-05
3.86069286347154e-05
5.58969162167437e-05
1.76891430011581e-05
4.66552225478597e-05
2.68785512928465e-05
3.73385699757224e-05
1.43663763897157e-05
4.58408687292066e-06
2.89618443807643e-05
2.6304899106525e-05
4.68548355356719e-05
6.15137445502607e-05
-1.36100956716305e-06
4.11964543934121e-06
5.2719646045092e-05
5.22904350124536e-05
3.88203048696422e-05
3.98819684020898e-06
4.15059631362066e-05
1.91168448758434e-05
6.70311253821154e-05
1.43141479491095e-05
6.44892030742585e-05
4.93466145293227e-06
2.82558706869964e-05
4.72624656726073e-05
-9.41098003654875e-06
4.07787226325089e-05
4.98785348066704e-05
1.65062684672361e-05
6.55287587514021e-05
4.34901057332739e-05
6.62731807524615e-05
5.39078504458767e-05
4.22350921906405e-05
9.52671404242676e-06
1.35307444342891e-05
2.11712255770289e-05
4.27228423107539e-05
1.41776366314049e-05
6.61082678926798e-05
3.02804858787653e-05
5.48369120715536e-05
2.01631879325871e-05
1.58425706075307e-05
2.58875382523126e-05
5.67736778089533e-06
3.02536423319653e-05
5.07079123379998e-05
5.28166719670709e-05
5.00118764572649e-05
5.25529643957085e-05
5.18729242018196e-05
3.88403304444928e-05
5.45988678520049e-05
4.83883891047848e-06
6.07818643998947e-05
3.8085743150393e-05
3.84102764976222e-05
3.96338257380241e-05
3.62810235474718e-05
3.00402621692998e-05
1.36328616283587e-05
8.33518588221609e-06
4.04892683864226e-05
2.38309644357943e-05
4.31264618660665e-05
2.43626337030101e-05
3.54950882109274e-05
-2.24381829325578e-05
-3.05595191815853e-06
4.071935099634e-05
4.29732140203761e-05
4.88002008588321e-05
1.08109370038402e-05
5.23239984829173e-05
3.8163429903583e-05
1.63300072456324e-05
3.68769806931742e-05
4.33328718227906e-05
3.32431972775329e-05
-7.63481339676248e-06
5.44267220014124e-05
1.63700097074629e-05
2.14966913169406e-05
2.89664231922027e-05
3.80014137993507e-05
5.96638928371472e-05
8.15581472546849e-06
2.73089443634458e-05
4.43222336600174e-05
4.30136292431675e-05
2.55822378208953e-05
5.40654635836668e-05
3.31216549085222e-05
3.49898931336221e-05
2.32284171051522e-05
4.69437056761091e-05
1.70015800177603e-05
3.61895148508973e-05
2.43607086280861e-05
6.37188666034875e-05
4.35546107294148e-05
5.38302697707188e-06
1.87624449326569e-05
1.06883437446316e-06
4.45048311978673e-05
4.52783783251077e-05
1.52586131087676e-05
2.60608423181011e-05
3.99299957540886e-05
4.1651433651864e-05
1.13413332237839e-05
4.94389656756354e-05
2.61783734159221e-05
4.0210446431544e-05
3.87186359672554e-05
2.35595812136039e-05
1.69762520303338e-05
6.41699124996917e-05
4.45436492967115e-05
1.59972993476577e-05
2.77997349389771e-05
6.69738914855403e-05
-9.15098318720599e-06
3.19133841175902e-05
4.8781055611454e-05
1.69275430096295e-05
3.74830019799387e-05
4.30026995253581e-05
3.08883150247496e-05
3.18695303999361e-05
3.82671566763432e-05
2.16597520671866e-05
-5.18731659289876e-06
2.15438078427528e-05
1.38724408056257e-05
4.3725382124111e-05
4.94172372963123e-05
5.0523571633296e-05
3.89907278094217e-05
3.08425835344096e-05
2.27254816238227e-05
-4.0893087041835e-06
3.6943578377464e-05
4.05841061697342e-05
3.13961462152415e-05
-1.42086620966135e-06
2.91363850790389e-05
4.82180543018083e-05
5.74264614640297e-06
6.44460555399775e-05
1.78033910192214e-05
2.51088187116293e-05
2.18438219136548e-05
3.53425193435511e-05
4.62387871511033e-05
4.86375456863805e-05
-1.60844041862393e-05
3.01435643161642e-05
1.5741557729731e-05
3.34767830016998e-05
4.16533428248432e-05
1.91392185417479e-05
-1.22307407178536e-06
5.9583047179078e-05
1.17349950421986e-07
1.3475257153113e-05
4.13677854321218e-05
5.99873927460564e-05
6.04245847434988e-05
3.19297270854749e-05
-1.52716557581692e-05
3.36305629091985e-05
6.14111273614095e-05
1.99608408542491e-05
1.72229951020885e-05
3.09105197911898e-05
1.44117228360468e-05
1.81160674700305e-05
5.24073571538423e-05
5.70119169546092e-05
1.71004310320061e-05
5.81880393359063e-06
4.43560860929263e-05
6.53185559499198e-05
1.89348386849822e-05
2.20075971804915e-05
-8.97604571853019e-06
4.48907492150548e-05
3.84021727557905e-05
3.32089169256673e-05
2.21635206958474e-05
3.76533351310891e-05
5.65009956197964e-05
2.38750608314579e-05
5.97376626152079e-05
3.5910596586732e-05
5.59430412358165e-05
4.06526094720034e-05
3.35262589164004e-05
5.48075977092144e-05
9.10402656612639e-05
4.63297980915352e-05
3.6367474065245e-05
3.45200255509474e-05
3.2492661503565e-05
3.72826069966787e-05
3.8825184406085e-05
5.06577921323227e-05
8.28788353084846e-06
3.2210284589329e-05
3.30948061665338e-05
4.01159173951447e-05
3.93169913787317e-05
4.1032975839492e-05
3.80173866874521e-06
6.32566423614384e-06
9.73810616513569e-06
3.82069961673812e-05
9.23312632200376e-06
1.62990304141459e-05
8.91725574210442e-06
2.11194336891446e-06
2.88001933221438e-05
4.05548353586735e-05
1.74840298005216e-05
6.1027609329563e-06
1.23718473629876e-05
2.86255988096454e-05
4.47351695537795e-05
4.75992751803192e-05
1.42245268142473e-05
5.05572829482558e-05
2.93259804930934e-05
1.56928066580188e-05
2.32107224470843e-05
-4.72722102654089e-06
5.67957286090552e-05
4.78839214290766e-05
5.39073696301472e-05
1.61807380375146e-05
4.99545034115292e-05
3.14411215049154e-05
6.26820019343597e-05
6.05503657620282e-05
7.26106023590006e-05
6.4399322960194e-05
3.90462768193781e-05
8.43883753849206e-05
5.78773457808305e-05
9.42251147827777e-06
2.73377791105553e-05
4.89475280038255e-05
3.83306897870444e-05
4.73239115603897e-05
8.88140362166006e-06
2.30567170586838e-05
9.65658565635161e-06
3.76282963706696e-05
1.24892923809207e-05
5.68037385129628e-06
2.53402252828944e-06
5.61085762099336e-05
-1.63474368547949e-05
4.69960456591229e-05
6.11577810210101e-05
9.97395681648391e-06
-1.39973853862791e-05
1.32464594782922e-05
8.35281797767392e-05
2.56169596028936e-05
3.4594626001356e-05
3.35884247126038e-05
2.89389680569522e-05
6.19909624261033e-05
7.73847644406933e-05
2.3790718892028e-05
1.72507715788432e-05
4.13131169356571e-06
4.72769571519821e-05
8.54299373670692e-05
2.27353190024172e-05
4.11898265795962e-05
7.82203293271371e-06
4.11182483446225e-05
7.38687940886495e-05
2.45325908158427e-05
4.81968974129216e-05
3.89282944897594e-05
6.74983897878799e-05
9.12789297372794e-06
5.7216404827575e-05
6.90701374654538e-05
4.37831905026655e-05
2.31815260238237e-05
4.59573133061877e-05
3.02279332493909e-05
6.65516812101017e-05
5.94579542288346e-05
2.16904185636526e-05
5.47767356690223e-05
3.2590787252514e-05
1.43952354599068e-06
-2.41845706158162e-06
-1.28008613442857e-05
4.95005815053732e-05
3.95333294791188e-06
4.32121318846319e-05
-2.06725400084849e-06
6.23106261069225e-06
1.80068712770856e-05
4.34146785274311e-05
4.98605842315366e-05
4.66241156539542e-06
4.39377555003232e-05
1.6992750945948e-05
5.59949453900169e-05
2.9405317418414e-05
3.25881340884248e-05
-4.08292367704985e-06
3.6869708441974e-05
6.73877376648275e-05
4.81820365763134e-05
1.78185486512304e-05
3.59558581350455e-05
1.11785768131399e-05
7.67870495945455e-05
2.40700855376513e-05
5.36756626369787e-05
5.63867662810268e-05
1.64502737277584e-05
5.68331822110887e-05
5.23782971515089e-05
3.90786674879646e-05
4.62942473096296e-05
9.40484252333973e-06
1.75065305572539e-05
2.25049356707648e-05
7.97851127932292e-05
4.07110538474847e-05
2.36846137030095e-05
4.60190111600574e-05
5.77447871368882e-05
3.96611390681669e-05
3.29916547517854e-05
2.77272193929616e-05
3.36034978755114e-05
5.775591180629e-05
1.98378704677304e-05
3.53466238268685e-05
1.77271158438228e-05
-1.15412441588356e-05
1.58064589329349e-06
-1.90052645455648e-05
1.56774007946668e-05
1.36724751903889e-06
3.54574244154638e-05
5.07608195999241e-05
3.05943046876888e-05
4.0714305994929e-05
-2.10828785679976e-06
3.19986629002336e-05
4.68954510221033e-05
2.41221199573657e-05
5.45385145496886e-05
1.02767282136866e-05
4.91348788452895e-05
-8.39751366706618e-06
4.66209363939454e-05
3.63145171532568e-05
1.18798355167541e-05
3.41769440659011e-05
5.45477753435589e-05
4.34552113341022e-05
5.24174910177382e-05
3.18939738428166e-05
4.76882982612353e-05
3.07624505181318e-05
7.66395268814869e-05
3.91296322404817e-05
1.79949244494057e-05
1.49633079314143e-05
4.73407351013159e-05
3.8566547831278e-05
6.24609964527436e-05
2.02205338244322e-05
4.2054944617558e-05
5.33015526116048e-05
2.4293437754364e-05
3.60504441291534e-05
2.42936173616549e-05
4.21311631351222e-05
2.14065887557142e-05
8.29070244651399e-06
5.6320305929979e-05
3.35601707364651e-05
4.79471980168807e-05
3.46574736001529e-05
3.21850215688427e-05
2.62497915814774e-05
3.8654760932703e-05
9.34486557573097e-06
5.71366889033817e-05
1.53687644436952e-05
1.28955249001258e-06
4.70579096240007e-05
2.40850383219277e-05
3.6269858252288e-05
6.74859618269348e-06
3.60905225512075e-05
1.06084216855774e-05
1.70684369307455e-05
4.00394131011263e-05
2.84836784881695e-05
-1.04904285459628e-05
2.8144578004672e-05
4.02694852670071e-05
4.38291978607263e-05
-3.51446231475354e-06
3.91234064995758e-05
7.99325115027765e-05
2.78790318120488e-05
2.21867373764647e-05
3.03461887643386e-05
3.85378384394309e-05
4.53320958517621e-05
1.52240468530582e-05
4.13037579781161e-05
7.75593378325437e-06
4.89019844348081e-05
1.64650484803381e-05
3.95617443999929e-05
3.63640023484698e-05
2.42717014736186e-05
5.30614831858011e-05
2.51795737886443e-05
2.5734156698902e-05
3.02225308894223e-05
2.99567968428866e-06
-1.28877340937615e-05
-2.27760202958316e-06
4.50060916687383e-05
3.06559138052979e-05
3.96655919708735e-05
1.1622348289977e-05
4.53805594428741e-05
8.50416139144332e-06
-1.9220760484079e-06
3.26968180350662e-05
1.26950186769981e-05
3.44774063692312e-05
7.97513176121532e-06
2.37051190390993e-05
1.39038168084918e-05
6.48741004976576e-05
-6.23754464778881e-06
7.30705647619737e-06
1.99383700441316e-05
3.06787854930315e-05
4.99772119929121e-05
4.49740135469282e-05
0.000104739974463728
6.94375840867566e-06
8.21633197258884e-05
1.94536657217923e-05
1.23145607774879e-05
3.64493656202276e-05
2.92423414499444e-05
2.79846023651975e-05
8.22824157106944e-05
2.58675988892687e-05
2.45706108437952e-05
2.53165350703584e-05
4.31686218879889e-05
2.77064730540475e-05
6.54422387048672e-05
5.61826999637745e-06
3.62930558383441e-05
1.56403217120326e-05
5.84666482844769e-05
7.43240949763297e-05
1.18181389505013e-05
4.11852605533714e-05
7.70331044053149e-05
1.7926539008232e-05
2.28917533843855e-05
2.51163542239904e-05
1.99612225056158e-05
3.71657085924678e-05
4.56842883050755e-05
7.72551636437655e-05
6.28446056100028e-05
3.7514005881963e-05
3.35768608652416e-05
2.90873398459912e-06
2.50096778025125e-05
3.05859590173283e-05
3.77620106457828e-05
2.8719426848262e-05
5.46937244767693e-05
6.73665940353339e-05
3.27554783861776e-05
2.51246895638102e-05
-2.18328225542563e-05
2.53081136859078e-05
7.15179234842607e-05
3.33374592446792e-05
2.70233216395609e-05
2.57657537300239e-05
2.80808627560734e-05
6.17322965283936e-05
5.43013672189714e-05
1.81129811943375e-05
6.97520599114811e-05
4.32991380402231e-05
6.4339814979883e-05
2.88607198882405e-05
9.97781364488435e-06
1.13765223494117e-05
2.62997812952983e-05
3.85125208774751e-05
3.62080567425875e-05
3.63562216037342e-05
-6.54767988378714e-06
8.44395996967967e-05
6.67244252774819e-05
9.03960497831694e-06
5.97019822516298e-05
2.49570778800889e-05
4.63713098802669e-05
4.89860569466359e-05
-2.39428887340411e-06
2.06584505595665e-05
5.89686519805167e-05
4.55363215534054e-05
3.71200436131311e-05
4.02535133762533e-05
2.18555632291771e-05
3.49434288201978e-05
2.84516664828263e-05
5.67531078970683e-05
1.98041046630779e-05
7.137482465555e-05
-4.5000308749662e-06
-1.51328857893134e-05
3.50446654865875e-05
-1.81284770162286e-06
3.61776897195997e-05
-1.43429160959384e-06
-6.44272889973134e-06
3.04161243064435e-05
4.12061224103344e-05
4.40848166978572e-05
4.01840889006566e-05
1.00739475512767e-05
4.29358499124588e-05
2.81596691765185e-05
1.39275261626985e-05
6.27061897987178e-05
4.56080975809073e-05
6.91489566919263e-05
3.56731508781981e-05
2.86336611741976e-05
5.94027464701662e-05
4.16357383281415e-05
5.04400792147606e-05
8.54666656390387e-05
3.67044139738127e-05
1.77676027196323e-05
4.47656778245229e-05
5.07745705877661e-05
4.67569448882692e-05
2.92718323232538e-05
7.32184356872614e-06
5.03601650918214e-05
7.21954187838306e-06
5.59553624345554e-05
7.3883685554821e-06
3.76065579612473e-05
1.479621791154e-05
1.145378632876e-06
4.09835291776738e-05
4.11454259921404e-05
2.00078285412193e-05
5.50391043248663e-05
6.00119683661262e-06
3.2975241551576e-05
2.08337065176295e-05
4.5147094006168e-05
7.13310807003685e-06
3.7403153634348e-05
2.81700436395776e-05
4.80682465220804e-05
2.98727234813866e-05
-1.28442202109143e-05
1.80546119676971e-05
5.36876601016128e-05
1.58628201043852e-05
2.1632630552215e-05
7.48921878133181e-06
4.70930985774787e-06
2.3587014430022e-05
5.8777438902965e-05
1.13236161985013e-05
5.26078320332514e-05
3.01229845792051e-05
3.3069048055738e-05
2.49813749074638e-05
5.46583019851233e-05
4.40584538866719e-05
1.78502427248811e-05
4.08811683291513e-05
5.23858957908219e-05
6.95322894987155e-05
3.43414639250511e-05
8.18495701867163e-05
2.45139054503753e-07
4.25272295699416e-05
4.42976959575286e-05
2.24015838064012e-05
5.50056106348756e-05
4.14499908480134e-05
3.00218315834199e-05
3.48498035028012e-05
4.41711157062282e-05
2.78984499622498e-05
3.65710819757193e-05
1.19940977108539e-05
1.36897895059533e-05
3.21570540341041e-05
