# Supplementary material for: Research on computational propagation and identification of mine microseismic signals based on deep learning
Source: PLoS One. 2025 Oct 22;20(10):e0334641. doi: 10.1371/journal.pone.0334641 (PMC12543183; doi:10.1371/journal.pone.0334641)
Supplement: S4 Data — (ZIP) [file pone.0334641.s004.zip › 000100700000031.xlsx_0.txt_24.txt.txt]

2.85323313902094e-05
5.4554716206004e-05
3.70771129911568e-05
3.91979218909297e-05
4.26808445137799e-05
4.49563901169329e-05
5.01606539337415e-05
2.45486211235872e-05
5.31375043688849e-05
1.42927011607354e-05
3.73697404841176e-05
4.75259090020122e-05
3.02235263188089e-05
4.50132443716756e-05
6.5743224889547e-05
1.97386374048639e-05
6.00635486501359e-05
3.19648174770862e-05
2.44983677450992e-05
1.43877082596995e-05
5.67687048141011e-05
6.29709166907173e-05
3.5020206148012e-05
3.67872564155951e-05
5.9548798882698e-05
5.73896285543256e-05
4.0091272598414e-05
2.84115076700277e-05
5.07702075893381e-05
2.97472304634968e-05
2.17333113160289e-05
2.10311006846137e-05
1.08202853172551e-05
4.38946375783062e-05
3.65404954853159e-05
3.32804325670268e-05
-1.7500157511065e-05
4.4561234417562e-05
3.81897183740581e-05
2.81082976592092e-05
2.42700304509995e-05
1.49869183862954e-05
5.18839261302099e-05
4.56302779464253e-05
-2.26379981448916e-05
4.37865511299638e-05
6.15839639815395e-05
3.8362733790701e-05
5.55593646998064e-05
3.23212726437955e-05
2.32678139317202e-05
2.77665878854014e-05
6.47194530430112e-05
9.49206234372965e-05
3.71929384578969e-05
3.86470321686961e-05
6.53706561930231e-05
2.82755370646541e-05
2.70025820828149e-05
5.3661515654285e-05
3.58052670794566e-06
3.80551330447508e-05
1.95952414834053e-05
2.31084848194958e-05
4.08333124553386e-05
5.55427560277921e-05
1.68986105618718e-05
1.42109640267301e-05
5.59208837374505e-05
2.56762996350958e-05
1.74253431186646e-05
1.64860830951384e-05
-1.01165056755625e-05
2.1812184255799e-05
4.56504390996785e-05
2.72152025501933e-05
4.02483649947008e-05
1.81967879331014e-06
-3.48668364487578e-06
4.5579188171867e-05
5.24741339769276e-05
1.30801120117344e-05
4.22469377174623e-05
4.47363119282351e-05
4.13017679744874e-05
2.3709972447732e-05
5.48530966290416e-05
2.26704129654863e-05
3.44577138941738e-05
5.93194142619867e-05
4.06060748609925e-05
2.20654134374577e-05
2.75232455917425e-05
4.50706707605467e-05
5.91109503587776e-05
3.26736518856962e-05
7.29532130944635e-05
2.18418964838809e-05
2.75347743607627e-05
3.70611859832418e-06
3.68712476266701e-05
1.43319230231559e-05
6.94896467434384e-05
5.40832200161851e-05
3.08683423979655e-05
3.4266272219164e-05
4.59969309669034e-05
5.27402741251465e-05
6.13721078568161e-05
5.77633525497591e-05
2.56426817575986e-05
2.44887453034869e-05
4.17129487246714e-05
4.38140227491818e-05
2.36412180988798e-05
2.53832852789351e-05
3.70625213517921e-05
3.69901636560349e-06
6.52227605882672e-05
2.41725955929526e-05
-2.19235352905439e-06
4.92501171553539e-05
2.343034965407e-05
2.24654553728495e-05
2.27686820304788e-05
1.83811627590272e-05
9.52068262739419e-06
2.86265867621931e-05
-7.67626232965696e-06
2.08358827793941e-05
1.71732610825993e-05
5.70527783995321e-05
4.31377158517526e-05
2.99207282294439e-05
7.90420370646989e-06
4.80011568515187e-05
7.71871682844036e-06
3.60536823518461e-05
8.49337982645884e-06
3.8781671654743e-05
3.96034026237746e-05
4.69996076912874e-05
2.41199221041445e-06
5.51254757268105e-05
2.50451875796856e-05
4.54994113496285e-05
1.18045562612808e-05
3.55441381654543e-05
1.75214560073935e-05
5.8241009386573e-05
6.38072640384282e-05
6.05919085108952e-05
6.74301815019216e-05
4.03438115218031e-05
4.76185926409888e-05
6.1197695077937e-05
4.06654657081363e-05
5.19448949393719e-05
4.72879087110405e-05
6.70144435474481e-06
-7.80059409708994e-06
1.69386162193225e-05
4.72605437507451e-05
2.42450844891426e-05
5.45141813892011e-05
2.48444979545022e-05
5.33410810589683e-05
4.47107608948038e-05
5.21228741933119e-06
3.79996362623513e-05
2.95347434121573e-05
6.66822024952035e-06
6.98705252871784e-05
2.91774663333225e-05
3.33322372251034e-05
2.79707814690745e-05
1.75827758580221e-05
5.53771041985173e-05
4.12908040099387e-05
2.76896709746431e-05
1.99225497961275e-05
-1.53224802030662e-05
4.49325157058678e-05
1.84743259316838e-05
3.71884976197047e-05
-4.1597865570567e-06
5.60596891814006e-05
4.9303458179208e-05
3.11058505241151e-05
5.35771625891462e-05
5.59510204378746e-05
4.75006617246253e-05
3.89205451453956e-05
7.03370562215289e-05
5.1117529570385e-05
4.67170597485017e-05
4.14161949029409e-05
6.97645745247678e-05
2.44528253858976e-05
3.25124090068076e-05
6.33275517777496e-05
7.63323603553865e-05
5.71176300436097e-05
2.98962077806681e-05
9.8871456756659e-06
4.73212762248148e-05
2.66200588268534e-05
-1.53095236649179e-05
2.28103824271618e-05
3.76356613632388e-05
6.41066611217462e-05
4.06945650558416e-05
8.76694553407662e-06
4.21537544692621e-05
1.8607484035993e-05
1.43757359059956e-05
5.26095527503341e-05
2.82668616137575e-05
3.26914552155273e-05
1.390175565287e-05
6.27450079596886e-06
3.07571024874921e-05
3.53908188548443e-05
2.89068880229923e-05
2.61368107407842e-05
4.67094372642983e-05
1.8674642639662e-05
-5.14150893723429e-07
5.81637026579069e-05
4.14294954998537e-05
3.7702226319101e-06
3.9221468675068e-05
8.16877837084943e-06
3.60045028622534e-05
6.46304989635593e-05
4.58228666544189e-06
6.9056872937454e-05
5.55025424364586e-06
9.72486168258699e-05
3.79096395606226e-05
4.61186646859593e-06
3.19513410661225e-05
6.84590368832069e-05
3.06632182371562e-05
3.72063519904931e-05
1.21711244159918e-05
2.21616748961152e-05
5.6413562735818e-05
5.33161626540643e-05
5.1008952330575e-05
3.5260675449254e-05
2.61231782032929e-05
1.6368144859678e-05
1.3074970379878e-05
2.63858119346346e-05
2.32285315581228e-05
5.15154829216072e-05
4.24351713515313e-05
2.96648030021698e-05
1.7916327041843e-05
3.51819193110456e-05
1.02017758633923e-05
4.07180212555303e-05
-6.97598115189181e-06
3.16043073144744e-05
9.07840172092214e-08
4.57920618738595e-05
-1.53029690349886e-06
3.41395855871702e-05
3.96060722185352e-05
6.74289052484334e-06
4.25897689115391e-05
4.1720037769302e-05
2.99660370771317e-05
3.86341159050202e-05
6.33549091184032e-05
5.26469282630883e-05
-4.85476579885572e-06
3.99993418784399e-05
5.95152440771568e-05
3.9536618949936e-05
4.34796614908401e-05
2.35782681464746e-05
3.70084289502455e-05
2.71120212130743e-06
4.73290700629122e-05
4.02729593024902e-05
4.24211104245843e-05
6.62615159858789e-06
4.85548444245519e-05
5.73959902477695e-05
4.94513582409909e-05
4.99266825905605e-05
1.23578479865249e-06
1.02844425170051e-05
3.64243113293655e-05
3.93158970272382e-05
-4.94131329558466e-06
7.393343625647e-05
4.60778978665525e-05
-1.11327822345561e-05
9.72599358602831e-06
2.62660563942953e-05
6.10093716194189e-05
4.29318916210549e-05
3.69067177124032e-05
4.51412454244411e-05
3.01986856681441e-05
3.03573604647517e-05
2.87649955240755e-05
4.25012715173108e-05
1.84892820940653e-05
5.82169951570474e-05
3.43118323041813e-05
1.90989485197813e-05
4.26219432076141e-05
2.91735404273406e-05
2.12694347502779e-05
-1.27340818025244e-05
4.08097382840798e-05
4.74510160922221e-05
6.55077160954168e-05
2.32209277054609e-05
4.50087601910306e-05
4.49222222761373e-05
4.87288038180758e-05
3.31517165588662e-05
3.65564898296208e-05
4.85214367168828e-05
2.33299981743635e-05
4.89021208307765e-05
5.61581893616816e-05
2.69155121544305e-06
5.38770951737491e-05
3.43877755187474e-05
4.9497512744781e-05
1.02611336760095e-05
3.96396746015018e-05
3.99881154547159e-05
5.26425652586603e-05
4.21326470185144e-05
4.77507605750704e-05
4.49077983182782e-05
3.17869225038559e-05
2.66832869459155e-05
3.18689169980775e-05
5.43197804018922e-05
4.28216380793149e-05
4.79780221812936e-05
4.28413036540608e-05
2.46600012315823e-05
3.40414024427633e-05
5.18676538500204e-05
6.64618333478545e-05
4.68605798540872e-05
4.48214007259415e-05
3.07111056567862e-05
5.4358815893524e-05
1.14389105262505e-05
4.78327513917844e-05
1.68896662645387e-05
4.63181187678607e-05
5.56242635434636e-05
6.39941528518796e-06
5.82719659477203e-05
3.06353170537641e-05
3.28269722658635e-05
5.47889084970689e-05
4.54154573696995e-05
2.0967353964539e-05
4.89270236440438e-05
3.33670994322319e-05
8.24833695714517e-05
3.49024031993841e-05
5.41148877038386e-05
3.90380800507955e-05
1.99227887294529e-05
6.27362943124817e-05
3.85591078142307e-05
2.5959258383627e-05
3.78370150889684e-05
1.26750668333619e-05
2.25504722241763e-05
2.36655515453991e-05
3.73434797635722e-05
3.12415267688137e-05
3.70861451598927e-05
1.07241757847845e-05
6.66911365735449e-06
1.53621420742243e-05
2.66517949194282e-05
4.05469900088666e-05
2.76352410748183e-06
3.27625248682844e-05
6.22997382960172e-05
4.97064658280858e-05
6.15306913245491e-05
5.43699342190685e-06
-8.3792346158364e-06
9.12303172475443e-06
5.53431192795487e-05
2.57400948720148e-05
3.84551298489681e-05
3.43887523896721e-05
8.37526179593471e-05
2.67228202455234e-05
2.94379502161587e-05
4.133484084289e-05
4.70343645407414e-05
3.91126013843876e-05
2.95529980809962e-05
6.3526991495209e-05
2.89880838781476e-05
2.70818926648515e-05
1.20939622939964e-05
6.51379573149558e-05
3.82842609217616e-06
1.03802495123914e-05
8.1913454219126e-05
6.74507247637618e-05
3.49074581846272e-05
3.48449712936474e-05
1.70711042913814e-05
1.83567360415223e-05
3.28002856212687e-05
5.02375203633973e-06
2.5396353221303e-05
3.97673836380738e-05
2.43198987639363e-05
2.47239369613207e-05
1.73408919311574e-05
2.00470858345174e-05
2.27041307892719e-05
2.25201348660718e-05
2.22322494453704e-05
-2.59302596804237e-05
3.87999019418082e-05
3.54812639305176e-05
2.54170442207329e-05
1.26516344336095e-05
2.43187344978619e-05
1.53983985472131e-05
0.000101101785556207
-5.22217567441304e-06
4.77266825040417e-05
4.85278546048163e-05
5.07803467268485e-05
5.16536240348345e-05
6.90940941179624e-05
2.28857226909295e-05
3.76409270423094e-05
-2.09012136661331e-06
2.1800226856851e-05
2.32468464989497e-05
1.32708530815393e-05
6.15260747137643e-05
3.26945681301695e-05
8.27023352296702e-06
3.17505668209704e-05
6.07373011053507e-05
3.02606873027453e-05
2.37744301045215e-05
5.06481073209593e-05
3.48199771987802e-06
-6.5918734430822e-06
3.89220949022407e-06
1.53829117289785e-05
2.69428244005339e-05
3.12374197520232e-05
3.9054919632963e-05
6.52794891815848e-05
4.12491842038131e-05
2.89421438986166e-05
5.49147881488268e-05
1.70623673819139e-05
2.71900645903035e-05
1.14172626798071e-05
2.34482832765128e-05
3.07430220124682e-05
5.34406039361679e-05
2.61096897511139e-05
1.48786183589355e-05
5.39425789501557e-05
3.16856872658075e-05
4.79320370586322e-05
2.51971518519071e-05
3.17655347159441e-05
6.40537824333589e-05
2.32374312026555e-05
1.08380755268493e-05
4.22110952760869e-05
2.49743080727454e-05
4.0367219134542e-05
4.07355446531054e-05
6.1509352371711e-06
2.4705222817178e-05
4.53596962852382e-05
4.02017885982785e-05
3.32591728554476e-05
5.57817927319071e-05
5.70645270609243e-05
2.44273896382828e-05
3.4467108796921e-05
2.9357946227687e-05
3.78174321360134e-05
5.40645723398514e-05
5.30756241742008e-06
4.13574336543984e-05
2.30570703297504e-05
6.2459582611587e-05
-9.53152225718673e-07
1.25398718689697e-05
3.12822556074069e-05
4.07826814333701e-05
-2.07831164298312e-06
1.31478416239476e-05
4.66432412590048e-05
9.83393698942317e-07
4.87821821491145e-05
4.78363101715777e-05
2.41550999703211e-05
3.42686001134092e-05
6.06830117438998e-05
1.30252149691241e-06
3.72609044800797e-05
-8.99653518331193e-07
4.46721570054832e-05
4.43941124748178e-05
6.9179445050833e-06
3.31069036908584e-05
4.72524848414502e-05
3.46844281633052e-05
2.46237096775762e-05
2.77333196844296e-05
3.07905165948933e-05
2.21680008133567e-05
5.38356906874634e-05
5.23356684892558e-05
4.75028655818818e-07
3.02319027732761e-05
3.68946008598335e-05
-7.59877496814841e-06
4.02516467010971e-05
4.74701060428442e-05
4.74848055782414e-05
5.40414824484278e-05
4.51351304705987e-05
6.10149165256247e-06
4.84378003894548e-05
1.43813148944494e-06
5.90704347317076e-05
1.2393886031146e-05
4.50783892513138e-05
3.4019166294886e-05
2.95895809790921e-05
4.65251357032085e-05
4.62381166583662e-05
6.01366503606899e-05
5.72157977319096e-05
-2.39459430236553e-06
6.74104420665183e-05
9.75963111921779e-06
2.63015811857375e-05
5.05401742130049e-05
2.31213709019244e-05
5.42948096303524e-05
3.62271150280374e-05
-1.44467614692585e-05
2.27830718407708e-05
8.76082050716425e-05
3.02765720564215e-05
6.36185354962431e-05
4.0385624704394e-05
4.31263962261594e-05
2.07417139748171e-05
6.67673083365704e-05
5.7626478735232e-05
3.46111128724484e-05
4.65346713125199e-05
3.0611220601896e-05
1.14151363492148e-05
4.72440633143266e-05
2.11663134435584e-05
7.94304194354393e-05
1.64498342734366e-05
-1.09430868638087e-05
2.35211419959658e-05
5.11410297709738e-05
3.80202202106124e-05
3.02673517821959e-05
7.40299584167931e-06
3.58763529916545e-05
3.37770898412773e-05
3.8230114615739e-05
5.98347816502497e-06
2.62087651042452e-05
9.0339169026186e-06
4.71115176512662e-05
6.76230527462936e-05
2.24096879595309e-05
1.5782930987412e-05
9.02320421034202e-06
6.85293588837726e-05
5.29999631920891e-05
5.87739998324063e-05
4.76660115264828e-05
6.63501688096849e-05
6.357398767996e-05
5.88615675510569e-06
2.87221988440553e-05
6.04803391656893e-05
3.820393727439e-05
6.14188125730345e-05
6.68171582258168e-06
2.58480408312147e-05
4.25344620200949e-05
5.85462232038795e-05
1.4434398508829e-05
4.84589267778604e-05
7.41109872885778e-06
6.25483835001235e-05
4.01242870674742e-05
2.75891602394005e-05
5.65048631756939e-05
5.54957060434092e-05
5.25243758987747e-05
3.30255113864102e-05
5.07659820778282e-05
3.11738156168856e-05
-1.08759365442256e-05
3.50175689762849e-05
2.20607991991571e-05
-6.8607288943263e-06
6.87537864684753e-05
1.30622562963684e-05
5.27988540022267e-05
6.23683098816392e-05
1.26672032794596e-05
4.97231866858569e-05
5.33024710622233e-05
1.32143400430632e-05
4.17557307532556e-05
2.71344682097787e-05
3.600430456074e-05
4.42691181970765e-05
2.40996414465711e-05
6.45948278134446e-05
5.13811818786885e-05
2.12976112926506e-05
3.24043795857544e-05
3.22877942560456e-05
3.25498018017938e-05
5.39551747412703e-05
3.12542094370656e-05
5.99893057170465e-05
3.80712617413425e-05
4.10602794777801e-05
4.57148809779582e-05
5.00975927975432e-05
2.2900561413415e-05
4.95869643290174e-05
4.82732215714368e-05
6.62086607186787e-05
5.52009940462418e-05
4.88147940752114e-05
6.87177609783486e-05
7.04659950620653e-06
4.97576879843386e-05
3.98384643475668e-05
6.57107064240021e-05
-4.62862029105786e-06
5.02773105837101e-05
1.35727657184293e-05
2.34825528160809e-05
5.32100143239186e-05
5.59684428113705e-05
6.08588533692344e-05
6.06242972393325e-05
1.31114320066197e-05
3.96383566469678e-05
3.55352381136464e-05
2.28057781114927e-05
4.12667551104046e-05
3.69467086763332e-05
3.456937924208e-05
2.04480620811499e-05
5.00301135677882e-05
5.80584078625596e-05
-1.38942325952971e-05
4.53538893973552e-05
3.47912631940164e-05
6.11131463339155e-05
5.70426323616909e-05
1.5781136337863e-05
4.8175041031122e-05
2.28578310486698e-05
1.86112478791326e-05
6.82981119878361e-05
5.78911989402384e-05
8.30945932401363e-05
2.67817778178428e-05
1.24718084824596e-05
2.93955998231828e-05
7.46199778258224e-05
5.22259416317344e-05
6.36804832393724e-05
5.63254510511021e-05
3.02550526752202e-05
3.09425084925738e-05
2.46552734586285e-05
9.9646360133917e-06
3.48405160930777e-05
2.98519381644333e-05
2.95876558400921e-05
4.76661791621099e-05
3.31448633288961e-05
2.94372900132983e-05
6.16923012498092e-05
5.65943810413858e-05
2.16547213823828e-05
4.45941505140243e-05
1.82308626079026e-05
1.98184672508321e-05
6.33508940674435e-05
4.08837448634729e-05
2.69486172542492e-05
7.01430356568823e-05
5.62360440284338e-05
4.42324461599871e-05
3.00185356930004e-05
4.70103298962714e-05
7.02229969842737e-06
3.0009633724748e-05
2.47808068466667e-05
1.90576219580713e-05
4.58746515279096e-05
2.9237097554044e-05
3.26330549818256e-05
7.3305778719812e-05
4.07467982158155e-05
2.88650582883413e-05
2.20792515483418e-05
-8.43620974383281e-07
6.59435983501715e-06
6.42112481543591e-05
3.1110343826585e-05
3.68811636208989e-05
2.89821947118429e-05
7.34136188246373e-05
8.00970255486357e-05
3.89084213921238e-05
5.22882400172574e-05
4.18644188587281e-05
2.45068568233972e-05
-4.12938752680548e-06
3.54599422581726e-05
2.12447009556525e-06
1.51145134400342e-05
4.8435059935836e-05
3.36520811452707e-05
1.57496903905025e-05
1.09717465443195e-05
3.84463806660936e-05
3.20829582617138e-05
3.09446563613237e-05
2.05735883144383e-05
3.69515058582405e-05
2.01946549100076e-05
5.31766719901415e-05
3.18242725663419e-05
6.75361683337493e-05
2.29191055150583e-05
4.42824810950803e-05
4.51041339193584e-05
2.24090963701723e-05
1.46741629195538e-05
3.3743918499822e-05
3.68580847143485e-05
8.22377770433623e-06
4.62576899650697e-05
4.00024365464525e-05
3.92345108853746e-05
3.04716590676297e-05
4.13417338692743e-05
1.52556340500925e-05
7.89612779707402e-05
3.51606307030512e-05
3.64485880904049e-05
6.02114986491044e-05
5.36838739525382e-05
4.56318949828055e-05
1.73545108078339e-05
1.67609230492611e-06
1.07592410004433e-05
5.99082571932695e-05
1.55062900820788e-05
4.3569059476663e-05
3.47051438282625e-05
2.73326844695194e-05
2.74690280367834e-06
6.58703700142651e-05
7.80522396660965e-05
-4.37982115631374e-06
8.26013562619607e-05
4.55093745124034e-05
1.65539017624068e-05
1.62276886884032e-05
4.84546544277426e-05
1.07213418326597e-05
6.83059981484863e-06
5.40917503130891e-05
4.29254887753162e-05
3.88238654294551e-05
2.34268742507692e-05
3.35924860920447e-05
3.65628239837322e-05
5.01013184815731e-05
7.30315960880957e-05
6.86066123348989e-05
3.33820408337575e-05
1.7084123455335e-05
2.41901326525311e-05
2.88270869531958e-05
3.88612858773043e-05
8.80515417822503e-06
2.61383010011128e-05
3.97626994317956e-05
2.17226976077797e-05
3.82196763974716e-05
2.51061181370526e-05
6.80865138942014e-05
-1.99290378155939e-05
6.61415332866931e-05
3.57749424293377e-05
4.54949204288496e-05
5.48766324338805e-05
2.04799031926062e-05
5.98722262612021e-05
8.8318282417231e-05
2.19561134233653e-05
3.57558293923226e-05
2.71426153365521e-05
3.95123179330271e-05
5.11916800623804e-05
1.09792238295661e-05
-1.13041636184214e-05
5.60077478189855e-05
-1.58865321533541e-05
3.85902114540673e-05
4.55826168328249e-05
2.01994891343248e-05
1.36165804524632e-06
3.35195627091123e-05
7.69289798420865e-06
4.42773351094747e-05
4.69284217720837e-05
4.42541242072991e-05
3.30946175291454e-05
5.11366610158712e-05
4.7620043614776e-05
4.06120121765082e-05
5.58132674251702e-05
1.80723986520291e-05
9.5773470937227e-06
1.25747794229454e-05
3.03523486926787e-05
4.88847085930362e-06
4.26947638679884e-05
2.26986736581439e-05
9.03094464020082e-06
5.12308986022456e-05
4.06609485245603e-05
5.40806291260144e-05
4.64945498156711e-05
4.30144682675487e-05
3.4896458129384e-05
5.29443278189971e-05
-5.49064533935218e-06
4.11478224545794e-05
2.20267310958091e-05
3.14131657952872e-05
8.14160436485639e-05
4.3820624839915e-05
7.12645557756151e-05
4.61895939983657e-05
3.20344675532695e-05
2.90345718982848e-05
2.12339198302049e-05
1.91038717998191e-05
5.13646053099069e-05
4.11007141629082e-05
4.62065060263299e-05
2.1840419756783e-05
4.09411166655421e-05
2.71304842335921e-05
3.68736833028978e-05
1.32648623527179e-05
4.05605617610305e-05
2.89332681521196e-05
6.79356998387936e-06
3.18969629711409e-05
-6.08116090640549e-06
2.68235376158917e-05
4.55246045718477e-05
4.90995109188687e-05
8.07126023295997e-06
1.12122891767763e-05
2.21866895027821e-05
1.21720712908817e-05
2.36570341597672e-05
2.01684112628797e-05
1.37176222586448e-05
5.5994985144623e-05
4.66875972879488e-05
4.47571077415626e-05
1.84060062576183e-05
5.32864274559424e-05
5.22190212758323e-05
6.621438131425e-05
4.2192348891002e-05
1.83380297797598e-05
2.69304087134215e-05
1.61706715192018e-05
3.3866157443109e-05
6.93111390474781e-05
3.11315541093392e-05
5.34910966616066e-05
4.88417257666193e-05
3.11352119172312e-05
1.580852813068e-05
2.5963820061311e-06
5.76944583819611e-05
4.12725256236232e-05
2.08281861844968e-05
1.79186606657921e-05
5.6857640110067e-05
1.3685392418196e-05
5.50036908968177e-05
5.79204145434344e-05
3.61704794013894e-05
1.27812452016396e-05
2.20645502518234e-06
4.50195536623157e-05
2.88283121699715e-05
2.57642217059094e-05
1.45504416899451e-05
3.38015121539223e-06
1.86582594146964e-05
4.83309844581864e-05
-1.42933949984307e-05
2.2126216508253e-06
2.74975466440189e-05
4.92721989707938e-06
4.02423623227765e-05
4.63575160613339e-05
2.21167608070223e-05
9.462214637804e-06
5.69400156705662e-05
3.25227620875385e-05
3.44070522134788e-05
5.94922025781924e-05
2.63164427213666e-05
-1.74269887179383e-05
2.94072995892374e-05
5.17846539575499e-05
2.86827096746353e-05
6.64432483958492e-05
4.33077295114459e-05
3.25797106710756e-05
2.53517064721294e-05
5.84212723988714e-05
3.09992015206962e-05
3.55821679240092e-05
2.7429201360053e-05
2.52698087614323e-05
1.52844752657783e-05
1.96857663118394e-05
6.32706167001119e-05
3.72015562322347e-06
5.85543339692491e-05
4.99021806775945e-07
3.84673864846564e-05
2.68922561785155e-05
4.3032954361628e-05
-3.05554790772962e-06
3.1071588878114e-05
4.4524564174913e-05
8.8071449139013e-06
3.10741040490925e-06
1.9187368614216e-05
-2.04075691619594e-05
-9.25022236493147e-06
2.52306733329757e-05
3.83169024743204e-05
1.23570605413494e-05
6.47812885540734e-05
2.96521737182209e-05
5.31397104103756e-05
1.06868520192639e-05
1.52179446805315e-05
5.55438004483946e-05
2.98805577436781e-05
4.09161010866483e-05
2.09219116828786e-05
3.77044030548058e-05
3.98717635981597e-05
6.25602130944266e-05
3.13120274650793e-05
2.54439932865558e-05
5.70111811242831e-05
5.96723224301737e-05
3.18118596484361e-05
8.48537769187589e-05
3.13938418003716e-05
1.60267239357899e-05
3.31163277160855e-05
2.95666930356391e-05
4.31972293259074e-05
6.99716917694588e-06
2.71968427286329e-05
3.623251420701e-05
4.94088985634097e-05
3.32104031110971e-05
6.86145268259242e-05
4.65137425739184e-05
3.26604382893477e-05
2.21233965675214e-05
2.09389607324932e-05
-1.28795295621213e-05
1.78773681213409e-05
2.46584283017849e-05
3.26840902923996e-05
-1.78702370237e-06
4.48253429644715e-05
1.59557695128397e-05
1.92870608346075e-05
3.07111281841054e-05
5.01822264641887e-05
-8.64815513734969e-07
3.64315925920928e-05
4.74803602336868e-05
1.39653442062144e-05
4.10039407185174e-05
6.52162454055951e-05
5.50449621546691e-05
4.63128786442763e-05
3.89333367253141e-05
-2.06676526984193e-06
3.11338939209733e-05
3.59563975459126e-05
5.26024161273325e-05
3.79901110241756e-05
2.87880100614057e-05
2.98547142041077e-05
6.04989613097289e-05
1.93568466050866e-05
4.08237998041621e-05
4.06332228081419e-05
5.32602497758831e-05
6.98777704785061e-05
5.75182228265663e-05
6.87543039343324e-05
-1.20304276459145e-05
5.02877671155348e-05
4.46298221035227e-05
5.69526427964794e-05
3.41017194693601e-05
6.69248793475835e-05
4.06707446525385e-05
6.10599088185001e-05
3.2532419104358e-05
2.11712081986703e-05
4.90835578043784e-05
2.12813471099765e-05
2.81265953678464e-05
2.92474337165168e-05
4.77519136107103e-05
5.86373221511557e-05
3.09974461615918e-05
6.34709908069799e-05
1.84205856395202e-05
4.78530826768425e-05
6.41116022021231e-05
6.20160457923723e-05
2.09856827511028e-05
1.27536700912565e-05
5.53252765402522e-05
3.19610229227854e-05
4.10895535182478e-05
-6.72373225785838e-06
3.63787480382094e-05
8.55535312501689e-05
4.03916936236512e-05
1.42934940941794e-05
4.98656409282044e-05
6.025414342876e-05
2.84213570436668e-05
1.62381384082497e-05
2.05233065810972e-05
4.5432994216036e-05
3.61368023399228e-05
3.53835210448292e-05
3.69773303117232e-05
2.7114617602794e-05
6.62118807389935e-05
4.05552832464453e-05
1.94087811907378e-05
4.60751908419346e-05
3.31082663657511e-05
-6.44155236082628e-06
-5.38704205998006e-06
2.77967926357852e-05
4.44868113795446e-05
3.37102133860093e-05
4.62881767451184e-05
5.70223164536481e-05
5.1904593295973e-05
3.35352636289839e-05
4.11578933910278e-05
4.10402701132883e-05
7.45242028498336e-05
5.77071012397197e-05
4.82807412132255e-05
4.44051271600607e-05
2.73518354856896e-05
2.75807735046063e-05
3.08962470269873e-05
4.76893184936406e-05
1.83719256672594e-05
4.98830751868581e-05
4.23394614955603e-05
4.97088842856064e-05
2.26119450272361e-05
4.69790741716465e-05
3.54457229679471e-05
2.06837085027194e-05
3.64044662545701e-05
4.67608183415046e-05
4.20709436271894e-05
1.45760596349378e-05
3.59033899211081e-05
4.83356900083782e-05
4.26644005173906e-05
2.01401033423203e-05
3.72804493037381e-05
4.27381449541893e-05
5.42224581818099e-05
4.01634439938111e-05
5.75931927951656e-05
2.03365860256864e-05
-8.98668699212359e-06
3.27005403191034e-05
2.72619155835279e-05
2.99449898086484e-05
5.28468414234098e-05
2.75809773544456e-05
4.83484976157405e-05
-8.26508923921578e-06
4.0897799057114e-05
-7.14127157661697e-06
2.6038982658961e-05
3.58339340848407e-05
4.41801058491302e-05
4.96659662403055e-05
2.77835256774487e-05
6.58787001501496e-05
5.64642553813202e-05
6.79613722057978e-05
5.804981223454e-05
2.24009809261582e-06
2.67461255909456e-05
3.32769776583923e-05
1.12991311459386e-05
-2.56688462868751e-07
2.8352773259291e-05
2.28293490839263e-05
3.28665659018044e-06
1.56860614152711e-05
4.71822754768279e-05
4.2326393083891e-05
3.91560107852359e-05
1.34449620679091e-05
2.07996707315257e-05
3.72703223202165e-05
9.97809618579466e-06
2.05443310403081e-05
2.40047653760305e-05
7.35542875231166e-05
7.11823499259371e-05
7.4226161220946e-06
3.6496704792966e-05
2.19972337760552e-05
2.57584750283102e-05
3.53519928524377e-05
5.58650646028877e-05
1.36494118109652e-05
1.26778108033813e-06
3.50885072703416e-05
2.46977154297122e-05
3.36868792027556e-05
1.95408326845101e-05
6.75179700648301e-06
4.7660543282426e-05
3.67744717329891e-05
1.4811913321297e-05
1.93066456019659e-05
3.33136227730159e-06
5.01955431594077e-05
6.23022850091096e-05
7.88434076131021e-06
5.99075185535393e-05
5.85542558479809e-05
3.85684509067935e-05
3.48324037400458e-05
4.62000960952354e-05
-1.45264096252653e-06
5.92265332231481e-06
3.41719972367384e-05
2.88736905467361e-05
5.08588626538861e-05
3.56380342341325e-05
5.74792147052294e-05
5.99585564313886e-05
2.08760421522304e-05
3.89822081099575e-05
3.48059748352324e-05
2.08669745144148e-05
4.61700521846984e-06
1.59938423634302e-05
2.58919764167697e-05
4.93032999849836e-05
1.68602476002015e-05
2.70052408145301e-05
1.48929405335052e-05
6.80928941638493e-05
7.10269474864195e-05
2.39483376487385e-05
1.7673975046751e-05
1.47650360349407e-05
1.9473699658026e-05
3.4162430251764e-05
1.43495769143744e-05
2.53377112356509e-05
5.97904130020661e-05
2.67797161753279e-05
1.67358211542276e-05
1.71494267840074e-05
2.42627455668588e-05
2.11867073130122e-05
5.86596268358682e-05
3.03352243517072e-05
3.89758715971573e-05
-1.59908731985234e-05
1.74724861268527e-05
2.99323390516201e-05
3.82383583581442e-05
5.97427934511625e-06
3.38516626857897e-05
1.32991673258322e-05
1.54954711108583e-05
4.80065732404466e-05
3.20994651626456e-05
3.35984599767107e-06
8.3554975008872e-05
4.40908932260004e-05
3.49255391911217e-05
7.69934492873558e-05
-7.84501819600886e-06
4.66614522866208e-05
1.59325212330536e-05
7.54306266736594e-05
3.52436935744892e-05
5.3965924030472e-05
1.1236275713054e-05
5.26981851119488e-05
4.39110090408182e-05
4.72634457889414e-05
2.08966539224698e-05
5.04048920745969e-05
2.15388854205746e-06
1.46512091795572e-06
2.19547951562466e-05
2.86046005389452e-05
7.15295116061696e-05
5.23547256604854e-05
-8.77380931374001e-06
8.80953805373372e-05
2.69422911831059e-05
3.94104089734841e-05
3.6313677528498e-05
5.68743713482916e-05
4.364392034597e-05
1.69775461589043e-05
3.28347327948533e-05
3.64773449654201e-05
3.14283291760434e-05
3.7273029352511e-05
2.11693298276266e-05
4.37000854596792e-05
5.40683266737495e-05
3.39410964652983e-05
2.52601684733531e-05
2.73541504646462e-05
3.9234649809373e-05
1.88156547257776e-05
4.95175229806432e-05
7.76946710079652e-05
3.17015686477412e-05
5.07235727103996e-05
4.81293863780897e-05
5.35813867643147e-05
6.50945615873471e-05
9.15458343769224e-06
3.97532724404528e-05
3.8333162069366e-05
6.38278700210697e-05
4.45455767421327e-05
2.44894731937202e-05
1.04151090546154e-05
4.45065158838365e-05
-1.39919852372579e-05
4.39709688636012e-05
4.70997529804935e-05
4.15814503886144e-05
4.01872096092211e-05
5.87955301418221e-05
6.26016425241097e-05
2.64582857630882e-05
7.47817219235688e-07
4.82125837612227e-05
4.47130611390753e-05
2.28956112936744e-05
7.31037413141792e-05
6.67364769781396e-05
3.61453202325272e-05
3.42003868307489e-05
5.51787464824914e-05
5.20210025837343e-05
3.53819185813057e-05
5.29884396334074e-05
5.05163014149504e-05
3.33162986648494e-05
1.56060597412832e-05
3.29138608409713e-05
3.82546979728995e-05
-4.72814708881162e-06
1.8863093425413e-05
3.00371580319233e-06
5.44854576024573e-05
3.11665568512709e-05
3.07153321112466e-05
3.04867050408577e-05
8.02872809280554e-05
4.02321722895189e-05
2.86949744194351e-05
1.3858334649747e-05
2.23973757409215e-05
1.32806218178702e-05
4.26220275850664e-05
4.20574006056254e-05
3.38526859038727e-05
4.01640017445665e-05
3.75368661498359e-05
4.00800643064696e-05
5.8548144251049e-05
4.77285058603649e-05
-3.57988341995269e-06
3.96964788240824e-05
2.66619964130044e-05
3.89400953312806e-05
3.27329165523911e-05
5.83863270975128e-05
3.6127580869232e-05
2.52966160665992e-05
7.75527888767654e-05
3.80174779472062e-05
2.08377482010109e-05
4.23904555712721e-05
2.45186747377985e-05
5.84209345690029e-05
5.47167258726558e-05
2.41469640558715e-05
6.01006179300384e-05
2.21488186870905e-05
2.8510683036166e-05
2.32677378134728e-05
4.53650800708705e-05
1.48582476822011e-05
3.01013010650738e-05
4.87990877975452e-06
4.38233324091896e-05
5.51495240571973e-05
1.68719048584094e-05
2.017363683781e-05
2.81779338094965e-05
2.67774210407245e-05
3.03945630766472e-05
-1.8959056304017e-06
4.48659730015584e-06
5.78317909006454e-05
4.57593938899305e-05
1.24393474474434e-05
5.60981158369308e-05
5.94278065948607e-05
5.17654192640903e-05
4.84956483889428e-05
-1.47133251755193e-06
1.39655653893234e-05
6.14917100043816e-05
-5.09272733370498e-06
7.25723917163758e-05
6.92812873022743e-05
1.50800570179951e-05
3.00123057603029e-05
5.6203618357384e-05
3.40396848466432e-05
2.40049018696694e-05
1.26255200540016e-05
6.66158128149868e-06
7.21882917357684e-05
-9.04930300008893e-06
-1.52663548315833e-05
5.72356186564477e-05
2.93573319589031e-05
1.92625675897445e-05
3.28163680818537e-05
3.54674592182046e-05
6.23160855118818e-06
4.70574953407329e-05
-3.3706153209576e-06
4.0318083098685e-05
2.76607918022121e-05
3.16914999373367e-05
1.7747188471529e-05
3.26270444187923e-05
-8.03193709153766e-06
4.10631316621424e-07
9.59449082109847e-06
8.00309386276472e-06
4.39569417119389e-05
4.00440875433398e-05
2.52601340674471e-05
4.38899820654158e-05
3.81131280549296e-05
6.08449192978315e-05
7.69138946309411e-05
3.31099613869267e-05
4.5575870199846e-05
6.41536457470715e-05
1.60704052195133e-05
4.73794943488746e-06
2.7662418963748e-05
4.09107120091258e-05
6.13096048757809e-05
6.0329052982622e-05
2.8856950898071e-05
4.18770090148311e-05
5.162531988822e-05
4.55981699094342e-05
3.64512263312224e-05
5.69366052671763e-05
4.89071956866125e-05
7.83551641710858e-06
4.08151308817118e-05
2.58209565612774e-05
3.46420521486401e-05
3.36380653606454e-05
1.58676120356988e-05
4.64350115045253e-05
2.76059069377007e-05
-7.70456838502511e-07
2.53986171321668e-05
1.47967400711751e-05
2.483405544237e-05
5.86173048950405e-05
4.55262131214523e-05
2.59112810469958e-05
4.15742870168474e-05
1.57939203742273e-05
4.82007240721589e-05
5.0598088633923e-05
4.41082084882618e-05
4.54549992540162e-05
5.41744109379158e-05
6.48815715302245e-07
2.77619429898159e-05
2.92936037697203e-05
3.55629063873393e-05
4.78145156816993e-05
4.58489084090111e-05
4.35383817793533e-05
3.31149910919002e-05
2.03840102650017e-05
5.16907683442734e-06
6.29928549403487e-05
3.59823837359016e-05
3.52585765398117e-05
4.10110349292195e-05
5.50078957197414e-05
4.81152239665526e-05
1.22711019859693e-05
2.46316932629229e-05
3.06646316569271e-05
1.66944507621109e-05
3.09078696816768e-05
3.82878802020455e-05
4.72737799408643e-05
4.30392336330186e-05
4.2270819159313e-05
4.83718167149788e-05
4.50768298365505e-05
3.35491614069471e-05
1.46514931960021e-05
2.90978504686902e-05
4.41353377726505e-05
4.66749023983906e-05
5.5146342269732e-05
7.0434264630746e-05
4.56017016787367e-06
6.06477539077324e-05
1.94177897255745e-05
1.98763809111927e-05
2.7394130208899e-05
7.13727409275907e-05
-1.0915974469169e-06
5.80621969449984e-05
1.82529004983907e-05
3.12394396320006e-05
4.02074700662149e-05
4.01033170097487e-05
4.31317039511552e-05
7.70214550922719e-06
1.73349067838977e-05
2.88524797384605e-05
1.03965724523197e-05
4.66252504343876e-05
2.68059080592219e-05
3.26485167336465e-05
1.24780399752246e-05
3.6572430758427e-05
6.69545932279244e-05
3.32083781881744e-05
4.52423417947714e-05
1.49523607726075e-05
-1.54939582000617e-06
3.51637683435832e-05
3.52195295635723e-05
2.51581006992351e-05
4.76203412634213e-05
3.32969284707817e-05
5.25555917723014e-05
4.57013836375591e-05
4.27229650006322e-06
3.7341267536348e-05
5.93170656004523e-05
5.64960269214419e-05
4.86785658186262e-05
4.63615833500302e-05
1.28593436637722e-05
3.92182532387228e-05
1.77592935984216e-05
-1.9788741494067e-06
5.79499301944017e-05
2.09015081416838e-05
7.18515857479215e-05
4.4932855472418e-05
5.31124407095322e-06
3.68109957670794e-05
1.44847470408719e-05
2.30338056805653e-06
4.53346329593501e-05
4.52979811207209e-05
3.4628842182686e-05
3.82094625256022e-05
4.29084598228337e-05
2.03949625204714e-05
5.59349797314386e-05
-1.17665336881961e-05
2.43600553388413e-05
4.79604296646109e-05
4.84029830701769e-05
7.93614622055602e-05
2.29337493524889e-05
2.4070876628191e-05
4.56537516528015e-05
1.37068533517432e-05
3.14794121912657e-05
3.48542693283457e-05
5.67334719513463e-05
5.34035975321037e-05
-6.83314168083e-06
4.8907544346444e-06
5.62516097399616e-05
8.38924718457285e-07
3.80558444809961e-05
4.53585592822823e-05
6.11108330954087e-05
4.31168584680241e-05
2.16409750689758e-05
4.6564587442974e-05
7.37393976862559e-05
1.61706124116117e-05
6.08344642010953e-05
-1.48088487333026e-06
3.38363803041976e-05
4.4364017103366e-05
1.23405625532021e-05
3.8962553503438e-05
5.70045839093771e-05
2.01827901303266e-05
5.6483108532708e-05
3.30143151488758e-05
5.30118732550084e-05
2.57052348888812e-05
3.45911961683489e-05
6.47637060006073e-05
-3.23024585160314e-07
5.42398073705672e-05
3.60368206874729e-05
7.22258431788818e-05
5.90177209302517e-06
4.72336712101864e-05
2.21167930386008e-05
3.46981085329667e-05
6.73484921535455e-05
1.93543000643286e-05
4.09794661550646e-05
2.59391078383756e-05
3.46456139854701e-05
1.45797440090196e-05
3.8348155606508e-05
4.75705162371695e-05
4.99972914036554e-05
3.96645406938368e-05
2.69924447752416e-05
5.86300427211293e-05
1.26827333301825e-05
3.45162566026362e-05
4.21091673843656e-05
1.28548516657616e-05
6.24668408967104e-05
4.15042862362932e-05
6.24164478560744e-05
2.80199539739187e-05
6.40134858900152e-05
5.47427985122581e-05
2.55131244836138e-05
4.31929053852101e-05
3.13215633302661e-05
3.09527713653989e-05
3.74778669171176e-05
3.80418234310029e-05
4.50406468776778e-05
4.18811464075961e-05
5.48424709683164e-05
4.35646571763441e-05
8.49800337823838e-05
2.73847892346839e-05
5.25579068939536e-05
3.80116637849383e-05
-2.12512856861308e-05
1.65548721739523e-05
3.59435601079268e-05
4.93282260220047e-05
3.01865409950606e-05
2.52257624502948e-05
2.50194541483855e-06
1.83254482290268e-05
6.97967647102752e-05
3.37464759903488e-05
8.37547919918762e-06
-6.84619243716194e-06
2.12492370452289e-05
-1.45209212852655e-07
-1.17273189171699e-05
4.02155861952243e-05
1.64881545353824e-05
3.88721904011809e-05
2.07541842434283e-05
4.01685422881189e-05
6.79763389354438e-05
2.76316398768292e-05
1.68084312726681e-05
3.30326641214959e-05
2.52865790357988e-05
4.81964220499879e-05
7.61839549735877e-05
3.64390874549695e-05
5.99078586849021e-05
1.9312739260695e-06
2.54247653606696e-05
6.63326314139263e-05
1.73600356917247e-05
2.63180517655072e-05
5.25053421721612e-05
1.59608635408049e-05
5.34050047274172e-05
3.27326952886439e-05
4.62111548766517e-05
5.49392064853068e-05
3.15337082986554e-05
3.84526703041316e-05
5.51117907281602e-05
5.24067786307999e-05
1.46177688483471e-05
3.72444501433812e-05
2.94136604165317e-06
6.97309334616275e-05
3.90304719313298e-05
4.73784173739344e-05
1.87901734631744e-05
3.50353978963564e-05
2.78691091278863e-05
5.13572276174383e-05
6.52492858187817e-05
3.55571685330119e-05
4.06816367155609e-05
-1.29146155963359e-05
2.86521212966186e-05
7.0173241404991e-05
2.9401221138995e-05
3.52831704110049e-05
5.83090591956513e-05
8.36244304976594e-05
6.21644980583029e-05
4.83842577932746e-05
3.58348105302856e-05
4.55306265745309e-05
3.48406303727529e-06
5.29937641347057e-05
3.8094075533187e-05
8.05072875379293e-05
5.89153077574343e-05
4.60659132266049e-05
2.23377640571633e-05
3.19240508962241e-05
2.79548726011782e-05
1.98273517903164e-05
1.45397371612099e-05
5.50443995648479e-05
3.16385574752596e-05
4.75844814321919e-05
4.26588403260359e-05
5.77197912752233e-05
4.54109030222777e-05
5.41463979256602e-05
9.41936326156873e-06
1.5575710764542e-05
2.88580454056014e-05
2.6256303042295e-05
6.62286734876803e-05
2.88771776079686e-05
3.54915739564913e-05
9.41895941678589e-06
3.33273233103572e-05
4.95330797272078e-05
2.34489132077914e-05
4.93008972803739e-05
6.4823603504821e-05
1.8754962577112e-05
3.96623867047299e-05
4.12040695784564e-05
3.07875367187459e-05
4.94572442811067e-05
2.60319089735986e-05
5.66040514717148e-05
1.84489733274648e-05
3.0023459020443e-05
7.86021919224745e-05
5.19455075234256e-05
5.17641186615986e-05
5.19525085992227e-05
2.49604144824945e-05
5.75251565558392e-05
3.16701891907027e-05
6.05926859467706e-05
2.17599204824967e-05
2.79986089838628e-05
2.51078443568346e-05
5.48764288429454e-05
3.90081933981112e-05
5.07385196290444e-05
6.11172620595291e-05
2.48531122650141e-05
3.2672818565815e-05
5.15761665841075e-05
5.86566921455923e-06
2.9499272690045e-05
3.18771338043625e-05
4.0672283814095e-05
4.64926109331358e-05
4.99175446545033e-05
3.02913645010603e-05
4.37382711523849e-05
4.01047181899811e-05
3.61362137537197e-05
1.50779607364687e-05
3.27263486785856e-05
3.58151625219397e-05
-1.75970371501473e-05
3.2516783613165e-05
3.16156333936206e-05
3.48950142837964e-05
3.071634837132e-05
1.61304791766931e-05
7.16159277745227e-05
3.03348158253581e-05
-8.23628625202232e-06
1.17778108857295e-05
2.67349926858758e-06
4.45432540939021e-05
9.93769736143523e-05
5.01394382116617e-05
2.97488107840185e-05
1.02674862538115e-05
1.5196641950754e-05
3.24881452306006e-05
1.98483048707658e-05
3.00022259735174e-05
-5.08636241366642e-06
5.05235589399605e-05
4.72690387326819e-05
3.74144726614725e-05
3.95594974047196e-05
3.79065923990038e-05
3.75568268091987e-05
2.18097827703081e-06
6.1941143758716e-05
2.65413873187471e-05
4.13194700550766e-05
5.12687740508868e-06
1.7438828089589e-05
1.7927088115185e-05
3.67780675712841e-05
5.54954106830542e-05
2.77523876913552e-05
4.64883434325284e-05
1.90679482569118e-05
2.79792244717515e-05
2.80613866266638e-05
3.58270316601273e-05
6.54290033092454e-05
6.19640013494632e-05
5.23168640934761e-05
1.19497823449532e-05
4.3123695519038e-05
6.00888810415392e-05
3.35962140219853e-05
4.6542233512922e-05
2.37610699414295e-05
3.18629142260846e-05
2.44387648255832e-05
1.77528785532501e-05
2.51888508053176e-05
8.21374591495863e-05
5.51413227093661e-05
2.67157579620849e-05
4.56288188444485e-05
7.83541275458934e-05
5.80950059193372e-05
6.97596450045387e-05
2.22543266732239e-05
1.02873109152656e-05
2.48351346059905e-05
2.24532356350977e-05
3.50884935434898e-05
3.6409211362442e-05
3.76456802382381e-05
3.70149800252532e-05
5.83576674916691e-05
4.84711345171072e-05
6.90207998156299e-05
2.5510249308843e-05
4.93541136105149e-05
2.38905277798777e-05
3.83931355797355e-05
1.55484620443683e-05
2.90751896445749e-05
4.32754218228347e-05
4.45677308119361e-05
4.21260265566427e-05
4.95335248411363e-05
5.21603965129169e-05
1.79518608353754e-05
1.11493833959692e-05
2.0964696669118e-05
2.78394200141892e-05
4.80833338181705e-05
2.54932453890998e-05
3.79251626497037e-05
6.22014132966922e-05
1.63651729984635e-05
6.65415575270105e-05
4.41726499951253e-05
5.44761175454421e-06
5.97039005950318e-05
-4.35477549795381e-07
3.21962931297585e-05
1.19429429661871e-05
3.12992788913029e-05
9.53844587449178e-06
1.54608890441811e-05
1.12309384262808e-05
3.94557583160505e-05
1.52369722481851e-05
4.67828410008649e-05
1.69257631942933e-05
4.33468430916619e-06
1.44059217288881e-05
3.2057762809384e-05
4.20456059199597e-05
4.65878672218627e-05
1.15100618493494e-05
5.42753200349847e-05
1.26621248499906e-05
4.48227859113386e-05
4.19733889866912e-05
2.28849452906501e-05
6.36292011509256e-05
1.37210878093784e-09
2.1467915917871e-05
4.44501257561275e-05
3.10335903761149e-05
2.84631763426235e-05
-1.86546957295523e-05
2.4702890360958e-05
2.95506098776976e-05
4.94962268354044e-05
3.56834905596225e-05
7.39029417956703e-05
5.50807298796496e-05
4.91292959026818e-05
5.98925040099899e-05
3.70808655115634e-05
2.24733901599386e-05
9.69275883081187e-06
6.91558541251408e-06
4.73535465628542e-05
4.26213543056668e-05
5.04611546601533e-06
2.20515727563303e-05
2.99351937243033e-05
3.01169362914863e-05
-4.33915450728939e-06
1.36753573383101e-05
1.70025982731795e-05
7.32394944484625e-06
2.64443784156804e-05
-2.60788481482186e-05
3.83452650905931e-05
3.81322014716536e-05
1.06493801546608e-05
1.61818237237391e-05
8.35038748598029e-06
3.33725219647503e-05
2.31460417146499e-05
1.69770711945516e-05
4.2005988475199e-05
3.29654127697443e-05
5.18536254189145e-05
5.48561321520755e-05
5.64539939053933e-05
-3.18271705429074e-06
7.44542841063635e-06
1.80316339734271e-05
4.20997184620687e-05
5.75967477053411e-05
2.30580600780798e-05
1.62182195071871e-05
4.39574114306003e-05
2.45781159483214e-05
9.87042090196906e-06
3.78723305843853e-05
3.40659278668478e-05
4.85743784701616e-05
1.07812360439441e-06
1.58832586460996e-05
3.67473853983775e-05
5.65328306452045e-05
4.13198991744945e-05
2.41343180075349e-05
3.19420506866838e-05
3.86324489260356e-05
3.64152671129067e-05
2.3415907044216e-05
5.7597811209845e-05
5.14075476753862e-05
2.83964172767386e-05
2.09878038142561e-05
2.86483570890654e-05
4.30074115937095e-05
1.21829808866265e-05
6.13956718581166e-05
3.97892031226188e-05
2.14311604401143e-05
3.74055177907515e-05
2.94066848182293e-05
1.78478713391894e-05
2.49818792137637e-06
4.18862904762657e-06
3.13690560731431e-05
8.69896506377034e-06
2.65788043875454e-05
1.45539847299645e-05
4.38975855360309e-05
1.09773221734385e-05
1.62153070214887e-05
2.92737144895915e-05
2.71361758268363e-05
2.94537617054987e-05
5.69223933161716e-05
1.90954067447887e-05
-2.26039685774649e-06
2.41912376097277e-05
7.69862682758128e-05
3.7714108259539e-05
2.75733389192403e-05
3.99656733629245e-05
2.71271021848922e-05
4.94106582939603e-05
4.09895556416875e-05
5.96391927098047e-05
6.06021036971602e-05
5.30701211471216e-05
2.89110900782659e-05
1.59519076953718e-05
5.30670147784293e-05
4.31585363286967e-05
5.29623362635879e-05
5.10831828574106e-05
2.28831542180976e-05
3.50926164120385e-05
7.36115403785941e-05
6.37283113985055e-05
5.51845312725708e-05
1.97930130832124e-05
1.42999569078121e-05
1.94530873033947e-05
3.90127877233499e-05
9.59647906184678e-05
1.74569677182524e-05
4.38658310895471e-05
-9.20582438234182e-06
3.81791388903131e-05
2.77780826962501e-05
-4.06313230696038e-06
5.00859844148304e-05
3.93840711990847e-05
5.24174913536694e-05
1.5307597712508e-05
5.76982851605584e-05
9.86474062214254e-06
4.28550055383e-05
4.14678220789653e-05
1.99504256912826e-05
4.05057935657274e-05
2.34717348643782e-05
5.45643164798389e-05
3.80479968926803e-05
9.44163858835844e-06
4.83999087884412e-05
4.51450677977433e-05
3.83678484817845e-05
3.59871144891756e-05
5.30345078388719e-05
4.33020580322114e-05
1.60465815994226e-05
2.73056478906181e-05
2.78741697069734e-05
-3.45528817029611e-05
1.71832110601382e-05
4.42875584145829e-05
6.00823709827787e-05
3.5908149891307e-05
2.42414309476017e-05
3.73430342480346e-05
2.46356017128425e-05
6.64871528235369e-05
6.74439205012173e-05
3.33825075342876e-05
6.80450476417121e-05
5.03694764008676e-05
5.4375015094218e-05
4.3948383334867e-05
4.64439477995414e-05
1.26822886266283e-05
5.44147534339065e-05
6.44263037340563e-05
5.72012800019479e-05
4.15944849555858e-05
3.92427819436585e-05
4.97998862184399e-05
-3.74920404523722e-07
3.4372084953596e-05
7.2468311456456e-05
2.91155559532806e-05
1.86844134273605e-05
1.77030996258582e-05
1.97744664542334e-05
1.47348538742828e-05
4.13616048437522e-05
2.0243448825082e-05
4.16432212421519e-05
3.24668012965184e-05
1.72176841773006e-05
1.79628213097966e-05
4.42143982406909e-05
2.40784503698721e-05
2.52623735549939e-05
5.11977504647508e-05
7.72105412841872e-05
3.44096229113576e-05
5.41286891142916e-05
6.65802691859578e-06
3.13700568028037e-05
4.45856796733421e-05
2.50911573885388e-05
3.31730828894692e-05
3.2253112146962e-05
8.18700698794752e-06
7.98384194195975e-06
1.41705143116613e-05
2.38454140859212e-05
2.04434071673045e-05
2.70860157246693e-05
6.52215593861311e-05
6.47369064710053e-05
4.57878758928634e-05
3.03662918422987e-05
-6.04779622547465e-07
5.35138019578101e-05
1.65228999886481e-05
2.1972633129437e-05
2.19945413286794e-05
6.41117436696076e-05
2.65687473924054e-05
2.71254616859068e-05
3.08317385091264e-06
3.55402245586104e-05
1.88446408261617e-05
2.18224752288098e-05
4.94684114015402e-05
1.8640514565632e-05
2.25432951521895e-05
3.27924125947088e-05
1.68925543219675e-05
2.21366720284736e-05
4.04646209352584e-05
1.36333495445369e-05
1.19302118401395e-05
2.13580773643702e-05
7.27639993445309e-05
3.71233244607188e-05
1.90238484593407e-05
5.86369091079275e-05
8.18043928226321e-06
3.11920014968494e-05
1.81955031666563e-05
4.40076840550769e-05
3.98134145298664e-05
2.06833438070881e-05
1.75015574390265e-05
7.58025853768416e-05
2.76263808609525e-05
1.72150341839588e-05
3.79728618811958e-05
5.39790305930201e-05
4.76957859054269e-05
4.65765119977652e-05
3.95663751728538e-05
3.83642211750022e-05
2.94908220913878e-05
3.13939047598075e-05
5.1657187995816e-05
4.43909167709223e-05
5.40932816097443e-05
5.7670272142595e-05
3.28728708623215e-05
4.44221863889479e-06
4.4834696039222e-05
1.39804816750002e-06
5.04741815626615e-05
-2.54598025440602e-06
5.30969789148199e-05
3.41032918258915e-05
5.45380031187302e-06
2.54225393604041e-05
3.14355271155553e-05
1.82042721598319e-05
1.44747584744601e-05
1.59027244087754e-05
6.51437804975847e-07
3.13038727842314e-05
3.76240643164884e-05
3.53146269107173e-05
3.87329667457999e-05
3.48858671457721e-05
3.35350424587685e-05
-1.05013778417418e-05
4.39384842377521e-06
3.06568269833445e-05
6.02188994078491e-05
5.08587722160699e-05
6.90896057978522e-05
3.39816408328457e-06
1.28579630023781e-05
5.77418033092342e-06
3.33704050722252e-05
-6.31115105263642e-06
7.50942850833005e-05
3.72492106279781e-05
2.99520558529537e-05
4.12824194860177e-05
5.7965072964365e-05
4.35362013718469e-05
2.03034330674058e-05
6.87839146645127e-05
1.75052121549236e-05
9.59349888785831e-05
3.55473930400974e-05
1.30251317355226e-05
3.33969189433378e-05
3.340803562759e-05
2.7166585512127e-05
2.43125655040291e-05
5.40381772874966e-05
6.62690440193055e-05
4.40512704073646e-05
3.66491066552793e-05
3.16584063859274e-05
5.88813611816114e-05
3.72641754943802e-05
3.5933819741029e-05
5.99641385064384e-05
4.67417653822418e-05
-3.97049131751394e-06
1.51437713512621e-05
-4.00781137186463e-06
-1.8600608491794e-06
2.53278820656589e-05
2.41230999522104e-05
5.11181894801363e-05
5.04916219858254e-05
-8.43960017533097e-06
4.8451346653398e-05
4.8812167982201e-05
4.49460479480989e-05
2.68447523356521e-05
1.50619086055403e-05
6.57784474237208e-05
5.13853551111176e-05
3.36095249437035e-05
5.13597121587021e-05
-8.23974164063699e-06
2.83110857974406e-05
4.8451487878969e-05
2.21723075122541e-05
6.03463288111595e-05
5.37968204157031e-05
4.28647725134391e-05
1.23957471551172e-05
1.82737017971426e-05
-1.67475608403695e-05
4.88540609316448e-05
2.23768627368639e-05
5.96191099456026e-05
1.92144197030213e-05
4.13515502296564e-05
5.34599563662618e-05
4.65966280827576e-05
5.46464820377298e-05
-4.16981204793945e-05
6.49038386764843e-05
4.06830415322099e-05
4.01114727953393e-05
8.95331352858778e-06
2.31569118643789e-05
2.18483195660616e-05
3.83564843276097e-05
1.3905634186894e-05
5.44591192009749e-05
6.46438192331805e-05
5.12452206189842e-05
2.25165792848758e-05
2.25486227442522e-05
8.57133062208035e-05
4.30662525581171e-05
3.64349203630319e-05
3.21383861808091e-05
3.04473643604924e-05
5.9398155907802e-05
3.43743763312803e-05
3.63476227312067e-05
4.7791357025787e-05
3.00694866493233e-05
2.68906154463498e-05
5.38917329173462e-05
1.32828228298182e-05
3.26649864508179e-05
3.77616824791139e-05
1.25369987063289e-05
4.30355263818327e-05
4.93009162978237e-05
1.20321477005873e-05
5.08470005927576e-05
4.08747483648636e-05
3.61387425561889e-05
3.1089319505257e-05
6.65488689754974e-05
3.33738362671687e-05
3.58793651280688e-05
6.6408761963142e-05
3.13145783996177e-05
1.63760050220462e-05
5.06332853683253e-07
5.30889164657429e-06
8.4699791880626e-06
1.84952796980795e-05
1.27698445438034e-05
2.51615521398544e-05
3.24922732845557e-05
2.34900675597588e-05
1.63126570365227e-05
1.98584223526683e-05
2.95044295357874e-05
3.34371617905502e-05
1.09852040270192e-05
4.53576757889192e-05
3.40971219041209e-05
8.73003418347815e-05
-7.6389224332093e-06
8.79376180849374e-06
3.75137624734056e-05
2.18354869356205e-05
4.21846931027017e-05
4.80039805924945e-05
2.42711212084509e-05
5.55020869054407e-05
6.4755992586973e-05
7.18433197225662e-05
2.65966680832317e-05
5.37933358918284e-05
4.58352498484479e-05
2.16633506118066e-05
3.51852471528784e-05
6.74314890090267e-05
3.28913014644097e-05
4.16000349498505e-05
2.46583215294113e-05
3.95714255179616e-05
6.21178284624248e-06
3.30354412706676e-05
-9.9794011825525e-06
5.62781593670765e-05
4.26759622398283e-05
2.10219570950163e-06
4.57027364122097e-05
3.28560247896796e-05
5.61673053667947e-05
5.64047449057883e-05
4.00232649196691e-05
6.11430625555118e-05
1.0273004345426e-05
3.21071275551256e-05
3.25786758300059e-05
5.94853623530614e-05
5.27042353429862e-05
3.77947490837902e-05
1.19705805376864e-05
-7.73750579946978e-06
4.58838198749603e-05
1.86627167278054e-05
5.94932896074353e-05
5.9548960874784e-05
1.46547516038156e-05
5.13844794317808e-05
3.83019539156621e-05
1.42382502809135e-05
1.29137120551094e-05
3.66025931570432e-05
3.77949990296855e-05
2.98337851777019e-05
6.59763842751326e-05
3.24408564011855e-05
4.03448728682567e-05
4.96177590502734e-06
3.58157843606439e-05
2.00613523744904e-05
5.35528244347934e-05
3.66451704409729e-05
4.65290263817246e-05
5.84043465076154e-05
3.38129607742455e-05
2.68076061125117e-05
4.41973728553806e-05
2.57536297062183e-05
3.43657108127015e-05
5.23175463013092e-05
3.85546905288515e-05
5.3965203778899e-05
3.96348200781041e-05
2.79749355603632e-05
1.63579201325254e-05
3.10366433405508e-05
4.75146670606468e-05
8.86864557260622e-05
4.02697393244616e-05
-2.39618214315107e-05
4.79593643693381e-05
4.43410899839014e-05
4.34136793727323e-05
6.46512360534014e-05
3.46064231371152e-06
3.44232629979931e-05
2.01835529898029e-05
3.17379152659396e-05
5.14063374873421e-05
3.35376555188011e-05
2.94494501991767e-05
2.36875185177786e-05
2.98388780421503e-05
2.27976689027711e-05
4.76498090938329e-05
3.30329132034904e-05
1.06500362607425e-05
3.45517920422447e-05
2.35693090458403e-05
-1.12400535848026e-05
2.67232200508463e-05
1.86311612375759e-05
4.27580333989461e-05
6.99086566676352e-05
4.92224486244047e-05
2.95665202975085e-05
3.86056446834753e-05
3.52048246686929e-05
1.87973600177918e-05
8.03464399681434e-05
4.34847442566893e-05
2.95605809252795e-05
7.24853638524958e-05
4.93407170204576e-05
4.62776599365199e-05
4.47940837767311e-05
3.98558064316984e-05
1.61242553704855e-05
5.97869192655622e-05
3.4202544581417e-05
1.79935013413891e-05
6.95552965545499e-05
5.11541533259444e-06
2.41215081548191e-05
4.43164658297408e-05
4.01085836122716e-05
3.22154210607347e-05
5.3867238250862e-05
2.29332281558635e-05
3.13060474682193e-05
3.66458607140837e-05
4.24859864843788e-05
2.85026144166656e-05
4.74136741770592e-05
2.84418090390897e-05
2.80099301975939e-05
3.23341139658874e-05
4.63916886348678e-05
4.61256747688121e-05
5.98179312332833e-05
2.36169238072698e-05
2.99585966171744e-05
2.39623000899762e-05
4.18414955969756e-06
5.12996062865619e-05
-7.73128409410742e-06
3.08500984710216e-05
2.55916729453275e-05
5.65446827883944e-05
4.03427144532576e-05
5.49024991336554e-05
1.7026316334727e-05
1.19747895225858e-05
5.55794404257257e-05
3.85602597118924e-05
5.68040345959419e-05
1.96664360869788e-05
5.44215296576636e-05
1.76094520871699e-05
2.2415903653865e-05
2.70766171214903e-05
1.46536819921242e-05
3.54809377643989e-05
3.45020887444055e-05
-1.43099326434391e-06
4.26945696861143e-05
3.71372443362943e-05
2.10221239709399e-05
3.5944805561335e-05
1.91692947555687e-05
-9.72611832335685e-06
3.27450126481443e-05
3.07796927369534e-05
4.35872397996612e-05
5.53949007377513e-05
9.92522935480004e-06
2.11971735438286e-05
5.05164605652635e-05
2.67916222621286e-05
4.79749162363257e-05
4.3366095228945e-05
4.25163519212572e-05
5.67799609697234e-05
2.5357623135743e-05
4.85237278383247e-05
6.13584602735714e-05
3.47902465556032e-05
3.95398193220881e-05
5.79429501414645e-05
1.62562399124577e-05
2.54676706338894e-05
3.18308904931191e-05
1.78624386717091e-05
9.4908588257168e-06
5.40784469121752e-05
5.14018947888955e-05
1.9800978016263e-05
6.25142128306002e-05
4.10630444069638e-05
3.87221301873545e-05
1.97551192420583e-05
2.79495044782823e-05
7.14024112308116e-05
3.73089689979719e-05
3.67639916803193e-05
1.50597164814685e-05
1.13161004381332e-05
3.12968885967563e-05
2.51377391897212e-05
2.72733175431203e-05
4.54130588029445e-06
1.59018328809463e-05
3.09610567692306e-05
2.11810484185413e-05
5.03773749827584e-05
2.80728089977148e-05
2.93954897254485e-05
5.66834102197563e-05
6.99700310982509e-05
3.61532776653006e-05
3.25169601314615e-05
3.62071420170615e-05
2.40510613970057e-05
4.04148352861211e-05
3.49123691801213e-05
4.05286359310382e-05
5.82991753438408e-05
3.58082191727709e-05
2.37135654777224e-05
1.93935905534671e-05
-3.84455233891652e-06
7.01097099943304e-06
2.59369950076546e-05
3.91335840036778e-05
5.42820129716295e-05
3.99552010265596e-05
3.73440978008977e-05
4.59183083391043e-05
4.79154344101408e-06
6.34444236668672e-05
4.4068568035278e-05
5.56074685296607e-05
2.3739926296802e-05
3.23835520712784e-05
3.34217661276714e-06
5.39340616153032e-05
1.96467778676782e-05
2.6951059924202e-05
4.31217209079221e-06
3.89439803904205e-05
1.3993728107219e-05
2.01961901948729e-05
5.07210522712175e-05
3.65311045134451e-05
3.23305575025239e-05
3.66209649148506e-05
4.95064800165007e-05
2.51764551665694e-05
4.91206603795335e-06
5.30739050479309e-05
5.96916985179549e-05
3.71834521008359e-05
4.10231777672319e-05
6.17962504041935e-05
2.03644335639692e-05
3.83378989537938e-05
5.02124314936033e-05
3.67690100306083e-05
6.05947492568151e-05
4.6317012809826e-06
-1.51614038359424e-06
-2.49394465948459e-06
2.71505156339956e-05
4.05954360689443e-05
-5.17030792553958e-06
6.19223912114957e-05
2.10707858879873e-05
7.61344513749095e-06
4.70179534912466e-05
1.21858484466865e-05
3.99636214824303e-05
5.6407658192638e-05
4.90547840251717e-05
2.21537581167533e-06
6.75564240087735e-05
1.46620165238773e-05
3.6872103990652e-05
3.70622224989258e-05
1.85425870233438e-05
4.98782943273727e-05
4.13245172396337e-05
2.99022366515583e-05
4.83760768436441e-05
6.69582729024924e-05
1.58893164914866e-05
1.45922894120496e-05
1.14781566183326e-05
4.21660201683089e-05
3.96258950034355e-05
3.96431831411098e-09
1.65008770226102e-05
4.5493069079336e-05
6.3216632024662e-05
2.38681674953723e-05
3.19861875063868e-05
2.06755369294508e-05
5.92504387067175e-05
3.04552429628391e-05
3.32099469092328e-05
5.64489856032675e-05
4.44135057959512e-05
1.65005023628008e-05
4.23644824564097e-05
2.1916002782245e-05
4.49024140340748e-05
1.77661378730918e-05
3.44140061865558e-05
2.44182929697579e-05
1.66016355783607e-05
3.85176616850705e-05
3.64921538096683e-05
1.7643782800509e-05
1.16022802866593e-05
1.45520763684292e-05
3.25723971116617e-05
3.4391674209184e-05
3.27697401622642e-05
4.35646482074545e-05
1.44345037511047e-05
2.21344392553709e-05
2.86830569213168e-05
4.85070638416224e-05
2.04064185946004e-05
1.75274804666164e-05
3.14561096863114e-05
1.74830501077106e-05
3.50708650402412e-05
3.97809138240264e-05
4.01632832391889e-05
3.89495112729045e-05
2.28565097286379e-05
2.82660077839876e-05
3.80957697268618e-05
6.15274227959199e-05
4.05347013532534e-05
1.11825392374987e-05
1.50588543860313e-05
2.63005147055859e-05
1.57067413274476e-05
1.334692215309e-05
4.46170850860795e-05
-7.48495052539105e-06
2.46431400952751e-05
4.60474776054105e-05
-3.08435915160105e-06
4.51025118889163e-05
2.87897466735461e-05
7.1489045333025e-05
3.9386540543479e-05
-8.18812991501204e-06
5.33512647241667e-05
1.20873840099242e-05
4.74064175805342e-05
1.32183637844501e-05
2.72866035326438e-05
6.57628357705354e-05
5.24878639162078e-05
4.11707179335208e-05
3.18821978078816e-05
1.27575481536469e-05
3.41077436606246e-05
3.7000015414129e-05
3.00005845779492e-05
2.03281210245159e-05
2.65425346779182e-05
4.32514770854378e-05
4.11531789633112e-05
1.72382831764741e-07
2.97864651537842e-05
3.30041072673869e-05
2.39031596678069e-05
3.5846100392257e-05
4.82338062910961e-05
2.96066952970912e-05
3.10101655570768e-05
3.97430838808281e-05
1.14982839209745e-05
4.36825287454222e-05
5.59337522511577e-05
8.07845539980444e-06
3.32379576118618e-05
9.95724906601872e-06
2.76032317970174e-07
4.88248405227865e-05
3.26592380791728e-05
3.30891018142582e-05
5.75291242593639e-05
3.75128788119542e-05
4.1624063098412e-05
6.70827778380326e-05
3.40600252024289e-05
4.10325603295653e-05
6.21569467922617e-05
6.11612515803395e-05
4.19887195300029e-05
2.82980003847366e-06
1.78479226683573e-05
3.47195586883222e-05
2.7866489902815e-05
3.25239060343104e-05
7.23728033293623e-05
4.51387988942657e-05
3.32975154925266e-05
6.20383951293476e-06
3.8429180712764e-05
3.16787260613251e-05
4.18576862178401e-05
2.23571841530418e-05
1.7439963268663e-05
1.15654735104977e-05
4.86536085768628e-05
1.72558807120693e-05
-5.04227320239621e-06
2.94913540716021e-05
8.38902191392768e-05
4.30381602347262e-05
2.83957435371558e-05
1.37585188229058e-05
3.39673831516223e-05
-4.61323562859788e-07
2.95586219551677e-05
3.65230977211045e-05
3.30813227480346e-05
3.49948536596856e-05
1.33619903575649e-05
4.85489391130168e-05
2.36590351433667e-05
1.4662323797221e-05
4.56152119207289e-05
4.39144485201511e-05
3.59666395955035e-05
2.9322564442683e-05
4.96565899528361e-05
3.52062945405249e-05
5.28836025906935e-05
1.72726802338588e-05
1.4580589427563e-05
6.69196153166888e-05
5.34970943233147e-05
4.2939565464521e-05
1.68395182797471e-05
5.62883383818521e-05
4.7346575667931e-05
3.98990956427182e-05
6.67739693508873e-05
8.72806784858198e-05
7.89399895316918e-06
6.6340356329301e-05
7.76667355362042e-05
0.000118546813175504
6.13692298859679e-05
6.31219319211533e-05
3.82820173387624e-05
5.50559319503461e-05
3.99766914075826e-05
3.91166304793689e-05
5.81669072116584e-05
4.00366737682035e-05
6.73901935097536e-05
4.65689819680918e-05
1.71005007754528e-05
3.11581488868243e-05
4.02211335070062e-05
4.12164707734745e-05
2.92163407835699e-05
3.42689952215574e-05
2.59933364629795e-06
3.17411889598532e-05
4.23313738659579e-05
4.37763018115113e-05
2.41662260155062e-05
3.85607632346549e-05
3.66488197530467e-05
5.55093476448678e-05
1.69825388547434e-05
4.03284347833738e-05
5.82945045453965e-05
1.91070047886894e-05
2.76899923832007e-05
5.69565742488156e-05
2.37499626208006e-05
1.71434092785634e-05
9.4244686975593e-05
1.73352276184185e-05
2.01958504053254e-05
3.30860227265386e-05
1.01835691833893e-05
5.58039718216118e-05
3.9587320181578e-05
2.4296452763424e-05
4.66481606922374e-05
1.86728275788156e-05
4.44382770163952e-05
8.63550806540429e-05
2.16293337288024e-05
3.18863574350778e-06
2.40206503553669e-05
3.41205412688729e-05
3.94553592593602e-05
7.74340397127944e-05
8.49277380697913e-06
3.00813196448778e-05
6.03595884820307e-05
2.53100481084567e-05
4.77122691424319e-05
1.3791380292963e-05
5.14346230109577e-05
4.87328762749644e-05
3.71249358296007e-05
2.58624206044674e-05
6.64083635605994e-05
5.20314509605577e-05
5.20402814089192e-05
5.16661830829075e-05
3.59273993230188e-05
4.0860910686237e-05
4.02288154416342e-05
2.10156649722012e-05
2.45094538030313e-05
7.03690065668442e-05
4.05067949415767e-05
-1.32833481247465e-05
3.58050480588975e-05
2.66082680956432e-05
3.06422739130102e-05
2.22862610486051e-05
4.45988127104939e-05
6.26496737302502e-06
-3.71986231121613e-06
-2.37627784188789e-05
3.65464627723863e-05
3.38528204154802e-05
-3.6231454240988e-07
3.65978515989923e-05
7.35481337620783e-05
1.30182556120124e-05
2.50928716617827e-05
8.3628905068375e-06
4.08301227198798e-05
3.27487635805399e-05
6.62753980005476e-05
1.08776032733689e-05
2.03814987216915e-05
6.80163382752353e-05
6.10706163459829e-05
6.75204298753303e-05
5.17040611234306e-05
5.02929317809136e-05
3.680081318647e-05
7.62298976303707e-05
5.06284768109917e-05
5.23887318377065e-05
6.26110240564764e-05
3.08587955451835e-05
9.25528028905194e-05
2.88282272370889e-05
6.89454958759514e-05
1.94165934705567e-05
6.24002838278456e-05
6.6142098989257e-05
4.51164845478742e-05
4.21472430418012e-05
4.40704907888873e-05
7.27161668521807e-06
2.36400653133167e-05
1.78541627926288e-05
4.35546956822263e-05
1.15844510131217e-05
5.06749143312598e-06
1.81489969642499e-05
4.65322012029166e-05
2.73079826103579e-05
1.15929607371277e-05
7.57899111438097e-06
3.82910796026738e-05
1.93144372102433e-05
4.26555224618994e-05
2.24955004844102e-05
1.89498523188404e-05
1.50598486729361e-05
6.79195554942844e-06
1.79168334925095e-05
6.37356099994373e-05
2.97884687924293e-05
6.27867096837543e-06
1.78111408029635e-05
2.65875942928447e-05
8.86062448002029e-05
5.50315014277943e-05
3.02425506454781e-05
1.33297765973868e-05
1.04292677164487e-05
6.02146649957297e-05
7.11448571946513e-05
2.16067806196251e-05
4.16298077890064e-05
4.06766372570367e-05
2.50234209344404e-05
1.62750293862516e-05
3.28394658216123e-05
5.73141835769382e-05
3.72856156804262e-05
6.41414473538901e-05
7.31472617289447e-05
-3.73520848398734e-06
2.98760851734729e-05
5.0600855710458e-05
6.67507813432549e-05
4.9147293084626e-05
4.467856907383e-05
3.691950330571e-05
4.93478797767148e-05
-5.31608755239041e-06
4.28686425948269e-05
2.56474314639958e-05
-1.77899464253841e-05
2.50138908195713e-05
3.6717230327044e-05
2.15969828627619e-05
3.55926262766745e-05
6.73960533104221e-05
6.48056686666509e-05
2.95350859864521e-05
6.35248556324722e-05
1.21399581577345e-05
1.97700632291948e-05
6.20353336724549e-05
6.24989547373885e-05
7.02293650015738e-05
3.35429474684992e-05
2.10204345471007e-05
3.69690696038091e-05
3.3127751476445e-05
5.94467103484479e-05
4.56975194573237e-05
5.45574126873134e-05
4.07233199335486e-05
2.33157055378759e-05
2.2025613580071e-05
3.79205876537749e-05
1.13497643023097e-05
4.57334449774114e-05
5.09250976203141e-05
3.33860406065388e-05
6.60973438606209e-06
2.45845084916386e-05
1.99001114194559e-05
2.48584428042131e-05
4.74218224615011e-05
4.89443847140217e-06
8.01412299606431e-06
1.59606280839457e-05
3.24370545380283e-06
5.70991366892293e-05
3.39529421583068e-05
2.1800142260337e-05
2.04803755258122e-05
2.7981402277764e-06
2.15700008530947e-05
-2.72927377383607e-06
1.41412308630764e-05
4.66637447696428e-05
5.52167758825964e-06
5.81548399727462e-05
-7.97093675593413e-06
2.38979069031907e-05
4.31706617619966e-05
2.91990566951298e-05
6.84877125212141e-05
6.81922209101235e-06
6.08270505762357e-05
1.70291112584916e-06
5.18863129161858e-05
8.87295594195538e-05
-1.36915504445923e-05
1.44335333586082e-05
1.49169891240867e-05
0.000108277994524227
3.53065999178569e-05
3.52475864266447e-05
4.56574015680748e-05
2.1408070874529e-06
2.43161209719618e-05
4.2305465221631e-05
5.35753987395371e-05
4.16283526797546e-05
2.6367083800544e-05
1.37767164307719e-05
2.75463294399831e-05
1.31007802198656e-05
-3.01918396824237e-06
4.87845944287188e-05
4.13626273563837e-05
-6.38385535085189e-06
2.07007761361083e-05
1.52798166637341e-05
1.10406162362926e-05
2.24903790467956e-05
2.41770584505391e-05
4.15444011030802e-05
6.68065902084112e-05
3.59248946438663e-05
3.01401298574397e-05
3.28160884769117e-05
1.42953923949875e-05
8.51926516804266e-06
4.13356836244032e-05
3.80636652519065e-05
5.3113469784634e-05
2.87781199582537e-05
3.77596413197099e-05
5.61631586792251e-05
6.9420748354111e-05
4.80231655953103e-05
2.21466137634025e-05
3.84762736271173e-05
5.18372403686662e-05
1.49454102024811e-05
1.32477955744832e-05
2.90858384719174e-05
1.9552760415837e-05
5.62757182304904e-05
4.24299547348554e-05
4.25794344899019e-05
6.15907528695985e-05
3.31209291041728e-05
3.29408173672626e-05
4.73893175383282e-05
4.65194737224844e-05
1.11150477995535e-05
2.61278656767109e-05
3.3801021260773e-05
4.74311329104466e-05
4.14520086144203e-05
5.49878349002066e-05
1.89172738561014e-05
3.49565623617206e-05
5.16159940530305e-05
3.68400680872054e-05
1.19489017471808e-05
1.93913611580319e-05
2.23799595479031e-05
2.4736662609721e-05
4.36386795326055e-05
3.31072466385125e-05
3.23231602055611e-05
-2.50550766102846e-05
3.8832949383557e-05
5.64506558707142e-05
7.62953416241267e-06
7.88877317166312e-05
3.19964686808911e-05
2.41105833173117e-05
1.60249227381319e-05
3.78181722850359e-05
1.06216657457599e-05
9.07715870632154e-06
1.14057204028077e-05
4.59161919840554e-05
2.80989696071162e-05
1.38131789951249e-05
4.1808221937263e-05
5.91243207775386e-05
-2.91586393025514e-07
3.07553848248782e-05
2.12539694363737e-05
3.99881146418204e-05
3.36948340811997e-05
1.97108535765399e-05
7.011230483458e-05
3.19685803185665e-05
5.06579582833548e-05
6.55274619345132e-05
6.62662343750524e-05
3.64416814046051e-05
6.42990660258138e-05
4.59283906845211e-05
3.12307311023454e-05
2.48934689998668e-05
6.82937833420096e-05
1.30621851565986e-05
5.49354143434126e-05
2.73039215771313e-05
2.30571729209221e-05
4.85854588150136e-06
3.53379284345465e-05
1.14625985976986e-05
1.47051802909716e-05
5.77670029097692e-05
5.11481201051029e-05
1.89205809215595e-05
3.80711420058536e-06
6.27403664524418e-05
3.48806672612171e-05
1.85211700605277e-05
7.93488531936567e-06
9.73733950585804e-06
3.15594827653873e-05
3.8668972569767e-05
4.43555249512376e-05
2.86795380082848e-05
2.27792176600466e-05
3.77105546072942e-05
3.26881219835459e-05
3.78567988447186e-05
2.18986782866049e-05
2.0981637146337e-05
3.44468796127395e-05
5.61774148733138e-05
4.73968792251279e-05
4.01872390943405e-05
3.85001168323651e-05
6.17717602510123e-05
2.93595764086834e-05
6.50735825850697e-06
-9.55557376021945e-06
6.19781112117353e-05
3.72703838609724e-05
5.2527666050222e-05
1.23805486232062e-05
6.17157375749326e-05
-1.9175975833769e-05
5.13026330018396e-05
4.69993867338898e-05
1.84648969158778e-05
2.22957140969045e-05
5.24293536927474e-05
3.67861726422712e-05
3.69936634711992e-05
6.51853301534552e-06
2.7885506384081e-05
-5.92482893769451e-06
2.13220830126794e-05
2.31765914967247e-05
2.24040027097016e-05
5.27469826510678e-05
2.40469616739001e-05
3.52437255471917e-05
2.19052534587416e-05
6.15299513152894e-05
4.272609292651e-05
5.6204438861364e-05
2.18488425189771e-05
3.75772763854597e-05
3.8520329291668e-05
4.68879679260892e-05
1.47909559747805e-05
2.78882953644656e-05
5.01323649976426e-05
2.92605347956301e-05
3.95696648086595e-05
6.47899785910973e-05
2.66411287504889e-06
1.15748669966952e-05
4.8157146344757e-05
2.22266367765899e-05
2.14687725285689e-06
3.62292372979971e-05
4.32580392070405e-05
4.86160271516191e-05
5.64537370605144e-05
5.63769509177195e-05
2.38710897661701e-05
3.51074877553282e-05
3.38391443135657e-05
3.68491573143191e-05
5.04127569861959e-05
8.41027022491701e-06
3.49217027393497e-05
5.85756754544844e-05
2.36017412350127e-05
3.268736514199e-05
3.59288977162435e-05
4.90994777113162e-06
4.44422629270987e-05
6.11134996840577e-05
4.58523059003459e-05
-8.04947288048365e-07
5.17506204467267e-05
6.42346465231721e-06
3.99787264824147e-05
6.74877250134642e-05
3.71421363496635e-05
2.9195655497489e-05
3.58802731074594e-05
5.84512905373832e-05
4.95254868933219e-05
6.15569647636725e-05
1.68513199421665e-05
4.40907429051941e-05
5.64730642136071e-05
2.96514512354097e-05
4.86719661463923e-05
6.53780053889515e-05
5.77248850945684e-05
3.73380231293136e-05
2.21889711598241e-05
2.54254300104514e-05
5.16315704111244e-05
3.6120599293692e-05
3.74793892319449e-05
6.53938563484833e-05
-7.61782057327497e-06
4.23382730737522e-05
9.97823435890253e-06
4.28595577863231e-05
5.26722457143489e-05
6.21629568023973e-05
3.29564981453543e-05
1.62155695033672e-05
2.22306527754903e-05
8.30448023060732e-06
3.00514795967746e-05
1.23841057836642e-08
1.36601386626695e-05
4.44923774452227e-05
3.03017476239513e-05
1.56677352482543e-05
3.73995861460313e-05
4.46595846996694e-05
2.78044906203307e-06
2.47558740546423e-05
5.36063410896149e-05
5.32582847073153e-05
6.23250534941471e-05
3.09402062157158e-05
8.1856337291796e-06
3.16692569141516e-05
3.69014411861821e-05
1.82251880802867e-05
5.87180818345241e-05
8.0625850974284e-06
3.60835704044141e-05
2.09396284980867e-05
5.51715205642431e-05
2.32688979860611e-05
5.83264478133371e-05
1.96864994573529e-05
4.78663697728906e-05
4.01398785902277e-05
2.07938318188206e-05
1.14262610416541e-05
2.87874854973171e-05
4.356458468871e-05
6.04274664721687e-05
5.20244515729457e-05
-2.7401075901504e-05
2.89380436072763e-05
1.84718068840934e-05
5.34214308806688e-05
3.64188307828797e-05
5.4076164495882e-05
4.19062422941916e-05
5.34376336830577e-05
3.17360164660904e-05
-5.86058751420935e-07
5.6411276021762e-05
6.30316326933827e-05
6.95575567122932e-06
7.33322213685158e-06
3.99263276487846e-05
1.78455559458078e-05
4.21950234539346e-05
6.48383501854191e-05
3.5433596475691e-05
5.57165090541924e-05
5.10198066260017e-05
3.58550653755903e-05
4.70407976644994e-05
4.2459097970921e-05
5.56197363281261e-05
7.10125956427029e-06
2.49047372082831e-05
4.84605965595219e-05
4.61756913337484e-05
5.7350788986815e-05
4.42998308209295e-05
4.14484778320272e-05
7.38146246862094e-05
3.93680655667517e-05
6.24804003293265e-05
5.83054277169398e-05
2.25487706600827e-05
3.27344045728259e-05
3.25869557019849e-05
4.18561512420714e-05
3.66639580777826e-05
4.90953663515483e-05
3.56252978479815e-05
1.93699938345429e-05
8.30933790292188e-07
4.17509105004806e-05
8.51698800173719e-06
4.5948810888274e-05
6.10913723866553e-05
2.2509511302801e-05
5.06291623875091e-06
5.22110695245941e-05
1.5105099493784e-05
2.67044596055497e-05
1.52618185899876e-05
2.86669809541466e-05
1.48152860611037e-05
-2.44528122744755e-06
5.89556628820091e-05
2.12464732303769e-05
1.96991664065163e-05
1.37430465727273e-05
8.43661064766755e-06
1.64794587133808e-05
1.6244612577549e-05
4.26975074569764e-05
3.91014296226447e-05
4.17384125779636e-05
4.34843476209244e-05
6.53082884044441e-05
2.7070505768219e-05
2.54833882889829e-05
3.52210830576374e-05
6.03994782154931e-05
2.18162927951588e-05
2.66535134083651e-05
4.33863533800917e-05
7.90217698161098e-05
4.09378939340675e-05
1.36462568479264e-05
4.16620218527259e-05
8.05851970665268e-05
5.40217596934571e-05
7.44362172951695e-05
6.17565287997494e-05
1.2987632233651e-05
5.61830058176642e-05
4.75478412077967e-05
2.79178135936641e-05
3.37397139962782e-05
3.5277892168867e-05
8.52677436300948e-07
4.16830884335086e-05
3.15674154393913e-05
5.11574783129882e-06
2.78143654508282e-05
3.42993668202663e-05
4.18232283074758e-05
3.40963537728975e-05
-1.79610861734167e-06
4.76632414517732e-05
3.81717792897261e-05
1.84392830682793e-05
5.2952578769811e-06
1.51838571018909e-05
6.28058667228741e-05
2.29809541986134e-05
6.22831788357706e-05
5.02211027984122e-05
4.28451757638791e-05
7.38258154336013e-05
4.66199874735738e-05
3.52536700882362e-05
1.9677027524878e-05
2.52052674353825e-05
5.04156148654932e-05
5.68946241680215e-05
-1.91067331133476e-05
3.61742924895012e-05
4.2344872212482e-05
3.32367665403157e-05
2.52067722298694e-05
3.14843506669771e-05
5.41296965409833e-05
1.43015589947975e-05
5.65760069639821e-05
8.50224388854921e-05
5.06981435727492e-06
5.87509424984197e-05
5.14611498636741e-05
5.93258671790885e-05
2.46924593835358e-05
2.92781147974614e-05
5.29034386098e-05
5.39739073371829e-05
3.6042379318024e-05
5.78463769666526e-05
4.63605020281459e-05
4.93731481405146e-05
1.25026679258879e-05
2.96899954625522e-05
4.61857024996869e-05
1.13862193986122e-05
3.32542777287783e-05
3.90808822467129e-05
1.68127025954235e-05
5.19867205159447e-05
4.65575863280415e-05
2.24780828478067e-05
3.81588345126285e-05
2.50760225874358e-05
5.44762333866108e-05
4.14330112565531e-05
6.36278790903744e-05
6.23960132555997e-05
1.34718225123851e-05
5.41027516609015e-05
5.10476178912645e-05
5.67443425377178e-05
1.93570551309277e-05
4.70077134713302e-05
2.82473171738394e-05
5.65288610682454e-05
6.0395780767711e-05
2.84023992540136e-05
2.76590969532837e-05
3.98337714548473e-05
4.63699808122233e-05
5.30162865996856e-05
-1.01898094993265e-05
5.42569919526003e-05
7.23650296092359e-05
2.88720836947083e-05
7.9655373577283e-06
4.40582673975857e-06
6.53211650211267e-06
-1.04695856684357e-06
4.21184142576755e-05
6.42677113112757e-05
2.26732687058241e-05
4.19031659166747e-05
7.48893907354742e-05
4.19328403269681e-05
4.70290079467386e-05
4.51919819568159e-05
1.76257950523781e-05
2.03972270275276e-05
1.03524967386314e-05
1.44399944743491e-05
3.21769673855444e-05
1.26514993009358e-05
4.10065429031915e-05
5.14313569391032e-05
3.78145946788721e-05
-7.20446350688394e-06
9.84280126671984e-07
7.44012262121481e-05
1.91267553983865e-05
1.10716081638335e-05
3.81793484090852e-06
4.37843537599692e-05
5.84771524382787e-05
3.1174054287407e-05
3.83642919486111e-05
4.55612962083511e-05
4.53110272720958e-05
1.00681595757172e-05
3.22716300202668e-05
3.8513049586754e-05
2.24360000670656e-05
2.24704318588766e-05
7.69901855567665e-05
4.50917045111185e-05
7.03241493167979e-05
6.23699605410905e-05
3.76826501736033e-05
2.56042746273345e-05
5.56415071213636e-05
5.32049656625119e-05
4.69221769770191e-05
6.4862842244534e-06
3.27246213924293e-05
-6.96600654436713e-06
4.32639556696255e-05
3.62613995014016e-05
3.78117528558279e-05
2.72927543361307e-05
2.68967686187282e-05
3.06666232869493e-05
1.57922362086118e-05
3.28764813861067e-05
3.39671244186896e-05
-4.3356012547001e-06
2.54793896727175e-05
1.19539760110796e-05
7.00518414544337e-05
3.24014019873884e-05
1.50589057100153e-05
3.01798379925564e-05
2.6737284370302e-06
4.89953085756475e-05
-7.10538401257794e-06
8.10863055625857e-06
2.49243478088378e-05
6.34833633352896e-05
1.08876103205146e-07
6.02514065335591e-05
3.01861058753799e-05
1.23460714568814e-06
1.4477208943011e-05
3.24682655490393e-05
1.94757338009877e-05
3.78522287891125e-05
5.30423526511173e-05
5.83477143472873e-05
3.38165015329417e-05
6.92557928840468e-05
4.49786523091408e-05
5.83290035665832e-05
2.58576747923395e-05
4.97929495399417e-05
4.72951124282771e-05
3.2313806450217e-05
3.44407019966794e-05
4.8091015458031e-05
4.77574134347227e-05
1.20949492411249e-05
-3.26036680799475e-06
-1.1712807105649e-05
-3.20010930536012e-06
3.08663000225663e-05
3.43820901612321e-05
1.53366544795419e-05
-6.63503032750462e-06
4.57386574823349e-05
4.24488569196639e-06
1.83413751914834e-05
2.3335131000845e-05
3.96996788488236e-05
2.84002972456763e-05
-9.52150424853906e-06
2.11617746835897e-05
3.7142241763461e-05
5.44725023569136e-05
6.56515589886396e-05
4.67167029556332e-05
5.39801994464608e-05
3.56403728943233e-05
5.07603057910964e-05
3.03998942336478e-05
6.10886719302917e-05
7.2768096782743e-06
1.63092508363563e-05
5.27167762441734e-05
2.84118122677201e-05
1.52154888241907e-05
8.19759401181911e-05
2.5669134099914e-05
2.63415538581037e-05
3.94224420437886e-05
6.10172244119246e-05
5.8187499639247e-05
2.34715036615707e-05
1.30138162447588e-05
6.14147518782303e-05
4.38065929309369e-05
3.64383108236441e-05
1.00691210017851e-05
2.97731174830349e-05
2.44029449925842e-05
3.65542520987579e-05
2.96830407845176e-05
2.9898168039175e-05
1.19566189885386e-05
3.06159484539331e-05
3.65640517502775e-05
2.80989549295527e-05
4.13705518749563e-05
3.29936437973434e-05
5.40520612838141e-06
3.09068904045591e-05
3.97595675940451e-05
5.56179908818171e-05
2.62089465409946e-05
3.87866766349957e-05
7.40408727700221e-05
2.79927576213072e-05
4.08087677923176e-05
8.13201193495375e-05
1.7879909733469e-05
-7.10563861664162e-06
2.99867372547719e-06
9.33599841238057e-06
3.80026304985376e-05
2.42448110728736e-05
3.40878736420031e-05
2.30766069047181e-05
3.19989548770553e-05
2.1775707470814e-05
2.44424379796654e-05
3.26253237383623e-05
1.16321086391506e-05
2.78999797668847e-06
1.85483424651914e-05
2.76795665766741e-05
-1.34656370994661e-05
4.06619305260078e-05
3.87109320285686e-05
3.45068581735366e-05
3.61500156265154e-05
8.24640280216325e-05
4.21514505934028e-05
4.31046792320488e-05
4.12592617165747e-05
2.54634079958619e-05
1.83320944171001e-05
4.46901261252488e-05
3.4767502978879e-05
4.07450422764596e-05
5.69454108594477e-05
1.15139033426975e-05
4.81702219648164e-05
1.24545219764065e-06
7.83359821281042e-05
3.05017502300058e-05
4.71013375753597e-05
1.26403395108675e-05
3.71099961727654e-05
7.66234695980221e-06
4.19183542588573e-06
-1.19921128471001e-08
4.4905673487865e-05
3.77877733781716e-05
2.03530028540235e-05
3.18813321976054e-05
2.62099106446758e-05
3.08713601299087e-05
4.80090061222653e-05
4.55515352087215e-05
1.57536541855679e-05
1.75611227451993e-05
3.18575272539604e-05
-3.70278609294448e-06
1.81698792830032e-05
2.65743703271931e-05
1.96601997125541e-05
2.03433253510278e-05
3.53040458167822e-05
3.67406233163743e-05
1.41029103395561e-05
2.72307406491136e-05
4.59620766571725e-05
2.98533004052713e-05
3.5570338682676e-05
3.86516754857186e-05
3.70873931237678e-05
2.63181342554013e-06
-6.56781711728178e-06
2.85347275865841e-05
1.33029960061195e-05
1.06818947804605e-05
5.22553025550582e-05
2.71456747154963e-05
2.77353820625522e-05
2.51638510298802e-05
3.78861914133443e-05
6.53230082033943e-05
2.48324486724204e-05
3.18771135466121e-06
2.5666042623063e-05
1.05350777402092e-05
7.38977995925478e-05
4.05195233646864e-05
6.1334453191369e-05
1.9310225858472e-05
2.97450133511405e-05
2.15745289076352e-05
4.85662270264436e-05
2.46575770372342e-05
4.49643559126292e-05
5.3793801149327e-05
3.78809155143167e-05
3.18801286998944e-05
2.28945119567764e-05
3.52657107720437e-05
5.91272534792656e-05
4.56633561779475e-05
7.30618434972692e-05
5.57872407553614e-05
4.06261154233636e-05
-8.25415780227948e-08
2.86325841698014e-05
2.38903706031501e-05
2.55495320489802e-05
6.09872583537233e-05
-2.07956323768789e-05
-1.2306445358567e-05
1.40723399034256e-05
6.13614036928103e-06
1.75832052218192e-05
2.01943625652551e-05
1.41267631441625e-05
1.87079002024374e-05
3.40939816234168e-05
3.39693059608442e-05
-3.30439869293145e-07
4.87594105872242e-05
2.72392660331996e-05
1.84322797872341e-05
2.95871368557996e-05
2.08038163683866e-05
1.34607445259394e-05
-5.68930875109624e-06
3.51295191148532e-05
1.99314779123149e-05
4.00457021904698e-05
9.41997697077877e-05
-7.29111533704841e-06
1.76929097610066e-05
2.43129450353616e-05
1.80709533028276e-06
5.26021787135956e-05
6.04038381813778e-05
5.62933765551674e-06
3.91489861708519e-05
1.9334362107357e-05
1.68125641179646e-05
3.73147267757334e-05
7.23826357772141e-05
5.054979713191e-05
1.79933880555366e-05
2.54636410025394e-05
1.20114640127042e-05
3.34671663356421e-05
8.46775422180604e-05
5.85937103782434e-05
5.22002035479529e-05
6.27173460537082e-05
1.55875413813095e-05
5.77715884474956e-05
5.54758633189071e-05
4.20477371072017e-05
6.71221161509066e-05
5.87501903870427e-05
1.04731871685918e-05
3.2570829013848e-05
5.79944768944486e-05
7.23597540167666e-06
4.26272395455914e-05
3.71448637061175e-05
4.42311499415124e-05
1.36190449741807e-05
2.29844313761113e-05
3.76370428618022e-05
2.46708520803631e-05
1.98824906416521e-05
5.70844950544166e-05
4.97122230646935e-05
3.67323484997315e-05
4.44661712631761e-05
4.57413628976973e-05
3.50978799101439e-05
3.5001686837617e-05
3.2847487953135e-05
-2.0857979978926e-05
2.90903595669463e-05
2.69213848027255e-05
-8.95371096169297e-07
1.78108923664593e-05
4.16688849593361e-05
4.37046839839455e-05
6.91913385009965e-05
-3.55994000198899e-06
6.17576159991459e-05
6.69655046588199e-05
2.16636682239018e-05
5.65320081930687e-05
9.35062501199523e-05
4.44068521351328e-05
4.29542179382157e-05
3.82588451160556e-05
7.64446782220414e-05
2.90924829166335e-05
3.67155645004662e-05
1.25647397342052e-05
2.772108794631e-05
5.16611710002396e-05
5.33016898430355e-05
3.95834840720026e-05
8.14345037136244e-05
6.13186868170772e-05
7.64967667861745e-05
2.92660287682045e-05
4.59344747411362e-05
2.14832588029022e-05
5.37226291683809e-05
5.103926460137e-05
7.86772885423441e-06
2.57601064078902e-05
2.07020764064493e-05
3.3721074738499e-05
1.15019841218339e-05
3.18123194623784e-05
5.82910939918802e-06
5.03488673460078e-05
4.56055679122356e-05
2.72664155418933e-05
4.1690417181149e-05
1.25891886847189e-05
-9.28721037240452e-06
-8.98454615476834e-06
4.17223512344978e-05
3.89881144981359e-05
3.2580510061272e-05
3.49750698685736e-05
2.69453553938542e-05
2.08827379267152e-05
4.49339658107466e-05
6.03469298451395e-05
5.86734139051302e-06
5.39496310381621e-05
2.70157772346264e-05
9.35179283338928e-05
2.96862303655757e-05
2.67056766786777e-05
6.95697135957946e-05
6.30906151629981e-05
2.30499930559116e-05
4.56320702522508e-05
5.63789319658511e-05
4.88129811254887e-05
6.51317054117295e-05
3.81535852814774e-05
5.30462144245665e-05
4.08098394320746e-05
3.30214320864183e-05
7.74272174557269e-05
5.81868649271742e-05
2.52367212070568e-05
2.36761788070286e-05
4.88242595554121e-05
2.37077690558039e-05
-5.43954560488368e-06
6.19940360219921e-05
2.78502981307123e-05
3.3015040851488e-05
4.76913370562415e-05
2.88463985796634e-05
3.58672212693724e-06
2.95922070306733e-05
5.71811915115749e-05
2.378116165513e-05
4.06359259105887e-05
6.75406549148763e-05
3.59008052783714e-05
1.78162871189275e-05
9.332477763716e-06
5.20197786271177e-05
4.46802095001076e-05
9.41326081958131e-06
2.82066820316632e-05
2.92195425835821e-05
3.42627170675168e-05
4.75352332609995e-05
3.96532180800324e-05
5.30786227477912e-05
5.42000597973523e-05
2.12446943754097e-05
4.49372534180455e-05
3.44981074882526e-05
3.10443133238533e-05
5.65658521378407e-05
-4.23381783917732e-07
2.22945527648057e-05
6.01517306892352e-05
7.1674289056708e-05
5.07185409880715e-05
-4.48522735113538e-06
2.57885842063824e-05
5.34096722398251e-05
2.52854135466353e-05
4.46141933356379e-05
5.51172931997746e-05
1.60971365361688e-05
-1.12717434664285e-05
2.43065375080966e-05
4.33615309722783e-05
5.93683403564706e-05
2.331517748851e-05
3.20568666248122e-05
3.00353053092647e-05
1.01447203505604e-05
4.34686959877371e-05
3.58120310411909e-05
4.58430804540907e-05
1.58157933995241e-05
5.0888023958234e-05
4.96658795520394e-05
4.70124501265985e-05
1.47474492763683e-05
1.35869783412361e-05
2.81139041792413e-05
2.00029463242786e-05
2.99120276051844e-05
4.31762445240716e-05
4.51924287069502e-05
6.17972738150476e-05
4.86253255762254e-05
3.89965849101152e-05
3.88225506654182e-05
7.40737861907586e-05
4.18129292027549e-05
1.62170855986636e-07
4.50889970648533e-05
1.36141000557787e-05
3.60806222495698e-05
1.77661830222273e-06
5.72925268026429e-05
3.27221408863776e-05
3.54152912715761e-05
5.79230465029843e-05
2.3545251736894e-05
-2.39223801574578e-05
3.83897595514992e-05
3.45949605745523e-05
3.2911300448785e-05
8.62236173988173e-05
3.29882718634636e-05
3.30074566984428e-07
-1.43470130167676e-06
8.06619336920496e-06
1.33310416377582e-05
7.27512922532939e-06
1.37886302586713e-05
5.11528929128802e-05
5.57686071554418e-06
4.68068456885699e-05
4.27691917169551e-05
3.37103407849151e-05
6.38240081255035e-05
1.40523532376003e-05
3.56996599734336e-05
3.61831258940759e-05
6.25077791249852e-05
4.43171129921705e-05
4.45225018860326e-05
3.58141375120268e-05
4.2109402363474e-05
4.38893196075959e-05
4.27474056487056e-05
3.38461718654407e-05
5.88507603269268e-05
6.1086864342542e-05
5.01629325578435e-05
2.97242369381641e-05
5.84164568494947e-06
4.0083915765386e-05
3.1762075047586e-05
5.41957092089305e-05
4.37366962059795e-07
2.25583288798702e-05
3.81773973112596e-06
5.41033848927891e-05
1.51149721381067e-05
5.27230640634235e-05
3.62985019464228e-05
1.96565534589916e-05
2.1993596803914e-05
9.87208092435262e-06
5.67758441449039e-06
3.84976866762193e-05
5.88065557147183e-05
6.34684853406162e-05
6.88910949140651e-05
1.83138803266323e-05
-1.83280421001431e-06
4.72768783738595e-06
1.88517894082065e-05
1.56147018738022e-05
5.3582049709949e-05
6.41079441217207e-05
1.73069599535939e-05
2.37461933899924e-05
1.60002461433616e-05
4.12949060010063e-05
2.3310683957282e-05
4.01787171332779e-05
3.06367717925768e-06
2.28339261525044e-05
4.66488726173805e-05
1.84843433046165e-05
6.91745266067115e-05
6.74807176721775e-05
6.6704187558252e-05
3.07151186534292e-05
2.70769379387131e-05
3.13672925532967e-05
3.98113665943652e-05
3.79746412081461e-05
7.23331095557871e-05
4.92846788140082e-05
2.59799545246752e-05
2.22776366053196e-05
5.11307775984258e-06
1.86182040434189e-05
1.88106192135517e-05
3.69319584597023e-05
6.45782622153298e-05
4.55841824786428e-05
2.74091116682777e-05
1.8382553233227e-05
6.76069253216778e-05
1.73439642220085e-05
1.79143854711473e-05
7.9115177999964e-06
1.07753173836113e-05
5.84642335055975e-05
1.80530675772526e-07
5.45055794465629e-05
2.41611598666576e-05
6.43246171601178e-06
1.85945670809883e-05
7.773386375146e-06
2.34713290314853e-05
9.10511868842219e-06
-1.75327123432553e-06
2.75267223672482e-05
-2.53153537345184e-06
4.56931706515969e-05
6.45025274346813e-05
3.36378366657972e-05
1.10856995919351e-05
5.30087168766491e-05
1.25247234718491e-05
4.25475831078122e-05
3.87890698609527e-05
7.93424624549606e-05
1.78248405161208e-06
2.24837502130095e-05
3.19880305260794e-05
3.66509060180323e-05
3.69992027302579e-05
4.8023306531525e-05
2.10155023977962e-05
3.72074808739291e-05
2.87975066323483e-05
4.38937525763622e-05
1.83271796839456e-05
6.60602380507447e-05
3.49771389084949e-05
5.83729069956632e-05
4.2965776521598e-05
8.43114217621738e-06
1.73359093432482e-05
3.54403898313876e-05
5.02546019157725e-05
3.75302174885196e-05
4.89229885125535e-05
5.62618885025004e-05
4.43610833930812e-05
3.24913769674471e-05
4.61680144219151e-05
1.63240513073911e-05
-2.16360247314588e-06
7.58881568610919e-05
1.21298850334909e-05
1.80968456406168e-06
3.15324579157242e-05
1.98436809260916e-05
3.68832932146645e-06
3.63227259896856e-05
7.76317283733241e-06
5.3556594690702e-05
4.29868516558388e-05
9.23662771433683e-05
4.32875678870334e-05
2.20907373385846e-05
2.51523741834005e-05
5.51391201063668e-05
2.25416386541926e-05
2.3742846006569e-05
2.27395540057992e-05
3.23842022058633e-05
2.03669790378484e-05
2.42916228985025e-05
2.2754736430353e-05
1.52552534006803e-05
5.38513488576352e-06
1.70327016152097e-05
1.64392797012456e-05
-1.15006719231725e-05
-1.91554794429491e-05
1.41113380379271e-05
1.0015648330226e-05
4.28589273638778e-05
4.65222836375101e-05
1.74561736257966e-05
1.4328126497263e-05
2.70662647492963e-05
3.00487386328931e-05
3.95574669015887e-05
7.04903970837359e-05
5.0921479654635e-05
6.94820619775172e-05
4.54087636572615e-05
2.30449086605434e-05
3.35362175118304e-05
3.91122231766722e-05
2.22899500446934e-05
2.17550687392755e-05
6.17285525397966e-05
1.78238594824855e-05
3.00805929823851e-05
2.84539981648978e-05
1.98179744855999e-05
3.58896852183806e-05
1.98273355133987e-05
6.29071201574627e-05
4.29661478320933e-05
3.72942401030462e-05
6.0634164828512e-05
1.40799154441398e-05
8.41850776663874e-05
1.04364350931743e-05
1.98946770467773e-05
2.39536890361305e-05
3.55488979578501e-05
2.36601950852689e-05
4.18312052856475e-05
3.15128972867763e-05
2.49089271396751e-05
2.84496548326402e-05
4.07276144813119e-05
-1.0917864098056e-05
3.14787590115543e-05
5.17881845395135e-05
4.14961353129714e-05
4.17483685084322e-06
8.32389266996683e-06
6.6423634570162e-05
3.99162531083831e-05
1.53319155484469e-05
5.63312703686305e-05
7.09448106456176e-05
3.5122788106598e-05
6.47036068293318e-06
4.38996650389245e-05
3.31321633433114e-05
3.83204339398564e-05
4.67730393194214e-05
5.97992004073422e-05
4.99210554349503e-05
4.92159169965717e-05
3.52295902323208e-05
6.26882824043045e-05
3.80150470723152e-05
6.3591266750438e-05
6.46083995253296e-05
5.86337053251195e-05
5.40039125647494e-05
4.26785062805223e-05
3.69629268083221e-06
2.40239830840191e-06
2.43688234188802e-05
2.59721414568957e-07
1.83645475943975e-05
2.11636085089484e-05
5.8301456258593e-05
4.73499796716715e-05
1.37373889648334e-05
3.61131858688407e-05
4.10907841818267e-05
2.90701824718936e-05
3.27564484794313e-05
1.00141088878973e-05
4.19990581813235e-05
3.20001043580007e-05
5.94024199950898e-05
1.13251364967237e-05
5.28517971734909e-05
3.63400584310339e-05
4.29197909030215e-05
2.96893827437126e-05
5.91121124303758e-05
4.34149080686249e-05
1.69742950054299e-05
4.78565479914095e-05
3.54228823554113e-05
5.50324727169451e-06
7.71392453386434e-05
1.15721581321634e-05
-3.99466267527286e-06
3.57634923550139e-05
6.86037943019808e-06
4.35188610694212e-05
1.73050625665111e-05
3.82424494760511e-05
2.75941629269673e-05
3.67932763576418e-05
3.17825631236964e-05
4.02329287642958e-05
2.64923829621766e-05
2.48532907679795e-05
2.63231935995269e-05
4.27623702633764e-05
2.8906739520753e-05
9.19328695376698e-05
3.27226667171393e-05
1.02103830488454e-05
4.20817094672947e-05
3.74019867629993e-05
3.14637927502623e-05
7.18880804947987e-05
5.9489087429192e-05
1.79645968309311e-05
4.95486737079121e-05
2.10841442788667e-05
1.55517110468463e-05
4.40424651016491e-05
4.24798180566768e-05
6.53248919595153e-05
4.35914219810105e-05
4.26259912935376e-05
5.98675721074778e-05
5.33495994215859e-05
3.84798623551156e-05
1.25717410559635e-05
4.87961636030754e-05
7.37463891758478e-05
4.78027913639004e-05
2.6501209686804e-05
5.86829393871112e-05
4.14974917437323e-05
3.37628044319018e-05
4.06963894528731e-05
3.59210274319702e-05
5.84886387352261e-05
6.39704666626435e-05
-1.16999215399602e-05
7.34299436568404e-05
2.39631574133024e-05
4.52385248445494e-05
4.10669080349822e-05
4.75432560825674e-05
-2.54728074094296e-06
2.30241241736646e-05
1.53163412673632e-05
3.36329978180093e-06
3.00534888351892e-05
1.65607740747974e-06
2.89355621548247e-05
8.01499697945203e-06
1.28350580089969e-06
3.75524505340373e-05
2.15895492058687e-05
2.15629069773942e-05
4.23334867926825e-05
3.39875811485893e-05
6.15894525817936e-05
2.88956343363222e-05
7.11001905304912e-05
1.57535277679763e-05
1.20057818892713e-05
4.96176658411335e-05
4.7908946281143e-05
3.82209698548659e-05
4.61717623712229e-05
3.49939180656389e-05
4.85158142174016e-05
5.36720871458558e-05
2.94287779750567e-05
6.71509299991701e-05
3.48815634176434e-05
6.66948841000922e-05
1.90575935008659e-05
5.73328276942032e-05
4.9274028229774e-05
3.35096491337075e-05
5.54295147825974e-05
4.55511792834169e-05
3.77223784185861e-05
5.42302313188005e-05
4.46642644005048e-05
1.62850720299901e-05
1.09855448429588e-05
1.18326443494247e-05
2.89517206416255e-05
7.24813527834245e-05
5.53389996299899e-06
1.3126045773986e-05
3.10055048924966e-05
2.11065015885588e-05
3.20792431254769e-06
4.45728006280866e-05
-2.1126965275008e-05
5.44475340546999e-05
2.24731476817051e-05
2.7969178561877e-05
3.69748966593354e-05
2.48275130880824e-05
6.17939925044082e-05
1.70872455356939e-05
1.13735482970734e-05
4.06020460012985e-05
2.08415585331403e-05
6.87206381864677e-05
6.43519209735004e-05
3.01007154210514e-06
6.66896074214867e-06
2.79002458066047e-05
2.80181378136814e-05
4.80945647745434e-05
2.78475442216783e-05
5.61366628221263e-05
4.10057207535825e-05
4.57439181999851e-05
2.63539362994288e-05
4.13488031384829e-05
7.01946462426131e-06
7.1544897387934e-05
4.38101134119277e-05
2.70019706355258e-05
1.55134142389256e-05
2.13177553882678e-05
1.78932243053252e-05
4.226706285677e-05
1.61821132128506e-05
3.53436806211923e-05
2.90400858053459e-05
3.34503769186269e-05
4.17176604365286e-05
-8.24628776095082e-06
2.59699059527801e-05
5.08240709807869e-05
9.33671161990582e-06
3.00472237317893e-05
-1.17856009426784e-06
4.6148963144592e-05
4.78408164725594e-05
1.28789966684884e-05
1.46737852317501e-05
4.02278669136158e-05
5.24837109607326e-05
8.76774278601801e-06
2.89203737413617e-05
1.3173422227819e-05
2.57858633200871e-05
2.76121513637305e-05
5.0651348629437e-05
5.74769525398909e-05
2.84898058148454e-05
3.2719194169474e-05
5.18304178923176e-05
4.6847584257785e-05
-4.0637502039675e-06
8.49817553090104e-06
3.87127383408425e-05
4.2871016604332e-05
2.37521894179415e-05
3.86312586407153e-05
7.76366304943191e-05
2.76248562075335e-05
3.23060914917111e-05
4.18684245306545e-05
4.79323321435515e-05
2.61759535863715e-05
5.47904158987657e-05
3.32247480731362e-05
3.06086866612681e-05
6.55636631220442e-06
1.16517433918798e-05
5.63448195360688e-05
3.86209210915479e-05
1.80456199521861e-05
3.53173316567812e-05
1.69280055713715e-05
5.51438840302057e-05
5.57137497180196e-05
5.39365063097239e-05
5.09596847303873e-05
-4.92477228408261e-06
2.86018957867121e-05
7.8128063480411e-05
3.58422514302146e-05
-5.73190932117353e-06
8.25017994327656e-05
1.68470494262102e-06
2.05063031746852e-06
6.19231537718393e-05
5.18090532426666e-05
6.95778071709965e-05
3.52237449006162e-05
3.63576230126935e-05
4.44890205014051e-05
3.43053973326898e-05
5.12419931575736e-05
2.06208757716079e-05
4.79805417716476e-05
-2.49200923004255e-06
5.05630353902303e-05
4.87722679341589e-05
3.46915237731967e-05
5.4667477464336e-05
-1.95985718029479e-06
2.05532451055857e-05
4.69252941877383e-05
4.67318052501193e-07
6.64688044878306e-06
1.08383833767645e-05
-8.59831373978733e-06
1.88461142722691e-05
4.60725529384253e-06
5.24940966335025e-05
3.45015902063824e-05
3.24474603593016e-05
2.84696774127196e-05
2.52352677364751e-05
3.06017743130568e-05
-3.77305649899547e-06
3.44156116165219e-05
3.75885024032439e-05
7.88826320343906e-05
5.08062033858993e-05
2.56122422016474e-05
5.73440442331998e-05
3.43141574920323e-05
4.04081209398272e-05
3.69304244973185e-05
2.63899885174033e-05
-3.66414984372843e-06
3.0219044784352e-05
4.61580898678688e-05
2.57318460950917e-06
5.7192661261827e-05
3.49673583959026e-05
5.49864345440735e-05
4.93422196020171e-05
3.59852057341192e-05
3.58477749256893e-05
6.55692083886777e-05
4.95695901600412e-05
4.97379951210938e-05
2.98771518206066e-05
3.60599903705332e-05
2.69606734409853e-05
4.14708749707182e-05
6.27770937910411e-05
3.53401537700843e-05
4.13076788840166e-05
4.39417015082076e-05
2.35486192668607e-05
2.8012019886492e-05
3.42187001588628e-06
1.00430480606567e-05
1.07121346314234e-05
9.65685024814649e-06
2.54715286214514e-05
2.45916111463023e-05
6.88404225358028e-05
4.20592459078025e-05
2.8284738895808e-05
3.69516002642417e-05
4.34493740161534e-05
6.25056720461554e-05
5.85623695255129e-05
3.52325137742918e-05
4.44774014271892e-05
5.65770416604578e-05
5.15053644374465e-05
7.32495727039544e-05
6.63669369123574e-05
8.98335133475333e-05
1.34599004203264e-05
5.74463792393375e-05
4.04124922258891e-05
3.66954902489405e-05
5.79081183420828e-05
1.86899027751973e-05
3.44467633798482e-05
5.01999961128132e-05
2.31462356037266e-05
4.93988856707192e-05
6.56306449074992e-05
-1.15847895617922e-05
7.69936019007186e-05
2.83586101721342e-05
-9.64608489603457e-08
-5.63821551388915e-06
2.26466286311613e-05
1.26903030189885e-06
-8.55172612458447e-06
6.30844136871423e-05
1.9371081937993e-05
1.15118204300795e-06
-5.54615821065883e-06
4.55292160785587e-05
3.48884945036063e-05
1.49689597273908e-05
1.04737902346553e-05
4.5564908583195e-05
3.87288393332035e-06
3.95150890299325e-05
4.23930646794714e-05
-1.20779241563339e-05
7.73211881368342e-06
-7.82915542988945e-06
8.18046326386542e-06
3.61933267879992e-05
3.04688529235719e-05
2.30015603678026e-05
2.63083660372186e-05
3.58562548853957e-05
4.15804416569528e-05
2.53973242646972e-05
4.39385861074027e-05
2.32891387011682e-05
4.12722928493594e-05
3.47688341146365e-05
6.6027861477557e-05
-3.92956929575347e-06
2.16288250750764e-05
4.84234646967228e-05
4.21996728871393e-05
5.67401044883587e-05
2.38333090673474e-05
5.38284480854156e-05
3.17966094791742e-05
2.94538451743015e-05
3.9281774340208e-05
2.65750729937669e-06
4.85843881268959e-05
5.93376786049079e-05
3.56773767697559e-05
1.48389292033013e-05
2.50882466361792e-05
3.99509427936662e-05
5.44641039623588e-05
5.36576338776365e-05
2.31539372040399e-05
-4.0186571091232e-06
4.84600779849234e-05
5.86952012195732e-05
6.22189505657148e-05
3.6947824569274e-05
2.12410824373458e-05
3.00479331310079e-05
3.48125578938314e-05
5.22256088244093e-05
1.07458051309434e-05
2.38814286512782e-05
5.73549708834194e-05
2.62039721385699e-05
3.9656619870786e-05
-1.2943995115585e-06
4.64225014565659e-05
7.48761304545065e-06
1.69994438488529e-05
7.35290458823905e-05
6.5731122669584e-05
6.05387634748529e-05
2.9367450652408e-05
6.38942088648355e-05
5.59268913970113e-05
6.88218598591673e-05
5.4474916145753e-05
3.97123103588839e-05
5.48617830169302e-05
9.02732487699128e-06
3.87403019497435e-05
3.88330539211068e-05
3.20618496562218e-05
4.08983678919014e-05
3.61526580880483e-05
4.93250609535035e-05
1.14770346838784e-05
3.91113008572691e-05
9.01000259239036e-06
1.66052729954631e-05
3.04241850995626e-05
2.35427498939801e-06
4.04760403588704e-05
1.55086767924829e-05
4.73254075570712e-05
4.21856891255131e-05
5.2974775865863e-05
4.97589782004336e-05
5.60591712910455e-05
3.57945639506473e-05
2.8566178444287e-05
3.24380944847909e-05
5.49879488862699e-05
2.96476099893593e-05
6.56162263040766e-06
1.70982555407066e-05
2.74819558095704e-05
4.45784444686093e-05
7.51259831588339e-05
4.61832665431732e-05
4.80169765507507e-05
5.91079092984516e-05
3.02876335540998e-05
3.42963807569293e-05
5.10177594899706e-05
7.62725559806782e-06
5.41680759471959e-05
1.76294225834823e-05
4.11349639656924e-05
2.01236516955144e-05
7.19897490708458e-05
1.05441434411625e-05
7.33539876407891e-05
3.0849235248905e-05
2.44717970993479e-05
2.3769837775916e-05
-6.51162699651933e-06
1.44932449788614e-05
8.34340778279077e-06
2.81915356796232e-05
3.28261131625137e-05
3.81351242723356e-05
5.05364854020748e-05
1.64172996370585e-05
2.01398493161141e-05
1.52551753679131e-05
4.22686474652056e-05
1.07581689571851e-05
7.15206475655307e-05
1.79823133383568e-05
4.73211482267061e-05
4.13147032376112e-05
5.77494244916625e-05
5.63100446676402e-05
2.06389420945536e-05
5.75176530562159e-05
4.54326465204337e-05
4.02615418728432e-05
4.53235500096806e-05
3.79714365295587e-05
3.57437741802588e-05
7.65810370679425e-05
2.33724778365122e-05
2.49681291930523e-05
4.07639868146342e-05
8.1121851901068e-05
5.49037933442495e-05
-3.31534318551441e-05
7.98809621302481e-06
3.13170168749209e-05
2.30558935991382e-05
7.3916721599322e-05
1.51000509576046e-05
5.37550873008824e-05
4.70968576311937e-05
1.00542917174156e-05
5.01494999848963e-06
4.04027920813642e-05
5.29124442845502e-05
6.17020246565577e-05
3.79476975301581e-05
2.76799097674096e-05
4.47326594476321e-05
4.65657568609727e-05
1.43934404771823e-05
4.42323525364074e-05
4.41722187185624e-05
5.78643427586141e-05
-3.59374485167943e-06
1.6782976237948e-05
1.75569794506826e-05
1.00842007155441e-05
3.31557530604686e-05
4.02456522225444e-05
3.17361000267496e-05
2.94123817947103e-05
2.72745472522691e-05
8.00736865126922e-06
4.31503419817094e-05
8.67205850007282e-06
5.20323072338645e-05
8.8586537979252e-07
2.71162821495241e-05
1.33608924497337e-05
1.51958999523624e-05
9.96318104045928e-06
1.14181863191105e-05
6.85723681897085e-05
3.43518752086718e-05
4.44109786507764e-05
2.4541109584798e-05
3.33057670070713e-05
6.83760377051466e-05
1.39565535024408e-05
7.20355047785792e-06
4.01928263844595e-05
4.31444354845855e-05
4.5146930743279e-05
4.05569459869325e-05
-1.95020404440438e-05
5.45352011008006e-05
5.72420285314428e-05
5.82054407199211e-05
3.63440726951215e-05
5.11434307215836e-05
2.86285500002986e-05
3.09914414878199e-05
5.2475347356922e-05
-2.13101508467406e-06
4.97967796039547e-05
4.17045373163216e-05
3.17659960522585e-05
2.11680916995147e-05
2.98277946489264e-05
2.73148258400892e-05
5.72420609671503e-05
3.44389822679772e-05
4.4668290936533e-05
1.22916246001832e-05
2.680389531733e-05
3.64183931979166e-05
1.99758729449381e-05
5.07970396138484e-05
4.77154664516495e-05
3.12900212599033e-05
1.97954783407214e-05
-9.73550305047551e-06
2.93934763695529e-05
9.2277034063953e-06
5.31951262421284e-05
1.60095835307529e-05
2.31339120158136e-05
4.49682866082549e-05
1.68119157011533e-05
3.80470678848593e-05
1.40492166245634e-05
2.14780653080847e-05
1.83452083695113e-05
2.77288120140535e-05
3.88870062646473e-05
3.15420120442984e-05
2.52151568672044e-05
3.85960830591807e-05
1.58094499995855e-05
4.18343049174846e-05
2.50003235204012e-05
1.31093083542952e-05
2.14617890757238e-05
1.32549654547922e-05
1.58621197798769e-05
1.52040471891988e-05
2.38327343763275e-06
4.62673697162233e-05
3.03981628778393e-05
3.6062460070944e-05
4.79429530937988e-05
1.05293710444108e-05
2.36621440915954e-05
3.7872094212684e-05
3.37263885715523e-05
1.9828627276772e-05
4.88975805990573e-05
2.42853973289931e-05
2.58032545400524e-05
3.62642318748715e-05
2.15613339464413e-05
1.56488289255657e-05
4.40141844599198e-05
2.3476700708331e-05
1.07703755807215e-05
2.56647225052421e-05
3.51613057976243e-05
5.35177938366601e-05
3.61973154972977e-05
6.65845364817588e-05
7.66463937996123e-05
1.46634565176268e-05
5.75081910860946e-05
8.34274268557682e-05
2.3094757670495e-05
2.44111641032792e-05
3.77488670357568e-05
3.08227389829601e-05
6.7896946502001e-05
1.88057674885652e-05
3.20224814333269e-05
4.35014425680701e-05
2.85918812210473e-05
3.88700337967249e-05
1.72401894292538e-05
5.30916512440261e-05
4.0372312434313e-05
6.25459599461555e-05
2.47292882344443e-05
3.70226236474747e-05
4.51637110378779e-05
3.66206211201111e-05
-2.27352077744713e-05
6.31912851258068e-05
2.11988792059338e-05
6.76579515462294e-05
3.35157841749515e-05
3.29556946894227e-05
2.38692527489137e-05
3.32980321290769e-05
5.97104280669607e-05
-3.64437528444951e-05
-1.08604680883783e-05
2.78839451617984e-05
3.58197802741121e-06
2.17174347193445e-05
-7.65181521451198e-07
3.1038321254148e-05
2.71275147188285e-07
5.50492300948399e-05
-4.64840926760399e-06
1.38232341545003e-05
4.43082186282929e-05
3.20031103931106e-05
3.7241045612529e-05
2.70095494801328e-05
5.40487265766228e-05
-4.39662947572558e-08
2.51418512520187e-06
6.50684446399364e-05
4.36031706149233e-05
-4.14572879314864e-06
4.34949911543924e-05
2.4948166150857e-05
1.33899985944911e-05
4.92753260289913e-05
6.42013645463089e-05
2.55925229265553e-05
7.57207889565041e-05
9.84735567823855e-06
3.15546192659256e-05
4.87463200924642e-05
1.55331456047242e-05
3.40569168725418e-05
6.30776271880934e-05
1.00531622479597e-05
6.17990679347818e-05
5.11942252735715e-05
2.51723798386731e-05
2.29141317861716e-05
4.70028645150259e-05
3.73857820124384e-05
2.47167897355878e-05
7.23075297224171e-05
-8.22202608774999e-08
1.25004594385901e-05
9.93603180858994e-06
2.38376061437343e-05
4.51003341048377e-05
4.57148892021033e-05
2.06217465640813e-05
4.02007548930764e-05
4.4452168676406e-05
1.26780496680516e-05
-3.59458220123393e-07
4.53208634872114e-05
2.7824359413424e-06
2.17494582712528e-05
6.0800319630983e-05
2.87135902268856e-05
8.28842915103e-06
2.85788722232179e-05
-1.74473344507017e-05
4.68184229279126e-05
5.11638594207637e-05
2.17413664165764e-05
2.10409646651001e-05
2.4923804913577e-05
3.14974074342559e-05
7.59376229258416e-05
9.46255194128997e-06
3.66821915673806e-05
5.16562409543582e-06
3.38831214935759e-05
2.22248238746791e-05
6.06738778422521e-05
5.92409661367667e-05
3.1632173240776e-05
4.37910627942119e-05
4.08131176669251e-05
4.90770724358569e-05
4.02529057211345e-05
4.52759401655474e-05
4.52958326508259e-05
4.19256192876703e-05
4.91644537810338e-05
3.37693099454905e-05
4.86935859815231e-05
1.87031534139086e-05
5.92269676766402e-05
8.59042233015114e-06
3.36549887686755e-05
1.93213596912304e-05
-6.44706189086364e-06
1.89040417780121e-05
2.05037795087432e-05
2.13847583197414e-05
3.04496186813448e-05
2.38171015268849e-05
3.64086752888365e-05
1.92181663723924e-05
-8.02453498773233e-06
2.14550846072632e-05
6.18901836112755e-05
3.86352638439525e-05
1.4671153231154e-05
4.48473448330152e-05
-2.55138495248242e-05
2.60982595939354e-05
4.91195996097674e-05
1.23044826642045e-05
7.90131818376305e-06
3.8569110238236e-05
1.81032750697722e-05
2.42447249287043e-05
3.70780464182735e-05
1.2060587197373e-05
2.20421846923501e-05
2.93379814376295e-05
3.83101815552407e-05
4.69778266218775e-05
5.13865654746319e-05
3.33493627935741e-05
5.48497921251804e-05
3.47630834763381e-05
5.56726887909608e-05
5.53937411195041e-05
2.67755437476117e-05
4.9091333834904e-05
4.54258840042942e-05
3.17465355301273e-05
1.61272136232702e-05
3.88443377307524e-05
2.57830651143793e-05
5.79265737354898e-05
2.22003008975733e-05
7.24907387974979e-05
2.18197170844473e-05
2.28355246409705e-05
5.67393251487734e-05
6.70813098809822e-05
2.74382500373128e-05
4.32160871645947e-05
4.06705872223966e-05
-2.79282438025405e-06
3.23597108843e-05
4.04434134715221e-05
4.33153630363909e-05
1.84383063688525e-05
1.58639633031269e-05
5.24768164010554e-05
3.24452619559025e-05
3.44948128429354e-05
4.59760335686088e-05
6.34894402423291e-05
2.80303414236332e-05
5.45011845722124e-05
5.45508027058076e-05
2.57939595667173e-06
2.234938528128e-05
6.77389445297213e-05
2.80429127721674e-05
3.79578959006804e-05
4.21867571060129e-05
3.86718747894073e-05
1.36994797556896e-05
2.4442358194845e-05
3.57033883311284e-05
5.97960978593016e-05
4.84191559889499e-05
5.93813520960769e-05
1.18225982444082e-05
2.64469377262759e-05
