# Supplementary material for: Research on computational propagation and identification of mine microseismic signals based on deep learning
Source: PLoS One. 2025 Oct 22;20(10):e0334641. doi: 10.1371/journal.pone.0334641 (PMC12543183; doi:10.1371/journal.pone.0334641)
Supplement: S4 Data — (ZIP) [file pone.0334641.s004.zip › 000100700000032.xlsx_0.txt_24.txt.txt]

6.04227757329853e-05
5.10111374087849e-05
4.10005372662718e-05
1.86454002587262e-05
4.8314581748741e-05
3.63359152708301e-05
5.31926082802663e-05
4.52800749791575e-05
3.02938528239989e-05
6.09132383410718e-05
6.10778759543968e-05
8.12199504213854e-05
2.26137738859944e-05
5.81524683932079e-05
-1.38920649976801e-05
6.67217287698534e-05
3.57963989396335e-05
-6.73832998046426e-06
6.27246885289979e-05
1.250338667412e-05
3.15336408966211e-05
4.22389478132223e-05
5.17266485558576e-05
3.17853934148683e-05
-3.55664259482959e-07
3.87865933820475e-05
2.32642113492422e-05
3.48403477929061e-06
1.67445855736101e-05
2.45478269612933e-05
3.59981439913495e-05
1.619225916642e-05
1.59772454935364e-05
2.92888112609423e-05
6.00119389738642e-05
4.15083284996144e-05
3.80686993031362e-05
4.24535492921107e-05
3.47897591017964e-05
3.8442804456491e-05
4.92596282057041e-05
2.39644056667523e-05
7.35068929509925e-06
2.29281837129613e-05
5.95628656174254e-05
-7.80231559407085e-06
6.67107639869327e-05
4.35436593423271e-05
2.94031374133568e-05
2.62581011257768e-05
3.14994071269312e-05
4.81507189751066e-05
4.35144263684024e-05
-1.10715694778195e-06
2.35719261921748e-05
3.99766565833033e-05
2.55512753998531e-05
3.51592861211319e-05
4.95417577559112e-05
4.70971574204051e-06
3.9497963936001e-05
3.39729258302619e-05
6.40235816479882e-05
3.0666392063647e-05
8.93299947833451e-05
2.5890155248219e-05
1.68979782667509e-05
-7.76747173464968e-06
4.81876976231533e-05
1.89076059352923e-05
2.0742476895481e-05
5.06607870749538e-05
1.78425425459393e-05
5.20501898291179e-05
3.23784300671037e-05
7.58520155035927e-06
3.2974412964596e-05
1.91916724043724e-05
4.4562034913685e-05
5.48996514490278e-05
3.4830865377078e-05
3.97323826477404e-05
1.7415273779463e-05
5.80476503267071e-05
4.04233823780833e-05
4.22004048752221e-05
2.32148301165595e-05
5.85678566596417e-05
6.06625809897883e-05
3.5291948956661e-05
5.7017397828823e-05
3.51712544727852e-05
1.8361344812e-05
-5.35634786435105e-06
3.79607928256233e-05
1.85637441164418e-05
2.33480435842009e-05
1.70165827172731e-05
3.99711481236498e-06
2.15205949896708e-05
2.50317343144125e-06
5.59474622514053e-05
3.00077802879891e-05
4.00952752530617e-05
2.88474194358984e-05
1.79055057471743e-05
6.80557102077462e-05
4.00214453570374e-05
1.52628230178799e-05
3.99725583724506e-07
1.53771828288799e-05
1.01324368529104e-05
4.70856644169589e-05
-5.01547971535949e-07
3.36863520857229e-05
4.65186397058668e-05
2.29976697304422e-05
3.0995861846536e-05
6.24375252485218e-05
3.40814324590418e-05
5.26608353748952e-05
4.4699326457079e-05
2.27874513308257e-05
4.25846281260006e-05
4.79796278788442e-05
3.36881182074198e-05
2.47591036605979e-05
6.71676315570936e-05
1.76394221404212e-05
6.0487072625492e-05
2.66418595427189e-05
6.00221711826359e-05
6.4265856725499e-05
3.71080405515386e-05
7.91547442690874e-05
3.13460945209426e-05
3.07302470186569e-05
4.20103769607147e-05
5.06541410657468e-05
4.40291547427248e-05
5.50106949207405e-05
6.32936152649788e-05
4.06026960174804e-05
2.16141125890244e-05
2.45131787474098e-05
4.31148637325677e-05
4.68741304026214e-06
3.58324151872136e-05
7.77643078309301e-05
3.82089310637269e-05
2.40688006427573e-05
1.64267943611458e-06
4.16139536896454e-05
8.79192927224891e-06
1.08770462404438e-06
1.12076054805131e-05
6.0207994745504e-05
1.0177642302329e-05
2.99720282054011e-05
5.65255408013062e-05
1.4227771501498e-05
5.49460254364643e-05
3.26396273399622e-05
2.81500825956452e-05
3.38365845274438e-05
1.13099624893364e-05
6.68579265480683e-05
6.32214872201985e-05
4.08201803568455e-05
2.47369800709844e-05
4.46274961260318e-05
3.1395824074136e-05
3.37449507734013e-05
3.35483657527113e-05
6.67711624941648e-05
5.97047850428653e-05
5.22258060894176e-05
4.5119996610901e-06
1.95631668020348e-05
6.02978130385818e-05
3.54261833123893e-05
2.53712256522915e-05
6.12434201565873e-05
2.07150278686286e-05
3.71064914400101e-05
1.76244886253524e-05
-1.20437339635648e-05
-1.15716891506809e-05
2.62350318520477e-05
2.09025886050835e-05
1.66558440110933e-05
9.89778224333969e-06
3.28051705638989e-05
-5.29173912852332e-06
2.91740592349521e-05
2.46260458298738e-05
2.6754730498009e-05
3.60382091866017e-05
1.81891874473071e-05
5.63689581709464e-05
2.95392440250106e-05
1.0805490857111e-05
5.71871595592895e-05
4.23921294701713e-05
9.10365254127695e-06
2.45971611488294e-05
8.72814913667298e-05
2.4209933769918e-05
2.59225331055622e-05
2.80363291756327e-05
3.24421894558996e-05
-9.77771777477774e-06
1.44038648421493e-05
7.11531792452217e-05
4.41590705232724e-05
5.86064350559997e-05
3.17021986400662e-05
5.09947780637281e-05
8.04432897851206e-05
4.19609665699539e-05
3.08459240237079e-05
5.1743327760401e-05
5.6075962708906e-05
5.97239510756194e-05
9.62737770755334e-06
3.82999374372943e-05
2.78546618308449e-05
5.33041839076076e-05
1.63005103997971e-05
-7.91017264210069e-06
4.04594598319458e-06
2.78726000052874e-05
5.3488315718671e-05
9.85326305434447e-06
1.34961196168133e-05
3.42546095176107e-05
5.16072536090952e-05
-2.98257198287481e-06
2.74296322940572e-05
1.17683409551094e-05
2.52307837839842e-05
3.89013779994204e-05
2.18784536713784e-05
3.44406268445451e-05
5.5262648102257e-06
3.03434394998837e-05
3.81488780574132e-05
6.67138741664641e-05
5.53380032516567e-05
2.4722408079703e-05
4.74188227318454e-05
3.07521211680234e-05
7.11283303182806e-05
6.05876565039142e-05
7.87690388483311e-05
1.97083088583703e-05
3.1156734223536e-05
4.04204143957564e-05
1.28820898474976e-05
3.43349079097387e-05
4.9126474901382e-05
5.04003738706522e-05
3.02881832676398e-05
2.56965972161367e-05
7.36945718579685e-05
3.45148636357478e-05
2.88547222581437e-05
-5.9277839725173e-06
2.01583862372695e-05
5.68309213028977e-06
5.76670124385681e-05
1.56865330038416e-05
3.20898815944004e-05
3.37751844320456e-05
2.62527499480711e-05
1.2457010735879e-05
1.91619591340484e-05
5.19133993154379e-05
7.10508128473928e-05
3.88453921707321e-05
3.73064911922759e-05
2.85321039086823e-05
5.4823137858686e-05
4.00612933413559e-05
8.89796819336549e-06
4.38054003773791e-05
4.78053325565972e-05
3.43231869210953e-05
4.38356299613964e-05
5.44368318940445e-05
3.39215353728127e-05
3.01442602083284e-05
2.96288914552898e-05
3.41137623515766e-05
8.39006524922937e-06
5.20781754760129e-06
8.29126515492901e-06
1.30388248034806e-05
3.78266180249921e-05
3.94975005935772e-05
4.8836494543587e-05
3.19723628661724e-05
2.31834186924824e-05
4.42589866398507e-05
3.69345589643173e-05
3.68068178170321e-05
2.73201451905244e-05
3.69025147716113e-05
-3.11119615709405e-06
2.77696753297944e-05
1.97940696376257e-05
2.9820295595295e-05
4.18100631841278e-05
2.28750583955824e-05
3.68248961745059e-05
2.01074127488088e-05
4.44535611647229e-05
3.90223748410119e-05
3.13710812388494e-05
1.83561166186545e-05
2.46967281202531e-05
1.46468143611874e-05
2.59694029358836e-05
2.23172969808443e-05
2.51349914866003e-05
1.43576906785755e-06
5.75426375566593e-05
2.90602850798871e-05
2.10141557525024e-05
2.80137887865331e-05
6.75351277429054e-05
5.68929032212421e-05
3.2757204579328e-05
4.21050276382714e-05
5.55041211122853e-05
3.54531212988013e-05
5.38134424104628e-05
4.19065891462724e-05
4.47911179870184e-05
4.90861254160285e-05
1.60099698991764e-05
3.5869030925075e-05
6.95527417914405e-05
4.8435038817144e-05
3.48869628905809e-05
3.27557049152324e-05
2.27548641656136e-05
4.63797477527472e-05
2.65610423045832e-05
1.02461810312e-05
3.38883482749867e-05
2.01977116620627e-05
4.49868565750229e-05
3.88542943725663e-05
3.68747251838363e-05
1.88875614445462e-05
4.19253473870222e-05
3.31550947919977e-05
3.63268327707233e-05
3.91085381370135e-05
4.11007329050039e-05
3.58821579835802e-05
-3.48751220054982e-06
3.65595566049679e-05
4.2652873078386e-05
2.60723594397603e-05
1.74203479009323e-05
7.01534608874068e-05
3.65438652941774e-05
-1.41760759388873e-07
5.19575199266406e-05
6.21535689494944e-05
4.25896072377566e-05
6.1129381861964e-05
2.83080024639168e-05
5.538961698499e-05
5.35329530310478e-05
2.84228956169074e-05
4.94659057589437e-05
4.85193931254599e-05
5.9238813026876e-05
2.43803820420031e-05
2.69121059648712e-05
5.24731618058621e-05
2.49553792382394e-05
5.63105255590378e-05
5.2098847508318e-05
5.27872915761475e-05
4.40859666436309e-05
8.13104253407113e-05
1.64365236401821e-05
5.97682121405466e-05
5.25762391573118e-05
5.66361526755694e-05
3.40625018797803e-05
3.38236851394225e-05
9.588085592184e-06
2.97018801227987e-05
4.33355132300553e-05
2.61962352572438e-05
2.16662840891988e-05
1.53390232803532e-05
6.28024027945123e-05
2.52790183299083e-05
-1.68999191705854e-05
2.85299452875188e-05
3.39401000905135e-05
2.79511731807562e-05
6.08593970813518e-05
3.75659973363069e-05
3.66464620814284e-05
2.14445367832516e-05
6.24025024409756e-05
5.18250794446543e-05
6.43800951239118e-06
4.65557143547475e-05
2.26493250305806e-05
1.53382069736993e-06
6.16926954416159e-05
7.23575169214578e-05
5.88512266393065e-06
2.26949284162331e-05
5.21553791934159e-05
2.8812098603881e-05
4.83002682111807e-05
8.32580612118243e-06
5.73539004984076e-05
2.21918232691494e-05
3.59716942742751e-05
3.38042118483604e-05
-8.69018539317933e-06
5.03172216297641e-05
5.18272068746802e-05
1.01527069401128e-05
5.11684383801149e-05
5.15431266152338e-05
1.98399300344973e-05
2.74455548091485e-05
1.58177334981313e-05
-2.48821284864661e-06
5.64421504633283e-05
5.99669993707399e-05
2.54438473698082e-05
1.92617952684245e-05
2.12288556383074e-05
2.86583289534112e-05
4.02131714656961e-05
7.87849436170578e-06
-2.00653820933693e-06
4.06713058073944e-05
6.71636494373683e-05
4.96188831153439e-05
3.59543110320394e-05
2.66514505021693e-05
1.01186990108258e-05
4.94947394809235e-05
6.0865328632661e-05
5.86974591899923e-05
1.37330321790508e-05
3.27903683608983e-05
7.59999488066485e-05
1.98853550854917e-05
3.38912702481416e-05
7.25563857057479e-05
1.6252787208886e-05
4.97554613997288e-05
3.01227926150639e-05
4.25285972929742e-05
1.7224904767212e-05
8.3499922688611e-06
1.68968554129431e-05
4.08543816603062e-05
4.2393126028446e-05
7.66396579436375e-05
1.96455747853572e-05
1.99283590046148e-05
5.05467999435276e-05
2.20499622361636e-05
4.23432959143338e-05
2.83846213203363e-05
3.80956833837673e-05
3.70526636148798e-05
-7.37035507174077e-06
3.26454916217045e-06
3.05520096676487e-05
4.13158553936926e-05
4.5350335370509e-05
2.83302714621737e-05
5.41949220682005e-05
5.06977719020984e-05
1.99202612466042e-05
4.08182615261777e-05
8.91389743673882e-05
5.92465390937277e-05
4.21820407295834e-05
6.60439857571345e-05
1.79380669997145e-05
4.26732307485694e-05
1.6762353768575e-05
6.03327473431015e-05
6.49694220348282e-06
6.02086718024405e-05
4.6774975770838e-05
5.91233703352878e-05
4.80542603423383e-05
4.27129208193827e-05
6.3340842335564e-05
3.23522486269122e-05
5.60890157824407e-05
1.36653123221853e-05
3.50514268990232e-05
2.38522572314552e-05
1.69003764061863e-05
1.27110578584796e-05
5.33113881363321e-05
3.472510943852e-05
4.59738844293063e-05
3.95021211499232e-05
5.08101628452412e-05
4.01023779191423e-05
5.02729719868352e-05
5.26640052522837e-05
1.82735698358562e-05
2.36516296349342e-06
2.39246649891967e-05
5.97098787885078e-05
7.08431858974458e-06
2.69934034543739e-05
5.18658735231663e-05
6.79810382860954e-06
2.79271959943078e-05
2.14089446181655e-05
5.56818849155697e-05
5.83859114992301e-05
3.88647701647568e-05
4.66050025269297e-05
4.11931958918723e-05
4.99700587769029e-05
5.47615521138625e-05
3.96615531130795e-05
5.7563515256113e-05
6.2704629111684e-05
4.54911112291171e-05
2.59304059434444e-05
4.14732702404397e-05
3.08422767283475e-05
5.01524888264579e-05
4.65271527181369e-05
1.9894353383002e-05
1.21772388833031e-05
6.52045508550731e-05
5.59048353171999e-05
2.69755274555443e-05
4.1574260209342e-05
3.40372077289772e-05
2.44467992281011e-06
1.85104726536247e-05
6.11689280006716e-05
4.4421529035418e-05
3.57414472132369e-05
3.91369905248597e-05
5.12807307801576e-05
6.29109034145624e-05
1.97301431636818e-05
4.1481335676086e-05
1.87304658005557e-05
5.0800332166115e-05
2.30718830191468e-05
2.00416852903086e-05
4.44782695225368e-05
6.51196946772599e-06
7.98088200973986e-05
4.27406012768357e-05
6.85704320778865e-05
2.40408465702851e-05
4.84870339809653e-08
2.17357967269708e-05
7.64579658576499e-05
2.99164489252196e-05
3.05826467193947e-05
3.41990812388141e-05
5.29768039866359e-05
4.00342496430862e-05
6.71077709309499e-05
3.90153705039444e-05
4.3921821972852e-05
9.52903578222965e-06
-4.2704608905171e-06
1.31811678640529e-05
5.02195771939594e-05
8.23592864676737e-05
1.68017141338116e-05
2.78329153898114e-05
3.8005425338708e-05
1.39941297553865e-05
1.17905743860824e-05
3.2079823626641e-05
3.66516817237322e-05
3.78559423318137e-05
3.42063379977101e-05
8.55030720339511e-06
5.45437024068554e-05
2.47684133920101e-05
4.47443899670925e-05
2.95360951116911e-05
1.66691281984742e-05
7.08786696718211e-05
3.20378690839138e-05
2.99464344353828e-05
3.08353043314315e-05
6.22828366154179e-05
4.70343542691232e-05
3.73824747444635e-05
2.61218147408988e-05
5.55056711766344e-05
4.5063934389438e-05
4.9798469283495e-05
1.67558646863185e-05
2.8139109574614e-05
7.35382841729611e-05
1.94352820631046e-05
2.67067394379414e-05
7.79596760367418e-05
2.81098320024263e-05
3.08914817785468e-05
2.99516977840059e-05
2.18517693673214e-05
4.2086100091635e-05
5.2386718864224e-05
6.31795378227004e-05
3.16737574492439e-05
4.38080681920407e-05
3.56253717872815e-05
-1.6942626258921e-05
-2.16766706597973e-06
4.98958844287854e-05
3.99691449777199e-05
-8.47867249414352e-07
5.50608829712616e-05
1.925749208029e-05
4.33785135389583e-05
4.09038183545156e-05
2.59762511917037e-05
2.11088540677346e-05
5.25791726508218e-05
6.58855928066844e-06
1.62163404455827e-05
8.15548240622225e-06
3.83938565525606e-05
-2.42530393885794e-06
6.2844880157023e-05
7.145622674836e-05
3.33832249670322e-05
2.2090368247345e-05
3.13161815794477e-05
3.11720729577091e-05
4.4660718072571e-05
4.47401050319724e-05
2.43358724791881e-05
4.47467239489145e-06
5.38939216883969e-05
4.90569407848679e-05
4.47730638416196e-05
1.47106329810134e-07
4.55757366165591e-05
5.56515869560893e-05
5.73902711452203e-05
6.04900558397732e-05
3.81376358271145e-05
2.82673823361554e-05
8.03564384087215e-05
6.87220085477349e-05
5.42427765455503e-05
5.44345179251076e-05
1.75836454462623e-05
4.18792565806294e-05
1.61442729989006e-05
1.09524141791208e-05
3.65013115692549e-05
3.78230826173971e-05
4.35922230828112e-05
4.61242773353357e-05
5.78098926333263e-05
2.8467079590084e-05
2.48412899729507e-05
3.9555871282775e-05
5.10461919450698e-05
3.82207060387019e-05
4.78552345592238e-05
2.3747312469437e-05
4.32228081563987e-05
4.9768478503413e-06
4.56412417008407e-05
3.79367588516475e-05
1.97702886411578e-05
2.53587530462372e-05
1.95573479851189e-05
3.89823273983242e-05
5.60819170408381e-05
5.03573293345812e-05
7.62439403078393e-06
3.01393271342181e-05
5.03439137286165e-05
5.00571221992171e-05
2.56331193256646e-05
2.19771253025495e-06
2.30567615866428e-05
2.13137541605831e-05
3.23607775556837e-05
3.15684447072217e-06
6.69553668764249e-05
3.52612487326859e-05
7.27049408629538e-05
3.46517006940456e-05
4.38325384157683e-05
2.5183908335849e-05
2.95549695376501e-05
-9.52155829638355e-06
4.01269975545792e-05
7.05330107787687e-05
1.72423910391153e-05
-1.03526834000291e-06
2.8459942328985e-05
6.20267717150163e-05
6.25006921869411e-05
5.2508931025545e-05
3.23786771856693e-05
6.3933650050871e-05
3.18181503317869e-05
6.71833603469675e-05
6.73438483429798e-05
5.34504637718699e-05
5.16940653234313e-05
-1.58167694540201e-05
4.26907329832751e-05
6.72870630227922e-05
3.67836915680627e-05
3.27005980600292e-05
1.31253252822163e-05
2.55793524603626e-05
1.05253402256158e-05
2.08283622614142e-05
2.4290949768971e-05
4.75866240684516e-05
1.50465674475871e-05
4.42808884744472e-05
2.82486327684128e-05
3.4287890593795e-05
2.34682071910331e-06
9.13595448419617e-06
2.90191905925375e-05
1.29925571127837e-05
2.3513576749348e-05
4.25286299593645e-05
1.64086702879652e-06
5.69344843661306e-06
6.89261563342213e-05
4.57841386254181e-05
-1.92632944013678e-05
5.6409414388944e-06
-4.6041450514883e-06
3.80919430782059e-05
2.11963603444553e-05
6.47568821925717e-05
-1.51320424558134e-05
6.35770556070065e-06
3.53998084939077e-05
2.93697110629605e-05
3.21155060263343e-05
1.07273786512037e-05
3.93147718129192e-05
2.97071517594841e-05
5.02084426495028e-05
5.97538698554725e-05
5.72745815575463e-05
4.37044178020505e-05
1.65194494030418e-05
5.51928840868967e-05
2.72077003394749e-05
3.86930143100798e-05
6.81782292349787e-05
3.70144472695713e-05
5.67918329628834e-05
2.97305477113864e-06
7.07531720865251e-05
3.70595060882095e-05
2.34359470709308e-05
5.14684506457308e-05
2.49857975119443e-05
4.22183000389513e-05
6.6267497268575e-05
1.24588971007408e-05
3.80507351140478e-05
2.17913544361832e-05
2.97870881114243e-05
4.6281081746308e-05
3.65916200287748e-05
1.47066934382506e-05
4.18186156995639e-05
1.57384657349483e-05
3.21939474272168e-05
1.7540757057527e-05
1.16701468751341e-05
2.24485477373766e-05
5.17013908141549e-05
5.35065786975982e-05
2.75371327739757e-05
4.73248254893693e-05
9.51673411209015e-06
4.5829593465784e-05
2.69092018420175e-05
4.07128871961848e-05
1.21608082785631e-05
4.06812437215363e-05
3.97041140415704e-05
6.76751869536817e-05
3.40159508242388e-05
7.74205546616592e-05
-7.54364974367562e-06
1.87999876044085e-05
2.68319768447707e-05
1.52671658525644e-05
7.3739110575407e-05
2.53966474754479e-05
4.0732102100687e-05
1.8517505252837e-05
3.56773486058042e-05
7.41055551407504e-06
1.16768875423089e-05
1.12907076082689e-05
2.13812554537252e-05
2.99561077731817e-05
1.5308486611678e-05
2.94578272770088e-05
4.11705413552394e-05
5.49771125434335e-05
3.13393458025422e-05
5.13865422725036e-05
3.09756025101672e-05
2.93757479207909e-05
1.43143492075697e-05
7.96628565321396e-06
1.12786644821593e-05
3.80977384402688e-05
1.93423710386552e-05
9.47306965638218e-06
5.72158995278309e-05
3.00309891725789e-05
4.13281305732617e-05
-4.8939912872171e-06
4.36641651457127e-05
2.34282310672552e-05
-1.5028478327817e-05
5.49151822846247e-05
5.51286216854903e-05
6.92777930898528e-05
3.68068201211438e-05
3.5455740556839e-05
3.96103338149573e-05
2.25470706693069e-05
3.24767512735628e-05
-3.40353112623556e-05
-7.34682196231763e-06
2.33512912094732e-05
3.97782680190547e-05
5.29371359829322e-05
7.44578457122745e-06
2.45034543965891e-05
2.27978135436779e-05
3.7792385835719e-05
1.84213248602655e-05
4.00830920276819e-05
2.91050347216805e-05
-8.22405682902302e-06
3.17702212443661e-05
7.25378318051151e-05
7.84811004748673e-05
6.658257369919e-05
5.12660965854862e-05
2.68757092339949e-05
4.84548226911732e-05
2.34162966512431e-05
2.3505619955443e-05
4.18996834464056e-05
2.33361394219103e-05
4.97664922639792e-05
1.80325665964827e-05
7.62904209609585e-05
6.12980869497321e-05
2.44750024770285e-05
6.02444066612787e-05
3.44574637924645e-05
7.45564142753935e-05
3.02554816538244e-05
1.13746536063842e-05
4.15780239119319e-05
1.808408848881e-05
4.91414999036338e-05
4.16501057991269e-05
3.41422406091376e-05
4.8538049156022e-05
1.28396158216341e-05
4.00319087832493e-06
1.53030734917028e-05
4.12093669118581e-05
4.86256889219319e-05
2.36699014918382e-05
1.7385409782848e-05
1.76622187731764e-05
3.51469236684656e-05
2.45937632747933e-05
3.06812186087134e-05
1.97828965729256e-05
1.85891436182672e-05
5.45815817281406e-05
4.57771447020434e-05
1.32738168403042e-05
1.64296028509511e-05
4.52063586581056e-05
3.75515583247768e-05
3.06417580722423e-05
2.05550976488442e-05
1.00960777973542e-05
4.08680798397943e-05
1.59338489553695e-05
5.09813599052789e-05
4.02894004317304e-05
5.04770446988151e-05
2.66603624284118e-05
7.67463922174535e-05
6.53490029342979e-05
6.82180390195446e-05
3.70804692821345e-05
4.85173970802507e-05
4.18407267511048e-05
2.89344744028897e-06
4.79054488161488e-05
5.60921387575739e-05
3.52577574849834e-05
2.73561818177279e-05
5.55723451487725e-05
3.35064847266628e-05
3.908594432565e-05
4.55719433559385e-05
9.22133511709789e-06
3.72207384179048e-05
3.39278414149079e-05
-9.77537584996568e-06
3.47466490991694e-05
1.1788507220437e-05
2.14109003677515e-05
3.61046837948387e-05
2.70786461441077e-05
4.36929982846341e-05
1.09905222821227e-05
4.50767250707234e-05
4.19535795064591e-05
2.46628783276903e-05
4.39625953965449e-05
2.08952215790121e-05
2.47518036709185e-05
1.87121931866531e-05
3.26503797122959e-05
1.67174573373946e-05
3.68517847345367e-05
2.31168731064284e-05
-3.25970282052452e-07
3.7136438706303e-05
4.92143706217398e-05
4.72732501319323e-05
3.41967654415392e-05
2.49079395100545e-05
3.89087828556952e-05
3.05948645294052e-05
1.84910945916084e-05
3.7132251395963e-05
3.71934056558145e-05
1.23475089058898e-05
6.60118343955575e-05
3.16440030259603e-05
4.07287631359745e-05
2.97221661535741e-05
5.61872252633041e-05
2.18736714726954e-05
3.16605384673818e-05
3.33984350726264e-05
3.19640447608165e-05
6.3784064489043e-05
8.23417541927639e-06
4.30702921968649e-05
1.48895800027185e-05
1.01417999954402e-05
2.39783640473217e-05
5.29518624172656e-05
9.66841563947077e-06
4.96271268282654e-05
5.07357197433243e-05
4.46766462018839e-05
5.62653454806051e-05
2.20350543726868e-05
3.66032190356412e-05
8.14726058461333e-06
2.40594392950954e-05
2.15282348985537e-05
4.6778172516357e-05
2.07643638057082e-05
1.87782429136344e-05
4.4461834446645e-05
1.95661938121738e-05
3.89029769996837e-05
4.04076158725101e-05
3.94345406363221e-05
3.29149189808838e-05
4.51162545971992e-05
2.20983846011666e-05
2.93667261686239e-05
2.86911139426286e-05
4.5017688742149e-05
1.06616353960262e-05
-1.1141553048012e-05
3.3181555142934e-05
3.79015327649247e-05
4.76520958300749e-05
2.45701649121344e-05
5.47973593821092e-05
5.38596360547959e-05
7.2993756729578e-05
4.97952597292084e-05
7.80637256249748e-05
1.58104540217881e-05
5.76689566198683e-05
6.17297679843801e-06
4.3805065892791e-05
5.7732486432039e-05
7.18481706711143e-06
4.59916138303981e-05
3.95538994964905e-05
3.16652433053531e-05
2.26429543271956e-05
2.65185541311356e-05
3.5663756985934e-05
5.66451126078483e-05
2.1500197377403e-05
3.17452209556168e-05
4.40028764965551e-05
4.07124600907128e-05
1.99971294426553e-05
1.92005791629756e-05
3.99748006188795e-05
2.72593044677545e-05
4.96087385709806e-05
1.72228726756701e-05
3.68233455876643e-05
3.64478780948536e-05
4.84596653444612e-05
-6.88739516045113e-06
2.39563947032141e-05
4.52782598727431e-05
5.79167617283258e-05
3.5570898829534e-05
7.08781676705007e-06
1.15714092658472e-05
7.09052456284174e-05
4.28842615443368e-05
3.33934537033107e-05
2.43059211276786e-05
3.71683187710315e-05
3.65959046180167e-05
2.12126813371553e-05
8.32995046386158e-05
2.83513466519986e-05
4.29619773549439e-05
3.71054991344097e-05
3.009576807589e-05
9.33011059084903e-06
7.24228496156845e-05
3.07379722435363e-05
3.25590942370837e-05
7.13762112944569e-05
3.37387545583856e-05
3.68333372965543e-05
1.81829957045801e-05
1.6235217780579e-05
5.03724556798316e-05
-1.27270732314323e-05
9.60724034152835e-06
2.09886541807818e-05
1.0480746195095e-05
2.8983107674881e-05
4.57550062064737e-05
3.74138662275677e-05
1.22120358297637e-05
9.9912001072799e-06
5.48103313043062e-05
-1.42206551946968e-05
9.22780564549771e-06
3.11506113175224e-05
3.0904141955181e-05
5.00053788976462e-05
4.69740051084688e-05
2.26314512813769e-05
6.87956345698004e-05
2.1654435596337e-05
4.00507564250166e-05
1.67544528405031e-05
2.70207051702651e-05
6.34100110227093e-05
1.66773514826685e-05
5.23150684129813e-05
1.57264403498511e-05
3.12489190339461e-05
8.39728916100288e-06
7.33605585001237e-05
7.06144518060763e-05
4.34999037103498e-05
5.08868778015246e-05
4.35215734820186e-05
6.35161142869453e-05
3.76464730241606e-05
2.32362460493329e-05
4.86259478878691e-05
2.90949122164455e-05
4.47067616040244e-05
7.45703386202221e-05
-7.18173578959283e-06
1.53465370566871e-05
2.22309179665179e-05
1.32611579171413e-05
3.36924501761107e-05
-8.03082359997758e-06
6.10532857262636e-06
1.83729535885117e-05
1.25498923987714e-05
5.00633290313365e-05
1.37142578671815e-05
1.67544017125389e-05
2.28963113035643e-05
4.42993365079947e-05
-1.47187711622872e-05
1.20324655790074e-06
6.75585601485509e-05
5.65859232511841e-05
-1.5544385654216e-05
3.3530081248629e-05
7.77134288243611e-06
5.56010667631349e-05
5.38054879461978e-05
4.49677376319953e-05
4.43590588200373e-06
5.08107900525688e-05
3.83241033439654e-05
4.01578697392013e-05
3.74165890282952e-05
1.5535930560296e-05
7.3961315213733e-05
1.23578210690153e-05
3.15090283863846e-05
3.9299984453637e-05
6.23741627511107e-05
1.2387269797301e-05
7.13697602928951e-05
1.69850232977942e-05
3.14597120757617e-05
4.79168267078301e-05
4.0241204127822e-05
3.58370915649159e-05
1.88596394229889e-05
2.66396866851243e-05
1.13081645217881e-05
2.05040008300163e-05
-7.4428644761905e-06
2.38265074391319e-05
3.05507932366657e-05
4.99669861271181e-05
3.70470200037734e-05
2.99504210315228e-05
4.28062333167132e-05
8.77945927364835e-05
3.7342394047436e-05
5.43396217116173e-05
1.04637977340057e-05
3.39763191730484e-05
6.64178184114817e-05
1.67116511126913e-05
2.39849085885408e-05
7.14544765696213e-05
5.78720225492271e-05
4.7113102042364e-05
4.29654463265093e-05
6.56455061320237e-05
1.04986056325301e-05
8.13557504042965e-05
3.74271957132559e-05
4.53564210922174e-05
2.59819960918221e-05
6.75669759521222e-05
4.88320153158232e-05
5.13289877662243e-05
3.83683468293699e-05
6.28986881378754e-05
6.48366602357837e-05
4.09125270318615e-05
5.50561317814896e-06
5.45057060505212e-05
5.45872405604821e-05
4.76561170117159e-05
7.76743401143599e-05
5.86911077290513e-05
3.44793243178429e-05
3.29125503594748e-05
8.50220224379916e-06
3.00188788632701e-05
4.30758474435021e-06
4.33290053841399e-05
4.4120798090979e-05
4.76658831813666e-05
2.95128350711935e-05
3.42310136927759e-05
6.49555242678879e-05
4.69977946146221e-05
1.2217904716032e-05
6.63768652261422e-05
5.17095886110686e-05
6.15453063070671e-05
2.39917741191391e-05
3.97712091695595e-05
6.00241729070624e-05
3.69381836384283e-05
4.31348210884811e-05
5.28956747278771e-05
4.35616127569091e-05
1.86441607613933e-05
2.38864267647764e-06
7.33964710278485e-05
4.18168402608067e-05
5.35417678103548e-05
-5.70657207519195e-06
5.03461958111937e-06
1.78646962401178e-05
5.69804925401581e-05
6.87246646899838e-05
5.48873419122688e-06
2.83731159967132e-05
2.44000469010674e-05
2.59607796159942e-05
5.08571235335022e-05
3.47384744118377e-05
-5.70528354707708e-06
6.69029611934388e-05
3.55771914268287e-05
3.32082349247177e-05
1.65391037849515e-05
4.42506476362922e-05
6.2241198597515e-05
4.69466490620909e-05
7.12064195630606e-05
8.16292489009656e-05
1.26038851163529e-05
2.79983439913145e-05
2.35497928094156e-05
5.75908051961881e-05
3.79643109778947e-05
4.59622175543689e-05
3.19403871336345e-05
5.66191580955508e-05
4.44188935953438e-05
4.9339485500916e-05
3.21007184636184e-05
4.97323350969659e-05
3.87693613898212e-05
2.76025993382053e-05
1.1240150774015e-05
-4.46299994749034e-06
6.4730447724055e-05
4.62274344757747e-05
8.19335220994721e-06
-9.08415906563909e-06
5.71481276305908e-05
5.7509389938681e-05
1.96913924966397e-05
2.40630172446111e-05
-8.01518494307564e-06
2.11585045688489e-05
5.44193139395524e-05
3.15531374677679e-05
1.08566464887734e-05
5.16006898890282e-05
2.90038758172473e-05
6.85831954004312e-05
2.46184955927466e-05
1.9348026561973e-05
4.1108545215391e-06
3.09792307712125e-05
3.78124260834297e-05
2.36959452034983e-05
5.27389031181111e-05
5.45444594832056e-06
3.77944353095911e-05
3.65080563170222e-05
1.14424016835514e-05
5.89804617245524e-05
3.35712830853971e-05
3.2223354524884e-05
2.51803039131928e-05
7.01549004812266e-05
5.25611811958654e-05
3.68894115122964e-05
5.74781942970095e-05
6.14004797295207e-05
3.43896130744803e-05
1.94748077936113e-05
4.19329535913039e-05
5.48125826507499e-05
5.40464748056014e-05
3.53967240023323e-05
4.4273589390139e-05
3.10213728110253e-05
1.65056651876063e-05
1.33557939302444e-05
3.16772023123706e-05
6.38133869663946e-05
1.08418388559969e-05
2.82992030990644e-05
4.74397353554477e-06
3.81677642609172e-06
1.97655186295886e-05
2.84443021248107e-05
1.47060265655566e-05
8.16175995964832e-05
2.95623621914768e-05
8.05738831163971e-06
1.6399469514358e-05
2.19826976692351e-05
3.11398716867841e-05
4.68628224636902e-05
3.27384796236581e-05
6.39809164564063e-05
5.02197467104519e-05
5.65244458963286e-05
5.08134328919716e-05
3.09376564884721e-05
3.61800183274674e-05
5.92227881132706e-05
4.54006536649579e-05
7.5205642722229e-05
3.87549623031499e-05
3.85783504626821e-05
3.04903822316167e-05
3.01635332405352e-05
4.01637084257733e-05
5.2813988562488e-05
2.86576853797805e-05
4.64618346904837e-05
4.74937984991661e-05
8.52796096749699e-05
4.55094798348785e-05
4.94659894018338e-05
3.05375769358105e-05
-6.20721915161942e-06
1.99175383621012e-05
-7.43505925274695e-06
3.09736644937263e-05
8.16257838062181e-08
3.28592824676387e-05
2.6261308523582e-05
3.8728232865825e-05
3.59452424840161e-05
2.86127061021455e-05
9.56939545023495e-06
4.93737136874999e-05
-1.31162081298695e-05
4.10078808423282e-05
5.37598437545858e-05
6.09991930792072e-05
2.547192571782e-05
2.19626983418487e-05
3.88608259100485e-05
7.45365910972692e-06
3.29906330275392e-05
1.69550105280261e-05
1.30145166972764e-05
7.27258566356933e-05
3.10322043676537e-05
3.75593568517471e-05
2.28545789075203e-05
3.68200206240379e-05
7.00266116797222e-06
2.24935888684398e-05
6.36549235865796e-05
4.47059722436447e-05
3.19116391122499e-05
2.70808290907054e-05
2.17379941175846e-06
4.09973575641113e-05
4.85498738291812e-05
5.37160425100493e-05
5.62071443097599e-05
6.3238964994834e-06
2.93992297193976e-05
1.94931766417011e-05
4.42424637099493e-05
3.55206840640824e-05
2.85356608932895e-05
2.1833619303649e-05
2.5467546496131e-05
5.00242848153638e-05
3.84022047601165e-05
3.08217735943684e-05
4.22285562338786e-05
-3.26163342513603e-05
2.80846002635546e-05
3.10128596457424e-05
3.28644137164448e-05
2.06037240895569e-05
4.65772167400922e-05
3.27432997099756e-05
4.56130317831845e-05
2.11750737492259e-05
2.2604174946566e-05
2.20210183242117e-05
2.62112725199929e-05
2.14919925080102e-05
2.11181193720408e-05
3.10894517759043e-05
1.89027232883181e-05
3.71746104167264e-05
6.29570644754336e-05
2.18297877393459e-05
5.70020777401787e-05
2.78416252389149e-05
4.17558503385295e-05
7.44008473470635e-05
3.85246743256742e-05
4.8732291011539e-05
4.0969131534468e-05
6.10815415837662e-05
2.83667918901259e-05
4.11331524791515e-05
2.18014020379107e-05
7.15772717566038e-05
3.92156144842662e-05
1.90108253012295e-05
8.13545112170464e-05
7.99144205336977e-05
4.4964852946711e-05
4.74238898822671e-05
2.29703145517506e-05
1.86126503945243e-05
7.07818951021084e-05
4.6721006914583e-05
1.81220403769086e-05
7.02971251377295e-05
2.63576392501053e-05
1.4233678765465e-05
3.70785600965571e-06
4.05908926541343e-05
4.26244950973679e-05
6.17501092725935e-06
6.29683780956631e-05
2.67089463080986e-05
7.95708268171308e-06
9.98252294485541e-06
4.42327649009279e-05
4.02350894804599e-05
2.62767094648816e-05
4.90160867452246e-05
2.46152433716217e-05
2.5378478415458e-05
1.37454060765215e-05
4.02191276891356e-05
3.93783837627107e-05
4.2406871330958e-05
4.55740581082473e-05
1.99687778977706e-05
6.99870374375885e-06
3.80298360386706e-05
5.62217221275379e-05
3.03319281539354e-05
1.88176881145246e-05
6.1808577918622e-05
4.02500154183969e-05
1.72832676466124e-05
4.97533248087913e-05
5.52626488505108e-05
3.27183067695486e-05
3.83610573651259e-05
1.87718552546544e-05
5.01107192079325e-05
2.44381642758417e-05
2.31564625679115e-05
6.07206117216996e-05
1.95298725397467e-05
3.33541495543012e-05
8.46492211062059e-06
1.88958668203536e-05
6.75991606757789e-05
5.5548567920421e-05
6.22250056026898e-05
3.93389831809832e-05
1.53461603465756e-05
1.05836016017529e-05
2.68333838241281e-05
4.85012822095575e-05
6.93560866052325e-05
4.14145175210646e-05
2.16970752561929e-05
2.68012664120772e-05
3.05156492596473e-05
3.68130084643848e-05
1.81995538073962e-05
2.56445557528365e-05
4.01174895703828e-05
3.93890964177416e-05
4.22702720780276e-05
7.33364889680396e-05
7.70314571692258e-05
4.85026563292121e-06
3.75505929934474e-05
1.08736810321104e-05
2.73175325475073e-05
7.18085125608573e-05
5.33063015590106e-05
5.8411986551474e-05
9.98307748257574e-06
2.29394268685505e-05
4.02956282051142e-05
2.9455275091665e-05
6.04068567309389e-05
5.65121088137939e-05
4.00975229337762e-05
3.7526425201966e-05
3.2610476672521e-05
5.93342424865844e-05
5.3478981870618e-05
5.00359168424665e-05
3.36559480018426e-05
4.39800655594583e-05
5.60038614582661e-05
5.08270137763216e-05
7.44398483797676e-05
3.08824898395641e-05
3.83612474802357e-05
3.41392297736638e-05
4.45092269009671e-05
1.62575801235101e-05
1.05893440689153e-05
1.50588601687187e-05
4.1567153433652e-05
1.70767020853112e-05
4.15649646026778e-05
1.64863000416752e-05
4.40868256218181e-05
6.11264422577316e-05
4.51643637401682e-05
1.61951590055051e-05
3.60399817615865e-05
-4.40231060108e-07
3.53072721011554e-05
6.7680066222085e-06
1.0354218283938e-05
3.27019372120191e-05
2.86153581851918e-05
4.78959331500902e-05
1.11728357345133e-05
1.35606189689754e-05
4.19349647821636e-05
3.37971201333234e-05
2.37519799744597e-05
-7.4652736975203e-06
4.45104009180617e-05
9.22670140689047e-07
5.80813197167475e-05
5.01829907192473e-05
2.2334349113648e-05
5.77097233830539e-05
3.49906919486937e-05
5.39203473848763e-05
4.98801225793692e-05
1.78564657811973e-05
5.77700317842047e-05
1.6812064404197e-05
8.38938218390969e-06
3.58036541492938e-05
4.86778480177672e-05
3.98808566433004e-05
2.92919271499602e-05
5.85224093165939e-05
3.90118462107104e-05
2.70620935427883e-05
2.75517961330264e-05
4.17102604339352e-05
3.60083683121485e-05
4.63373823669e-05
4.03243158155167e-05
2.68281029764371e-05
3.87826760386227e-05
6.39049886639125e-05
3.81244077156374e-05
3.60268679567665e-05
-1.02097582625534e-05
6.67067102909142e-06
-1.04742272861613e-05
4.32004808910398e-05
1.96965366800448e-05
5.68147737606073e-06
1.06306455812594e-05
4.58442377213434e-05
4.60975437292809e-05
3.3943655314465e-05
4.0096373075287e-05
6.05289094051762e-05
3.64544761401165e-05
-4.31521098136436e-07
3.95048442258649e-06
4.9482279498709e-05
2.18071537991365e-05
6.52692166104482e-05
1.81534823476313e-05
8.03261452595123e-05
4.57825244788555e-05
1.59913388362689e-05
3.80814271269665e-05
2.90870063150885e-05
3.59314442261848e-05
4.28095811121732e-05
5.46141085478514e-06
6.05046344477657e-05
6.44763223804631e-05
5.76491596664977e-05
2.39732459693069e-05
1.44177952039958e-05
9.90410412900395e-06
2.99909708151535e-05
3.94662782793525e-05
5.90817134913996e-05
4.88738188876418e-05
3.38160791001703e-05
3.10099354007826e-05
1.4186013446853e-05
2.24252708654665e-05
1.75546093903222e-05
-4.59434774259546e-06
1.04361462856524e-05
8.91331563805249e-06
3.48207297109229e-05
4.56521187505811e-05
1.98466104148962e-05
1.11038337555749e-06
1.23841641841192e-05
1.69044475713857e-05
5.36997870463056e-06
2.99507762162766e-05
1.10838484720921e-05
2.51399043061558e-05
2.66992890282839e-05
3.17202694737486e-05
1.325436345005e-05
4.11275120369692e-05
4.92493816592791e-05
1.82806370837411e-05
1.63468477854864e-05
4.22310428764696e-05
-1.14328685613992e-05
3.76076230375503e-05
4.23543616918445e-05
4.66141729941473e-05
7.27020989399813e-05
5.5544427894752e-05
5.54203227232791e-05
4.30716296534871e-05
4.25382517114532e-05
5.07446382709914e-05
2.78357327497186e-05
6.11080522399063e-05
6.11975385105436e-05
3.44118818581905e-05
3.33422988713007e-05
3.9043164958277e-05
2.93931243714586e-05
9.08440378837724e-06
4.67213825454478e-05
4.44179094164082e-05
2.96602642084792e-05
4.26184048801791e-05
4.18516436188119e-05
-4.2021249992898e-06
4.64721272823747e-05
2.33062223538284e-05
4.67028158129715e-05
2.04497149764735e-05
-8.24828958589879e-07
1.16635611611237e-05
1.94843616443202e-05
6.62711695472411e-05
2.8715954914817e-05
4.7482943087538e-05
4.37715585774769e-05
2.09864508210588e-05
3.79560852051324e-05
1.99639749668915e-05
5.63105341599947e-05
3.1246393075967e-05
1.11052306752175e-05
1.61133214400113e-05
4.5619114285994e-05
3.47658595221128e-05
6.96585725932409e-06
3.46026397421659e-05
1.72815530188962e-05
-4.46561879158905e-05
1.5689810220542e-05
6.83443998560294e-05
2.02205909731926e-05
2.43715019359136e-05
6.37292967833126e-05
2.65112867321015e-05
1.95499783424449e-05
4.98638485089313e-05
6.28341753798698e-05
5.32655963361526e-05
5.35337775232894e-05
5.24981454350051e-05
2.84283989672699e-05
5.13684051658024e-05
4.80919837620185e-05
3.80189067806059e-05
4.08232082300798e-05
1.9301213528602e-05
3.86735352896447e-06
7.04378694590512e-05
2.63924783940652e-06
5.7533821318437e-05
4.50249259745501e-05
-5.22814982724296e-06
5.08776858597358e-05
3.26567311369706e-05
3.89925845174263e-05
4.6366729099565e-05
5.36555657182817e-06
-5.37409123037349e-06
1.89840092410921e-05
4.67261193794685e-07
2.11632282245343e-05
2.27954743922977e-05
4.85491503470603e-05
3.02625612120658e-05
9.76848893124049e-06
4.98437398143924e-05
4.85872954039347e-05
4.71704645309934e-05
3.89021897964154e-05
6.23837861818524e-05
3.35156945017029e-05
4.23987721361754e-05
5.39415212696562e-05
4.34923202728387e-05
5.63953994132797e-05
4.31343919830994e-05
1.38417079996374e-05
3.32191186586953e-05
2.81395579519556e-05
4.51581069618358e-05
1.79919346662177e-05
6.58635475331149e-05
4.83167846242692e-05
4.29880016065047e-05
2.91459043877242e-05
2.00960707499997e-05
5.55336071163728e-05
2.76194665019754e-05
7.49383963036819e-05
4.7149089613035e-05
2.92144052659467e-05
1.80319310449965e-05
2.53899653300215e-05
1.65062216074042e-05
3.72529202850643e-05
4.23931561859455e-05
3.87942366355988e-05
2.02674477614822e-05
2.06992911126174e-05
5.59068347921264e-05
6.61897444821051e-05
2.56922334473712e-05
4.4476252485496e-05
1.7276510195136e-05
3.41586484107451e-05
6.22880780092678e-05
1.66918685270594e-06
9.12769538766546e-08
1.16605632379202e-05
5.3108899203629e-05
5.49951654012576e-05
2.12322091662148e-05
2.80185105181386e-05
5.32819838195146e-05
1.93772967799253e-06
3.79218627010767e-05
6.33708563118794e-05
4.62071095572793e-05
4.57718158400273e-05
4.07977451534987e-05
4.25073927103228e-05
2.22416161586066e-05
3.57402777701572e-05
4.58797901474006e-05
3.65874553722394e-05
1.30120081097032e-06
-6.46064269974226e-06
8.05251652285795e-05
5.11283918668212e-05
2.7657706727773e-05
5.1487611205872e-05
4.1188373021428e-05
2.28476746150103e-06
1.13777276099612e-05
3.42461644571752e-05
4.91468286523729e-05
2.39472303391745e-05
5.58860054537112e-05
5.6339435059523e-05
3.05494785510027e-05
4.3872631106446e-05
2.93316232476319e-05
-2.12164855193518e-05
1.60902872878352e-05
-1.74354473401141e-06
4.74784032569107e-05
3.25830588171407e-05
4.48951404739808e-05
5.45637652782731e-05
4.09215644935677e-05
1.13050750708191e-05
5.57207052370785e-05
4.22111866883661e-05
2.03987797078652e-05
4.81446280806958e-05
2.6026115494362e-05
3.0526955553766e-05
4.42193939146329e-05
6.32715680105231e-05
2.73981173626045e-05
2.24731266434829e-05
1.91845827033692e-05
4.83471483933277e-05
3.74671051821737e-05
2.29296787272904e-05
5.01041464748843e-05
5.5205862471117e-05
2.78201266935206e-05
2.00701601095506e-05
3.55469249620559e-05
2.26783818702239e-05
4.32911829059655e-05
5.60355195388458e-05
6.43447388598528e-05
7.32285357214074e-05
4.97612221369445e-05
3.1231980541417e-05
6.28093191417056e-05
4.74587417693396e-05
1.81120417449094e-05
5.91922327309953e-06
5.06202371694661e-05
2.85555212372378e-05
3.20789534627363e-05
1.75320171966124e-05
3.33178756408247e-05
3.72158391717243e-05
2.13192909185133e-05
3.70169179014327e-05
3.19510525837868e-05
2.29024840945469e-05
2.27845756985364e-06
3.71532726303795e-05
-2.15077269528013e-05
1.72133504243279e-05
8.03704597409395e-05
6.0542825385685e-05
4.65678769849346e-05
7.29332597979949e-05
7.29058990467121e-05
4.38966558773124e-05
3.39657403511716e-05
6.99123305369734e-07
-4.83561087848337e-06
3.61175180351462e-05
5.41145327930267e-05
1.39860344980595e-05
3.59057750190216e-05
4.83810063142908e-05
4.64386886237837e-05
4.61955045067741e-05
4.88421194221762e-05
1.88584765500911e-05
1.59751877887447e-05
2.97726076720478e-05
3.1366258108865e-05
2.92402948077506e-05
4.38997110348635e-05
2.77328396443671e-06
1.94158344585922e-05
5.96401981301771e-05
-8.66536819332852e-06
5.69889454757969e-05
7.02384088354185e-06
3.93061209871983e-05
7.85691983864033e-05
1.86272783335483e-05
-1.26464657422734e-05
2.90341793296666e-05
2.15912948033867e-05
-4.13345619353126e-05
3.74634386419103e-05
5.01639045795286e-05
3.86111807873355e-05
4.40568402672533e-05
1.04870326961804e-05
1.36616522205092e-05
3.68009546044523e-05
1.23639266832276e-05
2.41801875463703e-05
1.49825741237114e-05
3.52447742261255e-05
2.33440424018103e-05
1.04951590358194e-05
3.27824273476601e-05
3.96923144604336e-05
4.8428332962337e-05
9.10286636328891e-05
3.45922413408484e-05
5.53687288475094e-05
4.93408202668558e-05
2.76668676915581e-05
9.0167112099745e-06
5.29356841110254e-07
-1.38012969114123e-05
9.12200351998113e-06
2.860192553567e-05
3.95633930161074e-05
1.26662635934034e-05
7.51112288117571e-05
2.1768953552381e-05
-8.55174322286169e-06
7.97965495217137e-05
1.33681972618358e-05
2.77575288242919e-05
4.90441060315375e-05
9.23865590730293e-06
4.48341642500214e-05
1.9214965047462e-05
3.21225281071745e-05
3.1375947184448e-05
4.38407431088068e-05
6.90864000060423e-05
1.19834193640108e-05
2.29420369167672e-05
1.5870556340425e-05
1.9637223190519e-05
4.18608395128541e-05
5.38331351383257e-05
1.6499463692478e-05
6.71163563877929e-05
3.15006369310531e-05
4.68976818689608e-05
2.41073751988783e-05
2.38777356693723e-05
7.87894705010687e-06
4.15896846592269e-05
4.6683766755072e-05
-5.43615354504339e-06
2.89491899622157e-05
3.28503094559389e-05
2.62410470223998e-05
5.88569767339235e-05
2.37651733995018e-05
2.11422816298425e-05
3.62901271490405e-05
4.40938566463869e-05
3.03890816162733e-05
7.79001824370831e-05
2.40981595344007e-05
1.58074181065667e-05
6.86848485925865e-05
1.62757139123105e-05
2.98143679761625e-05
7.07729300536285e-05
-3.86256782904992e-05
3.26350754196793e-05
3.70988049537938e-05
2.93640842669359e-05
3.41200347793797e-05
5.34622681091619e-05
1.58960902442103e-05
6.51547419432349e-05
3.03310864588995e-05
2.77147686497239e-05
3.96380089637997e-05
4.60192227705481e-05
2.77958653439782e-05
4.11127717716011e-05
3.67312040927408e-05
7.67601430090347e-05
2.84752406331675e-05
8.48818588652958e-05
3.16850460099585e-05
5.48017138915224e-05
4.96528914796388e-05
1.42551106117221e-05
1.26037204080575e-05
1.32574958984961e-05
3.70858338914288e-05
4.16200458882811e-05
3.44302514090341e-05
3.790130421272e-05
6.83283700930191e-05
2.17585630007058e-05
2.21884671239962e-05
3.56680359633258e-05
6.31198165074483e-05
3.60681541353607e-05
4.51354734533229e-05
1.82273419183999e-05
6.03933780450936e-05
5.67487425138106e-06
1.33022752691546e-05
2.61713420203029e-05
2.17412217232103e-05
3.72877077592336e-05
4.62463922597238e-05
2.05748293800462e-05
4.83520019993538e-05
3.13013567521711e-05
2.34731638745081e-05
2.07091207638387e-05
4.68335219517305e-05
7.51477920084316e-05
4.73957069317009e-05
1.6553706220477e-05
3.96968175081106e-05
3.09750867649174e-05
1.16848728467081e-05
5.12560611124156e-05
1.81204301331252e-05
2.96995829843468e-05
4.22331723117848e-05
4.44992693456896e-05
4.01080659627658e-05
3.73600247321786e-05
1.29198138189337e-05
4.40098345599551e-05
1.96162216818348e-05
5.88544980759356e-05
4.18416875045594e-05
6.59577685306506e-05
2.8557236170924e-05
6.0578981060167e-05
3.74624428599384e-05
3.34382354882666e-05
2.30771832326095e-05
6.68318081150737e-06
3.20493652366276e-05
-3.92629355374493e-06
4.0140761008015e-05
1.80378352327566e-05
1.18933950595184e-05
6.59427097013172e-05
-2.38325307947385e-06
3.5440654746302e-06
1.89601798497848e-05
7.69475340703012e-06
2.84842170280989e-05
5.77228344276498e-05
4.55674245497886e-05
1.8983590588229e-05
1.63106215073365e-05
1.39166527566797e-05
5.75164642797814e-06
3.62329711548925e-05
5.77411196116398e-05
-6.0219644188416e-06
4.99659640846616e-05
5.51166925609227e-05
2.90164211772367e-05
2.94089018597176e-05
5.35136596052968e-05
4.72479052716144e-05
6.9555668066488e-05
4.74787749182575e-05
5.1101771865768e-05
2.01101277120443e-05
7.89037686431222e-05
5.25945051909485e-05
3.86495718181962e-05
3.36962827702942e-05
8.75455126212246e-05
7.04297734075612e-05
6.46084225933503e-06
4.77772753165489e-05
2.73995064441787e-05
1.75970348643884e-05
4.02931297742794e-05
2.02789735041316e-05
3.64194000551086e-05
4.04123630277546e-05
5.44360118592583e-05
3.96295548017631e-05
-1.59762322505687e-06
1.00876308416054e-05
5.94133618652713e-06
1.8448855481556e-05
4.74655948435738e-05
5.00707142451184e-05
4.64448607918159e-05
5.71577944162478e-05
2.66581695924819e-05
3.53449427705246e-05
2.8565825213664e-05
5.16890774979763e-05
3.97176678758778e-05
5.24265466210171e-05
5.68434807726694e-05
3.22225234302885e-05
2.13950864354383e-05
1.91452928048233e-05
4.16199314973341e-05
3.27310001030276e-05
4.7276599670407e-05
1.42446814265674e-05
7.62392491589012e-05
4.92809942253916e-05
3.47393044846723e-05
5.00437800768912e-05
1.06817264462395e-05
6.50211347323162e-05
5.2333851215689e-05
7.29186978734325e-05
1.41000497528971e-05
3.13418420857484e-05
3.21690640331516e-05
4.54234140560502e-05
5.86320662913911e-06
2.39576167360149e-05
5.54319131204025e-05
2.02564539380624e-05
2.79783852867123e-05
5.03271267825706e-05
5.29750865585179e-05
5.57216157348227e-05
5.5660612547712e-05
1.62061794731923e-05
2.35818054926391e-05
-4.42520238617804e-06
5.70791335035171e-05
6.95240254440113e-05
4.96741552132504e-05
3.20080164080621e-05
9.99311985282667e-06
4.34504622730156e-05
2.71446094187343e-05
3.52915333623732e-05
8.13765083234926e-06
4.31725767757609e-05
3.4984361851536e-05
2.86461103326764e-05
5.35552925795475e-06
5.77315762812291e-05
2.19931424634175e-05
3.53571816277505e-05
7.39968655846472e-05
4.59794043922874e-05
1.49182875725387e-05
3.80664281624018e-05
4.14217354409849e-05
4.54468637217716e-05
6.85704526117745e-05
6.62064075456976e-05
4.043841311362e-05
4.48883102255149e-05
1.44230713939958e-05
6.1492418471691e-05
3.31031162440713e-05
7.51385695317005e-05
4.48049956353251e-05
1.55435783644486e-05
4.56929080998406e-05
2.55813717743579e-05
6.51892254317463e-05
5.46641511808365e-06
1.40092884438256e-06
2.83468032542327e-05
6.84268060510595e-05
4.74201569814918e-05
2.40872202045695e-05
1.44576743009572e-05
4.92681313157515e-05
4.35985295705863e-05
-1.27994419474025e-05
1.62537159446328e-05
1.63258354495552e-05
3.09156431502397e-05
5.58978086987601e-05
4.83859930153382e-05
5.78704701796797e-05
6.55963951371106e-05
4.52279002628827e-05
4.74876996572075e-05
8.28320244414084e-06
3.72659486358756e-05
3.15095333041314e-06
1.12430638366274e-05
2.03973800187901e-05
2.82437665505e-05
1.24954415640312e-05
6.76531633039288e-06
4.40516884319351e-05
4.77869538021145e-05
-2.24055799734414e-05
1.25386696800872e-05
4.67334160386369e-05
4.77130209265649e-05
4.63724539548889e-05
1.792293537257e-05
2.57294850502028e-05
4.98475862232693e-05
4.11516007749921e-05
3.21643117691026e-05
3.74323818734827e-05
4.48108433542592e-05
4.03080602674277e-05
2.91097556944587e-05
2.68299516780652e-05
8.87078259928552e-06
1.80077333074182e-05
1.52740614074415e-05
4.22234480453858e-05
6.25940702898852e-05
3.43464174118119e-05
4.59404265975206e-05
2.51663529250939e-05
1.07240235800019e-05
3.40988611749034e-05
3.27917479589993e-05
4.86930905462637e-05
4.45872626333717e-05
5.84288230512881e-05
4.77222601489525e-05
6.17241847478085e-05
3.99664328190941e-05
6.21243003541594e-05
3.00372761719753e-05
2.0708364375601e-05
4.90282782525967e-05
2.14285734460404e-05
-5.2625280862077e-06
3.63943833262459e-05
2.75352904661772e-05
1.48027228512542e-05
3.40006641080277e-05
2.7511438537203e-05
4.50985205733851e-05
5.64083548671911e-05
5.33814144789575e-05
4.23104332746961e-05
4.01097390094304e-06
5.15779711148029e-05
2.75680654796375e-05
1.92085612639883e-05
3.43853249775062e-05
2.62240211490354e-05
2.84117556745079e-05
3.73965566260158e-05
1.49003431855154e-05
4.85374942368024e-05
2.18039956410587e-05
3.91875236752226e-05
2.31864413058883e-05
3.82114845235318e-05
1.47976167619389e-05
2.85164149442913e-05
3.74747348592759e-05
3.75912535752977e-05
-2.6252272221939e-07
1.05507410768998e-05
2.44018320938491e-05
3.06431544423977e-05
-1.01039692150072e-05
-1.81110354647295e-05
3.40875716061044e-05
3.01146787366342e-05
3.69815066222531e-05
2.6145545165475e-05
5.59561613332226e-06
3.17739117144708e-05
5.79162549171746e-05
2.71466390894458e-05
1.46154088700244e-05
-5.77757736893595e-06
3.87550184514508e-05
1.95436956869857e-05
5.26258938693676e-05
3.09733395672021e-05
3.26150094800954e-05
5.75838749061084e-05
3.16496789253493e-05
6.11464329076774e-05
6.99449336269704e-05
-1.41992460585002e-05
4.77012722078658e-05
3.9463044313361e-05
1.5101366810012e-05
1.00669911727697e-05
2.38895100791929e-05
6.15594469584547e-05
1.26052508677381e-05
1.55308922359282e-05
3.83679204885486e-05
5.59350853378943e-05
7.10374388809698e-05
3.76027689588199e-05
3.62121453254307e-05
1.75811262109525e-05
1.11856208088641e-05
1.85875775242597e-06
3.93836281995117e-05
5.39277880822209e-06
7.6278604465598e-05
3.06338629282383e-05
6.7454243569508e-05
6.12070326605114e-05
2.65848835712055e-05
5.3078119662874e-05
4.48130583921328e-05
1.06152662704925e-05
4.00712877320552e-05
3.40846306027519e-05
4.10194109805393e-05
1.77848513982522e-05
3.9420232938423e-05
3.26382439745614e-05
7.31164162892545e-06
5.71668609046145e-05
3.75624134960418e-05
2.99210275705578e-05
2.24035773433591e-05
2.20995090483737e-05
3.04587100561284e-05
2.93057855090289e-05
2.52173048417314e-05
-7.93666567438904e-06
6.97429449920458e-05
3.50180664058125e-05
2.12201777237634e-05
2.21539471628069e-05
4.54530139551072e-05
4.69126568510936e-05
6.93552274652537e-05
-6.90468104621844e-06
7.34078011583969e-05
4.72554384624885e-05
1.59320259289889e-05
4.85581891390317e-05
6.20145510660087e-05
2.70168060931603e-05
8.61106087709103e-05
1.73401369095509e-05
4.92975568023199e-05
3.03540235231683e-05
2.5325270525427e-05
1.58714116388395e-05
-1.67723882570644e-05
2.04237543966032e-05
6.99977744690213e-05
1.59047813992234e-05
2.00929226755657e-05
3.00045811221859e-05
1.26513356897623e-05
5.49954259054822e-05
4.29564983122538e-05
2.18252762876136e-05
3.85901216672281e-05
9.77534345717606e-06
4.82065829133325e-05
1.62346754219336e-05
2.58769007696207e-05
3.00525237702049e-05
3.5512223596693e-05
4.00938936337627e-05
4.17872005291762e-06
7.1330230031925e-05
8.84919699129484e-06
1.11407444518831e-05
3.75311038369205e-05
3.5864378361023e-05
5.10174886051073e-05
2.47704563597197e-05
2.33408862437411e-05
8.88684891059429e-06
3.05756763068983e-05
2.23701067569346e-05
2.18579693463488e-05
5.86941284343621e-05
3.73385556548009e-05
3.66942285189554e-05
4.62561522421466e-05
4.79935717593209e-05
4.07189472296874e-05
4.82301789150173e-05
4.99162018813992e-05
9.99578907467954e-06
-6.22817384563354e-06
1.16268234463139e-06
2.81590300875373e-05
6.11118548824298e-05
5.11103709377871e-05
3.2657288322202e-05
5.40197511349941e-05
2.13521014101867e-05
3.18156873957302e-05
6.97858080536045e-05
3.41021756826153e-05
4.18423527227031e-05
3.23784103044065e-05
3.37365400690898e-05
4.85182869275983e-05
4.60527540816921e-05
5.37781241366325e-05
4.03028197374624e-05
2.2093031792831e-05
2.95827589230981e-06
2.37680483370651e-05
4.16752710164402e-06
1.11738444371467e-05
1.1360266716436e-06
3.90039732784694e-05
4.24159308905982e-05
1.4966192333885e-05
1.57791530689516e-05
3.65469218324484e-05
4.7381468534819e-05
4.78396353111078e-05
4.49900937836397e-05
2.48263928435775e-05
4.19123653614306e-05
4.4813534292524e-05
-6.93247293420645e-06
1.68443244585987e-05
2.83262833778677e-05
6.4076701930667e-05
5.0312813569075e-05
4.02251330666899e-05
5.69632730828317e-05
4.98811156076688e-05
3.99231545302655e-05
3.91667634519583e-05
3.21707549341806e-05
2.39627663854801e-05
1.63526004439066e-07
2.47091263428421e-06
9.74278545166704e-06
5.82980428552079e-05
4.80121036836313e-05
1.57280620704262e-05
6.7121973072071e-05
4.04226847856941e-06
2.22108622009875e-05
2.43953837074112e-05
3.57521848876402e-05
4.68868748553768e-05
3.93618600275826e-05
3.4504536504754e-05
2.32544371396131e-05
1.43853654967467e-05
3.80515438191353e-05
2.92425486229527e-05
-3.03674676855532e-05
-1.33625069262568e-05
2.34125228948673e-05
3.8555012087342e-05
5.95760071843426e-06
3.88756216266057e-05
2.93252326271084e-05
-1.28271673110546e-05
2.59843594379356e-05
3.47470842379202e-05
1.45405999071317e-05
6.53708556367845e-06
3.45197220364857e-05
4.63710117814246e-05
4.28313872997003e-05
4.23516652014054e-05
2.74266183917414e-05
4.57242128319379e-05
1.25030373063511e-05
4.96732970526643e-05
2.78178264670075e-05
4.02398202387349e-05
1.73648034268239e-05
-1.23531772937431e-05
2.63739236702745e-05
1.40474728229085e-05
7.01193610000283e-05
6.02456384735675e-05
2.51129646637424e-05
6.01618858704767e-05
8.01977915464371e-05
2.46000418431375e-05
5.12080730731615e-05
5.68283624347516e-05
5.85871338273088e-05
3.81201181192481e-05
4.4470609301727e-05
3.97948698163269e-05
1.15724030665825e-05
1.05804869740675e-05
3.82729227483573e-05
4.95275699982065e-05
-1.03443929358124e-05
2.9514968075745e-05
4.07905123032798e-05
-1.01979890428633e-07
2.29071535572361e-05
4.035291228384e-05
2.1971953691135e-05
1.0297625422676e-05
7.10319464103248e-06
4.33874531565186e-05
1.54833038919006e-05
1.81041532903723e-05
7.90512515874733e-06
2.97450528480959e-05
-1.04706911268116e-05
2.51133502463061e-06
2.7475105014066e-05
2.04057599630882e-05
7.05491520674308e-05
9.94001671359643e-06
3.38388692002057e-05
-6.20742669914758e-06
-7.40924909355698e-07
4.23388667665975e-05
3.61334609910586e-05
6.01904578317062e-05
1.36422875223649e-05
5.17071299101296e-05
5.0252696639806e-05
3.07024070436599e-05
4.99364014802389e-05
5.89745088879561e-05
4.25835306393999e-05
7.39577622485985e-05
5.42533708876788e-05
4.83991648197746e-05
8.32288368738936e-05
2.62222763751674e-05
1.57178608329811e-05
4.9672997656997e-05
2.29088584170703e-05
-1.12501665844834e-05
8.59614845112891e-05
2.40501166854757e-05
2.27199760835529e-05
5.79053209874539e-05
5.12658026616345e-05
5.20200857247196e-05
4.08158953594427e-05
3.64980580918246e-05
7.40371095743302e-05
-1.18981254793794e-05
3.46346742816094e-05
3.08394615094681e-05
1.15372972818787e-05
-2.19993507304909e-05
1.51473668252623e-05
4.03943495598877e-05
9.91609792922257e-07
1.24615681613016e-05
2.24028000954942e-05
1.18244549568277e-05
5.31528047524314e-05
4.75028301701964e-05
2.80332741064724e-05
3.03693358220394e-05
1.78769086664302e-05
1.93870372888185e-05
5.969541377575e-05
3.20103293302401e-05
5.04297708181419e-05
4.88775313992263e-05
3.4111905159937e-05
1.48122936139709e-05
4.41486432301249e-05
4.37222913050008e-05
3.59044642883973e-05
5.22373788004421e-05
4.71931197013809e-05
1.30855806447634e-05
2.73858723917011e-05
3.38877171168837e-05
6.28747098077882e-05
3.11594542077813e-05
5.8976694008817e-05
5.73475791204469e-05
-5.07794461789162e-07
2.50824276371679e-05
5.32293216651938e-05
2.43259191267175e-05
2.69555773003664e-05
4.87043296761871e-05
1.77070470364837e-05
4.38850554300454e-05
2.23757439529297e-05
5.65592827833098e-05
3.12264872421904e-05
3.50893771454867e-06
1.58039625011815e-05
4.95154329173233e-05
3.53095013150746e-05
1.91058180725658e-05
1.77454777701421e-05
2.44048147541039e-05
5.34925533775505e-05
2.08652552986134e-05
4.57727302987124e-05
6.10001198926947e-05
4.62843577849559e-05
5.07395951986018e-05
1.9244823105061e-05
5.43179039558677e-05
3.30190660417162e-05
4.45245425325556e-05
4.39492190317309e-05
2.23732556545509e-05
2.00237478822195e-06
7.62702493547501e-06
3.88775049648791e-05
4.70091683617085e-05
4.7228594331341e-05
2.62387722128197e-05
3.32000463715336e-05
3.13881979446323e-05
6.66782723642952e-05
2.74642369457562e-05
7.2932541087212e-05
2.29142561376033e-05
5.77124522156828e-05
7.15972020321132e-05
6.62521890439756e-05
3.50619715635134e-05
5.92914543600944e-05
2.81515995810879e-05
5.87137622007369e-05
6.2515472154244e-05
5.86995096284628e-05
8.49383439913631e-05
5.84972527155671e-05
3.63409908368852e-05
3.78815678536085e-05
2.87916486926675e-05
4.0222002715595e-05
4.84390231033034e-05
5.60705322984975e-05
4.02978331714548e-05
2.88635561427446e-05
5.48348135437617e-05
-1.47845584461483e-05
-1.45841031480315e-05
3.29699000132727e-05
2.08604216594281e-05
3.67037851739357e-05
1.32349781313408e-05
3.25878861361049e-05
1.56792904981863e-05
2.38183971014095e-05
2.97014897455231e-05
6.32519661353576e-05
1.91177637282954e-05
7.49609514325672e-05
-2.14304289000534e-05
-1.36517795557079e-05
1.47610228804653e-05
3.66262213510652e-05
4.51220206467072e-05
1.48273215407993e-05
4.09273130569933e-05
4.26453894580939e-05
4.60522727652179e-05
1.32208827626883e-05
2.84547254571466e-05
6.26501111581124e-05
1.01746012245518e-05
5.73697233166206e-05
4.32437089825733e-05
1.70973551225976e-05
5.22452084808362e-05
4.6549618942943e-05
5.19894271578331e-05
4.48396234763603e-05
3.60504778955458e-05
6.74124070366783e-05
6.31980113971272e-05
1.48510925179921e-05
7.68672592061946e-05
8.96134507151969e-06
4.40984132194459e-05
6.14047513111923e-05
3.24823254798622e-05
-1.25271721620221e-05
2.73151797858351e-05
2.76042295256323e-05
4.6013802953499e-05
4.42148017322955e-05
1.64783497829574e-05
5.85374037932579e-06
4.25867229236717e-05
1.44669123970796e-05
-1.43031758900168e-05
3.45864553731146e-05
1.64151422750114e-05
3.94055588794702e-05
1.72816461813238e-05
2.72749621320528e-06
-7.90320930239459e-06
4.22603596790552e-05
1.40663810919282e-05
1.16152908110721e-05
4.92877383557591e-05
4.59657244615086e-05
4.83119086655636e-05
2.2350686898381e-05
1.95775134558451e-06
5.3465989055508e-05
-1.81804284920653e-05
3.84225697222795e-05
3.78436200598372e-05
4.52888833949753e-05
3.53826760118876e-05
-6.00396159154466e-07
2.52571676302674e-05
2.25714933270059e-05
6.87767982859774e-05
6.66030438745868e-05
4.43630240926931e-05
2.715309411366e-05
6.34394738858141e-05
3.72388381633118e-05
3.58668603364247e-05
5.90746471542102e-05
5.14642784038695e-05
-6.61205255946541e-06
3.82912856713301e-05
7.22196633496836e-05
4.06470538101563e-05
8.11435037482746e-06
2.55144459524624e-05
4.38072321719002e-05
-3.57943606977472e-06
3.88072496713724e-05
2.36727701279719e-05
4.32790433905324e-05
1.22964195530514e-05
1.22341720429512e-05
2.29571614282308e-05
2.979105940992e-05
4.26979093722598e-05
2.0584313523046e-05
1.47169756843167e-05
1.42738165323723e-05
2.97227139367811e-05
1.49746209526413e-05
2.05402882453761e-05
4.01517350400384e-05
4.30961532893442e-05
2.92241009458997e-05
9.33535055814904e-05
1.39323373065875e-05
6.10069395488599e-05
4.28202353727838e-05
5.82970918580269e-05
3.78637872184128e-05
4.06823150410979e-05
3.07725157086767e-05
3.50899043911513e-05
7.11935678342992e-05
5.95158927366073e-05
5.35592305356664e-05
3.20469347940386e-05
5.4007737284719e-06
5.62769577183428e-05
3.95454681904915e-05
4.39392171380343e-05
6.00454813219207e-05
4.88536935406674e-05
2.55788146017755e-05
7.90935597818477e-05
-6.14373473049904e-06
2.96734043187651e-05
1.8004464466451e-05
4.97668401359212e-05
5.46262337635023e-06
3.01127959777064e-05
1.97160685888752e-05
3.40795339156181e-05
3.55250148941122e-05
2.73769532403213e-05
2.79396758053079e-05
5.28220613195187e-05
3.25568486157708e-05
3.3261307656484e-05
1.25700465898451e-05
7.26073662145924e-06
2.15116611384968e-05
2.14457334224554e-05
2.79892730909167e-06
3.2279982681654e-05
1.68261171002181e-05
2.24684673831677e-05
-1.80443574418512e-06
3.97316033624422e-05
2.53887009056327e-05
5.48698415016376e-05
3.583650496236e-05
7.49943625121599e-06
1.91032744771389e-05
1.24782956410765e-05
1.47660739793966e-05
2.08425682308721e-05
3.86151741627318e-05
-1.63915833812737e-06
-1.43535178121194e-05
1.28346262779316e-07
5.70522274896679e-05
-3.18888767657498e-07
4.41439926765273e-05
6.12799991489625e-05
2.40734977730535e-05
4.41838618509115e-05
3.29162944989545e-05
3.26844797596123e-05
1.76909317398367e-05
8.92073302324373e-05
9.80129917448087e-05
2.80776521076595e-05
7.78249633128459e-05
-2.09867134982711e-06
1.92539015724761e-05
4.24631018775858e-05
4.02591634032909e-05
5.72799328889144e-05
6.06057042989584e-05
4.70344689756433e-05
2.91040557304221e-05
2.55785557784847e-05
3.20186506934458e-05
3.67456897563645e-05
7.20467212787604e-06
4.86900520323672e-05
6.21689157659655e-05
7.55153608018199e-05
2.78630515545953e-05
4.07870371674876e-05
4.29598674592736e-05
3.13806433755108e-05
4.07569714765707e-05
1.02483091141192e-05
2.66816609091976e-05
2.98952546170164e-05
9.49013197066361e-06
5.03379514759819e-05
-2.07600075653456e-06
2.32703417189205e-05
3.2682707669443e-05
2.78886895436821e-05
3.16943071921981e-05
1.81530087912621e-05
4.23687010121036e-05
7.49500116011711e-05
3.21431962333865e-05
7.13182470055761e-06
5.75289962565964e-05
6.7141555183176e-05
3.76086179916925e-05
3.83407532337423e-05
1.48922402265441e-05
4.72521890539256e-05
5.41201125126501e-05
4.33022027783119e-05
4.37923464237174e-05
6.11356038880345e-05
2.72774954460276e-05
3.55545051453094e-05
1.75311225919951e-05
5.47268475122852e-05
1.96462362139443e-05
1.61680126971973e-05
5.41810996895665e-05
3.87361537126025e-05
7.37461196947087e-05
4.02126612971574e-05
7.24418048339083e-05
3.90240757683811e-05
3.80136531012916e-05
3.79420566299727e-05
5.51328628870158e-06
3.68090032436548e-05
3.55933125334943e-05
1.65739068393618e-05
4.11477680467499e-05
7.32940183309016e-06
1.05348749293336e-05
2.90214366179965e-05
1.95462703914776e-05
4.37902800767799e-05
2.03079858125534e-05
7.12217803713507e-05
-1.76311140123803e-05
2.08158043940837e-05
2.83521817044422e-05
1.15622434610446e-05
1.12951405586028e-05
1.02749985494316e-05
5.52585310105573e-05
3.93765728962159e-05
5.93340157210724e-05
4.43794745290733e-05
2.62532924785356e-05
4.82820285607277e-05
4.74641197269749e-05
4.11200434756242e-05
3.64600032283816e-05
7.3584732352724e-05
5.88850272363326e-05
4.30346374710664e-05
3.66812271297926e-05
6.31135642066087e-05
5.33692970427145e-05
4.36506986549169e-05
4.69298964764038e-05
1.00130067748533e-05
4.80871793197362e-05
5.89383074287357e-05
3.1030081554646e-05
3.11566647406554e-05
-4.95020318092235e-06
3.64472318424867e-05
4.64286472279675e-05
6.32580881516921e-05
1.36663097703234e-05
6.36783207063789e-05
3.22847519880924e-05
3.96319365861231e-05
8.01592979606005e-06
-1.84556466245582e-06
4.50808110797568e-05
1.63939146047983e-05
2.88513988245549e-05
8.91745906771743e-06
4.6193154437922e-05
2.37845208495639e-05
-4.03950476029819e-06
3.63249824597281e-05
-7.27894008730896e-06
3.79374691727335e-05
4.00579271950944e-05
5.33862933086708e-05
3.25647534261146e-05
2.56444657752388e-05
6.68952245962279e-05
5.55111576315782e-05
3.05645470688503e-05
1.16328441567823e-05
3.52646297821098e-05
3.72377026283755e-05
2.07118985838939e-05
5.33848820602246e-05
7.31025945492632e-05
5.47914186734133e-05
6.24931509364791e-05
1.1629321772598e-05
-9.69025136775738e-06
4.12204246068672e-05
4.50179928536614e-05
3.06883580821879e-05
4.37907281228963e-05
3.72755150866516e-06
1.97520365496911e-05
4.83046623551048e-05
3.46608078859872e-05
1.69163843426443e-05
2.8497811935633e-05
-1.48024600409668e-05
4.46178007459356e-05
2.25951603337225e-05
9.95281049449261e-06
3.53399925053778e-05
2.6223351027818e-05
1.23485409136142e-06
1.46394483857518e-05
5.32997431955011e-05
2.81114989074537e-05
1.67191211462328e-05
6.45081538123928e-06
1.65741863806481e-05
2.36374567766851e-05
1.6077642951845e-05
9.03030046639298e-06
4.61657091633261e-05
3.46775627531592e-05
4.93675434691157e-05
5.42129406627006e-05
5.70578328585433e-05
3.00324060351731e-05
6.45891168551967e-05
3.93149244244753e-05
3.1152684448923e-05
1.83234129876916e-05
6.31651101669777e-05
2.21014201723677e-05
4.85088932382693e-05
6.05278558597506e-05
2.23478802639467e-05
4.73691238360092e-05
6.01746375794443e-05
3.37248972233695e-05
4.78509192185563e-06
2.58538306746463e-06
2.94816446990533e-05
6.21963851148613e-05
3.17589859639646e-05
2.96566961380947e-05
3.91746845115872e-05
2.86027030799968e-05
2.48198630868129e-05
1.22495508507041e-05
4.64466946192696e-05
7.71470772363269e-06
2.4769827857701e-05
3.02101980671184e-05
1.27338531052687e-05
3.91566108865305e-05
9.91976965487663e-06
-3.98795546013952e-06
3.11616435953224e-05
-1.93362926562347e-05
4.37613645320858e-05
1.84864174475964e-05
4.41370073970565e-05
1.99021501384518e-05
3.66209173721061e-05
3.89319212797919e-05
4.36972474327975e-05
1.74421934106525e-05
1.86550817402104e-05
4.00040932528501e-05
1.43358887809961e-05
4.26532966412997e-05
6.54794294797527e-05
3.07886735155784e-05
6.44885175278194e-05
6.7062104639924e-05
2.98856004437418e-05
5.84073447987909e-05
4.41879411841793e-05
2.50252872551203e-05
3.2849891687109e-05
-5.38069683255195e-06
3.83356427003377e-05
7.11236520757583e-06
-2.83611997227994e-05
3.06255334266428e-05
2.62240301014607e-05
4.44005126594342e-05
4.38587837481818e-05
3.13002728542483e-05
-1.24676747388576e-05
2.79772628229202e-05
4.81733808336047e-05
4.88127575472764e-05
3.424980390926e-05
4.26860612057775e-05
7.21247749087464e-06
4.82198478058621e-05
2.33098041953535e-05
1.2743625217807e-05
9.79929693515687e-06
4.95918516472321e-05
4.09262706615553e-05
4.18439765591263e-05
5.31552655913901e-05
-1.23176586537383e-05
4.55651484823099e-05
6.44819278361377e-05
4.51695030682967e-05
2.88211027501138e-05
3.21369269423018e-05
4.15812382461112e-05
4.26212213316832e-05
6.07991419755486e-05
6.64284601109903e-05
4.62964195581039e-05
5.07395318230981e-05
6.44356861776493e-05
2.15093385911417e-05
2.14638840364892e-05
6.25542905872496e-05
5.39591101624285e-05
3.0733547192262e-05
7.11463828356749e-05
5.13439021456115e-05
3.93861430408423e-05
5.8628473812616e-05
3.03286439651356e-05
7.20116606364726e-05
1.52693898615781e-05
2.32726154764072e-05
4.49096540032405e-06
3.52295736048143e-05
4.77390628499546e-06
4.50797754946871e-05
3.90762871540187e-05
3.38050748653286e-05
2.46806876934439e-05
6.07190454985204e-05
3.66780063507261e-05
4.21354942533109e-05
-1.41844567731124e-07
3.85599871195736e-05
2.04983520563612e-05
3.42648301262232e-05
-1.83267755105753e-05
2.84386418783465e-06
3.8742479715004e-05
-3.22895717267978e-05
2.86327797592796e-05
2.14657854415282e-05
3.91939014013387e-05
4.27692727457559e-05
4.18986755237233e-05
4.77786814204554e-05
3.67420432801135e-05
2.50028643540406e-05
2.27883390241279e-05
2.70646456918321e-05
4.63058317569814e-05
4.69844248880847e-05
3.20485906273128e-05
3.98551224515252e-05
2.71011479538063e-05
5.20200956070284e-05
5.19286113926882e-05
5.01824129066755e-05
4.77621028506189e-05
4.59988195910096e-05
3.25148916747836e-05
4.62883486068876e-05
5.98445956389369e-05
4.9351598174352e-05
7.72495219756715e-05
2.35464261682364e-06
1.31446214536321e-05
4.67778218891269e-05
3.61633973153151e-05
6.04698464342523e-05
1.82204545655345e-05
1.42711254477227e-05
4.45531544927688e-05
2.13465855689463e-05
5.38051648523312e-05
5.74912557280589e-05
7.49354980724806e-05
1.45068186967285e-05
6.10933691952625e-05
4.18802921489514e-05
3.17400579712578e-05
5.91544052752789e-05
5.95708775609795e-05
1.77493857310127e-05
2.30281396702694e-05
7.81405168200768e-06
1.78870690488738e-05
6.06432699061577e-05
2.50793762930981e-05
2.01958390906739e-05
2.98085207215761e-05
4.55018024868867e-05
4.6783591619491e-05
2.52863145942606e-05
3.47308295396536e-05
5.58666869796617e-05
1.65443121700294e-05
4.24254306219168e-05
2.38389201027832e-05
5.43092682447873e-05
5.10768617735297e-05
6.59535096899965e-05
1.18998230499945e-05
2.50843443115971e-05
5.18875607928543e-05
5.17675471025295e-05
6.53237294411585e-05
6.92249681869847e-05
1.62954864505044e-05
3.13249215393233e-05
3.8398212765073e-05
4.68502226239874e-07
3.34172477802148e-05
3.32732693240966e-05
3.73610844125423e-05
1.18150229330268e-05
5.91881498865877e-05
4.75771176590502e-05
4.82707430273892e-05
5.61398563318997e-05
1.46083504427498e-05
2.32105169299247e-05
-9.63805879110309e-06
4.15254207727721e-05
5.50441015247562e-05
3.36788987691268e-05
1.27299868024775e-05
2.04724158569814e-05
2.84031708294768e-05
4.26624722581391e-05
3.33408923523556e-05
2.89833091520913e-05
1.30970771778864e-05
3.16744767294816e-05
1.85051715737888e-05
-6.4239881847986e-07
-2.33637110608333e-05
4.15262797216747e-05
1.72555709636654e-05
5.93366068608114e-05
4.21923893505705e-05
3.97038001520142e-05
-6.34919509445653e-06
1.20126340864859e-05
1.20978881999042e-05
9.08429558039706e-06
1.43300057616418e-05
5.31704057108534e-05
3.24926715153347e-05
5.22609421969019e-05
4.67192296798016e-05
6.48533048410167e-05
5.50803791731995e-05
2.93387300417751e-06
5.58786946766064e-05
7.13782386883872e-06
5.11831763754007e-05
3.50915642265044e-05
2.18364231744432e-05
3.83557045394878e-05
5.90855446349167e-05
6.0388792736573e-05
3.84908075372526e-05
6.02586232627619e-05
2.81148722872026e-05
3.90471538142703e-05
6.87821775993293e-05
7.27324120089752e-05
5.8327976058336e-05
3.70679012021639e-05
5.77844925982849e-05
4.50756553014971e-05
5.5176724455744e-05
3.44321819441143e-05
6.34328847844548e-05
4.40845418449754e-05
3.93240425213704e-05
4.26189080698262e-05
3.01250066704548e-05
5.33313269721969e-05
8.85508248945192e-06
1.21452960483409e-05
3.7061288277793e-05
5.29602027598369e-05
4.36446176380316e-05
4.30744786599738e-06
2.49501203932285e-05
3.93348392797669e-05
-1.53438927827295e-05
1.11296382686982e-05
3.36156385914031e-05
4.49157533366176e-05
1.22818136387346e-05
5.20925649361066e-05
5.088849771873e-05
1.82565370713017e-05
2.74899139090884e-05
2.61042074515295e-05
1.88507956894128e-05
3.01314367105278e-05
5.08238838571911e-05
5.10336922338665e-05
3.12273503555368e-05
5.77229000149385e-05
3.63031860098218e-05
2.00166554856387e-05
7.80374956398021e-05
6.80969005250365e-05
3.69776892365988e-05
1.52473644844384e-05
3.58525464085386e-05
2.02168379789604e-05
2.71964898691443e-05
4.72889195212503e-05
4.62829775540925e-05
3.25079997092228e-05
6.73312653689108e-05
2.89018269170083e-05
1.48220287773108e-05
4.75264264372904e-05
2.65553638314945e-05
3.49467643339297e-05
1.10049887639749e-05
5.7542556797495e-05
1.89144034483106e-05
4.31787821484373e-05
2.55322874776549e-05
5.58179729057348e-05
5.87270936799741e-05
-3.53411715226002e-06
2.74576349922598e-05
1.45369376445617e-05
5.45435732871491e-05
3.23016591862533e-05
3.27069472124925e-05
7.71447428198094e-05
4.36029237604788e-05
4.43205719301994e-05
1.60876639529279e-05
2.24232555362905e-05
2.44958084973329e-05
2.83177085894121e-05
5.19187259305429e-05
1.81189387564815e-05
5.06130882547879e-05
5.61419296825975e-05
4.53638334994237e-05
7.16229026457566e-05
2.52092212368678e-05
6.85440910840985e-05
6.90105263989072e-05
4.98519796045196e-05
6.22361718198299e-05
7.19074252289926e-06
4.68214727242122e-05
9.25783317844986e-06
2.1681080055694e-05
4.77648601811162e-05
3.38053907609483e-05
4.16182056664791e-05
4.56919204555196e-06
1.37154705640986e-05
1.33704924997346e-05
2.97779165122428e-05
4.57335900000096e-05
3.65746912686998e-05
3.07500360083506e-05
5.17338425493565e-05
2.46008026252084e-05
3.83365887913337e-05
3.22486176550759e-05
3.50840030770965e-05
2.11166199460307e-05
3.37296147399312e-05
-8.40585308973538e-06
3.183048136935e-05
2.25761208631491e-05
3.06999430595829e-05
3.98314234844549e-05
1.08497039122e-05
2.64187778900764e-05
5.10656742956958e-05
4.50746818612214e-05
3.46216955253449e-05
4.44212830980195e-05
2.5807676795902e-05
8.73266976291156e-05
4.23331329130376e-05
3.95018171839356e-05
2.04739652378283e-05
2.21480539238773e-05
4.32868299629681e-05
3.42976126605343e-05
4.78364238926417e-05
2.28213769954861e-05
-7.38183608326048e-06
3.9067786884121e-05
5.68336074709898e-05
5.48994736702001e-05
6.36494421267072e-05
4.09212633098001e-05
3.31360853534538e-05
4.31662858355422e-05
3.49701659628275e-05
4.54512773826039e-05
-3.55299681036778e-06
9.03957263076492e-06
5.17425942452818e-05
3.65489614341928e-05
3.17546197758992e-05
3.30133055261731e-05
3.07446807664557e-05
9.50700878623603e-06
4.52375370670254e-05
4.25775816698075e-05
5.56477360551639e-05
4.44284570049199e-05
2.09448277021622e-05
1.33963987665746e-05
2.04977093686524e-05
4.24991965700301e-05
3.29232301879762e-05
2.20760788555268e-05
1.26458126561186e-05
2.58978537864071e-05
5.11822393145652e-05
1.00078841262054e-05
-6.40715871993569e-06
-2.14021085424356e-08
6.08956174870906e-05
6.02831359472372e-05
3.94828564058291e-05
4.99555896597032e-05
5.16313417565387e-05
3.36871264631071e-05
3.6552595798225e-05
2.74486011882951e-05
6.26630363657334e-05
4.76463620944519e-05
3.21672022602205e-05
3.55650474519561e-05
3.77406297021788e-05
1.57178396731323e-05
2.15942136783556e-05
3.33223743578487e-05
3.51464570146833e-05
3.66394464655455e-05
7.51473695352107e-05
1.47058471527417e-05
1.34244574941406e-05
1.30948311754126e-05
5.16405329594832e-05
5.24766253593106e-05
4.84612676934522e-05
6.17389452293347e-05
1.76556873375517e-05
5.29556698260316e-05
3.90936887684932e-05
5.01740121479353e-05
5.61649560125486e-05
4.28093250120425e-05
3.6357521489545e-05
5.3495358108479e-05
2.37874658585643e-05
3.73443838326818e-05
-7.77963408615662e-06
3.62028529043026e-05
4.22870284210806e-05
3.8915687399487e-05
5.10369782545079e-05
4.41582309184568e-05
5.43498191976998e-05
3.99212014777761e-05
5.08469751753263e-05
2.02915844864626e-05
5.15836978448623e-05
4.68244374382381e-05
5.95665694025974e-05
4.79897678165535e-05
3.40101589752936e-05
3.28164404166486e-05
4.37283656687696e-05
6.97556484739549e-05
4.79338604959141e-05
4.76496913392563e-05
2.91556207849018e-05
8.15042302249023e-07
5.77213769727739e-05
1.9391444863106e-05
4.17246299734726e-05
2.0693617422608e-05
1.96538024327111e-05
3.91077349695787e-05
5.53711658482571e-05
4.79464919191035e-05
5.67042478090666e-05
5.59949424789783e-07
2.31349289458123e-05
3.31144238503021e-05
2.33169374154593e-05
6.84588510029903e-06
4.24431248852235e-05
2.02809408491308e-05
1.68948312857854e-05
1.9102856382309e-05
5.77361272972764e-05
1.96405760760614e-05
1.69205627224134e-06
1.66592298367362e-05
5.50452172736286e-05
3.90449238593573e-05
5.90394479683169e-05
4.51081384961465e-05
3.83123263817373e-05
2.09654108643345e-05
1.95058287371738e-05
8.6674225574497e-06
3.8251562910223e-05
7.714039029098e-06
3.63224095535337e-05
3.89314162877827e-05
4.20228130370245e-05
4.23344006290998e-05
2.62470411652875e-05
4.02508777008051e-05
3.06802687908397e-05
3.71664643679108e-05
1.83095144217902e-05
6.85610057245547e-05
7.47724873580167e-05
1.71461692301859e-05
4.32869345544594e-05
1.83005411241744e-05
6.17094549383822e-05
6.26342987358789e-05
3.06398968309151e-05
4.26407655646261e-05
2.91388823784048e-05
2.98473825661077e-05
5.24569431132583e-05
3.03689895819459e-05
4.93502829669421e-05
4.89398702498167e-05
4.73442506923169e-05
4.49508844185115e-05
3.78135402970201e-05
4.81539890926082e-05
-2.29665266727505e-05
5.53437658390584e-05
2.22360068429541e-05
8.81364151732075e-05
4.65538927361085e-05
1.89355115943067e-05
5.32591672718213e-05
2.95351306728875e-05
5.76645996902469e-05
5.27912115492869e-05
2.35172415167528e-05
4.28552088660002e-05
1.63367093510967e-05
4.4161129901247e-05
2.10939282595442e-05
5.15164986955367e-05
2.3514553631007e-05
3.74125859473416e-05
2.49962825157038e-05
4.08838460485144e-05
3.62159642967341e-05
4.2914890685528e-05
3.82506786842758e-05
9.64014308981156e-06
2.00589438114047e-05
8.07054153999977e-07
-9.75327196070219e-06
3.04215340892262e-05
1.45706891453307e-05
2.81052211206505e-05
2.25364145090097e-05
1.1996696778715e-05
2.73600066530131e-05
3.86673660744636e-05
6.59725333777988e-05
-1.88450216154403e-05
3.82188337311214e-05
3.928911994992e-05
1.65193610605985e-05
2.11920022502883e-05
4.51791346174898e-05
2.558191793067e-05
4.14638607781747e-05
8.07702261457228e-05
6.07828521477266e-05
2.24252335121684e-05
6.02743290970276e-06
2.90206961009581e-05
8.31113417628108e-05
1.60402968548845e-06
1.81360015704608e-05
1.4063872405363e-05
4.75005658684536e-05
1.99964001411558e-05
6.96410318520325e-06
6.05361172287963e-05
6.06215014697871e-05
5.85994299792313e-05
2.07919770324275e-05
3.6318602035524e-05
1.75189645017073e-05
4.43661406502784e-05
1.21939191843459e-05
-9.91488421827909e-06
5.74162887533165e-05
1.28200460653038e-05
1.35306047091311e-05
4.57344558495035e-05
3.55701160631926e-05
3.77004080962234e-05
2.20777246295054e-05
6.02687982991867e-05
2.68571811773584e-05
6.14810050186172e-05
5.84234574674648e-05
5.89652174178054e-05
3.6149805789246e-05
5.21330732344644e-05
3.79528439641943e-05
4.12872031292497e-05
2.40325876852149e-05
1.98603951977552e-05
4.2094468497084e-05
3.61700880910523e-05
5.44465989397953e-05
3.68679252074968e-05
2.99421139922904e-05
2.45798833135261e-05
3.07155364918446e-05
2.33312395165646e-05
-3.1235758672864e-06
1.82514465753154e-05
2.32535400843829e-05
2.70613951615525e-05
2.83826029052915e-05
3.74267315592011e-05
4.90197562330745e-05
1.24024410054827e-05
3.52400697153847e-05
4.58786717947007e-05
3.34204320345575e-05
2.02382704094466e-05
8.19254972860755e-06
1.3475690822554e-05
1.0495215967119e-05
6.21208632385196e-05
1.32948772392376e-05
2.69787809767826e-05
-2.8743833772941e-05
-8.54536432573494e-06
-5.96246740852013e-06
4.55907244453897e-06
3.34299817569244e-05
3.74339039577843e-05
8.05636482468371e-06
3.16416217178347e-05
3.04349709798937e-05
2.11312494192545e-05
2.02224607279043e-05
5.2254355782035e-05
4.18575411967773e-05
3.62517671209588e-05
5.90978684427048e-05
6.6834736788101e-06
1.12788761414368e-05
4.10770512126789e-05
3.32413388347058e-05
3.60545947584117e-05
5.40986881438667e-05
7.11997639520197e-05
5.15193006777284e-05
1.63448644265186e-06
3.84007615404833e-05
5.1069772521182e-05
6.01736928554842e-05
2.67660763793986e-05
1.64228487922228e-05
1.73028422956254e-05
3.39427739446925e-05
3.07078572245906e-05
-1.5593715792106e-05
9.52332517946092e-06
4.20867680119551e-05
6.59819329913155e-06
3.45251918598707e-05
2.97790933603993e-05
3.40928739203843e-05
7.5129355604383e-06
3.17378211038604e-05
1.38659946354284e-05
4.3272967546623e-05
4.41807969310258e-05
1.23444513925471e-05
6.65439101183736e-05
2.19081173465719e-05
5.15119904610747e-05
3.14345508007829e-05
4.16496815295269e-05
4.79288194782354e-05
4.23778077874658e-05
4.5426728467208e-05
4.37980735427067e-05
6.48276526655453e-06
4.36123665467063e-05
2.40324668389633e-05
5.82811606701535e-05
4.010204232433e-05
5.62286172648957e-05
7.9931399359658e-05
4.34863811470258e-05
4.344091452859e-05
3.00935347829805e-05
4.26554387577384e-05
4.41152802751559e-05
9.86333902533986e-06
2.91667760462723e-05
8.52603077773338e-06
9.61024933655974e-06
4.40173681411075e-05
4.42669258029066e-05
4.06591125919157e-05
3.33072983016132e-05
4.4208248769847e-05
1.31647775881995e-05
4.65844242509566e-05
5.34483129918097e-05
4.51717797500673e-05
-6.18492010223765e-06
1.37150872800692e-05
3.85606645521499e-05
3.22783197225081e-05
1.2631559971531e-05
1.30551704371481e-05
5.62250414690533e-05
2.39665750485057e-05
1.96718446542431e-05
7.71813797584865e-05
3.57509140488461e-05
1.36753864117823e-05
4.00622542639291e-05
4.69718496178953e-05
4.25695642479989e-05
3.54101499737523e-05
2.05160539896502e-05
3.50611906478993e-05
1.33283351789682e-05
2.32543561707124e-05
-1.02149722848973e-05
3.42707837902232e-05
2.86448194794472e-05
5.21202948530548e-05
2.21575551361563e-06
1.53858111189969e-05
4.79446534590943e-05
2.13967025578744e-05
4.0585972482271e-05
5.3386639512672e-05
2.8162007998181e-05
2.91552077652038e-05
6.22603740290156e-05
2.97621628652135e-05
5.14267913085854e-05
2.86745934696958e-05
6.03285014067438e-05
5.7801451688171e-05
3.54897821459095e-05
2.72411527421473e-05
1.30570134624037e-05
6.82274291716631e-05
2.56967702233877e-05
6.92708799653322e-07
2.56488379884313e-05
5.38682235449294e-05
4.77546770509577e-05
4.70041222807811e-05
3.77778668980633e-05
2.78133962846092e-05
5.44293066227789e-05
7.82312111763165e-05
-6.51175847071121e-07
1.90302425886651e-05
6.8530515962886e-05
2.7065056321714e-05
3.17214027811325e-05
3.1772653865861e-05
3.41345485425498e-05
3.47809435599967e-05
4.01826687662453e-05
4.47969338724566e-05
5.71514351512983e-05
3.45929436038243e-05
2.91802886888878e-05
2.24734470874712e-05
6.93388373756754e-05
5.29588329918658e-06
2.35235107274901e-05
4.58209720769384e-05
8.06651198206398e-05
3.17861420235794e-05
4.65883272137484e-05
3.25475261195967e-05
3.89259355758895e-05
4.95529252942214e-05
3.37182406431663e-05
3.76120202353704e-05
-2.50726676951962e-05
1.49989734921106e-05
3.12105582927145e-05
5.57447689023318e-05
-1.07212510393871e-05
6.54514217505824e-05
4.06840726584608e-05
1.52918866016792e-05
-5.67627337639039e-06
3.22208453425429e-05
6.45081030452016e-06
2.43693012229456e-05
2.09680195312609e-05
3.29368123614259e-05
6.13945089965766e-05
3.99812365605472e-05
-3.21130438635552e-06
2.69786738197949e-05
2.4179872266637e-05
1.623740675512e-05
4.13004484380951e-05
7.3244924873315e-07
3.60667789560132e-05
2.77329290665929e-05
5.84282484923425e-06
1.84962425311286e-05
4.23975580514182e-05
5.32274661573867e-05
4.39295349787775e-05
8.96334872659831e-06
5.60861544329774e-05
6.66787192261448e-05
3.02713530777834e-05
6.80668844354116e-05
3.32578191991986e-05
2.57223692092775e-05
5.1443870715482e-05
1.04693243943085e-05
3.20158334332475e-05
4.9749518339776e-05
2.81695664621962e-05
4.39841060993071e-05
5.11578080052211e-05
3.58591501020402e-05
1.97715157080814e-05
-2.52569913279663e-06
1.49313478809112e-05
-4.04882928397158e-07
3.39370398560506e-05
6.42699736964975e-05
1.7472900184716e-05
9.02612730437565e-06
2.37364092860884e-05
2.94194634199738e-05
1.75939852185231e-07
5.8161366249804e-05
4.23852667309764e-05
3.51990846480844e-05
5.79098244098598e-06
7.29165344398204e-05
4.51315772505448e-05
4.63586354141593e-05
2.12423744931521e-05
3.14287017356623e-05
2.98649619750983e-05
1.78225004736678e-05
1.91422224998836e-05
5.52516513715643e-05
4.65144692822748e-05
3.75396459435706e-05
6.63627757795434e-05
5.59866474154786e-05
2.77243807202387e-05
5.07412423597225e-05
5.64631555994904e-05
4.19274290861642e-05
1.03350968528774e-05
6.46543792093131e-06
4.95368709519137e-05
4.54706164341871e-05
4.77026476010366e-05
3.87348633741633e-06
7.61998370247612e-05
3.48284804669393e-05
4.57018063582771e-05
3.86938452218459e-05
3.77787634541628e-05
1.50825146403607e-05
7.34171778318725e-07
5.00258191667556e-05
3.14603811191433e-05
4.78961038819031e-05
2.81007596239421e-05
2.27105422505726e-05
4.5568287667038e-05
1.1324706221e-05
2.39300064991909e-07
3.70049600889749e-05
2.48611457197592e-05
2.53619863196057e-05
1.52811672231162e-05
1.74275312815841e-06
3.83785263579782e-05
5.25325824468215e-05
5.13117093631583e-05
9.29388355423351e-06
3.60456388394293e-05
9.20461263906139e-06
4.58250376719437e-05
1.33089287621935e-05
5.57351501495753e-05
4.90630908841953e-05
3.70994326289914e-05
5.58457049015986e-05
2.23059040583197e-05
5.74597400851173e-05
6.20467697773024e-05
2.99745488562704e-06
7.37332513159654e-05
6.63937372728731e-05
1.43187210718674e-05
4.95429910056846e-05
3.06104134908973e-05
1.50177477847656e-05
2.69190131514304e-05
5.21610032319784e-05
1.2903080405711e-05
-1.92825958366967e-05
1.14089489896454e-05
1.93946413005791e-05
4.48695808684979e-05
2.99997762489191e-05
5.7182757485859e-05
2.83563319535543e-05
4.33202221664206e-05
5.20769971514605e-05
3.18545528341282e-05
1.00699147664921e-05
2.30266222166147e-05
4.2797711877501e-05
2.47140023639297e-05
2.79634324851762e-05
3.29437569926745e-05
3.59493497247822e-05
-2.87776695675268e-06
3.75279124576326e-05
1.07586178815931e-05
3.34979280770661e-05
4.43001559271939e-05
2.87588897750427e-05
6.06630064169933e-05
9.04845098046208e-06
5.61481204478607e-05
3.57468686566033e-05
4.32295627193691e-05
3.37254412271468e-05
3.09263658521683e-05
6.28293468863322e-05
2.24391669756885e-05
4.65128295550298e-05
-3.57148808119948e-06
1.17968299309247e-05
9.55049584586953e-06
4.6633414176465e-05
-8.57636844994879e-07
-3.64431822865102e-06
3.48420066455491e-05
-6.70705959510039e-06
4.81941321636921e-05
1.26326846916584e-05
9.1614274598426e-06
4.87481646911593e-05
3.63307603026876e-05
2.53558079530815e-05
3.98202674638383e-05
6.9930714101365e-07
3.87515579941945e-05
3.85395669871692e-05
5.74288956351212e-05
3.93853503862033e-05
2.4101449548267e-05
4.31340245577013e-05
5.45779513856207e-05
3.67693268373039e-05
3.16419697308222e-05
4.02702811703611e-05
2.84371319593358e-05
4.66949701161644e-05
6.20767245217889e-05
3.76259919105774e-05
3.5869094092003e-05
5.24697971279294e-05
2.36231984593951e-05
4.08435184502078e-05
5.95631290145866e-05
9.05316430562432e-06
3.37884096415916e-05
2.66253369925249e-05
2.23143205907788e-05
4.17160703440342e-05
4.1633664914258e-05
1.69828831293736e-05
1.14975560662099e-05
3.16313614026563e-05
2.90257062742416e-05
4.56929659047805e-05
-8.27492603762231e-06
5.70152801006216e-05
-2.30676931351806e-06
2.46600846585773e-05
6.60183387784253e-05
4.68520207846314e-05
3.4127876302915e-05
5.07767619331459e-05
3.46255678319069e-05
3.8034762272501e-05
2.91568477163061e-05
5.1967980923641e-05
2.52988283066185e-05
1.32778683700471e-05
9.19654781720642e-06
3.53850060013554e-05
4.69790166554084e-05
3.47885056677025e-05
4.15745078846581e-05
7.72164566764121e-06
3.20416170449585e-05
4.92093603132309e-05
4.86568423414225e-05
4.56150602165155e-05
4.53843093165963e-05
4.38284034752432e-05
1.94225799112288e-05
6.0340027017915e-06
1.9342313651951e-05
4.15529441682637e-05
2.7459625006641e-05
5.37883804201317e-05
5.01750018559688e-05
7.19814910165459e-05
1.65346441981969e-05
3.14083426327752e-05
1.69058732220014e-05
3.15148654658032e-05
6.8365240314003e-06
3.50753253340239e-05
5.08816846211276e-05
3.02942728642308e-05
1.06329035867889e-05
1.90697611749917e-05
-2.37801674811103e-05
5.47226528957487e-05
1.57281364032e-05
1.94892879784833e-05
5.12321673915429e-05
5.00513240301822e-05
6.07063853407983e-06
1.98178515551868e-05
-5.06401857763264e-08
1.75018681463687e-05
3.19296477781746e-05
5.40920724435101e-05
3.2184288714313e-05
4.74207925516966e-05
2.4714007088207e-05
3.47642808789698e-05
3.17137991189024e-05
6.58698256911057e-05
4.74966269928331e-05
3.31692849804176e-05
4.36900272100271e-05
7.87227957539627e-05
2.73283390044446e-05
4.65941456813353e-05
1.42186521106065e-05
3.15476528615118e-05
7.6517222593159e-05
-2.84946176605181e-06
6.57434950388179e-05
3.12154326583027e-05
3.2251534687723e-05
8.26173160180433e-06
1.89576063637572e-05
4.70317895177274e-05
1.69996854759695e-05
1.6720989982041e-05
7.57605071073486e-06
3.302674589278e-05
5.33150063356627e-05
1.58484406585866e-05
2.34992349476e-05
1.73011814983436e-05
2.1763482467324e-05
1.33877258102436e-05
5.41690754508994e-05
3.51131681280438e-05
1.31497576917186e-05
2.24907649773742e-05
2.38019293947008e-05
2.25182741579332e-05
4.30081000867168e-05
8.1200416284734e-05
4.34976304963674e-05
4.07444132185243e-05
6.16653578778072e-05
7.46194637794304e-05
6.71467543526681e-05
-2.5593865139131e-06
1.14673825266268e-05
5.1486539526536e-05
2.0462740344223e-05
2.45654172639541e-05
1.58617222407021e-05
1.09904670973162e-05
2.69518300734623e-05
4.1893902157872e-05
1.43918631075888e-05
7.6079517606934e-05
3.87078733810658e-05
1.35511864326579e-05
2.55851765470972e-05
4.91768303985144e-05
1.92578302574771e-05
2.84183849634191e-05
1.063192853545e-06
3.22868615989817e-05
6.08783021695399e-05
4.20307544336147e-06
5.09321918776546e-05
1.3977015952285e-05
2.56946722229787e-05
-3.16068508479316e-06
3.85961421493837e-05
-5.58103790889904e-06
2.13356488094192e-05
3.30765742984812e-05
2.43389351434934e-07
4.51014802572315e-05
3.14597217749491e-05
2.94983272826745e-05
3.07166412249872e-05
4.22254288933589e-05
2.76822663854125e-05
2.86646998223193e-05
2.52307677864816e-05
1.76302602313147e-05
4.53789828415789e-05
2.4423812171911e-05
6.67675519721991e-05
7.5961474912582e-05
3.60326809039181e-05
2.11532509579053e-05
1.52328887902821e-05
3.08440760215802e-05
3.85086051340154e-05
4.35402450169068e-05
3.66013436266526e-05
-1.2186629065184e-05
3.325629483721e-06
2.26514443992217e-05
3.58794075524885e-05
3.19562220124173e-05
7.46587698171438e-05
8.67414261421571e-06
1.35200563981085e-05
5.95449618924471e-05
9.60547273437241e-06
4.2201522171241e-05
3.60017185145724e-05
3.75386433079332e-05
4.2574124117792e-05
3.45210157757005e-05
5.18840323020665e-05
3.22117487074956e-05
5.47488297750329e-05
4.06656458169671e-06
2.32000419994511e-05
4.30829709609964e-05
6.65245996559773e-06
6.04814906083246e-05
2.65431141168604e-05
4.45215593272185e-05
2.5907723373351e-05
5.24451245804148e-05
1.57285495100628e-05
5.16712986259194e-05
3.33358124755236e-05
2.59706939827563e-05
4.94980124742841e-05
4.04207264313575e-05
3.10710947036673e-05
-3.62315243145928e-06
4.39519486722468e-05
3.06458840587833e-05
5.1745121774e-05
2.09019412211465e-05
2.97619062507366e-05
5.78648062266251e-05
6.25430748305304e-05
1.25211701760006e-05
5.15212000336402e-05
3.11875305074494e-05
6.17729022160742e-05
2.70720163938773e-05
1.42537004502603e-05
3.75044824797005e-05
5.36151974470171e-05
1.19755854162861e-05
9.6802903107026e-06
-8.10512074935047e-06
6.19988742852564e-05
4.2640332677612e-05
5.31556866724328e-05
3.06001601050268e-05
6.61085519641105e-05
4.36143974939131e-05
4.22455349810049e-05
6.49656329566063e-05
1.61511517248769e-05
-1.20500395933203e-05
2.33142679065089e-05
3.5610634069016e-05
1.63886160235068e-05
7.42828750517844e-05
2.63222408768872e-05
6.4784931021208e-05
2.23009112498528e-05
4.26256040227996e-05
4.19743224773021e-05
4.79082700776583e-05
-4.38696073014383e-06
4.28698274947063e-05
2.67014558157474e-05
3.27714161936185e-05
4.5562037054921e-05
3.44596013928582e-05
3.24688592297462e-05
6.87192577364865e-05
5.3014429043283e-06
3.45967518106964e-05
6.9035308182168e-05
5.9682750741158e-05
-9.515544449669e-06
5.15564508488916e-05
1.48069741484955e-05
4.91801021860137e-05
4.91810974696468e-05
4.37716246538678e-07
2.25592594584932e-05
5.79647981013595e-05
4.577738692176e-05
6.58630919501782e-05
4.36442424365211e-06
1.01394927751497e-05
8.80586159903009e-05
2.81982287272558e-05
2.15596624083801e-05
-6.26454974507555e-06
1.03175624970034e-05
1.41716744514111e-05
2.51157840658446e-05
2.1688455695902e-05
5.05900881669174e-05
6.92296089632446e-05
1.955150004913e-05
1.89813620058433e-05
5.99421178687034e-05
4.67573428061604e-05
1.76396124773232e-05
4.4455682389577e-05
5.31879711855264e-05
4.74503363485329e-05
5.52977573233112e-06
2.09043580005739e-05
6.63239602357543e-05
2.84949096746613e-05
4.91607864318937e-05
5.36134632704588e-05
5.48470738613954e-05
2.42026955618866e-05
3.98219369535069e-05
3.69386782120837e-06
7.56302324541327e-05
-1.51974018636881e-06
5.03388249346314e-05
1.40430045632434e-05
4.23360792285225e-05
3.28647688159007e-05
3.27454094088505e-05
3.41525740529847e-05
4.60401512449335e-05
2.57546887060011e-05
2.44828430457268e-05
-4.22285594292169e-06
2.6673923633881e-07
4.48150607781603e-05
2.23620501017199e-05
3.2435557650595e-05
1.74061390446314e-05
3.08762775449678e-05
5.09794330781075e-05
5.70155609342128e-05
5.19939279075502e-05
7.9891829759484e-06
4.28395634400915e-05
6.29236050216648e-05
3.2866490569644e-05
5.34155220643845e-05
5.74858690850653e-05
5.99245363527757e-05
1.93745267208284e-05
4.12828040774918e-05
1.58759796684072e-05
1.62670623911705e-05
5.98840529849994e-06
6.12949553803265e-05
4.41121232340911e-05
1.84168369013533e-05
2.60413820670209e-05
4.47698358212527e-05
5.24745098715349e-05
4.23012172568215e-05
7.33957259628487e-06
2.8781876159765e-05
5.81211359875253e-05
8.34079081686091e-05
3.20017439958076e-05
6.39936531521367e-06
3.28435382236214e-05
2.57284421384128e-05
2.46067055802361e-05
1.3705139829243e-05
3.68358859613077e-05
1.57289845699663e-05
2.48895585468614e-05
2.96921396719369e-05
2.57770352931386e-05
4.10334853854381e-05
3.88828543309232e-05
2.83597041237398e-05
4.71982422658125e-05
4.0942643865881e-05
7.76568051346263e-06
2.36183982300389e-05
3.9326736537429e-05
2.55918049228692e-05
1.71157495896263e-05
3.50735520086663e-05
2.58023912750031e-05
2.26633021834626e-05
4.68086174564017e-05
3.7002458328117e-05
2.62680222718078e-05
5.52777678646482e-05
5.27301805091133e-05
3.47172947874211e-05
2.56471199259122e-05
4.57614754025927e-05
2.32726967758575e-05
4.32153726496058e-05
3.26636315441223e-05
5.84861843794983e-05
6.98575643157714e-05
2.82988484553475e-05
8.42350632939674e-05
-7.08903402050082e-06
1.81797683905325e-05
2.01731664034262e-05
3.39187690339596e-05
2.18767275194117e-05
3.69347814103058e-05
6.18406790447027e-05
4.07801216634899e-05
4.94227037294229e-05
-6.22484626756291e-06
1.3108645720674e-05
6.23123163180795e-05
-7.10747010868582e-06
3.81535100014131e-05
9.0406047086959e-06
2.59984936203035e-05
1.19396475869433e-05
2.35083064401936e-05
5.15715731688623e-05
5.83049419763894e-05
3.37787246854117e-05
1.10976006429082e-05
4.33135926491856e-05
4.60290561775273e-05
3.6750610489107e-05
5.0303534242701e-05
5.20171490828566e-05
1.85280535200919e-05
2.94980949129409e-05
9.54378748727996e-06
4.29080205251062e-05
1.29998876653119e-05
1.45417854019207e-05
2.51292520597402e-05
9.61680011986606e-05
4.07264047141937e-05
3.99254381953337e-05
4.76934289751774e-05
2.98075047301997e-05
5.8358959582257e-05
4.37647198607351e-05
3.44969389056332e-05
1.04695147685082e-05
3.03943688227743e-05
6.21627107278909e-05
4.51770331389633e-05
1.374022198977e-05
1.60520537581875e-05
6.27612093303659e-05
3.17365517561186e-05
1.25613328624309e-05
3.2170387848095e-05
1.77049607972859e-05
2.78182274862974e-05
3.61909923488195e-05
2.69384620491286e-05
3.93875104772923e-05
3.87756481163365e-05
1.34949048655538e-05
3.33195060797811e-05
4.35076131114632e-05
6.30382561150313e-05
7.01591409668186e-05
7.06666161674392e-05
6.88187146533005e-05
3.65226783839852e-05
5.26229412833448e-05
9.61456443909413e-06
7.09492220804148e-05
5.2132870401654e-05
3.11401113706635e-05
2.9166998734788e-05
-6.6341920167721e-06
3.4994232700915e-05
4.96624330491413e-06
5.20085659564811e-05
7.46104901125004e-05
4.54090531788451e-05
4.69104287145679e-05
4.18000159005379e-05
4.9032012196791e-05
3.67383244026013e-05
2.32234609033456e-05
4.23296608767972e-05
5.40451974427125e-05
3.91411462402471e-05
5.47436458373911e-05
3.26006422093469e-05
2.8598027412372e-05
-4.59919905297914e-06
4.25796184771817e-05
6.35458663404324e-05
3.45165170970774e-05
1.74700772930498e-05
1.77987286694533e-05
4.68458685396154e-05
9.41617993465619e-06
9.75453449784495e-06
2.63067426367306e-05
4.32305418253625e-05
9.63873539456023e-06
2.59847091191191e-05
1.78288478826113e-05
2.38817465956463e-05
2.22543755109196e-05
2.09818594266879e-05
2.73327879233155e-05
2.27362291007099e-05
3.97443709267796e-05
1.56637624549443e-06
2.16593597515621e-05
4.82565855939692e-05
2.28439163106455e-05
1.05002653850829e-05
4.12913805878746e-05
3.76514704884371e-05
4.31716873842252e-05
4.79286944491929e-05
4.97865560180109e-05
3.68651788122324e-05
4.66324268193711e-06
6.3131980861421e-07
5.39190188131173e-05
2.39629316739294e-05
7.09498389661013e-06
5.96166423667976e-05
9.10355705765652e-06
3.09958107732684e-05
5.0340753251089e-05
5.87863602314857e-05
7.2021582466732e-05
2.86685066206355e-05
4.92286666723881e-05
5.14044966690366e-05
8.76940928377253e-05
2.04822653604098e-05
2.99462443422939e-05
4.13507900390738e-05
2.34554904228211e-05
8.98489727115732e-05
1.64523671943025e-05
3.05724615499044e-05
4.95909266069433e-05
3.44453751358689e-05
5.9350658985937e-05
6.81919916707129e-05
3.67534491966133e-05
-3.24326516330383e-05
3.03488895346083e-05
2.38072779644669e-05
2.03435366800237e-05
-2.88559318445695e-06
1.41919931245192e-05
5.65967868962515e-05
3.77053844438982e-05
1.76361458005444e-05
1.1853246684805e-05
3.53913259718943e-05
2.30113425398623e-05
4.41322421087538e-06
1.36187340381437e-05
2.87399064431759e-05
2.36185114109489e-05
9.99968775777017e-06
2.37826468244744e-06
2.27968171249665e-05
1.53262635992725e-05
2.71452666598587e-05
3.65454886697435e-05
5.42608050741889e-05
4.94218186002415e-05
3.64895879564364e-05
3.17015964143751e-05
1.09071662399068e-05
1.34131322166453e-05
3.17289972918078e-05
2.15057545495745e-05
2.69274391294583e-05
5.57822907442608e-05
4.00174222687805e-05
5.06240089394564e-05
3.72450449622195e-05
2.54974901608811e-05
4.09324284084916e-05
4.83263928184608e-05
1.67240043601155e-05
5.40721418675267e-05
3.14229738784661e-05
2.51110958414105e-05
-1.13864222380174e-05
6.94701759897566e-05
4.52291025418818e-05
1.88603682017931e-05
2.49414974445733e-05
5.1953324718468e-05
2.57705256102745e-05
3.59913915022484e-05
2.05708249803207e-05
2.67853134269645e-05
4.45642739133272e-05
3.5772412873477e-05
4.30665367420016e-05
4.00510091807808e-05
1.80125106506907e-05
6.10114615809276e-05
2.92164531892904e-05
6.53073842834755e-05
5.67719541513876e-06
2.02882636124669e-05
4.03421540544433e-05
4.75353856749731e-06
1.45468873560055e-05
1.05890455707878e-05
2.18161179218717e-05
5.09361823474839e-05
2.87689892413787e-05
1.84000349642015e-06
4.69351013739e-05
9.18927009647536e-06
4.03839971627318e-05
4.03909736399732e-05
2.89313337561596e-05
1.51152348140596e-05
3.82440080886405e-05
3.34143492641138e-05
5.98110335487466e-05
6.34811810196499e-05
2.56129799039789e-05
3.77507734512333e-05
7.38031182590684e-05
3.49447935658705e-05
3.32717382995689e-05
3.79339757231079e-05
2.82372390863088e-05
6.50613494641421e-05
3.42306260134298e-05
5.38104296646958e-05
3.74639102473579e-05
3.09626527370259e-05
3.58617596754896e-05
7.10927050197582e-05
2.09242608903122e-05
2.7929386551701e-05
2.91271752339191e-05
1.06523740607329e-05
6.32635716959534e-05
4.48868718520386e-05
5.99403848311335e-05
2.61377185923744e-05
4.60734729263335e-06
1.69165584618482e-05
1.53077726718875e-05
5.03809444879483e-06
1.77659421484675e-05
3.17138796724301e-05
3.45669998830481e-05
2.69671101988097e-05
1.13726289685687e-05
6.05272391421166e-05
2.12065783076062e-05
3.44944068281095e-06
5.31468552411127e-05
3.42710751585432e-05
3.10646383332071e-05
2.7666166989623e-05
4.91777112578845e-05
5.87958142474408e-05
-9.48320447554185e-07
2.75244745825035e-05
4.46500435260784e-05
6.32026480488953e-05
4.38076218232003e-05
1.48019917099425e-05
3.59416959621003e-05
3.10192401888661e-05
5.95081605683811e-05
2.03656382892572e-05
3.8226706008867e-05
5.50027848756678e-06
5.00465488966092e-05
2.36315145548102e-05
2.36737138429627e-05
3.6410867350141e-05
1.48325509283713e-05
5.95159238444558e-05
4.61435145193231e-05
3.1365434025998e-05
1.5091812162716e-05
5.57894986309209e-05
4.15336308535672e-05
4.49627945808227e-05
3.91654860091615e-05
2.19015322054147e-05
-1.00128913084437e-05
1.92724346839892e-05
1.50144186950375e-05
1.54488634839111e-05
3.52363240592419e-05
3.05690576708149e-05
5.55343928014895e-05
7.0674656449174e-06
3.22872145846684e-05
5.86737541102465e-05
3.20593807769035e-05
2.30120771549445e-05
3.90859232981186e-05
6.77276710051687e-05
2.8589827207795e-05
5.10168490179244e-05
1.75387503831784e-05
4.37176208756427e-05
3.50194753361994e-05
4.82223442324256e-05
2.99280110607237e-05
4.16264460910174e-05
2.91085917967495e-05
3.24057794362263e-05
4.4698582406532e-05
6.87395631020878e-05
6.34096658390991e-05
5.20143790816634e-05
3.20162665221212e-05
7.62441966476409e-05
6.42627965019742e-05
2.12411678973535e-05
-1.1823402320716e-06
4.39891474074924e-05
4.63526377877343e-05
3.76050759885928e-05
4.5122827680478e-05
2.46471869047263e-05
1.63391810278706e-05
2.85129022405025e-05
4.09363084910312e-05
2.97930557552192e-05
3.30182033534803e-05
6.51131860320595e-05
3.38106934442003e-05
3.9951877439464e-05
5.19677782158902e-05
1.49802488496324e-05
-2.74324853698963e-05
5.43842110595445e-05
3.42553691590399e-05
4.12332416901039e-05
-1.850753251983e-06
2.69071925998449e-05
0.000100574839703568
3.89624345730922e-05
5.32078131119424e-05
3.74360484304403e-05
1.32053433221775e-05
3.62727790491879e-05
4.23240223780309e-05
2.07143976382657e-05
4.87307071248025e-05
5.78055284144895e-05
3.16111891315065e-05
4.36843585566289e-05
-1.2719780755425e-06
9.81972619690428e-06
8.38737576479648e-05
3.43385170373237e-05
3.17848425036903e-05
8.33213757339419e-06
4.03267007936149e-05
1.56160497180394e-05
2.0351696638012e-05
6.15411362020629e-05
2.14247208038632e-05
1.4576436307455e-05
2.64535847011905e-05
5.04539836741177e-06
1.64920491447991e-05
3.42495822459895e-05
4.47417227217185e-05
7.69674116733118e-06
5.55400296711859e-05
3.87261916367297e-05
7.37071092336787e-05
5.49742355600672e-05
2.14957402569528e-05
6.85662743565054e-05
4.45366636774333e-05
2.44920256620737e-05
3.81156970865844e-05
1.92880685538596e-05
2.24999936825507e-06
4.8205142902672e-05
1.079194508249e-05
3.19821547182076e-05
2.02980729062109e-05
3.86077518955782e-05
2.98937950230923e-05
3.00396641393029e-05
5.69932783143956e-05
2.14827388530525e-05
2.46249508483648e-06
5.40213090937033e-05
2.69070977811912e-05
2.5779346289553e-05
2.59546859677426e-05
3.2017814964295e-05
1.61177438497865e-05
1.72166814349698e-05
2.96438243987041e-05
5.69477657749849e-06
5.44364015007287e-05
3.59875090549998e-05
1.8917804223753e-05
6.24269970403402e-05
4.43517445398033e-05
2.56680711662866e-05
5.49197560778298e-05
4.93939641927527e-05
3.55187049980367e-05
2.01390733597006e-05
2.66277220569949e-05
1.78057109290018e-05
2.37028687908422e-05
6.09792279078057e-05
4.82255381286934e-05
2.08039542239986e-05
4.73451320857126e-05
7.35516304043912e-06
5.40928426695647e-05
1.02949921722495e-05
4.13363141529848e-05
5.57788217051898e-05
3.50638830807212e-05
3.61909593367992e-05
1.17455448851275e-05
-2.14821169518087e-06
2.12929890700294e-05
1.56926877123704e-05
5.34725365333067e-05
8.85362788535407e-06
5.24466772459724e-05
5.47462086187978e-05
5.43975088494966e-05
3.36151716085245e-05
4.30418108938491e-05
4.65588610099304e-05
4.99511171630337e-05
4.12149030566477e-05
3.80337253720952e-05
1.15935666669635e-05
3.74714229091769e-05
2.58117252651612e-05
2.46459474408205e-05
4.8162273683269e-05
3.1959564980167e-05
3.51809557845138e-05
3.13292218299306e-05
3.88987565044715e-05
3.49042853058773e-05
3.51631661864822e-05
-1.17035556609329e-05
2.99472007757512e-05
3.09644281996432e-05
2.91473747236038e-05
3.21422478630561e-05
5.90208730940126e-05
1.02264040648014e-05
4.31610313873526e-05
3.56696233596629e-06
-7.42067871713021e-07
2.42088723492712e-05
6.33336081993562e-05
6.51867663170662e-06
-1.4728326168659e-05
4.22501067985438e-05
3.74242139883987e-05
5.96823806773481e-05
7.02850223549842e-05
1.09629207862265e-05
3.67905156853013e-06
5.82085904546117e-05
3.62110336898982e-05
5.08051961488182e-05
9.74036885099988e-06
3.79986148653325e-05
4.19966196595708e-05
6.14137512556711e-05
4.84429134211531e-05
4.58866450391218e-05
1.56867223758268e-05
3.63179437250215e-05
3.98083718402357e-05
1.52261336953643e-05
6.54449902686678e-05
2.46532376789084e-05
4.6210250925496e-05
2.12939868502065e-05
4.25904984107104e-05
4.50729122770704e-05
3.26068665825556e-05
3.47542043946525e-05
5.16042093935838e-05
1.57363047241812e-05
2.22506969672745e-05
2.70696328765656e-05
4.16898561397049e-05
1.07210241671627e-05
9.26930243960466e-06
4.05319828397391e-06
4.77621569367783e-06
6.95426481277273e-05
1.21114844690599e-05
6.1905776317424e-05
3.16423777181311e-05
3.65661223706034e-05
4.82285881565469e-05
6.04063022095419e-05
-2.06613253229283e-05
2.8581485481281e-05
5.31010983702011e-05
2.35142809736276e-05
6.16245922267019e-05
2.92609889907003e-05
4.45462835446642e-05
3.47353375173533e-05
4.86775105399618e-05
8.12021487235254e-06
3.81151418822089e-05
5.96930443031583e-05
4.23209936713581e-05
3.1077218735384e-05
2.14086823292408e-05
6.43757066988117e-05
5.79386970221707e-05
5.390897535759e-05
4.90195026103238e-05
-3.99630601850855e-06
3.97353680773389e-05
1.77757890687087e-05
4.18812146093634e-05
2.70437883013274e-05
3.14232164007991e-05
6.80570277326418e-05
3.36439760382731e-05
2.48937279146658e-05
4.95616995908132e-05
2.2639768291233e-05
3.66687972811681e-05
3.34099620595631e-05
2.80029811725889e-05
7.55324164955719e-05
5.37555800270543e-05
3.12511961350029e-05
3.80304679849353e-05
4.88686256804162e-05
3.09019414439549e-05
1.85150704956223e-05
8.76866337519535e-05
1.88865124189895e-05
4.94704795245978e-05
3.93220799871534e-05
-2.78822926400253e-05
5.13196550711764e-06
1.80974261450583e-05
5.71207240338537e-05
6.52412553261436e-05
2.98749494765835e-05
2.66692682162722e-05
5.34707361922579e-05
7.25112982998871e-05
4.42722097046597e-05
1.72261776795062e-05
2.57230038308184e-05
8.79412663086799e-05
3.21511510064878e-05
2.28209118486765e-05
2.91125759946969e-05
5.86936973950992e-06
7.59379133443219e-06
3.56289384708999e-05
1.48323575129256e-05
2.31315601860774e-05
3.00475066233112e-06
1.73306218724927e-05
1.36271419487156e-05
3.3623722262507e-05
1.33018153622261e-05
3.78527232472465e-05
4.70436884510153e-05
3.64271514191411e-05
2.82191106891796e-05
4.07545317120278e-05
3.39857275872279e-05
-1.83285069710973e-05
3.97996210425694e-05
9.67287360181538e-06
1.00566676189559e-05
3.67040727232846e-05
1.21014631309022e-05
2.97018357130837e-05
5.27919753250549e-05
3.89858955004656e-05
3.9267311767117e-05
4.4571253748827e-05
7.83531668769063e-05
3.15717814471124e-05
5.4649583609949e-05
3.94121604054496e-05
3.65693414913556e-07
3.18207302110188e-05
3.351072650759e-05
4.56233412425926e-05
3.37664064155579e-05
3.63108982738033e-05
6.8459524305837e-05
3.68809890414935e-05
4.05731777647143e-05
6.00340143058493e-05
7.07692933118615e-05
4.25086584859275e-05
2.9207592972044e-05
4.86341190193635e-05
6.34048734239401e-05
4.26135197267507e-05
2.52500721633824e-05
6.151177094302e-05
4.82573316420946e-05
4.64236547933435e-05
2.63510237858406e-05
1.68585051472308e-05
5.56793042818152e-05
7.81610729509707e-05
5.47751695426015e-06
