# Supplementary material for: Research on computational propagation and identification of mine microseismic signals based on deep learning
Source: PLoS One. 2025 Oct 22;20(10):e0334641. doi: 10.1371/journal.pone.0334641 (PMC12543183; doi:10.1371/journal.pone.0334641)
Supplement: S4 Data — (ZIP) [file pone.0334641.s004.zip › 000100700000033.xlsx_0.txt_24.txt.txt]

7.53633820559363e-05
9.10033930621926e-05
7.97121895106619e-05
7.94956500042673e-05
6.2341821963172e-05
4.69983138609687e-05
4.72032674964424e-05
0.000101675502340815
4.51102359074572e-07
5.07791003742379e-05
3.34573525119034e-05
6.72842494838572e-05
-2.41518091754201e-05
4.64158488449761e-05
3.10159312731971e-05
5.91164517184931e-05
2.49980618519318e-05
5.76072829356346e-05
3.35136453274254e-05
5.14982726873507e-05
3.08564071298562e-05
1.68072269274488e-05
5.1038017021937e-05
3.58544283765417e-05
3.48014105304123e-05
7.48969094447044e-05
2.55453363461372e-05
8.13642988136141e-05
7.0738525468676e-05
5.78271729523445e-05
3.58710381607607e-05
4.58937518716549e-05
2.18535362699769e-05
2.09362203154888e-05
3.88965387631172e-05
3.79826561577769e-05
2.8565012052671e-05
2.58316227563843e-05
2.37308777107112e-05
6.55859184831812e-05
8.84976923282154e-05
4.34999115047458e-05
6.11924757917031e-05
1.66682078340712e-05
5.10977086091273e-05
8.37953485459756e-05
1.22914778912209e-05
3.77185195817303e-05
4.20758970181726e-05
8.1013995670295e-05
5.4469356342155e-05
4.79695013252856e-05
6.91914166999654e-05
5.14422846755856e-05
4.75829447200393e-05
1.69453458625216e-05
6.94675296967758e-05
8.02774985014117e-05
-1.27488828865525e-05
4.96928631127403e-05
5.00877432800121e-05
1.90196594715947e-05
2.75992721393206e-05
3.9499864174884e-05
4.9270912058997e-05
5.67105298070319e-05
4.2816211646677e-05
6.11471129418026e-05
5.41650064300129e-05
8.06784868830929e-05
-2.42473902544386e-07
3.03794170604561e-05
2.61535272892679e-05
5.03736717585499e-05
3.81173261947532e-05
2.46961369943226e-05
3.92504097472512e-05
5.19825020857213e-05
4.60115795052536e-05
2.59939295598861e-05
5.71582836699035e-05
2.12277781870856e-05
3.28785043584704e-05
2.0089501403181e-05
-2.21046005018581e-05
4.54947282651452e-05
5.13496161678039e-05
5.70159062662088e-05
6.91191258962103e-05
4.15970842924876e-05
5.13292819731369e-05
5.32552259586425e-05
4.51968308059425e-05
2.74454101885884e-05
7.99810890858063e-05
8.10281930651232e-05
7.35156914716177e-05
6.69249658248729e-05
6.68467889201062e-05
8.66662765033745e-05
7.83043384995796e-05
4.91619097891474e-05
6.06971262346055e-05
-4.29987177641502e-06
4.42457738129761e-06
3.03106926227027e-05
2.52239517043796e-05
-5.84656162825793e-06
2.03180787702495e-05
1.55061438731439e-05
3.11485651100978e-05
3.84214872384914e-05
3.57012772930727e-07
7.21889725813121e-05
3.14922892718249e-05
2.49767760654602e-05
6.4360173651863e-06
1.61562362601566e-05
4.43382377432082e-05
2.70263609029868e-05
6.60921511586663e-05
-5.26371140577243e-07
-8.80589800378138e-06
4.44127416480235e-05
3.80217986985934e-05
5.94463516155803e-05
5.70755927445167e-05
-2.56826514179774e-05
1.9769481417081e-05
4.0518583134358e-05
6.73439353816489e-05
3.61415712520368e-06
3.23198075383023e-05
3.88972284260026e-05
6.33787113459274e-05
0.000103479386504418
4.57619570219404e-05
3.26203554809323e-05
2.70626873807794e-05
9.66513029055739e-05
6.74969835090314e-05
7.32471733557476e-05
5.84812127494937e-05
5.86337189222006e-06
4.85784454393743e-05
2.39218795846206e-05
5.19958455095545e-05
7.23480658533893e-05
3.90498716336855e-05
3.98760638476256e-05
2.58337472623909e-05
5.4958511972144e-05
2.10497592952488e-05
4.37347081048754e-05
6.9303903523128e-05
3.77070767372062e-05
3.59421075767979e-05
2.4153551574422e-05
4.56348851671843e-05
1.17301601696298e-05
3.21097446520434e-05
5.41728975208297e-05
3.99487488869648e-05
-3.33484215849985e-05
5.55258313344984e-05
3.88937626819097e-05
4.69903245300889e-05
2.68057483029178e-05
8.33146543186068e-06
8.87607748823163e-06
8.10550797241082e-05
1.53545770716542e-05
4.38480188772886e-05
1.9030541418885e-05
3.93381703910678e-05
4.97086157295422e-05
5.80005945901118e-05
6.18814236595485e-05
7.73482712424144e-05
1.90260410321382e-05
0.000119019026861237
5.29238796525009e-05
3.5775560700763e-05
4.26056941512795e-05
3.42576661677005e-07
-4.43324166895324e-06
4.60965042333178e-05
3.9354801003051e-05
7.0224151444131e-05
3.79622118528213e-05
2.9431875783321e-05
5.06164130576268e-05
-1.89499954547364e-06
8.89144622293795e-05
4.24508954081681e-05
3.09787825550057e-05
4.63294339140076e-05
4.13193636211261e-05
9.11661250902255e-05
3.73622862592987e-05
2.24722432551013e-05
4.80582551346348e-05
6.04874073786285e-05
2.05129705519179e-05
4.74754298664892e-05
2.50747738182836e-05
1.2497367626338e-05
5.42637388594608e-05
4.8681819746532e-05
4.63417363159743e-05
4.45100991783796e-05
9.49429287962404e-05
3.58873399443764e-05
3.3168467767488e-05
5.14967797705135e-05
4.918292102221e-06
4.86697004634647e-05
1.86396727852242e-05
7.44839635266301e-05
4.49786236941523e-05
9.34391179018043e-05
5.78208288919837e-05
3.44841798888076e-05
2.77491088221305e-05
2.11596713993964e-05
6.90759346443966e-05
-5.14418520071437e-06
2.3643774890846e-05
2.21326776890836e-05
2.09747348146152e-05
1.37069877780303e-05
4.35725230054473e-05
1.94388349237534e-05
5.19753427818552e-05
4.73712644220385e-05
6.30727471263782e-05
2.71736350655304e-05
4.79013503847023e-05
2.05280384315145e-05
3.81982475249337e-05
4.99005895940526e-05
3.86092768242311e-05
2.16804342247258e-05
2.94456707559267e-05
7.58572615439713e-06
3.5824297433102e-05
5.18315818022589e-05
3.49373846277809e-05
9.55152905617337e-06
-1.03649747306868e-05
6.22035811848169e-05
6.72779068417763e-05
5.13033169955525e-05
6.36583064753842e-05
5.70899846195694e-05
7.31638393092236e-05
9.69019007868838e-05
4.5032093076526e-05
1.75214178997841e-05
2.17056416059809e-05
5.71258659952126e-05
3.82455719900695e-05
6.05278821651015e-05
5.14178014638428e-05
6.62996404852376e-06
-9.71809938039124e-07
3.54846293375466e-05
9.98327919227987e-05
2.0193172039083e-05
4.17822604961207e-05
3.92015545148694e-05
2.36729060997866e-05
2.4242072932992e-05
1.83620110146889e-05
2.9036789782141e-05
2.32492631037445e-05
4.31766817941854e-05
7.00400911838091e-05
1.64344558533093e-05
2.90139629259112e-05
3.16654162020256e-06
2.42157123782445e-06
7.27341454178456e-05
4.63215209177785e-05
3.92381586444437e-05
-1.43532040591999e-06
3.64084847639275e-05
1.08162511967097e-05
3.01577298974815e-05
5.40588416772538e-05
0.000116358870831738
6.09296170415037e-06
2.85213400961287e-05
8.24820774678184e-05
-5.36428711323951e-07
7.34812652520575e-05
4.41444724972133e-05
5.65588691597169e-05
2.87055825323275e-05
5.17275184541201e-05
3.12341617939996e-05
4.08661356771785e-05
2.01108137665924e-05
3.47194192416475e-05
2.55829660196977e-05
4.31098619214293e-05
1.656409059424e-05
6.66985492499206e-05
5.25930629494899e-05
3.213426063237e-06
4.45152891119021e-05
4.65910308214315e-05
1.80660860297177e-05
8.444644961284e-05
4.09774987122424e-05
3.33437280226478e-05
4.26827281222771e-05
2.41749226945646e-05
3.33574480149757e-05
5.5596596800893e-05
3.6898263572766e-05
3.41761318526256e-05
7.74938039086797e-05
2.88708120635853e-05
3.31404155595003e-05
2.41378986913057e-05
6.60586221566117e-05
3.68972239459077e-05
3.89031437060136e-05
0.000104024734573166
3.85765214575125e-06
8.6570929357742e-05
6.20806622849251e-05
1.01561517631566e-05
6.26234914697815e-05
2.71629545753401e-05
5.53159275787686e-05
6.63577191612629e-05
5.83589379692778e-05
4.33969909435685e-05
2.73797910354638e-05
2.87389253165245e-05
3.37217343194723e-05
6.94308390932577e-05
6.10296420844905e-05
3.06229581767817e-05
5.3451268731701e-05
4.58264906998112e-05
4.99714299357822e-05
2.14669678430825e-05
8.03589970470459e-05
6.61411436111344e-05
3.38444077132451e-05
2.10118453215231e-05
8.23221925844161e-05
-9.26504601900794e-06
5.42775895517346e-05
2.54553192914532e-05
2.60613659731191e-05
3.89913633487755e-05
3.61303388167647e-05
4.73931272132359e-05
-1.64489699956634e-06
4.3163348008324e-05
5.12497790665239e-05
-1.81826859918868e-05
3.89013642796379e-05
4.30451288295885e-06
2.9169877048634e-05
4.77288031713893e-05
1.76169618231162e-05
2.249726561004e-05
-8.07147876829564e-07
2.525765720481e-06
3.55248914866373e-05
4.39265048165638e-05
1.7413876350322e-06
1.93138868501274e-05
4.47129946512805e-05
5.42365131528159e-05
3.313219002995e-05
5.09239496518472e-05
4.06162835421717e-05
5.49539278082988e-05
5.35609106367394e-06
4.25974427536329e-05
4.43232230145641e-05
3.64511589125182e-05
2.60313644036503e-05
2.56131639433538e-05
9.53885736967978e-05
5.4162889006932e-05
6.0964603208634e-05
2.50234765081087e-05
3.58090933116204e-05
5.04176691410328e-05
5.36701680139247e-05
7.56786122346525e-05
2.25222443156404e-05
4.39631466652681e-05
3.4081141313562e-05
4.13768130403918e-05
3.72204368905175e-05
8.25958368327993e-05
3.37793034114679e-05
6.59174346190064e-05
6.99427934686248e-05
7.12427295837326e-05
2.74393313187231e-05
2.80061713896253e-05
-5.77053092133264e-06
4.1373248837535e-05
6.68542475515638e-05
4.33192748495678e-05
6.53065861450114e-05
7.1023299751468e-05
4.58536152574191e-05
6.96799763778471e-05
3.83169218807708e-05
5.92893123259324e-05
3.81312241594558e-05
8.85162693478809e-05
3.45794301114484e-05
3.7988125039175e-05
7.04526492980868e-05
6.72964122239438e-05
5.45471570848593e-05
2.68979544186338e-05
3.5994883613114e-06
4.59009882664043e-05
2.24992290354948e-05
4.55745967730235e-05
5.35603358093648e-05
4.95785448612273e-05
3.61485375391297e-05
2.32775068460289e-05
2.51375207762339e-05
7.86707503575475e-05
7.43333795861823e-06
7.81227789862081e-05
6.59840453256589e-05
3.10132169880139e-05
2.90011055874241e-05
4.54162860283857e-05
-3.59255270553939e-05
7.05160427974093e-05
5.12616280980306e-05
1.62551713847775e-05
5.37340813033171e-05
1.68617534961251e-05
2.10067375889674e-05
2.59238830078449e-05
-2.25095885453031e-06
4.34167418029757e-05
2.83930216791525e-05
3.30473845493222e-06
4.73127606691764e-05
2.99765887367006e-05
5.14335797441127e-05
4.14242682704036e-05
5.71639161262011e-05
5.36085059903963e-05
7.2629886688629e-05
8.45510341490787e-05
5.45185886771526e-05
7.44747440178054e-05
4.79746727412122e-05
2.98738820138829e-05
1.61566103361851e-05
6.67376651676163e-07
1.51403985603172e-05
9.8372596423691e-05
3.74713369610306e-05
8.34760440503744e-05
7.03922212875998e-05
3.16749524865166e-05
7.08141916464032e-05
4.66018051557001e-05
6.88342764197184e-05
4.68371841418647e-05
8.06072444242062e-05
1.97921622684886e-05
3.80210044081167e-05
5.79401965218745e-05
6.15303012456677e-05
4.76596321178739e-05
3.73538808553893e-05
5.36864408249957e-05
1.89230456960665e-05
2.79091903498931e-05
9.06963858551614e-05
5.14772271716218e-05
4.2370951714417e-05
4.93917936848568e-05
1.4892893131326e-05
6.20864264994917e-05
2.72957006850219e-05
3.39947638448568e-05
3.98915540934305e-05
-5.57884830166373e-07
1.58939360172136e-05
5.7951800421665e-05
4.51722849491586e-05
2.9583192036748e-05
2.40146526941815e-06
-1.10581406875109e-06
5.03129590061935e-05
4.72759978386606e-05
2.85090598120998e-05
2.46254687314612e-05
6.82656679637935e-05
5.86929088161479e-05
2.07995748483594e-05
6.06688436263296e-05
1.25357598322875e-05
5.39560937560546e-05
1.58539601558275e-07
5.53740052026458e-05
1.47120263957025e-05
3.34155200871375e-05
4.65639784153048e-05
7.04558163832339e-05
5.21091071395237e-05
3.8510272182685e-05
6.64032553321348e-05
4.88048485875572e-05
2.57014198709684e-05
6.15995478203053e-05
6.49535094168057e-05
3.50762423788509e-05
4.43649951473642e-05
3.06558981364896e-05
4.40107279490638e-05
7.69002087798168e-05
4.43442275422065e-05
5.03003358457535e-05
4.70035847954528e-05
5.26049132779384e-05
-3.004583266717e-05
1.34983442882895e-05
3.26691716452398e-05
1.924009579421e-05
1.06482556106969e-05
6.34265329842802e-05
0.000124496131277559
5.51960564120559e-05
3.23226141606425e-05
5.4819361991675e-05
3.37978125153187e-05
1.28952093622347e-05
3.42039606731612e-05
3.01387595652618e-05
-1.19850157738395e-05
4.02790374228335e-05
2.23587281165758e-05
3.44482645372817e-05
3.24404918451399e-05
4.90196634189946e-05
3.69038123184843e-05
3.21224711319971e-05
2.58976170153271e-05
1.08305377957921e-05
5.0551586974401e-05
4.1421111984483e-05
6.32583653303557e-05
4.38417511283218e-05
3.96702860093387e-05
7.00538261840758e-05
2.15255145653168e-05
-5.70050706640273e-06
4.57068461157936e-05
2.957061077535e-05
3.7268706374789e-05
6.21217226053794e-05
1.16837182813679e-05
4.00010478689293e-05
1.697164113963e-05
3.98882237718696e-05
6.41733044005229e-05
4.47790145403413e-05
7.74377927612022e-05
1.55631103240909e-05
1.69995226775398e-05
7.31163367055712e-05
8.78570333465298e-06
-1.39028434550168e-05
2.64970127737246e-05
7.35835458309996e-05
6.08662701612452e-05
3.42211542043086e-05
5.5967128713922e-05
2.19294919040852e-05
4.77486477390375e-05
6.25647405424235e-05
3.1271944328772e-05
5.29407860013184e-05
4.66781909353225e-05
1.83061054998896e-05
2.36572734723921e-05
6.29125731909488e-05
6.7012552113967e-05
2.02702819176785e-05
5.31183105732501e-05
5.84758482225081e-05
7.65709504974975e-05
4.40840953990309e-05
2.25017928915804e-05
3.13905610166863e-05
3.69897933422059e-05
7.36584807188774e-05
3.48551887066289e-05
4.25558747199008e-05
7.9833739820637e-05
3.0616413445193e-05
5.58425984044239e-05
4.70126026933855e-05
4.63045919093535e-05
5.79102867526021e-05
5.28944926537933e-05
7.94101634742002e-05
1.48157468795982e-05
6.77537289618764e-05
4.60411819035635e-05
5.32753162309655e-05
8.29053475614604e-05
5.7153945346056e-05
4.85579010507757e-06
4.68094880143419e-05
1.74452848626817e-05
4.66608173553691e-05
1.93839567471742e-05
4.27171081292478e-05
5.09123902635988e-05
3.7635884164548e-05
3.02907089058922e-05
2.18908462506662e-05
5.52470169024634e-05
6.41572133883948e-05
5.76720128351982e-05
9.56130808113164e-07
5.71424673809277e-05
4.40191607651049e-05
5.92344523900753e-05
7.12508546540365e-05
3.70708959740578e-05
2.1816987711873e-06
5.42367939893999e-05
2.41860236685603e-05
8.45346484372766e-05
4.37961545906383e-05
2.04837569433458e-05
1.45926565403236e-05
2.17379032869105e-05
7.30886570829644e-06
3.1348504543072e-05
5.99413033932444e-05
5.62605527555249e-05
5.32801075542643e-05
7.48843407600467e-05
5.92458359435511e-05
5.96624959637639e-05
1.57792571920767e-05
1.68272531136574e-05
1.81164428297369e-05
8.80217590689702e-05
8.15298886262755e-05
5.21646906619306e-05
1.08406403425208e-05
-4.19504295414459e-07
7.20222342743231e-05
3.86961343967721e-05
3.04793726337365e-05
-4.19432595822536e-06
7.64417172445892e-05
2.23347118932419e-05
5.97053915018912e-05
5.51104586048056e-05
8.6755783899356e-05
5.34572001900373e-05
8.57913679231889e-05
5.27525491615302e-05
2.53622401303096e-05
4.94237438542236e-05
2.48851849782925e-05
5.33823623498669e-05
9.17698050142467e-05
8.37366685258123e-05
3.97199046576128e-05
2.55260387251989e-05
-4.30067602924116e-06
3.26898164125791e-05
4.52631055429894e-05
3.22417860407716e-05
7.22708767370124e-05
4.21611059924205e-05
3.18360224985685e-05
2.4827984084535e-05
4.33924633487402e-05
6.10109200221492e-05
7.41776395225669e-05
8.33724944038681e-05
2.6705044802857e-05
0.000102094972666498
4.27284174420884e-05
8.9943316841722e-05
4.13602344030057e-05
4.54576212429577e-05
2.53802780644283e-05
2.62927498657436e-05
-2.66116673758535e-05
5.770567983952e-05
6.7452047299815e-05
4.00636520917763e-05
4.01288919174168e-05
7.57066339512386e-05
4.91011725577662e-05
6.06209751182463e-05
2.68875049431443e-05
8.07848358394185e-05
5.73900325638861e-05
6.92467073181307e-05
4.37269618053144e-05
5.02940519466751e-05
6.95277350802256e-05
6.64202474673141e-05
5.21949506430966e-05
1.37679493053619e-05
7.29880910908212e-05
5.98478125127181e-05
8.8822903056094e-05
3.87508327112595e-05
1.30595251476994e-05
5.56803572569363e-05
3.18993853010628e-05
2.44548871777725e-05
3.8965852945646e-05
2.46348022094905e-05
-6.22406712241602e-06
1.53210117245311e-05
5.41028092476945e-05
2.37435260007602e-06
1.5272138699804e-05
9.58842208665049e-05
6.80087733621698e-05
3.62537980776086e-05
2.46099087348512e-05
4.3364233874877e-06
6.14372944534933e-05
6.82407951341398e-05
0.000100076720521105
1.70600923347406e-05
2.27787214857718e-05
4.3723924554476e-05
3.21779317107994e-05
5.35166921444676e-05
9.50283720582063e-05
8.69305289175968e-05
6.24538886176417e-06
8.04673887030331e-05
8.05856620644205e-05
1.81483972425874e-05
2.61234908529386e-05
1.53875128230906e-05
2.80032359193273e-05
4.85674514572519e-05
4.33500624295848e-05
6.57927059068451e-05
6.60804392579175e-05
2.52461831373699e-05
6.02130772386938e-05
2.56354479854071e-05
3.99674950055904e-05
2.83296873525065e-05
5.36387336123974e-05
7.75794936664243e-05
5.08891441521368e-05
6.20678908330758e-05
5.91783224120297e-05
1.09208686491587e-05
4.42583675470121e-05
3.94836885661572e-05
3.68586610231496e-05
8.88638349043439e-05
3.17269223041693e-05
6.73636549038129e-05
-7.49385554357085e-06
1.6714026620004e-05
1.24219849303684e-05
5.335737888169e-05
4.10963383439212e-05
7.00020369119027e-05
7.42096949517802e-05
2.00789256343407e-05
3.06461858698025e-05
1.27394130843356e-05
3.48718948143396e-05
6.11845022689289e-06
7.61946457826223e-05
7.400313332871e-05
6.09235143217144e-05
6.32763450711494e-05
6.46843572912806e-05
8.62495969519481e-05
6.82169339752053e-05
3.53990268739106e-05
3.28540937871201e-05
2.50183654014272e-05
8.95849713481225e-05
4.48364820492441e-05
6.62173520176662e-05
4.47070556266649e-05
4.79096758534597e-05
8.18924695344989e-05
4.02078109267806e-05
3.38691879355302e-05
3.0627023011335e-05
2.27826723228246e-05
5.14302689036135e-05
3.64200554206035e-05
2.75495437395967e-05
-2.20919475341581e-05
3.88831112603189e-05
4.07063564622491e-05
3.53384239623473e-05
7.4554286435748e-05
6.47503009389228e-05
6.6393344860707e-05
4.28120206606421e-05
3.73629366004027e-05
6.87955708866288e-05
-1.77457693728506e-05
3.15670789792501e-05
7.54351757626272e-05
4.88618576929197e-05
-3.25544834613402e-06
9.08644594399419e-05
5.20207863908352e-05
6.89288447546794e-05
3.16878413581168e-05
4.66154397787119e-05
7.73202702185318e-05
1.82604104445994e-05
5.68029785354224e-05
4.53630108640988e-05
5.30469518778621e-05
2.70423185520096e-05
6.86433934282765e-05
5.55238684388902e-05
7.86473762273006e-05
5.47560145577088e-05
5.38316759723533e-05
2.17539448028387e-05
3.35211131527695e-05
2.56138538033862e-05
3.72723745610845e-05
2.77701925250558e-05
5.9943034467266e-05
2.82049485762274e-05
1.61625084439561e-05
2.43625482959445e-05
3.30875847610749e-05
1.06175147909313e-05
6.36961126760026e-05
5.37175540188162e-05
4.90509952375899e-05
5.73308728175085e-05
5.29464197592828e-05
4.5874928607003e-05
3.11227805087565e-05
6.09705501187689e-05
6.60004366560394e-05
6.55032704355811e-05
2.10009170299814e-05
2.06760179842109e-05
3.16171884223149e-05
5.49191180145226e-05
4.10699264711956e-05
4.34165013311545e-05
5.34986840794249e-05
4.7745065087507e-05
5.41820452371398e-05
7.93735309976115e-05
3.31749076721221e-05
3.97402521206215e-05
1.76059198911206e-05
5.69101458632523e-05
6.03247659373052e-05
5.68141284459019e-05
7.26149740676848e-05
4.80711718547292e-05
5.16467236237476e-05
5.31121587280458e-05
5.14102119458684e-05
2.95367801114918e-05
9.88732325299657e-06
6.91276556299956e-05
6.86624642396967e-05
3.93139706626708e-05
3.56548398654194e-05
6.52117595764416e-05
7.79259620471192e-05
1.29519948187686e-05
4.15946683235342e-05
3.16671684998918e-05
4.62559038728807e-05
6.76484204937578e-05
4.51102217522408e-05
0.000103921831144611
4.50221901482114e-05
7.5025098453358e-05
4.14796284037313e-05
1.35569195792487e-05
4.71220872134994e-05
3.37022107389867e-05
4.17129784951573e-05
3.77249437666508e-05
2.47101247674612e-05
5.93697995295386e-05
5.56692028762692e-05
3.58245119200895e-05
6.78287704408294e-05
6.87238571751316e-05
7.44778741339056e-05
9.53230356328448e-05
4.56475299421494e-05
3.72050877129572e-05
7.65553811524134e-05
4.98334797171201e-05
3.93180592673616e-05
7.28120113616579e-05
2.53527579206986e-05
5.04322599126888e-05
7.33518596986738e-05
3.14622111895909e-05
2.04514569194997e-05
6.11159920853012e-05
6.37553873805887e-05
6.53114030357693e-05
1.84459251799013e-05
-4.65413569996309e-06
7.2007995112951e-05
2.50307939179499e-05
3.35245895159588e-05
3.60761963389733e-05
3.18604483520077e-05
4.17832521303902e-05
3.51779342858616e-05
8.06603765723343e-05
2.00615960522847e-05
8.73744891531408e-05
1.8099769323813e-05
4.47796784894389e-05
5.14266206905822e-05
6.23818281237663e-05
4.74427830249387e-05
7.38330038378199e-05
2.9255396374392e-05
4.89335202156201e-05
4.09649552321769e-05
4.85856287261795e-05
5.52956091330697e-05
1.21231275348057e-05
1.9404393251121e-05
5.39914445602592e-05
6.90553403761846e-05
4.24689162719448e-05
2.77285913850001e-05
5.58630731491173e-05
8.03969552461617e-05
-8.56204684971073e-06
3.68561478018908e-05
3.37020131719286e-05
6.74621127442703e-05
2.46685321712772e-05
2.17040840471363e-05
1.20693604080993e-05
2.1243178579316e-05
3.79808998785126e-05
2.12567835733483e-05
-1.86498408070373e-05
3.16202025744975e-05
4.43503784473294e-05
-1.06737998778416e-05
2.08133391098001e-05
6.76783314626283e-05
4.55807559442215e-05
3.69515084326038e-05
1.59894086841297e-05
-7.41861934114693e-06
1.9884747538666e-05
-2.25880392722089e-05
5.17795033524191e-05
4.28205583899902e-06
5.01334315372492e-05
2.46622109374638e-05
-1.31829129264051e-05
3.23581444296218e-05
3.81681750351884e-05
5.60052264773768e-05
6.30874629119818e-05
3.79385925904539e-05
3.88924644486629e-05
5.49324268142024e-05
5.80939169930457e-05
3.379187857264e-05
3.2740586690423e-05
8.61688488649265e-05
8.23135140558494e-05
5.21619424367801e-05
6.60188620186701e-05
7.1317639726133e-05
3.84713135179405e-05
1.24491448320437e-05
1.78318098465725e-05
3.16776697027122e-05
7.77176989483577e-05
5.63073805282121e-05
4.53275627685729e-05
1.28515731461321e-05
5.38250415526508e-05
6.88540858751742e-05
-1.09316426555707e-05
1.00601206338025e-05
5.44696693467719e-05
4.14038714502095e-05
2.14261945059772e-05
3.45442340914359e-05
2.00618375859289e-05
7.26783437639549e-05
5.92077227099077e-05
2.61817955749709e-05
4.90539399477333e-05
6.16695962800278e-06
3.54836551122736e-05
4.14463452413433e-05
3.4668413383417e-05
6.31464900489959e-05
5.38011758870942e-05
3.77283943675678e-05
4.58802355587803e-05
4.61097713798461e-05
4.77349945096962e-05
3.83640410232935e-05
3.03747452127094e-05
4.19395411381872e-05
5.8072276848273e-05
8.02898439003988e-05
5.50115064534165e-05
4.67948933554596e-05
8.40001744636225e-05
7.96806712758136e-05
6.3363030284116e-06
4.87612086004833e-05
8.6020908843929e-05
4.42372635528329e-05
7.4980282436049e-05
5.5290409742867e-05
3.03161194588009e-05
6.2356876315835e-05
4.60922104883846e-05
2.15431318882279e-05
1.33373448977994e-05
7.61458749343989e-05
5.97282521209891e-05
2.98117539916936e-05
6.33733881299011e-06
9.02610234081045e-05
3.8726126409532e-05
6.35690111041753e-05
3.84534331167614e-05
-9.58094895621747e-06
1.09916777745824e-05
8.75399987495686e-05
7.99486435013665e-05
1.21219099787807e-05
1.8960150251825e-05
7.30265893980545e-05
2.32914031387357e-05
6.656978663213e-05
3.75879923205373e-05
2.45646057461507e-05
6.57006963504916e-05
5.20233168398342e-05
5.80248169564213e-05
1.39775297304151e-05
8.86731557835244e-05
3.37701229665923e-05
7.61024123064011e-05
3.34061593287285e-05
5.65882304863204e-05
4.59906595394395e-05
3.97001288089432e-05
5.38530012195816e-05
6.18382390655658e-05
7.47073823619447e-05
3.66576186668593e-05
3.00218293748837e-05
7.60839519865124e-05
5.09728578072576e-05
5.51256419702019e-05
4.74394712921425e-05
5.8906482860632e-05
5.04913120842285e-05
9.25337756275355e-06
4.59298637147401e-05
6.99963512480412e-05
5.37785912732226e-05
4.65544419109585e-05
5.15546914008028e-05
1.02040525748449e-05
2.12115888333705e-05
6.13767384397686e-05
4.92417026193902e-05
2.7108944829633e-05
9.82182039263324e-06
2.13338382403399e-05
-8.51675637747445e-06
6.46260627115907e-05
5.43729321638738e-05
6.64609447176995e-05
0.000105127865755418
5.00497513529647e-05
4.54778658169063e-05
4.12716930289919e-05
5.43110748241139e-05
6.7723143126889e-05
6.00823498911508e-05
9.66126492854736e-05
1.03845871381934e-05
4.57423555984867e-05
8.1986715365051e-05
4.83265561609225e-05
4.38659398813428e-05
5.36388877892899e-05
2.44537875544887e-05
4.7844042978256e-05
6.60426089716153e-05
4.12988656956931e-05
2.02864849929857e-05
3.75074453474636e-05
5.83254268122495e-05
5.31854154927057e-05
2.10141760531878e-05
-2.96358877995431e-05
4.5087182258863e-05
5.60724626823151e-05
3.99873246416633e-05
1.89269880110105e-05
3.17523284645587e-05
4.21781333268101e-05
7.47730490956911e-05
6.79057647518265e-05
3.82101162343293e-05
3.23423259688311e-05
3.4176310971039e-05
4.16379282262736e-05
1.33073812650467e-05
6.10166740417077e-05
9.99142687235928e-05
3.54410509171619e-05
2.12369930579281e-05
6.83739377595059e-05
6.75378837975487e-05
5.93160464316314e-06
3.94028230562157e-05
4.35842082959823e-05
2.71004602280558e-05
4.84566977903443e-05
4.91312369367195e-05
9.11795275462676e-05
4.16330917370751e-05
2.54329853906761e-05
2.32459478625582e-05
6.98313471208859e-05
1.11186523835379e-05
5.81999512022453e-05
6.47448289429354e-05
2.02242727858314e-05
9.1092651093242e-05
3.9410342536883e-05
7.12847684128183e-05
0.000103586774452829
3.18173568942258e-05
1.10501052169684e-05
8.32764816420271e-05
5.22474657659277e-05
8.55298273230303e-05
3.46026323180118e-05
6.42202021869907e-05
3.27841294966002e-06
3.1092667830491e-05
9.78530760878014e-07
6.27565986002574e-05
6.38626993105708e-05
2.19923758677512e-06
4.03446636705301e-05
4.25174547364966e-05
-5.67307638941474e-06
1.49630381536266e-05
5.42257798749414e-05
4.34249952401844e-05
4.68291739470346e-05
2.76428492506049e-05
8.12355365346107e-05
5.76171189120425e-05
3.91211124359092e-05
3.56304906869667e-05
2.33491189377303e-05
4.69888573102099e-05
2.26926442327173e-05
7.50611387941111e-05
4.19884888692396e-05
7.96759941157716e-05
8.26849609877474e-05
6.05500971632649e-05
8.6781546885501e-05
5.38458006697461e-05
7.28353793689821e-06
6.12965908365409e-05
9.62089550995341e-05
3.4416668587989e-05
3.87053826723806e-05
6.59675704793023e-06
1.52637660596465e-05
4.6502446684471e-05
4.36586560469255e-05
5.14392504039086e-05
3.52243476606061e-05
2.9961146118394e-05
2.98953936585615e-05
2.45506073459548e-05
-1.6345853750524e-05
3.7763519973604e-05
5.05313995214522e-05
4.83374766101709e-05
1.72035408788185e-05
4.3865516723984e-05
3.59011679891156e-05
2.10333770322316e-05
4.90468049322037e-05
6.17883656615438e-05
7.12514822060266e-05
1.1909164360798e-05
1.68731825225497e-06
3.03385381967319e-05
7.64790303097545e-05
7.13336625857877e-05
6.5136671166312e-05
1.88323485701838e-05
9.39676057002593e-05
4.6050776560291e-05
3.55456350511246e-05
2.78585886754731e-05
1.57556792643695e-05
1.7660231507096e-05
4.54058930506144e-05
5.89935220382974e-05
3.56324022105002e-05
9.59656284100643e-05
2.09779935413809e-05
4.93074731878181e-05
3.16951026494598e-05
6.81723273563594e-05
1.95426772186367e-05
2.33235183805417e-06
-5.58639967850527e-06
1.8628256381797e-05
4.69969840511317e-05
2.09825322341753e-05
3.20780007506144e-05
2.17040775005118e-05
3.35202340082386e-05
2.88063947705599e-05
4.0320031198093e-05
3.24687015889626e-05
1.90880823255932e-05
4.09559174217279e-05
4.11071484218605e-05
4.46776835636211e-05
5.30475520335936e-05
3.96259996819911e-05
4.23360866126754e-05
5.19800765971316e-05
5.18780466558165e-05
6.62323311075749e-05
3.38869737796229e-05
6.30753112903755e-05
8.82820611155392e-05
3.20198367518244e-05
4.15871900066599e-05
3.37575818890551e-05
5.94230487231415e-05
3.64640605075988e-05
3.76228884128222e-05
5.09235282626e-05
1.48513050550103e-05
7.0895209707543e-05
9.88972129000664e-05
3.05459339117537e-05
7.28153024895484e-05
6.82833971293395e-05
4.92183219202035e-05
5.16450364707908e-05
4.31187732973712e-05
3.50489018632814e-05
-2.38413034610621e-05
2.80174362103551e-05
2.31572049901984e-05
5.54564916522255e-05
7.18205062540727e-05
5.06980981047657e-05
2.87415424490931e-05
3.97058312046755e-05
3.92446327565306e-05
8.28867407271508e-06
3.84904664667157e-05
6.17610856310317e-05
3.36227772981416e-05
2.25669359027802e-05
1.64703033649079e-05
1.5098293412968e-06
4.4659257578474e-05
3.79367333605754e-05
-2.82789531152565e-06
2.83385074941317e-05
4.34660043279219e-05
0.000104957424861879
5.65791327905895e-05
7.12193042553281e-05
6.35664967729539e-05
5.32090591056859e-06
4.65794338704348e-05
7.6154272582307e-05
2.20986545895128e-05
4.01607071795386e-05
3.16778702711631e-05
6.76994445593623e-05
2.97128611966766e-05
5.92757203072028e-05
4.75365918271942e-05
4.29633821106964e-05
3.18921916127785e-05
4.10160472761115e-05
1.92074506235784e-06
6.0219800661382e-05
4.37371854779144e-05
3.59214874369687e-05
6.41208383207772e-05
7.54776664727144e-05
7.78078639017083e-05
8.80189693929108e-05
2.66272324049452e-05
4.97161649208113e-05
1.25675147705406e-05
6.62421586936184e-05
5.25974736466941e-05
8.42748666181186e-05
-1.70499128918782e-06
2.60839849263016e-05
5.5148414227384e-05
2.68648070330477e-05
5.29610982559266e-05
4.54836530132002e-05
2.55216787151536e-05
7.82516140791696e-06
1.87086170000638e-05
6.0285279074074e-05
2.36539202837224e-05
-2.22612524084015e-05
7.37477220242509e-05
4.25010756136459e-05
6.99747543115624e-05
5.85515227397975e-05
5.98327166576542e-05
5.19885051777837e-05
5.91913280128622e-05
3.70853522554877e-05
6.03105230518805e-05
7.20068823943601e-05
7.95459405040092e-05
6.79167199949905e-05
7.16457075290655e-05
3.7361740929475e-05
2.06287575452922e-05
7.31664299793437e-05
1.18866496305797e-05
3.25980337941539e-05
3.60063269587366e-05
1.4912418738535e-05
1.60853216477796e-05
5.03187519653438e-05
6.39346105647556e-05
4.37099466178278e-05
2.50032847866418e-05
3.80297052545367e-05
1.407941354566e-05
2.74535720427697e-05
5.88163373014158e-05
3.02818990695179e-05
2.91925957274e-05
2.39704749064581e-05
1.54739363856712e-05
6.24073366043734e-05
3.24472963603458e-05
2.9659377691833e-05
3.31065601069599e-05
3.03761565053864e-05
7.3356614855161e-05
5.6944306265753e-05
5.77526951454304e-05
3.86535896539928e-05
2.36054486155609e-05
2.33340357950266e-05
-1.51829191098988e-05
-9.98438256982598e-07
4.7161668035189e-05
0.000114208300317811
4.12871537417014e-05
4.31557755563747e-05
4.1551269080991e-05
6.27502584835228e-05
3.52093702660224e-05
4.85799336126938e-05
1.50404886318447e-05
6.46747740871739e-05
6.07303236971161e-05
4.72018330997712e-05
2.30237133691056e-05
6.97811152700624e-05
5.95260870214883e-05
3.8779909892444e-05
4.30418334814132e-05
7.56413461241217e-05
1.83359083060017e-05
3.20059507369518e-05
1.65116538477183e-05
8.64428082292924e-05
-2.45639193907431e-05
2.06813828921385e-05
2.94990605708764e-05
1.06772988044682e-05
2.72408986313332e-05
3.98724849420892e-05
4.35732382554306e-05
6.88111254730357e-05
6.75024471953648e-05
6.61170925833754e-05
7.80502517993847e-05
2.7022972037469e-05
7.74801020772253e-05
0.000101104525974659
5.21257840443844e-05
6.39857275174899e-05
6.97123605168616e-05
8.65942319227598e-05
2.62429708002829e-05
9.33782193541262e-05
2.24738302828375e-05
5.55651210338826e-05
3.30897007392719e-05
4.99385261198555e-05
7.03262770177449e-05
7.81678572954885e-05
5.06163376742608e-05
-5.16992943525905e-06
2.75890901512315e-06
5.69308158356639e-05
6.96700054685533e-05
-1.80002216007755e-06
5.9492993470343e-05
5.29651707172198e-05
3.40619987954709e-05
1.8870982119136e-05
1.82378831095384e-05
2.17968206166644e-05
6.70006989743068e-05
4.20032026568884e-05
2.03481957916826e-05
1.58913642743889e-05
2.46565107722045e-05
5.65407886831532e-05
7.54827915728457e-05
3.65748784990364e-05
3.51920321554054e-05
-7.24033497940044e-06
6.68358424879997e-05
5.00322836432464e-05
6.53892108226698e-05
2.2172026492748e-05
7.86852964557725e-05
5.89458534098995e-05
8.95271585483912e-05
5.3938559724282e-05
4.35936862312931e-05
7.84327249434619e-05
3.37007544200079e-05
7.32083674699512e-05
2.92193377977781e-05
3.94276797287829e-05
6.50424252849706e-05
-1.14796935796161e-06
1.97832802948735e-05
3.45799751335697e-05
7.53462372882393e-05
6.48119003636963e-05
-4.05705539941792e-06
7.33869258274812e-05
1.01512725454161e-05
5.76741725402756e-05
3.22531052214681e-05
4.66843080629957e-06
6.22164996833046e-05
4.92446424588953e-05
5.01325048690502e-05
-4.23723272193434e-06
-6.5796247669144e-06
-1.56574870913924e-05
3.23054084740321e-05
1.50285824378151e-05
5.0563349219625e-05
1.24025531818663e-05
4.02177322858364e-05
7.94817243748355e-07
2.72692504801956e-05
3.19331896573031e-05
2.59178407687838e-05
1.26438839709907e-05
3.29764552828181e-05
2.7023182222694e-05
5.88679808973413e-05
4.81999853271321e-05
4.6987696323051e-05
7.97258053329762e-05
3.00289391492403e-05
2.84818953386838e-05
3.86928704842253e-05
3.86310657198412e-05
8.4607799307058e-06
4.17215065109898e-05
7.4295098901644e-05
1.74699948951189e-05
3.40465523409332e-05
6.28066764756153e-06
3.88529719798057e-05
4.33562793367751e-05
2.88048549798508e-05
5.6267366047669e-05
3.04551536193124e-05
4.51215036915321e-05
3.16076467633967e-05
3.82495851109297e-05
5.37961647385023e-05
5.14723755829415e-06
1.65108703521444e-05
4.05509249100643e-05
6.73364605604897e-05
6.44240854783332e-05
6.92773333705677e-05
3.68653998644178e-05
3.72943683034307e-05
6.35845637845669e-05
5.92367094305272e-05
3.7292782261046e-05
7.20617470609797e-05
5.07960227309221e-05
6.52178749185521e-06
4.51025213051831e-05
1.55121824107256e-05
3.46783973032195e-05
3.97090788226005e-05
4.19210129365465e-05
4.60255559295093e-05
4.80399223767497e-05
4.53681506885482e-05
6.05495591904965e-05
2.2880447208689e-05
3.98554162463955e-05
4.89363513761405e-05
8.81151573526084e-05
5.90577985760349e-06
4.98038231089579e-05
7.41920715979765e-05
4.44076720678572e-05
4.1248723146692e-05
4.69059333465494e-05
6.3304248269356e-05
5.12980317102304e-05
4.88439684764121e-05
6.80588020602867e-05
6.63121671420469e-05
1.79894601145878e-05
5.33681395415858e-05
4.99351749821894e-05
1.09093677095622e-05
5.34002457051247e-05
5.48758336290278e-05
2.10898939444902e-05
2.51357929290396e-05
8.59020734871511e-05
6.31092934343749e-05
8.04004478309373e-05
8.00754602045893e-05
7.79909580936869e-05
1.72439135261272e-05
2.52827828982442e-05
6.54865376398216e-06
7.82944034144539e-05
5.01490422572154e-05
2.04211156838862e-05
6.23693991851549e-05
5.84590134507348e-05
5.10528492132567e-05
2.42168717082532e-05
5.42550015068533e-05
6.32316696910071e-05
5.87219603706237e-05
3.97008045571009e-05
6.92602672991301e-06
5.67421580773736e-05
2.16364743491726e-05
2.70009847170478e-05
5.10176109700536e-06
4.00458161306203e-05
4.16334497122332e-05
4.21385403286037e-05
9.13331066480464e-05
4.57282524714267e-05
7.2885034970713e-05
6.78692049267418e-05
4.27641862240677e-05
3.71231325870086e-05
2.6844798701667e-05
2.63875100589224e-05
4.63671989680507e-05
7.30185726405487e-05
6.91575237574055e-05
8.07682733648055e-05
4.8587167392115e-05
3.84767591012648e-05
3.90244340324096e-05
6.17752249566841e-05
4.56702721583868e-05
4.31962309066828e-05
7.10043323394948e-05
5.43356904389829e-05
4.22804484742962e-05
3.29335543165103e-05
3.32670525428366e-05
4.77882626428463e-05
6.02531435287778e-05
3.10003331256481e-05
6.28630922572786e-05
3.00603094321924e-05
3.41090958547843e-05
7.56518658522064e-05
5.39132523227346e-05
7.71239179039996e-05
3.98277455384539e-05
4.49066110836932e-05
1.95792614755314e-05
9.1348461584098e-05
6.83152147877491e-05
2.2699407757305e-05
6.34633489408586e-05
4.78418446856112e-05
5.1912395416578e-05
4.98833141182148e-05
7.8971993597448e-05
1.19350752894438e-05
4.51954291058931e-05
3.61713179503243e-05
6.01430748129317e-05
3.33742751964198e-06
6.86298003645394e-05
8.41724792301135e-05
2.12813742119364e-05
4.52029335243359e-05
2.37743541147762e-05
6.26499849807563e-05
5.35072772127754e-05
7.09132071513423e-05
4.97696514849251e-05
3.55015408806447e-05
6.67348730313608e-05
0.000107419645842464
4.85697903810733e-05
6.25829080280529e-05
6.49296954606494e-05
2.56264722027676e-05
5.21711330520788e-05
5.99929893635482e-05
1.78335076393472e-05
2.15113201774297e-05
-2.47632662969206e-05
5.58095269052025e-05
6.89669323327697e-05
7.15530615816004e-05
2.44212557840164e-05
3.37909565729932e-05
3.66027613662245e-05
5.13914042176325e-05
3.71922968942899e-05
5.27430265830117e-05
6.3662555191051e-05
6.52706510672937e-05
3.19618544951974e-05
2.78406195689595e-05
8.41544750208502e-05
1.76157496516652e-05
4.47717861668786e-05
5.21716176766287e-05
1.43179649579281e-05
6.17940442912616e-05
3.41903313063107e-05
7.15408019847932e-05
3.90662638771547e-05
7.67249074422472e-06
4.74122699994097e-05
5.5255019911682e-05
4.51012845930288e-05
6.6011620345546e-05
0.000101677298317743
7.24720268124748e-05
7.05472040432695e-05
5.57182667179802e-05
4.01504108260756e-05
1.53398680468357e-05
8.49589195581549e-05
7.14402908654618e-05
6.14173292935941e-05
4.01877038400988e-05
6.37285703626229e-05
0.000103679957944429
4.04481729987218e-05
5.77912674351617e-05
2.10596669185885e-05
5.95562160084257e-05
5.83543263938885e-05
7.31832035346121e-05
-5.88898222772677e-06
-7.03913179504155e-06
3.56000781531171e-05
4.81213620901627e-05
2.83360476387906e-05
0.000111174551230428
6.40554321078502e-05
-1.75731227540429e-05
6.8147071181356e-05
3.99962615341827e-05
9.01939511073336e-05
1.54682891895852e-05
4.65355009190937e-05
1.11602924935678e-05
7.34440074654994e-05
3.52845862082825e-05
4.69413762745738e-05
1.20871694118417e-05
-9.60861503436315e-06
1.31435885238205e-05
3.02487856743474e-05
4.07150573540678e-05
2.16898723349179e-05
5.79884332725016e-06
7.45631974974162e-05
2.0512317235953e-05
7.36713878750352e-05
4.75866365203632e-06
5.80628501953556e-05
1.31890586329907e-05
3.26035738258133e-05
5.91358350031063e-05
1.29496391421123e-05
5.76508098846579e-05
6.20138036291519e-05
7.58585503745979e-05
2.5966579636004e-05
7.58582893795704e-05
9.62207636370518e-05
8.24075418584897e-05
3.56547425072404e-05
5.36872253040177e-05
5.13486783494555e-05
7.13832195909743e-05
5.21431476723137e-05
-3.08980226916517e-06
3.66947504568434e-05
2.35204408222538e-05
3.68132768056591e-05
3.73131186282596e-05
5.51807891340295e-05
2.3632300422444e-05
2.41850510460978e-05
3.8950094721153e-05
4.40401111619019e-05
6.20315060246479e-05
2.23735126009177e-05
4.54357412014576e-05
3.51926086448752e-05
4.5234063683858e-05
-2.14298589115473e-05
1.39037160755121e-05
9.18071586005017e-06
-9.87444149108143e-06
6.10986362272633e-05
7.28716886545785e-05
5.30037085752991e-05
4.03002800002458e-05
1.35564170957989e-05
3.45866478800831e-05
4.27435730788581e-05
5.45016729915133e-05
4.52319755744252e-05
9.19800120573021e-06
1.90213295508287e-05
4.15293927270699e-05
4.03230780016571e-05
1.87212434363712e-05
2.88383280618263e-05
7.42453813279291e-05
4.74483719723194e-05
3.83823098241601e-05
4.04333248305622e-05
2.45617266073385e-05
4.01109816449157e-05
6.34773110020482e-05
4.87312404311099e-05
8.45956953359033e-05
3.69833219386763e-05
6.63174829338033e-05
4.35460512815804e-05
4.14634302428667e-05
4.26658948036624e-05
4.85683746359456e-05
2.81765252526264e-05
9.12427907125525e-05
-3.49891265101023e-06
4.16520596568535e-05
4.76185951647632e-05
4.04350785224142e-05
1.3427666054323e-05
8.20924418184426e-05
1.31156955174039e-05
2.98168211906268e-05
1.93972402507832e-05
-1.12631707568108e-05
8.70994695396436e-05
5.18161820610883e-05
8.16678244882103e-05
8.42843886269641e-05
6.39447336883507e-06
4.96466405719267e-05
3.53130133057829e-05
3.44508465101951e-05
2.78323970642169e-05
2.50379137631122e-05
3.66549225140954e-05
8.02555320533429e-05
7.09675507514439e-05
7.82251471837264e-07
3.98400390531649e-05
2.23181856321938e-05
4.32779516190359e-05
9.64355166819307e-05
5.20710300111692e-05
1.70613078910142e-05
4.03561042673318e-05
3.20438309072105e-05
7.0623959690439e-05
6.7232182900852e-05
6.5027223338006e-05
9.58707824757866e-05
2.65709693686056e-05
2.92510188155086e-05
1.89240287382459e-05
5.15595839395692e-05
3.00308972813757e-05
3.45480118073846e-05
5.16229280161464e-05
1.49426194891306e-05
4.15355522319112e-05
2.94465216672778e-05
5.68822699698712e-05
3.23322176100431e-05
2.10922298898444e-05
3.65025027536712e-05
9.72600987614182e-06
2.61999697621021e-05
1.86778027242592e-05
4.73077649626248e-05
-1.1126083340583e-06
3.51916997532164e-05
3.51013441366368e-05
-3.39188889247126e-06
5.92118833965203e-05
4.52231748455333e-05
7.72011153714365e-05
2.78961591928134e-05
4.94197290322907e-05
3.27116447739801e-05
2.7506427891797e-05
3.92609944604254e-05
1.75630080574005e-05
3.44593241605937e-05
5.96285998850474e-05
4.1585077484691e-05
1.64177231426412e-05
3.87801750591767e-05
4.08952579690046e-05
9.48062812950972e-05
3.00866945483921e-05
3.99328587858771e-05
6.5002880023963e-05
-2.45379898608549e-05
4.80423872653475e-05
7.19634554555782e-05
3.36152840065905e-05
7.85414691450288e-06
6.47656088780393e-05
4.4608338831093e-05
4.51642333803295e-05
4.53621276670849e-05
6.72475965342612e-05
4.92551571588854e-05
7.21378871164988e-05
2.33272849636514e-05
3.63526149847222e-05
2.94962204806025e-05
4.45276727946691e-05
1.78185061122843e-05
3.98603094679732e-05
0.000113457898576871
2.51327108142172e-05
4.99886544850013e-05
3.43855570042014e-05
-3.26904554708722e-06
3.12715377498818e-05
1.90054115216945e-05
5.26781868386801e-05
4.85525971867117e-05
2.08628974156159e-05
1.36974799563821e-05
4.42280314875618e-05
3.54949134754139e-05
4.35863587653908e-05
7.22003381282179e-05
3.42344545793346e-05
4.88921776892943e-05
6.26474745470457e-05
1.86001975715472e-05
6.03746015317767e-05
3.27472201273524e-05
3.57382857629224e-05
1.3317888287356e-05
-7.95397953019037e-07
0.000108636186635209
3.51805870130233e-05
5.87623666545715e-05
2.239986412758e-05
4.58126828885606e-05
5.85428317724637e-05
5.1534874884686e-05
9.96334742844556e-05
4.99899916562482e-05
2.21182230773909e-05
9.0463249301671e-06
5.61466325525463e-05
1.82590788609213e-05
5.11043318594821e-05
2.66985622687214e-05
5.8157987069076e-05
8.45026630954329e-06
3.84323298646418e-05
3.83237258487713e-05
9.7829557685445e-06
1.20094753558093e-05
4.37917436049079e-05
7.32675722030645e-05
-8.65857466266431e-06
8.35671918807484e-05
4.27376397833941e-05
2.51058047094946e-05
6.91703411439883e-05
5.54350886909585e-05
5.25311690432114e-05
0.000107823626634768
4.93309405427097e-05
3.01766531624643e-05
3.35389758700017e-05
5.65720733057785e-05
6.10375586656276e-05
6.11322148413199e-05
5.75341329548708e-05
2.84222906005164e-06
2.37154380182969e-05
2.07815500994021e-05
6.48754166364039e-05
5.99603920071023e-05
8.62008812363669e-05
7.49430115204666e-05
6.89623733100506e-05
3.78765541665074e-05
4.95994737042417e-05
4.98698745474064e-05
7.17659893087714e-05
-1.74520713179722e-05
3.58770359904708e-05
6.95326721370099e-05
5.0526947490299e-05
3.35875494078532e-05
4.44721946684353e-05
2.89210044041579e-05
3.75796617388081e-05
3.27316052902111e-05
1.82135508287145e-06
7.81082122494853e-05
6.40896811089906e-05
3.65991203373499e-05
8.76898477692175e-05
2.60361739236636e-05
5.73602579311702e-05
5.02432216318926e-05
-7.63917996972108e-06
4.17790692099728e-05
5.39873303046371e-05
2.84222488663442e-05
7.82989765537947e-06
7.55442985200398e-05
4.6182637196641e-05
6.76079864518611e-05
1.12784672235538e-05
3.71687781168531e-05
5.02112373503323e-05
6.13594052266617e-05
2.31500535397594e-05
5.14139186743147e-05
6.48068984308679e-05
3.15585891224681e-05
4.62771917072106e-06
-9.23564361079114e-07
4.91515504062974e-05
3.31120116023513e-05
5.63060516023748e-05
2.50754510491922e-05
-1.83648074975867e-05
-8.06571974754695e-06
6.3206461615258e-05
1.44971703261264e-06
7.69277681872245e-05
7.06438715983531e-05
5.35412389406973e-05
5.60701999009615e-05
5.24498650626543e-05
1.61782029205798e-05
7.14484009212293e-05
4.82800497655208e-05
4.94997083068746e-05
5.90733634817445e-05
4.66377352166519e-05
2.53662956517804e-05
3.29895354848268e-05
5.0865524822564e-05
6.64192322294981e-05
7.63211088356703e-05
7.7789660778048e-05
4.46913734188702e-05
2.15734646103416e-05
3.39877097323667e-05
4.34967750589537e-05
7.13980089589698e-05
3.52175889649124e-05
1.69028109631912e-05
3.15368300946621e-05
3.96941430635196e-05
4.2874147696652e-05
3.56095141937248e-05
5.59855300683472e-05
1.0313566510611e-05
6.13963490091071e-05
1.42378754472971e-05
5.51245933516421e-05
3.42972949649814e-05
3.27019796484088e-05
1.25680123580873e-05
8.59331648903194e-05
5.08451418246453e-05
5.41314078934235e-05
6.90695182649106e-05
-2.18863737636146e-07
4.20693891623501e-05
-1.05739780340516e-05
6.42507213406047e-05
2.5692891761506e-05
5.07165270720396e-05
9.49705042171185e-05
1.44281494541718e-05
4.72666296344991e-05
8.16915749595601e-06
2.44976395085152e-05
5.76233197531614e-06
1.3464435588001e-05
3.07338872780317e-05
5.81615170656347e-05
6.37440437242627e-05
5.88153981493912e-05
4.61656791206417e-05
8.54688589681532e-05
-5.94188658894222e-06
8.26436821079485e-05
3.52400236588957e-05
9.45234763262978e-05
5.28246570864561e-05
5.91125932568838e-06
3.89495374710475e-05
1.1035916624867e-05
3.4639865843471e-05
4.52414766089436e-05
5.33566903309501e-05
3.95925253347292e-05
6.03398797005411e-05
4.03281562040231e-05
-2.7718421331358e-06
3.29706469025386e-05
3.72215183198657e-05
6.10707598383297e-05
4.92398452812973e-05
4.02288438641784e-05
2.9802110307527e-05
7.3395477191315e-06
4.15591458300214e-05
7.06041914713556e-05
6.12156998530344e-05
4.12285989192258e-05
4.5977025538156e-06
-1.33028709430723e-06
7.73470108873164e-05
4.65452829404871e-05
3.80076527276581e-05
5.00968931662504e-05
-8.0473933377318e-07
6.83397195614554e-05
4.10503735971736e-05
2.15764675730657e-05
3.84523018971089e-05
1.34165086815794e-05
4.88119166608759e-05
2.72333059052958e-05
9.30008076004372e-05
7.72550175259537e-05
7.39518468433173e-05
9.43675474158922e-05
7.14155341946971e-05
2.97257526614798e-05
8.60449071082245e-05
2.57710089808321e-05
0.000110233542254944
8.86186485988167e-05
6.30757019850988e-05
3.66560431880134e-05
3.06194734630633e-05
5.6950890580713e-05
1.95239979380884e-05
5.58937302111838e-05
5.84080334863208e-05
6.33474648755917e-05
6.00182461631876e-05
4.3599355117877e-05
6.44112469085739e-05
3.94100913775657e-05
4.09850409260384e-05
1.09914931411949e-05
7.9802996529971e-05
4.89641509589704e-05
1.54394566052486e-05
7.93770363362126e-05
6.12299456794599e-05
6.23805219541073e-05
5.9218111705441e-05
2.0863107465348e-05
5.5394674949982e-05
7.27785453512276e-05
3.96551332379123e-05
5.78889673852514e-05
0.000106578344122946
5.78069361113935e-05
6.7660646686387e-05
6.76166124409067e-05
5.49173341932925e-05
1.6316121512858e-05
9.14348784814626e-05
9.19123076621175e-05
6.14546003135034e-05
5.39083501939378e-05
5.08696994014125e-05
0.000100230341828043
7.22442605162437e-05
4.36336679539091e-05
5.76295283493551e-05
3.87127964879516e-05
5.44962100204028e-05
2.99267648717849e-05
3.26465778032726e-05
4.67245453537607e-05
4.44171918117947e-05
7.98780415522772e-06
1.07301890099839e-05
-4.74154536882176e-05
5.24972966967271e-05
2.56472286804857e-05
2.39118438559227e-05
5.67402570198863e-06
3.30111581423253e-05
3.91535682788769e-05
5.22339251709062e-05
5.92602108014068e-05
9.9459364872515e-05
3.83844600389133e-05
6.97334328561605e-05
6.56521125395406e-05
1.67157226999313e-05
4.65658986724039e-05
2.18320451014773e-05
3.3943274955666e-05
4.50802513503189e-05
3.38826635228742e-05
3.28007750866913e-05
5.12183845552568e-05
3.88431519109648e-05
3.58771354678412e-05
3.16646820354368e-05
3.39425779797112e-05
1.64689713507513e-05
3.93183321063723e-05
7.80941726696617e-05
1.65798226012463e-05
9.26588404790744e-05
3.66858589254159e-05
2.64976374710701e-05
3.15492886843905e-05
3.50197770709868e-05
4.81839204548516e-05
4.27123852948211e-05
3.40438908468314e-05
9.30915097068106e-05
6.89819984549766e-05
4.9992421706534e-05
4.88387220423423e-05
9.24060416062866e-05
6.32589205456371e-05
9.93524024176174e-05
3.63054583879188e-05
6.60698936127662e-05
5.72072366378718e-05
5.68099437751154e-05
0.000105690583560821
3.7265596688931e-05
3.31930046294466e-05
4.27817982942462e-05
1.11178308494068e-06
4.22098433467496e-07
4.95898485366991e-05
7.56494182934243e-05
1.40354110309148e-05
2.23116380969073e-05
5.28884127101398e-05
4.72328785090706e-05
3.04580934606869e-05
6.07457393001962e-05
5.69893922248688e-05
8.64624114097963e-05
3.89326412541823e-05
2.35125705621697e-05
4.79682444810236e-05
4.04846738637247e-05
3.02016080886667e-06
2.10130427961177e-05
2.47490736405543e-05
8.00944077280957e-05
-5.81301725475604e-06
4.41942020127205e-05
6.98780818653491e-05
3.93083617808587e-05
3.0912362379021e-05
3.34264928545232e-05
2.29908046282671e-05
9.72749174538668e-06
-1.80958046114761e-05
7.95829894821517e-05
4.21064324701113e-06
5.93739697690735e-05
2.55931370733921e-05
2.16518051290761e-05
1.32207667273113e-05
6.56700229199754e-05
1.68094179434924e-05
2.27163169786491e-05
9.20279396256416e-06
5.31240337730957e-05
4.24956788692565e-05
4.87085506761138e-05
5.07282170252184e-05
5.37303280602826e-05
7.98525501328946e-05
7.18879522889252e-06
7.61003099866668e-05
4.10531894322709e-05
5.08639764866477e-05
4.78518149237675e-05
3.5500023927834e-05
3.86698476548118e-05
1.41851433438968e-05
6.86666454643411e-06
3.61592282998157e-05
5.59827700836574e-05
5.75242877640657e-06
1.22844363809417e-05
4.22276540750344e-05
6.62173409575391e-05
2.62038778317008e-06
1.94608744547816e-05
9.55191364974426e-05
6.35009550262985e-05
7.69224938937443e-05
3.39813304986274e-05
4.91023622253781e-05
3.54293164017613e-05
7.956839861248e-05
6.8259956398264e-05
8.09897318333009e-05
8.6085885163772e-05
4.64874001754215e-05
-1.71190198646212e-06
4.44562430637681e-05
5.12660132175383e-05
2.15536055853915e-05
3.5257222649695e-05
3.78031615799343e-05
6.42216049002755e-05
9.91960189120631e-06
3.67044041995638e-05
5.50540508883338e-05
3.87223265092098e-05
7.62782962548973e-05
3.51840657536637e-05
1.70351649023002e-05
3.84617104206646e-05
1.28713858504911e-05
5.52577653117742e-05
6.40130823566684e-05
6.74272150322409e-05
2.30313122654911e-05
4.09742663237303e-05
4.94105283459006e-05
5.43315010715772e-05
5.83205301990168e-05
-9.0884112391662e-06
1.84685293216443e-05
6.96586945218856e-05
4.50299289691571e-05
4.49558993655919e-05
2.44688677179782e-05
2.35784410451403e-05
5.1080004966408e-05
1.83044426287143e-05
1.36604465609538e-05
7.99129072358631e-05
6.28527276157834e-05
-3.4628103459034e-07
5.08471731444079e-05
0.000105803069651619
5.10947123866103e-05
9.35876762133276e-06
2.66926899243404e-05
2.33088294330608e-05
3.63007719759123e-05
8.52393138222033e-05
1.23821341543549e-05
2.60245047631549e-05
3.5606760401053e-05
2.23714852721222e-05
4.68422039127822e-05
2.99874228422125e-05
4.80451793877281e-05
3.99656059601028e-05
6.17662124961406e-05
1.73490320425854e-05
3.18344047004153e-05
6.43653941402305e-06
5.6374965620462e-05
5.32706747462158e-05
6.01174781580555e-05
3.07400142753592e-05
9.60726705527156e-05
2.704085016385e-05
-4.50193761380321e-06
3.50890710707427e-05
1.33620605819974e-05
1.97687573592358e-05
7.50103813479342e-05
9.55771104498844e-06
3.62570849184492e-05
1.05710738703262e-05
7.52016041907366e-05
9.31135682540092e-05
5.84091737351305e-05
6.26102193000369e-05
5.11438294889291e-05
5.36681415686529e-05
1.11674488875913e-05
3.01708645031246e-05
5.45536800432259e-05
2.17446730584153e-05
6.9450797276717e-05
5.1115732371714e-05
3.52257159101966e-05
3.1853056732421e-05
0.000102361598361189
3.82488108864869e-05
4.43699229582601e-05
9.14257269500377e-05
2.20853318360443e-05
7.62249150846539e-05
1.76009976245967e-05
2.94419747187942e-05
6.59919128169651e-05
7.766497789602e-05
2.291625902072e-05
6.53950914922717e-05
4.76439866143987e-05
7.22246235555003e-05
8.40971980439115e-05
5.3982143380615e-05
2.37340867676773e-05
4.35140446876147e-05
1.54928707440724e-05
7.56508926751724e-05
6.18114528103111e-05
3.95452488438267e-05
4.30486123475015e-05
3.19158258221245e-05
5.15655820278733e-05
8.39590377924888e-05
5.58569305421696e-05
-7.72791539649504e-06
1.17439542047819e-05
4.46359693714188e-05
9.73939230429503e-06
8.38852755148987e-05
3.06343505366896e-05
5.20694815927984e-05
5.73302463691748e-05
-2.16660938878731e-05
7.33488748538248e-06
7.48916155042233e-06
3.29498434763016e-05
2.10133362039851e-05
5.52306410478939e-05
6.84060105092818e-06
6.42972756644542e-05
1.69319549289668e-05
2.28393787278525e-05
4.74470336162197e-05
1.23024156920068e-05
5.32888963378401e-05
4.76837293888369e-05
1.41193589218245e-05
4.9954627079624e-05
3.16479480782906e-05
9.71502696270588e-05
4.16788307320188e-05
7.04899879699506e-05
2.81687920372805e-05
3.47761957931034e-05
6.46065045680825e-05
4.59855679786977e-05
3.25314281645002e-05
3.3716693501137e-05
1.08495914048357e-05
5.04633966790815e-05
7.98770671566623e-05
2.5490596908903e-05
2.25435662174908e-05
3.44458531078156e-05
1.39338220854077e-05
2.54317677614707e-05
8.63181326540562e-05
3.65493078047126e-05
5.56390376355877e-05
3.62581462783843e-05
9.68334660379904e-06
1.08541999449302e-05
4.90013891342724e-05
9.83950592297222e-06
7.14278105594397e-05
3.98503959425859e-05
4.09503618992826e-05
5.62071844717044e-05
5.62121095657699e-05
2.50871224559946e-05
4.46979133782162e-05
1.40494904959202e-05
7.17686906481026e-05
2.22217116375794e-05
7.60357965693566e-05
6.84937430355337e-05
6.46070396073445e-05
5.21700878877789e-05
3.63729437436276e-05
2.45139643235867e-07
3.08058099601826e-05
6.99819094944472e-05
1.78464667838256e-05
-1.05528880194255e-05
-1.31717700578591e-06
5.57246126333408e-05
4.41162088563548e-05
4.24847482073857e-05
4.34916161533092e-05
6.97658647732567e-05
5.90457797760255e-05
6.14622230948183e-05
2.58693116173329e-05
3.46014795854881e-05
4.67874554345254e-05
5.7048663954581e-05
1.26950494259962e-05
1.13671728298329e-05
5.25211202287895e-05
2.18298385609259e-05
3.62994539620299e-05
3.4590466189924e-06
3.98373435805424e-05
5.16358760296728e-05
5.96689134176708e-05
9.27335695800087e-06
4.37150103758066e-05
6.46886028837558e-05
2.30057567152042e-05
1.94287262560348e-05
8.16119918885599e-05
7.0030853916959e-05
5.52707224303476e-05
5.54953400757351e-05
2.09032106194007e-05
6.0296246641358e-05
7.47315154819465e-05
5.61907442684503e-05
6.86940064427133e-06
5.42335890065896e-05
7.03449896597385e-05
3.10423636264404e-05
8.71882532353188e-05
3.65515983708087e-05
6.33250044278447e-05
0.000105377624285244
2.78050155915914e-05
4.63047106575493e-05
7.89228194077524e-05
5.70480915196795e-05
5.22194536989975e-05
4.82942480500512e-05
6.20686289550497e-05
4.10134398842042e-05
3.94905678045544e-05
4.69541779320681e-05
7.65527460973724e-05
4.19596308893046e-05
5.11552152241122e-05
4.51769720683086e-05
6.43425105258152e-05
3.86471798311431e-05
2.38541451283428e-05
4.55831776677825e-05
6.3055909595012e-05
4.51838142218928e-05
2.0005117137718e-05
3.20098644114355e-05
7.55590082756418e-05
2.67367941598729e-05
3.92816421626517e-05
1.266640380368e-05
2.47408366417154e-05
4.2025424026207e-05
7.18169365529703e-05
-5.69826971807909e-06
5.9027177650586e-05
2.52860780281392e-05
6.25493687810301e-05
4.59569635448749e-06
7.15611872895533e-05
6.5046764074859e-05
9.20810744548164e-05
3.61164612233003e-05
5.70984096549365e-05
3.10776596969661e-05
4.23045266042536e-05
1.775739185102e-05
4.40010563607752e-05
3.37308006340109e-05
8.76618666576129e-05
7.67658779455339e-05
5.86472338886416e-06
7.79681006931457e-05
3.38620211727048e-05
3.6831300773449e-05
5.79523202894032e-05
1.23263369587837e-06
8.88699156279628e-05
2.21914886491326e-05
2.57098797682954e-05
6.96000580885352e-05
1.01892404261374e-05
7.98117687200726e-05
3.03538066476426e-05
2.23058922628935e-05
1.40208825315375e-05
2.96701192473068e-05
4.25984478047903e-05
7.66902967203258e-06
2.74295602899507e-05
8.22287969776388e-05
0.000101345564333378
5.9511906961625e-05
1.05559356813021e-05
5.5755169354793e-05
5.85954412155625e-05
5.12471017042314e-05
5.95199234461489e-05
3.89859940514793e-05
2.07780435185515e-05
4.52775496974422e-05
2.19714966631415e-05
5.55398988816368e-05
2.77268461407624e-05
5.70834470190826e-05
4.3535418042332e-05
6.80060832433069e-05
7.80245137592806e-05
5.5081011042275e-05
4.34275297444597e-05
5.6782196601094e-05
5.80975453569034e-05
1.1456911914619e-05
8.24218678721062e-05
2.5582705140381e-05
5.07402325599488e-05
2.61829962959703e-05
3.87645105984752e-05
6.26351909975939e-05
5.98541598145322e-05
1.05002354035224e-05
5.41626266936067e-05
6.40948551079079e-05
1.41655470122914e-05
7.40251371209622e-05
9.89240993486915e-05
4.74354226492508e-05
2.18653455910186e-06
6.81377426794755e-05
5.60833177423608e-05
1.57058627021174e-05
6.21504760215024e-05
3.0971778499646e-05
5.17103367520011e-05
4.67490701653916e-05
5.58736113161936e-06
2.34385712448482e-05
5.5413555107674e-07
1.83047677178487e-05
3.31894096597666e-05
3.83559974961975e-05
4.49734270248569e-05
2.74215344150328e-05
1.73625009741537e-05
2.65817831519822e-05
3.65380676468689e-05
5.97281986598595e-05
6.96304134178367e-05
8.55127806747186e-05
4.39463400676249e-05
6.35004093955245e-05
2.63936146028737e-05
4.80482387878527e-05
2.81878496764082e-05
3.27538038017638e-05
7.10237333971787e-05
3.78360582929945e-05
4.34993921652227e-05
7.25627904067458e-05
4.72875445971153e-05
2.81894719934952e-05
6.58956465958827e-05
5.11158622851804e-05
2.25566206695583e-05
9.90072338151029e-05
1.13045219865605e-05
3.43908375995217e-05
7.05377010688714e-06
5.42867825493875e-05
3.41853898892432e-05
4.95861356673023e-05
5.81597976234221e-05
9.38465550513206e-05
5.97019340864499e-05
2.70081546524752e-05
7.32692091908297e-05
3.85982254542885e-05
2.05517669163775e-05
3.247006861621e-05
7.69695040681057e-05
1.98526415327488e-05
5.13533594095757e-05
2.95223255777269e-05
4.65994332664817e-05
6.17973483415257e-06
8.35597631244778e-06
5.41488291513332e-05
8.1942933753463e-05
5.20648694886572e-05
3.4768921807446e-05
2.82908098592798e-07
6.96024578511836e-05
8.21918641094003e-05
3.64606470095305e-05
4.81718891602147e-05
7.6113762096381e-05
6.05520370532424e-05
2.33371640427375e-05
4.64842963787942e-05
4.26303843838536e-05
7.17934701322561e-05
1.24936673634116e-05
5.77290433707039e-05
4.98108927322824e-05
3.45543836609017e-05
5.12741900054646e-05
3.45834286688922e-05
4.30961737658489e-05
8.34120897140169e-05
2.79552381579832e-05
5.44344718466292e-05
2.8514655738898e-05
-8.8238427259442e-07
5.41964014346904e-05
5.05813514635188e-05
7.59033681775869e-05
8.04654160483958e-05
7.13890810335442e-05
6.28838841883567e-05
4.19463999099027e-05
5.72602129474936e-05
4.61859303893478e-05
6.47336848570325e-05
3.99656064407301e-05
9.2164696701298e-06
8.97080478351774e-06
4.60062689849406e-06
0.000101995963980465
4.76813465612532e-05
2.5705003495431e-05
2.12129437022778e-05
1.66149722991795e-05
4.53915546090816e-05
2.34676201177593e-05
3.98007564489678e-05
4.8279365762496e-05
5.1733632845888e-05
3.61065543336716e-05
6.07175609253508e-05
-1.83773647164318e-05
2.43161715916659e-05
5.45273952404395e-05
6.34991868404422e-05
7.62503472558352e-05
7.86415470760838e-06
3.04902277565572e-05
4.99874756540707e-05
5.17279115812508e-06
1.30663515804757e-05
6.14301825093038e-05
5.67320260928982e-05
-3.12451898040654e-06
3.69521076236718e-05
8.03121358163327e-06
-1.43558214129322e-05
2.0641907006285e-05
1.41772281449386e-07
2.98898753324077e-05
6.32749551590504e-05
7.39797948420555e-05
1.24740861697309e-05
6.26188196674322e-05
7.62057262181365e-05
4.11008251090662e-05
4.96306407929777e-05
3.53492248054488e-05
4.99372379068487e-05
3.66259915285046e-05
3.06401893910262e-05
2.24707792812778e-05
5.63584452039615e-05
4.51090809032909e-05
5.57307772006247e-05
3.45119759965732e-05
8.17185843915217e-05
3.11722027351291e-05
1.39228688267387e-05
3.77303117560572e-05
1.20039644278503e-05
5.91375190837826e-05
2.42132006696554e-05
6.75460789852742e-05
6.25006252567543e-05
3.85750831392044e-05
6.19088050145614e-07
5.7907974747838e-05
6.4298630780925e-05
4.90724982375603e-05
9.85143182195254e-05
4.63711110898036e-05
4.00014816459573e-05
2.4568633639888e-05
4.66670859212623e-05
3.04244207336178e-05
3.70826927793759e-05
6.33431995283436e-05
-8.72748445209936e-06
-4.08872269863158e-06
2.75108083295177e-05
3.25210494438122e-05
7.06132856255182e-05
4.64133550308693e-05
7.00106598618989e-05
4.00668645009935e-05
3.75364442307878e-05
7.5152907334026e-05
4.76780283388392e-05
2.12630146963398e-05
1.1441202762876e-05
4.12090449929575e-05
6.44416281818302e-05
6.25160274299276e-05
4.43282610172731e-05
6.28689803406923e-05
3.09365186799238e-05
6.31834619709777e-05
4.6800097229473e-05
4.95604943977279e-05
8.55778009528361e-05
1.63059182871071e-05
-1.79720548123718e-05
1.30196147479585e-05
8.4157724935777e-05
4.4190581225934e-05
5.90096995378744e-05
8.73236942385157e-05
7.36518156372026e-06
5.21974164600928e-05
5.95223099157978e-05
6.20515773836377e-05
3.68932582004689e-05
2.51020173052595e-05
3.76635877300661e-05
3.00386689730016e-05
6.12196043605873e-05
4.30951749412528e-05
6.92735773675091e-05
4.31326051905923e-05
5.81816110000568e-06
3.76741529931975e-05
1.15215704428862e-05
6.86885204843765e-06
6.13408027195114e-05
4.20262429248005e-05
4.25628916724701e-05
1.33682402480152e-05
3.72782485526157e-05
2.51148261261162e-05
3.98963593836788e-07
6.02493345394939e-05
5.24079842729789e-05
3.16206525966483e-05
2.22306758206584e-05
2.79493460515557e-05
7.42770113079585e-05
7.64146120053278e-05
4.53852737381274e-05
9.51969842419049e-05
5.73460368577619e-05
5.99301406235634e-05
3.84537013655279e-05
5.27275579021515e-05
5.00544613866714e-05
9.7011207940572e-06
4.79873470003468e-05
4.75129486143091e-05
2.40410245899717e-05
2.42880137388165e-05
1.00562809286397e-05
6.79106158254707e-05
1.85398107716081e-05
4.13210649199062e-05
7.66286475752489e-05
7.47900335079786e-06
2.65581695806115e-05
-8.84262114795643e-06
7.91952588941979e-05
1.29410585647283e-05
3.77612791212563e-05
7.57230127733227e-06
6.05763740939234e-05
2.83844684827165e-05
5.55473636125998e-05
4.64461909394249e-05
4.86822260551863e-05
6.91797842229706e-05
5.38833605566329e-05
7.48333478642321e-05
4.63722974490664e-05
7.48197385292136e-05
9.68354695421887e-06
2.41750235333573e-05
2.37806682416133e-05
9.11002734769259e-05
6.93867391907184e-05
4.08654943051995e-05
6.66832140535565e-05
3.3799243617192e-05
2.7599262378714e-05
3.91009898898187e-05
9.04996855141731e-05
3.49624000832859e-05
8.75537891631046e-05
8.10212939358789e-05
-6.80776219353293e-06
5.48760762430734e-05
5.74595783550531e-05
-6.86930560952544e-06
5.07067608805008e-05
9.4141220195025e-05
6.41241101477611e-05
2.73797061189797e-05
4.85077540335962e-05
5.57350557921259e-05
7.41998592683967e-05
3.72759759253821e-05
3.29245626699901e-05
5.11598291143467e-05
-1.07039343471343e-05
5.90842147671673e-05
5.55240928714698e-05
7.02659373980533e-05
3.27415556547109e-05
4.35233994864824e-05
5.70602328514477e-05
7.63995700249692e-05
3.77019811885988e-05
3.39945052777142e-05
2.16334688533412e-05
5.15303609971393e-05
2.22812748732109e-05
7.07821685871361e-05
7.19671857549365e-05
1.45947046022455e-05
6.77919095096685e-05
9.0835695685881e-05
7.22601144074447e-05
2.43161924129726e-05
3.86808973372611e-05
2.64869578912332e-05
4.69528722064195e-05
6.81927077732358e-05
3.48225061179005e-05
2.12925633557769e-05
5.61279351882219e-05
-1.53346592583802e-05
1.27016663960349e-06
2.33387872940965e-05
3.69489725266266e-05
5.17104192034648e-05
5.09776221151688e-05
3.06890176021348e-05
2.69663313965012e-05
8.43530596748693e-06
3.44543177870361e-05
4.38087424942979e-05
6.6220933390308e-05
7.51055923403795e-05
8.25025446680062e-05
9.49756528001186e-05
3.67272979816431e-06
3.1709356936868e-05
7.55690251654566e-06
4.98820458350712e-05
4.39154073335868e-05
2.89362855854784e-05
7.63658912094476e-05
1.95286754032932e-05
5.47142578806133e-05
4.59062633061572e-05
3.13474831979841e-05
3.43667520991682e-05
4.93215602117578e-05
4.9793138874083e-05
7.37786177814216e-05
5.74895784476829e-05
3.66610212465034e-05
3.11674433604765e-05
2.64211086376275e-05
5.61045494512872e-05
5.60892151064914e-05
2.95031731437678e-05
4.23718253471064e-05
6.72889048005933e-05
6.87950782323034e-05
4.9341587612715e-05
6.90037792487821e-05
-1.16201206499788e-06
4.5483627107009e-06
5.10444470042705e-05
4.03678042205636e-05
8.79132578121817e-06
5.9533695749711e-05
6.75088235514827e-05
7.08755881215489e-05
7.36415784819047e-05
9.05549355861454e-05
5.08481785303752e-05
2.64528597388867e-05
9.87838718480382e-06
3.41888773440424e-05
4.71762362277967e-05
1.05787821469499e-05
5.03043501644346e-05
6.14646333347144e-05
3.36572439084984e-05
4.70660288455389e-05
3.69239017004121e-05
2.59164156388398e-07
7.2544227036732e-05
5.70026690051957e-05
5.71581307397432e-05
3.57467143316135e-05
5.66166735960371e-05
6.62118605743691e-05
6.23268797233608e-05
4.12730618170119e-05
3.12730445336955e-05
6.31926677023233e-05
7.40479213938321e-05
4.06651340099917e-05
5.34287300412896e-05
3.10931791659844e-05
4.91768849232288e-05
1.9427336386125e-05
4.73604724580251e-05
4.82757814580324e-05
3.19107697313693e-05
4.96452735752189e-05
0.000108808299828492
2.82653538509764e-05
6.19885682615658e-05
5.16070964770858e-05
5.54696058113269e-05
4.67492484286469e-05
6.8868077706489e-05
3.78814806407388e-05
4.65043535604117e-05
4.32953172550993e-05
9.83698129223458e-05
7.96938532043666e-06
8.43699360329254e-05
2.74032793953241e-05
1.61827504349592e-05
3.00961438465159e-05
7.23973952460281e-05
4.31130567034279e-06
3.31278741938464e-05
4.0724973578949e-05
1.38782619902199e-05
4.95920656378521e-07
6.28705589942146e-05
9.08926203417061e-06
-1.34219575641811e-05
1.04816457226832e-05
5.84862718380492e-05
7.05759318828096e-05
1.46059792216277e-05
6.72927500470656e-05
2.23449055861415e-05
4.9410821562161e-05
-5.98387477487611e-06
6.3858526858194e-05
5.5597619100746e-05
3.78532652311178e-05
2.01860698100925e-05
4.55035841328268e-05
4.78952705395866e-05
3.03221098896094e-05
8.71180402802286e-06
6.62860395209665e-05
2.66299587600106e-05
7.30114587437963e-05
1.8135442104715e-05
6.69678729770471e-05
2.71433873132369e-06
1.70617952056709e-05
7.03403506327534e-05
1.05240783305286e-05
2.17149347223313e-05
1.03370007756491e-05
5.92796102320369e-05
3.78806580041742e-05
4.08895321315025e-05
5.20011984544628e-05
5.13176525532361e-05
4.98191193705593e-05
2.59990529877627e-05
1.50689232786583e-05
2.46563668915578e-05
5.51135458655594e-05
6.35093986381473e-05
4.81761777078992e-05
9.38713139403787e-05
6.86054062338491e-05
2.11125073194303e-05
3.49184593297469e-06
4.56022637155527e-05
4.3828993145637e-05
2.27785446356827e-05
6.52228915297366e-05
4.90193199063137e-05
5.09649803822617e-05
9.15832354837419e-05
7.25391389711741e-06
2.33691463282771e-05
2.55788690618713e-05
3.21579739415764e-05
7.09402920315629e-05
1.49415855787619e-05
5.59104408502307e-05
3.84033512114805e-05
3.85089184170739e-05
3.83525200822124e-05
1.1192629161487e-05
8.12041757376952e-05
6.97860942184484e-05
7.81347296725719e-05
6.10920007968947e-05
3.03301268809786e-05
3.52228034443253e-05
6.4090516181194e-05
1.06969655839552e-05
3.78572955996826e-05
4.14240358623728e-05
8.0685599167093e-05
0.000101917691611816
6.68998559372337e-05
2.49852848194026e-05
1.7818773883154e-06
9.84842598221081e-05
7.22029948713414e-05
1.8675920490412e-05
1.78476439134193e-06
6.08878108741235e-05
3.75558375506653e-05
6.89173088654357e-05
1.54597459124655e-05
2.45812034195323e-05
3.27272268245538e-05
4.63713549348372e-06
2.59302718068982e-05
-3.14714004045572e-05
3.49899437220901e-05
4.86354208058303e-05
-1.10204762171978e-05
8.07362009718896e-05
7.64630768570057e-05
5.61136511580243e-06
3.01530490690738e-05
8.71832817894869e-05
2.67414551112397e-05
3.58602501204183e-05
1.37658313598594e-05
3.87821248035399e-05
1.94906298594545e-05
3.86873461110596e-05
6.92247660447624e-05
6.73643094511361e-05
5.82531400832568e-05
2.14598305291708e-05
1.12340495864296e-05
-1.37575144106312e-05
2.85647281188301e-05
4.49823721735572e-05
4.3737354486702e-05
1.15285606141558e-05
5.50488159579776e-05
5.38769085995526e-05
6.80478683461508e-05
4.8419744639015e-05
7.01051858949904e-05
5.8948742600844e-05
3.84498177913457e-05
4.22136206908747e-05
9.31431825282404e-05
2.64645254550922e-05
6.97099247958582e-05
0.000103147263746102
5.79358333223368e-05
6.83503905809832e-05
2.96450192886218e-05
5.27329869061582e-05
4.56055613180903e-05
3.80183382106687e-05
1.59010684187471e-05
2.65710567247874e-05
4.65737176541881e-05
5.42969735790919e-05
4.38115848760925e-05
9.60524612096215e-06
3.23985170690931e-05
1.18205382053337e-05
2.67571556618882e-05
-1.65979286372439e-05
-1.28476965465476e-05
2.78561127743749e-05
8.9328695176977e-06
1.23302125498419e-05
6.01976447645063e-05
2.91026423960547e-05
1.77995814514869e-05
3.02185661153583e-05
4.15699660501885e-05
4.37957895569862e-05
3.09407069722615e-05
8.01501626250724e-05
5.60963628565785e-05
6.04470768713411e-05
4.04060092821717e-05
6.56103214668451e-05
6.07959199864677e-05
8.5904927025954e-05
4.61424209608927e-05
3.58328780164812e-05
1.34440564985924e-05
4.92341873249291e-05
6.61621055364662e-05
8.34616516489167e-05
3.27725262136069e-05
7.8005993026915e-05
7.78016235557199e-06
4.17455968406197e-05
3.63806362301101e-05
2.72038019703253e-05
4.68452442139214e-05
6.70945415760279e-05
5.69920418384319e-05
3.66296647533629e-05
5.158442937049e-05
3.19361658030121e-05
4.04920002683164e-05
6.35968673397453e-05
2.99235377835335e-05
4.85901138262314e-05
2.80390212192291e-05
3.13289478872473e-05
1.75750584051369e-05
2.78734290285533e-05
3.66730633126986e-05
2.50158624000541e-05
5.80754015942496e-05
2.59415035037961e-05
4.1937394804449e-05
1.3818391612569e-05
2.75245120413832e-06
8.5580870318547e-07
5.82067676339598e-05
6.70323325501311e-05
2.44899801431488e-05
5.45129767121323e-05
5.67036994986685e-05
7.36412791261017e-05
5.78838433467305e-05
1.57424255191788e-07
5.57644298026884e-05
6.23141283163653e-05
6.26680883178838e-05
3.29713245126029e-05
3.86356196223364e-05
6.20092915968537e-05
5.64478867314562e-05
2.89332489966839e-05
4.68889313219283e-05
7.89343442635037e-05
7.809260578743e-05
5.92199786280947e-05
5.9244321850266e-05
3.79846570202595e-05
4.24802488778891e-05
8.31599000330068e-05
3.87625931764261e-05
2.19006092319392e-05
9.82479669062867e-05
4.37934666985149e-05
7.71648901034234e-05
3.12985600353676e-05
2.68745710411576e-05
3.736611815431e-05
4.42336339103947e-05
1.3221999541948e-05
4.62307981426302e-05
6.44022441720354e-05
4.09682976880715e-05
2.5016482401351e-05
6.53202046755751e-05
2.66494809949009e-05
1.16695127469355e-05
6.97749433958771e-06
6.74950555669733e-05
2.54330874244379e-05
4.29021509916886e-06
2.44559716458704e-05
5.16445448427317e-05
3.16849791346354e-05
-1.07194148895847e-05
2.23170623375801e-05
2.29714974164554e-05
1.26935615028102e-05
4.51603481873455e-05
5.56423045587886e-05
8.11865274848261e-05
4.69803227154944e-05
6.79404431496306e-05
5.32184347882661e-05
3.18992411038578e-06
6.44433835267752e-05
5.31692195987129e-05
5.88737627799993e-05
1.35371298108177e-05
4.18588435874619e-05
2.16040038505604e-05
1.26785589162907e-05
4.99155190887622e-05
4.06798956661352e-05
5.92639926511769e-05
-1.25866510574587e-05
3.78794099005782e-05
5.32595506782967e-05
2.51776220818578e-05
6.17895041856872e-05
6.43357524997411e-05
6.17773604329579e-05
4.28797492657984e-05
5.99508376052925e-05
9.98451424450392e-05
1.4151366348333e-05
3.00207067183771e-05
2.27785015731875e-05
5.76648713177787e-05
2.35689560235561e-05
4.52209737130207e-06
1.07120894270059e-05
1.7086194086108e-05
2.27554706822148e-05
-2.81991177031351e-05
3.14205204327686e-05
1.96235025815435e-05
7.25540611532804e-06
4.78425842273745e-05
6.62659433283734e-05
1.69955948794641e-05
0.000105973918324871
2.32060518017428e-05
8.32284436494717e-05
2.95900548166527e-05
6.327886459229e-06
3.51269920238829e-05
3.73565864934643e-05
3.98468323554586e-05
4.36658254251249e-05
4.06469212574595e-05
3.22603375096633e-05
4.89822431510388e-05
5.63607782280268e-05
5.49277385116618e-05
2.30214546881113e-05
7.16141647994378e-05
1.59170306792367e-05
9.24089547197125e-05
4.22600921975769e-05
3.62398067980641e-05
5.17783203575612e-05
2.53600724943231e-05
8.0782821907523e-05
1.85200040575858e-05
4.0118356572874e-05
4.43834918911423e-05
7.61874302381867e-05
3.62901466779586e-05
4.62802729680388e-05
2.14120803842556e-05
-4.40289153327132e-06
1.42428560295175e-05
4.64112630969067e-05
2.11371166826074e-05
8.42495499883368e-05
6.05450857972167e-05
3.63128406911538e-05
-1.04198920542831e-05
5.16209597126789e-05
8.19111679314902e-05
4.43027866484853e-05
3.89531334537415e-05
2.85240011950202e-05
2.91764213014882e-05
1.87666916571904e-05
1.66723686432543e-05
4.74358341379405e-05
5.90983423973848e-05
9.40365222417723e-06
7.03299477700594e-05
4.62199439075586e-05
5.43475184972658e-05
0.000109291019801099
3.05306635873141e-05
2.97893800581061e-05
3.63838111563234e-05
3.72451207846812e-05
3.51504442280283e-05
4.01460586670616e-05
5.49715977898533e-05
5.46846586211607e-05
5.30598717635542e-05
6.20012213666835e-05
6.37258396671693e-05
6.60454460541637e-05
6.46386266856928e-05
6.06908068853166e-05
5.66487934593924e-05
6.2944841796411e-05
3.52624045978119e-05
4.89504287079441e-05
7.14052706258094e-05
6.65549818228012e-05
7.08610909463471e-06
6.06495411458679e-06
2.07736821918225e-05
6.79731721129471e-05
5.42659171951075e-05
3.22986946369402e-05
-4.36186278289181e-07
1.69026230925683e-05
4.23633469881169e-05
6.78754117153096e-05
4.56284039940738e-05
3.23820462587883e-05
2.46672886208584e-05
1.03789680184891e-05
3.14665679263493e-06
6.89053623531164e-05
3.60322293177324e-05
8.87310601057781e-05
2.21433066639219e-05
5.41361830427923e-05
1.99471732575721e-05
3.54945925823909e-05
5.93483637327858e-05
5.31009111164123e-05
4.14832679701939e-05
2.58968235513383e-05
5.68916304554707e-05
1.55735149564082e-05
8.23406369066695e-05
7.2055408969624e-05
5.94059618773856e-05
9.47722889871256e-05
7.72660920867209e-05
7.53386072778729e-05
6.49286150862201e-05
6.80281649707701e-05
4.59829893771354e-05
4.60839595653206e-05
5.1891473640604e-05
3.24863311701297e-05
7.46043984384e-05
5.16225438968244e-05
1.93009710832841e-05
6.66373239031257e-05
2.4033691309034e-05
4.41912932277e-05
1.85130050090264e-05
2.86700278512196e-05
3.31126046810278e-06
6.45163157745308e-05
6.06129335855707e-05
5.7935904444066e-05
4.87427994593578e-06
5.54890879696006e-05
5.27118624706183e-05
3.60941379662103e-05
2.53508989947836e-05
1.55556767286672e-06
9.54500011811001e-05
6.35282153324748e-05
3.38113524390916e-05
8.85052061028168e-06
7.60296848939666e-05
2.66601341863142e-05
1.99971457347664e-05
7.35787064764747e-08
3.0670704532103e-05
5.15999078001537e-05
6.23616634045887e-05
4.82432258067083e-05
4.86969042881639e-05
3.39764211534843e-05
-5.21172601190858e-06
2.40193422959039e-05
6.89060083079047e-05
6.40505371178327e-05
3.46996294500575e-05
4.16760379533562e-05
9.01676420330562e-05
8.55326322425555e-05
6.84227508578696e-05
2.68390304279224e-05
9.9166951562585e-05
4.55979969365825e-05
3.77689396044967e-05
3.75235950086371e-05
2.71824394806905e-05
6.38287486537169e-05
8.45081984703605e-05
5.78934728515917e-05
2.6283698292725e-05
4.59265045098458e-05
6.90371602007492e-05
6.40876419392286e-05
5.29406499009983e-05
6.42585498860752e-05
6.57036703302801e-05
4.72431297476937e-05
6.60785179069507e-05
8.54203637915935e-05
4.48063733805304e-05
3.20640139100082e-05
3.53854527041618e-05
3.50433205005634e-05
3.53342606927524e-05
5.04179990288725e-05
1.55786900514596e-05
2.99102326481725e-05
5.50187116060324e-05
4.51777238138153e-05
2.07304799665407e-05
5.32611212845681e-05
2.26865024324272e-05
3.80712082941682e-05
5.96908066145321e-05
7.82387676770439e-05
1.21738833957145e-05
4.90074613011368e-05
2.94735856002181e-05
3.33881959193989e-05
7.40138856849522e-05
4.38608864038166e-05
-1.91846440808258e-05
2.8218630051312e-05
5.54130279923527e-05
6.49031693504167e-05
1.54386548166538e-05
3.18324500541674e-05
4.03667726204578e-05
2.5617020130608e-05
3.48885223312204e-05
4.6520311172908e-05
8.23192662532763e-06
5.08042702870422e-05
2.03278199163282e-05
-3.03069442506092e-06
5.84596922489962e-05
5.77274869867592e-05
1.92559211355239e-05
4.13760960612188e-05
4.7433210343178e-07
5.2817273236481e-05
6.25175948344123e-05
4.76610272135346e-05
5.96235758661461e-05
2.50450991909642e-05
5.15558248000159e-05
5.89794155060234e-05
6.90300814366581e-05
6.79121583803011e-06
3.9065407936751e-05
2.48029821064303e-05
9.00323475366611e-05
2.07861842500787e-06
5.76428435225839e-05
1.90769681659762e-05
3.35634888944958e-06
3.25422373035845e-05
9.7251812401439e-05
3.71666458316507e-05
4.54649639984983e-05
2.67968468892197e-05
-3.46584521388779e-06
7.38472251674454e-05
5.75381553808595e-05
4.12784596635991e-06
7.43111732037581e-05
4.38760976289334e-05
2.67594473508993e-05
7.80090205008583e-05
9.10349146579752e-05
7.05659960529853e-06
-5.46094375863242e-06
8.9312699582348e-05
4.10545559918478e-05
7.81742714890307e-06
3.87647995282735e-06
8.84090407399006e-05
5.51259247873926e-05
2.40832165651372e-05
1.72352154511475e-05
2.97080015984813e-05
4.98551793612166e-05
6.21812485638263e-06
7.00411346887451e-05
7.00923721144857e-05
4.93256238782129e-05
3.73037612932883e-05
5.8912388296433e-05
2.69674827091788e-05
2.92928798462548e-05
7.86156645013677e-05
2.63642961488016e-05
3.4807644280997e-05
5.82461746825552e-05
4.97528340289727e-06
1.97277186420616e-05
4.38587121001303e-05
7.07608736375716e-05
3.68182467366425e-05
5.60642565158352e-05
2.49644333139138e-05
4.72777445947953e-05
3.36868518460568e-05
2.29816255405477e-05
1.13523980850947e-05
5.59860210860145e-05
9.37860364033333e-05
2.79601324867592e-06
2.57629525869357e-05
9.9426645058339e-06
7.8201862328402e-05
5.28482899739668e-05
4.37278476152527e-05
7.64100446847101e-05
7.22771490688666e-05
7.17705671393191e-05
4.94127867904977e-05
1.49882652896476e-05
3.95914540430446e-05
5.07663458090129e-05
2.79593632858091e-05
3.21921798563279e-05
4.42284313908207e-05
6.52237143644961e-05
4.74476936487495e-05
3.5608329378912e-05
5.10327901496125e-05
3.84137339397121e-05
6.12671483932675e-05
5.70247659661988e-05
6.83195324189354e-05
3.7211363504417e-05
3.17880883230926e-05
5.22205202932957e-05
6.29433633952861e-05
1.58545592928131e-05
9.29673608975096e-06
5.11500725285572e-05
6.13779991427348e-05
5.27012308189667e-05
5.00882292850049e-05
4.0385901592113e-05
2.72083539944909e-05
2.49571605653281e-05
7.18970566777768e-05
1.85083267017726e-05
4.77702872161967e-05
4.43876941076542e-05
7.1398170962562e-05
9.86059298554877e-06
4.32406475479749e-05
3.1586336739792e-05
-1.51969007730425e-05
7.77074320537053e-07
3.94732402031811e-05
3.94106005466439e-05
1.21404706208407e-05
8.69518368106072e-05
8.28849948534791e-05
4.10877220405668e-05
-6.78579246572085e-06
1.4084166131638e-05
8.74650838335868e-06
0.000115086658914844
1.06127355046411e-05
4.12581279016498e-05
6.75865777185906e-05
4.75790004046821e-05
3.5308633212503e-05
2.68646120070957e-05
4.15473773396945e-05
4.63324139081092e-05
-8.00498390543567e-06
6.65103438488118e-05
-1.22799745211217e-05
2.10325776391245e-05
3.47755861776372e-05
6.52107010206291e-05
5.65003153102636e-05
3.0943361669329e-05
5.29103037298494e-05
4.06612778947073e-05
6.1896920916094e-05
3.40700942868434e-05
7.07234635155027e-05
1.64761059857156e-05
8.26297576832241e-05
4.73190331821769e-05
4.06782012531659e-05
5.59153111519717e-06
6.76732507919838e-05
-2.02582969479797e-05
7.46793080687418e-05
4.52277684278817e-05
-1.83479895043802e-05
6.14695073471978e-05
2.17755495235125e-05
1.72950048730429e-05
4.58796255128193e-05
2.18976913851789e-05
2.04821602753023e-05
1.75889519610856e-05
4.96913434227658e-05
8.45792828729442e-06
2.15196874534433e-05
7.84793220947321e-05
2.32110578092303e-05
4.1078727854177e-05
-2.67292585126909e-05
6.51938322151189e-05
8.66051302264822e-05
6.93472310414279e-05
8.7482587751469e-05
4.65068616510392e-05
5.54593003003068e-06
2.25104527468496e-05
5.75862496088213e-05
9.05508541032224e-06
5.75489112069566e-05
2.3664915904681e-06
1.46083750356447e-06
4.41613692571485e-05
9.32053042091195e-05
5.35770523638342e-05
5.14317020404933e-05
8.21488820122445e-05
5.77167012232274e-05
3.2697790489988e-05
1.36314126129857e-05
3.69678319749108e-05
4.68630297677349e-05
1.17019774456823e-05
2.01530140775586e-05
3.84303552775508e-05
8.75844772095846e-05
2.91778684451353e-05
6.87094211234109e-06
4.41770269065281e-05
5.02211955264322e-05
-5.31674915081462e-06
5.58443671065637e-05
4.26413806755558e-05
2.02065907210385e-05
9.08700273505947e-05
5.30820050848706e-05
3.02941327433595e-05
3.11414791997588e-05
2.60657216546875e-05
7.25023711574618e-05
4.57563424398745e-05
3.5270995308163e-05
6.1488036307312e-05
4.47043984865058e-05
8.31533723793703e-05
7.49780731515827e-05
2.96657397059024e-05
8.28367267661876e-05
6.2449275159235e-05
2.98828903826219e-05
3.7285960832058e-05
8.5008217413257e-07
6.18480296620105e-05
3.95737272197364e-05
6.93360926031522e-05
-3.71138923124124e-06
7.02198893876045e-05
3.16606504509194e-05
8.04581559570067e-05
2.69991007143615e-05
7.65884213015073e-05
4.8971019985017e-05
7.07356492108463e-05
2.51655553507995e-06
2.87433808888219e-05
5.32844866331282e-05
3.52429249923492e-05
7.05754240756359e-06
5.72345116385424e-05
5.68928129081562e-05
3.38385919996924e-05
1.61325118650138e-05
4.86559089925203e-05
4.14176285192968e-05
2.36760174148595e-05
3.86255597029189e-05
3.80934922607177e-05
-2.4618147258147e-05
4.43870206875476e-05
5.39190083415842e-05
0.000106756133060309
5.58053703130745e-05
1.87426863585829e-05
1.59997232956832e-05
2.51036345551007e-05
1.41518232056484e-05
6.55726965663171e-05
7.79758465541477e-05
2.92056549119358e-05
2.90072662255982e-05
7.24215407551021e-05
6.38977029797619e-05
8.11920875833696e-05
1.88966561696574e-05
3.93381061357766e-05
1.64887584166709e-05
3.05727785761726e-05
4.45501147629852e-05
1.78917886795229e-05
3.73379551088132e-05
5.23404091869699e-05
6.53784642698732e-05
4.84132012003477e-05
7.41628921826594e-05
-5.80191594630479e-06
-4.49411012491071e-06
1.92761976054553e-05
5.48175786510955e-06
4.38984780888186e-05
5.30304630015237e-05
7.12301563104539e-05
5.27565375289448e-05
2.87148304890476e-05
5.04511389667143e-05
4.0069943385141e-05
2.57709261721569e-05
4.41515507521846e-05
4.43776495635441e-05
-1.85229873054848e-05
6.38762972134536e-05
6.81467274136795e-05
5.85528088224429e-05
6.92409602403081e-05
7.50605319923545e-05
4.07177957798067e-05
7.89618254302701e-06
7.74931391413267e-05
6.37060986745666e-05
7.09988526627494e-05
5.29301613081741e-05
1.89057992205012e-05
5.90903952279299e-05
5.84534740723273e-05
3.0073485843493e-05
2.20477355740372e-05
6.19792182828148e-05
7.17717557426377e-05
4.45181195275888e-05
6.47196643976172e-05
5.55461293590572e-05
2.70412092424658e-05
2.98860482522436e-05
3.29637913950781e-05
3.28539158241957e-05
4.07829272349873e-05
5.07569096696955e-05
4.99128458783897e-05
1.15010699944113e-05
4.48354490607579e-05
4.20694788087083e-05
5.53290455009634e-05
3.9054676470542e-06
9.39187848479972e-05
2.93876119023383e-05
-7.86164954803796e-06
5.83792922839493e-05
7.35618208014541e-05
6.33152554270841e-06
2.35248511561339e-05
4.48878470372231e-05
5.01249657982652e-05
8.27991573054657e-05
5.82508761026466e-05
8.3333301757887e-05
3.16260792858897e-05
2.10610100694694e-05
5.06616862856182e-05
6.53793601136531e-05
7.9179074217347e-05
4.07980106047281e-05
4.70400352750196e-05
6.87574367347736e-05
2.72924981730202e-05
5.62343307141042e-05
4.81026187354706e-05
3.44075578402701e-05
3.61869998325784e-05
9.34757483607153e-05
3.97659548527032e-05
6.7449790094439e-05
4.84901392522535e-05
2.27044602021351e-05
6.34253829493827e-05
6.82641380464539e-05
4.77325117918714e-05
5.72921395864083e-05
6.98428701774932e-06
3.49132867059255e-05
7.69593757471074e-05
5.82101956776127e-05
3.13260537392727e-05
5.00021879000831e-05
5.58766005744211e-05
5.98391753884754e-05
-8.66373915425046e-07
3.2510284344357e-05
6.49249771152666e-06
3.03943075313875e-05
4.44876952524604e-05
3.58056642331427e-05
5.0513842548501e-05
-3.41012890079285e-07
2.6015275555326e-05
1.12006847860338e-05
1.25726825057735e-05
1.89550399355543e-05
3.18463866951874e-05
2.41971892957186e-05
8.31897338768691e-05
4.25105883028858e-05
5.75623559571451e-05
2.81268384538299e-05
2.04937774166217e-05
6.8554575600029e-05
6.73556354461076e-05
1.83701621757041e-05
2.35727141302802e-05
5.00829329491751e-05
6.59713940922944e-05
4.78973603629327e-05
6.44120258087755e-05
2.49098773741993e-05
2.76118948792722e-05
6.126041598879e-05
2.03266515205707e-05
3.51169404589891e-05
5.48905444121556e-05
5.86959986584276e-05
4.11650372787757e-05
7.22986169534379e-05
7.32396035389879e-05
1.47636257503858e-05
5.76572119688849e-05
2.03293335633541e-05
7.3451214868244e-05
6.13547924243253e-05
6.50509901184491e-05
6.5364394193868e-05
9.31484920492778e-06
7.21809330561964e-05
3.1681543626884e-05
3.4746689602788e-05
5.88122365017321e-05
4.04670931548455e-05
-3.66932771792595e-06
7.29240703168765e-05
3.5396813465845e-05
4.39228570431363e-05
-1.10893657239444e-05
6.89248646268268e-05
3.25151037325797e-05
6.05308967770546e-05
6.57999999681736e-05
2.2265343813176e-05
1.55734779081246e-05
6.10552458603318e-05
2.98752418301254e-05
7.6969178866198e-05
5.47120382930549e-05
1.59386692522391e-05
3.86773923049329e-05
2.68107017909039e-05
5.71238158459012e-05
6.64286690807006e-05
2.79884889491291e-05
5.45565497311227e-05
5.10976179236314e-05
3.93684014074486e-05
3.66761125198401e-05
6.74455393863909e-05
3.64752188173392e-05
2.65067526748591e-05
3.75829606376004e-05
3.55851771677695e-05
7.77953422228832e-05
3.89835595008869e-05
6.80514255611134e-05
2.47109059412755e-05
7.10238117766258e-05
5.31285462416365e-05
3.9937647699836e-05
6.34464202535566e-05
4.98800877769779e-05
5.38783203249286e-05
6.02846184343145e-05
5.40529987118666e-05
-1.93186355845745e-05
8.37849932069455e-05
6.93947886980524e-05
3.92290336573427e-05
7.38285625665179e-06
1.93413031093319e-05
3.25502433613494e-05
3.51260956423407e-05
2.98946980994127e-05
6.86139770647328e-05
2.44007991220729e-05
2.19579317150716e-05
-3.98885458571073e-06
9.3067093480839e-05
2.05539732664807e-05
6.42659150463466e-05
3.0096516860344e-05
1.57485547427164e-05
3.12366206241154e-05
5.41584977777738e-05
8.34672974263814e-05
2.08940791713819e-05
2.67506623702115e-05
7.12491957459268e-05
4.73842507694905e-05
5.3860506791074e-05
2.31551826624343e-05
-1.78243016426273e-05
1.36620041275363e-05
8.12128518984059e-05
7.79827221387349e-05
3.78902853064934e-05
9.97101777452791e-06
3.33628928904585e-05
1.53422199912741e-05
6.23058859106627e-05
2.10672582975578e-05
6.05286969298295e-05
4.25417773146054e-05
4.22824526754043e-05
6.6242069666501e-05
6.69188509008729e-05
1.91272703000114e-05
3.67333436551034e-05
1.22660121067466e-05
3.05795398761233e-05
6.16825101575786e-06
7.11886429098499e-05
-1.76149105124238e-05
6.10464509998481e-05
1.79655844998385e-05
9.23412348685048e-05
3.07229667403317e-05
5.52690790502741e-05
5.33226005464183e-05
4.25424432653766e-05
1.30696310677163e-05
2.9984601715676e-05
-2.38351433601343e-05
4.64373622011482e-05
4.06460854153745e-05
1.08084306290296e-05
5.64466131712912e-05
3.91498808991769e-05
1.78982882730489e-05
5.74704891903391e-05
3.2806797037313e-05
4.16932836785634e-05
3.25692391219157e-05
2.71558678852441e-05
4.07962089444406e-05
2.72567599246878e-05
3.35130179205322e-05
6.080137739969e-05
8.92926992556403e-05
-1.74908579729054e-06
2.53821491544537e-06
5.18292654638998e-05
3.83491044020199e-06
1.09172571801854e-06
5.6551104450167e-05
1.35651050176067e-05
4.58731369012511e-05
5.84372810756696e-05
5.07598208531541e-05
3.70126569065409e-05
3.85306533782639e-05
3.21642800254315e-05
2.64176753826465e-05
4.85707541698609e-05
7.2413453179364e-05
2.84519176364759e-05
0.000129191329704851
5.44950070442103e-05
4.44305244537619e-05
3.45887798904585e-05
4.30597166869328e-05
6.13399195114461e-05
2.31601500690982e-05
2.75335515569364e-05
5.48139932630552e-05
5.24740646469574e-05
4.16398152667168e-05
5.30002668013581e-05
6.44221439282241e-05
6.14271801034042e-05
4.70236059884491e-05
5.36236458448607e-05
2.33936907782053e-05
1.78183778329829e-05
4.83081951712262e-05
4.87582166269589e-05
1.97494974056963e-05
1.67606626801364e-05
6.16507324362345e-05
4.12860010824322e-05
2.63734562068548e-05
9.56033148009025e-05
4.43857021387332e-05
8.98334146258236e-05
6.38684715151251e-05
6.475277146511e-05
3.01124253023772e-05
2.59691321619322e-05
3.34724015391379e-05
6.2848408886611e-05
3.06586686571053e-06
2.16637549690666e-07
7.30242683819615e-05
6.07808758516864e-05
1.11944447650998e-05
6.14082971794197e-05
4.01025568700942e-05
5.85724015615739e-05
4.29069493843138e-05
4.4806151623964e-05
4.63483018436492e-05
5.20193704843384e-05
4.12820198851628e-05
3.60510808051637e-05
4.09580064152226e-05
5.96690044417982e-05
3.7258982905882e-06
5.65772680988096e-05
1.58902132188761e-05
5.11829651652829e-05
4.73077554789209e-05
5.34208325727253e-05
3.10093721445768e-05
5.38767292548154e-05
-1.70644428720439e-05
1.96922150265635e-05
9.1170773567532e-05
2.32316474307905e-05
3.39864465869003e-05
7.21544854840917e-05
4.01551890404541e-05
4.18600747598863e-05
-3.46027056147508e-06
3.59345528732503e-05
6.47366069353554e-05
5.4149284224647e-05
5.0771851985365e-05
3.51711269481318e-05
2.85944763892054e-05
1.76386577341896e-05
4.41628633748751e-05
2.83230778142396e-05
5.98732881085453e-05
-5.9359709248052e-06
3.7441758551485e-05
5.81185819698834e-05
2.26590632306028e-05
4.71879906082916e-05
-3.32464665004441e-06
2.43539640487231e-05
2.84402596714785e-06
6.22396483445441e-05
4.09970325242404e-05
4.32025798789576e-05
4.93860015608187e-05
2.8927692507806e-05
5.50720609052018e-05
4.34875230020723e-06
4.60640044244438e-05
8.66990239012565e-05
2.48482167018881e-05
3.19162587736966e-05
2.65043479810445e-05
2.28858278118657e-05
7.82914332563533e-05
5.66565175186935e-05
1.76387012769727e-05
3.83125007615695e-05
3.98971089157585e-05
5.29529547366116e-05
5.2022929158313e-05
2.95615681478051e-05
5.00692834727364e-05
7.09720174772326e-05
3.75712820655187e-05
5.4547175770044e-05
6.57058259509822e-05
6.82941498947474e-05
7.86890976697909e-05
6.82848295802252e-05
4.47847113810466e-05
5.15238106684674e-05
2.3038322221037e-05
3.61662301180818e-05
6.45601242185794e-05
3.47213365271628e-05
6.28442119542688e-05
4.80963326292509e-05
5.75645300413751e-05
7.76600480707889e-05
3.51115337074097e-05
9.75387656655641e-06
9.96618622202225e-05
4.50971783753543e-05
6.57919000451136e-05
7.70935116979113e-05
5.98122017432364e-05
4.6555376807382e-05
1.38325316585761e-05
4.22987680793888e-05
7.8813506926845e-05
2.77015357716576e-06
6.17723625750974e-05
4.16802238537088e-05
4.63011546275874e-05
3.11119592346701e-05
-2.42891181800125e-05
3.33737097801067e-05
4.09462538020836e-05
1.09578217496328e-05
3.9117814462491e-05
5.03086348780037e-05
2.92278704991255e-05
1.83213120240231e-05
2.29431933913965e-05
4.78882197479988e-05
2.13425625864418e-05
7.57145579242838e-05
0.000112900431932757
4.10679109418075e-05
3.73798211305514e-05
7.84397850324462e-05
3.74284814907794e-05
2.541445114086e-05
3.08669962279087e-05
4.10507304394728e-05
3.8104757817788e-05
-5.61591394408931e-06
2.8540875889519e-05
6.22658626952143e-05
2.0555580746189e-05
6.21417349398675e-05
1.35847842198473e-05
2.15932055800385e-05
2.41682270693718e-05
5.58889708843969e-05
2.8713953450141e-05
4.78501292780482e-05
6.36496846023562e-05
3.28518653106849e-05
8.62907181619749e-06
8.52100697733775e-05
6.59043561846019e-05
3.65875559078326e-05
3.33115751459417e-06
-4.54676163796969e-06
2.40832425822312e-05
9.50142918212535e-05
2.89138941193283e-05
3.17802554875599e-05
6.17839180276949e-05
4.75097542530647e-05
5.98108916103791e-05
6.43955859217117e-05
1.21841161772293e-05
1.69069662513645e-05
6.94423118542016e-05
1.75385724710304e-05
7.40930254150382e-05
6.53421204743849e-05
3.92925271022486e-05
3.25489589794169e-05
5.42489701495018e-05
3.41484356566386e-05
1.12708430398611e-05
6.22364049003201e-05
6.03156449828945e-05
2.38948644417694e-05
1.11290219567429e-05
3.37030835320691e-05
7.52491644330715e-05
3.57403551912045e-05
2.48075234368402e-05
4.70721498006224e-05
3.24186382439809e-05
3.01805438981171e-05
6.45793883296209e-05
2.64353059789427e-05
3.82730621080006e-05
4.21642389429117e-05
8.61441595039631e-05
1.63949801212219e-05
3.74405547179211e-05
7.34198913597727e-05
5.06661034688059e-05
3.96870350712742e-05
1.39202719598556e-05
1.52158391767223e-05
2.46446563472681e-05
4.26818953132479e-05
9.75521228651271e-05
6.85074761212457e-05
5.69762183049495e-06
5.33182291209925e-05
3.59707317724601e-05
4.44900548959201e-05
4.0845160532609e-05
2.58482357709866e-05
6.47608887089744e-05
7.16274420563601e-05
6.46916717678722e-05
5.80370032037051e-05
3.82143500562034e-05
7.39962769759925e-05
3.64476126060636e-05
9.49562742387296e-06
1.48561586336731e-05
4.05877580535367e-05
9.07225490766626e-07
5.93538167433573e-05
4.61523842187583e-05
5.63723663600566e-05
1.84580835655184e-05
1.08785720092092e-05
6.75652497485348e-05
7.7768858822147e-05
-2.22837790582175e-06
8.93300010397712e-06
3.5459159940134e-05
-3.70317426864114e-05
1.94839451464758e-05
6.00316318147389e-05
6.26577806624511e-05
0.000100443784504622
5.44703515057464e-05
6.20233632019283e-05
5.87485904942539e-05
5.80011913787146e-05
2.86285919261257e-05
-1.79964848584133e-05
4.35348801066559e-05
2.08800281506173e-05
4.50956666800549e-05
7.17060096410094e-05
6.67527547697155e-05
2.54351213461661e-05
1.86095739000837e-05
8.47231358384208e-05
3.25874826929971e-06
4.43221125959088e-05
6.68147723636428e-05
5.02497246250381e-05
6.28415998929494e-05
4.57201837961339e-05
6.92553987195641e-05
6.3591995621127e-05
0.000100971294297107
4.72149303574348e-05
6.72969190231693e-05
-4.62715740859025e-06
4.77256237868173e-05
4.35382268950662e-05
4.16326307758835e-05
7.13566703405398e-05
2.6419923948569e-05
5.66357253261678e-05
9.98167416594793e-05
4.37432298500035e-05
-1.16283244273837e-05
3.04702267401558e-05
1.78686612169079e-06
4.81941183348739e-05
5.78435885178609e-05
6.67851810705246e-05
5.51061667250606e-05
6.64740884579018e-05
1.35758333554516e-05
6.24060864529746e-05
7.68938533397071e-05
2.29557068485834e-05
6.43668342995423e-05
2.62201647248301e-05
1.43682429841988e-05
5.86147163220395e-05
1.47355426726202e-05
1.39123273279433e-05
-1.83102034077455e-05
5.2952731718387e-05
4.72500716177063e-05
2.58297878744577e-05
5.8319611431339e-05
8.54672564963785e-06
2.93607923583831e-05
4.5608659684239e-05
1.71718314484103e-05
4.1682790288991e-05
4.48027778961045e-05
7.04523889065571e-05
-3.95225445058517e-06
6.51221549601392e-05
4.23116932524101e-05
3.26952246309974e-05
4.16995647048941e-05
7.34655043160952e-05
5.27544941009211e-05
4.14012047520303e-05
9.11143329014575e-05
5.74942461542378e-05
4.07486953337487e-05
3.26846250764084e-05
1.21035552302836e-05
4.3662523898773e-05
4.16558307339315e-05
5.18279084414881e-05
3.93209263794809e-05
4.58062575512534e-05
4.33435206707503e-05
7.01634222347176e-05
6.99303295490718e-05
3.7930988934186e-05
5.47589206240753e-05
8.63533348737901e-06
4.18081006107928e-05
4.89334220990657e-05
3.0823642066597e-05
3.91131142821015e-05
5.28570272003156e-05
9.16078818993197e-06
3.76109458135427e-05
4.58438181989366e-05
2.88349850256173e-05
-1.30634574304514e-05
8.73299251843817e-06
3.89199363722219e-05
1.45346067507702e-05
1.690658128772e-05
9.50133928098385e-06
7.77689827175362e-05
3.55959506918912e-05
3.7829363527937e-05
6.98162705335172e-05
1.73525318495285e-05
5.46104915193304e-05
6.2361479019355e-05
1.96166880604156e-05
6.63112802599309e-05
1.24437720458288e-05
8.35445801083234e-05
5.82669789970856e-05
8.06312018723394e-05
4.43270636334421e-05
3.34316927159687e-05
3.0092482596898e-05
5.95055713118579e-05
2.77157909455987e-05
1.58117476806998e-05
9.75678287218454e-06
4.26039155345374e-05
3.26353737044372e-05
0.000100615295208674
-2.13207834035044e-05
-5.83212254346333e-07
4.1208777939717e-05
5.17462435520831e-05
5.43971406549626e-05
2.2316358546027e-05
6.87831720343302e-05
6.78665420608302e-05
3.97103757163821e-05
3.32758306627172e-05
6.07821989743973e-05
1.64728649721192e-05
8.02986830316305e-06
7.49806361886994e-07
4.60073343679244e-05
1.67389306418548e-05
2.89366901566971e-05
8.9167071299365e-06
4.64398622434894e-05
5.49691344249868e-05
7.08465658119547e-05
4.27398831535867e-05
1.93635626487653e-05
5.60308590906306e-05
2.00146624384281e-05
1.12451538543511e-05
6.51722104277361e-05
1.84265968610048e-05
3.18820661044496e-05
6.33778201802243e-05
5.50307177324549e-05
7.60340393030932e-05
3.33860449191374e-05
4.75082049531967e-05
4.43970310474503e-05
7.45948103521902e-05
4.64554471804328e-05
2.70904215741654e-05
2.28352951133131e-05
-1.1564459895653e-05
2.48239981173129e-05
5.14227958122391e-05
6.91873372205134e-05
6.69584008535058e-05
3.43570222735641e-05
5.83106466207816e-05
8.15224190577093e-05
2.20221745155494e-05
1.38375986214474e-05
5.2727768467381e-06
2.56631632199478e-05
2.96755421736522e-05
2.34948670289268e-05
1.83432020907815e-06
2.8219586701052e-05
3.73569709591199e-05
5.4529195404424e-05
5.10121398710766e-05
6.36986708845647e-05
5.62472676073982e-05
3.81328176346787e-05
9.82561754778717e-05
8.02704394429918e-05
6.51136400271215e-05
1.0342286718398e-05
3.57893008557456e-05
1.73496450536676e-05
3.24631250998018e-05
2.57600927545703e-05
1.91265411509895e-05
3.92575731331168e-05
-1.56122062440378e-05
5.87479974205159e-05
4.80939480139099e-05
4.32694096741275e-05
3.5601612466517e-05
4.87936779325288e-05
6.39962779499817e-05
2.25630464531595e-05
6.51350136906176e-05
1.85861645686587e-05
2.4354174464162e-05
8.62417091111367e-05
5.91951044819892e-05
2.84462847785085e-05
-1.51115788716395e-05
6.16066747328383e-05
7.84919209420674e-05
5.03478755621773e-05
4.51802367428118e-05
2.5260732968498e-05
6.15724871996544e-05
3.00175893801317e-05
0.000124053019042099
7.37596538682285e-05
6.72821665516249e-05
7.74339283275834e-05
5.60758807547437e-05
3.68147514783313e-05
5.75930889004354e-06
4.48477154313739e-05
9.46947918133711e-05
2.60166695468276e-05
8.3118330107706e-05
4.55558945573544e-05
4.29322234346042e-05
8.44845103899673e-05
4.99478308063343e-05
2.83194766595984e-05
3.19280400181087e-05
6.70373452230948e-05
6.69122896316041e-05
5.08222013490235e-05
3.30461520299171e-05
4.36714540399223e-05
4.76585669998445e-05
5.29399040298896e-05
2.31993373774145e-05
7.38972862057784e-05
4.12577884179755e-05
3.94345994937251e-05
7.30616610199966e-05
4.67775110037241e-05
1.43528636423918e-05
-1.22324075018717e-05
3.80393635329538e-05
1.60037441668012e-05
6.67829585608345e-05
2.77341915925747e-05
7.86774426594064e-06
6.29627003921485e-05
3.23065427754166e-05
5.91130139926279e-05
4.33695576385356e-05
2.95284021576297e-05
4.79582488086748e-05
1.48349339307914e-05
2.4507816246307e-05
4.27367382950183e-05
1.00092129817546e-05
4.08939485043722e-05
2.01303775552949e-05
1.61322446954703e-05
3.02974592488942e-05
3.55445022134639e-05
2.4339381055244e-05
4.80984854967314e-05
7.84376071660223e-05
4.44983362599353e-05
3.42219664218304e-05
3.62439873581542e-05
5.13200071806483e-05
4.68240739538354e-06
-2.46020335731758e-05
7.18080721305652e-05
1.48695630022645e-05
2.92107807786477e-05
6.18502567790412e-05
5.38988564849635e-05
6.56779785640649e-05
3.31226229851667e-05
5.32041746627338e-05
1.18514676316724e-05
3.16441839774538e-05
3.14670337572073e-05
4.6819667015788e-05
-6.26922341337752e-06
5.8636477904982e-05
5.48051502372492e-05
1.49436365256749e-05
3.07288948238091e-05
6.62188788314815e-05
2.22883678093021e-05
3.41854645181221e-05
6.13126209673288e-05
1.82441632504507e-05
6.94591622727406e-06
2.39891750298832e-05
6.50059225904662e-05
1.30187489816515e-05
3.58174791754861e-05
4.42140428157774e-05
8.30056646693925e-05
8.92505178669449e-05
3.88079581962413e-05
3.31690401932449e-05
7.59909431491623e-05
4.3325957791276e-05
3.51113425939628e-05
3.8389121706248e-05
5.70169427487054e-05
7.13598865029756e-05
6.76249906098559e-05
3.59063913290653e-05
1.0467811947626e-05
1.64549985403622e-05
2.54041011793499e-05
2.90775922830706e-05
6.14357346637337e-05
7.89864818538248e-06
6.24788812095043e-05
1.95381269691504e-05
4.3592901521397e-06
3.97706565257978e-05
6.29925540616813e-05
4.27344077909092e-05
2.9609053310585e-05
3.95527849353795e-05
5.96049534485443e-06
3.7622359174806e-05
3.13855187167617e-05
2.52260765245765e-05
5.2492141029566e-05
2.82508197064146e-05
2.01702728732021e-05
-7.47935826361596e-06
1.03454912745958e-05
1.22412340827142e-05
6.21797059037811e-06
6.06520844126936e-05
2.3175764737791e-05
3.24599390616993e-05
3.41023494640159e-05
4.64729734734381e-05
4.29502276966608e-05
6.22927554740629e-05
7.96186185772915e-05
3.35156938537016e-05
7.77401861800731e-05
2.34252627371211e-05
4.41366721312553e-05
3.36431582705408e-06
4.14208697110655e-05
4.26528299721395e-05
3.10947577197669e-05
6.63885873227055e-05
3.91752630722633e-05
3.20948633398392e-05
6.13027151334327e-05
3.98151357801781e-05
8.91395611699171e-07
7.30731888412787e-05
6.57309059906377e-05
6.33664113552847e-05
1.70936442369284e-05
1.14386943774674e-05
6.92562976993336e-05
4.73497406841963e-05
7.01975384424975e-05
4.34109424652004e-05
5.93483972710409e-05
9.35325518224657e-05
3.89926772293441e-05
1.85116224212057e-05
1.80556411840804e-05
3.30054426956986e-05
3.67724495122831e-05
2.46359220393755e-05
4.43988845305876e-05
-9.52355615739148e-06
6.5642102973477e-05
5.54674328377271e-05
8.53780710145696e-05
2.23371818255647e-05
4.43896419958735e-05
4.06985380516317e-05
6.65187479540891e-05
1.39572703764456e-05
4.08853368953217e-05
1.84441257835745e-05
2.90949423790334e-05
7.26018289672473e-05
5.28023056439553e-05
6.05824887289068e-05
4.99053467594132e-05
2.46958526940071e-05
1.68844284039894e-05
4.35049163216698e-05
7.62858284860894e-05
4.83702138901807e-05
1.39422888196424e-05
4.20644927927996e-05
5.65698608364244e-05
9.6473309002577e-05
5.33381373085603e-05
0.000104221595951402
3.84733449150874e-05
2.81290551653249e-05
3.63858196960095e-05
7.40250808657441e-05
2.72221434887477e-05
5.25024781394128e-05
1.27723477910442e-06
7.20184204629642e-05
5.5992904697445e-05
1.59264398066724e-05
6.22901179657363e-05
3.14127904693201e-06
4.98558953257352e-05
1.42476066274531e-05
4.81921703681624e-05
1.1383517437161e-05
2.42460675886935e-05
-1.26898590125324e-06
6.61753826242472e-05
2.67351239767304e-05
2.52057893483309e-05
4.83657882358531e-05
1.42920361844142e-05
4.83583374938554e-05
4.749726739629e-05
2.14174097982699e-05
4.29634494522864e-05
3.03255378265052e-05
1.09150594745545e-05
5.70408281351782e-05
-3.4349820990119e-05
3.48764363877692e-05
7.78039955770469e-05
-1.08498225336236e-05
3.44973377501882e-05
3.33131342002347e-05
3.38595641217858e-05
6.7283596175452e-05
5.46071236339009e-05
2.1123334896684e-05
5.03714895416135e-05
3.28260077658341e-05
6.34147971525709e-05
5.97128954786403e-05
4.13384152439466e-05
7.16968880507187e-05
6.96513570470204e-05
5.4167367082339e-05
9.9112610820167e-06
-1.87408936388285e-06
5.74575557790873e-05
2.38688701842973e-05
5.65801216246069e-05
2.99648284495365e-05
1.16394870799909e-05
3.35573967406168e-05
2.35068644849106e-05
6.28321074930726e-05
3.28730653915057e-05
2.32778937101146e-05
-1.74850964546611e-05
4.17151698464214e-05
2.65197509939937e-05
3.1627499881964e-05
4.41402323299939e-05
1.98906818290362e-05
2.5913605920099e-05
4.00913996668051e-05
2.33773642636755e-05
5.85740949045507e-05
1.54331383795114e-05
-1.50111801390486e-05
9.90827276046783e-06
5.66985234077987e-05
2.08775430026354e-05
0.000105906507809356
3.61004918263323e-05
3.85666763237751e-05
8.42235438262581e-05
5.00651661995857e-05
1.01145086726356e-05
6.02668950918533e-05
9.01593118884919e-06
1.93130532851673e-05
6.2116772316427e-05
-1.00713638627715e-06
4.98952896753306e-05
6.4589365064796e-05
6.34659850289982e-05
7.73428541433885e-05
4.04474680716243e-05
8.82409343344866e-06
8.04528992078912e-05
2.62835126104206e-05
1.84669821331062e-05
4.35040538689687e-05
9.64270695270597e-05
2.03924206502359e-05
6.31214537608292e-05
1.90760091527811e-05
3.785276181686e-06
6.30417320985459e-05
4.69012887953804e-05
5.08795675050522e-05
3.38715287089107e-05
-2.18046187059588e-05
7.34521154932008e-05
4.8465638587103e-05
4.40808278256713e-05
3.58398444692465e-05
2.53885836218857e-05
4.14126926042703e-05
5.28577050071279e-05
3.02126403184368e-05
-1.77312346361137e-06
2.784123488859e-05
6.02065732980334e-05
3.91137618675753e-05
3.72249960488794e-05
5.06195152809532e-05
2.9653806127573e-05
4.74436023674671e-05
3.45737286494171e-05
2.75051426124315e-05
3.22179258805824e-05
2.33004619549264e-05
-2.00995795975293e-05
-1.49265962070856e-05
4.43645982687261e-06
-2.04426520754587e-06
1.23306611902023e-05
6.60433858457076e-05
4.60145170662647e-05
1.76228351303806e-05
4.16103018206022e-05
5.09061037367198e-05
3.20014915883619e-05
8.61237798477242e-05
2.23657605436658e-05
9.72642759818283e-05
7.87939540557658e-05
6.94946054103377e-05
6.98106710487324e-05
3.01291009126025e-05
2.89822543962199e-05
8.48176737360008e-05
3.8702382861818e-05
7.90516697339567e-06
8.38570343058776e-05
4.10993480011045e-05
3.74662490221195e-05
4.36334585363224e-05
4.27451640696439e-05
6.17770563335016e-05
4.54756545987349e-05
3.07377689065752e-05
1.43439634650449e-05
8.82398683632629e-06
6.1056989310557e-06
2.64577406524559e-05
3.50341786589803e-05
4.29818230183645e-05
4.65507761139343e-05
7.62215133393909e-05
3.23475022682726e-05
2.08119257810719e-05
3.04083775935866e-05
2.48236605176528e-05
1.69093758847429e-05
2.84758215270111e-06
7.74691335790739e-05
6.63413081200216e-05
2.89312957555219e-05
5.29823582997949e-05
-2.2206221576324e-05
2.49809932981686e-05
3.60842309847318e-05
1.61712190139634e-05
8.11614183113377e-05
9.57149719006325e-05
4.44299659735224e-05
3.49493335776737e-05
7.02511655814553e-05
9.52716928550307e-05
6.37148111587878e-05
5.29785823641831e-05
4.92205735314708e-05
6.84623197681712e-05
5.33124378441156e-05
5.61146533929375e-05
2.53592020065968e-05
4.94375144683794e-05
4.44701555732982e-05
2.71536760406423e-05
4.21004827482379e-05
3.3518034000956e-05
4.15264119696546e-05
1.9647246620932e-05
