# Supplementary material for: Research on computational propagation and identification of mine microseismic signals based on deep learning
Source: PLoS One. 2025 Oct 22;20(10):e0334641. doi: 10.1371/journal.pone.0334641 (PMC12543183; doi:10.1371/journal.pone.0334641)
Supplement: S4 Data — (ZIP) [file pone.0334641.s004.zip › 000100700000034.xlsx_0.txt_24.txt.txt]

2.81504925862716e-05
3.33740856081187e-05
2.21058168839604e-05
3.00803292301942e-05
2.99286524602598e-05
8.99050810323348e-05
2.38589648709723e-05
3.0608246967222e-05
1.63901462673711e-05
7.1898683757417e-05
2.45950483217015e-05
7.9477953893745e-05
1.43019883334955e-05
4.39097806850817e-05
3.19751486485955e-05
2.75843090324395e-05
1.67979708273508e-05
2.81123089431466e-05
3.16869182551819e-06
5.28363402986024e-05
5.66262086327376e-05
7.94185220843154e-05
4.24650559027541e-06
3.15461735330327e-05
3.14084934838284e-05
5.59415166436391e-05
3.1283567766153e-05
6.31767430291699e-05
6.53244856941129e-05
3.74236626019719e-05
7.16476213495995e-05
2.54723919094186e-05
3.93414790779709e-05
5.31172796241918e-05
4.15549162744423e-05
5.5210371597657e-05
3.02431800941815e-05
2.56078765894735e-05
3.34131458117684e-05
5.04072423374081e-05
-1.32849110539256e-06
4.52970527184377e-05
4.34380348607284e-05
3.15420767627412e-06
4.51464717170803e-05
5.04644066052189e-05
3.34057477710154e-05
4.73452096908625e-05
1.98806122391613e-05
3.09200844326286e-05
3.58735286379678e-05
2.95140923014415e-05
8.18722286809539e-05
-2.15140676106683e-05
-3.20337061336913e-06
1.0976492371311e-05
4.62398069051941e-05
4.92689572988124e-05
7.29470331075421e-05
5.10751382381397e-05
3.9522626079835e-05
3.81730656337457e-05
3.55393470354347e-05
3.81631747813746e-05
3.12983685712953e-05
6.20573999906835e-05
5.0681790767129e-05
-4.74603291292562e-07
3.67920992467031e-05
5.18511184043887e-05
1.65396106790795e-05
6.00625820589315e-05
7.82413724533157e-05
9.5225667547324e-05
2.94377377766832e-05
4.83845719167734e-05
4.63025902618892e-05
3.98086541286443e-05
5.27947669240664e-05
3.39612957340639e-05
4.05103422677003e-05
2.53876868736476e-05
4.800003978215e-05
4.8695231774958e-05
2.38570440878033e-05
4.98991588583992e-05
2.22758290351498e-05
5.00624756217653e-05
3.78133216503719e-05
2.04816145567973e-05
6.06406460403397e-05
4.42578301702054e-05
4.89257151986868e-05
5.56006028193709e-05
6.62350269504655e-05
7.09890810891654e-05
5.17720342364166e-05
5.98927093662627e-05
7.55902090819861e-05
6.40033198907694e-05
7.78310417987662e-05
6.45147090122538e-05
5.41464606233863e-05
6.81898826678633e-05
2.81726423610377e-05
3.43273322755809e-05
4.2246874535559e-05
6.84237091964015e-05
4.52464580533877e-05
4.55291648625995e-05
1.5969902720667e-05
3.61938562228079e-05
3.33126418549309e-05
5.77772353485833e-05
7.67219840084214e-05
5.11581767288732e-05
2.29248162278921e-05
4.51843737845062e-05
6.53201757652938e-05
6.68198624692963e-05
5.49407194160341e-05
1.63729111258242e-05
4.22805730959076e-05
1.51936164287114e-05
6.46264458131709e-05
7.16457077563305e-05
6.69841814545914e-05
2.15478348087256e-05
2.95705297922941e-05
6.77579052565997e-05
4.42270874597993e-05
3.75490729238398e-05
5.46029666375272e-05
1.30534691663701e-05
2.5687802447164e-05
3.80835256471991e-05
5.56942514396842e-05
1.47015029996295e-05
3.35889818430551e-05
3.97265963485639e-05
5.48452728586063e-05
5.01960473170199e-05
5.64432144678568e-05
3.95518149586355e-05
3.7739330315755e-05
3.43923862602086e-05
3.55832110898663e-05
2.7213898593015e-05
5.87306802041008e-05
6.32865788003726e-05
7.3875495163113e-05
3.18808888356961e-05
4.46970563450774e-05
6.11787979737676e-05
-2.71790591589145e-06
-1.41191549170139e-05
1.04564125210427e-05
2.80756701022814e-05
3.85884255275879e-05
3.37932315387465e-05
4.00249490920556e-05
6.84646422335412e-05
5.90888033099489e-05
3.96883458405905e-05
2.88188170762408e-05
2.34234234188161e-05
4.07984600115307e-05
5.14193633421984e-05
2.35557455273968e-05
1.82078946303842e-05
2.78604849043612e-05
2.55643953489193e-05
1.65055168539193e-05
5.22604199319641e-05
4.92380240062145e-05
1.90209553792549e-05
3.80043597196527e-05
5.86951282790835e-05
7.97707011186215e-05
7.43861341275319e-05
1.5123207369252e-05
6.21465060116018e-05
4.90430084885113e-05
1.25378391605863e-05
6.31119202530162e-05
3.68288586396089e-05
8.83794845862887e-05
4.29914662776272e-05
3.52332867811326e-05
2.01095674469848e-05
6.58640827265706e-05
4.5889151174503e-05
4.28647912164046e-05
4.10411587892848e-05
3.40279337374077e-05
2.61654634783475e-05
5.32438956980753e-05
5.81893623741653e-05
2.27032082789e-05
2.92510754128131e-05
4.80792738695931e-05
3.94762058127015e-05
4.39657420003806e-05
3.89038465808134e-05
3.4809952340968e-05
1.83311051287728e-05
3.04434100760384e-05
3.83586868036721e-05
2.14363798154378e-05
5.19109024554597e-05
1.94773680374077e-05
2.22806360797713e-08
2.33479455956577e-05
2.25759585964044e-05
1.91836130619141e-05
3.42715241242269e-05
4.68732840228295e-05
2.12691329094678e-05
2.62877020194244e-05
5.46074735766094e-05
-1.01089492118312e-05
7.97056991212884e-05
3.18131677504582e-05
4.33423011590977e-05
6.35494882935845e-05
2.26505045402114e-05
2.54494819130957e-05
4.72872097397648e-05
4.79459229756058e-05
7.56246720406882e-05
4.0824584274904e-05
6.95594988496066e-05
5.02062323056163e-05
4.38837071021427e-05
4.57163450059623e-05
4.52545042125475e-05
2.91149783629633e-05
4.26275889520712e-05
7.30622024550553e-05
8.77041621835343e-05
7.96695834384473e-05
1.54716671660588e-05
3.64628876334631e-05
3.53738803081274e-05
5.35383562174106e-05
6.79229030678225e-05
5.24110817331185e-05
4.75801340842391e-05
7.55334414550113e-05
4.41336837276212e-05
4.2098134193919e-05
5.5238133814849e-05
8.52025281848713e-05
8.02505221168532e-05
6.09273920365233e-05
7.00939456278476e-05
2.39181174611669e-05
4.73450250414333e-05
1.67456408934086e-05
6.7213798933124e-05
5.16131703883608e-05
2.09828595932301e-05
2.22333191753277e-05
4.65797551309643e-05
4.20793949480277e-05
5.52738994799735e-05
9.55106708499667e-05
4.80865077671204e-05
6.09723961034558e-05
3.24638324938649e-05
2.8276001744636e-05
1.08553682127317e-05
-6.92566746938521e-06
3.93830176304885e-05
4.38273027738775e-05
1.54922411828152e-06
4.41908323279857e-05
6.34369903081597e-05
3.28151910912503e-05
3.63834136507508e-05
-3.31309903411588e-07
4.30709297939546e-05
1.18130778610287e-05
4.62372055574331e-05
5.92974826209978e-05
1.96833661332434e-05
8.23111334467789e-05
3.71420001876772e-05
4.13901911175575e-05
3.85753722747842e-05
5.09126638709385e-05
4.19593195483485e-05
2.5859056176446e-05
3.66449534236506e-05
3.3297145177616e-05
6.133704249003e-05
2.85197168315471e-05
-7.31061979005346e-08
1.05564219947082e-05
3.10913252664151e-05
3.91469254643351e-05
3.49694389318943e-05
5.86672015772886e-05
7.08093368276783e-05
3.97340276389845e-05
-6.72774663889542e-06
2.93226620821293e-05
3.42441412455334e-05
3.91850743847929e-05
2.30677070414252e-05
7.60733333080039e-05
5.0171044149845e-05
7.63776819006898e-05
5.35813199038238e-05
5.94174437222286e-05
4.27588935922913e-05
2.63095959174618e-05
2.62573068294019e-05
2.12348513472715e-05
3.89351674316603e-05
4.26088714771893e-05
5.04391125308325e-05
4.03648291602336e-05
7.18307779670991e-05
6.99381950206325e-05
4.88738752318734e-05
3.84881315916139e-05
5.64770694720574e-05
6.21172164501103e-05
7.69545142360391e-05
5.64577360283734e-05
3.35431157529474e-05
4.37576659048928e-05
3.89691217268485e-05
5.04241550865677e-05
-8.73846389388696e-06
3.24634790440283e-05
5.16537304275977e-05
2.625992357562e-05
5.90355367776527e-05
2.48257184543165e-05
-8.59634534992608e-06
5.27013087609868e-05
2.63088140703654e-05
4.50758122460926e-05
1.09761024762227e-05
1.8538532920385e-05
9.36728915522086e-05
2.3947867222967e-05
5.0922863335542e-05
2.07600899728577e-05
5.56425590243692e-06
3.46736257521501e-05
4.59625263464748e-05
-1.09825405859332e-05
6.39440209046785e-05
5.1992202025089e-05
6.66003703187705e-05
5.08989163721905e-05
1.30905578441516e-05
1.52664558674563e-05
4.87904105337152e-05
6.67810586073577e-05
4.14151964820785e-05
8.04017959267948e-05
7.96554878119237e-05
2.79227912173816e-05
1.46277216063491e-05
3.71742182417883e-05
2.23150093423106e-05
5.54522009782773e-05
2.66216751303249e-05
6.13380677522829e-05
3.73195856546273e-05
5.16546948379774e-05
-1.19866473327631e-05
3.93091307992914e-05
1.4858460668662e-05
4.70705085872388e-05
4.72687727894269e-05
5.79588713110889e-05
5.06635058728484e-05
3.91344897847022e-05
3.81950429655383e-05
0.000107240575084649
7.83001461475351e-05
9.41609533275476e-05
3.79613374094133e-06
4.63656399945914e-05
2.61156966062031e-05
6.12268613310052e-05
3.6603324470212e-05
7.05508688163485e-05
2.13139125732292e-05
3.53277337307044e-05
5.85659700925561e-05
4.3432061015981e-05
6.99701366715989e-05
1.4757997429068e-05
7.97627332890448e-05
4.64587120827587e-05
7.19085867458681e-05
6.52999763804348e-05
1.60459273773611e-05
3.17951137403531e-05
4.6192641883912e-05
1.43604039223918e-05
4.23956690175708e-05
3.85827863076176e-05
6.02238927089017e-05
4.16117296721222e-05
8.70012053293249e-06
3.34615279506898e-05
7.86473703855005e-05
5.43587373173534e-05
4.91783378464085e-05
1.80001168929828e-05
3.276729816197e-05
3.71243532931142e-05
4.84073078055245e-05
1.50051283515157e-05
5.14769599984898e-05
2.38099072768268e-05
6.26397502707871e-05
4.00509360470848e-05
2.36145950114195e-06
6.5535460581048e-05
3.45915165207241e-05
1.58971492054499e-05
5.31931378593407e-05
3.49543231381282e-05
2.32772028210984e-05
9.41598483234438e-06
6.78735613425994e-05
4.65839938091451e-05
2.36137284507306e-05
5.164544341098e-05
2.37724579353692e-05
7.06583641243272e-05
-8.89765377949755e-06
3.715997597426e-05
4.88425236221673e-05
4.45910149659606e-05
6.85380512189918e-05
3.78292616925867e-05
2.97263514483339e-05
5.75444500068311e-05
3.42625410996242e-05
2.68797959935571e-05
9.01157466296109e-06
8.97380647871568e-05
4.10265978341957e-05
7.50659789275788e-05
3.50878626153124e-05
5.4163421330348e-05
0.000101929929648393
-5.75664514057625e-06
8.03610084683894e-05
3.54002451435321e-05
3.80089395211575e-05
5.13826554101107e-05
3.22214511244711e-05
5.20191934814294e-05
4.7391679249034e-05
4.87338791133143e-06
3.29687471835606e-05
6.22608210786701e-05
5.95815116706293e-05
5.53551815939329e-05
1.16451871628622e-05
5.3854763469578e-05
1.27587317929306e-05
2.1333552085872e-05
3.24152073367209e-05
4.23606912118707e-05
5.32132851174797e-05
6.7443226729663e-05
4.08328921326207e-05
2.71159509157406e-05
2.98192061862076e-05
6.39723345478835e-05
2.96060568369985e-05
4.64935827323694e-05
6.94499060437104e-05
3.6473469349708e-06
4.88177997951857e-05
3.09777233064032e-05
6.88889159877198e-05
4.5525242018171e-05
3.38639190089612e-05
5.09105452067676e-05
4.69330861109997e-05
4.91173320797425e-05
4.65693301533128e-05
4.53814272798937e-05
5.26780411707479e-05
7.40749526724429e-05
3.44359102985947e-05
2.85131567431667e-05
8.7827379941422e-06
4.52393558361951e-05
7.04466499681587e-05
3.45103605417759e-05
6.3650401956896e-05
2.92822319798396e-05
3.45118110367779e-05
5.46554220358907e-05
2.70426573196127e-05
5.46561336741809e-05
3.12563576655035e-05
3.96948090999766e-05
2.06629665601075e-05
5.70249838977547e-05
-1.10131314856588e-05
2.01392596562267e-05
6.16561777601804e-05
2.06183010887199e-05
7.68450401746478e-05
3.47453359862639e-05
4.04844114941285e-05
2.69143223922211e-05
5.51653054738768e-05
2.97210327907343e-05
3.97608236059386e-05
2.21397905305927e-05
1.6522058052848e-05
1.99216786619878e-05
1.95562551653369e-05
8.22980186165397e-05
3.74628448592956e-05
2.31428592257278e-05
4.58743802741886e-05
4.2431681454471e-05
4.36123617285123e-05
9.21011513918382e-05
5.17755914412505e-05
3.4354138560579e-05
8.74376363071217e-05
6.93891675939608e-05
5.07067316991665e-05
1.85540740053786e-05
3.79264911296997e-05
8.90283810561264e-05
7.51771281944186e-05
6.72378249908492e-05
4.59379637760139e-05
1.95613884574781e-05
6.88336454523536e-05
2.73754577825427e-05
2.82569765329923e-05
8.2780382918456e-05
5.68743315425876e-05
3.129828070562e-05
1.00960453275089e-05
3.81581076289936e-06
5.94876024074554e-05
2.49581691230776e-05
5.49570628910441e-05
6.27974348713118e-05
7.50439106631978e-05
3.61922025695173e-05
5.66791440751094e-05
3.16784652199088e-05
5.14544356752788e-05
4.94969972814867e-05
7.64419672676666e-05
1.21635810625734e-05
4.58307324972168e-05
2.53745601833182e-05
1.0524794587221e-05
5.24551414796241e-05
3.92913430361578e-05
6.40295947193231e-05
5.08025728006611e-05
5.34775152005991e-05
4.90389894226488e-05
3.23001629371285e-05
3.59021784805186e-05
3.82260866746414e-05
4.87138608814084e-05
1.1944303799836e-06
5.33050497610958e-05
6.06802272946767e-05
3.65956271611629e-05
6.71623568117739e-05
7.29355878530972e-05
5.37048808784576e-05
3.14107334667197e-05
6.23836708953254e-05
3.78681462633891e-05
5.26476296836077e-05
5.11297370857854e-05
4.20168418873617e-05
8.81818026756866e-05
6.24352710723044e-05
7.52733433303447e-05
4.76725073648866e-05
4.99435038742866e-05
3.81323331544831e-05
3.96825778370002e-05
4.13626868940175e-05
2.18940946674373e-05
4.40321841744417e-05
4.44517693703035e-05
1.35085119732097e-05
6.7458289209191e-05
6.26964061572584e-05
4.5788174157787e-05
4.34883888113323e-05
4.26041178402626e-05
5.83270398235162e-05
3.23188599171581e-05
7.18647388414185e-05
5.11300521596983e-05
7.27230886619225e-05
1.12824939992715e-05
5.58124026620443e-05
3.83634311858203e-05
5.66642228726894e-05
2.50682500200148e-05
1.3583519851063e-05
7.32412143310546e-05
2.60318299955099e-05
3.10366424148294e-05
1.40660198858579e-05
9.81739263225355e-05
3.01949014249441e-05
6.74847431418812e-05
5.38705641312365e-05
6.59554849606189e-05
4.19588440906076e-05
3.82364678065493e-05
7.93168929819695e-05
4.86231319534466e-05
4.55812857910346e-05
5.05376081519357e-05
5.06328906942169e-05
5.38784344042701e-05
0.000112345476055756
2.25456189712704e-05
4.74773619536544e-05
4.71749026016371e-05
2.22073351467286e-05
1.33543739412018e-05
2.67438369695279e-05
2.73093953607841e-05
3.11772905220083e-05
1.0969201231694e-05
3.8037341117901e-05
8.54682878307371e-06
4.93624230879425e-05
2.49893616392305e-05
4.41532768620405e-05
3.14679202788492e-05
6.00802382299151e-05
6.61275983659533e-05
7.64872628845379e-05
2.4173509753422e-05
3.32689855361489e-05
2.47243494209531e-05
1.48464609509841e-05
6.92491607211685e-05
4.16506160479283e-05
-5.62150680463796e-06
2.9970035864046e-05
1.87970815534927e-05
5.72790412364742e-05
3.78922862902695e-06
7.08667683471431e-05
4.5220802707044e-05
1.09930565794227e-05
2.8730181792974e-05
3.13219100769337e-05
5.15462270381757e-05
4.08454028298549e-05
2.93275472244459e-05
4.1203797116205e-05
4.34317462321249e-05
2.58881407038375e-05
3.17145841427796e-05
5.71334908456913e-05
6.49590689863439e-05
1.57471012373047e-05
6.16885495311978e-05
2.96269927140826e-05
4.78670118238605e-05
-3.52104640326251e-06
2.73941279405034e-05
4.4682182921852e-05
1.99772918901473e-05
2.06710691600623e-05
3.74271243057202e-05
3.03584558456073e-05
6.91601389710697e-05
5.45729225377586e-05
2.0597075319043e-05
4.45897401220794e-05
6.70574215924621e-05
8.00854513984721e-05
7.39479828714434e-05
4.62179061765417e-05
5.41508546176989e-05
6.11081956317733e-05
6.05850186418927e-05
3.63546368262536e-05
6.42604591204514e-06
4.04022637127082e-05
7.06583758500779e-05
5.83826738047831e-05
4.09704712941994e-05
4.46030367020972e-05
4.59454650010719e-05
5.39184535639679e-05
3.38684901163218e-05
4.79386439250965e-05
2.98276460975967e-05
3.58632875098013e-05
6.39382065850209e-05
2.83919953126452e-05
4.70815309519828e-05
7.25388863522181e-05
2.31379552534867e-05
5.48971165067949e-05
2.56995521139151e-05
2.14981152547311e-05
3.15376530203443e-05
2.33792599019491e-05
3.5626883867787e-05
2.40355615767128e-05
6.44308640968206e-05
1.22284036774283e-05
3.61683018503199e-05
8.26822643456897e-06
6.17353152080271e-05
9.34137972938629e-05
6.29744637815749e-05
8.452180117829e-05
1.44076093133273e-05
1.82768573386262e-05
2.47391112203517e-05
4.83668771416913e-05
3.30555624357622e-05
1.57059312162221e-05
7.31137616076499e-05
6.5414580762839e-05
1.20536968358173e-05
4.17863919478668e-05
8.36971747119926e-05
6.58450101591876e-05
3.39896481075972e-05
2.48821133147529e-05
4.84943106653045e-05
2.70390517787755e-05
7.53102783855329e-05
3.86478284804926e-05
2.99328600811287e-05
4.07099885696246e-05
7.51697454483657e-05
1.80180292198892e-05
7.09576740141733e-05
4.89632887900923e-05
1.60572424709703e-05
6.029132282438e-05
4.16523572167102e-05
1.26004500995941e-05
8.74203173752208e-05
5.63299706171697e-05
3.28387264162154e-05
6.1662053275959e-05
3.46229808344337e-05
1.21225453200857e-05
1.73584289736239e-05
1.78058854537561e-05
4.08749084097594e-05
2.96005889549369e-05
-7.47745959765543e-06
1.94225378456367e-05
4.98245981722627e-05
6.88657199080795e-05
3.10453760942389e-05
7.81271881697645e-05
2.59005179901247e-05
3.18691912860585e-05
3.05615800431627e-05
2.86735584656843e-05
4.02691722471489e-06
1.59258653932265e-05
4.27562139260195e-05
8.34070411737538e-05
1.25033330072536e-05
4.64468446074398e-05
7.07047879745753e-05
3.77386024537903e-05
2.37086513392737e-05
2.03360818907338e-05
3.8954388661923e-06
1.81172401760428e-05
4.60350891319196e-05
7.90447507244881e-05
1.21651362239648e-05
9.22182945626934e-05
3.68648723914345e-05
5.12853041794794e-05
8.65077822528224e-05
2.12665552778553e-05
7.81510735039049e-05
4.76235115766887e-05
5.86526813187474e-05
3.96882245094381e-05
7.98142066776596e-05
8.39176436208685e-05
6.14070430199837e-05
3.51793941966868e-05
3.15159006083014e-05
4.21785546018289e-05
2.95695578755099e-05
2.22550284659783e-05
2.05082636148378e-05
3.0913590092311e-05
8.53241105813971e-05
3.73206946988433e-05
3.9217769736528e-05
2.84262477172956e-05
3.59721222734416e-05
3.52366924396332e-05
6.81557661924741e-06
6.1629374521736e-05
3.62129657079765e-05
3.68015531534082e-05
6.08292532995269e-05
2.26966745416559e-05
2.11403819520867e-05
4.41296477919354e-05
6.46250752391928e-05
2.18333225120618e-05
3.57837415865368e-05
-8.64100840921292e-06
-1.61352967234566e-05
7.97704242310122e-05
1.60046327746794e-05
2.49353292973604e-05
6.44818561575485e-05
6.60769457708569e-05
5.30901314133934e-05
6.420889077064e-05
5.10076541445492e-05
5.57518525514507e-05
4.45238392687333e-05
9.2389357390971e-05
5.86925340559544e-05
5.11505565850802e-05
2.41117678926805e-05
4.11211839650091e-05
2.41112596154912e-05
2.5255756788462e-05
4.27054292711841e-05
3.91348931778358e-05
4.17749756259885e-05
6.96731725654018e-05
3.8561349973758e-05
5.16475179659993e-05
5.93758382858552e-05
1.42541821009044e-05
2.54711864306445e-05
1.57508383428686e-05
2.30860904469842e-05
3.70144151249337e-05
1.77581706356382e-05
3.91330668755576e-05
3.51087392327719e-05
5.44785374293404e-05
3.35239475567286e-05
2.77625246147696e-05
5.49349887959944e-05
5.23405943979438e-05
4.56722312682513e-05
4.29770464164294e-05
5.35808338132024e-05
4.61207917540994e-05
6.0631369619508e-05
6.84910894325363e-05
5.42303648955012e-05
6.69971517272164e-05
1.87752546745927e-05
3.98977298597108e-05
4.27223818672998e-05
6.92303163927261e-05
6.93451995557385e-05
9.58155187599566e-06
8.51602290086648e-05
3.45265230851719e-05
4.11163752766799e-05
5.38046174877406e-05
4.16420255378621e-05
4.49249117934485e-05
6.61147517523973e-05
2.61745899861499e-05
2.74028846962882e-05
3.4115972205019e-05
4.16040615783461e-05
6.26995463067537e-05
4.95674295800184e-05
7.82166986496773e-05
5.92834791982127e-05
4.70430991833137e-05
6.96779949938375e-05
5.91153502412549e-05
1.51525192796795e-05
3.71074403230101e-05
4.48903642125123e-05
2.27951977882416e-05
1.91268426989222e-05
3.10264499224089e-05
-4.55120380767496e-07
6.03036376754862e-05
3.50863913656271e-05
5.37123100059568e-05
2.69117699858625e-05
3.05565747663899e-05
1.42975225790477e-05
6.08533315738666e-05
4.09175625692469e-05
4.52358712882987e-05
4.81124349563763e-05
6.08167980509696e-05
3.63929231745044e-05
5.3441036020069e-05
4.25724214306378e-05
2.09245714404546e-05
9.17807034362432e-05
7.08577357340395e-05
5.33491811955449e-05
3.0860104149852e-05
3.47158206351906e-05
6.25028932133233e-05
5.36416710366205e-05
5.1557361086984e-05
1.18477675999979e-05
2.42822666404503e-05
3.79891945861256e-05
5.38797438224809e-05
3.13301159625982e-05
2.74459349075807e-05
2.74793727086639e-05
2.73333754849852e-05
2.9519776387985e-05
3.74235956611501e-06
7.65093423469752e-05
4.39917111117709e-05
5.78132802306855e-05
3.98503961290517e-05
8.51452993667518e-05
9.27550616191641e-05
1.58161952198266e-05
5.55822373482272e-05
6.42730526856591e-05
6.86530611566861e-05
7.43063671004411e-05
-1.46267881978083e-06
1.00170732718918e-05
4.69931917624666e-05
4.69926020134288e-05
5.24110626061925e-05
5.18737375581581e-05
3.38120834638556e-05
2.21959578190899e-05
5.296100851517e-05
6.62205681533151e-05
6.39360524030906e-05
4.07395231805208e-05
8.03275275387381e-06
1.7057920849761e-05
2.9282701768594e-05
2.81844524203148e-05
3.60470695571103e-05
7.81377137273703e-05
5.40194331760465e-05
2.30513556462347e-05
7.02013206307799e-05
2.52280867395911e-05
3.8799646746525e-05
4.06804230933053e-05
1.1438379508914e-05
5.32134866254838e-05
6.10543975988255e-05
7.44372636907996e-05
2.65122161795868e-05
2.07246724009188e-05
1.99756730846722e-05
2.926826198403e-05
-5.31471705387109e-06
2.50394546268111e-06
3.94525828932756e-05
4.6079271457703e-05
4.35247376069809e-05
6.23381005284688e-06
1.22545144689388e-05
1.49614133320095e-05
6.23310751061416e-05
4.92421908886198e-05
3.70657597863944e-05
4.29999034069656e-05
1.99085228369239e-05
2.43356059298147e-05
4.5770107663669e-05
4.21475524163669e-05
2.06967246992202e-05
4.95139397992657e-05
6.35481451387577e-05
5.0346608805348e-05
1.52553347473573e-05
2.52563630765866e-05
4.02928709092657e-05
3.64151593293897e-05
2.958849568077e-05
3.65616824254182e-05
6.63303611191447e-05
9.31766122993434e-05
4.18006182516209e-05
5.3371511525714e-05
3.73504155464591e-05
5.82444655352237e-05
7.72063349998611e-05
3.76403915827624e-05
6.55030212151092e-05
2.39590711140182e-05
5.29278697549058e-05
5.13213070434201e-05
5.81162333476622e-05
2.92096035792197e-05
5.7770594674734e-05
3.4267127768731e-05
5.79544601255751e-05
7.84950452316496e-05
3.6135895136202e-05
4.66975454374169e-05
6.05746138278163e-05
4.56153306855773e-05
3.64402659133284e-05
5.15966931882692e-05
4.51851173746888e-05
5.85562135947409e-05
2.68145852245489e-05
4.52406152339347e-05
6.00474240230396e-05
5.76898205564095e-05
8.77602591051645e-05
8.01958963859892e-05
4.92531831652068e-05
6.73334807689125e-05
4.86725577357873e-05
3.40041713162777e-05
2.83152250406562e-06
7.04228590304147e-06
5.27061822885412e-05
5.72318996745495e-05
2.2994530843753e-05
5.47870813159509e-05
4.89225076216143e-05
2.72849461162595e-05
4.94583467112501e-05
8.87222573464933e-05
4.40171205150801e-05
2.96296020274324e-05
7.29801418137417e-05
5.11293609528017e-05
8.77281177161959e-06
2.74679584849137e-05
6.21994968413974e-05
3.36111062565979e-05
4.44314272235617e-05
4.09274232547073e-05
6.02514810491982e-05
3.85583543564908e-05
7.29528302619943e-05
4.76865316166713e-05
5.57875971677722e-05
3.02328836356076e-05
5.0465676069187e-05
2.23547422542417e-05
2.89404486693871e-05
1.56385183125003e-05
2.52522599897002e-05
6.30441527424928e-05
2.89217669505465e-05
4.52380010915286e-05
5.00975010972255e-05
6.27193292864301e-05
8.18583128181242e-05
5.1466198185331e-05
3.91289161018237e-05
4.00430651959885e-05
6.07284410698244e-05
9.91656442789287e-06
4.4142720754985e-05
5.48197721519176e-05
4.84668182506557e-05
3.67484683876323e-05
5.45798212507812e-06
4.48283920736316e-05
4.78142957587681e-05
4.66375609926631e-05
3.87375946899503e-05
-3.95367926291116e-06
4.53787807907758e-05
3.4548932173061e-05
2.18360802878388e-05
1.46237329302122e-05
2.34872809391758e-05
2.03615128090177e-05
7.40840509955294e-05
1.60010627027729e-05
1.6799638130836e-05
3.18542731775722e-05
2.56408088661684e-05
3.3728264262611e-05
1.94251290000942e-05
2.94017333197325e-05
4.80480294293017e-05
9.96219539076127e-06
7.23837338419294e-05
5.04512257729433e-05
7.60046757902943e-05
5.12967024300902e-05
8.24001029983161e-05
1.84847974869703e-06
4.27749721236267e-05
-1.1729748648523e-05
4.79357457532509e-05
4.72388201694404e-05
5.61532302328037e-05
3.94119797977386e-05
3.59255000512118e-05
4.27550016194995e-05
3.41791206456348e-05
1.52067315408959e-05
2.4712214431115e-05
6.10857614570175e-05
2.54840546461075e-05
2.25411664241427e-05
6.51414283236956e-05
7.83459884258261e-07
7.05924271599363e-05
2.93936615174279e-05
2.52846765671451e-05
8.35725211346638e-05
7.175829343701e-05
4.34779104636536e-05
2.87874650701418e-05
4.9293642701297e-05
8.95212709570242e-05
4.02587940045214e-05
3.62227498942932e-05
2.95699871665097e-05
6.19667558424855e-05
2.09372834699678e-05
1.67151885648498e-05
1.72842221450793e-05
0.000101639846445829
5.63555947546442e-05
3.47098563288009e-05
4.01299461946428e-05
3.27598740494865e-05
5.23387308278767e-05
2.84942330487896e-05
4.19374909537794e-05
3.63644544209381e-05
1.92198791304716e-05
4.85099162145357e-05
1.35945330956959e-05
4.29895298427513e-05
2.99579858797793e-05
4.69563699287138e-05
3.78472137233885e-05
3.37396194224214e-05
2.03278726088704e-05
-8.92269186675159e-07
6.65234581210165e-05
1.10897367496534e-05
4.59863363729637e-05
3.94161712977695e-05
5.4858162101972e-05
3.70769313100137e-05
1.75169879909001e-05
4.02418968171861e-05
4.85839291950867e-05
8.37726457047756e-05
6.18933644993639e-05
1.94085946303194e-05
4.17448547588514e-05
2.94017195678986e-05
4.26620884573356e-05
7.34521974335191e-07
6.71022446802656e-05
1.4852888324324e-05
8.19518523329987e-05
5.13821947069288e-05
1.8230065836058e-05
3.66485948231124e-05
2.22527639404421e-05
6.99498206351872e-05
4.74363250113501e-05
3.75081586116704e-05
8.77145191367558e-05
2.53986248964904e-05
4.16971808002342e-05
6.47710127530167e-05
1.17032978797711e-05
4.06433622553227e-05
5.89745338414863e-05
5.47106942125047e-05
5.45614111113028e-05
4.6057429622384e-05
2.70839062039596e-06
4.89260302815877e-05
4.94103675894207e-06
3.05528383821656e-05
7.41304264517695e-05
4.86823849269886e-05
5.393426105629e-05
4.98393290150727e-05
2.84706228832199e-05
3.08215088614243e-05
5.10005055441023e-05
5.34318819984235e-05
2.54141222899737e-05
4.1046459719923e-05
1.97345104175491e-05
5.4278934084328e-05
4.51679282774061e-05
3.95044069361306e-05
1.62832135868858e-05
5.16429144032114e-06
1.13640228958358e-05
2.36151084958106e-05
2.07056864860885e-05
5.10135964589767e-05
5.33976920175055e-05
2.40780640890816e-05
5.61109712884764e-05
5.85197935620243e-05
8.03150179361627e-05
6.79905113049706e-05
1.49279494826658e-05
5.50199907208637e-05
5.42857927949172e-05
1.00714251700647e-05
3.50956320024946e-05
7.17953266336833e-05
3.27612681505169e-05
8.84115510805037e-05
3.60321485398159e-05
4.40207625560719e-05
7.85428111035603e-05
4.60159709942807e-05
6.56842691982887e-05
4.64683832933212e-05
5.31400682576841e-05
6.77508610488507e-05
7.75980595004572e-05
-1.04264162212693e-05
3.94232629486876e-05
3.98303887387812e-05
2.64226176383885e-05
4.93554395109781e-05
5.19189287623103e-05
4.22892138056486e-05
6.56442582687208e-05
2.22020882706102e-05
1.18758598305984e-05
3.30084095069998e-05
2.4279603444117e-05
3.93394193417571e-05
2.45299599059233e-05
2.57979167976809e-05
3.92795840978701e-05
2.73031228646992e-05
5.65178468009855e-05
5.29132070209635e-05
5.63454420710892e-05
3.76766185834297e-05
5.42375949130208e-05
6.4619553493751e-05
2.14782902611158e-05
6.64515822283816e-05
1.80746905032253e-05
3.07540938089573e-05
4.97966543495613e-05
5.44458679917192e-05
3.27038815566326e-05
4.855279623307e-05
3.60159800136036e-05
6.11968298652296e-05
6.57174059620099e-05
4.90340668203228e-05
2.45883465779156e-05
2.36428245980244e-05
2.78490138839747e-05
3.59748414504223e-05
4.64533989407001e-05
4.80618776813592e-05
7.41579951917997e-05
2.33199306398486e-05
6.6896899878702e-05
7.75334178059366e-05
5.01732818466678e-05
4.22617376958183e-05
4.76733884892979e-05
2.96456406624963e-05
1.95686334659306e-05
3.04384357184772e-05
1.8636350511138e-05
3.53671890013089e-05
4.44540956165462e-05
2.47484609938686e-05
4.0447249762887e-05
2.13896685998491e-05
4.12495102317417e-05
8.16380833548683e-06
4.76148441157956e-05
1.65395670677801e-05
4.53498690857033e-05
-1.11866441717073e-05
2.6742866793247e-05
4.88600467202282e-05
4.93086030150742e-05
8.02736735674028e-05
1.96745076475075e-05
6.02339589575055e-05
7.73340758498887e-06
7.52157280822546e-05
3.42352242322039e-05
5.83053395661549e-05
5.19626028302474e-05
3.58584945802201e-05
5.67353578155414e-05
4.17437475384221e-05
6.82071238481397e-05
5.64171448621072e-05
7.1255075892749e-05
3.67623938357675e-05
1.34058277548086e-05
7.08679987458127e-06
5.61133858411176e-05
3.44100919419474e-05
3.73572680111711e-05
4.74750357779871e-05
6.10479141249369e-05
4.83513706813447e-06
3.52884118894114e-05
3.43308307481104e-05
1.08853388680666e-05
1.32067581746002e-05
4.73396030768911e-05
4.23022708287976e-05
2.88289380018782e-05
8.34249754971453e-05
3.89393053147079e-05
5.66594692533306e-05
2.65897668507203e-05
-1.16296165443062e-05
1.63335834229847e-05
5.02587773488651e-05
2.13898376776312e-05
6.21959011828141e-05
3.47185625788937e-05
3.28288319244481e-05
1.68227527683119e-05
3.4944244760458e-05
3.63731639859556e-05
2.57499917186763e-05
3.33554400049669e-05
7.41126202306778e-05
8.66861466267601e-05
5.02722640655106e-05
5.41292521643203e-05
3.51343880295204e-05
5.27692238413609e-05
3.51443328455259e-05
2.83221618774573e-05
3.86541809066115e-05
6.29176091046322e-05
1.12247344267072e-05
3.89620382824995e-05
3.96315802173018e-05
2.7986248553923e-05
6.66296926459032e-05
5.70073171210667e-05
2.44083872643598e-05
3.9054734330007e-05
4.75731504579151e-05
6.27317643607807e-05
3.03760522314496e-05
5.29020365294927e-05
1.82875717830933e-05
3.16704681509541e-05
3.0783260464592e-05
2.72497377609021e-05
4.34300410520335e-05
1.437566731836e-05
4.98855474177237e-05
2.26402939526561e-05
7.47313576576023e-05
6.3572590923644e-05
4.86898602797937e-05
4.89017335110402e-05
5.58470097413185e-05
8.03334184658494e-05
4.06045300694691e-05
4.44751788838557e-05
6.5367959171016e-05
3.93553625746453e-05
4.84472650778998e-05
5.21292882831271e-05
5.22280029876793e-05
8.70848027608908e-05
2.62011274883228e-05
6.24460063047883e-05
-1.21749080549585e-06
2.78873194491223e-05
1.73048958814609e-09
1.56334966550416e-05
4.80237334495175e-05
2.65611682062985e-05
7.77251172709466e-05
3.41698013017284e-05
2.8447465345514e-05
0.000101253579400392
7.38501635660947e-05
4.24627884946818e-05
4.49363863002194e-05
2.45114244144439e-05
2.82422546822664e-05
4.34665585226875e-05
1.22524806515032e-05
7.47689312831487e-05
2.84081722395312e-05
1.79491119798856e-05
4.7621034973078e-05
5.48907065469504e-05
2.93549181862343e-05
7.18335074878139e-05
4.51447232251926e-05
3.37517164801745e-05
4.10397230617747e-05
6.3470491659456e-05
8.19184333717214e-05
2.10323733980461e-05
6.33671171941121e-05
5.51498636399638e-05
4.51055863844633e-05
5.16788506431195e-05
3.41443317060033e-05
3.82651396095035e-05
2.91113015492388e-05
5.05349353110165e-05
7.44070981326154e-05
5.5965885629268e-05
1.68104698351555e-05
7.41567341462437e-06
-9.26076250969999e-06
5.69665117540119e-05
5.77163697667842e-05
2.94274464521514e-05
2.49069107623373e-05
2.19172176950587e-05
7.31754448944349e-05
3.86611917608803e-06
4.67278880586282e-07
7.11432570942982e-05
5.15702514367201e-05
2.93315397026603e-05
4.97007801567919e-05
1.88708940952399e-05
-5.6150027628365e-06
4.15833375663505e-05
1.0964970028852e-05
3.1648532380681e-05
4.31930391195069e-05
-3.16285042002215e-06
4.58726944230044e-05
1.8116321011914e-05
8.15219416168783e-05
6.3476785412353e-05
5.60846133967605e-05
-1.47383301235478e-06
4.03745681498113e-05
4.83272984724188e-06
6.63733374261723e-05
3.10783716967984e-05
3.56207065396751e-05
4.7356322719086e-05
5.64373147502464e-05
5.92960870418132e-05
3.28393101443039e-05
5.8897674704389e-05
1.71988356738541e-05
6.38745380348974e-05
8.56319428235681e-06
1.1777819443452e-05
4.80515323107036e-05
1.29381236238705e-05
6.43755316214235e-05
3.28782593374967e-05
3.10342880301876e-05
2.9185862127107e-05
3.78422498623513e-05
4.66667735400157e-05
6.2689060503475e-05
5.16493967666582e-05
3.72085304577075e-05
3.70096523663656e-05
6.22531956580473e-05
1.99035378224102e-05
7.69641441737093e-05
4.63748089870311e-05
5.89092090160725e-05
2.68344180863711e-05
6.49271058017237e-05
5.83993603220183e-05
1.56071172734505e-05
2.58820076476319e-05
6.19179190323285e-05
6.7228493743495e-05
1.39399335567435e-07
2.28069858923e-05
4.76907243701273e-05
7.27385841765368e-05
6.72572652748514e-05
9.76325068497855e-06
2.69022192046118e-05
4.28803653876999e-05
6.3863000819759e-05
5.05954824130152e-05
3.72907901101709e-05
3.55300202962413e-05
8.92816530631563e-05
3.88017675254377e-05
5.08162608656389e-05
3.29079552552824e-05
2.47746050626035e-06
7.76872983175271e-05
4.75288660313334e-05
2.08098296621888e-05
6.77187680503345e-05
5.36328903838907e-05
5.26082624811221e-05
3.76208814567101e-05
1.15553432201019e-05
3.12819035655923e-05
1.11873114148262e-05
2.1777941154385e-05
-1.7566375129145e-05
7.13805401940566e-05
1.22942483946299e-05
3.25171934276144e-05
4.82937847325593e-05
4.65308973374496e-05
9.76565741117168e-05
4.07357012333781e-05
5.51188438431929e-05
5.37510659349092e-05
3.76461972366068e-05
2.20701148907821e-05
1.80846452140174e-05
4.09116407849671e-05
4.17386122999503e-05
5.10277454958172e-05
4.32156476738552e-05
6.43711550308432e-05
-9.61193069869427e-06
5.35367828442481e-05
4.24285259966776e-05
8.49700869432639e-05
6.73538133830587e-05
4.6007400676091e-05
5.30858780970406e-05
3.01936384999643e-05
4.06930774266764e-05
7.10948759162663e-05
2.87412619010546e-05
1.21054169813946e-05
3.7852515260798e-05
2.56423216862231e-05
3.09647772070258e-05
4.05271447807013e-05
7.15098075549222e-05
6.62903922870524e-05
4.34761267455884e-05
4.89658667120135e-05
3.95967895861155e-05
3.17332373503306e-05
5.01632643709551e-05
4.88744432947648e-05
4.78584157583857e-05
2.20825240450029e-05
9.40164081722899e-06
4.05787050623048e-05
4.37480045381031e-05
4.25541274153867e-05
1.47708127228385e-05
2.27150604260833e-05
6.14450294784488e-05
3.72369838269092e-05
1.9412042932144e-05
3.65025228015914e-05
1.88222755986894e-05
2.32313829390338e-05
3.89637681633554e-05
-5.81194807766666e-06
5.39103377660117e-05
1.96180032749133e-05
2.96007105179875e-05
4.49578438021805e-05
3.78231787506746e-05
2.8130397376911e-05
3.82747178503016e-05
1.9615322741664e-05
3.08918028249677e-05
3.69314694523453e-05
2.85553955227211e-05
2.93064229791484e-05
4.75162457209153e-05
6.63483974140897e-05
3.98460240666805e-05
8.94535782949642e-06
2.07121406280083e-05
5.43049601967385e-05
6.95473089494454e-05
4.87503734855704e-05
8.82546033001059e-06
7.76548714037303e-05
3.6136855639103e-05
8.28081489865856e-05
8.478907863317e-06
6.55168109794893e-05
2.38148317609396e-05
3.97148372937092e-05
1.3375878164826e-05
7.97104623415101e-05
6.60002490015336e-05
5.22178691632701e-05
3.00178112004163e-05
4.52177786952018e-05
4.57793870795468e-06
1.36095188406296e-05
3.50350002619185e-05
3.37441850699381e-05
1.98618232419761e-05
6.03526486199655e-05
5.2718848115373e-05
3.30294273213971e-05
4.70063809274312e-05
2.53875638297834e-05
5.61134807966139e-05
3.58005723175932e-05
4.55819985481831e-05
1.86568545200186e-05
6.36593360963066e-05
-1.13797869456706e-05
5.31221007421316e-05
1.71481421452507e-05
1.71401953683721e-05
3.74153953760811e-05
4.35676782555905e-05
4.086341760858e-05
6.56193111557173e-05
5.02138451026019e-05
3.43501691964218e-05
4.37738511286001e-05
6.30477793230047e-05
3.95603926441403e-05
6.48476272812962e-05
3.71292802675341e-05
5.63790381395935e-05
3.6509995149327e-05
6.33683267207437e-05
2.95717528893544e-05
4.3621905516208e-05
2.88127719267878e-05
4.15219654112419e-05
3.77433390425826e-05
1.08159452442889e-05
5.50157881926697e-05
5.76407226993641e-05
6.12914284408043e-05
4.94827934259062e-05
2.33043871471932e-05
2.77259919015207e-05
-5.86011205453678e-06
2.4680597180608e-05
1.17480563390743e-05
2.38097008465393e-05
4.51714125587565e-05
5.45067286795363e-06
2.16982834922186e-05
-1.09397430394391e-05
-4.18974862859115e-05
3.08254852139519e-05
7.69908914974e-06
2.05118316685695e-05
3.63870247307087e-05
4.22392120317252e-05
2.27147255153632e-05
4.68199020644441e-05
3.06189202454308e-05
2.15485901054961e-05
5.15999996760802e-05
5.13972086892086e-05
3.85027272594086e-05
5.46165134910871e-05
4.10584963176065e-05
5.66963701536001e-05
2.79195587130494e-05
1.85731145030884e-05
6.96233626838625e-05
5.41811840167129e-05
2.92734062343645e-05
6.19443368100085e-05
5.84639492133849e-05
5.53521795176558e-05
6.68199869839428e-05
9.65547533268406e-06
0.000100739083678281
6.52507383523813e-05
1.88932664940983e-05
5.83380788098819e-06
6.62827900312798e-05
-8.51704318587794e-06
1.48401091523113e-05
3.19855428603792e-05
1.37651178221743e-05
1.93867637825155e-05
5.03575364633286e-06
5.09143925506873e-05
-2.38205553404932e-05
3.64425939543672e-05
6.08422336048651e-06
4.42744873852391e-05
4.33535339550814e-05
1.18980900266363e-05
5.17196096682783e-05
2.76618392269692e-05
4.37806124204456e-05
1.08939950933391e-05
1.25798027657349e-05
4.13694722095967e-05
3.68171430483788e-06
1.03585442900274e-05
2.57444383726755e-05
3.47907805829015e-05
3.23449187202589e-05
3.42582070945243e-05
4.52353599401442e-05
3.60107110958782e-05
6.23090768300441e-05
7.2169973018171e-07
3.37382681598777e-05
9.92078247182361e-06
6.25361921042544e-05
3.7391889352745e-05
2.1595602116047e-05
7.18624716275409e-05
2.71986205095535e-05
6.10547013537285e-05
1.91852515892851e-05
8.10530161247592e-05
4.00975311443491e-05
2.78066073469175e-05
5.22547945573918e-05
2.7821783934999e-05
5.04703193905041e-05
5.62940100631365e-05
2.83853101454149e-05
4.26271529668801e-05
6.52437910648105e-05
3.01676702070719e-05
3.42452299590594e-05
2.69061901580283e-05
7.28912628953122e-05
6.17807618035679e-05
4.98487443132501e-05
2.57096631756731e-05
-2.27263041939843e-07
4.44248403549138e-05
3.24354406662527e-05
3.93457281731522e-05
1.55071928437924e-05
1.32144110606579e-05
5.77304001455639e-05
7.52460573030727e-05
2.01921509205507e-05
5.06883467799957e-05
1.83761921816166e-05
5.59959492485653e-05
5.56048166160273e-05
4.42409901678372e-05
1.17357937663465e-05
5.59461279592929e-05
7.96142808894919e-06
6.28398476198604e-05
-9.95923254075391e-07
2.52944115357388e-06
3.87643761562861e-05
3.86525575675452e-05
1.41868316208122e-05
1.51071425396597e-05
2.87915534345547e-05
2.54142566676252e-05
2.46394792737073e-05
8.37697498921314e-06
3.4433398907312e-05
1.58794111967052e-05
5.8544945355901e-05
1.44311311814354e-05
6.65483470590459e-05
4.15278458776435e-05
-9.15676152197676e-06
1.25104539100947e-05
4.40369840582536e-05
7.0636869642595e-06
5.98634369047453e-05
2.92673527077316e-05
4.20160085137142e-05
4.71046772147708e-05
7.75135859929464e-05
4.2540014912799e-05
4.68133240440084e-05
4.70118916850648e-05
3.95857007862969e-05
7.91240301246421e-05
2.1875827262897e-05
2.26376681108823e-05
3.66497505387554e-05
6.85817285677211e-06
-1.43254214595755e-05
3.61516666075093e-05
4.99272582560836e-05
1.01501130799595e-05
1.97002027293781e-05
3.4697286121564e-05
-1.48576191725146e-05
-1.48809300535898e-05
8.6965804896043e-06
-3.61588137466265e-05
1.44266882911069e-05
4.25869406307718e-05
7.65151891960731e-05
3.66102556747766e-06
5.50082214839179e-05
1.91784311183584e-05
3.81270214691952e-05
1.10025459416406e-05
2.70277740015505e-05
3.21075220224012e-05
3.66926190886324e-05
3.07549757056244e-05
3.70518753644268e-05
5.95260742634439e-05
1.24759200457829e-05
6.30362048205211e-05
4.91830856751717e-05
4.92445567899338e-05
6.62395585467882e-05
6.77933668460445e-05
1.58019659465124e-06
4.6861792502385e-05
1.45456802011642e-05
8.22520317722893e-06
3.89046073201208e-05
3.72706305078612e-05
5.1303032104083e-05
3.81295151471151e-05
2.70579188270184e-05
5.95467432109683e-05
5.80448631181939e-06
2.15356406865224e-05
-4.22900890523915e-06
5.75158449520124e-05
4.37211257583995e-05
4.85047421916242e-05
6.42497388080322e-05
4.89328151446208e-05
3.16101908125221e-05
2.10141464369013e-05
3.1595800008737e-06
4.89174060429233e-05
2.60111942344235e-05
7.25100620642749e-06
3.20146291944171e-05
4.06540727826931e-05
3.14682379402001e-05
-1.05362049251011e-05
4.7786593807259e-05
2.9597021626486e-05
3.42362791273249e-05
1.83604089724248e-05
-1.09121463825066e-05
1.26799065128759e-05
7.11232211443941e-05
5.08360277343329e-05
4.89152831560242e-05
3.96743636258533e-05
3.06779084632773e-05
1.48740724447604e-05
4.84113302928418e-05
2.69967571421991e-05
2.92905105402676e-05
5.71221739840728e-05
2.44704027548666e-05
3.55323937714215e-05
5.60762259434345e-05
2.09642809202203e-05
2.12851964096027e-05
6.21351792683195e-05
2.92097617204429e-05
-3.80126873613339e-06
7.33157911165499e-05
7.3873308816248e-05
6.46659234729015e-05
-1.01095185188168e-06
2.38792384123524e-05
3.4514468617045e-05
6.24658741045275e-05
2.54236801174497e-05
6.37256927119102e-05
4.71777559665828e-05
3.46685314047888e-05
-6.33601306480061e-06
4.52954809579269e-05
4.52513664229131e-05
4.79888637034194e-05
6.25018621331237e-05
1.27457352765689e-05
1.97245806260852e-05
3.56791720386916e-05
7.70683949905547e-06
6.82219564458668e-05
-2.50921081022636e-05
1.25185463280744e-05
1.2013524788e-05
1.59071444011156e-05
4.18706189080779e-05
3.98296253774479e-05
3.43809744527661e-05
1.39392936584138e-05
1.50806535415484e-05
3.2011253915577e-05
1.87931752002169e-05
3.19476205304413e-05
1.36467676575825e-05
4.23086774815372e-05
3.02251913481228e-05
2.46774673441681e-05
1.19527609615379e-05
2.39159606993659e-05
5.35033637144256e-05
3.06571083769936e-05
3.69458241042337e-05
1.02461065832267e-05
2.86872164737363e-05
4.41916148472768e-05
5.33841656551937e-05
8.64736417125411e-05
-4.80970275687692e-07
3.88642596980393e-05
4.96604138489042e-05
5.88987019422832e-06
3.98483367146236e-05
4.88173605032648e-05
2.28260043465047e-05
4.51029854350426e-05
3.6410457880038e-05
2.54766175643284e-05
6.46439568350595e-05
2.49753486798795e-05
4.09326890600891e-05
3.33603426610185e-05
5.57447392261218e-05
4.3008989440206e-05
8.63952246775852e-05
-6.57963852553961e-06
2.03523397161807e-05
5.88056726546954e-05
5.14121862808971e-05
1.93034266344046e-05
9.34995438874325e-06
3.47342907761928e-05
5.03204218396165e-05
1.70776316688997e-05
6.15763052721129e-05
3.50597045350365e-05
4.1111381561276e-05
4.90188791376508e-05
8.55198752991677e-06
3.64279095208227e-05
4.2146746203194e-05
1.79622400610273e-05
4.01751403139655e-05
8.66773924591742e-06
6.13188658402696e-05
4.19664581130105e-05
1.16793114844809e-05
3.88774726212121e-05
5.42629445929796e-05
6.79044778247947e-05
5.9938320952377e-05
5.76447194216965e-05
4.99724014063389e-05
1.77080058176503e-05
4.87570500612912e-05
1.81420535520725e-05
6.5985588729337e-05
2.39713636705096e-05
3.45290917183894e-05
3.18766546609074e-05
-9.72528944177011e-06
5.57954024819013e-05
1.62546042319357e-05
1.49708611977894e-05
5.06227295451655e-06
3.02287541521471e-05
4.06295773747093e-05
2.80006946829955e-05
2.3159040364712e-05
3.4996568175138e-06
4.94441021371907e-06
1.93559992840436e-05
4.14590390205194e-05
3.80043760988889e-05
9.61399869417744e-06
2.58173422405575e-06
-4.70638873934877e-06
4.99458971666066e-06
-2.81830652083879e-06
9.67345892846306e-06
5.06837645247242e-05
4.81041023322592e-05
7.77741335354584e-06
8.00894755922809e-05
3.18435096148837e-05
1.69582662625187e-05
2.33596719013762e-05
7.70484472048455e-05
3.9889509587755e-05
1.2501459265232e-06
2.8310347824903e-05
2.12201758612445e-05
2.8107009652241e-05
5.23375348728069e-05
-2.55448817435419e-05
8.3836088434299e-06
4.46623891099294e-05
4.07508297349043e-05
5.05248337111125e-05
2.06241571597892e-05
1.60107872991391e-07
2.68708144184945e-05
2.75818395101534e-05
2.46887527424809e-05
3.71683484625379e-05
8.49953094612987e-06
4.72581003735457e-05
6.13973082263232e-05
2.77266245031948e-05
3.17056854269358e-05
2.61310870890182e-05
4.86004761571113e-05
1.53533520869691e-05
6.65874523993804e-05
4.08535018769055e-05
5.39914643541979e-06
4.09851729404482e-05
6.74440672162622e-05
2.89465624496083e-05
2.85044484239923e-05
6.72987635231416e-05
2.65530481983624e-05
2.37585292581874e-05
6.89581417719569e-05
5.21633137635508e-06
5.95618900314469e-05
6.14351838001252e-05
2.35554005784418e-05
4.88122357531591e-05
2.62196471228431e-05
4.44751784461609e-05
2.22140234277178e-05
1.1218918148347e-06
5.0341899930854e-05
1.35179634372878e-05
1.5200252242217e-05
2.68750885350605e-05
1.85320322532052e-05
4.89548550740469e-05
3.60468326316297e-05
-4.04703096831954e-06
4.69794068640016e-06
6.85779256019823e-05
4.55732718232825e-05
2.99527920671535e-05
2.55682188861569e-05
4.87310250262321e-05
3.60710297549767e-05
3.61649163594464e-05
2.08295337536452e-05
1.47281336220155e-05
1.92748688338896e-05
3.2242255426611e-05
6.37335584723378e-05
2.84354164321868e-05
-4.00637474105326e-06
2.42375420127136e-05
3.55713041522339e-05
1.24823309599637e-05
2.04785914966653e-05
3.33637267508113e-05
5.19470237218781e-05
5.29564553959321e-05
2.55025686508679e-05
1.87881378653592e-05
1.86874627120351e-05
3.72395518938664e-05
1.99515094611842e-05
2.01403492383845e-05
4.17887173751027e-05
5.64850348556008e-05
2.2520757015471e-05
2.21373365508472e-05
2.3229756333675e-05
1.54537775866957e-05
5.13501613798252e-05
2.89587942273938e-05
8.31930099704723e-05
6.75437384459275e-05
5.17994953600404e-05
3.21145464016779e-05
4.63964615113619e-05
-5.32079773844719e-06
2.83529150422472e-05
1.39277117399063e-05
3.15474234574229e-05
1.13662167450612e-05
5.73586213287392e-05
1.52622085632446e-05
4.13959258867157e-05
6.46622049038975e-05
3.48963587053941e-05
1.10374591800484e-05
3.80630045768821e-05
2.64629532989835e-05
5.84140846881688e-05
3.51326816942333e-05
1.91777555613614e-06
5.90389970965238e-05
4.22452556692316e-05
9.14153812457627e-06
3.47091099934382e-05
3.39850249207434e-05
2.81647633480004e-05
7.133402410591e-06
3.95406160186026e-05
4.51548593507764e-05
5.13376939530691e-05
5.67048776977908e-05
7.96268772259383e-05
-1.15979194810063e-05
7.25501225492564e-06
-5.21888402316247e-06
8.09077921586395e-06
4.22312024452304e-05
2.92602799386086e-05
3.4076229852375e-05
4.50004243822116e-05
2.83206261089295e-05
5.82759184631431e-05
3.52989682479369e-05
5.23067615398554e-05
5.60506269814858e-05
3.45167858536517e-05
6.42106286331811e-05
1.58471745195956e-05
8.72530044640035e-06
5.03001993883107e-05
4.66660926792412e-05
2.13830086524386e-05
4.76871400624592e-05
8.10939543329311e-05
7.01631205972435e-05
3.590771314417e-06
6.6211160196818e-05
-1.61448773833112e-05
5.56868823609363e-05
3.80381329182679e-05
5.70222148079e-05
2.78423688762529e-05
2.89209389893718e-05
7.79289547756531e-05
5.20595735158484e-05
3.54139748794322e-05
4.70698561310301e-05
2.98671341000191e-05
-3.7849051148933e-06
6.90124159596394e-05
3.3963210119658e-05
6.37056821235758e-05
2.48050745668983e-05
4.54821194741199e-05
2.91049970727173e-05
5.55906097173253e-06
1.18191989467286e-05
6.06716011071796e-05
4.22847860827352e-06
2.1315840149219e-05
3.12078730548524e-05
4.87074163381852e-05
2.7213754550472e-05
-4.99650987745871e-06
4.46551305512885e-05
2.68113044571052e-05
2.26821590169212e-05
7.56407561534125e-05
3.66714975905761e-05
1.41549588669353e-05
2.79618653546723e-05
3.21038004571108e-05
4.53973468014388e-05
2.20548681340366e-05
6.82428098723778e-05
1.47819352139267e-05
4.99200148057376e-05
2.03023992203703e-05
1.62989898938903e-05
3.11706269794188e-05
7.21363618098572e-05
3.29082926286168e-05
2.98083323070141e-05
5.34508478582841e-05
6.37767374350341e-05
2.23561928751474e-06
5.98496020919028e-05
5.88334532675319e-05
1.1284287728524e-05
2.22581984516019e-05
2.24816387615162e-05
2.64690273292125e-05
4.49508251346536e-05
-2.57916501158397e-05
1.81145640877719e-05
3.10569630596559e-05
2.54238832997882e-05
4.31957978532889e-05
2.95092034584833e-05
6.38985737166451e-05
4.75080615747701e-05
4.58565087828874e-05
1.9470903682778e-05
5.25655486498054e-06
1.36513689679105e-05
-5.89635992989462e-06
1.60980429888774e-05
3.15102861422624e-05
3.3601565351162e-05
6.27609785716924e-05
9.5060619620971e-06
2.44196671735696e-05
4.58036816900767e-05
8.01873842931917e-05
4.51778527426403e-05
5.85109667642233e-05
4.03303851698641e-05
4.20697683506058e-05
5.95092966813375e-05
2.04857616143333e-05
3.11534028484788e-05
1.7947143082391e-05
3.13770491011322e-05
2.27489585136989e-05
4.46654340815686e-05
2.45262396632872e-05
-2.72889999010692e-06
1.05589374256667e-05
4.94592180483961e-05
1.18719820120924e-05
3.62994680946028e-05
4.10087897132628e-05
5.19026877639326e-05
6.48238209993056e-05
2.70846027570712e-05
1.92463746430741e-06
2.647821027175e-05
5.60637767866e-05
1.84903211222283e-05
3.54828397270255e-05
-6.53265931495617e-06
5.34580079091465e-05
3.58894947594876e-05
2.02696058109381e-05
2.01983814467194e-05
1.81923838527833e-05
3.59659675074756e-05
2.56583583902542e-05
6.61188111603395e-05
1.1290970133541e-05
3.73164647092712e-05
2.56444038031691e-05
3.01286681918228e-05
6.72298603915272e-05
2.51993305320341e-05
3.3038813487573e-05
1.41899469855604e-05
6.70540458231452e-05
7.48264069504469e-05
1.016795393461e-05
6.39582558537616e-05
2.2903478919504e-05
8.61325909123408e-05
9.65640849466579e-06
-4.7690146434197e-06
6.15965753758955e-05
2.65988989636008e-05
2.47886320834582e-05
1.7630359917194e-05
3.61708622681189e-05
3.39340902386709e-05
1.33576824156389e-05
6.38007611100287e-05
4.58783445843141e-05
-2.86103639530451e-06
2.75994822818712e-05
7.92980085243765e-05
1.98260782562604e-05
3.69783176756506e-05
2.55685102848555e-05
1.24566547546211e-05
1.89481606303559e-05
3.02250805224229e-05
3.30908807842282e-05
5.4676745939941e-06
4.88409348962916e-05
2.21220114824614e-05
5.66278711079661e-05
5.08756874653692e-05
1.18881574868464e-05
5.14135975954406e-05
4.98518303190723e-05
8.19805041164116e-05
3.23737453272425e-05
4.97650017463901e-05
2.60256058009928e-05
4.34498464237249e-05
7.42260797424254e-05
4.52696617312842e-05
8.72343526268902e-05
4.55290436230727e-05
5.38699673382005e-06
3.78852676170548e-05
9.13127493009506e-06
5.77577360139181e-05
2.20933625752767e-05
4.2351720379362e-05
1.31084258287565e-05
2.48742196526297e-05
1.25540393400185e-05
5.37589911020719e-05
4.39203630390514e-05
2.58623512612421e-05
-1.31563763256595e-05
2.31905412454444e-05
1.90373799141814e-05
2.0160617671608e-05
2.18109745331725e-05
3.31670091328698e-05
4.33193952438715e-05
2.30550158517695e-05
3.7196124982423e-05
2.26370498507856e-05
2.95290757222817e-05
6.04489544696303e-05
2.21203803527542e-05
-9.89919373506312e-06
4.48604132737837e-05
3.39687157094424e-05
2.20843532015435e-05
6.2570254767456e-05
2.35567625397364e-05
3.78128479084145e-08
3.05201468358133e-05
2.41908135687633e-05
2.01114112511567e-05
1.48791362321956e-05
1.95310733988211e-05
4.35083765580886e-05
5.29449056925962e-05
5.29608545657704e-05
7.23351784034512e-05
1.87364609382571e-05
1.96249255844626e-05
5.98324596184699e-05
3.96646276070148e-05
1.99930073214539e-05
1.38935086822703e-05
1.86269293016451e-05
6.44785262142394e-05
4.78553359885848e-05
1.96247790992138e-05
1.1311594916468e-05
6.32841327425568e-05
3.09663230772288e-05
1.3021599909709e-05
1.7782696396824e-06
2.55857713532124e-05
5.3801255150878e-05
1.48422220605282e-05
1.77485305509083e-05
9.03672134082853e-06
2.05929774753163e-05
7.717565565017e-05
3.24802417800684e-05
4.42722078898922e-05
4.1748619574804e-05
-1.44414775127959e-05
5.33754964574625e-05
2.45350803112094e-05
6.16214296555099e-05
9.04313196972154e-05
2.8914178906178e-05
6.36945648208895e-06
4.17946599031171e-05
4.95965715131939e-05
2.1778045424566e-05
3.36798123217234e-06
3.56388619468667e-05
5.83427688906067e-05
5.27546662688025e-05
1.56619231524119e-05
5.46546133177316e-05
4.83639677219606e-06
2.91291090794356e-05
1.18017103045223e-05
2.44862654573642e-05
4.07556562638776e-05
1.68003838933202e-05
3.6216114822438e-05
1.07746173227124e-05
2.59318656002494e-05
5.71982075496786e-05
2.50506827961557e-05
3.55560475086595e-05
4.86504145008393e-05
3.59583973671192e-05
5.42578201611851e-05
2.15177164993389e-05
2.46959767971746e-05
2.76395634232381e-05
3.04384213938577e-05
4.44757921868044e-05
6.54790593568085e-05
1.2619826753678e-05
4.62834422232958e-05
4.17785514287751e-05
3.44488643257662e-05
3.66433046320412e-05
2.91219477208977e-05
3.34023510565196e-05
3.47838445082362e-05
3.29458826652214e-05
5.59685901299889e-05
6.72655650338409e-05
2.17776892832366e-05
4.86324220566204e-05
2.12062516436901e-05
3.39631023596654e-05
4.04324353551656e-05
4.19384016762396e-05
3.11527419128883e-05
6.66390023396421e-05
5.95728986656976e-05
3.1909929231662e-05
5.24579475451277e-05
4.69005680975701e-05
6.42369073222769e-05
6.48291292477544e-05
6.42533551266766e-05
2.36221007576069e-05
3.46178262987738e-05
4.73273009061784e-05
5.73037407159307e-05
4.05393055808461e-05
6.12029628641449e-06
3.25939644021614e-05
3.85589939237238e-05
4.96908248861955e-05
5.73071639483447e-05
4.14522831284657e-05
6.87755005572877e-05
4.52292002301443e-05
4.508776972322e-05
2.47956112038443e-05
2.62129971935013e-05
3.29589878209301e-05
5.93692141535652e-05
2.87166273514231e-05
3.04459478190953e-05
-5.76927402201279e-06
2.81023678022618e-05
5.38156553568661e-05
2.75978332524867e-05
1.40960533309883e-05
6.43235301076539e-05
4.09150533086853e-05
2.72793604109031e-05
5.57907510881974e-05
5.51417053455107e-05
-1.03114268333472e-06
4.38709239734982e-05
3.13013082036653e-05
5.39351393296807e-05
6.62017420366521e-05
1.24791136395565e-05
4.34177555007394e-05
2.57711419523824e-05
1.51770751787737e-05
6.70819582314856e-05
4.33938709516056e-05
3.04011078037631e-05
2.57031137872374e-05
3.0564409557304e-05
6.84849018266095e-05
6.32907285665047e-05
2.33661869923907e-05
1.19223184763386e-05
5.0349296205099e-05
6.49992789186388e-05
4.82349102810762e-05
4.89982860027355e-05
5.87886367386689e-05
1.7846139710829e-05
6.81964401301591e-05
6.30843777923006e-06
1.23931275047211e-05
1.69392252681875e-05
4.33214696143765e-05
4.3072106923825e-05
5.54962393915729e-05
6.90277597504785e-05
2.68168927491926e-06
1.38193498173629e-05
3.80887049507617e-05
3.19442038450538e-05
-3.72023824525465e-07
3.70168699855272e-06
5.6172430424743e-05
2.40157007288121e-05
1.99575071549817e-05
4.76701726363481e-05
3.68977759735729e-05
4.51522310441725e-05
5.52615911842614e-05
2.74281226945753e-05
3.81832333891359e-05
7.09069184091391e-05
2.80118615868251e-05
5.78842122164737e-05
9.61031218597716e-05
4.30277808681436e-05
5.12418113996318e-05
4.38091113794207e-05
2.66305816848166e-05
2.83358853921854e-05
6.51164760875542e-05
4.91162244007997e-05
3.36066272416808e-05
2.51236956908218e-05
4.49565713836011e-05
3.83601243468133e-05
6.01941878796577e-05
1.81797483210643e-05
-6.144712398745e-06
6.95422456517391e-05
6.735833364596e-05
7.72292630065511e-05
1.43568560614544e-05
6.55601273722104e-05
3.05967689454464e-05
2.07230496752383e-05
-4.22727380632011e-06
5.75364591965381e-05
2.75969719338845e-05
5.4680629468834e-06
7.32691868177465e-05
3.9529627867644e-07
4.58130482988427e-06
1.8639026286044e-05
5.82421834988079e-05
2.32889404072015e-05
6.43497313780065e-07
5.32896636664308e-05
2.00921105056407e-05
4.99254651719156e-05
3.45320526915616e-06
2.98180104106756e-05
2.47329287137977e-05
1.81716819847207e-05
3.00978252695094e-05
1.11171507996894e-05
7.04519847116681e-05
1.35452506545061e-05
3.56589494462781e-05
1.66972467021898e-05
4.58355832281392e-05
4.7970276790246e-06
7.78356609414155e-05
4.81899338341679e-05
2.04426282640296e-05
1.11493630771149e-05
-4.17934635196682e-06
6.59509810164485e-05
4.49165640146257e-05
3.39308128577583e-05
8.18919645076278e-05
3.06414385155347e-05
4.21652739306377e-05
-1.45759722807352e-05
5.27934405362035e-05
4.17861805500262e-05
4.6915483024459e-05
4.61521180750752e-05
7.43288597420214e-05
5.58147832279038e-05
4.27143740098674e-05
1.28077604375614e-05
2.46131371926305e-05
2.20522100673435e-05
1.59158524117022e-06
1.64254576316932e-05
7.60493439164081e-06
5.39289826070949e-05
5.27080348993378e-05
7.02801232076027e-05
2.77935515848561e-05
1.22500289618757e-05
-1.60782138840764e-05
5.25468354091799e-05
2.89466915093246e-05
3.49262098071415e-05
5.55979432041429e-05
4.68618522447939e-05
-3.66127852740723e-07
4.57887090873602e-05
4.50067874684003e-05
4.91551224875634e-05
6.89060775267063e-05
3.2749494361042e-05
1.62372773495256e-05
4.4020883491364e-05
5.12707474488766e-05
3.64831446640098e-05
5.0235424902843e-05
3.67002297979114e-05
1.560944917579e-05
3.59800079325341e-05
5.19897732967156e-05
7.43179346002565e-05
3.71394716777471e-05
5.01900552873869e-05
2.68096956192428e-05
4.30293610876129e-05
5.36924609291445e-05
5.34024520915771e-05
1.47323587741308e-05
-2.41639333837548e-05
4.1876043154036e-05
1.88925547544365e-05
1.76354249092757e-05
3.96843792095182e-05
4.24513869219708e-05
1.69879633647471e-05
3.47302055241441e-05
2.65732953221789e-05
6.22073461914889e-05
2.27521597180076e-05
-6.21325260493551e-06
-2.53037268257542e-06
1.25890193645814e-05
-3.40609958775963e-06
4.49281791159523e-05
2.52873201894811e-05
-1.32427606733773e-05
4.70188736488247e-05
2.10609455041066e-05
9.21871395759261e-05
5.33977350112318e-05
7.1496864626479e-05
3.48683738643459e-05
-1.18226675999951e-05
2.41133046942218e-05
6.31489599662831e-05
4.07962025337798e-05
3.41004631577603e-05
5.57567945119616e-05
7.04452829193514e-05
4.44345237395019e-05
2.20980812995238e-05
4.99722716238771e-05
1.56590944848552e-05
1.2495041281109e-05
3.71280875574496e-05
6.5731193093264e-06
2.70625547490801e-05
1.71156434567098e-05
4.52131620709332e-05
3.4324974693349e-05
5.7050246778195e-05
2.3313538831524e-05
2.1263308349533e-05
6.2169552370338e-05
3.53707651477035e-05
1.05696391487272e-05
6.12567554675806e-05
4.3856595690139e-05
2.94066468837618e-05
1.53972809064116e-05
4.57403693749184e-05
4.7550934521445e-05
3.17057210158156e-05
2.95935585815169e-05
4.71227132893089e-05
4.50610381362033e-05
8.28791821179075e-05
5.86429703740795e-05
4.95856229844841e-05
7.06546892339922e-05
4.69691222117422e-05
8.66632739898165e-05
4.77199959163945e-05
-1.83364252551607e-05
3.35108042345476e-05
3.44431753180445e-05
1.52844257177461e-05
1.35890369984125e-05
3.51028273173458e-05
2.61845600754072e-05
5.57615101629193e-06
3.38581458622792e-05
4.67873440148001e-05
2.15881821650195e-05
1.02389776958723e-05
1.6379012810946e-07
2.09837703619745e-05
2.45285172180958e-05
4.20912628735933e-05
5.25658938626537e-05
6.20350777865462e-05
2.6479978570134e-05
3.92347403206252e-05
3.70681794670526e-05
1.57928988333686e-05
4.38042390352293e-05
4.10961591747003e-05
5.22686521749891e-05
-4.57952599655589e-06
-1.75217994400335e-05
-1.75281875786267e-05
4.79389286435984e-05
2.92501113520775e-05
6.18616417362725e-05
2.45311854239008e-05
4.73787194653129e-05
3.86800877632529e-05
3.78110456499399e-05
7.74400605841346e-05
-1.25161392361902e-05
1.11002150736975e-05
2.32845949411174e-05
2.73836957726167e-05
3.2559869507099e-05
3.5731659333877e-05
3.39608272683889e-05
3.33823455409722e-05
4.31006912531136e-05
1.44744194402882e-05
3.01858234340686e-05
1.50970671892265e-05
5.69459992531616e-05
1.99731877275804e-05
2.45653766084515e-05
4.13049097082227e-05
1.83803467219298e-05
2.5523613145546e-05
9.66406549363665e-06
5.82286340315322e-05
8.83816782868396e-06
4.4169237512507e-05
2.91919068515698e-05
2.98828035757983e-05
3.29088334337899e-05
2.8803331080275e-05
2.9981412543492e-05
2.59106387724862e-05
2.38542348823065e-05
3.46015318133661e-05
3.70137864385005e-05
1.20688413207765e-05
3.83453709544125e-05
1.59532549948227e-05
6.83365331133133e-05
3.63813748471031e-05
5.74741868992435e-05
2.40716205863707e-05
7.21541997281624e-05
3.37929552469956e-05
1.61181833545698e-05
5.61664771500517e-05
2.11299538777556e-05
4.70079012592273e-05
6.92177890302097e-05
4.23530194665182e-05
1.13568539329013e-05
2.7545172577151e-05
1.62058191141927e-05
5.58667724534543e-06
5.94552574929211e-05
6.53171850714316e-05
4.140059739019e-05
5.43826672293683e-05
2.11023338467764e-05
2.25592398543172e-05
2.48539239596696e-05
2.82831392921687e-05
4.19521572976088e-05
-5.13847641658148e-06
1.95972810966263e-05
1.99875149876957e-05
8.26147896116785e-05
3.44435894191622e-05
5.23132349011234e-05
4.51146079468362e-06
1.72961033265797e-05
3.67269179736555e-05
5.74232032276567e-05
3.42634576135864e-05
7.07261762454161e-05
-1.50978880879476e-06
3.05541575195744e-05
2.52731530529153e-05
1.90621118115493e-05
3.38823486013424e-05
5.79725216458927e-05
4.95371313887005e-05
2.63633450235647e-05
-9.15437296427727e-07
2.68871266830274e-05
5.54264129492352e-05
6.78397916552117e-05
7.05978082623199e-05
3.09306959996286e-05
4.93409791515753e-05
2.39359744178164e-05
-2.08709317202917e-05
4.86797529968597e-05
3.12242860585983e-05
2.92584484977299e-05
7.67936871879648e-05
4.98625310609879e-05
4.91111008674154e-05
6.49075094899726e-05
5.15339429889951e-05
6.65334141173588e-05
2.92004212403996e-05
3.86433517071686e-05
6.42686333427044e-05
3.59890185783814e-05
2.80678381692697e-05
4.12419169232719e-05
5.36439616944951e-05
7.25776137290052e-05
3.49056261170101e-05
2.21002711728769e-06
4.36195488303803e-06
4.85680411055826e-05
2.03043498990641e-06
1.53637727569387e-05
2.14171602175529e-05
2.73714752382329e-05
3.77704290181338e-05
2.96886667351941e-05
1.82664312018464e-06
2.57935406013423e-05
5.85876250400477e-05
3.46614254348394e-05
2.49095535242602e-05
7.94425614694133e-05
2.56322620179586e-05
5.80734738175423e-05
3.3044681214925e-05
3.52663119531899e-05
3.98319214922319e-05
4.27385625188777e-05
5.57984558171883e-05
2.3974565627106e-05
7.50564839785051e-05
4.33675967370333e-05
2.01093319761507e-05
9.06427959374314e-05
3.81569539401555e-05
5.73558773994568e-05
9.90484198044923e-05
1.65135808878698e-05
1.52798047187734e-05
3.97773057750448e-05
2.87753511170087e-05
2.27700162850366e-06
3.23285396223032e-05
7.10765977122543e-05
3.52651570518167e-05
6.04018242639637e-05
1.43531877375234e-05
7.73861824232886e-05
6.96619821339031e-05
4.09374256016921e-05
3.59650406311624e-05
3.91372363356661e-05
2.94461318876805e-05
5.55815110540331e-05
2.62311743493271e-05
3.92263719834808e-05
4.90717898996141e-05
3.86965858377649e-05
1.12093042669013e-05
5.11842662278535e-06
1.2119623594932e-05
1.50049701838512e-05
2.85922611052141e-05
3.99110972061156e-05
5.44149371407227e-05
3.71653616074828e-05
1.54172708610642e-05
1.8252998266464e-05
6.34572007581805e-05
2.49895235597458e-05
4.80033496291238e-05
4.41312715166625e-05
3.266852356431e-05
3.57651351002677e-05
1.19326601677937e-05
4.48561544038953e-05
5.60898805303737e-05
4.00525945699983e-05
3.47383846887511e-05
6.59579133748298e-05
5.40633862630747e-06
7.66604014415075e-05
6.99934489074454e-05
5.09257260855421e-05
2.79637005140036e-05
6.49655039437704e-05
5.41004318181039e-05
4.46187286743848e-05
4.07512737965509e-05
5.76450860472911e-05
3.92960847768626e-05
6.12289922073326e-05
1.76184216481922e-05
1.54369661528556e-05
2.75399459791249e-05
3.98152876002478e-05
-1.66454925672937e-05
4.92930219971515e-05
8.02679911975425e-06
2.42674461190146e-05
5.3137478229638e-05
7.18819847933233e-05
5.75164123716276e-05
7.26548733164774e-05
1.69386302736455e-05
6.09381615883654e-05
4.56021321910351e-05
3.57505148663106e-05
5.4326554498284e-05
3.43284486061244e-05
4.29901179440111e-05
2.49110445762633e-05
3.81769023336647e-05
5.89857155160447e-05
2.97350275596195e-05
3.86901006386448e-05
1.65515668836733e-06
3.44229330202366e-05
4.17324892947568e-05
3.52637928927305e-05
7.18003956383475e-05
5.01173869921937e-05
1.33799080094964e-05
2.63548146652383e-05
3.14070863994542e-05
4.45220502832387e-05
2.63462351538107e-05
-2.37982273360379e-05
7.25505147778559e-05
8.41704007744638e-05
3.34208597714849e-05
5.83770145637193e-05
6.35628876573014e-05
5.50071804121434e-05
3.70983322674917e-05
4.45666017675739e-05
5.06162435056604e-06
3.39082165285756e-05
3.55070184648245e-05
1.74373576782779e-05
4.77180551186168e-05
-6.41035810985908e-06
4.44642926341164e-05
-2.48873965086335e-05
1.69861985557893e-05
1.46447305615386e-05
6.48630126000043e-05
4.8365809743821e-05
4.52712888258503e-05
3.74588921621288e-05
3.43574414994834e-05
1.90646717588291e-05
5.10472219628188e-06
2.12106393212091e-05
2.48255048740318e-05
6.32282490944578e-05
1.6225016475254e-05
5.48776183962332e-05
2.06559333187437e-05
2.30578090428572e-05
7.73825135138948e-06
2.80472032395463e-05
5.09427539760541e-05
1.89084624147875e-05
3.4864126194188e-05
2.64324088476452e-05
2.45102192709887e-05
3.31486070527899e-05
5.67569468702775e-05
2.17586352764177e-05
2.62727387054401e-05
6.8743998514135e-06
7.28777278900639e-05
5.62825433156232e-05
3.05608789212556e-06
2.06543848127065e-05
1.06560771608707e-05
3.8119474678668e-05
3.421404137425e-05
2.99295311602191e-05
5.33497349431864e-05
7.72473331079303e-05
1.95568934855977e-05
1.34428872880459e-05
4.66856366661477e-05
3.60443499588578e-05
3.00653933361942e-05
4.55589298863852e-05
5.53281797803467e-06
3.7010435138984e-05
3.53642337903872e-05
2.02309874311197e-05
5.15858700170107e-06
5.24887860256152e-05
2.68601203808191e-05
3.18133963530013e-05
5.81127577964572e-05
6.08650641737012e-05
2.14125888391658e-05
2.14874127674954e-05
3.20701127199385e-05
5.49994770803473e-05
5.43352460547977e-05
4.59653119721501e-05
2.88056677874593e-05
3.09083552530294e-05
2.23590209778808e-05
4.95603799700544e-05
1.72583995305543e-05
3.11245448336939e-07
5.73401530294773e-06
2.18089485586279e-05
5.53737475822947e-05
-1.7157413998151e-05
1.62452719766857e-05
1.04113612598995e-05
3.28339521406963e-05
3.74527653478344e-05
5.07614495344914e-05
1.06918730666048e-05
5.69809505089378e-05
2.57072224480333e-05
1.47652056285962e-05
4.10557551850789e-05
8.5251911880704e-06
2.39238286171851e-05
4.37865263695652e-05
1.95081199061515e-05
1.85278046691096e-05
3.66249939423312e-05
2.25772747470312e-06
3.44395718140123e-05
4.86208716998582e-05
1.50453159210053e-05
4.89199464656591e-05
3.21745497093649e-05
2.6599235699761e-05
4.51935337195296e-05
7.17416700735195e-06
1.90542281835348e-05
7.3273692599751e-05
6.49595290614681e-05
3.46294726817318e-05
4.04627437149435e-05
3.51106623409987e-05
3.62623333429852e-05
2.41230655389578e-05
2.08587091707935e-05
5.99996671148883e-06
3.03078200881118e-05
-1.64565970867781e-05
3.78815469541579e-05
5.08131610709891e-05
1.52907366758966e-05
3.37465020736169e-05
3.89910812605315e-05
4.02472841795061e-05
9.09120812774847e-05
3.32537790297559e-05
3.94778504201704e-05
5.04523230104449e-05
7.74441082522066e-05
4.65614926262808e-05
1.01621365787204e-06
3.58544982740022e-05
3.70679142790117e-06
1.50231963443166e-05
2.91716607123161e-05
2.31740279724216e-06
-5.55600285296738e-06
2.59552158090184e-05
9.89075470825927e-06
4.72935267944475e-05
2.37439274495998e-05
2.05373384636224e-05
7.57693796337184e-07
1.09642111618172e-05
3.53503586193396e-05
3.44788356805481e-07
-3.81126924096166e-06
5.95685456608388e-05
6.32569148844365e-05
2.34817563086667e-05
2.82396049682765e-05
5.38020108975672e-05
5.05947170925794e-05
8.39601177858844e-05
5.03305543155141e-05
5.85653760989784e-05
5.20439527826154e-05
6.20699067500667e-05
6.16401207161265e-05
7.2617089901592e-05
6.36392168825257e-05
3.64784915131031e-05
2.26618198572015e-05
5.83769270491901e-05
6.16532229050009e-05
4.69937063875917e-05
8.41711638111568e-05
4.07994011758503e-05
-3.64326028093802e-05
1.26413244266329e-05
6.30772426337739e-06
3.87512599062461e-05
5.42218809588316e-05
2.92250991649356e-05
3.03722345916054e-05
2.96074254575776e-05
-2.12896204988246e-05
4.28823829951341e-05
5.10645079704065e-05
5.48001302881053e-05
1.63748041314827e-05
-6.60275243030382e-06
5.38062672489946e-05
3.14882082861902e-05
3.51477891559106e-05
1.51327804851573e-05
4.74590841656698e-05
-4.87470220556099e-06
4.31912517955999e-05
5.40657804569154e-05
2.77886346189154e-05
5.00359373367892e-06
-1.70774591392384e-05
3.77776492789841e-05
-1.46405950196236e-05
7.38857214296826e-05
6.44751060868291e-05
2.78391372754932e-05
-1.53925565079495e-05
2.11874322543648e-05
2.24015497241984e-05
-1.49441959400216e-05
5.67797138723769e-05
-9.54249355004267e-07
1.80122240555395e-05
6.57379427591482e-05
7.79455466934072e-05
2.63077386226328e-05
6.51956760225351e-05
5.9589431454586e-05
6.87301793317271e-05
3.37672392650371e-05
5.51724614985681e-05
4.57644407664185e-05
3.02527213528724e-06
7.28013597103957e-05
2.11029965174228e-05
3.62055803247535e-05
-2.63745678941928e-05
-3.41966462553409e-06
1.50355783962602e-06
3.06643060350491e-05
4.31993385774391e-05
2.26865636075974e-05
4.22835815737112e-05
-7.86943266752864e-06
1.50287859337153e-05
2.14681924724818e-05
3.23137565678778e-05
3.95817459988114e-05
4.42317120747524e-05
2.44343639995873e-05
1.93565710168074e-05
-1.89273397929601e-06
4.94645017700836e-05
3.8436436821416e-05
3.71088334855249e-05
8.06450853985076e-06
5.81943764637003e-05
3.85794541807489e-05
1.27704516293734e-05
1.32657884521607e-05
6.0094393431574e-05
3.36204794014204e-05
4.04372541642553e-05
4.54254722685244e-05
4.06835728087933e-05
1.90065733229743e-05
1.70914598467093e-05
3.97730578487183e-05
4.35746239225197e-05
8.36968508510922e-06
1.5215017796636e-05
4.01133569889088e-05
4.64623867462669e-05
0.000109417633915293
5.84523684686e-05
2.00560334927304e-05
9.12417742471596e-05
3.32472852894757e-05
8.68676367583197e-06
2.88785876119848e-05
5.33570905163966e-05
5.21435397298669e-05
2.24870435621828e-05
4.94274814429363e-05
-1.14602577365871e-05
4.0236930564188e-05
5.71195184157694e-05
3.65821691483384e-05
2.60997464345839e-05
4.51267697014129e-06
2.6489449141507e-05
5.06846571538957e-06
5.42083181735988e-05
2.24888195725425e-05
1.85943761502652e-06
4.50467110146431e-05
1.30004436673841e-05
3.12949464494223e-05
1.57239619040724e-05
6.70620339884069e-05
-3.38360957408257e-06
5.62085234993136e-05
5.36754695107901e-05
3.80271980437277e-05
-3.2776294529961e-06
7.07787440360226e-05
2.68491876999281e-05
6.85539794479645e-05
7.56308328169985e-05
5.18347168715925e-05
4.21664975209077e-05
4.1678649784037e-05
1.76732795609846e-05
3.71276863418694e-05
8.41296415308926e-05
4.69490882572369e-05
2.15511423338402e-05
2.65253912591428e-05
9.55618625383274e-05
2.97107664355403e-05
2.87959597264801e-05
4.45466917675861e-05
2.64958900827606e-05
3.4224986601507e-05
2.98590987432855e-05
2.45377992106484e-05
-9.26061383071089e-06
4.66439405443209e-05
3.67053208680972e-05
1.82575809469553e-05
1.68807674304128e-05
3.03498020499475e-05
2.40880940298721e-05
2.74952104602717e-06
1.16510838720019e-06
1.59540719781384e-05
3.22623310272201e-06
2.08688201001214e-05
3.59933098316585e-05
-2.44851630152486e-05
6.94945478886457e-06
2.27124830807077e-05
2.21014008980596e-05
1.26219128914291e-05
3.32922236145899e-05
1.58406054042054e-05
4.82020020352463e-05
3.12415777403684e-05
6.3655123662179e-06
4.42017409938965e-05
4.38053273204488e-05
3.89900623557479e-05
1.91608985932204e-05
2.42400733880818e-05
3.96407885674447e-05
6.39376571660144e-05
3.23223583224192e-05
7.61703957833745e-05
1.42215331852362e-05
6.19428721695467e-05
-1.06216660028491e-05
3.69858557875651e-05
4.17910052146158e-05
4.52691055695295e-05
5.81448112025498e-05
3.27463872789697e-05
5.10440025462282e-05
4.61167218616492e-05
4.7651611739691e-05
4.84723652805987e-05
3.72950602571204e-05
2.76084938925692e-05
3.20924758261824e-05
3.88852506554054e-05
6.44983523579078e-05
5.03565539160753e-05
3.27061459079446e-05
3.63870155492291e-05
3.86988432660815e-05
2.86167962808471e-05
1.21619590728947e-06
1.72060933977713e-05
1.11051248786764e-05
3.66033207534794e-05
3.76760797599584e-05
4.06652282999284e-05
5.02021309583704e-05
3.08677844858235e-05
3.20451944894191e-05
2.62798607144076e-05
4.623914069769e-05
6.8650991285507e-05
-3.61346287194916e-06
3.30025070868087e-05
1.36035556037745e-05
7.09947630584032e-05
3.25611504521617e-05
5.98855697067774e-05
1.84952380053423e-05
5.20705099868425e-05
3.847101587982e-05
3.18159647804558e-05
1.71552389698359e-05
7.76708289772024e-06
3.49341185414893e-05
3.84262785324595e-05
3.42089427578059e-05
4.04817090517993e-05
3.10654973361681e-05
2.38981550490971e-05
3.31919377224041e-05
1.6588640510597e-05
2.39842086974751e-05
2.98264199104846e-05
6.2175930075288e-05
2.67349607661666e-05
3.33862039151556e-05
1.1676233183164e-05
5.96900777545798e-06
9.94735340937045e-06
5.66925228843295e-05
2.92269142823003e-05
5.06262189952009e-05
2.67786378498038e-05
5.03138897706013e-05
9.86634632745581e-06
2.16436008695978e-05
4.1477123078195e-05
1.10699900990374e-05
5.67783838775464e-05
4.75808118653337e-05
9.65691851939243e-06
3.84053855489099e-05
9.12790112843518e-05
4.49766768449297e-06
4.41728315751879e-05
5.46292740084984e-05
6.66348440318488e-06
6.07614912241333e-05
-1.45348601524671e-05
1.19950689544156e-05
4.32175910147694e-05
4.99132481256584e-05
1.73092850231454e-05
1.99014266074041e-05
5.20282692863802e-05
1.67424433983488e-05
1.86802667977998e-05
3.97586872756406e-05
2.50215761071719e-05
5.09009129446111e-05
4.94398537969327e-05
5.39262969792864e-05
-1.95492728126148e-05
3.5564001643852e-05
2.80511873047934e-05
4.00971185790478e-05
3.28897988121246e-05
-1.8010719450921e-06
2.69787111462463e-05
3.91160237953207e-05
3.16439132265872e-05
5.7436375509157e-05
4.57180177698015e-05
7.51964774647392e-05
1.60506208908659e-05
5.63135100100056e-05
2.61831912363558e-05
5.25583519139663e-05
4.85569767161957e-05
3.79521323677695e-05
5.85278932735869e-05
4.75746717996791e-05
4.42359264396171e-05
2.19655244335442e-05
2.02859847104959e-05
4.6473721234332e-05
3.20834168315186e-05
7.16455261796802e-05
6.07247964731468e-06
2.80872323081494e-05
1.62005874781106e-05
-1.11075714399476e-05
4.09830849772147e-05
1.24336635819669e-05
6.11018620958576e-05
7.59843657324379e-05
5.45899607328759e-06
3.00401900755771e-05
5.15323162911062e-05
5.30036767848895e-05
7.21022401981313e-06
3.82879117214675e-05
2.43781372491606e-05
3.64029395129848e-05
2.89851815385651e-06
5.56378503249534e-05
1.17551533369466e-05
3.88423737046782e-05
2.84304688727128e-05
2.71823697130552e-05
-3.79619697614873e-06
7.12697486483484e-06
5.17858515876281e-05
3.31667718828742e-05
3.82702248437641e-05
3.15004565494578e-05
5.86143680733124e-05
2.29630326608373e-05
4.91187692653025e-05
5.2230203063507e-05
3.61645388905005e-05
2.62166580017431e-05
5.64986061869373e-05
1.39746133389439e-05
2.55791754497338e-05
5.16682824349038e-05
2.54919510743382e-05
3.75060773605778e-05
-7.8885747784653e-07
2.32589390571561e-05
3.40649441961557e-05
3.93620829959805e-05
3.5314182101449e-05
2.29689738295578e-05
1.07288199242373e-05
4.83921639981449e-05
3.72902118656102e-05
-1.08827844780922e-05
3.86209006399276e-05
8.07627445280907e-05
1.09372753486606e-05
1.0673363688802e-05
2.72033923735355e-05
3.10474178377716e-05
3.4681073633167e-05
2.33370313008118e-05
1.465919278395e-05
2.87397268365538e-05
2.89596838829747e-05
4.22191400720845e-05
4.59163257528587e-05
7.23389027175764e-05
2.47245955204976e-05
3.41477362526327e-05
5.06791447989225e-05
6.75117416414656e-05
6.54202137576181e-05
2.12112030594761e-05
-6.09212988002502e-06
2.57088086882882e-05
3.77207701316627e-05
5.29607925450322e-05
5.83684581692273e-05
2.84930229493685e-05
4.89776110422473e-05
5.4271321605756e-05
4.00253705047223e-05
-2.8526377913042e-06
5.99889358343686e-05
-7.5454327403797e-06
3.36148079979976e-05
5.14616431981559e-06
7.04392580324632e-05
3.13870162248332e-05
4.65413790365306e-05
-8.85569139815917e-06
1.34458544174812e-05
1.50667803056056e-05
-1.16553150528229e-06
2.63957081403046e-05
1.68879769828296e-05
1.91673974566623e-05
3.05079113124192e-05
3.52488664686024e-05
4.4715370625192e-05
5.23838680063583e-05
3.5620258789807e-05
2.43777651876356e-05
5.04805681104765e-05
1.36143424934139e-05
4.73538545276918e-05
3.98728548550127e-05
1.74924085983101e-05
5.49376039349907e-05
3.32980356177355e-05
3.95265374307032e-05
-6.45179961564484e-06
5.22269041415862e-05
3.27899573036597e-05
2.13658957487814e-05
4.24699296403732e-05
6.73356310783471e-05
1.35494452833023e-05
5.26701975240759e-05
2.71297601271194e-05
6.77418633057324e-05
-2.34298459818574e-05
3.68093440254181e-05
3.28454401753589e-05
1.57502371455607e-05
3.58253801939984e-05
2.50350509971812e-05
4.03384844904565e-05
4.51224559405516e-05
6.14177583448032e-06
1.69024659834102e-06
-1.39178262268535e-05
4.44356702443508e-05
2.63422965240673e-06
5.08166495883561e-05
1.33024962123918e-05
2.13250948907177e-05
3.60623015664769e-05
6.8852814583487e-05
4.23679807005915e-05
4.11173989476391e-05
4.79591593929026e-05
2.23713214006778e-06
2.02786068711797e-05
3.65188885996568e-05
4.84889735659036e-05
1.67143210098754e-05
5.15782278344223e-05
4.43972061094334e-05
3.71694617805514e-05
9.45304899138871e-05
7.19897340169908e-05
3.45245385822643e-05
5.51345416990425e-05
8.1537776686752e-06
6.69699224498251e-06
6.7919184373765e-05
1.66145858645112e-05
4.56859588889203e-05
3.4483828356426e-05
4.2004247810106e-05
4.55097048048551e-05
2.34737244457747e-05
5.51772053556892e-05
1.400431945856e-05
6.31116872026961e-05
4.46281025273149e-05
2.28588883240428e-05
3.14732150599387e-05
3.51916479846737e-05
5.20457879398617e-05
3.40710266494617e-05
1.29066146444061e-05
5.9300457847749e-05
1.64913738690139e-05
1.17289358290508e-05
4.79069584793471e-05
1.0109727744802e-05
4.96277572083177e-05
6.35860782776081e-05
4.31496082830533e-05
5.32429105337881e-05
4.42824501298602e-05
4.07804670776185e-06
2.60534943380055e-05
7.50277559118919e-05
3.83284897370619e-05
3.7706443192869e-05
1.316861463405e-05
3.9437212582607e-05
5.196813045401e-05
4.07317253714199e-05
2.54479469681714e-05
3.92915925540634e-05
4.55084539404037e-05
1.97789941281142e-05
7.96125632511865e-06
2.22332971464795e-05
5.18625301847404e-05
5.63022991776781e-05
7.00544630704395e-05
6.50799072369662e-06
-9.96881469854304e-07
3.08020913794551e-05
2.85577779025989e-05
3.49597049160457e-05
2.1740639310916e-05
4.85156385963231e-05
5.45670511928923e-05
4.6683517071384e-05
1.37985826136145e-05
3.40076834318044e-05
3.52611423417586e-05
4.51944418807801e-05
7.05914084999505e-05
2.595811995284e-05
8.78380025730026e-06
3.47461377817235e-05
4.05388182367126e-05
3.16640258580536e-05
3.7119935870663e-05
6.78685659422957e-05
5.16711665973434e-05
3.24775374381824e-05
6.34011436788486e-05
3.54891445500635e-05
6.37191950847114e-05
2.71885425755412e-05
3.85617804814342e-05
3.1308264773636e-05
6.74549575370444e-05
8.99601447527546e-05
8.55970661870215e-06
1.15892692394623e-05
2.87271572822476e-05
6.10015969117455e-05
3.01302233915346e-05
6.14686642311738e-05
-1.12517370723774e-05
1.02159405845331e-05
4.96740579902815e-05
4.13667993009352e-05
3.06150393255727e-05
3.24540692631292e-05
4.75729320011863e-05
2.56357976303515e-05
2.06546685865595e-05
2.77577708673745e-05
1.75118552752797e-05
6.1741484604491e-05
3.00374377570076e-05
3.20087742089984e-05
3.46391558301995e-05
4.31515674526217e-05
7.65082986007122e-05
-6.76949927217681e-06
4.58342718710014e-05
-1.18530649670507e-06
7.36132151530963e-06
5.28907793474947e-05
7.05574430526429e-06
5.02828176668716e-05
9.97667719344953e-06
4.76454553956618e-05
5.95582782352273e-05
3.33914901077513e-05
2.34386021263e-05
5.23134353397163e-05
2.25238470658798e-05
4.22120128504984e-05
5.73898276334976e-05
1.82200134118918e-05
4.33115550897836e-05
3.05055582362574e-05
3.97580110550437e-05
4.94188292873804e-05
2.11171689217705e-05
2.76762176913008e-05
2.72079297692783e-05
3.22206513365943e-05
2.14482153443713e-05
3.50175340026595e-05
7.12170730328749e-06
1.34340133557388e-05
2.19535277985706e-05
1.44038620678909e-05
2.01750316463371e-06
3.24308654237015e-05
2.51473661679856e-05
3.07902740884482e-05
5.27434540606457e-07
3.02872999837949e-05
1.04044437641252e-05
4.11813362456265e-05
1.31109223606763e-05
-1.21918956829895e-06
3.25340102964376e-05
-7.20632178174961e-06
6.84927058703969e-05
1.17963240205044e-05
1.98243568929776e-05
2.11841122104651e-05
3.98241616009724e-05
1.20050207164321e-05
3.8356241598493e-05
6.90189691892437e-05
3.36314896962129e-05
3.1496969989206e-05
2.81544189499333e-05
7.98391500615077e-05
5.48995944543694e-05
4.53633991139143e-05
3.60476720756279e-05
3.29684788673359e-05
8.57812860591156e-05
6.07649478055113e-05
6.3521852507988e-05
2.21362046134957e-05
3.02665618584151e-05
3.43346967544831e-05
3.65902582779173e-05
7.34259056911864e-05
-1.76328087049608e-05
5.20011938212576e-05
4.45135557089677e-05
1.58159920907047e-05
8.5470234479704e-06
3.44920949967757e-05
8.67728419630797e-06
9.96164394426076e-06
5.2090720283179e-05
4.9988297331501e-05
3.81995153066463e-05
-2.41054853028069e-05
5.58857257088793e-05
-1.4019476528919e-05
3.01272411211441e-05
-1.93411088282581e-05
1.40773707625446e-05
1.30124494865974e-05
3.76896108400735e-05
4.70134104197915e-05
4.75786051374289e-05
3.24229861400727e-05
5.69629105554863e-05
5.13633079262833e-06
1.59787954422909e-05
4.23536635839183e-05
3.16000184041175e-05
2.98625010934661e-05
2.99538757282749e-05
2.59514013255418e-05
2.46660120202303e-05
2.02259323160845e-05
4.50444491758357e-05
1.91242271799646e-05
9.39017181894648e-05
9.37732502517287e-05
7.08489293510662e-06
2.27117068506208e-05
4.11441069964834e-05
6.81684472536026e-07
5.64672418193419e-05
5.78425656810604e-05
-8.64687294347905e-06
2.84501799972084e-05
7.56546621748888e-05
2.41896031062317e-05
4.68344407226188e-05
4.88735673051055e-05
2.61668807156643e-05
5.69976835613083e-05
2.93425908438267e-05
2.55088254031156e-05
4.10733096932305e-05
2.54640909908322e-05
1.60833429429325e-05
1.44342648320449e-05
3.50493041639874e-05
2.54452796254677e-05
4.68592550896851e-05
4.69867313046119e-05
8.47503178974937e-06
1.2634668540305e-05
7.23775494730784e-05
5.27339410178662e-05
9.38802068561825e-06
-6.2042383026151e-06
5.39151454743081e-05
5.21132656146836e-05
-9.55826670679806e-07
6.78607430310148e-06
6.70836698326558e-05
3.53111420580417e-05
3.42498395964642e-05
6.55195762500927e-05
7.13333902267466e-05
4.59370035030135e-05
7.47982251228836e-06
5.93868351495011e-05
6.21734336361562e-05
6.95324883043461e-05
1.53327683298804e-05
2.39692845072104e-05
1.26696851618141e-05
1.68510528521694e-05
6.72124375349788e-05
1.15494779871558e-05
5.57440455092669e-05
1.27334013365197e-05
5.94754128621454e-05
-3.40584609900422e-06
-2.12423410940026e-05
5.82421287072197e-05
6.93333270161631e-05
4.39815611649913e-05
4.10835709718917e-05
1.68556515952551e-05
3.87524718605268e-05
4.40010957680979e-05
5.33572180168944e-05
1.61979247527491e-05
4.13967023942448e-05
3.4978746138409e-05
2.62745974769585e-05
5.02536110395675e-05
3.96028871435879e-05
2.00063573220446e-05
3.44518222620204e-05
2.94182979266702e-05
5.91878473061338e-05
5.78274872884847e-05
3.02576426023185e-05
3.90035063775035e-05
1.87725208712779e-05
1.09130737918439e-05
4.76283024689676e-05
2.10541977744389e-05
1.32432993643498e-05
8.87763115879059e-05
-5.75199724131744e-06
5.25498619450495e-05
6.53431700660885e-05
-1.75177003637408e-05
4.1659775984772e-05
1.85220747930291e-05
7.0518818512735e-06
5.99147313112656e-05
1.72449937046016e-05
2.82278971396342e-05
2.77137338730372e-05
5.00209283712479e-05
5.51288489330678e-05
3.24744339756173e-05
2.52615869193519e-05
3.96990135221325e-05
4.00587438950079e-05
6.24890679424207e-05
3.70101894596012e-05
-4.74587745106726e-06
3.17974344692033e-05
1.76435527294021e-05
5.92560492885074e-05
4.80870033937102e-05
-4.4602535358941e-06
7.50449764477895e-05
2.58280162285916e-05
4.72915126460105e-05
2.01390834032655e-05
3.75387640904935e-05
7.34193620634534e-06
5.88714719192141e-05
1.55246246211134e-05
1.7838341296655e-05
-1.96264528374333e-05
6.02190725898615e-07
1.83538643983122e-05
-1.59378429646429e-06
3.05768957154341e-05
5.45548198868812e-05
1.78620007888159e-05
2.58936268777869e-05
9.52407124197771e-06
3.53269560978716e-05
3.69541410068229e-05
1.70225147156206e-06
2.21143465677918e-05
2.92109082698914e-05
3.33758168445432e-05
6.66877424128076e-05
3.92621018988368e-05
3.29690532276105e-05
1.48069756657477e-05
4.59402461904949e-05
6.96336957452531e-05
4.95066826826846e-05
6.59891184002118e-05
3.26909307268196e-05
4.69689770989811e-05
5.48753469238135e-05
9.56110374317198e-05
4.98666928760467e-05
3.33849401148739e-06
1.17310411215803e-05
4.60422374842801e-05
2.48749681688493e-05
3.34475929925033e-05
4.73643252168663e-05
-1.39530099251828e-05
2.94514293694965e-05
1.89205047104771e-05
-1.12747892362971e-05
6.53775244364478e-06
3.415696849697e-05
2.97885331186712e-05
3.96227509703614e-05
1.21525610170838e-05
4.93601888417936e-05
3.55509934874235e-05
2.65721524033253e-05
4.09212832738081e-05
5.94377342022349e-07
4.32302292515599e-05
5.73760458329303e-05
-5.96999368138217e-06
1.03658771364127e-05
2.83355255475934e-05
4.14939508139193e-05
6.41504063253663e-05
-1.86324320700439e-05
-1.12973735601482e-06
5.02370397053034e-05
1.67142485234016e-05
5.63940153705213e-05
4.68064640407813e-05
5.24674509941071e-05
3.61536613699544e-05
2.98077607188893e-05
5.04360749959456e-05
4.41014918818524e-05
4.33761364542237e-05
-1.259115374862e-05
2.97820183875837e-05
5.40607751214213e-05
2.1980320556173e-05
1.35462564858741e-05
6.11315223209838e-05
2.91107187258571e-05
4.77987952151878e-06
5.87974038481319e-05
3.17037047603495e-05
2.83169468936037e-05
3.08440261604222e-05
4.55963823911751e-05
6.49710330309213e-05
1.55155507868915e-05
5.8689559706147e-05
5.38838681980982e-05
1.81964791322447e-05
6.33705581227803e-05
4.03577785989221e-05
6.61969041220951e-05
4.34848059852912e-05
4.90967473806533e-05
3.60514332440172e-05
3.63364677228246e-05
5.35581872568216e-05
3.1473918922391e-05
5.22839906979655e-05
1.61418829130653e-05
1.63643170130579e-05
4.46642172933528e-05
3.84811219349844e-05
4.32744608578076e-05
3.87277309703576e-05
4.64312049899839e-05
5.57631211554277e-05
2.42364476321343e-05
4.10358076570882e-05
1.81088773486953e-05
2.43567809482019e-05
3.47527126614824e-05
3.46019936082063e-05
-7.73676594162287e-06
4.13806145843802e-05
1.68640706732363e-06
3.89455472374446e-05
2.34436933645604e-05
6.49286813600599e-05
-4.40096862460669e-06
4.20977931151401e-05
1.09748131445514e-05
2.53549465809283e-05
5.78087876812244e-05
4.34543498763816e-05
4.22117144756749e-05
5.27612427921025e-06
2.55140237210365e-05
4.17639754854847e-05
5.6019259331865e-06
5.5347500363909e-06
6.28801551209594e-05
4.43564547621513e-06
3.39372845284568e-05
5.54046831955852e-05
5.24386065335649e-05
6.57544909039582e-05
4.33855788609934e-05
4.81107583715494e-05
3.35226331921419e-05
5.81736085186459e-05
2.56357224061101e-05
6.05619626275249e-05
1.63594883456209e-05
1.59837034062883e-05
2.50522063291349e-05
3.83070833413977e-05
3.73044811127045e-05
3.47138038456766e-05
4.15185808150048e-05
-2.572876844631e-06
9.1809028449219e-06
7.64879572704956e-05
4.40975210610663e-05
3.50635759264144e-05
3.02024337145711e-05
8.78498307565639e-06
2.26493020189581e-05
2.80114202507577e-05
3.43741661063062e-05
2.61420063985998e-05
1.07364267783951e-05
3.94188891454863e-05
4.40772436740105e-05
4.09794033255885e-05
1.85095762812707e-05
5.43959020835783e-05
5.90558183111991e-05
3.96546626212383e-05
4.4821948747281e-05
3.02160113106524e-05
2.86697459403829e-05
2.7060279641529e-05
1.34615613300118e-05
2.65298744670369e-05
4.01030849996321e-05
4.57658578805028e-05
7.10935717663056e-05
2.70797176244883e-05
3.04780911207436e-05
2.2857332551519e-05
4.27801524703918e-05
5.63829672924411e-05
2.54199995022498e-05
3.7162697612267e-05
8.13232144855362e-05
5.39112711518577e-05
7.18122518275143e-05
6.40693184928837e-05
3.88933120948974e-05
8.1580388911475e-06
3.04565425932433e-05
1.94393038742678e-05
6.27289484554399e-05
2.77521988240954e-05
6.07815148202498e-05
3.2312926133542e-05
4.5924963998345e-05
1.94858846901711e-05
3.18508692174624e-05
7.65617031384428e-06
2.54128777932431e-05
3.64745503460238e-05
1.43738991055021e-05
1.79985172121098e-05
3.52413082464297e-05
-8.38255025070788e-06
6.22681884906066e-05
5.34775379158313e-05
-2.5617869753812e-05
4.85394381872825e-05
4.72864028866125e-06
7.00030785392649e-05
3.6191458776071e-05
6.08597063137383e-05
4.20415349969392e-05
1.10458750958905e-05
4.19197983668664e-05
4.71271704867737e-05
3.96858835508495e-05
4.63369338810892e-05
2.67832139366007e-05
1.11136125659743e-05
5.40129719096155e-05
3.93976184041426e-05
3.97430638322074e-05
6.44985377147385e-05
3.99233316218615e-05
-1.03402245307188e-06
3.24763725622908e-05
4.66744960113133e-05
2.73338185296076e-05
5.54807704958449e-05
4.16220904021994e-05
0.00010040917184345
3.12145560653315e-05
1.87927562315409e-05
4.59894568600253e-05
1.17599748292884e-05
2.19870954965895e-05
5.00132313590892e-05
5.41601073613585e-05
4.5940056612465e-05
1.62712853829387e-05
4.26194346201828e-05
2.82205414468457e-05
1.63035239291117e-05
7.24620891512885e-05
7.37468344624704e-05
5.22084699754862e-05
4.10122559741154e-05
1.17387772257711e-06
4.53484138007889e-05
3.78968627282004e-05
5.74969959842788e-05
4.71438416592625e-05
2.82690303254806e-05
1.26817679314241e-05
3.63466259427399e-05
5.08288105923452e-06
2.19500785378552e-05
1.20056747856611e-05
1.92599839742287e-05
5.45504598952736e-05
5.00747261345656e-05
6.72677787676291e-06
4.16838078438137e-05
3.1816979770974e-05
3.66801528577883e-05
5.17875832737214e-06
1.72676282350574e-05
4.37426257192207e-05
2.48981691306564e-05
1.39380829632971e-05
2.10699261392025e-05
7.70704633259762e-05
3.22859236426614e-05
4.11996594616384e-05
1.11902984743055e-05
3.27476621599523e-05
3.81547613281995e-05
6.23827911342131e-05
2.54083659997265e-05
3.48815835331674e-05
3.42315149839492e-05
3.29126871242563e-05
4.20667253441696e-05
4.16491385615091e-05
5.94355638663504e-05
1.54480032952958e-05
4.00135487929329e-05
3.82684790573828e-05
5.67531824682054e-05
4.60175850840452e-05
6.55517881277471e-05
3.32316103144044e-05
5.82178174787586e-05
-1.47094278651972e-05
8.13713109388603e-05
6.36019770034966e-05
7.09461048334952e-05
1.42514951937122e-05
2.3743686061469e-05
5.28258953958407e-05
5.14216891091871e-05
4.15532909798265e-05
3.74322277897006e-06
4.2985061644751e-05
3.53188837667687e-05
4.60565722789673e-05
3.48315496834661e-05
4.74600888114453e-05
1.01843575761584e-05
1.80082997002102e-05
2.1467934563183e-05
-1.2008533271432e-05
-9.67370952070004e-06
2.46899034154443e-05
1.87817446479231e-05
-3.39372898171302e-05
4.11029807846562e-06
1.81029584324542e-05
6.90161168193097e-05
1.33478480173625e-05
4.11888457084918e-05
2.1236921997808e-05
3.29166558926793e-05
4.37490608450338e-05
3.66382053556748e-05
7.86207934617616e-05
2.15331431059734e-05
3.6116631622609e-05
2.85377757179311e-05
5.52891740296281e-05
3.47202509303144e-05
3.26810456718024e-05
8.81460796545045e-05
4.46648580759827e-05
1.7425516610363e-05
4.01933168131683e-05
4.96305076178982e-05
4.24269516881616e-05
4.51547151888084e-05
4.02508776898184e-05
5.05062045220694e-05
7.19041325130173e-05
2.67944032996517e-05
4.04378004467995e-05
5.61510934047729e-05
5.95219423339573e-05
5.96984791791572e-05
4.55586167036848e-05
6.01539345750439e-05
3.908436085885e-05
2.46242318678635e-05
4.64423896565958e-05
3.08977752279284e-05
2.08350399520298e-05
-3.04438951723832e-06
3.22358023285979e-06
-1.20614922364267e-05
4.2685349711177e-05
3.23906355733891e-05
2.49437227486441e-05
-1.41418048014434e-05
2.0221962151521e-05
3.51652182731253e-05
3.4287996583407e-05
3.0917677165723e-05
5.20578945878659e-05
3.92417367152421e-05
5.37812860833044e-05
5.92361316078378e-06
-3.20878259759898e-05
3.62326629760879e-05
1.22349354755177e-05
5.44902365424361e-05
4.85375473184062e-05
4.64374453851478e-05
4.10340126137772e-05
4.72452546736897e-05
1.37575820695449e-05
1.85209364658471e-05
6.58182635477226e-05
8.89740742489965e-05
7.00762407031129e-05
3.94758491654913e-05
5.80926992341736e-05
5.39568539986391e-05
3.7754986760107e-05
4.12391275595837e-05
4.07764121537079e-05
3.74056462823429e-05
1.34598631056213e-05
4.93332947061785e-06
3.81138728495425e-05
4.10341608836029e-05
9.33805004635009e-06
-5.45255952712829e-06
7.49917888957441e-05
6.294662991223e-05
6.65033613366999e-05
3.9361610076237e-05
2.63549901146951e-05
5.39528202274518e-05
5.7546516616847e-07
5.85469011679998e-05
2.74349727267389e-05
4.59019443017118e-05
9.21125011277393e-06
3.20199222458656e-05
1.72896493898759e-05
3.15214079984238e-05
4.02720410408775e-05
2.55845024380765e-05
3.57234840889092e-05
-5.85257118657863e-06
2.97632318024341e-05
6.0887129705376e-05
3.25618617394077e-05
3.62476516655665e-05
4.36681999368997e-06
2.62253482148193e-05
2.19166489445478e-05
4.37437246818509e-05
6.12031725193479e-05
5.96315047531507e-05
4.66449894707383e-05
1.11041070057281e-05
6.23666691758753e-05
4.11709852863506e-05
3.84398792957327e-05
2.48544256543803e-05
6.28847849543511e-05
6.7686180402745e-05
3.05814324674407e-05
5.02527066445832e-06
7.01156379521644e-06
1.88385146114845e-05
7.40808544992474e-05
2.97934624246563e-05
3.83583081599536e-05
2.7622422541648e-05
4.79755487765984e-05
2.88742388895863e-05
-7.89513636744136e-06
8.2820117734681e-05
6.1012038595208e-05
2.28506475747969e-05
-2.05388956495211e-05
5.90662599247263e-05
5.1569435264882e-05
-8.6138714201295e-07
4.22070312309625e-05
5.53093206940494e-05
4.25713806611598e-05
1.64800729468896e-05
2.79377523721938e-07
3.38620794681722e-05
5.80749237693225e-05
2.77951950939794e-05
4.07657284422152e-05
1.5670096386633e-05
1.03382398321952e-05
3.92408966868685e-05
1.96456456737762e-05
2.33373373438898e-05
6.34825522888772e-05
1.62882321932123e-05
5.20338775585301e-05
1.07601120358873e-05
6.80975722608856e-05
5.84654098418129e-05
4.19373354447194e-05
3.28787492603835e-05
5.79203501015546e-05
3.81178852251437e-05
4.14137237420178e-05
5.5555392696769e-05
3.78498960282459e-05
2.08919935871435e-05
6.53823400670082e-05
4.49883769827578e-05
4.2508516580518e-05
2.39022120806684e-05
2.32625652216237e-05
2.29408653444223e-05
6.81006032511034e-05
4.63508299561448e-05
3.05954559518665e-05
6.29363367556592e-05
-1.05905048721327e-05
2.52882022477338e-05
5.8571127328064e-05
1.2511175871941e-05
1.96265550085145e-05
1.42792365321167e-05
3.41230440366532e-05
3.22197007475399e-05
5.17553602926247e-05
5.75526464604434e-05
5.30926785378628e-05
4.71785346631736e-05
5.09519691088578e-06
5.89064276565518e-05
3.0359513402522e-05
2.49900113930545e-05
3.69833065702432e-05
2.30481862013753e-05
1.17566110575877e-05
3.69791236652144e-05
9.80531041228091e-05
3.15037826007316e-05
4.44916854907202e-05
3.33194422737937e-05
1.42937149982178e-05
1.35765013768089e-05
6.20195630330675e-05
1.54211294066939e-05
4.12399603290955e-05
2.78623765627328e-05
9.27293902121836e-06
4.68122408375413e-06
5.53221251237134e-05
-8.49131197392866e-07
2.82654480756529e-05
5.23110259075522e-05
6.41860854394366e-05
3.75149615646658e-05
1.86523313906919e-05
7.74701691570251e-05
5.12841907749003e-05
2.59062506903116e-05
4.0607244935187e-05
2.02837976393798e-05
2.54668242851916e-05
2.87114167149239e-05
1.94378242872203e-05
5.72330892971518e-06
3.91393473129955e-05
2.44775363381194e-05
5.98138220889063e-05
4.48664602931266e-05
1.83182816846689e-06
6.51682255719481e-05
1.20687584340822e-05
5.41529443739656e-05
6.60133144783733e-05
1.62784270295729e-05
9.10331950097801e-06
-2.33646626393443e-05
4.30999821170642e-05
-1.67099741512315e-06
3.91081027333474e-05
4.81304705059053e-05
7.09533484725451e-05
7.47552442842456e-05
3.92620970287412e-05
2.01732157328466e-05
3.85083355679802e-05
6.17032063189026e-05
6.47247714999251e-05
5.83266977315252e-05
3.81482621951289e-05
3.56743302726668e-05
1.83194370868617e-05
5.65434682768923e-05
4.4135009534539e-05
4.88255966302024e-05
2.48828234053259e-05
3.88405215680121e-05
6.12772363739612e-05
4.34316964009606e-05
5.43920215024141e-05
6.72659037668081e-05
7.18423568288028e-05
3.45082273997542e-05
4.85579609185568e-05
1.65718214575766e-05
1.08494640657299e-05
-1.67239392211692e-06
-1.38890064722676e-05
2.73927805977419e-05
3.38218562409903e-05
1.879610117266e-05
4.94964172150682e-05
2.00389290651271e-05
2.00946818432134e-08
3.35224539060119e-05
-2.64876893607105e-06
3.11628826529743e-05
3.46810220005853e-05
1.96758100656148e-06
2.60691378209248e-05
8.21644848884929e-05
2.3122300571892e-05
3.75919012235226e-05
3.49369748473477e-05
3.80928935634249e-05
3.96696856492273e-05
7.08165757473286e-05
5.97774695340167e-06
6.31299745110413e-05
2.16854067336354e-05
8.41645908120239e-05
5.9655319798177e-05
3.56887057927023e-05
7.58866547712194e-05
4.72273112316288e-05
3.11868848013003e-05
2.24542714498817e-05
8.8671038164146e-06
8.82986924140252e-06
5.62914952015167e-05
5.75417075420434e-05
4.39528901578671e-05
5.55102162352386e-05
7.88440642301801e-06
4.91198898402209e-05
3.39504349606395e-05
3.6272350907687e-05
-3.37410782561761e-06
2.24710820818075e-05
4.96365528921575e-05
3.40584368667716e-05
6.31066484332027e-06
1.1109364332248e-05
3.50123401049375e-05
3.00636920457394e-05
7.8842880494926e-05
1.81295125149395e-05
8.84226802799853e-06
5.20824194036649e-05
3.98182817122705e-05
4.35463952292233e-05
1.15555873176613e-05
3.09359006153993e-05
-4.23913023060876e-06
-2.54155905274479e-05
5.27926173919015e-05
2.22059366322054e-05
6.01598871913531e-05
5.02850357237853e-05
-7.04418908649698e-06
3.65686134206771e-06
3.63622521561225e-05
-3.12105170900705e-05
6.70696756952528e-05
2.06353277361941e-05
6.93144428384255e-05
6.7374035235016e-05
1.59076174922161e-05
1.64777979475843e-05
2.48709870507666e-05
7.56250170245576e-05
4.67616898270896e-05
1.96157943336416e-05
7.71045583890361e-05
1.57720963418498e-05
6.93534975650293e-05
2.70449690209757e-05
4.97314239402931e-05
3.79549311905116e-05
2.40474942788231e-05
7.19681318302688e-05
6.13874397802461e-05
5.84933919632882e-05
1.33054172148243e-06
9.77034318786942e-07
0.000103267989940255
4.3904486279804e-07
4.63328867979938e-05
4.91607109735357e-05
4.16586579338849e-05
5.10720793430979e-05
6.39850601075114e-05
3.73615706127848e-05
2.28732643689105e-05
2.06622767179377e-05
5.38741670366735e-05
2.29945377881389e-05
3.11769242781692e-05
2.46048160947419e-05
2.38955913554012e-05
4.05592902696137e-05
8.62815112718808e-06
1.59097675064629e-05
6.83792265904543e-05
5.14099547248941e-05
5.71071666440574e-05
2.54529303695508e-06
5.47858541381458e-05
9.09974731415862e-06
1.52409760013995e-05
1.99097392040729e-05
7.89770196835227e-05
4.49706128195963e-05
1.89034106215422e-05
2.6686241645438e-05
-2.16124845237269e-05
2.03953498897195e-05
3.55459540188148e-05
2.53123923407545e-05
2.40607563098336e-05
2.68308378089437e-05
1.90529586902007e-05
1.87740133956099e-06
2.64237474099094e-05
2.33403587437795e-05
5.20446351107929e-05
7.43619052703312e-05
1.40446252565176e-05
2.60057642026412e-05
2.56607618622201e-05
3.29650976129368e-05
4.95349378711135e-05
3.81377951230382e-05
1.41014132875422e-05
5.92951060061085e-05
1.84178629815228e-05
6.2405585084242e-05
5.11747067791886e-05
3.45135403961749e-05
6.079864306483e-05
2.34891876547774e-05
5.35900266201444e-05
5.13524118068695e-05
4.23935238563808e-05
3.63137416622792e-05
7.98322168975864e-05
2.54278267962788e-05
5.22738632250265e-05
1.75675074993535e-05
3.0930867402918e-05
5.29481358658945e-05
3.45714254207679e-05
2.02156068664385e-05
3.72558612931268e-05
1.47064376070704e-06
3.56986249869365e-05
6.32674870775286e-06
5.30655424433216e-05
3.91068145573304e-05
1.22356392405693e-05
5.61006802099047e-05
-5.92258076136407e-06
3.74967604029991e-05
5.89407157833974e-05
4.52492352084752e-05
4.87999295118909e-05
2.88237011218178e-05
6.8760302736383e-05
7.14394371586473e-05
5.95025960784251e-05
1.13714270776475e-05
5.05100375272909e-05
-3.08695780534815e-07
3.24047902414464e-05
4.47729497752441e-05
1.25455698131549e-06
2.82872667843676e-05
1.98326435285911e-05
4.71218418547579e-05
2.31333902676006e-05
2.85631222875417e-05
2.26053919141403e-05
3.84469862430558e-05
3.83198281376831e-05
4.2469939541926e-05
3.07959032046437e-05
2.49548573223026e-05
5.72488687088882e-05
6.5126861694864e-06
5.07305566665629e-05
3.162766408816e-05
3.82223084013873e-05
4.93146882898458e-05
4.68920584909755e-05
5.91808236763295e-05
5.24464092669002e-06
3.86600007148787e-05
5.2050944514369e-05
2.35057356384308e-05
1.16894360323774e-05
1.72706137452067e-05
1.53193343039581e-05
4.80406542318038e-05
3.08741441250955e-05
3.48134541607265e-05
5.86929210025026e-05
3.08839603708708e-05
1.26236042592272e-05
-3.61537647762991e-06
4.93171501600119e-05
7.2602742528883e-05
-3.6705673396644e-06
2.73554712826862e-05
-5.88904029841829e-06
5.14670422728684e-05
3.78219304608348e-05
2.75954685395331e-05
4.06539788550555e-05
2.47030027522456e-05
4.86940732535528e-05
4.18769142988376e-05
2.03386077253098e-05
1.73511979815865e-05
7.86921146553312e-05
7.17439392788526e-05
6.01610513631569e-05
3.9284827074718e-05
5.32798460323994e-05
6.13637369964875e-05
3.50254734596339e-05
6.25978516095371e-05
6.90603538985271e-05
1.79085932484331e-05
5.65970302010585e-05
8.0861964979681e-06
5.77897014236226e-05
4.29101526605386e-05
4.22503186852844e-05
2.43810897241413e-05
3.56347470874659e-05
5.84041385006026e-05
4.76342821829339e-05
5.04740556250028e-06
1.87799743374901e-05
4.37231723351986e-05
3.32372451904017e-05
8.41879807257875e-05
6.18510894533576e-05
5.03619846936088e-05
2.54693205424566e-05
4.58603040190854e-05
3.62581308798245e-05
4.30220428554509e-05
2.14270044449962e-05
3.45163106845554e-05
6.58807047191089e-05
4.47667767700421e-05
4.38806248227926e-05
4.76673458061684e-06
3.63453036320637e-05
6.14597909685052e-05
8.83115403249442e-06
5.59103045243477e-05
4.25286892689047e-05
3.27850887436278e-05
3.99782236728864e-05
2.96780080854513e-05
2.39992624261688e-05
3.67191648410349e-05
3.71218476307314e-05
3.84387804610238e-05
4.2428689221327e-05
4.58597881688669e-05
4.89630425669425e-05
4.79007202052686e-06
6.16119004243354e-05
1.88695465400037e-05
4.94576520013868e-05
3.2690558251488e-05
2.21134747528894e-05
3.97829987049235e-05
3.45071220313395e-05
2.03995944133056e-05
1.81777186215333e-05
3.96312669152048e-05
1.502791235292e-05
2.9338544681275e-05
3.64706713633241e-05
3.90584383124984e-05
3.62978338753139e-05
2.2085987557217e-05
3.56145268679923e-05
6.66739259988755e-05
2.77705860919063e-05
3.6428362110386e-05
5.56146957921721e-05
5.26014780542529e-05
1.97918190102014e-05
3.89525167433037e-05
3.59198174592686e-05
4.12208658394096e-05
3.23072058740299e-05
3.94509445832673e-05
3.12522325884122e-05
4.32662489651734e-05
7.05790376700843e-05
3.55084515417629e-05
3.04478832992295e-05
2.28296082493454e-05
3.28507980795898e-05
1.88726094841441e-05
5.66768390128119e-05
5.67969992616203e-05
3.86368454639365e-05
4.27023386794724e-05
-6.28385408135278e-07
1.82252560513686e-05
2.31885386810522e-05
9.06863365758138e-05
6.88877175202522e-05
4.28623525695124e-05
2.33706420771856e-05
6.12215307377477e-05
5.9246783372352e-05
1.67863885511438e-05
3.916440233763e-05
2.29168290327955e-05
3.32433785920185e-05
3.60614850635683e-05
3.93822214266778e-05
3.4943644805865e-05
3.70719743747801e-05
3.06629988269696e-05
4.85140970639083e-05
3.40737917456751e-05
4.77641804317367e-05
1.27169262239734e-05
4.65078551196794e-05
5.00128200612538e-06
2.06718042513099e-05
2.39820966535216e-05
3.44999588513331e-05
-2.94796664724708e-06
2.73705388079811e-05
6.27391000565503e-05
3.39805764189801e-06
2.89265973610102e-05
1.72379125725578e-05
2.61353549821193e-05
3.07563544055181e-05
-2.19109864629775e-05
-1.52289399931625e-06
1.41666315903361e-05
2.88509353933159e-05
9.03206077788131e-06
3.30290071188383e-05
-1.15210685804467e-05
3.55796830356631e-05
6.13468915758106e-05
1.56122398691005e-05
-1.58605302157322e-05
3.88532497381781e-05
1.22118679798271e-05
3.29630051986196e-05
5.1939691795266e-05
5.40382134189416e-05
4.64094233142122e-05
2.8930785572581e-06
8.40813969261417e-05
5.27313758768237e-05
3.14751647829511e-05
5.96186187675504e-05
2.19765323232101e-05
2.33441644558508e-05
7.47691195768556e-05
4.98227974715423e-05
3.8407549725461e-05
6.04659168075538e-05
2.78581984326775e-05
1.96519729445669e-05
6.40532358964797e-06
2.36016724775806e-05
4.11881783955306e-05
1.65004777186278e-05
2.00872317728054e-05
1.75132413641996e-05
-9.14814300112452e-06
-3.41983344766977e-06
6.59635712980494e-05
2.24425960329004e-05
-1.17226309546966e-06
3.70739477258652e-05
4.94333717146389e-05
4.75960405287859e-05
2.67130145836263e-05
7.15335588152022e-05
3.38695293559223e-06
2.24267766494191e-05
2.96168049464433e-05
3.69033239760178e-05
6.62875152167376e-06
8.37695689381037e-05
2.54779794482297e-05
4.30880726228383e-05
7.01127871365605e-05
7.49522606013005e-05
-8.02462150664051e-06
9.0360515567009e-06
4.07190681997977e-05
5.35357097740004e-05
2.65543280141269e-05
5.03748099752542e-05
4.51930719475886e-05
7.77077590785628e-05
1.68824076584284e-05
3.09889025622328e-05
3.46521194386469e-05
0.000100130147425969
5.3401312595722e-05
4.52091016836585e-05
8.5440573280901e-06
1.83558567875676e-05
5.30209035018636e-05
2.96583245469913e-05
4.29643202758844e-05
4.89105832430844e-05
4.93739794186031e-05
3.72074731395629e-05
3.33487292029997e-05
4.13142613810683e-06
1.04448843990734e-05
2.50242882458839e-05
1.04007912473799e-05
2.44867022190686e-05
3.29329863582186e-05
5.23432888956936e-05
1.40986354461765e-06
6.83070526871744e-05
3.01078812178383e-05
2.84940452517287e-05
2.10223308318699e-05
3.56256257106892e-05
9.25965510768999e-06
-7.19616595355502e-06
2.31683114200234e-05
1.39174368630502e-05
1.32757998993502e-05
3.7005594358297e-05
4.86642494479734e-05
6.52715518707844e-05
4.91338491031312e-05
1.02767978263032e-06
-1.75123593539687e-06
2.37690397481671e-05
3.05072287951907e-05
3.91196325264218e-05
2.67352682350045e-05
7.75587889910847e-05
8.04685878919224e-05
4.63496602580707e-05
4.2511540372109e-05
2.20675508532947e-05
5.31855571833988e-05
4.73289032134654e-05
1.02784544306329e-05
1.85171663293422e-05
5.51611051956496e-05
-5.87174824772095e-06
5.11250397745985e-05
-1.98119175067478e-05
1.46867203466548e-05
-1.14017352001665e-06
-4.89946228087446e-06
4.62016680805444e-05
2.55098638458364e-05
8.1996634414753e-05
3.06101032112237e-05
3.90456783123311e-05
5.86344660041921e-05
1.71663067683884e-05
7.71811637694199e-05
4.76884700533147e-06
1.92580030243583e-05
1.62871760779064e-05
