# Supplementary material for: Research on computational propagation and identification of mine microseismic signals based on deep learning
Source: PLoS One. 2025 Oct 22;20(10):e0334641. doi: 10.1371/journal.pone.0334641 (PMC12543183; doi:10.1371/journal.pone.0334641)
Supplement: S4 Data — (ZIP) [file pone.0334641.s004.zip › 000100700000152.xlsx_0.txt_24.txt.txt]

4.21324675957666e-05
3.03378225703894e-05
4.75351135456132e-05
4.35398104296596e-05
3.78501568942229e-05
5.6022893537425e-05
8.38948102443888e-05
6.14216505788928e-05
5.64189949290248e-05
6.91206206330908e-05
4.42085450469461e-05
2.55099705323346e-05
6.31328819721195e-07
4.47803208952783e-05
4.81254002380659e-05
3.78894403406339e-05
8.82687873409799e-06
1.98396458936373e-05
1.52689848702208e-05
1.04456648716083e-05
4.99754165495427e-05
7.14979704313559e-06
6.77805952149659e-06
8.16396982644885e-06
5.21093047120025e-05
5.5209207089772e-05
4.54918873785939e-05
5.46532630388921e-05
7.05344315081929e-05
3.8439491651689e-05
3.41351874257694e-05
-1.78848780565226e-05
1.20869750538311e-05
4.20421410432217e-05
1.43448113327717e-05
3.13616707653556e-05
5.31112365042357e-05
2.86626344441261e-05
1.78737605838159e-05
6.19539811914348e-05
7.62049329245822e-05
1.91202044599826e-05
3.34799870906413e-05
2.73080916924927e-05
6.84412316007102e-05
-2.10930852452132e-07
6.27714436051786e-05
8.1279616757686e-05
7.23659215332051e-05
5.81747641438467e-06
2.432613430661e-05
3.78032456270516e-06
6.60008539040287e-05
-6.44512925198747e-06
4.54221604636481e-05
2.32305859325075e-05
4.19916025712175e-05
8.37960568484496e-05
7.31122458656492e-05
2.48266386633072e-05
1.15802260926303e-05
5.51549515275564e-05
4.02613424957067e-05
1.9623865173779e-05
3.68074170555692e-05
1.96595061587688e-05
3.70503132588141e-05
-8.23847880255897e-06
-8.29246773761888e-06
1.28863157163706e-05
2.27666293606102e-05
4.28101320873748e-05
3.15881197963142e-05
7.54941539505652e-05
3.09071852047813e-05
2.55963108882151e-05
1.32698298213526e-05
4.40486493754345e-05
3.33174504514598e-05
3.17403692846249e-05
3.35437441202564e-05
3.26840368056489e-05
-8.18385497175615e-06
1.60600540540304e-05
1.03558805456747e-05
1.52069969440151e-05
2.86317629657796e-05
2.52706754819417e-05
4.90828939464203e-05
2.45204908245517e-05
4.58810528098268e-05
9.47284460596405e-06
1.99025854069926e-05
2.77137175367336e-05
3.98245948493749e-05
3.93555518134601e-05
6.23507568780752e-05
5.24859005778207e-06
1.02141572532969e-05
4.6148888501636e-05
1.41262111506926e-05
1.98991748629304e-05
3.36654410058823e-05
1.02251038663792e-05
8.13081714236865e-06
2.94807955231225e-05
7.10619560790934e-05
4.85463675297406e-05
3.21637070195759e-05
6.71066324114925e-06
3.0057054753239e-05
2.45722124485482e-05
6.62555511106982e-05
4.5490247292703e-05
5.52847299961188e-05
4.98241079211793e-05
2.49134541337242e-05
2.55769187981766e-05
1.60193753653848e-05
4.89238351942246e-05
7.14462514415521e-05
2.45060617098228e-05
5.68423314655303e-05
2.99062154887884e-05
2.76810031582604e-05
2.47163615472203e-05
3.39220470839505e-05
5.03652217619874e-05
5.86127180621561e-05
4.92026042748268e-05
8.40746549320187e-05
1.06489895272788e-05
4.32736842495033e-05
2.83176776653461e-05
1.13798200657745e-05
1.70725273078441e-05
4.50843147194685e-05
2.04614278441888e-05
5.03845846281779e-06
2.71071162933199e-05
1.46385477663095e-05
2.53706061422501e-05
2.20831199922153e-05
-8.54372964715161e-06
4.97454783096289e-05
9.35550433250325e-06
3.04856073361592e-05
3.17986977089592e-05
4.18219609484702e-05
2.82094222160058e-05
4.89657123829589e-05
3.99343406503058e-05
5.5404796191915e-05
4.60592941995417e-05
4.52279193085561e-05
2.13776783645088e-05
5.44966146295426e-05
5.99333873161881e-05
5.24570921397042e-05
6.35157634750374e-05
5.27977279771448e-05
3.50792871237421e-05
1.16908491537963e-06
2.76806816637348e-05
3.97488173674805e-05
1.54338047671921e-05
2.86315486872638e-05
4.60707664859566e-05
3.84609979926961e-05
4.56589585160354e-05
4.13177865530079e-05
7.40350869225063e-05
5.7604563381285e-05
4.81529943549935e-05
4.47525284011717e-05
3.57225692128096e-05
4.79013952433e-05
6.82180145987748e-05
5.85978885322647e-05
2.24742606388756e-05
-1.40306249759897e-06
3.236321595566e-05
4.60583692771932e-05
3.10383631581214e-05
3.7166658414374e-05
1.75855266520567e-05
2.94441491018428e-06
4.11745363175177e-05
2.82853499840737e-05
2.87525745362199e-05
2.55038005238547e-05
5.31025455322247e-05
3.00456943892638e-05
2.75676256100239e-05
3.13086900196875e-05
2.6273159475622e-05
2.02409322312559e-05
8.62176079865822e-05
3.03227667490965e-05
5.73625242564118e-05
9.70308057520661e-05
5.02074064524689e-05
1.21870512366466e-05
1.62428185482838e-05
2.91958318342164e-05
1.67430229996222e-05
2.15328250645459e-05
3.80836040944296e-05
2.06218078822669e-05
1.13505587433727e-05
2.2205548722837e-05
3.419192375019e-05
-1.27864025258574e-05
4.21912518896388e-05
3.20386629928586e-05
1.59477241462041e-05
2.35298082490827e-05
3.62210192715179e-05
2.41416859046717e-05
1.7540227140023e-05
5.19415778763049e-05
5.92346715015834e-05
5.48259654577348e-05
4.12158819063856e-05
1.47160671335577e-05
3.39729453158641e-05
2.16552163897154e-05
5.73184051690742e-06
4.70860615820853e-05
4.82211758323266e-05
5.76463202203406e-05
2.54230624574803e-05
4.19781668251167e-05
1.61225939372546e-05
4.16286132570455e-05
-1.1385495334024e-05
8.31534618817045e-06
3.79208606877709e-05
2.36418071265698e-05
4.77130950169786e-05
3.49344449127724e-05
4.67716443647175e-05
2.84017363050919e-05
2.51422599006058e-05
2.35888859663606e-05
1.54478715969966e-05
2.96509462941391e-05
3.14601537888063e-05
-3.62267619597041e-06
2.22801591417257e-05
4.04307044008253e-05
5.47391953058628e-05
6.70141463135095e-05
3.96718738041551e-05
5.01909593589365e-05
4.59619714786444e-05
1.7995325301547e-05
4.14845537685167e-05
3.79806737067849e-05
4.34703566395501e-05
5.22194779485068e-05
3.12879168843632e-05
3.36847671922844e-05
7.63303028520818e-05
4.4484748451287e-05
4.41119806299447e-05
4.51960021244806e-05
1.60752494250352e-05
3.05507851360549e-05
2.10487715294373e-05
2.9953037751366e-05
1.79933712481003e-05
3.78077346320171e-05
1.74259427436464e-05
2.84322522453202e-05
4.5359298275144e-05
6.78662810731684e-05
6.01418025769413e-05
3.40517658416596e-05
2.77616370177564e-05
2.44872014712292e-05
1.92063320475594e-05
6.48717981450048e-05
4.43967357690182e-05
2.36920443790137e-05
1.82328728225171e-05
4.74802057904046e-05
3.55224452611113e-05
2.35725875275215e-05
3.80864697706775e-05
5.62691027369882e-05
-2.28805128174654e-05
9.46503670341749e-06
2.37120872166735e-05
2.36222254187383e-05
3.07512807638129e-05
5.34864826817785e-05
4.48389043421816e-05
3.35823570737203e-05
5.26111758192569e-05
1.20154334066844e-05
5.2481304010624e-05
3.82111182120708e-05
1.75909402593653e-05
-5.70587905851417e-06
2.65408197950264e-05
2.8955853824052e-05
2.09473967846325e-05
3.41744306612181e-05
3.91474348628377e-05
3.63015301865354e-05
3.79849750692105e-05
6.04635623143711e-06
2.15723316765557e-05
5.61904718986239e-05
3.32524042340771e-05
3.1330957543599e-05
3.1582587404417e-05
6.02372824975756e-05
2.29379926812956e-05
4.37667439708903e-05
4.2046853176501e-05
2.88882179119028e-05
4.35961679900915e-05
3.60171204346711e-05
3.79137638700972e-05
5.023324073577e-05
5.07688640502444e-05
4.30214719129018e-05
1.52858514905101e-05
2.94376678819989e-05
3.41890021073752e-05
2.75894414084967e-05
2.69793152310988e-05
1.88995314571804e-05
2.37518253699649e-05
3.5891550634229e-05
5.27327956811778e-05
4.01866896836915e-05
8.14933104834152e-05
3.35041934726351e-05
4.84267918197272e-05
4.19410653324456e-05
4.66333980984659e-05
4.22685604979228e-05
7.65583212462987e-06
2.82939641018883e-06
2.47542667864684e-05
1.0840580674544e-05
2.29566838097235e-05
1.09161444443724e-06
3.24971553274569e-05
2.33841229582261e-05
4.53788561845907e-05
1.34325338225486e-05
3.99152380798826e-05
1.30804176965642e-05
7.96652799739468e-05
2.99684725784966e-05
5.79153694676236e-05
3.03529664446076e-05
4.24444350364463e-05
4.88617864498134e-05
4.75808446882299e-05
2.59579697765535e-05
4.11969547266756e-05
4.49144511841329e-05
3.04866596909474e-05
4.95393285140638e-05
4.52362126411896e-05
2.21440015037775e-05
5.06406702316412e-05
8.99065508108698e-05
2.10023240824037e-05
1.23670266016783e-05
3.01806419876865e-05
7.81394512963158e-05
1.74039283614658e-05
6.05618009183162e-06
3.26024814544655e-05
3.6971064860138e-05
2.92573497400784e-05
6.53881679139696e-05
3.57783845757139e-05
1.11184804401876e-05
3.54653003240906e-05
2.48649153440418e-05
4.66470028493304e-05
-3.67141505600259e-06
4.41753776301944e-05
2.84571681511174e-05
4.61166710806245e-05
4.57291579542064e-05
3.2722507322932e-05
4.63507870834436e-05
5.88510349037495e-06
6.70463626923668e-05
4.75809495234254e-05
5.84900503105615e-05
4.63024940722161e-05
4.24130078580295e-05
8.31103250790647e-06
6.51235585462938e-05
3.82442219204862e-05
3.87773003708962e-05
7.97008008211307e-05
5.90416128464208e-05
4.05495464330158e-05
4.24018263941175e-05
3.50409190250519e-05
1.2201731959994e-05
2.5025423994423e-05
-5.55604640278771e-07
2.37199731413259e-05
2.82959831764274e-05
1.26166173370354e-05
3.32985268954419e-05
2.44435296658369e-05
6.28702154903632e-05
1.30931801005793e-05
8.94895513159258e-06
2.53885891879481e-05
3.57281539136115e-05
3.69259012275108e-05
1.21800914354062e-05
1.44599243856144e-05
4.3447757191216e-05
1.26618528786051e-05
5.43213905177491e-05
4.82801351364572e-05
2.04847935963037e-05
3.084119600922e-05
3.94560417909459e-05
4.49245173080674e-05
3.25352295424415e-05
4.62542817394862e-05
-9.09625331022903e-06
2.47951965178994e-05
5.64676938878928e-05
5.10333444917187e-05
1.51734467700065e-05
1.50627739466462e-05
3.0484884458219e-05
1.51429665930375e-05
4.1269160641797e-05
4.88804517866194e-05
3.63723656600966e-05
3.57561615909299e-05
-6.53924124222918e-06
6.22199127039191e-05
5.09117966186921e-05
5.04811196753507e-05
3.58889185161339e-05
1.46361648900162e-05
1.30951775137017e-05
4.7999300697472e-05
5.80498286196942e-05
4.43431367491948e-05
2.94272494348939e-05
1.36032286379836e-05
4.63715520768214e-05
2.18525852745622e-05
4.29504737164375e-05
1.83099390639783e-05
3.93799111471658e-05
6.7802313528619e-05
3.18334206518739e-05
1.61287186514548e-05
3.26032312026845e-05
2.42399530502509e-05
3.84375434676284e-05
4.4514475080983e-05
2.92959892841791e-05
5.51970545403891e-05
-2.30030107893452e-05
2.53799132529189e-05
2.85043819887379e-06
3.46708954594035e-05
4.93340859586942e-05
-1.37530830303362e-05
1.64117058804269e-05
2.2947848441934e-05
4.16080118998905e-05
2.59412286318551e-05
3.08039996889255e-05
1.11132521072672e-05
4.48399611055983e-05
4.06776024055961e-05
4.88865014950871e-06
2.49642702881322e-05
3.47285027930507e-05
4.52933061321265e-05
4.21852646313858e-05
1.99252153975415e-05
5.92368331892167e-05
2.88604611404042e-05
1.7576685531181e-05
1.47976228439e-05
1.04044481574249e-05
5.43236990004047e-05
5.08840813604983e-05
6.36184125687695e-05
3.41561212665299e-05
2.60162984738763e-05
4.30034266271991e-05
4.8096994146461e-05
6.7754362250422e-05
3.7013231685287e-05
5.96709401917181e-05
4.64462996714871e-05
3.91082759948118e-05
2.1842559012231e-05
2.34994324793429e-05
9.79615099411145e-05
2.39816618861308e-05
5.99027023290048e-05
6.18979250276874e-05
1.69939237898116e-05
4.75367298728879e-05
2.31131070179342e-05
4.71707180112296e-05
1.25054349505457e-05
4.7802101270737e-05
3.26737012671455e-05
1.13551974846518e-05
3.01612243978448e-05
6.30954187339503e-05
9.08323535803724e-07
3.27301133878816e-05
1.03601153072176e-05
6.94848195065377e-05
7.66380947025896e-05
5.7073233151123e-05
6.21605356203925e-05
3.77203070658603e-05
4.08636384628624e-05
4.673799811658e-05
6.25564572131352e-05
3.85191611481974e-05
6.60878937637686e-05
2.05106388084717e-05
1.60306577963766e-05
4.94358668037479e-05
3.16473690202792e-05
3.74762958461915e-05
4.03217178098999e-05
1.54587421618095e-05
2.58083336742178e-05
4.11679795247099e-05
3.65384579631407e-05
2.3490283880153e-05
4.89200277933765e-05
1.6389896780059e-05
4.97341047902526e-05
2.42916942662869e-05
2.01035126528587e-05
2.28033836726047e-05
5.89643580598325e-05
6.65800295291496e-05
5.04587912375375e-05
3.10564289240186e-05
1.57935956557863e-05
2.79726036363939e-05
5.4354140097892e-05
5.32730925256317e-05
-4.01152340470864e-07
6.31926147249144e-06
3.78370783917445e-05
1.69038865612213e-05
3.43724535175378e-05
5.67853017305531e-05
4.3596194706496e-05
4.23852315686362e-05
1.82916078537033e-05
2.45983534203654e-05
4.76261203898368e-05
2.59002549569994e-05
4.37022985965192e-05
5.15745839147187e-05
-7.37632657485444e-06
7.42164158849375e-06
2.91186889133633e-05
5.27924576276546e-05
4.28483961167612e-05
4.77421934376958e-05
2.40180212684486e-05
2.37697880251107e-05
3.5516563643594e-05
2.85463230297471e-05
-4.61297056387071e-06
3.17846353013481e-05
4.6892036203359e-05
8.77360252224291e-05
2.80878112882635e-05
2.50386424760996e-05
2.11542355504076e-05
3.50969776484535e-05
4.67022199524584e-05
4.05010045767371e-05
3.19669432926781e-05
5.14160022916363e-05
5.34237600900056e-05
4.87092646786765e-05
2.30765415015073e-05
5.32061108073898e-05
2.8112830392539e-05
5.87666100738563e-05
2.63873880778679e-05
2.43069206950293e-05
6.18340112725287e-05
5.25732551510485e-05
1.30007526352869e-05
-1.21189505611717e-05
4.62568935819399e-05
2.90792693135661e-05
2.89388136441179e-05
2.18980513151903e-05
2.06322892123784e-05
4.37055900112569e-05
8.84755744124063e-06
2.93678831130203e-05
-1.87878863286389e-05
4.78834120463126e-05
2.14278069441029e-05
3.50889569895287e-05
3.07245125899144e-05
3.09757350047182e-05
3.10026863207032e-05
7.03635643279294e-05
8.12353541259272e-06
3.23062996603701e-05
3.07314081071149e-06
7.47108741923203e-06
2.1543125971658e-05
6.10245985719003e-05
6.09018698865262e-05
4.04565659145845e-05
3.44169517003144e-05
4.02591807000616e-05
1.12704142236772e-07
4.31561550175825e-05
5.6575052597652e-05
5.85609437493285e-05
5.13409226507017e-05
4.09206691053911e-05
3.97029834183777e-05
7.17433083298047e-06
5.57356749758598e-05
6.00620732421228e-06
5.2846553694386e-05
4.25200575371703e-05
4.59323266411703e-05
3.85133405988098e-05
4.25197852619783e-05
1.40933507774166e-05
3.73838017632046e-05
3.23783541457364e-05
5.39208055804765e-05
4.07198297756516e-06
2.96511967969812e-05
3.18400826306053e-05
3.45326812770515e-05
4.76973871759554e-05
3.02223703809409e-05
4.25068868028113e-05
6.05678548419241e-05
6.18938765020802e-05
1.82508481789802e-05
3.65275046727047e-05
7.71930149341874e-05
1.32773559243904e-06
4.08476526395778e-05
4.52521253932937e-05
-9.99947891148629e-06
2.58117453125188e-05
5.57792392178353e-05
4.9967792851473e-05
4.81172863505875e-05
4.7314457821377e-05
2.59126012422848e-05
1.62288684025748e-05
4.1414328064597e-05
2.45088289716302e-05
8.23423078918473e-06
4.61495638914418e-05
6.77578862188437e-05
8.45917525571472e-05
2.91008084069083e-05
2.66748598536085e-05
6.35384596830936e-05
9.40982079162375e-06
5.72028325665982e-05
2.49213779242588e-05
2.17923574810584e-05
9.45343249315858e-06
3.70377203165256e-05
8.08273748440818e-05
5.16774639910086e-05
3.60300447370083e-05
6.07343719371069e-05
1.9541281386698e-05
3.22481777464986e-05
3.25985919005726e-05
3.1289145834057e-05
3.21836012474638e-05
4.60019817052335e-05
1.43944853238042e-05
3.37062119326367e-05
1.0034717858617e-05
1.61654371272931e-05
4.94774889975818e-05
4.44552754466705e-05
2.95707732512995e-05
4.07053413103355e-05
1.9367093411736e-05
4.61227893179654e-05
4.22165436244261e-05
6.00932569697175e-05
7.03946274246969e-05
4.99851762657931e-05
4.11412914890526e-05
1.13809271759589e-05
2.05136238888835e-05
3.63244507662211e-05
1.31626778142053e-05
1.01382298422879e-05
3.80771640311053e-05
3.51338530967047e-05
3.07190864925662e-05
2.26485704780852e-05
4.02565931097333e-05
3.04061471606997e-05
1.655576897358e-05
2.9193555243169e-05
2.02256509494496e-05
2.7969091861819e-05
4.19531229535431e-05
7.65016381629029e-06
4.28241104070294e-05
1.38263936083476e-05
3.96522931406767e-05
1.56465993193953e-05
1.85612609252539e-05
3.82204791513496e-05
2.23125982070921e-05
5.66046264452879e-05
6.8002556155617e-05
2.14321539079511e-05
2.50795662373419e-05
-5.29928739295403e-06
3.89199979125357e-05
4.21575420916294e-06
2.38999156620572e-05
3.51273303826745e-05
3.1975176690137e-05
5.56403488909785e-05
4.76054794679037e-05
5.47526401254701e-05
1.67642283801483e-05
3.97242992504298e-05
3.62044278601473e-05
1.72803509114241e-05
9.24613793536949e-06
1.22392337507332e-05
4.17277387159305e-05
3.19484772314433e-05
4.7963491663479e-05
5.06770326680082e-05
1.73424425700889e-05
5.13953930856069e-05
4.90254695341155e-05
3.94973290129116e-05
6.69746843863731e-05
2.03297115030368e-05
6.19797812522735e-05
2.30233526299167e-05
6.14750392627602e-05
5.19115338789587e-05
2.33020452952255e-05
2.66975924266904e-05
1.90355939690675e-05
6.65759331192937e-05
2.11749589393609e-05
3.02975176634997e-05
2.03827124043458e-05
1.78067173888784e-05
2.72904670673078e-05
4.97591583843724e-05
4.38039904216201e-05
6.24957053130798e-05
1.84012005932698e-05
3.16536332817412e-05
1.29678657009505e-05
4.12985590345638e-05
6.11842827317869e-05
2.18553504178023e-05
2.45611587882469e-05
1.21044246947288e-05
1.74218949809016e-05
5.3183755152602e-05
5.51849066146457e-05
2.30356590381291e-05
-3.4859186316385e-06
1.10001176729507e-05
2.32520648845389e-05
7.53856989312511e-05
2.87459545027204e-05
2.67963073854572e-05
5.25887271222958e-05
3.97970445310604e-05
4.7991373425508e-05
5.62427907675184e-05
4.99468102531215e-05
5.68213700696648e-05
3.23783318635716e-05
2.44724823830936e-05
4.29148748045062e-06
3.72270053107668e-05
7.43295468843018e-06
2.87891173681773e-06
1.26083801306915e-05
2.41484838299725e-05
1.72974778326921e-05
4.50302247002606e-05
-1.22443466411515e-06
3.3232887169149e-05
1.81928507833142e-05
3.08402106766985e-05
3.73019253711117e-05
-2.96782231572078e-05
4.617169555227e-05
1.45207895966065e-05
6.10204591809116e-05
2.952753966266e-05
1.40436540234853e-05
2.59344147590406e-05
1.78179170056632e-05
1.06796487767407e-05
1.16100750036334e-05
-5.92813901106152e-06
1.81105686267639e-05
2.92540322754305e-05
2.38325443484108e-05
4.14853793510508e-05
3.3546310635587e-05
4.59476584681444e-05
2.29002726087501e-05
1.85633918277867e-05
6.78809103447249e-05
1.82041746562732e-05
2.8453070658986e-05
1.85623012257072e-05
2.33705818309978e-06
2.14445410707102e-05
3.80223999303264e-05
5.72504951771942e-05
1.96262939673585e-05
8.14435218390586e-05
3.63674986110351e-05
2.32166661944685e-05
-9.19975044003751e-07
4.44868895672332e-05
4.77433277743631e-05
7.22901108494119e-05
4.62206709883576e-05
2.92651448096468e-05
4.46847149610331e-05
6.27138979141201e-05
1.86672358399864e-05
4.46769101029086e-05
-8.88342667942408e-06
6.12929944965902e-05
3.26319445151489e-05
4.77218784901371e-05
2.31709268248381e-05
3.4742361231376e-05
2.90380916951371e-05
7.74076541114769e-06
3.41307249356603e-05
3.92616622176241e-05
4.51518732639769e-05
4.42111432782319e-05
5.53488034251764e-05
9.53421183893074e-06
3.58083046247472e-05
5.7806422081835e-05
4.00278523645123e-05
3.29529213218989e-05
3.67437864099774e-05
2.00127197481137e-05
4.25357701255518e-05
2.8421817474273e-05
6.03043778517851e-05
7.14753148756409e-05
4.36311075152766e-05
1.48386389241014e-05
5.04111560050118e-05
2.52817511019806e-05
4.61042875878407e-05
2.58318953649338e-05
3.90480091448892e-05
3.36515145215944e-05
2.7693239357829e-05
2.87181026379672e-05
1.93049675392125e-05
9.20778099657252e-06
5.76020077534783e-05
2.49643073929607e-05
8.39802892354554e-06
2.49758301482028e-05
1.72766506361945e-05
2.91958701017294e-05
7.83431600165581e-06
2.65867590546993e-05
1.91922608786577e-05
1.61148145922635e-05
4.11331705357196e-05
4.76580701816608e-05
4.26957358149636e-05
2.42861700974307e-05
4.18928520323313e-05
1.26553645176331e-05
7.3907858791752e-06
2.96931667054235e-05
-3.54762986136537e-06
5.43628181644086e-05
1.22107652755158e-05
6.53052720825411e-05
5.00215261049905e-05
3.90771816967468e-05
7.57530389310161e-05
2.48230886396298e-05
6.80665940197874e-05
3.04560988187699e-05
2.99958961522316e-05
6.02145016765603e-05
3.14465304323676e-05
3.88564136012185e-05
1.76262289057273e-05
4.9894208882562e-05
1.8641363688287e-05
9.63184595725892e-06
1.31551935930903e-05
1.10784225655161e-05
1.6787655717905e-05
4.63636327827786e-05
2.14175278960918e-05
6.84118487797992e-05
4.35301007607287e-05
7.77230142069803e-05
3.79813671462189e-05
2.62534272109069e-05
2.96853288346315e-05
3.16518782166912e-05
3.52960163004969e-05
3.32158167714858e-05
2.69272274126671e-05
1.91359797205842e-05
8.02115257616818e-06
4.0266979592721e-05
2.23394564804617e-05
6.16725084178452e-05
3.65817869011319e-05
2.51956735833797e-05
-1.30136886815696e-05
4.99540101804007e-05
5.16782090798451e-05
2.07752548063977e-05
4.19293805333763e-05
1.23263103407929e-05
4.56137340999276e-05
2.34160592708588e-05
5.7256453932018e-06
5.36575534781851e-05
4.8843432767883e-05
1.6119841102706e-05
4.68254119993836e-05
3.85661709033113e-05
5.81384447097325e-05
7.32420684468242e-06
2.38873278348564e-05
3.75571968110208e-05
7.32293116573331e-05
2.95294704357354e-05
5.82285884922994e-06
4.34125309018265e-05
6.82082111548687e-05
9.73593959816451e-06
3.68027991918145e-05
9.65787783523948e-06
4.67991269790793e-05
3.88958150954373e-05
9.69447150155565e-06
6.24462391288268e-05
1.7735768663242e-05
-9.06349348584585e-06
4.46476258261142e-05
-7.40993686527101e-08
5.27481968482621e-06
1.77259447140894e-05
4.90194604534423e-05
1.73193408623709e-05
1.56417219004315e-05
3.98728232673426e-05
6.33022612796667e-05
5.96750180649813e-05
2.78228876175432e-05
3.91089490085723e-05
8.35601795195003e-06
2.16267895328914e-05
5.91987756294148e-05
2.34585307038122e-05
-1.60448149775437e-05
4.48590554498509e-05
1.38219880873563e-05
3.43151088725639e-05
1.87645983221855e-05
4.45977362846144e-05
1.95027165249703e-05
2.90233822837328e-05
1.54848484889816e-05
4.76466782437819e-05
4.45082995770267e-05
1.33189498366908e-05
4.23978139929884e-05
2.81351536752877e-05
1.5380087067414e-05
3.47838981567216e-05
1.97358899055624e-05
2.55751960328148e-05
3.54155854237099e-05
2.43496052999239e-05
4.20763958157996e-05
1.64699803639631e-05
2.83901537032114e-05
3.07613521210998e-05
1.9916072646563e-05
1.84174306864679e-05
4.75302329859458e-05
6.25411989991559e-06
6.74663923125762e-05
1.21411809888912e-05
4.7446029954657e-05
3.96734903617609e-05
4.97948795665973e-05
5.49410315150124e-05
5.10872655770442e-05
3.59464354675871e-05
1.75787222430937e-05
1.98751685889916e-05
1.09535100148976e-05
-1.27833887893361e-06
3.69268963725851e-05
6.32042265820418e-06
1.8167280425461e-05
3.07392866368949e-05
2.62435775679392e-05
3.67572590477682e-05
1.18601156377141e-05
2.82717071026729e-05
6.39931363432702e-06
2.54926137230413e-05
-1.27836693830859e-05
3.88458358193386e-05
4.25662840918002e-05
7.15863300927625e-05
2.20097324466838e-05
5.36948696169371e-05
-6.93254258311763e-06
3.93888882698681e-05
3.60724548101601e-05
3.29973957140643e-05
3.2616111347282e-05
3.97945530685026e-05
2.61414058242839e-05
6.30153861345434e-05
3.61843101602367e-05
2.71716884214386e-05
7.53826341129398e-07
4.4458275784568e-05
3.35757744720925e-05
4.56071766253443e-05
1.75220804126756e-05
1.85952675109272e-05
2.61212014421541e-05
5.79962031786969e-05
2.84766403636459e-05
4.41615883027082e-05
2.90897098097349e-05
3.15940770780725e-05
5.48399794217666e-05
6.20335358953622e-05
3.52426219879185e-05
1.8745666402737e-05
3.72416232244724e-05
6.14720157879704e-05
4.96406525093431e-06
1.01680131535591e-05
1.61090872862129e-05
5.44506380221929e-05
4.59274775334891e-05
4.41432718397901e-05
4.94089380431412e-05
1.79635428391297e-05
4.78957891985608e-05
2.98094893593728e-05
4.52180519800595e-05
3.68668202690211e-05
4.39638879080752e-05
3.71344046329202e-05
3.08864513992749e-05
5.3569555453577e-05
4.08762299236821e-05
3.66382400537015e-05
6.30002592625096e-05
3.54602949413043e-05
4.67581293390114e-05
2.46360774460021e-05
2.63162263815559e-05
5.11463073591075e-05
4.99099987150868e-05
3.08368894743165e-05
1.82862476295958e-05
3.20898232155844e-05
1.13626404264101e-05
5.29630689702462e-05
6.59441186397683e-06
3.2435157898876e-05
1.89168913666726e-05
5.69177250763396e-05
4.73815864801438e-07
4.84089508131161e-05
4.70978601463215e-05
3.11486767006362e-05
5.45761910736124e-05
5.06314267153974e-05
7.91472595830181e-06
2.68516732792086e-05
2.42946047258033e-05
7.22770191400071e-05
6.20570973794435e-05
3.58358743808732e-05
1.93981442741658e-05
7.5802994451975e-05
-3.31225356467676e-06
3.08344656076398e-05
6.24131556745994e-05
3.91574202649448e-05
8.224826345791e-05
7.11370504197892e-05
1.79912489776211e-05
4.72701429381345e-05
5.66923502884636e-05
1.84234671267096e-05
2.84070637468091e-05
4.57394816978552e-05
1.6974038093195e-05
4.49288040052599e-05
1.84839138716677e-05
2.17286347373443e-05
3.64414509343219e-05
3.42042765968144e-05
2.51863385768098e-05
5.56288802539647e-05
4.06334501140592e-05
-3.28713446385118e-06
3.47754466573337e-05
6.92504483035452e-05
5.52008236564646e-05
-2.9840176940087e-06
4.38455117219448e-05
3.23042148721486e-05
1.6697535602986e-05
3.41701686937571e-05
2.69873107586313e-05
2.81067327417549e-05
1.56034795515446e-05
3.65307963623471e-05
4.83198794319662e-06
6.60691261463764e-05
6.96834098964173e-05
5.60300848614247e-06
3.62164666246005e-05
2.30636437626148e-05
6.53888706053828e-05
3.51380940807735e-05
4.03452805038001e-05
2.83219332037306e-05
-5.55437437669557e-06
5.64630137792338e-05
3.98845887814036e-05
3.70114623324243e-05
3.41339475471626e-05
4.49706141390984e-05
1.89909840473908e-05
5.24729405402327e-05
1.74451913134005e-05
6.78493997271554e-05
1.49313096096506e-05
-1.75705332942945e-05
3.79946889249165e-05
5.49422116589956e-05
3.93771325381624e-05
5.39965794768137e-05
2.60741400015747e-05
3.47243748753228e-05
3.54956352292374e-05
1.95593488600357e-05
3.56817451953688e-05
3.62022356655831e-05
2.37091313523893e-05
4.70244161212884e-05
2.81424450659495e-05
4.03148154860516e-05
-6.48501866771763e-06
5.0442623353286e-05
5.10269695943018e-07
3.04731434921945e-05
2.89714685520701e-05
3.56108312082534e-05
4.55033794589714e-05
3.7166860359373e-05
7.17931717093522e-05
6.27037037558635e-05
3.37700465550266e-05
2.85388606535483e-05
4.35451183569656e-05
3.03993781741348e-05
5.89328604862329e-05
3.20346700089105e-05
3.9744235163575e-05
4.56284280611542e-05
1.19054264995524e-05
1.88654862016244e-05
4.07045445029935e-05
4.49775766549898e-05
2.20522555696689e-05
2.0332874063397e-05
-5.93257537004449e-06
1.03900839937093e-05
3.89105659963569e-05
2.28095742989847e-05
1.01982870661321e-05
7.80198839521657e-05
1.07702503688328e-05
5.43417909934959e-05
1.93004901859698e-05
4.71669224299434e-05
-9.49298030431638e-06
1.2175853742111e-05
5.96821893104783e-05
5.9819729545966e-05
3.68143035439883e-05
1.67638956217131e-05
1.42057000290839e-05
3.87412248849145e-05
8.08319398968671e-06
5.13384640877697e-05
4.04299443210136e-05
-1.06075633290254e-05
4.48964615854519e-05
2.19766953334826e-05
3.74517419856557e-05
4.99041067314769e-05
2.11458598710689e-05
5.18671623491456e-05
3.87373742614542e-05
4.05399880709723e-05
5.43445178246045e-05
6.44219774744354e-05
7.95166713086514e-05
3.4265200498355e-05
1.42977540584235e-05
5.7030317772509e-05
1.10858048997083e-05
4.16990996673327e-05
3.1794338261272e-05
5.8133779956617e-05
5.57319235112924e-05
5.04173358783942e-05
2.21242604218905e-05
4.69789095115323e-05
1.50391046797521e-05
1.63202890328198e-05
1.45498278952925e-05
2.71399084515764e-05
-1.06321371170878e-06
3.67151048608458e-05
5.67184980347216e-05
2.98554467557927e-05
3.66544121109356e-05
2.36271020874916e-05
1.85051226968512e-05
3.0015631291171e-05
4.33930967731728e-05
3.81237017017117e-05
-9.39787223871094e-06
5.34528587886782e-05
3.07580584989266e-05
5.01924115620882e-05
-2.13268123330895e-05
2.2864147288992e-05
4.82816255511946e-05
8.85468379139956e-05
3.96375486513685e-05
2.13393995572723e-05
2.68484597899865e-05
3.96668732228563e-05
2.25314436392414e-05
4.22716096451357e-05
2.44048978477112e-05
6.18153632940434e-05
4.27945496706486e-05
4.516050009111e-05
4.62678336447821e-05
4.10305995204959e-05
4.56615993212004e-05
4.56194793811368e-05
3.53708049949485e-05
1.50073322680169e-05
5.81324621265311e-05
1.36422039416093e-05
3.95618682861611e-05
3.25243214748606e-05
1.80318802852267e-05
3.8803596988557e-05
-3.52377140707405e-06
2.99604429741732e-05
3.48141397082016e-05
-1.06146763530292e-05
1.16563979637758e-05
4.58591438243801e-05
3.92682629357692e-05
3.89917479263394e-05
7.04408579155678e-05
5.83324944093474e-05
6.45559220141475e-06
3.58723192347719e-05
2.40932809263421e-05
4.1468784906551e-05
6.16920017012154e-05
3.77881067535183e-05
1.20457471529898e-05
1.93905829515201e-05
5.634900096502e-06
3.91384502284183e-05
1.37705366630831e-05
5.9050329196231e-05
1.37460202349038e-05
2.63147146965124e-05
1.19747892180201e-05
3.15216095229185e-05
4.02478856450372e-05
4.63274921070733e-05
2.51499909223911e-05
5.51961504230374e-06
3.72697410778243e-06
3.08159577167775e-05
3.32935123612959e-05
3.80051741566535e-05
6.31219551449581e-05
-1.82715680070133e-05
2.69452936738394e-05
1.77173069654329e-05
1.35244443125448e-05
4.4142846406947e-05
9.61166020855718e-06
3.63953583535907e-05
2.4707935723494e-05
2.85881217514215e-05
4.96628956013365e-05
2.62826913116093e-05
1.31247910027022e-05
3.13105067486835e-05
6.64578915141807e-05
2.59631850687084e-05
4.19906547072e-05
1.17703867242411e-05
3.73442157605275e-05
4.55859180766462e-05
2.58557919080539e-05
1.35040095412339e-05
2.34306808000062e-05
5.07617629765505e-05
2.84989792842921e-05
-7.54126922933578e-06
5.27722369827324e-05
4.3630905805475e-05
3.78258424869179e-05
3.74488075560688e-05
3.56775850591093e-05
3.87075531102373e-05
7.61358913964491e-06
4.38236638095466e-05
3.34597508208256e-05
3.91290594317578e-05
1.26943347568516e-05
8.81884169712462e-06
2.46724341235959e-05
2.13868667379832e-05
6.9312880169545e-05
3.25231596728247e-05
4.21092050419404e-05
1.42173066885434e-05
3.75902242711045e-05
3.37831464910466e-05
4.58226326027073e-05
1.36029696717893e-05
3.71937928054184e-05
6.19760629910394e-05
3.27078677431198e-05
5.28112085195801e-05
1.2024494080486e-05
5.87369037667238e-05
5.4560208246119e-05
5.00534810290742e-05
2.80592839909655e-05
3.50534459810869e-05
1.61211422072658e-05
2.71212471686053e-05
4.85171867830502e-05
3.25246810306667e-05
2.82031538964081e-05
5.13867976127243e-05
2.88186317567015e-06
1.61696478662827e-05
3.77594495196788e-05
-1.17070048912288e-05
1.21762710834242e-05
1.8497701300037e-05
3.10723478627862e-05
3.00287140862214e-05
1.81116001443591e-05
-4.14144978398201e-06
4.20026222282737e-05
4.03767963105488e-05
5.6657729623616e-05
3.9970674814563e-05
3.84486731448838e-05
3.84134350060065e-05
5.96593893987827e-05
-1.03181834205e-07
1.47638314816476e-05
7.27397835476938e-06
2.41109867181813e-05
3.99784893376633e-05
2.82511726486449e-05
-2.08055069878209e-05
4.22822871611562e-05
1.83611125918692e-05
3.61154900793677e-05
5.23461975734574e-05
4.90103953698951e-05
9.12788161439514e-06
1.62832748953237e-05
4.77473487617096e-05
5.20360678817035e-05
1.58757563111092e-05
5.40536737336691e-05
3.96085590880563e-05
3.33803138341626e-05
5.24331913121767e-05
9.23962347815425e-06
5.11239258633889e-05
3.34830216927917e-05
1.75115956483576e-05
4.9427555176256e-05
9.02769184520379e-06
1.8706227897859e-05
2.83779549116755e-05
2.44577551744346e-05
6.69257801971198e-05
2.31840694228829e-05
3.33365579759858e-05
2.20261001556927e-05
2.59100585020408e-05
6.94725045929465e-05
6.4363230428418e-05
5.32151870763754e-05
2.26097085672676e-05
2.65703283828889e-05
1.30181061726908e-05
9.44400756454143e-05
3.77152130447462e-05
3.25797434298553e-05
8.30163071226591e-05
1.96090913875074e-05
8.08563181366155e-05
3.08658186024395e-05
2.16362588921789e-05
3.71861984791785e-05
6.41434271635517e-06
1.99683468121221e-05
1.74782363059511e-05
3.07876841600682e-05
4.43072897085349e-05
4.20721776753135e-05
1.05065798215755e-05
4.69668267039005e-05
3.73204891256623e-05
1.03587365098533e-05
1.63776694711156e-05
3.82636505990216e-05
3.51691226364742e-05
5.75677657064643e-05
2.16592378111806e-05
1.00855763509086e-05
1.12419273424663e-05
4.17600818748827e-05
4.15313100922328e-05
3.60108153595915e-05
2.4875275107031e-05
3.38633982757329e-05
5.74843306587188e-05
5.34076669577256e-05
6.29653007204518e-05
6.98163122939788e-05
2.79150194319013e-05
6.85167278654688e-05
4.63792224402257e-06
2.23284295720356e-05
5.2190976421407e-06
4.53442288432899e-05
3.50372313615496e-05
2.84803067282726e-05
1.42993156434761e-05
3.34934444372259e-05
2.23125328291352e-05
4.14283663152073e-06
2.74379254060332e-06
7.14145917912131e-05
2.05301238566513e-05
6.60932799749172e-05
2.7075745836211e-05
4.7932684580448e-05
1.32947527361032e-05
1.85236682732988e-05
2.63368364239278e-05
3.82514363155162e-05
1.73562886948697e-05
9.59935205109227e-06
3.39263826024531e-05
1.42912354340617e-05
-3.23974526875264e-07
2.66971213821348e-08
3.33077365040759e-05
5.6603739373547e-05
4.45172308817996e-05
1.12964659166079e-05
1.78811717394907e-05
3.85813202872739e-05
1.04284009690893e-05
3.57798081696514e-05
3.42031895984925e-05
3.64481278229023e-05
3.82356762410302e-05
5.96785446595296e-05
2.15907444861743e-05
4.65251611980835e-05
8.29577663855698e-06
5.68645121992856e-05
5.45884695327756e-05
3.03701648860336e-05
5.64231724058795e-05
5.62010445688428e-05
3.688315290118e-05
5.33552311731027e-05
6.89294166567678e-05
2.0384149936823e-05
9.0867639961518e-06
6.6387610913573e-05
3.78495516998803e-05
2.10928742887927e-05
1.52648241314547e-05
1.94143862628794e-05
3.28005648939528e-05
3.64602834089863e-05
3.95145923038938e-05
6.4551470251766e-05
2.82952739755948e-05
3.03522118931571e-05
1.79224947154561e-05
1.66743549036605e-05
2.82733820848631e-05
3.32059952008771e-05
6.41374467117468e-05
3.4226951071017e-05
3.00803220448274e-05
2.89821706083464e-05
1.772433035221e-05
5.63272088707402e-05
-1.11706136957488e-05
3.35479562478401e-05
5.50515003927902e-05
9.33189338963053e-06
3.89988495231132e-05
4.36220448994243e-05
4.02723803749256e-05
5.87127059895511e-05
3.84997413706753e-05
3.53324224082371e-05
2.98688498331042e-05
2.0336676080928e-05
4.48250658311899e-05
1.89207919082604e-05
3.27615607261832e-05
6.91530685595808e-05
2.86883990328136e-05
1.67451282620354e-05
3.72398906933085e-05
5.15454258876939e-05
3.11617192672031e-05
-4.60876998449396e-06
6.66823740634843e-05
3.56239762948358e-05
4.69584614353792e-05
2.10718018534209e-05
3.35877140751403e-05
1.86056758895298e-05
2.59048974009636e-05
4.91039356809072e-05
1.81866518670318e-05
2.39981650564131e-05
3.35011722575596e-05
2.36204208210039e-05
5.48614923665238e-05
4.20129773571974e-05
-1.32832571778537e-06
2.21885445295114e-05
4.78649231423461e-05
3.23393104846958e-06
5.2093779283571e-05
2.5774774472088e-05
-1.71344110356572e-05
9.15633394048136e-06
-4.09904524737834e-06
5.14614290863005e-05
3.86653537057372e-05
5.02362691074537e-06
1.51435704474101e-05
3.90740689263096e-05
2.43999424137578e-05
5.66337713602693e-05
2.73344712966023e-05
4.92443948220148e-05
4.8984858054723e-05
3.74751837004664e-05
1.44239394886756e-05
3.02066746855298e-05
-1.70489759606844e-05
1.05464755012816e-05
3.99600581416358e-05
2.20714945291684e-05
3.20759983899521e-05
4.37481387105553e-05
3.7558677576635e-05
3.99870083048262e-05
2.30937027926629e-05
3.47780060750329e-05
3.5090625074812e-05
6.20150358672883e-05
5.66205233762408e-05
4.55093966371293e-05
6.5320704389853e-05
2.20901055651699e-05
5.54968842912912e-05
3.7418486730173e-05
2.66042503994969e-05
3.11045992561764e-05
1.58954693966438e-05
3.16218434742066e-06
7.45099751745411e-05
2.14887479564522e-05
2.3110142981239e-05
4.91304286970544e-05
5.32763792583858e-05
5.68476299183705e-05
2.14427219757444e-05
2.92309994234458e-05
4.10493644192491e-05
4.50460876358718e-05
7.4344381880039e-05
3.63709950149921e-05
2.18279516682069e-05
9.26171548431993e-06
1.28684098002468e-06
2.87548797164393e-05
5.33497406931315e-05
8.08174348677488e-05
1.64124278519899e-05
-1.41520217342615e-05
2.23786051186815e-05
1.30409003214057e-05
7.16313184912952e-05
2.28446931633646e-06
5.29615566816092e-05
-1.04458029815396e-05
6.98715167530453e-05
5.41017363815429e-05
2.3259873176789e-05
9.99262545042967e-05
3.46215847558748e-05
6.48177164721619e-05
3.82869881908486e-05
3.00869231854263e-05
6.19112701087871e-07
2.0438240704778e-05
3.48793136351073e-05
7.26228871263613e-05
4.11022975388554e-05
1.58928485739792e-05
4.1603055923568e-05
3.38075672573931e-05
2.09010079654375e-05
1.94265436438137e-07
3.32127381086795e-05
1.27807083295832e-05
3.94199319257072e-05
3.11692383444638e-05
3.30922069868813e-05
-7.7270348125008e-06
-5.23727899132497e-08
2.09033608347197e-05
4.92598644038301e-05
2.90233749058878e-05
3.52963706609601e-05
5.26756691913875e-05
3.53891331856502e-05
4.63760590633556e-05
1.7462139127166e-05
1.1490496205426e-05
4.72346352712549e-05
2.47080476760808e-05
3.20905450776186e-05
5.0531834545508e-05
-3.41050850082574e-06
6.09764745043034e-05
3.44347382226742e-05
5.25210568930848e-05
5.84708400074207e-05
4.58721696118259e-06
1.91754341868871e-05
9.21437805173564e-05
3.41446545072254e-05
5.86384482287267e-05
5.85755030559658e-05
5.77398612305629e-05
2.96458542098162e-05
1.99238847471838e-05
2.97551243709136e-05
4.53443202398609e-05
2.63336270533257e-05
4.96362444253144e-05
6.78581536701828e-05
3.7680222639298e-05
1.40460539416603e-05
2.99788600822345e-05
3.26581333295105e-05
4.59001560135089e-05
6.59831477331194e-06
4.10189983550492e-05
3.54163469568695e-05
2.09083343236797e-05
5.41225048446706e-05
1.86492635078963e-05
3.51415941475288e-05
1.34014166463227e-05
4.49356108118028e-05
1.71148777792701e-05
4.57431524473296e-05
2.20479292071e-05
5.68321830921109e-05
4.24194894216509e-05
7.5503721833603e-05
6.26600150779468e-05
2.64212017987138e-05
5.7054665120446e-05
3.61443798384086e-05
-7.71407203747517e-07
2.77790181885219e-05
4.96930286304084e-05
4.38557193744185e-05
3.68902198050036e-05
2.44524572608155e-05
3.05148539315704e-05
7.3861214822817e-07
1.56286923047401e-05
4.91386809480487e-06
1.63639322580527e-05
1.38887844475905e-05
2.3940503324717e-05
2.57975005913858e-05
1.10518381840141e-05
7.72236851666592e-05
3.63287419856186e-05
2.20312798153979e-05
8.88707581738802e-05
1.988134694376e-05
4.07595060801471e-05
2.63489771323148e-05
4.0919779005243e-05
4.61961323930692e-05
3.22895506278549e-05
5.80770633395331e-05
5.23339778243499e-05
6.17246919776776e-05
6.69267820022014e-05
2.50913454563604e-05
1.88179429499143e-05
2.1621066566718e-05
3.44522668843011e-05
4.15012444634711e-05
1.44425764002122e-05
1.90054900560655e-05
2.69633938551958e-05
2.38775201586183e-05
2.58192613427349e-05
5.22424242277308e-05
2.21714952499347e-05
2.04861548935962e-05
4.70525197844946e-05
-1.48820085054582e-05
3.10248412592068e-05
2.87165817866436e-05
2.43293858055322e-05
1.24268027897116e-05
-1.88396937672232e-05
4.0387144440293e-05
5.18911304470507e-05
4.72603063740235e-06
1.96724414196996e-05
1.06929407747271e-05
4.4418284779203e-05
2.65968580585322e-05
4.74095543118317e-05
2.97852944156791e-05
2.56118058015932e-05
4.5834101437715e-05
1.80421253789418e-05
1.86368325852949e-05
1.86254736585058e-05
4.03480363172519e-05
2.74311661039519e-05
4.73041184506618e-05
4.55511735544078e-05
2.95417532570453e-05
4.07802031592548e-05
3.50799535687528e-05
3.91890333884835e-05
3.67382300415273e-05
2.93239704341082e-05
2.37312660552042e-05
4.77828072081422e-05
4.63896478686313e-05
3.60139084305012e-05
2.40181225930888e-05
5.51033750109649e-05
2.05046047893391e-05
5.58026583357394e-05
9.94162389478722e-06
4.65100208246124e-05
7.79180940185202e-05
2.15483643393442e-05
2.50324266792806e-05
8.45439793695693e-06
3.40147991137038e-05
5.55918591415722e-05
4.57839225476614e-05
5.19078379379528e-06
1.76147833747548e-05
-1.11730390195827e-05
4.38752671752216e-05
1.637307733403e-05
9.59603858242514e-06
3.66194104129855e-05
4.61466040833818e-05
2.89035579501116e-05
3.32196509804835e-05
5.82425525843224e-05
4.27838769053779e-05
5.13386312031284e-05
4.22397697971169e-05
5.28854821759679e-05
3.31435606721452e-05
4.71476443973878e-05
5.94917207456295e-05
6.46998935513156e-05
4.51666572709635e-05
4.22353761638686e-05
1.77425820528844e-05
4.8302456196127e-05
3.26339919846819e-05
1.12565198392455e-05
4.28910044339293e-05
5.18780319025911e-06
3.90880790253515e-05
3.8751947343332e-05
3.39616130582142e-05
6.24563104655215e-05
2.20058588547275e-05
1.18883388382627e-05
1.49990753516964e-05
7.46941498445701e-06
6.0506530630797e-06
1.88612177211796e-05
3.81195760228989e-05
5.62005032383567e-05
6.41563767784641e-05
4.9163316532578e-05
6.12464861983441e-05
1.00443928907111e-05
5.06724932653414e-05
2.66433314065302e-05
4.20408237455078e-05
3.13670306891135e-05
3.49759146965658e-05
3.89912028971375e-05
1.2221027221454e-05
4.54892069747986e-05
2.55748347443471e-05
6.11887170415432e-05
1.66881915742672e-06
2.45149039913476e-05
5.09105845756614e-05
5.81244604840486e-05
4.66915396395984e-05
4.9787683353973e-05
3.52329746882946e-05
3.84837538951408e-05
5.84883784131758e-05
6.62616815244174e-05
3.49827329296243e-05
3.15555794072775e-05
7.6964583544056e-06
4.37208210806696e-05
2.67217129454787e-05
5.50437678728166e-05
3.20615817633177e-05
4.580644200334e-05
4.34754164334843e-05
2.72615400108268e-05
4.82738445841879e-05
1.2916637270483e-05
-1.13153852195522e-05
3.45312424902974e-05
7.73428338077065e-05
5.22103872955971e-05
4.49033407826873e-05
7.12246214754414e-05
1.80763546920043e-05
2.72128012649461e-05
7.3911718662673e-05
4.45995962010209e-05
4.08375944119713e-05
3.78546947070792e-05
4.0481850718147e-05
4.95880091249814e-05
4.114145047807e-05
5.61335616784946e-06
1.88560459408423e-05
2.07233296798901e-05
2.48274910466633e-05
1.81862279996995e-05
3.20411572724838e-05
4.82203230471223e-05
4.2515749143115e-05
4.45986091180712e-05
4.22544645565336e-05
5.45684294154685e-05
4.40501492063017e-05
2.19029254899077e-05
3.17352820142247e-05
3.70775270999903e-05
2.44402302811568e-05
4.39246688720621e-05
3.05814397573347e-05
3.03599138151895e-05
4.00963677200226e-05
1.42598746165517e-05
9.34606438420106e-07
2.62687026956602e-05
2.67660860785847e-05
5.48370167185297e-05
2.93930667985928e-06
1.34082461597112e-06
8.7025056381172e-06
6.35710516647821e-05
1.3651428439324e-05
-9.13868915171665e-06
4.3884894199239e-05
6.90340001959017e-05
4.7986551193413e-05
7.72529527243076e-05
1.65829733656695e-05
2.43514878107448e-05
3.37912108964392e-05
1.59405684546629e-05
7.48887329535947e-05
4.68717448392347e-05
3.44135176403117e-05
3.99736574115203e-06
-2.34296502439184e-06
6.19217785186065e-05
5.59837907073718e-05
1.11374079090034e-06
1.48021746921008e-05
4.94744492960252e-05
3.53429358050735e-05
5.43026925478445e-05
3.27549879096278e-05
-1.20066258148834e-05
5.65093777805511e-05
3.11039339233814e-05
2.45216801430605e-05
-2.05266436948962e-05
2.32283990783221e-05
4.05240846860091e-05
5.82639202995098e-05
9.80052561987725e-06
2.91181628131528e-05
3.95613513425875e-05
4.74313060819394e-05
4.05261595940339e-05
9.62857531577023e-06
4.08941238723765e-05
-1.53690173620252e-06
-6.4322686615167e-06
2.46516445780422e-05
5.72367760062916e-05
1.02735980842081e-05
2.70517211997868e-05
2.64973183865637e-05
5.17222759778256e-05
1.52764594006568e-05
1.90245754810111e-06
5.71778450060563e-05
3.52164181744288e-05
4.31562914924655e-05
8.63788940928972e-05
3.86708430068487e-05
3.03982738673005e-05
2.51879315449976e-05
4.69734960960095e-05
5.7763075938628e-05
4.22898363151185e-05
3.77101330386524e-05
4.52808628402793e-05
1.81471668282203e-05
5.45150199772118e-05
5.20956031040571e-05
3.04436494167442e-05
6.08665022965786e-05
5.13731626683406e-05
2.79574562332395e-05
4.61825082212189e-05
5.21528965192951e-05
3.10890107954114e-05
7.00183165905342e-05
3.88667902148454e-05
5.49664856115057e-05
3.69384936815973e-05
4.96548432313414e-05
2.28701094013227e-05
1.74896196006858e-05
3.90780278914019e-05
3.64283585875601e-05
4.01711559599085e-05
3.46076722941709e-05
6.06891658236124e-05
3.63689265869466e-05
5.43178764287948e-05
4.84830843938884e-05
6.60393626285774e-05
5.5597751547124e-05
4.38533150146016e-05
-2.90270956552025e-06
4.35350168473431e-05
4.06205214407668e-05
4.35382123169755e-05
5.46109101336598e-05
4.43243789289918e-05
2.02490827496836e-05
2.24978427363416e-05
4.63867456919204e-05
4.27056066203273e-05
4.04503290608611e-05
2.49123265749956e-05
3.6485481266575e-05
6.40839298464287e-05
3.79068498378523e-05
4.51154256516099e-05
2.46778228608575e-05
2.23418421839268e-05
3.98419980145875e-05
2.64211573403477e-05
6.52127012887662e-05
1.00376325384768e-05
3.33691917696759e-05
4.69469075186923e-05
6.14674552804169e-05
1.18211223804241e-05
3.15726033450218e-05
6.66527389522276e-05
4.05072595810782e-05
1.91828622994548e-05
1.3906881663531e-05
7.61263941692587e-06
5.61128630509442e-05
3.17497666458189e-05
5.69649257688746e-05
5.5142967766063e-05
7.51436912434081e-05
6.49700165690759e-05
6.4651498666809e-05
4.87547590665658e-05
6.57176226703829e-05
1.90644178744161e-05
3.71564049037141e-05
3.35960712455041e-05
2.65909762147009e-05
3.69703078463213e-05
3.30308444515934e-05
7.13159629306052e-05
1.183877636315e-05
4.60471378988066e-05
3.93428460633382e-05
5.57867361872916e-05
1.6123885852006e-05
4.41592632753748e-05
-1.50890652178217e-05
1.19227916395015e-05
-1.43256281440467e-06
3.58890770015193e-05
2.13749627863344e-05
1.19691508847858e-05
3.03085070607038e-05
2.02242128821355e-05
3.95616644252395e-05
4.56833033754969e-05
2.38399236002122e-05
-6.5388538739558e-07
4.45023491367477e-05
4.55796649176048e-05
4.35821193181044e-05
3.75021188984673e-05
5.08128342425303e-05
2.6371583382498e-05
6.95121100605502e-05
3.49209851690812e-05
1.49524169149632e-06
4.39982774583165e-05
4.30578634132351e-05
2.96719433932455e-05
4.5048644072537e-05
1.57588277356177e-05
2.51754256145251e-05
2.54614671711058e-05
5.19157231071426e-05
4.37462544369114e-05
4.05509134376854e-05
4.83341626045785e-05
5.10284681929178e-05
1.02302168759473e-05
3.97493695249747e-05
2.15896700385514e-05
1.01710400855873e-05
4.00936914485435e-05
2.30328653928267e-06
2.11771450779576e-05
3.35605088208747e-05
4.2126078660817e-05
3.47682994704976e-05
2.52774263324471e-05
1.46541576398265e-05
2.69102766118483e-05
2.17296296801129e-05
7.51344324201409e-05
-1.32022365177578e-05
5.98709999422468e-05
4.48604344553048e-05
2.10961340103166e-05
5.29689711477159e-05
1.9465216916137e-05
7.33319246916817e-05
9.2827114444967e-06
3.48813542516355e-05
7.80731427317343e-05
5.6348517531385e-05
4.15257266904041e-05
5.05303592890834e-05
2.32867874173136e-05
6.43888128054384e-05
1.44953727655122e-05
3.32530855701032e-05
7.23055303403991e-05
4.5519752883836e-08
4.0690333847229e-05
2.26145584558428e-05
-1.08502902963692e-05
2.75811853494191e-05
3.85401642246577e-05
4.86507495021392e-05
3.02716121947739e-05
4.36165993538687e-05
1.79346984421382e-06
4.71129086001953e-05
6.91320333984369e-05
9.32429225186177e-06
3.52839386160829e-05
4.32968851696197e-05
4.40534507468095e-05
1.35791413263276e-05
4.16806440081479e-05
8.69130701151713e-06
-2.5991637127916e-07
1.41749546271898e-05
1.93072561555678e-05
3.84793629455462e-05
2.39684023904435e-05
2.63331976516302e-05
4.36194882441533e-05
5.94743722413559e-05
3.12577151615904e-05
3.43491665437115e-05
1.84176280317697e-05
5.35808228783101e-05
7.43742281606917e-05
1.22541242652516e-05
4.74157212955341e-05
1.56259037675794e-05
4.66426335679096e-05
6.50799036290114e-05
6.88690704413221e-05
4.76679972620958e-05
3.54983390817784e-05
6.52126221511712e-05
7.51878525526435e-05
2.68576830787691e-05
2.08533105212869e-05
-5.66831280722844e-06
4.1508802936535e-05
6.68433948289781e-05
2.34888961512795e-05
1.35301127349443e-05
4.45188058229954e-05
1.83542475300262e-05
1.2533234710549e-05
2.6274031531283e-05
2.71893905313042e-05
5.3201324992566e-05
3.82238658708534e-05
5.79833766619256e-06
2.15851526224781e-05
-5.55770522319745e-06
2.86880719127812e-05
3.64683191035722e-05
1.44623370990209e-05
4.14723812403172e-05
-4.88749462673131e-07
2.9394983225465e-05
5.74392539633529e-06
5.84656932891929e-05
3.81618487655839e-05
-8.17914145365972e-06
4.1914586220831e-05
1.95128239392531e-05
1.54300807236696e-05
5.00971597696297e-05
4.71993171888089e-05
4.40450489884102e-05
4.55450456157733e-05
4.19097762265905e-05
4.50824877007125e-05
3.16550024919506e-05
4.88239361376269e-05
3.31061481743757e-05
2.11969755960452e-05
3.04138460460001e-05
4.7911420414568e-05
2.43058266857438e-05
5.18491902067665e-05
1.21284793525181e-05
3.79952706851624e-05
6.95024653988963e-05
4.54421853729676e-05
4.04083108868115e-05
2.9632732949637e-05
1.67668484794087e-05
4.2210421278447e-05
2.25304810003768e-05
1.51343200796023e-05
-4.61059161075387e-06
2.71792754816437e-05
-7.94581462117826e-06
4.85044383141054e-05
1.83678292890205e-05
2.76894488416305e-05
-1.15099534470819e-05
5.73187672765246e-05
1.60680847044622e-05
5.96643411583461e-05
5.34819788137854e-05
3.6172504520773e-05
3.21570438988667e-05
7.36148898109253e-05
4.88517715646716e-05
6.52425544863414e-06
3.05586324422618e-05
2.30197438412804e-05
2.05290129434987e-05
5.26850663712414e-05
1.00394320169584e-05
6.84689016199508e-05
3.8567196980502e-05
2.45735777160328e-05
4.00443198287853e-05
2.83681019782572e-05
4.80406363362671e-05
1.81985138273901e-05
2.11537270299164e-05
3.14860645814287e-05
4.40043354858005e-05
2.6094059111367e-05
1.59031665841232e-06
8.99535555609239e-06
3.80496220374415e-07
3.68559815478618e-05
4.23418845980066e-05
2.8430927399568e-05
4.86793848178825e-05
1.87031305377929e-05
1.53572196866573e-05
3.40552112237075e-05
9.59276363775496e-06
9.62488357012879e-06
2.90723475382785e-07
6.68014352202883e-05
3.58896293013936e-05
1.3201128870626e-05
1.53511738887117e-05
4.57385061568653e-05
4.98881218445304e-05
-8.81945422101599e-06
3.80112246336817e-06
2.26858679004667e-05
4.58035043160727e-05
3.12334232302168e-05
1.08463712916659e-05
-6.11293292701433e-07
5.65960744850968e-05
2.85528757493757e-05
4.76295905155634e-05
7.70159246934181e-05
4.61019435834356e-05
2.31410072828075e-05
5.93687053773718e-05
4.4320551760012e-05
4.94713478629325e-05
1.70908725502619e-05
6.59522033539028e-05
2.30867711307254e-05
2.47876337602463e-05
4.79594356618056e-05
7.67382849577804e-05
2.38810990705175e-06
5.0105130925347e-05
1.84931866946625e-05
8.92094439715639e-06
1.37499856925706e-05
5.75427946073128e-05
2.12079772436916e-05
7.47395524000376e-06
4.57105495501777e-05
3.33030084771805e-05
4.25173065859533e-05
2.91900453668498e-05
4.06864892141533e-05
2.21747052681083e-05
1.67382806865711e-05
5.72363745410902e-06
4.0556228482006e-05
4.43870591427033e-05
5.15767960552486e-05
4.80714244519421e-05
4.84028011410159e-05
1.59823044646282e-05
6.69974855512083e-06
2.2993788187746e-05
4.00373590672831e-05
1.77162269050878e-05
5.96885436987538e-06
6.03849898330478e-05
5.36797754030628e-05
1.85785457553262e-06
2.1888026203448e-05
5.09857079061945e-05
6.76300140392801e-06
5.38172295378612e-05
4.74525031984232e-05
4.68773321892053e-05
3.69515773736357e-05
3.52424372557075e-05
5.45357324289774e-05
4.65520591055374e-05
3.27995491684462e-05
1.04935204017347e-06
3.61291154350292e-06
2.04720181183099e-05
3.51712668553266e-05
-6.24343868295523e-06
5.17197541494853e-05
4.47449969636307e-05
3.14952794600504e-05
3.95450516961693e-05
3.82725889575022e-05
5.23042191030343e-06
6.81896660641853e-05
-1.71254247766799e-06
6.70760785657084e-06
1.4576424438715e-05
4.81884148522639e-05
2.18409522336822e-05
3.7902773650276e-05
2.01813503983348e-06
5.64050843436741e-05
2.8120221293026e-05
6.38193462092389e-05
3.3490652597516e-05
2.77778532749709e-05
3.31720538081816e-05
2.02462327598049e-05
5.89755765951942e-05
4.58865736669728e-05
3.22024322907588e-05
2.08378393880672e-05
2.50259896239851e-05
6.01740885960923e-06
3.62298629269496e-05
3.04718912966958e-05
5.36253490874661e-05
1.9883702152911e-05
3.48746430787821e-05
3.7490306673261e-05
3.77771211294581e-05
4.01168943536597e-05
5.56674442147119e-05
2.8209876393128e-05
2.96320800767728e-05
3.30754105767035e-05
-1.34405053265502e-05
9.99785140844399e-06
1.55643593866709e-05
2.67824038875144e-05
2.29114269011114e-05
3.28449141838736e-05
1.50157482581908e-05
3.91010893975955e-05
2.74282628899401e-05
4.51256468645186e-05
9.5188331494142e-06
2.866741501544e-05
2.4553746047642e-05
1.22647981500411e-05
-1.41966707669582e-05
3.40391116406017e-05
6.33114245747059e-06
3.7250756745117e-05
5.0347221009848e-05
6.26461394459652e-05
2.55669851235048e-05
2.58464918190098e-05
3.48265808729811e-05
3.24082658003283e-05
3.29985123935677e-05
5.1084527682167e-05
1.29444645181282e-05
7.33346974695491e-05
3.5989556559356e-05
6.65189691736572e-05
4.56668580315463e-05
4.60242891458943e-05
3.74016133487808e-05
1.79831819824648e-05
4.9265822802163e-05
3.09976979785559e-05
-1.46779039039174e-06
4.43149838690862e-05
1.04298776942838e-05
3.37790142884321e-05
3.35586903190644e-05
2.66934390848809e-05
2.32601701269404e-05
4.50560642722056e-05
2.44444689573356e-05
2.80407124882331e-05
3.11433865231717e-05
2.20919580927164e-05
-2.52943083188367e-05
2.35619590960961e-05
4.31268432728164e-05
4.22488613239886e-05
-1.69184875853266e-05
2.48688855753193e-05
1.70480013311564e-05
2.21793145103356e-05
1.63391972405693e-05
5.16718141595331e-05
7.64138664421506e-05
1.01542983210097e-05
4.10292690115205e-05
2.51391706174687e-05
4.88012571666068e-05
4.5291646523007e-05
4.86695643403613e-05
5.34057358068928e-05
4.18779551433124e-05
4.64174715950759e-05
-9.41121891496652e-06
2.09197494515517e-05
4.10057320800695e-05
3.40051677075361e-05
1.90595499831369e-05
2.94126528676981e-05
6.38318578259614e-05
4.55470121240119e-05
7.22883034866814e-05
2.97467549972342e-05
5.50207366356334e-05
6.0628806672061e-05
3.98629768574024e-05
2.93248030275324e-05
2.42634051013941e-05
7.21625158418097e-05
4.48807255682559e-05
4.23628004109701e-05
1.92752776020403e-05
4.38343597266522e-05
-3.14018004874681e-06
2.90189108815273e-05
4.29849964940643e-05
5.72141201853739e-05
4.44937103957806e-05
6.32358336006928e-05
2.49860204534376e-05
1.7406867505002e-05
7.89846404630385e-05
3.58062108573164e-05
7.19926090192652e-06
1.95794097184644e-05
3.26201725153316e-05
8.80855438852462e-05
4.94504045863838e-05
8.16021109010931e-05
7.81105856496313e-05
3.61982644182838e-05
5.2816172559547e-05
3.08666245900294e-05
1.81692174729249e-05
-4.56648341658561e-06
4.08108433690245e-06
4.06548952688592e-05
1.17544584104928e-05
3.31519698896541e-05
5.82712438599718e-05
4.42302757897618e-05
9.9885182500589e-06
1.82840257011981e-05
3.94897371953334e-05
3.82199215781702e-05
3.23899189985318e-05
1.21848802700086e-05
2.0361746540562e-05
2.57859026450972e-05
1.07627378962481e-05
2.01803307213345e-05
1.1908756264245e-06
1.00271616764821e-05
7.09130501523657e-05
3.75565529508922e-05
1.2325690471911e-05
2.86080260795914e-05
3.54017001691582e-05
5.92923448097646e-05
6.17393839624622e-05
1.01992525571916e-05
1.3798613976077e-05
6.27444531138059e-05
7.08084874199178e-05
2.35791786535534e-05
4.19819482052168e-05
2.69558590518825e-05
6.00518199166611e-05
1.72812456741938e-05
2.1296952978055e-05
2.27540849659846e-05
6.6314777276488e-05
1.31129194913402e-05
4.1462721836921e-05
6.81489762225667e-05
7.16206416693835e-05
4.18422371679159e-05
1.7053020749907e-05
3.80708073673095e-05
3.5195165271277e-05
5.31387088490014e-05
5.45972990512465e-05
3.78358114412621e-05
2.86391707993911e-05
2.82647400024271e-05
2.11971461865802e-05
6.80663748160474e-05
7.49434425879433e-06
2.72707113579535e-05
5.61470812413628e-06
-6.40756824148951e-06
3.79309423585556e-05
5.77888935742785e-05
3.07637501586886e-05
-3.49355891110533e-06
2.06263034178605e-05
9.13712923610674e-06
-4.04374543683284e-07
1.41419915206002e-05
3.00436503776351e-05
1.08820189024236e-05
3.97274947952099e-05
2.93507261133307e-05
2.51441434498925e-05
4.65531140316052e-05
3.25427826308572e-05
4.15973514359258e-05
2.45475419258203e-06
5.40356243637768e-05
5.36533129959683e-05
7.34027252329055e-05
3.05319733032776e-05
2.47106337063503e-05
-9.03411585518923e-07
4.80313632036365e-05
2.20153499872241e-05
3.64214605365236e-05
5.47004937342917e-05
3.58933191907822e-05
1.1172546170194e-05
2.48621445337243e-05
4.3221712680257e-05
2.948105593702e-05
1.13693807115438e-05
5.29171781651513e-05
7.67071294500012e-05
4.13522574393131e-05
1.17956066035442e-05
4.0787864973754e-05
2.11253918036226e-05
7.84641751288864e-05
-5.70638941881238e-06
2.96874522443939e-05
3.77551192847254e-05
4.44274444867744e-05
5.29481597994456e-05
3.7067392406251e-05
6.55173280239672e-05
5.82380673174257e-05
1.22982969564402e-05
3.17020793044866e-05
5.8853603064723e-06
3.82440281687555e-05
7.51847727276318e-05
3.39082657791778e-05
2.16551395165412e-05
1.64457637378464e-05
1.10567831116534e-05
3.95714685823367e-05
4.49073617510937e-05
3.40811236752458e-05
1.27443269070165e-05
6.85202421132598e-06
2.85321877396284e-06
2.16149994928806e-05
3.19966007004084e-05
3.84955670845086e-05
4.80042765950467e-05
4.9995339054753e-05
2.13665450932859e-05
1.17939255105182e-05
8.63142606303907e-05
1.3993002855977e-05
3.94051505299425e-05
3.40514349850223e-05
2.31725084440002e-05
2.91787844539943e-05
2.7660591262849e-05
8.45937733320222e-06
2.14748386753233e-06
2.55564410916221e-05
2.36962410923865e-05
4.42891154492879e-05
1.48355009639359e-05
3.24635081852672e-05
2.94402281224108e-05
4.92559453072082e-05
1.81732809712667e-05
2.41988229565869e-05
5.48924511303032e-05
7.10623704102697e-06
3.78779132357117e-05
1.63865976387075e-05
2.01598326512866e-05
5.31664297266988e-05
4.81811957831753e-05
5.44961284614198e-05
3.89837461137117e-05
2.09647135093849e-05
4.30936117690455e-05
2.04134238257184e-05
3.76329617490454e-05
3.73206587781893e-05
8.00221583255277e-05
4.58123211976137e-05
4.10386038340551e-05
3.27056062531303e-05
7.08040561330708e-05
4.52697396382936e-05
3.88344740594554e-05
4.15544672051269e-05
2.94176527922889e-05
3.78510919242186e-05
3.93379465952292e-05
4.51914223071838e-05
1.55138943503974e-05
4.28201449612965e-05
1.74048124035252e-05
3.36708691627487e-05
2.50800163736529e-05
3.1502615621158e-05
6.40614657064062e-06
4.9570446514129e-05
4.70888711907573e-05
4.30518279171517e-05
3.79739705609735e-05
5.08631439250733e-05
4.93671825550163e-06
3.83161264173975e-05
2.6206185718309e-05
2.29973176236417e-05
3.97077166649521e-05
1.02841533164528e-05
1.78163931559338e-05
4.55999193915489e-05
3.75591366580317e-05
3.55610325627633e-05
7.67103217338961e-05
5.38410630700896e-05
2.83422971289289e-05
6.93406260526587e-05
4.20206144185745e-05
4.31011812018715e-05
4.15528243482294e-05
-3.94861307777469e-06
4.12217357858951e-05
3.91670587306862e-05
1.78335349404351e-05
6.95136552479896e-05
2.76549649309961e-05
5.81052440574486e-05
2.57576791086832e-05
1.59636486201963e-05
4.10300973981617e-05
4.42753617651342e-05
2.54461901065626e-05
3.59416288190254e-05
4.72141678953261e-05
2.04159050927595e-05
1.48083561596061e-05
3.39241040793295e-05
1.13295469665771e-05
5.7213870952829e-06
4.8800657946844e-05
1.66531446228432e-05
4.86971125627163e-05
1.13624803298409e-05
1.73212174684011e-06
4.40884217963446e-05
3.86618132249814e-05
4.68625813945947e-05
2.26139649839284e-05
1.27892594284316e-05
2.36948208036145e-05
2.57712844428805e-05
9.76260721565542e-05
3.70037839664831e-07
3.39059366736058e-05
3.04632743195469e-06
3.26576865084815e-05
2.41370221338543e-05
2.99111911061542e-05
6.67886874554002e-05
2.69217858363736e-05
6.38679726138218e-05
5.42910537949996e-05
7.26094083113664e-05
1.20279976100051e-05
2.26724593216059e-05
4.79612625432275e-05
4.22914640824802e-05
4.38908577325176e-05
2.57315175683167e-05
-6.20370318732916e-06
6.62249149270337e-05
1.51584622872688e-05
3.70024796492408e-05
6.84787078325254e-05
2.77852386857569e-05
3.9780540711488e-05
4.43585515687933e-05
5.05276212957663e-05
3.67280331855099e-05
3.06932001452726e-05
5.02825179924027e-05
0.000110717875618227
1.53284331472075e-05
3.92408071547582e-05
3.54512947481477e-05
1.38019898720344e-05
4.8172345322535e-05
2.57281452259374e-05
5.20738655548584e-05
5.82646796755799e-05
-1.1208975764208e-05
2.27203756419149e-05
9.4201441614347e-06
4.76277200906551e-05
3.52764858099513e-05
2.90086221528672e-05
1.57069459409313e-05
5.37066077706524e-05
1.86852875533066e-05
4.42032128102456e-05
1.61175006263109e-05
2.28580004324088e-05
2.17130640044133e-05
2.16666179358791e-05
5.34599402130227e-05
1.99794235080958e-05
4.57471089288322e-05
4.41959412010669e-05
6.28134122831102e-05
3.95912240436025e-05
2.44032279124725e-05
7.85720733263833e-05
5.35619206412697e-05
5.31800918021799e-05
5.62539206110684e-05
3.47974100812376e-05
4.33811759644806e-05
6.502664773756e-05
7.70476391744091e-05
2.94552061595325e-05
7.21172251779254e-05
3.12978920561963e-05
4.53222976421353e-05
2.73209543441773e-05
2.54763099966971e-05
2.71097237199733e-05
4.19065458007222e-05
4.67956442405338e-05
2.4260396281438e-06
5.43289559007698e-05
-6.14420955033227e-06
1.48008326586507e-05
5.08913146614383e-05
-7.23469951046495e-06
3.23140872036528e-05
3.91470998235308e-05
1.53766269129913e-05
2.37455227802782e-05
5.38073267426969e-05
1.59967386829035e-05
4.05069842247199e-05
4.04955992326251e-05
4.07493299780956e-05
-4.58208360764233e-06
-9.14289003996995e-08
4.19143907932228e-05
4.57944244550584e-05
2.14525710443257e-05
3.61478373165056e-05
1.72644407771363e-05
5.22427272131507e-05
7.07334446688424e-06
5.36898057319106e-05
1.03283516912112e-05
5.15850139422927e-05
5.47747285941996e-05
7.10199378008433e-05
5.56416933494207e-05
6.2824498115878e-05
1.38059085052706e-05
2.86021682355814e-05
5.04068956610818e-05
1.03627893137014e-05
4.08567477997733e-05
2.90698636115635e-05
2.07149312136388e-05
5.18484292818559e-05
1.47718464205299e-05
3.0939261744867e-05
2.85583435239146e-05
3.68241565252501e-05
3.92956985394815e-05
5.2615639093005e-05
5.25324903925916e-05
5.10488257486971e-05
2.23334356662381e-05
5.23449329199537e-05
3.83411336267673e-05
3.46817919977188e-05
5.78517815035726e-06
4.37509664137926e-05
2.71708008856603e-05
6.17137249894427e-05
7.45402182843681e-05
2.43830286601141e-05
4.34837513777673e-05
5.09057012118016e-05
5.76739006406626e-06
1.62713557168407e-05
-1.28947758888242e-05
2.91923263125587e-05
2.10872720583283e-05
1.84049168669842e-05
3.01556968920603e-05
2.88838420778296e-05
1.97751135032937e-05
2.05963982823525e-05
3.93662507936332e-05
1.10731967025577e-05
2.53004701918075e-05
4.69455900015737e-05
2.30251085590007e-05
-2.30579869583176e-06
2.61791368561675e-05
3.02145704332529e-05
4.45865331919064e-05
2.62803335407156e-05
5.85420154848767e-05
4.00041476011832e-05
3.94660307088743e-05
3.76732543493207e-05
7.65542375027023e-06
6.15579821259248e-05
1.93197001579019e-05
2.69272872691892e-05
1.96816765718898e-05
4.50935391044233e-05
1.21781431772467e-05
4.16241250145128e-05
7.20631532404238e-06
4.28923993509808e-05
5.12240284037535e-05
3.10787013577458e-05
2.54351950382297e-05
4.60524061569767e-05
5.6255773005065e-05
1.79369012235015e-05
3.44364593844644e-05
-1.60876902814488e-05
2.027137025859e-05
3.20981967946185e-05
3.97116474433834e-05
1.87818371569784e-05
3.49498230129044e-05
6.39424653583683e-05
2.30591151846807e-05
4.87760160475553e-05
4.03647414079843e-05
1.82303195102953e-05
6.57122662972424e-05
3.38651324012063e-05
7.86622641979088e-07
7.69113535703119e-05
1.32428203494677e-05
5.45763181752009e-06
3.0897275796602e-05
4.6584315571452e-05
2.64193305013693e-05
8.32437777283088e-06
1.46311286864536e-05
3.32757381353776e-05
3.54927698189758e-05
1.8041556177948e-05
2.579712012787e-05
-6.19262749132426e-06
6.71076097528794e-05
2.482010409762e-05
3.92950516658164e-05
1.10556574134058e-05
4.51714003957363e-05
3.54316986581376e-05
3.5470554492373e-05
4.93073184446885e-06
5.43548919130377e-05
2.22693133997818e-05
2.28356426569114e-05
1.35400011799964e-05
8.88577417197301e-06
4.29273617476857e-05
3.80014249793589e-05
4.3044559940766e-05
1.59501202649355e-05
3.5405003061985e-05
7.65062083452577e-05
5.72915184077352e-05
-6.68817557478017e-06
3.4317959887784e-05
5.44857273917416e-05
4.31046860952929e-05
2.94690385819566e-05
5.04754608779512e-05
-6.3429587819596e-06
3.14016153471145e-05
6.60258059642832e-07
3.9894499393633e-05
3.06968583612528e-05
2.97827841921475e-05
1.53599886377304e-05
3.38948410807064e-05
1.85309829283479e-05
2.22671307457073e-05
3.75255419343129e-05
2.55258437565376e-05
1.41990393589723e-05
2.37632205137736e-05
4.2656765903033e-05
-1.53416349165065e-05
6.50305379860809e-05
3.09032792808364e-05
4.86272131788251e-05
2.8247151912366e-05
4.88117981055218e-05
1.91931946866604e-05
4.44395499345145e-05
4.42111932184241e-05
4.72871638447505e-05
5.74466393332897e-05
2.76749907960731e-05
-4.25066875845108e-06
3.4264579856249e-05
5.75206844520349e-05
-2.71350788363795e-05
3.28079324238634e-06
1.68229676113529e-05
4.22147878944479e-05
3.34773550320547e-05
3.00534241390534e-05
2.91529374543915e-05
3.28122878606846e-05
6.25181081753174e-05
1.97471224047732e-05
4.57576210569433e-05
2.86363982330381e-05
1.31059702785854e-05
8.34308640611183e-06
2.25845657605824e-05
2.96213327705837e-05
2.81999864609473e-05
3.18576475992689e-05
2.90478263094096e-05
3.89899668666115e-05
-5.1284718811554e-06
9.40145841260451e-06
1.66371310607374e-05
3.03634551712976e-05
5.46133173151799e-05
6.16639782789201e-05
2.01800013596708e-05
5.96559378524355e-05
4.61981272447752e-05
4.25582661690896e-06
1.29838367061725e-05
5.5972742907805e-05
2.60348304714592e-05
5.08890453532471e-05
0.000110261858201116
3.57611697018704e-05
4.57060730527255e-05
3.2785916840789e-05
4.181449493036e-05
3.81316823339947e-05
1.681400274763e-05
5.82785248186995e-05
2.51563527797439e-05
-1.45344767686027e-05
7.53627306691357e-05
3.83124553281777e-05
2.41562220819953e-05
3.98243942075088e-05
2.09707759183122e-05
6.23692654912608e-05
4.52714634526379e-05
4.74551245253845e-05
3.37946445913426e-05
4.01668833368919e-05
3.69671692417303e-05
-8.9935376446332e-07
1.19492528038441e-05
1.38225740400969e-05
1.31665167249765e-05
2.91086508098166e-05
5.78324450469756e-05
1.39804042583036e-05
4.99982300091004e-06
1.80697130069657e-05
6.47540995705439e-05
2.97219136635223e-05
3.3670280301683e-05
-1.01193337332673e-05
9.95209353506289e-06
2.22808633068656e-05
5.36267737084934e-05
4.61881666280699e-05
5.06448946607258e-07
4.33168066603433e-05
3.18124040461916e-05
2.94277884287666e-05
2.50852129446415e-05
4.19241149199181e-05
3.39318522347229e-05
2.09985196208882e-05
5.01210327947677e-05
6.77948088907131e-05
1.86977854317868e-05
4.52813536922417e-05
3.11532829101632e-05
2.132172095102e-05
4.51499884647863e-05
4.36067751973127e-05
1.41624781021061e-05
6.08799320325938e-05
5.42404283450795e-05
4.43050492507789e-05
2.94448828541202e-05
2.69593578111289e-05
3.57294992834894e-05
3.33523084748894e-05
4.07250667683966e-05
1.5714821044619e-05
1.60649576845232e-05
4.28335818563364e-05
5.55437306965079e-05
2.6175825916664e-05
5.62379497447739e-05
5.48852782486321e-05
9.39565267943246e-06
3.38857867516324e-05
-1.7840172799179e-05
5.24748681616953e-05
2.6229340531987e-05
5.3921350425145e-05
1.6261438110821e-05
8.71919342188646e-06
3.15695114185755e-05
5.64496822164495e-05
2.2628562446592e-05
2.24054529563102e-05
1.5101112590119e-05
6.62645289024008e-05
-1.08730776485951e-05
5.51440995192324e-05
3.75158048900476e-05
6.89922698044678e-05
5.04490869149713e-05
2.33532362783579e-05
-9.81031728305268e-08
2.17135163384027e-05
2.86933971349086e-05
5.80382949706953e-05
3.7549189861644e-05
5.4358431700338e-05
3.9043761526142e-05
4.84304237122373e-05
1.98845524605399e-05
4.85279537638362e-05
3.39041686774869e-05
2.42216287736147e-05
4.47257130798925e-05
3.81479412295552e-05
4.81206983293286e-05
5.99406214740273e-05
1.29041767751885e-05
2.16009587470363e-05
4.69908920365287e-05
4.97228836360375e-05
4.73985081518947e-06
3.3901356152716e-05
6.05495192983467e-05
4.39647591172222e-05
8.77239298283059e-06
2.65804990069277e-05
1.61983021831112e-05
1.53069813584696e-05
4.83417991812622e-05
3.39328840039112e-05
2.62154127809246e-05
2.06759384537026e-05
2.77377444008665e-05
2.06949662461367e-05
4.42332612684035e-05
4.84909522770253e-05
5.16970815766136e-05
1.31550940319935e-06
2.67714576169446e-05
3.25361397362377e-05
4.70056271882569e-05
7.45402954007821e-05
5.86636668971355e-05
5.273047432537e-05
4.13282935173938e-05
1.7721291726155e-05
5.28853202218997e-05
7.03860641997414e-05
4.14135325645007e-05
5.00611001689746e-05
6.20952510734041e-05
5.03259380502865e-05
3.53431122783984e-05
4.12770313807693e-05
3.56992152810893e-05
5.93375791980314e-06
3.30162546972979e-05
1.81214484261696e-05
-1.64745153990847e-05
5.32370337447684e-05
7.43215563685746e-05
4.81968575047021e-05
1.01482851797884e-05
2.53233867657308e-05
2.87770310158109e-05
2.38430815150672e-05
2.22043400391023e-05
4.53153468374218e-05
8.5256932165089e-05
4.16252646398244e-05
1.28837988743706e-05
3.98626016619974e-05
5.95691806314278e-05
2.15610715587958e-05
5.29147661130146e-05
6.48875247865255e-05
3.45183029313803e-05
2.976866206827e-05
4.65068792665371e-05
4.53735340792457e-05
3.64408322660088e-05
-2.66415761712688e-06
4.77545627071043e-05
4.52606706081452e-05
7.84572392793572e-05
2.85601887402063e-05
1.06682527038958e-05
5.7174293318339e-06
5.50781184414212e-05
7.30582745365861e-05
1.94649294882831e-05
4.2453092468713e-05
2.0961442692493e-05
2.77027841496305e-05
3.44376472813297e-05
2.31860310624881e-05
3.59517888850954e-05
3.19688136221318e-05
2.51719269035807e-05
4.44347193792179e-05
5.00623781243711e-05
4.36993473400771e-05
6.11893868896232e-05
1.60853758714872e-05
2.49712720852077e-05
4.46415446090781e-05
1.63381971028013e-05
3.96767603912064e-05
4.97065522763214e-05
2.00509961665172e-05
5.48305608301066e-05
5.43095439684301e-05
6.22332980424043e-05
6.84923302797173e-05
3.93017818235263e-05
1.84201889826503e-05
-1.00229099412956e-05
6.28448624938306e-05
5.19111158084614e-05
3.19867613641577e-05
1.5651672012325e-05
2.99398212870167e-05
4.33916943334873e-05
4.91108924003596e-05
3.92252094528055e-05
6.50061053698248e-05
3.12231519309803e-05
1.1973911357265e-05
4.46693791775831e-05
1.90752348080514e-05
1.0934267115649e-05
1.77645034722823e-06
1.5920385133847e-05
4.09832833454096e-05
4.78507190190253e-05
5.05127658159973e-05
5.87577818383569e-05
2.73755638099433e-05
-3.87641560490576e-06
2.69293748560012e-05
3.98287574677963e-05
2.36695021410411e-06
2.94206350477396e-06
2.59647311327585e-05
5.18841862076527e-05
2.37999749281375e-05
5.26130026163846e-05
-1.38623192791601e-06
3.82233562457134e-05
1.37558634117254e-05
1.95343361842018e-05
3.81912138820171e-05
4.39253025548199e-05
3.61068877730029e-05
6.75964022794424e-05
3.96842636205768e-05
5.14461604172127e-05
3.31818926814432e-05
4.41747351921069e-05
4.41067379745237e-05
3.61045111110779e-05
6.80779254672335e-05
5.6050302178232e-05
1.89364307846317e-05
3.63682318116528e-05
2.44522376320225e-05
1.43575003614844e-05
3.66281967801098e-05
6.23389886334841e-05
4.05884008663583e-05
5.03441107630517e-05
3.13113529234038e-05
6.37651103667497e-05
2.72026074460896e-05
2.97010448911076e-05
1.77398312568574e-05
5.73598623959113e-05
1.95497504352287e-05
2.1668067842347e-05
9.02232958618128e-06
4.37137038948456e-06
1.49775882804483e-05
2.6827088283268e-05
-1.67313655806809e-05
4.01988170840636e-05
5.5861129773458e-05
3.99010444168687e-05
-5.57895978956443e-06
4.49829485228065e-05
2.96018079259734e-07
7.91371438823911e-05
1.91297698434878e-05
4.18365526958472e-05
7.95863074704653e-06
3.05703193830473e-05
3.84021383517915e-05
2.55978177713735e-05
2.37953257643864e-05
5.62569384893628e-05
2.5929760054409e-05
3.4979853637088e-05
4.86450857009005e-05
5.86688345838841e-05
3.77748082627906e-05
3.34969254671992e-05
1.10304425667414e-05
2.36512842646141e-05
3.46357869325286e-05
4.08634688428961e-05
3.9299121397638e-05
3.61283986663842e-05
1.18264008900224e-05
1.90546016864534e-05
4.27296860210454e-05
1.99318975472275e-05
-7.61566453107939e-06
2.06587781543892e-05
1.22817104417855e-05
3.57326242311932e-05
5.05892904630213e-05
2.59004355920106e-05
4.44362224897559e-05
2.16819674696219e-05
-1.94300877085776e-05
1.5116155580195e-05
1.64737828116304e-05
3.85443881145848e-06
2.59279690696068e-05
4.73117433928371e-05
4.97305184234113e-05
2.69973115518202e-05
3.58968111025293e-05
2.49150138519087e-05
2.67349631950948e-05
7.72701822875345e-05
2.93235804981612e-05
5.23732012153876e-05
2.79420463891446e-05
6.17810465737371e-05
5.5801602104152e-05
3.06369616143344e-05
-9.45673427065284e-07
2.46668895818118e-05
4.3465561320457e-05
2.28670639074566e-05
1.92991538614019e-05
3.1796427724314e-05
4.06170286552019e-05
5.18380364307202e-05
4.86788503001449e-05
2.36268536666346e-05
4.51449752351396e-05
2.06769818271292e-05
3.39835290882363e-05
3.92564192476899e-05
1.30610228288037e-05
8.69494113978774e-06
3.92881079516491e-05
2.7665205746754e-05
3.57438004501624e-05
3.87030297097146e-05
1.86357640888367e-05
2.31277592296993e-05
1.87272824875449e-05
-7.28430909149202e-06
9.95070294176516e-06
3.26026976453196e-05
3.14016628175427e-05
3.42207197747906e-05
2.53141118627278e-05
4.56252696860841e-05
4.61727422809926e-05
1.64370425736999e-05
4.2932915239079e-05
1.96873911599169e-05
3.2129582556296e-05
6.40335105176705e-05
5.2245884810572e-05
4.0586209564631e-05
5.05466460575897e-07
3.84762517273662e-05
4.79887491541023e-05
4.88085774396413e-05
7.22597999790032e-05
5.3810433134688e-05
6.78699017137527e-05
5.97069541770021e-05
3.36843771059616e-05
5.64847862545653e-06
5.07670868178019e-05
4.10291066510194e-05
2.69412264252564e-05
6.52109424508413e-06
3.52939790216541e-05
3.33055960264357e-05
3.06793201884278e-05
7.4070428849139e-05
2.88558019157933e-05
2.08638976505112e-05
4.1558066571647e-05
3.47958356498825e-05
-1.54917547710396e-05
3.02767637589014e-05
8.20430218677326e-05
5.18079960893098e-05
4.36491325970479e-05
2.36601414929374e-05
4.03382977764176e-05
3.73378099812803e-05
3.7133256396898e-05
1.17633917880194e-05
4.1655346311724e-05
1.18895774947995e-05
3.33839745947064e-05
-3.8706064252827e-06
4.37200669485479e-05
5.61080024937096e-05
4.98906978553755e-05
4.66559957190007e-05
2.37726747096185e-05
3.48273523528421e-05
8.34097721162554e-06
3.2516291558389e-05
7.6245729933265e-05
7.46958046041281e-05
1.86086076729604e-05
3.98616192981058e-05
7.23283531980841e-06
3.85335676300945e-05
3.35605646580669e-05
4.68170472561056e-05
4.23965714712443e-05
3.23233726772736e-05
2.79656926255304e-06
1.52907425311065e-05
3.91624974114326e-05
7.54866696064618e-05
3.50466795180703e-05
4.62750025289962e-05
2.54548827416765e-05
2.66074621982885e-05
1.71869750970866e-05
3.4018864508085e-05
-3.8978641544101e-06
1.72909994752933e-05
5.2982921846029e-05
3.35729650853813e-05
2.33272050403964e-05
7.62869286631613e-06
2.21089387444632e-06
9.61867015930011e-06
3.25880702418754e-05
2.20994575071564e-05
1.66447443965193e-05
4.47287596634522e-05
4.86857572938056e-05
5.13363230790368e-05
4.11296053654214e-05
3.02465109734368e-05
3.75160214660584e-05
3.02334964567871e-05
2.00128344088842e-05
5.11448408246029e-05
4.40316095487327e-05
1.73675488653756e-05
7.25512492802975e-05
2.20767414019838e-05
6.33008546853405e-05
6.05660896806715e-05
7.00161173209632e-05
4.36311776335241e-05
6.5092214094722e-06
3.09041399633421e-05
4.53465569900901e-05
2.25170397446152e-05
5.10094917386742e-05
5.9043723895543e-05
5.15756523684613e-05
1.60717463827119e-06
5.22304617043947e-06
6.16413577866906e-05
2.19206950998886e-05
3.03637862534103e-05
1.52533739253703e-05
2.40253689712998e-05
1.94802081168569e-05
2.46563274425076e-05
1.43445615182725e-05
3.01878468446895e-05
2.08360762606861e-05
1.58190600742015e-05
3.04715548632178e-05
1.75358894132875e-05
2.14600801572411e-05
-1.77996328987958e-06
5.61481176056189e-05
3.34794848900292e-05
2.26590516884846e-05
5.58982950999256e-05
2.34890095641827e-05
2.13372203691143e-05
1.68209544135419e-05
1.97217117935517e-06
2.40648048847793e-05
3.26538417978204e-05
-4.27181531742974e-06
3.87559246475549e-05
4.80446880159024e-05
3.2635268938084e-05
2.61008308590228e-05
5.70129891353354e-06
2.26311834650159e-05
3.72535594693438e-05
3.48648977979923e-05
2.77021896332086e-05
2.65527513076392e-05
5.25354573371267e-05
1.65574097638285e-05
6.08359472325643e-05
7.2623954675692e-05
1.15801746361449e-05
4.39343936240083e-05
-6.44174456045592e-06
2.56221045708435e-05
1.43290344662543e-05
5.17598057676318e-05
2.0269695533824e-05
4.3413750854591e-05
7.73442448837149e-05
5.90247375641393e-05
4.81725989945403e-06
5.31355686469381e-05
3.57121405018434e-05
3.95114860846025e-05
2.98068885270775e-05
4.74152973651324e-05
1.7136470009555e-05
4.90378550921563e-05
4.21598758738673e-05
6.01983454451196e-05
1.22058665909272e-05
6.1377391522532e-05
6.49578427135101e-05
1.96491032165695e-05
4.80659083077453e-05
2.36383302506505e-05
-1.47198000513922e-05
2.23357274916485e-05
2.83069466685617e-05
5.4351173962229e-05
2.29817915500485e-05
4.54979645435431e-05
-7.4705641796865e-06
3.40562774244076e-05
3.35699380515612e-05
2.91312571998543e-05
6.7807044833509e-05
3.65579232774863e-05
3.72392395042023e-05
2.14336230694949e-05
2.59113333471667e-05
6.48145147257938e-05
5.62528398648231e-05
1.86417558819965e-05
4.24220078141636e-06
1.87712523181813e-05
6.10029942147954e-05
3.34100924078715e-05
2.87754968758277e-05
7.0699409090345e-05
5.56727901336651e-06
5.50868689053282e-06
1.02063386618056e-05
3.91083724915996e-05
4.98899491831299e-06
8.28854458929015e-05
3.8441870670495e-05
1.0685696586004e-05
2.95614246310562e-05
6.46874361240901e-05
2.88596421541318e-05
2.3784468928609e-05
4.63287713402033e-05
3.54330062776483e-05
4.48737300443909e-05
4.28318631626412e-05
3.53937252538282e-05
2.38049940582739e-05
5.89483068044802e-05
3.90939892789043e-05
5.43182586327502e-05
2.05269575778679e-05
2.74454454001813e-05
1.64338661978398e-05
-7.24301702717854e-06
3.27877420670559e-05
3.41956974990683e-05
3.21835011139006e-05
-1.9546528458215e-05
3.53356434652008e-05
5.23965574117948e-05
1.68039056161401e-05
8.64611195059062e-06
3.08122754119909e-05
2.11971588726716e-05
1.87926243021698e-05
8.37378948768166e-05
4.13230418255289e-05
1.44154507588585e-05
4.44437261172628e-05
3.79841284448725e-05
4.05209781332211e-05
3.23473726031511e-05
8.10804455617369e-06
4.56088100820233e-05
3.45222124254554e-05
4.98868387314159e-05
1.4567730511776e-05
8.45176578176329e-05
1.37557491977099e-05
3.68737600788007e-05
-1.2277670017036e-05
5.74787191036908e-05
5.05107516521732e-05
3.51711636824544e-05
5.07997759088831e-05
5.6820487946405e-05
3.194702553504e-05
2.3914316256748e-05
5.75661964147505e-06
4.6548175584543e-05
8.30701652315468e-06
2.62172948541287e-05
6.22073966533913e-05
3.75547086964698e-05
-4.96403454412501e-07
3.33328547971442e-05
1.32260324468804e-05
2.1088080971121e-05
1.70202557854243e-05
1.88403505904359e-05
4.82514977000324e-05
6.5578743039604e-07
3.81026421871377e-06
1.22876773375947e-05
2.59265216697159e-05
-1.37899700652093e-05
4.5993766610357e-05
-4.77624053647924e-06
2.63065527817177e-05
3.92464317257754e-05
2.79677943465684e-05
2.11506747292903e-05
2.87915191135657e-05
4.08061610175238e-05
5.36441354040993e-05
7.22181371633382e-05
2.7215988121906e-05
5.06650070152568e-05
6.38213967225117e-05
6.70979799582838e-05
5.32760457124432e-05
3.76420271495732e-05
2.36037137788959e-05
4.48529609860545e-05
5.76578862487785e-05
2.6418481104972e-05
4.6928134777081e-05
2.43871899887162e-05
1.47369312383673e-05
5.87837631301767e-05
3.19158353448291e-05
1.28457177014827e-05
6.14599145771212e-05
6.13927759643242e-05
3.44233581084701e-05
3.66323851788254e-05
3.28700353726463e-05
3.8044546526106e-05
4.38192870986341e-05
4.95905762224732e-05
3.08598970753144e-05
4.32758612711309e-05
4.61391328965352e-05
4.9388241936879e-05
2.55761937270674e-05
1.3528248821147e-05
2.77826611651342e-05
1.21319820100885e-05
2.27362149789186e-05
5.70244522344241e-05
2.72884529359397e-05
2.19008015906652e-06
1.98585948290907e-05
2.90758545799084e-05
2.93982618615352e-05
3.87296576014409e-05
-2.13972450905862e-06
2.90689484556781e-05
3.27395946628023e-05
1.60825200543235e-05
4.72365255154198e-05
5.68616681260704e-05
2.4925812232936e-05
2.41353421035372e-05
5.42635871035932e-05
5.75812678200678e-05
3.09709401995971e-05
6.02939062408045e-05
5.95842618277732e-05
1.13599235541889e-05
5.13909651901383e-05
6.77324534525799e-05
1.55858511746889e-05
3.67873962727932e-05
3.27647310296617e-05
5.65462772964324e-05
5.21966420378827e-05
3.92494188787304e-05
3.61491948321864e-05
2.1257266156604e-05
4.28295232895223e-05
2.46838671754082e-05
3.51541681796213e-05
3.4123275761591e-05
3.08418246977492e-05
3.52730184317493e-05
2.0576623318264e-05
1.23749172911398e-05
4.34821005930309e-05
4.74362455481797e-05
1.65212825700375e-05
1.28644828260476e-05
-7.32203367447371e-06
2.03996933705149e-05
3.28674621266939e-05
1.58916284859675e-06
3.6336838148396e-05
4.18435917020278e-05
2.37364371778183e-05
5.9355298419423e-05
4.50883752804422e-05
2.40347679052474e-05
9.49551489210919e-06
2.95099732755301e-05
3.2193417872103e-05
3.60968944916965e-05
4.61071863124696e-05
3.55524263301163e-05
1.74906246767731e-05
5.02949039250377e-05
3.36048903541598e-05
4.319791340881e-05
1.80486288615745e-05
2.29891938684672e-05
2.55371641823224e-05
2.68663054892437e-05
1.99383003589035e-05
4.95761722076465e-05
2.51776277817664e-05
1.44900682441517e-05
1.15503831271969e-05
1.75460547929726e-05
3.69488320732013e-05
-1.21055001963138e-05
3.34267675462494e-05
3.69377826150424e-05
2.77700329080545e-05
5.67914248663773e-05
4.44877548423667e-05
2.65659190743918e-05
3.05835796981368e-05
2.32064672213985e-05
2.27539091370923e-05
3.68764095375378e-05
1.59966939042234e-05
1.79525136470629e-05
5.89374707229933e-05
4.26786887021892e-05
3.29024454473899e-05
2.49603136406897e-05
3.34847001229951e-05
1.76446571052253e-05
3.97516181191134e-05
4.76405642897639e-05
3.36915061259118e-05
1.10249928634457e-05
4.18654290415221e-06
2.41342498904103e-05
9.92201046093039e-06
4.45263776740788e-05
2.12578901573436e-05
2.56583184172401e-05
1.34321813324819e-05
2.61637518853252e-05
1.83472187953705e-05
3.751987080594e-05
6.36618566277616e-05
2.25975978588106e-05
8.12294493836313e-06
6.17768724253306e-05
4.65064532060717e-05
2.40752945139622e-05
5.66604566740105e-05
4.24366828234798e-05
-9.58064615439179e-06
4.69919154058906e-05
3.66881088876455e-06
2.22798704995149e-05
7.03294367026139e-05
5.96752634270778e-05
3.27236196095914e-05
4.32852945896385e-05
2.85154352141878e-05
2.31305613155125e-05
4.39043731328894e-05
3.55651424767267e-05
1.49903404564543e-05
1.99775133806307e-05
5.0126874101057e-05
6.54965021647877e-05
5.15428250488863e-05
3.60294870028012e-05
4.48399264834098e-05
5.25651752091719e-05
4.20483326870576e-05
3.95628196370112e-06
6.15762031720375e-05
4.51129267734004e-05
7.96755692566522e-06
3.53522776607087e-05
6.43253021154501e-05
2.22262317710023e-05
-1.19060582715216e-05
7.52131084372154e-05
3.12213718521389e-05
2.81033405304345e-05
2.27463032010599e-05
1.26097759931805e-05
7.45726146878323e-05
2.87592068019091e-05
1.71367701444722e-05
4.87806288683245e-05
2.61718188214681e-05
3.94093298302967e-05
2.11780907031289e-06
-1.99704664865886e-05
1.29202513007271e-05
4.6093868339143e-05
2.69927328282716e-05
1.26599640614551e-05
5.40190264772923e-05
3.6787225532458e-05
3.29466406396772e-06
4.37718823522231e-05
-2.69051850996571e-06
2.7371176108416e-05
1.18004140890319e-05
4.19120144952665e-05
4.26947098177704e-05
5.38378742015601e-06
3.92373301982936e-05
-7.69916121228126e-07
7.33165009550888e-06
3.90179233505832e-05
2.5002779015638e-05
4.12896821013604e-05
5.02117923208257e-05
3.78542348378953e-05
2.10022905249483e-05
5.49793101773817e-05
4.20836844982687e-05
5.62084470887448e-05
3.03095579489486e-05
5.63594754152161e-06
2.4992859282246e-05
1.84661782721542e-05
1.46322009440344e-05
3.81211863448453e-05
1.80803154174578e-05
2.99966237330021e-05
-7.56561892529035e-06
4.03584307202038e-05
7.22372511136581e-05
2.09713204462925e-05
2.93511836573091e-06
3.40140558161131e-05
4.63468067215405e-05
4.61199742026992e-05
9.37143650745025e-06
6.63334250515016e-05
4.4206583548414e-05
3.75498563896395e-05
2.0051677794176e-05
2.16105473284636e-05
3.61142233068027e-05
3.54541798490328e-05
3.46861952863495e-05
-4.06996472066203e-06
5.93100994619554e-06
8.96573773884721e-06
-2.45903195821811e-06
1.75278826292262e-05
4.30886555116193e-05
6.02325325500095e-05
1.17279324029239e-05
1.96845169786974e-05
2.08335929239643e-05
6.93094713899694e-05
-5.18259825861739e-06
3.52505315562747e-05
2.33289109367427e-05
3.35900219117193e-05
3.68905862241741e-05
1.48556512643559e-05
3.49943754331064e-05
3.11869643469116e-05
5.05057861260146e-05
9.32984531718264e-05
-2.82789042664179e-05
3.00243076641082e-05
2.06488293395733e-05
6.56394146842528e-06
1.80663662404072e-05
3.90235809223501e-05
2.51366521712403e-05
2.43573671931025e-05
4.31484527096233e-05
2.6368707366784e-05
6.31138945605465e-05
4.08700647392175e-05
2.68765716339945e-05
4.0965811182435e-05
3.66869569515451e-05
2.41057022112642e-05
3.65161538114e-05
4.5296452332862e-06
5.16544788378337e-05
5.03477159901274e-05
6.31861523765516e-05
4.1316437639051e-05
2.50917854781772e-05
1.75844106448933e-05
2.30786749954054e-05
2.30585228939647e-05
5.21489326837025e-05
1.83762970900763e-05
7.91648515255586e-05
1.68073558089325e-05
2.19786879627497e-05
3.80092126240038e-05
1.01141441505658e-05
2.73691722770725e-05
1.33602288975526e-05
1.76738137563614e-05
2.01956695399334e-05
4.1480379038229e-05
1.25907475880573e-05
1.67036128707655e-05
4.43074344610819e-05
5.23650471357043e-05
4.77031660831074e-05
2.19916959589783e-05
3.72347508300252e-05
3.92283628273126e-05
7.92486950088391e-07
4.06948805745039e-05
2.76642137622325e-05
3.12069502071313e-05
1.8398913819111e-05
6.67603492315616e-06
4.15989818555166e-05
3.57066102288428e-05
2.01255332344047e-05
6.24097189297197e-05
3.38429329645612e-05
3.17856120737292e-05
2.56967240762645e-05
5.12879765035727e-05
3.14272905535585e-05
2.81463122395041e-05
4.34502274287051e-05
5.63174078750044e-05
2.65390369798112e-05
6.59620284625784e-05
1.92686297742449e-06
4.82692525370139e-05
3.25754886334372e-05
4.71870497095007e-05
2.55807623140563e-05
3.09614806182913e-05
2.19517672837329e-05
4.43296797762835e-05
1.70713382211558e-05
4.93745044433625e-05
3.06398291178966e-05
3.66431123365903e-05
1.24299246398004e-05
4.24678634195072e-05
8.182883358556e-06
3.3707754671291e-05
3.28753451201604e-05
4.10336832978951e-05
2.03019626767234e-05
3.67056457511256e-05
4.22659465509208e-05
2.99031935095624e-05
1.5355487180495e-05
2.87130622499277e-05
2.7518495601413e-05
4.78097187713505e-05
6.48992201613582e-06
1.7796331777412e-05
2.036100886612e-05
2.49475561083459e-05
5.46214614303565e-05
5.87308640610114e-05
4.04648016930344e-05
6.03917893081861e-05
3.39857184024898e-05
3.44240808028302e-05
3.13404993573392e-05
3.14133402506939e-05
3.27462794948038e-05
1.87439171358461e-05
4.99216604919291e-05
8.01080384490373e-05
5.52313850881871e-05
1.14459902742228e-05
6.31037489239714e-05
4.59845059461256e-05
3.27299902182222e-05
3.40367123573794e-05
3.00064091543976e-05
6.28488497270151e-05
5.79964946267324e-05
-1.17793738678012e-05
1.10179427163646e-05
3.53871354528014e-05
-8.45774938655348e-06
4.4486220158274e-06
4.24288776080974e-05
3.67385822278812e-05
1.98805543619039e-05
4.18650972628148e-05
5.55006330645277e-05
2.58205444159051e-05
-6.26082100438857e-06
2.08382914238561e-05
3.47255729708281e-05
1.9583380165376e-05
3.33147981545813e-05
3.95596370573961e-05
2.96594912205938e-05
1.93685432994096e-05
3.94538257937441e-06
5.21913066629333e-05
2.05690926785666e-05
5.23692202070237e-05
2.66784744657849e-05
4.06582852322055e-05
2.63071798847244e-05
4.6697556749903e-05
3.60331875124547e-05
5.31663652592801e-05
2.69616377438547e-05
3.45104409745495e-05
5.56605549575377e-05
3.58713361635493e-05
1.96724262634018e-05
2.1646879502541e-05
2.25042160549704e-05
4.84868501092697e-05
5.1940001618632e-06
2.81571773592044e-05
-2.72726811127843e-07
3.52223733764406e-05
4.47036297145184e-05
1.05215624889428e-05
3.62588260042381e-05
4.49672237735228e-06
4.67452092476693e-05
8.23716696812029e-06
6.68954512917794e-05
3.41516856304254e-05
3.54320784942565e-06
1.52861169839951e-05
4.37811968895299e-05
2.71450037579682e-05
3.16971343259939e-05
4.69092571007694e-05
-2.22064682382979e-05
1.04096953607991e-05
5.28757283420369e-05
4.27210700589003e-05
5.16843136729e-05
7.91518910338536e-05
4.60614980152362e-05
4.40636076644062e-06
4.3091996560008e-05
6.21976194103961e-05
6.28167378831174e-05
6.95843317780775e-05
3.60465695938231e-05
1.36266526275016e-05
2.38324006366539e-05
2.87805953831103e-05
6.12123795760021e-05
5.68370785706358e-05
5.20258870903505e-05
3.95739902050624e-05
4.28757256718167e-05
1.16038875793768e-05
2.61638436056177e-05
2.95472980021518e-05
3.49010125613067e-05
1.60992517323922e-05
4.55616770586894e-05
4.73878667224795e-05
1.87841300392446e-05
2.07215329283574e-05
6.07672846084863e-05
2.29003739259618e-05
1.41383823298192e-05
3.80149181507072e-05
9.30725470260804e-06
5.76448753061624e-05
9.22581992381996e-06
7.47081129586824e-06
-1.30345121307236e-05
3.0956050455582e-05
5.9168322106384e-05
5.13638962111444e-05
4.72013197178756e-05
1.28667803893497e-05
2.70956758653925e-05
4.48936677216546e-05
3.97007456641872e-05
3.37110939833559e-05
5.76156113289221e-06
5.59143509289471e-05
7.31721183080803e-05
2.90142207167832e-05
4.82485366004553e-05
6.34960385765646e-05
6.7347270555565e-05
3.48965392772281e-05
-1.75645074280757e-06
1.58396020714227e-05
8.03746156375211e-05
4.50449384780706e-05
5.93831804146112e-05
7.23932652722929e-06
1.66238120566207e-05
3.19335884854606e-05
4.47606691346163e-05
-2.84780816418031e-05
4.43315641800258e-05
5.53816342435666e-05
2.25172242016132e-05
2.27247794678927e-05
6.2074886968201e-05
9.95142342575727e-06
6.62845193366037e-05
2.58429545308686e-05
4.40574650725152e-05
4.90981999589512e-05
2.57590310197948e-05
4.75953430752322e-05
3.2188812704482e-05
1.56367303548456e-06
2.78191557598741e-05
3.13455234506494e-05
2.62128490212453e-06
-8.37584472450248e-06
2.01052784519158e-05
2.58474108774447e-05
1.70829220362751e-05
2.68830402273817e-05
4.77845533137436e-05
2.54028261119022e-05
1.59019661416479e-05
6.09982433626864e-05
3.28767874266574e-05
2.5153099901899e-05
3.17051345108134e-05
7.31050209732531e-05
6.00299107020404e-05
3.83346905311217e-05
4.84238682296364e-05
6.37234115657235e-05
6.923081340217e-05
2.66613781965568e-05
6.05455551980441e-05
3.98371077332068e-05
-1.18413523044304e-06
4.56794351934345e-05
3.3430959158938e-05
3.40867179703045e-05
4.36928064490974e-05
3.9205361495167e-05
2.57226864072016e-05
1.92073743931467e-05
6.2918798745747e-05
4.12550492614317e-05
3.79171781375291e-05
4.48054443421919e-05
3.3059716987886e-05
2.06924814603159e-05
6.0062196865416e-05
6.18987083269508e-05
4.52307480618205e-05
2.88444162711801e-05
3.01169720956959e-05
7.19886018017734e-05
3.89821068446199e-05
3.46121691268486e-05
2.56372420548666e-05
1.43955941579934e-05
5.40008948117854e-06
1.30628161229724e-05
3.70879019491866e-05
1.68157140840789e-05
5.84321608078954e-06
2.97211006995513e-05
4.07712119466117e-05
-6.04154747060017e-06
6.92596381691703e-05
4.252039017204e-05
6.58854368985799e-05
4.07758260935996e-05
9.9174691201115e-06
3.00379049058734e-05
4.95058392730601e-05
1.73038897068908e-05
3.04254402121249e-05
3.44154044131993e-05
3.45822554017312e-05
4.80388958672497e-05
4.92549069763648e-05
3.0656883239902e-05
6.46074858473147e-05
5.00549803452606e-05
4.59986999875422e-05
2.24936371866326e-05
5.14057384410132e-05
6.56014858491377e-05
5.85485828855686e-05
1.65643997057085e-05
3.64354103823831e-05
7.71195530483971e-05
6.64452627177444e-05
2.50646378362689e-05
2.05527187166157e-05
2.82157512094696e-05
1.91388896125601e-05
-1.79750481202803e-07
5.24696205083824e-05
4.07732898632361e-05
6.24521322649759e-05
1.89390337374102e-05
-1.25626943821964e-06
4.43604627309517e-05
4.81333146317632e-05
3.43707338641104e-05
6.81096678701087e-05
5.50974932370033e-05
7.87673005916438e-05
1.04340217386229e-05
7.64083827827067e-05
6.15971193593102e-05
4.79352060628593e-05
4.73743376495305e-06
4.89798482030462e-05
3.0076212791991e-05
7.56699558314646e-06
3.87931414652071e-05
4.56732516059084e-05
4.32069076862777e-05
7.27987187751163e-05
4.43490716040985e-05
6.46264414673842e-05
-8.50637654839488e-06
3.09610515395339e-05
6.74725874012612e-05
4.06862774571007e-05
-5.76543633424545e-06
1.77981356491501e-05
2.19052975788726e-05
2.18546562523906e-05
6.15213184870033e-05
4.84898284676131e-05
7.24691140390827e-05
1.97098850302704e-05
4.52697373514946e-05
2.37776433084215e-05
5.62672943487941e-05
6.40222175362226e-05
4.13803129402015e-05
3.69911072815039e-05
1.33249493185081e-05
3.20369379818978e-05
5.80673707181281e-05
3.12385991144211e-05
1.89597280535047e-05
1.37830034776271e-05
5.27081488289321e-05
9.7817747291192e-06
5.68232227583791e-05
7.54125245857406e-05
4.35611416626414e-05
5.08577833915012e-05
3.25242885913238e-05
6.17013059541362e-05
6.3023001425836e-05
3.17521459175421e-05
9.07523900320922e-05
6.46848847737802e-05
2.36396168869726e-05
2.32021179922257e-05
3.80184596330146e-05
2.86308891933683e-05
8.48975223990045e-05
7.32380556025103e-05
1.9896778336013e-05
1.7804649115267e-05
2.33878075451813e-05
1.70126713417177e-05
4.62126503626869e-05
1.32163446949042e-05
6.48061673980977e-05
4.386121180596e-05
2.18423186226599e-05
5.62645052206142e-05
2.45282976985052e-05
-3.27453266834743e-06
3.62399828707494e-05
1.32579950748144e-05
1.93068601601894e-05
1.85724006305035e-06
3.02719069951108e-05
2.97914634032878e-05
4.38604693992163e-05
3.4599305618292e-05
3.85473606442607e-05
3.91129757940843e-05
6.51526048808829e-05
4.77013188003987e-05
3.77914245152739e-05
2.2530196028171e-06
3.90434796328359e-05
7.88897172114393e-05
4.15745519070565e-05
2.56228697920461e-05
2.06899036912374e-05
3.07356589123372e-05
3.31743244316324e-05
6.55248531438619e-05
2.7913234036655e-05
-2.49643226570158e-06
1.1576053349582e-05
-1.53963356196709e-05
8.5781995132278e-06
1.2082041644147e-05
2.88068633466839e-05
-1.62783317707797e-05
5.16711313038818e-05
2.65296467204484e-05
2.96302661349227e-05
6.28644670187328e-05
4.80648663180812e-05
2.54809196494498e-05
5.20192609753723e-05
8.15262622973249e-05
5.30139940800811e-05
2.80205488938094e-05
5.35298438908791e-05
5.28450830154085e-06
3.72268517403364e-05
5.43159847849024e-05
3.71276290697038e-05
4.07168656612457e-05
4.52711461085025e-05
4.26687417124745e-05
1.17892670954013e-05
-4.66544020413094e-06
4.83719459577133e-05
3.66295727926635e-05
3.50765505854517e-05
1.02557582766089e-05
2.14213108075575e-05
1.57557853623415e-05
3.2747049641708e-05
5.60853415107677e-05
3.68689791563419e-05
-8.29591481364029e-06
2.82993111520473e-05
2.4548833555831e-05
-1.04407951182338e-05
4.39793385426733e-05
4.82695378419846e-05
1.88462719478716e-05
3.76007619980471e-05
4.91420250931482e-05
3.90893506305877e-05
1.55558646539784e-05
1.6525503474191e-05
1.5715774289002e-05
2.88616541480712e-05
5.45995572047718e-05
2.20714879265965e-05
2.70644267009396e-05
4.01748425413148e-05
4.62194159914452e-05
5.89259774460617e-05
2.70820272488815e-05
5.39466607109854e-05
5.4141865521119e-05
2.76373350991391e-05
6.62319468004421e-05
2.92785753234491e-05
7.4818325202879e-06
7.46076664905644e-05
1.92386516064997e-05
7.73621472438146e-05
3.46093543414064e-05
3.29363197398778e-05
2.89412453407316e-05
3.81133235153827e-05
1.39779245814267e-05
1.74327706072768e-05
1.55808749756174e-05
2.43988818190236e-05
4.42583034547024e-05
2.21556487022696e-05
1.62779385257187e-05
2.11033925273319e-05
5.41797725298057e-05
5.37271239198408e-05
1.31477594814564e-05
5.37534072495159e-05
4.64776172334277e-05
3.08406604261243e-05
3.80073539604404e-05
5.96359124607948e-06
1.73056993821037e-05
6.60907910406816e-05
5.53482399667354e-05
8.23815697594341e-06
2.65340872646646e-05
2.2664064650004e-05
5.53753679936466e-05
3.4222070411439e-06
3.38992080989369e-05
7.59074603398512e-06
-2.00467578417456e-06
5.8300277824126e-05
5.33465243296244e-05
5.02272296824274e-05
3.31612784682391e-05
2.62017847850504e-05
3.08885606682989e-05
4.14958548527085e-05
5.46380346316143e-05
4.6028827784263e-05
3.28524864632756e-05
1.96571987169758e-05
4.56356629892997e-05
3.35554209714876e-05
3.00063346093639e-05
4.48853613410477e-05
1.04072147596158e-05
4.27988618851051e-05
1.0499708017702e-05
6.94321925443639e-06
1.86727444002653e-05
4.95510122970141e-05
2.20830951052119e-05
4.5002618459294e-05
1.10391235023801e-05
2.93762245844953e-05
4.38591805897956e-05
3.8210763655829e-05
2.85324536231303e-05
3.39907006792893e-05
1.41562274107461e-05
3.74114053988728e-05
3.6344486589071e-05
3.97792698760123e-05
1.12259972677385e-05
6.04538339548546e-05
1.51916481643248e-05
3.76696413397627e-05
5.27765062859145e-05
4.45095077581456e-05
1.66921055659288e-05
3.9640577215193e-05
3.73790633216794e-05
3.99986006232082e-05
-4.23417111380077e-06
-2.37735695459659e-05
4.10695501970482e-05
4.41753999567713e-05
5.20323003761283e-05
4.58307846565906e-05
3.18097217900065e-05
5.81349496518275e-05
4.15580337897665e-05
5.54282934600763e-05
3.03485324457141e-05
3.16938434227514e-05
6.24919789062002e-05
6.90155100831602e-05
6.7842746408302e-05
2.32373257377345e-05
3.54233946140869e-05
2.3442305184852e-05
1.03546285764451e-05
3.71227750547893e-05
3.93067200561524e-05
3.29388359521755e-05
2.74404490249084e-05
4.47251348350246e-05
3.18052329909801e-05
3.40488698436422e-05
7.44170118495791e-05
1.21386582364429e-05
2.2625897654501e-05
3.7033261426945e-05
2.0890806778062e-05
5.03630739639298e-05
4.0945945962741e-05
7.04159981458743e-05
6.19879763166424e-05
-8.95311215991541e-06
2.98039364978464e-05
7.68068117221489e-05
4.18310815390968e-05
-7.9223718344573e-06
1.26999800199714e-06
1.44149860875207e-05
3.55977248001914e-05
3.36953311630276e-05
7.53504695913462e-05
3.71796441283142e-05
3.96327824303739e-05
1.61264413773919e-05
2.67168076717452e-05
3.63042939592845e-05
2.78194931336398e-05
3.56196405039243e-05
5.18259951202749e-06
4.99121264575186e-05
2.90107635340581e-05
6.52046412688462e-05
7.53794248152669e-05
5.97238274282299e-05
-6.00703036855783e-06
2.76618593127969e-05
5.8157218953965e-05
4.31570529889199e-05
2.8328860907044e-05
5.17455622663536e-05
5.60956748640695e-05
2.99770101909365e-05
3.30145559637489e-05
2.82875418446379e-05
1.15154853307122e-05
4.88618572636163e-05
3.72154836722895e-05
4.36340921687877e-05
3.55917489792121e-05
3.88335803000883e-05
8.17490234521376e-06
3.57021755959783e-07
-1.33027714932181e-05
5.74269263937273e-05
8.63010265954495e-06
2.88444324819768e-05
3.5080341552509e-05
3.2839790898729e-05
4.68065275026916e-05
2.707637945143e-05
1.28365757251926e-05
2.84331839626227e-05
8.07432201752276e-06
3.59842731505619e-05
4.30161368085303e-06
1.94409506273574e-05
6.85634441190604e-06
5.87806818622101e-05
2.3809210443409e-05
3.77876690957374e-05
3.79321569123101e-05
5.75863043614243e-05
2.02977285739942e-05
3.07162282413849e-05
2.68027113542048e-05
4.3327694176339e-05
3.42361268822453e-05
1.84824505938619e-06
1.24419265716661e-05
6.95950237032637e-05
5.16831395146679e-05
2.79701645043354e-05
3.30305340924005e-05
3.25594622571575e-06
1.0575284458707e-05
8.71833526148882e-05
6.17632015710208e-05
7.19752888586405e-05
2.60123812134271e-05
4.74777649177468e-05
3.1147655226774e-05
5.09451644099597e-05
1.27297373517802e-05
1.44422678010333e-05
4.25929727379064e-05
3.81180172824015e-05
-1.91678476541238e-06
1.10563335379194e-05
5.9308206265912e-05
4.33886307381853e-05
4.29679865941447e-05
5.68004182201863e-05
8.67862484477331e-06
2.77159400091587e-05
6.51600907352484e-05
2.80436017615186e-05
1.75879535934215e-06
3.28003978149127e-05
4.94961445445619e-05
2.87266417234376e-05
1.03809622543611e-05
2.09727802015304e-05
-2.11377875705399e-06
1.96757996902974e-05
1.40288852660781e-05
3.33502421750357e-05
5.2504650772243e-05
-5.45459469505303e-06
3.31419421820904e-05
1.51811244769652e-05
-6.78520917401294e-06
2.07505797149121e-05
3.47533408202536e-05
5.88363694002335e-06
2.91578912093424e-05
3.31173875735885e-05
2.30244492323622e-05
3.92405018329825e-05
1.55798918918106e-05
2.19460409406937e-05
3.30282394672978e-05
3.67027666454799e-05
3.15212149996893e-05
4.21511107610008e-06
4.01633459931737e-05
4.31431408361922e-05
3.3701873865314e-05
1.27484576538215e-05
6.61532754177797e-05
4.98428472424551e-05
6.94326882419368e-05
4.5563626183554e-05
4.57891517895471e-05
2.22005380942539e-05
2.01523491226678e-05
4.99434978511416e-05
-9.44362708992647e-06
3.6362841393248e-05
2.84389238344662e-05
3.31653477246804e-05
4.64124611053675e-05
2.56367674798416e-05
3.49360893418333e-05
5.12242558513102e-05
3.80058525378553e-05
4.38378027863357e-05
5.01462906403557e-05
4.4208158184508e-05
1.61310260577758e-05
7.25268524961678e-06
4.30921853287857e-05
5.31088400495904e-05
2.9876135938335e-05
-1.20788510593935e-05
3.20443670067925e-05
2.62311995061125e-05
4.34137240002405e-05
3.9821649194319e-05
4.23344985117056e-05
2.05258616195485e-05
3.19775557358249e-05
5.12234925662138e-05
3.98714969309649e-05
5.49221743601257e-05
2.67279604471158e-05
5.39653700401016e-05
5.45045767749267e-05
6.39077209792704e-05
7.81201375384571e-06
7.24715128258356e-05
4.37219486369319e-05
3.68725887073103e-05
2.61627118201404e-05
2.89712593850149e-05
3.33851564297438e-05
5.49971657820374e-05
5.48225990198391e-05
2.62576213576441e-05
2.58648199996892e-05
4.38377496583009e-05
3.38206418983969e-05
4.7875227271535e-05
2.95058489910395e-05
2.94709864139106e-05
2.00077319001189e-05
1.44399674218626e-05
2.81854802811769e-05
8.30275829267247e-06
3.1450869466117e-05
2.51120970249874e-05
2.0123355875868e-05
4.59584601837019e-05
2.27864575138834e-05
4.63699838626355e-05
2.60193323286487e-05
5.77735018015906e-06
1.52533302725385e-05
1.89186257531857e-05
1.61375963199434e-05
2.64120194340402e-05
2.20646027389058e-05
1.59863828243841e-05
3.62088059706137e-05
3.19426540189619e-05
3.39169838305727e-05
6.25964809547052e-05
3.65289380724626e-05
1.88764673633505e-05
8.55403117298527e-06
7.41210157942483e-05
5.56032130504321e-05
2.30133361657169e-05
4.88993632231535e-05
1.14938687720593e-06
4.41622595867053e-05
4.37889254000549e-05
2.60899940241654e-05
3.28856740670064e-05
3.38981985116669e-05
2.30649396276065e-05
2.68914528138891e-05
2.8024611212851e-05
4.55542267651197e-05
2.35178259487947e-05
1.91882675600741e-05
3.78460105334619e-05
2.02660875730666e-05
1.96085101564904e-05
4.78429872915375e-05
2.4439372897045e-05
1.28069525151906e-05
3.37480255740558e-05
2.07622318674776e-05
3.34710416771391e-05
2.9698279521315e-05
2.77483215738085e-05
5.99515412649254e-05
2.63002233876923e-05
4.95541286056004e-05
4.9398581442426e-06
3.87381424942073e-05
3.73805241043255e-05
3.30536954181738e-05
3.8703467877055e-05
6.78370936769343e-05
4.03205279542905e-05
7.61265024286261e-06
7.03384830942214e-05
7.81083351756626e-05
4.83271206206044e-05
6.94599575157834e-05
5.89692531411679e-05
5.53188782271261e-05
3.02277786603096e-05
5.31744957590301e-05
6.27353173213663e-05
5.91330626864226e-05
6.37644476159618e-05
4.47971782970393e-05
3.31412262155446e-05
4.39211851832742e-05
4.83155516094883e-05
4.54984033488903e-05
6.22487646430297e-05
-1.06885777128953e-05
2.56478060983228e-05
1.45851626532434e-05
3.0834195632209e-05
6.45765857688905e-05
4.69909440716934e-05
4.26757932584205e-05
2.10694822799239e-05
2.1015911215016e-05
9.79154977911873e-06
2.6798386391028e-05
3.16516774630211e-05
2.23892936778505e-05
6.961435231433e-06
4.03998284538262e-05
3.97357176741453e-05
2.53970638431117e-05
3.15776054379494e-05
1.68078147184257e-05
5.33688582225358e-05
3.47879293190403e-05
7.38253658954851e-05
5.75602089425409e-05
3.09756280510661e-05
2.97970930954072e-05
2.69922321249999e-05
2.93325788557256e-05
1.87816668087475e-05
5.51025480577324e-05
5.08025843894462e-05
5.35231828955819e-05
3.19563943700348e-05
4.59782902990831e-05
4.72817542145616e-05
4.81094453225174e-05
1.50641007028608e-05
4.82188753518079e-05
4.16466127998746e-05
5.27926789715654e-05
6.28652461616866e-05
4.81719536174382e-05
3.52768088924452e-05
2.10509844798129e-05
2.55932522753736e-05
3.16274400352138e-05
4.03212114918568e-05
4.74065259822709e-05
6.38184276884282e-05
4.00188637115475e-05
4.27974427861775e-05
5.19665865394777e-05
4.71706212592895e-05
5.716258426496e-05
8.79775385960687e-06
2.79931386049303e-05
4.64884094716689e-05
3.53660955604214e-07
3.45759105635147e-05
4.14237487884019e-05
3.10339412061617e-05
5.62692297075731e-05
3.39541435551976e-05
3.76266609992418e-05
4.50625744780818e-05
4.16447624921647e-05
3.86158204210749e-05
4.8170190330526e-05
4.44256937027926e-05
3.18146646976361e-05
2.48596163688555e-05
4.54756968075865e-05
3.54393617632837e-05
-1.00482127697547e-05
1.50264061446495e-05
4.0460788800794e-05
1.64157582907189e-05
4.02174192713621e-05
5.81066825501913e-05
2.87135302952987e-05
7.55739841306451e-05
1.0319478527261e-07
4.79709638972336e-05
1.11565763037865e-05
4.80908647488454e-05
-1.13217780854785e-05
4.34059001619888e-05
4.62705409904159e-05
3.56842088198436e-05
1.2187010055118e-05
-1.19962774836338e-05
2.45435830247482e-05
1.04504753920918e-05
4.96789672785401e-05
5.25918320722313e-05
3.90770107702102e-05
3.29046693706607e-05
2.62811522859648e-05
3.04623523799818e-05
5.59877198015472e-05
2.74759035567879e-05
3.38796938283424e-05
4.47020318371342e-05
5.55665417094315e-05
1.04399468603257e-05
1.96088423351501e-05
3.13200197953245e-05
3.2727463484326e-05
1.2937068734768e-05
4.12439651532798e-05
2.53476585079757e-05
2.5810725954857e-05
2.50883527814208e-05
2.596139683081e-05
8.62896554212923e-06
3.92084832984785e-05
2.66645758859036e-05
4.78579500181268e-05
5.83493756610579e-05
2.08398964499514e-05
-1.48139528140548e-05
4.98853438368842e-05
4.39148349824216e-05
5.41785567718115e-05
2.3910992128753e-06
1.67953292747938e-05
3.24104058928266e-05
3.89120142837525e-06
1.54605164990397e-05
1.68793948398663e-05
2.785983673153e-05
